# Supplementary material for: Haptic Guidance Needs to Be Intuitive Not Just Informative to Improve Human Motor Accuracy
Source: PLoS One. 2016 Mar 16;11(3):e0150912. doi: 10.1371/journal.pone.0150912 (PMC4794196; doi:10.1371/journal.pone.0150912)
Supplement: S2 Data — (ZIP) [file pone.0150912.s002.zip › Subject1/exp2_0044.txt]

Time	PosX	PosY	PosZ	RotX	RotY	RotZ	ForceX	ForceY	ForceZ	MomentX	MomentY	MomentZ	VelocityX	VelocityY	VelocityZ	CalibratedWeight	ButtonDown	Condition	Trial	Visual
3551.469666	-0.000484	0.546547	0.248772	79.560249	51.230740	116.148201	0.000000	0.000000	0.000000	0.000000	0.000000	0.000000	-0.010062	0.007567	0.013267	0.000000	1.000000	4.000000	44.000000	0.000000
3551.472999	0.000454	0.546663	0.248757	79.562477	51.236729	115.774902	4.642338	0.000000	-1.857067	0.000000	0.000000	0.000000	0.281499	0.034720	-0.004391	0.000000	1.000000	4.000000	44.000000	0.000000
3551.476333	0.000454	0.546663	0.248757	79.562477	51.236729	115.774902	4.642338	0.000000	-1.857067	0.000000	0.000000	0.000000	0.281499	0.034720	-0.004391	0.000000	1.000000	4.000000	44.000000	0.000000
3551.479666	0.000454	0.546663	0.248757	79.562477	51.236729	115.774902	4.642338	0.000000	-1.857067	0.000000	0.000000	0.000000	0.281499	0.034720	-0.004391	0.000000	1.000000	4.000000	44.000000	0.000000
3551.482999	0.001962	0.546476	0.248668	79.571831	51.406631	115.447029	4.636245	0.000000	-1.872227	0.000000	0.000000	0.000000	0.452331	-0.056219	-0.026868	0.000000	1.000000	4.000000	44.000000	0.000000
3551.486333	0.001962	0.546476	0.248668	79.571831	51.406631	115.447029	4.636245	0.000000	-1.872227	0.000000	0.000000	0.000000	0.452331	-0.056219	-0.026868	0.000000	1.000000	4.000000	44.000000	0.000000
3551.489666	0.001962	0.546476	0.248668	79.571831	51.406631	115.447029	4.636245	0.000000	-1.872227	0.000000	0.000000	0.000000	0.452331	-0.056219	-0.026868	0.000000	1.000000	4.000000	44.000000	0.000000
3551.492999	0.003436	0.546614	0.248518	79.625954	51.508724	115.113144	4.626206	0.000000	-1.896896	0.000000	0.000000	0.000000	0.442083	0.041547	-0.044912	0.000000	1.000000	4.000000	44.000000	0.000000
3551.496333	0.003436	0.546614	0.248518	79.625954	51.508724	115.113144	4.626206	0.000000	-1.896896	0.000000	0.000000	0.000000	0.442083	0.041547	-0.044912	0.000000	1.000000	4.000000	44.000000	0.000000
3551.499666	0.003436	0.546614	0.248518	79.625954	51.508724	115.113144	4.626206	0.000000	-1.896896	0.000000	0.000000	0.000000	0.442083	0.041547	-0.044912	0.000000	1.000000	4.000000	44.000000	0.000000
3551.502999	0.005141	0.546615	0.248049	79.953293	50.548508	113.750557	4.616134	0.000000	-1.921278	0.000000	0.000000	0.000000	0.511544	0.000173	-0.140825	0.000000	1.000000	4.000000	44.000000	0.000000
3551.506333	0.005141	0.546615	0.248049	79.953293	50.548508	113.750557	4.616134	0.000000	-1.921278	0.000000	0.000000	0.000000	0.511544	0.000173	-0.140825	0.000000	1.000000	4.000000	44.000000	0.000000
3551.509666	0.005141	0.546615	0.248049	79.953293	50.548508	113.750557	4.616134	0.000000	-1.921278	0.000000	0.000000	0.000000	0.511544	0.000173	-0.140825	0.000000	1.000000	4.000000	44.000000	0.000000
3551.512999	0.007545	0.546663	0.247482	80.590843	47.869629	110.315285	4.603523	0.000000	-1.951301	0.000000	0.000000	0.000000	0.721360	0.014478	-0.169945	0.000000	1.000000	4.000000	44.000000	0.000000
3551.516333	0.007545	0.546663	0.247482	80.590843	47.869629	110.315285	4.603523	0.000000	-1.951301	0.000000	0.000000	0.000000	0.721360	0.014478	-0.169945	0.000000	1.000000	4.000000	44.000000	0.000000
3551.519666	0.007545	0.546663	0.247482	80.590843	47.869629	110.315285	4.603523	0.000000	-1.951301	0.000000	0.000000	0.000000	0.721360	0.014478	-0.169945	0.000000	1.000000	4.000000	44.000000	0.000000
3551.522999	0.009376	0.546670	0.246745	81.300438	43.032539	104.573944	4.585728	0.000000	-1.992762	0.000000	0.000000	0.000000	0.549076	0.002082	-0.221063	0.000000	1.000000	4.000000	44.000000	0.000000
3551.526333	0.009376	0.546670	0.246745	81.300438	43.032539	104.573944	4.585728	0.000000	-1.992762	0.000000	0.000000	0.000000	0.549076	0.002082	-0.221063	0.000000	1.000000	4.000000	44.000000	0.000000
3551.529666	0.009376	0.546670	0.246745	81.300438	43.032539	104.573944	4.585728	0.000000	-1.992762	0.000000	0.000000	0.000000	0.549076	0.002082	-0.221063	0.000000	1.000000	4.000000	44.000000	0.000000
3551.532999	0.011734	0.546716	0.245846	81.970207	35.312428	95.733650	4.571043	0.000000	-2.026219	0.000000	0.000000	0.000000	0.707416	0.013905	-0.269865	0.000000	1.000000	4.000000	44.000000	0.000000
3551.536333	0.011734	0.546716	0.245846	81.970207	35.312428	95.733650	4.571043	0.000000	-2.026219	0.000000	0.000000	0.000000	0.707416	0.013905	-0.269865	0.000000	1.000000	4.000000	44.000000	0.000000
3551.539666	0.011734	0.546716	0.245846	81.970207	35.312428	95.733650	4.571043	0.000000	-2.026219	0.000000	0.000000	0.000000	0.707416	0.013905	-0.269865	0.000000	1.000000	4.000000	44.000000	0.000000
3551.542999	0.014516	0.546725	0.244789	82.332535	25.100225	84.284470	4.551934	0.000000	-2.068791	0.000000	0.000000	0.000000	0.834746	0.002575	-0.316937	0.000000	1.000000	4.000000	44.000000	0.000000
3551.546333	0.014516	0.546725	0.244789	82.332535	25.100225	84.284470	4.551934	0.000000	-2.068791	0.000000	0.000000	0.000000	0.834746	0.002575	-0.316937	0.000000	1.000000	4.000000	44.000000	0.000000
3551.549666	0.014516	0.546725	0.244789	82.332535	25.100225	84.284470	4.551934	0.000000	-2.068791	0.000000	0.000000	0.000000	0.834746	0.002575	-0.316937	0.000000	1.000000	4.000000	44.000000	0.000000
3551.552999	0.017156	0.546648	0.243670	82.276436	14.615587	72.607155	4.528921	0.000000	-2.118695	0.000000	0.000000	0.000000	0.791942	-0.023016	-0.335795	0.000000	1.000000	4.000000	44.000000	0.000000
3551.556333	0.017156	0.546648	0.243670	82.276436	14.615587	72.607155	4.528921	0.000000	-2.118695	0.000000	0.000000	0.000000	0.791942	-0.023016	-0.335795	0.000000	1.000000	4.000000	44.000000	0.000000
3551.559666	0.017156	0.546648	0.243670	82.276436	14.615587	72.607155	4.528921	0.000000	-2.118695	0.000000	0.000000	0.000000	0.791942	-0.023016	-0.335795	0.000000	1.000000	4.000000	44.000000	0.000000
3551.562999	0.020147	0.546585	0.242334	81.881683	5.470244	62.308708	4.506213	0.000000	-2.166574	0.000000	0.000000	0.000000	0.897373	-0.018918	-0.400768	0.000000	1.000000	4.000000	44.000000	0.000000
3551.566333	0.020147	0.546585	0.242334	81.881683	5.470244	62.308708	4.506213	0.000000	-2.166574	0.000000	0.000000	0.000000	0.897373	-0.018918	-0.400768	0.000000	1.000000	4.000000	44.000000	0.000000
3551.569666	0.020147	0.546585	0.242334	81.881683	5.470244	62.308708	4.506213	0.000000	-2.166574	0.000000	0.000000	0.000000	0.897373	-0.018918	-0.400768	0.000000	1.000000	4.000000	44.000000	0.000000
3551.572999	0.023219	0.546455	0.240763	81.250145	-1.616738	54.205841	4.479652	0.000000	-2.220971	0.000000	0.000000	0.000000	0.921644	-0.039092	-0.471443	0.000000	1.000000	4.000000	44.000000	0.000000
3551.576333	0.023219	0.546455	0.240763	81.250145	-1.616738	54.205841	4.479652	0.000000	-2.220971	0.000000	0.000000	0.000000	0.921644	-0.039092	-0.471443	0.000000	1.000000	4.000000	44.000000	0.000000
3551.579666	0.023219	0.546455	0.240763	81.250145	-1.616738	54.205841	4.479652	0.000000	-2.220971	0.000000	0.000000	0.000000	0.921644	-0.039092	-0.471443	0.000000	1.000000	4.000000	44.000000	0.000000
3551.582999	0.026106	0.546359	0.238998	80.488846	-6.691938	48.328499	4.450953	0.000000	-2.277940	0.000000	0.000000	0.000000	0.865878	-0.028897	-0.529449	0.000000	1.000000	4.000000	44.000000	0.000000
3551.586333	0.026106	0.546359	0.238998	80.488846	-6.691938	48.328499	4.450953	0.000000	-2.277940	0.000000	0.000000	0.000000	0.865878	-0.028897	-0.529449	0.000000	1.000000	4.000000	44.000000	0.000000
3551.589666	0.026106	0.546359	0.238998	80.488846	-6.691938	48.328499	4.450953	0.000000	-2.277940	0.000000	0.000000	0.000000	0.865878	-0.028897	-0.529449	0.000000	1.000000	4.000000	44.000000	0.000000
3551.592999	0.029138	0.546287	0.237108	79.660385	-10.456055	44.534538	4.422170	0.000000	-2.333326	0.000000	0.000000	0.000000	0.909643	-0.021553	-0.566843	0.000000	0.000000	4.000000	44.000000	0.000000
3551.596333	0.029138	0.546287	0.237108	79.660385	-10.456055	44.534538	4.422170	0.000000	-2.333326	0.000000	0.000000	0.000000	0.909643	-0.021553	-0.566843	0.000000	0.000000	4.000000	44.000000	0.000000
3551.599666	0.029138	0.546287	0.237108	79.660385	-10.456055	44.534538	4.422170	0.000000	-2.333326	0.000000	0.000000	0.000000	0.909643	-0.021553	-0.566843	0.000000	0.000000	4.000000	44.000000	0.000000
3551.602999	0.031984	0.546201	0.235111	78.804688	-13.121918	42.983196	4.390989	0.000000	-2.391488	0.000000	0.000000	0.000000	0.854023	-0.025732	-0.599101	0.000000	0.000000	4.000000	44.000000	0.000000
3551.606333	0.031984	0.546201	0.235111	78.804688	-13.121918	42.983196	4.390989	0.000000	-2.391488	0.000000	0.000000	0.000000	0.854023	-0.025732	-0.599101	0.000000	0.000000	4.000000	44.000000	0.000000
3551.609666	0.031984	0.546201	0.235111	78.804688	-13.121918	42.983196	4.390989	0.000000	-2.391488	0.000000	0.000000	0.000000	0.854023	-0.025732	-0.599101	0.000000	0.000000	4.000000	44.000000	0.000000
3551.612999	0.034779	0.546030	0.233043	77.921646	-15.045467	42.900120	4.359982	0.000000	-2.447562	0.000000	0.000000	0.000000	0.838362	-0.051380	-0.620474	0.000000	0.000000	4.000000	44.000000	0.000000
3551.616333	0.034779	0.546030	0.233043	77.921646	-15.045467	42.900120	4.359982	0.000000	-2.447562	0.000000	0.000000	0.000000	0.838362	-0.051380	-0.620474	0.000000	0.000000	4.000000	44.000000	0.000000
3551.619666	0.034779	0.546030	0.233043	77.921646	-15.045467	42.900120	4.359982	0.000000	-2.447562	0.000000	0.000000	0.000000	0.838362	-0.051380	-0.620474	0.000000	0.000000	4.000000	44.000000	0.000000
3551.622999	0.037497	0.545853	0.231075	76.998329	-16.409887	43.432503	4.328265	0.000000	-2.503223	0.000000	0.000000	0.000000	0.815505	-0.053071	-0.590496	0.000000	0.000000	4.000000	44.000000	0.000000
3551.626333	0.037497	0.545853	0.231075	76.998329	-16.409887	43.432503	4.328265	0.000000	-2.503223	0.000000	0.000000	0.000000	0.815505	-0.053071	-0.590496	0.000000	0.000000	4.000000	44.000000	0.000000
3551.629666	0.037497	0.545853	0.231075	76.998329	-16.409887	43.432503	4.328265	0.000000	-2.503223	0.000000	0.000000	0.000000	0.815505	-0.053071	-0.590496	0.000000	0.000000	4.000000	44.000000	0.000000
3551.632999	0.039850	0.545637	0.229263	76.051773	-17.216393	43.890106	4.296851	0.000000	-2.556771	0.000000	0.000000	0.000000	0.705887	-0.064726	-0.543662	0.000000	0.000000	4.000000	44.000000	0.000000
3551.636333	0.039850	0.545637	0.229263	76.051773	-17.216393	43.890106	4.296851	0.000000	-2.556771	0.000000	0.000000	0.000000	0.705887	-0.064726	-0.543662	0.000000	0.000000	4.000000	44.000000	0.000000
3551.639666	0.039850	0.545637	0.229263	76.051773	-17.216393	43.890106	4.296851	0.000000	-2.556771	0.000000	0.000000	0.000000	0.705887	-0.064726	-0.543662	0.000000	0.000000	4.000000	44.000000	0.000000
3551.642999	0.042039	0.545387	0.227632	75.129684	-17.453741	43.741917	4.268518	0.000000	-2.603797	0.000000	0.000000	0.000000	0.656718	-0.074904	-0.489194	0.000000	0.000000	4.000000	44.000000	0.000000
3551.646333	0.042039	0.545387	0.227632	75.129684	-17.453741	43.741917	4.268518	0.000000	-2.603797	0.000000	0.000000	0.000000	0.656718	-0.074904	-0.489194	0.000000	0.000000	4.000000	44.000000	0.000000
3551.649666	0.042039	0.545387	0.227632	75.129684	-17.453741	43.741917	4.268518	0.000000	-2.603797	0.000000	0.000000	0.000000	0.656718	-0.074904	-0.489194	0.000000	0.000000	4.000000	44.000000	0.000000
3551.652999	0.043941	0.545225	0.226245	74.260239	-17.174067	43.431648	4.241923	0.000000	-2.646903	0.000000	0.000000	0.000000	0.570500	-0.048778	-0.416175	0.000000	0.000000	4.000000	44.000000	0.000000
3551.656333	0.043941	0.545225	0.226245	74.260239	-17.174067	43.431648	4.241923	0.000000	-2.646903	0.000000	0.000000	0.000000	0.570500	-0.048778	-0.416175	0.000000	0.000000	4.000000	44.000000	0.000000
3551.659666	0.043941	0.545225	0.226245	74.260239	-17.174067	43.431648	4.241923	0.000000	-2.646903	0.000000	0.000000	0.000000	0.570500	-0.048778	-0.416175	0.000000	0.000000	4.000000	44.000000	0.000000
3551.662999	0.045311	0.545266	0.225289	73.452599	-16.408243	43.808983	4.218586	0.000000	-2.683940	0.000000	0.000000	0.000000	0.411035	0.012252	-0.286747	0.000000	0.000000	4.000000	44.000000	0.000000
3551.666333	0.045311	0.545266	0.225289	73.452599	-16.408243	43.808983	4.218586	0.000000	-2.683940	0.000000	0.000000	0.000000	0.411035	0.012252	-0.286747	0.000000	0.000000	4.000000	44.000000	0.000000
3551.669666	0.045311	0.545266	0.225289	73.452599	-16.408243	43.808983	4.218586	0.000000	-2.683940	0.000000	0.000000	0.000000	0.411035	0.012252	-0.286747	0.000000	0.000000	4.000000	44.000000	0.000000
3551.672999	0.046255	0.545593	0.224818	72.726639	-14.969931	45.156303	4.201794	0.000000	-2.710153	0.000000	0.000000	0.000000	0.283318	0.098202	-0.141143	0.000000	0.000000	4.000000	44.000000	0.000000
3551.676333	0.046255	0.545593	0.224818	72.726639	-14.969931	45.156303	4.201794	0.000000	-2.710153	0.000000	0.000000	0.000000	0.283318	0.098202	-0.141143	0.000000	0.000000	4.000000	44.000000	0.000000
3551.679666	0.046255	0.545593	0.224818	72.726639	-14.969931	45.156303	4.201794	0.000000	-2.710153	0.000000	0.000000	0.000000	0.283318	0.098202	-0.141143	0.000000	0.000000	4.000000	44.000000	0.000000
3551.682999	0.046255	0.545593	0.224818	72.156479	-12.722390	47.734756	4.191165	0.000000	-2.726560	0.000000	0.000000	0.000000	0.283318	0.098202	-0.141143	0.000000	0.000000	4.000000	44.000000	0.000000
3551.686333	0.046680	0.546170	0.224847	72.156479	-12.722390	47.734756	4.191165	0.000000	-2.726560	0.000000	0.000000	0.000000	0.127438	0.173124	0.008610	0.000000	0.000000	4.000000	44.000000	0.000000
3551.689666	0.046680	0.546170	0.224847	72.156479	-12.722390	47.734756	4.191165	0.000000	-2.726560	0.000000	0.000000	0.000000	0.127438	0.173124	0.008610	0.000000	0.000000	4.000000	44.000000	0.000000
3551.692999	0.046739	0.546848	0.225235	72.299110	-10.080544	51.242413	4.191165	0.000000	-2.726560	0.000000	0.000000	0.000000	0.017730	0.203408	0.116400	0.000000	0.000000	4.000000	44.000000	0.000000
3551.696333	0.046739	0.546848	0.225235	72.299110	-10.080544	51.242413	4.191165	0.000000	-2.726560	0.000000	0.000000	0.000000	0.017730	0.203408	0.116400	0.000000	0.000000	4.000000	44.000000	0.000000
3551.699666	0.046739	0.546848	0.225235	72.299110	-10.080544	51.242413	4.191165	0.000000	-2.726560	0.000000	0.000000	0.000000	0.017730	0.203408	0.116400	0.000000	0.000000	4.000000	44.000000	0.000000
3551.702999	0.046574	0.547456	0.225680	73.518913	-6.264829	56.609322	4.189355	0.000000	-2.729341	0.000000	0.000000	0.000000	-0.049486	0.182490	0.133398	0.000000	0.000000	4.000000	44.000000	0.000000
3551.706333	0.046574	0.547456	0.225680	73.518913	-6.264829	56.609322	4.189355	0.000000	-2.729341	0.000000	0.000000	0.000000	-0.049486	0.182490	0.133398	0.000000	0.000000	4.000000	44.000000	0.000000
3551.709666	0.046574	0.547456	0.225680	73.518913	-6.264829	56.609322	4.189355	0.000000	-2.729341	0.000000	0.000000	0.000000	-0.049486	0.182490	0.133398	0.000000	0.000000	4.000000	44.000000	0.000000
3551.712999	0.046005	0.548100	0.226411	75.002792	-0.023438	64.873291	4.193215	0.000000	-2.723408	0.000000	0.000000	0.000000	-0.170861	0.192986	0.219285	0.000000	0.000000	4.000000	44.000000	0.000000
3551.716333	0.046005	0.548100	0.226411	75.002792	-0.023438	64.873291	4.193215	0.000000	-2.723408	0.000000	0.000000	0.000000	-0.170861	0.192986	0.219285	0.000000	0.000000	4.000000	44.000000	0.000000
3551.719666	0.046005	0.548100	0.226411	75.002792	-0.023438	64.873291	4.193215	0.000000	-2.723408	0.000000	0.000000	0.000000	-0.170861	0.192986	0.219285	0.000000	0.000000	4.000000	44.000000	0.000000
3551.722999	0.044827	0.548670	0.227338	76.190475	8.488072	75.550270	4.202045	0.000000	-2.709762	0.000000	0.000000	0.000000	-0.353350	0.171013	0.278189	0.000000	0.000000	4.000000	44.000000	0.000000
3551.726333	0.044827	0.548670	0.227338	76.190475	8.488072	75.550270	4.202045	0.000000	-2.709762	0.000000	0.000000	0.000000	-0.353350	0.171013	0.278189	0.000000	0.000000	4.000000	44.000000	0.000000
3551.729666	0.044827	0.548670	0.227338	76.190475	8.488072	75.550270	4.202045	0.000000	-2.709762	0.000000	0.000000	0.000000	-0.353350	0.171013	0.278189	0.000000	0.000000	4.000000	44.000000	0.000000
3551.732999	0.043160	0.549074	0.228331	76.907326	18.157091	87.272575	4.216984	0.000000	-2.686455	0.000000	0.000000	0.000000	-0.500044	0.121302	0.297839	0.000000	0.000000	4.000000	44.000000	0.000000
3551.736333	0.043160	0.549074	0.228331	76.907326	18.157091	87.272575	4.216984	0.000000	-2.686455	0.000000	0.000000	0.000000	-0.500044	0.121302	0.297839	0.000000	0.000000	4.000000	44.000000	0.000000
3551.739666	0.043160	0.549074	0.228331	76.907326	18.157091	87.272575	4.216984	0.000000	-2.686455	0.000000	0.000000	0.000000	-0.500044	0.121302	0.297839	0.000000	0.000000	4.000000	44.000000	0.000000
3551.742999	0.041128	0.549282	0.229300	77.249092	27.296852	98.123985	4.236206	0.000000	-2.656042	0.000000	0.000000	0.000000	-0.609743	0.062489	0.290755	0.000000	0.000000	4.000000	44.000000	0.000000
3551.746333	0.041128	0.549282	0.229300	77.249092	27.296852	98.123985	4.236206	0.000000	-2.656042	0.000000	0.000000	0.000000	-0.609743	0.062489	0.290755	0.000000	0.000000	4.000000	44.000000	0.000000
3551.749666	0.041128	0.549282	0.229300	77.249092	27.296852	98.123985	4.236206	0.000000	-2.656042	0.000000	0.000000	0.000000	-0.609743	0.062489	0.290755	0.000000	0.000000	4.000000	44.000000	0.000000
3551.752999	0.038659	0.549323	0.230177	77.420959	34.956284	107.090828	4.258125	0.000000	-2.620758	0.000000	0.000000	0.000000	-0.740517	0.012188	0.263158	0.000000	0.000000	4.000000	44.000000	0.000000
3551.756333	0.038659	0.549323	0.230177	77.420959	34.956284	107.090828	4.258125	0.000000	-2.620758	0.000000	0.000000	0.000000	-0.740517	0.012188	0.263158	0.000000	0.000000	4.000000	44.000000	0.000000
3551.759666	0.038659	0.549323	0.230177	77.420959	34.956284	107.090828	4.258125	0.000000	-2.620758	0.000000	0.000000	0.000000	-0.740517	0.012188	0.263158	0.000000	0.000000	4.000000	44.000000	0.000000
3551.762999	0.035951	0.549217	0.230962	77.523361	41.379482	114.515724	4.282918	0.000000	-2.580042	0.000000	0.000000	0.000000	-0.812388	-0.031922	0.235338	0.000000	0.000000	4.000000	44.000000	0.000000
3551.766333	0.035951	0.549217	0.230962	77.523361	41.379482	114.515724	4.282918	0.000000	-2.580042	0.000000	0.000000	0.000000	-0.812388	-0.031922	0.235338	0.000000	0.000000	4.000000	44.000000	0.000000
3551.769666	0.035951	0.549217	0.230962	77.523361	41.379482	114.515724	4.282918	0.000000	-2.580042	0.000000	0.000000	0.000000	-0.812388	-0.031922	0.235338	0.000000	0.000000	4.000000	44.000000	0.000000
3551.772999	0.033168	0.548963	0.231643	77.534431	46.845097	120.796638	4.308924	0.000000	-2.536371	0.000000	0.000000	0.000000	-0.835082	-0.076121	0.204416	0.000000	0.000000	4.000000	44.000000	0.000000
3551.776333	0.033168	0.548963	0.231643	77.534431	46.845097	120.796638	4.308924	0.000000	-2.536371	0.000000	0.000000	0.000000	-0.835082	-0.076121	0.204416	0.000000	0.000000	4.000000	44.000000	0.000000
3551.779666	0.033168	0.548963	0.231643	77.534431	46.845097	120.796638	4.308924	0.000000	-2.536371	0.000000	0.000000	0.000000	-0.835082	-0.076121	0.204416	0.000000	0.000000	4.000000	44.000000	0.000000
3551.782999	0.030345	0.548646	0.232273	77.353554	51.071751	125.293221	4.334750	0.000000	-2.491977	0.000000	0.000000	0.000000	-0.846935	-0.095160	0.189107	0.000000	0.000000	4.000000	44.000000	0.000000
3551.786333	0.030345	0.548646	0.232273	77.353554	51.071751	125.293221	4.334750	0.000000	-2.491977	0.000000	0.000000	0.000000	-0.846935	-0.095160	0.189107	0.000000	0.000000	4.000000	44.000000	0.000000
3551.789666	0.030345	0.548646	0.232273	77.353554	51.071751	125.293221	4.334750	0.000000	-2.491977	0.000000	0.000000	0.000000	-0.846935	-0.095160	0.189107	0.000000	0.000000	4.000000	44.000000	0.000000
3551.792999	0.027517	0.548290	0.232897	76.883087	53.194363	127.139397	4.360354	0.000000	-2.446897	0.000000	0.000000	0.000000	-0.848275	-0.106635	0.186967	0.000000	0.000000	4.000000	44.000000	0.000000
3551.796333	0.027517	0.548290	0.232897	76.883087	53.194363	127.139397	4.360354	0.000000	-2.446897	0.000000	0.000000	0.000000	-0.848275	-0.106635	0.186967	0.000000	0.000000	4.000000	44.000000	0.000000
3551.799666	0.027517	0.548290	0.232897	76.883087	53.194363	127.139397	4.360354	0.000000	-2.446897	0.000000	0.000000	0.000000	-0.848275	-0.106635	0.186967	0.000000	0.000000	4.000000	44.000000	0.000000
3551.802999	0.024652	0.547972	0.233504	76.315109	53.721375	127.051765	4.385652	0.000000	-2.401262	0.000000	0.000000	0.000000	-0.859559	-0.095517	0.182170	0.000000	0.000000	4.000000	44.000000	0.000000
3551.806333	0.024652	0.547972	0.233504	76.315109	53.721375	127.051765	4.385652	0.000000	-2.401262	0.000000	0.000000	0.000000	-0.859559	-0.095517	0.182170	0.000000	0.000000	4.000000	44.000000	0.000000
3551.809666	0.024652	0.547972	0.233504	76.315109	53.721375	127.051765	4.385652	0.000000	-2.401262	0.000000	0.000000	0.000000	-0.859559	-0.095517	0.182170	0.000000	0.000000	4.000000	44.000000	0.000000
3551.812999	0.021716	0.547670	0.234082	75.871788	53.488708	126.097298	4.410851	0.000000	-2.354655	0.000000	0.000000	0.000000	-0.880805	-0.090631	0.173515	0.000000	0.000000	4.000000	44.000000	0.000000
3551.816333	0.021716	0.547670	0.234082	75.871788	53.488708	126.097298	4.410851	0.000000	-2.354655	0.000000	0.000000	0.000000	-0.880805	-0.090631	0.173515	0.000000	0.000000	4.000000	44.000000	0.000000
3551.819666	0.021716	0.547670	0.234082	75.871788	53.488708	126.097298	4.410851	0.000000	-2.354655	0.000000	0.000000	0.000000	-0.880805	-0.090631	0.173515	0.000000	0.000000	4.000000	44.000000	0.000000
3551.822999	0.018710	0.547329	0.234654	75.623711	52.695313	124.491142	4.436138	0.000000	-2.306661	0.000000	0.000000	0.000000	-0.901822	-0.102145	0.171623	0.000000	0.000000	4.000000	44.000000	0.000000
3551.826333	0.018710	0.547329	0.234654	75.623711	52.695313	124.491142	4.436138	0.000000	-2.306661	0.000000	0.000000	0.000000	-0.901822	-0.102145	0.171623	0.000000	0.000000	4.000000	44.000000	0.000000
3551.829666	0.018710	0.547329	0.234654	75.623711	52.695313	124.491142	4.436138	0.000000	-2.306661	0.000000	0.000000	0.000000	-0.901822	-0.102145	0.171623	0.000000	0.000000	4.000000	44.000000	0.000000
3551.832999	0.015699	0.546967	0.235199	75.534523	51.589245	122.439583	4.461571	0.000000	-2.257075	0.000000	0.000000	0.000000	-0.903293	-0.108624	0.163483	0.000000	0.000000	4.000000	44.000000	0.000000
3551.836333	0.015699	0.546967	0.235199	75.534523	51.589245	122.439583	4.461571	0.000000	-2.257075	0.000000	0.000000	0.000000	-0.903293	-0.108624	0.163483	0.000000	0.000000	4.000000	44.000000	0.000000
3551.839666	0.015699	0.546967	0.235199	75.534523	51.589245	122.439583	4.461571	0.000000	-2.257075	0.000000	0.000000	0.000000	-0.903293	-0.108624	0.163483	0.000000	0.000000	4.000000	44.000000	0.000000
3551.842999	0.012684	0.546529	0.235740	75.512070	50.439781	120.182861	4.486545	0.000000	-2.207014	0.000000	0.000000	0.000000	-0.904563	-0.131483	0.162316	0.000000	0.000000	4.000000	44.000000	0.000000
3551.846333	0.012684	0.546529	0.235740	75.512070	50.439781	120.182861	4.486545	0.000000	-2.207014	0.000000	0.000000	0.000000	-0.904563	-0.131483	0.162316	0.000000	0.000000	4.000000	44.000000	0.000000
3551.849666	0.012684	0.546529	0.235740	75.512070	50.439781	120.182861	4.486545	0.000000	-2.207014	0.000000	0.000000	0.000000	-0.904563	-0.131483	0.162316	0.000000	0.000000	4.000000	44.000000	0.000000
3551.852999	0.009500	0.546035	0.236293	75.554550	49.042606	117.393738	4.511130	0.000000	-2.156316	0.000000	0.000000	0.000000	-0.955176	-0.148152	0.165845	0.000000	0.000000	4.000000	44.000000	0.000000
3551.856333	0.009500	0.546035	0.236293	75.554550	49.042606	117.393738	4.511130	0.000000	-2.156316	0.000000	0.000000	0.000000	-0.955176	-0.148152	0.165845	0.000000	0.000000	4.000000	44.000000	0.000000
3551.859666	0.009500	0.546035	0.236293	75.554550	49.042606	117.393738	4.511130	0.000000	-2.156316	0.000000	0.000000	0.000000	-0.955176	-0.148152	0.165845	0.000000	0.000000	4.000000	44.000000	0.000000
3551.862999	0.006278	0.545528	0.236881	75.643684	47.143494	113.900452	4.536568	0.000000	-2.102274	0.000000	0.000000	0.000000	-0.966372	-0.152238	0.176404	0.000000	0.000000	4.000000	44.000000	0.000000
3551.866333	0.006278	0.545528	0.236881	75.643684	47.143494	113.900452	4.536568	0.000000	-2.102274	0.000000	0.000000	0.000000	-0.966372	-0.152238	0.176404	0.000000	0.000000	4.000000	44.000000	0.000000
3551.869666	0.006278	0.545528	0.236881	75.643684	47.143494	113.900452	4.536568	0.000000	-2.102274	0.000000	0.000000	0.000000	-0.966372	-0.152238	0.176404	0.000000	0.000000	4.000000	44.000000	0.000000
3551.872999	0.002954	0.545073	0.237576	75.719421	44.660816	109.926933	4.561897	0.000000	-2.046729	0.000000	0.000000	0.000000	-0.997473	-0.136281	0.208593	0.000000	0.000000	4.000000	44.000000	0.000000
3551.876333	0.002954	0.545073	0.237576	75.719421	44.660816	109.926933	4.561897	0.000000	-2.046729	0.000000	0.000000	0.000000	-0.997473	-0.136281	0.208593	0.000000	0.000000	4.000000	44.000000	0.000000
3551.879666	0.002954	0.545073	0.237576	75.719421	44.660816	109.926933	4.561897	0.000000	-2.046729	0.000000	0.000000	0.000000	-0.997473	-0.136281	0.208593	0.000000	0.000000	4.000000	44.000000	0.000000
3551.882999	-0.000609	0.544777	0.238445	75.726845	41.798561	105.918961	4.587751	0.000000	-1.988099	0.000000	0.000000	0.000000	-1.068807	-0.088905	0.260488	0.000000	0.000000	4.000000	44.000000	0.000000
3551.886333	-0.000609	0.544777	0.238445	75.726845	41.798561	105.918961	4.587751	0.000000	-1.988099	0.000000	0.000000	0.000000	-1.068807	-0.088905	0.260488	0.000000	0.000000	4.000000	44.000000	0.000000
3551.889666	-0.000609	0.544777	0.238445	75.726845	41.798561	105.918961	4.587751	0.000000	-1.988099	0.000000	0.000000	0.000000	-1.068807	-0.088905	0.260488	0.000000	0.000000	4.000000	44.000000	0.000000
3551.892999	-0.004248	0.544584	0.239506	75.633888	39.007702	102.455627	4.615117	0.000000	-1.923718	0.000000	0.000000	0.000000	-1.091679	-0.058043	0.318270	0.000000	0.000000	4.000000	44.000000	0.000000
3551.896333	-0.004248	0.544584	0.239506	75.633888	39.007702	102.455627	4.615117	0.000000	-1.923718	0.000000	0.000000	0.000000	-1.091679	-0.058043	0.318270	0.000000	0.000000	4.000000	44.000000	0.000000
3551.899666	-0.004248	0.544584	0.239506	75.633888	39.007702	102.455627	4.615117	0.000000	-1.923718	0.000000	0.000000	0.000000	-1.091679	-0.058043	0.318270	0.000000	0.000000	4.000000	44.000000	0.000000
3551.902999	-0.007967	0.544361	0.240789	75.433121	36.755398	99.984840	4.642720	0.000000	-1.856113	0.000000	0.000000	0.000000	-1.115710	-0.066687	0.385065	0.000000	0.000000	4.000000	44.000000	0.000000
3551.906333	-0.007967	0.544361	0.240789	75.433121	36.755398	99.984840	4.642720	0.000000	-1.856113	0.000000	0.000000	0.000000	-1.115710	-0.066687	0.385065	0.000000	0.000000	4.000000	44.000000	0.000000
3551.909666	-0.007967	0.544361	0.240789	75.433121	36.755398	99.984840	4.642720	0.000000	-1.856113	0.000000	0.000000	0.000000	-1.115710	-0.066687	0.385065	0.000000	0.000000	4.000000	44.000000	0.000000
3551.912999	-0.011769	0.544101	0.242229	75.128983	35.160572	98.425354	4.670476	0.000000	-1.785120	0.000000	0.000000	0.000000	-1.140652	-0.077955	0.431995	0.000000	0.000000	4.000000	44.000000	0.000000
3551.916333	-0.011769	0.544101	0.242229	75.128983	35.160572	98.425354	4.670476	0.000000	-1.785120	0.000000	0.000000	0.000000	-1.140652	-0.077955	0.431995	0.000000	0.000000	4.000000	44.000000	0.000000
3551.919666	-0.011769	0.544101	0.242229	75.128983	35.160572	98.425354	4.670476	0.000000	-1.785120	0.000000	0.000000	0.000000	-1.140652	-0.077955	0.431995	0.000000	0.000000	4.000000	44.000000	0.000000
3551.922999	-0.015657	0.543778	0.243778	74.804764	33.974266	97.131577	4.698048	0.000000	-1.711240	0.000000	0.000000	0.000000	-1.166237	-0.096947	0.464619	0.000000	0.000000	4.000000	44.000000	0.000000
3551.926333	-0.015657	0.543778	0.243778	74.804764	33.974266	97.131577	4.698048	0.000000	-1.711240	0.000000	0.000000	0.000000	-1.166237	-0.096947	0.464619	0.000000	0.000000	4.000000	44.000000	0.000000
3551.929666	-0.015657	0.543778	0.243778	74.804764	33.974266	97.131577	4.698048	0.000000	-1.711240	0.000000	0.000000	0.000000	-1.166237	-0.096947	0.464619	0.000000	0.000000	4.000000	44.000000	0.000000
3551.932999	-0.019662	0.543358	0.245324	74.594536	33.284290	96.190132	4.725178	0.000000	-1.634837	0.000000	0.000000	0.000000	-1.201659	-0.126080	0.463955	0.000000	0.000000	4.000000	44.000000	0.000000
3551.936333	-0.019662	0.543358	0.245324	74.594536	33.284290	96.190132	4.725178	0.000000	-1.634837	0.000000	0.000000	0.000000	-1.201659	-0.126080	0.463955	0.000000	0.000000	4.000000	44.000000	0.000000
3551.939666	-0.019662	0.543358	0.245324	74.594536	33.284290	96.190132	4.725178	0.000000	-1.634837	0.000000	0.000000	0.000000	-1.201659	-0.126080	0.463955	0.000000	0.000000	4.000000	44.000000	0.000000
3551.942999	-0.023613	0.542856	0.246680	74.685715	33.787674	96.375847	4.751701	0.000000	-1.556066	0.000000	0.000000	0.000000	-1.185284	-0.150713	0.406636	0.000000	0.000000	4.000000	44.000000	0.000000
3551.946333	-0.023613	0.542856	0.246680	74.685715	33.787674	96.375847	4.751701	0.000000	-1.556066	0.000000	0.000000	0.000000	-1.185284	-0.150713	0.406636	0.000000	0.000000	4.000000	44.000000	0.000000
3551.949666	-0.023613	0.542856	0.246680	74.685715	33.787674	96.375847	4.751701	0.000000	-1.556066	0.000000	0.000000	0.000000	-1.185284	-0.150713	0.406636	0.000000	0.000000	4.000000	44.000000	0.000000
3551.952999	-0.027570	0.542281	0.247764	75.080872	35.709812	97.766533	4.776246	0.000000	-1.479011	0.000000	0.000000	0.000000	-1.187057	-0.172292	0.325172	0.000000	0.000000	4.000000	44.000000	0.000000
3551.956333	-0.027570	0.542281	0.247764	75.080872	35.709812	97.766533	4.776246	0.000000	-1.479011	0.000000	0.000000	0.000000	-1.187057	-0.172292	0.325172	0.000000	0.000000	4.000000	44.000000	0.000000
3551.959666	-0.027570	0.542281	0.247764	75.080872	35.709812	97.766533	4.776246	0.000000	-1.479011	0.000000	0.000000	0.000000	-1.187057	-0.172292	0.325172	0.000000	0.000000	4.000000	44.000000	0.000000
3551.962999	-0.031565	0.541703	0.248647	75.497269	38.119389	99.648827	4.799138	0.000000	-1.402955	0.000000	0.000000	0.000000	-1.198571	-0.173479	0.265039	0.000000	0.000000	4.000000	44.000000	0.000000
3551.966333	-0.031565	0.541703	0.248647	75.497269	38.119389	99.648827	4.799138	0.000000	-1.402955	0.000000	0.000000	0.000000	-1.198571	-0.173479	0.265039	0.000000	0.000000	4.000000	44.000000	0.000000
3551.969666	-0.031565	0.541703	0.248647	75.497269	38.119389	99.648827	4.799138	0.000000	-1.402955	0.000000	0.000000	0.000000	-1.198571	-0.173479	0.265039	0.000000	0.000000	4.000000	44.000000	0.000000
3551.972999	-0.035665	0.541125	0.249358	75.855713	40.648483	101.791595	4.820746	0.000000	-1.326805	0.000000	0.000000	0.000000	-1.229803	-0.173285	0.213365	0.000000	0.000000	4.000000	44.000000	0.000000
3551.976333	-0.035665	0.541125	0.249358	75.855713	40.648483	101.791595	4.820746	0.000000	-1.326805	0.000000	0.000000	0.000000	-1.229803	-0.173285	0.213365	0.000000	0.000000	4.000000	44.000000	0.000000
3551.979666	-0.035665	0.541125	0.249358	75.855713	40.648483	101.791595	4.820746	0.000000	-1.326805	0.000000	0.000000	0.000000	-1.229803	-0.173285	0.213365	0.000000	0.000000	4.000000	44.000000	0.000000
3551.982999	-0.039836	0.540556	0.249960	76.099792	43.313190	104.126892	4.841457	0.000000	-1.249113	0.000000	0.000000	0.000000	-1.251330	-0.170797	0.180565	0.000000	0.000000	4.000000	44.000000	0.000000
3551.986333	-0.039836	0.540556	0.249960	76.099792	43.313190	104.126892	4.841457	0.000000	-1.249113	0.000000	0.000000	0.000000	-1.251330	-0.170797	0.180565	0.000000	0.000000	4.000000	44.000000	0.000000
3551.989666	-0.039836	0.540556	0.249960	76.099792	43.313190	104.126892	4.841457	0.000000	-1.249113	0.000000	0.000000	0.000000	-1.251330	-0.170797	0.180565	0.000000	0.000000	4.000000	44.000000	0.000000
3551.992999	-0.043978	0.539999	0.250489	76.201736	46.110783	106.594940	4.861168	0.000000	-1.170060	0.000000	0.000000	0.000000	-1.242785	-0.167078	0.158696	0.000000	0.000000	4.000000	44.000000	0.000000
3551.996333	-0.043978	0.539999	0.250489	76.201736	46.110783	106.594940	4.861168	0.000000	-1.170060	0.000000	0.000000	0.000000	-1.242785	-0.167078	0.158696	0.000000	0.000000	4.000000	44.000000	0.000000
3551.999666	-0.043978	0.539999	0.250489	76.201736	46.110783	106.594940	4.861168	0.000000	-1.170060	0.000000	0.000000	0.000000	-1.242785	-0.167078	0.158696	0.000000	0.000000	4.000000	44.000000	0.000000
3552.002999	-0.047992	0.539437	0.250971	76.188515	48.902477	109.218613	4.879457	0.000000	-1.091285	0.000000	0.000000	0.000000	-1.204022	-0.168598	0.144437	0.000000	0.000000	4.000000	44.000000	0.000000
3552.006333	-0.047992	0.539437	0.250971	76.188515	48.902477	109.218613	4.879457	0.000000	-1.091285	0.000000	0.000000	0.000000	-1.204022	-0.168598	0.144437	0.000000	0.000000	4.000000	44.000000	0.000000
3552.009666	-0.047992	0.539437	0.250971	76.188515	48.902477	109.218613	4.879457	0.000000	-1.091285	0.000000	0.000000	0.000000	-1.204022	-0.168598	0.144437	0.000000	0.000000	4.000000	44.000000	0.000000
3552.012999	-0.051939	0.538846	0.251358	76.063309	51.487213	111.848526	4.895980	0.000000	-1.014586	0.000000	0.000000	0.000000	-1.184195	-0.177496	0.116189	0.000000	0.000000	4.000000	44.000000	0.000000
3552.016333	-0.051939	0.538846	0.251358	76.063309	51.487213	111.848526	4.895980	0.000000	-1.014586	0.000000	0.000000	0.000000	-1.184195	-0.177496	0.116189	0.000000	0.000000	4.000000	44.000000	0.000000
3552.019666	-0.051939	0.538846	0.251358	76.063309	51.487213	111.848526	4.895980	0.000000	-1.014586	0.000000	0.000000	0.000000	-1.184195	-0.177496	0.116189	0.000000	0.000000	4.000000	44.000000	0.000000
3552.022999	-0.055817	0.538320	0.251626	75.874405	53.654491	114.284729	4.911034	0.000000	-0.939014	0.000000	0.000000	0.000000	-1.163298	-0.157751	0.080425	0.000000	0.000000	4.000000	44.000000	0.000000
3552.026333	-0.055817	0.538320	0.251626	75.874405	53.654491	114.284729	4.911034	0.000000	-0.939014	0.000000	0.000000	0.000000	-1.163298	-0.157751	0.080425	0.000000	0.000000	4.000000	44.000000	0.000000
3552.029666	-0.055817	0.538320	0.251626	75.874405	53.654491	114.284729	4.911034	0.000000	-0.939014	0.000000	0.000000	0.000000	-1.163298	-0.157751	0.080425	0.000000	0.000000	4.000000	44.000000	0.000000
3552.032999	-0.059649	0.537811	0.251686	75.730354	55.163895	116.116425	4.924657	0.000000	-0.864725	0.000000	0.000000	0.000000	-1.149732	-0.152656	0.017948	0.000000	0.000000	4.000000	44.000000	0.000000
3552.036333	-0.059649	0.537811	0.251686	75.730354	55.163895	116.116425	4.924657	0.000000	-0.864725	0.000000	0.000000	0.000000	-1.149732	-0.152656	0.017948	0.000000	0.000000	4.000000	44.000000	0.000000
3552.039666	-0.059649	0.537811	0.251686	75.730354	55.163895	116.116425	4.924657	0.000000	-0.864725	0.000000	0.000000	0.000000	-1.149732	-0.152656	0.017948	0.000000	0.000000	4.000000	44.000000	0.000000
3552.042999	-0.063434	0.537341	0.251552	75.677887	55.912937	117.199890	4.936954	0.000000	-0.791503	0.000000	0.000000	0.000000	-1.135580	-0.141049	-0.040225	0.000000	0.000000	4.000000	44.000000	0.000000
3552.046333	-0.063434	0.537341	0.251552	75.677887	55.912937	117.199890	4.936954	0.000000	-0.791503	0.000000	0.000000	0.000000	-1.135580	-0.141049	-0.040225	0.000000	0.000000	4.000000	44.000000	0.000000
3552.049666	-0.063434	0.537341	0.251552	75.677887	55.912937	117.199890	4.936954	0.000000	-0.791503	0.000000	0.000000	0.000000	-1.135580	-0.141049	-0.040225	0.000000	0.000000	4.000000	44.000000	0.000000
3552.052999	-0.067132	0.536885	0.251184	75.637665	56.084301	117.692879	4.947999	0.000000	-0.719241	0.000000	0.000000	0.000000	-1.109226	-0.136726	-0.110326	0.000000	0.000000	4.000000	44.000000	0.000000
3552.056333	-0.067132	0.536885	0.251184	75.637665	56.084301	117.692879	4.947999	0.000000	-0.719241	0.000000	0.000000	0.000000	-1.109226	-0.136726	-0.110326	0.000000	0.000000	4.000000	44.000000	0.000000
3552.059666	-0.067132	0.536885	0.251184	75.637665	56.084301	117.692879	4.947999	0.000000	-0.719241	0.000000	0.000000	0.000000	-1.109226	-0.136726	-0.110326	0.000000	0.000000	4.000000	44.000000	0.000000
3552.062999	-0.070613	0.536553	0.250694	75.576828	56.033283	117.915375	4.957736	0.000000	-0.648733	0.000000	0.000000	0.000000	-1.044417	-0.099504	-0.146958	0.000000	0.000000	4.000000	44.000000	0.000000
3552.066333	-0.070613	0.536553	0.250694	75.576828	56.033283	117.915375	4.957736	0.000000	-0.648733	0.000000	0.000000	0.000000	-1.044417	-0.099504	-0.146958	0.000000	0.000000	4.000000	44.000000	0.000000
3552.069666	-0.070613	0.536553	0.250694	75.576828	56.033283	117.915375	4.957736	0.000000	-0.648733	0.000000	0.000000	0.000000	-1.044417	-0.099504	-0.146958	0.000000	0.000000	4.000000	44.000000	0.000000
3552.072999	-0.073984	0.536391	0.250132	75.509865	56.002705	118.165993	4.965998	0.000000	-0.582122	0.000000	0.000000	0.000000	-1.011175	-0.048535	-0.168631	0.000000	0.000000	4.000000	44.000000	0.000000
3552.076333	-0.073984	0.536391	0.250132	75.509865	56.002705	118.165993	4.965998	0.000000	-0.582122	0.000000	0.000000	0.000000	-1.011175	-0.048535	-0.168631	0.000000	0.000000	4.000000	44.000000	0.000000
3552.079666	-0.073984	0.536391	0.250132	75.509865	56.002705	118.165993	4.965998	0.000000	-0.582122	0.000000	0.000000	0.000000	-1.011175	-0.048535	-0.168631	0.000000	0.000000	4.000000	44.000000	0.000000
3552.082999	-0.077351	0.536367	0.249554	75.441925	55.919914	118.351021	4.973173	0.000000	-0.517258	0.000000	0.000000	0.000000	-1.010051	-0.007238	-0.173388	0.000000	0.000000	4.000000	44.000000	0.000000
3552.086333	-0.077351	0.536367	0.249554	75.441925	55.919914	118.351021	4.973173	0.000000	-0.517258	0.000000	0.000000	0.000000	-1.010051	-0.007238	-0.173388	0.000000	0.000000	4.000000	44.000000	0.000000
3552.089666	-0.077351	0.536367	0.249554	75.441925	55.919914	118.351021	4.973173	0.000000	-0.517258	0.000000	0.000000	0.000000	-1.010051	-0.007238	-0.173388	0.000000	0.000000	4.000000	44.000000	0.000000
3552.092999	-0.080520	0.536488	0.249045	75.412170	55.710613	118.228035	4.979533	0.000000	-0.451938	0.000000	0.000000	0.000000	-0.950670	0.036131	-0.152802	0.000000	0.000000	4.000000	44.000000	0.000000
3552.096333	-0.080520	0.536488	0.249045	75.412170	55.710613	118.228035	4.979533	0.000000	-0.451938	0.000000	0.000000	0.000000	-0.950670	0.036131	-0.152802	0.000000	0.000000	4.000000	44.000000	0.000000
3552.099666	-0.080520	0.536488	0.249045	75.412170	55.710613	118.228035	4.979533	0.000000	-0.451938	0.000000	0.000000	0.000000	-0.950670	0.036131	-0.152802	0.000000	0.000000	4.000000	44.000000	0.000000
3552.102999	-0.083621	0.536689	0.248551	75.412720	55.431854	117.815872	4.984774	0.000000	-0.389912	0.000000	0.000000	0.000000	-0.930445	0.060436	-0.148069	0.000000	0.000000	4.000000	44.000000	0.000000
3552.106333	-0.083621	0.536689	0.248551	75.412720	55.431854	117.815872	4.984774	0.000000	-0.389912	0.000000	0.000000	0.000000	-0.930445	0.060436	-0.148069	0.000000	0.000000	4.000000	44.000000	0.000000
3552.109666	-0.083621	0.536689	0.248551	75.412720	55.431854	117.815872	4.984774	0.000000	-0.389912	0.000000	0.000000	0.000000	-0.930445	0.060436	-0.148069	0.000000	0.000000	4.000000	44.000000	0.000000
3552.112999	-0.086589	0.536933	0.248087	75.412064	55.140396	117.449875	4.989179	0.000000	-0.328775	0.000000	0.000000	0.000000	-0.890408	0.073092	-0.139323	0.000000	0.000000	4.000000	44.000000	0.000000
3552.116333	-0.086589	0.536933	0.248087	75.412064	55.140396	117.449875	4.989179	0.000000	-0.328775	0.000000	0.000000	0.000000	-0.890408	0.073092	-0.139323	0.000000	0.000000	4.000000	44.000000	0.000000
3552.119666	-0.086589	0.536933	0.248087	75.412064	55.140396	117.449875	4.989179	0.000000	-0.328775	0.000000	0.000000	0.000000	-0.890408	0.073092	-0.139323	0.000000	0.000000	4.000000	44.000000	0.000000
3552.122999	-0.089475	0.537205	0.247522	75.426476	54.859535	117.375465	4.992710	0.000000	-0.269893	0.000000	0.000000	0.000000	-0.865923	0.081585	-0.169483	0.000000	0.000000	4.000000	44.000000	0.000000
3552.126333	-0.089475	0.537205	0.247522	75.426476	54.859535	117.375465	4.992710	0.000000	-0.269893	0.000000	0.000000	0.000000	-0.865923	0.081585	-0.169483	0.000000	0.000000	4.000000	44.000000	0.000000
3552.129666	-0.089475	0.537205	0.247522	75.426476	54.859535	117.375465	4.992710	0.000000	-0.269893	0.000000	0.000000	0.000000	-0.865923	0.081585	-0.169483	0.000000	0.000000	4.000000	44.000000	0.000000
3552.132999	-0.092367	0.537494	0.246752	75.484856	54.567577	117.280357	4.995486	0.000000	-0.212406	0.000000	0.000000	0.000000	-0.867564	0.086876	-0.230963	0.000000	0.000000	4.000000	44.000000	0.000000
3552.136333	-0.092367	0.537494	0.246752	75.484856	54.567577	117.280357	4.995486	0.000000	-0.212406	0.000000	0.000000	0.000000	-0.867564	0.086876	-0.230963	0.000000	0.000000	4.000000	44.000000	0.000000
3552.139666	-0.092367	0.537494	0.246752	75.484856	54.567577	117.280357	4.995486	0.000000	-0.212406	0.000000	0.000000	0.000000	-0.867564	0.086876	-0.230963	0.000000	0.000000	4.000000	44.000000	0.000000
3552.142999	-0.095257	0.537837	0.245742	75.606880	54.301540	117.174393	4.997610	0.000000	-0.154588	0.000000	0.000000	0.000000	-0.867004	0.102638	-0.303138	0.000000	0.000000	4.000000	44.000000	0.000000
3552.146333	-0.095257	0.537837	0.245742	75.606880	54.301540	117.174393	4.997610	0.000000	-0.154588	0.000000	0.000000	0.000000	-0.867004	0.102638	-0.303138	0.000000	0.000000	4.000000	44.000000	0.000000
3552.149666	-0.095257	0.537837	0.245742	75.606880	54.301540	117.174393	4.997610	0.000000	-0.154588	0.000000	0.000000	0.000000	-0.867004	0.102638	-0.303138	0.000000	0.000000	4.000000	44.000000	0.000000
3552.152999	-0.098149	0.538149	0.244292	75.806770	54.564796	117.574959	4.999069	0.000000	-0.096478	0.000000	0.000000	0.000000	-0.867368	0.093823	-0.435003	0.000000	0.000000	4.000000	44.000000	0.000000
3552.156333	-0.098149	0.538149	0.244292	75.806770	54.564796	117.574959	4.999069	0.000000	-0.096478	0.000000	0.000000	0.000000	-0.867368	0.093823	-0.435003	0.000000	0.000000	4.000000	44.000000	0.000000
3552.159666	-0.098149	0.538149	0.244292	75.806770	54.564796	117.574959	4.999069	0.000000	-0.096478	0.000000	0.000000	0.000000	-0.867368	0.093823	-0.435003	0.000000	0.000000	4.000000	44.000000	0.000000
3552.162999	-0.100971	0.538414	0.242427	76.067444	55.986755	119.128677	4.999856	0.000000	-0.037892	0.000000	0.000000	0.000000	-0.846689	0.079412	-0.559504	0.000000	0.000000	4.000000	44.000000	0.000000
3552.166333	-0.100971	0.538414	0.242427	76.067444	55.986755	119.128677	4.999856	0.000000	-0.037892	0.000000	0.000000	0.000000	-0.846689	0.079412	-0.559504	0.000000	0.000000	4.000000	44.000000	0.000000
3552.169666	-0.100971	0.538414	0.242427	76.067444	55.986755	119.128677	4.999856	0.000000	-0.037892	0.000000	0.000000	0.000000	-0.846689	0.079412	-0.559504	0.000000	0.000000	4.000000	44.000000	0.000000
3552.172999	-0.103706	0.538802	0.240286	76.250778	57.911816	121.251389	4.999960	0.000000	0.020025	0.000000	0.000000	0.000000	-0.820452	0.116327	-0.642219	0.000000	0.000000	4.000000	44.000000	0.000000
3552.176333	-0.103706	0.538802	0.240286	76.250778	57.911816	121.251389	4.999960	0.000000	0.020025	0.000000	0.000000	0.000000	-0.820452	0.116327	-0.642219	0.000000	0.000000	4.000000	44.000000	0.000000
3552.179666	-0.103706	0.538802	0.240286	76.250778	57.911816	121.251389	4.999960	0.000000	0.020025	0.000000	0.000000	0.000000	-0.820452	0.116327	-0.642219	0.000000	0.000000	4.000000	44.000000	0.000000
3552.182999	-0.106326	0.539318	0.237935	76.360939	59.804810	123.374077	4.999405	0.000000	0.077102	0.000000	0.000000	0.000000	-0.786083	0.154806	-0.705341	0.000000	0.000000	4.000000	44.000000	0.000000
3552.186333	-0.106326	0.539318	0.237935	76.360939	59.804810	123.374077	4.999405	0.000000	0.077102	0.000000	0.000000	0.000000	-0.786083	0.154806	-0.705341	0.000000	0.000000	4.000000	44.000000	0.000000
3552.189666	-0.106326	0.539318	0.237935	76.360939	59.804810	123.374077	4.999405	0.000000	0.077102	0.000000	0.000000	0.000000	-0.786083	0.154806	-0.705341	0.000000	0.000000	4.000000	44.000000	0.000000
3552.192999	-0.108777	0.539912	0.235467	76.420670	61.574177	125.388016	4.998234	0.000000	0.132889	0.000000	0.000000	0.000000	-0.735255	0.178187	-0.740346	0.000000	0.000000	4.000000	44.000000	0.000000
3552.196333	-0.108777	0.539912	0.235467	76.420670	61.574177	125.388016	4.998234	0.000000	0.132889	0.000000	0.000000	0.000000	-0.735255	0.178187	-0.740346	0.000000	0.000000	4.000000	44.000000	0.000000
3552.199666	-0.108777	0.539912	0.235467	76.420670	61.574177	125.388016	4.998234	0.000000	0.132889	0.000000	0.000000	0.000000	-0.735255	0.178187	-0.740346	0.000000	0.000000	4.000000	44.000000	0.000000
3552.202999	-0.110986	0.540519	0.232853	76.472069	63.201122	127.237877	4.996530	0.000000	0.186242	0.000000	0.000000	0.000000	-0.662719	0.182280	-0.784166	0.000000	0.000000	4.000000	44.000000	0.000000
3552.206333	-0.110986	0.540519	0.232853	76.472069	63.201122	127.237877	4.996530	0.000000	0.186242	0.000000	0.000000	0.000000	-0.662719	0.182280	-0.784166	0.000000	0.000000	4.000000	44.000000	0.000000
3552.209666	-0.110986	0.540519	0.232853	76.472069	63.201122	127.237877	4.996530	0.000000	0.186242	0.000000	0.000000	0.000000	-0.662719	0.182280	-0.784166	0.000000	0.000000	4.000000	44.000000	0.000000
3552.212999	-0.113056	0.541046	0.230104	76.556114	64.702141	128.931442	4.994444	0.000000	0.235637	0.000000	0.000000	0.000000	-0.620871	0.158017	-0.824656	0.000000	0.000000	4.000000	44.000000	0.000000
3552.216333	-0.113056	0.541046	0.230104	76.556114	64.702141	128.931442	4.994444	0.000000	0.235637	0.000000	0.000000	0.000000	-0.620871	0.158017	-0.824656	0.000000	0.000000	4.000000	44.000000	0.000000
3552.219666	-0.113056	0.541046	0.230104	76.556114	64.702141	128.931442	4.994444	0.000000	0.235637	0.000000	0.000000	0.000000	-0.620871	0.158017	-0.824656	0.000000	0.000000	4.000000	44.000000	0.000000
3552.222999	-0.115041	0.541408	0.227155	76.649353	66.038406	130.448944	4.991971	0.000000	0.283232	0.000000	0.000000	0.000000	-0.595596	0.108654	-0.884777	0.000000	0.000000	4.000000	44.000000	0.000000
3552.226333	-0.115041	0.541408	0.227155	76.649353	66.038406	130.448944	4.991971	0.000000	0.283232	0.000000	0.000000	0.000000	-0.595596	0.108654	-0.884777	0.000000	0.000000	4.000000	44.000000	0.000000
3552.229666	-0.115041	0.541408	0.227155	76.649353	66.038406	130.448944	4.991971	0.000000	0.283232	0.000000	0.000000	0.000000	-0.595596	0.108654	-0.884777	0.000000	0.000000	4.000000	44.000000	0.000000
3552.232999	-0.116983	0.541591	0.223865	76.779549	67.060059	131.643021	4.989076	0.000000	0.330347	0.000000	0.000000	0.000000	-0.582534	0.054701	-0.986862	0.000000	0.000000	4.000000	44.000000	0.000000
3552.236333	-0.116983	0.541591	0.223865	76.779549	67.060059	131.643021	4.989076	0.000000	0.330347	0.000000	0.000000	0.000000	-0.582534	0.054701	-0.986862	0.000000	0.000000	4.000000	44.000000	0.000000
3552.239666	-0.116983	0.541591	0.223865	76.779549	67.060059	131.643021	4.989076	0.000000	0.330347	0.000000	0.000000	0.000000	-0.582534	0.054701	-0.986862	0.000000	0.000000	4.000000	44.000000	0.000000
3552.242999	-0.118841	0.541610	0.220218	76.947334	67.553452	132.305130	4.985674	0.000000	0.378217	0.000000	0.000000	0.000000	-0.557386	0.005842	-1.094212	0.000000	0.000000	4.000000	44.000000	0.000000
3552.246333	-0.118841	0.541610	0.220218	76.947334	67.553452	132.305130	4.985674	0.000000	0.378217	0.000000	0.000000	0.000000	-0.557386	0.005842	-1.094212	0.000000	0.000000	4.000000	44.000000	0.000000
3552.249666	-0.118841	0.541610	0.220218	76.947334	67.553452	132.305130	4.985674	0.000000	0.378217	0.000000	0.000000	0.000000	-0.557386	0.005842	-1.094212	0.000000	0.000000	4.000000	44.000000	0.000000
3552.252999	-0.120615	0.541508	0.216235	77.089920	67.051079	132.009323	4.981801	0.000000	0.426214	0.000000	0.000000	0.000000	-0.532231	-0.030583	-1.195020	0.000000	0.000000	4.000000	44.000000	0.000000
3552.256333	-0.120615	0.541508	0.216235	77.089920	67.051079	132.009323	4.981801	0.000000	0.426214	0.000000	0.000000	0.000000	-0.532231	-0.030583	-1.195020	0.000000	0.000000	4.000000	44.000000	0.000000
3552.259666	-0.120615	0.541508	0.216235	77.089920	67.051079	132.009323	4.981801	0.000000	0.426214	0.000000	0.000000	0.000000	-0.532231	-0.030583	-1.195020	0.000000	0.000000	4.000000	44.000000	0.000000
3552.262999	-0.122424	0.541474	0.212049	77.140556	65.031517	130.294632	4.977432	0.000000	0.474522	0.000000	0.000000	0.000000	-0.542864	-0.010150	-1.255615	0.000000	0.000000	4.000000	44.000000	0.000000
3552.266333	-0.122424	0.541474	0.212049	77.140556	65.031517	130.294632	4.977432	0.000000	0.474522	0.000000	0.000000	0.000000	-0.542864	-0.010150	-1.255615	0.000000	0.000000	4.000000	44.000000	0.000000
3552.269666	-0.122424	0.541474	0.212049	77.140556	65.031517	130.294632	4.977432	0.000000	0.474522	0.000000	0.000000	0.000000	-0.542864	-0.010150	-1.255615	0.000000	0.000000	4.000000	44.000000	0.000000
3552.272999	-0.124314	0.541424	0.207745	77.109627	61.857849	127.487953	4.972275	0.000000	0.525818	0.000000	0.000000	0.000000	-0.566858	-0.015027	-1.291175	0.000000	0.000000	4.000000	44.000000	0.000000
3552.276333	-0.124314	0.541424	0.207745	77.109627	61.857849	127.487953	4.972275	0.000000	0.525818	0.000000	0.000000	0.000000	-0.566858	-0.015027	-1.291175	0.000000	0.000000	4.000000	44.000000	0.000000
3552.279666	-0.124314	0.541424	0.207745	77.109627	61.857849	127.487953	4.972275	0.000000	0.525818	0.000000	0.000000	0.000000	-0.566858	-0.015027	-1.291175	0.000000	0.000000	4.000000	44.000000	0.000000
3552.282999	-0.126167	0.541366	0.203410	77.017242	58.255150	124.277534	4.966104	0.000000	0.581214	0.000000	0.000000	0.000000	-0.555842	-0.017529	-1.300502	0.000000	0.000000	4.000000	44.000000	0.000000
3552.286333	-0.126167	0.541366	0.203410	77.017242	58.255150	124.277534	4.966104	0.000000	0.581214	0.000000	0.000000	0.000000	-0.555842	-0.017529	-1.300502	0.000000	0.000000	4.000000	44.000000	0.000000
3552.289666	-0.126167	0.541366	0.203410	77.017242	58.255150	124.277534	4.966104	0.000000	0.581214	0.000000	0.000000	0.000000	-0.555842	-0.017529	-1.300502	0.000000	0.000000	4.000000	44.000000	0.000000
3552.292999	-0.127964	0.541308	0.199116	76.854462	54.646824	121.079887	4.959136	0.000000	0.637939	0.000000	0.000000	0.000000	-0.539245	-0.017492	-1.288157	0.000000	0.000000	4.000000	44.000000	0.000000
3552.296333	-0.127964	0.541308	0.199116	76.854462	54.646824	121.079887	4.959136	0.000000	0.637939	0.000000	0.000000	0.000000	-0.539245	-0.017492	-1.288157	0.000000	0.000000	4.000000	44.000000	0.000000
3552.299666	-0.127964	0.541308	0.199116	76.854462	54.646824	121.079887	4.959136	0.000000	0.637939	0.000000	0.000000	0.000000	-0.539245	-0.017492	-1.288157	0.000000	0.000000	4.000000	44.000000	0.000000
3552.302999	-0.129576	0.541282	0.194853	76.632889	51.161514	117.999031	4.951408	0.000000	0.695378	0.000000	0.000000	0.000000	-0.483664	-0.007750	-1.279152	0.000000	0.000000	4.000000	44.000000	0.000000
3552.306333	-0.129576	0.541282	0.194853	76.632889	51.161514	117.999031	4.951408	0.000000	0.695378	0.000000	0.000000	0.000000	-0.483664	-0.007750	-1.279152	0.000000	0.000000	4.000000	44.000000	0.000000
3552.309666	-0.129576	0.541282	0.194853	76.632889	51.161514	117.999031	4.951408	0.000000	0.695378	0.000000	0.000000	0.000000	-0.483664	-0.007750	-1.279152	0.000000	0.000000	4.000000	44.000000	0.000000
3552.312999	-0.130995	0.541337	0.190722	76.359108	47.908684	115.152458	4.943377	0.000000	0.750344	0.000000	0.000000	0.000000	-0.425614	0.016528	-1.239063	0.000000	0.000000	4.000000	44.000000	0.000000
3552.316333	-0.130995	0.541337	0.190722	76.359108	47.908684	115.152458	4.943377	0.000000	0.750344	0.000000	0.000000	0.000000	-0.425614	0.016528	-1.239063	0.000000	0.000000	4.000000	44.000000	0.000000
3552.319666	-0.130995	0.541337	0.190722	76.359108	47.908684	115.152458	4.943377	0.000000	0.750344	0.000000	0.000000	0.000000	-0.425614	0.016528	-1.239063	0.000000	0.000000	4.000000	44.000000	0.000000
3552.322999	-0.132304	0.541556	0.186649	76.051407	44.867504	112.504951	4.935253	0.000000	0.802045	0.000000	0.000000	0.000000	-0.392799	0.065630	-1.221920	0.000000	0.000000	4.000000	44.000000	0.000000
3552.326333	-0.132304	0.541556	0.186649	76.051407	44.867504	112.504951	4.935253	0.000000	0.802045	0.000000	0.000000	0.000000	-0.392799	0.065630	-1.221920	0.000000	0.000000	4.000000	44.000000	0.000000
3552.329666	-0.132304	0.541556	0.186649	76.051407	44.867504	112.504951	4.935253	0.000000	0.802045	0.000000	0.000000	0.000000	-0.392799	0.065630	-1.221920	0.000000	0.000000	4.000000	44.000000	0.000000
3552.332999	-0.133439	0.541804	0.182614	75.769096	42.011456	109.988136	4.926754	0.000000	0.852697	0.000000	0.000000	0.000000	-0.340332	0.074511	-1.210721	0.000000	0.000000	4.000000	44.000000	0.000000
3552.336333	-0.133439	0.541804	0.182614	75.769096	42.011456	109.988136	4.926754	0.000000	0.852697	0.000000	0.000000	0.000000	-0.340332	0.074511	-1.210721	0.000000	0.000000	4.000000	44.000000	0.000000
3552.339666	-0.133439	0.541804	0.182614	75.769096	42.011456	109.988136	4.926754	0.000000	0.852697	0.000000	0.000000	0.000000	-0.340332	0.074511	-1.210721	0.000000	0.000000	4.000000	44.000000	0.000000
3552.342999	-0.134457	0.542023	0.178433	75.535042	39.412197	107.672104	4.918226	0.000000	0.900586	0.000000	0.000000	0.000000	-0.305516	0.065807	-1.254134	0.000000	0.000000	4.000000	44.000000	0.000000
3552.346333	-0.134457	0.542023	0.178433	75.535042	39.412197	107.672104	4.918226	0.000000	0.900586	0.000000	0.000000	0.000000	-0.305516	0.065807	-1.254134	0.000000	0.000000	4.000000	44.000000	0.000000
3552.349666	-0.134457	0.542023	0.178433	75.535042	39.412197	107.672104	4.918226	0.000000	0.900586	0.000000	0.000000	0.000000	-0.305516	0.065807	-1.254134	0.000000	0.000000	4.000000	44.000000	0.000000
3552.352999	-0.135252	0.542148	0.174047	75.343430	37.124176	105.624855	4.909301	0.000000	0.948032	0.000000	0.000000	0.000000	-0.238517	0.037577	-1.315709	0.000000	0.000000	4.000000	44.000000	0.000000
3552.356333	-0.135252	0.542148	0.174047	75.343430	37.124176	105.624855	4.909301	0.000000	0.948032	0.000000	0.000000	0.000000	-0.238517	0.037577	-1.315709	0.000000	0.000000	4.000000	44.000000	0.000000
3552.359666	-0.135252	0.542148	0.174047	75.343430	37.124176	105.624855	4.909301	0.000000	0.948032	0.000000	0.000000	0.000000	-0.238517	0.037577	-1.315709	0.000000	0.000000	4.000000	44.000000	0.000000
3552.362999	-0.135781	0.542135	0.169396	75.225708	35.200115	103.891548	4.900492	0.000000	0.992562	0.000000	0.000000	0.000000	-0.158561	-0.004020	-1.395401	0.000000	0.000000	4.000000	44.000000	0.000000
3552.366333	-0.135781	0.542135	0.169396	75.225708	35.200115	103.891548	4.900492	0.000000	0.992562	0.000000	0.000000	0.000000	-0.158561	-0.004020	-1.395401	0.000000	0.000000	4.000000	44.000000	0.000000
3552.369666	-0.135781	0.542135	0.169396	75.225708	35.200115	103.891548	4.900492	0.000000	0.992562	0.000000	0.000000	0.000000	-0.158561	-0.004020	-1.395401	0.000000	0.000000	4.000000	44.000000	0.000000
3552.372999	-0.136161	0.542161	0.164590	75.150497	33.767410	102.639450	4.892059	0.000000	1.033326	0.000000	0.000000	0.000000	-0.114192	0.007675	-1.441928	0.000000	0.000000	4.000000	44.000000	0.000000
3552.376333	-0.136161	0.542161	0.164590	75.150497	33.767410	102.639450	4.892059	0.000000	1.033326	0.000000	0.000000	0.000000	-0.114192	0.007675	-1.441928	0.000000	0.000000	4.000000	44.000000	0.000000
3552.379666	-0.136161	0.542161	0.164590	75.150497	33.767410	102.639450	4.892059	0.000000	1.033326	0.000000	0.000000	0.000000	-0.114192	0.007675	-1.441928	0.000000	0.000000	4.000000	44.000000	0.000000
3552.382999	-0.136482	0.542311	0.159743	75.076485	32.791687	101.885406	4.883523	0.000000	1.072940	0.000000	0.000000	0.000000	-0.096086	0.045140	-1.454113	0.000000	0.000000	4.000000	44.000000	0.000000
3552.386333	-0.136482	0.542311	0.159743	75.076485	32.791687	101.885406	4.883523	0.000000	1.072940	0.000000	0.000000	0.000000	-0.096086	0.045140	-1.454113	0.000000	0.000000	4.000000	44.000000	0.000000
3552.389666	-0.136482	0.542311	0.159743	75.076485	32.791687	101.885406	4.883523	0.000000	1.072940	0.000000	0.000000	0.000000	-0.096086	0.045140	-1.454113	0.000000	0.000000	4.000000	44.000000	0.000000
3552.392999	-0.136782	0.542608	0.154899	75.024391	32.093822	101.412804	4.874497	0.000000	1.113226	0.000000	0.000000	0.000000	-0.090180	0.088960	-1.453141	0.000000	0.000000	4.000000	44.000000	0.000000
3552.396333	-0.136782	0.542608	0.154899	75.024391	32.093822	101.412804	4.874497	0.000000	1.113226	0.000000	0.000000	0.000000	-0.090180	0.088960	-1.453141	0.000000	0.000000	4.000000	44.000000	0.000000
3552.399666	-0.136782	0.542608	0.154899	75.024391	32.093822	101.412804	4.874497	0.000000	1.113226	0.000000	0.000000	0.000000	-0.090180	0.088960	-1.453141	0.000000	0.000000	4.000000	44.000000	0.000000
3552.402999	-0.136986	0.543018	0.150119	74.972946	31.695568	101.264214	4.864727	0.000000	1.155177	0.000000	0.000000	0.000000	-0.061088	0.123138	-1.434088	0.000000	0.000000	4.000000	44.000000	0.000000
3552.406333	-0.136986	0.543018	0.150119	74.972946	31.695568	101.264214	4.864727	0.000000	1.155177	0.000000	0.000000	0.000000	-0.061088	0.123138	-1.434088	0.000000	0.000000	4.000000	44.000000	0.000000
3552.409666	-0.136986	0.543018	0.150119	74.972946	31.695568	101.264214	4.864727	0.000000	1.155177	0.000000	0.000000	0.000000	-0.061088	0.123138	-1.434088	0.000000	0.000000	4.000000	44.000000	0.000000
3552.412999	-0.137056	0.543482	0.145364	74.915047	31.694035	101.556564	4.854823	0.000000	1.196120	0.000000	0.000000	0.000000	-0.021085	0.139240	-1.426350	0.000000	0.000000	4.000000	44.000000	0.000000
3552.416333	-0.137056	0.543482	0.145364	74.915047	31.694035	101.556564	4.854823	0.000000	1.196120	0.000000	0.000000	0.000000	-0.021085	0.139240	-1.426350	0.000000	0.000000	4.000000	44.000000	0.000000
3552.419666	-0.137056	0.543482	0.145364	74.915047	31.694035	101.556564	4.854823	0.000000	1.196120	0.000000	0.000000	0.000000	-0.021085	0.139240	-1.426350	0.000000	0.000000	4.000000	44.000000	0.000000
3552.422999	-0.137025	0.543965	0.140634	74.892494	32.057861	102.214989	4.845052	0.000000	1.235099	0.000000	0.000000	0.000000	0.009230	0.144834	-1.418922	0.000000	0.000000	4.000000	44.000000	0.000000
3552.426333	-0.137025	0.543965	0.140634	74.892494	32.057861	102.214989	4.845052	0.000000	1.235099	0.000000	0.000000	0.000000	0.009230	0.144834	-1.418922	0.000000	0.000000	4.000000	44.000000	0.000000
3552.429666	-0.137025	0.543965	0.140634	74.892494	32.057861	102.214989	4.845052	0.000000	1.235099	0.000000	0.000000	0.000000	0.009230	0.144834	-1.418922	0.000000	0.000000	4.000000	44.000000	0.000000
3552.432999	-0.136774	0.544459	0.135787	74.918800	32.643444	103.065674	4.835235	0.000000	1.272992	0.000000	0.000000	0.000000	0.075475	0.148201	-1.454244	0.000000	0.000000	4.000000	44.000000	0.000000
3552.436333	-0.136774	0.544459	0.135787	74.918800	32.643444	103.065674	4.835235	0.000000	1.272992	0.000000	0.000000	0.000000	0.075475	0.148201	-1.454244	0.000000	0.000000	4.000000	44.000000	0.000000
3552.439666	-0.136774	0.544459	0.135787	74.918800	32.643444	103.065674	4.835235	0.000000	1.272992	0.000000	0.000000	0.000000	0.075475	0.148201	-1.454244	0.000000	0.000000	4.000000	44.000000	0.000000
3552.442999	-0.136284	0.544932	0.130732	75.052681	33.305702	103.886185	4.826148	0.000000	1.307018	0.000000	0.000000	0.000000	0.146898	0.141870	-1.516410	0.000000	0.000000	4.000000	44.000000	0.000000
3552.446333	-0.136284	0.544932	0.130732	75.052681	33.305702	103.886185	4.826148	0.000000	1.307018	0.000000	0.000000	0.000000	0.146898	0.141870	-1.516410	0.000000	0.000000	4.000000	44.000000	0.000000
3552.449666	-0.136284	0.544932	0.130732	75.052681	33.305702	103.886185	4.826148	0.000000	1.307018	0.000000	0.000000	0.000000	0.146898	0.141870	-1.516410	0.000000	0.000000	4.000000	44.000000	0.000000
3552.452999	-0.135536	0.545299	0.125367	75.315430	34.024097	104.629395	4.817878	0.000000	1.337181	0.000000	0.000000	0.000000	0.224431	0.110155	-1.609457	0.000000	0.000000	4.000000	44.000000	0.000000
3552.456333	-0.135536	0.545299	0.125367	75.315430	34.024097	104.629395	4.817878	0.000000	1.337181	0.000000	0.000000	0.000000	0.224431	0.110155	-1.609457	0.000000	0.000000	4.000000	44.000000	0.000000
3552.459666	-0.135536	0.545299	0.125367	75.315430	34.024097	104.629395	4.817878	0.000000	1.337181	0.000000	0.000000	0.000000	0.224431	0.110155	-1.609457	0.000000	0.000000	4.000000	44.000000	0.000000
3552.462999	-0.134490	0.545551	0.119756	75.678612	34.714268	105.225708	4.810480	0.000000	1.363556	0.000000	0.000000	0.000000	0.313720	0.075482	-1.683526	0.000000	0.000000	4.000000	44.000000	0.000000
3552.466333	-0.134490	0.545551	0.119756	75.678612	34.714268	105.225708	4.810480	0.000000	1.363556	0.000000	0.000000	0.000000	0.313720	0.075482	-1.683526	0.000000	0.000000	4.000000	44.000000	0.000000
3552.469666	-0.134490	0.545551	0.119756	75.678612	34.714268	105.225708	4.810480	0.000000	1.363556	0.000000	0.000000	0.000000	0.313720	0.075482	-1.683526	0.000000	0.000000	4.000000	44.000000	0.000000
3552.472999	-0.133311	0.545819	0.114208	75.941002	34.382996	104.838387	4.804700	0.000000	1.383782	0.000000	0.000000	0.000000	0.353646	0.080626	-1.664337	0.000000	0.000000	4.000000	44.000000	0.000000
3552.476333	-0.133311	0.545819	0.114208	75.941002	34.382996	104.838387	4.804700	0.000000	1.383782	0.000000	0.000000	0.000000	0.353646	0.080626	-1.664337	0.000000	0.000000	4.000000	44.000000	0.000000
3552.479666	-0.133311	0.545819	0.114208	75.941002	34.382996	104.838387	4.804700	0.000000	1.383782	0.000000	0.000000	0.000000	0.353646	0.080626	-1.664337	0.000000	0.000000	4.000000	44.000000	0.000000
3552.482999	-0.132134	0.546303	0.109041	75.763847	31.186388	102.020348	4.799990	0.000000	1.400035	0.000000	0.000000	0.000000	0.353129	0.145036	-1.550056	0.000000	0.000000	4.000000	44.000000	0.000000
3552.486333	-0.132134	0.546303	0.109041	75.763847	31.186388	102.020348	4.799990	0.000000	1.400035	0.000000	0.000000	0.000000	0.353129	0.145036	-1.550056	0.000000	0.000000	4.000000	44.000000	0.000000
3552.489666	-0.132134	0.546303	0.109041	75.763847	31.186388	102.020348	4.799990	0.000000	1.400035	0.000000	0.000000	0.000000	0.353129	0.145036	-1.550056	0.000000	0.000000	4.000000	44.000000	0.000000
3552.492999	-0.131041	0.546918	0.104237	75.246574	26.690821	98.436775	4.796071	0.000000	1.413404	0.000000	0.000000	0.000000	0.327890	0.184662	-1.441253	0.000000	0.000000	4.000000	44.000000	0.000000
3552.496333	-0.131041	0.546918	0.104237	75.246574	26.690821	98.436775	4.796071	0.000000	1.413404	0.000000	0.000000	0.000000	0.327890	0.184662	-1.441253	0.000000	0.000000	4.000000	44.000000	0.000000
3552.499666	-0.131041	0.546918	0.104237	75.246574	26.690821	98.436775	4.796071	0.000000	1.413404	0.000000	0.000000	0.000000	0.327890	0.184662	-1.441253	0.000000	0.000000	4.000000	44.000000	0.000000
3552.502999	-0.129920	0.547643	0.099671	74.564705	22.449955	95.383858	4.792027	0.000000	1.427053	0.000000	0.000000	0.000000	0.336391	0.217457	-1.369580	0.000000	0.000000	4.000000	44.000000	0.000000
3552.506333	-0.129920	0.547643	0.099671	74.564705	22.449955	95.383858	4.792027	0.000000	1.427053	0.000000	0.000000	0.000000	0.336391	0.217457	-1.369580	0.000000	0.000000	4.000000	44.000000	0.000000
3552.509666	-0.129920	0.547643	0.099671	74.564705	22.449955	95.383858	4.792027	0.000000	1.427053	0.000000	0.000000	0.000000	0.336391	0.217457	-1.369580	0.000000	0.000000	4.000000	44.000000	0.000000
3552.512999	-0.128796	0.548459	0.095326	73.809715	18.731251	92.781425	4.788885	0.000000	1.437563	0.000000	0.000000	0.000000	0.337328	0.244777	-1.303630	0.000000	0.000000	4.000000	44.000000	0.000000
3552.516333	-0.128796	0.548459	0.095326	73.809715	18.731251	92.781425	4.788885	0.000000	1.437563	0.000000	0.000000	0.000000	0.337328	0.244777	-1.303630	0.000000	0.000000	4.000000	44.000000	0.000000
3552.519666	-0.128796	0.548459	0.095326	73.809715	18.731251	92.781425	4.788885	0.000000	1.437563	0.000000	0.000000	0.000000	0.337328	0.244777	-1.303630	0.000000	0.000000	4.000000	44.000000	0.000000
3552.522999	-0.127724	0.549305	0.091201	73.079079	15.493642	90.119797	4.766300	0.000000	1.439784	0.000000	0.000000	0.000000	0.321398	0.253764	-1.237496	0.000000	0.000000	4.000000	44.000000	0.000000
3552.526333	-0.127724	0.549305	0.091201	73.079079	15.493642	90.119797	4.766300	0.000000	1.439784	0.000000	0.000000	0.000000	0.321398	0.253764	-1.237496	0.000000	0.000000	4.000000	44.000000	0.000000
3552.529666	-0.127724	0.549305	0.091201	73.079079	15.493642	90.119797	4.766300	0.000000	1.439784	0.000000	0.000000	0.000000	0.321398	0.253764	-1.237496	0.000000	0.000000	4.000000	44.000000	0.000000
3552.532999	-0.126739	0.550071	0.087087	72.735405	13.364874	87.969490	4.560050	0.000000	1.386218	0.000000	0.000000	0.000000	0.295635	0.229862	-1.234255	0.000000	0.000000	4.000000	44.000000	0.000000
3552.536333	-0.126739	0.550071	0.087087	72.735405	13.364874	87.969490	4.560050	0.000000	1.386218	0.000000	0.000000	0.000000	0.295635	0.229862	-1.234255	0.000000	0.000000	4.000000	44.000000	0.000000
3552.539666	-0.126739	0.550071	0.087087	72.735405	13.364874	87.969490	4.560050	0.000000	1.386218	0.000000	0.000000	0.000000	0.295635	0.229862	-1.234255	0.000000	0.000000	4.000000	44.000000	0.000000
3552.542999	-0.125840	0.550629	0.082761	73.090179	12.911721	87.177414	4.354341	0.000000	1.336946	0.000000	0.000000	0.000000	0.269773	0.167447	-1.297805	0.000000	0.000000	4.000000	44.000000	0.000000
3552.546333	-0.125840	0.550629	0.082761	73.090179	12.911721	87.177414	4.354341	0.000000	1.336946	0.000000	0.000000	0.000000	0.269773	0.167447	-1.297805	0.000000	0.000000	4.000000	44.000000	0.000000
3552.549666	-0.125840	0.550629	0.082761	73.090179	12.911721	87.177414	4.354341	0.000000	1.336946	0.000000	0.000000	0.000000	0.269773	0.167447	-1.297805	0.000000	0.000000	4.000000	44.000000	0.000000
3552.552999	-0.124993	0.551252	0.078553	73.513695	12.692920	86.629196	4.138040	0.000000	1.291984	0.000000	0.000000	0.000000	0.254003	0.186627	-1.262476	0.000000	0.000000	4.000000	44.000000	0.000000
3552.556333	-0.124993	0.551252	0.078553	73.513695	12.692920	86.629196	4.138040	0.000000	1.291984	0.000000	0.000000	0.000000	0.254003	0.186627	-1.262476	0.000000	0.000000	4.000000	44.000000	0.000000
3552.559666	-0.124993	0.551252	0.078553	73.513695	12.692920	86.629196	4.138040	0.000000	1.291984	0.000000	0.000000	0.000000	0.254003	0.186627	-1.262476	0.000000	0.000000	4.000000	44.000000	0.000000
3552.562999	-0.124068	0.551811	0.074476	73.883812	12.511124	86.353180	3.927628	0.000000	1.249650	0.000000	0.000000	0.000000	0.277375	0.167925	-1.223115	0.000000	0.000000	4.000000	44.000000	0.000000
3552.566333	-0.124068	0.551811	0.074476	73.883812	12.511124	86.353180	3.927628	0.000000	1.249650	0.000000	0.000000	0.000000	0.277375	0.167925	-1.223115	0.000000	0.000000	4.000000	44.000000	0.000000
3552.569666	-0.124068	0.551811	0.074476	73.883812	12.511124	86.353180	3.927628	0.000000	1.249650	0.000000	0.000000	0.000000	0.277375	0.167925	-1.223115	0.000000	0.000000	4.000000	44.000000	0.000000
3552.572999	-0.123326	0.552428	0.070616	74.178551	12.306826	86.389145	3.723775	0.000000	1.203421	0.000000	0.000000	0.000000	0.222625	0.184900	-1.157832	0.000000	0.000000	4.000000	44.000000	0.000000
3552.576333	-0.123326	0.552428	0.070616	74.178551	12.306826	86.389145	3.723775	0.000000	1.203421	0.000000	0.000000	0.000000	0.222625	0.184900	-1.157832	0.000000	0.000000	4.000000	44.000000	0.000000
3552.579666	-0.123326	0.552428	0.070616	74.178551	12.306826	86.389145	3.723775	0.000000	1.203421	0.000000	0.000000	0.000000	0.222625	0.184900	-1.157832	0.000000	0.000000	4.000000	44.000000	0.000000
3552.582999	-0.123038	0.553182	0.067024	74.380707	11.971669	86.530708	3.530803	0.000000	1.166317	0.000000	0.000000	0.000000	0.086405	0.226343	-1.077562	0.000000	0.000000	4.000000	44.000000	0.000000
3552.586333	-0.123038	0.553182	0.067024	74.380707	11.971669	86.530708	3.530803	0.000000	1.166317	0.000000	0.000000	0.000000	0.086405	0.226343	-1.077562	0.000000	0.000000	4.000000	44.000000	0.000000
3552.589666	-0.123038	0.553182	0.067024	74.380707	11.971669	86.530708	3.530803	0.000000	1.166317	0.000000	0.000000	0.000000	0.086405	0.226343	-1.077562	0.000000	0.000000	4.000000	44.000000	0.000000
3552.592999	-0.123097	0.554109	0.063826	74.534447	11.554484	86.438293	3.351210	0.000000	1.151916	0.000000	0.000000	0.000000	-0.017601	0.278083	-0.959367	0.000000	0.000000	4.000000	44.000000	0.000000
3552.596333	-0.123097	0.554109	0.063826	74.534447	11.554484	86.438293	3.351210	0.000000	1.151916	0.000000	0.000000	0.000000	-0.017601	0.278083	-0.959367	0.000000	0.000000	4.000000	44.000000	0.000000
3552.599666	-0.123097	0.554109	0.063826	74.534447	11.554484	86.438293	3.351210	0.000000	1.151916	0.000000	0.000000	0.000000	-0.017601	0.278083	-0.959367	0.000000	0.000000	4.000000	44.000000	0.000000
3552.602999	-0.123434	0.555142	0.061075	74.620003	11.179677	86.092346	3.191315	0.000000	1.154850	0.000000	0.000000	0.000000	-0.101227	0.309952	-0.825445	0.000000	0.000000	4.000000	44.000000	0.000000
3552.606333	-0.123434	0.555142	0.061075	74.620003	11.179677	86.092346	3.191315	0.000000	1.154850	0.000000	0.000000	0.000000	-0.101227	0.309952	-0.825445	0.000000	0.000000	4.000000	44.000000	0.000000
3552.609666	-0.123434	0.555142	0.061075	74.620003	11.179677	86.092346	3.191315	0.000000	1.154850	0.000000	0.000000	0.000000	-0.101227	0.309952	-0.825445	0.000000	0.000000	4.000000	44.000000	0.000000
3552.612999	-0.124075	0.556206	0.058655	74.630486	10.991944	86.005508	3.053741	0.000000	1.171721	0.000000	0.000000	0.000000	-0.192135	0.319131	-0.726040	0.000000	0.000000	4.000000	44.000000	0.000000
3552.616333	-0.124075	0.556206	0.058655	74.630486	10.991944	86.005508	3.053741	0.000000	1.171721	0.000000	0.000000	0.000000	-0.192135	0.319131	-0.726040	0.000000	0.000000	4.000000	44.000000	0.000000
3552.619666	-0.124075	0.556206	0.058655	74.630486	10.991944	86.005508	3.053741	0.000000	1.171721	0.000000	0.000000	0.000000	-0.192135	0.319131	-0.726040	0.000000	0.000000	4.000000	44.000000	0.000000
3552.622999	-0.125036	0.557239	0.056533	74.591682	10.955577	86.183372	2.932734	0.000000	1.203743	0.000000	0.000000	0.000000	-0.288297	0.309871	-0.636639	0.000000	0.000000	4.000000	44.000000	0.000000
3552.626333	-0.125036	0.557239	0.056533	74.591682	10.955577	86.183372	2.932734	0.000000	1.203743	0.000000	0.000000	0.000000	-0.288297	0.309871	-0.636639	0.000000	0.000000	4.000000	44.000000	0.000000
3552.629666	-0.125036	0.557239	0.056533	74.591682	10.955577	86.183372	2.932734	0.000000	1.203743	0.000000	0.000000	0.000000	-0.288297	0.309871	-0.636639	0.000000	0.000000	4.000000	44.000000	0.000000
3552.632999	-0.126315	0.558193	0.054592	74.511726	11.058833	86.610062	2.826628	0.000000	1.251793	0.000000	0.000000	0.000000	-0.383674	0.286308	-0.582235	0.000000	0.000000	4.000000	44.000000	0.000000
3552.636333	-0.126315	0.558193	0.054592	74.511726	11.058833	86.610062	2.826628	0.000000	1.251793	0.000000	0.000000	0.000000	-0.383674	0.286308	-0.582235	0.000000	0.000000	4.000000	44.000000	0.000000
3552.639666	-0.126315	0.558193	0.054592	74.511726	11.058833	86.610062	2.826628	0.000000	1.251793	0.000000	0.000000	0.000000	-0.383674	0.286308	-0.582235	0.000000	0.000000	4.000000	44.000000	0.000000
3552.642999	-0.127851	0.559088	0.052694	74.400925	11.269130	87.244377	2.729589	0.000000	1.315738	0.000000	0.000000	0.000000	-0.460929	0.268424	-0.569307	0.000000	0.000000	4.000000	44.000000	0.000000
3552.646333	-0.127851	0.559088	0.052694	74.400925	11.269130	87.244377	2.729589	0.000000	1.315738	0.000000	0.000000	0.000000	-0.460929	0.268424	-0.569307	0.000000	0.000000	4.000000	44.000000	0.000000
3552.649666	-0.127851	0.559088	0.052694	74.400925	11.269130	87.244377	2.729589	0.000000	1.315738	0.000000	0.000000	0.000000	-0.460929	0.268424	-0.569307	0.000000	0.000000	4.000000	44.000000	0.000000
3552.652999	-0.129603	0.559885	0.050877	74.256866	11.706627	88.232773	2.634705	0.000000	1.392559	0.000000	0.000000	0.000000	-0.525396	0.239234	-0.544999	0.000000	0.000000	4.000000	44.000000	0.000000
3552.656333	-0.129603	0.559885	0.050877	74.256866	11.706627	88.232773	2.634705	0.000000	1.392559	0.000000	0.000000	0.000000	-0.525396	0.239234	-0.544999	0.000000	0.000000	4.000000	44.000000	0.000000
3552.659666	-0.129603	0.559885	0.050877	74.256866	11.706627	88.232773	2.634705	0.000000	1.392559	0.000000	0.000000	0.000000	-0.525396	0.239234	-0.544999	0.000000	0.000000	4.000000	44.000000	0.000000
3552.662999	-0.131400	0.560553	0.049084	74.091209	12.459583	89.664337	2.543871	0.000000	1.480125	0.000000	0.000000	0.000000	-0.539246	0.200316	-0.538002	0.000000	0.000000	4.000000	44.000000	0.000000
3552.666333	-0.131400	0.560553	0.049084	74.091209	12.459583	89.664337	2.543871	0.000000	1.480125	0.000000	0.000000	0.000000	-0.539246	0.200316	-0.538002	0.000000	0.000000	4.000000	44.000000	0.000000
3552.669666	-0.131400	0.560553	0.049084	74.091209	12.459583	89.664337	2.543871	0.000000	1.480125	0.000000	0.000000	0.000000	-0.539246	0.200316	-0.538002	0.000000	0.000000	4.000000	44.000000	0.000000
3552.672999	-0.133268	0.561092	0.047308	73.978882	13.612520	91.578041	2.454204	0.000000	1.569999	0.000000	0.000000	0.000000	-0.560318	0.161727	-0.532914	0.000000	0.000000	4.000000	44.000000	0.000000
3552.676333	-0.133268	0.561092	0.047308	73.978882	13.612520	91.578041	2.454204	0.000000	1.569999	0.000000	0.000000	0.000000	-0.560318	0.161727	-0.532914	0.000000	0.000000	4.000000	44.000000	0.000000
3552.679666	-0.133268	0.561092	0.047308	73.978882	13.612520	91.578041	2.454204	0.000000	1.569999	0.000000	0.000000	0.000000	-0.560318	0.161727	-0.532914	0.000000	0.000000	4.000000	44.000000	0.000000
3552.682999	-0.135259	0.561556	0.045651	73.914482	15.028249	93.781158	2.365385	0.000000	1.663386	0.000000	0.000000	0.000000	-0.597391	0.139186	-0.496875	0.000000	0.000000	4.000000	44.000000	0.000000
3552.686333	-0.135259	0.561556	0.045651	73.914482	15.028249	93.781158	2.365385	0.000000	1.663386	0.000000	0.000000	0.000000	-0.597391	0.139186	-0.496875	0.000000	0.000000	4.000000	44.000000	0.000000
3552.689666	-0.135259	0.561556	0.045651	73.914482	15.028249	93.781158	2.365385	0.000000	1.663386	0.000000	0.000000	0.000000	-0.597391	0.139186	-0.496875	0.000000	0.000000	4.000000	44.000000	0.000000
3552.692999	-0.137435	0.561988	0.044240	73.873291	16.545982	96.081619	2.282573	0.000000	1.762951	0.000000	0.000000	0.000000	-0.652817	0.129673	-0.423541	0.000000	0.000000	4.000000	44.000000	0.000000
3552.696333	-0.137435	0.561988	0.044240	73.873291	16.545982	96.081619	2.282573	0.000000	1.762951	0.000000	0.000000	0.000000	-0.652817	0.129673	-0.423541	0.000000	0.000000	4.000000	44.000000	0.000000
3552.699666	-0.137435	0.561988	0.044240	73.873291	16.545982	96.081619	2.282573	0.000000	1.762951	0.000000	0.000000	0.000000	-0.652817	0.129673	-0.423541	0.000000	0.000000	4.000000	44.000000	0.000000
3552.702999	-0.139786	0.562399	0.043115	73.889961	18.228405	98.512375	2.211982	0.000000	1.871754	0.000000	0.000000	0.000000	-0.705289	0.123044	-0.337295	0.000000	0.000000	4.000000	44.000000	0.000000
3552.706333	-0.139786	0.562399	0.043115	73.889961	18.228405	98.512375	2.211982	0.000000	1.871754	0.000000	0.000000	0.000000	-0.705289	0.123044	-0.337295	0.000000	0.000000	4.000000	44.000000	0.000000
3552.709666	-0.139786	0.562399	0.043115	73.889961	18.228405	98.512375	2.211982	0.000000	1.871754	0.000000	0.000000	0.000000	-0.705289	0.123044	-0.337295	0.000000	0.000000	4.000000	44.000000	0.000000
3552.712999	-0.142315	0.562725	0.042182	74.037239	20.239532	101.184662	2.155767	0.000000	1.989302	0.000000	0.000000	0.000000	-0.758658	0.097890	-0.280039	0.000000	0.000000	4.000000	44.000000	0.000000
3552.716333	-0.142315	0.562725	0.042182	74.037239	20.239532	101.184662	2.155767	0.000000	1.989302	0.000000	0.000000	0.000000	-0.758658	0.097890	-0.280039	0.000000	0.000000	4.000000	44.000000	0.000000
3552.719666	-0.142315	0.562725	0.042182	74.037239	20.239532	101.184662	2.155767	0.000000	1.989302	0.000000	0.000000	0.000000	-0.758658	0.097890	-0.280039	0.000000	0.000000	4.000000	44.000000	0.000000
3552.722999	-0.144990	0.562960	0.041405	74.342407	22.670790	104.138657	2.109093	0.000000	2.115745	0.000000	0.000000	0.000000	-0.802469	0.070540	-0.232976	0.000000	0.000000	4.000000	44.000000	0.000000
3552.726333	-0.144990	0.562960	0.041405	74.342407	22.670790	104.138657	2.109093	0.000000	2.115745	0.000000	0.000000	0.000000	-0.802469	0.070540	-0.232976	0.000000	0.000000	4.000000	44.000000	0.000000
3552.729666	-0.144990	0.562960	0.041405	74.342407	22.670790	104.138657	2.109093	0.000000	2.115745	0.000000	0.000000	0.000000	-0.802469	0.070540	-0.232976	0.000000	0.000000	4.000000	44.000000	0.000000
3552.732999	-0.147801	0.563112	0.040828	74.712296	25.300131	107.033707	2.070264	0.000000	2.249489	0.000000	0.000000	0.000000	-0.843403	0.045627	-0.173038	0.000000	0.000000	4.000000	44.000000	0.000000
3552.736333	-0.147801	0.563112	0.040828	74.712296	25.300131	107.033707	2.070264	0.000000	2.249489	0.000000	0.000000	0.000000	-0.843403	0.045627	-0.173038	0.000000	0.000000	4.000000	44.000000	0.000000
3552.739666	-0.147801	0.563112	0.040828	74.712296	25.300131	107.033707	2.070264	0.000000	2.249489	0.000000	0.000000	0.000000	-0.843403	0.045627	-0.173038	0.000000	0.000000	4.000000	44.000000	0.000000
3552.742999	-0.150683	0.563149	0.040304	75.084595	28.088078	109.668022	2.041425	0.000000	2.390057	0.000000	0.000000	0.000000	-0.864441	0.010999	-0.157460	0.000000	0.000000	4.000000	44.000000	0.000000
3552.746333	-0.150683	0.563149	0.040304	75.084595	28.088078	109.668022	2.041425	0.000000	2.390057	0.000000	0.000000	0.000000	-0.864441	0.010999	-0.157460	0.000000	0.000000	4.000000	44.000000	0.000000
3552.749666	-0.150683	0.563149	0.040304	75.084595	28.088078	109.668022	2.041425	0.000000	2.390057	0.000000	0.000000	0.000000	-0.864441	0.010999	-0.157460	0.000000	0.000000	4.000000	44.000000	0.000000
3552.752999	-0.153580	0.563005	0.039817	75.406914	30.940460	112.057281	2.015181	0.000000	2.534130	0.000000	0.000000	0.000000	-0.869152	-0.043229	-0.145994	0.000000	0.000000	4.000000	44.000000	0.000000
3552.756333	-0.153580	0.563005	0.039817	75.406914	30.940460	112.057281	2.015181	0.000000	2.534130	0.000000	0.000000	0.000000	-0.869152	-0.043229	-0.145994	0.000000	0.000000	4.000000	44.000000	0.000000
3552.759666	-0.153580	0.563005	0.039817	75.406914	30.940460	112.057281	2.015181	0.000000	2.534130	0.000000	0.000000	0.000000	-0.869152	-0.043229	-0.145994	0.000000	0.000000	4.000000	44.000000	0.000000
3552.762999	-0.156552	0.562775	0.039308	75.656746	33.850105	114.441383	1.990849	0.000000	2.678988	0.000000	0.000000	0.000000	-0.891697	-0.068913	-0.152827	0.000000	0.000000	4.000000	44.000000	0.000000
3552.766333	-0.156552	0.562775	0.039308	75.656746	33.850105	114.441383	1.990849	0.000000	2.678988	0.000000	0.000000	0.000000	-0.891697	-0.068913	-0.152827	0.000000	0.000000	4.000000	44.000000	0.000000
3552.769666	-0.156552	0.562775	0.039308	75.656746	33.850105	114.441383	1.990849	0.000000	2.678988	0.000000	0.000000	0.000000	-0.891697	-0.068913	-0.152827	0.000000	0.000000	4.000000	44.000000	0.000000
3552.772999	-0.159532	0.562402	0.038808	75.777161	36.844631	117.013420	1.965378	0.000000	2.827605	0.000000	0.000000	0.000000	-0.894086	-0.111748	-0.150000	0.000000	0.000000	4.000000	44.000000	0.000000
3552.776333	-0.159532	0.562402	0.038808	75.777161	36.844631	117.013420	1.965378	0.000000	2.827605	0.000000	0.000000	0.000000	-0.894086	-0.111748	-0.150000	0.000000	0.000000	4.000000	44.000000	0.000000
3552.779666	-0.159532	0.562402	0.038808	75.777161	36.844631	117.013420	1.965378	0.000000	2.827605	0.000000	0.000000	0.000000	-0.894086	-0.111748	-0.150000	0.000000	0.000000	4.000000	44.000000	0.000000
3552.782999	-0.162522	0.562051	0.038478	75.735710	39.788067	119.706497	1.940378	0.000000	2.976619	0.000000	0.000000	0.000000	-0.896781	-0.105402	-0.098924	0.000000	0.000000	4.000000	44.000000	0.000000
3552.786333	-0.162522	0.562051	0.038478	75.735710	39.788067	119.706497	1.940378	0.000000	2.976619	0.000000	0.000000	0.000000	-0.896781	-0.105402	-0.098924	0.000000	0.000000	4.000000	44.000000	0.000000
3552.789666	-0.162522	0.562051	0.038478	75.735710	39.788067	119.706497	1.940378	0.000000	2.976619	0.000000	0.000000	0.000000	-0.896781	-0.105402	-0.098924	0.000000	0.000000	4.000000	44.000000	0.000000
3552.792999	-0.165597	0.561708	0.038383	75.550034	42.497784	122.250198	1.923890	0.000000	3.126082	0.000000	0.000000	0.000000	-0.922561	-0.103043	-0.028380	0.000000	0.000000	4.000000	44.000000	0.000000
3552.796333	-0.165597	0.561708	0.038383	75.550034	42.497784	122.250198	1.923890	0.000000	3.126082	0.000000	0.000000	0.000000	-0.922561	-0.103043	-0.028380	0.000000	0.000000	4.000000	44.000000	0.000000
3552.799666	-0.165597	0.561708	0.038383	75.550034	42.497784	122.250198	1.923890	0.000000	3.126082	0.000000	0.000000	0.000000	-0.922561	-0.103043	-0.028380	0.000000	0.000000	4.000000	44.000000	0.000000
3552.802999	-0.168771	0.561436	0.038549	75.294937	44.741005	124.245911	1.919160	0.000000	3.279842	0.000000	0.000000	0.000000	-0.952292	-0.081420	0.049634	0.000000	0.000000	4.000000	44.000000	0.000000
3552.806333	-0.168771	0.561436	0.038549	75.294937	44.741005	124.245911	1.919160	0.000000	3.279842	0.000000	0.000000	0.000000	-0.952292	-0.081420	0.049634	0.000000	0.000000	4.000000	44.000000	0.000000
3552.809666	-0.168771	0.561436	0.038549	75.294937	44.741005	124.245911	1.919160	0.000000	3.279842	0.000000	0.000000	0.000000	-0.952292	-0.081420	0.049634	0.000000	0.000000	4.000000	44.000000	0.000000
3552.812999	-0.172036	0.561124	0.038934	75.041626	46.341824	125.219101	1.927433	0.000000	3.438557	0.000000	0.000000	0.000000	-0.979422	-0.093792	0.115674	0.000000	0.000000	4.000000	44.000000	0.000000
3552.816333	-0.172036	0.561124	0.038934	75.041626	46.341824	125.219101	1.927433	0.000000	3.438557	0.000000	0.000000	0.000000	-0.979422	-0.093792	0.115674	0.000000	0.000000	4.000000	44.000000	0.000000
3552.819666	-0.172036	0.561124	0.038934	75.041626	46.341824	125.219101	1.927433	0.000000	3.438557	0.000000	0.000000	0.000000	-0.979422	-0.093792	0.115674	0.000000	0.000000	4.000000	44.000000	0.000000
3552.822999	-0.175373	0.560844	0.039551	74.815170	47.228786	125.056747	1.946712	0.000000	3.601794	0.000000	0.000000	0.000000	-1.001134	-0.083885	0.185104	0.000000	0.000000	4.000000	44.000000	0.000000
3552.826333	-0.175373	0.560844	0.039551	74.815170	47.228786	125.056747	1.946712	0.000000	3.601794	0.000000	0.000000	0.000000	-1.001134	-0.083885	0.185104	0.000000	0.000000	4.000000	44.000000	0.000000
3552.829666	-0.175373	0.560844	0.039551	74.815170	47.228786	125.056747	1.946712	0.000000	3.601794	0.000000	0.000000	0.000000	-1.001134	-0.083885	0.185104	0.000000	0.000000	4.000000	44.000000	0.000000
3552.832999	-0.178751	0.560560	0.040374	74.585106	47.678196	124.350464	1.977562	0.000000	3.768650	0.000000	0.000000	0.000000	-1.013369	-0.085331	0.246863	0.000000	0.000000	4.000000	44.000000	0.000000
3552.836333	-0.178751	0.560560	0.040374	74.585106	47.678196	124.350464	1.977562	0.000000	3.768650	0.000000	0.000000	0.000000	-1.013369	-0.085331	0.246863	0.000000	0.000000	4.000000	44.000000	0.000000
3552.839666	-0.178751	0.560560	0.040374	74.585106	47.678196	124.350464	1.977562	0.000000	3.768650	0.000000	0.000000	0.000000	-1.013369	-0.085331	0.246863	0.000000	0.000000	4.000000	44.000000	0.000000
3552.842999	-0.181946	0.560293	0.041370	74.338394	47.905048	123.700531	2.018706	0.000000	3.937545	0.000000	0.000000	0.000000	-0.958579	-0.079926	0.298685	0.000000	0.000000	4.000000	44.000000	0.000000
3552.846333	-0.181946	0.560293	0.041370	74.338394	47.905048	123.700531	2.018706	0.000000	3.937545	0.000000	0.000000	0.000000	-0.958579	-0.079926	0.298685	0.000000	0.000000	4.000000	44.000000	0.000000
3552.849666	-0.181946	0.560293	0.041370	74.338394	47.905048	123.700531	2.018706	0.000000	3.937545	0.000000	0.000000	0.000000	-0.958579	-0.079926	0.298685	0.000000	0.000000	4.000000	44.000000	0.000000
3552.852999	-0.185063	0.560004	0.042533	74.081741	47.955265	123.191505	2.068487	0.000000	4.097309	0.000000	0.000000	0.000000	-0.935159	-0.086660	0.348870	0.000000	0.000000	4.000000	44.000000	0.000000
3552.856333	-0.185063	0.560004	0.042533	74.081741	47.955265	123.191505	2.068487	0.000000	4.097309	0.000000	0.000000	0.000000	-0.935159	-0.086660	0.348870	0.000000	0.000000	4.000000	44.000000	0.000000
3552.859666	-0.185063	0.560004	0.042533	74.081741	47.955265	123.191505	2.068487	0.000000	4.097309	0.000000	0.000000	0.000000	-0.935159	-0.086660	0.348870	0.000000	0.000000	4.000000	44.000000	0.000000
3552.862999	-0.188055	0.559692	0.043882	73.849892	47.822098	122.840683	2.126632	0.000000	4.253169	0.000000	0.000000	0.000000	-0.897617	-0.093739	0.404721	0.000000	0.000000	4.000000	44.000000	0.000000
3552.866333	-0.188055	0.559692	0.043882	73.849892	47.822098	122.840683	2.126632	0.000000	4.253169	0.000000	0.000000	0.000000	-0.897617	-0.093739	0.404721	0.000000	0.000000	4.000000	44.000000	0.000000
3552.869666	-0.188055	0.559692	0.043882	73.849892	47.822098	122.840683	2.126632	0.000000	4.253169	0.000000	0.000000	0.000000	-0.897617	-0.093739	0.404721	0.000000	0.000000	4.000000	44.000000	0.000000
3552.872999	-0.190908	0.559347	0.045382	73.715919	47.511971	122.516289	2.194085	0.000000	4.402772	0.000000	0.000000	0.000000	-0.855829	-0.103477	0.450083	0.000000	0.000000	4.000000	44.000000	0.000000
3552.876333	-0.190908	0.559347	0.045382	73.715919	47.511971	122.516289	2.194085	0.000000	4.402772	0.000000	0.000000	0.000000	-0.855829	-0.103477	0.450083	0.000000	0.000000	4.000000	44.000000	0.000000
3552.879666	-0.190908	0.559347	0.045382	73.715919	47.511971	122.516289	2.194085	0.000000	4.402772	0.000000	0.000000	0.000000	-0.855829	-0.103477	0.450083	0.000000	0.000000	4.000000	44.000000	0.000000
3552.882999	-0.193675	0.558987	0.047033	73.689957	46.987167	122.073967	2.233228	0.000000	4.473555	0.000000	0.000000	0.000000	-0.829938	-0.107993	0.495255	0.000000	0.000000	4.000000	44.000000	0.000000
3552.886333	-0.193675	0.558987	0.047033	73.689957	46.987167	122.073967	2.233228	0.000000	4.473555	0.000000	0.000000	0.000000	-0.829938	-0.107993	0.495255	0.000000	0.000000	4.000000	44.000000	0.000000
3552.889666	-0.193675	0.558987	0.047033	73.689957	46.987167	122.073967	2.233228	0.000000	4.473555	0.000000	0.000000	0.000000	-0.829938	-0.107993	0.495255	0.000000	0.000000	4.000000	44.000000	0.000000
3552.892999	-0.196368	0.558618	0.048872	73.698097	46.413818	121.620621	2.243526	0.000000	4.468400	0.000000	0.000000	0.000000	-0.808131	-0.110676	0.551670	0.000000	0.000000	4.000000	44.000000	0.000000
3552.896333	-0.196368	0.558618	0.048872	73.698097	46.413818	121.620621	2.243526	0.000000	4.468400	0.000000	0.000000	0.000000	-0.808131	-0.110676	0.551670	0.000000	0.000000	4.000000	44.000000	0.000000
3552.899666	-0.196368	0.558618	0.048872	73.698097	46.413818	121.620621	2.243526	0.000000	4.468400	0.000000	0.000000	0.000000	-0.808131	-0.110676	0.551670	0.000000	0.000000	4.000000	44.000000	0.000000
3552.902999	-0.198981	0.558284	0.050807	73.726799	45.820148	121.118599	2.261483	0.000000	4.459338	0.000000	0.000000	0.000000	-0.783627	-0.100185	0.580507	0.000000	0.000000	4.000000	44.000000	0.000000
3552.906333	-0.198981	0.558284	0.050807	73.726799	45.820148	121.118599	2.261483	0.000000	4.459338	0.000000	0.000000	0.000000	-0.783627	-0.100185	0.580507	0.000000	0.000000	4.000000	44.000000	0.000000
3552.909666	-0.198981	0.558284	0.050807	73.726799	45.820148	121.118599	2.261483	0.000000	4.459338	0.000000	0.000000	0.000000	-0.783627	-0.100185	0.580507	0.000000	0.000000	4.000000	44.000000	0.000000
3552.912999	-0.201542	0.557974	0.052850	73.763977	45.191631	120.511940	2.283274	0.000000	4.448220	0.000000	0.000000	0.000000	-0.768527	-0.093142	0.612977	0.000000	0.000000	4.000000	44.000000	0.000000
3552.916333	-0.201542	0.557974	0.052850	73.763977	45.191631	120.511940	2.283274	0.000000	4.448220	0.000000	0.000000	0.000000	-0.768527	-0.093142	0.612977	0.000000	0.000000	4.000000	44.000000	0.000000
3552.919666	-0.201542	0.557974	0.052850	73.763977	45.191631	120.511940	2.283274	0.000000	4.448220	0.000000	0.000000	0.000000	-0.768527	-0.093142	0.612977	0.000000	0.000000	4.000000	44.000000	0.000000
3552.922999	-0.203962	0.557705	0.055056	73.804131	44.545513	119.683891	2.308415	0.000000	4.435225	0.000000	0.000000	0.000000	-0.725860	-0.080601	0.661822	0.000000	0.000000	4.000000	44.000000	0.000000
3552.926333	-0.203962	0.557705	0.055056	73.804131	44.545513	119.683891	2.308415	0.000000	4.435225	0.000000	0.000000	0.000000	-0.725860	-0.080601	0.661822	0.000000	0.000000	4.000000	44.000000	0.000000
3552.929666	-0.203962	0.557705	0.055056	73.804131	44.545513	119.683891	2.308415	0.000000	4.435225	0.000000	0.000000	0.000000	-0.725860	-0.080601	0.661822	0.000000	0.000000	4.000000	44.000000	0.000000
3552.932999	-0.206155	0.557490	0.057435	73.852333	43.867672	118.345215	2.340019	0.000000	4.418633	0.000000	0.000000	0.000000	-0.658100	-0.064609	0.713768	0.000000	0.000000	4.000000	44.000000	0.000000
3552.936333	-0.206155	0.557490	0.057435	73.852333	43.867672	118.345215	2.340019	0.000000	4.418633	0.000000	0.000000	0.000000	-0.658100	-0.064609	0.713768	0.000000	0.000000	4.000000	44.000000	0.000000
3552.939666	-0.206155	0.557490	0.057435	73.852333	43.867672	118.345215	2.340019	0.000000	4.418633	0.000000	0.000000	0.000000	-0.658100	-0.064609	0.713768	0.000000	0.000000	4.000000	44.000000	0.000000
3552.942999	-0.208069	0.557358	0.060005	73.914078	43.165787	116.520393	2.379315	0.000000	4.397597	0.000000	0.000000	0.000000	-0.573910	-0.039463	0.770839	0.000000	0.000000	4.000000	44.000000	0.000000
3552.946333	-0.208069	0.557358	0.060005	73.914078	43.165787	116.520393	2.379315	0.000000	4.397597	0.000000	0.000000	0.000000	-0.573910	-0.039463	0.770839	0.000000	0.000000	4.000000	44.000000	0.000000
3552.949666	-0.208069	0.557358	0.060005	73.914078	43.165787	116.520393	2.379315	0.000000	4.397597	0.000000	0.000000	0.000000	-0.573910	-0.039463	0.770839	0.000000	0.000000	4.000000	44.000000	0.000000
3552.952999	-0.209729	0.557299	0.062777	74.003212	42.418903	114.591972	2.427185	0.000000	4.371357	0.000000	0.000000	0.000000	-0.498154	-0.017632	0.831805	0.000000	0.000000	4.000000	44.000000	0.000000
3552.956333	-0.209729	0.557299	0.062777	74.003212	42.418903	114.591972	2.427185	0.000000	4.371357	0.000000	0.000000	0.000000	-0.498154	-0.017632	0.831805	0.000000	0.000000	4.000000	44.000000	0.000000
3552.959666	-0.209729	0.557299	0.062777	74.003212	42.418903	114.591972	2.427185	0.000000	4.371357	0.000000	0.000000	0.000000	-0.498154	-0.017632	0.831805	0.000000	0.000000	4.000000	44.000000	0.000000
3552.962999	-0.211165	0.557302	0.065765	74.156395	41.575188	112.767807	2.482935	0.000000	4.339935	0.000000	0.000000	0.000000	-0.430821	0.000750	0.896344	0.000000	0.000000	4.000000	44.000000	0.000000
3552.966333	-0.211165	0.557302	0.065765	74.156395	41.575188	112.767807	2.482935	0.000000	4.339935	0.000000	0.000000	0.000000	-0.430821	0.000750	0.896344	0.000000	0.000000	4.000000	44.000000	0.000000
3552.969666	-0.211165	0.557302	0.065765	74.156395	41.575188	112.767807	2.482935	0.000000	4.339935	0.000000	0.000000	0.000000	-0.430821	0.000750	0.896344	0.000000	0.000000	4.000000	44.000000	0.000000
3552.972999	-0.212390	0.557347	0.068944	74.401215	40.610474	110.960297	2.545850	0.000000	4.303330	0.000000	0.000000	0.000000	-0.367598	0.013530	0.953553	0.000000	0.000000	4.000000	44.000000	0.000000
3552.976333	-0.212390	0.557347	0.068944	74.401215	40.610474	110.960297	2.545850	0.000000	4.303330	0.000000	0.000000	0.000000	-0.367598	0.013530	0.953553	0.000000	0.000000	4.000000	44.000000	0.000000
3552.979666	-0.212390	0.557347	0.068944	74.401215	40.610474	110.960297	2.545850	0.000000	4.303330	0.000000	0.000000	0.000000	-0.367598	0.013530	0.953553	0.000000	0.000000	4.000000	44.000000	0.000000
3552.982999	-0.213441	0.557410	0.072344	74.744324	39.494522	108.980843	2.614445	0.000000	4.262003	0.000000	0.000000	0.000000	-0.315295	0.018946	1.019988	0.000000	0.000000	4.000000	44.000000	0.000000
3552.986333	-0.213441	0.557410	0.072344	74.744324	39.494522	108.980843	2.614445	0.000000	4.262003	0.000000	0.000000	0.000000	-0.315295	0.018946	1.019988	0.000000	0.000000	4.000000	44.000000	0.000000
3552.989666	-0.213441	0.557410	0.072344	74.744324	39.494522	108.980843	2.614445	0.000000	4.262003	0.000000	0.000000	0.000000	-0.315295	0.018946	1.019988	0.000000	0.000000	4.000000	44.000000	0.000000
3552.992999	-0.214282	0.557509	0.075889	75.139305	38.214077	106.754372	2.688443	0.000000	4.215717	0.000000	0.000000	0.000000	-0.252312	0.029581	1.063700	0.000000	0.000000	4.000000	44.000000	0.000000
3552.996333	-0.214282	0.557509	0.075889	75.139305	38.214077	106.754372	2.688443	0.000000	4.215717	0.000000	0.000000	0.000000	-0.252312	0.029581	1.063700	0.000000	0.000000	4.000000	44.000000	0.000000
3552.999666	-0.214282	0.557509	0.075889	75.139305	38.214077	106.754372	2.688443	0.000000	4.215717	0.000000	0.000000	0.000000	-0.252312	0.029581	1.063700	0.000000	0.000000	4.000000	44.000000	0.000000
3553.002999	-0.214916	0.557630	0.079601	75.523766	36.827602	104.410278	2.765955	0.000000	4.165272	0.000000	0.000000	0.000000	-0.190215	0.036572	1.113488	0.000000	0.000000	4.000000	44.000000	0.000000
3553.006333	-0.214916	0.557630	0.079601	75.523766	36.827602	104.410278	2.765955	0.000000	4.165272	0.000000	0.000000	0.000000	-0.190215	0.036572	1.113488	0.000000	0.000000	4.000000	44.000000	0.000000
3553.009666	-0.214916	0.557630	0.079601	75.523766	36.827602	104.410278	2.765955	0.000000	4.165272	0.000000	0.000000	0.000000	-0.190215	0.036572	1.113488	0.000000	0.000000	4.000000	44.000000	0.000000
3553.012999	-0.215282	0.557794	0.083414	75.846710	35.416504	102.109093	2.847100	0.000000	4.110233	0.000000	0.000000	0.000000	-0.109801	0.049131	1.143769	0.000000	0.000000	4.000000	44.000000	0.000000
3553.016333	-0.215282	0.557794	0.083414	75.846710	35.416504	102.109093	2.847100	0.000000	4.110233	0.000000	0.000000	0.000000	-0.109801	0.049131	1.143769	0.000000	0.000000	4.000000	44.000000	0.000000
3553.019666	-0.215282	0.557794	0.083414	75.846710	35.416504	102.109093	2.847100	0.000000	4.110233	0.000000	0.000000	0.000000	-0.109801	0.049131	1.143769	0.000000	0.000000	4.000000	44.000000	0.000000
3553.022999	-0.215453	0.557956	0.087222	76.094711	34.064011	100.109673	2.931008	0.000000	4.050826	0.000000	0.000000	0.000000	-0.051087	0.048480	1.142469	0.000000	0.000000	4.000000	44.000000	0.000000
3553.026333	-0.215453	0.557956	0.087222	76.094711	34.064011	100.109673	2.931008	0.000000	4.050826	0.000000	0.000000	0.000000	-0.051087	0.048480	1.142469	0.000000	0.000000	4.000000	44.000000	0.000000
3553.029666	-0.215453	0.557956	0.087222	76.094711	34.064011	100.109673	2.931008	0.000000	4.050826	0.000000	0.000000	0.000000	-0.051087	0.048480	1.142469	0.000000	0.000000	4.000000	44.000000	0.000000
3553.032999	-0.215339	0.558129	0.091037	76.300301	32.742676	98.238663	3.013964	0.000000	3.989489	0.000000	0.000000	0.000000	0.034186	0.051877	1.144542	0.000000	0.000000	4.000000	44.000000	0.000000
3553.036333	-0.215339	0.558129	0.091037	76.300301	32.742676	98.238663	3.013964	0.000000	3.989489	0.000000	0.000000	0.000000	0.034186	0.051877	1.144542	0.000000	0.000000	4.000000	44.000000	0.000000
3553.039666	-0.215339	0.558129	0.091037	76.300301	32.742676	98.238663	3.013964	0.000000	3.989489	0.000000	0.000000	0.000000	0.034186	0.051877	1.144542	0.000000	0.000000	4.000000	44.000000	0.000000
3553.042999	-0.214962	0.558301	0.094770	76.489166	31.430334	96.368530	3.097802	0.000000	3.924745	0.000000	0.000000	0.000000	0.112991	0.051749	1.119822	0.000000	0.000000	4.000000	44.000000	0.000000
3553.046333	-0.214962	0.558301	0.094770	76.489166	31.430334	96.368530	3.097802	0.000000	3.924745	0.000000	0.000000	0.000000	0.112991	0.051749	1.119822	0.000000	0.000000	4.000000	44.000000	0.000000
3553.049666	-0.214962	0.558301	0.094770	76.489166	31.430334	96.368530	3.097802	0.000000	3.924745	0.000000	0.000000	0.000000	0.112991	0.051749	1.119822	0.000000	0.000000	4.000000	44.000000	0.000000
3553.052999	-0.214276	0.558461	0.098461	76.693649	30.086594	94.427490	3.180435	0.000000	3.858087	0.000000	0.000000	0.000000	0.205860	0.048028	1.107337	0.000000	0.000000	4.000000	44.000000	0.000000
3553.056333	-0.214276	0.558461	0.098461	76.693649	30.086594	94.427490	3.180435	0.000000	3.858087	0.000000	0.000000	0.000000	0.205860	0.048028	1.107337	0.000000	0.000000	4.000000	44.000000	0.000000
3553.059666	-0.214276	0.558461	0.098461	76.693649	30.086594	94.427490	3.180435	0.000000	3.858087	0.000000	0.000000	0.000000	0.205860	0.048028	1.107337	0.000000	0.000000	4.000000	44.000000	0.000000
3553.062999	-0.213257	0.558617	0.102056	76.930695	28.654409	92.337929	3.263691	0.000000	3.787918	0.000000	0.000000	0.000000	0.305786	0.046636	1.078537	0.000000	0.000000	4.000000	44.000000	0.000000
3553.066333	-0.213257	0.558617	0.102056	76.930695	28.654409	92.337929	3.263691	0.000000	3.787918	0.000000	0.000000	0.000000	0.305786	0.046636	1.078537	0.000000	0.000000	4.000000	44.000000	0.000000
3553.069666	-0.213257	0.558617	0.102056	76.930695	28.654409	92.337929	3.263691	0.000000	3.787918	0.000000	0.000000	0.000000	0.305786	0.046636	1.078537	0.000000	0.000000	4.000000	44.000000	0.000000
3553.072999	-0.211929	0.558769	0.105545	77.200027	27.094044	90.049850	3.347087	0.000000	3.714433	0.000000	0.000000	0.000000	0.398251	0.045613	1.046602	0.000000	0.000000	4.000000	44.000000	0.000000
3553.076333	-0.211929	0.558769	0.105545	77.200027	27.094044	90.049850	3.347087	0.000000	3.714433	0.000000	0.000000	0.000000	0.398251	0.045613	1.046602	0.000000	0.000000	4.000000	44.000000	0.000000
3553.079666	-0.211929	0.558769	0.105545	77.200027	27.094044	90.049850	3.347087	0.000000	3.714433	0.000000	0.000000	0.000000	0.398251	0.045613	1.046602	0.000000	0.000000	4.000000	44.000000	0.000000
3553.082999	-0.210309	0.558977	0.108970	77.484215	25.370262	87.547592	3.430260	0.000000	3.637762	0.000000	0.000000	0.000000	0.486155	0.062528	1.027519	0.000000	0.000000	4.000000	44.000000	0.000000
3553.086333	-0.210309	0.558977	0.108970	77.484215	25.370262	87.547592	3.430260	0.000000	3.637762	0.000000	0.000000	0.000000	0.486155	0.062528	1.027519	0.000000	0.000000	4.000000	44.000000	0.000000
3553.089666	-0.210309	0.558977	0.108970	77.484215	25.370262	87.547592	3.430260	0.000000	3.637762	0.000000	0.000000	0.000000	0.486155	0.062528	1.027519	0.000000	0.000000	4.000000	44.000000	0.000000
3553.092999	-0.208356	0.559204	0.112310	77.777855	23.403799	84.741669	3.513879	0.000000	3.557057	0.000000	0.000000	0.000000	0.585828	0.068094	1.002216	0.000000	0.000000	4.000000	44.000000	0.000000
3553.096333	-0.208356	0.559204	0.112310	77.777855	23.403799	84.741669	3.513879	0.000000	3.557057	0.000000	0.000000	0.000000	0.585828	0.068094	1.002216	0.000000	0.000000	4.000000	44.000000	0.000000
3553.099666	-0.208356	0.559204	0.112310	77.777855	23.403799	84.741669	3.513879	0.000000	3.557057	0.000000	0.000000	0.000000	0.585828	0.068094	1.002216	0.000000	0.000000	4.000000	44.000000	0.000000
3553.102999	-0.206077	0.559437	0.115584	78.044899	20.986204	81.423523	3.598315	0.000000	3.471617	0.000000	0.000000	0.000000	0.683741	0.069911	0.982171	0.000000	0.000000	4.000000	44.000000	0.000000
3553.106333	-0.206077	0.559437	0.115584	78.044899	20.986204	81.423523	3.598315	0.000000	3.471617	0.000000	0.000000	0.000000	0.683741	0.069911	0.982171	0.000000	0.000000	4.000000	44.000000	0.000000
3553.109666	-0.206077	0.559437	0.115584	78.044899	20.986204	81.423523	3.598315	0.000000	3.471617	0.000000	0.000000	0.000000	0.683741	0.069911	0.982171	0.000000	0.000000	4.000000	44.000000	0.000000
3553.112999	-0.203535	0.559651	0.118711	78.263603	18.056625	77.539207	3.683794	0.000000	3.380779	0.000000	0.000000	0.000000	0.762603	0.064191	0.938003	0.000000	0.000000	4.000000	44.000000	0.000000
3553.116333	-0.203535	0.559651	0.118711	78.263603	18.056625	77.539207	3.683794	0.000000	3.380779	0.000000	0.000000	0.000000	0.762603	0.064191	0.938003	0.000000	0.000000	4.000000	44.000000	0.000000
3553.119666	-0.203535	0.559651	0.118711	78.263603	18.056625	77.539207	3.683794	0.000000	3.380779	0.000000	0.000000	0.000000	0.762603	0.064191	0.938003	0.000000	0.000000	4.000000	44.000000	0.000000
3553.122999	-0.200838	0.559794	0.121641	78.423500	14.563287	73.034500	3.768185	0.000000	3.286455	0.000000	0.000000	0.000000	0.809081	0.042679	0.879049	0.000000	0.000000	4.000000	44.000000	0.000000
3553.126333	-0.200838	0.559794	0.121641	78.423500	14.563287	73.034500	3.768185	0.000000	3.286455	0.000000	0.000000	0.000000	0.809081	0.042679	0.879049	0.000000	0.000000	4.000000	44.000000	0.000000
3553.129666	-0.200838	0.559794	0.121641	78.423500	14.563287	73.034500	3.768185	0.000000	3.286455	0.000000	0.000000	0.000000	0.809081	0.042679	0.879049	0.000000	0.000000	4.000000	44.000000	0.000000
3553.132999	-0.197943	0.559872	0.124330	78.530334	10.650575	68.047318	3.849338	0.000000	3.191018	0.000000	0.000000	0.000000	0.868347	0.023544	0.806554	0.000000	0.000000	4.000000	44.000000	0.000000
3553.136333	-0.197943	0.559872	0.124330	78.530334	10.650575	68.047318	3.849338	0.000000	3.191018	0.000000	0.000000	0.000000	0.868347	0.023544	0.806554	0.000000	0.000000	4.000000	44.000000	0.000000
3553.139666	-0.197943	0.559872	0.124330	78.530334	10.650575	68.047318	3.849338	0.000000	3.191018	0.000000	0.000000	0.000000	0.868347	0.023544	0.806554	0.000000	0.000000	4.000000	44.000000	0.000000
3553.142999	-0.194911	0.559887	0.126757	78.567581	6.588586	62.892212	3.927663	0.000000	3.094101	0.000000	0.000000	0.000000	0.909782	0.004517	0.728108	0.000000	0.000000	4.000000	44.000000	0.000000
3553.146333	-0.194911	0.559887	0.126757	78.567581	6.588586	62.892212	3.927663	0.000000	3.094101	0.000000	0.000000	0.000000	0.909782	0.004517	0.728108	0.000000	0.000000	4.000000	44.000000	0.000000
3553.149666	-0.194911	0.559887	0.126757	78.567581	6.588586	62.892212	3.927663	0.000000	3.094101	0.000000	0.000000	0.000000	0.909782	0.004517	0.728108	0.000000	0.000000	4.000000	44.000000	0.000000
3553.152999	-0.191671	0.559847	0.128886	78.519745	2.791686	58.044342	4.002375	0.000000	2.996831	0.000000	0.000000	0.000000	0.971781	-0.012019	0.638704	0.000000	0.000000	4.000000	44.000000	0.000000
3553.156333	-0.191671	0.559847	0.128886	78.519745	2.791686	58.044342	4.002375	0.000000	2.996831	0.000000	0.000000	0.000000	0.971781	-0.012019	0.638704	0.000000	0.000000	4.000000	44.000000	0.000000
3553.159666	-0.191671	0.559847	0.128886	78.519745	2.791686	58.044342	4.002375	0.000000	2.996831	0.000000	0.000000	0.000000	0.971781	-0.012019	0.638704	0.000000	0.000000	4.000000	44.000000	0.000000
3553.162999	-0.188192	0.559747	0.130689	78.389465	-0.446706	53.917877	4.074487	0.000000	2.898027	0.000000	0.000000	0.000000	1.043865	-0.030179	0.541066	0.000000	0.000000	4.000000	44.000000	0.000000
3553.166333	-0.188192	0.559747	0.130689	78.389465	-0.446706	53.917877	4.074487	0.000000	2.898027	0.000000	0.000000	0.000000	1.043865	-0.030179	0.541066	0.000000	0.000000	4.000000	44.000000	0.000000
3553.169666	-0.188192	0.559747	0.130689	78.389465	-0.446706	53.917877	4.074487	0.000000	2.898027	0.000000	0.000000	0.000000	1.043865	-0.030179	0.541066	0.000000	0.000000	4.000000	44.000000	0.000000
3553.172999	-0.184493	0.559612	0.132213	78.171715	-2.981642	50.844200	4.144586	0.000000	2.796856	0.000000	0.000000	0.000000	1.109641	-0.040461	0.457056	0.000000	0.000000	4.000000	44.000000	0.000000
3553.176333	-0.184493	0.559612	0.132213	78.171715	-2.981642	50.844200	4.144586	0.000000	2.796856	0.000000	0.000000	0.000000	1.109641	-0.040461	0.457056	0.000000	0.000000	4.000000	44.000000	0.000000
3553.179666	-0.184493	0.559612	0.132213	78.171715	-2.981642	50.844200	4.144586	0.000000	2.796856	0.000000	0.000000	0.000000	1.109641	-0.040461	0.457056	0.000000	0.000000	4.000000	44.000000	0.000000
3553.182999	-0.180601	0.559491	0.133419	77.842079	-5.072003	48.558994	4.213136	0.000000	2.692486	0.000000	0.000000	0.000000	1.167784	-0.036305	0.361806	0.000000	0.000000	4.000000	44.000000	0.000000
3553.186333	-0.180601	0.559491	0.133419	77.842079	-5.072003	48.558994	4.213136	0.000000	2.692486	0.000000	0.000000	0.000000	1.167784	-0.036305	0.361806	0.000000	0.000000	4.000000	44.000000	0.000000
3553.189666	-0.180601	0.559491	0.133419	77.842079	-5.072003	48.558994	4.213136	0.000000	2.692486	0.000000	0.000000	0.000000	1.167784	-0.036305	0.361806	0.000000	0.000000	4.000000	44.000000	0.000000
3553.192999	-0.176583	0.559421	0.134413	77.350838	-7.050503	46.381546	4.279673	0.000000	2.585421	0.000000	0.000000	0.000000	1.205159	-0.020844	0.298300	0.000000	0.000000	4.000000	44.000000	0.000000
3553.196333	-0.176583	0.559421	0.134413	77.350838	-7.050503	46.381546	4.279673	0.000000	2.585421	0.000000	0.000000	0.000000	1.205159	-0.020844	0.298300	0.000000	0.000000	4.000000	44.000000	0.000000
3553.199666	-0.176583	0.559421	0.134413	77.350838	-7.050503	46.381546	4.279673	0.000000	2.585421	0.000000	0.000000	0.000000	1.205159	-0.020844	0.298300	0.000000	0.000000	4.000000	44.000000	0.000000
3553.202999	-0.172492	0.559397	0.135142	76.700294	-9.014254	43.967361	4.344334	0.000000	2.475231	0.000000	0.000000	0.000000	1.227504	-0.007135	0.218763	0.000000	0.000000	4.000000	44.000000	0.000000
3553.206333	-0.172492	0.559397	0.135142	76.700294	-9.014254	43.967361	4.344334	0.000000	2.475231	0.000000	0.000000	0.000000	1.227504	-0.007135	0.218763	0.000000	0.000000	4.000000	44.000000	0.000000
3553.209666	-0.172492	0.559397	0.135142	76.700294	-9.014254	43.967361	4.344334	0.000000	2.475231	0.000000	0.000000	0.000000	1.227504	-0.007135	0.218763	0.000000	0.000000	4.000000	44.000000	0.000000
3553.212999	-0.168366	0.559423	0.135728	75.967117	-10.875252	41.357281	4.406124	0.000000	2.363487	0.000000	0.000000	0.000000	1.237839	0.007654	0.175830	0.000000	0.000000	4.000000	44.000000	0.000000
3553.216333	-0.168366	0.559423	0.135728	75.967117	-10.875252	41.357281	4.406124	0.000000	2.363487	0.000000	0.000000	0.000000	1.237839	0.007654	0.175830	0.000000	0.000000	4.000000	44.000000	0.000000
3553.219666	-0.168366	0.559423	0.135728	75.967117	-10.875252	41.357281	4.406124	0.000000	2.363487	0.000000	0.000000	0.000000	1.237839	0.007654	0.175830	0.000000	0.000000	4.000000	44.000000	0.000000
3553.222999	-0.164224	0.559525	0.136123	75.163452	-12.576424	38.790829	4.465520	0.000000	2.249253	0.000000	0.000000	0.000000	1.242324	0.030652	0.118274	0.000000	0.000000	4.000000	44.000000	0.000000
3553.226333	-0.164224	0.559525	0.136123	75.163452	-12.576424	38.790829	4.465520	0.000000	2.249253	0.000000	0.000000	0.000000	1.242324	0.030652	0.118274	0.000000	0.000000	4.000000	44.000000	0.000000
3553.229666	-0.164224	0.559525	0.136123	75.163452	-12.576424	38.790829	4.465520	0.000000	2.249253	0.000000	0.000000	0.000000	1.242324	0.030652	0.118274	0.000000	0.000000	4.000000	44.000000	0.000000
3553.232999	-0.160014	0.559616	0.136336	74.340569	-14.014115	36.502857	4.521958	0.000000	2.133518	0.000000	0.000000	0.000000	1.263063	0.027396	0.063892	0.000000	0.000000	4.000000	44.000000	0.000000
3553.236333	-0.160014	0.559616	0.136336	74.340569	-14.014115	36.502857	4.521958	0.000000	2.133518	0.000000	0.000000	0.000000	1.263063	0.027396	0.063892	0.000000	0.000000	4.000000	44.000000	0.000000
3553.239666	-0.160014	0.559616	0.136336	74.340569	-14.014115	36.502857	4.521958	0.000000	2.133518	0.000000	0.000000	0.000000	1.263063	0.027396	0.063892	0.000000	0.000000	4.000000	44.000000	0.000000
3553.242999	-0.155714	0.559716	0.136388	73.540100	-15.180921	34.558994	4.576247	0.000000	2.014439	0.000000	0.000000	0.000000	1.290117	0.029976	0.015575	0.000000	0.000000	4.000000	44.000000	0.000000
3553.246333	-0.155714	0.559716	0.136388	73.540100	-15.180921	34.558994	4.576247	0.000000	2.014439	0.000000	0.000000	0.000000	1.290117	0.029976	0.015575	0.000000	0.000000	4.000000	44.000000	0.000000
3553.249666	-0.155714	0.559716	0.136388	73.540100	-15.180921	34.558994	4.576247	0.000000	2.014439	0.000000	0.000000	0.000000	1.290117	0.029976	0.015575	0.000000	0.000000	4.000000	44.000000	0.000000
3553.252999	-0.151377	0.559838	0.136241	72.774223	-16.090704	33.134186	4.628699	0.000000	1.890807	0.000000	0.000000	0.000000	1.300906	0.036500	-0.043876	0.000000	0.000000	4.000000	44.000000	0.000000
3553.256333	-0.151377	0.559838	0.136241	72.774223	-16.090704	33.134186	4.628699	0.000000	1.890807	0.000000	0.000000	0.000000	1.300906	0.036500	-0.043876	0.000000	0.000000	4.000000	44.000000	0.000000
3553.259666	-0.151377	0.559838	0.136241	72.774223	-16.090704	33.134186	4.628699	0.000000	1.890807	0.000000	0.000000	0.000000	1.300906	0.036500	-0.043876	0.000000	0.000000	4.000000	44.000000	0.000000
3553.262999	-0.147010	0.560019	0.136023	72.050499	-16.804958	32.418343	4.678398	0.000000	1.764254	0.000000	0.000000	0.000000	1.310160	0.054240	-0.065588	0.000000	0.000000	4.000000	44.000000	0.000000
3553.266333	-0.147010	0.560019	0.136023	72.050499	-16.804958	32.418343	4.678398	0.000000	1.764254	0.000000	0.000000	0.000000	1.310160	0.054240	-0.065588	0.000000	0.000000	4.000000	44.000000	0.000000
3553.269666	-0.147010	0.560019	0.136023	72.050499	-16.804958	32.418343	4.678398	0.000000	1.764254	0.000000	0.000000	0.000000	1.310160	0.054240	-0.065588	0.000000	0.000000	4.000000	44.000000	0.000000
3553.272999	-0.142628	0.560266	0.135668	71.359001	-17.415026	32.516098	4.725730	0.000000	1.633241	0.000000	0.000000	0.000000	1.314632	0.074072	-0.106314	0.000000	0.000000	4.000000	44.000000	0.000000
3553.276333	-0.142628	0.560266	0.135668	71.359001	-17.415026	32.516098	4.725730	0.000000	1.633241	0.000000	0.000000	0.000000	1.314632	0.074072	-0.106314	0.000000	0.000000	4.000000	44.000000	0.000000
3553.279666	-0.142628	0.560266	0.135668	71.359001	-17.415026	32.516098	4.725730	0.000000	1.633241	0.000000	0.000000	0.000000	1.314632	0.074072	-0.106314	0.000000	0.000000	4.000000	44.000000	0.000000
3553.282999	-0.138246	0.560570	0.135233	70.753860	-18.005243	33.012775	4.770073	0.000000	1.498799	0.000000	0.000000	0.000000	1.314524	0.091413	-0.130564	0.000000	0.000000	4.000000	44.000000	0.000000
3553.286333	-0.138246	0.560570	0.135233	70.753860	-18.005243	33.012775	4.770073	0.000000	1.498799	0.000000	0.000000	0.000000	1.314524	0.091413	-0.130564	0.000000	0.000000	4.000000	44.000000	0.000000
3553.289666	-0.138246	0.560570	0.135233	70.753860	-18.005243	33.012775	4.770073	0.000000	1.498799	0.000000	0.000000	0.000000	1.314524	0.091413	-0.130564	0.000000	0.000000	4.000000	44.000000	0.000000
3553.292999	-0.134023	0.560906	0.134628	70.454178	-18.724537	33.277302	4.811283	0.000000	1.360720	0.000000	0.000000	0.000000	1.266921	0.100803	-0.181516	0.000000	0.000000	4.000000	44.000000	0.000000
3553.296333	-0.134023	0.560906	0.134628	70.454178	-18.724537	33.277302	4.811283	0.000000	1.360720	0.000000	0.000000	0.000000	1.266921	0.100803	-0.181516	0.000000	0.000000	4.000000	44.000000	0.000000
3553.299666	-0.134023	0.560906	0.134628	70.454178	-18.724537	33.277302	4.811283	0.000000	1.360720	0.000000	0.000000	0.000000	1.266921	0.100803	-0.181516	0.000000	0.000000	4.000000	44.000000	0.000000
3553.302999	-0.130028	0.561293	0.133761	70.526749	-19.691130	33.170547	4.847592	0.000000	1.225090	0.000000	0.000000	0.000000	1.198679	0.116131	-0.260240	0.000000	0.000000	4.000000	44.000000	0.000000
3553.306333	-0.130028	0.561293	0.133761	70.526749	-19.691130	33.170547	4.847592	0.000000	1.225090	0.000000	0.000000	0.000000	1.198679	0.116131	-0.260240	0.000000	0.000000	4.000000	44.000000	0.000000
3553.309666	-0.130028	0.561293	0.133761	70.526749	-19.691130	33.170547	4.847592	0.000000	1.225090	0.000000	0.000000	0.000000	1.198679	0.116131	-0.260240	0.000000	0.000000	4.000000	44.000000	0.000000
3553.312999	-0.126203	0.561711	0.132631	70.701332	-20.688103	33.214413	4.878582	0.000000	1.095188	0.000000	0.000000	0.000000	1.147572	0.125144	-0.338849	0.000000	0.000000	4.000000	44.000000	0.000000
3553.316333	-0.126203	0.561711	0.132631	70.701332	-20.688103	33.214413	4.878582	0.000000	1.095188	0.000000	0.000000	0.000000	1.147572	0.125144	-0.338849	0.000000	0.000000	4.000000	44.000000	0.000000
3553.319666	-0.126203	0.561711	0.132631	70.701332	-20.688103	33.214413	4.878582	0.000000	1.095188	0.000000	0.000000	0.000000	1.147572	0.125144	-0.338849	0.000000	0.000000	4.000000	44.000000	0.000000
3553.322999	-0.122585	0.562163	0.131272	70.898697	-21.541883	33.609478	4.905192	0.000000	0.969067	0.000000	0.000000	0.000000	1.085214	0.135600	-0.407864	0.000000	0.000000	4.000000	44.000000	0.000000
3553.326333	-0.122585	0.562163	0.131272	70.898697	-21.541883	33.609478	4.905192	0.000000	0.969067	0.000000	0.000000	0.000000	1.085214	0.135600	-0.407864	0.000000	0.000000	4.000000	44.000000	0.000000
3553.329666	-0.122585	0.562163	0.131272	70.898697	-21.541883	33.609478	4.905192	0.000000	0.969067	0.000000	0.000000	0.000000	1.085214	0.135600	-0.407864	0.000000	0.000000	4.000000	44.000000	0.000000
3553.332999	-0.119185	0.562563	0.129582	71.114258	-22.099186	34.295673	4.927601	0.000000	0.847790	0.000000	0.000000	0.000000	1.020118	0.120196	-0.506812	0.000000	0.000000	4.000000	44.000000	0.000000
3553.336333	-0.119185	0.562563	0.129582	71.114258	-22.099186	34.295673	4.927601	0.000000	0.847790	0.000000	0.000000	0.000000	1.020118	0.120196	-0.506812	0.000000	0.000000	4.000000	44.000000	0.000000
3553.339666	-0.119185	0.562563	0.129582	71.114258	-22.099186	34.295673	4.927601	0.000000	0.847790	0.000000	0.000000	0.000000	1.020118	0.120196	-0.506812	0.000000	0.000000	4.000000	44.000000	0.000000
3553.342999	-0.116026	0.562924	0.127538	71.348991	-22.286348	35.041561	4.946087	0.000000	0.732273	0.000000	0.000000	0.000000	0.947514	0.108231	-0.613174	0.000000	0.000000	4.000000	44.000000	0.000000
3553.346333	-0.116026	0.562924	0.127538	71.348991	-22.286348	35.041561	4.946087	0.000000	0.732273	0.000000	0.000000	0.000000	0.947514	0.108231	-0.613174	0.000000	0.000000	4.000000	44.000000	0.000000
3553.349666	-0.116026	0.562924	0.127538	71.348991	-22.286348	35.041561	4.946087	0.000000	0.732273	0.000000	0.000000	0.000000	0.947514	0.108231	-0.613174	0.000000	0.000000	4.000000	44.000000	0.000000
3553.352999	-0.113131	0.563295	0.125244	71.575867	-22.174091	35.429440	4.960986	0.000000	0.623395	0.000000	0.000000	0.000000	0.868752	0.111414	-0.688136	0.000000	0.000000	4.000000	44.000000	0.000000
3553.356333	-0.113131	0.563295	0.125244	71.575867	-22.174091	35.429440	4.960986	0.000000	0.623395	0.000000	0.000000	0.000000	0.868752	0.111414	-0.688136	0.000000	0.000000	4.000000	44.000000	0.000000
3553.359666	-0.113131	0.563295	0.125244	71.575867	-22.174091	35.429440	4.960986	0.000000	0.623395	0.000000	0.000000	0.000000	0.868752	0.111414	-0.688136	0.000000	0.000000	4.000000	44.000000	0.000000
3553.362999	-0.110578	0.563676	0.122687	71.777657	-21.976450	35.497025	4.972746	0.000000	0.521339	0.000000	0.000000	0.000000	0.765614	0.114070	-0.767154	0.000000	0.000000	4.000000	44.000000	0.000000
3553.366333	-0.110578	0.563676	0.122687	71.777657	-21.976450	35.497025	4.972746	0.000000	0.521339	0.000000	0.000000	0.000000	0.765614	0.114070	-0.767154	0.000000	0.000000	4.000000	44.000000	0.000000
3553.369666	-0.110578	0.563676	0.122687	71.777657	-21.976450	35.497025	4.972746	0.000000	0.521339	0.000000	0.000000	0.000000	0.765614	0.114070	-0.767154	0.000000	0.000000	4.000000	44.000000	0.000000
3553.372999	-0.108244	0.564076	0.119968	71.951324	-21.718035	35.731892	4.981517	0.000000	0.429523	0.000000	0.000000	0.000000	0.700392	0.120232	-0.815664	0.000000	0.000000	4.000000	44.000000	0.000000
3553.376333	-0.108244	0.564076	0.119968	71.951324	-21.718035	35.731892	4.981517	0.000000	0.429523	0.000000	0.000000	0.000000	0.700392	0.120232	-0.815664	0.000000	0.000000	4.000000	44.000000	0.000000
3553.379666	-0.108244	0.564076	0.119968	71.951324	-21.718035	35.731892	4.981517	0.000000	0.429523	0.000000	0.000000	0.000000	0.700392	0.120232	-0.815664	0.000000	0.000000	4.000000	44.000000	0.000000
3553.382999	-0.106071	0.564464	0.117105	72.136497	-21.357588	36.334743	4.988236	0.000000	0.342776	0.000000	0.000000	0.000000	0.651879	0.116416	-0.858945	0.000000	0.000000	4.000000	44.000000	0.000000
3553.386333	-0.106071	0.564464	0.117105	72.136497	-21.357588	36.334743	4.988236	0.000000	0.342776	0.000000	0.000000	0.000000	0.651879	0.116416	-0.858945	0.000000	0.000000	4.000000	44.000000	0.000000
3553.389666	-0.106071	0.564464	0.117105	72.136497	-21.357588	36.334743	4.988236	0.000000	0.342776	0.000000	0.000000	0.000000	0.651879	0.116416	-0.858945	0.000000	0.000000	4.000000	44.000000	0.000000
3553.392999	-0.103984	0.564814	0.114156	72.339790	-20.814407	37.356720	4.993295	0.000000	0.258861	0.000000	0.000000	0.000000	0.625959	0.104854	-0.884721	0.000000	0.000000	4.000000	44.000000	0.000000
3553.396333	-0.103984	0.564814	0.114156	72.339790	-20.814407	37.356720	4.993295	0.000000	0.258861	0.000000	0.000000	0.000000	0.625959	0.104854	-0.884721	0.000000	0.000000	4.000000	44.000000	0.000000
3553.399666	-0.103984	0.564814	0.114156	72.339790	-20.814407	37.356720	4.993295	0.000000	0.258861	0.000000	0.000000	0.000000	0.625959	0.104854	-0.884721	0.000000	0.000000	4.000000	44.000000	0.000000
3553.402999	-0.101980	0.565137	0.111100	72.563721	-20.105747	38.655838	4.996957	0.000000	0.174409	0.000000	0.000000	0.000000	0.601440	0.096934	-0.916806	0.000000	0.000000	4.000000	44.000000	0.000000
3553.406333	-0.101980	0.565137	0.111100	72.563721	-20.105747	38.655838	4.996957	0.000000	0.174409	0.000000	0.000000	0.000000	0.601440	0.096934	-0.916806	0.000000	0.000000	4.000000	44.000000	0.000000
3553.409666	-0.101980	0.565137	0.111100	72.563721	-20.105747	38.655838	4.996957	0.000000	0.174409	0.000000	0.000000	0.000000	0.601440	0.096934	-0.916806	0.000000	0.000000	4.000000	44.000000	0.000000
3553.412999	-0.100113	0.565421	0.107949	72.797501	-19.306347	39.826836	4.999207	0.000000	0.089077	0.000000	0.000000	0.000000	0.559913	0.085198	-0.945257	0.000000	0.000000	4.000000	44.000000	0.000000
3553.416333	-0.100113	0.565421	0.107949	72.797501	-19.306347	39.826836	4.999207	0.000000	0.089077	0.000000	0.000000	0.000000	0.559913	0.085198	-0.945257	0.000000	0.000000	4.000000	44.000000	0.000000
3553.419666	-0.100113	0.565421	0.107949	72.797501	-19.306347	39.826836	4.999207	0.000000	0.089077	0.000000	0.000000	0.000000	0.559913	0.085198	-0.945257	0.000000	0.000000	4.000000	44.000000	0.000000
3553.422999	-0.098420	0.565661	0.104759	73.033607	-18.456156	40.898605	4.999997	0.000000	0.005244	0.000000	0.000000	0.000000	0.507852	0.071990	-0.957186	0.000000	0.000000	4.000000	44.000000	0.000000
3553.426333	-0.098420	0.565661	0.104759	73.033607	-18.456156	40.898605	4.999997	0.000000	0.005244	0.000000	0.000000	0.000000	0.507852	0.071990	-0.957186	0.000000	0.000000	4.000000	44.000000	0.000000
3553.429666	-0.098420	0.565661	0.104759	73.033607	-18.456156	40.898605	4.999997	0.000000	0.005244	0.000000	0.000000	0.000000	0.507852	0.071990	-0.957186	0.000000	0.000000	4.000000	44.000000	0.000000
3553.432999	-0.096927	0.565908	0.101535	73.261406	-17.620028	41.977146	4.999432	0.000000	-0.075385	0.000000	0.000000	0.000000	0.448117	0.073992	-0.967016	0.000000	0.000000	4.000000	44.000000	0.000000
3553.436333	-0.096927	0.565908	0.101535	73.261406	-17.620028	41.977146	4.999432	0.000000	-0.075385	0.000000	0.000000	0.000000	0.448117	0.073992	-0.967016	0.000000	0.000000	4.000000	44.000000	0.000000
3553.439666	-0.096927	0.565908	0.101535	73.261406	-17.620028	41.977146	4.999432	0.000000	-0.075385	0.000000	0.000000	0.000000	0.448117	0.073992	-0.967016	0.000000	0.000000	4.000000	44.000000	0.000000
3553.442999	-0.095630	0.566130	0.098287	73.484138	-16.800087	43.044323	4.997711	0.000000	-0.151274	0.000000	0.000000	0.000000	0.389024	0.066668	-0.974550	0.000000	0.000000	4.000000	44.000000	0.000000
3553.446333	-0.095630	0.566130	0.098287	73.484138	-16.800087	43.044323	4.997711	0.000000	-0.151274	0.000000	0.000000	0.000000	0.389024	0.066668	-0.974550	0.000000	0.000000	4.000000	44.000000	0.000000
3553.449666	-0.095630	0.566130	0.098287	73.484138	-16.800087	43.044323	4.997711	0.000000	-0.151274	0.000000	0.000000	0.000000	0.389024	0.066668	-0.974550	0.000000	0.000000	4.000000	44.000000	0.000000
3553.452999	-0.094532	0.566286	0.095043	73.704910	-15.949914	44.184383	4.914341	0.000000	-0.218504	0.000000	0.000000	0.000000	0.329481	0.046808	-0.973282	0.000000	0.000000	4.000000	44.000000	0.000000
3553.456333	-0.094532	0.566286	0.095043	73.704910	-15.949914	44.184383	4.914341	0.000000	-0.218504	0.000000	0.000000	0.000000	0.329481	0.046808	-0.973282	0.000000	0.000000	4.000000	44.000000	0.000000
3553.459666	-0.094532	0.566286	0.095043	73.704910	-15.949914	44.184383	4.914341	0.000000	-0.218504	0.000000	0.000000	0.000000	0.329481	0.046808	-0.973282	0.000000	0.000000	4.000000	44.000000	0.000000
3553.462999	-0.093668	0.566362	0.091719	73.928925	-15.010985	45.474087	4.752128	0.000000	-0.273418	0.000000	0.000000	0.000000	0.259150	0.022827	-0.996920	0.000000	0.000000	4.000000	44.000000	0.000000
3553.466333	-0.093668	0.566362	0.091719	73.928925	-15.010985	45.474087	4.752128	0.000000	-0.273418	0.000000	0.000000	0.000000	0.259150	0.022827	-0.996920	0.000000	0.000000	4.000000	44.000000	0.000000
3553.469666	-0.093668	0.566362	0.091719	73.928925	-15.010985	45.474087	4.752128	0.000000	-0.273418	0.000000	0.000000	0.000000	0.259150	0.022827	-0.996920	0.000000	0.000000	4.000000	44.000000	0.000000
3553.472999	-0.092926	0.566291	0.088310	74.147247	-13.963593	46.933167	4.585975	0.000000	-0.316609	0.000000	0.000000	0.000000	0.222511	-0.021321	-1.022895	0.000000	0.000000	4.000000	44.000000	0.000000
3553.476333	-0.092926	0.566291	0.088310	74.147247	-13.963593	46.933167	4.585975	0.000000	-0.316609	0.000000	0.000000	0.000000	0.222511	-0.021321	-1.022895	0.000000	0.000000	4.000000	44.000000	0.000000
3553.479666	-0.092926	0.566291	0.088310	74.147247	-13.963593	46.933167	4.585975	0.000000	-0.316609	0.000000	0.000000	0.000000	0.222511	-0.021321	-1.022895	0.000000	0.000000	4.000000	44.000000	0.000000
3553.482999	-0.092310	0.566112	0.084846	74.311096	-12.787996	48.556274	4.415493	0.000000	-0.353695	0.000000	0.000000	0.000000	0.184977	-0.053583	-1.039252	0.000000	0.000000	4.000000	44.000000	0.000000
3553.486333	-0.092310	0.566112	0.084846	74.311096	-12.787996	48.556274	4.415493	0.000000	-0.353695	0.000000	0.000000	0.000000	0.184977	-0.053583	-1.039252	0.000000	0.000000	4.000000	44.000000	0.000000
3553.489666	-0.092310	0.566112	0.084846	74.311096	-12.787996	48.556274	4.415493	0.000000	-0.353695	0.000000	0.000000	0.000000	0.184977	-0.053583	-1.039252	0.000000	0.000000	4.000000	44.000000	0.000000
3553.492999	-0.091817	0.565798	0.081333	74.361740	-11.532523	50.303192	4.242283	0.000000	-0.384524	0.000000	0.000000	0.000000	0.147902	-0.094365	-1.053840	0.000000	0.000000	4.000000	44.000000	0.000000
3553.496333	-0.091817	0.565798	0.081333	74.361740	-11.532523	50.303192	4.242283	0.000000	-0.384524	0.000000	0.000000	0.000000	0.147902	-0.094365	-1.053840	0.000000	0.000000	4.000000	44.000000	0.000000
3553.499666	-0.091817	0.565798	0.081333	74.361740	-11.532523	50.303192	4.242283	0.000000	-0.384524	0.000000	0.000000	0.000000	0.147902	-0.094365	-1.053840	0.000000	0.000000	4.000000	44.000000	0.000000
3553.502999	-0.091477	0.565435	0.077810	74.284088	-10.235915	52.176155	4.066644	0.000000	-0.409174	0.000000	0.000000	0.000000	0.101775	-0.108769	-1.056859	0.000000	0.000000	4.000000	44.000000	0.000000
3553.506333	-0.091477	0.565435	0.077810	74.284088	-10.235915	52.176155	4.066644	0.000000	-0.409174	0.000000	0.000000	0.000000	0.101775	-0.108769	-1.056859	0.000000	0.000000	4.000000	44.000000	0.000000
3553.509666	-0.091477	0.565435	0.077810	74.284088	-10.235915	52.176155	4.066644	0.000000	-0.409174	0.000000	0.000000	0.000000	0.101775	-0.108769	-1.056859	0.000000	0.000000	4.000000	44.000000	0.000000
3553.512999	-0.091370	0.565124	0.074450	74.043579	-8.959452	54.126389	3.890500	0.000000	-0.426137	0.000000	0.000000	0.000000	0.032060	-0.093454	-1.007961	0.000000	0.000000	4.000000	44.000000	0.000000
3553.516333	-0.091370	0.565124	0.074450	74.043579	-8.959452	54.126389	3.890500	0.000000	-0.426137	0.000000	0.000000	0.000000	0.032060	-0.093454	-1.007961	0.000000	0.000000	4.000000	44.000000	0.000000
3553.519666	-0.091370	0.565124	0.074450	74.043579	-8.959452	54.126389	3.890500	0.000000	-0.426137	0.000000	0.000000	0.000000	0.032060	-0.093454	-1.007961	0.000000	0.000000	4.000000	44.000000	0.000000
3553.522999	-0.091346	0.564853	0.071304	73.687492	-7.768284	55.939201	3.722507	0.000000	-0.431480	0.000000	0.000000	0.000000	0.007223	-0.081213	-0.943907	0.000000	0.000000	4.000000	44.000000	0.000000
3553.526333	-0.091346	0.564853	0.071304	73.687492	-7.768284	55.939201	3.722507	0.000000	-0.431480	0.000000	0.000000	0.000000	0.007223	-0.081213	-0.943907	0.000000	0.000000	4.000000	44.000000	0.000000
3553.529666	-0.091346	0.564853	0.071304	73.687492	-7.768284	55.939201	3.722507	0.000000	-0.431480	0.000000	0.000000	0.000000	0.007223	-0.081213	-0.943907	0.000000	0.000000	4.000000	44.000000	0.000000
3553.532999	-0.091416	0.564637	0.068285	73.266724	-6.725693	57.559364	3.565189	0.000000	-0.432684	0.000000	0.000000	0.000000	-0.020782	-0.064668	-0.905527	0.000000	0.000000	4.000000	44.000000	0.000000
3553.536333	-0.091416	0.564637	0.068285	73.266724	-6.725693	57.559364	3.565189	0.000000	-0.432684	0.000000	0.000000	0.000000	-0.020782	-0.064668	-0.905527	0.000000	0.000000	4.000000	44.000000	0.000000
3553.539666	-0.091416	0.564637	0.068285	73.266724	-6.725693	57.559364	3.565189	0.000000	-0.432684	0.000000	0.000000	0.000000	-0.020782	-0.064668	-0.905527	0.000000	0.000000	4.000000	44.000000	0.000000
3553.542999	-0.091559	0.564408	0.065434	72.856316	-5.849430	58.994450	3.414268	0.000000	-0.429220	0.000000	0.000000	0.000000	-0.042949	-0.068674	-0.855290	0.000000	0.000000	4.000000	44.000000	0.000000
3553.546333	-0.091559	0.564408	0.065434	72.856316	-5.849430	58.994450	3.414268	0.000000	-0.429220	0.000000	0.000000	0.000000	-0.042949	-0.068674	-0.855290	0.000000	0.000000	4.000000	44.000000	0.000000
3553.549666	-0.091559	0.564408	0.065434	72.856316	-5.849430	58.994450	3.414268	0.000000	-0.429220	0.000000	0.000000	0.000000	-0.042949	-0.068674	-0.855290	0.000000	0.000000	4.000000	44.000000	0.000000
3553.552999	-0.091787	0.564152	0.062670	72.491226	-5.178688	60.171154	3.271719	0.000000	-0.422062	0.000000	0.000000	0.000000	-0.068413	-0.077079	-0.829366	0.000000	0.000000	4.000000	44.000000	0.000000
3553.556333	-0.091787	0.564152	0.062670	72.491226	-5.178688	60.171154	3.271719	0.000000	-0.422062	0.000000	0.000000	0.000000	-0.068413	-0.077079	-0.829366	0.000000	0.000000	4.000000	44.000000	0.000000
3553.559666	-0.091787	0.564152	0.062670	72.491226	-5.178688	60.171154	3.271719	0.000000	-0.422062	0.000000	0.000000	0.000000	-0.068413	-0.077079	-0.829366	0.000000	0.000000	4.000000	44.000000	0.000000
3553.562999	-0.092088	0.563765	0.059931	72.184708	-4.749486	61.018829	3.133492	0.000000	-0.410660	0.000000	0.000000	0.000000	-0.090425	-0.115862	-0.821538	0.000000	0.000000	4.000000	44.000000	0.000000
3553.566333	-0.092088	0.563765	0.059931	72.184708	-4.749486	61.018829	3.133492	0.000000	-0.410660	0.000000	0.000000	0.000000	-0.090425	-0.115862	-0.821538	0.000000	0.000000	4.000000	44.000000	0.000000
3553.569666	-0.092088	0.563765	0.059931	72.184708	-4.749486	61.018829	3.133492	0.000000	-0.410660	0.000000	0.000000	0.000000	-0.090425	-0.115862	-0.821538	0.000000	0.000000	4.000000	44.000000	0.000000
3553.572999	-0.092483	0.563337	0.057197	71.948364	-4.578598	61.495007	2.996569	0.000000	-0.395589	0.000000	0.000000	0.000000	-0.118537	-0.128365	-0.820233	0.000000	0.000000	4.000000	44.000000	0.000000
3553.576333	-0.092483	0.563337	0.057197	71.948364	-4.578598	61.495007	2.996569	0.000000	-0.395589	0.000000	0.000000	0.000000	-0.118537	-0.128365	-0.820233	0.000000	0.000000	4.000000	44.000000	0.000000
3553.579666	-0.092483	0.563337	0.057197	71.948364	-4.578598	61.495007	2.996569	0.000000	-0.395589	0.000000	0.000000	0.000000	-0.118537	-0.128365	-0.820233	0.000000	0.000000	4.000000	44.000000	0.000000
3553.582999	-0.092924	0.562812	0.054488	71.772354	-4.588494	61.704906	2.859864	0.000000	-0.375833	0.000000	0.000000	0.000000	-0.132265	-0.157667	-0.812916	0.000000	0.000000	4.000000	44.000000	0.000000
3553.586333	-0.092924	0.562812	0.054488	71.772354	-4.588494	61.704906	2.859864	0.000000	-0.375833	0.000000	0.000000	0.000000	-0.132265	-0.157667	-0.812916	0.000000	0.000000	4.000000	44.000000	0.000000
3553.589666	-0.092924	0.562812	0.054488	71.772354	-4.588494	61.704906	2.859864	0.000000	-0.375833	0.000000	0.000000	0.000000	-0.132265	-0.157667	-0.812916	0.000000	0.000000	4.000000	44.000000	0.000000
3553.592999	-0.093470	0.562291	0.051855	71.644318	-4.716519	61.737465	2.724377	0.000000	-0.353789	0.000000	0.000000	0.000000	-0.163702	-0.156232	-0.789828	0.000000	0.000000	4.000000	44.000000	0.000000
3553.596333	-0.093470	0.562291	0.051855	71.644318	-4.716519	61.737465	2.724377	0.000000	-0.353789	0.000000	0.000000	0.000000	-0.163702	-0.156232	-0.789828	0.000000	0.000000	4.000000	44.000000	0.000000
3553.599666	-0.093470	0.562291	0.051855	71.644318	-4.716519	61.737465	2.724377	0.000000	-0.353789	0.000000	0.000000	0.000000	-0.163702	-0.156232	-0.789828	0.000000	0.000000	4.000000	44.000000	0.000000
3553.602999	-0.094122	0.561822	0.049311	71.557877	-4.897432	61.697941	2.592740	0.000000	-0.326506	0.000000	0.000000	0.000000	-0.195520	-0.140810	-0.763266	0.000000	0.000000	4.000000	44.000000	0.000000
3553.606333	-0.094122	0.561822	0.049311	71.557877	-4.897432	61.697941	2.592740	0.000000	-0.326506	0.000000	0.000000	0.000000	-0.195520	-0.140810	-0.763266	0.000000	0.000000	4.000000	44.000000	0.000000
3553.609666	-0.094122	0.561822	0.049311	71.557877	-4.897432	61.697941	2.592740	0.000000	-0.326506	0.000000	0.000000	0.000000	-0.195520	-0.140810	-0.763266	0.000000	0.000000	4.000000	44.000000	0.000000
3553.612999	-0.094888	0.561356	0.046906	71.509377	-5.036905	61.725983	2.465528	0.000000	-0.293919	0.000000	0.000000	0.000000	-0.230019	-0.139777	-0.721378	0.000000	0.000000	4.000000	44.000000	0.000000
3553.616333	-0.094888	0.561356	0.046906	71.509377	-5.036905	61.725983	2.465528	0.000000	-0.293919	0.000000	0.000000	0.000000	-0.230019	-0.139777	-0.721378	0.000000	0.000000	4.000000	44.000000	0.000000
3553.619666	-0.094888	0.561356	0.046906	71.509377	-5.036905	61.725983	2.465528	0.000000	-0.293919	0.000000	0.000000	0.000000	-0.230019	-0.139777	-0.721378	0.000000	0.000000	4.000000	44.000000	0.000000
3553.622999	-0.095752	0.560958	0.044674	71.492050	-5.074690	61.913147	2.345299	0.000000	-0.255582	0.000000	0.000000	0.000000	-0.258975	-0.119420	-0.669513	0.000000	0.000000	4.000000	44.000000	0.000000
3553.626333	-0.095752	0.560958	0.044674	71.492050	-5.074690	61.913147	2.345299	0.000000	-0.255582	0.000000	0.000000	0.000000	-0.258975	-0.119420	-0.669513	0.000000	0.000000	4.000000	44.000000	0.000000
3553.629666	-0.095752	0.560958	0.044674	71.492050	-5.074690	61.913147	2.345299	0.000000	-0.255582	0.000000	0.000000	0.000000	-0.258975	-0.119420	-0.669513	0.000000	0.000000	4.000000	44.000000	0.000000
3553.632999	-0.096669	0.560618	0.042648	71.511879	-5.022326	62.231022	2.233713	0.000000	-0.212420	0.000000	0.000000	0.000000	-0.275202	-0.102016	-0.607942	0.000000	0.000000	4.000000	44.000000	0.000000
3553.636333	-0.096669	0.560618	0.042648	71.511879	-5.022326	62.231022	2.233713	0.000000	-0.212420	0.000000	0.000000	0.000000	-0.275202	-0.102016	-0.607942	0.000000	0.000000	4.000000	44.000000	0.000000
3553.639666	-0.096669	0.560618	0.042648	71.511879	-5.022326	62.231022	2.233713	0.000000	-0.212420	0.000000	0.000000	0.000000	-0.275202	-0.102016	-0.607942	0.000000	0.000000	4.000000	44.000000	0.000000
3553.642999	-0.097639	0.560318	0.040810	71.567833	-4.893443	62.654064	2.132390	0.000000	-0.166553	0.000000	0.000000	0.000000	-0.290884	-0.089962	-0.551259	0.000000	0.000000	4.000000	44.000000	0.000000
3553.646333	-0.097639	0.560318	0.040810	71.567833	-4.893443	62.654064	2.132390	0.000000	-0.166553	0.000000	0.000000	0.000000	-0.290884	-0.089962	-0.551259	0.000000	0.000000	4.000000	44.000000	0.000000
3553.649666	-0.097639	0.560318	0.040810	71.567833	-4.893443	62.654064	2.132390	0.000000	-0.166553	0.000000	0.000000	0.000000	-0.290884	-0.089962	-0.551259	0.000000	0.000000	4.000000	44.000000	0.000000
3553.652999	-0.098707	0.560013	0.039141	71.656570	-4.759696	63.092480	2.040513	0.000000	-0.118073	0.000000	0.000000	0.000000	-0.320438	-0.091517	-0.500701	0.000000	0.000000	4.000000	44.000000	0.000000
3553.656333	-0.098707	0.560013	0.039141	71.656570	-4.759696	63.092480	2.040513	0.000000	-0.118073	0.000000	0.000000	0.000000	-0.320438	-0.091517	-0.500701	0.000000	0.000000	4.000000	44.000000	0.000000
3553.659666	-0.098707	0.560013	0.039141	71.656570	-4.759696	63.092480	2.040513	0.000000	-0.118073	0.000000	0.000000	0.000000	-0.320438	-0.091517	-0.500701	0.000000	0.000000	4.000000	44.000000	0.000000
3553.662999	-0.099898	0.559703	0.037636	71.746948	-4.668170	63.466698	1.957063	0.000000	-0.064666	0.000000	0.000000	0.000000	-0.357313	-0.092926	-0.451589	0.000000	0.000000	4.000000	44.000000	0.000000
3553.666333	-0.099898	0.559703	0.037636	71.746948	-4.668170	63.466698	1.957063	0.000000	-0.064666	0.000000	0.000000	0.000000	-0.357313	-0.092926	-0.451589	0.000000	0.000000	4.000000	44.000000	0.000000
3553.669666	-0.099898	0.559703	0.037636	71.746948	-4.668170	63.466698	1.957063	0.000000	-0.064666	0.000000	0.000000	0.000000	-0.357313	-0.092926	-0.451589	0.000000	0.000000	4.000000	44.000000	0.000000
3553.672999	-0.101139	0.559371	0.036291	71.832260	-4.614646	63.798763	1.881798	0.000000	-0.005114	0.000000	0.000000	0.000000	-0.372308	-0.099569	-0.403405	0.000000	0.000000	4.000000	44.000000	0.000000
3553.676333	-0.101139	0.559371	0.036291	71.832260	-4.614646	63.798763	1.881798	0.000000	-0.005114	0.000000	0.000000	0.000000	-0.372308	-0.099569	-0.403405	0.000000	0.000000	4.000000	44.000000	0.000000
3553.679666	-0.101139	0.559371	0.036291	71.832260	-4.614646	63.798763	1.881798	0.000000	-0.005114	0.000000	0.000000	0.000000	-0.372308	-0.099569	-0.403405	0.000000	0.000000	4.000000	44.000000	0.000000
3553.682999	-0.102508	0.559053	0.035127	71.906166	-4.593187	64.090858	1.814564	0.000000	0.056937	0.000000	0.000000	0.000000	-0.410886	-0.095440	-0.349347	0.000000	0.000000	4.000000	44.000000	0.000000
3553.686333	-0.102508	0.559053	0.035127	71.906166	-4.593187	64.090858	1.814564	0.000000	0.056937	0.000000	0.000000	0.000000	-0.410886	-0.095440	-0.349347	0.000000	0.000000	4.000000	44.000000	0.000000
3553.689666	-0.102508	0.559053	0.035127	71.906166	-4.593187	64.090858	1.814564	0.000000	0.056937	0.000000	0.000000	0.000000	-0.410886	-0.095440	-0.349347	0.000000	0.000000	4.000000	44.000000	0.000000
3553.692999	-0.104028	0.558731	0.034120	71.973358	-4.582858	64.387276	1.756340	0.000000	0.125418	0.000000	0.000000	0.000000	-0.455773	-0.096614	-0.302112	0.000000	0.000000	4.000000	44.000000	0.000000
3553.696333	-0.104028	0.558731	0.034120	71.973358	-4.582858	64.387276	1.756340	0.000000	0.125418	0.000000	0.000000	0.000000	-0.455773	-0.096614	-0.302112	0.000000	0.000000	4.000000	44.000000	0.000000
3553.699666	-0.104028	0.558731	0.034120	71.973358	-4.582858	64.387276	1.756340	0.000000	0.125418	0.000000	0.000000	0.000000	-0.455773	-0.096614	-0.302112	0.000000	0.000000	4.000000	44.000000	0.000000
3553.702999	-0.105668	0.558442	0.033246	72.023438	-4.570565	64.710327	1.705988	0.000000	0.201380	0.000000	0.000000	0.000000	-0.492230	-0.086664	-0.262095	0.000000	0.000000	4.000000	44.000000	0.000000
3553.706333	-0.105668	0.558442	0.033246	72.023438	-4.570565	64.710327	1.705988	0.000000	0.201380	0.000000	0.000000	0.000000	-0.492230	-0.086664	-0.262095	0.000000	0.000000	4.000000	44.000000	0.000000
3553.709666	-0.105668	0.558442	0.033246	72.023438	-4.570565	64.710327	1.705988	0.000000	0.201380	0.000000	0.000000	0.000000	-0.492230	-0.086664	-0.262095	0.000000	0.000000	4.000000	44.000000	0.000000
3553.712999	-0.107438	0.558149	0.032533	72.063583	-4.519337	65.111351	1.662305	0.000000	0.283419	0.000000	0.000000	0.000000	-0.530898	-0.087847	-0.214006	0.000000	0.000000	4.000000	44.000000	0.000000
3553.716333	-0.107438	0.558149	0.032533	72.063583	-4.519337	65.111351	1.662305	0.000000	0.283419	0.000000	0.000000	0.000000	-0.530898	-0.087847	-0.214006	0.000000	0.000000	4.000000	44.000000	0.000000
3553.719666	-0.107438	0.558149	0.032533	72.063583	-4.519337	65.111351	1.662305	0.000000	0.283419	0.000000	0.000000	0.000000	-0.530898	-0.087847	-0.214006	0.000000	0.000000	4.000000	44.000000	0.000000
3553.722999	-0.109309	0.557889	0.031956	72.083466	-4.420544	65.601791	1.626637	0.000000	0.371902	0.000000	0.000000	0.000000	-0.561241	-0.077962	-0.173108	0.000000	0.000000	4.000000	44.000000	0.000000
3553.726333	-0.109309	0.557889	0.031956	72.083466	-4.420544	65.601791	1.626637	0.000000	0.371902	0.000000	0.000000	0.000000	-0.561241	-0.077962	-0.173108	0.000000	0.000000	4.000000	44.000000	0.000000
3553.729666	-0.109309	0.557889	0.031956	72.083466	-4.420544	65.601791	1.626637	0.000000	0.371902	0.000000	0.000000	0.000000	-0.561241	-0.077962	-0.173108	0.000000	0.000000	4.000000	44.000000	0.000000
3553.732999	-0.111268	0.557670	0.031559	72.084290	-4.250585	66.213867	1.597786	0.000000	0.465442	0.000000	0.000000	0.000000	-0.587807	-0.065734	-0.119067	0.000000	0.000000	4.000000	44.000000	0.000000
3553.736333	-0.111268	0.557670	0.031559	72.084290	-4.250585	66.213867	1.597786	0.000000	0.465442	0.000000	0.000000	0.000000	-0.587807	-0.065734	-0.119067	0.000000	0.000000	4.000000	44.000000	0.000000
3553.739666	-0.111268	0.557670	0.031559	72.084290	-4.250585	66.213867	1.597786	0.000000	0.465442	0.000000	0.000000	0.000000	-0.587807	-0.065734	-0.119067	0.000000	0.000000	4.000000	44.000000	0.000000
3553.742999	-0.113286	0.557484	0.031307	72.063217	-4.020540	66.923424	1.577942	0.000000	0.563410	0.000000	0.000000	0.000000	-0.605339	-0.055977	-0.075588	0.000000	0.000000	4.000000	44.000000	0.000000
3553.746333	-0.113286	0.557484	0.031307	72.063217	-4.020540	66.923424	1.577942	0.000000	0.563410	0.000000	0.000000	0.000000	-0.605339	-0.055977	-0.075588	0.000000	0.000000	4.000000	44.000000	0.000000
3553.749666	-0.113286	0.557484	0.031307	72.063217	-4.020540	66.923424	1.577942	0.000000	0.563410	0.000000	0.000000	0.000000	-0.605339	-0.055977	-0.075588	0.000000	0.000000	4.000000	44.000000	0.000000
3553.752999	-0.115444	0.557310	0.031227	72.016655	-3.789242	67.664932	1.565344	0.000000	0.664299	0.000000	0.000000	0.000000	-0.647463	-0.052121	-0.023818	0.000000	0.000000	4.000000	44.000000	0.000000
3553.756333	-0.115444	0.557310	0.031227	72.016655	-3.789242	67.664932	1.565344	0.000000	0.664299	0.000000	0.000000	0.000000	-0.647463	-0.052121	-0.023818	0.000000	0.000000	4.000000	44.000000	0.000000
3553.759666	-0.115444	0.557310	0.031227	72.016655	-3.789242	67.664932	1.565344	0.000000	0.664299	0.000000	0.000000	0.000000	-0.647463	-0.052121	-0.023818	0.000000	0.000000	4.000000	44.000000	0.000000
3553.762999	-0.117729	0.557212	0.031353	71.940788	-3.587294	68.385162	1.561374	0.000000	0.772210	0.000000	0.000000	0.000000	-0.685446	-0.029440	0.037675	0.000000	0.000000	4.000000	44.000000	0.000000
3553.766333	-0.117729	0.557212	0.031353	71.940788	-3.587294	68.385162	1.561374	0.000000	0.772210	0.000000	0.000000	0.000000	-0.685446	-0.029440	0.037675	0.000000	0.000000	4.000000	44.000000	0.000000
3553.769666	-0.117729	0.557212	0.031353	71.940788	-3.587294	68.385162	1.561374	0.000000	0.772210	0.000000	0.000000	0.000000	-0.685446	-0.029440	0.037675	0.000000	0.000000	4.000000	44.000000	0.000000
3553.772999	-0.120230	0.557160	0.031731	71.841621	-3.415929	69.087845	1.567653	0.000000	0.886451	0.000000	0.000000	0.000000	-0.750152	-0.015662	0.113528	0.000000	0.000000	4.000000	44.000000	0.000000
3553.776333	-0.120230	0.557160	0.031731	71.841621	-3.415929	69.087845	1.567653	0.000000	0.886451	0.000000	0.000000	0.000000	-0.750152	-0.015662	0.113528	0.000000	0.000000	4.000000	44.000000	0.000000
3553.779666	-0.120230	0.557160	0.031731	71.841621	-3.415929	69.087845	1.567653	0.000000	0.886451	0.000000	0.000000	0.000000	-0.750152	-0.015662	0.113528	0.000000	0.000000	4.000000	44.000000	0.000000
3553.782999	-0.122863	0.557082	0.032308	71.740021	-3.210793	69.858566	1.586575	0.000000	1.011476	0.000000	0.000000	0.000000	-0.790094	-0.023399	0.173075	0.000000	0.000000	4.000000	44.000000	0.000000
3553.786333	-0.122863	0.557082	0.032308	71.740021	-3.210793	69.858566	1.586575	0.000000	1.011476	0.000000	0.000000	0.000000	-0.790094	-0.023399	0.173075	0.000000	0.000000	4.000000	44.000000	0.000000
3553.789666	-0.122863	0.557082	0.032308	71.740021	-3.210793	69.858566	1.586575	0.000000	1.011476	0.000000	0.000000	0.000000	-0.790094	-0.023399	0.173075	0.000000	0.000000	4.000000	44.000000	0.000000
3553.792999	-0.125626	0.557076	0.033150	71.608986	-2.946655	70.739952	1.615420	0.000000	1.143158	0.000000	0.000000	0.000000	-0.828850	-0.001750	0.252383	0.000000	0.000000	4.000000	44.000000	0.000000
3553.796333	-0.125626	0.557076	0.033150	71.608986	-2.946655	70.739952	1.615420	0.000000	1.143158	0.000000	0.000000	0.000000	-0.828850	-0.001750	0.252383	0.000000	0.000000	4.000000	44.000000	0.000000
3553.799666	-0.125626	0.557076	0.033150	71.608986	-2.946655	70.739952	1.615420	0.000000	1.143158	0.000000	0.000000	0.000000	-0.828850	-0.001750	0.252383	0.000000	0.000000	4.000000	44.000000	0.000000
3553.802999	-0.128439	0.557088	0.034220	71.448639	-2.623127	71.722412	1.657484	0.000000	1.281300	0.000000	0.000000	0.000000	-0.843876	0.003591	0.321058	0.000000	0.000000	4.000000	44.000000	0.000000
3553.806333	-0.128439	0.557088	0.034220	71.448639	-2.623127	71.722412	1.657484	0.000000	1.281300	0.000000	0.000000	0.000000	-0.843876	0.003591	0.321058	0.000000	0.000000	4.000000	44.000000	0.000000
3553.809666	-0.128439	0.557088	0.034220	71.448639	-2.623127	71.722412	1.657484	0.000000	1.281300	0.000000	0.000000	0.000000	-0.843876	0.003591	0.321058	0.000000	0.000000	4.000000	44.000000	0.000000
3553.812999	-0.131268	0.557125	0.035569	71.265717	-2.278383	72.729836	1.710994	0.000000	1.421946	0.000000	0.000000	0.000000	-0.848872	0.011038	0.404680	0.000000	0.000000	4.000000	44.000000	0.000000
3553.816333	-0.131268	0.557125	0.035569	71.265717	-2.278383	72.729836	1.710994	0.000000	1.421946	0.000000	0.000000	0.000000	-0.848872	0.011038	0.404680	0.000000	0.000000	4.000000	44.000000	0.000000
3553.819666	-0.131268	0.557125	0.035569	71.265717	-2.278383	72.729836	1.710994	0.000000	1.421946	0.000000	0.000000	0.000000	-0.848872	0.011038	0.404680	0.000000	0.000000	4.000000	44.000000	0.000000
3553.822999	-0.134084	0.557177	0.037163	71.059395	-1.938882	73.514908	1.778441	0.000000	1.563424	0.000000	0.000000	0.000000	-0.844517	0.015771	0.478158	0.000000	0.000000	4.000000	44.000000	0.000000
3553.826333	-0.134084	0.557177	0.037163	71.059395	-1.938882	73.514908	1.778441	0.000000	1.563424	0.000000	0.000000	0.000000	-0.844517	0.015771	0.478158	0.000000	0.000000	4.000000	44.000000	0.000000
3553.829666	-0.134084	0.557177	0.037163	71.059395	-1.938882	73.514908	1.778441	0.000000	1.563424	0.000000	0.000000	0.000000	-0.844517	0.015771	0.478158	0.000000	0.000000	4.000000	44.000000	0.000000
3553.832999	-0.136899	0.557236	0.038955	70.840820	-1.612408	74.049995	1.858134	0.000000	1.704177	0.000000	0.000000	0.000000	-0.844575	0.017797	0.537848	0.000000	0.000000	4.000000	44.000000	0.000000
3553.836333	-0.136899	0.557236	0.038955	70.840820	-1.612408	74.049995	1.858134	0.000000	1.704177	0.000000	0.000000	0.000000	-0.844575	0.017797	0.537848	0.000000	0.000000	4.000000	44.000000	0.000000
3553.839666	-0.136899	0.557236	0.038955	70.840820	-1.612408	74.049995	1.858134	0.000000	1.704177	0.000000	0.000000	0.000000	-0.844575	0.017797	0.537848	0.000000	0.000000	4.000000	44.000000	0.000000
3553.842999	-0.139735	0.557283	0.040923	70.615875	-1.351970	74.328880	1.947775	0.000000	1.844939	0.000000	0.000000	0.000000	-0.850723	0.014104	0.590288	0.000000	0.000000	4.000000	44.000000	0.000000
3553.846333	-0.139735	0.557283	0.040923	70.615875	-1.351970	74.328880	1.947775	0.000000	1.844939	0.000000	0.000000	0.000000	-0.850723	0.014104	0.590288	0.000000	0.000000	4.000000	44.000000	0.000000
3553.849666	-0.139735	0.557283	0.040923	70.615875	-1.351970	74.328880	1.947775	0.000000	1.844939	0.000000	0.000000	0.000000	-0.850723	0.014104	0.590288	0.000000	0.000000	4.000000	44.000000	0.000000
3553.852999	-0.142583	0.557280	0.043031	70.406036	-1.178194	74.247169	2.046156	0.000000	1.986726	0.000000	0.000000	0.000000	-0.854427	-0.000901	0.632418	0.000000	0.000000	4.000000	44.000000	0.000000
3553.856333	-0.142583	0.557280	0.043031	70.406036	-1.178194	74.247169	2.046156	0.000000	1.986726	0.000000	0.000000	0.000000	-0.854427	-0.000901	0.632418	0.000000	0.000000	4.000000	44.000000	0.000000
3553.859666	-0.142583	0.557280	0.043031	70.406036	-1.178194	74.247169	2.046156	0.000000	1.986726	0.000000	0.000000	0.000000	-0.854427	-0.000901	0.632418	0.000000	0.000000	4.000000	44.000000	0.000000
3553.862999	-0.145422	0.557211	0.045202	70.304428	-0.973993	73.880714	2.151559	0.000000	2.129131	0.000000	0.000000	0.000000	-0.851711	-0.020955	0.651306	0.000000	0.000000	4.000000	44.000000	0.000000
3553.866333	-0.145422	0.557211	0.045202	70.304428	-0.973993	73.880714	2.151559	0.000000	2.129131	0.000000	0.000000	0.000000	-0.851711	-0.020955	0.651306	0.000000	0.000000	4.000000	44.000000	0.000000
3553.869666	-0.145422	0.557211	0.045202	70.304428	-0.973993	73.880714	2.151559	0.000000	2.129131	0.000000	0.000000	0.000000	-0.851711	-0.020955	0.651306	0.000000	0.000000	4.000000	44.000000	0.000000
3553.872999	-0.148232	0.557091	0.047460	70.414574	-0.531840	73.479439	2.260110	0.000000	2.271082	0.000000	0.000000	0.000000	-0.843249	-0.036014	0.677230	0.000000	0.000000	4.000000	44.000000	0.000000
3553.876333	-0.148232	0.557091	0.047460	70.414574	-0.531840	73.479439	2.260110	0.000000	2.271082	0.000000	0.000000	0.000000	-0.843249	-0.036014	0.677230	0.000000	0.000000	4.000000	44.000000	0.000000
3553.879666	-0.148232	0.557091	0.047460	70.414574	-0.531840	73.479439	2.260110	0.000000	2.271082	0.000000	0.000000	0.000000	-0.843249	-0.036014	0.677230	0.000000	0.000000	4.000000	44.000000	0.000000
3553.882999	-0.150980	0.557002	0.049862	70.634735	0.124394	73.145958	2.372982	0.000000	2.411624	0.000000	0.000000	0.000000	-0.824183	-0.026442	0.720685	0.000000	0.000000	4.000000	44.000000	0.000000
3553.886333	-0.150980	0.557002	0.049862	70.634735	0.124394	73.145958	2.372982	0.000000	2.411624	0.000000	0.000000	0.000000	-0.824183	-0.026442	0.720685	0.000000	0.000000	4.000000	44.000000	0.000000
3553.889666	-0.150980	0.557002	0.049862	70.634735	0.124394	73.145958	2.372982	0.000000	2.411624	0.000000	0.000000	0.000000	-0.824183	-0.026442	0.720685	0.000000	0.000000	4.000000	44.000000	0.000000
3553.892999	-0.153655	0.556971	0.052471	70.839897	0.854703	72.962685	2.493096	0.000000	2.548988	0.000000	0.000000	0.000000	-0.802540	-0.009334	0.782681	0.000000	0.000000	4.000000	44.000000	0.000000
3553.896333	-0.153655	0.556971	0.052471	70.839897	0.854703	72.962685	2.493096	0.000000	2.548988	0.000000	0.000000	0.000000	-0.802540	-0.009334	0.782681	0.000000	0.000000	4.000000	44.000000	0.000000
3553.899666	-0.153655	0.556971	0.052471	70.839897	0.854703	72.962685	2.493096	0.000000	2.548988	0.000000	0.000000	0.000000	-0.802540	-0.009334	0.782681	0.000000	0.000000	4.000000	44.000000	0.000000
3553.902999	-0.156289	0.556957	0.055306	71.012558	1.587731	72.914360	2.623543	0.000000	2.682745	0.000000	0.000000	0.000000	-0.790344	-0.004412	0.850420	0.000000	0.000000	4.000000	44.000000	0.000000
3553.906333	-0.156289	0.556957	0.055306	71.012558	1.587731	72.914360	2.623543	0.000000	2.682745	0.000000	0.000000	0.000000	-0.790344	-0.004412	0.850420	0.000000	0.000000	4.000000	44.000000	0.000000
3553.909666	-0.156289	0.556957	0.055306	71.012558	1.587731	72.914360	2.623543	0.000000	2.682745	0.000000	0.000000	0.000000	-0.790344	-0.004412	0.850420	0.000000	0.000000	4.000000	44.000000	0.000000
3553.912999	-0.158889	0.556961	0.058299	71.155357	2.286641	73.011322	2.765280	0.000000	2.814468	0.000000	0.000000	0.000000	-0.779795	0.001195	0.897947	0.000000	0.000000	4.000000	44.000000	0.000000
3553.916333	-0.158889	0.556961	0.058299	71.155357	2.286641	73.011322	2.765280	0.000000	2.814468	0.000000	0.000000	0.000000	-0.779795	0.001195	0.897947	0.000000	0.000000	4.000000	44.000000	0.000000
3553.919666	-0.158889	0.556961	0.058299	71.155357	2.286641	73.011322	2.765280	0.000000	2.814468	0.000000	0.000000	0.000000	-0.779795	0.001195	0.897947	0.000000	0.000000	4.000000	44.000000	0.000000
3553.922999	-0.161403	0.556982	0.061465	71.321243	2.959751	73.305611	2.914937	0.000000	2.944434	0.000000	0.000000	0.000000	-0.754176	0.006552	0.949884	0.000000	0.000000	4.000000	44.000000	0.000000
3553.926333	-0.161403	0.556982	0.061465	71.321243	2.959751	73.305611	2.914937	0.000000	2.944434	0.000000	0.000000	0.000000	-0.754176	0.006552	0.949884	0.000000	0.000000	4.000000	44.000000	0.000000
3553.929666	-0.161403	0.556982	0.061465	71.321243	2.959751	73.305611	2.914937	0.000000	2.944434	0.000000	0.000000	0.000000	-0.754176	0.006552	0.949884	0.000000	0.000000	4.000000	44.000000	0.000000
3553.932999	-0.163835	0.557025	0.064738	71.553345	3.650330	73.900505	3.073251	0.000000	3.070130	0.000000	0.000000	0.000000	-0.729837	0.012934	0.981955	0.000000	0.000000	4.000000	44.000000	0.000000
3553.936333	-0.163835	0.557025	0.064738	71.553345	3.650330	73.900505	3.073251	0.000000	3.070130	0.000000	0.000000	0.000000	-0.729837	0.012934	0.981955	0.000000	0.000000	4.000000	44.000000	0.000000
3553.939666	-0.163835	0.557025	0.064738	71.553345	3.650330	73.900505	3.073251	0.000000	3.070130	0.000000	0.000000	0.000000	-0.729837	0.012934	0.981955	0.000000	0.000000	4.000000	44.000000	0.000000
3553.942999	-0.166157	0.557041	0.068116	71.874146	4.317635	74.596016	3.236911	0.000000	3.191770	0.000000	0.000000	0.000000	-0.696349	0.004657	1.013266	0.000000	0.000000	4.000000	44.000000	0.000000
3553.946333	-0.166157	0.557041	0.068116	71.874146	4.317635	74.596016	3.236911	0.000000	3.191770	0.000000	0.000000	0.000000	-0.696349	0.004657	1.013266	0.000000	0.000000	4.000000	44.000000	0.000000
3553.949666	-0.166157	0.557041	0.068116	71.874146	4.317635	74.596016	3.236911	0.000000	3.191770	0.000000	0.000000	0.000000	-0.696349	0.004657	1.013266	0.000000	0.000000	4.000000	44.000000	0.000000
3553.952999	-0.168337	0.557058	0.071601	72.232719	5.078504	75.370430	3.405788	0.000000	3.307828	0.000000	0.000000	0.000000	-0.654005	0.005153	1.045662	0.000000	0.000000	4.000000	44.000000	0.000000
3553.956333	-0.168337	0.557058	0.071601	72.232719	5.078504	75.370430	3.405788	0.000000	3.307828	0.000000	0.000000	0.000000	-0.654005	0.005153	1.045662	0.000000	0.000000	4.000000	44.000000	0.000000
3553.959666	-0.168337	0.557058	0.071601	72.232719	5.078504	75.370430	3.405788	0.000000	3.307828	0.000000	0.000000	0.000000	-0.654005	0.005153	1.045662	0.000000	0.000000	4.000000	44.000000	0.000000
3553.962999	-0.170411	0.557070	0.075143	72.577362	5.859587	76.124283	3.580065	0.000000	3.416829	0.000000	0.000000	0.000000	-0.622250	0.003427	1.062491	0.000000	0.000000	4.000000	44.000000	0.000000
3553.966333	-0.170411	0.557070	0.075143	72.577362	5.859587	76.124283	3.580065	0.000000	3.416829	0.000000	0.000000	0.000000	-0.622250	0.003427	1.062491	0.000000	0.000000	4.000000	44.000000	0.000000
3553.969666	-0.170411	0.557070	0.075143	72.577362	5.859587	76.124283	3.580065	0.000000	3.416829	0.000000	0.000000	0.000000	-0.622250	0.003427	1.062491	0.000000	0.000000	4.000000	44.000000	0.000000
3553.972999	-0.172363	0.557082	0.078786	72.911667	6.621874	76.743271	3.648552	0.000000	3.418782	0.000000	0.000000	0.000000	-0.585598	0.003711	1.092982	0.000000	0.000000	4.000000	44.000000	0.000000
3553.976333	-0.172363	0.557082	0.078786	72.911667	6.621874	76.743271	3.648552	0.000000	3.418782	0.000000	0.000000	0.000000	-0.585598	0.003711	1.092982	0.000000	0.000000	4.000000	44.000000	0.000000
3553.979666	-0.172363	0.557082	0.078786	72.911667	6.621874	76.743271	3.648552	0.000000	3.418782	0.000000	0.000000	0.000000	-0.585598	0.003711	1.092982	0.000000	0.000000	4.000000	44.000000	0.000000
3553.982999	-0.174254	0.557088	0.082470	73.206924	7.313691	77.123703	3.682462	0.000000	3.382229	0.000000	0.000000	0.000000	-0.567518	0.001841	1.105270	0.000000	0.000000	4.000000	44.000000	0.000000
3553.986333	-0.174254	0.557088	0.082470	73.206924	7.313691	77.123703	3.682462	0.000000	3.382229	0.000000	0.000000	0.000000	-0.567518	0.001841	1.105270	0.000000	0.000000	4.000000	44.000000	0.000000
3553.989666	-0.174254	0.557088	0.082470	73.206924	7.313691	77.123703	3.682462	0.000000	3.382229	0.000000	0.000000	0.000000	-0.567518	0.001841	1.105270	0.000000	0.000000	4.000000	44.000000	0.000000
3553.992999	-0.176107	0.557150	0.086177	73.465721	7.997514	77.235519	3.715775	0.000000	3.345597	0.000000	0.000000	0.000000	-0.555650	0.018640	1.111976	0.000000	0.000000	4.000000	44.000000	0.000000
3553.996333	-0.176107	0.557150	0.086177	73.465721	7.997514	77.235519	3.715775	0.000000	3.345597	0.000000	0.000000	0.000000	-0.555650	0.018640	1.111976	0.000000	0.000000	4.000000	44.000000	0.000000
3553.999666	-0.176107	0.557150	0.086177	73.465721	7.997514	77.235519	3.715775	0.000000	3.345597	0.000000	0.000000	0.000000	-0.555650	0.018640	1.111976	0.000000	0.000000	4.000000	44.000000	0.000000
3554.002999	-0.177858	0.557200	0.089897	73.690468	8.705197	76.999451	3.747720	0.000000	3.309772	0.000000	0.000000	0.000000	-0.525324	0.014967	1.116015	0.000000	0.000000	4.000000	44.000000	0.000000
3554.006333	-0.177858	0.557200	0.089897	73.690468	8.705197	76.999451	3.747720	0.000000	3.309772	0.000000	0.000000	0.000000	-0.525324	0.014967	1.116015	0.000000	0.000000	4.000000	44.000000	0.000000
3554.009666	-0.177858	0.557200	0.089897	73.690468	8.705197	76.999451	3.747720	0.000000	3.309772	0.000000	0.000000	0.000000	-0.525324	0.014967	1.116015	0.000000	0.000000	4.000000	44.000000	0.000000
3554.012999	-0.179450	0.557301	0.093638	73.892853	9.416015	76.410179	3.779550	0.000000	3.273378	0.000000	0.000000	0.000000	-0.477631	0.030267	1.122310	0.000000	0.000000	4.000000	44.000000	0.000000
3554.016333	-0.179450	0.557301	0.093638	73.892853	9.416015	76.410179	3.779550	0.000000	3.273378	0.000000	0.000000	0.000000	-0.477631	0.030267	1.122310	0.000000	0.000000	4.000000	44.000000	0.000000
3554.019666	-0.179450	0.557301	0.093638	73.892853	9.416015	76.410179	3.779550	0.000000	3.273378	0.000000	0.000000	0.000000	-0.477631	0.030267	1.122310	0.000000	0.000000	4.000000	44.000000	0.000000
3554.022999	-0.180912	0.557378	0.097323	74.078156	10.116549	75.766319	3.812560	0.000000	3.234870	0.000000	0.000000	0.000000	-0.438781	0.023011	1.105522	0.000000	0.000000	4.000000	44.000000	0.000000
3554.026333	-0.180912	0.557378	0.097323	74.078156	10.116549	75.766319	3.812560	0.000000	3.234870	0.000000	0.000000	0.000000	-0.438781	0.023011	1.105522	0.000000	0.000000	4.000000	44.000000	0.000000
3554.029666	-0.180912	0.557378	0.097323	74.078156	10.116549	75.766319	3.812560	0.000000	3.234870	0.000000	0.000000	0.000000	-0.438781	0.023011	1.105522	0.000000	0.000000	4.000000	44.000000	0.000000
3554.032999	-0.182134	0.557495	0.100978	74.246742	10.810755	75.342407	3.844800	0.000000	3.196485	0.000000	0.000000	0.000000	-0.366525	0.035117	1.096503	0.000000	0.000000	4.000000	44.000000	0.000000
3554.036333	-0.182134	0.557495	0.100978	74.246742	10.810755	75.342407	3.844800	0.000000	3.196485	0.000000	0.000000	0.000000	-0.366525	0.035117	1.096503	0.000000	0.000000	4.000000	44.000000	0.000000
3554.039666	-0.182134	0.557495	0.100978	74.246742	10.810755	75.342407	3.844800	0.000000	3.196485	0.000000	0.000000	0.000000	-0.366525	0.035117	1.096503	0.000000	0.000000	4.000000	44.000000	0.000000
3554.042999	-0.183203	0.557660	0.104615	74.394257	11.474303	75.219955	3.878889	0.000000	3.155031	0.000000	0.000000	0.000000	-0.320564	0.049619	1.090929	0.000000	0.000000	4.000000	44.000000	0.000000
3554.046333	-0.183203	0.557660	0.104615	74.394257	11.474303	75.219955	3.878889	0.000000	3.155031	0.000000	0.000000	0.000000	-0.320564	0.049619	1.090929	0.000000	0.000000	4.000000	44.000000	0.000000
3554.049666	-0.183203	0.557660	0.104615	74.394257	11.474303	75.219955	3.878889	0.000000	3.155031	0.000000	0.000000	0.000000	-0.320564	0.049619	1.090929	0.000000	0.000000	4.000000	44.000000	0.000000
3554.052999	-0.184104	0.557869	0.108198	74.511398	12.070354	75.328300	3.913251	0.000000	3.112309	0.000000	0.000000	0.000000	-0.270424	0.062712	1.075111	0.000000	0.000000	4.000000	44.000000	0.000000
3554.056333	-0.184104	0.557869	0.108198	74.511398	12.070354	75.328300	3.913251	0.000000	3.112309	0.000000	0.000000	0.000000	-0.270424	0.062712	1.075111	0.000000	0.000000	4.000000	44.000000	0.000000
3554.059666	-0.184104	0.557869	0.108198	74.511398	12.070354	75.328300	3.913251	0.000000	3.112309	0.000000	0.000000	0.000000	-0.270424	0.062712	1.075111	0.000000	0.000000	4.000000	44.000000	0.000000
3554.062999	-0.184849	0.558097	0.111771	74.597878	12.588514	75.641724	3.947647	0.000000	3.068563	0.000000	0.000000	0.000000	-0.223562	0.068282	1.071798	0.000000	0.000000	4.000000	44.000000	0.000000
3554.066333	-0.184849	0.558097	0.111771	74.597878	12.588514	75.641724	3.947647	0.000000	3.068563	0.000000	0.000000	0.000000	-0.223562	0.068282	1.071798	0.000000	0.000000	4.000000	44.000000	0.000000
3554.069666	-0.184849	0.558097	0.111771	74.597878	12.588514	75.641724	3.947647	0.000000	3.068563	0.000000	0.000000	0.000000	-0.223562	0.068282	1.071798	0.000000	0.000000	4.000000	44.000000	0.000000
3554.072999	-0.185479	0.558338	0.115281	74.649963	12.992733	75.902756	3.982469	0.000000	3.023234	0.000000	0.000000	0.000000	-0.188914	0.072247	1.052983	0.000000	0.000000	4.000000	44.000000	0.000000
3554.076333	-0.185479	0.558338	0.115281	74.649963	12.992733	75.902756	3.982469	0.000000	3.023234	0.000000	0.000000	0.000000	-0.188914	0.072247	1.052983	0.000000	0.000000	4.000000	44.000000	0.000000
3554.079666	-0.185479	0.558338	0.115281	74.649963	12.992733	75.902756	3.982469	0.000000	3.023234	0.000000	0.000000	0.000000	-0.188914	0.072247	1.052983	0.000000	0.000000	4.000000	44.000000	0.000000
3554.082999	-0.186005	0.558566	0.118769	74.675690	13.254222	75.873428	4.016356	0.000000	2.978067	0.000000	0.000000	0.000000	-0.157838	0.068432	1.046476	0.000000	0.000000	4.000000	44.000000	0.000000
3554.086333	-0.186005	0.558566	0.118769	74.675690	13.254222	75.873428	4.016356	0.000000	2.978067	0.000000	0.000000	0.000000	-0.157838	0.068432	1.046476	0.000000	0.000000	4.000000	44.000000	0.000000
3554.089666	-0.186005	0.558566	0.118769	74.675690	13.254222	75.873428	4.016356	0.000000	2.978067	0.000000	0.000000	0.000000	-0.157838	0.068432	1.046476	0.000000	0.000000	4.000000	44.000000	0.000000
3554.092999	-0.186343	0.558783	0.122165	74.672867	13.365741	75.407326	4.049712	0.000000	2.932547	0.000000	0.000000	0.000000	-0.101289	0.065039	1.018686	0.000000	0.000000	4.000000	44.000000	0.000000
3554.096333	-0.186343	0.558783	0.122165	74.672867	13.365741	75.407326	4.049712	0.000000	2.932547	0.000000	0.000000	0.000000	-0.101289	0.065039	1.018686	0.000000	0.000000	4.000000	44.000000	0.000000
3554.099666	-0.186343	0.558783	0.122165	74.672867	13.365741	75.407326	4.049712	0.000000	2.932547	0.000000	0.000000	0.000000	-0.101289	0.065039	1.018686	0.000000	0.000000	4.000000	44.000000	0.000000
3554.102999	-0.186508	0.558981	0.125524	74.632301	13.451322	74.646210	4.083125	0.000000	2.885844	0.000000	0.000000	0.000000	-0.049520	0.059624	1.007680	0.000000	0.000000	4.000000	44.000000	0.000000
3554.106333	-0.186508	0.558981	0.125524	74.632301	13.451322	74.646210	4.083125	0.000000	2.885844	0.000000	0.000000	0.000000	-0.049520	0.059624	1.007680	0.000000	0.000000	4.000000	44.000000	0.000000
3554.109666	-0.186508	0.558981	0.125524	74.632301	13.451322	74.646210	4.083125	0.000000	2.885844	0.000000	0.000000	0.000000	-0.049520	0.059624	1.007680	0.000000	0.000000	4.000000	44.000000	0.000000
3554.112999	-0.186481	0.559172	0.128695	74.592262	13.606287	73.948608	4.116987	0.000000	2.837327	0.000000	0.000000	0.000000	0.008068	0.057191	0.951438	0.000000	0.000000	4.000000	44.000000	0.000000
3554.116333	-0.186481	0.559172	0.128695	74.592262	13.606287	73.948608	4.116987	0.000000	2.837327	0.000000	0.000000	0.000000	0.008068	0.057191	0.951438	0.000000	0.000000	4.000000	44.000000	0.000000
3554.119666	-0.186481	0.559172	0.128695	74.592262	13.606287	73.948608	4.116987	0.000000	2.837327	0.000000	0.000000	0.000000	0.008068	0.057191	0.951438	0.000000	0.000000	4.000000	44.000000	0.000000
3554.122999	-0.186259	0.559302	0.131672	74.640831	14.042242	73.651688	4.150041	0.000000	2.788757	0.000000	0.000000	0.000000	0.066503	0.039044	0.893065	0.000000	0.000000	4.000000	44.000000	0.000000
3554.126333	-0.186259	0.559302	0.131672	74.640831	14.042242	73.651688	4.150041	0.000000	2.788757	0.000000	0.000000	0.000000	0.066503	0.039044	0.893065	0.000000	0.000000	4.000000	44.000000	0.000000
3554.129666	-0.186259	0.559302	0.131672	74.640831	14.042242	73.651688	4.150041	0.000000	2.788757	0.000000	0.000000	0.000000	0.066503	0.039044	0.893065	0.000000	0.000000	4.000000	44.000000	0.000000
3554.132999	-0.185806	0.559454	0.134435	74.781464	14.772316	73.737839	4.182431	0.000000	2.739940	0.000000	0.000000	0.000000	0.136132	0.045585	0.828801	0.000000	0.000000	4.000000	44.000000	0.000000
3554.136333	-0.185806	0.559454	0.134435	74.781464	14.772316	73.737839	4.182431	0.000000	2.739940	0.000000	0.000000	0.000000	0.136132	0.045585	0.828801	0.000000	0.000000	4.000000	44.000000	0.000000
3554.139666	-0.185806	0.559454	0.134435	74.781464	14.772316	73.737839	4.182431	0.000000	2.739940	0.000000	0.000000	0.000000	0.136132	0.045585	0.828801	0.000000	0.000000	4.000000	44.000000	0.000000
3554.142999	-0.185074	0.559635	0.137036	74.930199	15.553806	74.002945	4.214666	0.000000	2.690091	0.000000	0.000000	0.000000	0.219393	0.054424	0.780490	0.000000	0.000000	4.000000	44.000000	0.000000
3554.146333	-0.185074	0.559635	0.137036	74.930199	15.553806	74.002945	4.214666	0.000000	2.690091	0.000000	0.000000	0.000000	0.219393	0.054424	0.780490	0.000000	0.000000	4.000000	44.000000	0.000000
3554.149666	-0.185074	0.559635	0.137036	74.930199	15.553806	74.002945	4.214666	0.000000	2.690091	0.000000	0.000000	0.000000	0.219393	0.054424	0.780490	0.000000	0.000000	4.000000	44.000000	0.000000
3554.152999	-0.184108	0.559873	0.139517	75.054329	16.264599	74.232140	4.247962	0.000000	2.637198	0.000000	0.000000	0.000000	0.289812	0.071331	0.744244	0.000000	0.000000	4.000000	44.000000	0.000000
3554.156333	-0.184108	0.559873	0.139517	75.054329	16.264599	74.232140	4.247962	0.000000	2.637198	0.000000	0.000000	0.000000	0.289812	0.071331	0.744244	0.000000	0.000000	4.000000	44.000000	0.000000
3554.159666	-0.184108	0.559873	0.139517	75.054329	16.264599	74.232140	4.247962	0.000000	2.637198	0.000000	0.000000	0.000000	0.289812	0.071331	0.744244	0.000000	0.000000	4.000000	44.000000	0.000000
3554.162999	-0.182904	0.560114	0.141868	75.148262	16.850903	74.261742	4.282068	0.000000	2.581452	0.000000	0.000000	0.000000	0.361147	0.072347	0.705320	0.000000	0.000000	4.000000	44.000000	0.000000
3554.166333	-0.182904	0.560114	0.141868	75.148262	16.850903	74.261742	4.282068	0.000000	2.581452	0.000000	0.000000	0.000000	0.361147	0.072347	0.705320	0.000000	0.000000	4.000000	44.000000	0.000000
3554.169666	-0.182904	0.560114	0.141868	75.148262	16.850903	74.261742	4.282068	0.000000	2.581452	0.000000	0.000000	0.000000	0.361147	0.072347	0.705320	0.000000	0.000000	4.000000	44.000000	0.000000
3554.172999	-0.181550	0.560325	0.144069	75.237923	17.261230	73.958809	4.316935	0.000000	2.522712	0.000000	0.000000	0.000000	0.406312	0.063262	0.660194	0.000000	0.000000	4.000000	44.000000	0.000000
3554.176333	-0.181550	0.560325	0.144069	75.237923	17.261230	73.958809	4.316935	0.000000	2.522712	0.000000	0.000000	0.000000	0.406312	0.063262	0.660194	0.000000	0.000000	4.000000	44.000000	0.000000
3554.179666	-0.181550	0.560325	0.144069	75.237923	17.261230	73.958809	4.316935	0.000000	2.522712	0.000000	0.000000	0.000000	0.406312	0.063262	0.660194	0.000000	0.000000	4.000000	44.000000	0.000000
3554.182999	-0.180072	0.560575	0.146100	75.337044	17.452171	73.380829	4.351264	0.000000	2.463027	0.000000	0.000000	0.000000	0.443530	0.074869	0.609301	0.000000	0.000000	4.000000	44.000000	0.000000
3554.186333	-0.180072	0.560575	0.146100	75.337044	17.452171	73.380829	4.351264	0.000000	2.463027	0.000000	0.000000	0.000000	0.443530	0.074869	0.609301	0.000000	0.000000	4.000000	44.000000	0.000000
3554.189666	-0.180072	0.560575	0.146100	75.337044	17.452171	73.380829	4.351264	0.000000	2.463027	0.000000	0.000000	0.000000	0.443530	0.074869	0.609301	0.000000	0.000000	4.000000	44.000000	0.000000
3554.192999	-0.178483	0.560783	0.147896	75.460487	17.371645	72.613739	4.384666	0.000000	2.403061	0.000000	0.000000	0.000000	0.476715	0.062567	0.538872	0.000000	0.000000	4.000000	44.000000	0.000000
3554.196333	-0.178483	0.560783	0.147896	75.460487	17.371645	72.613739	4.384666	0.000000	2.403061	0.000000	0.000000	0.000000	0.476715	0.062567	0.538872	0.000000	0.000000	4.000000	44.000000	0.000000
3554.199666	-0.178483	0.560783	0.147896	75.460487	17.371645	72.613739	4.384666	0.000000	2.403061	0.000000	0.000000	0.000000	0.476715	0.062567	0.538872	0.000000	0.000000	4.000000	44.000000	0.000000
3554.202999	-0.176752	0.560983	0.149557	75.605782	17.027195	71.776871	4.416659	0.000000	2.343742	0.000000	0.000000	0.000000	0.519284	0.059802	0.498109	0.000000	0.000000	4.000000	44.000000	0.000000
3554.206333	-0.176752	0.560983	0.149557	75.605782	17.027195	71.776871	4.416659	0.000000	2.343742	0.000000	0.000000	0.000000	0.519284	0.059802	0.498109	0.000000	0.000000	4.000000	44.000000	0.000000
3554.209666	-0.176752	0.560983	0.149557	75.605782	17.027195	71.776871	4.416659	0.000000	2.343742	0.000000	0.000000	0.000000	0.519284	0.059802	0.498109	0.000000	0.000000	4.000000	44.000000	0.000000
3554.212999	-0.174932	0.561188	0.151044	75.715378	16.419519	70.727875	4.448412	0.000000	2.282900	0.000000	0.000000	0.000000	0.545887	0.061475	0.446338	0.000000	0.000000	4.000000	44.000000	0.000000
3554.216333	-0.174932	0.561188	0.151044	75.715378	16.419519	70.727875	4.448412	0.000000	2.282900	0.000000	0.000000	0.000000	0.545887	0.061475	0.446338	0.000000	0.000000	4.000000	44.000000	0.000000
3554.219666	-0.174932	0.561188	0.151044	75.715378	16.419519	70.727875	4.448412	0.000000	2.282900	0.000000	0.000000	0.000000	0.545887	0.061475	0.446338	0.000000	0.000000	4.000000	44.000000	0.000000
3554.222999	-0.172935	0.561378	0.152370	75.787895	15.710611	69.577065	4.479115	0.000000	2.222055	0.000000	0.000000	0.000000	0.599198	0.057110	0.397679	0.000000	0.000000	4.000000	44.000000	0.000000
3554.226333	-0.172935	0.561378	0.152370	75.787895	15.710611	69.577065	4.479115	0.000000	2.222055	0.000000	0.000000	0.000000	0.599198	0.057110	0.397679	0.000000	0.000000	4.000000	44.000000	0.000000
3554.229666	-0.172935	0.561378	0.152370	75.787895	15.710611	69.577065	4.479115	0.000000	2.222055	0.000000	0.000000	0.000000	0.599198	0.057110	0.397679	0.000000	0.000000	4.000000	44.000000	0.000000
3554.232999	-0.170794	0.561574	0.153538	75.828613	14.997622	68.436859	4.509956	0.000000	2.158772	0.000000	0.000000	0.000000	0.642180	0.058865	0.350488	0.000000	0.000000	4.000000	44.000000	0.000000
3554.236333	-0.170794	0.561574	0.153538	75.828613	14.997622	68.436859	4.509956	0.000000	2.158772	0.000000	0.000000	0.000000	0.642180	0.058865	0.350488	0.000000	0.000000	4.000000	44.000000	0.000000
3554.239666	-0.170794	0.561574	0.153538	75.828613	14.997622	68.436859	4.509956	0.000000	2.158772	0.000000	0.000000	0.000000	0.642180	0.058865	0.350488	0.000000	0.000000	4.000000	44.000000	0.000000
3554.242999	-0.168525	0.561802	0.154596	75.808037	14.212906	67.242195	4.540582	0.000000	2.093590	0.000000	0.000000	0.000000	0.680718	0.068444	0.317344	0.000000	0.000000	4.000000	44.000000	0.000000
3554.246333	-0.168525	0.561802	0.154596	75.808037	14.212906	67.242195	4.540582	0.000000	2.093590	0.000000	0.000000	0.000000	0.680718	0.068444	0.317344	0.000000	0.000000	4.000000	44.000000	0.000000
3554.249666	-0.168525	0.561802	0.154596	75.808037	14.212906	67.242195	4.540582	0.000000	2.093590	0.000000	0.000000	0.000000	0.680718	0.068444	0.317344	0.000000	0.000000	4.000000	44.000000	0.000000
3554.252999	-0.166090	0.562057	0.155516	75.754730	13.401722	66.025276	4.571079	0.000000	2.026139	0.000000	0.000000	0.000000	0.730395	0.076276	0.276062	0.000000	0.000000	4.000000	44.000000	0.000000
3554.256333	-0.166090	0.562057	0.155516	75.754730	13.401722	66.025276	4.571079	0.000000	2.026139	0.000000	0.000000	0.000000	0.730395	0.076276	0.276062	0.000000	0.000000	4.000000	44.000000	0.000000
3554.259666	-0.166090	0.562057	0.155516	75.754730	13.401722	66.025276	4.571079	0.000000	2.026139	0.000000	0.000000	0.000000	0.730395	0.076276	0.276062	0.000000	0.000000	4.000000	44.000000	0.000000
3554.262999	-0.163551	0.562302	0.156287	75.702888	12.516485	64.705536	4.601698	0.000000	1.955601	0.000000	0.000000	0.000000	0.761698	0.073712	0.231257	0.000000	0.000000	4.000000	44.000000	0.000000
3554.266333	-0.163551	0.562302	0.156287	75.702888	12.516485	64.705536	4.601698	0.000000	1.955601	0.000000	0.000000	0.000000	0.761698	0.073712	0.231257	0.000000	0.000000	4.000000	44.000000	0.000000
3554.269666	-0.163551	0.562302	0.156287	75.702888	12.516485	64.705536	4.601698	0.000000	1.955601	0.000000	0.000000	0.000000	0.761698	0.073712	0.231257	0.000000	0.000000	4.000000	44.000000	0.000000
3554.272999	-0.160934	0.562554	0.156880	75.666283	11.495275	63.205883	4.631715	0.000000	1.883404	0.000000	0.000000	0.000000	0.785261	0.075426	0.177898	0.000000	0.000000	4.000000	44.000000	0.000000
3554.276333	-0.160934	0.562554	0.156880	75.666283	11.495275	63.205883	4.631715	0.000000	1.883404	0.000000	0.000000	0.000000	0.785261	0.075426	0.177898	0.000000	0.000000	4.000000	44.000000	0.000000
3554.279666	-0.160934	0.562554	0.156880	75.666283	11.495275	63.205883	4.631715	0.000000	1.883404	0.000000	0.000000	0.000000	0.785261	0.075426	0.177898	0.000000	0.000000	4.000000	44.000000	0.000000
3554.282999	-0.158221	0.562782	0.157341	75.680916	10.370695	61.575775	4.660777	0.000000	1.810293	0.000000	0.000000	0.000000	0.813881	0.068429	0.138332	0.000000	0.000000	4.000000	44.000000	0.000000
3554.286333	-0.158221	0.562782	0.157341	75.680916	10.370695	61.575775	4.660777	0.000000	1.810293	0.000000	0.000000	0.000000	0.813881	0.068429	0.138332	0.000000	0.000000	4.000000	44.000000	0.000000
3554.289666	-0.158221	0.562782	0.157341	75.680916	10.370695	61.575775	4.660777	0.000000	1.810293	0.000000	0.000000	0.000000	0.813881	0.068429	0.138332	0.000000	0.000000	4.000000	44.000000	0.000000
3554.292999	-0.155492	0.563015	0.157607	75.723534	9.123367	60.007702	4.689264	0.000000	1.735166	0.000000	0.000000	0.000000	0.818738	0.069980	0.079858	0.000000	0.000000	4.000000	44.000000	0.000000
3554.296333	-0.155492	0.563015	0.157607	75.723534	9.123367	60.007702	4.689264	0.000000	1.735166	0.000000	0.000000	0.000000	0.818738	0.069980	0.079858	0.000000	0.000000	4.000000	44.000000	0.000000
3554.299666	-0.155492	0.563015	0.157607	75.723534	9.123367	60.007702	4.689264	0.000000	1.735166	0.000000	0.000000	0.000000	0.818738	0.069980	0.079858	0.000000	0.000000	4.000000	44.000000	0.000000
3554.302999	-0.152688	0.563199	0.157684	75.779160	7.825799	58.669640	4.716212	0.000000	1.660524	0.000000	0.000000	0.000000	0.841066	0.054997	0.023021	0.000000	0.000000	4.000000	44.000000	0.000000
3554.306333	-0.152688	0.563199	0.157684	75.779160	7.825799	58.669640	4.716212	0.000000	1.660524	0.000000	0.000000	0.000000	0.841066	0.054997	0.023021	0.000000	0.000000	4.000000	44.000000	0.000000
3554.309666	-0.152688	0.563199	0.157684	75.779160	7.825799	58.669640	4.716212	0.000000	1.660524	0.000000	0.000000	0.000000	0.841066	0.054997	0.023021	0.000000	0.000000	4.000000	44.000000	0.000000
3554.312999	-0.149783	0.563332	0.157577	75.831932	6.518976	57.631069	4.742271	0.000000	1.584571	0.000000	0.000000	0.000000	0.871450	0.039911	-0.032109	0.000000	0.000000	4.000000	44.000000	0.000000
3554.316333	-0.149783	0.563332	0.157577	75.831932	6.518976	57.631069	4.742271	0.000000	1.584571	0.000000	0.000000	0.000000	0.871450	0.039911	-0.032109	0.000000	0.000000	4.000000	44.000000	0.000000
3554.319666	-0.149783	0.563332	0.157577	75.831932	6.518976	57.631069	4.742271	0.000000	1.584571	0.000000	0.000000	0.000000	0.871450	0.039911	-0.032109	0.000000	0.000000	4.000000	44.000000	0.000000
3554.322999	-0.146789	0.563509	0.157321	75.836639	5.165906	56.650749	4.767721	0.000000	1.506267	0.000000	0.000000	0.000000	0.898444	0.053302	-0.076683	0.000000	0.000000	4.000000	44.000000	0.000000
3554.326333	-0.146789	0.563509	0.157321	75.836639	5.165906	56.650749	4.767721	0.000000	1.506267	0.000000	0.000000	0.000000	0.898444	0.053302	-0.076683	0.000000	0.000000	4.000000	44.000000	0.000000
3554.329666	-0.146789	0.563509	0.157321	75.836639	5.165906	56.650749	4.767721	0.000000	1.506267	0.000000	0.000000	0.000000	0.898444	0.053302	-0.076683	0.000000	0.000000	4.000000	44.000000	0.000000
3554.332999	-0.143716	0.563668	0.156961	75.769676	3.759836	55.419956	4.792538	0.000000	1.425335	0.000000	0.000000	0.000000	0.921637	0.047605	-0.108136	0.000000	0.000000	4.000000	44.000000	0.000000
3554.336333	-0.143716	0.563668	0.156961	75.769676	3.759836	55.419956	4.792538	0.000000	1.425335	0.000000	0.000000	0.000000	0.921637	0.047605	-0.108136	0.000000	0.000000	4.000000	44.000000	0.000000
3554.339666	-0.143716	0.563668	0.156961	75.769676	3.759836	55.419956	4.792538	0.000000	1.425335	0.000000	0.000000	0.000000	0.921637	0.047605	-0.108136	0.000000	0.000000	4.000000	44.000000	0.000000
3554.342999	-0.140590	0.563890	0.156456	75.644753	2.322865	53.780338	4.816670	0.000000	1.341527	0.000000	0.000000	0.000000	0.937787	0.066746	-0.151495	0.000000	0.000000	4.000000	44.000000	0.000000
3554.346333	-0.140590	0.563890	0.156456	75.644753	2.322865	53.780338	4.816670	0.000000	1.341527	0.000000	0.000000	0.000000	0.937787	0.066746	-0.151495	0.000000	0.000000	4.000000	44.000000	0.000000
3554.349666	-0.140590	0.563890	0.156456	75.644753	2.322865	53.780338	4.816670	0.000000	1.341527	0.000000	0.000000	0.000000	0.937787	0.066746	-0.151495	0.000000	0.000000	4.000000	44.000000	0.000000
3554.352999	-0.137449	0.564182	0.155833	75.474487	0.960008	51.888031	4.839776	0.000000	1.255616	0.000000	0.000000	0.000000	0.942331	0.087410	-0.186914	0.000000	0.000000	4.000000	44.000000	0.000000
3554.356333	-0.137449	0.564182	0.155833	75.474487	0.960008	51.888031	4.839776	0.000000	1.255616	0.000000	0.000000	0.000000	0.942331	0.087410	-0.186914	0.000000	0.000000	4.000000	44.000000	0.000000
3554.359666	-0.137449	0.564182	0.155833	75.474487	0.960008	51.888031	4.839776	0.000000	1.255616	0.000000	0.000000	0.000000	0.942331	0.087410	-0.186914	0.000000	0.000000	4.000000	44.000000	0.000000
3554.362999	-0.134264	0.564487	0.155089	75.292595	-0.282959	50.085918	4.861586	0.000000	1.168323	0.000000	0.000000	0.000000	0.955737	0.091540	-0.223265	0.000000	0.000000	4.000000	44.000000	0.000000
3554.366333	-0.134264	0.564487	0.155089	75.292595	-0.282959	50.085918	4.861586	0.000000	1.168323	0.000000	0.000000	0.000000	0.955737	0.091540	-0.223265	0.000000	0.000000	4.000000	44.000000	0.000000
3554.369666	-0.134264	0.564487	0.155089	75.292595	-0.282959	50.085918	4.861586	0.000000	1.168323	0.000000	0.000000	0.000000	0.955737	0.091540	-0.223265	0.000000	0.000000	4.000000	44.000000	0.000000
3554.372999	-0.131143	0.564799	0.154162	75.136368	-1.455163	48.429825	4.882269	0.000000	1.078633	0.000000	0.000000	0.000000	0.936061	0.093627	-0.277892	0.000000	0.000000	4.000000	44.000000	0.000000
3554.376333	-0.131143	0.564799	0.154162	75.136368	-1.455163	48.429825	4.882269	0.000000	1.078633	0.000000	0.000000	0.000000	0.936061	0.093627	-0.277892	0.000000	0.000000	4.000000	44.000000	0.000000
3554.379666	-0.131143	0.564799	0.154162	75.136368	-1.455163	48.429825	4.882269	0.000000	1.078633	0.000000	0.000000	0.000000	0.936061	0.093627	-0.277892	0.000000	0.000000	4.000000	44.000000	0.000000
3554.382999	-0.128052	0.565057	0.153017	75.006912	-2.620139	46.826729	4.900993	0.000000	0.990081	0.000000	0.000000	0.000000	0.927367	0.077398	-0.343714	0.000000	0.000000	4.000000	44.000000	0.000000
3554.386333	-0.128052	0.565057	0.153017	75.006912	-2.620139	46.826729	4.900993	0.000000	0.990081	0.000000	0.000000	0.000000	0.927367	0.077398	-0.343714	0.000000	0.000000	4.000000	44.000000	0.000000
3554.389666	-0.128052	0.565057	0.153017	75.006912	-2.620139	46.826729	4.900993	0.000000	0.990081	0.000000	0.000000	0.000000	0.927367	0.077398	-0.343714	0.000000	0.000000	4.000000	44.000000	0.000000
3554.392999	-0.124985	0.565254	0.151616	74.915573	-3.808069	45.301105	4.918038	0.000000	0.901610	0.000000	0.000000	0.000000	0.920205	0.059096	-0.420266	0.000000	0.000000	4.000000	44.000000	0.000000
3554.396333	-0.124985	0.565254	0.151616	74.915573	-3.808069	45.301105	4.918038	0.000000	0.901610	0.000000	0.000000	0.000000	0.920205	0.059096	-0.420266	0.000000	0.000000	4.000000	44.000000	0.000000
3554.399666	-0.124985	0.565254	0.151616	74.915573	-3.808069	45.301105	4.918038	0.000000	0.901610	0.000000	0.000000	0.000000	0.920205	0.059096	-0.420266	0.000000	0.000000	4.000000	44.000000	0.000000
3554.402999	-0.121955	0.565382	0.150014	74.841843	-5.023463	43.970829	4.933463	0.000000	0.812986	0.000000	0.000000	0.000000	0.909006	0.038322	-0.480601	0.000000	0.000000	4.000000	44.000000	0.000000
3554.406333	-0.121955	0.565382	0.150014	74.841843	-5.023463	43.970829	4.933463	0.000000	0.812986	0.000000	0.000000	0.000000	0.909006	0.038322	-0.480601	0.000000	0.000000	4.000000	44.000000	0.000000
3554.409666	-0.121955	0.565382	0.150014	74.841843	-5.023463	43.970829	4.933463	0.000000	0.812986	0.000000	0.000000	0.000000	0.909006	0.038322	-0.480601	0.000000	0.000000	4.000000	44.000000	0.000000
3554.412999	-0.118937	0.565493	0.148224	74.751213	-6.269939	43.103779	4.947298	0.000000	0.724045	0.000000	0.000000	0.000000	0.905446	0.033547	-0.536868	0.000000	0.000000	4.000000	44.000000	0.000000
3554.416333	-0.118937	0.565493	0.148224	74.751213	-6.269939	43.103779	4.947298	0.000000	0.724045	0.000000	0.000000	0.000000	0.905446	0.033547	-0.536868	0.000000	0.000000	4.000000	44.000000	0.000000
3554.419666	-0.118937	0.565493	0.148224	74.751213	-6.269939	43.103779	4.947298	0.000000	0.724045	0.000000	0.000000	0.000000	0.905446	0.033547	-0.536868	0.000000	0.000000	4.000000	44.000000	0.000000
3554.422999	-0.116009	0.565641	0.146335	74.598183	-7.576235	42.810619	4.959689	0.000000	0.633632	0.000000	0.000000	0.000000	0.878420	0.044276	-0.566804	0.000000	0.000000	4.000000	44.000000	0.000000
3554.426333	-0.116009	0.565641	0.146335	74.598183	-7.576235	42.810619	4.959689	0.000000	0.633632	0.000000	0.000000	0.000000	0.878420	0.044276	-0.566804	0.000000	0.000000	4.000000	44.000000	0.000000
3554.429666	-0.116009	0.565641	0.146335	74.598183	-7.576235	42.810619	4.959689	0.000000	0.633632	0.000000	0.000000	0.000000	0.878420	0.044276	-0.566804	0.000000	0.000000	4.000000	44.000000	0.000000
3554.432999	-0.113117	0.565810	0.144378	74.372002	-8.946940	42.553776	4.970346	0.000000	0.543739	0.000000	0.000000	0.000000	0.867368	0.050704	-0.587109	0.000000	0.000000	4.000000	44.000000	0.000000
3554.436333	-0.113117	0.565810	0.144378	74.372002	-8.946940	42.553776	4.970346	0.000000	0.543739	0.000000	0.000000	0.000000	0.867368	0.050704	-0.587109	0.000000	0.000000	4.000000	44.000000	0.000000
3554.439666	-0.113117	0.565810	0.144378	74.372002	-8.946940	42.553776	4.970346	0.000000	0.543739	0.000000	0.000000	0.000000	0.867368	0.050704	-0.587109	0.000000	0.000000	4.000000	44.000000	0.000000
3554.442999	-0.110292	0.566000	0.142348	74.084305	-10.253329	42.126057	4.979491	0.000000	0.452407	0.000000	0.000000	0.000000	0.847679	0.056956	-0.608964	0.000000	0.000000	4.000000	44.000000	0.000000
3554.446333	-0.110292	0.566000	0.142348	74.084305	-10.253329	42.126057	4.979491	0.000000	0.452407	0.000000	0.000000	0.000000	0.847679	0.056956	-0.608964	0.000000	0.000000	4.000000	44.000000	0.000000
3554.449666	-0.110292	0.566000	0.142348	74.084305	-10.253329	42.126057	4.979491	0.000000	0.452407	0.000000	0.000000	0.000000	0.847679	0.056956	-0.608964	0.000000	0.000000	4.000000	44.000000	0.000000
3554.452999	-0.107535	0.566197	0.140267	73.771690	-11.383282	41.688385	4.986983	0.000000	0.360557	0.000000	0.000000	0.000000	0.826875	0.059037	-0.624430	0.000000	0.000000	4.000000	44.000000	0.000000
3554.456333	-0.107535	0.566197	0.140267	73.771690	-11.383282	41.688385	4.986983	0.000000	0.360557	0.000000	0.000000	0.000000	0.826875	0.059037	-0.624430	0.000000	0.000000	4.000000	44.000000	0.000000
3554.459666	-0.107535	0.566197	0.140267	73.771690	-11.383282	41.688385	4.986983	0.000000	0.360557	0.000000	0.000000	0.000000	0.826875	0.059037	-0.624430	0.000000	0.000000	4.000000	44.000000	0.000000
3554.462999	-0.104748	0.566367	0.138063	73.474846	-12.347442	41.427376	4.992801	0.000000	0.268226	0.000000	0.000000	0.000000	0.836148	0.051116	-0.661234	0.000000	0.000000	4.000000	44.000000	0.000000
3554.466333	-0.104748	0.566367	0.138063	73.474846	-12.347442	41.427376	4.992801	0.000000	0.268226	0.000000	0.000000	0.000000	0.836148	0.051116	-0.661234	0.000000	0.000000	4.000000	44.000000	0.000000
3554.469666	-0.104748	0.566367	0.138063	73.474846	-12.347442	41.427376	4.992801	0.000000	0.268226	0.000000	0.000000	0.000000	0.836148	0.051116	-0.661234	0.000000	0.000000	4.000000	44.000000	0.000000
3554.472999	-0.102071	0.566458	0.135701	73.198502	-13.234321	41.419582	4.997046	0.000000	0.171861	0.000000	0.000000	0.000000	0.803220	0.027258	-0.708519	0.000000	0.000000	4.000000	44.000000	0.000000
3554.476333	-0.102071	0.566458	0.135701	73.198502	-13.234321	41.419582	4.997046	0.000000	0.171861	0.000000	0.000000	0.000000	0.803220	0.027258	-0.708519	0.000000	0.000000	4.000000	44.000000	0.000000
3554.479666	-0.102071	0.566458	0.135701	73.198502	-13.234321	41.419582	4.997046	0.000000	0.171861	0.000000	0.000000	0.000000	0.803220	0.027258	-0.708519	0.000000	0.000000	4.000000	44.000000	0.000000
3554.482999	-0.099455	0.566528	0.133236	72.945107	-14.132090	41.517410	4.999418	0.000000	0.076295	0.000000	0.000000	0.000000	0.784837	0.021155	-0.739289	0.000000	0.000000	4.000000	44.000000	0.000000
3554.486333	-0.099455	0.566528	0.133236	72.945107	-14.132090	41.517410	4.999418	0.000000	0.076295	0.000000	0.000000	0.000000	0.784837	0.021155	-0.739289	0.000000	0.000000	4.000000	44.000000	0.000000
3554.489666	-0.099455	0.566528	0.133236	72.945107	-14.132090	41.517410	4.999418	0.000000	0.076295	0.000000	0.000000	0.000000	0.784837	0.021155	-0.739289	0.000000	0.000000	4.000000	44.000000	0.000000
3554.492999	-0.096975	0.566552	0.130604	72.706474	-15.060620	41.509525	4.999958	0.000000	-0.020460	0.000000	0.000000	0.000000	0.743860	0.006996	-0.789670	0.000000	0.000000	4.000000	44.000000	0.000000
3554.496333	-0.096975	0.566552	0.130604	72.706474	-15.060620	41.509525	4.999958	0.000000	-0.020460	0.000000	0.000000	0.000000	0.743860	0.006996	-0.789670	0.000000	0.000000	4.000000	44.000000	0.000000
3554.499666	-0.096975	0.566552	0.130604	72.706474	-15.060620	41.509525	4.999958	0.000000	-0.020460	0.000000	0.000000	0.000000	0.743860	0.006996	-0.789670	0.000000	0.000000	4.000000	44.000000	0.000000
3554.502999	-0.094624	0.566568	0.127934	72.470215	-15.997973	41.177044	4.998660	0.000000	-0.115767	0.000000	0.000000	0.000000	0.705375	0.004728	-0.801193	0.000000	0.000000	4.000000	44.000000	0.000000
3554.506333	-0.094624	0.566568	0.127934	72.470215	-15.997973	41.177044	4.998660	0.000000	-0.115767	0.000000	0.000000	0.000000	0.705375	0.004728	-0.801193	0.000000	0.000000	4.000000	44.000000	0.000000
3554.509666	-0.094624	0.566568	0.127934	72.470215	-15.997973	41.177044	4.998660	0.000000	-0.115767	0.000000	0.000000	0.000000	0.705375	0.004728	-0.801193	0.000000	0.000000	4.000000	44.000000	0.000000
3554.512999	-0.092424	0.566588	0.125200	72.226402	-16.867460	40.577023	4.995591	0.000000	-0.209923	0.000000	0.000000	0.000000	0.660017	0.006270	-0.819966	0.000000	0.000000	4.000000	44.000000	0.000000
3554.516333	-0.092424	0.566588	0.125200	72.226402	-16.867460	40.577023	4.995591	0.000000	-0.209923	0.000000	0.000000	0.000000	0.660017	0.006270	-0.819966	0.000000	0.000000	4.000000	44.000000	0.000000
3554.519666	-0.092424	0.566588	0.125200	72.226402	-16.867460	40.577023	4.995591	0.000000	-0.209923	0.000000	0.000000	0.000000	0.660017	0.006270	-0.819966	0.000000	0.000000	4.000000	44.000000	0.000000
3554.522999	-0.090406	0.566653	0.122433	71.966675	-17.557692	39.965031	4.990871	0.000000	-0.302004	0.000000	0.000000	0.000000	0.605462	0.019384	-0.830332	0.000000	0.000000	4.000000	44.000000	0.000000
3554.526333	-0.090406	0.566653	0.122433	71.966675	-17.557692	39.965031	4.990871	0.000000	-0.302004	0.000000	0.000000	0.000000	0.605462	0.019384	-0.830332	0.000000	0.000000	4.000000	44.000000	0.000000
3554.529666	-0.090406	0.566653	0.122433	71.966675	-17.557692	39.965031	4.990871	0.000000	-0.302004	0.000000	0.000000	0.000000	0.605462	0.019384	-0.830332	0.000000	0.000000	4.000000	44.000000	0.000000
3554.532999	-0.088485	0.566761	0.119645	71.686798	-17.949965	39.683182	4.984718	0.000000	-0.390620	0.000000	0.000000	0.000000	0.576240	0.032319	-0.836305	0.000000	0.000000	4.000000	44.000000	0.000000
3554.536333	-0.088485	0.566761	0.119645	71.686798	-17.949965	39.683182	4.984718	0.000000	-0.390620	0.000000	0.000000	0.000000	0.576240	0.032319	-0.836305	0.000000	0.000000	4.000000	44.000000	0.000000
3554.539666	-0.088485	0.566761	0.119645	71.686798	-17.949965	39.683182	4.984718	0.000000	-0.390620	0.000000	0.000000	0.000000	0.576240	0.032319	-0.836305	0.000000	0.000000	4.000000	44.000000	0.000000
3554.542999	-0.086669	0.566906	0.116897	71.412003	-17.999041	39.805786	4.977003	0.000000	-0.479004	0.000000	0.000000	0.000000	0.544705	0.043458	-0.824381	0.000000	0.000000	4.000000	44.000000	0.000000
3554.546333	-0.086669	0.566906	0.116897	71.412003	-17.999041	39.805786	4.977003	0.000000	-0.479004	0.000000	0.000000	0.000000	0.544705	0.043458	-0.824381	0.000000	0.000000	4.000000	44.000000	0.000000
3554.549666	-0.086669	0.566906	0.116897	71.412003	-17.999041	39.805786	4.977003	0.000000	-0.479004	0.000000	0.000000	0.000000	0.544705	0.043458	-0.824381	0.000000	0.000000	4.000000	44.000000	0.000000
3554.552999	-0.084960	0.567075	0.114212	71.141670	-17.724329	40.103878	4.967802	0.000000	-0.566520	0.000000	0.000000	0.000000	0.512645	0.050928	-0.805497	0.000000	0.000000	4.000000	44.000000	0.000000
3554.556333	-0.084960	0.567075	0.114212	71.141670	-17.724329	40.103878	4.967802	0.000000	-0.566520	0.000000	0.000000	0.000000	0.512645	0.050928	-0.805497	0.000000	0.000000	4.000000	44.000000	0.000000
3554.559666	-0.084960	0.567075	0.114212	71.141670	-17.724329	40.103878	4.967802	0.000000	-0.566520	0.000000	0.000000	0.000000	0.512645	0.050928	-0.805497	0.000000	0.000000	4.000000	44.000000	0.000000
3554.562999	-0.083297	0.567263	0.111562	70.879303	-17.335903	40.384415	4.957206	0.000000	-0.652770	0.000000	0.000000	0.000000	0.498884	0.056270	-0.794888	0.000000	0.000000	4.000000	44.000000	0.000000
3554.566333	-0.083297	0.567263	0.111562	70.879303	-17.335903	40.384415	4.957206	0.000000	-0.652770	0.000000	0.000000	0.000000	0.498884	0.056270	-0.794888	0.000000	0.000000	4.000000	44.000000	0.000000
3554.569666	-0.083297	0.567263	0.111562	70.879303	-17.335903	40.384415	4.957206	0.000000	-0.652770	0.000000	0.000000	0.000000	0.498884	0.056270	-0.794888	0.000000	0.000000	4.000000	44.000000	0.000000
3554.572999	-0.081767	0.567445	0.108981	70.628769	-17.001917	40.713856	4.944889	0.000000	-0.740321	0.000000	0.000000	0.000000	0.459232	0.054471	-0.774493	0.000000	0.000000	4.000000	44.000000	0.000000
3554.576333	-0.081767	0.567445	0.108981	70.628769	-17.001917	40.713856	4.944889	0.000000	-0.740321	0.000000	0.000000	0.000000	0.459232	0.054471	-0.774493	0.000000	0.000000	4.000000	44.000000	0.000000
3554.579666	-0.081767	0.567445	0.108981	70.628769	-17.001917	40.713856	4.944889	0.000000	-0.740321	0.000000	0.000000	0.000000	0.459232	0.054471	-0.774493	0.000000	0.000000	4.000000	44.000000	0.000000
3554.582999	-0.080363	0.567633	0.106447	70.403427	-16.700184	41.339809	4.931456	0.000000	-0.825069	0.000000	0.000000	0.000000	0.421065	0.056456	-0.760060	0.000000	0.000000	4.000000	44.000000	0.000000
3554.586333	-0.080363	0.567633	0.106447	70.403427	-16.700184	41.339809	4.931456	0.000000	-0.825069	0.000000	0.000000	0.000000	0.421065	0.056456	-0.760060	0.000000	0.000000	4.000000	44.000000	0.000000
3554.589666	-0.080363	0.567633	0.106447	70.403427	-16.700184	41.339809	4.931456	0.000000	-0.825069	0.000000	0.000000	0.000000	0.421065	0.056456	-0.760060	0.000000	0.000000	4.000000	44.000000	0.000000
3554.592999	-0.079085	0.567828	0.103963	70.219711	-16.448360	42.288597	4.917034	0.000000	-0.907069	0.000000	0.000000	0.000000	0.383412	0.058543	-0.745157	0.000000	0.000000	4.000000	44.000000	0.000000
3554.596333	-0.079085	0.567828	0.103963	70.219711	-16.448360	42.288597	4.917034	0.000000	-0.907069	0.000000	0.000000	0.000000	0.383412	0.058543	-0.745157	0.000000	0.000000	4.000000	44.000000	0.000000
3554.599666	-0.079085	0.567828	0.103963	70.219711	-16.448360	42.288597	4.917034	0.000000	-0.907069	0.000000	0.000000	0.000000	0.383412	0.058543	-0.745157	0.000000	0.000000	4.000000	44.000000	0.000000
3554.602999	-0.078008	0.568011	0.101504	70.079437	-16.245569	43.326496	4.901793	0.000000	-0.986120	0.000000	0.000000	0.000000	0.323045	0.054986	-0.737914	0.000000	0.000000	4.000000	44.000000	0.000000
3554.606333	-0.078008	0.568011	0.101504	70.079437	-16.245569	43.326496	4.901793	0.000000	-0.986120	0.000000	0.000000	0.000000	0.323045	0.054986	-0.737914	0.000000	0.000000	4.000000	44.000000	0.000000
3554.609666	-0.078008	0.568011	0.101504	70.079437	-16.245569	43.326496	4.901793	0.000000	-0.986120	0.000000	0.000000	0.000000	0.323045	0.054986	-0.737914	0.000000	0.000000	4.000000	44.000000	0.000000
3554.612999	-0.077074	0.568195	0.099055	69.978081	-16.087467	44.298096	4.886623	0.000000	-1.058731	0.000000	0.000000	0.000000	0.280206	0.055061	-0.734564	0.000000	0.000000	4.000000	44.000000	0.000000
3554.616333	-0.077074	0.568195	0.099055	69.978081	-16.087467	44.298096	4.886623	0.000000	-1.058731	0.000000	0.000000	0.000000	0.280206	0.055061	-0.734564	0.000000	0.000000	4.000000	44.000000	0.000000
3554.619666	-0.077074	0.568195	0.099055	69.978081	-16.087467	44.298096	4.886623	0.000000	-1.058731	0.000000	0.000000	0.000000	0.280206	0.055061	-0.734564	0.000000	0.000000	4.000000	44.000000	0.000000
3554.622999	-0.076329	0.568371	0.096574	69.930405	-15.982175	45.365334	4.871235	0.000000	-1.127418	0.000000	0.000000	0.000000	0.223707	0.052921	-0.744469	0.000000	0.000000	4.000000	44.000000	0.000000
3554.626333	-0.076329	0.568371	0.096574	69.930405	-15.982175	45.365334	4.871235	0.000000	-1.127418	0.000000	0.000000	0.000000	0.223707	0.052921	-0.744469	0.000000	0.000000	4.000000	44.000000	0.000000
3554.629666	-0.076329	0.568371	0.096574	69.930405	-15.982175	45.365334	4.871235	0.000000	-1.127418	0.000000	0.000000	0.000000	0.223707	0.052921	-0.744469	0.000000	0.000000	4.000000	44.000000	0.000000
3554.632999	-0.075742	0.568460	0.094059	69.928772	-15.916708	46.652538	4.828677	0.000000	-1.183570	0.000000	0.000000	0.000000	0.175953	0.026781	-0.754252	0.000000	0.000000	4.000000	44.000000	0.000000
3554.636333	-0.075742	0.568460	0.094059	69.928772	-15.916708	46.652538	4.828677	0.000000	-1.183570	0.000000	0.000000	0.000000	0.175953	0.026781	-0.754252	0.000000	0.000000	4.000000	44.000000	0.000000
3554.639666	-0.075742	0.568460	0.094059	69.928772	-15.916708	46.652538	4.828677	0.000000	-1.183570	0.000000	0.000000	0.000000	0.175953	0.026781	-0.754252	0.000000	0.000000	4.000000	44.000000	0.000000
3554.642999	-0.075265	0.568502	0.091552	69.971802	-15.897360	47.930004	4.702968	0.000000	-1.212895	0.000000	0.000000	0.000000	0.143149	0.012372	-0.752115	0.000000	0.000000	4.000000	44.000000	0.000000
3554.646333	-0.075265	0.568502	0.091552	69.971802	-15.897360	47.930004	4.702968	0.000000	-1.212895	0.000000	0.000000	0.000000	0.143149	0.012372	-0.752115	0.000000	0.000000	4.000000	44.000000	0.000000
3554.649666	-0.075265	0.568502	0.091552	69.971802	-15.897360	47.930004	4.702968	0.000000	-1.212895	0.000000	0.000000	0.000000	0.143149	0.012372	-0.752115	0.000000	0.000000	4.000000	44.000000	0.000000
3554.652999	-0.074976	0.568514	0.089058	70.076744	-15.930801	48.955109	4.577615	0.000000	-1.236753	0.000000	0.000000	0.000000	0.086769	0.003825	-0.748213	0.000000	0.000000	4.000000	44.000000	0.000000
3554.656333	-0.074976	0.568514	0.089058	70.076744	-15.930801	48.955109	4.577615	0.000000	-1.236753	0.000000	0.000000	0.000000	0.086769	0.003825	-0.748213	0.000000	0.000000	4.000000	44.000000	0.000000
3554.659666	-0.074976	0.568514	0.089058	70.076744	-15.930801	48.955109	4.577615	0.000000	-1.236753	0.000000	0.000000	0.000000	0.086769	0.003825	-0.748213	0.000000	0.000000	4.000000	44.000000	0.000000
3554.662999	-0.074879	0.568526	0.086632	70.213074	-16.006578	49.807144	4.452913	0.000000	-1.251215	0.000000	0.000000	0.000000	0.028871	0.003496	-0.727771	0.000000	0.000000	4.000000	44.000000	0.000000
3554.666333	-0.074879	0.568526	0.086632	70.213074	-16.006578	49.807144	4.452913	0.000000	-1.251215	0.000000	0.000000	0.000000	0.028871	0.003496	-0.727771	0.000000	0.000000	4.000000	44.000000	0.000000
3554.669666	-0.074879	0.568526	0.086632	70.213074	-16.006578	49.807144	4.452913	0.000000	-1.251215	0.000000	0.000000	0.000000	0.028871	0.003496	-0.727771	0.000000	0.000000	4.000000	44.000000	0.000000
3554.672999	-0.074953	0.568575	0.084311	70.337006	-16.094427	50.496208	4.331618	0.000000	-1.256027	0.000000	0.000000	0.000000	-0.022006	0.014658	-0.696312	0.000000	0.000000	4.000000	44.000000	0.000000
3554.676333	-0.074953	0.568575	0.084311	70.337006	-16.094427	50.496208	4.331618	0.000000	-1.256027	0.000000	0.000000	0.000000	-0.022006	0.014658	-0.696312	0.000000	0.000000	4.000000	44.000000	0.000000
3554.679666	-0.074953	0.568575	0.084311	70.337006	-16.094427	50.496208	4.331618	0.000000	-1.256027	0.000000	0.000000	0.000000	-0.022006	0.014658	-0.696312	0.000000	0.000000	4.000000	44.000000	0.000000
3554.682999	-0.075174	0.568669	0.082138	70.449020	-16.187466	50.961006	4.215566	0.000000	-1.252359	0.000000	0.000000	0.000000	-0.066333	0.028340	-0.651985	0.000000	0.000000	4.000000	44.000000	0.000000
3554.686333	-0.075174	0.568669	0.082138	70.449020	-16.187466	50.961006	4.215566	0.000000	-1.252359	0.000000	0.000000	0.000000	-0.066333	0.028340	-0.651985	0.000000	0.000000	4.000000	44.000000	0.000000
3554.689666	-0.075174	0.568669	0.082138	70.449020	-16.187466	50.961006	4.215566	0.000000	-1.252359	0.000000	0.000000	0.000000	-0.066333	0.028340	-0.651985	0.000000	0.000000	4.000000	44.000000	0.000000
3554.692999	-0.075566	0.568762	0.080100	70.548653	-16.257599	51.199696	4.106902	0.000000	-1.241304	0.000000	0.000000	0.000000	-0.117601	0.027647	-0.611554	0.000000	0.000000	4.000000	44.000000	0.000000
3554.696333	-0.075566	0.568762	0.080100	70.548653	-16.257599	51.199696	4.106902	0.000000	-1.241304	0.000000	0.000000	0.000000	-0.117601	0.027647	-0.611554	0.000000	0.000000	4.000000	44.000000	0.000000
3554.699666	-0.075566	0.568762	0.080100	70.548653	-16.257599	51.199696	4.106902	0.000000	-1.241304	0.000000	0.000000	0.000000	-0.117601	0.027647	-0.611554	0.000000	0.000000	4.000000	44.000000	0.000000
3554.702999	-0.076048	0.568892	0.078179	70.641624	-16.255663	51.364040	4.004976	0.000000	-1.221704	0.000000	0.000000	0.000000	-0.144477	0.039279	-0.576239	0.000000	0.000000	4.000000	44.000000	0.000000
3554.706333	-0.076048	0.568892	0.078179	70.641624	-16.255663	51.364040	4.004976	0.000000	-1.221704	0.000000	0.000000	0.000000	-0.144477	0.039279	-0.576239	0.000000	0.000000	4.000000	44.000000	0.000000
3554.709666	-0.076048	0.568892	0.078179	70.641624	-16.255663	51.364040	4.004976	0.000000	-1.221704	0.000000	0.000000	0.000000	-0.144477	0.039279	-0.576239	0.000000	0.000000	4.000000	44.000000	0.000000
3554.712999	-0.076586	0.569006	0.076331	70.729782	-16.159071	51.653347	3.908936	0.000000	-1.197624	0.000000	0.000000	0.000000	-0.161590	0.034142	-0.554386	0.000000	0.000000	4.000000	44.000000	0.000000
3554.716333	-0.076586	0.569006	0.076331	70.729782	-16.159071	51.653347	3.908936	0.000000	-1.197624	0.000000	0.000000	0.000000	-0.161590	0.034142	-0.554386	0.000000	0.000000	4.000000	44.000000	0.000000
3554.719666	-0.076586	0.569006	0.076331	70.729782	-16.159071	51.653347	3.908936	0.000000	-1.197624	0.000000	0.000000	0.000000	-0.161590	0.034142	-0.554386	0.000000	0.000000	4.000000	44.000000	0.000000
3554.722999	-0.077257	0.569104	0.074545	70.792274	-16.025873	52.006241	3.816539	0.000000	-1.170693	0.000000	0.000000	0.000000	-0.201389	0.029194	-0.535774	0.000000	0.000000	4.000000	44.000000	0.000000
3554.726333	-0.077257	0.569104	0.074545	70.792274	-16.025873	52.006241	3.816539	0.000000	-1.170693	0.000000	0.000000	0.000000	-0.201389	0.029194	-0.535774	0.000000	0.000000	4.000000	44.000000	0.000000
3554.729666	-0.077257	0.569104	0.074545	70.792274	-16.025873	52.006241	3.816539	0.000000	-1.170693	0.000000	0.000000	0.000000	-0.201389	0.029194	-0.535774	0.000000	0.000000	4.000000	44.000000	0.000000
3554.732999	-0.078045	0.569260	0.072890	70.813850	-15.869057	52.398396	3.727243	0.000000	-1.137128	0.000000	0.000000	0.000000	-0.236284	0.046850	-0.496470	0.000000	0.000000	4.000000	44.000000	0.000000
3554.736333	-0.078045	0.569260	0.072890	70.813850	-15.869057	52.398396	3.727243	0.000000	-1.137128	0.000000	0.000000	0.000000	-0.236284	0.046850	-0.496470	0.000000	0.000000	4.000000	44.000000	0.000000
3554.739666	-0.078045	0.569260	0.072890	70.813850	-15.869057	52.398396	3.727243	0.000000	-1.137128	0.000000	0.000000	0.000000	-0.236284	0.046850	-0.496470	0.000000	0.000000	4.000000	44.000000	0.000000
3554.742999	-0.078971	0.569486	0.071340	70.795494	-15.652495	52.895519	3.644498	0.000000	-1.097747	0.000000	0.000000	0.000000	-0.277694	0.067768	-0.465010	0.000000	0.000000	4.000000	44.000000	0.000000
3554.746333	-0.078971	0.569486	0.071340	70.795494	-15.652495	52.895519	3.644498	0.000000	-1.097747	0.000000	0.000000	0.000000	-0.277694	0.067768	-0.465010	0.000000	0.000000	4.000000	44.000000	0.000000
3554.749666	-0.078971	0.569486	0.071340	70.795494	-15.652495	52.895519	3.644498	0.000000	-1.097747	0.000000	0.000000	0.000000	-0.277694	0.067768	-0.465010	0.000000	0.000000	4.000000	44.000000	0.000000
3554.752999	-0.080092	0.569731	0.069938	70.764801	-15.338957	53.564964	3.566996	0.000000	-1.051465	0.000000	0.000000	0.000000	-0.336372	0.073716	-0.420641	0.000000	0.000000	4.000000	44.000000	0.000000
3554.756333	-0.080092	0.569731	0.069938	70.764801	-15.338957	53.564964	3.566996	0.000000	-1.051465	0.000000	0.000000	0.000000	-0.336372	0.073716	-0.420641	0.000000	0.000000	4.000000	44.000000	0.000000
3554.759666	-0.080092	0.569731	0.069938	70.764801	-15.338957	53.564964	3.566996	0.000000	-1.051465	0.000000	0.000000	0.000000	-0.336372	0.073716	-0.420641	0.000000	0.000000	4.000000	44.000000	0.000000
3554.762999	-0.081355	0.570008	0.068668	70.747910	-14.915892	54.434647	3.496889	0.000000	-0.995403	0.000000	0.000000	0.000000	-0.379023	0.083011	-0.380916	0.000000	0.000000	4.000000	44.000000	0.000000
3554.766333	-0.081355	0.570008	0.068668	70.747910	-14.915892	54.434647	3.496889	0.000000	-0.995403	0.000000	0.000000	0.000000	-0.379023	0.083011	-0.380916	0.000000	0.000000	4.000000	44.000000	0.000000
3554.769666	-0.081355	0.570008	0.068668	70.747910	-14.915892	54.434647	3.496889	0.000000	-0.995403	0.000000	0.000000	0.000000	-0.379023	0.083011	-0.380916	0.000000	0.000000	4.000000	44.000000	0.000000
3554.772999	-0.082732	0.570250	0.067507	70.790184	-14.316478	55.604073	3.433403	0.000000	-0.932232	0.000000	0.000000	0.000000	-0.413058	0.072515	-0.348209	0.000000	0.000000	4.000000	44.000000	0.000000
3554.776333	-0.082732	0.570250	0.067507	70.790184	-14.316478	55.604073	3.433403	0.000000	-0.932232	0.000000	0.000000	0.000000	-0.413058	0.072515	-0.348209	0.000000	0.000000	4.000000	44.000000	0.000000
3554.779666	-0.082732	0.570250	0.067507	70.790184	-14.316478	55.604073	3.433403	0.000000	-0.932232	0.000000	0.000000	0.000000	-0.413058	0.072515	-0.348209	0.000000	0.000000	4.000000	44.000000	0.000000
3554.782999	-0.084265	0.570401	0.066398	70.863586	-13.504958	57.131313	3.375369	0.000000	-0.863389	0.000000	0.000000	0.000000	-0.459787	0.045398	-0.332808	0.000000	0.000000	4.000000	44.000000	0.000000
3554.786333	-0.084265	0.570401	0.066398	70.863586	-13.504958	57.131313	3.375369	0.000000	-0.863389	0.000000	0.000000	0.000000	-0.459787	0.045398	-0.332808	0.000000	0.000000	4.000000	44.000000	0.000000
3554.789666	-0.084265	0.570401	0.066398	70.863586	-13.504958	57.131313	3.375369	0.000000	-0.863389	0.000000	0.000000	0.000000	-0.459787	0.045398	-0.332808	0.000000	0.000000	4.000000	44.000000	0.000000
3554.792999	-0.086011	0.570456	0.065226	70.940681	-12.518029	58.951714	3.319901	0.000000	-0.786758	0.000000	0.000000	0.000000	-0.523842	0.016513	-0.351489	0.000000	0.000000	4.000000	44.000000	0.000000
3554.796333	-0.086011	0.570456	0.065226	70.940681	-12.518029	58.951714	3.319901	0.000000	-0.786758	0.000000	0.000000	0.000000	-0.523842	0.016513	-0.351489	0.000000	0.000000	4.000000	44.000000	0.000000
3554.799666	-0.086011	0.570456	0.065226	70.940681	-12.518029	58.951714	3.319901	0.000000	-0.786758	0.000000	0.000000	0.000000	-0.523842	0.016513	-0.351489	0.000000	0.000000	4.000000	44.000000	0.000000
3554.802999	-0.087945	0.570386	0.064001	71.025848	-11.445723	60.923683	3.261319	0.000000	-0.699451	0.000000	0.000000	0.000000	-0.580255	-0.020957	-0.367753	0.000000	0.000000	4.000000	44.000000	0.000000
3554.806333	-0.087945	0.570386	0.064001	71.025848	-11.445723	60.923683	3.261319	0.000000	-0.699451	0.000000	0.000000	0.000000	-0.580255	-0.020957	-0.367753	0.000000	0.000000	4.000000	44.000000	0.000000
3554.809666	-0.087945	0.570386	0.064001	71.025848	-11.445723	60.923683	3.261319	0.000000	-0.699451	0.000000	0.000000	0.000000	-0.580255	-0.020957	-0.367753	0.000000	0.000000	4.000000	44.000000	0.000000
3554.812999	-0.090073	0.570277	0.062761	71.102737	-10.331581	62.795597	3.200027	0.000000	-0.602742	0.000000	0.000000	0.000000	-0.638415	-0.032813	-0.371776	0.000000	0.000000	4.000000	44.000000	0.000000
3554.816333	-0.090073	0.570277	0.062761	71.102737	-10.331581	62.795597	3.200027	0.000000	-0.602742	0.000000	0.000000	0.000000	-0.638415	-0.032813	-0.371776	0.000000	0.000000	4.000000	44.000000	0.000000
3554.819666	-0.090073	0.570277	0.062761	71.102737	-10.331581	62.795597	3.200027	0.000000	-0.602742	0.000000	0.000000	0.000000	-0.638415	-0.032813	-0.371776	0.000000	0.000000	4.000000	44.000000	0.000000
3554.822999	-0.092281	0.570155	0.061583	71.153534	-9.139577	64.414772	3.138064	0.000000	-0.496339	0.000000	0.000000	0.000000	-0.662267	-0.036493	-0.353373	0.000000	0.000000	4.000000	44.000000	0.000000
3554.826333	-0.092281	0.570155	0.061583	71.153534	-9.139577	64.414772	3.138064	0.000000	-0.496339	0.000000	0.000000	0.000000	-0.662267	-0.036493	-0.353373	0.000000	0.000000	4.000000	44.000000	0.000000
3554.829666	-0.092281	0.570155	0.061583	71.153534	-9.139577	64.414772	3.138064	0.000000	-0.496339	0.000000	0.000000	0.000000	-0.662267	-0.036493	-0.353373	0.000000	0.000000	4.000000	44.000000	0.000000
3554.832999	-0.094511	0.570086	0.060567	71.174805	-7.846546	65.834877	3.079168	0.000000	-0.385962	0.000000	0.000000	0.000000	-0.669008	-0.020816	-0.304809	0.000000	0.000000	4.000000	44.000000	0.000000
3554.836333	-0.094511	0.570086	0.060567	71.174805	-7.846546	65.834877	3.079168	0.000000	-0.385962	0.000000	0.000000	0.000000	-0.669008	-0.020816	-0.304809	0.000000	0.000000	4.000000	44.000000	0.000000
3554.839666	-0.094511	0.570086	0.060567	71.174805	-7.846546	65.834877	3.079168	0.000000	-0.385962	0.000000	0.000000	0.000000	-0.669008	-0.020816	-0.304809	0.000000	0.000000	4.000000	44.000000	0.000000
3554.842999	-0.096813	0.570021	0.059694	71.159103	-6.447526	67.322334	3.028367	0.000000	-0.274460	0.000000	0.000000	0.000000	-0.690587	-0.019338	-0.262115	0.000000	0.000000	4.000000	44.000000	0.000000
3554.846333	-0.096813	0.570021	0.059694	71.159103	-6.447526	67.322334	3.028367	0.000000	-0.274460	0.000000	0.000000	0.000000	-0.690587	-0.019338	-0.262115	0.000000	0.000000	4.000000	44.000000	0.000000
3554.849666	-0.096813	0.570021	0.059694	71.159103	-6.447526	67.322334	3.028367	0.000000	-0.274460	0.000000	0.000000	0.000000	-0.690587	-0.019338	-0.262115	0.000000	0.000000	4.000000	44.000000	0.000000
3554.852999	-0.099145	0.569923	0.058999	71.111389	-5.015653	69.013107	2.984681	0.000000	-0.159362	0.000000	0.000000	0.000000	-0.699698	-0.029452	-0.208309	0.000000	0.000000	4.000000	44.000000	0.000000
3554.856333	-0.099145	0.569923	0.058999	71.111389	-5.015653	69.013107	2.984681	0.000000	-0.159362	0.000000	0.000000	0.000000	-0.699698	-0.029452	-0.208309	0.000000	0.000000	4.000000	44.000000	0.000000
3554.859666	-0.099145	0.569923	0.058999	71.111389	-5.015653	69.013107	2.984681	0.000000	-0.159362	0.000000	0.000000	0.000000	-0.699698	-0.029452	-0.208309	0.000000	0.000000	4.000000	44.000000	0.000000
3554.862999	-0.101575	0.569812	0.058425	71.037598	-3.631938	70.890816	2.949963	0.000000	-0.042746	0.000000	0.000000	0.000000	-0.728971	-0.033473	-0.172392	0.000000	0.000000	4.000000	44.000000	0.000000
3554.866333	-0.101575	0.569812	0.058425	71.037598	-3.631938	70.890816	2.949963	0.000000	-0.042746	0.000000	0.000000	0.000000	-0.728971	-0.033473	-0.172392	0.000000	0.000000	4.000000	44.000000	0.000000
3554.869666	-0.101575	0.569812	0.058425	71.037598	-3.631938	70.890816	2.949963	0.000000	-0.042746	0.000000	0.000000	0.000000	-0.728971	-0.033473	-0.172392	0.000000	0.000000	4.000000	44.000000	0.000000
3554.872999	-0.104091	0.569612	0.057903	70.947899	-2.370867	72.682953	2.921231	0.000000	0.078749	0.000000	0.000000	0.000000	-0.754807	-0.059801	-0.156522	0.000000	0.000000	4.000000	44.000000	0.000000
3554.876333	-0.104091	0.569612	0.057903	70.947899	-2.370867	72.682953	2.921231	0.000000	0.078749	0.000000	0.000000	0.000000	-0.754807	-0.059801	-0.156522	0.000000	0.000000	4.000000	44.000000	0.000000
3554.879666	-0.104091	0.569612	0.057903	70.947899	-2.370867	72.682953	2.921231	0.000000	0.078749	0.000000	0.000000	0.000000	-0.754807	-0.059801	-0.156522	0.000000	0.000000	4.000000	44.000000	0.000000
3554.882999	-0.106660	0.569346	0.057393	70.872849	-1.225190	74.341805	2.895144	0.000000	0.204550	0.000000	0.000000	0.000000	-0.770792	-0.080041	-0.152959	0.000000	0.000000	4.000000	44.000000	0.000000
3554.886333	-0.106660	0.569346	0.057393	70.872849	-1.225190	74.341805	2.895144	0.000000	0.204550	0.000000	0.000000	0.000000	-0.770792	-0.080041	-0.152959	0.000000	0.000000	4.000000	44.000000	0.000000
3554.889666	-0.106660	0.569346	0.057393	70.872849	-1.225190	74.341805	2.895144	0.000000	0.204550	0.000000	0.000000	0.000000	-0.770792	-0.080041	-0.152959	0.000000	0.000000	4.000000	44.000000	0.000000
3554.892999	-0.109297	0.568955	0.056840	70.889137	-0.116171	75.945976	2.869651	0.000000	0.333015	0.000000	0.000000	0.000000	-0.791053	-0.117027	-0.165943	0.000000	0.000000	4.000000	44.000000	0.000000
3554.896333	-0.109297	0.568955	0.056840	70.889137	-0.116171	75.945976	2.869651	0.000000	0.333015	0.000000	0.000000	0.000000	-0.791053	-0.117027	-0.165943	0.000000	0.000000	4.000000	44.000000	0.000000
3554.899666	-0.109297	0.568955	0.056840	70.889137	-0.116171	75.945976	2.869651	0.000000	0.333015	0.000000	0.000000	0.000000	-0.791053	-0.117027	-0.165943	0.000000	0.000000	4.000000	44.000000	0.000000
3554.902999	-0.111892	0.568491	0.056213	71.040161	1.062822	77.440491	2.841994	0.000000	0.464857	0.000000	0.000000	0.000000	-0.778585	-0.139263	-0.188109	0.000000	0.000000	4.000000	44.000000	0.000000
3554.906333	-0.111892	0.568491	0.056213	71.040161	1.062822	77.440491	2.841994	0.000000	0.464857	0.000000	0.000000	0.000000	-0.778585	-0.139263	-0.188109	0.000000	0.000000	4.000000	44.000000	0.000000
3554.909666	-0.111892	0.568491	0.056213	71.040161	1.062822	77.440491	2.841994	0.000000	0.464857	0.000000	0.000000	0.000000	-0.778585	-0.139263	-0.188109	0.000000	0.000000	4.000000	44.000000	0.000000
3554.912999	-0.114503	0.568015	0.055655	71.239342	2.279105	78.688698	2.810642	0.000000	0.594622	0.000000	0.000000	0.000000	-0.783062	-0.142807	-0.167227	0.000000	0.000000	4.000000	44.000000	0.000000
3554.916333	-0.114503	0.568015	0.055655	71.239342	2.279105	78.688698	2.810642	0.000000	0.594622	0.000000	0.000000	0.000000	-0.783062	-0.142807	-0.167227	0.000000	0.000000	4.000000	44.000000	0.000000
3554.919666	-0.114503	0.568015	0.055655	71.239342	2.279105	78.688698	2.810642	0.000000	0.594622	0.000000	0.000000	0.000000	-0.783062	-0.142807	-0.167227	0.000000	0.000000	4.000000	44.000000	0.000000
3554.922999	-0.117068	0.567500	0.055124	71.414642	3.461992	79.744743	2.782771	0.000000	0.725132	0.000000	0.000000	0.000000	-0.769533	-0.154474	-0.159570	0.000000	0.000000	4.000000	44.000000	0.000000
3554.926333	-0.117068	0.567500	0.055124	71.414642	3.461992	79.744743	2.782771	0.000000	0.725132	0.000000	0.000000	0.000000	-0.769533	-0.154474	-0.159570	0.000000	0.000000	4.000000	44.000000	0.000000
3554.929666	-0.117068	0.567500	0.055124	71.414642	3.461992	79.744743	2.782771	0.000000	0.725132	0.000000	0.000000	0.000000	-0.769533	-0.154474	-0.159570	0.000000	0.000000	4.000000	44.000000	0.000000
3554.932999	-0.119633	0.567010	0.054700	71.549156	4.557917	80.688423	2.756176	0.000000	0.853387	0.000000	0.000000	0.000000	-0.769581	-0.147030	-0.127176	0.000000	0.000000	4.000000	44.000000	0.000000
3554.936333	-0.119633	0.567010	0.054700	71.549156	4.557917	80.688423	2.756176	0.000000	0.853387	0.000000	0.000000	0.000000	-0.769581	-0.147030	-0.127176	0.000000	0.000000	4.000000	44.000000	0.000000
3554.939666	-0.119633	0.567010	0.054700	71.549156	4.557917	80.688423	2.756176	0.000000	0.853387	0.000000	0.000000	0.000000	-0.769581	-0.147030	-0.127176	0.000000	0.000000	4.000000	44.000000	0.000000
3554.942999	-0.122131	0.566563	0.054417	71.632492	5.545137	81.689026	2.734980	0.000000	0.981651	0.000000	0.000000	0.000000	-0.749455	-0.134134	-0.084655	0.000000	0.000000	4.000000	44.000000	0.000000
3554.946333	-0.122131	0.566563	0.054417	71.632492	5.545137	81.689026	2.734980	0.000000	0.981651	0.000000	0.000000	0.000000	-0.749455	-0.134134	-0.084655	0.000000	0.000000	4.000000	44.000000	0.000000
3554.949666	-0.122131	0.566563	0.054417	71.632492	5.545137	81.689026	2.734980	0.000000	0.981651	0.000000	0.000000	0.000000	-0.749455	-0.134134	-0.084655	0.000000	0.000000	4.000000	44.000000	0.000000
3554.952999	-0.124589	0.566159	0.054272	71.669724	6.410047	82.743660	2.720871	0.000000	1.106560	0.000000	0.000000	0.000000	-0.737207	-0.121368	-0.043605	0.000000	0.000000	4.000000	44.000000	0.000000
3554.956333	-0.124589	0.566159	0.054272	71.669724	6.410047	82.743660	2.720871	0.000000	1.106560	0.000000	0.000000	0.000000	-0.737207	-0.121368	-0.043605	0.000000	0.000000	4.000000	44.000000	0.000000
3554.959666	-0.124589	0.566159	0.054272	71.669724	6.410047	82.743660	2.720871	0.000000	1.106560	0.000000	0.000000	0.000000	-0.737207	-0.121368	-0.043605	0.000000	0.000000	4.000000	44.000000	0.000000
3554.962999	-0.126942	0.565833	0.054315	71.640900	7.072663	83.482979	2.713603	0.000000	1.229428	0.000000	0.000000	0.000000	-0.706082	-0.097621	0.012830	0.000000	0.000000	4.000000	44.000000	0.000000
3554.966333	-0.126942	0.565833	0.054315	71.640900	7.072663	83.482979	2.713603	0.000000	1.229428	0.000000	0.000000	0.000000	-0.706082	-0.097621	0.012830	0.000000	0.000000	4.000000	44.000000	0.000000
3554.969666	-0.126942	0.565833	0.054315	71.640900	7.072663	83.482979	2.713603	0.000000	1.229428	0.000000	0.000000	0.000000	-0.706082	-0.097621	0.012830	0.000000	0.000000	4.000000	44.000000	0.000000
3554.972999	-0.129233	0.565578	0.054496	71.578918	7.516347	83.788658	2.715742	0.000000	1.347109	0.000000	0.000000	0.000000	-0.687230	-0.076435	0.054495	0.000000	0.000000	4.000000	44.000000	0.000000
3554.976333	-0.129233	0.565578	0.054496	71.578918	7.516347	83.788658	2.715742	0.000000	1.347109	0.000000	0.000000	0.000000	-0.687230	-0.076435	0.054495	0.000000	0.000000	4.000000	44.000000	0.000000
3554.979666	-0.129233	0.565578	0.054496	71.578918	7.516347	83.788658	2.715742	0.000000	1.347109	0.000000	0.000000	0.000000	-0.687230	-0.076435	0.054495	0.000000	0.000000	4.000000	44.000000	0.000000
3554.982999	-0.131462	0.565394	0.054818	71.498444	7.746163	83.685951	2.724824	0.000000	1.461647	0.000000	0.000000	0.000000	-0.668787	-0.055253	0.096382	0.000000	0.000000	4.000000	44.000000	0.000000
3554.986333	-0.131462	0.565394	0.054818	71.498444	7.746163	83.685951	2.724824	0.000000	1.461647	0.000000	0.000000	0.000000	-0.668787	-0.055253	0.096382	0.000000	0.000000	4.000000	44.000000	0.000000
3554.989666	-0.131462	0.565394	0.054818	71.498444	7.746163	83.685951	2.724824	0.000000	1.461647	0.000000	0.000000	0.000000	-0.668787	-0.055253	0.096382	0.000000	0.000000	4.000000	44.000000	0.000000
3554.992999	-0.133604	0.565233	0.055275	71.419495	7.836485	83.393669	2.740888	0.000000	1.573112	0.000000	0.000000	0.000000	-0.642582	-0.048376	0.137204	0.000000	0.000000	4.000000	44.000000	0.000000
3554.996333	-0.133604	0.565233	0.055275	71.419495	7.836485	83.393669	2.740888	0.000000	1.573112	0.000000	0.000000	0.000000	-0.642582	-0.048376	0.137204	0.000000	0.000000	4.000000	44.000000	0.000000
3554.999666	-0.133604	0.565233	0.055275	71.419495	7.836485	83.393669	2.740888	0.000000	1.573112	0.000000	0.000000	0.000000	-0.642582	-0.048376	0.137204	0.000000	0.000000	4.000000	44.000000	0.000000
3555.002999	-0.135723	0.565086	0.055812	71.380798	7.871331	83.068619	2.763755	0.000000	1.680208	0.000000	0.000000	0.000000	-0.635523	-0.043989	0.161056	0.000000	0.000000	4.000000	44.000000	0.000000
3555.006333	-0.135723	0.565086	0.055812	71.380798	7.871331	83.068619	2.763755	0.000000	1.680208	0.000000	0.000000	0.000000	-0.635523	-0.043989	0.161056	0.000000	0.000000	4.000000	44.000000	0.000000
3555.009666	-0.135723	0.565086	0.055812	71.380798	7.871331	83.068619	2.763755	0.000000	1.680208	0.000000	0.000000	0.000000	-0.635523	-0.043989	0.161056	0.000000	0.000000	4.000000	44.000000	0.000000
3555.012999	-0.137789	0.564936	0.056419	71.409950	7.898009	82.639969	2.790598	0.000000	1.786129	0.000000	0.000000	0.000000	-0.620014	-0.045227	0.182061	0.000000	0.000000	4.000000	44.000000	0.000000
3555.016333	-0.137789	0.564936	0.056419	71.409950	7.898009	82.639969	2.790598	0.000000	1.786129	0.000000	0.000000	0.000000	-0.620014	-0.045227	0.182061	0.000000	0.000000	4.000000	44.000000	0.000000
3555.019666	-0.137789	0.564936	0.056419	71.409950	7.898009	82.639969	2.790598	0.000000	1.786129	0.000000	0.000000	0.000000	-0.620014	-0.045227	0.182061	0.000000	0.000000	4.000000	44.000000	0.000000
3555.022999	-0.139768	0.564802	0.057059	71.465752	7.893293	82.140923	2.820941	0.000000	1.889465	0.000000	0.000000	0.000000	-0.593705	-0.040160	0.192109	0.000000	0.000000	4.000000	44.000000	0.000000
3555.026333	-0.139768	0.564802	0.057059	71.465752	7.893293	82.140923	2.820941	0.000000	1.889465	0.000000	0.000000	0.000000	-0.593705	-0.040160	0.192109	0.000000	0.000000	4.000000	44.000000	0.000000
3555.029666	-0.139768	0.564802	0.057059	71.465752	7.893293	82.140923	2.820941	0.000000	1.889465	0.000000	0.000000	0.000000	-0.593705	-0.040160	0.192109	0.000000	0.000000	4.000000	44.000000	0.000000
3555.032999	-0.141650	0.564711	0.057795	71.508438	7.852447	81.626938	2.852960	0.000000	1.988416	0.000000	0.000000	0.000000	-0.564439	-0.027172	0.220694	0.000000	0.000000	4.000000	44.000000	0.000000
3555.036333	-0.141650	0.564711	0.057795	71.508438	7.852447	81.626938	2.852960	0.000000	1.988416	0.000000	0.000000	0.000000	-0.564439	-0.027172	0.220694	0.000000	0.000000	4.000000	44.000000	0.000000
3555.039666	-0.141650	0.564711	0.057795	71.508438	7.852447	81.626938	2.852960	0.000000	1.988416	0.000000	0.000000	0.000000	-0.564439	-0.027172	0.220694	0.000000	0.000000	4.000000	44.000000	0.000000
3555.042999	-0.143435	0.564635	0.058632	71.516228	7.756887	81.194008	2.889742	0.000000	2.082489	0.000000	0.000000	0.000000	-0.535665	-0.022935	0.251249	0.000000	0.000000	4.000000	44.000000	0.000000
3555.046333	-0.143435	0.564635	0.058632	71.516228	7.756887	81.194008	2.889742	0.000000	2.082489	0.000000	0.000000	0.000000	-0.535665	-0.022935	0.251249	0.000000	0.000000	4.000000	44.000000	0.000000
3555.049666	-0.143435	0.564635	0.058632	71.516228	7.756887	81.194008	2.889742	0.000000	2.082489	0.000000	0.000000	0.000000	-0.535665	-0.022935	0.251249	0.000000	0.000000	4.000000	44.000000	0.000000
3555.052999	-0.145088	0.564594	0.059536	71.500984	7.630723	80.790169	2.931617	0.000000	2.171767	0.000000	0.000000	0.000000	-0.495846	-0.012316	0.271084	0.000000	0.000000	4.000000	44.000000	0.000000
3555.056333	-0.145088	0.564594	0.059536	71.500984	7.630723	80.790169	2.931617	0.000000	2.171767	0.000000	0.000000	0.000000	-0.495846	-0.012316	0.271084	0.000000	0.000000	4.000000	44.000000	0.000000
3555.059666	-0.145088	0.564594	0.059536	71.500984	7.630723	80.790169	2.931617	0.000000	2.171767	0.000000	0.000000	0.000000	-0.495846	-0.012316	0.271084	0.000000	0.000000	4.000000	44.000000	0.000000
3555.062999	-0.146655	0.564574	0.060581	71.464615	7.480822	80.339546	2.976798	0.000000	2.254408	0.000000	0.000000	0.000000	-0.470105	-0.005819	0.313506	0.000000	0.000000	4.000000	44.000000	0.000000
3555.066333	-0.146655	0.564574	0.060581	71.464615	7.480822	80.339546	2.976798	0.000000	2.254408	0.000000	0.000000	0.000000	-0.470105	-0.005819	0.313506	0.000000	0.000000	4.000000	44.000000	0.000000
3555.069666	-0.146655	0.564574	0.060581	71.464615	7.480822	80.339546	2.976798	0.000000	2.254408	0.000000	0.000000	0.000000	-0.470105	-0.005819	0.313506	0.000000	0.000000	4.000000	44.000000	0.000000
3555.072999	-0.148153	0.564617	0.061734	71.400429	7.292382	79.834732	3.029049	0.000000	2.332759	0.000000	0.000000	0.000000	-0.449390	0.012700	0.345763	0.000000	0.000000	4.000000	44.000000	0.000000
3555.076333	-0.148153	0.564617	0.061734	71.400429	7.292382	79.834732	3.029049	0.000000	2.332759	0.000000	0.000000	0.000000	-0.449390	0.012700	0.345763	0.000000	0.000000	4.000000	44.000000	0.000000
3555.079666	-0.148153	0.564617	0.061734	71.400429	7.292382	79.834732	3.029049	0.000000	2.332759	0.000000	0.000000	0.000000	-0.449390	0.012700	0.345763	0.000000	0.000000	4.000000	44.000000	0.000000
3555.082999	-0.149608	0.564691	0.062992	71.316032	7.080219	79.439560	3.086676	0.000000	2.407657	0.000000	0.000000	0.000000	-0.436486	0.022435	0.377660	0.000000	0.000000	4.000000	44.000000	0.000000
3555.086333	-0.149608	0.564691	0.062992	71.316032	7.080219	79.439560	3.086676	0.000000	2.407657	0.000000	0.000000	0.000000	-0.436486	0.022435	0.377660	0.000000	0.000000	4.000000	44.000000	0.000000
3555.089666	-0.149608	0.564691	0.062992	71.316032	7.080219	79.439560	3.086676	0.000000	2.407657	0.000000	0.000000	0.000000	-0.436486	0.022435	0.377660	0.000000	0.000000	4.000000	44.000000	0.000000
3555.092999	-0.150964	0.564809	0.064350	71.258575	6.940649	79.269630	3.149619	0.000000	2.480405	0.000000	0.000000	0.000000	-0.406811	0.035370	0.407391	0.000000	0.000000	4.000000	44.000000	0.000000
3555.096333	-0.150964	0.564809	0.064350	71.258575	6.940649	79.269630	3.149619	0.000000	2.480405	0.000000	0.000000	0.000000	-0.406811	0.035370	0.407391	0.000000	0.000000	4.000000	44.000000	0.000000
3555.099666	-0.150964	0.564809	0.064350	71.258575	6.940649	79.269630	3.149619	0.000000	2.480405	0.000000	0.000000	0.000000	-0.406811	0.035370	0.407391	0.000000	0.000000	4.000000	44.000000	0.000000
3555.102999	-0.152236	0.564933	0.065769	71.292953	7.001685	79.327896	3.217518	0.000000	2.548206	0.000000	0.000000	0.000000	-0.381583	0.037152	0.425573	0.000000	0.000000	4.000000	44.000000	0.000000
3555.106333	-0.152236	0.564933	0.065769	71.292953	7.001685	79.327896	3.217518	0.000000	2.548206	0.000000	0.000000	0.000000	-0.381583	0.037152	0.425573	0.000000	0.000000	4.000000	44.000000	0.000000
3555.109666	-0.152236	0.564933	0.065769	71.292953	7.001685	79.327896	3.217518	0.000000	2.548206	0.000000	0.000000	0.000000	-0.381583	0.037152	0.425573	0.000000	0.000000	4.000000	44.000000	0.000000
3555.112999	-0.153423	0.565063	0.067249	71.432487	7.292096	79.513611	3.288447	0.000000	2.611804	0.000000	0.000000	0.000000	-0.356143	0.038868	0.443889	0.000000	0.000000	4.000000	44.000000	0.000000
3555.116333	-0.153423	0.565063	0.067249	71.432487	7.292096	79.513611	3.288447	0.000000	2.611804	0.000000	0.000000	0.000000	-0.356143	0.038868	0.443889	0.000000	0.000000	4.000000	44.000000	0.000000
3555.119666	-0.153423	0.565063	0.067249	71.432487	7.292096	79.513611	3.288447	0.000000	2.611804	0.000000	0.000000	0.000000	-0.356143	0.038868	0.443889	0.000000	0.000000	4.000000	44.000000	0.000000
3555.122999	-0.154520	0.565179	0.068774	71.625015	7.686793	79.627937	3.362428	0.000000	2.671161	0.000000	0.000000	0.000000	-0.329086	0.034949	0.457600	0.000000	0.000000	4.000000	44.000000	0.000000
3555.126333	-0.154520	0.565179	0.068774	71.625015	7.686793	79.627937	3.362428	0.000000	2.671161	0.000000	0.000000	0.000000	-0.329086	0.034949	0.457600	0.000000	0.000000	4.000000	44.000000	0.000000
3555.129666	-0.154520	0.565179	0.068774	71.625015	7.686793	79.627937	3.362428	0.000000	2.671161	0.000000	0.000000	0.000000	-0.329086	0.034949	0.457600	0.000000	0.000000	4.000000	44.000000	0.000000
3555.132999	-0.155581	0.565301	0.070346	71.821281	8.039065	79.584610	3.438695	0.000000	2.726008	0.000000	0.000000	0.000000	-0.318188	0.036611	0.471751	0.000000	0.000000	4.000000	44.000000	0.000000
3555.136333	-0.155581	0.565301	0.070346	71.821281	8.039065	79.584610	3.438695	0.000000	2.726008	0.000000	0.000000	0.000000	-0.318188	0.036611	0.471751	0.000000	0.000000	4.000000	44.000000	0.000000
3555.139666	-0.155581	0.565301	0.070346	71.821281	8.039065	79.584610	3.438695	0.000000	2.726008	0.000000	0.000000	0.000000	-0.318188	0.036611	0.471751	0.000000	0.000000	4.000000	44.000000	0.000000
3555.142999	-0.156581	0.565399	0.071979	72.000626	8.295485	79.405502	3.517320	0.000000	2.779039	0.000000	0.000000	0.000000	-0.300144	0.029213	0.489845	0.000000	0.000000	4.000000	44.000000	0.000000
3555.146333	-0.156581	0.565399	0.071979	72.000626	8.295485	79.405502	3.517320	0.000000	2.779039	0.000000	0.000000	0.000000	-0.300144	0.029213	0.489845	0.000000	0.000000	4.000000	44.000000	0.000000
3555.149666	-0.156581	0.565399	0.071979	72.000626	8.295485	79.405502	3.517320	0.000000	2.779039	0.000000	0.000000	0.000000	-0.300144	0.029213	0.489845	0.000000	0.000000	4.000000	44.000000	0.000000
3555.152999	-0.157519	0.565501	0.073667	72.152374	8.448027	79.262718	3.598961	0.000000	2.829063	0.000000	0.000000	0.000000	-0.281392	0.030739	0.506296	0.000000	0.000000	4.000000	44.000000	0.000000
3555.156333	-0.157519	0.565501	0.073667	72.152374	8.448027	79.262718	3.598961	0.000000	2.829063	0.000000	0.000000	0.000000	-0.281392	0.030739	0.506296	0.000000	0.000000	4.000000	44.000000	0.000000
3555.159666	-0.157519	0.565501	0.073667	72.152374	8.448027	79.262718	3.598961	0.000000	2.829063	0.000000	0.000000	0.000000	-0.281392	0.030739	0.506296	0.000000	0.000000	4.000000	44.000000	0.000000
3555.162999	-0.158421	0.565578	0.075408	72.273834	8.553490	79.273010	3.683344	0.000000	2.875962	0.000000	0.000000	0.000000	-0.270517	0.023163	0.522235	0.000000	0.000000	4.000000	44.000000	0.000000
3555.166333	-0.158421	0.565578	0.075408	72.273834	8.553490	79.273010	3.683344	0.000000	2.875962	0.000000	0.000000	0.000000	-0.270517	0.023163	0.522235	0.000000	0.000000	4.000000	44.000000	0.000000
3555.169666	-0.158421	0.565578	0.075408	72.273834	8.553490	79.273010	3.683344	0.000000	2.875962	0.000000	0.000000	0.000000	-0.270517	0.023163	0.522235	0.000000	0.000000	4.000000	44.000000	0.000000
3555.172999	-0.159264	0.565679	0.077219	72.352493	8.607571	79.255478	3.770383	0.000000	2.921048	0.000000	0.000000	0.000000	-0.252771	0.030274	0.543416	0.000000	0.000000	4.000000	44.000000	0.000000
3555.176333	-0.159264	0.565679	0.077219	72.352493	8.607571	79.255478	3.770383	0.000000	2.921048	0.000000	0.000000	0.000000	-0.252771	0.030274	0.543416	0.000000	0.000000	4.000000	44.000000	0.000000
3555.179666	-0.159264	0.565679	0.077219	72.352493	8.607571	79.255478	3.770383	0.000000	2.921048	0.000000	0.000000	0.000000	-0.252771	0.030274	0.543416	0.000000	0.000000	4.000000	44.000000	0.000000
3555.182999	-0.160042	0.565785	0.079085	72.403664	8.672228	79.243637	3.860952	0.000000	2.963177	0.000000	0.000000	0.000000	-0.233395	0.031697	0.559925	0.000000	0.000000	4.000000	44.000000	0.000000
3555.186333	-0.160042	0.565785	0.079085	72.403664	8.672228	79.243637	3.860952	0.000000	2.963177	0.000000	0.000000	0.000000	-0.233395	0.031697	0.559925	0.000000	0.000000	4.000000	44.000000	0.000000
3555.189666	-0.160042	0.565785	0.079085	72.403664	8.672228	79.243637	3.860952	0.000000	2.963177	0.000000	0.000000	0.000000	-0.233395	0.031697	0.559925	0.000000	0.000000	4.000000	44.000000	0.000000
3555.192999	-0.160703	0.565895	0.081022	72.430969	8.741217	79.179512	3.954273	0.000000	3.002076	0.000000	0.000000	0.000000	-0.198439	0.033062	0.581038	0.000000	0.000000	4.000000	44.000000	0.000000
3555.196333	-0.160703	0.565895	0.081022	72.430969	8.741217	79.179512	3.954273	0.000000	3.002076	0.000000	0.000000	0.000000	-0.198439	0.033062	0.581038	0.000000	0.000000	4.000000	44.000000	0.000000
3555.199666	-0.160703	0.565895	0.081022	72.430969	8.741217	79.179512	3.954273	0.000000	3.002076	0.000000	0.000000	0.000000	-0.198439	0.033062	0.581038	0.000000	0.000000	4.000000	44.000000	0.000000
3555.202999	-0.161260	0.566033	0.082980	72.463135	8.807440	79.020691	4.001510	0.000000	2.997986	0.000000	0.000000	0.000000	-0.166955	0.041454	0.587231	0.000000	0.000000	4.000000	44.000000	0.000000
3555.206333	-0.161260	0.566033	0.082980	72.463135	8.807440	79.020691	4.001510	0.000000	2.997986	0.000000	0.000000	0.000000	-0.166955	0.041454	0.587231	0.000000	0.000000	4.000000	44.000000	0.000000
3555.209666	-0.161260	0.566033	0.082980	72.463135	8.807440	79.020691	4.001510	0.000000	2.997986	0.000000	0.000000	0.000000	-0.166955	0.041454	0.587231	0.000000	0.000000	4.000000	44.000000	0.000000
3555.212999	-0.161707	0.566150	0.084948	72.548347	8.863239	78.771248	4.022579	0.000000	2.969656	0.000000	0.000000	0.000000	-0.134272	0.034923	0.590596	0.000000	0.000000	4.000000	44.000000	0.000000
3555.216333	-0.161707	0.566150	0.084948	72.548347	8.863239	78.771248	4.022579	0.000000	2.969656	0.000000	0.000000	0.000000	-0.134272	0.034923	0.590596	0.000000	0.000000	4.000000	44.000000	0.000000
3555.219666	-0.161707	0.566150	0.084948	72.548347	8.863239	78.771248	4.022579	0.000000	2.969656	0.000000	0.000000	0.000000	-0.134272	0.034923	0.590596	0.000000	0.000000	4.000000	44.000000	0.000000
3555.222999	-0.162037	0.566287	0.086902	72.689369	8.936323	78.497948	4.045345	0.000000	2.938567	0.000000	0.000000	0.000000	-0.098869	0.041236	0.586041	0.000000	0.000000	4.000000	44.000000	0.000000
3555.226333	-0.162037	0.566287	0.086902	72.689369	8.936323	78.497948	4.045345	0.000000	2.938567	0.000000	0.000000	0.000000	-0.098869	0.041236	0.586041	0.000000	0.000000	4.000000	44.000000	0.000000
3555.229666	-0.162037	0.566287	0.086902	72.689369	8.936323	78.497948	4.045345	0.000000	2.938567	0.000000	0.000000	0.000000	-0.098869	0.041236	0.586041	0.000000	0.000000	4.000000	44.000000	0.000000
3555.232999	-0.162273	0.566446	0.088833	72.849976	9.004022	78.273163	4.069467	0.000000	2.905072	0.000000	0.000000	0.000000	-0.070942	0.047646	0.579287	0.000000	0.000000	4.000000	44.000000	0.000000
3555.236333	-0.162273	0.566446	0.088833	72.849976	9.004022	78.273163	4.069467	0.000000	2.905072	0.000000	0.000000	0.000000	-0.070942	0.047646	0.579287	0.000000	0.000000	4.000000	44.000000	0.000000
3555.239666	-0.162273	0.566446	0.088833	72.849976	9.004022	78.273163	4.069467	0.000000	2.905072	0.000000	0.000000	0.000000	-0.070942	0.047646	0.579287	0.000000	0.000000	4.000000	44.000000	0.000000
3555.242999	-0.162401	0.566634	0.090785	73.007332	8.978776	78.009575	4.094206	0.000000	2.870101	0.000000	0.000000	0.000000	-0.038235	0.056370	0.585806	0.000000	0.000000	4.000000	44.000000	0.000000
3555.246333	-0.162401	0.566634	0.090785	73.007332	8.978776	78.009575	4.094206	0.000000	2.870101	0.000000	0.000000	0.000000	-0.038235	0.056370	0.585806	0.000000	0.000000	4.000000	44.000000	0.000000
3555.249666	-0.162401	0.566634	0.090785	73.007332	8.978776	78.009575	4.094206	0.000000	2.870101	0.000000	0.000000	0.000000	-0.038235	0.056370	0.585806	0.000000	0.000000	4.000000	44.000000	0.000000
3555.252999	-0.162392	0.566851	0.092768	73.141060	8.868165	77.635872	4.120515	0.000000	2.832200	0.000000	0.000000	0.000000	0.002632	0.065212	0.594650	0.000000	0.000000	4.000000	44.000000	0.000000
3555.256333	-0.162392	0.566851	0.092768	73.141060	8.868165	77.635872	4.120515	0.000000	2.832200	0.000000	0.000000	0.000000	0.002632	0.065212	0.594650	0.000000	0.000000	4.000000	44.000000	0.000000
3555.259666	-0.162392	0.566851	0.092768	73.141060	8.868165	77.635872	4.120515	0.000000	2.832200	0.000000	0.000000	0.000000	0.002632	0.065212	0.594650	0.000000	0.000000	4.000000	44.000000	0.000000
3555.262999	-0.162292	0.567110	0.094743	73.241974	8.668817	77.166313	4.148932	0.000000	2.790406	0.000000	0.000000	0.000000	0.030056	0.077745	0.592561	0.000000	0.000000	4.000000	44.000000	0.000000
3555.266333	-0.162292	0.567110	0.094743	73.241974	8.668817	77.166313	4.148932	0.000000	2.790406	0.000000	0.000000	0.000000	0.030056	0.077745	0.592561	0.000000	0.000000	4.000000	44.000000	0.000000
3555.269666	-0.162292	0.567110	0.094743	73.241974	8.668817	77.166313	4.148932	0.000000	2.790406	0.000000	0.000000	0.000000	0.030056	0.077745	0.592561	0.000000	0.000000	4.000000	44.000000	0.000000
3555.272999	-0.162090	0.567373	0.096681	73.322136	8.385283	76.600227	4.177879	0.000000	2.746876	0.000000	0.000000	0.000000	0.060349	0.078824	0.581372	0.000000	0.000000	4.000000	44.000000	0.000000
3555.276333	-0.162090	0.567373	0.096681	73.322136	8.385283	76.600227	4.177879	0.000000	2.746876	0.000000	0.000000	0.000000	0.060349	0.078824	0.581372	0.000000	0.000000	4.000000	44.000000	0.000000
3555.279666	-0.162090	0.567373	0.096681	73.322136	8.385283	76.600227	4.177879	0.000000	2.746876	0.000000	0.000000	0.000000	0.060349	0.078824	0.581372	0.000000	0.000000	4.000000	44.000000	0.000000
3555.282999	-0.161814	0.567640	0.098574	73.370392	8.003175	75.923103	4.207108	0.000000	2.701896	0.000000	0.000000	0.000000	0.082882	0.079965	0.567923	0.000000	0.000000	4.000000	44.000000	0.000000
3555.286333	-0.161814	0.567640	0.098574	73.370392	8.003175	75.923103	4.207108	0.000000	2.701896	0.000000	0.000000	0.000000	0.082882	0.079965	0.567923	0.000000	0.000000	4.000000	44.000000	0.000000
3555.289666	-0.161814	0.567640	0.098574	73.370392	8.003175	75.923103	4.207108	0.000000	2.701896	0.000000	0.000000	0.000000	0.082882	0.079965	0.567923	0.000000	0.000000	4.000000	44.000000	0.000000
3555.292999	-0.161479	0.567903	0.100379	73.393372	7.553119	75.178001	4.236017	0.000000	2.656344	0.000000	0.000000	0.000000	0.100664	0.079064	0.541428	0.000000	0.000000	4.000000	44.000000	0.000000
3555.296333	-0.161479	0.567903	0.100379	73.393372	7.553119	75.178001	4.236017	0.000000	2.656344	0.000000	0.000000	0.000000	0.100664	0.079064	0.541428	0.000000	0.000000	4.000000	44.000000	0.000000
3555.299666	-0.161479	0.567903	0.100379	73.393372	7.553119	75.178001	4.236017	0.000000	2.656344	0.000000	0.000000	0.000000	0.100664	0.079064	0.541428	0.000000	0.000000	4.000000	44.000000	0.000000
3555.302999	-0.161041	0.568171	0.102147	73.389908	7.035946	74.355965	4.263833	0.000000	2.611461	0.000000	0.000000	0.000000	0.131177	0.080339	0.530392	0.000000	0.000000	4.000000	44.000000	0.000000
3555.306333	-0.161041	0.568171	0.102147	73.389908	7.035946	74.355965	4.263833	0.000000	2.611461	0.000000	0.000000	0.000000	0.131177	0.080339	0.530392	0.000000	0.000000	4.000000	44.000000	0.000000
3555.309666	-0.161041	0.568171	0.102147	73.389908	7.035946	74.355965	4.263833	0.000000	2.611461	0.000000	0.000000	0.000000	0.131177	0.080339	0.530392	0.000000	0.000000	4.000000	44.000000	0.000000
3555.312999	-0.160482	0.568429	0.103806	73.373611	6.475838	73.479019	4.292028	0.000000	2.564857	0.000000	0.000000	0.000000	0.167962	0.077452	0.497844	0.000000	0.000000	4.000000	44.000000	0.000000
3555.316333	-0.160482	0.568429	0.103806	73.373611	6.475838	73.479019	4.292028	0.000000	2.564857	0.000000	0.000000	0.000000	0.167962	0.077452	0.497844	0.000000	0.000000	4.000000	44.000000	0.000000
3555.319666	-0.160482	0.568429	0.103806	73.373611	6.475838	73.479019	4.292028	0.000000	2.564857	0.000000	0.000000	0.000000	0.167962	0.077452	0.497844	0.000000	0.000000	4.000000	44.000000	0.000000
3555.322999	-0.159784	0.568653	0.105406	73.355698	5.925095	72.608788	4.320198	0.000000	2.517119	0.000000	0.000000	0.000000	0.209172	0.067152	0.480131	0.000000	0.000000	4.000000	44.000000	0.000000
3555.326333	-0.159784	0.568653	0.105406	73.355698	5.925095	72.608788	4.320198	0.000000	2.517119	0.000000	0.000000	0.000000	0.209172	0.067152	0.480131	0.000000	0.000000	4.000000	44.000000	0.000000
3555.329666	-0.159784	0.568653	0.105406	73.355698	5.925095	72.608788	4.320198	0.000000	2.517119	0.000000	0.000000	0.000000	0.209172	0.067152	0.480131	0.000000	0.000000	4.000000	44.000000	0.000000
3555.332999	-0.158979	0.568894	0.106949	73.341797	5.395606	71.747253	4.349156	0.000000	2.466748	0.000000	0.000000	0.000000	0.241658	0.072352	0.462856	0.000000	0.000000	4.000000	44.000000	0.000000
3555.336333	-0.158979	0.568894	0.106949	73.341797	5.395606	71.747253	4.349156	0.000000	2.466748	0.000000	0.000000	0.000000	0.241658	0.072352	0.462856	0.000000	0.000000	4.000000	44.000000	0.000000
3555.339666	-0.158979	0.568894	0.106949	73.341797	5.395606	71.747253	4.349156	0.000000	2.466748	0.000000	0.000000	0.000000	0.241658	0.072352	0.462856	0.000000	0.000000	4.000000	44.000000	0.000000
3555.342999	-0.158057	0.569114	0.108404	73.333229	4.843969	70.842422	4.378369	0.000000	2.414515	0.000000	0.000000	0.000000	0.276668	0.065849	0.436559	0.000000	0.000000	4.000000	44.000000	0.000000
3555.346333	-0.158057	0.569114	0.108404	73.333229	4.843969	70.842422	4.378369	0.000000	2.414515	0.000000	0.000000	0.000000	0.276668	0.065849	0.436559	0.000000	0.000000	4.000000	44.000000	0.000000
3555.349666	-0.158057	0.569114	0.108404	73.333229	4.843969	70.842422	4.378369	0.000000	2.414515	0.000000	0.000000	0.000000	0.276668	0.065849	0.436559	0.000000	0.000000	4.000000	44.000000	0.000000
3555.352999	-0.157026	0.569351	0.109802	73.334991	4.253014	69.873283	4.407693	0.000000	2.360560	0.000000	0.000000	0.000000	0.309140	0.071147	0.419170	0.000000	0.000000	4.000000	44.000000	0.000000
3555.356333	-0.157026	0.569351	0.109802	73.334991	4.253014	69.873283	4.407693	0.000000	2.360560	0.000000	0.000000	0.000000	0.309140	0.071147	0.419170	0.000000	0.000000	4.000000	44.000000	0.000000
3555.359666	-0.157026	0.569351	0.109802	73.334991	4.253014	69.873283	4.407693	0.000000	2.360560	0.000000	0.000000	0.000000	0.309140	0.071147	0.419170	0.000000	0.000000	4.000000	44.000000	0.000000
3555.362999	-0.155937	0.569586	0.111111	73.342567	3.645396	68.867905	4.437255	0.000000	2.304510	0.000000	0.000000	0.000000	0.326639	0.070657	0.392767	0.000000	0.000000	4.000000	44.000000	0.000000
3555.366333	-0.155937	0.569586	0.111111	73.342567	3.645396	68.867905	4.437255	0.000000	2.304510	0.000000	0.000000	0.000000	0.326639	0.070657	0.392767	0.000000	0.000000	4.000000	44.000000	0.000000
3555.369666	-0.155937	0.569586	0.111111	73.342567	3.645396	68.867905	4.437255	0.000000	2.304510	0.000000	0.000000	0.000000	0.326639	0.070657	0.392767	0.000000	0.000000	4.000000	44.000000	0.000000
3555.372999	-0.154752	0.569845	0.112298	73.353859	3.040466	67.861816	4.465981	0.000000	2.248336	0.000000	0.000000	0.000000	0.355471	0.077718	0.356060	0.000000	0.000000	4.000000	44.000000	0.000000
3555.376333	-0.154752	0.569845	0.112298	73.353859	3.040466	67.861816	4.465981	0.000000	2.248336	0.000000	0.000000	0.000000	0.355471	0.077718	0.356060	0.000000	0.000000	4.000000	44.000000	0.000000
3555.379666	-0.154752	0.569845	0.112298	73.353859	3.040466	67.861816	4.465981	0.000000	2.248336	0.000000	0.000000	0.000000	0.355471	0.077718	0.356060	0.000000	0.000000	4.000000	44.000000	0.000000
3555.382999	-0.153456	0.570103	0.113411	73.364189	2.471260	66.896713	4.494269	0.000000	2.191243	0.000000	0.000000	0.000000	0.388841	0.077312	0.333958	0.000000	0.000000	4.000000	44.000000	0.000000
3555.386333	-0.153456	0.570103	0.113411	73.364189	2.471260	66.896713	4.494269	0.000000	2.191243	0.000000	0.000000	0.000000	0.388841	0.077312	0.333958	0.000000	0.000000	4.000000	44.000000	0.000000
3555.389666	-0.153456	0.570103	0.113411	73.364189	2.471260	66.896713	4.494269	0.000000	2.191243	0.000000	0.000000	0.000000	0.388841	0.077312	0.333958	0.000000	0.000000	4.000000	44.000000	0.000000
3555.392999	-0.152036	0.570333	0.114399	73.379570	1.924388	65.945450	4.522767	0.000000	2.131804	0.000000	0.000000	0.000000	0.426152	0.068859	0.296537	0.000000	0.000000	4.000000	44.000000	0.000000
3555.396333	-0.152036	0.570333	0.114399	73.379570	1.924388	65.945450	4.522767	0.000000	2.131804	0.000000	0.000000	0.000000	0.426152	0.068859	0.296537	0.000000	0.000000	4.000000	44.000000	0.000000
3555.399666	-0.152036	0.570333	0.114399	73.379570	1.924388	65.945450	4.522767	0.000000	2.131804	0.000000	0.000000	0.000000	0.426152	0.068859	0.296537	0.000000	0.000000	4.000000	44.000000	0.000000
3555.402999	-0.150521	0.570586	0.115264	73.408295	1.351998	64.948921	4.551293	0.000000	2.070200	0.000000	0.000000	0.000000	0.454337	0.076041	0.259453	0.000000	0.000000	4.000000	44.000000	0.000000
3555.406333	-0.150521	0.570586	0.115264	73.408295	1.351998	64.948921	4.551293	0.000000	2.070200	0.000000	0.000000	0.000000	0.454337	0.076041	0.259453	0.000000	0.000000	4.000000	44.000000	0.000000
3555.409666	-0.150521	0.570586	0.115264	73.408295	1.351998	64.948921	4.551293	0.000000	2.070200	0.000000	0.000000	0.000000	0.454337	0.076041	0.259453	0.000000	0.000000	4.000000	44.000000	0.000000
3555.412999	-0.148904	0.570772	0.115966	73.455093	0.702281	63.836758	4.579427	0.000000	2.007198	0.000000	0.000000	0.000000	0.485250	0.055766	0.210647	0.000000	0.000000	4.000000	44.000000	0.000000
3555.416333	-0.148904	0.570772	0.115966	73.455093	0.702281	63.836758	4.579427	0.000000	2.007198	0.000000	0.000000	0.000000	0.485250	0.055766	0.210647	0.000000	0.000000	4.000000	44.000000	0.000000
3555.419666	-0.148904	0.570772	0.115966	73.455093	0.702281	63.836758	4.579427	0.000000	2.007198	0.000000	0.000000	0.000000	0.485250	0.055766	0.210647	0.000000	0.000000	4.000000	44.000000	0.000000
3555.422999	-0.147223	0.570949	0.116543	73.517746	-0.022286	62.617516	4.607100	0.000000	1.942841	0.000000	0.000000	0.000000	0.504138	0.053241	0.172925	0.000000	0.000000	4.000000	44.000000	0.000000
3555.426333	-0.147223	0.570949	0.116543	73.517746	-0.022286	62.617516	4.607100	0.000000	1.942841	0.000000	0.000000	0.000000	0.504138	0.053241	0.172925	0.000000	0.000000	4.000000	44.000000	0.000000
3555.429666	-0.147223	0.570949	0.116543	73.517746	-0.022286	62.617516	4.607100	0.000000	1.942841	0.000000	0.000000	0.000000	0.504138	0.053241	0.172925	0.000000	0.000000	4.000000	44.000000	0.000000
3555.432999	-0.145450	0.571099	0.116985	73.587524	-0.781947	61.347572	4.634027	0.000000	1.877711	0.000000	0.000000	0.000000	0.531998	0.044741	0.132683	0.000000	0.000000	4.000000	44.000000	0.000000
3555.436333	-0.145450	0.571099	0.116985	73.587524	-0.781947	61.347572	4.634027	0.000000	1.877711	0.000000	0.000000	0.000000	0.531998	0.044741	0.132683	0.000000	0.000000	4.000000	44.000000	0.000000
3555.439666	-0.145450	0.571099	0.116985	73.587524	-0.781947	61.347572	4.634027	0.000000	1.877711	0.000000	0.000000	0.000000	0.531998	0.044741	0.132683	0.000000	0.000000	4.000000	44.000000	0.000000
3555.442999	-0.143663	0.571221	0.117371	73.662918	-1.569364	60.037521	4.660619	0.000000	1.810699	0.000000	0.000000	0.000000	0.536197	0.036714	0.115838	0.000000	0.000000	4.000000	44.000000	0.000000
3555.446333	-0.143663	0.571221	0.117371	73.662918	-1.569364	60.037521	4.660619	0.000000	1.810699	0.000000	0.000000	0.000000	0.536197	0.036714	0.115838	0.000000	0.000000	4.000000	44.000000	0.000000
3555.449666	-0.143663	0.571221	0.117371	73.662918	-1.569364	60.037521	4.660619	0.000000	1.810699	0.000000	0.000000	0.000000	0.536197	0.036714	0.115838	0.000000	0.000000	4.000000	44.000000	0.000000
3555.452999	-0.141851	0.571342	0.117659	73.735695	-2.327005	58.766586	4.686245	0.000000	1.743303	0.000000	0.000000	0.000000	0.543353	0.036222	0.086405	0.000000	0.000000	4.000000	44.000000	0.000000
3555.456333	-0.141851	0.571342	0.117659	73.735695	-2.327005	58.766586	4.686245	0.000000	1.743303	0.000000	0.000000	0.000000	0.543353	0.036222	0.086405	0.000000	0.000000	4.000000	44.000000	0.000000
3555.459666	-0.141851	0.571342	0.117659	73.735695	-2.327005	58.766586	4.686245	0.000000	1.743303	0.000000	0.000000	0.000000	0.543353	0.036222	0.086405	0.000000	0.000000	4.000000	44.000000	0.000000
3555.462999	-0.139978	0.571423	0.117925	73.800949	-2.977840	57.646484	4.710858	0.000000	1.675653	0.000000	0.000000	0.000000	0.562033	0.024347	0.079736	0.000000	0.000000	4.000000	44.000000	0.000000
3555.466333	-0.139978	0.571423	0.117925	73.800949	-2.977840	57.646484	4.710858	0.000000	1.675653	0.000000	0.000000	0.000000	0.562033	0.024347	0.079736	0.000000	0.000000	4.000000	44.000000	0.000000
3555.469666	-0.139978	0.571423	0.117925	73.800949	-2.977840	57.646484	4.710858	0.000000	1.675653	0.000000	0.000000	0.000000	0.562033	0.024347	0.079736	0.000000	0.000000	4.000000	44.000000	0.000000
3555.472999	-0.138035	0.571542	0.118135	73.853035	-3.503780	56.709820	4.735288	0.000000	1.605318	0.000000	0.000000	0.000000	0.583025	0.035662	0.062950	0.000000	0.000000	4.000000	44.000000	0.000000
3555.476333	-0.138035	0.571542	0.118135	73.853035	-3.503780	56.709820	4.735288	0.000000	1.605318	0.000000	0.000000	0.000000	0.583025	0.035662	0.062950	0.000000	0.000000	4.000000	44.000000	0.000000
3555.479666	-0.138035	0.571542	0.118135	73.853035	-3.503780	56.709820	4.735288	0.000000	1.605318	0.000000	0.000000	0.000000	0.583025	0.035662	0.062950	0.000000	0.000000	4.000000	44.000000	0.000000
3555.482999	-0.136073	0.571678	0.118260	73.898956	-3.933770	55.884052	4.759407	0.000000	1.532333	0.000000	0.000000	0.000000	0.588521	0.041040	0.037588	0.000000	0.000000	4.000000	44.000000	0.000000
3555.486333	-0.136073	0.571678	0.118260	73.898956	-3.933770	55.884052	4.759407	0.000000	1.532333	0.000000	0.000000	0.000000	0.588521	0.041040	0.037588	0.000000	0.000000	4.000000	44.000000	0.000000
3555.489666	-0.136073	0.571678	0.118260	73.898956	-3.933770	55.884052	4.759407	0.000000	1.532333	0.000000	0.000000	0.000000	0.588521	0.041040	0.037588	0.000000	0.000000	4.000000	44.000000	0.000000
3555.492999	-0.134069	0.571768	0.118319	73.947464	-4.342192	55.083958	4.782460	0.000000	1.458791	0.000000	0.000000	0.000000	0.601130	0.026992	0.017712	0.000000	0.000000	4.000000	44.000000	0.000000
3555.496333	-0.134069	0.571768	0.118319	73.947464	-4.342192	55.083958	4.782460	0.000000	1.458791	0.000000	0.000000	0.000000	0.601130	0.026992	0.017712	0.000000	0.000000	4.000000	44.000000	0.000000
3555.499666	-0.134069	0.571768	0.118319	73.947464	-4.342192	55.083958	4.782460	0.000000	1.458791	0.000000	0.000000	0.000000	0.601130	0.026992	0.017712	0.000000	0.000000	4.000000	44.000000	0.000000
3555.502999	-0.132018	0.571856	0.118284	74.003654	-4.764584	54.296955	4.804782	0.000000	1.383498	0.000000	0.000000	0.000000	0.615402	0.026394	-0.010464	0.000000	0.000000	4.000000	44.000000	0.000000
3555.506333	-0.132018	0.571856	0.118284	74.003654	-4.764584	54.296955	4.804782	0.000000	1.383498	0.000000	0.000000	0.000000	0.615402	0.026394	-0.010464	0.000000	0.000000	4.000000	44.000000	0.000000
3555.509666	-0.132018	0.571856	0.118284	74.003654	-4.764584	54.296955	4.804782	0.000000	1.383498	0.000000	0.000000	0.000000	0.615402	0.026394	-0.010464	0.000000	0.000000	4.000000	44.000000	0.000000
3555.512999	-0.129953	0.571897	0.118176	74.066010	-5.232512	53.545998	4.826313	0.000000	1.306408	0.000000	0.000000	0.000000	0.619373	0.012288	-0.032528	0.000000	0.000000	4.000000	44.000000	0.000000
3555.516333	-0.129953	0.571897	0.118176	74.066010	-5.232512	53.545998	4.826313	0.000000	1.306408	0.000000	0.000000	0.000000	0.619373	0.012288	-0.032528	0.000000	0.000000	4.000000	44.000000	0.000000
3555.519666	-0.129953	0.571897	0.118176	74.066010	-5.232512	53.545998	4.826313	0.000000	1.306408	0.000000	0.000000	0.000000	0.619373	0.012288	-0.032528	0.000000	0.000000	4.000000	44.000000	0.000000
3555.522999	-0.127859	0.571950	0.118045	74.133209	-5.740718	52.777657	4.846738	0.000000	1.228466	0.000000	0.000000	0.000000	0.628323	0.015952	-0.039356	0.000000	0.000000	4.000000	44.000000	0.000000
3555.526333	-0.127859	0.571950	0.118045	74.133209	-5.740718	52.777657	4.846738	0.000000	1.228466	0.000000	0.000000	0.000000	0.628323	0.015952	-0.039356	0.000000	0.000000	4.000000	44.000000	0.000000
3555.529666	-0.127859	0.571950	0.118045	74.133209	-5.740718	52.777657	4.846738	0.000000	1.228466	0.000000	0.000000	0.000000	0.628323	0.015952	-0.039356	0.000000	0.000000	4.000000	44.000000	0.000000
3555.532999	-0.125785	0.572028	0.117857	74.193314	-6.233619	51.980595	4.866317	0.000000	1.148458	0.000000	0.000000	0.000000	0.622204	0.023293	-0.056221	0.000000	0.000000	4.000000	44.000000	0.000000
3555.536333	-0.125785	0.572028	0.117857	74.193314	-6.233619	51.980595	4.866317	0.000000	1.148458	0.000000	0.000000	0.000000	0.622204	0.023293	-0.056221	0.000000	0.000000	4.000000	44.000000	0.000000
3555.539666	-0.125785	0.572028	0.117857	74.193314	-6.233619	51.980595	4.866317	0.000000	1.148458	0.000000	0.000000	0.000000	0.622204	0.023293	-0.056221	0.000000	0.000000	4.000000	44.000000	0.000000
3555.542999	-0.123715	0.572157	0.117671	74.242401	-6.686677	51.370354	4.884470	0.000000	1.068620	0.000000	0.000000	0.000000	0.620843	0.038702	-0.055911	0.000000	0.000000	4.000000	44.000000	0.000000
3555.546333	-0.123715	0.572157	0.117671	74.242401	-6.686677	51.370354	4.884470	0.000000	1.068620	0.000000	0.000000	0.000000	0.620843	0.038702	-0.055911	0.000000	0.000000	4.000000	44.000000	0.000000
3555.549666	-0.123715	0.572157	0.117671	74.242401	-6.686677	51.370354	4.884470	0.000000	1.068620	0.000000	0.000000	0.000000	0.620843	0.038702	-0.055911	0.000000	0.000000	4.000000	44.000000	0.000000
3555.552999	-0.121621	0.572286	0.117483	74.287254	-7.093546	51.293686	4.901447	0.000000	0.987831	0.000000	0.000000	0.000000	0.628252	0.038532	-0.056527	0.000000	0.000000	4.000000	44.000000	0.000000
3555.556333	-0.121621	0.572286	0.117483	74.287254	-7.093546	51.293686	4.901447	0.000000	0.987831	0.000000	0.000000	0.000000	0.628252	0.038532	-0.056527	0.000000	0.000000	4.000000	44.000000	0.000000
3555.559666	-0.121621	0.572286	0.117483	74.287254	-7.093546	51.293686	4.901447	0.000000	0.987831	0.000000	0.000000	0.000000	0.628252	0.038532	-0.056527	0.000000	0.000000	4.000000	44.000000	0.000000
3555.562999	-0.119569	0.572399	0.117202	74.335953	-7.497231	51.716545	4.917418	0.000000	0.904985	0.000000	0.000000	0.000000	0.615628	0.033982	-0.084121	0.000000	0.000000	4.000000	44.000000	0.000000
3555.566333	-0.119569	0.572399	0.117202	74.335953	-7.497231	51.716545	4.917418	0.000000	0.904985	0.000000	0.000000	0.000000	0.615628	0.033982	-0.084121	0.000000	0.000000	4.000000	44.000000	0.000000
3555.569666	-0.119569	0.572399	0.117202	74.335953	-7.497231	51.716545	4.917418	0.000000	0.904985	0.000000	0.000000	0.000000	0.615628	0.033982	-0.084121	0.000000	0.000000	4.000000	44.000000	0.000000
3555.572999	-0.117505	0.572497	0.116841	74.390236	-7.977123	52.225842	4.931728	0.000000	0.823440	0.000000	0.000000	0.000000	0.619163	0.029414	-0.108282	0.000000	0.000000	4.000000	44.000000	0.000000
3555.576333	-0.117505	0.572497	0.116841	74.390236	-7.977123	52.225842	4.931728	0.000000	0.823440	0.000000	0.000000	0.000000	0.619163	0.029414	-0.108282	0.000000	0.000000	4.000000	44.000000	0.000000
3555.579666	-0.117505	0.572497	0.116841	74.390236	-7.977123	52.225842	4.931728	0.000000	0.823440	0.000000	0.000000	0.000000	0.619163	0.029414	-0.108282	0.000000	0.000000	4.000000	44.000000	0.000000
3555.582999	-0.115474	0.572553	0.116337	74.453064	-8.575099	52.391335	4.944813	0.000000	0.740830	0.000000	0.000000	0.000000	0.609260	0.016698	-0.151285	0.000000	0.000000	4.000000	44.000000	0.000000
3555.586333	-0.115474	0.572553	0.116337	74.453064	-8.575099	52.391335	4.944813	0.000000	0.740830	0.000000	0.000000	0.000000	0.609260	0.016698	-0.151285	0.000000	0.000000	4.000000	44.000000	0.000000
3555.589666	-0.115474	0.572553	0.116337	74.453064	-8.575099	52.391335	4.944813	0.000000	0.740830	0.000000	0.000000	0.000000	0.609260	0.016698	-0.151285	0.000000	0.000000	4.000000	44.000000	0.000000
3555.592999	-0.113446	0.572578	0.115673	74.528496	-9.252336	52.040970	4.956347	0.000000	0.659255	0.000000	0.000000	0.000000	0.608476	0.007632	-0.199081	0.000000	0.000000	4.000000	44.000000	0.000000
3555.596333	-0.113446	0.572578	0.115673	74.528496	-9.252336	52.040970	4.956347	0.000000	0.659255	0.000000	0.000000	0.000000	0.608476	0.007632	-0.199081	0.000000	0.000000	4.000000	44.000000	0.000000
3555.599666	-0.113446	0.572578	0.115673	74.528496	-9.252336	52.040970	4.956347	0.000000	0.659255	0.000000	0.000000	0.000000	0.608476	0.007632	-0.199081	0.000000	0.000000	4.000000	44.000000	0.000000
3555.602999	-0.111450	0.572541	0.114851	74.611870	-9.944757	51.101849	4.966558	0.000000	0.577318	0.000000	0.000000	0.000000	0.598818	-0.011099	-0.246756	0.000000	0.000000	4.000000	44.000000	0.000000
3555.606333	-0.111450	0.572541	0.114851	74.611870	-9.944757	51.101849	4.966558	0.000000	0.577318	0.000000	0.000000	0.000000	0.598818	-0.011099	-0.246756	0.000000	0.000000	4.000000	44.000000	0.000000
3555.609666	-0.111450	0.572541	0.114851	74.611870	-9.944757	51.101849	4.966558	0.000000	0.577318	0.000000	0.000000	0.000000	0.598818	-0.011099	-0.246756	0.000000	0.000000	4.000000	44.000000	0.000000
3555.612999	-0.109465	0.572513	0.113899	74.699791	-10.560421	50.071041	4.975337	0.000000	0.496011	0.000000	0.000000	0.000000	0.595601	-0.008528	-0.285664	0.000000	0.000000	4.000000	44.000000	0.000000
3555.616333	-0.109465	0.572513	0.113899	74.699791	-10.560421	50.071041	4.975337	0.000000	0.496011	0.000000	0.000000	0.000000	0.595601	-0.008528	-0.285664	0.000000	0.000000	4.000000	44.000000	0.000000
3555.619666	-0.109465	0.572513	0.113899	74.699791	-10.560421	50.071041	4.975337	0.000000	0.496011	0.000000	0.000000	0.000000	0.595601	-0.008528	-0.285664	0.000000	0.000000	4.000000	44.000000	0.000000
3555.622999	-0.107468	0.572480	0.112843	74.790649	-10.962570	49.417107	4.982826	0.000000	0.414056	0.000000	0.000000	0.000000	0.599028	-0.009776	-0.316727	0.000000	0.000000	4.000000	44.000000	0.000000
3555.626333	-0.107468	0.572480	0.112843	74.790649	-10.962570	49.417107	4.982826	0.000000	0.414056	0.000000	0.000000	0.000000	0.599028	-0.009776	-0.316727	0.000000	0.000000	4.000000	44.000000	0.000000
3555.629666	-0.107468	0.572480	0.112843	74.790649	-10.962570	49.417107	4.982826	0.000000	0.414056	0.000000	0.000000	0.000000	0.599028	-0.009776	-0.316727	0.000000	0.000000	4.000000	44.000000	0.000000
3555.632999	-0.105451	0.572416	0.111631	74.892921	-11.164219	49.185040	4.989086	0.000000	0.330173	0.000000	0.000000	0.000000	0.605110	-0.019184	-0.363591	0.000000	0.000000	4.000000	44.000000	0.000000
3555.636333	-0.105451	0.572416	0.111631	74.892921	-11.164219	49.185040	4.989086	0.000000	0.330173	0.000000	0.000000	0.000000	0.605110	-0.019184	-0.363591	0.000000	0.000000	4.000000	44.000000	0.000000
3555.639666	-0.105451	0.572416	0.111631	74.892921	-11.164219	49.185040	4.989086	0.000000	0.330173	0.000000	0.000000	0.000000	0.605110	-0.019184	-0.363591	0.000000	0.000000	4.000000	44.000000	0.000000
3555.642999	-0.103401	0.572335	0.110340	74.995781	-11.256822	49.174271	4.994050	0.000000	0.243854	0.000000	0.000000	0.000000	0.614860	-0.024241	-0.387139	0.000000	0.000000	4.000000	44.000000	0.000000
3555.646333	-0.103401	0.572335	0.110340	74.995781	-11.256822	49.174271	4.994050	0.000000	0.243854	0.000000	0.000000	0.000000	0.614860	-0.024241	-0.387139	0.000000	0.000000	4.000000	44.000000	0.000000
3555.649666	-0.103401	0.572335	0.110340	74.995781	-11.256822	49.174271	4.994050	0.000000	0.243854	0.000000	0.000000	0.000000	0.614860	-0.024241	-0.387139	0.000000	0.000000	4.000000	44.000000	0.000000
3555.652999	-0.101369	0.572281	0.108933	75.095261	-11.352617	49.239063	4.997626	0.000000	0.154053	0.000000	0.000000	0.000000	0.609727	-0.016308	-0.422148	0.000000	0.000000	4.000000	44.000000	0.000000
3555.656333	-0.101369	0.572281	0.108933	75.095261	-11.352617	49.239063	4.997626	0.000000	0.154053	0.000000	0.000000	0.000000	0.609727	-0.016308	-0.422148	0.000000	0.000000	4.000000	44.000000	0.000000
3555.659666	-0.101369	0.572281	0.108933	75.095261	-11.352617	49.239063	4.997626	0.000000	0.154053	0.000000	0.000000	0.000000	0.609727	-0.016308	-0.422148	0.000000	0.000000	4.000000	44.000000	0.000000
3555.662999	-0.099420	0.572185	0.107471	75.130096	-11.558066	49.065235	4.999605	0.000000	0.062825	0.000000	0.000000	0.000000	0.584553	-0.028693	-0.438757	0.000000	0.000000	4.000000	44.000000	0.000000
3555.666333	-0.099420	0.572185	0.107471	75.130096	-11.558066	49.065235	4.999605	0.000000	0.062825	0.000000	0.000000	0.000000	0.584553	-0.028693	-0.438757	0.000000	0.000000	4.000000	44.000000	0.000000
3555.669666	-0.099420	0.572185	0.107471	75.130096	-11.558066	49.065235	4.999605	0.000000	0.062825	0.000000	0.000000	0.000000	0.584553	-0.028693	-0.438757	0.000000	0.000000	4.000000	44.000000	0.000000
3555.672999	-0.097557	0.572099	0.105963	75.056473	-11.861918	48.665268	4.999928	0.000000	-0.026968	0.000000	0.000000	0.000000	0.558995	-0.025830	-0.452400	0.000000	0.000000	4.000000	44.000000	0.000000
3555.676333	-0.097557	0.572099	0.105963	75.056473	-11.861918	48.665268	4.999928	0.000000	-0.026968	0.000000	0.000000	0.000000	0.558995	-0.025830	-0.452400	0.000000	0.000000	4.000000	44.000000	0.000000
3555.679666	-0.097557	0.572099	0.105963	75.056473	-11.861918	48.665268	4.999928	0.000000	-0.026968	0.000000	0.000000	0.000000	0.558995	-0.025830	-0.452400	0.000000	0.000000	4.000000	44.000000	0.000000
3555.682999	-0.095746	0.571984	0.104383	74.920372	-12.179878	48.293015	4.998672	0.000000	-0.115245	0.000000	0.000000	0.000000	0.543160	-0.034652	-0.473790	0.000000	0.000000	4.000000	44.000000	0.000000
3555.686333	-0.095746	0.571984	0.104383	74.920372	-12.179878	48.293015	4.998672	0.000000	-0.115245	0.000000	0.000000	0.000000	0.543160	-0.034652	-0.473790	0.000000	0.000000	4.000000	44.000000	0.000000
3555.689666	-0.095746	0.571984	0.104383	74.920372	-12.179878	48.293015	4.998672	0.000000	-0.115245	0.000000	0.000000	0.000000	0.543160	-0.034652	-0.473790	0.000000	0.000000	4.000000	44.000000	0.000000
3555.692999	-0.093938	0.571858	0.102757	74.736176	-12.417007	48.165913	4.995854	0.000000	-0.203576	0.000000	0.000000	0.000000	0.542495	-0.037663	-0.487786	0.000000	0.000000	4.000000	44.000000	0.000000
3555.696333	-0.093938	0.571858	0.102757	74.736176	-12.417007	48.165913	4.995854	0.000000	-0.203576	0.000000	0.000000	0.000000	0.542495	-0.037663	-0.487786	0.000000	0.000000	4.000000	44.000000	0.000000
3555.699666	-0.093938	0.571858	0.102757	74.736176	-12.417007	48.165913	4.995854	0.000000	-0.203576	0.000000	0.000000	0.000000	0.542495	-0.037663	-0.487786	0.000000	0.000000	4.000000	44.000000	0.000000
3555.702999	-0.092073	0.571715	0.101056	74.539459	-12.488970	48.371979	4.991323	0.000000	-0.294446	0.000000	0.000000	0.000000	0.559497	-0.042998	-0.510471	0.000000	0.000000	4.000000	44.000000	0.000000
3555.706333	-0.092073	0.571715	0.101056	74.539459	-12.488970	48.371979	4.991323	0.000000	-0.294446	0.000000	0.000000	0.000000	0.559497	-0.042998	-0.510471	0.000000	0.000000	4.000000	44.000000	0.000000
3555.709666	-0.092073	0.571715	0.101056	74.539459	-12.488970	48.371979	4.991323	0.000000	-0.294446	0.000000	0.000000	0.000000	0.559497	-0.042998	-0.510471	0.000000	0.000000	4.000000	44.000000	0.000000
3555.712999	-0.090218	0.571569	0.099344	74.334778	-12.472034	48.657249	4.984689	0.000000	-0.390999	0.000000	0.000000	0.000000	0.556672	-0.043792	-0.513502	0.000000	0.000000	4.000000	44.000000	0.000000
3555.716333	-0.090218	0.571569	0.099344	74.334778	-12.472034	48.657249	4.984689	0.000000	-0.390999	0.000000	0.000000	0.000000	0.556672	-0.043792	-0.513502	0.000000	0.000000	4.000000	44.000000	0.000000
3555.719666	-0.090218	0.571569	0.099344	74.334778	-12.472034	48.657249	4.984689	0.000000	-0.390999	0.000000	0.000000	0.000000	0.556672	-0.043792	-0.513502	0.000000	0.000000	4.000000	44.000000	0.000000
3555.722999	-0.088370	0.571482	0.097610	74.113731	-12.477458	48.636200	4.967211	0.000000	-0.489120	0.000000	0.000000	0.000000	0.554418	-0.026166	-0.520221	0.000000	0.000000	4.000000	44.000000	0.000000
3555.726333	-0.088370	0.571482	0.097610	74.113731	-12.477458	48.636200	4.967211	0.000000	-0.489120	0.000000	0.000000	0.000000	0.554418	-0.026166	-0.520221	0.000000	0.000000	4.000000	44.000000	0.000000
3555.729666	-0.088370	0.571482	0.097610	74.113731	-12.477458	48.636200	4.967211	0.000000	-0.489120	0.000000	0.000000	0.000000	0.554418	-0.026166	-0.520221	0.000000	0.000000	4.000000	44.000000	0.000000
3555.732999	-0.086563	0.571399	0.095900	73.883415	-12.535649	48.350399	4.880507	0.000000	-0.581523	0.000000	0.000000	0.000000	0.541890	-0.024725	-0.513126	0.000000	0.000000	4.000000	44.000000	0.000000
3555.736333	-0.086563	0.571399	0.095900	73.883415	-12.535649	48.350399	4.880507	0.000000	-0.581523	0.000000	0.000000	0.000000	0.541890	-0.024725	-0.513126	0.000000	0.000000	4.000000	44.000000	0.000000
3555.739666	-0.086563	0.571399	0.095900	73.883415	-12.535649	48.350399	4.880507	0.000000	-0.581523	0.000000	0.000000	0.000000	0.541890	-0.024725	-0.513126	0.000000	0.000000	4.000000	44.000000	0.000000
3555.742999	-0.084775	0.571341	0.094233	73.654015	-12.652710	47.963001	4.794986	0.000000	-0.671838	0.000000	0.000000	0.000000	0.536619	-0.017537	-0.499886	0.000000	0.000000	4.000000	44.000000	0.000000
3555.746333	-0.084775	0.571341	0.094233	73.654015	-12.652710	47.963001	4.794986	0.000000	-0.671838	0.000000	0.000000	0.000000	0.536619	-0.017537	-0.499886	0.000000	0.000000	4.000000	44.000000	0.000000
3555.749666	-0.084775	0.571341	0.094233	73.654015	-12.652710	47.963001	4.794986	0.000000	-0.671838	0.000000	0.000000	0.000000	0.536619	-0.017537	-0.499886	0.000000	0.000000	4.000000	44.000000	0.000000
3555.752999	-0.083001	0.571287	0.092596	73.426682	-12.802342	47.532616	4.711672	0.000000	-0.761274	0.000000	0.000000	0.000000	0.532172	-0.016035	-0.491277	0.000000	0.000000	4.000000	44.000000	0.000000
3555.756333	-0.083001	0.571287	0.092596	73.426682	-12.802342	47.532616	4.711672	0.000000	-0.761274	0.000000	0.000000	0.000000	0.532172	-0.016035	-0.491277	0.000000	0.000000	4.000000	44.000000	0.000000
3555.759666	-0.083001	0.571287	0.092596	73.426682	-12.802342	47.532616	4.711672	0.000000	-0.761274	0.000000	0.000000	0.000000	0.532172	-0.016035	-0.491277	0.000000	0.000000	4.000000	44.000000	0.000000
3555.762999	-0.081242	0.571208	0.090993	73.222656	-12.916927	47.184227	4.629792	0.000000	-0.849970	0.000000	0.000000	0.000000	0.527512	-0.023634	-0.480727	0.000000	0.000000	4.000000	44.000000	0.000000
3555.766333	-0.081242	0.571208	0.090993	73.222656	-12.916927	47.184227	4.629792	0.000000	-0.849970	0.000000	0.000000	0.000000	0.527512	-0.023634	-0.480727	0.000000	0.000000	4.000000	44.000000	0.000000
3555.769666	-0.081242	0.571208	0.090993	73.222656	-12.916927	47.184227	4.629792	0.000000	-0.849970	0.000000	0.000000	0.000000	0.527512	-0.023634	-0.480727	0.000000	0.000000	4.000000	44.000000	0.000000
3555.772999	-0.079472	0.571135	0.089424	73.047020	-12.973075	46.881302	4.549671	0.000000	-0.937888	0.000000	0.000000	0.000000	0.530994	-0.022041	-0.470795	0.000000	0.000000	4.000000	44.000000	0.000000
3555.776333	-0.079472	0.571135	0.089424	73.047020	-12.973075	46.881302	4.549671	0.000000	-0.937888	0.000000	0.000000	0.000000	0.530994	-0.022041	-0.470795	0.000000	0.000000	4.000000	44.000000	0.000000
3555.779666	-0.079472	0.571135	0.089424	73.047020	-12.973075	46.881302	4.549671	0.000000	-0.937888	0.000000	0.000000	0.000000	0.530994	-0.022041	-0.470795	0.000000	0.000000	4.000000	44.000000	0.000000
3555.782999	-0.077746	0.571056	0.087903	72.904358	-13.004323	46.631432	4.471206	0.000000	-1.026387	0.000000	0.000000	0.000000	0.518007	-0.023724	-0.456413	0.000000	0.000000	4.000000	44.000000	0.000000
3555.786333	-0.077746	0.571056	0.087903	72.904358	-13.004323	46.631432	4.471206	0.000000	-1.026387	0.000000	0.000000	0.000000	0.518007	-0.023724	-0.456413	0.000000	0.000000	4.000000	44.000000	0.000000
3555.789666	-0.077746	0.571056	0.087903	72.904358	-13.004323	46.631432	4.471206	0.000000	-1.026387	0.000000	0.000000	0.000000	0.518007	-0.023724	-0.456413	0.000000	0.000000	4.000000	44.000000	0.000000
3555.792999	-0.076083	0.571012	0.086398	72.795662	-12.988434	46.560204	4.395137	0.000000	-1.112722	0.000000	0.000000	0.000000	0.498657	-0.013014	-0.451423	0.000000	0.000000	4.000000	44.000000	0.000000
3555.796333	-0.076083	0.571012	0.086398	72.795662	-12.988434	46.560204	4.395137	0.000000	-1.112722	0.000000	0.000000	0.000000	0.498657	-0.013014	-0.451423	0.000000	0.000000	4.000000	44.000000	0.000000
3555.799666	-0.076083	0.571012	0.086398	72.795662	-12.988434	46.560204	4.395137	0.000000	-1.112722	0.000000	0.000000	0.000000	0.498657	-0.013014	-0.451423	0.000000	0.000000	4.000000	44.000000	0.000000
3555.802999	-0.074496	0.570991	0.084993	72.712509	-12.913746	46.899315	4.319900	0.000000	-1.195832	0.000000	0.000000	0.000000	0.476073	-0.006533	-0.421356	0.000000	0.000000	4.000000	44.000000	0.000000
3555.806333	-0.074496	0.570991	0.084993	72.712509	-12.913746	46.899315	4.319900	0.000000	-1.195832	0.000000	0.000000	0.000000	0.476073	-0.006533	-0.421356	0.000000	0.000000	4.000000	44.000000	0.000000
3555.809666	-0.074496	0.570991	0.084993	72.712509	-12.913746	46.899315	4.319900	0.000000	-1.195832	0.000000	0.000000	0.000000	0.476073	-0.006533	-0.421356	0.000000	0.000000	4.000000	44.000000	0.000000
3555.812999	-0.072984	0.570991	0.083690	72.666084	-12.755378	47.691742	4.249673	0.000000	-1.275177	0.000000	0.000000	0.000000	0.453839	0.000048	-0.390936	0.000000	0.000000	4.000000	44.000000	0.000000
3555.816333	-0.072984	0.570991	0.083690	72.666084	-12.755378	47.691742	4.249673	0.000000	-1.275177	0.000000	0.000000	0.000000	0.453839	0.000048	-0.390936	0.000000	0.000000	4.000000	44.000000	0.000000
3555.819666	-0.072984	0.570991	0.083690	72.666084	-12.755378	47.691742	4.249673	0.000000	-1.275177	0.000000	0.000000	0.000000	0.453839	0.000048	-0.390936	0.000000	0.000000	4.000000	44.000000	0.000000
3555.822999	-0.071511	0.570986	0.082438	72.661453	-12.602173	48.553722	4.184517	0.000000	-1.350817	0.000000	0.000000	0.000000	0.441793	-0.001378	-0.375572	0.000000	0.000000	4.000000	44.000000	0.000000
3555.826333	-0.071511	0.570986	0.082438	72.661453	-12.602173	48.553722	4.184517	0.000000	-1.350817	0.000000	0.000000	0.000000	0.441793	-0.001378	-0.375572	0.000000	0.000000	4.000000	44.000000	0.000000
3555.829666	-0.071511	0.570986	0.082438	72.661453	-12.602173	48.553722	4.184517	0.000000	-1.350817	0.000000	0.000000	0.000000	0.441793	-0.001378	-0.375572	0.000000	0.000000	4.000000	44.000000	0.000000
3555.832999	-0.070085	0.571004	0.081293	72.701836	-12.475428	49.199718	4.121922	0.000000	-1.424449	0.000000	0.000000	0.000000	0.427780	0.005400	-0.343627	0.000000	0.000000	4.000000	44.000000	0.000000
3555.836333	-0.070085	0.571004	0.081293	72.701836	-12.475428	49.199718	4.121922	0.000000	-1.424449	0.000000	0.000000	0.000000	0.427780	0.005400	-0.343627	0.000000	0.000000	4.000000	44.000000	0.000000
3555.839666	-0.070085	0.571004	0.081293	72.701836	-12.475428	49.199718	4.121922	0.000000	-1.424449	0.000000	0.000000	0.000000	0.427780	0.005400	-0.343627	0.000000	0.000000	4.000000	44.000000	0.000000
3555.842999	-0.068642	0.571010	0.080168	72.770432	-12.358974	49.458496	4.064651	0.000000	-1.495745	0.000000	0.000000	0.000000	0.432919	0.001666	-0.337519	0.000000	0.000000	4.000000	44.000000	0.000000
3555.846333	-0.068642	0.571010	0.080168	72.770432	-12.358974	49.458496	4.064651	0.000000	-1.495745	0.000000	0.000000	0.000000	0.432919	0.001666	-0.337519	0.000000	0.000000	4.000000	44.000000	0.000000
3555.849666	-0.068642	0.571010	0.080168	72.770432	-12.358974	49.458496	4.064651	0.000000	-1.495745	0.000000	0.000000	0.000000	0.432919	0.001666	-0.337519	0.000000	0.000000	4.000000	44.000000	0.000000
3555.852999	-0.067154	0.570984	0.079050	72.845245	-12.239018	49.659386	4.008398	0.000000	-1.567899	0.000000	0.000000	0.000000	0.446294	-0.007669	-0.335352	0.000000	0.000000	4.000000	44.000000	0.000000
3555.856333	-0.067154	0.570984	0.079050	72.845245	-12.239018	49.659386	4.008398	0.000000	-1.567899	0.000000	0.000000	0.000000	0.446294	-0.007669	-0.335352	0.000000	0.000000	4.000000	44.000000	0.000000
3555.859666	-0.067154	0.570984	0.079050	72.845245	-12.239018	49.659386	4.008398	0.000000	-1.567899	0.000000	0.000000	0.000000	0.446294	-0.007669	-0.335352	0.000000	0.000000	4.000000	44.000000	0.000000
3555.862999	-0.065691	0.570852	0.077865	72.935669	-12.126534	50.078697	3.952506	0.000000	-1.642281	0.000000	0.000000	0.000000	0.439120	-0.039549	-0.355643	0.000000	0.000000	4.000000	44.000000	0.000000
3555.866333	-0.065691	0.570852	0.077865	72.935669	-12.126534	50.078697	3.952506	0.000000	-1.642281	0.000000	0.000000	0.000000	0.439120	-0.039549	-0.355643	0.000000	0.000000	4.000000	44.000000	0.000000
3555.869666	-0.065691	0.570852	0.077865	72.935669	-12.126534	50.078697	3.952506	0.000000	-1.642281	0.000000	0.000000	0.000000	0.439120	-0.039549	-0.355643	0.000000	0.000000	4.000000	44.000000	0.000000
3555.872999	-0.064200	0.570644	0.076611	73.038544	-12.015278	50.860889	3.893232	0.000000	-1.715468	0.000000	0.000000	0.000000	0.447302	-0.062452	-0.376009	0.000000	0.000000	4.000000	44.000000	0.000000
3555.876333	-0.064200	0.570644	0.076611	73.038544	-12.015278	50.860889	3.893232	0.000000	-1.715468	0.000000	0.000000	0.000000	0.447302	-0.062452	-0.376009	0.000000	0.000000	4.000000	44.000000	0.000000
3555.879666	-0.064200	0.570644	0.076611	73.038544	-12.015278	50.860889	3.893232	0.000000	-1.715468	0.000000	0.000000	0.000000	0.447302	-0.062452	-0.376009	0.000000	0.000000	4.000000	44.000000	0.000000
3555.882999	-0.062751	0.570362	0.075219	73.153885	-11.913574	51.902050	3.830564	0.000000	-1.790018	0.000000	0.000000	0.000000	0.434709	-0.084569	-0.417656	0.000000	0.000000	4.000000	44.000000	0.000000
3555.886333	-0.062751	0.570362	0.075219	73.153885	-11.913574	51.902050	3.830564	0.000000	-1.790018	0.000000	0.000000	0.000000	0.434709	-0.084569	-0.417656	0.000000	0.000000	4.000000	44.000000	0.000000
3555.889666	-0.062751	0.570362	0.075219	73.153885	-11.913574	51.902050	3.830564	0.000000	-1.790018	0.000000	0.000000	0.000000	0.434709	-0.084569	-0.417656	0.000000	0.000000	4.000000	44.000000	0.000000
3555.892999	-0.061352	0.570053	0.073759	73.278419	-11.824850	53.005581	3.760954	0.000000	-1.862470	0.000000	0.000000	0.000000	0.419495	-0.092934	-0.437895	0.000000	0.000000	4.000000	44.000000	0.000000
3555.896333	-0.061352	0.570053	0.073759	73.278419	-11.824850	53.005581	3.760954	0.000000	-1.862470	0.000000	0.000000	0.000000	0.419495	-0.092934	-0.437895	0.000000	0.000000	4.000000	44.000000	0.000000
3555.899666	-0.061352	0.570053	0.073759	73.278419	-11.824850	53.005581	3.760954	0.000000	-1.862470	0.000000	0.000000	0.000000	0.419495	-0.092934	-0.437895	0.000000	0.000000	4.000000	44.000000	0.000000
3555.902999	-0.060009	0.569723	0.072271	73.403938	-11.735141	53.954964	3.687972	0.000000	-1.932385	0.000000	0.000000	0.000000	0.402970	-0.098753	-0.446406	0.000000	0.000000	4.000000	44.000000	0.000000
3555.906333	-0.060009	0.569723	0.072271	73.403938	-11.735141	53.954964	3.687972	0.000000	-1.932385	0.000000	0.000000	0.000000	0.402970	-0.098753	-0.446406	0.000000	0.000000	4.000000	44.000000	0.000000
3555.909666	-0.060009	0.569723	0.072271	73.403938	-11.735141	53.954964	3.687972	0.000000	-1.932385	0.000000	0.000000	0.000000	0.402970	-0.098753	-0.446406	0.000000	0.000000	4.000000	44.000000	0.000000
3555.912999	-0.058670	0.569404	0.070755	73.517944	-11.643420	54.757252	3.613571	0.000000	-1.999547	0.000000	0.000000	0.000000	0.401777	-0.095850	-0.454991	0.000000	0.000000	4.000000	44.000000	0.000000
3555.916333	-0.058670	0.569404	0.070755	73.517944	-11.643420	54.757252	3.613571	0.000000	-1.999547	0.000000	0.000000	0.000000	0.401777	-0.095850	-0.454991	0.000000	0.000000	4.000000	44.000000	0.000000
3555.919666	-0.058670	0.569404	0.070755	73.517944	-11.643420	54.757252	3.613571	0.000000	-1.999547	0.000000	0.000000	0.000000	0.401777	-0.095850	-0.454991	0.000000	0.000000	4.000000	44.000000	0.000000
3555.922999	-0.057342	0.569063	0.069277	73.590454	-11.539907	55.427902	3.537739	0.000000	-2.066510	0.000000	0.000000	0.000000	0.398313	-0.102270	-0.443240	0.000000	0.000000	4.000000	44.000000	0.000000
3555.926333	-0.057342	0.569063	0.069277	73.590454	-11.539907	55.427902	3.537739	0.000000	-2.066510	0.000000	0.000000	0.000000	0.398313	-0.102270	-0.443240	0.000000	0.000000	4.000000	44.000000	0.000000
3555.929666	-0.057342	0.569063	0.069277	73.590454	-11.539907	55.427902	3.537739	0.000000	-2.066510	0.000000	0.000000	0.000000	0.398313	-0.102270	-0.443240	0.000000	0.000000	4.000000	44.000000	0.000000
3555.932999	-0.056042	0.568684	0.067758	73.620979	-11.415910	55.966461	3.463866	0.000000	-2.132896	0.000000	0.000000	0.000000	0.389965	-0.113587	-0.455767	0.000000	0.000000	4.000000	44.000000	0.000000
3555.936333	-0.056042	0.568684	0.067758	73.620979	-11.415910	55.966461	3.463866	0.000000	-2.132896	0.000000	0.000000	0.000000	0.389965	-0.113587	-0.455767	0.000000	0.000000	4.000000	44.000000	0.000000
3555.939666	-0.056042	0.568684	0.067758	73.620979	-11.415910	55.966461	3.463866	0.000000	-2.132896	0.000000	0.000000	0.000000	0.389965	-0.113587	-0.455767	0.000000	0.000000	4.000000	44.000000	0.000000
3555.942999	-0.054822	0.568258	0.066215	73.614243	-11.274635	56.400959	3.387905	0.000000	-2.197890	0.000000	0.000000	0.000000	0.365999	-0.127903	-0.463073	0.000000	0.000000	4.000000	44.000000	0.000000
3555.946333	-0.054822	0.568258	0.066215	73.614243	-11.274635	56.400959	3.387905	0.000000	-2.197890	0.000000	0.000000	0.000000	0.365999	-0.127903	-0.463073	0.000000	0.000000	4.000000	44.000000	0.000000
3555.949666	-0.054822	0.568258	0.066215	73.614243	-11.274635	56.400959	3.387905	0.000000	-2.197890	0.000000	0.000000	0.000000	0.365999	-0.127903	-0.463073	0.000000	0.000000	4.000000	44.000000	0.000000
3555.952999	-0.053705	0.567766	0.064628	73.579330	-11.130191	56.832859	3.310726	0.000000	-2.258890	0.000000	0.000000	0.000000	0.335293	-0.147636	-0.476049	0.000000	0.000000	4.000000	44.000000	0.000000
3555.956333	-0.053705	0.567766	0.064628	73.579330	-11.130191	56.832859	3.310726	0.000000	-2.258890	0.000000	0.000000	0.000000	0.335293	-0.147636	-0.476049	0.000000	0.000000	4.000000	44.000000	0.000000
3555.959666	-0.053705	0.567766	0.064628	73.579330	-11.130191	56.832859	3.310726	0.000000	-2.258890	0.000000	0.000000	0.000000	0.335293	-0.147636	-0.476049	0.000000	0.000000	4.000000	44.000000	0.000000
3555.962999	-0.052684	0.567229	0.062952	73.516983	-10.985462	57.245922	3.231384	0.000000	-2.314772	0.000000	0.000000	0.000000	0.306201	-0.161158	-0.502577	0.000000	0.000000	4.000000	44.000000	0.000000
3555.966333	-0.052684	0.567229	0.062952	73.516983	-10.985462	57.245922	3.231384	0.000000	-2.314772	0.000000	0.000000	0.000000	0.306201	-0.161158	-0.502577	0.000000	0.000000	4.000000	44.000000	0.000000
3555.969666	-0.052684	0.567229	0.062952	73.516983	-10.985462	57.245922	3.231384	0.000000	-2.314772	0.000000	0.000000	0.000000	0.306201	-0.161158	-0.502577	0.000000	0.000000	4.000000	44.000000	0.000000
3555.972999	-0.051765	0.566674	0.061245	73.443459	-10.841247	57.670677	3.147621	0.000000	-2.365806	0.000000	0.000000	0.000000	0.275610	-0.166546	-0.512190	0.000000	0.000000	4.000000	44.000000	0.000000
3555.976333	-0.051765	0.566674	0.061245	73.443459	-10.841247	57.670677	3.147621	0.000000	-2.365806	0.000000	0.000000	0.000000	0.275610	-0.166546	-0.512190	0.000000	0.000000	4.000000	44.000000	0.000000
3555.979666	-0.051765	0.566674	0.061245	73.443459	-10.841247	57.670677	3.147621	0.000000	-2.365806	0.000000	0.000000	0.000000	0.275610	-0.166546	-0.512190	0.000000	0.000000	4.000000	44.000000	0.000000
3555.982999	-0.050894	0.566045	0.059460	73.358612	-10.696516	58.053051	3.062256	0.000000	-2.411741	0.000000	0.000000	0.000000	0.261499	-0.188432	-0.535406	0.000000	0.000000	4.000000	44.000000	0.000000
3555.986333	-0.050894	0.566045	0.059460	73.358612	-10.696516	58.053051	3.062256	0.000000	-2.411741	0.000000	0.000000	0.000000	0.261499	-0.188432	-0.535406	0.000000	0.000000	4.000000	44.000000	0.000000
3555.989666	-0.050894	0.566045	0.059460	73.358612	-10.696516	58.053051	3.062256	0.000000	-2.411741	0.000000	0.000000	0.000000	0.261499	-0.188432	-0.535406	0.000000	0.000000	4.000000	44.000000	0.000000
3555.992999	-0.049997	0.565363	0.057622	73.270767	-10.547467	58.365005	2.973022	0.000000	-2.455324	0.000000	0.000000	0.000000	0.268977	-0.204637	-0.551540	0.000000	0.000000	4.000000	44.000000	0.000000
3555.996333	-0.049997	0.565363	0.057622	73.270767	-10.547467	58.365005	2.973022	0.000000	-2.455324	0.000000	0.000000	0.000000	0.268977	-0.204637	-0.551540	0.000000	0.000000	4.000000	44.000000	0.000000
3555.999666	-0.049997	0.565363	0.057622	73.270767	-10.547467	58.365005	2.973022	0.000000	-2.455324	0.000000	0.000000	0.000000	0.268977	-0.204637	-0.551540	0.000000	0.000000	4.000000	44.000000	0.000000
3556.002999	-0.049102	0.564646	0.055744	73.169571	-10.383822	58.686741	2.881099	0.000000	-2.500153	0.000000	0.000000	0.000000	0.268529	-0.215224	-0.563473	0.000000	0.000000	4.000000	44.000000	0.000000
3556.006333	-0.049102	0.564646	0.055744	73.169571	-10.383822	58.686741	2.881099	0.000000	-2.500153	0.000000	0.000000	0.000000	0.268529	-0.215224	-0.563473	0.000000	0.000000	4.000000	44.000000	0.000000
3556.009666	-0.049102	0.564646	0.055744	73.169571	-10.383822	58.686741	2.881099	0.000000	-2.500153	0.000000	0.000000	0.000000	0.268529	-0.215224	-0.563473	0.000000	0.000000	4.000000	44.000000	0.000000
3556.012999	-0.048158	0.563875	0.053813	73.052132	-10.215521	58.971600	2.787187	0.000000	-2.544908	0.000000	0.000000	0.000000	0.283080	-0.231156	-0.579254	0.000000	0.000000	4.000000	44.000000	0.000000
3556.016333	-0.048158	0.563875	0.053813	73.052132	-10.215521	58.971600	2.787187	0.000000	-2.544908	0.000000	0.000000	0.000000	0.283080	-0.231156	-0.579254	0.000000	0.000000	4.000000	44.000000	0.000000
3556.019666	-0.048158	0.563875	0.053813	73.052132	-10.215521	58.971600	2.787187	0.000000	-2.544908	0.000000	0.000000	0.000000	0.283080	-0.231156	-0.579254	0.000000	0.000000	4.000000	44.000000	0.000000
3556.022999	-0.047144	0.563070	0.051848	72.883423	-10.017896	59.212708	2.690644	0.000000	-2.592088	0.000000	0.000000	0.000000	0.304179	-0.241483	-0.589477	0.000000	0.000000	4.000000	44.000000	0.000000
3556.026333	-0.047144	0.563070	0.051848	72.883423	-10.017896	59.212708	2.690644	0.000000	-2.592088	0.000000	0.000000	0.000000	0.304179	-0.241483	-0.589477	0.000000	0.000000	4.000000	44.000000	0.000000
3556.029666	-0.047144	0.563070	0.051848	72.883423	-10.017896	59.212708	2.690644	0.000000	-2.592088	0.000000	0.000000	0.000000	0.304179	-0.241483	-0.589477	0.000000	0.000000	4.000000	44.000000	0.000000
3556.032999	-0.046159	0.562250	0.049857	72.643219	-9.799871	59.433979	2.592398	0.000000	-2.642785	0.000000	0.000000	0.000000	0.295627	-0.246253	-0.597416	0.000000	0.000000	4.000000	44.000000	0.000000
3556.036333	-0.046159	0.562250	0.049857	72.643219	-9.799871	59.433979	2.592398	0.000000	-2.642785	0.000000	0.000000	0.000000	0.295627	-0.246253	-0.597416	0.000000	0.000000	4.000000	44.000000	0.000000
3556.039666	-0.046159	0.562250	0.049857	72.643219	-9.799871	59.433979	2.592398	0.000000	-2.642785	0.000000	0.000000	0.000000	0.295627	-0.246253	-0.597416	0.000000	0.000000	4.000000	44.000000	0.000000
3556.042999	-0.045205	0.561449	0.047873	72.343155	-9.564498	59.738079	2.492829	0.000000	-2.692056	0.000000	0.000000	0.000000	0.286207	-0.240206	-0.595011	0.000000	0.000000	4.000000	44.000000	0.000000
3556.046333	-0.045205	0.561449	0.047873	72.343155	-9.564498	59.738079	2.492829	0.000000	-2.692056	0.000000	0.000000	0.000000	0.286207	-0.240206	-0.595011	0.000000	0.000000	4.000000	44.000000	0.000000
3556.049666	-0.045205	0.561449	0.047873	72.343155	-9.564498	59.738079	2.492829	0.000000	-2.692056	0.000000	0.000000	0.000000	0.286207	-0.240206	-0.595011	0.000000	0.000000	4.000000	44.000000	0.000000
3556.052999	-0.044328	0.560650	0.045877	72.026894	-9.335839	60.163078	2.393660	0.000000	-2.739757	0.000000	0.000000	0.000000	0.263009	-0.239581	-0.598955	0.000000	0.000000	4.000000	44.000000	0.000000
3556.056333	-0.044328	0.560650	0.045877	72.026894	-9.335839	60.163078	2.393660	0.000000	-2.739757	0.000000	0.000000	0.000000	0.263009	-0.239581	-0.598955	0.000000	0.000000	4.000000	44.000000	0.000000
3556.059666	-0.044328	0.560650	0.045877	72.026894	-9.335839	60.163078	2.393660	0.000000	-2.739757	0.000000	0.000000	0.000000	0.263009	-0.239581	-0.598955	0.000000	0.000000	4.000000	44.000000	0.000000
3556.062999	-0.043482	0.559844	0.043895	71.722015	-9.118839	60.715027	2.293834	0.000000	-2.783592	0.000000	0.000000	0.000000	0.253733	-0.241815	-0.594646	0.000000	0.000000	4.000000	44.000000	0.000000
3556.066333	-0.043482	0.559844	0.043895	71.722015	-9.118839	60.715027	2.293834	0.000000	-2.783592	0.000000	0.000000	0.000000	0.253733	-0.241815	-0.594646	0.000000	0.000000	4.000000	44.000000	0.000000
3556.069666	-0.043482	0.559844	0.043895	71.722015	-9.118839	60.715027	2.293834	0.000000	-2.783592	0.000000	0.000000	0.000000	0.253733	-0.241815	-0.594646	0.000000	0.000000	4.000000	44.000000	0.000000
3556.072999	-0.042638	0.559032	0.041866	71.443192	-8.914743	61.190697	2.194727	0.000000	-2.825881	0.000000	0.000000	0.000000	0.253294	-0.243627	-0.608697	0.000000	0.000000	4.000000	44.000000	0.000000
3556.076333	-0.042638	0.559032	0.041866	71.443192	-8.914743	61.190697	2.194727	0.000000	-2.825881	0.000000	0.000000	0.000000	0.253294	-0.243627	-0.608697	0.000000	0.000000	4.000000	44.000000	0.000000
3556.079666	-0.042638	0.559032	0.041866	71.443192	-8.914743	61.190697	2.194727	0.000000	-2.825881	0.000000	0.000000	0.000000	0.253294	-0.243627	-0.608697	0.000000	0.000000	4.000000	44.000000	0.000000
3556.082999	-0.041823	0.558195	0.039834	71.201965	-8.729141	61.475727	2.093277	0.000000	-2.868096	0.000000	0.000000	0.000000	0.244568	-0.251103	-0.609604	0.000000	0.000000	4.000000	44.000000	0.000000
3556.086333	-0.041823	0.558195	0.039834	71.201965	-8.729141	61.475727	2.093277	0.000000	-2.868096	0.000000	0.000000	0.000000	0.244568	-0.251103	-0.609604	0.000000	0.000000	4.000000	44.000000	0.000000
3556.089666	-0.041823	0.558195	0.039834	71.201965	-8.729141	61.475727	2.093277	0.000000	-2.868096	0.000000	0.000000	0.000000	0.244568	-0.251103	-0.609604	0.000000	0.000000	4.000000	44.000000	0.000000
3556.092999	-0.041038	0.557324	0.037822	70.998352	-8.560805	61.603260	1.991677	0.000000	-2.908857	0.000000	0.000000	0.000000	0.235356	-0.261323	-0.603597	0.000000	0.000000	4.000000	44.000000	0.000000
3556.096333	-0.041038	0.557324	0.037822	70.998352	-8.560805	61.603260	1.991677	0.000000	-2.908857	0.000000	0.000000	0.000000	0.235356	-0.261323	-0.603597	0.000000	0.000000	4.000000	44.000000	0.000000
3556.099666	-0.041038	0.557324	0.037822	70.998352	-8.560805	61.603260	1.991677	0.000000	-2.908857	0.000000	0.000000	0.000000	0.235356	-0.261323	-0.603597	0.000000	0.000000	4.000000	44.000000	0.000000
3556.102999	-0.040304	0.556411	0.035787	70.830872	-8.407865	61.718655	1.891077	0.000000	-2.948083	0.000000	0.000000	0.000000	0.220236	-0.273857	-0.610360	0.000000	0.000000	4.000000	44.000000	0.000000
3556.106333	-0.040304	0.556411	0.035787	70.830872	-8.407865	61.718655	1.891077	0.000000	-2.948083	0.000000	0.000000	0.000000	0.220236	-0.273857	-0.610360	0.000000	0.000000	4.000000	44.000000	0.000000
3556.109666	-0.040304	0.556411	0.035787	70.830872	-8.407865	61.718655	1.891077	0.000000	-2.948083	0.000000	0.000000	0.000000	0.220236	-0.273857	-0.610360	0.000000	0.000000	4.000000	44.000000	0.000000
3556.112999	-0.039645	0.555448	0.033751	70.694145	-8.276418	61.871807	1.789350	0.000000	-2.984789	0.000000	0.000000	0.000000	0.197727	-0.289054	-0.610797	0.000000	0.000000	4.000000	44.000000	0.000000
3556.116333	-0.039645	0.555448	0.033751	70.694145	-8.276418	61.871807	1.789350	0.000000	-2.984789	0.000000	0.000000	0.000000	0.197727	-0.289054	-0.610797	0.000000	0.000000	4.000000	44.000000	0.000000
3556.119666	-0.039645	0.555448	0.033751	70.694145	-8.276418	61.871807	1.789350	0.000000	-2.984789	0.000000	0.000000	0.000000	0.197727	-0.289054	-0.610797	0.000000	0.000000	4.000000	44.000000	0.000000
3556.122999	-0.039109	0.554469	0.031745	70.586967	-8.156244	62.166389	1.687551	0.000000	-3.017744	0.000000	0.000000	0.000000	0.160714	-0.293519	-0.601671	0.000000	0.000000	4.000000	44.000000	0.000000
3556.126333	-0.039109	0.554469	0.031745	70.586967	-8.156244	62.166389	1.687551	0.000000	-3.017744	0.000000	0.000000	0.000000	0.160714	-0.293519	-0.601671	0.000000	0.000000	4.000000	44.000000	0.000000
3556.129666	-0.039109	0.554469	0.031745	70.586967	-8.156244	62.166389	1.687551	0.000000	-3.017744	0.000000	0.000000	0.000000	0.160714	-0.293519	-0.601671	0.000000	0.000000	4.000000	44.000000	0.000000
3556.132999	-0.038665	0.553443	0.029673	70.507202	-8.020641	62.579491	1.587272	0.000000	-3.044529	0.000000	0.000000	0.000000	0.133465	-0.307998	-0.621791	0.000000	0.000000	4.000000	44.000000	0.000000
3556.136333	-0.038665	0.553443	0.029673	70.507202	-8.020641	62.579491	1.587272	0.000000	-3.044529	0.000000	0.000000	0.000000	0.133465	-0.307998	-0.621791	0.000000	0.000000	4.000000	44.000000	0.000000
3556.139666	-0.038665	0.553443	0.029673	70.507202	-8.020641	62.579491	1.587272	0.000000	-3.044529	0.000000	0.000000	0.000000	0.133465	-0.307998	-0.621791	0.000000	0.000000	4.000000	44.000000	0.000000
3556.142999	-0.038363	0.552402	0.027629	70.442230	-7.826852	63.053452	1.483641	0.000000	-3.066774	0.000000	0.000000	0.000000	0.090374	-0.312240	-0.613086	0.000000	0.000000	4.000000	44.000000	0.000000
3556.146333	-0.038363	0.552402	0.027629	70.442230	-7.826852	63.053452	1.483641	0.000000	-3.066774	0.000000	0.000000	0.000000	0.090374	-0.312240	-0.613086	0.000000	0.000000	4.000000	44.000000	0.000000
3556.149666	-0.038363	0.552402	0.027629	70.442230	-7.826852	63.053452	1.483641	0.000000	-3.066774	0.000000	0.000000	0.000000	0.090374	-0.312240	-0.613086	0.000000	0.000000	4.000000	44.000000	0.000000
3556.152999	-0.038176	0.551322	0.025558	70.373978	-7.575371	63.510883	1.381460	0.000000	-3.081836	0.000000	0.000000	0.000000	0.056093	-0.324000	-0.621476	0.000000	0.000000	4.000000	44.000000	0.000000
3556.156333	-0.038176	0.551322	0.025558	70.373978	-7.575371	63.510883	1.381460	0.000000	-3.081836	0.000000	0.000000	0.000000	0.056093	-0.324000	-0.621476	0.000000	0.000000	4.000000	44.000000	0.000000
3556.159666	-0.038176	0.551322	0.025558	70.373978	-7.575371	63.510883	1.381460	0.000000	-3.081836	0.000000	0.000000	0.000000	0.056093	-0.324000	-0.621476	0.000000	0.000000	4.000000	44.000000	0.000000
3556.162999	-0.038079	0.550230	0.023455	70.268127	-7.279005	63.981861	1.277880	0.000000	-3.091185	0.000000	0.000000	0.000000	0.029230	-0.327656	-0.630916	0.000000	0.000000	4.000000	44.000000	0.000000
3556.166333	-0.038079	0.550230	0.023455	70.268127	-7.279005	63.981861	1.277880	0.000000	-3.091185	0.000000	0.000000	0.000000	0.029230	-0.327656	-0.630916	0.000000	0.000000	4.000000	44.000000	0.000000
3556.169666	-0.038079	0.550230	0.023455	70.268127	-7.279005	63.981861	1.277880	0.000000	-3.091185	0.000000	0.000000	0.000000	0.029230	-0.327656	-0.630916	0.000000	0.000000	4.000000	44.000000	0.000000
3556.172999	-0.038072	0.549116	0.021343	70.079865	-6.947688	64.521721	1.172728	0.000000	-3.096056	0.000000	0.000000	0.000000	0.002179	-0.334000	-0.633444	0.000000	0.000000	4.000000	44.000000	0.000000
3556.176333	-0.038072	0.549116	0.021343	70.079865	-6.947688	64.521721	1.172728	0.000000	-3.096056	0.000000	0.000000	0.000000	0.002179	-0.334000	-0.633444	0.000000	0.000000	4.000000	44.000000	0.000000
3556.179666	-0.038072	0.549116	0.021343	70.079865	-6.947688	64.521721	1.172728	0.000000	-3.096056	0.000000	0.000000	0.000000	0.002179	-0.334000	-0.633444	0.000000	0.000000	4.000000	44.000000	0.000000
3556.182999	-0.038152	0.547965	0.019205	69.804947	-6.593246	65.126686	1.067154	0.000000	-3.096420	0.000000	0.000000	0.000000	-0.024069	-0.345294	-0.641489	0.000000	0.000000	4.000000	44.000000	0.000000
3556.186333	-0.038152	0.547965	0.019205	69.804947	-6.593246	65.126686	1.067154	0.000000	-3.096420	0.000000	0.000000	0.000000	-0.024069	-0.345294	-0.641489	0.000000	0.000000	4.000000	44.000000	0.000000
3556.189666	-0.038152	0.547965	0.019205	69.804947	-6.593246	65.126686	1.067154	0.000000	-3.096420	0.000000	0.000000	0.000000	-0.024069	-0.345294	-0.641489	0.000000	0.000000	4.000000	44.000000	0.000000
3556.192999	-0.038281	0.546810	0.017144	69.430405	-6.260464	65.710884	0.960239	0.000000	-3.092408	0.000000	0.000000	0.000000	-0.038877	-0.346678	-0.618172	0.000000	0.000000	4.000000	44.000000	0.000000
3556.196333	-0.038281	0.546810	0.017144	69.430405	-6.260464	65.710884	0.960239	0.000000	-3.092408	0.000000	0.000000	0.000000	-0.038877	-0.346678	-0.618172	0.000000	0.000000	4.000000	44.000000	0.000000
3556.199666	-0.038281	0.546810	0.017144	69.430405	-6.260464	65.710884	0.960239	0.000000	-3.092408	0.000000	0.000000	0.000000	-0.038877	-0.346678	-0.618172	0.000000	0.000000	4.000000	44.000000	0.000000
3556.202999	-0.038483	0.545744	0.015164	68.979538	-5.947778	66.286552	0.857210	0.000000	-3.085928	0.000000	0.000000	0.000000	-0.060389	-0.319641	-0.594128	0.000000	0.000000	4.000000	44.000000	0.000000
3556.206333	-0.038483	0.545744	0.015164	68.979538	-5.947778	66.286552	0.857210	0.000000	-3.085928	0.000000	0.000000	0.000000	-0.060389	-0.319641	-0.594128	0.000000	0.000000	4.000000	44.000000	0.000000
3556.209666	-0.038483	0.545744	0.015164	68.979538	-5.947778	66.286552	0.857210	0.000000	-3.085928	0.000000	0.000000	0.000000	-0.060389	-0.319641	-0.594128	0.000000	0.000000	4.000000	44.000000	0.000000
3556.212999	-0.038737	0.544750	0.013313	68.494926	-5.649432	66.878830	0.758189	0.000000	-3.075864	0.000000	0.000000	0.000000	-0.076178	-0.298363	-0.555312	0.000000	0.000000	4.000000	44.000000	0.000000
3556.216333	-0.038737	0.544750	0.013313	68.494926	-5.649432	66.878830	0.758189	0.000000	-3.075864	0.000000	0.000000	0.000000	-0.076178	-0.298363	-0.555312	0.000000	0.000000	4.000000	44.000000	0.000000
3556.219666	-0.038737	0.544750	0.013313	68.494926	-5.649432	66.878830	0.758189	0.000000	-3.075864	0.000000	0.000000	0.000000	-0.076178	-0.298363	-0.555312	0.000000	0.000000	4.000000	44.000000	0.000000
3556.222999	-0.038974	0.543860	0.011570	68.025063	-5.365348	67.473442	0.665637	0.000000	-3.063167	0.000000	0.000000	0.000000	-0.071212	-0.266980	-0.522922	0.000000	0.000000	4.000000	44.000000	0.000000
3556.226333	-0.038974	0.543860	0.011570	68.025063	-5.365348	67.473442	0.665637	0.000000	-3.063167	0.000000	0.000000	0.000000	-0.071212	-0.266980	-0.522922	0.000000	0.000000	4.000000	44.000000	0.000000
3556.229666	-0.038974	0.543860	0.011570	68.025063	-5.365348	67.473442	0.665637	0.000000	-3.063167	0.000000	0.000000	0.000000	-0.071212	-0.266980	-0.522922	0.000000	0.000000	4.000000	44.000000	0.000000
3556.232999	-0.039261	0.543006	0.009921	67.591660	-5.118202	68.034836	0.578483	0.000000	-3.051299	0.000000	0.000000	0.000000	-0.086150	-0.256249	-0.494642	0.000000	0.000000	4.000000	44.000000	0.000000
3556.236333	-0.039261	0.543006	0.009921	67.591660	-5.118202	68.034836	0.578483	0.000000	-3.051299	0.000000	0.000000	0.000000	-0.086150	-0.256249	-0.494642	0.000000	0.000000	4.000000	44.000000	0.000000
3556.239666	-0.039261	0.543006	0.009921	67.591660	-5.118202	68.034836	0.578483	0.000000	-3.051299	0.000000	0.000000	0.000000	-0.086150	-0.256249	-0.494642	0.000000	0.000000	4.000000	44.000000	0.000000
3556.242999	-0.039571	0.542162	0.008308	67.206528	-4.906515	68.571678	0.496043	0.000000	-3.036940	0.000000	0.000000	0.000000	-0.092869	-0.252951	-0.483794	0.000000	0.000000	4.000000	44.000000	0.000000
3556.246333	-0.039571	0.542162	0.008308	67.206528	-4.906515	68.571678	0.496043	0.000000	-3.036940	0.000000	0.000000	0.000000	-0.092869	-0.252951	-0.483794	0.000000	0.000000	4.000000	44.000000	0.000000
3556.249666	-0.039571	0.542162	0.008308	67.206528	-4.906515	68.571678	0.496043	0.000000	-3.036940	0.000000	0.000000	0.000000	-0.092869	-0.252951	-0.483794	0.000000	0.000000	4.000000	44.000000	0.000000
3556.252999	-0.039939	0.541248	0.006635	66.876175	-4.717083	69.100258	0.415410	0.000000	-3.021462	0.000000	0.000000	0.000000	-0.110360	-0.274458	-0.502037	0.000000	0.000000	4.000000	44.000000	0.000000
3556.256333	-0.039939	0.541248	0.006635	66.876175	-4.717083	69.100258	0.415410	0.000000	-3.021462	0.000000	0.000000	0.000000	-0.110360	-0.274458	-0.502037	0.000000	0.000000	4.000000	44.000000	0.000000
3556.259666	-0.039939	0.541248	0.006635	66.876175	-4.717083	69.100258	0.415410	0.000000	-3.021462	0.000000	0.000000	0.000000	-0.110360	-0.274458	-0.502037	0.000000	0.000000	4.000000	44.000000	0.000000
3556.262999	-0.040408	0.540262	0.004896	66.623215	-4.566966	69.590202	0.331738	0.000000	-3.003069	0.000000	0.000000	0.000000	-0.140727	-0.295675	-0.521670	0.000000	0.000000	4.000000	44.000000	0.000000
3556.266333	-0.040408	0.540262	0.004896	66.623215	-4.566966	69.590202	0.331738	0.000000	-3.003069	0.000000	0.000000	0.000000	-0.140727	-0.295675	-0.521670	0.000000	0.000000	4.000000	44.000000	0.000000
3556.269666	-0.040408	0.540262	0.004896	66.623215	-4.566966	69.590202	0.331738	0.000000	-3.003069	0.000000	0.000000	0.000000	-0.140727	-0.295675	-0.521670	0.000000	0.000000	4.000000	44.000000	0.000000
3556.272999	-0.040907	0.539199	0.003054	66.440178	-4.454676	70.031593	0.244793	0.000000	-2.979614	0.000000	0.000000	0.000000	-0.149850	-0.318884	-0.552469	0.000000	0.000000	4.000000	44.000000	0.000000
3556.276333	-0.040907	0.539199	0.003054	66.440178	-4.454676	70.031593	0.244793	0.000000	-2.979614	0.000000	0.000000	0.000000	-0.149850	-0.318884	-0.552469	0.000000	0.000000	4.000000	44.000000	0.000000
3556.279666	-0.040907	0.539199	0.003054	66.440178	-4.454676	70.031593	0.244793	0.000000	-2.979614	0.000000	0.000000	0.000000	-0.149850	-0.318884	-0.552469	0.000000	0.000000	4.000000	44.000000	0.000000
3556.282999	-0.041445	0.538141	0.001203	66.327927	-4.373440	70.425835	0.152715	0.000000	-2.954639	0.000000	0.000000	0.000000	-0.161222	-0.317309	-0.555298	0.000000	0.000000	4.000000	44.000000	0.000000
3556.286333	-0.041445	0.538141	0.001203	66.327927	-4.373440	70.425835	0.152715	0.000000	-2.954639	0.000000	0.000000	0.000000	-0.161222	-0.317309	-0.555298	0.000000	0.000000	4.000000	44.000000	0.000000
3556.289666	-0.041445	0.538141	0.001203	66.327927	-4.373440	70.425835	0.152715	0.000000	-2.954639	0.000000	0.000000	0.000000	-0.161222	-0.317309	-0.555298	0.000000	0.000000	4.000000	44.000000	0.000000
3556.292999	-0.042049	0.537195	-0.000569	66.249184	-4.320257	70.775436	0.060165	0.000000	-2.927769	0.000000	0.000000	0.000000	-0.181423	-0.283872	-0.531690	0.000000	0.000000	4.000000	44.000000	0.000000
3556.296333	-0.042049	0.537195	-0.000569	66.249184	-4.320257	70.775436	0.060165	0.000000	-2.927769	0.000000	0.000000	0.000000	-0.181423	-0.283872	-0.531690	0.000000	0.000000	4.000000	44.000000	0.000000
3556.299666	-0.042049	0.537195	-0.000569	66.249184	-4.320257	70.775436	0.060165	0.000000	-2.927769	0.000000	0.000000	0.000000	-0.181423	-0.283872	-0.531690	0.000000	0.000000	4.000000	44.000000	0.000000
3556.302999	-0.042713	0.536397	-0.002114	66.196159	-4.285422	71.104866	-0.028450	0.000000	-2.897532	0.000000	0.000000	0.000000	-0.199176	-0.239379	-0.463537	0.000000	0.000000	4.000000	44.000000	0.000000
3556.306333	-0.042713	0.536397	-0.002114	66.196159	-4.285422	71.104866	-0.028450	0.000000	-2.897532	0.000000	0.000000	0.000000	-0.199176	-0.239379	-0.463537	0.000000	0.000000	4.000000	44.000000	0.000000
3556.309666	-0.042713	0.536397	-0.002114	66.196159	-4.285422	71.104866	-0.028450	0.000000	-2.897532	0.000000	0.000000	0.000000	-0.199176	-0.239379	-0.463537	0.000000	0.000000	4.000000	44.000000	0.000000
3556.312999	-0.043412	0.535714	-0.003467	66.162407	-4.248707	71.445320	-0.105706	0.000000	-2.864336	0.000000	0.000000	0.000000	-0.209659	-0.205060	-0.405776	0.000000	0.000000	4.000000	44.000000	0.000000
3556.316333	-0.043412	0.535714	-0.003467	66.162407	-4.248707	71.445320	-0.105706	0.000000	-2.864336	0.000000	0.000000	0.000000	-0.209659	-0.205060	-0.405776	0.000000	0.000000	4.000000	44.000000	0.000000
3556.319666	-0.043412	0.535714	-0.003467	66.162407	-4.248707	71.445320	-0.105706	0.000000	-2.864336	0.000000	0.000000	0.000000	-0.209659	-0.205060	-0.405776	0.000000	0.000000	4.000000	44.000000	0.000000
3556.322999	-0.044210	0.535103	-0.004647	66.144600	-4.200877	71.837181	-0.173336	0.000000	-2.829392	0.000000	0.000000	0.000000	-0.239332	-0.183322	-0.354068	0.000000	0.000000	4.000000	44.000000	0.000000
3556.326333	-0.044210	0.535103	-0.004647	66.144600	-4.200877	71.837181	-0.173336	0.000000	-2.829392	0.000000	0.000000	0.000000	-0.239332	-0.183322	-0.354068	0.000000	0.000000	4.000000	44.000000	0.000000
3556.329666	-0.044210	0.535103	-0.004647	66.144600	-4.200877	71.837181	-0.173336	0.000000	-2.829392	0.000000	0.000000	0.000000	-0.239332	-0.183322	-0.354068	0.000000	0.000000	4.000000	44.000000	0.000000
3556.332999	-0.045102	0.534490	-0.005708	66.144104	-4.135717	72.288200	-0.232347	0.000000	-2.789504	0.000000	0.000000	0.000000	-0.267565	-0.183675	-0.318201	0.000000	0.000000	4.000000	44.000000	0.000000
3556.336333	-0.045102	0.534490	-0.005708	66.144104	-4.135717	72.288200	-0.232347	0.000000	-2.789504	0.000000	0.000000	0.000000	-0.267565	-0.183675	-0.318201	0.000000	0.000000	4.000000	44.000000	0.000000
3556.339666	-0.045102	0.534490	-0.005708	66.144104	-4.135717	72.288200	-0.232347	0.000000	-2.789504	0.000000	0.000000	0.000000	-0.267565	-0.183675	-0.318201	0.000000	0.000000	4.000000	44.000000	0.000000
3556.342999	-0.046058	0.533862	-0.006732	66.181435	-4.046177	72.816368	-0.285381	0.000000	-2.744910	0.000000	0.000000	0.000000	-0.286861	-0.188413	-0.307194	0.000000	0.000000	4.000000	44.000000	0.000000
3556.346333	-0.046058	0.533862	-0.006732	66.181435	-4.046177	72.816368	-0.285381	0.000000	-2.744910	0.000000	0.000000	0.000000	-0.286861	-0.188413	-0.307194	0.000000	0.000000	4.000000	44.000000	0.000000
3556.349666	-0.046058	0.533862	-0.006732	66.181435	-4.046177	72.816368	-0.285381	0.000000	-2.744910	0.000000	0.000000	0.000000	-0.286861	-0.188413	-0.307194	0.000000	0.000000	4.000000	44.000000	0.000000
3556.352999	-0.047117	0.533187	-0.007762	66.237122	-3.936295	73.415916	-0.336579	0.000000	-2.697099	0.000000	0.000000	0.000000	-0.317719	-0.202658	-0.309130	0.000000	0.000000	4.000000	44.000000	0.000000
3556.356333	-0.047117	0.533187	-0.007762	66.237122	-3.936295	73.415916	-0.336579	0.000000	-2.697099	0.000000	0.000000	0.000000	-0.317719	-0.202658	-0.309130	0.000000	0.000000	4.000000	44.000000	0.000000
3556.359666	-0.047117	0.533187	-0.007762	66.237122	-3.936295	73.415916	-0.336579	0.000000	-2.697099	0.000000	0.000000	0.000000	-0.317719	-0.202658	-0.309130	0.000000	0.000000	4.000000	44.000000	0.000000
3556.362999	-0.048257	0.532489	-0.008802	66.266785	-3.835041	74.038376	-0.388101	0.000000	-2.644146	0.000000	0.000000	0.000000	-0.341845	-0.209480	-0.311892	0.000000	0.000000	4.000000	44.000000	0.000000
3556.366333	-0.048257	0.532489	-0.008802	66.266785	-3.835041	74.038376	-0.388101	0.000000	-2.644146	0.000000	0.000000	0.000000	-0.341845	-0.209480	-0.311892	0.000000	0.000000	4.000000	44.000000	0.000000
3556.369666	-0.048257	0.532489	-0.008802	66.266785	-3.835041	74.038376	-0.388101	0.000000	-2.644146	0.000000	0.000000	0.000000	-0.341845	-0.209480	-0.311892	0.000000	0.000000	4.000000	44.000000	0.000000
3556.372999	-0.049483	0.531791	-0.009790	66.189255	-3.787421	74.597343	-0.440083	0.000000	-2.587172	0.000000	0.000000	0.000000	-0.367839	-0.209308	-0.296380	0.000000	0.000000	4.000000	44.000000	0.000000
3556.376333	-0.049483	0.531791	-0.009790	66.189255	-3.787421	74.597343	-0.440083	0.000000	-2.587172	0.000000	0.000000	0.000000	-0.367839	-0.209308	-0.296380	0.000000	0.000000	4.000000	44.000000	0.000000
3556.379666	-0.049483	0.531791	-0.009790	66.189255	-3.787421	74.597343	-0.440083	0.000000	-2.587172	0.000000	0.000000	0.000000	-0.367839	-0.209308	-0.296380	0.000000	0.000000	4.000000	44.000000	0.000000
3556.382999	-0.050759	0.531190	-0.010672	65.988182	-3.809768	75.073433	-0.489480	0.000000	-2.525866	0.000000	0.000000	0.000000	-0.382813	-0.180292	-0.264710	0.000000	0.000000	4.000000	44.000000	0.000000
3556.386333	-0.050759	0.531190	-0.010672	65.988182	-3.809768	75.073433	-0.489480	0.000000	-2.525866	0.000000	0.000000	0.000000	-0.382813	-0.180292	-0.264710	0.000000	0.000000	4.000000	44.000000	0.000000
3556.389666	-0.050759	0.531190	-0.010672	65.988182	-3.809768	75.073433	-0.489480	0.000000	-2.525866	0.000000	0.000000	0.000000	-0.382813	-0.180292	-0.264710	0.000000	0.000000	4.000000	44.000000	0.000000
3556.392999	-0.052112	0.530692	-0.011409	65.704735	-3.874463	75.483902	-0.533598	0.000000	-2.462064	0.000000	0.000000	0.000000	-0.405878	-0.149353	-0.220998	0.000000	0.000000	4.000000	44.000000	0.000000
3556.396333	-0.052112	0.530692	-0.011409	65.704735	-3.874463	75.483902	-0.533598	0.000000	-2.462064	0.000000	0.000000	0.000000	-0.405878	-0.149353	-0.220998	0.000000	0.000000	4.000000	44.000000	0.000000
3556.399666	-0.052112	0.530692	-0.011409	65.704735	-3.874463	75.483902	-0.533598	0.000000	-2.462064	0.000000	0.000000	0.000000	-0.405878	-0.149353	-0.220998	0.000000	0.000000	4.000000	44.000000	0.000000
3556.402999	-0.053478	0.530345	-0.012000	65.399178	-3.971718	75.618095	-0.570431	0.000000	-2.394417	0.000000	0.000000	0.000000	-0.410007	-0.103956	-0.177433	0.000000	0.000000	4.000000	44.000000	0.000000
3556.406333	-0.053478	0.530345	-0.012000	65.399178	-3.971718	75.618095	-0.570431	0.000000	-2.394417	0.000000	0.000000	0.000000	-0.410007	-0.103956	-0.177433	0.000000	0.000000	4.000000	44.000000	0.000000
3556.409666	-0.053478	0.530345	-0.012000	65.399178	-3.971718	75.618095	-0.570431	0.000000	-2.394417	0.000000	0.000000	0.000000	-0.410007	-0.103956	-0.177433	0.000000	0.000000	4.000000	44.000000	0.000000
3556.412999	-0.054882	0.530101	-0.012441	65.113792	-4.079038	75.504936	-0.600003	0.000000	-2.326083	0.000000	0.000000	0.000000	-0.421204	-0.073419	-0.132170	0.000000	0.000000	4.000000	44.000000	0.000000
3556.416333	-0.054882	0.530101	-0.012441	65.113792	-4.079038	75.504936	-0.600003	0.000000	-2.326083	0.000000	0.000000	0.000000	-0.421204	-0.073419	-0.132170	0.000000	0.000000	4.000000	44.000000	0.000000
3556.419666	-0.054882	0.530101	-0.012441	65.113792	-4.079038	75.504936	-0.600003	0.000000	-2.326083	0.000000	0.000000	0.000000	-0.421204	-0.073419	-0.132170	0.000000	0.000000	4.000000	44.000000	0.000000
3556.422999	-0.056318	0.529910	-0.012788	64.870171	-4.184041	75.303009	-0.622032	0.000000	-2.255882	0.000000	0.000000	0.000000	-0.430649	-0.057109	-0.104276	0.000000	0.000000	4.000000	44.000000	0.000000
3556.426333	-0.056318	0.529910	-0.012788	64.870171	-4.184041	75.303009	-0.622032	0.000000	-2.255882	0.000000	0.000000	0.000000	-0.430649	-0.057109	-0.104276	0.000000	0.000000	4.000000	44.000000	0.000000
3556.429666	-0.056318	0.529910	-0.012788	64.870171	-4.184041	75.303009	-0.622032	0.000000	-2.255882	0.000000	0.000000	0.000000	-0.430649	-0.057109	-0.104276	0.000000	0.000000	4.000000	44.000000	0.000000
3556.432999	-0.057823	0.529743	-0.013087	64.669670	-4.269342	75.240860	-0.639411	0.000000	-2.184107	0.000000	0.000000	0.000000	-0.451522	-0.050295	-0.089649	0.000000	0.000000	4.000000	44.000000	0.000000
3556.436333	-0.057823	0.529743	-0.013087	64.669670	-4.269342	75.240860	-0.639411	0.000000	-2.184107	0.000000	0.000000	0.000000	-0.451522	-0.050295	-0.089649	0.000000	0.000000	4.000000	44.000000	0.000000
3556.439666	-0.057823	0.529743	-0.013087	64.669670	-4.269342	75.240860	-0.639411	0.000000	-2.184107	0.000000	0.000000	0.000000	-0.451522	-0.050295	-0.089649	0.000000	0.000000	4.000000	44.000000	0.000000
3556.442999	-0.059398	0.529598	-0.013338	64.521843	-4.332743	75.388008	-0.654352	0.000000	-2.108854	0.000000	0.000000	0.000000	-0.472541	-0.043482	-0.075225	0.000000	0.000000	4.000000	44.000000	0.000000
3556.446333	-0.059398	0.529598	-0.013338	64.521843	-4.332743	75.388008	-0.654352	0.000000	-2.108854	0.000000	0.000000	0.000000	-0.472541	-0.043482	-0.075225	0.000000	0.000000	4.000000	44.000000	0.000000
3556.449666	-0.059398	0.529598	-0.013338	64.521843	-4.332743	75.388008	-0.654352	0.000000	-2.108854	0.000000	0.000000	0.000000	-0.472541	-0.043482	-0.075225	0.000000	0.000000	4.000000	44.000000	0.000000
3556.452999	-0.061012	0.529437	-0.013619	64.426476	-4.369326	75.603798	-0.666890	0.000000	-2.030097	0.000000	0.000000	0.000000	-0.484063	-0.048188	-0.084430	0.000000	0.000000	4.000000	44.000000	0.000000
3556.456333	-0.061012	0.529437	-0.013619	64.426476	-4.369326	75.603798	-0.666890	0.000000	-2.030097	0.000000	0.000000	0.000000	-0.484063	-0.048188	-0.084430	0.000000	0.000000	4.000000	44.000000	0.000000
3556.459666	-0.061012	0.529437	-0.013619	64.426476	-4.369326	75.603798	-0.666890	0.000000	-2.030097	0.000000	0.000000	0.000000	-0.484063	-0.048188	-0.084430	0.000000	0.000000	4.000000	44.000000	0.000000
3556.462999	-0.062639	0.529270	-0.013952	64.381790	-4.385482	75.609154	-0.680962	0.000000	-1.949420	0.000000	0.000000	0.000000	-0.488197	-0.050223	-0.099822	0.000000	0.000000	4.000000	44.000000	0.000000
3556.466333	-0.062639	0.529270	-0.013952	64.381790	-4.385482	75.609154	-0.680962	0.000000	-1.949420	0.000000	0.000000	0.000000	-0.488197	-0.050223	-0.099822	0.000000	0.000000	4.000000	44.000000	0.000000
3556.469666	-0.062639	0.529270	-0.013952	64.381790	-4.385482	75.609154	-0.680962	0.000000	-1.949420	0.000000	0.000000	0.000000	-0.488197	-0.050223	-0.099822	0.000000	0.000000	4.000000	44.000000	0.000000
3556.472999	-0.064246	0.529118	-0.014268	64.378647	-4.370960	75.303322	-0.697599	0.000000	-1.868053	0.000000	0.000000	0.000000	-0.482234	-0.045514	-0.094944	0.000000	0.000000	4.000000	44.000000	0.000000
3556.476333	-0.064246	0.529118	-0.014268	64.378647	-4.370960	75.303322	-0.697599	0.000000	-1.868053	0.000000	0.000000	0.000000	-0.482234	-0.045514	-0.094944	0.000000	0.000000	4.000000	44.000000	0.000000
3556.479666	-0.064246	0.529118	-0.014268	64.378647	-4.370960	75.303322	-0.697599	0.000000	-1.868053	0.000000	0.000000	0.000000	-0.482234	-0.045514	-0.094944	0.000000	0.000000	4.000000	44.000000	0.000000
3556.482999	-0.065807	0.528975	-0.014608	64.383339	-4.326617	74.792221	-0.713423	0.000000	-1.787681	0.000000	0.000000	0.000000	-0.468149	-0.042871	-0.101772	0.000000	0.000000	4.000000	44.000000	0.000000
3556.486333	-0.065807	0.528975	-0.014608	64.383339	-4.326617	74.792221	-0.713423	0.000000	-1.787681	0.000000	0.000000	0.000000	-0.468149	-0.042871	-0.101772	0.000000	0.000000	4.000000	44.000000	0.000000
3556.489666	-0.065807	0.528975	-0.014608	64.383339	-4.326617	74.792221	-0.713423	0.000000	-1.787681	0.000000	0.000000	0.000000	-0.468149	-0.042871	-0.101772	0.000000	0.000000	4.000000	44.000000	0.000000
3556.492999	-0.067371	0.528888	-0.014918	64.373764	-4.244058	74.405647	-0.730385	0.000000	-1.709656	0.000000	0.000000	0.000000	-0.469250	-0.026102	-0.093053	0.000000	0.000000	4.000000	44.000000	0.000000
3556.496333	-0.067371	0.528888	-0.014918	64.373764	-4.244058	74.405647	-0.730385	0.000000	-1.709656	0.000000	0.000000	0.000000	-0.469250	-0.026102	-0.093053	0.000000	0.000000	4.000000	44.000000	0.000000
3556.499666	-0.067371	0.528888	-0.014918	64.373764	-4.244058	74.405647	-0.730385	0.000000	-1.709656	0.000000	0.000000	0.000000	-0.469250	-0.026102	-0.093053	0.000000	0.000000	4.000000	44.000000	0.000000
3556.502999	-0.068988	0.528864	-0.015163	64.346321	-4.132404	74.374916	-0.745893	0.000000	-1.631448	0.000000	0.000000	0.000000	-0.485028	-0.007338	-0.073601	0.000000	0.000000	4.000000	44.000000	0.000000
3556.506333	-0.068988	0.528864	-0.015163	64.346321	-4.132404	74.374916	-0.745893	0.000000	-1.631448	0.000000	0.000000	0.000000	-0.485028	-0.007338	-0.073601	0.000000	0.000000	4.000000	44.000000	0.000000
3556.509666	-0.068988	0.528864	-0.015163	64.346321	-4.132404	74.374916	-0.745893	0.000000	-1.631448	0.000000	0.000000	0.000000	-0.485028	-0.007338	-0.073601	0.000000	0.000000	4.000000	44.000000	0.000000
3556.512999	-0.070721	0.528902	-0.015354	64.304192	-4.007479	74.711517	-0.758160	0.000000	-1.550610	0.000000	0.000000	0.000000	-0.519905	0.011456	-0.057342	0.000000	0.000000	4.000000	44.000000	0.000000
3556.516333	-0.070721	0.528902	-0.015354	64.304192	-4.007479	74.711517	-0.758160	0.000000	-1.550610	0.000000	0.000000	0.000000	-0.519905	0.011456	-0.057342	0.000000	0.000000	4.000000	44.000000	0.000000
3556.519666	-0.070721	0.528902	-0.015354	64.304192	-4.007479	74.711517	-0.758160	0.000000	-1.550610	0.000000	0.000000	0.000000	-0.519905	0.011456	-0.057342	0.000000	0.000000	4.000000	44.000000	0.000000
3556.522999	-0.072565	0.528947	-0.015527	64.250153	-3.869295	75.193108	-0.767717	0.000000	-1.463959	0.000000	0.000000	0.000000	-0.553307	0.013507	-0.051864	0.000000	0.000000	4.000000	44.000000	0.000000
3556.526333	-0.072565	0.528947	-0.015527	64.250153	-3.869295	75.193108	-0.767717	0.000000	-1.463959	0.000000	0.000000	0.000000	-0.553307	0.013507	-0.051864	0.000000	0.000000	4.000000	44.000000	0.000000
3556.529666	-0.072565	0.528947	-0.015527	64.250153	-3.869295	75.193108	-0.767717	0.000000	-1.463959	0.000000	0.000000	0.000000	-0.553307	0.013507	-0.051864	0.000000	0.000000	4.000000	44.000000	0.000000
3556.532999	-0.074461	0.529039	-0.015657	64.180260	-3.741055	75.742920	-0.776361	0.000000	-1.371741	0.000000	0.000000	0.000000	-0.568722	0.027619	-0.039034	0.000000	0.000000	4.000000	44.000000	0.000000
3556.536333	-0.074461	0.529039	-0.015657	64.180260	-3.741055	75.742920	-0.776361	0.000000	-1.371741	0.000000	0.000000	0.000000	-0.568722	0.027619	-0.039034	0.000000	0.000000	4.000000	44.000000	0.000000
3556.539666	-0.074461	0.529039	-0.015657	64.180260	-3.741055	75.742920	-0.776361	0.000000	-1.371741	0.000000	0.000000	0.000000	-0.568722	0.027619	-0.039034	0.000000	0.000000	4.000000	44.000000	0.000000
3556.542999	-0.076367	0.529154	-0.015734	64.108986	-3.627760	76.272446	-0.782867	0.000000	-1.276954	0.000000	0.000000	0.000000	-0.571961	0.034379	-0.023081	0.000000	0.000000	4.000000	44.000000	0.000000
3556.546333	-0.076367	0.529154	-0.015734	64.108986	-3.627760	76.272446	-0.782867	0.000000	-1.276954	0.000000	0.000000	0.000000	-0.571961	0.034379	-0.023081	0.000000	0.000000	4.000000	44.000000	0.000000
3556.549666	-0.076367	0.529154	-0.015734	64.108986	-3.627760	76.272446	-0.782867	0.000000	-1.276954	0.000000	0.000000	0.000000	-0.571961	0.034379	-0.023081	0.000000	0.000000	4.000000	44.000000	0.000000
3556.552999	-0.078240	0.529275	-0.015770	64.032112	-3.520174	76.815475	-0.786714	0.000000	-1.181627	0.000000	0.000000	0.000000	-0.561835	0.036486	-0.010697	0.000000	0.000000	4.000000	44.000000	0.000000
3556.556333	-0.078240	0.529275	-0.015770	64.032112	-3.520174	76.815475	-0.786714	0.000000	-1.181627	0.000000	0.000000	0.000000	-0.561835	0.036486	-0.010697	0.000000	0.000000	4.000000	44.000000	0.000000
3556.559666	-0.078240	0.529275	-0.015770	64.032112	-3.520174	76.815475	-0.786714	0.000000	-1.181627	0.000000	0.000000	0.000000	-0.561835	0.036486	-0.010697	0.000000	0.000000	4.000000	44.000000	0.000000
3556.562999	-0.080097	0.529413	-0.015791	63.987240	-3.398947	77.592804	-0.788496	0.000000	-1.087988	0.000000	0.000000	0.000000	-0.556884	0.041225	-0.006232	0.000000	0.000000	4.000000	44.000000	0.000000
3556.566333	-0.080097	0.529413	-0.015791	63.987240	-3.398947	77.592804	-0.788496	0.000000	-1.087988	0.000000	0.000000	0.000000	-0.556884	0.041225	-0.006232	0.000000	0.000000	4.000000	44.000000	0.000000
3556.569666	-0.080097	0.529413	-0.015791	63.987240	-3.398947	77.592804	-0.788496	0.000000	-1.087988	0.000000	0.000000	0.000000	-0.556884	0.041225	-0.006232	0.000000	0.000000	4.000000	44.000000	0.000000
3556.572999	-0.081917	0.529517	-0.015785	64.027298	-3.225236	78.550369	-0.789535	0.000000	-0.995174	0.000000	0.000000	0.000000	-0.546144	0.031265	0.001786	0.000000	0.000000	4.000000	44.000000	0.000000
3556.576333	-0.081917	0.529517	-0.015785	64.027298	-3.225236	78.550369	-0.789535	0.000000	-0.995174	0.000000	0.000000	0.000000	-0.546144	0.031265	0.001786	0.000000	0.000000	4.000000	44.000000	0.000000
3556.579666	-0.081917	0.529517	-0.015785	64.027298	-3.225236	78.550369	-0.789535	0.000000	-0.995174	0.000000	0.000000	0.000000	-0.546144	0.031265	0.001786	0.000000	0.000000	4.000000	44.000000	0.000000
3556.582999	-0.083727	0.529603	-0.015737	64.191902	-2.976493	79.507813	-0.789237	0.000000	-0.904150	0.000000	0.000000	0.000000	-0.542856	0.025972	0.014470	0.000000	0.000000	4.000000	44.000000	0.000000
3556.586333	-0.083727	0.529603	-0.015737	64.191902	-2.976493	79.507813	-0.789237	0.000000	-0.904150	0.000000	0.000000	0.000000	-0.542856	0.025972	0.014470	0.000000	0.000000	4.000000	44.000000	0.000000
3556.589666	-0.083727	0.529603	-0.015737	64.191902	-2.976493	79.507813	-0.789237	0.000000	-0.904150	0.000000	0.000000	0.000000	-0.542856	0.025972	0.014470	0.000000	0.000000	4.000000	44.000000	0.000000
3556.592999	-0.085595	0.529728	-0.015624	64.403831	-2.708348	80.411392	-0.786826	0.000000	-0.813674	0.000000	0.000000	0.000000	-0.560579	0.037490	0.033797	0.000000	0.000000	4.000000	44.000000	0.000000
3556.596333	-0.085595	0.529728	-0.015624	64.403831	-2.708348	80.411392	-0.786826	0.000000	-0.813674	0.000000	0.000000	0.000000	-0.560579	0.037490	0.033797	0.000000	0.000000	4.000000	44.000000	0.000000
3556.599666	-0.085595	0.529728	-0.015624	64.403831	-2.708348	80.411392	-0.786826	0.000000	-0.813674	0.000000	0.000000	0.000000	-0.560579	0.037490	0.033797	0.000000	0.000000	4.000000	44.000000	0.000000
3556.602999	-0.087512	0.529874	-0.015398	64.632607	-2.457305	81.221039	-0.781193	0.000000	-0.720244	0.000000	0.000000	0.000000	-0.575013	0.043719	0.067863	0.000000	0.000000	4.000000	44.000000	0.000000
3556.606333	-0.087512	0.529874	-0.015398	64.632607	-2.457305	81.221039	-0.781193	0.000000	-0.720244	0.000000	0.000000	0.000000	-0.575013	0.043719	0.067863	0.000000	0.000000	4.000000	44.000000	0.000000
3556.609666	-0.087512	0.529874	-0.015398	64.632607	-2.457305	81.221039	-0.781193	0.000000	-0.720244	0.000000	0.000000	0.000000	-0.575013	0.043719	0.067863	0.000000	0.000000	4.000000	44.000000	0.000000
3556.612999	-0.089487	0.530018	-0.015124	64.850273	-2.246255	81.927414	-0.769882	0.000000	-0.624409	0.000000	0.000000	0.000000	-0.592500	0.043138	0.082167	0.000000	0.000000	4.000000	44.000000	0.000000
3556.616333	-0.089487	0.530018	-0.015124	64.850273	-2.246255	81.927414	-0.769882	0.000000	-0.624409	0.000000	0.000000	0.000000	-0.592500	0.043138	0.082167	0.000000	0.000000	4.000000	44.000000	0.000000
3556.619666	-0.089487	0.530018	-0.015124	64.850273	-2.246255	81.927414	-0.769882	0.000000	-0.624409	0.000000	0.000000	0.000000	-0.592500	0.043138	0.082167	0.000000	0.000000	4.000000	44.000000	0.000000
3556.622999	-0.091471	0.530158	-0.014725	65.068108	-2.060187	82.543709	-0.756188	0.000000	-0.525659	0.000000	0.000000	0.000000	-0.595345	0.041976	0.119529	0.000000	0.000000	4.000000	44.000000	0.000000
3556.626333	-0.091471	0.530158	-0.014725	65.068108	-2.060187	82.543709	-0.756188	0.000000	-0.525659	0.000000	0.000000	0.000000	-0.595345	0.041976	0.119529	0.000000	0.000000	4.000000	44.000000	0.000000
3556.629666	-0.091471	0.530158	-0.014725	65.068108	-2.060187	82.543709	-0.756188	0.000000	-0.525659	0.000000	0.000000	0.000000	-0.595345	0.041976	0.119529	0.000000	0.000000	4.000000	44.000000	0.000000
3556.632999	-0.093383	0.530239	-0.014288	65.300476	-1.862920	83.118263	-0.736266	0.000000	-0.426435	0.000000	0.000000	0.000000	-0.573470	0.024453	0.131246	0.000000	0.000000	4.000000	44.000000	0.000000
3556.636333	-0.093383	0.530239	-0.014288	65.300476	-1.862920	83.118263	-0.736266	0.000000	-0.426435	0.000000	0.000000	0.000000	-0.573470	0.024453	0.131246	0.000000	0.000000	4.000000	44.000000	0.000000
3556.639666	-0.093383	0.530239	-0.014288	65.300476	-1.862920	83.118263	-0.736266	0.000000	-0.426435	0.000000	0.000000	0.000000	-0.573470	0.024453	0.131246	0.000000	0.000000	4.000000	44.000000	0.000000
3556.642999	-0.095209	0.530294	-0.013768	65.527405	-1.650056	83.685951	-0.714392	0.000000	-0.330856	0.000000	0.000000	0.000000	-0.547737	0.016306	0.155949	0.000000	0.000000	4.000000	44.000000	0.000000
3556.646333	-0.095209	0.530294	-0.013768	65.527405	-1.650056	83.685951	-0.714392	0.000000	-0.330856	0.000000	0.000000	0.000000	-0.547737	0.016306	0.155949	0.000000	0.000000	4.000000	44.000000	0.000000
3556.649666	-0.095209	0.530294	-0.013768	65.527405	-1.650056	83.685951	-0.714392	0.000000	-0.330856	0.000000	0.000000	0.000000	-0.547737	0.016306	0.155949	0.000000	0.000000	4.000000	44.000000	0.000000
3556.652999	-0.096893	0.530323	-0.013220	65.729095	-1.444935	84.223320	-0.688401	0.000000	-0.239567	0.000000	0.000000	0.000000	-0.505242	0.008732	0.164392	0.000000	0.000000	4.000000	44.000000	0.000000
3556.656333	-0.096893	0.530323	-0.013220	65.729095	-1.444935	84.223320	-0.688401	0.000000	-0.239567	0.000000	0.000000	0.000000	-0.505242	0.008732	0.164392	0.000000	0.000000	4.000000	44.000000	0.000000
3556.659666	-0.096893	0.530323	-0.013220	65.729095	-1.444935	84.223320	-0.688401	0.000000	-0.239567	0.000000	0.000000	0.000000	-0.505242	0.008732	0.164392	0.000000	0.000000	4.000000	44.000000	0.000000
3556.662999	-0.098511	0.530374	-0.012600	65.894012	-1.271816	84.701218	-0.661002	0.000000	-0.155360	0.000000	0.000000	0.000000	-0.485333	0.015405	0.186079	0.000000	0.000000	4.000000	44.000000	0.000000
3556.666333	-0.098511	0.530374	-0.012600	65.894012	-1.271816	84.701218	-0.661002	0.000000	-0.155360	0.000000	0.000000	0.000000	-0.485333	0.015405	0.186079	0.000000	0.000000	4.000000	44.000000	0.000000
3556.669666	-0.098511	0.530374	-0.012600	65.894012	-1.271816	84.701218	-0.661002	0.000000	-0.155360	0.000000	0.000000	0.000000	-0.485333	0.015405	0.186079	0.000000	0.000000	4.000000	44.000000	0.000000
3556.672999	-0.100137	0.530441	-0.011967	66.022873	-1.149183	85.098999	-0.629989	0.000000	-0.074471	0.000000	0.000000	0.000000	-0.488039	0.019987	0.189800	0.000000	0.000000	4.000000	44.000000	0.000000
3556.676333	-0.100137	0.530441	-0.011967	66.022873	-1.149183	85.098999	-0.629989	0.000000	-0.074471	0.000000	0.000000	0.000000	-0.488039	0.019987	0.189800	0.000000	0.000000	4.000000	44.000000	0.000000
3556.679666	-0.100137	0.530441	-0.011967	66.022873	-1.149183	85.098999	-0.629989	0.000000	-0.074471	0.000000	0.000000	0.000000	-0.488039	0.019987	0.189800	0.000000	0.000000	4.000000	44.000000	0.000000
3556.682999	-0.101778	0.530539	-0.011303	66.124580	-1.120304	85.330971	-0.598355	0.000000	0.006869	0.000000	0.000000	0.000000	-0.492073	0.029402	0.199119	0.000000	0.000000	4.000000	44.000000	0.000000
3556.686333	-0.101778	0.530539	-0.011303	66.124580	-1.120304	85.330971	-0.598355	0.000000	0.006869	0.000000	0.000000	0.000000	-0.492073	0.029402	0.199119	0.000000	0.000000	4.000000	44.000000	0.000000
3556.689666	-0.101778	0.530539	-0.011303	66.124580	-1.120304	85.330971	-0.598355	0.000000	0.006869	0.000000	0.000000	0.000000	-0.492073	0.029402	0.199119	0.000000	0.000000	4.000000	44.000000	0.000000
3556.692999	-0.103432	0.530668	-0.010609	66.186859	-1.172588	85.441673	-0.565169	0.000000	0.088881	0.000000	0.000000	0.000000	-0.496197	0.038823	0.208375	0.000000	0.000000	4.000000	44.000000	0.000000
3556.696333	-0.103432	0.530668	-0.010609	66.186859	-1.172588	85.441673	-0.565169	0.000000	0.088881	0.000000	0.000000	0.000000	-0.496197	0.038823	0.208375	0.000000	0.000000	4.000000	44.000000	0.000000
3556.699666	-0.103432	0.530668	-0.010609	66.186859	-1.172588	85.441673	-0.565169	0.000000	0.088881	0.000000	0.000000	0.000000	-0.496197	0.038823	0.208375	0.000000	0.000000	4.000000	44.000000	0.000000
3556.702999	-0.105101	0.530804	-0.009880	66.223930	-1.253949	85.527962	-0.530440	0.000000	0.171581	0.000000	0.000000	0.000000	-0.500690	0.040799	0.218737	0.000000	0.000000	4.000000	44.000000	0.000000
3556.706333	-0.105101	0.530804	-0.009880	66.223930	-1.253949	85.527962	-0.530440	0.000000	0.171581	0.000000	0.000000	0.000000	-0.500690	0.040799	0.218737	0.000000	0.000000	4.000000	44.000000	0.000000
3556.709666	-0.105101	0.530804	-0.009880	66.223930	-1.253949	85.527962	-0.530440	0.000000	0.171581	0.000000	0.000000	0.000000	-0.500690	0.040799	0.218737	0.000000	0.000000	4.000000	44.000000	0.000000
3556.712999	-0.106749	0.530924	-0.009171	66.248550	-1.347958	85.600182	-0.493984	0.000000	0.255029	0.000000	0.000000	0.000000	-0.494620	0.035882	0.212568	0.000000	0.000000	4.000000	44.000000	0.000000
3556.716333	-0.106749	0.530924	-0.009171	66.248550	-1.347958	85.600182	-0.493984	0.000000	0.255029	0.000000	0.000000	0.000000	-0.494620	0.035882	0.212568	0.000000	0.000000	4.000000	44.000000	0.000000
3556.719666	-0.106749	0.530924	-0.009171	66.248550	-1.347958	85.600182	-0.493984	0.000000	0.255029	0.000000	0.000000	0.000000	-0.494620	0.035882	0.212568	0.000000	0.000000	4.000000	44.000000	0.000000
3556.722999	-0.108378	0.531002	-0.008479	66.272072	-1.442831	85.669373	-0.458556	0.000000	0.337466	0.000000	0.000000	0.000000	-0.488746	0.023413	0.207668	0.000000	0.000000	4.000000	44.000000	0.000000
3556.726333	-0.108378	0.531002	-0.008479	66.272072	-1.442831	85.669373	-0.458556	0.000000	0.337466	0.000000	0.000000	0.000000	-0.488746	0.023413	0.207668	0.000000	0.000000	4.000000	44.000000	0.000000
3556.729666	-0.108378	0.531002	-0.008479	66.272072	-1.442831	85.669373	-0.458556	0.000000	0.337466	0.000000	0.000000	0.000000	-0.488746	0.023413	0.207668	0.000000	0.000000	4.000000	44.000000	0.000000
3556.732999	-0.109971	0.531054	-0.007779	66.326439	-1.497648	85.770775	-0.423944	0.000000	0.418923	0.000000	0.000000	0.000000	-0.477764	0.015680	0.210010	0.000000	0.000000	4.000000	44.000000	0.000000
3556.736333	-0.109971	0.531054	-0.007779	66.326439	-1.497648	85.770775	-0.423944	0.000000	0.418923	0.000000	0.000000	0.000000	-0.477764	0.015680	0.210010	0.000000	0.000000	4.000000	44.000000	0.000000
3556.739666	-0.109971	0.531054	-0.007779	66.326439	-1.497648	85.770775	-0.423944	0.000000	0.418923	0.000000	0.000000	0.000000	-0.477764	0.015680	0.210010	0.000000	0.000000	4.000000	44.000000	0.000000
3556.742999	-0.111494	0.531099	-0.007110	66.410568	-1.510678	85.905739	-0.388943	0.000000	0.498550	0.000000	0.000000	0.000000	-0.456969	0.013457	0.200566	0.000000	0.000000	4.000000	44.000000	0.000000
3556.746333	-0.111494	0.531099	-0.007110	66.410568	-1.510678	85.905739	-0.388943	0.000000	0.498550	0.000000	0.000000	0.000000	-0.456969	0.013457	0.200566	0.000000	0.000000	4.000000	44.000000	0.000000
3556.749666	-0.111494	0.531099	-0.007110	66.410568	-1.510678	85.905739	-0.388943	0.000000	0.498550	0.000000	0.000000	0.000000	-0.456969	0.013457	0.200566	0.000000	0.000000	4.000000	44.000000	0.000000
3556.752999	-0.112967	0.531175	-0.006394	66.494598	-1.509687	86.045593	-0.355515	0.000000	0.574712	0.000000	0.000000	0.000000	-0.441858	0.022898	0.214807	0.000000	0.000000	4.000000	44.000000	0.000000
3556.756333	-0.112967	0.531175	-0.006394	66.494598	-1.509687	86.045593	-0.355515	0.000000	0.574712	0.000000	0.000000	0.000000	-0.441858	0.022898	0.214807	0.000000	0.000000	4.000000	44.000000	0.000000
3556.759666	-0.112967	0.531175	-0.006394	66.494598	-1.509687	86.045593	-0.355515	0.000000	0.574712	0.000000	0.000000	0.000000	-0.441858	0.022898	0.214807	0.000000	0.000000	4.000000	44.000000	0.000000
3556.762999	-0.114427	0.531281	-0.005572	66.550842	-1.528462	86.159035	-0.319714	0.000000	0.648355	0.000000	0.000000	0.000000	-0.437983	0.031596	0.246572	0.000000	0.000000	4.000000	44.000000	0.000000
3556.766333	-0.114427	0.531281	-0.005572	66.550842	-1.528462	86.159035	-0.319714	0.000000	0.648355	0.000000	0.000000	0.000000	-0.437983	0.031596	0.246572	0.000000	0.000000	4.000000	44.000000	0.000000
3556.769666	-0.114427	0.531281	-0.005572	66.550842	-1.528462	86.159035	-0.319714	0.000000	0.648355	0.000000	0.000000	0.000000	-0.437983	0.031596	0.246572	0.000000	0.000000	4.000000	44.000000	0.000000
3556.772999	-0.115885	0.531434	-0.004695	66.584450	-1.566050	86.249680	-0.278618	0.000000	0.721352	0.000000	0.000000	0.000000	-0.437248	0.045941	0.263214	0.000000	0.000000	4.000000	44.000000	0.000000
3556.776333	-0.115885	0.531434	-0.004695	66.584450	-1.566050	86.249680	-0.278618	0.000000	0.721352	0.000000	0.000000	0.000000	-0.437248	0.045941	0.263214	0.000000	0.000000	4.000000	44.000000	0.000000
3556.779666	-0.115885	0.531434	-0.004695	66.584450	-1.566050	86.249680	-0.278618	0.000000	0.721352	0.000000	0.000000	0.000000	-0.437248	0.045941	0.263214	0.000000	0.000000	4.000000	44.000000	0.000000
3556.782999	-0.117359	0.531568	-0.003778	66.621452	-1.601206	86.342552	-0.234749	0.000000	0.794227	0.000000	0.000000	0.000000	-0.442216	0.040177	0.274971	0.000000	0.000000	4.000000	44.000000	0.000000
3556.786333	-0.117359	0.531568	-0.003778	66.621452	-1.601206	86.342552	-0.234749	0.000000	0.794227	0.000000	0.000000	0.000000	-0.442216	0.040177	0.274971	0.000000	0.000000	4.000000	44.000000	0.000000
3556.789666	-0.117359	0.531568	-0.003778	66.621452	-1.601206	86.342552	-0.234749	0.000000	0.794227	0.000000	0.000000	0.000000	-0.442216	0.040177	0.274971	0.000000	0.000000	4.000000	44.000000	0.000000
3556.792999	-0.118848	0.531708	-0.002827	66.654999	-1.638830	86.437561	-0.188921	0.000000	0.867929	0.000000	0.000000	0.000000	-0.446965	0.042002	0.285485	0.000000	0.000000	4.000000	44.000000	0.000000
3556.796333	-0.118848	0.531708	-0.002827	66.654999	-1.638830	86.437561	-0.188921	0.000000	0.867929	0.000000	0.000000	0.000000	-0.446965	0.042002	0.285485	0.000000	0.000000	4.000000	44.000000	0.000000
3556.799666	-0.118848	0.531708	-0.002827	66.654999	-1.638830	86.437561	-0.188921	0.000000	0.867929	0.000000	0.000000	0.000000	-0.446965	0.042002	0.285485	0.000000	0.000000	4.000000	44.000000	0.000000
3556.802999	-0.120367	0.531796	-0.001879	66.716087	-1.639011	86.564690	-0.141340	0.000000	0.942424	0.000000	0.000000	0.000000	-0.455669	0.026403	0.284371	0.000000	0.000000	4.000000	44.000000	0.000000
3556.806333	-0.120367	0.531796	-0.001879	66.716087	-1.639011	86.564690	-0.141340	0.000000	0.942424	0.000000	0.000000	0.000000	-0.455669	0.026403	0.284371	0.000000	0.000000	4.000000	44.000000	0.000000
3556.809666	-0.120367	0.531796	-0.001879	66.716087	-1.639011	86.564690	-0.141340	0.000000	0.942424	0.000000	0.000000	0.000000	-0.455669	0.026403	0.284371	0.000000	0.000000	4.000000	44.000000	0.000000
3556.812999	-0.121876	0.531873	-0.000909	66.830208	-1.571627	86.754501	-0.093945	0.000000	1.018368	0.000000	0.000000	0.000000	-0.452591	0.023283	0.290982	0.000000	0.000000	4.000000	44.000000	0.000000
3556.816333	-0.121876	0.531873	-0.000909	66.830208	-1.571627	86.754501	-0.093945	0.000000	1.018368	0.000000	0.000000	0.000000	-0.452591	0.023283	0.290982	0.000000	0.000000	4.000000	44.000000	0.000000
3556.819666	-0.121876	0.531873	-0.000909	66.830208	-1.571627	86.754501	-0.093945	0.000000	1.018368	0.000000	0.000000	0.000000	-0.452591	0.023283	0.290982	0.000000	0.000000	4.000000	44.000000	0.000000
3556.822999	-0.123326	0.531924	0.000077	66.969551	-1.459385	86.980385	-0.045448	0.000000	1.093800	0.000000	0.000000	0.000000	-0.435003	0.015236	0.295639	0.000000	0.000000	4.000000	44.000000	0.000000
3556.826333	-0.123326	0.531924	0.000077	66.969551	-1.459385	86.980385	-0.045448	0.000000	1.093800	0.000000	0.000000	0.000000	-0.435003	0.015236	0.295639	0.000000	0.000000	4.000000	44.000000	0.000000
3556.829666	-0.123326	0.531924	0.000077	66.969551	-1.459385	86.980385	-0.045448	0.000000	1.093800	0.000000	0.000000	0.000000	-0.435003	0.015236	0.295639	0.000000	0.000000	4.000000	44.000000	0.000000
3556.832999	-0.124727	0.531980	0.001115	67.129883	-1.308816	87.234505	0.003825	0.000000	1.166301	0.000000	0.000000	0.000000	-0.420275	0.016901	0.311444	0.000000	0.000000	4.000000	44.000000	0.000000
3556.836333	-0.124727	0.531980	0.001115	67.129883	-1.308816	87.234505	0.003825	0.000000	1.166301	0.000000	0.000000	0.000000	-0.420275	0.016901	0.311444	0.000000	0.000000	4.000000	44.000000	0.000000
3556.839666	-0.124727	0.531980	0.001115	67.129883	-1.308816	87.234505	0.003825	0.000000	1.166301	0.000000	0.000000	0.000000	-0.420275	0.016901	0.311444	0.000000	0.000000	4.000000	44.000000	0.000000
3556.842999	-0.126117	0.532026	0.002176	67.282639	-1.154037	87.484879	0.055733	0.000000	1.236347	0.000000	0.000000	0.000000	-0.417064	0.013645	0.318297	0.000000	0.000000	4.000000	44.000000	0.000000
3556.846333	-0.126117	0.532026	0.002176	67.282639	-1.154037	87.484879	0.055733	0.000000	1.236347	0.000000	0.000000	0.000000	-0.417064	0.013645	0.318297	0.000000	0.000000	4.000000	44.000000	0.000000
3556.849666	-0.126117	0.532026	0.002176	67.282639	-1.154037	87.484879	0.055733	0.000000	1.236347	0.000000	0.000000	0.000000	-0.417064	0.013645	0.318297	0.000000	0.000000	4.000000	44.000000	0.000000
3556.852999	-0.127469	0.532083	0.003330	67.432930	-0.991003	87.739967	0.108782	0.000000	1.305858	0.000000	0.000000	0.000000	-0.405588	0.017231	0.346377	0.000000	0.000000	4.000000	44.000000	0.000000
3556.856333	-0.127469	0.532083	0.003330	67.432930	-0.991003	87.739967	0.108782	0.000000	1.305858	0.000000	0.000000	0.000000	-0.405588	0.017231	0.346377	0.000000	0.000000	4.000000	44.000000	0.000000
3556.859666	-0.127469	0.532083	0.003330	67.432930	-0.991003	87.739967	0.108782	0.000000	1.305858	0.000000	0.000000	0.000000	-0.405588	0.017231	0.346377	0.000000	0.000000	4.000000	44.000000	0.000000
3556.862999	-0.128787	0.532156	0.004510	67.583740	-0.812325	88.001823	0.166512	0.000000	1.373456	0.000000	0.000000	0.000000	-0.395442	0.021728	0.353943	0.000000	0.000000	4.000000	44.000000	0.000000
3556.866333	-0.128787	0.532156	0.004510	67.583740	-0.812325	88.001823	0.166512	0.000000	1.373456	0.000000	0.000000	0.000000	-0.395442	0.021728	0.353943	0.000000	0.000000	4.000000	44.000000	0.000000
3556.869666	-0.128787	0.532156	0.004510	67.583740	-0.812325	88.001823	0.166512	0.000000	1.373456	0.000000	0.000000	0.000000	-0.395442	0.021728	0.353943	0.000000	0.000000	4.000000	44.000000	0.000000
3556.872999	-0.130035	0.532207	0.005754	67.756615	-0.590518	88.294052	0.225502	0.000000	1.439363	0.000000	0.000000	0.000000	-0.374226	0.015438	0.373097	0.000000	0.000000	4.000000	44.000000	0.000000
3556.876333	-0.130035	0.532207	0.005754	67.756615	-0.590518	88.294052	0.225502	0.000000	1.439363	0.000000	0.000000	0.000000	-0.374226	0.015438	0.373097	0.000000	0.000000	4.000000	44.000000	0.000000
3556.879666	-0.130035	0.532207	0.005754	67.756615	-0.590518	88.294052	0.225502	0.000000	1.439363	0.000000	0.000000	0.000000	-0.374226	0.015438	0.373097	0.000000	0.000000	4.000000	44.000000	0.000000
3556.882999	-0.131248	0.532274	0.007023	67.964821	-0.300553	88.634979	0.287685	0.000000	1.501734	0.000000	0.000000	0.000000	-0.363871	0.019947	0.380862	0.000000	0.000000	4.000000	44.000000	0.000000
3556.886333	-0.131248	0.532274	0.007023	67.964821	-0.300553	88.634979	0.287685	0.000000	1.501734	0.000000	0.000000	0.000000	-0.363871	0.019947	0.380862	0.000000	0.000000	4.000000	44.000000	0.000000
3556.889666	-0.131248	0.532274	0.007023	67.964821	-0.300553	88.634979	0.287685	0.000000	1.501734	0.000000	0.000000	0.000000	-0.363871	0.019947	0.380862	0.000000	0.000000	4.000000	44.000000	0.000000
3556.892999	-0.132400	0.532312	0.008311	68.218536	0.048327	89.011467	0.351162	0.000000	1.562380	0.000000	0.000000	0.000000	-0.345582	0.011582	0.386343	0.000000	0.000000	4.000000	44.000000	0.000000
3556.896333	-0.132400	0.532312	0.008311	68.218536	0.048327	89.011467	0.351162	0.000000	1.562380	0.000000	0.000000	0.000000	-0.345582	0.011582	0.386343	0.000000	0.000000	4.000000	44.000000	0.000000
3556.899666	-0.132400	0.532312	0.008311	68.218536	0.048327	89.011467	0.351162	0.000000	1.562380	0.000000	0.000000	0.000000	-0.345582	0.011582	0.386343	0.000000	0.000000	4.000000	44.000000	0.000000
3556.902999	-0.133529	0.532346	0.009669	68.490852	0.394958	89.335457	0.415553	0.000000	1.619977	0.000000	0.000000	0.000000	-0.338770	0.010029	0.407486	0.000000	0.000000	4.000000	44.000000	0.000000
3556.906333	-0.133529	0.532346	0.009669	68.490852	0.394958	89.335457	0.415553	0.000000	1.619977	0.000000	0.000000	0.000000	-0.338770	0.010029	0.407486	0.000000	0.000000	4.000000	44.000000	0.000000
3556.909666	-0.133529	0.532346	0.009669	68.490852	0.394958	89.335457	0.415553	0.000000	1.619977	0.000000	0.000000	0.000000	-0.338770	0.010029	0.407486	0.000000	0.000000	4.000000	44.000000	0.000000
3556.912999	-0.134616	0.532404	0.011032	68.763298	0.697986	89.566864	0.483467	0.000000	1.676438	0.000000	0.000000	0.000000	-0.326214	0.017502	0.408873	0.000000	0.000000	4.000000	44.000000	0.000000
3556.916333	-0.134616	0.532404	0.011032	68.763298	0.697986	89.566864	0.483467	0.000000	1.676438	0.000000	0.000000	0.000000	-0.326214	0.017502	0.408873	0.000000	0.000000	4.000000	44.000000	0.000000
3556.919666	-0.134616	0.532404	0.011032	68.763298	0.697986	89.566864	0.483467	0.000000	1.676438	0.000000	0.000000	0.000000	-0.326214	0.017502	0.408873	0.000000	0.000000	4.000000	44.000000	0.000000
3556.922999	-0.135636	0.532457	0.012479	69.023941	0.980011	89.754036	0.551612	0.000000	1.730808	0.000000	0.000000	0.000000	-0.305854	0.015908	0.433941	0.000000	0.000000	4.000000	44.000000	0.000000
3556.926333	-0.135636	0.532457	0.012479	69.023941	0.980011	89.754036	0.551612	0.000000	1.730808	0.000000	0.000000	0.000000	-0.305854	0.015908	0.433941	0.000000	0.000000	4.000000	44.000000	0.000000
3556.929666	-0.135636	0.532457	0.012479	69.023941	0.980011	89.754036	0.551612	0.000000	1.730808	0.000000	0.000000	0.000000	-0.305854	0.015908	0.433941	0.000000	0.000000	4.000000	44.000000	0.000000
3556.932999	-0.136561	0.532545	0.013921	69.288101	1.279498	89.948280	0.623936	0.000000	1.781783	0.000000	0.000000	0.000000	-0.277681	0.026507	0.432821	0.000000	0.000000	4.000000	44.000000	0.000000
3556.936333	-0.136561	0.532545	0.013921	69.288101	1.279498	89.948280	0.623936	0.000000	1.781783	0.000000	0.000000	0.000000	-0.277681	0.026507	0.432821	0.000000	0.000000	4.000000	44.000000	0.000000
3556.939666	-0.136561	0.532545	0.013921	69.288101	1.279498	89.948280	0.623936	0.000000	1.781783	0.000000	0.000000	0.000000	-0.277681	0.026507	0.432821	0.000000	0.000000	4.000000	44.000000	0.000000
3556.942999	-0.137434	0.532639	0.015420	69.580040	1.642345	90.192535	0.696073	0.000000	1.828063	0.000000	0.000000	0.000000	-0.261687	0.028004	0.449600	0.000000	0.000000	4.000000	44.000000	0.000000
3556.946333	-0.137434	0.532639	0.015420	69.580040	1.642345	90.192535	0.696073	0.000000	1.828063	0.000000	0.000000	0.000000	-0.261687	0.028004	0.449600	0.000000	0.000000	4.000000	44.000000	0.000000
3556.949666	-0.137434	0.532639	0.015420	69.580040	1.642345	90.192535	0.696073	0.000000	1.828063	0.000000	0.000000	0.000000	-0.261687	0.028004	0.449600	0.000000	0.000000	4.000000	44.000000	0.000000
3556.952999	-0.138194	0.532745	0.016858	69.899475	2.043736	90.449379	0.771006	0.000000	1.871677	0.000000	0.000000	0.000000	-0.227995	0.031844	0.431475	0.000000	0.000000	4.000000	44.000000	0.000000
3556.956333	-0.138194	0.532745	0.016858	69.899475	2.043736	90.449379	0.771006	0.000000	1.871677	0.000000	0.000000	0.000000	-0.227995	0.031844	0.431475	0.000000	0.000000	4.000000	44.000000	0.000000
3556.959666	-0.138194	0.532745	0.016858	69.899475	2.043736	90.449379	0.771006	0.000000	1.871677	0.000000	0.000000	0.000000	-0.227995	0.031844	0.431475	0.000000	0.000000	4.000000	44.000000	0.000000
3556.962999	-0.138931	0.532877	0.018296	70.229782	2.437399	90.664742	0.842919	0.000000	1.909677	0.000000	0.000000	0.000000	-0.221295	0.039621	0.431437	0.000000	0.000000	4.000000	44.000000	0.000000
3556.966333	-0.138931	0.532877	0.018296	70.229782	2.437399	90.664742	0.842919	0.000000	1.909677	0.000000	0.000000	0.000000	-0.221295	0.039621	0.431437	0.000000	0.000000	4.000000	44.000000	0.000000
3556.969666	-0.138931	0.532877	0.018296	70.229782	2.437399	90.664742	0.842919	0.000000	1.909677	0.000000	0.000000	0.000000	-0.221295	0.039621	0.431437	0.000000	0.000000	4.000000	44.000000	0.000000
3556.972999	-0.139650	0.533079	0.019748	70.575470	2.802972	90.809883	0.914825	0.000000	1.946559	0.000000	0.000000	0.000000	-0.215743	0.060604	0.435572	0.000000	0.000000	4.000000	44.000000	0.000000
3556.976333	-0.139650	0.533079	0.019748	70.575470	2.802972	90.809883	0.914825	0.000000	1.946559	0.000000	0.000000	0.000000	-0.215743	0.060604	0.435572	0.000000	0.000000	4.000000	44.000000	0.000000
3556.979666	-0.139650	0.533079	0.019748	70.575470	2.802972	90.809883	0.914825	0.000000	1.946559	0.000000	0.000000	0.000000	-0.215743	0.060604	0.435572	0.000000	0.000000	4.000000	44.000000	0.000000
3556.982999	-0.140340	0.533318	0.021178	70.921448	3.115783	90.865662	0.987420	0.000000	1.982517	0.000000	0.000000	0.000000	-0.206991	0.071744	0.429024	0.000000	0.000000	4.000000	44.000000	0.000000
3556.986333	-0.140340	0.533318	0.021178	70.921448	3.115783	90.865662	0.987420	0.000000	1.982517	0.000000	0.000000	0.000000	-0.206991	0.071744	0.429024	0.000000	0.000000	4.000000	44.000000	0.000000
3556.989666	-0.140340	0.533318	0.021178	70.921448	3.115783	90.865662	0.987420	0.000000	1.982517	0.000000	0.000000	0.000000	-0.206991	0.071744	0.429024	0.000000	0.000000	4.000000	44.000000	0.000000
3556.992999	-0.140967	0.533601	0.022640	71.257607	3.347489	90.795998	1.058924	0.000000	2.017015	0.000000	0.000000	0.000000	-0.187982	0.084892	0.438371	0.000000	0.000000	4.000000	44.000000	0.000000
3556.996333	-0.140967	0.533601	0.022640	71.257607	3.347489	90.795998	1.058924	0.000000	2.017015	0.000000	0.000000	0.000000	-0.187982	0.084892	0.438371	0.000000	0.000000	4.000000	44.000000	0.000000
3556.999666	-0.140967	0.533601	0.022640	71.257607	3.347489	90.795998	1.058924	0.000000	2.017015	0.000000	0.000000	0.000000	-0.187982	0.084892	0.438371	0.000000	0.000000	4.000000	44.000000	0.000000
3557.002999	-0.141463	0.533873	0.024160	71.593079	3.515557	90.617104	1.131986	0.000000	2.048345	0.000000	0.000000	0.000000	-0.148919	0.081693	0.456206	0.000000	0.000000	4.000000	44.000000	0.000000
3557.006333	-0.141463	0.533873	0.024160	71.593079	3.515557	90.617104	1.131986	0.000000	2.048345	0.000000	0.000000	0.000000	-0.148919	0.081693	0.456206	0.000000	0.000000	4.000000	44.000000	0.000000
3557.009666	-0.141463	0.533873	0.024160	71.593079	3.515557	90.617104	1.131986	0.000000	2.048345	0.000000	0.000000	0.000000	-0.148919	0.081693	0.456206	0.000000	0.000000	4.000000	44.000000	0.000000
3557.012999	-0.141846	0.534118	0.025717	71.937012	3.628698	90.337654	1.208020	0.000000	2.073165	0.000000	0.000000	0.000000	-0.114778	0.073381	0.466830	0.000000	0.000000	4.000000	44.000000	0.000000
3557.016333	-0.141846	0.534118	0.025717	71.937012	3.628698	90.337654	1.208020	0.000000	2.073165	0.000000	0.000000	0.000000	-0.114778	0.073381	0.466830	0.000000	0.000000	4.000000	44.000000	0.000000
3557.019666	-0.141846	0.534118	0.025717	71.937012	3.628698	90.337654	1.208020	0.000000	2.073165	0.000000	0.000000	0.000000	-0.114778	0.073381	0.466830	0.000000	0.000000	4.000000	44.000000	0.000000
3557.022999	-0.142114	0.534322	0.027223	72.323074	3.698753	89.946854	1.285825	0.000000	2.092295	0.000000	0.000000	0.000000	-0.080298	0.061263	0.451937	0.000000	0.000000	4.000000	44.000000	0.000000
3557.026333	-0.142114	0.534322	0.027223	72.323074	3.698753	89.946854	1.285825	0.000000	2.092295	0.000000	0.000000	0.000000	-0.080298	0.061263	0.451937	0.000000	0.000000	4.000000	44.000000	0.000000
3557.029666	-0.142114	0.534322	0.027223	72.323074	3.698753	89.946854	1.285825	0.000000	2.092295	0.000000	0.000000	0.000000	-0.080298	0.061263	0.451937	0.000000	0.000000	4.000000	44.000000	0.000000
3557.032999	-0.142294	0.534503	0.028691	72.761986	3.703148	89.411568	1.361148	0.000000	2.105678	0.000000	0.000000	0.000000	-0.054072	0.054146	0.440442	0.000000	0.000000	4.000000	44.000000	0.000000
3557.036333	-0.142294	0.534503	0.028691	72.761986	3.703148	89.411568	1.361148	0.000000	2.105678	0.000000	0.000000	0.000000	-0.054072	0.054146	0.440442	0.000000	0.000000	4.000000	44.000000	0.000000
3557.039666	-0.142294	0.534503	0.028691	72.761986	3.703148	89.411568	1.361148	0.000000	2.105678	0.000000	0.000000	0.000000	-0.054072	0.054146	0.440442	0.000000	0.000000	4.000000	44.000000	0.000000
3557.042999	-0.142407	0.534715	0.030106	73.266968	3.663794	88.788422	1.434555	0.000000	2.114690	0.000000	0.000000	0.000000	-0.033933	0.063685	0.424568	0.000000	0.000000	4.000000	44.000000	0.000000
3557.046333	-0.142407	0.534715	0.030106	73.266968	3.663794	88.788422	1.434555	0.000000	2.114690	0.000000	0.000000	0.000000	-0.033933	0.063685	0.424568	0.000000	0.000000	4.000000	44.000000	0.000000
3557.049666	-0.142407	0.534715	0.030106	73.266968	3.663794	88.788422	1.434555	0.000000	2.114690	0.000000	0.000000	0.000000	-0.033933	0.063685	0.424568	0.000000	0.000000	4.000000	44.000000	0.000000
3557.052999	-0.142435	0.534976	0.031493	73.833900	3.621723	88.142860	1.505316	0.000000	2.120346	0.000000	0.000000	0.000000	-0.008293	0.078397	0.416036	0.000000	0.000000	4.000000	44.000000	0.000000
3557.056333	-0.142435	0.534976	0.031493	73.833900	3.621723	88.142860	1.505316	0.000000	2.120346	0.000000	0.000000	0.000000	-0.008293	0.078397	0.416036	0.000000	0.000000	4.000000	44.000000	0.000000
3557.059666	-0.142435	0.534976	0.031493	73.833900	3.621723	88.142860	1.505316	0.000000	2.120346	0.000000	0.000000	0.000000	-0.008293	0.078397	0.416036	0.000000	0.000000	4.000000	44.000000	0.000000
3557.062999	-0.142358	0.535304	0.032876	74.434525	3.697219	87.591171	1.574656	0.000000	2.121728	0.000000	0.000000	0.000000	0.022929	0.098388	0.414800	0.000000	0.000000	4.000000	44.000000	0.000000
3557.066333	-0.142358	0.535304	0.032876	74.434525	3.697219	87.591171	1.574656	0.000000	2.121728	0.000000	0.000000	0.000000	0.022929	0.098388	0.414800	0.000000	0.000000	4.000000	44.000000	0.000000
3557.069666	-0.142358	0.535304	0.032876	74.434525	3.697219	87.591171	1.574656	0.000000	2.121728	0.000000	0.000000	0.000000	0.022929	0.098388	0.414800	0.000000	0.000000	4.000000	44.000000	0.000000
3557.072999	-0.142117	0.535734	0.034309	75.035522	3.877064	87.198082	1.643789	0.000000	2.117906	0.000000	0.000000	0.000000	0.072341	0.128819	0.430092	0.000000	0.000000	4.000000	44.000000	0.000000
3557.076333	-0.142117	0.535734	0.034309	75.035522	3.877064	87.198082	1.643789	0.000000	2.117906	0.000000	0.000000	0.000000	0.072341	0.128819	0.430092	0.000000	0.000000	4.000000	44.000000	0.000000
3557.079666	-0.142117	0.535734	0.034309	75.035522	3.877064	87.198082	1.643789	0.000000	2.117906	0.000000	0.000000	0.000000	0.072341	0.128819	0.430092	0.000000	0.000000	4.000000	44.000000	0.000000
3557.082999	-0.141771	0.536203	0.035743	75.622154	4.104198	86.899521	1.715471	0.000000	2.105850	0.000000	0.000000	0.000000	0.103799	0.140736	0.429931	0.000000	0.000000	4.000000	44.000000	0.000000
3557.086333	-0.141771	0.536203	0.035743	75.622154	4.104198	86.899521	1.715471	0.000000	2.105850	0.000000	0.000000	0.000000	0.103799	0.140736	0.429931	0.000000	0.000000	4.000000	44.000000	0.000000
3557.089666	-0.141771	0.536203	0.035743	75.622154	4.104198	86.899521	1.715471	0.000000	2.105850	0.000000	0.000000	0.000000	0.103799	0.140736	0.429931	0.000000	0.000000	4.000000	44.000000	0.000000
3557.092999	-0.141412	0.536740	0.037144	76.213783	4.330756	86.599030	1.787126	0.000000	2.088549	0.000000	0.000000	0.000000	0.107668	0.161198	0.420378	0.000000	0.000000	4.000000	44.000000	0.000000
3557.096333	-0.141412	0.536740	0.037144	76.213783	4.330756	86.599030	1.787126	0.000000	2.088549	0.000000	0.000000	0.000000	0.107668	0.161198	0.420378	0.000000	0.000000	4.000000	44.000000	0.000000
3557.099666	-0.141412	0.536740	0.037144	76.213783	4.330756	86.599030	1.787126	0.000000	2.088549	0.000000	0.000000	0.000000	0.107668	0.161198	0.420378	0.000000	0.000000	4.000000	44.000000	0.000000
3557.102999	-0.140977	0.537323	0.038470	76.800072	4.490835	86.223343	1.857189	0.000000	2.070605	0.000000	0.000000	0.000000	0.130444	0.174735	0.397870	0.000000	0.000000	4.000000	44.000000	0.000000
3557.106333	-0.140977	0.537323	0.038470	76.800072	4.490835	86.223343	1.857189	0.000000	2.070605	0.000000	0.000000	0.000000	0.130444	0.174735	0.397870	0.000000	0.000000	4.000000	44.000000	0.000000
3557.109666	-0.140977	0.537323	0.038470	76.800072	4.490835	86.223343	1.857189	0.000000	2.070605	0.000000	0.000000	0.000000	0.130444	0.174735	0.397870	0.000000	0.000000	4.000000	44.000000	0.000000
3557.112999	-0.140473	0.537940	0.039743	77.370628	4.559416	85.734673	1.923501	0.000000	2.048864	0.000000	0.000000	0.000000	0.151368	0.185063	0.381802	0.000000	0.000000	4.000000	44.000000	0.000000
3557.116333	-0.140473	0.537940	0.039743	77.370628	4.559416	85.734673	1.923501	0.000000	2.048864	0.000000	0.000000	0.000000	0.151368	0.185063	0.381802	0.000000	0.000000	4.000000	44.000000	0.000000
3557.119666	-0.140473	0.537940	0.039743	77.370628	4.559416	85.734673	1.923501	0.000000	2.048864	0.000000	0.000000	0.000000	0.151368	0.185063	0.381802	0.000000	0.000000	4.000000	44.000000	0.000000
3557.122999	-0.139810	0.538580	0.041010	77.923126	4.517271	85.117699	1.987135	0.000000	2.023635	0.000000	0.000000	0.000000	0.198855	0.192159	0.380129	0.000000	0.000000	4.000000	44.000000	0.000000
3557.126333	-0.139810	0.538580	0.041010	77.923126	4.517271	85.117699	1.987135	0.000000	2.023635	0.000000	0.000000	0.000000	0.198855	0.192159	0.380129	0.000000	0.000000	4.000000	44.000000	0.000000
3557.129666	-0.139810	0.538580	0.041010	77.923126	4.517271	85.117699	1.987135	0.000000	2.023635	0.000000	0.000000	0.000000	0.198855	0.192159	0.380129	0.000000	0.000000	4.000000	44.000000	0.000000
3557.132999	-0.138963	0.539273	0.042273	78.425507	4.346096	84.389053	2.050489	0.000000	1.990493	0.000000	0.000000	0.000000	0.254064	0.207757	0.378954	0.000000	0.000000	4.000000	44.000000	0.000000
3557.136333	-0.138963	0.539273	0.042273	78.425507	4.346096	84.389053	2.050489	0.000000	1.990493	0.000000	0.000000	0.000000	0.254064	0.207757	0.378954	0.000000	0.000000	4.000000	44.000000	0.000000
3557.139666	-0.138963	0.539273	0.042273	78.425507	4.346096	84.389053	2.050489	0.000000	1.990493	0.000000	0.000000	0.000000	0.254064	0.207757	0.378954	0.000000	0.000000	4.000000	44.000000	0.000000
3557.142999	-0.138027	0.540076	0.043602	78.875175	4.081139	83.660088	2.113648	0.000000	1.948149	0.000000	0.000000	0.000000	0.280665	0.241015	0.398787	0.000000	0.000000	4.000000	44.000000	0.000000
3557.146333	-0.138027	0.540076	0.043602	78.875175	4.081139	83.660088	2.113648	0.000000	1.948149	0.000000	0.000000	0.000000	0.280665	0.241015	0.398787	0.000000	0.000000	4.000000	44.000000	0.000000
3557.149666	-0.138027	0.540076	0.043602	78.875175	4.081139	83.660088	2.113648	0.000000	1.948149	0.000000	0.000000	0.000000	0.280665	0.241015	0.398787	0.000000	0.000000	4.000000	44.000000	0.000000
3557.152999	-0.137016	0.540956	0.044956	79.273788	3.665486	82.996750	2.180113	0.000000	1.901371	0.000000	0.000000	0.000000	0.303308	0.264048	0.405987	0.000000	0.000000	4.000000	44.000000	0.000000
3557.156333	-0.137016	0.540956	0.044956	79.273788	3.665486	82.996750	2.180113	0.000000	1.901371	0.000000	0.000000	0.000000	0.303308	0.264048	0.405987	0.000000	0.000000	4.000000	44.000000	0.000000
3557.159666	-0.137016	0.540956	0.044956	79.273788	3.665486	82.996750	2.180113	0.000000	1.901371	0.000000	0.000000	0.000000	0.303308	0.264048	0.405987	0.000000	0.000000	4.000000	44.000000	0.000000
3557.162999	-0.135983	0.541903	0.046341	79.623924	2.931812	82.247749	2.247777	0.000000	1.850820	0.000000	0.000000	0.000000	0.310070	0.283898	0.415551	0.000000	0.000000	4.000000	44.000000	0.000000
3557.166333	-0.135983	0.541903	0.046341	79.623924	2.931812	82.247749	2.247777	0.000000	1.850820	0.000000	0.000000	0.000000	0.310070	0.283898	0.415551	0.000000	0.000000	4.000000	44.000000	0.000000
3557.169666	-0.135983	0.541903	0.046341	79.623924	2.931812	82.247749	2.247777	0.000000	1.850820	0.000000	0.000000	0.000000	0.310070	0.283898	0.415551	0.000000	0.000000	4.000000	44.000000	0.000000
3557.172999	-0.134892	0.542909	0.047725	79.937843	1.801767	81.043961	2.317036	0.000000	1.799142	0.000000	0.000000	0.000000	0.327303	0.301955	0.415214	0.000000	0.000000	4.000000	44.000000	0.000000
3557.176333	-0.134892	0.542909	0.047725	79.937843	1.801767	81.043961	2.317036	0.000000	1.799142	0.000000	0.000000	0.000000	0.327303	0.301955	0.415214	0.000000	0.000000	4.000000	44.000000	0.000000
3557.179666	-0.134892	0.542909	0.047725	79.937843	1.801767	81.043961	2.317036	0.000000	1.799142	0.000000	0.000000	0.000000	0.327303	0.301955	0.415214	0.000000	0.000000	4.000000	44.000000	0.000000
3557.182999	-0.133706	0.543954	0.049163	80.207825	0.209504	79.345520	2.386238	0.000000	1.744592	0.000000	0.000000	0.000000	0.355634	0.313505	0.431495	0.000000	0.000000	4.000000	44.000000	0.000000
3557.186333	-0.133706	0.543954	0.049163	80.207825	0.209504	79.345520	2.386238	0.000000	1.744592	0.000000	0.000000	0.000000	0.355634	0.313505	0.431495	0.000000	0.000000	4.000000	44.000000	0.000000
3557.189666	-0.133706	0.543954	0.049163	80.207825	0.209504	79.345520	2.386238	0.000000	1.744592	0.000000	0.000000	0.000000	0.355634	0.313505	0.431495	0.000000	0.000000	4.000000	44.000000	0.000000
3557.192999	-0.132449	0.545038	0.050648	80.429703	-1.901478	77.212334	2.458154	0.000000	1.685320	0.000000	0.000000	0.000000	0.377074	0.325167	0.445594	0.000000	0.000000	4.000000	44.000000	0.000000
3557.196333	-0.132449	0.545038	0.050648	80.429703	-1.901478	77.212334	2.458154	0.000000	1.685320	0.000000	0.000000	0.000000	0.377074	0.325167	0.445594	0.000000	0.000000	4.000000	44.000000	0.000000
3557.199666	-0.132449	0.545038	0.050648	80.429703	-1.901478	77.212334	2.458154	0.000000	1.685320	0.000000	0.000000	0.000000	0.377074	0.325167	0.445594	0.000000	0.000000	4.000000	44.000000	0.000000
3557.202999	-0.131028	0.546148	0.052121	80.594398	-4.534764	74.671906	2.532420	0.000000	1.622474	0.000000	0.000000	0.000000	0.426567	0.332861	0.441791	0.000000	0.000000	4.000000	44.000000	0.000000
3557.206333	-0.131028	0.546148	0.052121	80.594398	-4.534764	74.671906	2.532420	0.000000	1.622474	0.000000	0.000000	0.000000	0.426567	0.332861	0.441791	0.000000	0.000000	4.000000	44.000000	0.000000
3557.209666	-0.131028	0.546148	0.052121	80.594398	-4.534764	74.671906	2.532420	0.000000	1.622474	0.000000	0.000000	0.000000	0.426567	0.332861	0.441791	0.000000	0.000000	4.000000	44.000000	0.000000
3557.212999	-0.129505	0.547250	0.053633	80.686241	-7.693948	71.815834	2.606052	0.000000	1.551380	0.000000	0.000000	0.000000	0.456786	0.330687	0.453453	0.000000	0.000000	4.000000	44.000000	0.000000
3557.216333	-0.129505	0.547250	0.053633	80.686241	-7.693948	71.815834	2.606052	0.000000	1.551380	0.000000	0.000000	0.000000	0.456786	0.330687	0.453453	0.000000	0.000000	4.000000	44.000000	0.000000
3557.219666	-0.129505	0.547250	0.053633	80.686241	-7.693948	71.815834	2.606052	0.000000	1.551380	0.000000	0.000000	0.000000	0.456786	0.330687	0.453453	0.000000	0.000000	4.000000	44.000000	0.000000
3557.222999	-0.127890	0.548349	0.055116	80.690445	-11.343128	68.677910	2.681627	0.000000	1.475249	0.000000	0.000000	0.000000	0.484546	0.329725	0.444893	0.000000	0.000000	4.000000	44.000000	0.000000
3557.226333	-0.127890	0.548349	0.055116	80.690445	-11.343128	68.677910	2.681627	0.000000	1.475249	0.000000	0.000000	0.000000	0.484546	0.329725	0.444893	0.000000	0.000000	4.000000	44.000000	0.000000
3557.229666	-0.127890	0.548349	0.055116	80.690445	-11.343128	68.677910	2.681627	0.000000	1.475249	0.000000	0.000000	0.000000	0.484546	0.329725	0.444893	0.000000	0.000000	4.000000	44.000000	0.000000
3557.232999	-0.126134	0.549416	0.056586	80.595444	-15.295980	65.180405	2.755776	0.000000	1.394491	0.000000	0.000000	0.000000	0.526612	0.320024	0.441184	0.000000	0.000000	4.000000	44.000000	0.000000
3557.236333	-0.126134	0.549416	0.056586	80.595444	-15.295980	65.180405	2.755776	0.000000	1.394491	0.000000	0.000000	0.000000	0.526612	0.320024	0.441184	0.000000	0.000000	4.000000	44.000000	0.000000
3557.239666	-0.126134	0.549416	0.056586	80.595444	-15.295980	65.180405	2.755776	0.000000	1.394491	0.000000	0.000000	0.000000	0.526612	0.320024	0.441184	0.000000	0.000000	4.000000	44.000000	0.000000
3557.242999	-0.124286	0.550479	0.058027	80.399597	-19.255470	61.287643	2.829307	0.000000	1.306723	0.000000	0.000000	0.000000	0.554517	0.318915	0.432128	0.000000	0.000000	4.000000	44.000000	0.000000
3557.246333	-0.124286	0.550479	0.058027	80.399597	-19.255470	61.287643	2.829307	0.000000	1.306723	0.000000	0.000000	0.000000	0.554517	0.318915	0.432128	0.000000	0.000000	4.000000	44.000000	0.000000
3557.249666	-0.124286	0.550479	0.058027	80.399597	-19.255470	61.287643	2.829307	0.000000	1.306723	0.000000	0.000000	0.000000	0.554517	0.318915	0.432128	0.000000	0.000000	4.000000	44.000000	0.000000
3557.252999	-0.122335	0.551531	0.059397	80.137810	-23.079863	57.093521	2.901328	0.000000	1.214303	0.000000	0.000000	0.000000	0.585184	0.315656	0.411229	0.000000	0.000000	4.000000	44.000000	0.000000
3557.256333	-0.122335	0.551531	0.059397	80.137810	-23.079863	57.093521	2.901328	0.000000	1.214303	0.000000	0.000000	0.000000	0.585184	0.315656	0.411229	0.000000	0.000000	4.000000	44.000000	0.000000
3557.259666	-0.122335	0.551531	0.059397	80.137810	-23.079863	57.093521	2.901328	0.000000	1.214303	0.000000	0.000000	0.000000	0.585184	0.315656	0.411229	0.000000	0.000000	4.000000	44.000000	0.000000
3557.262999	-0.120319	0.552547	0.060631	79.835869	-26.543238	53.020237	2.969867	0.000000	1.116772	0.000000	0.000000	0.000000	0.604809	0.304683	0.370027	0.000000	0.000000	4.000000	44.000000	0.000000
3557.266333	-0.120319	0.552547	0.060631	79.835869	-26.543238	53.020237	2.969867	0.000000	1.116772	0.000000	0.000000	0.000000	0.604809	0.304683	0.370027	0.000000	0.000000	4.000000	44.000000	0.000000
3557.269666	-0.120319	0.552547	0.060631	79.835869	-26.543238	53.020237	2.969867	0.000000	1.116772	0.000000	0.000000	0.000000	0.604809	0.304683	0.370027	0.000000	0.000000	4.000000	44.000000	0.000000
3557.272999	-0.118211	0.553507	0.061716	79.559120	-29.593592	49.218212	3.031538	0.000000	1.015971	0.000000	0.000000	0.000000	0.632455	0.288119	0.325425	0.000000	0.000000	4.000000	44.000000	0.000000
3557.276333	-0.118211	0.553507	0.061716	79.559120	-29.593592	49.218212	3.031538	0.000000	1.015971	0.000000	0.000000	0.000000	0.632455	0.288119	0.325425	0.000000	0.000000	4.000000	44.000000	0.000000
3557.279666	-0.118211	0.553507	0.061716	79.559120	-29.593592	49.218212	3.031538	0.000000	1.015971	0.000000	0.000000	0.000000	0.632455	0.288119	0.325425	0.000000	0.000000	4.000000	44.000000	0.000000
3557.282999	-0.116062	0.554411	0.062640	79.347244	-32.160332	46.046894	3.085775	0.000000	0.910562	0.000000	0.000000	0.000000	0.644748	0.271285	0.277379	0.000000	0.000000	4.000000	44.000000	0.000000
3557.286333	-0.116062	0.554411	0.062640	79.347244	-32.160332	46.046894	3.085775	0.000000	0.910562	0.000000	0.000000	0.000000	0.644748	0.271285	0.277379	0.000000	0.000000	4.000000	44.000000	0.000000
3557.289666	-0.116062	0.554411	0.062640	79.347244	-32.160332	46.046894	3.085775	0.000000	0.910562	0.000000	0.000000	0.000000	0.644748	0.271285	0.277379	0.000000	0.000000	4.000000	44.000000	0.000000
3557.292999	-0.113891	0.555222	0.063366	79.188972	-34.266792	43.725506	3.132005	0.000000	0.803104	0.000000	0.000000	0.000000	0.651188	0.243335	0.217699	0.000000	0.000000	4.000000	44.000000	0.000000
3557.296333	-0.113891	0.555222	0.063366	79.188972	-34.266792	43.725506	3.132005	0.000000	0.803104	0.000000	0.000000	0.000000	0.651188	0.243335	0.217699	0.000000	0.000000	4.000000	44.000000	0.000000
3557.299666	-0.113891	0.555222	0.063366	79.188972	-34.266792	43.725506	3.132005	0.000000	0.803104	0.000000	0.000000	0.000000	0.651188	0.243335	0.217699	0.000000	0.000000	4.000000	44.000000	0.000000
3557.302999	-0.111668	0.555983	0.063976	79.065071	-36.112823	41.843380	3.168288	0.000000	0.694573	0.000000	0.000000	0.000000	0.667041	0.228246	0.182943	0.000000	0.000000	4.000000	44.000000	0.000000
3557.306333	-0.111668	0.555983	0.063976	79.065071	-36.112823	41.843380	3.168288	0.000000	0.694573	0.000000	0.000000	0.000000	0.667041	0.228246	0.182943	0.000000	0.000000	4.000000	44.000000	0.000000
3557.309666	-0.111668	0.555983	0.063976	79.065071	-36.112823	41.843380	3.168288	0.000000	0.694573	0.000000	0.000000	0.000000	0.667041	0.228246	0.182943	0.000000	0.000000	4.000000	44.000000	0.000000
3557.312999	-0.109436	0.556657	0.064425	78.942352	-37.721294	40.284008	3.198779	0.000000	0.583399	0.000000	0.000000	0.000000	0.669697	0.202065	0.134953	0.000000	0.000000	4.000000	44.000000	0.000000
3557.316333	-0.109436	0.556657	0.064425	78.942352	-37.721294	40.284008	3.198779	0.000000	0.583399	0.000000	0.000000	0.000000	0.669697	0.202065	0.134953	0.000000	0.000000	4.000000	44.000000	0.000000
3557.319666	-0.109436	0.556657	0.064425	78.942352	-37.721294	40.284008	3.198779	0.000000	0.583399	0.000000	0.000000	0.000000	0.669697	0.202065	0.134953	0.000000	0.000000	4.000000	44.000000	0.000000
3557.322999	-0.107260	0.557315	0.064772	78.783653	-39.230644	38.912472	3.221271	0.000000	0.471783	0.000000	0.000000	0.000000	0.652760	0.197649	0.104017	0.000000	0.000000	4.000000	44.000000	0.000000
3557.326333	-0.107260	0.557315	0.064772	78.783653	-39.230644	38.912472	3.221271	0.000000	0.471783	0.000000	0.000000	0.000000	0.652760	0.197649	0.104017	0.000000	0.000000	4.000000	44.000000	0.000000
3557.329666	-0.107260	0.557315	0.064772	78.783653	-39.230644	38.912472	3.221271	0.000000	0.471783	0.000000	0.000000	0.000000	0.652760	0.197649	0.104017	0.000000	0.000000	4.000000	44.000000	0.000000
3557.332999	-0.105144	0.557901	0.065027	78.579765	-40.675545	37.141373	3.238607	0.000000	0.362990	0.000000	0.000000	0.000000	0.634824	0.175659	0.076548	0.000000	0.000000	4.000000	44.000000	0.000000
3557.336333	-0.105144	0.557901	0.065027	78.579765	-40.675545	37.141373	3.238607	0.000000	0.362990	0.000000	0.000000	0.000000	0.634824	0.175659	0.076548	0.000000	0.000000	4.000000	44.000000	0.000000
3557.339666	-0.105144	0.557901	0.065027	78.579765	-40.675545	37.141373	3.238607	0.000000	0.362990	0.000000	0.000000	0.000000	0.634824	0.175659	0.076548	0.000000	0.000000	4.000000	44.000000	0.000000
3557.342999	-0.103069	0.558479	0.065225	78.338684	-41.964252	35.562374	3.251365	0.000000	0.257186	0.000000	0.000000	0.000000	0.622374	0.173320	0.059221	0.000000	0.000000	4.000000	44.000000	0.000000
3557.346333	-0.103069	0.558479	0.065225	78.338684	-41.964252	35.562374	3.251365	0.000000	0.257186	0.000000	0.000000	0.000000	0.622374	0.173320	0.059221	0.000000	0.000000	4.000000	44.000000	0.000000
3557.349666	-0.103069	0.558479	0.065225	78.338684	-41.964252	35.562374	3.251365	0.000000	0.257186	0.000000	0.000000	0.000000	0.622374	0.173320	0.059221	0.000000	0.000000	4.000000	44.000000	0.000000
3557.352999	-0.101009	0.559030	0.065353	78.099777	-43.016838	34.719280	3.261235	0.000000	0.153457	0.000000	0.000000	0.000000	0.618165	0.165450	0.038485	0.000000	0.000000	4.000000	44.000000	0.000000
3557.356333	-0.101009	0.559030	0.065353	78.099777	-43.016838	34.719280	3.261235	0.000000	0.153457	0.000000	0.000000	0.000000	0.618165	0.165450	0.038485	0.000000	0.000000	4.000000	44.000000	0.000000
3557.359666	-0.101009	0.559030	0.065353	78.099777	-43.016838	34.719280	3.261235	0.000000	0.153457	0.000000	0.000000	0.000000	0.618165	0.165450	0.038485	0.000000	0.000000	4.000000	44.000000	0.000000
3557.362999	-0.098932	0.559519	0.065384	77.865990	-43.831787	34.660576	3.267650	0.000000	0.050429	0.000000	0.000000	0.000000	0.623086	0.146533	0.009221	0.000000	0.000000	4.000000	44.000000	0.000000
3557.366333	-0.098932	0.559519	0.065384	77.865990	-43.831787	34.660576	3.267650	0.000000	0.050429	0.000000	0.000000	0.000000	0.623086	0.146533	0.009221	0.000000	0.000000	4.000000	44.000000	0.000000
3557.369666	-0.098932	0.559519	0.065384	77.865990	-43.831787	34.660576	3.267650	0.000000	0.050429	0.000000	0.000000	0.000000	0.623086	0.146533	0.009221	0.000000	0.000000	4.000000	44.000000	0.000000
3557.372999	-0.096765	0.559944	0.065331	77.650314	-44.582344	35.269245	3.269186	0.000000	-0.053418	0.000000	0.000000	0.000000	0.649999	0.127528	-0.015932	0.000000	0.000000	4.000000	44.000000	0.000000
3557.376333	-0.096765	0.559944	0.065331	77.650314	-44.582344	35.269245	3.269186	0.000000	-0.053418	0.000000	0.000000	0.000000	0.649999	0.127528	-0.015932	0.000000	0.000000	4.000000	44.000000	0.000000
3557.379666	-0.096765	0.559944	0.065331	77.650314	-44.582344	35.269245	3.269186	0.000000	-0.053418	0.000000	0.000000	0.000000	0.649999	0.127528	-0.015932	0.000000	0.000000	4.000000	44.000000	0.000000
3557.382999	-0.094549	0.560279	0.065128	77.434921	-45.416710	36.202038	3.266531	0.000000	-0.161752	0.000000	0.000000	0.000000	0.664716	0.100705	-0.060774	0.000000	0.000000	4.000000	44.000000	0.000000
3557.386333	-0.094549	0.560279	0.065128	77.434921	-45.416710	36.202038	3.266531	0.000000	-0.161752	0.000000	0.000000	0.000000	0.664716	0.100705	-0.060774	0.000000	0.000000	4.000000	44.000000	0.000000
3557.389666	-0.094549	0.560279	0.065128	77.434921	-45.416710	36.202038	3.266531	0.000000	-0.161752	0.000000	0.000000	0.000000	0.664716	0.100705	-0.060774	0.000000	0.000000	4.000000	44.000000	0.000000
3557.392999	-0.092294	0.560609	0.064820	77.212097	-46.357605	36.974575	3.256402	0.000000	-0.272538	0.000000	0.000000	0.000000	0.676524	0.098948	-0.092459	0.000000	0.000000	4.000000	44.000000	0.000000
3557.396333	-0.092294	0.560609	0.064820	77.212097	-46.357605	36.974575	3.256402	0.000000	-0.272538	0.000000	0.000000	0.000000	0.676524	0.098948	-0.092459	0.000000	0.000000	4.000000	44.000000	0.000000
3557.399666	-0.092294	0.560609	0.064820	77.212097	-46.357605	36.974575	3.256402	0.000000	-0.272538	0.000000	0.000000	0.000000	0.676524	0.098948	-0.092459	0.000000	0.000000	4.000000	44.000000	0.000000
3557.402999	-0.089968	0.560878	0.064359	77.008415	-47.510536	36.944588	3.240992	0.000000	-0.385292	0.000000	0.000000	0.000000	0.697970	0.080613	-0.138106	0.000000	0.000000	4.000000	44.000000	0.000000
3557.406333	-0.089968	0.560878	0.064359	77.008415	-47.510536	36.944588	3.240992	0.000000	-0.385292	0.000000	0.000000	0.000000	0.697970	0.080613	-0.138106	0.000000	0.000000	4.000000	44.000000	0.000000
3557.409666	-0.089968	0.560878	0.064359	77.008415	-47.510536	36.944588	3.240992	0.000000	-0.385292	0.000000	0.000000	0.000000	0.697970	0.080613	-0.138106	0.000000	0.000000	4.000000	44.000000	0.000000
3557.412999	-0.087623	0.561133	0.063749	76.838814	-48.830746	35.771038	3.217974	0.000000	-0.501620	0.000000	0.000000	0.000000	0.703407	0.076359	-0.183262	0.000000	0.000000	4.000000	44.000000	0.000000
3557.416333	-0.087623	0.561133	0.063749	76.838814	-48.830746	35.771038	3.217974	0.000000	-0.501620	0.000000	0.000000	0.000000	0.703407	0.076359	-0.183262	0.000000	0.000000	4.000000	44.000000	0.000000
3557.419666	-0.087623	0.561133	0.063749	76.838814	-48.830746	35.771038	3.217974	0.000000	-0.501620	0.000000	0.000000	0.000000	0.703407	0.076359	-0.183262	0.000000	0.000000	4.000000	44.000000	0.000000
3557.422999	-0.085338	0.561419	0.062986	76.715240	-50.224937	33.818279	3.187431	0.000000	-0.618854	0.000000	0.000000	0.000000	0.685549	0.086047	-0.228901	0.000000	0.000000	4.000000	44.000000	0.000000
3557.426333	-0.085338	0.561419	0.062986	76.715240	-50.224937	33.818279	3.187431	0.000000	-0.618854	0.000000	0.000000	0.000000	0.685549	0.086047	-0.228901	0.000000	0.000000	4.000000	44.000000	0.000000
3557.429666	-0.085338	0.561419	0.062986	76.715240	-50.224937	33.818279	3.187431	0.000000	-0.618854	0.000000	0.000000	0.000000	0.685549	0.086047	-0.228901	0.000000	0.000000	4.000000	44.000000	0.000000
3557.432999	-0.083142	0.561727	0.062089	76.638573	-51.607883	31.903215	3.149281	0.000000	-0.733113	0.000000	0.000000	0.000000	0.658852	0.092415	-0.268884	0.000000	0.000000	4.000000	44.000000	0.000000
3557.436333	-0.083142	0.561727	0.062089	76.638573	-51.607883	31.903215	3.149281	0.000000	-0.733113	0.000000	0.000000	0.000000	0.658852	0.092415	-0.268884	0.000000	0.000000	4.000000	44.000000	0.000000
3557.439666	-0.083142	0.561727	0.062089	76.638573	-51.607883	31.903215	3.149281	0.000000	-0.733113	0.000000	0.000000	0.000000	0.658852	0.092415	-0.268884	0.000000	0.000000	4.000000	44.000000	0.000000
3557.442999	-0.081105	0.561991	0.061021	76.614082	-52.826775	30.256226	3.104467	0.000000	-0.842921	0.000000	0.000000	0.000000	0.611110	0.078977	-0.320481	0.000000	0.000000	4.000000	44.000000	0.000000
3557.446333	-0.081105	0.561991	0.061021	76.614082	-52.826775	30.256226	3.104467	0.000000	-0.842921	0.000000	0.000000	0.000000	0.611110	0.078977	-0.320481	0.000000	0.000000	4.000000	44.000000	0.000000
3557.449666	-0.081105	0.561991	0.061021	76.614082	-52.826775	30.256226	3.104467	0.000000	-0.842921	0.000000	0.000000	0.000000	0.611110	0.078977	-0.320481	0.000000	0.000000	4.000000	44.000000	0.000000
3557.452999	-0.079174	0.562219	0.059767	76.673058	-53.830666	28.954954	3.051053	0.000000	-0.944773	0.000000	0.000000	0.000000	0.579028	0.068513	-0.376143	0.000000	0.000000	4.000000	44.000000	0.000000
3557.456333	-0.079174	0.562219	0.059767	76.673058	-53.830666	28.954954	3.051053	0.000000	-0.944773	0.000000	0.000000	0.000000	0.579028	0.068513	-0.376143	0.000000	0.000000	4.000000	44.000000	0.000000
3557.459666	-0.079174	0.562219	0.059767	76.673058	-53.830666	28.954954	3.051053	0.000000	-0.944773	0.000000	0.000000	0.000000	0.579028	0.068513	-0.376143	0.000000	0.000000	4.000000	44.000000	0.000000
3557.462999	-0.077303	0.562412	0.058336	76.805634	-54.512245	28.099060	2.988363	0.000000	-1.041278	0.000000	0.000000	0.000000	0.561444	0.057871	-0.429417	0.000000	0.000000	4.000000	44.000000	0.000000
3557.466333	-0.077303	0.562412	0.058336	76.805634	-54.512245	28.099060	2.988363	0.000000	-1.041278	0.000000	0.000000	0.000000	0.561444	0.057871	-0.429417	0.000000	0.000000	4.000000	44.000000	0.000000
3557.469666	-0.077303	0.562412	0.058336	76.805634	-54.512245	28.099060	2.988363	0.000000	-1.041278	0.000000	0.000000	0.000000	0.561444	0.057871	-0.429417	0.000000	0.000000	4.000000	44.000000	0.000000
3557.472999	-0.075567	0.562587	0.056733	76.929291	-55.046463	27.408020	2.916793	0.000000	-1.134852	0.000000	0.000000	0.000000	0.520917	0.052522	-0.480855	0.000000	0.000000	4.000000	44.000000	0.000000
3557.476333	-0.075567	0.562587	0.056733	76.929291	-55.046463	27.408020	2.916793	0.000000	-1.134852	0.000000	0.000000	0.000000	0.520917	0.052522	-0.480855	0.000000	0.000000	4.000000	44.000000	0.000000
3557.479666	-0.075567	0.562587	0.056733	76.929291	-55.046463	27.408020	2.916793	0.000000	-1.134852	0.000000	0.000000	0.000000	0.520917	0.052522	-0.480855	0.000000	0.000000	4.000000	44.000000	0.000000
3557.482999	-0.073965	0.562743	0.054959	77.034309	-55.499908	26.816660	2.836651	0.000000	-1.221671	0.000000	0.000000	0.000000	0.480451	0.046934	-0.532074	0.000000	0.000000	4.000000	44.000000	0.000000
3557.486333	-0.073965	0.562743	0.054959	77.034309	-55.499908	26.816660	2.836651	0.000000	-1.221671	0.000000	0.000000	0.000000	0.480451	0.046934	-0.532074	0.000000	0.000000	4.000000	44.000000	0.000000
3557.489666	-0.073965	0.562743	0.054959	77.034309	-55.499908	26.816660	2.836651	0.000000	-1.221671	0.000000	0.000000	0.000000	0.480451	0.046934	-0.532074	0.000000	0.000000	4.000000	44.000000	0.000000
3557.492999	-0.072528	0.562889	0.053052	77.110130	-55.766865	26.446173	2.747972	0.000000	-1.301746	0.000000	0.000000	0.000000	0.431179	0.043593	-0.572263	0.000000	0.000000	4.000000	44.000000	0.000000
3557.496333	-0.072528	0.562889	0.053052	77.110130	-55.766865	26.446173	2.747972	0.000000	-1.301746	0.000000	0.000000	0.000000	0.431179	0.043593	-0.572263	0.000000	0.000000	4.000000	44.000000	0.000000
3557.499666	-0.072528	0.562889	0.053052	77.110130	-55.766865	26.446173	2.747972	0.000000	-1.301746	0.000000	0.000000	0.000000	0.431179	0.043593	-0.572263	0.000000	0.000000	4.000000	44.000000	0.000000
3557.502999	-0.071288	0.563067	0.051082	77.177338	-55.933163	26.217257	2.652595	0.000000	-1.373609	0.000000	0.000000	0.000000	0.371943	0.053428	-0.591099	0.000000	0.000000	4.000000	44.000000	0.000000
3557.506333	-0.071288	0.563067	0.051082	77.177338	-55.933163	26.217257	2.652595	0.000000	-1.373609	0.000000	0.000000	0.000000	0.371943	0.053428	-0.591099	0.000000	0.000000	4.000000	44.000000	0.000000
3557.509666	-0.071288	0.563067	0.051082	77.177338	-55.933163	26.217257	2.652595	0.000000	-1.373609	0.000000	0.000000	0.000000	0.371943	0.053428	-0.591099	0.000000	0.000000	4.000000	44.000000	0.000000
3557.512999	-0.070220	0.563277	0.049053	77.255951	-56.079620	26.075729	2.554078	0.000000	-1.435600	0.000000	0.000000	0.000000	0.320543	0.063097	-0.608547	0.000000	0.000000	4.000000	44.000000	0.000000
3557.516333	-0.070220	0.563277	0.049053	77.255951	-56.079620	26.075729	2.554078	0.000000	-1.435600	0.000000	0.000000	0.000000	0.320543	0.063097	-0.608547	0.000000	0.000000	4.000000	44.000000	0.000000
3557.519666	-0.070220	0.563277	0.049053	77.255951	-56.079620	26.075729	2.554078	0.000000	-1.435600	0.000000	0.000000	0.000000	0.320543	0.063097	-0.608547	0.000000	0.000000	4.000000	44.000000	0.000000
3557.522999	-0.069329	0.563518	0.047030	77.356178	-56.158337	26.124548	2.452653	0.000000	-1.489023	0.000000	0.000000	0.000000	0.267124	0.072155	-0.606920	0.000000	0.000000	4.000000	44.000000	0.000000
3557.526333	-0.069329	0.563518	0.047030	77.356178	-56.158337	26.124548	2.452653	0.000000	-1.489023	0.000000	0.000000	0.000000	0.267124	0.072155	-0.606920	0.000000	0.000000	4.000000	44.000000	0.000000
3557.529666	-0.069329	0.563518	0.047030	77.356178	-56.158337	26.124548	2.452653	0.000000	-1.489023	0.000000	0.000000	0.000000	0.267124	0.072155	-0.606920	0.000000	0.000000	4.000000	44.000000	0.000000
3557.532999	-0.068516	0.563798	0.045004	77.484261	-56.121784	26.452705	2.351500	0.000000	-1.533544	0.000000	0.000000	0.000000	0.243877	0.084086	-0.607911	0.000000	0.000000	4.000000	44.000000	0.000000
3557.536333	-0.068516	0.563798	0.045004	77.484261	-56.121784	26.452705	2.351500	0.000000	-1.533544	0.000000	0.000000	0.000000	0.243877	0.084086	-0.607911	0.000000	0.000000	4.000000	44.000000	0.000000
3557.539666	-0.068516	0.563798	0.045004	77.484261	-56.121784	26.452705	2.351500	0.000000	-1.533544	0.000000	0.000000	0.000000	0.243877	0.084086	-0.607911	0.000000	0.000000	4.000000	44.000000	0.000000
3557.542999	-0.067805	0.564163	0.042982	77.637016	-55.969204	27.078604	2.250181	0.000000	-1.574190	0.000000	0.000000	0.000000	0.213310	0.109559	-0.606352	0.000000	0.000000	4.000000	44.000000	0.000000
3557.546333	-0.067805	0.564163	0.042982	77.637016	-55.969204	27.078604	2.250181	0.000000	-1.574190	0.000000	0.000000	0.000000	0.213310	0.109559	-0.606352	0.000000	0.000000	4.000000	44.000000	0.000000
3557.549666	-0.067805	0.564163	0.042982	77.637016	-55.969204	27.078604	2.250181	0.000000	-1.574190	0.000000	0.000000	0.000000	0.213310	0.109559	-0.606352	0.000000	0.000000	4.000000	44.000000	0.000000
3557.552999	-0.067181	0.564557	0.041045	77.775002	-55.668800	27.942961	2.149122	0.000000	-1.609742	0.000000	0.000000	0.000000	0.187183	0.118066	-0.581325	0.000000	0.000000	4.000000	44.000000	0.000000
3557.556333	-0.067181	0.564557	0.041045	77.775002	-55.668800	27.942961	2.149122	0.000000	-1.609742	0.000000	0.000000	0.000000	0.187183	0.118066	-0.581325	0.000000	0.000000	4.000000	44.000000	0.000000
3557.559666	-0.067181	0.564557	0.041045	77.775002	-55.668800	27.942961	2.149122	0.000000	-1.609742	0.000000	0.000000	0.000000	0.187183	0.118066	-0.581325	0.000000	0.000000	4.000000	44.000000	0.000000
3557.562999	-0.066609	0.564962	0.039114	77.872665	-55.219410	28.838753	2.052235	0.000000	-1.640939	0.000000	0.000000	0.000000	0.171641	0.121486	-0.579195	0.000000	0.000000	4.000000	44.000000	0.000000
3557.566333	-0.066609	0.564962	0.039114	77.872665	-55.219410	28.838753	2.052235	0.000000	-1.640939	0.000000	0.000000	0.000000	0.171641	0.121486	-0.579195	0.000000	0.000000	4.000000	44.000000	0.000000
3557.569666	-0.066609	0.564962	0.039114	77.872665	-55.219410	28.838753	2.052235	0.000000	-1.640939	0.000000	0.000000	0.000000	0.171641	0.121486	-0.579195	0.000000	0.000000	4.000000	44.000000	0.000000
3557.572999	-0.066144	0.565378	0.037248	77.927261	-54.758083	29.415789	1.955703	0.000000	-1.669546	0.000000	0.000000	0.000000	0.139657	0.124750	-0.559929	0.000000	0.000000	4.000000	44.000000	0.000000
3557.576333	-0.066144	0.565378	0.037248	77.927261	-54.758083	29.415789	1.955703	0.000000	-1.669546	0.000000	0.000000	0.000000	0.139657	0.124750	-0.559929	0.000000	0.000000	4.000000	44.000000	0.000000
3557.579666	-0.066144	0.565378	0.037248	77.927261	-54.758083	29.415789	1.955703	0.000000	-1.669546	0.000000	0.000000	0.000000	0.139657	0.124750	-0.559929	0.000000	0.000000	4.000000	44.000000	0.000000
3557.582999	-0.065897	0.565814	0.035407	77.957634	-54.370609	29.859081	1.862381	0.000000	-1.692822	0.000000	0.000000	0.000000	0.073854	0.130893	-0.552082	0.000000	0.000000	4.000000	44.000000	0.000000
3557.586333	-0.065897	0.565814	0.035407	77.957634	-54.370609	29.859081	1.862381	0.000000	-1.692822	0.000000	0.000000	0.000000	0.073854	0.130893	-0.552082	0.000000	0.000000	4.000000	44.000000	0.000000
3557.589666	-0.065897	0.565814	0.035407	77.957634	-54.370609	29.859081	1.862381	0.000000	-1.692822	0.000000	0.000000	0.000000	0.073854	0.130893	-0.552082	0.000000	0.000000	4.000000	44.000000	0.000000
3557.592999	-0.065818	0.566208	0.033572	77.986336	-54.062286	30.240055	1.770368	0.000000	-1.705131	0.000000	0.000000	0.000000	0.023872	0.118178	-0.550733	0.000000	0.000000	4.000000	44.000000	0.000000
3557.596333	-0.065818	0.566208	0.033572	77.986336	-54.062286	30.240055	1.770368	0.000000	-1.705131	0.000000	0.000000	0.000000	0.023872	0.118178	-0.550733	0.000000	0.000000	4.000000	44.000000	0.000000
3557.599666	-0.065818	0.566208	0.033572	77.986336	-54.062286	30.240055	1.770368	0.000000	-1.705131	0.000000	0.000000	0.000000	0.023872	0.118178	-0.550733	0.000000	0.000000	4.000000	44.000000	0.000000
3557.602999	-0.065916	0.566515	0.031663	78.040352	-53.768417	30.657619	1.678579	0.000000	-1.709109	0.000000	0.000000	0.000000	-0.029519	0.092138	-0.572637	0.000000	0.000000	4.000000	44.000000	0.000000
3557.606333	-0.065916	0.566515	0.031663	78.040352	-53.768417	30.657619	1.678579	0.000000	-1.709109	0.000000	0.000000	0.000000	-0.029519	0.092138	-0.572637	0.000000	0.000000	4.000000	44.000000	0.000000
3557.609666	-0.065916	0.566515	0.031663	78.040352	-53.768417	30.657619	1.678579	0.000000	-1.709109	0.000000	0.000000	0.000000	-0.029519	0.092138	-0.572637	0.000000	0.000000	4.000000	44.000000	0.000000
3557.612999	-0.066208	0.566727	0.029637	78.121178	-53.513321	31.072456	1.583139	0.000000	-1.704190	0.000000	0.000000	0.000000	-0.087512	0.063515	-0.607636	0.000000	0.000000	4.000000	44.000000	0.000000
3557.616333	-0.066208	0.566727	0.029637	78.121178	-53.513321	31.072456	1.583139	0.000000	-1.704190	0.000000	0.000000	0.000000	-0.087512	0.063515	-0.607636	0.000000	0.000000	4.000000	44.000000	0.000000
3557.619666	-0.066208	0.566727	0.029637	78.121178	-53.513321	31.072456	1.583139	0.000000	-1.704190	0.000000	0.000000	0.000000	-0.087512	0.063515	-0.607636	0.000000	0.000000	4.000000	44.000000	0.000000
3557.622999	-0.066717	0.566808	0.027521	78.218361	-53.204231	31.590223	1.481866	0.000000	-1.689605	0.000000	0.000000	0.000000	-0.152726	0.024335	-0.635045	0.000000	0.000000	4.000000	44.000000	0.000000
3557.626333	-0.066717	0.566808	0.027521	78.218361	-53.204231	31.590223	1.481866	0.000000	-1.689605	0.000000	0.000000	0.000000	-0.152726	0.024335	-0.635045	0.000000	0.000000	4.000000	44.000000	0.000000
3557.629666	-0.066717	0.566808	0.027521	78.218361	-53.204231	31.590223	1.481866	0.000000	-1.689605	0.000000	0.000000	0.000000	-0.152726	0.024335	-0.635045	0.000000	0.000000	4.000000	44.000000	0.000000
3557.632999	-0.067393	0.566813	0.025306	78.310432	-52.690754	32.353645	1.376025	0.000000	-1.664150	0.000000	0.000000	0.000000	-0.202697	0.001408	-0.664375	0.000000	0.000000	4.000000	44.000000	0.000000
3557.636333	-0.067393	0.566813	0.025306	78.310432	-52.690754	32.353645	1.376025	0.000000	-1.664150	0.000000	0.000000	0.000000	-0.202697	0.001408	-0.664375	0.000000	0.000000	4.000000	44.000000	0.000000
3557.639666	-0.067393	0.566813	0.025306	78.310432	-52.690754	32.353645	1.376025	0.000000	-1.664150	0.000000	0.000000	0.000000	-0.202697	0.001408	-0.664375	0.000000	0.000000	4.000000	44.000000	0.000000
3557.642999	-0.068198	0.566760	0.023080	78.360809	-51.774670	33.549706	1.265296	0.000000	-1.630367	0.000000	0.000000	0.000000	-0.241541	-0.015898	-0.667780	0.000000	0.000000	4.000000	44.000000	0.000000
3557.646333	-0.068198	0.566760	0.023080	78.360809	-51.774670	33.549706	1.265296	0.000000	-1.630367	0.000000	0.000000	0.000000	-0.241541	-0.015898	-0.667780	0.000000	0.000000	4.000000	44.000000	0.000000
3557.649666	-0.068198	0.566760	0.023080	78.360809	-51.774670	33.549706	1.265296	0.000000	-1.630367	0.000000	0.000000	0.000000	-0.241541	-0.015898	-0.667780	0.000000	0.000000	4.000000	44.000000	0.000000
3557.652999	-0.069110	0.566668	0.020863	78.361366	-50.372650	35.268745	1.154000	0.000000	-1.590110	0.000000	0.000000	0.000000	-0.273776	-0.027596	-0.665209	0.000000	0.000000	4.000000	44.000000	0.000000
3557.656333	-0.069110	0.566668	0.020863	78.361366	-50.372650	35.268745	1.154000	0.000000	-1.590110	0.000000	0.000000	0.000000	-0.273776	-0.027596	-0.665209	0.000000	0.000000	4.000000	44.000000	0.000000
3557.659666	-0.069110	0.566668	0.020863	78.361366	-50.372650	35.268745	1.154000	0.000000	-1.590110	0.000000	0.000000	0.000000	-0.273776	-0.027596	-0.665209	0.000000	0.000000	4.000000	44.000000	0.000000
3557.662999	-0.070114	0.566590	0.018709	78.311684	-48.532017	37.465912	1.043132	0.000000	-1.544481	0.000000	0.000000	0.000000	-0.301120	-0.023149	-0.646201	0.000000	0.000000	4.000000	44.000000	0.000000
3557.666333	-0.070114	0.566590	0.018709	78.311684	-48.532017	37.465912	1.043132	0.000000	-1.544481	0.000000	0.000000	0.000000	-0.301120	-0.023149	-0.646201	0.000000	0.000000	4.000000	44.000000	0.000000
3557.669666	-0.070114	0.566590	0.018709	78.311684	-48.532017	37.465912	1.043132	0.000000	-1.544481	0.000000	0.000000	0.000000	-0.301120	-0.023149	-0.646201	0.000000	0.000000	4.000000	44.000000	0.000000
3557.672999	-0.071196	0.566529	0.016685	78.227242	-46.342773	40.075851	0.935431	0.000000	-1.494294	0.000000	0.000000	0.000000	-0.324433	-0.018285	-0.607092	0.000000	0.000000	4.000000	44.000000	0.000000
3557.676333	-0.071196	0.566529	0.016685	78.227242	-46.342773	40.075851	0.935431	0.000000	-1.494294	0.000000	0.000000	0.000000	-0.324433	-0.018285	-0.607092	0.000000	0.000000	4.000000	44.000000	0.000000
3557.679666	-0.071196	0.566529	0.016685	78.227242	-46.342773	40.075851	0.935431	0.000000	-1.494294	0.000000	0.000000	0.000000	-0.324433	-0.018285	-0.607092	0.000000	0.000000	4.000000	44.000000	0.000000
3557.682999	-0.072372	0.566546	0.014753	78.122803	-44.012638	42.881706	0.834249	0.000000	-1.440222	0.000000	0.000000	0.000000	-0.352986	0.004878	-0.579543	0.000000	0.000000	4.000000	44.000000	0.000000
3557.686333	-0.072372	0.566546	0.014753	78.122803	-44.012638	42.881706	0.834249	0.000000	-1.440222	0.000000	0.000000	0.000000	-0.352986	0.004878	-0.579543	0.000000	0.000000	4.000000	44.000000	0.000000
3557.689666	-0.072372	0.566546	0.014753	78.122803	-44.012638	42.881706	0.834249	0.000000	-1.440222	0.000000	0.000000	0.000000	-0.352986	0.004878	-0.579543	0.000000	0.000000	4.000000	44.000000	0.000000
3557.692999	-0.073610	0.566614	0.012990	78.004410	-41.718655	45.688629	0.737659	0.000000	-1.381391	0.000000	0.000000	0.000000	-0.371416	0.020578	-0.529036	0.000000	0.000000	4.000000	44.000000	0.000000
3557.696333	-0.073610	0.566614	0.012990	78.004410	-41.718655	45.688629	0.737659	0.000000	-1.381391	0.000000	0.000000	0.000000	-0.371416	0.020578	-0.529036	0.000000	0.000000	4.000000	44.000000	0.000000
3557.699666	-0.073610	0.566614	0.012990	78.004410	-41.718655	45.688629	0.737659	0.000000	-1.381391	0.000000	0.000000	0.000000	-0.371416	0.020578	-0.529036	0.000000	0.000000	4.000000	44.000000	0.000000
3557.702999	-0.074916	0.566725	0.011286	77.889305	-39.568321	48.376320	0.649486	0.000000	-1.319488	0.000000	0.000000	0.000000	-0.391870	0.033138	-0.510992	0.000000	0.000000	4.000000	44.000000	0.000000
3557.706333	-0.074916	0.566725	0.011286	77.889305	-39.568321	48.376320	0.649486	0.000000	-1.319488	0.000000	0.000000	0.000000	-0.391870	0.033138	-0.510992	0.000000	0.000000	4.000000	44.000000	0.000000
3557.709666	-0.074916	0.566725	0.011286	77.889305	-39.568321	48.376320	0.649486	0.000000	-1.319488	0.000000	0.000000	0.000000	-0.391870	0.033138	-0.510992	0.000000	0.000000	4.000000	44.000000	0.000000
3557.712999	-0.076303	0.566827	0.009719	77.779823	-37.657780	50.829117	0.564321	0.000000	-1.254177	0.000000	0.000000	0.000000	-0.416052	0.030693	-0.470322	0.000000	0.000000	4.000000	44.000000	0.000000
3557.716333	-0.076303	0.566827	0.009719	77.779823	-37.657780	50.829117	0.564321	0.000000	-1.254177	0.000000	0.000000	0.000000	-0.416052	0.030693	-0.470322	0.000000	0.000000	4.000000	44.000000	0.000000
3557.719666	-0.076303	0.566827	0.009719	77.779823	-37.657780	50.829117	0.564321	0.000000	-1.254177	0.000000	0.000000	0.000000	-0.416052	0.030693	-0.470322	0.000000	0.000000	4.000000	44.000000	0.000000
3557.722999	-0.077758	0.566903	0.008205	77.677391	-36.008682	53.007088	0.485934	0.000000	-1.184835	0.000000	0.000000	0.000000	-0.436435	0.022677	-0.454193	0.000000	0.000000	4.000000	44.000000	0.000000
3557.726333	-0.077758	0.566903	0.008205	77.677391	-36.008682	53.007088	0.485934	0.000000	-1.184835	0.000000	0.000000	0.000000	-0.436435	0.022677	-0.454193	0.000000	0.000000	4.000000	44.000000	0.000000
3557.729666	-0.077758	0.566903	0.008205	77.677391	-36.008682	53.007088	0.485934	0.000000	-1.184835	0.000000	0.000000	0.000000	-0.436435	0.022677	-0.454193	0.000000	0.000000	4.000000	44.000000	0.000000
3557.732999	-0.079314	0.566954	0.006804	77.583542	-34.658916	54.858387	0.410235	0.000000	-1.112096	0.000000	0.000000	0.000000	-0.466731	0.015311	-0.420145	0.000000	0.000000	4.000000	44.000000	0.000000
3557.736333	-0.079314	0.566954	0.006804	77.583542	-34.658916	54.858387	0.410235	0.000000	-1.112096	0.000000	0.000000	0.000000	-0.466731	0.015311	-0.420145	0.000000	0.000000	4.000000	44.000000	0.000000
3557.739666	-0.079314	0.566954	0.006804	77.583542	-34.658916	54.858387	0.410235	0.000000	-1.112096	0.000000	0.000000	0.000000	-0.466731	0.015311	-0.420145	0.000000	0.000000	4.000000	44.000000	0.000000
3557.742999	-0.080941	0.566997	0.005474	77.493172	-33.574806	56.406979	0.340211	0.000000	-1.034307	0.000000	0.000000	0.000000	-0.488214	0.012931	-0.399170	0.000000	0.000000	4.000000	44.000000	0.000000
3557.746333	-0.080941	0.566997	0.005474	77.493172	-33.574806	56.406979	0.340211	0.000000	-1.034307	0.000000	0.000000	0.000000	-0.488214	0.012931	-0.399170	0.000000	0.000000	4.000000	44.000000	0.000000
3557.749666	-0.080941	0.566997	0.005474	77.493172	-33.574806	56.406979	0.340211	0.000000	-1.034307	0.000000	0.000000	0.000000	-0.488214	0.012931	-0.399170	0.000000	0.000000	4.000000	44.000000	0.000000
3557.752999	-0.082624	0.567093	0.004245	77.405113	-32.739239	57.675076	0.273683	0.000000	-0.952938	0.000000	0.000000	0.000000	-0.504815	0.028934	-0.368546	0.000000	0.000000	4.000000	44.000000	0.000000
3557.756333	-0.082624	0.567093	0.004245	77.405113	-32.739239	57.675076	0.273683	0.000000	-0.952938	0.000000	0.000000	0.000000	-0.504815	0.028934	-0.368546	0.000000	0.000000	4.000000	44.000000	0.000000
3557.759666	-0.082624	0.567093	0.004245	77.405113	-32.739239	57.675076	0.273683	0.000000	-0.952938	0.000000	0.000000	0.000000	-0.504815	0.028934	-0.368546	0.000000	0.000000	4.000000	44.000000	0.000000
3557.762999	-0.084420	0.567219	0.003180	77.351898	-32.100479	58.738186	0.212258	0.000000	-0.868802	0.000000	0.000000	0.000000	-0.538684	0.037850	-0.319503	0.000000	0.000000	4.000000	44.000000	0.000000
3557.766333	-0.084420	0.567219	0.003180	77.351898	-32.100479	58.738186	0.212258	0.000000	-0.868802	0.000000	0.000000	0.000000	-0.538684	0.037850	-0.319503	0.000000	0.000000	4.000000	44.000000	0.000000
3557.769666	-0.084420	0.567219	0.003180	77.351898	-32.100479	58.738186	0.212258	0.000000	-0.868802	0.000000	0.000000	0.000000	-0.538684	0.037850	-0.319503	0.000000	0.000000	4.000000	44.000000	0.000000
3557.772999	-0.086271	0.567356	0.002204	77.329910	-31.669098	59.579174	0.159008	0.000000	-0.779022	0.000000	0.000000	0.000000	-0.555405	0.041065	-0.292752	0.000000	0.000000	4.000000	44.000000	0.000000
3557.776333	-0.086271	0.567356	0.002204	77.329910	-31.669098	59.579174	0.159008	0.000000	-0.779022	0.000000	0.000000	0.000000	-0.555405	0.041065	-0.292752	0.000000	0.000000	4.000000	44.000000	0.000000
3557.779666	-0.086271	0.567356	0.002204	77.329910	-31.669098	59.579174	0.159008	0.000000	-0.779022	0.000000	0.000000	0.000000	-0.555405	0.041065	-0.292752	0.000000	0.000000	4.000000	44.000000	0.000000
3557.782999	-0.088210	0.567488	0.001359	77.353210	-31.473574	60.160629	0.110216	0.000000	-0.686454	0.000000	0.000000	0.000000	-0.581657	0.039616	-0.253477	0.000000	0.000000	4.000000	44.000000	0.000000
3557.786333	-0.088210	0.567488	0.001359	77.353210	-31.473574	60.160629	0.110216	0.000000	-0.686454	0.000000	0.000000	0.000000	-0.581657	0.039616	-0.253477	0.000000	0.000000	4.000000	44.000000	0.000000
3557.789666	-0.088210	0.567488	0.001359	77.353210	-31.473574	60.160629	0.110216	0.000000	-0.686454	0.000000	0.000000	0.000000	-0.581657	0.039616	-0.253477	0.000000	0.000000	4.000000	44.000000	0.000000
3557.792999	-0.090246	0.567545	0.000571	77.392052	-31.471085	60.524513	0.067970	0.000000	-0.589511	0.000000	0.000000	0.000000	-0.610815	0.017129	-0.236618	0.000000	0.000000	4.000000	44.000000	0.000000
3557.796333	-0.090246	0.567545	0.000571	77.392052	-31.471085	60.524513	0.067970	0.000000	-0.589511	0.000000	0.000000	0.000000	-0.610815	0.017129	-0.236618	0.000000	0.000000	4.000000	44.000000	0.000000
3557.799666	-0.090246	0.567545	0.000571	77.392052	-31.471085	60.524513	0.067970	0.000000	-0.589511	0.000000	0.000000	0.000000	-0.610815	0.017129	-0.236618	0.000000	0.000000	4.000000	44.000000	0.000000
3557.802999	-0.092390	0.567581	-0.000111	77.423500	-31.548382	60.791206	0.028533	0.000000	-0.487709	0.000000	0.000000	0.000000	-0.643322	0.010600	-0.204539	0.000000	0.000000	4.000000	44.000000	0.000000
3557.806333	-0.092390	0.567581	-0.000111	77.423500	-31.548382	60.791206	0.028533	0.000000	-0.487709	0.000000	0.000000	0.000000	-0.643322	0.010600	-0.204539	0.000000	0.000000	4.000000	44.000000	0.000000
3557.809666	-0.092390	0.567581	-0.000111	77.423500	-31.548382	60.791206	0.028533	0.000000	-0.487709	0.000000	0.000000	0.000000	-0.643322	0.010600	-0.204539	0.000000	0.000000	4.000000	44.000000	0.000000
3557.812999	-0.094563	0.567575	-0.000755	77.453613	-31.643301	61.044815	-0.005557	0.000000	-0.380488	0.000000	0.000000	0.000000	-0.651733	-0.001780	-0.193200	0.000000	0.000000	4.000000	44.000000	0.000000
3557.816333	-0.094563	0.567575	-0.000755	77.453613	-31.643301	61.044815	-0.005557	0.000000	-0.380488	0.000000	0.000000	0.000000	-0.651733	-0.001780	-0.193200	0.000000	0.000000	4.000000	44.000000	0.000000
3557.819666	-0.094563	0.567575	-0.000755	77.453613	-31.643301	61.044815	-0.005557	0.000000	-0.380488	0.000000	0.000000	0.000000	-0.651733	-0.001780	-0.193200	0.000000	0.000000	4.000000	44.000000	0.000000
3557.822999	-0.096785	0.567565	-0.001263	77.475510	-31.748827	61.280853	-0.037757	0.000000	-0.271866	0.000000	0.000000	0.000000	-0.666596	-0.002921	-0.152493	0.000000	0.000000	4.000000	44.000000	0.000000
3557.826333	-0.096785	0.567565	-0.001263	77.475510	-31.748827	61.280853	-0.037757	0.000000	-0.271866	0.000000	0.000000	0.000000	-0.666596	-0.002921	-0.152493	0.000000	0.000000	4.000000	44.000000	0.000000
3557.829666	-0.096785	0.567565	-0.001263	77.475510	-31.748827	61.280853	-0.037757	0.000000	-0.271866	0.000000	0.000000	0.000000	-0.666596	-0.002921	-0.152493	0.000000	0.000000	4.000000	44.000000	0.000000
3557.832999	-0.099030	0.567585	-0.001661	77.487434	-31.881281	61.477489	-0.063172	0.000000	-0.160767	0.000000	0.000000	0.000000	-0.673698	0.005871	-0.119322	0.000000	0.000000	4.000000	44.000000	0.000000
3557.836333	-0.099030	0.567585	-0.001661	77.487434	-31.881281	61.477489	-0.063172	0.000000	-0.160767	0.000000	0.000000	0.000000	-0.673698	0.005871	-0.119322	0.000000	0.000000	4.000000	44.000000	0.000000
3557.839666	-0.099030	0.567585	-0.001661	77.487434	-31.881281	61.477489	-0.063172	0.000000	-0.160767	0.000000	0.000000	0.000000	-0.673698	0.005871	-0.119322	0.000000	0.000000	4.000000	44.000000	0.000000
3557.842999	-0.101290	0.567618	-0.001898	77.482872	-32.003098	61.677189	-0.083059	0.000000	-0.048484	0.000000	0.000000	0.000000	-0.677926	0.010004	-0.070939	0.000000	0.000000	4.000000	44.000000	0.000000
3557.846333	-0.101290	0.567618	-0.001898	77.482872	-32.003098	61.677189	-0.083059	0.000000	-0.048484	0.000000	0.000000	0.000000	-0.677926	0.010004	-0.070939	0.000000	0.000000	4.000000	44.000000	0.000000
3557.849666	-0.101290	0.567618	-0.001898	77.482872	-32.003098	61.677189	-0.083059	0.000000	-0.048484	0.000000	0.000000	0.000000	-0.677926	0.010004	-0.070939	0.000000	0.000000	4.000000	44.000000	0.000000
3557.852999	-0.103553	0.567700	-0.001934	77.465012	-32.148014	61.834217	-0.094882	0.000000	0.064503	0.000000	0.000000	0.000000	-0.678740	0.024691	-0.010833	0.000000	0.000000	4.000000	44.000000	0.000000
3557.856333	-0.103553	0.567700	-0.001934	77.465012	-32.148014	61.834217	-0.094882	0.000000	0.064503	0.000000	0.000000	0.000000	-0.678740	0.024691	-0.010833	0.000000	0.000000	4.000000	44.000000	0.000000
3557.859666	-0.103553	0.567700	-0.001934	77.465012	-32.148014	61.834217	-0.094882	0.000000	0.064503	0.000000	0.000000	0.000000	-0.678740	0.024691	-0.010833	0.000000	0.000000	4.000000	44.000000	0.000000
3557.862999	-0.105842	0.567769	-0.001872	77.436310	-32.328972	61.936428	-0.096688	0.000000	0.177627	0.000000	0.000000	0.000000	-0.686950	0.020504	0.018619	0.000000	0.000000	4.000000	44.000000	0.000000
3557.866333	-0.105842	0.567769	-0.001872	77.436310	-32.328972	61.936428	-0.096688	0.000000	0.177627	0.000000	0.000000	0.000000	-0.686950	0.020504	0.018619	0.000000	0.000000	4.000000	44.000000	0.000000
3557.869666	-0.105842	0.567769	-0.001872	77.436310	-32.328972	61.936428	-0.096688	0.000000	0.177627	0.000000	0.000000	0.000000	-0.686950	0.020504	0.018619	0.000000	0.000000	4.000000	44.000000	0.000000
3557.872999	-0.108180	0.567842	-0.001631	77.397926	-32.540874	61.998016	-0.093584	0.000000	0.292118	0.000000	0.000000	0.000000	-0.701334	0.022113	0.072057	0.000000	0.000000	4.000000	44.000000	0.000000
3557.876333	-0.108180	0.567842	-0.001631	77.397926	-32.540874	61.998016	-0.093584	0.000000	0.292118	0.000000	0.000000	0.000000	-0.701334	0.022113	0.072057	0.000000	0.000000	4.000000	44.000000	0.000000
3557.879666	-0.108180	0.567842	-0.001631	77.397926	-32.540874	61.998016	-0.093584	0.000000	0.292118	0.000000	0.000000	0.000000	-0.701334	0.022113	0.072057	0.000000	0.000000	4.000000	44.000000	0.000000
3557.882999	-0.110529	0.567876	-0.001283	77.356514	-32.748569	62.063873	-0.081575	0.000000	0.409007	0.000000	0.000000	0.000000	-0.704584	0.010083	0.104453	0.000000	0.000000	4.000000	44.000000	0.000000
3557.886333	-0.110529	0.567876	-0.001283	77.356514	-32.748569	62.063873	-0.081575	0.000000	0.409007	0.000000	0.000000	0.000000	-0.704584	0.010083	0.104453	0.000000	0.000000	4.000000	44.000000	0.000000
3557.889666	-0.110529	0.567876	-0.001283	77.356514	-32.748569	62.063873	-0.081575	0.000000	0.409007	0.000000	0.000000	0.000000	-0.704584	0.010083	0.104453	0.000000	0.000000	4.000000	44.000000	0.000000
3557.892999	-0.112892	0.567912	-0.000816	77.306221	-32.937614	62.143280	-0.064166	0.000000	0.526438	0.000000	0.000000	0.000000	-0.709107	0.010893	0.140139	0.000000	0.000000	4.000000	44.000000	0.000000
3557.896333	-0.112892	0.567912	-0.000816	77.306221	-32.937614	62.143280	-0.064166	0.000000	0.526438	0.000000	0.000000	0.000000	-0.709107	0.010893	0.140139	0.000000	0.000000	4.000000	44.000000	0.000000
3557.899666	-0.112892	0.567912	-0.000816	77.306221	-32.937614	62.143280	-0.064166	0.000000	0.526438	0.000000	0.000000	0.000000	-0.709107	0.010893	0.140139	0.000000	0.000000	4.000000	44.000000	0.000000
3557.902999	-0.115225	0.567933	-0.000237	77.258873	-33.123623	62.177589	-0.040810	0.000000	0.644622	0.000000	0.000000	0.000000	-0.699790	0.006302	0.173868	0.000000	0.000000	4.000000	44.000000	0.000000
3557.906333	-0.115225	0.567933	-0.000237	77.258873	-33.123623	62.177589	-0.040810	0.000000	0.644622	0.000000	0.000000	0.000000	-0.699790	0.006302	0.173868	0.000000	0.000000	4.000000	44.000000	0.000000
3557.909666	-0.115225	0.567933	-0.000237	77.258873	-33.123623	62.177589	-0.040810	0.000000	0.644622	0.000000	0.000000	0.000000	-0.699790	0.006302	0.173868	0.000000	0.000000	4.000000	44.000000	0.000000
3557.912999	-0.117489	0.567956	0.000484	77.202637	-33.285870	62.225128	-0.011832	0.000000	0.761254	0.000000	0.000000	0.000000	-0.679080	0.006856	0.216158	0.000000	0.000000	4.000000	44.000000	0.000000
3557.916333	-0.117489	0.567956	0.000484	77.202637	-33.285870	62.225128	-0.011832	0.000000	0.761254	0.000000	0.000000	0.000000	-0.679080	0.006856	0.216158	0.000000	0.000000	4.000000	44.000000	0.000000
3557.919666	-0.117489	0.567956	0.000484	77.202637	-33.285870	62.225128	-0.011832	0.000000	0.761254	0.000000	0.000000	0.000000	-0.679080	0.006856	0.216158	0.000000	0.000000	4.000000	44.000000	0.000000
3557.922999	-0.119680	0.567963	0.001329	77.143410	-33.430843	62.316326	0.024195	0.000000	0.874434	0.000000	0.000000	0.000000	-0.657329	0.001967	0.253600	0.000000	0.000000	4.000000	44.000000	0.000000
3557.926333	-0.119680	0.567963	0.001329	77.143410	-33.430843	62.316326	0.024195	0.000000	0.874434	0.000000	0.000000	0.000000	-0.657329	0.001967	0.253600	0.000000	0.000000	4.000000	44.000000	0.000000
3557.929666	-0.119680	0.567963	0.001329	77.143410	-33.430843	62.316326	0.024195	0.000000	0.874434	0.000000	0.000000	0.000000	-0.657329	0.001967	0.253600	0.000000	0.000000	4.000000	44.000000	0.000000
3557.932999	-0.121792	0.567979	0.002363	77.078201	-33.551594	62.415676	0.066461	0.000000	0.983989	0.000000	0.000000	0.000000	-0.633714	0.005053	0.310059	0.000000	0.000000	4.000000	44.000000	0.000000
3557.936333	-0.121792	0.567979	0.002363	77.078201	-33.551594	62.415676	0.066461	0.000000	0.983989	0.000000	0.000000	0.000000	-0.633714	0.005053	0.310059	0.000000	0.000000	4.000000	44.000000	0.000000
3557.939666	-0.121792	0.567979	0.002363	77.078201	-33.551594	62.415676	0.066461	0.000000	0.983989	0.000000	0.000000	0.000000	-0.633714	0.005053	0.310059	0.000000	0.000000	4.000000	44.000000	0.000000
3557.942999	-0.123865	0.567995	0.003465	77.007027	-33.651001	62.514999	0.118138	0.000000	1.089608	0.000000	0.000000	0.000000	-0.621780	0.004699	0.330813	0.000000	0.000000	4.000000	44.000000	0.000000
3557.946333	-0.123865	0.567995	0.003465	77.007027	-33.651001	62.514999	0.118138	0.000000	1.089608	0.000000	0.000000	0.000000	-0.621780	0.004699	0.330813	0.000000	0.000000	4.000000	44.000000	0.000000
3557.949666	-0.123865	0.567995	0.003465	77.007027	-33.651001	62.514999	0.118138	0.000000	1.089608	0.000000	0.000000	0.000000	-0.621780	0.004699	0.330813	0.000000	0.000000	4.000000	44.000000	0.000000
3557.952999	-0.125910	0.567993	0.004683	76.931992	-33.741821	62.625786	0.173273	0.000000	1.193238	0.000000	0.000000	0.000000	-0.613595	-0.000755	0.365335	0.000000	0.000000	4.000000	44.000000	0.000000
3557.956333	-0.125910	0.567993	0.004683	76.931992	-33.741821	62.625786	0.173273	0.000000	1.193238	0.000000	0.000000	0.000000	-0.613595	-0.000755	0.365335	0.000000	0.000000	4.000000	44.000000	0.000000
3557.959666	-0.125910	0.567993	0.004683	76.931992	-33.741821	62.625786	0.173273	0.000000	1.193238	0.000000	0.000000	0.000000	-0.613595	-0.000755	0.365335	0.000000	0.000000	4.000000	44.000000	0.000000
3557.962999	-0.127949	0.567998	0.006004	76.863243	-33.843674	62.723156	0.234162	0.000000	1.295504	0.000000	0.000000	0.000000	-0.611652	0.001479	0.396330	0.000000	0.000000	4.000000	44.000000	0.000000
3557.966333	-0.127949	0.567998	0.006004	76.863243	-33.843674	62.723156	0.234162	0.000000	1.295504	0.000000	0.000000	0.000000	-0.611652	0.001479	0.396330	0.000000	0.000000	4.000000	44.000000	0.000000
3557.969666	-0.127949	0.567998	0.006004	76.863243	-33.843674	62.723156	0.234162	0.000000	1.295504	0.000000	0.000000	0.000000	-0.611652	0.001479	0.396330	0.000000	0.000000	4.000000	44.000000	0.000000
3557.972999	-0.129955	0.567991	0.007418	76.813881	-33.977150	62.771626	0.300218	0.000000	1.397445	0.000000	0.000000	0.000000	-0.601837	-0.001854	0.424095	0.000000	0.000000	4.000000	44.000000	0.000000
3557.976333	-0.129955	0.567991	0.007418	76.813881	-33.977150	62.771626	0.300218	0.000000	1.397445	0.000000	0.000000	0.000000	-0.601837	-0.001854	0.424095	0.000000	0.000000	4.000000	44.000000	0.000000
3557.979666	-0.129955	0.567991	0.007418	76.813881	-33.977150	62.771626	0.300218	0.000000	1.397445	0.000000	0.000000	0.000000	-0.601837	-0.001854	0.424095	0.000000	0.000000	4.000000	44.000000	0.000000
3557.982999	-0.131941	0.567938	0.008885	76.826622	-34.228832	62.702087	0.370900	0.000000	1.497752	0.000000	0.000000	0.000000	-0.595828	-0.016071	0.440002	0.000000	0.000000	4.000000	44.000000	0.000000
3557.986333	-0.131941	0.567938	0.008885	76.826622	-34.228832	62.702087	0.370900	0.000000	1.497752	0.000000	0.000000	0.000000	-0.595828	-0.016071	0.440002	0.000000	0.000000	4.000000	44.000000	0.000000
3557.989666	-0.131941	0.567938	0.008885	76.826622	-34.228832	62.702087	0.370900	0.000000	1.497752	0.000000	0.000000	0.000000	-0.595828	-0.016071	0.440002	0.000000	0.000000	4.000000	44.000000	0.000000
3557.992999	-0.133905	0.567863	0.010399	76.901802	-34.595951	62.501804	0.444234	0.000000	1.597056	0.000000	0.000000	0.000000	-0.589309	-0.022573	0.454222	0.000000	0.000000	4.000000	44.000000	0.000000
3557.996333	-0.133905	0.567863	0.010399	76.901802	-34.595951	62.501804	0.444234	0.000000	1.597056	0.000000	0.000000	0.000000	-0.589309	-0.022573	0.454222	0.000000	0.000000	4.000000	44.000000	0.000000
3557.999666	-0.133905	0.567863	0.010399	76.901802	-34.595951	62.501804	0.444234	0.000000	1.597056	0.000000	0.000000	0.000000	-0.589309	-0.022573	0.454222	0.000000	0.000000	4.000000	44.000000	0.000000
3558.002999	-0.135799	0.567766	0.012041	77.005074	-35.012882	62.220879	0.519938	0.000000	1.695274	0.000000	0.000000	0.000000	-0.568058	-0.029084	0.492797	0.000000	0.000000	4.000000	44.000000	0.000000
3558.006333	-0.135799	0.567766	0.012041	77.005074	-35.012882	62.220879	0.519938	0.000000	1.695274	0.000000	0.000000	0.000000	-0.568058	-0.029084	0.492797	0.000000	0.000000	4.000000	44.000000	0.000000
3558.009666	-0.135799	0.567766	0.012041	77.005074	-35.012882	62.220879	0.519938	0.000000	1.695274	0.000000	0.000000	0.000000	-0.568058	-0.029084	0.492797	0.000000	0.000000	4.000000	44.000000	0.000000
3558.012999	-0.137610	0.567637	0.013774	77.092522	-35.389362	61.926350	0.602070	0.000000	1.789950	0.000000	0.000000	0.000000	-0.543248	-0.038644	0.519824	0.000000	0.000000	4.000000	44.000000	0.000000
3558.016333	-0.137610	0.567637	0.013774	77.092522	-35.389362	61.926350	0.602070	0.000000	1.789950	0.000000	0.000000	0.000000	-0.543248	-0.038644	0.519824	0.000000	0.000000	4.000000	44.000000	0.000000
3558.019666	-0.137610	0.567637	0.013774	77.092522	-35.389362	61.926350	0.602070	0.000000	1.789950	0.000000	0.000000	0.000000	-0.543248	-0.038644	0.519824	0.000000	0.000000	4.000000	44.000000	0.000000
3558.022999	-0.139385	0.567520	0.015595	77.184387	-35.770924	61.552914	0.688708	0.000000	1.880492	0.000000	0.000000	0.000000	-0.532597	-0.034920	0.546362	0.000000	0.000000	4.000000	44.000000	0.000000
3558.026333	-0.139385	0.567520	0.015595	77.184387	-35.770924	61.552914	0.688708	0.000000	1.880492	0.000000	0.000000	0.000000	-0.532597	-0.034920	0.546362	0.000000	0.000000	4.000000	44.000000	0.000000
3558.029666	-0.139385	0.567520	0.015595	77.184387	-35.770924	61.552914	0.688708	0.000000	1.880492	0.000000	0.000000	0.000000	-0.532597	-0.034920	0.546362	0.000000	0.000000	4.000000	44.000000	0.000000
3558.032999	-0.141109	0.567407	0.017534	77.294006	-36.185345	61.097069	0.779768	0.000000	1.969258	0.000000	0.000000	0.000000	-0.517071	-0.034055	0.581657	0.000000	0.000000	4.000000	44.000000	0.000000
3558.036333	-0.141109	0.567407	0.017534	77.294006	-36.185345	61.097069	0.779768	0.000000	1.969258	0.000000	0.000000	0.000000	-0.517071	-0.034055	0.581657	0.000000	0.000000	4.000000	44.000000	0.000000
3558.039666	-0.141109	0.567407	0.017534	77.294006	-36.185345	61.097069	0.779768	0.000000	1.969258	0.000000	0.000000	0.000000	-0.517071	-0.034055	0.581657	0.000000	0.000000	4.000000	44.000000	0.000000
3558.042999	-0.142749	0.567332	0.019570	77.424957	-36.648212	60.544247	0.876711	0.000000	2.055437	0.000000	0.000000	0.000000	-0.492049	-0.022477	0.610636	0.000000	0.000000	4.000000	44.000000	0.000000
3558.046333	-0.142749	0.567332	0.019570	77.424957	-36.648212	60.544247	0.876711	0.000000	2.055437	0.000000	0.000000	0.000000	-0.492049	-0.022477	0.610636	0.000000	0.000000	4.000000	44.000000	0.000000
3558.049666	-0.142749	0.567332	0.019570	77.424957	-36.648212	60.544247	0.876711	0.000000	2.055437	0.000000	0.000000	0.000000	-0.492049	-0.022477	0.610636	0.000000	0.000000	4.000000	44.000000	0.000000
3558.052999	-0.144345	0.567277	0.021672	77.597496	-37.208927	59.848419	0.978484	0.000000	2.137445	0.000000	0.000000	0.000000	-0.478810	-0.016369	0.630740	0.000000	0.000000	4.000000	44.000000	0.000000
3558.056333	-0.144345	0.567277	0.021672	77.597496	-37.208927	59.848419	0.978484	0.000000	2.137445	0.000000	0.000000	0.000000	-0.478810	-0.016369	0.630740	0.000000	0.000000	4.000000	44.000000	0.000000
3558.059666	-0.144345	0.567277	0.021672	77.597496	-37.208927	59.848419	0.978484	0.000000	2.137445	0.000000	0.000000	0.000000	-0.478810	-0.016369	0.630740	0.000000	0.000000	4.000000	44.000000	0.000000
3558.062999	-0.145855	0.567261	0.023872	77.806023	-37.858070	59.018784	1.083607	0.000000	2.217247	0.000000	0.000000	0.000000	-0.453154	-0.004824	0.659989	0.000000	0.000000	4.000000	44.000000	0.000000
3558.066333	-0.145855	0.567261	0.023872	77.806023	-37.858070	59.018784	1.083607	0.000000	2.217247	0.000000	0.000000	0.000000	-0.453154	-0.004824	0.659989	0.000000	0.000000	4.000000	44.000000	0.000000
3558.069666	-0.145855	0.567261	0.023872	77.806023	-37.858070	59.018784	1.083607	0.000000	2.217247	0.000000	0.000000	0.000000	-0.453154	-0.004824	0.659989	0.000000	0.000000	4.000000	44.000000	0.000000
3558.072999	-0.147276	0.567238	0.026159	78.044334	-38.588970	58.095512	1.193605	0.000000	2.292773	0.000000	0.000000	0.000000	-0.426108	-0.006990	0.686189	0.000000	0.000000	4.000000	44.000000	0.000000
3558.076333	-0.147276	0.567238	0.026159	78.044334	-38.588970	58.095512	1.193605	0.000000	2.292773	0.000000	0.000000	0.000000	-0.426108	-0.006990	0.686189	0.000000	0.000000	4.000000	44.000000	0.000000
3558.079666	-0.147276	0.567238	0.026159	78.044334	-38.588970	58.095512	1.193605	0.000000	2.292773	0.000000	0.000000	0.000000	-0.426108	-0.006990	0.686189	0.000000	0.000000	4.000000	44.000000	0.000000
3558.082999	-0.148598	0.567217	0.028512	78.272438	-39.317406	57.347759	1.307970	0.000000	2.363791	0.000000	0.000000	0.000000	-0.396569	-0.006462	0.705925	0.000000	0.000000	4.000000	44.000000	0.000000
[truncated: 5,401 more rows]
