# Supplementary material for: Haptic Guidance Needs to Be Intuitive Not Just Informative to Improve Human Motor Accuracy
Source: PLoS One. 2016 Mar 16;11(3):e0150912. doi: 10.1371/journal.pone.0150912 (PMC4794196; doi:10.1371/journal.pone.0150912)
Supplement: S2 Data — (ZIP) [file pone.0150912.s002.zip › Subject1/exp2_0045.txt]

Time	PosX	PosY	PosZ	RotX	RotY	RotZ	ForceX	ForceY	ForceZ	MomentX	MomentY	MomentZ	VelocityX	VelocityY	VelocityZ	CalibratedWeight	ButtonDown	Condition	Trial	Visual
3579.889666	0.004429	0.565421	0.246684	79.219482	26.974072	82.945740	0.000000	0.000000	0.000000	0.000000	0.000000	0.000000	0.010209	-0.007252	0.029583	0.000000	1.000000	4.000000	45.000000	0.000000
3579.892999	0.004429	0.565421	0.246684	79.234329	26.638639	82.504837	4.661868	0.000000	1.807481	0.000000	0.000000	0.000000	0.010209	-0.007252	0.029583	0.000000	1.000000	4.000000	45.000000	0.000000
3579.896333	0.004429	0.565421	0.246684	79.234329	26.638639	82.504837	4.661868	0.000000	1.807481	0.000000	0.000000	0.000000	0.010209	-0.007252	0.029583	0.000000	1.000000	4.000000	45.000000	0.000000
3579.899666	0.005266	0.565497	0.246920	79.234329	26.638639	82.504837	4.661868	0.000000	1.807481	0.000000	0.000000	0.000000	0.251139	0.022969	0.070801	0.000000	1.000000	4.000000	45.000000	0.000000
3579.902999	0.006773	0.565338	0.247153	79.215683	26.577311	82.299904	4.662328	0.000000	1.806294	0.000000	0.000000	0.000000	0.451933	-0.047726	0.069991	0.000000	1.000000	4.000000	45.000000	0.000000
3579.906333	0.006773	0.565338	0.247153	79.215683	26.577311	82.299904	4.662328	0.000000	1.806294	0.000000	0.000000	0.000000	0.451933	-0.047726	0.069991	0.000000	1.000000	4.000000	45.000000	0.000000
3579.909666	0.006773	0.565338	0.247153	79.215683	26.577311	82.299904	4.662328	0.000000	1.806294	0.000000	0.000000	0.000000	0.451933	-0.047726	0.069991	0.000000	1.000000	4.000000	45.000000	0.000000
3579.912999	0.008317	0.565594	0.247651	79.192909	26.452490	82.014732	4.678246	0.000000	1.764659	0.000000	0.000000	0.000000	0.463222	0.076904	0.149395	0.000000	1.000000	4.000000	45.000000	0.000000
3579.916333	0.008317	0.565594	0.247651	79.192909	26.452490	82.014732	4.678246	0.000000	1.764659	0.000000	0.000000	0.000000	0.463222	0.076904	0.149395	0.000000	1.000000	4.000000	45.000000	0.000000
3579.919666	0.008317	0.565594	0.247651	79.192909	26.452490	82.014732	4.678246	0.000000	1.764659	0.000000	0.000000	0.000000	0.463222	0.076904	0.149395	0.000000	1.000000	4.000000	45.000000	0.000000
3579.922999	0.009862	0.565627	0.248100	79.317528	24.722240	79.893021	4.688986	0.000000	1.735918	0.000000	0.000000	0.000000	0.463694	0.009810	0.134793	0.000000	1.000000	4.000000	45.000000	0.000000
3579.926333	0.009862	0.565627	0.248100	79.317528	24.722240	79.893021	4.688986	0.000000	1.735918	0.000000	0.000000	0.000000	0.463694	0.009810	0.134793	0.000000	1.000000	4.000000	45.000000	0.000000
3579.929666	0.009862	0.565627	0.248100	79.317528	24.722240	79.893021	4.688986	0.000000	1.735918	0.000000	0.000000	0.000000	0.463694	0.009810	0.134793	0.000000	1.000000	4.000000	45.000000	0.000000
3579.932999	0.011911	0.565925	0.248465	79.581932	20.963766	75.402443	4.699458	0.000000	1.707367	0.000000	0.000000	0.000000	0.614682	0.089312	0.109436	0.000000	1.000000	4.000000	45.000000	0.000000
3579.936333	0.011911	0.565925	0.248465	79.581932	20.963766	75.402443	4.699458	0.000000	1.707367	0.000000	0.000000	0.000000	0.614682	0.089312	0.109436	0.000000	1.000000	4.000000	45.000000	0.000000
3579.939666	0.011911	0.565925	0.248465	79.581932	20.963766	75.402443	4.699458	0.000000	1.707367	0.000000	0.000000	0.000000	0.614682	0.089312	0.109436	0.000000	1.000000	4.000000	45.000000	0.000000
3579.942999	0.013288	0.566108	0.248602	79.869774	16.088081	69.805817	4.712595	0.000000	1.670764	0.000000	0.000000	0.000000	0.412923	0.054835	0.041000	0.000000	1.000000	4.000000	45.000000	0.000000
3579.946333	0.013288	0.566108	0.248602	79.869774	16.088081	69.805817	4.712595	0.000000	1.670764	0.000000	0.000000	0.000000	0.412923	0.054835	0.041000	0.000000	1.000000	4.000000	45.000000	0.000000
3579.949666	0.013288	0.566108	0.248602	79.869774	16.088081	69.805817	4.712595	0.000000	1.670764	0.000000	0.000000	0.000000	0.412923	0.054835	0.041000	0.000000	1.000000	4.000000	45.000000	0.000000
3579.952999	0.015028	0.566373	0.248494	80.090195	10.614157	63.936157	4.721056	0.000000	1.646705	0.000000	0.000000	0.000000	0.522187	0.079534	-0.032238	0.000000	1.000000	4.000000	45.000000	0.000000
3579.956333	0.015028	0.566373	0.248494	80.090195	10.614157	63.936157	4.721056	0.000000	1.646705	0.000000	0.000000	0.000000	0.522187	0.079534	-0.032238	0.000000	1.000000	4.000000	45.000000	0.000000
3579.959666	0.015028	0.566373	0.248494	80.090195	10.614157	63.936157	4.721056	0.000000	1.646705	0.000000	0.000000	0.000000	0.522187	0.079534	-0.032238	0.000000	1.000000	4.000000	45.000000	0.000000
3579.962999	0.016865	0.566532	0.248207	80.215561	5.395834	58.383419	4.731050	0.000000	1.617765	0.000000	0.000000	0.000000	0.550955	0.047806	-0.086167	0.000000	1.000000	4.000000	45.000000	0.000000
3579.966333	0.016865	0.566532	0.248207	80.215561	5.395834	58.383419	4.731050	0.000000	1.617765	0.000000	0.000000	0.000000	0.550955	0.047806	-0.086167	0.000000	1.000000	4.000000	45.000000	0.000000
3579.969666	0.016865	0.566532	0.248207	80.215561	5.395834	58.383419	4.731050	0.000000	1.617765	0.000000	0.000000	0.000000	0.550955	0.047806	-0.086167	0.000000	1.000000	4.000000	45.000000	0.000000
3579.972999	0.018630	0.566617	0.247818	80.261360	1.143202	53.667095	4.741122	0.000000	1.588005	0.000000	0.000000	0.000000	0.529667	0.025406	-0.116814	0.000000	1.000000	4.000000	45.000000	0.000000
3579.976333	0.018630	0.566617	0.247818	80.261360	1.143202	53.667095	4.741122	0.000000	1.588005	0.000000	0.000000	0.000000	0.529667	0.025406	-0.116814	0.000000	1.000000	4.000000	45.000000	0.000000
3579.979666	0.018630	0.566617	0.247818	80.261360	1.143202	53.667095	4.741122	0.000000	1.588005	0.000000	0.000000	0.000000	0.529667	0.025406	-0.116814	0.000000	1.000000	4.000000	45.000000	0.000000
3579.982999	0.020525	0.566725	0.247321	80.263748	-2.059851	50.190784	4.750478	0.000000	1.559794	0.000000	0.000000	0.000000	0.568385	0.032571	-0.148951	0.000000	1.000000	4.000000	45.000000	0.000000
3579.986333	0.020525	0.566725	0.247321	80.263748	-2.059851	50.190784	4.750478	0.000000	1.559794	0.000000	0.000000	0.000000	0.568385	0.032571	-0.148951	0.000000	1.000000	4.000000	45.000000	0.000000
3579.989666	0.020525	0.566725	0.247321	80.263748	-2.059851	50.190784	4.750478	0.000000	1.559794	0.000000	0.000000	0.000000	0.568385	0.032571	-0.148951	0.000000	1.000000	4.000000	45.000000	0.000000
3579.992999	0.022280	0.566721	0.246730	80.270210	-4.267619	47.701046	4.760261	0.000000	1.529678	0.000000	0.000000	0.000000	0.526628	-0.001418	-0.177281	0.000000	1.000000	4.000000	45.000000	0.000000
3579.996333	0.022280	0.566721	0.246730	80.270210	-4.267619	47.701046	4.760261	0.000000	1.529678	0.000000	0.000000	0.000000	0.526628	-0.001418	-0.177281	0.000000	1.000000	4.000000	45.000000	0.000000
3579.999666	0.022280	0.566721	0.246730	80.270210	-4.267619	47.701046	4.760261	0.000000	1.529678	0.000000	0.000000	0.000000	0.526628	-0.001418	-0.177281	0.000000	1.000000	4.000000	45.000000	0.000000
3580.002999	0.023964	0.566646	0.246068	80.269402	-5.666939	46.025600	4.768996	0.000000	1.502225	0.000000	0.000000	0.000000	0.505037	-0.022381	-0.198606	0.000000	1.000000	4.000000	45.000000	0.000000
3580.006333	0.023964	0.566646	0.246068	80.269402	-5.666939	46.025600	4.768996	0.000000	1.502225	0.000000	0.000000	0.000000	0.505037	-0.022381	-0.198606	0.000000	1.000000	4.000000	45.000000	0.000000
3580.009666	0.023964	0.566646	0.246068	80.269402	-5.666939	46.025600	4.768996	0.000000	1.502225	0.000000	0.000000	0.000000	0.505037	-0.022381	-0.198606	0.000000	1.000000	4.000000	45.000000	0.000000
3580.012999	0.025677	0.566511	0.245393	80.247849	-6.193921	45.367580	4.777130	0.000000	1.476153	0.000000	0.000000	0.000000	0.514040	-0.040442	-0.202384	0.000000	1.000000	4.000000	45.000000	0.000000
3580.016333	0.025677	0.566511	0.245393	80.247849	-6.193921	45.367580	4.777130	0.000000	1.476153	0.000000	0.000000	0.000000	0.514040	-0.040442	-0.202384	0.000000	1.000000	4.000000	45.000000	0.000000
3580.019666	0.025677	0.566511	0.245393	80.247849	-6.193921	45.367580	4.777130	0.000000	1.476153	0.000000	0.000000	0.000000	0.514040	-0.040442	-0.202384	0.000000	1.000000	4.000000	45.000000	0.000000
3580.022999	0.027222	0.566381	0.244751	80.213150	-5.905352	45.697582	4.785333	0.000000	1.449340	0.000000	0.000000	0.000000	0.463456	-0.038996	-0.192634	0.000000	1.000000	4.000000	45.000000	0.000000
3580.026333	0.027222	0.566381	0.244751	80.213150	-5.905352	45.697582	4.785333	0.000000	1.449340	0.000000	0.000000	0.000000	0.463456	-0.038996	-0.192634	0.000000	1.000000	4.000000	45.000000	0.000000
3580.029666	0.027222	0.566381	0.244751	80.213150	-5.905352	45.697582	4.785333	0.000000	1.449340	0.000000	0.000000	0.000000	0.463456	-0.038996	-0.192634	0.000000	1.000000	4.000000	45.000000	0.000000
3580.032999	0.028870	0.566314	0.244250	80.145050	-5.419205	46.307724	4.792607	0.000000	1.425100	0.000000	0.000000	0.000000	0.494431	-0.020266	-0.150322	0.000000	1.000000	4.000000	45.000000	0.000000
3580.036333	0.028870	0.566314	0.244250	80.145050	-5.419205	46.307724	4.792607	0.000000	1.425100	0.000000	0.000000	0.000000	0.494431	-0.020266	-0.150322	0.000000	1.000000	4.000000	45.000000	0.000000
3580.039666	0.028870	0.566314	0.244250	80.145050	-5.419205	46.307724	4.792607	0.000000	1.425100	0.000000	0.000000	0.000000	0.494431	-0.020266	-0.150322	0.000000	1.000000	4.000000	45.000000	0.000000
3580.042999	0.030593	0.566400	0.243973	80.057449	-4.707520	47.088066	4.800581	0.000000	1.398007	0.000000	0.000000	0.000000	0.516741	0.025811	-0.083270	0.000000	1.000000	4.000000	45.000000	0.000000
3580.046333	0.030593	0.566400	0.243973	80.057449	-4.707520	47.088066	4.800581	0.000000	1.398007	0.000000	0.000000	0.000000	0.516741	0.025811	-0.083270	0.000000	1.000000	4.000000	45.000000	0.000000
3580.049666	0.030593	0.566400	0.243973	80.057449	-4.707520	47.088066	4.800581	0.000000	1.398007	0.000000	0.000000	0.000000	0.516741	0.025811	-0.083270	0.000000	1.000000	4.000000	45.000000	0.000000
3580.052999	0.032395	0.566671	0.243993	79.955666	-3.909143	47.832443	4.809175	0.000000	1.368150	0.000000	0.000000	0.000000	0.540574	0.081307	0.006060	0.000000	0.000000	4.000000	45.000000	0.000000
3580.056333	0.032395	0.566671	0.243993	79.955666	-3.909143	47.832443	4.809175	0.000000	1.368150	0.000000	0.000000	0.000000	0.540574	0.081307	0.006060	0.000000	0.000000	4.000000	45.000000	0.000000
3580.059666	0.032395	0.566671	0.243993	79.955666	-3.909143	47.832443	4.809175	0.000000	1.368150	0.000000	0.000000	0.000000	0.540574	0.081307	0.006060	0.000000	0.000000	4.000000	45.000000	0.000000
3580.062999	0.034376	0.567002	0.244261	79.863930	-3.392753	48.235298	4.818458	0.000000	1.335093	0.000000	0.000000	0.000000	0.594423	0.099464	0.080386	0.000000	0.000000	4.000000	45.000000	0.000000
3580.066333	0.034376	0.567002	0.244261	79.863930	-3.392753	48.235298	4.818458	0.000000	1.335093	0.000000	0.000000	0.000000	0.594423	0.099464	0.080386	0.000000	0.000000	4.000000	45.000000	0.000000
3580.069666	0.034376	0.567002	0.244261	79.863930	-3.392753	48.235298	4.818458	0.000000	1.335093	0.000000	0.000000	0.000000	0.594423	0.099464	0.080386	0.000000	0.000000	4.000000	45.000000	0.000000
3580.072999	0.036370	0.567287	0.244721	79.784233	-3.203994	48.261593	4.828767	0.000000	1.297311	0.000000	0.000000	0.000000	0.598018	0.085261	0.137902	0.000000	0.000000	4.000000	45.000000	0.000000
3580.076333	0.036370	0.567287	0.244721	79.784233	-3.203994	48.261593	4.828767	0.000000	1.297311	0.000000	0.000000	0.000000	0.598018	0.085261	0.137902	0.000000	0.000000	4.000000	45.000000	0.000000
3580.079666	0.036370	0.567287	0.244721	79.784233	-3.203994	48.261593	4.828767	0.000000	1.297311	0.000000	0.000000	0.000000	0.598018	0.085261	0.137902	0.000000	0.000000	4.000000	45.000000	0.000000
3580.082999	0.038304	0.567487	0.245270	79.708717	-3.001622	48.306988	4.839098	0.000000	1.258227	0.000000	0.000000	0.000000	0.580362	0.060135	0.164741	0.000000	0.000000	4.000000	45.000000	0.000000
3580.086333	0.038304	0.567487	0.245270	79.708717	-3.001622	48.306988	4.839098	0.000000	1.258227	0.000000	0.000000	0.000000	0.580362	0.060135	0.164741	0.000000	0.000000	4.000000	45.000000	0.000000
3580.089666	0.038304	0.567487	0.245270	79.708717	-3.001622	48.306988	4.839098	0.000000	1.258227	0.000000	0.000000	0.000000	0.580362	0.060135	0.164741	0.000000	0.000000	4.000000	45.000000	0.000000
3580.092999	0.040278	0.567637	0.245866	79.652405	-2.812534	48.339241	4.848947	0.000000	1.219720	0.000000	0.000000	0.000000	0.592279	0.045007	0.178857	0.000000	0.000000	4.000000	45.000000	0.000000
3580.096333	0.040278	0.567637	0.245866	79.652405	-2.812534	48.339241	4.848947	0.000000	1.219720	0.000000	0.000000	0.000000	0.592279	0.045007	0.178857	0.000000	0.000000	4.000000	45.000000	0.000000
3580.099666	0.040278	0.567637	0.245866	79.652405	-2.812534	48.339241	4.848947	0.000000	1.219720	0.000000	0.000000	0.000000	0.592279	0.045007	0.178857	0.000000	0.000000	4.000000	45.000000	0.000000
3580.102999	0.042122	0.567727	0.246457	79.710396	-2.711169	48.295792	4.858717	0.000000	1.180199	0.000000	0.000000	0.000000	0.553135	0.026916	0.177354	0.000000	0.000000	4.000000	45.000000	0.000000
3580.106333	0.042122	0.567727	0.246457	79.710396	-2.711169	48.295792	4.858717	0.000000	1.180199	0.000000	0.000000	0.000000	0.553135	0.026916	0.177354	0.000000	0.000000	4.000000	45.000000	0.000000
3580.109666	0.042122	0.567727	0.246457	79.710396	-2.711169	48.295792	4.858717	0.000000	1.180199	0.000000	0.000000	0.000000	0.553135	0.026916	0.177354	0.000000	0.000000	4.000000	45.000000	0.000000
3580.112999	0.043964	0.567823	0.246962	79.977325	-2.736233	48.138691	4.867579	0.000000	1.143100	0.000000	0.000000	0.000000	0.552606	0.029008	0.151609	0.000000	0.000000	4.000000	45.000000	0.000000
3580.116333	0.043964	0.567823	0.246962	79.977325	-2.736233	48.138691	4.867579	0.000000	1.143100	0.000000	0.000000	0.000000	0.552606	0.029008	0.151609	0.000000	0.000000	4.000000	45.000000	0.000000
3580.119666	0.043964	0.567823	0.246962	79.977325	-2.736233	48.138691	4.867579	0.000000	1.143100	0.000000	0.000000	0.000000	0.552606	0.029008	0.151609	0.000000	0.000000	4.000000	45.000000	0.000000
3580.122999	0.045905	0.567949	0.247388	80.470154	-2.829599	47.931324	4.876056	0.000000	1.106379	0.000000	0.000000	0.000000	0.582235	0.037669	0.127713	0.000000	0.000000	4.000000	45.000000	0.000000
3580.126333	0.045905	0.567949	0.247388	80.470154	-2.829599	47.931324	4.876056	0.000000	1.106379	0.000000	0.000000	0.000000	0.582235	0.037669	0.127713	0.000000	0.000000	4.000000	45.000000	0.000000
3580.129666	0.045905	0.567949	0.247388	80.470154	-2.829599	47.931324	4.876056	0.000000	1.106379	0.000000	0.000000	0.000000	0.582235	0.037669	0.127713	0.000000	0.000000	4.000000	45.000000	0.000000
3580.132999	0.047945	0.568026	0.247746	81.110512	-2.568216	48.150108	4.884587	0.000000	1.068087	0.000000	0.000000	0.000000	0.612000	0.023156	0.107258	0.000000	0.000000	4.000000	45.000000	0.000000
3580.136333	0.047945	0.568026	0.247746	81.110512	-2.568216	48.150108	4.884587	0.000000	1.068087	0.000000	0.000000	0.000000	0.612000	0.023156	0.107258	0.000000	0.000000	4.000000	45.000000	0.000000
3580.139666	0.047945	0.568026	0.247746	81.110512	-2.568216	48.150108	4.884587	0.000000	1.068087	0.000000	0.000000	0.000000	0.612000	0.023156	0.107258	0.000000	0.000000	4.000000	45.000000	0.000000
3580.142999	0.050115	0.568050	0.248001	81.845772	-1.759756	49.007359	4.893154	0.000000	1.028125	0.000000	0.000000	0.000000	0.651056	0.007214	0.076708	0.000000	0.000000	4.000000	45.000000	0.000000
3580.146333	0.050115	0.568050	0.248001	81.845772	-1.759756	49.007359	4.893154	0.000000	1.028125	0.000000	0.000000	0.000000	0.651056	0.007214	0.076708	0.000000	0.000000	4.000000	45.000000	0.000000
3580.149666	0.050115	0.568050	0.248001	81.845772	-1.759756	49.007359	4.893154	0.000000	1.028125	0.000000	0.000000	0.000000	0.651056	0.007214	0.076708	0.000000	0.000000	4.000000	45.000000	0.000000
3580.152999	0.052315	0.567982	0.248168	82.620834	-0.416114	50.610676	4.901819	0.000000	0.985990	0.000000	0.000000	0.000000	0.659918	-0.020335	0.049925	0.000000	0.000000	4.000000	45.000000	0.000000
3580.156333	0.052315	0.567982	0.248168	82.620834	-0.416114	50.610676	4.901819	0.000000	0.985990	0.000000	0.000000	0.000000	0.659918	-0.020335	0.049925	0.000000	0.000000	4.000000	45.000000	0.000000
3580.159666	0.052315	0.567982	0.248168	82.620834	-0.416114	50.610676	4.901819	0.000000	0.985990	0.000000	0.000000	0.000000	0.659918	-0.020335	0.049925	0.000000	0.000000	4.000000	45.000000	0.000000
3580.162999	0.054610	0.567823	0.248240	83.369957	1.401297	53.203194	4.910177	0.000000	0.943485	0.000000	0.000000	0.000000	0.688656	-0.047886	0.021547	0.000000	0.000000	4.000000	45.000000	0.000000
3580.166333	0.054610	0.567823	0.248240	83.369957	1.401297	53.203194	4.910177	0.000000	0.943485	0.000000	0.000000	0.000000	0.688656	-0.047886	0.021547	0.000000	0.000000	4.000000	45.000000	0.000000
3580.169666	0.054610	0.567823	0.248240	83.369957	1.401297	53.203194	4.910177	0.000000	0.943485	0.000000	0.000000	0.000000	0.688656	-0.047886	0.021547	0.000000	0.000000	4.000000	45.000000	0.000000
3580.172999	0.056932	0.567627	0.248197	84.070610	3.544160	56.852028	4.918458	0.000000	0.899321	0.000000	0.000000	0.000000	0.696481	-0.058740	-0.012748	0.000000	0.000000	4.000000	45.000000	0.000000
3580.176333	0.056932	0.567627	0.248197	84.070610	3.544160	56.852028	4.918458	0.000000	0.899321	0.000000	0.000000	0.000000	0.696481	-0.058740	-0.012748	0.000000	0.000000	4.000000	45.000000	0.000000
3580.179666	0.056932	0.567627	0.248197	84.070610	3.544160	56.852028	4.918458	0.000000	0.899321	0.000000	0.000000	0.000000	0.696481	-0.058740	-0.012748	0.000000	0.000000	4.000000	45.000000	0.000000
3580.182999	0.059272	0.567364	0.247967	84.730354	5.867934	61.629795	4.926383	0.000000	0.854844	0.000000	0.000000	0.000000	0.702142	-0.078991	-0.069144	0.000000	0.000000	4.000000	45.000000	0.000000
3580.186333	0.059272	0.567364	0.247967	84.730354	5.867934	61.629795	4.926383	0.000000	0.854844	0.000000	0.000000	0.000000	0.702142	-0.078991	-0.069144	0.000000	0.000000	4.000000	45.000000	0.000000
3580.189666	0.059272	0.567364	0.247967	84.730354	5.867934	61.629795	4.926383	0.000000	0.854844	0.000000	0.000000	0.000000	0.702142	-0.078991	-0.069144	0.000000	0.000000	4.000000	45.000000	0.000000
3580.192999	0.061764	0.567094	0.247542	85.344910	7.875215	66.143196	4.933893	0.000000	0.810373	0.000000	0.000000	0.000000	0.747560	-0.081015	-0.127269	0.000000	0.000000	4.000000	45.000000	0.000000
3580.196333	0.061764	0.567094	0.247542	85.344910	7.875215	66.143196	4.933893	0.000000	0.810373	0.000000	0.000000	0.000000	0.747560	-0.081015	-0.127269	0.000000	0.000000	4.000000	45.000000	0.000000
3580.199666	0.061764	0.567094	0.247542	85.344910	7.875215	66.143196	4.933893	0.000000	0.810373	0.000000	0.000000	0.000000	0.747560	-0.081015	-0.127269	0.000000	0.000000	4.000000	45.000000	0.000000
3580.202999	0.064509	0.566783	0.246950	85.902031	8.887842	69.326286	4.941401	0.000000	0.763255	0.000000	0.000000	0.000000	0.823410	-0.093214	-0.177729	0.000000	0.000000	4.000000	45.000000	0.000000
3580.206333	0.064509	0.566783	0.246950	85.902031	8.887842	69.326286	4.941401	0.000000	0.763255	0.000000	0.000000	0.000000	0.823410	-0.093214	-0.177729	0.000000	0.000000	4.000000	45.000000	0.000000
3580.209666	0.064509	0.566783	0.246950	85.902031	8.887842	69.326286	4.941401	0.000000	0.763255	0.000000	0.000000	0.000000	0.823410	-0.093214	-0.177729	0.000000	0.000000	4.000000	45.000000	0.000000
3580.212999	0.067406	0.566475	0.246220	86.263771	9.080968	71.241028	4.949150	0.000000	0.711279	0.000000	0.000000	0.000000	0.869208	-0.092375	-0.218918	0.000000	0.000000	4.000000	45.000000	0.000000
3580.216333	0.067406	0.566475	0.246220	86.263771	9.080968	71.241028	4.949150	0.000000	0.711279	0.000000	0.000000	0.000000	0.869208	-0.092375	-0.218918	0.000000	0.000000	4.000000	45.000000	0.000000
3580.219666	0.067406	0.566475	0.246220	86.263771	9.080968	71.241028	4.949150	0.000000	0.711279	0.000000	0.000000	0.000000	0.869208	-0.092375	-0.218918	0.000000	0.000000	4.000000	45.000000	0.000000
3580.222999	0.070500	0.566288	0.245471	86.191063	8.066957	71.097260	4.956759	0.000000	0.656156	0.000000	0.000000	0.000000	0.928127	-0.056140	-0.224845	0.000000	0.000000	4.000000	45.000000	0.000000
3580.226333	0.070500	0.566288	0.245471	86.191063	8.066957	71.097260	4.956759	0.000000	0.656156	0.000000	0.000000	0.000000	0.928127	-0.056140	-0.224845	0.000000	0.000000	4.000000	45.000000	0.000000
3580.229666	0.070500	0.566288	0.245471	86.191063	8.066957	71.097260	4.956759	0.000000	0.656156	0.000000	0.000000	0.000000	0.928127	-0.056140	-0.224845	0.000000	0.000000	4.000000	45.000000	0.000000
3580.232999	0.073631	0.566115	0.244796	85.830170	5.182560	67.991760	4.964280	0.000000	0.596591	0.000000	0.000000	0.000000	0.939398	-0.051829	-0.202528	0.000000	0.000000	4.000000	45.000000	0.000000
3580.236333	0.073631	0.566115	0.244796	85.830170	5.182560	67.991760	4.964280	0.000000	0.596591	0.000000	0.000000	0.000000	0.939398	-0.051829	-0.202528	0.000000	0.000000	4.000000	45.000000	0.000000
3580.239666	0.073631	0.566115	0.244796	85.830170	5.182560	67.991760	4.964280	0.000000	0.596591	0.000000	0.000000	0.000000	0.939398	-0.051829	-0.202528	0.000000	0.000000	4.000000	45.000000	0.000000
3580.242999	0.076897	0.565990	0.244147	85.336121	1.236077	63.552238	4.971243	0.000000	0.535486	0.000000	0.000000	0.000000	0.979762	-0.037400	-0.194558	0.000000	0.000000	4.000000	45.000000	0.000000
3580.246333	0.076897	0.565990	0.244147	85.336121	1.236077	63.552238	4.971243	0.000000	0.535486	0.000000	0.000000	0.000000	0.979762	-0.037400	-0.194558	0.000000	0.000000	4.000000	45.000000	0.000000
3580.249666	0.076897	0.565990	0.244147	85.336121	1.236077	63.552238	4.971243	0.000000	0.535486	0.000000	0.000000	0.000000	0.979762	-0.037400	-0.194558	0.000000	0.000000	4.000000	45.000000	0.000000
3580.252999	0.080294	0.565810	0.243492	84.797226	-2.339331	59.436790	4.977764	0.000000	0.471027	0.000000	0.000000	0.000000	1.019156	-0.054008	-0.196494	0.000000	0.000000	4.000000	45.000000	0.000000
3580.256333	0.080294	0.565810	0.243492	84.797226	-2.339331	59.436790	4.977764	0.000000	0.471027	0.000000	0.000000	0.000000	1.019156	-0.054008	-0.196494	0.000000	0.000000	4.000000	45.000000	0.000000
3580.259666	0.080294	0.565810	0.243492	84.797226	-2.339331	59.436790	4.977764	0.000000	0.471027	0.000000	0.000000	0.000000	1.019156	-0.054008	-0.196494	0.000000	0.000000	4.000000	45.000000	0.000000
3580.262999	0.083890	0.565635	0.242827	84.277344	-4.712807	56.675426	4.983706	0.000000	0.403325	0.000000	0.000000	0.000000	1.078694	-0.052576	-0.199461	0.000000	0.000000	4.000000	45.000000	0.000000
3580.266333	0.083890	0.565635	0.242827	84.277344	-4.712807	56.675426	4.983706	0.000000	0.403325	0.000000	0.000000	0.000000	1.078694	-0.052576	-0.199461	0.000000	0.000000	4.000000	45.000000	0.000000
3580.269666	0.083890	0.565635	0.242827	84.277344	-4.712807	56.675426	4.983706	0.000000	0.403325	0.000000	0.000000	0.000000	1.078694	-0.052576	-0.199461	0.000000	0.000000	4.000000	45.000000	0.000000
3580.272999	0.087646	0.565400	0.242116	83.836426	-5.364386	56.225983	4.989033	0.000000	0.330987	0.000000	0.000000	0.000000	1.126816	-0.070591	-0.213244	0.000000	0.000000	4.000000	45.000000	0.000000
3580.276333	0.087646	0.565400	0.242116	83.836426	-5.364386	56.225983	4.989033	0.000000	0.330987	0.000000	0.000000	0.000000	1.126816	-0.070591	-0.213244	0.000000	0.000000	4.000000	45.000000	0.000000
3580.279666	0.087646	0.565400	0.242116	83.836426	-5.364386	56.225983	4.989033	0.000000	0.330987	0.000000	0.000000	0.000000	1.126816	-0.070591	-0.213244	0.000000	0.000000	4.000000	45.000000	0.000000
3580.282999	0.091533	0.565208	0.241393	83.480431	-4.478557	58.023994	4.993505	0.000000	0.254790	0.000000	0.000000	0.000000	1.166004	-0.057582	-0.217126	0.000000	0.000000	4.000000	45.000000	0.000000
3580.286333	0.091533	0.565208	0.241393	83.480431	-4.478557	58.023994	4.993505	0.000000	0.254790	0.000000	0.000000	0.000000	1.166004	-0.057582	-0.217126	0.000000	0.000000	4.000000	45.000000	0.000000
3580.289666	0.091533	0.565208	0.241393	83.480431	-4.478557	58.023994	4.993505	0.000000	0.254790	0.000000	0.000000	0.000000	1.166004	-0.057582	-0.217126	0.000000	0.000000	4.000000	45.000000	0.000000
3580.292999	0.095542	0.565050	0.240593	83.194328	-3.575904	59.979664	4.996927	0.000000	0.175273	0.000000	0.000000	0.000000	1.202643	-0.047429	-0.240047	0.000000	0.000000	4.000000	45.000000	0.000000
3580.296333	0.095542	0.565050	0.240593	83.194328	-3.575904	59.979664	4.996927	0.000000	0.175273	0.000000	0.000000	0.000000	1.202643	-0.047429	-0.240047	0.000000	0.000000	4.000000	45.000000	0.000000
3580.299666	0.095542	0.565050	0.240593	83.194328	-3.575904	59.979664	4.996927	0.000000	0.175273	0.000000	0.000000	0.000000	1.202643	-0.047429	-0.240047	0.000000	0.000000	4.000000	45.000000	0.000000
3580.302999	0.099600	0.564861	0.239686	82.994980	-2.877223	61.430408	4.999142	0.000000	0.092637	0.000000	0.000000	0.000000	1.217466	-0.056752	-0.271961	0.000000	0.000000	4.000000	45.000000	0.000000
3580.306333	0.099600	0.564861	0.239686	82.994980	-2.877223	61.430408	4.999142	0.000000	0.092637	0.000000	0.000000	0.000000	1.217466	-0.056752	-0.271961	0.000000	0.000000	4.000000	45.000000	0.000000
3580.309666	0.099600	0.564861	0.239686	82.994980	-2.877223	61.430408	4.999142	0.000000	0.092637	0.000000	0.000000	0.000000	1.217466	-0.056752	-0.271961	0.000000	0.000000	4.000000	45.000000	0.000000
3580.312999	0.103744	0.564607	0.238703	82.912354	-2.431535	62.516430	4.999993	0.000000	0.008346	0.000000	0.000000	0.000000	1.243307	-0.076131	-0.294752	0.000000	0.000000	4.000000	45.000000	0.000000
3580.316333	0.103744	0.564607	0.238703	82.912354	-2.431535	62.516430	4.999993	0.000000	0.008346	0.000000	0.000000	0.000000	1.243307	-0.076131	-0.294752	0.000000	0.000000	4.000000	45.000000	0.000000
3580.319666	0.103744	0.564607	0.238703	82.912354	-2.431535	62.516430	4.999993	0.000000	0.008346	0.000000	0.000000	0.000000	1.243307	-0.076131	-0.294752	0.000000	0.000000	4.000000	45.000000	0.000000
3580.322999	0.107900	0.564301	0.237605	82.926208	-2.339226	63.368687	4.999385	0.000000	-0.078419	0.000000	0.000000	0.000000	1.246699	-0.091875	-0.329672	0.000000	0.000000	4.000000	45.000000	0.000000
3580.326333	0.107900	0.564301	0.237605	82.926208	-2.339226	63.368687	4.999385	0.000000	-0.078419	0.000000	0.000000	0.000000	1.246699	-0.091875	-0.329672	0.000000	0.000000	4.000000	45.000000	0.000000
3580.329666	0.107900	0.564301	0.237605	82.926208	-2.339226	63.368687	4.999385	0.000000	-0.078419	0.000000	0.000000	0.000000	1.246699	-0.091875	-0.329672	0.000000	0.000000	4.000000	45.000000	0.000000
3580.332999	0.112061	0.563899	0.236364	82.991623	-2.712130	64.038895	4.997239	0.000000	-0.166149	0.000000	0.000000	0.000000	1.248298	-0.120502	-0.372264	0.000000	0.000000	4.000000	45.000000	0.000000
3580.336333	0.112061	0.563899	0.236364	82.991623	-2.712130	64.038895	4.997239	0.000000	-0.166149	0.000000	0.000000	0.000000	1.248298	-0.120502	-0.372264	0.000000	0.000000	4.000000	45.000000	0.000000
3580.339666	0.112061	0.563899	0.236364	82.991623	-2.712130	64.038895	4.997239	0.000000	-0.166149	0.000000	0.000000	0.000000	1.248298	-0.120502	-0.372264	0.000000	0.000000	4.000000	45.000000	0.000000
3580.342999	0.116252	0.563397	0.234944	83.072128	-3.355808	64.633911	4.993503	0.000000	-0.254803	0.000000	0.000000	0.000000	1.257463	-0.150438	-0.425968	0.000000	0.000000	4.000000	45.000000	0.000000
3580.346333	0.116252	0.563397	0.234944	83.072128	-3.355808	64.633911	4.993503	0.000000	-0.254803	0.000000	0.000000	0.000000	1.257463	-0.150438	-0.425968	0.000000	0.000000	4.000000	45.000000	0.000000
3580.349666	0.116252	0.563397	0.234944	83.072128	-3.355808	64.633911	4.993503	0.000000	-0.254803	0.000000	0.000000	0.000000	1.257463	-0.150438	-0.425968	0.000000	0.000000	4.000000	45.000000	0.000000
3580.352999	0.120532	0.562890	0.233302	83.164131	-4.186465	65.109390	4.988080	0.000000	-0.345055	0.000000	0.000000	0.000000	1.283722	-0.152291	-0.492473	0.000000	0.000000	4.000000	45.000000	0.000000
3580.356333	0.120532	0.562890	0.233302	83.164131	-4.186465	65.109390	4.988080	0.000000	-0.345055	0.000000	0.000000	0.000000	1.283722	-0.152291	-0.492473	0.000000	0.000000	4.000000	45.000000	0.000000
3580.359666	0.120532	0.562890	0.233302	83.164131	-4.186465	65.109390	4.988080	0.000000	-0.345055	0.000000	0.000000	0.000000	1.283722	-0.152291	-0.492473	0.000000	0.000000	4.000000	45.000000	0.000000
3580.362999	0.124682	0.562488	0.231571	83.247383	-5.119591	65.574211	4.980750	0.000000	-0.438326	0.000000	0.000000	0.000000	1.245034	-0.120497	-0.519279	0.000000	0.000000	4.000000	45.000000	0.000000
3580.366333	0.124682	0.562488	0.231571	83.247383	-5.119591	65.574211	4.980750	0.000000	-0.438326	0.000000	0.000000	0.000000	1.245034	-0.120497	-0.519279	0.000000	0.000000	4.000000	45.000000	0.000000
3580.369666	0.124682	0.562488	0.231571	83.247383	-5.119591	65.574211	4.980750	0.000000	-0.438326	0.000000	0.000000	0.000000	1.245034	-0.120497	-0.519279	0.000000	0.000000	4.000000	45.000000	0.000000
3580.372999	0.128800	0.562192	0.229735	83.328972	-5.942728	65.923828	4.971840	0.000000	-0.529916	0.000000	0.000000	0.000000	1.235396	-0.088819	-0.551005	0.000000	0.000000	4.000000	45.000000	0.000000
3580.376333	0.128800	0.562192	0.229735	83.328972	-5.942728	65.923828	4.971840	0.000000	-0.529916	0.000000	0.000000	0.000000	1.235396	-0.088819	-0.551005	0.000000	0.000000	4.000000	45.000000	0.000000
3580.379666	0.128800	0.562192	0.229735	83.328972	-5.942728	65.923828	4.971840	0.000000	-0.529916	0.000000	0.000000	0.000000	1.235396	-0.088819	-0.551005	0.000000	0.000000	4.000000	45.000000	0.000000
3580.382999	0.132985	0.561886	0.227790	83.399391	-6.539209	65.997536	4.961169	0.000000	-0.621934	0.000000	0.000000	0.000000	1.255491	-0.091664	-0.583300	0.000000	0.000000	4.000000	45.000000	0.000000
3580.386333	0.132985	0.561886	0.227790	83.399391	-6.539209	65.997536	4.961169	0.000000	-0.621934	0.000000	0.000000	0.000000	1.255491	-0.091664	-0.583300	0.000000	0.000000	4.000000	45.000000	0.000000
3580.389666	0.132985	0.561886	0.227790	83.399391	-6.539209	65.997536	4.961169	0.000000	-0.621934	0.000000	0.000000	0.000000	1.255491	-0.091664	-0.583300	0.000000	0.000000	4.000000	45.000000	0.000000
3580.392999	0.137110	0.561479	0.225792	83.365875	-6.771035	66.012939	4.948391	0.000000	-0.716540	0.000000	0.000000	0.000000	1.237755	-0.122301	-0.599514	0.000000	0.000000	4.000000	45.000000	0.000000
3580.396333	0.137110	0.561479	0.225792	83.365875	-6.771035	66.012939	4.948391	0.000000	-0.716540	0.000000	0.000000	0.000000	1.237755	-0.122301	-0.599514	0.000000	0.000000	4.000000	45.000000	0.000000
3580.399666	0.137110	0.561479	0.225792	83.365875	-6.771035	66.012939	4.948391	0.000000	-0.716540	0.000000	0.000000	0.000000	1.237755	-0.122301	-0.599514	0.000000	0.000000	4.000000	45.000000	0.000000
3580.402999	0.141205	0.561083	0.223716	83.136391	-6.176012	66.774094	4.933805	0.000000	-0.810905	0.000000	0.000000	0.000000	1.228496	-0.118644	-0.622623	0.000000	0.000000	4.000000	45.000000	0.000000
3580.406333	0.141205	0.561083	0.223716	83.136391	-6.176012	66.774094	4.933805	0.000000	-0.810905	0.000000	0.000000	0.000000	1.228496	-0.118644	-0.622623	0.000000	0.000000	4.000000	45.000000	0.000000
3580.409666	0.141205	0.561083	0.223716	83.136391	-6.176012	66.774094	4.933805	0.000000	-0.810905	0.000000	0.000000	0.000000	1.228496	-0.118644	-0.622623	0.000000	0.000000	4.000000	45.000000	0.000000
3580.412999	0.145346	0.560709	0.221612	82.725006	-4.786519	68.915489	4.917287	0.000000	-0.905695	0.000000	0.000000	0.000000	1.242178	-0.112153	-0.631276	0.000000	0.000000	4.000000	45.000000	0.000000
3580.416333	0.145346	0.560709	0.221612	82.725006	-4.786519	68.915489	4.917287	0.000000	-0.905695	0.000000	0.000000	0.000000	1.242178	-0.112153	-0.631276	0.000000	0.000000	4.000000	45.000000	0.000000
3580.419666	0.145346	0.560709	0.221612	82.725006	-4.786519	68.915489	4.917287	0.000000	-0.905695	0.000000	0.000000	0.000000	1.242178	-0.112153	-0.631276	0.000000	0.000000	4.000000	45.000000	0.000000
3580.422999	0.149522	0.560428	0.219436	82.196693	-3.096098	71.589211	4.898504	0.000000	-1.002326	0.000000	0.000000	0.000000	1.252911	-0.084431	-0.652785	0.000000	0.000000	4.000000	45.000000	0.000000
3580.426333	0.149522	0.560428	0.219436	82.196693	-3.096098	71.589211	4.898504	0.000000	-1.002326	0.000000	0.000000	0.000000	1.252911	-0.084431	-0.652785	0.000000	0.000000	4.000000	45.000000	0.000000
3580.429666	0.149522	0.560428	0.219436	82.196693	-3.096098	71.589211	4.898504	0.000000	-1.002326	0.000000	0.000000	0.000000	1.252911	-0.084431	-0.652785	0.000000	0.000000	4.000000	45.000000	0.000000
3580.432999	0.153797	0.560239	0.217173	81.588982	-1.411849	74.138252	4.877337	0.000000	-1.100718	0.000000	0.000000	0.000000	1.282436	-0.056831	-0.678930	0.000000	0.000000	4.000000	45.000000	0.000000
3580.436333	0.153797	0.560239	0.217173	81.588982	-1.411849	74.138252	4.877337	0.000000	-1.100718	0.000000	0.000000	0.000000	1.282436	-0.056831	-0.678930	0.000000	0.000000	4.000000	45.000000	0.000000
3580.439666	0.153797	0.560239	0.217173	81.588982	-1.411849	74.138252	4.877337	0.000000	-1.100718	0.000000	0.000000	0.000000	1.282436	-0.056831	-0.678930	0.000000	0.000000	4.000000	45.000000	0.000000
3580.442999	0.158244	0.560129	0.214855	80.938850	0.163438	76.594833	4.853310	0.000000	-1.202241	0.000000	0.000000	0.000000	1.333942	-0.032926	-0.695426	0.000000	0.000000	4.000000	45.000000	0.000000
3580.446333	0.158244	0.560129	0.214855	80.938850	0.163438	76.594833	4.853310	0.000000	-1.202241	0.000000	0.000000	0.000000	1.333942	-0.032926	-0.695426	0.000000	0.000000	4.000000	45.000000	0.000000
3580.449666	0.158244	0.560129	0.214855	80.938850	0.163438	76.594833	4.853310	0.000000	-1.202241	0.000000	0.000000	0.000000	1.333942	-0.032926	-0.695426	0.000000	0.000000	4.000000	45.000000	0.000000
3580.452999	0.162792	0.560018	0.212474	80.283966	1.386579	78.713966	4.825827	0.000000	-1.308202	0.000000	0.000000	0.000000	1.364382	-0.033149	-0.714341	0.000000	0.000000	4.000000	45.000000	0.000000
3580.456333	0.162792	0.560018	0.212474	80.283966	1.386579	78.713966	4.825827	0.000000	-1.308202	0.000000	0.000000	0.000000	1.364382	-0.033149	-0.714341	0.000000	0.000000	4.000000	45.000000	0.000000
3580.459666	0.162792	0.560018	0.212474	80.283966	1.386579	78.713966	4.825827	0.000000	-1.308202	0.000000	0.000000	0.000000	1.364382	-0.033149	-0.714341	0.000000	0.000000	4.000000	45.000000	0.000000
3580.462999	0.167376	0.559907	0.210043	79.654015	1.953398	80.359245	4.794995	0.000000	-1.417047	0.000000	0.000000	0.000000	1.375324	-0.033359	-0.729178	0.000000	0.000000	4.000000	45.000000	0.000000
3580.466333	0.167376	0.559907	0.210043	79.654015	1.953398	80.359245	4.794995	0.000000	-1.417047	0.000000	0.000000	0.000000	1.375324	-0.033359	-0.729178	0.000000	0.000000	4.000000	45.000000	0.000000
3580.469666	0.167376	0.559907	0.210043	79.654015	1.953398	80.359245	4.794995	0.000000	-1.417047	0.000000	0.000000	0.000000	1.375324	-0.033359	-0.729178	0.000000	0.000000	4.000000	45.000000	0.000000
3580.472999	0.171893	0.559694	0.207554	79.045174	1.786308	81.382957	4.761053	0.000000	-1.527212	0.000000	0.000000	0.000000	1.355011	-0.063877	-0.746925	0.000000	0.000000	4.000000	45.000000	0.000000
3580.476333	0.171893	0.559694	0.207554	79.045174	1.786308	81.382957	4.761053	0.000000	-1.527212	0.000000	0.000000	0.000000	1.355011	-0.063877	-0.746925	0.000000	0.000000	4.000000	45.000000	0.000000
3580.479666	0.171893	0.559694	0.207554	79.045174	1.786308	81.382957	4.761053	0.000000	-1.527212	0.000000	0.000000	0.000000	1.355011	-0.063877	-0.746925	0.000000	0.000000	4.000000	45.000000	0.000000
3580.482999	0.176360	0.559488	0.204950	78.506569	0.934860	81.547775	4.724597	0.000000	-1.636513	0.000000	0.000000	0.000000	1.340116	-0.062005	-0.781180	0.000000	0.000000	4.000000	45.000000	0.000000
3580.486333	0.176360	0.559488	0.204950	78.506569	0.934860	81.547775	4.724597	0.000000	-1.636513	0.000000	0.000000	0.000000	1.340116	-0.062005	-0.781180	0.000000	0.000000	4.000000	45.000000	0.000000
3580.489666	0.176360	0.559488	0.204950	78.506569	0.934860	81.547775	4.724597	0.000000	-1.636513	0.000000	0.000000	0.000000	1.340116	-0.062005	-0.781180	0.000000	0.000000	4.000000	45.000000	0.000000
3580.492999	0.180891	0.559186	0.202164	78.216766	-0.630396	80.614464	4.685366	0.000000	-1.745665	0.000000	0.000000	0.000000	1.359379	-0.090373	-0.835693	0.000000	0.000000	4.000000	45.000000	0.000000
3580.496333	0.180891	0.559186	0.202164	78.216766	-0.630396	80.614464	4.685366	0.000000	-1.745665	0.000000	0.000000	0.000000	1.359379	-0.090373	-0.835693	0.000000	0.000000	4.000000	45.000000	0.000000
3580.499666	0.180891	0.559186	0.202164	78.216766	-0.630396	80.614464	4.685366	0.000000	-1.745665	0.000000	0.000000	0.000000	1.359379	-0.090373	-0.835693	0.000000	0.000000	4.000000	45.000000	0.000000
3580.502999	0.185459	0.558928	0.199231	78.255249	-2.971971	78.350220	4.642182	0.000000	-1.857457	0.000000	0.000000	0.000000	1.370252	-0.077344	-0.879966	0.000000	0.000000	4.000000	45.000000	0.000000
3580.506333	0.185459	0.558928	0.199231	78.255249	-2.971971	78.350220	4.642182	0.000000	-1.857457	0.000000	0.000000	0.000000	1.370252	-0.077344	-0.879966	0.000000	0.000000	4.000000	45.000000	0.000000
3580.509666	0.185459	0.558928	0.199231	78.255249	-2.971971	78.350220	4.642182	0.000000	-1.857457	0.000000	0.000000	0.000000	1.370252	-0.077344	-0.879966	0.000000	0.000000	4.000000	45.000000	0.000000
3580.512999	0.190203	0.558746	0.196067	78.405952	-5.545718	75.551514	4.595108	0.000000	-1.971036	0.000000	0.000000	0.000000	1.423330	-0.054755	-0.949242	0.000000	0.000000	4.000000	45.000000	0.000000
3580.516333	0.190203	0.558746	0.196067	78.405952	-5.545718	75.551514	4.595108	0.000000	-1.971036	0.000000	0.000000	0.000000	1.423330	-0.054755	-0.949242	0.000000	0.000000	4.000000	45.000000	0.000000
3580.519666	0.190203	0.558746	0.196067	78.405952	-5.545718	75.551514	4.595108	0.000000	-1.971036	0.000000	0.000000	0.000000	1.423330	-0.054755	-0.949242	0.000000	0.000000	4.000000	45.000000	0.000000
3580.522999	0.195118	0.558673	0.192783	78.557617	-8.036783	72.928085	4.542344	0.000000	-2.089763	0.000000	0.000000	0.000000	1.474614	-0.021756	-0.985230	0.000000	0.000000	4.000000	45.000000	0.000000
3580.526333	0.195118	0.558673	0.192783	78.557617	-8.036783	72.928085	4.542344	0.000000	-2.089763	0.000000	0.000000	0.000000	1.474614	-0.021756	-0.985230	0.000000	0.000000	4.000000	45.000000	0.000000
3580.529666	0.195118	0.558673	0.192783	78.557617	-8.036783	72.928085	4.542344	0.000000	-2.089763	0.000000	0.000000	0.000000	1.474614	-0.021756	-0.985230	0.000000	0.000000	4.000000	45.000000	0.000000
3580.532999	0.200155	0.558721	0.189334	78.675804	-10.618180	70.329941	4.483916	0.000000	-2.212351	0.000000	0.000000	0.000000	1.510870	0.014325	-1.034515	0.000000	0.000000	4.000000	45.000000	0.000000
3580.536333	0.200155	0.558721	0.189334	78.675804	-10.618180	70.329941	4.483916	0.000000	-2.212351	0.000000	0.000000	0.000000	1.510870	0.014325	-1.034515	0.000000	0.000000	4.000000	45.000000	0.000000
3580.539666	0.200155	0.558721	0.189334	78.675804	-10.618180	70.329941	4.483916	0.000000	-2.212351	0.000000	0.000000	0.000000	1.510870	0.014325	-1.034515	0.000000	0.000000	4.000000	45.000000	0.000000
3580.542999	0.205283	0.558835	0.185751	78.678413	-13.586289	67.559700	4.419723	0.000000	-2.337959	0.000000	0.000000	0.000000	1.538658	0.034188	-1.074907	0.000000	0.000000	4.000000	45.000000	0.000000
3580.546333	0.205283	0.558835	0.185751	78.678413	-13.586289	67.559700	4.419723	0.000000	-2.337959	0.000000	0.000000	0.000000	1.538658	0.034188	-1.074907	0.000000	0.000000	4.000000	45.000000	0.000000
3580.549666	0.205283	0.558835	0.185751	78.678413	-13.586289	67.559700	4.419723	0.000000	-2.337959	0.000000	0.000000	0.000000	1.538658	0.034188	-1.074907	0.000000	0.000000	4.000000	45.000000	0.000000
3580.552999	0.210342	0.558936	0.182060	78.483047	-17.246546	63.792992	4.349865	0.000000	-2.465496	0.000000	0.000000	0.000000	1.517615	0.030266	-1.107452	0.000000	0.000000	4.000000	45.000000	0.000000
3580.556333	0.210342	0.558936	0.182060	78.483047	-17.246546	63.792992	4.349865	0.000000	-2.465496	0.000000	0.000000	0.000000	1.517615	0.030266	-1.107452	0.000000	0.000000	4.000000	45.000000	0.000000
3580.559666	0.210342	0.558936	0.182060	78.483047	-17.246546	63.792992	4.349865	0.000000	-2.465496	0.000000	0.000000	0.000000	1.517615	0.030266	-1.107452	0.000000	0.000000	4.000000	45.000000	0.000000
3580.562999	0.215259	0.558982	0.178255	78.050606	-21.378426	59.423656	4.275958	0.000000	-2.591560	0.000000	0.000000	0.000000	1.475119	0.013799	-1.141534	0.000000	0.000000	4.000000	45.000000	0.000000
3580.566333	0.215259	0.558982	0.178255	78.050606	-21.378426	59.423656	4.275958	0.000000	-2.591560	0.000000	0.000000	0.000000	1.475119	0.013799	-1.141534	0.000000	0.000000	4.000000	45.000000	0.000000
3580.569666	0.215259	0.558982	0.178255	78.050606	-21.378426	59.423656	4.275958	0.000000	-2.591560	0.000000	0.000000	0.000000	1.475119	0.013799	-1.141534	0.000000	0.000000	4.000000	45.000000	0.000000
3580.572999	0.220117	0.558901	0.174194	77.439102	-25.495258	55.185295	4.198731	0.000000	-2.714896	0.000000	0.000000	0.000000	1.457330	-0.024450	-1.218186	0.000000	0.000000	4.000000	45.000000	0.000000
3580.576333	0.220117	0.558901	0.174194	77.439102	-25.495258	55.185295	4.198731	0.000000	-2.714896	0.000000	0.000000	0.000000	1.457330	-0.024450	-1.218186	0.000000	0.000000	4.000000	45.000000	0.000000
3580.579666	0.220117	0.558901	0.174194	77.439102	-25.495258	55.185295	4.198731	0.000000	-2.714896	0.000000	0.000000	0.000000	1.457330	-0.024450	-1.218186	0.000000	0.000000	4.000000	45.000000	0.000000
3580.582999	0.225037	0.558739	0.169768	76.729767	-29.129944	52.155594	4.116249	0.000000	-2.838397	0.000000	0.000000	0.000000	1.476009	-0.048493	-1.327746	0.000000	0.000000	4.000000	45.000000	0.000000
3580.586333	0.225037	0.558739	0.169768	76.729767	-29.129944	52.155594	4.116249	0.000000	-2.838397	0.000000	0.000000	0.000000	1.476009	-0.048493	-1.327746	0.000000	0.000000	4.000000	45.000000	0.000000
3580.589666	0.225037	0.558739	0.169768	76.729767	-29.129944	52.155594	4.116249	0.000000	-2.838397	0.000000	0.000000	0.000000	1.476009	-0.048493	-1.327746	0.000000	0.000000	4.000000	45.000000	0.000000
3580.592999	0.229912	0.558605	0.164989	76.011116	-32.069096	50.729347	4.025905	0.000000	-2.965146	0.000000	0.000000	0.000000	1.462508	-0.040043	-1.433651	0.000000	0.000000	4.000000	45.000000	0.000000
3580.596333	0.229912	0.558605	0.164989	76.011116	-32.069096	50.729347	4.025905	0.000000	-2.965146	0.000000	0.000000	0.000000	1.462508	-0.040043	-1.433651	0.000000	0.000000	4.000000	45.000000	0.000000
3580.599666	0.229912	0.558605	0.164989	76.011116	-32.069096	50.729347	4.025905	0.000000	-2.965146	0.000000	0.000000	0.000000	1.462508	-0.040043	-1.433651	0.000000	0.000000	4.000000	45.000000	0.000000
3580.602999	0.234587	0.558555	0.159918	75.324890	-34.332966	50.201988	3.928378	0.000000	-3.093194	0.000000	0.000000	0.000000	1.402388	-0.015168	-1.521242	0.000000	0.000000	4.000000	45.000000	0.000000
3580.606333	0.234587	0.558555	0.159918	75.324890	-34.332966	50.201988	3.928378	0.000000	-3.093194	0.000000	0.000000	0.000000	1.402388	-0.015168	-1.521242	0.000000	0.000000	4.000000	45.000000	0.000000
3580.609666	0.234587	0.558555	0.159918	75.324890	-34.332966	50.201988	3.928378	0.000000	-3.093194	0.000000	0.000000	0.000000	1.402388	-0.015168	-1.521242	0.000000	0.000000	4.000000	45.000000	0.000000
3580.612999	0.239059	0.558477	0.154572	74.743011	-35.989849	49.853252	3.825516	0.000000	-3.219538	0.000000	0.000000	0.000000	1.341568	-0.023461	-1.603935	0.000000	0.000000	4.000000	45.000000	0.000000
3580.616333	0.239059	0.558477	0.154572	74.743011	-35.989849	49.853252	3.825516	0.000000	-3.219538	0.000000	0.000000	0.000000	1.341568	-0.023461	-1.603935	0.000000	0.000000	4.000000	45.000000	0.000000
3580.619666	0.239059	0.558477	0.154572	74.743011	-35.989849	49.853252	3.825516	0.000000	-3.219538	0.000000	0.000000	0.000000	1.341568	-0.023461	-1.603935	0.000000	0.000000	4.000000	45.000000	0.000000
3580.622999	0.243251	0.558395	0.149030	74.321854	-37.159691	48.989960	3.717143	0.000000	-3.344077	0.000000	0.000000	0.000000	1.257855	-0.024445	-1.662612	0.000000	0.000000	4.000000	45.000000	0.000000
3580.626333	0.243251	0.558395	0.149030	74.321854	-37.159691	48.989960	3.717143	0.000000	-3.344077	0.000000	0.000000	0.000000	1.257855	-0.024445	-1.662612	0.000000	0.000000	4.000000	45.000000	0.000000
3580.629666	0.243251	0.558395	0.149030	74.321854	-37.159691	48.989960	3.717143	0.000000	-3.344077	0.000000	0.000000	0.000000	1.257855	-0.024445	-1.662612	0.000000	0.000000	4.000000	45.000000	0.000000
3580.632999	0.247137	0.558238	0.143317	74.106712	-38.053009	47.388435	3.604729	0.000000	-3.464957	0.000000	0.000000	0.000000	1.165633	-0.047224	-1.713959	0.000000	0.000000	4.000000	45.000000	0.000000
3580.636333	0.247137	0.558238	0.143317	74.106712	-38.053009	47.388435	3.604729	0.000000	-3.464957	0.000000	0.000000	0.000000	1.165633	-0.047224	-1.713959	0.000000	0.000000	4.000000	45.000000	0.000000
3580.639666	0.247137	0.558238	0.143317	74.106712	-38.053009	47.388435	3.604729	0.000000	-3.464957	0.000000	0.000000	0.000000	1.165633	-0.047224	-1.713959	0.000000	0.000000	4.000000	45.000000	0.000000
3580.642999	0.250850	0.558050	0.137446	74.122513	-38.672073	46.515114	3.488732	0.000000	-3.581724	0.000000	0.000000	0.000000	1.113829	-0.056267	-1.761233	0.000000	0.000000	4.000000	45.000000	0.000000
3580.646333	0.250850	0.558050	0.137446	74.122513	-38.672073	46.515114	3.488732	0.000000	-3.581724	0.000000	0.000000	0.000000	1.113829	-0.056267	-1.761233	0.000000	0.000000	4.000000	45.000000	0.000000
3580.649666	0.250850	0.558050	0.137446	74.122513	-38.672073	46.515114	3.488732	0.000000	-3.581724	0.000000	0.000000	0.000000	1.113829	-0.056267	-1.761233	0.000000	0.000000	4.000000	45.000000	0.000000
3580.652999	0.254350	0.557732	0.131490	74.277588	-39.138256	46.501331	3.367520	0.000000	-3.695918	0.000000	0.000000	0.000000	1.050139	-0.095447	-1.786872	0.000000	0.000000	4.000000	45.000000	0.000000
3580.656333	0.254350	0.557732	0.131490	74.277588	-39.138256	46.501331	3.367520	0.000000	-3.695918	0.000000	0.000000	0.000000	1.050139	-0.095447	-1.786872	0.000000	0.000000	4.000000	45.000000	0.000000
3580.659666	0.254350	0.557732	0.131490	74.277588	-39.138256	46.501331	3.367520	0.000000	-3.695918	0.000000	0.000000	0.000000	1.050139	-0.095447	-1.786872	0.000000	0.000000	4.000000	45.000000	0.000000
3580.662999	0.257760	0.557325	0.125428	74.375938	-39.127022	47.471996	3.242423	0.000000	-3.806139	0.000000	0.000000	0.000000	1.022929	-0.122073	-1.818539	0.000000	0.000000	4.000000	45.000000	0.000000
3580.666333	0.257760	0.557325	0.125428	74.375938	-39.127022	47.471996	3.242423	0.000000	-3.806139	0.000000	0.000000	0.000000	1.022929	-0.122073	-1.818539	0.000000	0.000000	4.000000	45.000000	0.000000
3580.669666	0.257760	0.557325	0.125428	74.375938	-39.127022	47.471996	3.242423	0.000000	-3.806139	0.000000	0.000000	0.000000	1.022929	-0.122073	-1.818539	0.000000	0.000000	4.000000	45.000000	0.000000
3580.672999	0.261295	0.556933	0.119381	74.352013	-38.062038	49.779655	3.111663	0.000000	-3.913765	0.000000	0.000000	0.000000	1.060544	-0.117642	-1.813982	0.000000	0.000000	4.000000	45.000000	0.000000
3580.676333	0.261295	0.556933	0.119381	74.352013	-38.062038	49.779655	3.111663	0.000000	-3.913765	0.000000	0.000000	0.000000	1.060544	-0.117642	-1.813982	0.000000	0.000000	4.000000	45.000000	0.000000
3580.679666	0.261295	0.556933	0.119381	74.352013	-38.062038	49.779655	3.111663	0.000000	-3.913765	0.000000	0.000000	0.000000	1.060544	-0.117642	-1.813982	0.000000	0.000000	4.000000	45.000000	0.000000
3580.682999	0.264671	0.556637	0.113307	74.192589	-36.337219	53.029484	2.974586	0.000000	-4.018935	0.000000	0.000000	0.000000	1.012855	-0.088843	-1.822434	0.000000	0.000000	4.000000	45.000000	0.000000
3580.686333	0.264671	0.556637	0.113307	74.192589	-36.337219	53.029484	2.974586	0.000000	-4.018935	0.000000	0.000000	0.000000	1.012855	-0.088843	-1.822434	0.000000	0.000000	4.000000	45.000000	0.000000
3580.689666	0.264671	0.556637	0.113307	74.192589	-36.337219	53.029484	2.974586	0.000000	-4.018935	0.000000	0.000000	0.000000	1.012855	-0.088843	-1.822434	0.000000	0.000000	4.000000	45.000000	0.000000
3580.692999	0.267702	0.556477	0.107227	73.961906	-34.411896	56.632046	2.834260	0.000000	-4.119099	0.000000	0.000000	0.000000	0.909274	-0.047854	-1.823871	0.000000	0.000000	4.000000	45.000000	0.000000
3580.696333	0.267702	0.556477	0.107227	73.961906	-34.411896	56.632046	2.834260	0.000000	-4.119099	0.000000	0.000000	0.000000	0.909274	-0.047854	-1.823871	0.000000	0.000000	4.000000	45.000000	0.000000
3580.699666	0.267702	0.556477	0.107227	73.961906	-34.411896	56.632046	2.834260	0.000000	-4.119099	0.000000	0.000000	0.000000	0.909274	-0.047854	-1.823871	0.000000	0.000000	4.000000	45.000000	0.000000
3580.702999	0.270489	0.556307	0.100943	73.758171	-32.552216	60.003117	2.693444	0.000000	-4.212524	0.000000	0.000000	0.000000	0.836074	-0.051163	-1.885352	0.000000	0.000000	4.000000	45.000000	0.000000
3580.706333	0.270489	0.556307	0.100943	73.758171	-32.552216	60.003117	2.693444	0.000000	-4.212524	0.000000	0.000000	0.000000	0.836074	-0.051163	-1.885352	0.000000	0.000000	4.000000	45.000000	0.000000
3580.709666	0.270489	0.556307	0.100943	73.758171	-32.552216	60.003117	2.693444	0.000000	-4.212524	0.000000	0.000000	0.000000	0.836074	-0.051163	-1.885352	0.000000	0.000000	4.000000	45.000000	0.000000
3580.712999	0.272957	0.556039	0.094380	73.662781	-30.751953	62.829819	2.547368	0.000000	-4.302432	0.000000	0.000000	0.000000	0.740444	-0.080497	-1.968822	0.000000	0.000000	4.000000	45.000000	0.000000
3580.716333	0.272957	0.556039	0.094380	73.662781	-30.751953	62.829819	2.547368	0.000000	-4.302432	0.000000	0.000000	0.000000	0.740444	-0.080497	-1.968822	0.000000	0.000000	4.000000	45.000000	0.000000
3580.719666	0.272957	0.556039	0.094380	73.662781	-30.751953	62.829819	2.547368	0.000000	-4.302432	0.000000	0.000000	0.000000	0.740444	-0.080497	-1.968822	0.000000	0.000000	4.000000	45.000000	0.000000
3580.722999	0.275109	0.555546	0.087494	73.645081	-28.994600	64.742989	2.395033	0.000000	-4.389057	0.000000	0.000000	0.000000	0.645477	-0.147780	-2.065665	0.000000	0.000000	4.000000	45.000000	0.000000
3580.726333	0.275109	0.555546	0.087494	73.645081	-28.994600	64.742989	2.395033	0.000000	-4.389057	0.000000	0.000000	0.000000	0.645477	-0.147780	-2.065665	0.000000	0.000000	4.000000	45.000000	0.000000
3580.729666	0.275109	0.555546	0.087494	73.645081	-28.994600	64.742989	2.395033	0.000000	-4.389057	0.000000	0.000000	0.000000	0.645477	-0.147780	-2.065665	0.000000	0.000000	4.000000	45.000000	0.000000
3580.732999	0.277132	0.554915	0.080294	73.587990	-26.983713	66.462082	2.234839	0.000000	-4.472751	0.000000	0.000000	0.000000	0.607016	-0.189357	-2.160116	0.000000	0.000000	4.000000	45.000000	0.000000
3580.736333	0.277132	0.554915	0.080294	73.587990	-26.983713	66.462082	2.234839	0.000000	-4.472751	0.000000	0.000000	0.000000	0.607016	-0.189357	-2.160116	0.000000	0.000000	4.000000	45.000000	0.000000
3580.739666	0.277132	0.554915	0.080294	73.587990	-26.983713	66.462082	2.234839	0.000000	-4.472751	0.000000	0.000000	0.000000	0.607016	-0.189357	-2.160116	0.000000	0.000000	4.000000	45.000000	0.000000
3580.742999	0.279025	0.554151	0.072920	73.435181	-24.320202	69.321312	2.064310	0.000000	-4.553968	0.000000	0.000000	0.000000	0.567898	-0.229278	-2.212192	0.000000	0.000000	4.000000	45.000000	0.000000
3580.746333	0.279025	0.554151	0.072920	73.435181	-24.320202	69.321312	2.064310	0.000000	-4.553968	0.000000	0.000000	0.000000	0.567898	-0.229278	-2.212192	0.000000	0.000000	4.000000	45.000000	0.000000
3580.749666	0.279025	0.554151	0.072920	73.435181	-24.320202	69.321312	2.064310	0.000000	-4.553968	0.000000	0.000000	0.000000	0.567898	-0.229278	-2.212192	0.000000	0.000000	4.000000	45.000000	0.000000
3580.752999	0.280905	0.553281	0.065366	73.103172	-21.133789	72.769455	1.886123	0.000000	-4.630609	0.000000	0.000000	0.000000	0.563922	-0.260983	-2.266269	0.000000	0.000000	4.000000	45.000000	0.000000
3580.756333	0.280905	0.553281	0.065366	73.103172	-21.133789	72.769455	1.886123	0.000000	-4.630609	0.000000	0.000000	0.000000	0.563922	-0.260983	-2.266269	0.000000	0.000000	4.000000	45.000000	0.000000
3580.759666	0.280905	0.553281	0.065366	73.103172	-21.133789	72.769455	1.886123	0.000000	-4.630609	0.000000	0.000000	0.000000	0.563922	-0.260983	-2.266269	0.000000	0.000000	4.000000	45.000000	0.000000
3580.762999	0.282759	0.552388	0.057858	72.497032	-17.948282	76.107330	1.699116	0.000000	-4.702447	0.000000	0.000000	0.000000	0.556207	-0.267631	-2.252302	0.000000	0.000000	4.000000	45.000000	0.000000
3580.766333	0.282759	0.552388	0.057858	72.497032	-17.948282	76.107330	1.699116	0.000000	-4.702447	0.000000	0.000000	0.000000	0.556207	-0.267631	-2.252302	0.000000	0.000000	4.000000	45.000000	0.000000
3580.769666	0.282759	0.552388	0.057858	72.497032	-17.948282	76.107330	1.699116	0.000000	-4.702447	0.000000	0.000000	0.000000	0.556207	-0.267631	-2.252302	0.000000	0.000000	4.000000	45.000000	0.000000
3580.772999	0.284286	0.551520	0.050538	71.668045	-15.265571	79.112755	1.509087	0.000000	-4.766829	0.000000	0.000000	0.000000	0.458219	-0.260468	-2.196009	0.000000	0.000000	4.000000	45.000000	0.000000
3580.776333	0.284286	0.551520	0.050538	71.668045	-15.265571	79.112755	1.509087	0.000000	-4.766829	0.000000	0.000000	0.000000	0.458219	-0.260468	-2.196009	0.000000	0.000000	4.000000	45.000000	0.000000
3580.779666	0.284286	0.551520	0.050538	71.668045	-15.265571	79.112755	1.509087	0.000000	-4.766829	0.000000	0.000000	0.000000	0.458219	-0.260468	-2.196009	0.000000	0.000000	4.000000	45.000000	0.000000
3580.782999	0.285469	0.550827	0.043467	70.684624	-13.090589	81.987831	1.322357	0.000000	-4.821968	0.000000	0.000000	0.000000	0.354912	-0.208052	-2.121287	0.000000	0.000000	4.000000	45.000000	0.000000
3580.786333	0.285469	0.550827	0.043467	70.684624	-13.090589	81.987831	1.322357	0.000000	-4.821968	0.000000	0.000000	0.000000	0.354912	-0.208052	-2.121287	0.000000	0.000000	4.000000	45.000000	0.000000
3580.789666	0.285469	0.550827	0.043467	70.684624	-13.090589	81.987831	1.322357	0.000000	-4.821968	0.000000	0.000000	0.000000	0.354912	-0.208052	-2.121287	0.000000	0.000000	4.000000	45.000000	0.000000
3580.792999	0.286377	0.550179	0.036417	69.679428	-11.206671	84.845978	1.140897	0.000000	-4.868095	0.000000	0.000000	0.000000	0.272170	-0.194185	-2.114993	0.000000	0.000000	4.000000	45.000000	0.000000
3580.796333	0.286377	0.550179	0.036417	69.679428	-11.206671	84.845978	1.140897	0.000000	-4.868095	0.000000	0.000000	0.000000	0.272170	-0.194185	-2.114993	0.000000	0.000000	4.000000	45.000000	0.000000
3580.799666	0.286377	0.550179	0.036417	69.679428	-11.206671	84.845978	1.140897	0.000000	-4.868095	0.000000	0.000000	0.000000	0.272170	-0.194185	-2.114993	0.000000	0.000000	4.000000	45.000000	0.000000
3580.802999	0.286948	0.549508	0.029281	68.797943	-9.443422	87.627930	0.958841	0.000000	-4.907201	0.000000	0.000000	0.000000	0.171439	-0.201427	-2.140755	0.000000	0.000000	4.000000	45.000000	0.000000
3580.806333	0.286948	0.549508	0.029281	68.797943	-9.443422	87.627930	0.958841	0.000000	-4.907201	0.000000	0.000000	0.000000	0.171439	-0.201427	-2.140755	0.000000	0.000000	4.000000	45.000000	0.000000
3580.809666	0.286948	0.549508	0.029281	68.797943	-9.443422	87.627930	0.958841	0.000000	-4.907201	0.000000	0.000000	0.000000	0.171439	-0.201427	-2.140755	0.000000	0.000000	4.000000	45.000000	0.000000
3580.812999	0.287184	0.548725	0.022008	68.095024	-7.732910	90.187584	0.773704	0.000000	-4.939776	0.000000	0.000000	0.000000	0.070781	-0.234808	-2.181983	0.000000	0.000000	4.000000	45.000000	0.000000
3580.816333	0.287184	0.548725	0.022008	68.095024	-7.732910	90.187584	0.773704	0.000000	-4.939776	0.000000	0.000000	0.000000	0.070781	-0.234808	-2.181983	0.000000	0.000000	4.000000	45.000000	0.000000
3580.819666	0.287184	0.548725	0.022008	68.095024	-7.732910	90.187584	0.773704	0.000000	-4.939776	0.000000	0.000000	0.000000	0.070781	-0.234808	-2.181983	0.000000	0.000000	4.000000	45.000000	0.000000
3580.822999	0.286996	0.547778	0.014707	67.566399	-6.191711	92.022476	0.583846	0.000000	-4.965796	0.000000	0.000000	0.000000	-0.056335	-0.284059	-2.190257	0.000000	0.000000	4.000000	45.000000	0.000000
3580.826333	0.286996	0.547778	0.014707	67.566399	-6.191711	92.022476	0.583846	0.000000	-4.965796	0.000000	0.000000	0.000000	-0.056335	-0.284059	-2.190257	0.000000	0.000000	4.000000	45.000000	0.000000
3580.829666	0.286996	0.547778	0.014707	67.566399	-6.191711	92.022476	0.583846	0.000000	-4.965796	0.000000	0.000000	0.000000	-0.056335	-0.284059	-2.190257	0.000000	0.000000	4.000000	45.000000	0.000000
3580.832999	0.286443	0.546763	0.007564	67.164940	-5.041050	92.562477	0.392033	0.000000	-4.984608	0.000000	0.000000	0.000000	-0.165857	-0.304738	-2.143001	0.000000	0.000000	4.000000	45.000000	0.000000
3580.836333	0.286443	0.546763	0.007564	67.164940	-5.041050	92.562477	0.392033	0.000000	-4.984608	0.000000	0.000000	0.000000	-0.165857	-0.304738	-2.143001	0.000000	0.000000	4.000000	45.000000	0.000000
3580.839666	0.286443	0.546763	0.007564	67.164940	-5.041050	92.562477	0.392033	0.000000	-4.984608	0.000000	0.000000	0.000000	-0.165857	-0.304738	-2.143001	0.000000	0.000000	4.000000	45.000000	0.000000
3580.842999	0.285532	0.545848	0.000812	66.797417	-4.405798	92.169685	0.202675	0.000000	-4.995891	0.000000	0.000000	0.000000	-0.273319	-0.274277	-2.025594	0.000000	0.000000	4.000000	45.000000	0.000000
3580.846333	0.285532	0.545848	0.000812	66.797417	-4.405798	92.169685	0.202675	0.000000	-4.995891	0.000000	0.000000	0.000000	-0.273319	-0.274277	-2.025594	0.000000	0.000000	4.000000	45.000000	0.000000
3580.849666	0.285532	0.545848	0.000812	66.797417	-4.405798	92.169685	0.202675	0.000000	-4.995891	0.000000	0.000000	0.000000	-0.273319	-0.274277	-2.025594	0.000000	0.000000	4.000000	45.000000	0.000000
3580.852999	0.284289	0.544995	-0.005398	66.431244	-4.283942	91.459343	0.021875	0.000000	-4.999952	0.000000	0.000000	0.000000	-0.373107	-0.255920	-1.862973	0.000000	0.000000	4.000000	45.000000	0.000000
3580.856333	0.284289	0.544995	-0.005398	66.431244	-4.283942	91.459343	0.021875	0.000000	-4.999952	0.000000	0.000000	0.000000	-0.373107	-0.255920	-1.862973	0.000000	0.000000	4.000000	45.000000	0.000000
3580.859666	0.284289	0.544995	-0.005398	66.431244	-4.283942	91.459343	0.021875	0.000000	-4.999952	0.000000	0.000000	0.000000	-0.373107	-0.255920	-1.862973	0.000000	0.000000	4.000000	45.000000	0.000000
3580.862999	0.282904	0.544233	-0.011177	66.066330	-4.493041	91.058746	-0.146398	0.000000	-4.997857	0.000000	0.000000	0.000000	-0.415497	-0.228664	-1.733691	0.000000	0.000000	4.000000	45.000000	0.000000
3580.866333	0.282904	0.544233	-0.011177	66.066330	-4.493041	91.058746	-0.146398	0.000000	-4.997857	0.000000	0.000000	0.000000	-0.415497	-0.228664	-1.733691	0.000000	0.000000	4.000000	45.000000	0.000000
3580.869666	0.282904	0.544233	-0.011177	66.066330	-4.493041	91.058746	-0.146398	0.000000	-4.997857	0.000000	0.000000	0.000000	-0.415497	-0.228664	-1.733691	0.000000	0.000000	4.000000	45.000000	0.000000
3580.872999	0.281439	0.543575	-0.016776	65.711487	-4.821605	90.698235	-0.304979	0.000000	-4.990690	0.000000	0.000000	0.000000	-0.439504	-0.197549	-1.679560	0.000000	0.000000	4.000000	45.000000	0.000000
3580.876333	0.281439	0.543575	-0.016776	65.711487	-4.821605	90.698235	-0.304979	0.000000	-4.990690	0.000000	0.000000	0.000000	-0.439504	-0.197549	-1.679560	0.000000	0.000000	4.000000	45.000000	0.000000
3580.879666	0.281439	0.543575	-0.016776	65.711487	-4.821605	90.698235	-0.304979	0.000000	-4.990690	0.000000	0.000000	0.000000	-0.439504	-0.197549	-1.679560	0.000000	0.000000	4.000000	45.000000	0.000000
3580.882999	0.279735	0.543018	-0.022086	65.440681	-5.160924	90.054932	-0.460333	0.000000	-4.978765	0.000000	0.000000	0.000000	-0.511035	-0.167061	-1.593202	0.000000	0.000000	4.000000	45.000000	0.000000
3580.886333	0.279735	0.543018	-0.022086	65.440681	-5.160924	90.054932	-0.460333	0.000000	-4.978765	0.000000	0.000000	0.000000	-0.511035	-0.167061	-1.593202	0.000000	0.000000	4.000000	45.000000	0.000000
3580.889666	0.279735	0.543018	-0.022086	65.440681	-5.160924	90.054932	-0.460333	0.000000	-4.978765	0.000000	0.000000	0.000000	-0.511035	-0.167061	-1.593202	0.000000	0.000000	4.000000	45.000000	0.000000
3580.892999	0.277594	0.542492	-0.027258	65.317154	-5.445993	89.063515	-0.609827	0.000000	-4.962672	0.000000	0.000000	0.000000	-0.642245	-0.157722	-1.551517	0.000000	0.000000	4.000000	45.000000	0.000000
3580.896333	0.277594	0.542492	-0.027258	65.317154	-5.445993	89.063515	-0.609827	0.000000	-4.962672	0.000000	0.000000	0.000000	-0.642245	-0.157722	-1.551517	0.000000	0.000000	4.000000	45.000000	0.000000
3580.899666	0.277594	0.542492	-0.027258	65.317154	-5.445993	89.063515	-0.609827	0.000000	-4.962672	0.000000	0.000000	0.000000	-0.642245	-0.157722	-1.551517	0.000000	0.000000	4.000000	45.000000	0.000000
3580.902999	0.275047	0.541971	-0.032179	65.332771	-5.733909	88.222801	-0.758543	0.000000	-4.942126	0.000000	0.000000	0.000000	-0.764309	-0.156362	-1.476183	0.000000	0.000000	4.000000	45.000000	0.000000
3580.906333	0.275047	0.541971	-0.032179	65.332771	-5.733909	88.222801	-0.758543	0.000000	-4.942126	0.000000	0.000000	0.000000	-0.764309	-0.156362	-1.476183	0.000000	0.000000	4.000000	45.000000	0.000000
3580.909666	0.275047	0.541971	-0.032179	65.332771	-5.733909	88.222801	-0.758543	0.000000	-4.942126	0.000000	0.000000	0.000000	-0.764309	-0.156362	-1.476183	0.000000	0.000000	4.000000	45.000000	0.000000
3580.912999	0.271994	0.541464	-0.036809	65.420807	-5.953818	87.658607	-0.903999	0.000000	-4.917600	0.000000	0.000000	0.000000	-0.915926	-0.152058	-1.389110	0.000000	0.000000	4.000000	45.000000	0.000000
3580.916333	0.271994	0.541464	-0.036809	65.420807	-5.953818	87.658607	-0.903999	0.000000	-4.917600	0.000000	0.000000	0.000000	-0.915926	-0.152058	-1.389110	0.000000	0.000000	4.000000	45.000000	0.000000
3580.919666	0.271994	0.541464	-0.036809	65.420807	-5.953818	87.658607	-0.903999	0.000000	-4.917600	0.000000	0.000000	0.000000	-0.915926	-0.152058	-1.389110	0.000000	0.000000	4.000000	45.000000	0.000000
3580.922999	0.268592	0.541012	-0.041158	65.471809	-5.844007	87.507996	-1.046376	0.000000	-4.889284	0.000000	0.000000	0.000000	-1.020461	-0.135694	-1.304589	0.000000	0.000000	4.000000	45.000000	0.000000
3580.926333	0.268592	0.541012	-0.041158	65.471809	-5.844007	87.507996	-1.046376	0.000000	-4.889284	0.000000	0.000000	0.000000	-1.020461	-0.135694	-1.304589	0.000000	0.000000	4.000000	45.000000	0.000000
3580.929666	0.268592	0.541012	-0.041158	65.471809	-5.844007	87.507996	-1.046376	0.000000	-4.889284	0.000000	0.000000	0.000000	-1.020461	-0.135694	-1.304589	0.000000	0.000000	4.000000	45.000000	0.000000
3580.932999	0.265007	0.540767	-0.045210	65.385513	-5.159947	87.905846	-1.185806	0.000000	-4.857351	0.000000	0.000000	0.000000	-1.075476	-0.073289	-1.215723	0.000000	0.000000	4.000000	45.000000	0.000000
3580.936333	0.265007	0.540767	-0.045210	65.385513	-5.159947	87.905846	-1.185806	0.000000	-4.857351	0.000000	0.000000	0.000000	-1.075476	-0.073289	-1.215723	0.000000	0.000000	4.000000	45.000000	0.000000
3580.939666	0.265007	0.540767	-0.045210	65.385513	-5.159947	87.905846	-1.185806	0.000000	-4.857351	0.000000	0.000000	0.000000	-1.075476	-0.073289	-1.215723	0.000000	0.000000	4.000000	45.000000	0.000000
3580.942999	0.261253	0.540673	-0.048963	65.199600	-4.103851	88.668976	-1.321249	0.000000	-4.822271	0.000000	0.000000	0.000000	-1.126245	-0.028247	-1.125744	0.000000	0.000000	4.000000	45.000000	0.000000
3580.946333	0.261253	0.540673	-0.048963	65.199600	-4.103851	88.668976	-1.321249	0.000000	-4.822271	0.000000	0.000000	0.000000	-1.126245	-0.028247	-1.125744	0.000000	0.000000	4.000000	45.000000	0.000000
3580.949666	0.261253	0.540673	-0.048963	65.199600	-4.103851	88.668976	-1.321249	0.000000	-4.822271	0.000000	0.000000	0.000000	-1.126245	-0.028247	-1.125744	0.000000	0.000000	4.000000	45.000000	0.000000
3580.952999	0.257399	0.540728	-0.052535	64.959038	-2.871811	89.627296	-1.452702	0.000000	-4.784314	0.000000	0.000000	0.000000	-1.156213	0.016595	-1.071807	0.000000	0.000000	4.000000	45.000000	0.000000
3580.956333	0.257399	0.540728	-0.052535	64.959038	-2.871811	89.627296	-1.452702	0.000000	-4.784314	0.000000	0.000000	0.000000	-1.156213	0.016595	-1.071807	0.000000	0.000000	4.000000	45.000000	0.000000
3580.959666	0.257399	0.540728	-0.052535	64.959038	-2.871811	89.627296	-1.452702	0.000000	-4.784314	0.000000	0.000000	0.000000	-1.156213	0.016595	-1.071807	0.000000	0.000000	4.000000	45.000000	0.000000
3580.962999	0.253482	0.540828	-0.056007	64.712914	-1.656610	90.609535	-1.583009	0.000000	-4.742793	0.000000	0.000000	0.000000	-1.175013	0.029848	-1.041389	0.000000	0.000000	4.000000	45.000000	0.000000
3580.966333	0.253482	0.540828	-0.056007	64.712914	-1.656610	90.609535	-1.583009	0.000000	-4.742793	0.000000	0.000000	0.000000	-1.175013	0.029848	-1.041389	0.000000	0.000000	4.000000	45.000000	0.000000
3580.969666	0.253482	0.540828	-0.056007	64.712914	-1.656610	90.609535	-1.583009	0.000000	-4.742793	0.000000	0.000000	0.000000	-1.175013	0.029848	-1.041389	0.000000	0.000000	4.000000	45.000000	0.000000
3580.972999	0.249439	0.540927	-0.059276	64.481071	-0.559123	91.528542	-1.713981	0.000000	-4.697049	0.000000	0.000000	0.000000	-1.213037	0.029630	-0.980814	0.000000	0.000000	4.000000	45.000000	0.000000
3580.976333	0.249439	0.540927	-0.059276	64.481071	-0.559123	91.528542	-1.713981	0.000000	-4.697049	0.000000	0.000000	0.000000	-1.213037	0.029630	-0.980814	0.000000	0.000000	4.000000	45.000000	0.000000
3580.979666	0.249439	0.540927	-0.059276	64.481071	-0.559123	91.528542	-1.713981	0.000000	-4.697049	0.000000	0.000000	0.000000	-1.213037	0.029630	-0.980814	0.000000	0.000000	4.000000	45.000000	0.000000
3580.982999	0.245149	0.541061	-0.062380	64.273743	0.416210	92.417458	-1.843552	0.000000	-4.647721	0.000000	0.000000	0.000000	-1.286796	0.040394	-0.931335	0.000000	0.000000	4.000000	45.000000	0.000000
3580.986333	0.245149	0.541061	-0.062380	64.273743	0.416210	92.417458	-1.843552	0.000000	-4.647721	0.000000	0.000000	0.000000	-1.286796	0.040394	-0.931335	0.000000	0.000000	4.000000	45.000000	0.000000
3580.989666	0.245149	0.541061	-0.062380	64.273743	0.416210	92.417458	-1.843552	0.000000	-4.647721	0.000000	0.000000	0.000000	-1.286796	0.040394	-0.931335	0.000000	0.000000	4.000000	45.000000	0.000000
3580.992999	0.240573	0.541181	-0.065365	64.121643	1.290807	93.360756	-1.974235	0.000000	-4.593735	0.000000	0.000000	0.000000	-1.372922	0.035943	-0.895354	0.000000	0.000000	4.000000	45.000000	0.000000
3580.996333	0.240573	0.541181	-0.065365	64.121643	1.290807	93.360756	-1.974235	0.000000	-4.593735	0.000000	0.000000	0.000000	-1.372922	0.035943	-0.895354	0.000000	0.000000	4.000000	45.000000	0.000000
3580.999666	0.240573	0.541181	-0.065365	64.121643	1.290807	93.360756	-1.974235	0.000000	-4.593735	0.000000	0.000000	0.000000	-1.372922	0.035943	-0.895354	0.000000	0.000000	4.000000	45.000000	0.000000
3581.002999	0.235661	0.541253	-0.068250	64.012924	2.034437	94.300911	-2.108180	0.000000	-4.533826	0.000000	0.000000	0.000000	-1.473717	0.021535	-0.865476	0.000000	0.000000	4.000000	45.000000	0.000000
3581.006333	0.235661	0.541253	-0.068250	64.012924	2.034437	94.300911	-2.108180	0.000000	-4.533826	0.000000	0.000000	0.000000	-1.473717	0.021535	-0.865476	0.000000	0.000000	4.000000	45.000000	0.000000
3581.009666	0.235661	0.541253	-0.068250	64.012924	2.034437	94.300911	-2.108180	0.000000	-4.533826	0.000000	0.000000	0.000000	-1.473717	0.021535	-0.865476	0.000000	0.000000	4.000000	45.000000	0.000000
3581.012999	0.230467	0.541293	-0.071054	63.924240	2.660654	95.184578	-2.247111	0.000000	-4.466597	0.000000	0.000000	0.000000	-1.557975	0.011926	-0.841240	0.000000	0.000000	4.000000	45.000000	0.000000
3581.016333	0.230467	0.541293	-0.071054	63.924240	2.660654	95.184578	-2.247111	0.000000	-4.466597	0.000000	0.000000	0.000000	-1.557975	0.011926	-0.841240	0.000000	0.000000	4.000000	45.000000	0.000000
3581.019666	0.230467	0.541293	-0.071054	63.924240	2.660654	95.184578	-2.247111	0.000000	-4.466597	0.000000	0.000000	0.000000	-1.557975	0.011926	-0.841240	0.000000	0.000000	4.000000	45.000000	0.000000
3581.022999	0.225081	0.541227	-0.073820	63.864960	3.224762	96.094734	-2.391405	0.000000	-4.391034	0.000000	0.000000	0.000000	-1.615971	-0.019667	-0.829867	0.000000	0.000000	4.000000	45.000000	0.000000
3581.026333	0.225081	0.541227	-0.073820	63.864960	3.224762	96.094734	-2.391405	0.000000	-4.391034	0.000000	0.000000	0.000000	-1.615971	-0.019667	-0.829867	0.000000	0.000000	4.000000	45.000000	0.000000
3581.029666	0.225081	0.541227	-0.073820	63.864960	3.224762	96.094734	-2.391405	0.000000	-4.391034	0.000000	0.000000	0.000000	-1.615971	-0.019667	-0.829867	0.000000	0.000000	4.000000	45.000000	0.000000
3581.032999	0.219597	0.541147	-0.076527	63.777664	3.944259	97.251434	-2.541319	0.000000	-4.306007	0.000000	0.000000	0.000000	-1.645132	-0.024112	-0.811982	0.000000	0.000000	4.000000	45.000000	0.000000
3581.036333	0.219597	0.541147	-0.076527	63.777664	3.944259	97.251434	-2.541319	0.000000	-4.306007	0.000000	0.000000	0.000000	-1.645132	-0.024112	-0.811982	0.000000	0.000000	4.000000	45.000000	0.000000
3581.039666	0.219597	0.541147	-0.076527	63.777664	3.944259	97.251434	-2.541319	0.000000	-4.306007	0.000000	0.000000	0.000000	-1.645132	-0.024112	-0.811982	0.000000	0.000000	4.000000	45.000000	0.000000
3581.042999	0.214117	0.541100	-0.079091	63.576420	5.043286	98.834770	-2.694886	0.000000	-4.211602	0.000000	0.000000	0.000000	-1.643984	-0.013924	-0.769403	0.000000	0.000000	4.000000	45.000000	0.000000
3581.046333	0.214117	0.541100	-0.079091	63.576420	5.043286	98.834770	-2.694886	0.000000	-4.211602	0.000000	0.000000	0.000000	-1.643984	-0.013924	-0.769403	0.000000	0.000000	4.000000	45.000000	0.000000
3581.049666	0.214117	0.541100	-0.079091	63.576420	5.043286	98.834770	-2.694886	0.000000	-4.211602	0.000000	0.000000	0.000000	-1.643984	-0.013924	-0.769403	0.000000	0.000000	4.000000	45.000000	0.000000
3581.052999	0.208717	0.541129	-0.081464	63.219814	6.518234	100.822044	-2.848176	0.000000	-4.109489	0.000000	0.000000	0.000000	-1.619989	0.008557	-0.711812	0.000000	0.000000	4.000000	45.000000	0.000000
3581.056333	0.208717	0.541129	-0.081464	63.219814	6.518234	100.822044	-2.848176	0.000000	-4.109489	0.000000	0.000000	0.000000	-1.619989	0.008557	-0.711812	0.000000	0.000000	4.000000	45.000000	0.000000
3581.059666	0.208717	0.541129	-0.081464	63.219814	6.518234	100.822044	-2.848176	0.000000	-4.109489	0.000000	0.000000	0.000000	-1.619989	0.008557	-0.711812	0.000000	0.000000	4.000000	45.000000	0.000000
3581.062999	0.203338	0.541170	-0.083623	62.750744	8.120324	102.969780	-2.998264	0.000000	-4.001302	0.000000	0.000000	0.000000	-1.613875	0.012443	-0.647658	0.000000	0.000000	4.000000	45.000000	0.000000
3581.066333	0.203338	0.541170	-0.083623	62.750744	8.120324	102.969780	-2.998264	0.000000	-4.001302	0.000000	0.000000	0.000000	-1.613875	0.012443	-0.647658	0.000000	0.000000	4.000000	45.000000	0.000000
3581.069666	0.203338	0.541170	-0.083623	62.750744	8.120324	102.969780	-2.998264	0.000000	-4.001302	0.000000	0.000000	0.000000	-1.613875	0.012443	-0.647658	0.000000	0.000000	4.000000	45.000000	0.000000
3581.072999	0.197873	0.541217	-0.085638	62.231602	9.624624	105.061653	-3.145283	0.000000	-3.886798	0.000000	0.000000	0.000000	-1.639498	0.013968	-0.604528	0.000000	0.000000	4.000000	45.000000	0.000000
3581.076333	0.197873	0.541217	-0.085638	62.231602	9.624624	105.061653	-3.145283	0.000000	-3.886798	0.000000	0.000000	0.000000	-1.639498	0.013968	-0.604528	0.000000	0.000000	4.000000	45.000000	0.000000
3581.079666	0.197873	0.541217	-0.085638	62.231602	9.624624	105.061653	-3.145283	0.000000	-3.886798	0.000000	0.000000	0.000000	-1.639498	0.013968	-0.604528	0.000000	0.000000	4.000000	45.000000	0.000000
3581.082999	0.192337	0.541240	-0.087489	61.693268	10.936107	106.644905	-3.292515	0.000000	-3.762890	0.000000	0.000000	0.000000	-1.660695	0.006869	-0.555357	0.000000	0.000000	4.000000	45.000000	0.000000
3581.086333	0.192337	0.541240	-0.087489	61.693268	10.936107	106.644905	-3.292515	0.000000	-3.762890	0.000000	0.000000	0.000000	-1.660695	0.006869	-0.555357	0.000000	0.000000	4.000000	45.000000	0.000000
3581.089666	0.192337	0.541240	-0.087489	61.693268	10.936107	106.644905	-3.292515	0.000000	-3.762890	0.000000	0.000000	0.000000	-1.660695	0.006869	-0.555357	0.000000	0.000000	4.000000	45.000000	0.000000
3581.092999	0.186714	0.541210	-0.089216	61.146069	12.065877	107.628395	-3.438977	0.000000	-3.629523	0.000000	0.000000	0.000000	-1.687002	-0.008988	-0.517998	0.000000	0.000000	4.000000	45.000000	0.000000
3581.096333	0.186714	0.541210	-0.089216	61.146069	12.065877	107.628395	-3.438977	0.000000	-3.629523	0.000000	0.000000	0.000000	-1.687002	-0.008988	-0.517998	0.000000	0.000000	4.000000	45.000000	0.000000
3581.099666	0.186714	0.541210	-0.089216	61.146069	12.065877	107.628395	-3.438977	0.000000	-3.629523	0.000000	0.000000	0.000000	-1.687002	-0.008988	-0.517998	0.000000	0.000000	4.000000	45.000000	0.000000
3581.102999	0.181026	0.541127	-0.090910	60.616795	13.021966	108.254730	-3.585460	0.000000	-3.484893	0.000000	0.000000	0.000000	-1.706328	-0.024823	-0.508230	0.000000	0.000000	4.000000	45.000000	0.000000
3581.106333	0.181026	0.541127	-0.090910	60.616795	13.021966	108.254730	-3.585460	0.000000	-3.484893	0.000000	0.000000	0.000000	-1.706328	-0.024823	-0.508230	0.000000	0.000000	4.000000	45.000000	0.000000
3581.109666	0.181026	0.541127	-0.090910	60.616795	13.021966	108.254730	-3.585460	0.000000	-3.484893	0.000000	0.000000	0.000000	-1.706328	-0.024823	-0.508230	0.000000	0.000000	4.000000	45.000000	0.000000
3581.112999	0.175298	0.540958	-0.092529	60.098274	13.826281	108.573723	-3.732622	0.000000	-3.326790	0.000000	0.000000	0.000000	-1.718221	-0.050723	-0.485535	0.000000	0.000000	4.000000	45.000000	0.000000
3581.116333	0.175298	0.540958	-0.092529	60.098274	13.826281	108.573723	-3.732622	0.000000	-3.326790	0.000000	0.000000	0.000000	-1.718221	-0.050723	-0.485535	0.000000	0.000000	4.000000	45.000000	0.000000
3581.119666	0.175298	0.540958	-0.092529	60.098274	13.826281	108.573723	-3.732622	0.000000	-3.326790	0.000000	0.000000	0.000000	-1.718221	-0.050723	-0.485535	0.000000	0.000000	4.000000	45.000000	0.000000
3581.122999	0.169577	0.540739	-0.093978	59.598969	14.475029	108.594536	-3.878128	0.000000	-3.155966	0.000000	0.000000	0.000000	-1.716442	-0.065564	-0.434810	0.000000	0.000000	4.000000	45.000000	0.000000
3581.126333	0.169577	0.540739	-0.093978	59.598969	14.475029	108.594536	-3.878128	0.000000	-3.155966	0.000000	0.000000	0.000000	-1.716442	-0.065564	-0.434810	0.000000	0.000000	4.000000	45.000000	0.000000
3581.129666	0.169577	0.540739	-0.093978	59.598969	14.475029	108.594536	-3.878128	0.000000	-3.155966	0.000000	0.000000	0.000000	-1.716442	-0.065564	-0.434810	0.000000	0.000000	4.000000	45.000000	0.000000
3581.132999	0.163886	0.540478	-0.095198	59.117188	14.988374	108.380539	-4.018528	0.000000	-2.975135	0.000000	0.000000	0.000000	-1.707140	-0.078563	-0.365938	0.000000	0.000000	4.000000	45.000000	0.000000
3581.136333	0.163886	0.540478	-0.095198	59.117188	14.988374	108.380539	-4.018528	0.000000	-2.975135	0.000000	0.000000	0.000000	-1.707140	-0.078563	-0.365938	0.000000	0.000000	4.000000	45.000000	0.000000
3581.139666	0.163886	0.540478	-0.095198	59.117188	14.988374	108.380539	-4.018528	0.000000	-2.975135	0.000000	0.000000	0.000000	-1.707140	-0.078563	-0.365938	0.000000	0.000000	4.000000	45.000000	0.000000
3581.142999	0.158209	0.540243	-0.096123	58.647762	15.369504	107.949745	-4.151751	0.000000	-2.786210	0.000000	0.000000	0.000000	-1.703251	-0.070214	-0.277638	0.000000	0.000000	4.000000	45.000000	0.000000
3581.146333	0.158209	0.540243	-0.096123	58.647762	15.369504	107.949745	-4.151751	0.000000	-2.786210	0.000000	0.000000	0.000000	-1.703251	-0.070214	-0.277638	0.000000	0.000000	4.000000	45.000000	0.000000
3581.149666	0.158209	0.540243	-0.096123	58.647762	15.369504	107.949745	-4.151751	0.000000	-2.786210	0.000000	0.000000	0.000000	-1.703251	-0.070214	-0.277638	0.000000	0.000000	4.000000	45.000000	0.000000
3581.152999	0.152571	0.540039	-0.096769	58.197891	15.613106	107.201546	-4.276926	0.000000	-2.589963	0.000000	0.000000	0.000000	-1.691436	-0.061187	-0.193891	0.000000	0.000000	4.000000	45.000000	0.000000
3581.156333	0.152571	0.540039	-0.096769	58.197891	15.613106	107.201546	-4.276926	0.000000	-2.589963	0.000000	0.000000	0.000000	-1.691436	-0.061187	-0.193891	0.000000	0.000000	4.000000	45.000000	0.000000
3581.159666	0.152571	0.540039	-0.096769	58.197891	15.613106	107.201546	-4.276926	0.000000	-2.589963	0.000000	0.000000	0.000000	-1.691436	-0.061187	-0.193891	0.000000	0.000000	4.000000	45.000000	0.000000
3581.162999	0.146931	0.539837	-0.097165	57.780586	15.717732	106.156761	-4.393527	0.000000	-2.386822	0.000000	0.000000	0.000000	-1.691903	-0.060770	-0.118793	0.000000	0.000000	4.000000	45.000000	0.000000
3581.166333	0.146931	0.539837	-0.097165	57.780586	15.717732	106.156761	-4.393527	0.000000	-2.386822	0.000000	0.000000	0.000000	-1.691903	-0.060770	-0.118793	0.000000	0.000000	4.000000	45.000000	0.000000
3581.169666	0.146931	0.539837	-0.097165	57.780586	15.717732	106.156761	-4.393527	0.000000	-2.386822	0.000000	0.000000	0.000000	-1.691903	-0.060770	-0.118793	0.000000	0.000000	4.000000	45.000000	0.000000
3581.172999	0.141312	0.539583	-0.097435	57.472702	15.632691	105.063522	-4.502328	0.000000	-2.174637	0.000000	0.000000	0.000000	-1.685725	-0.076309	-0.080914	0.000000	0.000000	4.000000	45.000000	0.000000
3581.176333	0.141312	0.539583	-0.097435	57.472702	15.632691	105.063522	-4.502328	0.000000	-2.174637	0.000000	0.000000	0.000000	-1.685725	-0.076309	-0.080914	0.000000	0.000000	4.000000	45.000000	0.000000
3581.179666	0.141312	0.539583	-0.097435	57.472702	15.632691	105.063522	-4.502328	0.000000	-2.174637	0.000000	0.000000	0.000000	-1.685725	-0.076309	-0.080914	0.000000	0.000000	4.000000	45.000000	0.000000
3581.182999	0.135667	0.539275	-0.097636	57.333393	15.302150	104.139786	-4.603317	0.000000	-1.951787	0.000000	0.000000	0.000000	-1.693521	-0.092294	-0.060279	0.000000	0.000000	4.000000	45.000000	0.000000
3581.186333	0.135667	0.539275	-0.097636	57.333393	15.302150	104.139786	-4.603317	0.000000	-1.951787	0.000000	0.000000	0.000000	-1.693521	-0.092294	-0.060279	0.000000	0.000000	4.000000	45.000000	0.000000
3581.189666	0.135667	0.539275	-0.097636	57.333393	15.302150	104.139786	-4.603317	0.000000	-1.951787	0.000000	0.000000	0.000000	-1.693521	-0.092294	-0.060279	0.000000	0.000000	4.000000	45.000000	0.000000
3581.192999	0.129981	0.538940	-0.097698	57.297119	14.814370	103.389343	-4.696444	0.000000	-1.715639	0.000000	0.000000	0.000000	-1.705949	-0.100496	-0.018488	0.000000	0.000000	4.000000	45.000000	0.000000
3581.196333	0.129981	0.538940	-0.097698	57.297119	14.814370	103.389343	-4.696444	0.000000	-1.715639	0.000000	0.000000	0.000000	-1.705949	-0.100496	-0.018488	0.000000	0.000000	4.000000	45.000000	0.000000
3581.199666	0.129981	0.538940	-0.097698	57.297119	14.814370	103.389343	-4.696444	0.000000	-1.715639	0.000000	0.000000	0.000000	-1.705949	-0.100496	-0.018488	0.000000	0.000000	4.000000	45.000000	0.000000
3581.202999	0.124225	0.538543	-0.097631	57.313519	14.241296	102.545319	-4.779998	0.000000	-1.466840	0.000000	0.000000	0.000000	-1.726732	-0.119040	0.019914	0.000000	0.000000	4.000000	45.000000	0.000000
3581.206333	0.124225	0.538543	-0.097631	57.313519	14.241296	102.545319	-4.779998	0.000000	-1.466840	0.000000	0.000000	0.000000	-1.726732	-0.119040	0.019914	0.000000	0.000000	4.000000	45.000000	0.000000
3581.209666	0.124225	0.538543	-0.097631	57.313519	14.241296	102.545319	-4.779998	0.000000	-1.466840	0.000000	0.000000	0.000000	-1.726732	-0.119040	0.019914	0.000000	0.000000	4.000000	45.000000	0.000000
3581.212999	0.118461	0.538075	-0.097412	57.362953	13.614061	101.540237	-4.852846	0.000000	-1.204112	0.000000	0.000000	0.000000	-1.729247	-0.140537	0.065924	0.000000	0.000000	4.000000	45.000000	0.000000
3581.216333	0.118461	0.538075	-0.097412	57.362953	13.614061	101.540237	-4.852846	0.000000	-1.204112	0.000000	0.000000	0.000000	-1.729247	-0.140537	0.065924	0.000000	0.000000	4.000000	45.000000	0.000000
3581.219666	0.118461	0.538075	-0.097412	57.362953	13.614061	101.540237	-4.852846	0.000000	-1.204112	0.000000	0.000000	0.000000	-1.729247	-0.140537	0.065924	0.000000	0.000000	4.000000	45.000000	0.000000
3581.222999	0.112714	0.537491	-0.097113	57.459583	12.934868	100.415428	-4.870578	0.000000	-0.923030	0.000000	0.000000	0.000000	-1.724099	-0.175147	0.089664	0.000000	0.000000	4.000000	45.000000	0.000000
3581.226333	0.112714	0.537491	-0.097113	57.459583	12.934868	100.415428	-4.870578	0.000000	-0.923030	0.000000	0.000000	0.000000	-1.724099	-0.175147	0.089664	0.000000	0.000000	4.000000	45.000000	0.000000
3581.229666	0.112714	0.537491	-0.097113	57.459583	12.934868	100.415428	-4.870578	0.000000	-0.923030	0.000000	0.000000	0.000000	-1.724099	-0.175147	0.089664	0.000000	0.000000	4.000000	45.000000	0.000000
3581.232999	0.107069	0.536808	-0.096741	57.610897	12.210389	99.118835	-4.855634	0.000000	-0.635680	0.000000	0.000000	0.000000	-1.693246	-0.204784	0.111550	0.000000	0.000000	4.000000	45.000000	0.000000
3581.236333	0.107069	0.536808	-0.096741	57.610897	12.210389	99.118835	-4.855634	0.000000	-0.635680	0.000000	0.000000	0.000000	-1.693246	-0.204784	0.111550	0.000000	0.000000	4.000000	45.000000	0.000000
3581.239666	0.107069	0.536808	-0.096741	57.610897	12.210389	99.118835	-4.855634	0.000000	-0.635680	0.000000	0.000000	0.000000	-1.693246	-0.204784	0.111550	0.000000	0.000000	4.000000	45.000000	0.000000
3581.242999	0.101525	0.536108	-0.096214	57.795341	11.463778	97.724739	-4.837042	0.000000	-0.353472	0.000000	0.000000	0.000000	-1.663233	-0.210120	0.158021	0.000000	0.000000	4.000000	45.000000	0.000000
3581.246333	0.101525	0.536108	-0.096214	57.795341	11.463778	97.724739	-4.837042	0.000000	-0.353472	0.000000	0.000000	0.000000	-1.663233	-0.210120	0.158021	0.000000	0.000000	4.000000	45.000000	0.000000
3581.249666	0.101525	0.536108	-0.096214	57.795341	11.463778	97.724739	-4.837042	0.000000	-0.353472	0.000000	0.000000	0.000000	-1.663233	-0.210120	0.158021	0.000000	0.000000	4.000000	45.000000	0.000000
3581.252999	0.096138	0.535458	-0.095417	57.957741	10.728784	96.406738	-4.810705	0.000000	-0.076267	0.000000	0.000000	0.000000	-1.616118	-0.194857	0.239258	0.000000	0.000000	4.000000	45.000000	0.000000
3581.256333	0.096138	0.535458	-0.095417	57.957741	10.728784	96.406738	-4.810705	0.000000	-0.076267	0.000000	0.000000	0.000000	-1.616118	-0.194857	0.239258	0.000000	0.000000	4.000000	45.000000	0.000000
3581.259666	0.096138	0.535458	-0.095417	57.957741	10.728784	96.406738	-4.810705	0.000000	-0.076267	0.000000	0.000000	0.000000	-1.616118	-0.194857	0.239258	0.000000	0.000000	4.000000	45.000000	0.000000
3581.262999	0.090807	0.534875	-0.094394	58.075146	10.021132	95.328468	-4.770829	0.000000	0.193086	0.000000	0.000000	0.000000	-1.599273	-0.174960	0.306639	0.000000	0.000000	4.000000	45.000000	0.000000
3581.266333	0.090807	0.534875	-0.094394	58.075146	10.021132	95.328468	-4.770829	0.000000	0.193086	0.000000	0.000000	0.000000	-1.599273	-0.174960	0.306639	0.000000	0.000000	4.000000	45.000000	0.000000
3581.269666	0.090807	0.534875	-0.094394	58.075146	10.021132	95.328468	-4.770829	0.000000	0.193086	0.000000	0.000000	0.000000	-1.599273	-0.174960	0.306639	0.000000	0.000000	4.000000	45.000000	0.000000
3581.272999	0.085556	0.534337	-0.093149	58.110149	9.378751	94.735229	-4.719722	0.000000	0.459632	0.000000	0.000000	0.000000	-1.575340	-0.161526	0.373711	0.000000	0.000000	4.000000	45.000000	0.000000
3581.276333	0.085556	0.534337	-0.093149	58.110149	9.378751	94.735229	-4.719722	0.000000	0.459632	0.000000	0.000000	0.000000	-1.575340	-0.161526	0.373711	0.000000	0.000000	4.000000	45.000000	0.000000
3581.279666	0.085556	0.534337	-0.093149	58.110149	9.378751	94.735229	-4.719722	0.000000	0.459632	0.000000	0.000000	0.000000	-1.575340	-0.161526	0.373711	0.000000	0.000000	4.000000	45.000000	0.000000
3581.282999	0.080440	0.533844	-0.091786	58.053223	8.823331	94.667831	-4.657437	0.000000	0.722188	0.000000	0.000000	0.000000	-1.534960	-0.147788	0.408965	0.000000	0.000000	4.000000	45.000000	0.000000
3581.286333	0.080440	0.533844	-0.091786	58.053223	8.823331	94.667831	-4.657437	0.000000	0.722188	0.000000	0.000000	0.000000	-1.534960	-0.147788	0.408965	0.000000	0.000000	4.000000	45.000000	0.000000
3581.289666	0.080440	0.533844	-0.091786	58.053223	8.823331	94.667831	-4.657437	0.000000	0.722188	0.000000	0.000000	0.000000	-1.534960	-0.147788	0.408965	0.000000	0.000000	4.000000	45.000000	0.000000
3581.292999	0.075566	0.533326	-0.090355	57.927471	8.347958	95.060394	-4.589276	0.000000	0.978015	0.000000	0.000000	0.000000	-1.462025	-0.155455	0.429164	0.000000	0.000000	4.000000	45.000000	0.000000
3581.296333	0.075566	0.533326	-0.090355	57.927471	8.347958	95.060394	-4.589276	0.000000	0.978015	0.000000	0.000000	0.000000	-1.462025	-0.155455	0.429164	0.000000	0.000000	4.000000	45.000000	0.000000
3581.299666	0.075566	0.533326	-0.090355	57.927471	8.347958	95.060394	-4.589276	0.000000	0.978015	0.000000	0.000000	0.000000	-1.462025	-0.155455	0.429164	0.000000	0.000000	4.000000	45.000000	0.000000
3581.302999	0.070971	0.532796	-0.088834	57.744389	7.941901	95.781334	-4.517749	0.000000	1.221686	0.000000	0.000000	0.000000	-1.378674	-0.159021	0.456308	0.000000	0.000000	4.000000	45.000000	0.000000
3581.306333	0.070971	0.532796	-0.088834	57.744389	7.941901	95.781334	-4.517749	0.000000	1.221686	0.000000	0.000000	0.000000	-1.378674	-0.159021	0.456308	0.000000	0.000000	4.000000	45.000000	0.000000
3581.309666	0.070971	0.532796	-0.088834	57.744389	7.941901	95.781334	-4.517749	0.000000	1.221686	0.000000	0.000000	0.000000	-1.378674	-0.159021	0.456308	0.000000	0.000000	4.000000	45.000000	0.000000
3581.312999	0.066578	0.532273	-0.087203	57.518711	7.566525	96.580589	-4.441698	0.000000	1.451465	0.000000	0.000000	0.000000	-1.317809	-0.156813	0.489268	0.000000	0.000000	4.000000	45.000000	0.000000
3581.316333	0.066578	0.532273	-0.087203	57.518711	7.566525	96.580589	-4.441698	0.000000	1.451465	0.000000	0.000000	0.000000	-1.317809	-0.156813	0.489268	0.000000	0.000000	4.000000	45.000000	0.000000
3581.319666	0.066578	0.532273	-0.087203	57.518711	7.566525	96.580589	-4.441698	0.000000	1.451465	0.000000	0.000000	0.000000	-1.317809	-0.156813	0.489268	0.000000	0.000000	4.000000	45.000000	0.000000
3581.322999	0.062260	0.531757	-0.085434	57.264553	7.179798	97.196381	-4.360153	0.000000	1.671100	0.000000	0.000000	0.000000	-1.295285	-0.154974	0.530736	0.000000	0.000000	4.000000	45.000000	0.000000
3581.326333	0.062260	0.531757	-0.085434	57.264553	7.179798	97.196381	-4.360153	0.000000	1.671100	0.000000	0.000000	0.000000	-1.295285	-0.154974	0.530736	0.000000	0.000000	4.000000	45.000000	0.000000
3581.329666	0.062260	0.531757	-0.085434	57.264553	7.179798	97.196381	-4.360153	0.000000	1.671100	0.000000	0.000000	0.000000	-1.295285	-0.154974	0.530736	0.000000	0.000000	4.000000	45.000000	0.000000
3581.332999	0.058010	0.531209	-0.083540	57.028465	6.757140	97.594971	-4.271697	0.000000	1.886981	0.000000	0.000000	0.000000	-1.275247	-0.164168	0.568300	0.000000	0.000000	4.000000	45.000000	0.000000
3581.336333	0.058010	0.531209	-0.083540	57.028465	6.757140	97.594971	-4.271697	0.000000	1.886981	0.000000	0.000000	0.000000	-1.275247	-0.164168	0.568300	0.000000	0.000000	4.000000	45.000000	0.000000
3581.339666	0.058010	0.531209	-0.083540	57.028465	6.757140	97.594971	-4.271697	0.000000	1.886981	0.000000	0.000000	0.000000	-1.275247	-0.164168	0.568300	0.000000	0.000000	4.000000	45.000000	0.000000
3581.342999	0.053869	0.530631	-0.081688	56.827023	6.304009	97.871033	-4.176980	0.000000	2.099522	0.000000	0.000000	0.000000	-1.242219	-0.173565	0.555565	0.000000	0.000000	4.000000	45.000000	0.000000
3581.346333	0.053869	0.530631	-0.081688	56.827023	6.304009	97.871033	-4.176980	0.000000	2.099522	0.000000	0.000000	0.000000	-1.242219	-0.173565	0.555565	0.000000	0.000000	4.000000	45.000000	0.000000
3581.349666	0.053869	0.530631	-0.081688	56.827023	6.304009	97.871033	-4.176980	0.000000	2.099522	0.000000	0.000000	0.000000	-1.242219	-0.173565	0.555565	0.000000	0.000000	4.000000	45.000000	0.000000
3581.352999	0.049845	0.530050	-0.079834	56.655479	5.832500	98.129753	-4.084386	0.000000	2.306559	0.000000	0.000000	0.000000	-1.207099	-0.174343	0.556097	0.000000	0.000000	4.000000	45.000000	0.000000
3581.356333	0.049845	0.530050	-0.079834	56.655479	5.832500	98.129753	-4.084386	0.000000	2.306559	0.000000	0.000000	0.000000	-1.207099	-0.174343	0.556097	0.000000	0.000000	4.000000	45.000000	0.000000
3581.359666	0.049845	0.530050	-0.079834	56.655479	5.832500	98.129753	-4.084386	0.000000	2.306559	0.000000	0.000000	0.000000	-1.207099	-0.174343	0.556097	0.000000	0.000000	4.000000	45.000000	0.000000
3581.362999	0.045964	0.529530	-0.077920	56.489365	5.351385	98.252296	-3.991703	0.000000	2.507742	0.000000	0.000000	0.000000	-1.164436	-0.155822	0.574150	0.000000	0.000000	4.000000	45.000000	0.000000
3581.366333	0.045964	0.529530	-0.077920	56.489365	5.351385	98.252296	-3.991703	0.000000	2.507742	0.000000	0.000000	0.000000	-1.164436	-0.155822	0.574150	0.000000	0.000000	4.000000	45.000000	0.000000
3581.369666	0.045964	0.529530	-0.077920	56.489365	5.351385	98.252296	-3.991703	0.000000	2.507742	0.000000	0.000000	0.000000	-1.164436	-0.155822	0.574150	0.000000	0.000000	4.000000	45.000000	0.000000
3581.372999	0.042121	0.529116	-0.075869	56.307472	4.880869	98.360939	-3.896011	0.000000	2.701814	0.000000	0.000000	0.000000	-1.152676	-0.124241	0.615393	0.000000	0.000000	4.000000	45.000000	0.000000
3581.376333	0.042121	0.529116	-0.075869	56.307472	4.880869	98.360939	-3.896011	0.000000	2.701814	0.000000	0.000000	0.000000	-1.152676	-0.124241	0.615393	0.000000	0.000000	4.000000	45.000000	0.000000
3581.379666	0.042121	0.529116	-0.075869	56.307472	4.880869	98.360939	-3.896011	0.000000	2.701814	0.000000	0.000000	0.000000	-1.152676	-0.124241	0.615393	0.000000	0.000000	4.000000	45.000000	0.000000
3581.382999	0.038348	0.528792	-0.073702	56.120846	4.406104	98.463982	-3.793446	0.000000	2.893927	0.000000	0.000000	0.000000	-1.131964	-0.097138	0.649999	0.000000	0.000000	4.000000	45.000000	0.000000
3581.386333	0.038348	0.528792	-0.073702	56.120846	4.406104	98.463982	-3.793446	0.000000	2.893927	0.000000	0.000000	0.000000	-1.131964	-0.097138	0.649999	0.000000	0.000000	4.000000	45.000000	0.000000
3581.389666	0.038348	0.528792	-0.073702	56.120846	4.406104	98.463982	-3.793446	0.000000	2.893927	0.000000	0.000000	0.000000	-1.131964	-0.097138	0.649999	0.000000	0.000000	4.000000	45.000000	0.000000
3581.392999	0.034676	0.528502	-0.071434	55.946426	3.929805	98.547600	-3.685113	0.000000	3.082588	0.000000	0.000000	0.000000	-1.101555	-0.087146	0.680623	0.000000	0.000000	4.000000	45.000000	0.000000
3581.396333	0.034676	0.528502	-0.071434	55.946426	3.929805	98.547600	-3.685113	0.000000	3.082588	0.000000	0.000000	0.000000	-1.101555	-0.087146	0.680623	0.000000	0.000000	4.000000	45.000000	0.000000
3581.399666	0.034676	0.528502	-0.071434	55.946426	3.929805	98.547600	-3.685113	0.000000	3.082588	0.000000	0.000000	0.000000	-1.101555	-0.087146	0.680623	0.000000	0.000000	4.000000	45.000000	0.000000
3581.402999	0.031071	0.528252	-0.069012	55.776642	3.457244	98.620758	-3.571675	0.000000	3.266180	0.000000	0.000000	0.000000	-1.081733	-0.074919	0.726324	0.000000	0.000000	4.000000	45.000000	0.000000
3581.406333	0.031071	0.528252	-0.069012	55.776642	3.457244	98.620758	-3.571675	0.000000	3.266180	0.000000	0.000000	0.000000	-1.081733	-0.074919	0.726324	0.000000	0.000000	4.000000	45.000000	0.000000
3581.409666	0.031071	0.528252	-0.069012	55.776642	3.457244	98.620758	-3.571675	0.000000	3.266180	0.000000	0.000000	0.000000	-1.081733	-0.074919	0.726324	0.000000	0.000000	4.000000	45.000000	0.000000
3581.412999	0.027489	0.528027	-0.066455	55.610569	2.979056	98.682533	-3.450621	0.000000	3.446469	0.000000	0.000000	0.000000	-1.074581	-0.067416	0.767328	0.000000	0.000000	4.000000	45.000000	0.000000
3581.416333	0.027489	0.528027	-0.066455	55.610569	2.979056	98.682533	-3.450621	0.000000	3.446469	0.000000	0.000000	0.000000	-1.074581	-0.067416	0.767328	0.000000	0.000000	4.000000	45.000000	0.000000
3581.419666	0.027489	0.528027	-0.066455	55.610569	2.979056	98.682533	-3.450621	0.000000	3.446469	0.000000	0.000000	0.000000	-1.074581	-0.067416	0.767328	0.000000	0.000000	4.000000	45.000000	0.000000
3581.422999	0.023986	0.527936	-0.063714	55.423725	2.508789	98.741966	-3.322733	0.000000	3.625566	0.000000	0.000000	0.000000	-1.050830	-0.027542	0.822165	0.000000	0.000000	4.000000	45.000000	0.000000
3581.426333	0.023986	0.527936	-0.063714	55.423725	2.508789	98.741966	-3.322733	0.000000	3.625566	0.000000	0.000000	0.000000	-1.050830	-0.027542	0.822165	0.000000	0.000000	4.000000	45.000000	0.000000
3581.429666	0.023986	0.527936	-0.063714	55.423725	2.508789	98.741966	-3.322733	0.000000	3.625566	0.000000	0.000000	0.000000	-1.050830	-0.027542	0.822165	0.000000	0.000000	4.000000	45.000000	0.000000
3581.432999	0.020689	0.527963	-0.060816	55.221828	2.060764	98.790756	-3.185706	0.000000	3.800704	0.000000	0.000000	0.000000	-0.988981	0.008107	0.869480	0.000000	0.000000	4.000000	45.000000	0.000000
3581.436333	0.020689	0.527963	-0.060816	55.221828	2.060764	98.790756	-3.185706	0.000000	3.800704	0.000000	0.000000	0.000000	-0.988981	0.008107	0.869480	0.000000	0.000000	4.000000	45.000000	0.000000
3581.439666	0.020689	0.527963	-0.060816	55.221828	2.060764	98.790756	-3.185706	0.000000	3.800704	0.000000	0.000000	0.000000	-0.988981	0.008107	0.869480	0.000000	0.000000	4.000000	45.000000	0.000000
3581.442999	0.017716	0.528154	-0.057700	55.014515	1.649696	98.825371	-3.040792	0.000000	3.965534	0.000000	0.000000	0.000000	-0.892121	0.057392	0.934791	0.000000	0.000000	4.000000	45.000000	0.000000
3581.446333	0.017716	0.528154	-0.057700	55.014515	1.649696	98.825371	-3.040792	0.000000	3.965534	0.000000	0.000000	0.000000	-0.892121	0.057392	0.934791	0.000000	0.000000	4.000000	45.000000	0.000000
3581.449666	0.017716	0.528154	-0.057700	55.014515	1.649696	98.825371	-3.040792	0.000000	3.965534	0.000000	0.000000	0.000000	-0.892121	0.057392	0.934791	0.000000	0.000000	4.000000	45.000000	0.000000
3581.452999	0.015031	0.528497	-0.054311	54.800983	1.259031	98.834396	-2.870676	0.000000	4.093803	0.000000	0.000000	0.000000	-0.805479	0.102843	1.016736	0.000000	0.000000	4.000000	45.000000	0.000000
3581.456333	0.015031	0.528497	-0.054311	54.800983	1.259031	98.834396	-2.870676	0.000000	4.093803	0.000000	0.000000	0.000000	-0.805479	0.102843	1.016736	0.000000	0.000000	4.000000	45.000000	0.000000
3581.459666	0.015031	0.528497	-0.054311	54.800983	1.259031	98.834396	-2.870676	0.000000	4.093803	0.000000	0.000000	0.000000	-0.805479	0.102843	1.016736	0.000000	0.000000	4.000000	45.000000	0.000000
3581.462999	0.012485	0.529008	-0.050552	54.562977	0.885742	98.826576	-2.692819	0.000000	4.212924	0.000000	0.000000	0.000000	-0.763814	0.153468	1.127659	0.000000	0.000000	4.000000	45.000000	0.000000
3581.466333	0.012485	0.529008	-0.050552	54.562977	0.885742	98.826576	-2.692819	0.000000	4.212924	0.000000	0.000000	0.000000	-0.763814	0.153468	1.127659	0.000000	0.000000	4.000000	45.000000	0.000000
3581.469666	0.012485	0.529008	-0.050552	54.562977	0.885742	98.826576	-2.692819	0.000000	4.212924	0.000000	0.000000	0.000000	-0.763814	0.153468	1.127659	0.000000	0.000000	4.000000	45.000000	0.000000
3581.472999	0.010114	0.529728	-0.046409	54.277950	0.537502	98.770485	-2.500922	0.000000	4.329595	0.000000	0.000000	0.000000	-0.711215	0.215837	1.243017	0.000000	0.000000	4.000000	45.000000	0.000000
3581.476333	0.010114	0.529728	-0.046409	54.277950	0.537502	98.770485	-2.500922	0.000000	4.329595	0.000000	0.000000	0.000000	-0.711215	0.215837	1.243017	0.000000	0.000000	4.000000	45.000000	0.000000
3581.479666	0.010114	0.529728	-0.046409	54.277950	0.537502	98.770485	-2.500922	0.000000	4.329595	0.000000	0.000000	0.000000	-0.711215	0.215837	1.243017	0.000000	0.000000	4.000000	45.000000	0.000000
3581.482999	0.007955	0.530643	-0.041969	53.982632	0.203844	98.446205	-2.293826	0.000000	4.442788	0.000000	0.000000	0.000000	-0.647561	0.274630	1.331740	0.000000	0.000000	4.000000	45.000000	0.000000
3581.486333	0.007955	0.530643	-0.041969	53.982632	0.203844	98.446205	-2.293826	0.000000	4.442788	0.000000	0.000000	0.000000	-0.647561	0.274630	1.331740	0.000000	0.000000	4.000000	45.000000	0.000000
3581.489666	0.007955	0.530643	-0.041969	53.982632	0.203844	98.446205	-2.293826	0.000000	4.442788	0.000000	0.000000	0.000000	-0.647561	0.274630	1.331740	0.000000	0.000000	4.000000	45.000000	0.000000
3581.492999	0.006108	0.531552	-0.037469	54.206219	-0.435243	97.204506	-2.074375	0.000000	4.549392	0.000000	0.000000	0.000000	-0.554099	0.272560	1.350151	0.000000	0.000000	4.000000	45.000000	0.000000
3581.496333	0.006108	0.531552	-0.037469	54.206219	-0.435243	97.204506	-2.074375	0.000000	4.549392	0.000000	0.000000	0.000000	-0.554099	0.272560	1.350151	0.000000	0.000000	4.000000	45.000000	0.000000
3581.499666	0.006108	0.531552	-0.037469	54.206219	-0.435243	97.204506	-2.074375	0.000000	4.549392	0.000000	0.000000	0.000000	-0.554099	0.272560	1.350151	0.000000	0.000000	4.000000	45.000000	0.000000
3581.502999	0.004481	0.532375	-0.033068	54.934650	-1.378076	95.018372	-1.853209	0.000000	4.643879	0.000000	0.000000	0.000000	-0.488225	0.247095	1.320397	0.000000	0.000000	4.000000	45.000000	0.000000
3581.506333	0.004481	0.532375	-0.033068	54.934650	-1.378076	95.018372	-1.853209	0.000000	4.643879	0.000000	0.000000	0.000000	-0.488225	0.247095	1.320397	0.000000	0.000000	4.000000	45.000000	0.000000
3581.509666	0.004481	0.532375	-0.033068	54.934650	-1.378076	95.018372	-1.853209	0.000000	4.643879	0.000000	0.000000	0.000000	-0.488225	0.247095	1.320397	0.000000	0.000000	4.000000	45.000000	0.000000
3581.512999	0.003065	0.533454	-0.028331	55.595200	-2.309486	92.400787	-1.635696	0.000000	4.724881	0.000000	0.000000	0.000000	-0.424760	0.323649	1.420850	0.000000	0.000000	4.000000	45.000000	0.000000
3581.516333	0.003065	0.533454	-0.028331	55.595200	-2.309486	92.400787	-1.635696	0.000000	4.724881	0.000000	0.000000	0.000000	-0.424760	0.323649	1.420850	0.000000	0.000000	4.000000	45.000000	0.000000
3581.519666	0.003065	0.533454	-0.028331	55.595200	-2.309486	92.400787	-1.635696	0.000000	4.724881	0.000000	0.000000	0.000000	-0.424760	0.323649	1.420850	0.000000	0.000000	4.000000	45.000000	0.000000
3581.522999	0.002051	0.534755	-0.023280	56.160461	-3.161915	89.468086	-1.402678	0.000000	4.799218	0.000000	0.000000	0.000000	-0.304329	0.390212	1.515539	0.000000	0.000000	4.000000	45.000000	0.000000
3581.526333	0.002051	0.534755	-0.023280	56.160461	-3.161915	89.468086	-1.402678	0.000000	4.799218	0.000000	0.000000	0.000000	-0.304329	0.390212	1.515539	0.000000	0.000000	4.000000	45.000000	0.000000
3581.529666	0.002051	0.534755	-0.023280	56.160461	-3.161915	89.468086	-1.402678	0.000000	4.799218	0.000000	0.000000	0.000000	-0.304329	0.390212	1.515539	0.000000	0.000000	4.000000	45.000000	0.000000
3581.532999	0.001638	0.536220	-0.017993	56.709278	-3.953135	86.397430	-1.156143	0.000000	4.864497	0.000000	0.000000	0.000000	-0.123855	0.439402	1.586057	0.000000	0.000000	4.000000	45.000000	0.000000
3581.536333	0.001638	0.536220	-0.017993	56.709278	-3.953135	86.397430	-1.156143	0.000000	4.864497	0.000000	0.000000	0.000000	-0.123855	0.439402	1.586057	0.000000	0.000000	4.000000	45.000000	0.000000
3581.539666	0.001638	0.536220	-0.017993	56.709278	-3.953135	86.397430	-1.156143	0.000000	4.864497	0.000000	0.000000	0.000000	-0.123855	0.439402	1.586057	0.000000	0.000000	4.000000	45.000000	0.000000
3581.542999	0.001700	0.537700	-0.012622	57.574993	-4.949473	83.480621	-0.899636	0.000000	4.918111	0.000000	0.000000	0.000000	0.018671	0.444125	1.611191	0.000000	0.000000	4.000000	45.000000	0.000000
3581.546333	0.001700	0.537700	-0.012622	57.574993	-4.949473	83.480621	-0.899636	0.000000	4.918111	0.000000	0.000000	0.000000	0.018671	0.444125	1.611191	0.000000	0.000000	4.000000	45.000000	0.000000
3581.549666	0.001700	0.537700	-0.012622	57.574993	-4.949473	83.480621	-0.899636	0.000000	4.918111	0.000000	0.000000	0.000000	0.018671	0.444125	1.611191	0.000000	0.000000	4.000000	45.000000	0.000000
3581.552999	0.001935	0.539318	-0.007124	58.742832	-6.226761	81.103310	-0.631104	0.000000	4.914999	0.000000	0.000000	0.000000	0.070403	0.485399	1.649362	0.000000	0.000000	4.000000	45.000000	0.000000
3581.556333	0.001935	0.539318	-0.007124	58.742832	-6.226761	81.103310	-0.631104	0.000000	4.914999	0.000000	0.000000	0.000000	0.070403	0.485399	1.649362	0.000000	0.000000	4.000000	45.000000	0.000000
3581.559666	0.001935	0.539318	-0.007124	59.824741	-7.473265	79.685722	-0.356211	0.000000	4.903265	0.000000	0.000000	0.000000	0.070403	0.485399	1.649362	0.000000	0.000000	4.000000	45.000000	0.000000
3581.562999	0.002130	0.540941	-0.001893	59.824741	-7.473265	79.685722	-0.356211	0.000000	4.903265	0.000000	0.000000	0.000000	0.058619	0.486923	1.569395	0.000000	0.000000	4.000000	45.000000	0.000000
3581.566333	0.002130	0.540941	-0.001893	59.824741	-7.473265	79.685722	-0.356211	0.000000	4.903265	0.000000	0.000000	0.000000	0.058619	0.486923	1.569395	0.000000	0.000000	4.000000	45.000000	0.000000
3581.569666	0.002130	0.540941	-0.001893	61.075096	-8.927581	78.724503	-0.094645	0.000000	4.893496	0.000000	0.000000	0.000000	0.058619	0.486923	1.569395	0.000000	0.000000	4.000000	45.000000	0.000000
3581.572999	0.002553	0.542899	0.004146	61.075096	-8.927581	78.724503	-0.094645	0.000000	4.893496	0.000000	0.000000	0.000000	0.126738	0.587452	1.811668	0.000000	0.000000	4.000000	45.000000	0.000000
3581.576333	0.002553	0.542899	0.004146	61.075096	-8.927581	78.724503	-0.094645	0.000000	4.893496	0.000000	0.000000	0.000000	0.126738	0.587452	1.811668	0.000000	0.000000	4.000000	45.000000	0.000000
3581.579666	0.002553	0.542899	0.004146	62.580593	-10.594132	77.467735	0.207300	0.000000	4.872373	0.000000	0.000000	0.000000	0.126738	0.587452	1.811668	0.000000	0.000000	4.000000	45.000000	0.000000
3581.582999	0.003341	0.544795	0.010292	62.580593	-10.594132	77.467735	0.207300	0.000000	4.872373	0.000000	0.000000	0.000000	0.236565	0.568738	1.843792	0.000000	0.000000	4.000000	45.000000	0.000000
3581.586333	0.003341	0.544795	0.010292	62.580593	-10.594132	77.467735	0.207300	0.000000	4.872373	0.000000	0.000000	0.000000	0.236565	0.568738	1.843792	0.000000	0.000000	4.000000	45.000000	0.000000
3581.589666	0.003341	0.544795	0.010292	64.287178	-12.389925	75.661835	0.514598	0.000000	4.832945	0.000000	0.000000	0.000000	0.236565	0.568738	1.843792	0.000000	0.000000	4.000000	45.000000	0.000000
3581.592999	0.004577	0.546685	0.016508	64.287178	-12.389925	75.661835	0.514598	0.000000	4.832945	0.000000	0.000000	0.000000	0.370892	0.567044	1.864893	0.000000	0.000000	4.000000	45.000000	0.000000
3581.596333	0.004577	0.546685	0.016508	64.287178	-12.389925	75.661835	0.514598	0.000000	4.832945	0.000000	0.000000	0.000000	0.370892	0.567044	1.864893	0.000000	0.000000	4.000000	45.000000	0.000000
3581.599666	0.004577	0.546685	0.016508	66.015007	-14.053185	73.544525	0.825414	0.000000	4.771130	0.000000	0.000000	0.000000	0.370892	0.567044	1.864893	0.000000	0.000000	4.000000	45.000000	0.000000
3581.602999	0.006142	0.548647	0.022777	66.015007	-14.053185	73.544525	0.825414	0.000000	4.771130	0.000000	0.000000	0.000000	0.469356	0.588490	1.880485	0.000000	0.000000	4.000000	45.000000	0.000000
3581.606333	0.006142	0.548647	0.022777	66.015007	-14.053185	73.544525	0.825414	0.000000	4.771130	0.000000	0.000000	0.000000	0.469356	0.588490	1.880485	0.000000	0.000000	4.000000	45.000000	0.000000
3581.609666	0.006142	0.548647	0.022777	67.832771	-15.552653	71.480400	1.138828	0.000000	4.692904	0.000000	0.000000	0.000000	0.469356	0.588490	1.880485	0.000000	0.000000	4.000000	45.000000	0.000000
3581.612999	0.007976	0.550648	0.028992	67.832771	-15.552653	71.480400	1.138828	0.000000	4.692904	0.000000	0.000000	0.000000	0.550179	0.600398	1.864523	0.000000	0.000000	4.000000	45.000000	0.000000
3581.616333	0.007976	0.550648	0.028992	67.832771	-15.552653	71.480400	1.138828	0.000000	4.692904	0.000000	0.000000	0.000000	0.550179	0.600398	1.864523	0.000000	0.000000	4.000000	45.000000	0.000000
3581.619666	0.007976	0.550648	0.028992	69.804558	-16.803560	69.786064	1.449582	0.000000	4.601208	0.000000	0.000000	0.000000	0.550179	0.600398	1.864523	0.000000	0.000000	4.000000	45.000000	0.000000
3581.622999	0.010038	0.552612	0.035038	69.804558	-16.803560	69.786064	1.449582	0.000000	4.601208	0.000000	0.000000	0.000000	0.618788	0.589264	1.813982	0.000000	0.000000	4.000000	45.000000	0.000000
3581.626333	0.010038	0.552612	0.035038	69.804558	-16.803560	69.786064	1.449582	0.000000	4.601208	0.000000	0.000000	0.000000	0.618788	0.589264	1.813982	0.000000	0.000000	4.000000	45.000000	0.000000
3581.629666	0.010038	0.552612	0.035038	71.974449	-17.806103	68.524315	1.751912	0.000000	4.498076	0.000000	0.000000	0.000000	0.618788	0.589264	1.813982	0.000000	0.000000	4.000000	45.000000	0.000000
3581.632999	0.012238	0.554468	0.040847	71.974449	-17.806103	68.524315	1.751912	0.000000	4.498076	0.000000	0.000000	0.000000	0.660006	0.556605	1.742682	0.000000	0.000000	4.000000	45.000000	0.000000
3581.636333	0.012238	0.554468	0.040847	71.974449	-17.806103	68.524315	1.751912	0.000000	4.498076	0.000000	0.000000	0.000000	0.660006	0.556605	1.742682	0.000000	0.000000	4.000000	45.000000	0.000000
3581.639666	0.012238	0.554468	0.040847	74.199387	-18.336601	68.012367	2.042359	0.000000	4.388075	0.000000	0.000000	0.000000	0.660006	0.556605	1.742682	0.000000	0.000000	4.000000	45.000000	0.000000
3581.642999	0.014510	0.556316	0.046592	74.199387	-18.336601	68.012367	2.042359	0.000000	4.388075	0.000000	0.000000	0.000000	0.681328	0.554345	1.723406	0.000000	0.000000	4.000000	45.000000	0.000000
3581.646333	0.014510	0.556316	0.046592	74.199387	-18.336601	68.012367	2.042359	0.000000	4.388075	0.000000	0.000000	0.000000	0.681328	0.554345	1.723406	0.000000	0.000000	4.000000	45.000000	0.000000
3581.649666	0.014510	0.556316	0.046592	76.439217	-18.213720	68.512306	2.329593	0.000000	4.274520	0.000000	0.000000	0.000000	0.681328	0.554345	1.723406	0.000000	0.000000	4.000000	45.000000	0.000000
3581.652999	0.016756	0.558173	0.052292	76.439217	-18.213720	68.512306	2.329593	0.000000	4.274520	0.000000	0.000000	0.000000	0.673829	0.557248	1.710152	0.000000	0.000000	4.000000	45.000000	0.000000
3581.656333	0.016756	0.558173	0.052292	76.439217	-18.213720	68.512306	2.329593	0.000000	4.274520	0.000000	0.000000	0.000000	0.673829	0.557248	1.710152	0.000000	0.000000	4.000000	45.000000	0.000000
3581.659666	0.016756	0.558173	0.052292	78.648430	-17.211338	70.309792	2.614619	0.000000	4.162216	0.000000	0.000000	0.000000	0.673829	0.557248	1.710152	0.000000	0.000000	4.000000	45.000000	0.000000
3581.662999	0.019047	0.560096	0.057935	78.648430	-17.211338	70.309792	2.614619	0.000000	4.162216	0.000000	0.000000	0.000000	0.687335	0.576976	1.692808	0.000000	0.000000	4.000000	45.000000	0.000000
3581.666333	0.019047	0.560096	0.057935	78.648430	-17.211338	70.309792	2.614619	0.000000	4.162216	0.000000	0.000000	0.000000	0.687335	0.576976	1.692808	0.000000	0.000000	4.000000	45.000000	0.000000
3581.669666	0.019047	0.560096	0.057935	80.816498	-14.767284	73.827034	2.896754	0.000000	4.047660	0.000000	0.000000	0.000000	0.687335	0.576976	1.692808	0.000000	0.000000	4.000000	45.000000	0.000000
3581.672999	0.021605	0.562087	0.063509	80.816498	-14.767284	73.827034	2.896754	0.000000	4.047660	0.000000	0.000000	0.000000	0.767376	0.597214	1.672327	0.000000	0.000000	4.000000	45.000000	0.000000
3581.676333	0.021605	0.562087	0.063509	80.816498	-14.767284	73.827034	2.896754	0.000000	4.047660	0.000000	0.000000	0.000000	0.767376	0.597214	1.672327	0.000000	0.000000	4.000000	45.000000	0.000000
3581.679666	0.021605	0.562087	0.063509	82.897202	-9.857317	79.877174	3.147388	0.000000	3.885093	0.000000	0.000000	0.000000	0.767376	0.597214	1.672327	0.000000	0.000000	4.000000	45.000000	0.000000
3581.682999	0.024634	0.564139	0.068962	82.897202	-9.857317	79.877174	3.147388	0.000000	3.885093	0.000000	0.000000	0.000000	0.908723	0.615521	1.635792	0.000000	0.000000	4.000000	45.000000	0.000000
3581.686333	0.024634	0.564139	0.068962	82.897202	-9.857317	79.877174	3.147388	0.000000	3.885093	0.000000	0.000000	0.000000	0.908723	0.615521	1.635792	0.000000	0.000000	4.000000	45.000000	0.000000
3581.689666	0.024634	0.564139	0.068962	84.802574	-0.768220	89.965599	3.375336	0.000000	3.688781	0.000000	0.000000	0.000000	0.908723	0.615521	1.635792	0.000000	0.000000	4.000000	45.000000	0.000000
3581.692999	0.028140	0.566248	0.074184	84.802574	-0.768220	89.965599	3.375336	0.000000	3.688781	0.000000	0.000000	0.000000	1.051959	0.632600	1.566458	0.000000	0.000000	4.000000	45.000000	0.000000
3581.696333	0.028140	0.566248	0.074184	84.802574	-0.768220	89.965599	3.375336	0.000000	3.688781	0.000000	0.000000	0.000000	1.051959	0.632600	1.566458	0.000000	0.000000	4.000000	45.000000	0.000000
3581.699666	0.028140	0.566248	0.074184	86.403542	15.279305	106.697968	3.591340	0.000000	3.478832	0.000000	0.000000	0.000000	1.051959	0.632600	1.566458	0.000000	0.000000	4.000000	45.000000	0.000000
3581.702999	0.032081	0.568396	0.079153	86.403542	15.279305	106.697968	3.591340	0.000000	3.478832	0.000000	0.000000	0.000000	1.182337	0.644524	1.490800	0.000000	0.000000	4.000000	45.000000	0.000000
3581.706333	0.032081	0.568396	0.079153	86.403542	15.279305	106.697968	3.591340	0.000000	3.478832	0.000000	0.000000	0.000000	1.182337	0.644524	1.490800	0.000000	0.000000	4.000000	45.000000	0.000000
3581.709666	0.032081	0.568396	0.079153	87.614761	41.650402	133.267181	3.794551	0.000000	3.255977	0.000000	0.000000	0.000000	1.182337	0.644524	1.490800	0.000000	0.000000	4.000000	45.000000	0.000000
3581.712999	0.036327	0.570561	0.083755	87.614761	41.650402	133.267181	3.794551	0.000000	3.255977	0.000000	0.000000	0.000000	1.273733	0.649500	1.380667	0.000000	0.000000	4.000000	45.000000	0.000000
3581.716333	0.036327	0.570561	0.083755	87.614761	41.650402	133.267181	3.794551	0.000000	3.255977	0.000000	0.000000	0.000000	1.273733	0.649500	1.380667	0.000000	0.000000	4.000000	45.000000	0.000000
3581.719666	0.036327	0.570561	0.083755	88.172974	85.441292	176.843124	3.980381	0.000000	3.025983	0.000000	0.000000	0.000000	1.273733	0.649500	1.380667	0.000000	0.000000	4.000000	45.000000	0.000000
3581.722999	0.040770	0.572686	0.087947	88.172974	85.441292	176.843124	3.980381	0.000000	3.025983	0.000000	0.000000	0.000000	1.332849	0.637513	1.257548	0.000000	0.000000	4.000000	45.000000	0.000000
3581.726333	0.040770	0.572686	0.087947	88.172974	85.441292	176.843124	3.980381	0.000000	3.025983	0.000000	0.000000	0.000000	1.332849	0.637513	1.257548	0.000000	0.000000	4.000000	45.000000	0.000000
3581.729666	0.040770	0.572686	0.087947	87.709961	129.431610	-139.609009	4.147179	0.000000	2.793011	0.000000	0.000000	0.000000	1.332849	0.637513	1.257548	0.000000	0.000000	4.000000	45.000000	0.000000
3581.732999	0.045501	0.574715	0.091612	87.709961	129.431610	-139.609009	4.147179	0.000000	2.793011	0.000000	0.000000	0.000000	1.419143	0.608867	1.099563	0.000000	0.000000	4.000000	45.000000	0.000000
3581.736333	0.045501	0.574715	0.091612	87.709961	129.431610	-139.609009	4.147179	0.000000	2.793011	0.000000	0.000000	0.000000	1.419143	0.608867	1.099563	0.000000	0.000000	4.000000	45.000000	0.000000
3581.739666	0.045501	0.574715	0.091612	86.552353	151.043610	-118.104507	4.297117	0.000000	2.556323	0.000000	0.000000	0.000000	1.419143	0.608867	1.099563	0.000000	0.000000	4.000000	45.000000	0.000000
3581.742999	0.050643	0.576678	0.094733	86.552353	151.043610	-118.104507	4.297117	0.000000	2.556323	0.000000	0.000000	0.000000	1.542804	0.588708	0.936079	0.000000	0.000000	4.000000	45.000000	0.000000
3581.746333	0.050643	0.576678	0.094733	86.552353	151.043610	-118.104507	4.297117	0.000000	2.556323	0.000000	0.000000	0.000000	1.542804	0.588708	0.936079	0.000000	0.000000	4.000000	45.000000	0.000000
3581.749666	0.050643	0.576678	0.094733	85.171432	161.486847	-107.332527	4.434246	0.000000	2.310295	0.000000	0.000000	0.000000	1.542804	0.588708	0.936079	0.000000	0.000000	4.000000	45.000000	0.000000
3581.752999	0.056126	0.578558	0.097172	85.171432	161.486847	-107.332527	4.434246	0.000000	2.310295	0.000000	0.000000	0.000000	1.644881	0.563982	0.731911	0.000000	0.000000	4.000000	45.000000	0.000000
3581.756333	0.056126	0.578558	0.097172	85.171432	161.486847	-107.332527	4.434246	0.000000	2.310295	0.000000	0.000000	0.000000	1.644881	0.563982	0.731911	0.000000	0.000000	4.000000	45.000000	0.000000
3581.759666	0.056126	0.578558	0.097172	83.747246	167.411133	-100.691498	4.557036	0.000000	2.057529	0.000000	0.000000	0.000000	1.644881	0.563982	0.731911	0.000000	0.000000	4.000000	45.000000	0.000000
3581.762999	0.061913	0.580342	0.098954	83.747246	167.411133	-100.691498	4.557036	0.000000	2.057529	0.000000	0.000000	0.000000	1.736137	0.535367	0.534509	0.000000	0.000000	4.000000	45.000000	0.000000
3581.766333	0.061913	0.580342	0.098954	83.747246	167.411133	-100.691498	4.557036	0.000000	2.057529	0.000000	0.000000	0.000000	1.736137	0.535367	0.534509	0.000000	0.000000	4.000000	45.000000	0.000000
3581.769666	0.061913	0.580342	0.098954	82.554634	171.004547	-96.517342	4.666293	0.000000	1.796026	0.000000	0.000000	0.000000	1.736137	0.535367	0.534509	0.000000	0.000000	4.000000	45.000000	0.000000
3581.772999	0.068115	0.581982	0.099990	82.554634	171.004547	-96.517342	4.666293	0.000000	1.796026	0.000000	0.000000	0.000000	1.860390	0.491764	0.310760	0.000000	0.000000	4.000000	45.000000	0.000000
3581.776333	0.068115	0.581982	0.099990	82.554634	171.004547	-96.517342	4.666293	0.000000	1.796026	0.000000	0.000000	0.000000	1.860390	0.491764	0.310760	0.000000	0.000000	4.000000	45.000000	0.000000
3581.779666	0.068115	0.581982	0.099990	82.139626	173.207794	-93.966240	4.763658	0.000000	1.519067	0.000000	0.000000	0.000000	1.860390	0.491764	0.310760	0.000000	0.000000	4.000000	45.000000	0.000000
3581.782999	0.074632	0.583565	0.100482	82.139626	173.207794	-93.966240	4.763658	0.000000	1.519067	0.000000	0.000000	0.000000	1.955369	0.475057	0.147715	0.000000	0.000000	4.000000	45.000000	0.000000
3581.786333	0.074632	0.583565	0.100482	82.139626	173.207794	-93.966240	4.763658	0.000000	1.519067	0.000000	0.000000	0.000000	1.955369	0.475057	0.147715	0.000000	0.000000	4.000000	45.000000	0.000000
3581.789666	0.074632	0.583565	0.100482	82.502602	175.185501	-91.703300	4.847896	0.000000	1.223890	0.000000	0.000000	0.000000	1.955369	0.475057	0.147715	0.000000	0.000000	4.000000	45.000000	0.000000
3581.792999	0.081499	0.585032	0.100370	82.502602	175.185501	-91.703300	4.847896	0.000000	1.223890	0.000000	0.000000	0.000000	2.059960	0.440023	-0.033745	0.000000	0.000000	4.000000	45.000000	0.000000
3581.796333	0.081499	0.585032	0.100370	82.502602	175.185501	-91.703300	4.847896	0.000000	1.223890	0.000000	0.000000	0.000000	2.059960	0.440023	-0.033745	0.000000	0.000000	4.000000	45.000000	0.000000
3581.799666	0.081499	0.585032	0.100370	83.010620	177.946823	-88.591072	4.917163	0.000000	0.906373	0.000000	0.000000	0.000000	2.059960	0.440023	-0.033745	0.000000	0.000000	4.000000	45.000000	0.000000
3581.802999	0.088637	0.586370	0.099614	83.010620	177.946823	-88.591072	4.917163	0.000000	0.906373	0.000000	0.000000	0.000000	2.141516	0.401584	-0.226809	0.000000	0.000000	4.000000	45.000000	0.000000
3581.806333	0.088637	0.586370	0.099614	83.010620	177.946823	-88.591072	4.917163	0.000000	0.906373	0.000000	0.000000	0.000000	2.141516	0.401584	-0.226809	0.000000	0.000000	4.000000	45.000000	0.000000
3581.809666	0.088637	0.586370	0.099614	83.573860	-178.397736	-84.610901	4.967786	0.000000	0.566659	0.000000	0.000000	0.000000	2.141516	0.401584	-0.226809	0.000000	0.000000	4.000000	45.000000	0.000000
3581.812999	0.096037	0.587657	0.098266	83.573860	-178.397736	-84.610901	4.967786	0.000000	0.566659	0.000000	0.000000	0.000000	2.219747	0.385936	-0.404307	0.000000	0.000000	4.000000	45.000000	0.000000
3581.816333	0.096037	0.587657	0.098266	83.573860	-178.397736	-84.610901	4.967786	0.000000	0.566659	0.000000	0.000000	0.000000	2.219747	0.385936	-0.404307	0.000000	0.000000	4.000000	45.000000	0.000000
3581.819666	0.096037	0.587657	0.098266	84.191742	-173.446335	-79.494469	4.913299	0.000000	0.198172	0.000000	0.000000	0.000000	2.219747	0.385936	-0.404307	0.000000	0.000000	4.000000	45.000000	0.000000
3581.822999	0.103752	0.588822	0.096439	84.191742	-173.446335	-79.494469	4.913299	0.000000	0.198172	0.000000	0.000000	0.000000	2.314771	0.349660	-0.548025	0.000000	0.000000	4.000000	45.000000	0.000000
3581.826333	0.103752	0.588822	0.096439	84.191742	-173.446335	-79.494469	4.913299	0.000000	0.198172	0.000000	0.000000	0.000000	2.314771	0.349660	-0.548025	0.000000	0.000000	4.000000	45.000000	0.000000
3581.829666	0.103752	0.588822	0.096439	84.815903	-166.383636	-72.403343	4.821962	0.000000	-0.187623	0.000000	0.000000	0.000000	2.314771	0.349660	-0.548025	0.000000	0.000000	4.000000	45.000000	0.000000
3581.832999	0.111761	0.589825	0.094091	84.815903	-166.383636	-72.403343	4.821962	0.000000	-0.187623	0.000000	0.000000	0.000000	2.402511	0.300922	-0.704605	0.000000	0.000000	4.000000	45.000000	0.000000
3581.836333	0.111761	0.589825	0.094091	84.815903	-166.383636	-72.403343	4.821962	0.000000	-0.187623	0.000000	0.000000	0.000000	2.402511	0.300922	-0.704605	0.000000	0.000000	4.000000	45.000000	0.000000
3581.839666	0.111761	0.589825	0.094091	85.404877	-156.266586	-62.199318	4.704527	0.000000	-0.588041	0.000000	0.000000	0.000000	2.402511	0.300922	-0.704605	0.000000	0.000000	4.000000	45.000000	0.000000
3581.842999	0.119947	0.590612	0.091281	85.404877	-156.266586	-62.199318	4.704527	0.000000	-0.588041	0.000000	0.000000	0.000000	2.455909	0.235855	-0.842948	0.000000	0.000000	4.000000	45.000000	0.000000
3581.846333	0.119947	0.590612	0.091281	85.404877	-156.266586	-62.199318	4.704527	0.000000	-0.588041	0.000000	0.000000	0.000000	2.455909	0.235855	-0.842948	0.000000	0.000000	4.000000	45.000000	0.000000
3581.849666	0.119947	0.590612	0.091281	85.868858	-141.826843	-47.084557	4.564036	0.000000	-0.997359	0.000000	0.000000	0.000000	2.455909	0.235855	-0.842948	0.000000	0.000000	4.000000	45.000000	0.000000
3581.852999	0.128330	0.591128	0.088046	85.868858	-141.826843	-47.084557	4.564036	0.000000	-0.997359	0.000000	0.000000	0.000000	2.514908	0.154815	-0.970493	0.000000	0.000000	4.000000	45.000000	0.000000
3581.856333	0.128330	0.591128	0.088046	85.868858	-141.826843	-47.084557	4.564036	0.000000	-0.997359	0.000000	0.000000	0.000000	2.514908	0.154815	-0.970493	0.000000	0.000000	4.000000	45.000000	0.000000
3581.859666	0.128330	0.591128	0.088046	86.001686	-122.782211	-26.692587	4.402287	0.000000	-1.416511	0.000000	0.000000	0.000000	2.514908	0.154815	-0.970493	0.000000	0.000000	4.000000	45.000000	0.000000
3581.862999	0.136783	0.591303	0.084379	86.001686	-122.782211	-26.692587	4.402287	0.000000	-1.416511	0.000000	0.000000	0.000000	2.535791	0.052695	-1.100160	0.000000	0.000000	4.000000	45.000000	0.000000
3581.866333	0.136783	0.591303	0.084379	86.001686	-122.782211	-26.692587	4.402287	0.000000	-1.416511	0.000000	0.000000	0.000000	2.535791	0.052695	-1.100160	0.000000	0.000000	4.000000	45.000000	0.000000
3581.869666	0.136783	0.591303	0.084379	85.606888	-102.849113	-5.218365	4.218927	0.000000	-1.839143	0.000000	0.000000	0.000000	2.535791	0.052695	-1.100160	0.000000	0.000000	4.000000	45.000000	0.000000
3581.872999	0.145088	0.591217	0.080453	85.606888	-102.849113	-5.218365	4.218927	0.000000	-1.839143	0.000000	0.000000	0.000000	2.491625	-0.025874	-1.177805	0.000000	0.000000	4.000000	45.000000	0.000000
3581.876333	0.145088	0.591217	0.080453	85.606888	-102.849113	-5.218365	4.218927	0.000000	-1.839143	0.000000	0.000000	0.000000	2.491625	-0.025874	-1.177805	0.000000	0.000000	4.000000	45.000000	0.000000
3581.879666	0.145088	0.591217	0.080453	84.712349	-87.325226	11.207484	4.022626	0.000000	-2.254414	0.000000	0.000000	0.000000	2.491625	-0.025874	-1.177805	0.000000	0.000000	4.000000	45.000000	0.000000
3581.882999	0.153084	0.590820	0.076307	84.712349	-87.325226	11.207484	4.022626	0.000000	-2.254414	0.000000	0.000000	0.000000	2.398737	-0.119073	-1.243552	0.000000	0.000000	4.000000	45.000000	0.000000
3581.886333	0.153084	0.590820	0.076307	84.712349	-87.325226	11.207484	4.022626	0.000000	-2.254414	0.000000	0.000000	0.000000	2.398737	-0.119073	-1.243552	0.000000	0.000000	4.000000	45.000000	0.000000
3581.889666	0.153084	0.590820	0.076307	83.561661	-77.091377	21.317089	3.815368	0.000000	-2.654203	0.000000	0.000000	0.000000	2.398737	-0.119073	-1.243552	0.000000	0.000000	4.000000	45.000000	0.000000
3581.892999	0.160681	0.590156	0.071947	83.561661	-77.091377	21.317089	3.815368	0.000000	-2.654203	0.000000	0.000000	0.000000	2.279129	-0.199348	-1.308007	0.000000	0.000000	4.000000	45.000000	0.000000
3581.896333	0.160681	0.590156	0.071947	83.561661	-77.091377	21.317089	3.815368	0.000000	-2.654203	0.000000	0.000000	0.000000	2.279129	-0.199348	-1.308007	0.000000	0.000000	4.000000	45.000000	0.000000
3581.899666	0.160681	0.590156	0.071947	82.396042	-70.381683	27.692108	3.597367	0.000000	-3.034058	0.000000	0.000000	0.000000	2.279129	-0.199348	-1.308007	0.000000	0.000000	4.000000	45.000000	0.000000
3581.902999	0.167869	0.589316	0.067365	82.396042	-70.381683	27.692108	3.597367	0.000000	-3.034058	0.000000	0.000000	0.000000	2.156317	-0.251941	-1.374793	0.000000	0.000000	4.000000	45.000000	0.000000
3581.906333	0.167869	0.589316	0.067365	82.396042	-70.381683	27.692108	3.597367	0.000000	-3.034058	0.000000	0.000000	0.000000	2.156317	-0.251941	-1.374793	0.000000	0.000000	4.000000	45.000000	0.000000
3581.909666	0.167869	0.589316	0.067365	81.392433	-65.689461	32.604733	3.368235	0.000000	-3.393444	0.000000	0.000000	0.000000	2.156317	-0.251941	-1.374793	0.000000	0.000000	4.000000	45.000000	0.000000
3581.912999	0.174562	0.588313	0.062575	81.392433	-65.689461	32.604733	3.368235	0.000000	-3.393444	0.000000	0.000000	0.000000	2.007843	-0.300944	-1.436786	0.000000	0.000000	4.000000	45.000000	0.000000
3581.916333	0.174562	0.588313	0.062575	81.392433	-65.689461	32.604733	3.368235	0.000000	-3.393444	0.000000	0.000000	0.000000	2.007843	-0.300944	-1.436786	0.000000	0.000000	4.000000	45.000000	0.000000
3581.919666	0.174562	0.588313	0.062575	80.595352	-62.160923	36.777504	3.128770	0.000000	-3.728085	0.000000	0.000000	0.000000	2.007843	-0.300944	-1.436786	0.000000	0.000000	4.000000	45.000000	0.000000
3581.922999	0.180932	0.587154	0.057703	80.595352	-62.160923	36.777504	3.128770	0.000000	-3.728085	0.000000	0.000000	0.000000	1.911240	-0.347516	-1.461772	0.000000	0.000000	4.000000	45.000000	0.000000
3581.926333	0.180932	0.587154	0.057703	80.595352	-62.160923	36.777504	3.128770	0.000000	-3.728085	0.000000	0.000000	0.000000	1.911240	-0.347516	-1.461772	0.000000	0.000000	4.000000	45.000000	0.000000
3581.929666	0.180932	0.587154	0.057703	79.912811	-59.192394	40.605904	2.885142	0.000000	-4.046625	0.000000	0.000000	0.000000	1.911240	-0.347516	-1.461772	0.000000	0.000000	4.000000	45.000000	0.000000
3581.932999	0.186834	0.585842	0.052875	79.912811	-59.192394	40.605904	2.885142	0.000000	-4.046625	0.000000	0.000000	0.000000	1.770484	-0.393815	-1.448321	0.000000	0.000000	4.000000	45.000000	0.000000
3581.936333	0.186834	0.585842	0.052875	79.912811	-59.192394	40.605904	2.885142	0.000000	-4.046625	0.000000	0.000000	0.000000	1.770484	-0.393815	-1.448321	0.000000	0.000000	4.000000	45.000000	0.000000
3581.939666	0.186834	0.585842	0.052875	79.271103	-56.405060	44.261444	2.600436	0.000000	-4.270566	0.000000	0.000000	0.000000	1.770484	-0.393815	-1.448321	0.000000	0.000000	4.000000	45.000000	0.000000
3581.942999	0.192037	0.584441	0.048419	79.271103	-56.405060	44.261444	2.600436	0.000000	-4.270566	0.000000	0.000000	0.000000	1.560995	-0.420075	-1.336755	0.000000	0.000000	4.000000	45.000000	0.000000
3581.946333	0.192037	0.584441	0.048419	79.271103	-56.405060	44.261444	2.600436	0.000000	-4.270566	0.000000	0.000000	0.000000	1.560995	-0.420075	-1.336755	0.000000	0.000000	4.000000	45.000000	0.000000
3581.949666	0.192037	0.584441	0.048419	78.669647	-53.806679	47.385780	2.327922	0.000000	-4.425017	0.000000	0.000000	0.000000	1.560995	-0.420075	-1.336755	0.000000	0.000000	4.000000	45.000000	0.000000
3581.952999	0.196478	0.583052	0.044410	78.669647	-53.806679	47.385780	2.327922	0.000000	-4.425017	0.000000	0.000000	0.000000	1.332119	-0.416717	-1.202881	0.000000	0.000000	4.000000	45.000000	0.000000
3581.956333	0.196478	0.583052	0.044410	78.669647	-53.806679	47.385780	2.327922	0.000000	-4.425017	0.000000	0.000000	0.000000	1.332119	-0.416717	-1.202881	0.000000	0.000000	4.000000	45.000000	0.000000
3581.959666	0.196478	0.583052	0.044410	78.259766	-51.433178	49.963654	2.090688	0.000000	-4.541919	0.000000	0.000000	0.000000	1.332119	-0.416717	-1.202881	0.000000	0.000000	4.000000	45.000000	0.000000
3581.962999	0.200069	0.581696	0.040795	78.259766	-51.433178	49.963654	2.090688	0.000000	-4.541919	0.000000	0.000000	0.000000	1.077374	-0.406888	-1.084275	0.000000	0.000000	4.000000	45.000000	0.000000
3581.966333	0.200069	0.581696	0.040795	78.259766	-51.433178	49.963654	2.090688	0.000000	-4.541919	0.000000	0.000000	0.000000	1.077374	-0.406888	-1.084275	0.000000	0.000000	4.000000	45.000000	0.000000
3581.969666	0.200069	0.581696	0.040795	78.332298	-49.138653	52.804482	1.887537	0.000000	-4.630033	0.000000	0.000000	0.000000	1.077374	-0.406888	-1.084275	0.000000	0.000000	4.000000	45.000000	0.000000
3581.972999	0.202789	0.580424	0.037422	78.332298	-49.138653	52.804482	1.887537	0.000000	-4.630033	0.000000	0.000000	0.000000	0.815897	-0.381699	-1.011893	0.000000	0.000000	4.000000	45.000000	0.000000
3581.976333	0.202789	0.580424	0.037422	78.332298	-49.138653	52.804482	1.887537	0.000000	-4.630033	0.000000	0.000000	0.000000	0.815897	-0.381699	-1.011893	0.000000	0.000000	4.000000	45.000000	0.000000
3581.979666	0.202789	0.580424	0.037422	78.839233	-46.761375	55.994637	1.710520	0.000000	-4.698310	0.000000	0.000000	0.000000	0.815897	-0.381699	-1.011893	0.000000	0.000000	4.000000	45.000000	0.000000
3581.982999	0.204872	0.579199	0.034044	78.839233	-46.761375	55.994637	1.710520	0.000000	-4.698310	0.000000	0.000000	0.000000	0.624884	-0.367477	-1.013446	0.000000	0.000000	4.000000	45.000000	0.000000
3581.986333	0.204872	0.579199	0.034044	78.839233	-46.761375	55.994637	1.710520	0.000000	-4.698310	0.000000	0.000000	0.000000	0.624884	-0.367477	-1.013446	0.000000	0.000000	4.000000	45.000000	0.000000
3581.989666	0.204872	0.579199	0.034044	79.689003	-44.037945	59.286930	1.543829	0.000000	-4.755691	0.000000	0.000000	0.000000	0.624884	-0.367477	-1.013446	0.000000	0.000000	4.000000	45.000000	0.000000
3581.992999	0.206281	0.577991	0.030694	79.689003	-44.037945	59.286930	1.543829	0.000000	-4.755691	0.000000	0.000000	0.000000	0.422673	-0.362179	-1.005081	0.000000	0.000000	4.000000	45.000000	0.000000
3581.996333	0.206281	0.577991	0.030694	79.689003	-44.037945	59.286930	1.543829	0.000000	-4.755691	0.000000	0.000000	0.000000	0.422673	-0.362179	-1.005081	0.000000	0.000000	4.000000	45.000000	0.000000
3581.999666	0.206281	0.577991	0.030694	80.782242	-40.597336	63.553974	1.387311	0.000000	-4.803683	0.000000	0.000000	0.000000	0.422673	-0.362179	-1.005081	0.000000	0.000000	4.000000	45.000000	0.000000
3582.002999	0.206898	0.576735	0.027402	80.782242	-40.597336	63.553974	1.387311	0.000000	-4.803683	0.000000	0.000000	0.000000	0.185267	-0.376969	-0.987716	0.000000	0.000000	4.000000	45.000000	0.000000
3582.006333	0.206898	0.576735	0.027402	80.782242	-40.597336	63.553974	1.387311	0.000000	-4.803683	0.000000	0.000000	0.000000	0.185267	-0.376969	-0.987716	0.000000	0.000000	4.000000	45.000000	0.000000
3582.009666	0.206898	0.576735	0.027402	81.932915	-35.003464	70.229439	1.241529	0.000000	-4.843409	0.000000	0.000000	0.000000	0.185267	-0.376969	-0.987716	0.000000	0.000000	4.000000	45.000000	0.000000
3582.012999	0.206882	0.575446	0.024259	81.932915	-35.003464	70.229439	1.241529	0.000000	-4.843409	0.000000	0.000000	0.000000	-0.004886	-0.386602	-0.942710	0.000000	0.000000	4.000000	45.000000	0.000000
3582.016333	0.206882	0.575446	0.024259	81.932915	-35.003464	70.229439	1.241529	0.000000	-4.843409	0.000000	0.000000	0.000000	-0.004886	-0.386602	-0.942710	0.000000	0.000000	4.000000	45.000000	0.000000
3582.019666	0.206882	0.575446	0.024259	82.791542	-25.020136	81.426941	1.106714	0.000000	-4.875980	0.000000	0.000000	0.000000	-0.004886	-0.386602	-0.942710	0.000000	0.000000	4.000000	45.000000	0.000000
3582.022999	0.206307	0.574313	0.021419	82.791542	-25.020136	81.426941	1.106714	0.000000	-4.875980	0.000000	0.000000	0.000000	-0.172311	-0.340107	-0.852211	0.000000	0.000000	4.000000	45.000000	0.000000
3582.026333	0.206307	0.574313	0.021419	82.791542	-25.020136	81.426941	1.106714	0.000000	-4.875980	0.000000	0.000000	0.000000	-0.172311	-0.340107	-0.852211	0.000000	0.000000	4.000000	45.000000	0.000000
3582.029666	0.206307	0.574313	0.021419	82.999542	-10.978505	96.761162	0.987542	0.000000	-4.901506	0.000000	0.000000	0.000000	-0.172311	-0.340107	-0.852211	0.000000	0.000000	4.000000	45.000000	0.000000
3582.032999	0.205125	0.573378	0.018985	82.999542	-10.978505	96.761162	0.987542	0.000000	-4.901506	0.000000	0.000000	0.000000	-0.354888	-0.280392	-0.730044	0.000000	0.000000	4.000000	45.000000	0.000000
3582.036333	0.205125	0.573378	0.018985	82.999542	-10.978505	96.761162	0.987542	0.000000	-4.901506	0.000000	0.000000	0.000000	-0.354888	-0.280392	-0.730044	0.000000	0.000000	4.000000	45.000000	0.000000
3582.039666	0.205125	0.573378	0.018985	82.483673	3.073339	112.168648	0.888605	0.000000	-4.920405	0.000000	0.000000	0.000000	-0.354888	-0.280392	-0.730044	0.000000	0.000000	4.000000	45.000000	0.000000
3582.042999	0.203409	0.572716	0.016796	82.483673	3.073339	112.168648	0.888605	0.000000	-4.920405	0.000000	0.000000	0.000000	-0.514801	-0.198480	-0.656646	0.000000	0.000000	4.000000	45.000000	0.000000
3582.046333	0.203409	0.572716	0.016796	82.483673	3.073339	112.168648	0.888605	0.000000	-4.920405	0.000000	0.000000	0.000000	-0.514801	-0.198480	-0.656646	0.000000	0.000000	4.000000	45.000000	0.000000
3582.049666	0.203409	0.572716	0.016796	81.492546	13.878846	124.384727	0.801625	0.000000	-4.935322	0.000000	0.000000	0.000000	-0.514801	-0.198480	-0.656646	0.000000	0.000000	4.000000	45.000000	0.000000
3582.052999	0.201103	0.572296	0.014882	81.492546	13.878846	124.384727	0.801625	0.000000	-4.935322	0.000000	0.000000	0.000000	-0.691718	-0.126156	-0.574212	0.000000	0.000000	4.000000	45.000000	0.000000
3582.056333	0.201103	0.572296	0.014882	81.492546	13.878846	124.384727	0.801625	0.000000	-4.935322	0.000000	0.000000	0.000000	-0.691718	-0.126156	-0.574212	0.000000	0.000000	4.000000	45.000000	0.000000
3582.059666	0.201103	0.572296	0.014882	80.258980	21.539957	133.559204	0.728147	0.000000	-4.946696	0.000000	0.000000	0.000000	-0.691718	-0.126156	-0.574212	0.000000	0.000000	4.000000	45.000000	0.000000
3582.062999	0.198140	0.572048	0.013306	80.258980	21.539957	133.559204	0.728147	0.000000	-4.946696	0.000000	0.000000	0.000000	-0.888976	-0.074362	-0.472924	0.000000	0.000000	4.000000	45.000000	0.000000
3582.066333	0.198140	0.572048	0.013306	80.258980	21.539957	133.559204	0.728147	0.000000	-4.946696	0.000000	0.000000	0.000000	-0.888976	-0.074362	-0.472924	0.000000	0.000000	4.000000	45.000000	0.000000
3582.069666	0.198140	0.572048	0.013306	78.900230	27.298882	141.033356	0.665289	0.000000	-4.906978	0.000000	0.000000	0.000000	-0.888976	-0.074362	-0.472924	0.000000	0.000000	4.000000	45.000000	0.000000
3582.072999	0.194636	0.571869	0.011943	78.900230	27.298882	141.033356	0.665289	0.000000	-4.906978	0.000000	0.000000	0.000000	-1.051165	-0.053570	-0.408793	0.000000	0.000000	4.000000	45.000000	0.000000
3582.076333	0.194636	0.571869	0.011943	78.900230	27.298882	141.033356	0.665289	0.000000	-4.906978	0.000000	0.000000	0.000000	-1.051165	-0.053570	-0.408793	0.000000	0.000000	4.000000	45.000000	0.000000
3582.079666	0.194636	0.571869	0.011943	77.597519	32.178349	147.903122	0.597157	0.000000	-4.731783	0.000000	0.000000	0.000000	-1.051165	-0.053570	-0.408793	0.000000	0.000000	4.000000	45.000000	0.000000
3582.082999	0.190856	0.571768	0.010720	77.597519	32.178349	147.903122	0.597157	0.000000	-4.731783	0.000000	0.000000	0.000000	-1.133961	-0.030375	-0.367011	0.000000	0.000000	4.000000	45.000000	0.000000
3582.086333	0.190856	0.571768	0.010720	77.597519	32.178349	147.903122	0.597157	0.000000	-4.731783	0.000000	0.000000	0.000000	-1.133961	-0.030375	-0.367011	0.000000	0.000000	4.000000	45.000000	0.000000
3582.089666	0.190856	0.571768	0.010720	77.000809	37.427589	155.044083	0.535989	0.000000	-4.542789	0.000000	0.000000	0.000000	-1.133961	-0.030375	-0.367011	0.000000	0.000000	4.000000	45.000000	0.000000
3582.092999	0.186822	0.571643	0.009486	77.000809	37.427589	155.044083	0.535989	0.000000	-4.542789	0.000000	0.000000	0.000000	-1.210125	-0.037604	-0.370055	0.000000	0.000000	4.000000	45.000000	0.000000
3582.096333	0.186822	0.571643	0.009486	77.000809	37.427589	155.044083	0.535989	0.000000	-4.542789	0.000000	0.000000	0.000000	-1.210125	-0.037604	-0.370055	0.000000	0.000000	4.000000	45.000000	0.000000
3582.099666	0.186822	0.571643	0.009486	76.769173	43.168583	161.636307	0.474313	0.000000	-4.341102	0.000000	0.000000	0.000000	-1.210125	-0.037604	-0.370055	0.000000	0.000000	4.000000	45.000000	0.000000
3582.102999	0.182552	0.571657	0.008531	76.769173	43.168583	161.636307	0.474313	0.000000	-4.341102	0.000000	0.000000	0.000000	-1.281026	0.004450	-0.286505	0.000000	0.000000	4.000000	45.000000	0.000000
3582.106333	0.182552	0.571657	0.008531	76.769173	43.168583	161.636307	0.474313	0.000000	-4.341102	0.000000	0.000000	0.000000	-1.281026	0.004450	-0.286505	0.000000	0.000000	4.000000	45.000000	0.000000
3582.109666	0.182552	0.571657	0.008531	76.422508	48.336231	166.919922	0.426562	0.000000	-4.127597	0.000000	0.000000	0.000000	-1.281026	0.004450	-0.286505	0.000000	0.000000	4.000000	45.000000	0.000000
3582.112999	0.178070	0.571786	0.007982	76.422508	48.336231	166.919922	0.426562	0.000000	-4.127597	0.000000	0.000000	0.000000	-1.344542	0.038468	-0.164804	0.000000	0.000000	4.000000	45.000000	0.000000
3582.116333	0.178070	0.571786	0.007982	76.422508	48.336231	166.919922	0.426562	0.000000	-4.127597	0.000000	0.000000	0.000000	-1.344542	0.038468	-0.164804	0.000000	0.000000	4.000000	45.000000	0.000000
3582.119666	0.178070	0.571786	0.007982	76.053749	52.440033	170.761581	0.399095	0.000000	-3.903507	0.000000	0.000000	0.000000	-1.344542	0.038468	-0.164804	0.000000	0.000000	4.000000	45.000000	0.000000
3582.122999	0.173343	0.572010	0.007757	76.053749	52.440033	170.761581	0.399095	0.000000	-3.903507	0.000000	0.000000	0.000000	-1.418078	0.067205	-0.067501	0.000000	0.000000	4.000000	45.000000	0.000000
3582.126333	0.173343	0.572010	0.007757	76.053749	52.440033	170.761581	0.399095	0.000000	-3.903507	0.000000	0.000000	0.000000	-1.418078	0.067205	-0.067501	0.000000	0.000000	4.000000	45.000000	0.000000
3582.129666	0.173343	0.572010	0.007757	75.768600	55.549736	173.616913	0.387844	0.000000	-3.667161	0.000000	0.000000	0.000000	-1.418078	0.067205	-0.067501	0.000000	0.000000	4.000000	45.000000	0.000000
3582.132999	0.168363	0.572284	0.007771	75.768600	55.549736	173.616913	0.387844	0.000000	-3.667161	0.000000	0.000000	0.000000	-1.494061	0.082404	0.004175	0.000000	0.000000	4.000000	45.000000	0.000000
3582.136333	0.168363	0.572284	0.007771	75.768600	55.549736	173.616913	0.387844	0.000000	-3.667161	0.000000	0.000000	0.000000	-1.494061	0.082404	0.004175	0.000000	0.000000	4.000000	45.000000	0.000000
3582.139666	0.168363	0.572284	0.007771	75.619087	57.969543	175.908264	0.388540	0.000000	-3.418150	0.000000	0.000000	0.000000	-1.494061	0.082404	0.004175	0.000000	0.000000	4.000000	45.000000	0.000000
3582.142999	0.163114	0.572574	0.007983	75.619087	57.969543	175.908264	0.388540	0.000000	-3.418150	0.000000	0.000000	0.000000	-1.574629	0.086908	0.063749	0.000000	0.000000	4.000000	45.000000	0.000000
3582.146333	0.163114	0.572574	0.007983	75.619087	57.969543	175.908264	0.388540	0.000000	-3.418150	0.000000	0.000000	0.000000	-1.574629	0.086908	0.063749	0.000000	0.000000	4.000000	45.000000	0.000000
3582.149666	0.163114	0.572574	0.007983	75.531372	60.013210	177.787964	0.399165	0.000000	-3.155713	0.000000	0.000000	0.000000	-1.574629	0.086908	0.063749	0.000000	0.000000	4.000000	45.000000	0.000000
3582.152999	0.157621	0.572898	0.008394	75.531372	60.013210	177.787964	0.399165	0.000000	-3.155713	0.000000	0.000000	0.000000	-1.648057	0.097106	0.123228	0.000000	0.000000	4.000000	45.000000	0.000000
3582.156333	0.157621	0.572898	0.008394	75.531372	60.013210	177.787964	0.399165	0.000000	-3.155713	0.000000	0.000000	0.000000	-1.648057	0.097106	0.123228	0.000000	0.000000	4.000000	45.000000	0.000000
3582.159666	0.157621	0.572898	0.008394	75.461555	61.876488	179.199509	0.419703	0.000000	-2.881036	0.000000	0.000000	0.000000	-1.648057	0.097106	0.123228	0.000000	0.000000	4.000000	45.000000	0.000000
3582.162999	0.152053	0.573283	0.008931	75.461555	61.876488	179.199509	0.419703	0.000000	-2.881036	0.000000	0.000000	0.000000	-1.670412	0.115568	0.161005	0.000000	0.000000	4.000000	45.000000	0.000000
3582.166333	0.152053	0.573283	0.008931	75.461555	61.876488	179.199509	0.419703	0.000000	-2.881036	0.000000	0.000000	0.000000	-1.670412	0.115568	0.161005	0.000000	0.000000	4.000000	45.000000	0.000000
3582.169666	0.152053	0.573283	0.008931	75.381599	63.803585	-179.414490	0.446537	0.000000	-2.602634	0.000000	0.000000	0.000000	-1.670412	0.115568	0.161005	0.000000	0.000000	4.000000	45.000000	0.000000
3582.172999	0.146480	0.573669	0.009672	75.381599	63.803585	-179.414490	0.446537	0.000000	-2.602634	0.000000	0.000000	0.000000	-1.671816	0.115925	0.222516	0.000000	0.000000	4.000000	45.000000	0.000000
3582.176333	0.146480	0.573669	0.009672	75.381599	63.803585	-179.414490	0.446537	0.000000	-2.602634	0.000000	0.000000	0.000000	-1.671816	0.115925	0.222516	0.000000	0.000000	4.000000	45.000000	0.000000
3582.179666	0.146480	0.573669	0.009672	75.331635	65.898026	-177.972778	0.483623	0.000000	-2.323998	0.000000	0.000000	0.000000	-1.671816	0.115925	0.222516	0.000000	0.000000	4.000000	45.000000	0.000000
3582.182999	0.140911	0.574021	0.010512	75.331635	65.898026	-177.972778	0.483623	0.000000	-2.323998	0.000000	0.000000	0.000000	-1.670727	0.105395	0.251795	0.000000	0.000000	4.000000	45.000000	0.000000
3582.186333	0.140911	0.574021	0.010512	75.331635	65.898026	-177.972778	0.483623	0.000000	-2.323998	0.000000	0.000000	0.000000	-1.670727	0.105395	0.251795	0.000000	0.000000	4.000000	45.000000	0.000000
3582.189666	0.140911	0.574021	0.010512	75.335571	68.257507	-176.380783	0.525589	0.000000	-2.045544	0.000000	0.000000	0.000000	-1.670727	0.105395	0.251795	0.000000	0.000000	4.000000	45.000000	0.000000
3582.192999	0.135441	0.574348	0.011462	75.335571	68.257507	-176.380783	0.525589	0.000000	-2.045544	0.000000	0.000000	0.000000	-1.640906	0.098073	0.285181	0.000000	0.000000	4.000000	45.000000	0.000000
3582.196333	0.135441	0.574348	0.011462	75.335571	68.257507	-176.380783	0.525589	0.000000	-2.045544	0.000000	0.000000	0.000000	-1.640906	0.098073	0.285181	0.000000	0.000000	4.000000	45.000000	0.000000
3582.199666	0.135441	0.574348	0.011462	75.389442	70.731544	-174.737671	0.573119	0.000000	-1.772060	0.000000	0.000000	0.000000	-1.640906	0.098073	0.285181	0.000000	0.000000	4.000000	45.000000	0.000000
3582.202999	0.130110	0.574651	0.012516	75.389442	70.731544	-174.737671	0.573119	0.000000	-1.772060	0.000000	0.000000	0.000000	-1.599314	0.090961	0.315988	0.000000	0.000000	4.000000	45.000000	0.000000
3582.206333	0.130110	0.574651	0.012516	75.389442	70.731544	-174.737671	0.573119	0.000000	-1.772060	0.000000	0.000000	0.000000	-1.599314	0.090961	0.315988	0.000000	0.000000	4.000000	45.000000	0.000000
3582.209666	0.130110	0.574651	0.012516	75.529396	73.055756	-173.304001	0.625784	0.000000	-1.505508	0.000000	0.000000	0.000000	-1.599314	0.090961	0.315988	0.000000	0.000000	4.000000	45.000000	0.000000
3582.212999	0.124959	0.575002	0.013669	75.529396	73.055756	-173.304001	0.625784	0.000000	-1.505508	0.000000	0.000000	0.000000	-1.545490	0.105504	0.345959	0.000000	0.000000	4.000000	45.000000	0.000000
3582.216333	0.124959	0.575002	0.013669	75.529396	73.055756	-173.304001	0.625784	0.000000	-1.505508	0.000000	0.000000	0.000000	-1.545490	0.105504	0.345959	0.000000	0.000000	4.000000	45.000000	0.000000
3582.219666	0.124959	0.575002	0.013669	75.757545	75.211533	-172.295410	0.683444	0.000000	-1.247926	0.000000	0.000000	0.000000	-1.545490	0.105504	0.345959	0.000000	0.000000	4.000000	45.000000	0.000000
3582.222999	0.120054	0.575323	0.014930	75.757545	75.211533	-172.295410	0.683444	0.000000	-1.247926	0.000000	0.000000	0.000000	-1.471496	0.096244	0.378235	0.000000	0.000000	4.000000	45.000000	0.000000
3582.226333	0.120054	0.575323	0.014930	75.757545	75.211533	-172.295410	0.683444	0.000000	-1.247926	0.000000	0.000000	0.000000	-1.471496	0.096244	0.378235	0.000000	0.000000	4.000000	45.000000	0.000000
3582.229666	0.120054	0.575323	0.014930	75.997589	77.293945	-171.369202	0.746483	0.000000	-1.002677	0.000000	0.000000	0.000000	-1.471496	0.096244	0.378235	0.000000	0.000000	4.000000	45.000000	0.000000
3582.232999	0.115518	0.575649	0.016244	75.997589	77.293945	-171.369202	0.746483	0.000000	-1.002677	0.000000	0.000000	0.000000	-1.360541	0.097601	0.394282	0.000000	0.000000	4.000000	45.000000	0.000000
3582.236333	0.115518	0.575649	0.016244	75.997589	77.293945	-171.369202	0.746483	0.000000	-1.002677	0.000000	0.000000	0.000000	-1.360541	0.097601	0.394282	0.000000	0.000000	4.000000	45.000000	0.000000
3582.239666	0.115518	0.575649	0.016244	76.300728	79.306480	-170.389664	0.812197	0.000000	-0.775920	0.000000	0.000000	0.000000	-1.360541	0.097601	0.394282	0.000000	0.000000	4.000000	45.000000	0.000000
3582.242999	0.111293	0.575951	0.017577	76.300728	79.306480	-170.389664	0.812197	0.000000	-0.775920	0.000000	0.000000	0.000000	-1.267716	0.090587	0.399904	0.000000	0.000000	4.000000	45.000000	0.000000
3582.246333	0.111293	0.575951	0.017577	76.300728	79.306480	-170.389664	0.812197	0.000000	-0.775920	0.000000	0.000000	0.000000	-1.267716	0.090587	0.399904	0.000000	0.000000	4.000000	45.000000	0.000000
3582.249666	0.111293	0.575951	0.017577	76.708138	81.320412	-169.228210	0.878847	0.000000	-0.564635	0.000000	0.000000	0.000000	-1.267716	0.090587	0.399904	0.000000	0.000000	4.000000	45.000000	0.000000
3582.252999	0.107349	0.576211	0.018926	76.708138	81.320412	-169.228210	0.878847	0.000000	-0.564635	0.000000	0.000000	0.000000	-1.183030	0.078076	0.404611	0.000000	0.000000	4.000000	45.000000	0.000000
3582.256333	0.107349	0.576211	0.018926	76.708138	81.320412	-169.228210	0.878847	0.000000	-0.564635	0.000000	0.000000	0.000000	-1.183030	0.078076	0.404611	0.000000	0.000000	4.000000	45.000000	0.000000
3582.259666	0.107349	0.576211	0.018926	77.170326	83.419792	-167.842041	0.946283	0.000000	-0.367463	0.000000	0.000000	0.000000	-1.183030	0.078076	0.404611	0.000000	0.000000	4.000000	45.000000	0.000000
3582.262999	0.103781	0.576474	0.020288	77.170326	83.419792	-167.842041	0.946283	0.000000	-0.367463	0.000000	0.000000	0.000000	-1.070575	0.079052	0.408647	0.000000	0.000000	4.000000	45.000000	0.000000
3582.266333	0.103781	0.576474	0.020288	77.170326	83.419792	-167.842041	0.946283	0.000000	-0.367463	0.000000	0.000000	0.000000	-1.070575	0.079052	0.408647	0.000000	0.000000	4.000000	45.000000	0.000000
3582.269666	0.103781	0.576474	0.020288	77.642632	85.955887	-165.669388	1.014390	0.000000	-0.189034	0.000000	0.000000	0.000000	-1.070575	0.079052	0.408647	0.000000	0.000000	4.000000	45.000000	0.000000
3582.272999	0.100655	0.576586	0.021543	77.642632	85.955887	-165.669388	1.014390	0.000000	-0.189034	0.000000	0.000000	0.000000	-0.937668	0.033507	0.376493	0.000000	0.000000	4.000000	45.000000	0.000000
3582.276333	0.100655	0.576586	0.021543	77.642632	85.955887	-165.669388	1.014390	0.000000	-0.189034	0.000000	0.000000	0.000000	-0.937668	0.033507	0.376493	0.000000	0.000000	4.000000	45.000000	0.000000
3582.279666	0.100655	0.576586	0.021543	78.153542	89.096382	-162.752853	1.077139	0.000000	-0.032756	0.000000	0.000000	0.000000	-0.937668	0.033507	0.376493	0.000000	0.000000	4.000000	45.000000	0.000000
3582.282999	0.098012	0.576619	0.022761	78.153542	89.096382	-162.752853	1.077139	0.000000	-0.032756	0.000000	0.000000	0.000000	-0.792822	0.009830	0.365606	0.000000	0.000000	4.000000	45.000000	0.000000
3582.286333	0.098012	0.576619	0.022761	78.153542	89.096382	-162.752853	1.077139	0.000000	-0.032756	0.000000	0.000000	0.000000	-0.792822	0.009830	0.365606	0.000000	0.000000	4.000000	45.000000	0.000000
3582.289666	0.098012	0.576619	0.022761	78.704582	92.939484	-159.240997	1.138073	0.000000	0.099381	0.000000	0.000000	0.000000	-0.792822	0.009830	0.365606	0.000000	0.000000	4.000000	45.000000	0.000000
3582.292999	0.095624	0.576626	0.023985	78.704582	92.939484	-159.240997	1.138073	0.000000	0.099381	0.000000	0.000000	0.000000	-0.716569	0.002083	0.366927	0.000000	0.000000	4.000000	45.000000	0.000000
3582.296333	0.095624	0.576626	0.023985	78.704582	92.939484	-159.240997	1.138073	0.000000	0.099381	0.000000	0.000000	0.000000	-0.716569	0.002083	0.366927	0.000000	0.000000	4.000000	45.000000	0.000000
3582.299666	0.095624	0.576626	0.023985	79.298439	97.602913	-155.015884	1.199228	0.000000	0.218809	0.000000	0.000000	0.000000	-0.716569	0.002083	0.366927	0.000000	0.000000	4.000000	45.000000	0.000000
3582.302999	0.093412	0.576680	0.025300	79.298439	97.602913	-155.015884	1.199228	0.000000	0.218809	0.000000	0.000000	0.000000	-0.663671	0.016268	0.394688	0.000000	0.000000	4.000000	45.000000	0.000000
3582.306333	0.093412	0.576680	0.025300	79.298439	97.602913	-155.015884	1.199228	0.000000	0.218809	0.000000	0.000000	0.000000	-0.663671	0.016268	0.394688	0.000000	0.000000	4.000000	45.000000	0.000000
3582.309666	0.093412	0.576680	0.025300	79.885262	103.105003	-149.997452	1.265009	0.000000	0.329421	0.000000	0.000000	0.000000	-0.663671	0.016268	0.394688	0.000000	0.000000	4.000000	45.000000	0.000000
3582.312999	0.091063	0.576807	0.026698	79.885262	103.105003	-149.997452	1.265009	0.000000	0.329421	0.000000	0.000000	0.000000	-0.704477	0.038082	0.419250	0.000000	0.000000	4.000000	45.000000	0.000000
3582.316333	0.091063	0.576807	0.026698	79.885262	103.105003	-149.997452	1.265009	0.000000	0.329421	0.000000	0.000000	0.000000	-0.704477	0.038082	0.419250	0.000000	0.000000	4.000000	45.000000	0.000000
3582.319666	0.091063	0.576807	0.026698	80.354843	109.627945	-143.955002	1.334884	0.000000	0.446834	0.000000	0.000000	0.000000	-0.704477	0.038082	0.419250	0.000000	0.000000	4.000000	45.000000	0.000000
3582.322999	0.088859	0.576870	0.028027	80.354843	109.627945	-143.955002	1.334884	0.000000	0.446834	0.000000	0.000000	0.000000	-0.661232	0.018818	0.398726	0.000000	0.000000	4.000000	45.000000	0.000000
3582.326333	0.088859	0.576870	0.028027	80.354843	109.627945	-143.955002	1.334884	0.000000	0.446834	0.000000	0.000000	0.000000	-0.661232	0.018818	0.398726	0.000000	0.000000	4.000000	45.000000	0.000000
3582.329666	0.088859	0.576870	0.028027	80.537285	116.769463	-137.201202	1.401339	0.000000	0.557039	0.000000	0.000000	0.000000	-0.661232	0.018818	0.398726	0.000000	0.000000	4.000000	45.000000	0.000000
3582.332999	0.087078	0.576868	0.029240	80.537285	116.769463	-137.201202	1.401339	0.000000	0.557039	0.000000	0.000000	0.000000	-0.534318	-0.000506	0.363990	0.000000	0.000000	4.000000	45.000000	0.000000
3582.336333	0.087078	0.576868	0.029240	80.537285	116.769463	-137.201202	1.401339	0.000000	0.557039	0.000000	0.000000	0.000000	-0.534318	-0.000506	0.363990	0.000000	0.000000	4.000000	45.000000	0.000000
3582.339666	0.087078	0.576868	0.029240	80.336472	123.523315	-130.648590	1.462004	0.000000	0.646092	0.000000	0.000000	0.000000	-0.534318	-0.000506	0.363990	0.000000	0.000000	4.000000	45.000000	0.000000
3582.342999	0.085632	0.576774	0.030365	80.336472	123.523315	-130.648590	1.462004	0.000000	0.646092	0.000000	0.000000	0.000000	-0.433738	-0.028057	0.337501	0.000000	0.000000	4.000000	45.000000	0.000000
3582.346333	0.085632	0.576774	0.030365	80.336472	123.523315	-130.648590	1.462004	0.000000	0.646092	0.000000	0.000000	0.000000	-0.433738	-0.028057	0.337501	0.000000	0.000000	4.000000	45.000000	0.000000
3582.349666	0.085632	0.576774	0.030365	79.870026	129.432816	-124.817024	1.518254	0.000000	0.718382	0.000000	0.000000	0.000000	-0.433738	-0.028057	0.337501	0.000000	0.000000	4.000000	45.000000	0.000000
3582.352999	0.084436	0.576506	0.031311	79.870026	129.432816	-124.817024	1.518254	0.000000	0.718382	0.000000	0.000000	0.000000	-0.358761	-0.080641	0.283637	0.000000	0.000000	4.000000	45.000000	0.000000
3582.356333	0.084436	0.576506	0.031311	79.870026	129.432816	-124.817024	1.518254	0.000000	0.718382	0.000000	0.000000	0.000000	-0.358761	-0.080641	0.283637	0.000000	0.000000	4.000000	45.000000	0.000000
3582.359666	0.084436	0.576506	0.031311	79.320618	134.719055	-119.642853	1.565527	0.000000	0.778175	0.000000	0.000000	0.000000	-0.358761	-0.080641	0.283637	0.000000	0.000000	4.000000	45.000000	0.000000
3582.362999	0.083589	0.576180	0.032076	79.320618	134.719055	-119.642853	1.565527	0.000000	0.778175	0.000000	0.000000	0.000000	-0.254392	-0.097829	0.229789	0.000000	0.000000	4.000000	45.000000	0.000000
3582.366333	0.083589	0.576180	0.032076	79.320618	134.719055	-119.642853	1.565527	0.000000	0.778175	0.000000	0.000000	0.000000	-0.254392	-0.097829	0.229789	0.000000	0.000000	4.000000	45.000000	0.000000
3582.369666	0.083589	0.576180	0.032076	78.727890	139.538254	-114.985619	1.603825	0.000000	0.820574	0.000000	0.000000	0.000000	-0.254392	-0.097829	0.229789	0.000000	0.000000	4.000000	45.000000	0.000000
3582.372999	0.082976	0.575769	0.032691	78.727890	139.538254	-114.985619	1.603825	0.000000	0.820574	0.000000	0.000000	0.000000	-0.183861	-0.123102	0.184323	0.000000	0.000000	4.000000	45.000000	0.000000
3582.376333	0.082976	0.575769	0.032691	78.727890	139.538254	-114.985619	1.603825	0.000000	0.820574	0.000000	0.000000	0.000000	-0.183861	-0.123102	0.184323	0.000000	0.000000	4.000000	45.000000	0.000000
3582.379666	0.082976	0.575769	0.032691	78.072639	143.587677	-111.085915	1.634545	0.000000	0.851218	0.000000	0.000000	0.000000	-0.183861	-0.123102	0.184323	0.000000	0.000000	4.000000	45.000000	0.000000
3582.382999	0.082647	0.575348	0.033151	78.072639	143.587677	-111.085915	1.634545	0.000000	0.851218	0.000000	0.000000	0.000000	-0.098738	-0.126496	0.137927	0.000000	0.000000	4.000000	45.000000	0.000000
3582.386333	0.082647	0.575348	0.033151	78.072639	143.587677	-111.085915	1.634545	0.000000	0.851218	0.000000	0.000000	0.000000	-0.098738	-0.126496	0.137927	0.000000	0.000000	4.000000	45.000000	0.000000
3582.389666	0.082647	0.575348	0.033151	77.353706	146.754898	-108.036331	1.657533	0.000000	0.867674	0.000000	0.000000	0.000000	-0.098738	-0.126496	0.137927	0.000000	0.000000	4.000000	45.000000	0.000000
3582.392999	0.082702	0.574925	0.033480	77.353706	146.754898	-108.036331	1.657533	0.000000	0.867674	0.000000	0.000000	0.000000	0.016673	-0.126913	0.098928	0.000000	0.000000	4.000000	45.000000	0.000000
3582.396333	0.082702	0.574925	0.033480	77.353706	146.754898	-108.036331	1.657533	0.000000	0.867674	0.000000	0.000000	0.000000	0.016673	-0.126913	0.098928	0.000000	0.000000	4.000000	45.000000	0.000000
3582.399666	0.082702	0.574925	0.033480	76.615822	149.134064	-105.747551	1.674021	0.000000	0.864895	0.000000	0.000000	0.000000	0.016673	-0.126913	0.098928	0.000000	0.000000	4.000000	45.000000	0.000000
3582.402999	0.083075	0.574546	0.033702	76.615822	149.134064	-105.747551	1.674021	0.000000	0.864895	0.000000	0.000000	0.000000	0.111885	-0.113607	0.066564	0.000000	0.000000	4.000000	45.000000	0.000000
3582.406333	0.083075	0.574546	0.033702	76.615822	149.134064	-105.747551	1.674021	0.000000	0.864895	0.000000	0.000000	0.000000	0.111885	-0.113607	0.066564	0.000000	0.000000	4.000000	45.000000	0.000000
3582.409666	0.083075	0.574546	0.033702	76.029968	150.938370	-104.057312	1.685115	0.000000	0.846248	0.000000	0.000000	0.000000	0.111885	-0.113607	0.066564	0.000000	0.000000	4.000000	45.000000	0.000000
3582.412999	0.083610	0.574194	0.033890	76.029968	150.938370	-104.057312	1.685115	0.000000	0.846248	0.000000	0.000000	0.000000	0.160603	-0.105567	0.056169	0.000000	0.000000	4.000000	45.000000	0.000000
3582.416333	0.083610	0.574194	0.033890	76.029968	150.938370	-104.057312	1.685115	0.000000	0.846248	0.000000	0.000000	0.000000	0.160603	-0.105567	0.056169	0.000000	0.000000	4.000000	45.000000	0.000000
3582.419666	0.083610	0.574194	0.033890	75.931686	151.965088	-103.264885	1.694477	0.000000	0.819481	0.000000	0.000000	0.000000	0.160603	-0.105567	0.056169	0.000000	0.000000	4.000000	45.000000	0.000000
3582.422999	0.084926	0.573816	0.034142	75.931686	151.965088	-103.264885	1.694477	0.000000	0.819481	0.000000	0.000000	0.000000	0.394651	-0.113338	0.075720	0.000000	0.000000	4.000000	45.000000	0.000000
3582.426333	0.084926	0.573816	0.034142	75.931686	151.965088	-103.264885	1.694477	0.000000	0.819481	0.000000	0.000000	0.000000	0.394651	-0.113338	0.075720	0.000000	0.000000	4.000000	45.000000	0.000000
3582.429666	0.084926	0.573816	0.034142	76.160637	152.793594	-102.793861	1.707097	0.000000	0.753706	0.000000	0.000000	0.000000	0.394651	-0.113338	0.075720	0.000000	0.000000	4.000000	45.000000	0.000000
3582.432999	0.086682	0.573374	0.034285	76.160637	152.793594	-102.793861	1.707097	0.000000	0.753706	0.000000	0.000000	0.000000	0.526737	-0.132794	0.043002	0.000000	0.000000	4.000000	45.000000	0.000000
3582.436333	0.086682	0.573374	0.034285	76.160637	152.793594	-102.793861	1.707097	0.000000	0.753706	0.000000	0.000000	0.000000	0.526737	-0.132794	0.043002	0.000000	0.000000	4.000000	45.000000	0.000000
3582.439666	0.086682	0.573374	0.034285	76.537323	153.989243	-101.998047	1.714264	0.000000	0.665916	0.000000	0.000000	0.000000	0.526737	-0.132794	0.043002	0.000000	0.000000	4.000000	45.000000	0.000000
3582.442999	0.088501	0.573022	0.034497	76.537323	153.989243	-101.998047	1.714264	0.000000	0.665916	0.000000	0.000000	0.000000	0.545817	-0.105548	0.063535	0.000000	0.000000	4.000000	45.000000	0.000000
3582.446333	0.088501	0.573022	0.034497	76.537323	153.989243	-101.998047	1.714264	0.000000	0.665916	0.000000	0.000000	0.000000	0.545817	-0.105548	0.063535	0.000000	0.000000	4.000000	45.000000	0.000000
3582.449666	0.088501	0.573022	0.034497	77.072205	156.225983	-100.108269	1.724853	0.000000	0.574947	0.000000	0.000000	0.000000	0.545817	-0.105548	0.063535	0.000000	0.000000	4.000000	45.000000	0.000000
3582.452999	0.090677	0.572760	0.034529	77.072205	156.225983	-100.108269	1.724853	0.000000	0.574947	0.000000	0.000000	0.000000	0.652882	-0.078620	0.009560	0.000000	0.000000	4.000000	45.000000	0.000000
3582.456333	0.090677	0.572760	0.034529	77.072205	156.225983	-100.108269	1.724853	0.000000	0.574947	0.000000	0.000000	0.000000	0.652882	-0.078620	0.009560	0.000000	0.000000	4.000000	45.000000	0.000000
3582.459666	0.090677	0.572760	0.034529	77.690216	159.560730	-97.187035	1.726447	0.000000	0.466133	0.000000	0.000000	0.000000	0.652882	-0.078620	0.009560	0.000000	0.000000	4.000000	45.000000	0.000000
3582.462999	0.093256	0.572588	0.034497	77.690216	159.560730	-97.187035	1.726447	0.000000	0.466133	0.000000	0.000000	0.000000	0.773669	-0.051375	-0.009624	0.000000	0.000000	4.000000	45.000000	0.000000
3582.466333	0.093256	0.572588	0.034497	77.690216	159.560730	-97.187035	1.726447	0.000000	0.466133	0.000000	0.000000	0.000000	0.773669	-0.051375	-0.009624	0.000000	0.000000	4.000000	45.000000	0.000000
3582.469666	0.093256	0.572588	0.034497	78.325058	163.763870	-93.129250	1.724842	0.000000	0.337188	0.000000	0.000000	0.000000	0.773669	-0.051375	-0.009624	0.000000	0.000000	4.000000	45.000000	0.000000
3582.472999	0.096003	0.572462	0.034430	78.325058	163.763870	-93.129250	1.724842	0.000000	0.337188	0.000000	0.000000	0.000000	0.823885	-0.037831	-0.020148	0.000000	0.000000	4.000000	45.000000	0.000000
3582.476333	0.096003	0.572462	0.034430	78.325058	163.763870	-93.129250	1.724842	0.000000	0.337188	0.000000	0.000000	0.000000	0.823885	-0.037831	-0.020148	0.000000	0.000000	4.000000	45.000000	0.000000
3582.479666	0.096003	0.572462	0.034430	78.926376	168.590256	-88.004997	1.721484	0.000000	0.199874	0.000000	0.000000	0.000000	0.823885	-0.037831	-0.020148	0.000000	0.000000	4.000000	45.000000	0.000000
3582.482999	0.099157	0.572345	0.034436	78.926376	168.590256	-88.004997	1.721484	0.000000	0.199874	0.000000	0.000000	0.000000	0.946392	-0.035059	0.001855	0.000000	0.000000	4.000000	45.000000	0.000000
3582.486333	0.099157	0.572345	0.034436	78.926376	168.590256	-88.004997	1.721484	0.000000	0.199874	0.000000	0.000000	0.000000	0.946392	-0.035059	0.001855	0.000000	0.000000	4.000000	45.000000	0.000000
3582.489666	0.099157	0.572345	0.034436	79.451477	173.614380	-82.294884	1.721794	0.000000	0.042142	0.000000	0.000000	0.000000	0.946392	-0.035059	0.001855	0.000000	0.000000	4.000000	45.000000	0.000000
3582.492999	0.102714	0.572155	0.034464	79.451477	173.614380	-82.294884	1.721794	0.000000	0.042142	0.000000	0.000000	0.000000	1.067018	-0.057159	0.008336	0.000000	0.000000	4.000000	45.000000	0.000000
3582.496333	0.102714	0.572155	0.034464	79.451477	173.614380	-82.294884	1.721794	0.000000	0.042142	0.000000	0.000000	0.000000	1.067018	-0.057159	0.008336	0.000000	0.000000	4.000000	45.000000	0.000000
3582.499666	0.102714	0.572155	0.034464	79.867752	178.523117	-76.557785	1.723183	0.000000	-0.135694	0.000000	0.000000	0.000000	1.067018	-0.057159	0.008336	0.000000	0.000000	4.000000	45.000000	0.000000
3582.502999	0.106443	0.571963	0.034559	79.867752	178.523117	-76.557785	1.723183	0.000000	-0.135694	0.000000	0.000000	0.000000	1.118598	-0.057469	0.028612	0.000000	0.000000	4.000000	45.000000	0.000000
3582.506333	0.106443	0.571963	0.034559	79.867752	178.523117	-76.557785	1.723183	0.000000	-0.135694	0.000000	0.000000	0.000000	1.118598	-0.057469	0.028612	0.000000	0.000000	4.000000	45.000000	0.000000
3582.509666	0.106443	0.571963	0.034559	80.182381	-176.702103	-71.285568	1.727952	0.000000	-0.322127	0.000000	0.000000	0.000000	1.118598	-0.057469	0.028612	0.000000	0.000000	4.000000	45.000000	0.000000
3582.512999	0.110310	0.571743	0.034667	80.182381	-176.702103	-71.285568	1.727952	0.000000	-0.322127	0.000000	0.000000	0.000000	1.160164	-0.066172	0.032508	0.000000	0.000000	4.000000	45.000000	0.000000
3582.516333	0.110310	0.571743	0.034667	80.182381	-176.702103	-71.285568	1.727952	0.000000	-0.322127	0.000000	0.000000	0.000000	1.160164	-0.066172	0.032508	0.000000	0.000000	4.000000	45.000000	0.000000
3582.519666	0.110310	0.571743	0.034667	80.395958	-171.832626	-66.564079	1.733370	0.000000	-0.515487	0.000000	0.000000	0.000000	1.160164	-0.066172	0.032508	0.000000	0.000000	4.000000	45.000000	0.000000
3582.522999	0.114308	0.571484	0.034746	80.395958	-171.832626	-66.564079	1.733370	0.000000	-0.515487	0.000000	0.000000	0.000000	1.199401	-0.077685	0.023665	0.000000	0.000000	4.000000	45.000000	0.000000
3582.526333	0.114308	0.571484	0.034746	80.395958	-171.832626	-66.564079	1.733370	0.000000	-0.515487	0.000000	0.000000	0.000000	1.199401	-0.077685	0.023665	0.000000	0.000000	4.000000	45.000000	0.000000
3582.529666	0.114308	0.571484	0.034746	80.491920	-166.836411	-61.894753	1.737314	0.000000	-0.715388	0.000000	0.000000	0.000000	1.199401	-0.077685	0.023665	0.000000	0.000000	4.000000	45.000000	0.000000
3582.532999	0.118150	0.571223	0.034831	80.491920	-166.836411	-61.894753	1.737314	0.000000	-0.715388	0.000000	0.000000	0.000000	1.152619	-0.078249	0.025492	0.000000	0.000000	4.000000	45.000000	0.000000
3582.536333	0.118150	0.571223	0.034831	80.491920	-166.836411	-61.894753	1.737314	0.000000	-0.715388	0.000000	0.000000	0.000000	1.152619	-0.078249	0.025492	0.000000	0.000000	4.000000	45.000000	0.000000
3582.539666	0.118150	0.571223	0.034831	80.492210	-161.728836	-56.953411	1.741562	0.000000	-0.907491	0.000000	0.000000	0.000000	1.152619	-0.078249	0.025492	0.000000	0.000000	4.000000	45.000000	0.000000
3582.542999	0.121680	0.570961	0.034899	80.492210	-161.728836	-56.953411	1.741562	0.000000	-0.907491	0.000000	0.000000	0.000000	1.059126	-0.078681	0.020415	0.000000	0.000000	4.000000	45.000000	0.000000
3582.546333	0.121680	0.570961	0.034899	80.492210	-161.728836	-56.953411	1.741562	0.000000	-0.907491	0.000000	0.000000	0.000000	1.059126	-0.078681	0.020415	0.000000	0.000000	4.000000	45.000000	0.000000
3582.549666	0.121680	0.570961	0.034899	80.420700	-156.716965	-51.793030	1.744965	0.000000	-1.084012	0.000000	0.000000	0.000000	1.059126	-0.078681	0.020415	0.000000	0.000000	4.000000	45.000000	0.000000
3582.552999	0.124917	0.570679	0.034935	80.420700	-156.716965	-51.793030	1.744965	0.000000	-1.084012	0.000000	0.000000	0.000000	0.970935	-0.084542	0.010695	0.000000	0.000000	4.000000	45.000000	0.000000
3582.556333	0.124917	0.570679	0.034935	80.420700	-156.716965	-51.793030	1.744965	0.000000	-1.084012	0.000000	0.000000	0.000000	0.970935	-0.084542	0.010695	0.000000	0.000000	4.000000	45.000000	0.000000
3582.559666	0.124917	0.570679	0.034935	80.320885	-152.246323	-47.166065	1.746747	0.000000	-1.245834	0.000000	0.000000	0.000000	0.970935	-0.084542	0.010695	0.000000	0.000000	4.000000	45.000000	0.000000
3582.562999	0.127921	0.570313	0.034899	80.320885	-152.246323	-47.166065	1.746747	0.000000	-1.245834	0.000000	0.000000	0.000000	0.901185	-0.109661	-0.010756	0.000000	0.000000	4.000000	45.000000	0.000000
3582.566333	0.127921	0.570313	0.034899	80.320885	-152.246323	-47.166065	1.746747	0.000000	-1.245834	0.000000	0.000000	0.000000	0.901185	-0.109661	-0.010756	0.000000	0.000000	4.000000	45.000000	0.000000
3582.569666	0.127921	0.570313	0.034899	80.313446	-149.242203	-43.849461	1.744955	0.000000	-1.396032	0.000000	0.000000	0.000000	0.901185	-0.109661	-0.010756	0.000000	0.000000	4.000000	45.000000	0.000000
3582.572999	0.130667	0.569864	0.034802	80.313446	-149.242203	-43.849461	1.744955	0.000000	-1.396032	0.000000	0.000000	0.000000	0.823868	-0.134760	-0.029061	0.000000	0.000000	4.000000	45.000000	0.000000
3582.576333	0.130667	0.569864	0.034802	80.313446	-149.242203	-43.849461	1.744955	0.000000	-1.396032	0.000000	0.000000	0.000000	0.823868	-0.134760	-0.029061	0.000000	0.000000	4.000000	45.000000	0.000000
3582.579666	0.130667	0.569864	0.034802	80.500114	-147.997055	-42.398548	1.740111	0.000000	-1.533343	0.000000	0.000000	0.000000	0.823868	-0.134760	-0.029061	0.000000	0.000000	4.000000	45.000000	0.000000
3582.582999	0.133440	0.569322	0.034595	80.500114	-147.997055	-42.398548	1.740111	0.000000	-1.533343	0.000000	0.000000	0.000000	0.831927	-0.162622	-0.062185	0.000000	0.000000	4.000000	45.000000	0.000000
3582.586333	0.133440	0.569322	0.034595	80.500114	-147.997055	-42.398548	1.740111	0.000000	-1.533343	0.000000	0.000000	0.000000	0.831927	-0.162622	-0.062185	0.000000	0.000000	4.000000	45.000000	0.000000
3582.589666	0.133440	0.569322	0.034595	80.800720	-147.409744	-41.656960	1.729747	0.000000	-1.671998	0.000000	0.000000	0.000000	0.831927	-0.162622	-0.062185	0.000000	0.000000	4.000000	45.000000	0.000000
3582.592999	0.136251	0.568577	0.034233	80.800720	-147.409744	-41.656960	1.729747	0.000000	-1.671998	0.000000	0.000000	0.000000	0.843411	-0.223635	-0.108660	0.000000	0.000000	4.000000	45.000000	0.000000
3582.596333	0.136251	0.568577	0.034233	80.800720	-147.409744	-41.656960	1.729747	0.000000	-1.671998	0.000000	0.000000	0.000000	0.843411	-0.223635	-0.108660	0.000000	0.000000	4.000000	45.000000	0.000000
3582.599666	0.136251	0.568577	0.034233	81.142967	-146.578110	-40.629051	1.711637	0.000000	-1.812567	0.000000	0.000000	0.000000	0.843411	-0.223635	-0.108660	0.000000	0.000000	4.000000	45.000000	0.000000
3582.602999	0.138806	0.567637	0.033839	81.142967	-146.578110	-40.629051	1.711637	0.000000	-1.812567	0.000000	0.000000	0.000000	0.766547	-0.281902	-0.118270	0.000000	0.000000	4.000000	45.000000	0.000000
3582.606333	0.138806	0.567637	0.033839	81.142967	-146.578110	-40.629051	1.711637	0.000000	-1.812567	0.000000	0.000000	0.000000	0.766547	-0.281902	-0.118270	0.000000	0.000000	4.000000	45.000000	0.000000
3582.609666	0.138806	0.567637	0.033839	81.536316	-145.569702	-39.149681	1.691926	0.000000	-1.940325	0.000000	0.000000	0.000000	0.766547	-0.281902	-0.118270	0.000000	0.000000	4.000000	45.000000	0.000000
3582.612999	0.141196	0.566633	0.033382	81.536316	-145.569702	-39.149681	1.691926	0.000000	-1.940325	0.000000	0.000000	0.000000	0.716747	-0.301137	-0.136998	0.000000	0.000000	4.000000	45.000000	0.000000
3582.616333	0.141196	0.566633	0.033382	81.536316	-145.569702	-39.149681	1.691926	0.000000	-1.940325	0.000000	0.000000	0.000000	0.716747	-0.301137	-0.136998	0.000000	0.000000	4.000000	45.000000	0.000000
3582.619666	0.141196	0.566633	0.033382	81.955963	-144.412979	-37.115055	1.669093	0.000000	-2.059783	0.000000	0.000000	0.000000	0.716747	-0.301137	-0.136998	0.000000	0.000000	4.000000	45.000000	0.000000
3582.622999	0.143326	0.565538	0.032898	81.955963	-144.412979	-37.115055	1.669093	0.000000	-2.059783	0.000000	0.000000	0.000000	0.639219	-0.328579	-0.145240	0.000000	0.000000	4.000000	45.000000	0.000000
3582.626333	0.143326	0.565538	0.032898	81.955963	-144.412979	-37.115055	1.669093	0.000000	-2.059783	0.000000	0.000000	0.000000	0.639219	-0.328579	-0.145240	0.000000	0.000000	4.000000	45.000000	0.000000
3582.629666	0.143326	0.565538	0.032898	82.368820	-143.036530	-34.767384	1.644886	0.000000	-2.166319	0.000000	0.000000	0.000000	0.639219	-0.328579	-0.145240	0.000000	0.000000	4.000000	45.000000	0.000000
3582.632999	0.144937	0.564435	0.032448	82.368820	-143.036530	-34.767384	1.644886	0.000000	-2.166319	0.000000	0.000000	0.000000	0.483311	-0.330734	-0.134981	0.000000	0.000000	4.000000	45.000000	0.000000
3582.636333	0.144937	0.564435	0.032448	82.368820	-143.036530	-34.767384	1.644886	0.000000	-2.166319	0.000000	0.000000	0.000000	0.483311	-0.330734	-0.134981	0.000000	0.000000	4.000000	45.000000	0.000000
3582.639666	0.144937	0.564435	0.032448	82.743721	-141.408554	-32.315693	1.622389	0.000000	-2.246871	0.000000	0.000000	0.000000	0.483311	-0.330734	-0.134981	0.000000	0.000000	4.000000	45.000000	0.000000
3582.642999	0.145969	0.563363	0.032091	82.743721	-141.408554	-32.315693	1.622389	0.000000	-2.246871	0.000000	0.000000	0.000000	0.309544	-0.321825	-0.107097	0.000000	0.000000	4.000000	45.000000	0.000000
3582.646333	0.145969	0.563363	0.032091	82.743721	-141.408554	-32.315693	1.622389	0.000000	-2.246871	0.000000	0.000000	0.000000	0.309544	-0.321825	-0.107097	0.000000	0.000000	4.000000	45.000000	0.000000
3582.649666	0.145969	0.563363	0.032091	83.081963	-140.003860	-30.389366	1.604540	0.000000	-2.298462	0.000000	0.000000	0.000000	0.309544	-0.321825	-0.107097	0.000000	0.000000	4.000000	45.000000	0.000000
3582.652999	0.146680	0.562394	0.031760	83.081963	-140.003860	-30.389366	1.604540	0.000000	-2.298462	0.000000	0.000000	0.000000	0.213115	-0.290658	-0.099381	0.000000	0.000000	4.000000	45.000000	0.000000
3582.656333	0.146680	0.562394	0.031760	83.081963	-140.003860	-30.389366	1.604540	0.000000	-2.298462	0.000000	0.000000	0.000000	0.213115	-0.290658	-0.099381	0.000000	0.000000	4.000000	45.000000	0.000000
3582.659666	0.146680	0.562394	0.031760	83.416023	-139.276718	-29.421907	1.587976	0.000000	-2.333981	0.000000	0.000000	0.000000	0.213115	-0.290658	-0.099381	0.000000	0.000000	4.000000	45.000000	0.000000
3582.662999	0.147036	0.561493	0.031430	83.416023	-139.276718	-29.421907	1.587976	0.000000	-2.333981	0.000000	0.000000	0.000000	0.106888	-0.270278	-0.098908	0.000000	0.000000	4.000000	45.000000	0.000000
3582.666333	0.147036	0.561493	0.031430	83.416023	-139.276718	-29.421907	1.587976	0.000000	-2.333981	0.000000	0.000000	0.000000	0.106888	-0.270278	-0.098908	0.000000	0.000000	4.000000	45.000000	0.000000
3582.669666	0.147036	0.561493	0.031430	83.763252	-140.132629	-30.125008	1.571491	0.000000	-2.351796	0.000000	0.000000	0.000000	0.106888	-0.270278	-0.098908	0.000000	0.000000	4.000000	45.000000	0.000000
3582.672999	0.147150	0.560658	0.031135	83.763252	-140.132629	-30.125008	1.571491	0.000000	-2.351796	0.000000	0.000000	0.000000	0.034092	-0.250342	-0.088342	0.000000	0.000000	4.000000	45.000000	0.000000
3582.676333	0.147150	0.560658	0.031135	83.763252	-140.132629	-30.125008	1.571491	0.000000	-2.351796	0.000000	0.000000	0.000000	0.034092	-0.250342	-0.088342	0.000000	0.000000	4.000000	45.000000	0.000000
3582.679666	0.147150	0.560658	0.031135	84.125504	-143.037140	-32.716969	1.556768	0.000000	-2.357478	0.000000	0.000000	0.000000	0.034092	-0.250342	-0.088342	0.000000	0.000000	4.000000	45.000000	0.000000
3582.682999	0.147243	0.559855	0.030774	84.125504	-143.037140	-32.716969	1.556768	0.000000	-2.357478	0.000000	0.000000	0.000000	0.027943	-0.241171	-0.108549	0.000000	0.000000	4.000000	45.000000	0.000000
3582.686333	0.147243	0.559855	0.030774	84.125504	-143.037140	-32.716969	1.556768	0.000000	-2.357478	0.000000	0.000000	0.000000	0.027943	-0.241171	-0.108549	0.000000	0.000000	4.000000	45.000000	0.000000
3582.689666	0.147243	0.559855	0.030774	84.443428	-147.243393	-36.533737	1.538676	0.000000	-2.362135	0.000000	0.000000	0.000000	0.027943	-0.241171	-0.108549	0.000000	0.000000	4.000000	45.000000	0.000000
3582.692999	0.147269	0.559081	0.030358	84.443428	-147.243393	-36.533737	1.538676	0.000000	-2.362135	0.000000	0.000000	0.000000	0.007877	-0.231963	-0.124534	0.000000	0.000000	4.000000	45.000000	0.000000
3582.696333	0.147269	0.559081	0.030358	84.443428	-147.243393	-36.533737	1.538676	0.000000	-2.362135	0.000000	0.000000	0.000000	0.007877	-0.231963	-0.124534	0.000000	0.000000	4.000000	45.000000	0.000000
3582.699666	0.147269	0.559081	0.030358	84.713051	-152.041229	-40.903568	1.517921	0.000000	-2.363448	0.000000	0.000000	0.000000	0.007877	-0.231963	-0.124534	0.000000	0.000000	4.000000	45.000000	0.000000
3582.702999	0.147050	0.558329	0.029968	84.713051	-152.041229	-40.903568	1.517921	0.000000	-2.363448	0.000000	0.000000	0.000000	-0.065666	-0.225683	-0.117145	0.000000	0.000000	4.000000	45.000000	0.000000
3582.706333	0.147050	0.558329	0.029968	84.713051	-152.041229	-40.903568	1.517921	0.000000	-2.363448	0.000000	0.000000	0.000000	-0.065666	-0.225683	-0.117145	0.000000	0.000000	4.000000	45.000000	0.000000
3582.709666	0.147050	0.558329	0.029968	84.944099	-156.874207	-45.317108	1.498396	0.000000	-2.352504	0.000000	0.000000	0.000000	-0.065666	-0.225683	-0.117145	0.000000	0.000000	4.000000	45.000000	0.000000
3582.712999	0.146675	0.557697	0.029642	84.944099	-156.874207	-45.317108	1.498396	0.000000	-2.352504	0.000000	0.000000	0.000000	-0.112670	-0.189607	-0.097640	0.000000	0.000000	4.000000	45.000000	0.000000
3582.716333	0.146675	0.557697	0.029642	84.944099	-156.874207	-45.317108	1.498396	0.000000	-2.352504	0.000000	0.000000	0.000000	-0.112670	-0.189607	-0.097640	0.000000	0.000000	4.000000	45.000000	0.000000
3582.719666	0.146675	0.557697	0.029642	85.167221	-161.905060	-49.920597	1.482123	0.000000	-2.333726	0.000000	0.000000	0.000000	-0.112670	-0.189607	-0.097640	0.000000	0.000000	4.000000	45.000000	0.000000
3582.722999	0.146171	0.557203	0.029392	85.167221	-161.905060	-49.920597	1.482123	0.000000	-2.333726	0.000000	0.000000	0.000000	-0.151108	-0.148253	-0.075163	0.000000	0.000000	4.000000	45.000000	0.000000
3582.726333	0.146171	0.557203	0.029392	85.167221	-161.905060	-49.920597	1.482123	0.000000	-2.333726	0.000000	0.000000	0.000000	-0.151108	-0.148253	-0.075163	0.000000	0.000000	4.000000	45.000000	0.000000
3582.729666	0.146171	0.557203	0.029392	85.403000	-167.855453	-55.392025	1.469596	0.000000	-2.308541	0.000000	0.000000	0.000000	-0.151108	-0.148253	-0.075163	0.000000	0.000000	4.000000	45.000000	0.000000
3582.732999	0.145533	0.556856	0.029194	85.403000	-167.855453	-55.392025	1.469596	0.000000	-2.308541	0.000000	0.000000	0.000000	-0.191438	-0.104094	-0.059263	0.000000	0.000000	4.000000	45.000000	0.000000
3582.736333	0.145533	0.556856	0.029194	85.403000	-167.855453	-55.392025	1.469596	0.000000	-2.308541	0.000000	0.000000	0.000000	-0.191438	-0.104094	-0.059263	0.000000	0.000000	4.000000	45.000000	0.000000
3582.739666	0.145533	0.556856	0.029194	85.612511	-175.406769	-62.395309	1.459719	0.000000	-2.276635	0.000000	0.000000	0.000000	-0.191438	-0.104094	-0.059263	0.000000	0.000000	4.000000	45.000000	0.000000
3582.742999	0.144889	0.556620	0.028975	85.612511	-175.406769	-62.395309	1.459719	0.000000	-2.276635	0.000000	0.000000	0.000000	-0.193144	-0.070740	-0.065862	0.000000	0.000000	4.000000	45.000000	0.000000
3582.746333	0.144889	0.556620	0.028975	85.612511	-175.406769	-62.395309	1.459719	0.000000	-2.276635	0.000000	0.000000	0.000000	-0.193144	-0.070740	-0.065862	0.000000	0.000000	4.000000	45.000000	0.000000
3582.749666	0.144889	0.556620	0.028975	85.731712	175.278000	-71.073662	1.448742	0.000000	-2.244445	0.000000	0.000000	0.000000	-0.193144	-0.070740	-0.065862	0.000000	0.000000	4.000000	45.000000	0.000000
3582.752999	0.144228	0.556487	0.028695	85.731712	175.278000	-71.073662	1.448742	0.000000	-2.244445	0.000000	0.000000	0.000000	-0.198283	-0.039809	-0.084057	0.000000	0.000000	4.000000	45.000000	0.000000
3582.756333	0.144228	0.556487	0.028695	85.731712	175.278000	-71.073662	1.448742	0.000000	-2.244445	0.000000	0.000000	0.000000	-0.198283	-0.039809	-0.084057	0.000000	0.000000	4.000000	45.000000	0.000000
3582.759666	0.144228	0.556487	0.028695	85.701447	164.911636	-80.727760	1.434732	0.000000	-2.211398	0.000000	0.000000	0.000000	-0.198283	-0.039809	-0.084057	0.000000	0.000000	4.000000	45.000000	0.000000
3582.762999	0.143478	0.556412	0.028363	85.701447	164.911636	-80.727760	1.434732	0.000000	-2.211398	0.000000	0.000000	0.000000	-0.225119	-0.022618	-0.099610	0.000000	0.000000	4.000000	45.000000	0.000000
3582.766333	0.143478	0.556412	0.028363	85.701447	164.911636	-80.727760	1.434732	0.000000	-2.211398	0.000000	0.000000	0.000000	-0.225119	-0.022618	-0.099610	0.000000	0.000000	4.000000	45.000000	0.000000
3582.769666	0.143478	0.556412	0.028363	85.516075	155.097015	-89.811272	1.418131	0.000000	-2.173878	0.000000	0.000000	0.000000	-0.225119	-0.022618	-0.099610	0.000000	0.000000	4.000000	45.000000	0.000000
3582.772999	0.142655	0.556404	0.027949	85.516075	155.097015	-89.811272	1.418131	0.000000	-2.173878	0.000000	0.000000	0.000000	-0.246883	-0.002543	-0.123937	0.000000	0.000000	4.000000	45.000000	0.000000
3582.776333	0.142655	0.556404	0.027949	85.516075	155.097015	-89.811272	1.418131	0.000000	-2.173878	0.000000	0.000000	0.000000	-0.246883	-0.002543	-0.123937	0.000000	0.000000	4.000000	45.000000	0.000000
3582.779666	0.142655	0.556404	0.027949	85.215782	146.963867	-97.239670	1.397474	0.000000	-2.132731	0.000000	0.000000	0.000000	-0.246883	-0.002543	-0.123937	0.000000	0.000000	4.000000	45.000000	0.000000
3582.782999	0.141819	0.556442	0.027485	85.215782	146.963867	-97.239670	1.397474	0.000000	-2.132731	0.000000	0.000000	0.000000	-0.250826	0.011513	-0.139213	0.000000	0.000000	4.000000	45.000000	0.000000
3582.786333	0.141819	0.556442	0.027485	85.215782	146.963867	-97.239670	1.397474	0.000000	-2.132731	0.000000	0.000000	0.000000	-0.250826	0.011513	-0.139213	0.000000	0.000000	4.000000	45.000000	0.000000
3582.789666	0.141819	0.556442	0.027485	84.906532	140.903519	-102.691475	1.374272	0.000000	-2.090926	0.000000	0.000000	0.000000	-0.250826	0.011513	-0.139213	0.000000	0.000000	4.000000	45.000000	0.000000
3582.792999	0.140960	0.556608	0.027022	84.906532	140.903519	-102.691475	1.374272	0.000000	-2.090926	0.000000	0.000000	0.000000	-0.257656	0.049765	-0.138914	0.000000	0.000000	4.000000	45.000000	0.000000
3582.796333	0.140960	0.556608	0.027022	84.906532	140.903519	-102.691475	1.374272	0.000000	-2.090926	0.000000	0.000000	0.000000	-0.257656	0.049765	-0.138914	0.000000	0.000000	4.000000	45.000000	0.000000
3582.799666	0.140960	0.556608	0.027022	84.699989	137.108078	-106.057884	1.351120	0.000000	-2.047983	0.000000	0.000000	0.000000	-0.257656	0.049765	-0.138914	0.000000	0.000000	4.000000	45.000000	0.000000
3582.802999	0.140009	0.556901	0.026580	84.699989	137.108078	-106.057884	1.351120	0.000000	-2.047983	0.000000	0.000000	0.000000	-0.285135	0.087856	-0.132696	0.000000	0.000000	4.000000	45.000000	0.000000
3582.806333	0.140009	0.556901	0.026580	84.699989	137.108078	-106.057884	1.351120	0.000000	-2.047983	0.000000	0.000000	0.000000	-0.285135	0.087856	-0.132696	0.000000	0.000000	4.000000	45.000000	0.000000
3582.809666	0.140009	0.556901	0.026580	84.723930	135.827759	-107.190262	1.329004	0.000000	-2.000460	0.000000	0.000000	0.000000	-0.285135	0.087856	-0.132696	0.000000	0.000000	4.000000	45.000000	0.000000
3582.812999	0.138908	0.557239	0.026126	84.723930	135.827759	-107.190262	1.329004	0.000000	-2.000460	0.000000	0.000000	0.000000	-0.330220	0.101591	-0.136342	0.000000	0.000000	4.000000	45.000000	0.000000
3582.816333	0.138908	0.557239	0.026126	84.723930	135.827759	-107.190262	1.329004	0.000000	-2.000460	0.000000	0.000000	0.000000	-0.330220	0.101591	-0.136342	0.000000	0.000000	4.000000	45.000000	0.000000
3582.819666	0.138908	0.557239	0.026126	84.912186	136.571823	-106.510139	1.306280	0.000000	-1.945424	0.000000	0.000000	0.000000	-0.330220	0.101591	-0.136342	0.000000	0.000000	4.000000	45.000000	0.000000
3582.822999	0.137650	0.557660	0.025630	84.912186	136.571823	-106.510139	1.306280	0.000000	-1.945424	0.000000	0.000000	0.000000	-0.377462	0.126331	-0.148567	0.000000	0.000000	4.000000	45.000000	0.000000
3582.826333	0.137650	0.557660	0.025630	84.912186	136.571823	-106.510139	1.306280	0.000000	-1.945424	0.000000	0.000000	0.000000	-0.377462	0.126331	-0.148567	0.000000	0.000000	4.000000	45.000000	0.000000
3582.829666	0.137650	0.557660	0.025630	85.236916	139.465912	-103.869690	1.281519	0.000000	-1.882513	0.000000	0.000000	0.000000	-0.377462	0.126331	-0.148567	0.000000	0.000000	4.000000	45.000000	0.000000
3582.832999	0.136296	0.558100	0.025045	85.236916	139.465912	-103.869690	1.281519	0.000000	-1.882513	0.000000	0.000000	0.000000	-0.406269	0.131982	-0.175605	0.000000	0.000000	4.000000	45.000000	0.000000
3582.836333	0.136296	0.558100	0.025045	85.236916	139.465912	-103.869690	1.281519	0.000000	-1.882513	0.000000	0.000000	0.000000	-0.406269	0.131982	-0.175605	0.000000	0.000000	4.000000	45.000000	0.000000
3582.839666	0.136296	0.558100	0.025045	85.625069	145.562668	-98.202332	1.252252	0.000000	-1.814802	0.000000	0.000000	0.000000	-0.406269	0.131982	-0.175605	0.000000	0.000000	4.000000	45.000000	0.000000
3582.842999	0.134796	0.558541	0.024364	85.625069	145.562668	-98.202332	1.252252	0.000000	-1.814802	0.000000	0.000000	0.000000	-0.449931	0.132092	-0.204177	0.000000	0.000000	4.000000	45.000000	0.000000
3582.846333	0.134796	0.558541	0.024364	85.625069	145.562668	-98.202332	1.252252	0.000000	-1.814802	0.000000	0.000000	0.000000	-0.449931	0.132092	-0.204177	0.000000	0.000000	4.000000	45.000000	0.000000
3582.849666	0.134796	0.558541	0.024364	85.965126	157.501343	-86.927330	1.218222	0.000000	-1.739813	0.000000	0.000000	0.000000	-0.449931	0.132092	-0.204177	0.000000	0.000000	4.000000	45.000000	0.000000
3582.852999	0.133158	0.558982	0.023519	85.965126	157.501343	-86.927330	1.218222	0.000000	-1.739813	0.000000	0.000000	0.000000	-0.491440	0.132369	-0.253556	0.000000	0.000000	4.000000	45.000000	0.000000
3582.856333	0.133158	0.558982	0.023519	85.965126	157.501343	-86.927330	1.218222	0.000000	-1.739813	0.000000	0.000000	0.000000	-0.491440	0.132369	-0.253556	0.000000	0.000000	4.000000	45.000000	0.000000
3582.859666	0.133158	0.558982	0.023519	86.106400	175.099182	-70.206482	1.175963	0.000000	-1.657907	0.000000	0.000000	0.000000	-0.491440	0.132369	-0.253556	0.000000	0.000000	4.000000	45.000000	0.000000
3582.862999	0.131373	0.559393	0.022649	86.106400	175.099182	-70.206482	1.175963	0.000000	-1.657907	0.000000	0.000000	0.000000	-0.535507	0.123497	-0.261183	0.000000	0.000000	4.000000	45.000000	0.000000
3582.866333	0.131373	0.559393	0.022649	86.106400	175.099182	-70.206482	1.175963	0.000000	-1.657907	0.000000	0.000000	0.000000	-0.535507	0.123497	-0.261183	0.000000	0.000000	4.000000	45.000000	0.000000
3582.869666	0.131373	0.559393	0.022649	85.885628	-165.230331	-51.544109	1.132432	0.000000	-1.568655	0.000000	0.000000	0.000000	-0.535507	0.123497	-0.261183	0.000000	0.000000	4.000000	45.000000	0.000000
3582.872999	0.129514	0.559810	0.021834	85.885628	-165.230331	-51.544109	1.132432	0.000000	-1.568655	0.000000	0.000000	0.000000	-0.557794	0.124978	-0.244345	0.000000	0.000000	4.000000	45.000000	0.000000
3582.876333	0.129514	0.559810	0.021834	85.885628	-165.230331	-51.544109	1.132432	0.000000	-1.568655	0.000000	0.000000	0.000000	-0.557794	0.124978	-0.244345	0.000000	0.000000	4.000000	45.000000	0.000000
3582.879666	0.129514	0.559810	0.021834	85.283287	-148.338150	-35.689281	1.091708	0.000000	-1.475690	0.000000	0.000000	0.000000	-0.557794	0.124978	-0.244345	0.000000	0.000000	4.000000	45.000000	0.000000
3582.882999	0.127707	0.560186	0.021095	85.283287	-148.338150	-35.689281	1.091708	0.000000	-1.475690	0.000000	0.000000	0.000000	-0.541960	0.112816	-0.221771	0.000000	0.000000	4.000000	45.000000	0.000000
3582.886333	0.127707	0.560186	0.021095	85.283287	-148.338150	-35.689281	1.091708	0.000000	-1.475690	0.000000	0.000000	0.000000	-0.541960	0.112816	-0.221771	0.000000	0.000000	4.000000	45.000000	0.000000
3582.889666	0.127707	0.560186	0.021095	84.441063	-135.908463	-24.254564	1.054747	0.000000	-1.385364	0.000000	0.000000	0.000000	-0.541960	0.112816	-0.221771	0.000000	0.000000	4.000000	45.000000	0.000000
3582.892999	0.125820	0.560567	0.020479	84.441063	-135.908463	-24.254564	1.054747	0.000000	-1.385364	0.000000	0.000000	0.000000	-0.566280	0.114297	-0.184743	0.000000	0.000000	4.000000	45.000000	0.000000
3582.896333	0.125820	0.560567	0.020479	84.441063	-135.908463	-24.254564	1.054747	0.000000	-1.385364	0.000000	0.000000	0.000000	-0.566280	0.114297	-0.184743	0.000000	0.000000	4.000000	45.000000	0.000000
3582.899666	0.125820	0.560567	0.020479	83.525589	-127.491943	-16.714470	1.023956	0.000000	-1.290983	0.000000	0.000000	0.000000	-0.566280	0.114297	-0.184743	0.000000	0.000000	4.000000	45.000000	0.000000
3582.902999	0.123884	0.560972	0.019929	83.525589	-127.491943	-16.714470	1.023956	0.000000	-1.290983	0.000000	0.000000	0.000000	-0.580654	0.121435	-0.164984	0.000000	0.000000	4.000000	45.000000	0.000000
3582.906333	0.123884	0.560972	0.019929	83.525589	-127.491943	-16.714470	1.023956	0.000000	-1.290983	0.000000	0.000000	0.000000	-0.580654	0.121435	-0.164984	0.000000	0.000000	4.000000	45.000000	0.000000
3582.909666	0.123884	0.560972	0.019929	82.710350	-122.332077	-12.212251	0.996459	0.000000	-1.194208	0.000000	0.000000	0.000000	-0.580654	0.121435	-0.164984	0.000000	0.000000	4.000000	45.000000	0.000000
3582.912999	0.121981	0.561392	0.019382	82.710350	-122.332077	-12.212251	0.996459	0.000000	-1.194208	0.000000	0.000000	0.000000	-0.571008	0.126015	-0.164206	0.000000	0.000000	4.000000	45.000000	0.000000
3582.916333	0.121981	0.561392	0.019382	82.710350	-122.332077	-12.212251	0.996459	0.000000	-1.194208	0.000000	0.000000	0.000000	-0.571008	0.126015	-0.164206	0.000000	0.000000	4.000000	45.000000	0.000000
3582.919666	0.121981	0.561392	0.019382	82.083092	-119.373703	-9.674837	0.969091	0.000000	-1.099040	0.000000	0.000000	0.000000	-0.571008	0.126015	-0.164206	0.000000	0.000000	4.000000	45.000000	0.000000
3582.922999	0.120128	0.561809	0.018815	82.083092	-119.373703	-9.674837	0.969091	0.000000	-1.099040	0.000000	0.000000	0.000000	-0.555935	0.125286	-0.170142	0.000000	0.000000	4.000000	45.000000	0.000000
3582.926333	0.120128	0.561809	0.018815	82.083092	-119.373703	-9.674837	0.969091	0.000000	-1.099040	0.000000	0.000000	0.000000	-0.555935	0.125286	-0.170142	0.000000	0.000000	4.000000	45.000000	0.000000
3582.929666	0.120128	0.561809	0.018815	81.615738	-117.675964	-8.218390	0.940734	0.000000	-1.006384	0.000000	0.000000	0.000000	-0.555935	0.125286	-0.170142	0.000000	0.000000	4.000000	45.000000	0.000000
3582.932999	0.118308	0.562216	0.018257	81.615738	-117.675964	-8.218390	0.940734	0.000000	-1.006384	0.000000	0.000000	0.000000	-0.545984	0.121847	-0.167443	0.000000	0.000000	4.000000	45.000000	0.000000
3582.936333	0.118308	0.562216	0.018257	81.615738	-117.675964	-8.218390	0.940734	0.000000	-1.006384	0.000000	0.000000	0.000000	-0.545984	0.121847	-0.167443	0.000000	0.000000	4.000000	45.000000	0.000000
3582.939666	0.118308	0.562216	0.018257	81.228020	-116.398048	-7.103164	0.912827	0.000000	-0.915387	0.000000	0.000000	0.000000	-0.545984	0.121847	-0.167443	0.000000	0.000000	4.000000	45.000000	0.000000
3582.942999	0.116432	0.562584	0.017735	81.228020	-116.398048	-7.103164	0.912827	0.000000	-0.915387	0.000000	0.000000	0.000000	-0.562750	0.110453	-0.156310	0.000000	0.000000	4.000000	45.000000	0.000000
3582.946333	0.116432	0.562584	0.017735	81.228020	-116.398048	-7.103164	0.912827	0.000000	-0.915387	0.000000	0.000000	0.000000	-0.562750	0.110453	-0.156310	0.000000	0.000000	4.000000	45.000000	0.000000
3582.949666	0.116432	0.562584	0.017735	80.902771	-115.195488	-6.019882	0.886775	0.000000	-0.821595	0.000000	0.000000	0.000000	-0.562750	0.110453	-0.156310	0.000000	0.000000	4.000000	45.000000	0.000000
3582.952999	0.114531	0.562950	0.017280	80.902771	-115.195488	-6.019882	0.886775	0.000000	-0.821595	0.000000	0.000000	0.000000	-0.570286	0.109771	-0.136738	0.000000	0.000000	4.000000	45.000000	0.000000
3582.956333	0.114531	0.562950	0.017280	80.902771	-115.195488	-6.019882	0.886775	0.000000	-0.821595	0.000000	0.000000	0.000000	-0.570286	0.109771	-0.136738	0.000000	0.000000	4.000000	45.000000	0.000000
3582.959666	0.114531	0.562950	0.017280	80.647240	-114.123962	-5.015047	0.863985	0.000000	-0.726547	0.000000	0.000000	0.000000	-0.570286	0.109771	-0.136738	0.000000	0.000000	4.000000	45.000000	0.000000
3582.962999	0.112610	0.563305	0.016912	80.647240	-114.123962	-5.015047	0.863985	0.000000	-0.726547	0.000000	0.000000	0.000000	-0.576347	0.106564	-0.110423	0.000000	0.000000	4.000000	45.000000	0.000000
3582.966333	0.112610	0.563305	0.016912	80.647240	-114.123962	-5.015047	0.863985	0.000000	-0.726547	0.000000	0.000000	0.000000	-0.576347	0.106564	-0.110423	0.000000	0.000000	4.000000	45.000000	0.000000
3582.969666	0.112610	0.563305	0.016912	80.496407	-113.397079	-4.256488	0.845581	0.000000	-0.630489	0.000000	0.000000	0.000000	-0.576347	0.106564	-0.110423	0.000000	0.000000	4.000000	45.000000	0.000000
3582.972999	0.110596	0.563632	0.016630	80.496407	-113.397079	-4.256488	0.845581	0.000000	-0.630489	0.000000	0.000000	0.000000	-0.604077	0.098117	-0.084555	0.000000	0.000000	4.000000	45.000000	0.000000
3582.976333	0.110596	0.563632	0.016630	80.496407	-113.397079	-4.256488	0.845581	0.000000	-0.630489	0.000000	0.000000	0.000000	-0.604077	0.098117	-0.084555	0.000000	0.000000	4.000000	45.000000	0.000000
3582.979666	0.110596	0.563632	0.016630	80.483429	-113.481201	-4.135732	0.831489	0.000000	-0.529810	0.000000	0.000000	0.000000	-0.604077	0.098117	-0.084555	0.000000	0.000000	4.000000	45.000000	0.000000
3582.982999	0.108498	0.563967	0.016467	80.483429	-113.481201	-4.135732	0.831489	0.000000	-0.529810	0.000000	0.000000	0.000000	-0.629609	0.100491	-0.048744	0.000000	0.000000	4.000000	45.000000	0.000000
3582.986333	0.108498	0.563967	0.016467	80.483429	-113.481201	-4.135732	0.831489	0.000000	-0.529810	0.000000	0.000000	0.000000	-0.629609	0.100491	-0.048744	0.000000	0.000000	4.000000	45.000000	0.000000
3582.989666	0.108498	0.563967	0.016467	80.568413	-114.137291	-4.583835	0.823365	0.000000	-0.424875	0.000000	0.000000	0.000000	-0.629609	0.100491	-0.048744	0.000000	0.000000	4.000000	45.000000	0.000000
3582.992999	0.106301	0.564257	0.016372	80.568413	-114.137291	-4.583835	0.823365	0.000000	-0.424875	0.000000	0.000000	0.000000	-0.658924	0.086936	-0.028665	0.000000	0.000000	4.000000	45.000000	0.000000
3582.996333	0.106301	0.564257	0.016372	80.568413	-114.137291	-4.583835	0.823365	0.000000	-0.424875	0.000000	0.000000	0.000000	-0.658924	0.086936	-0.028665	0.000000	0.000000	4.000000	45.000000	0.000000
3582.999666	0.106301	0.564257	0.016372	80.762886	-115.511795	-5.945905	0.818587	0.000000	-0.315055	0.000000	0.000000	0.000000	-0.658924	0.086936	-0.028665	0.000000	0.000000	4.000000	45.000000	0.000000
3583.002999	0.104081	0.564440	0.016361	80.762886	-115.511795	-5.945905	0.818587	0.000000	-0.315055	0.000000	0.000000	0.000000	-0.665906	0.055001	-0.003117	0.000000	0.000000	4.000000	45.000000	0.000000
3583.006333	0.104081	0.564440	0.016361	80.762886	-115.511795	-5.945905	0.818587	0.000000	-0.315055	0.000000	0.000000	0.000000	-0.665906	0.055001	-0.003117	0.000000	0.000000	4.000000	45.000000	0.000000
3583.009666	0.104081	0.564440	0.016361	81.080238	-117.625206	-8.154950	0.818068	0.000000	-0.204070	0.000000	0.000000	0.000000	-0.665906	0.055001	-0.003117	0.000000	0.000000	4.000000	45.000000	0.000000
3583.012999	0.101695	0.564686	0.016538	81.080238	-117.625206	-8.154950	0.818068	0.000000	-0.204070	0.000000	0.000000	0.000000	-0.716005	0.073661	0.053093	0.000000	0.000000	4.000000	45.000000	0.000000
3583.016333	0.101695	0.564686	0.016538	81.080238	-117.625206	-8.154950	0.818068	0.000000	-0.204070	0.000000	0.000000	0.000000	-0.716005	0.073661	0.053093	0.000000	0.000000	4.000000	45.000000	0.000000
3583.019666	0.101695	0.564686	0.016538	81.458405	-120.581200	-11.105663	0.826917	0.000000	-0.084736	0.000000	0.000000	0.000000	-0.716005	0.073661	0.053093	0.000000	0.000000	4.000000	45.000000	0.000000
3583.022999	0.099281	0.564842	0.016685	81.458405	-120.581200	-11.105663	0.826917	0.000000	-0.084736	0.000000	0.000000	0.000000	-0.723969	0.047011	0.044006	0.000000	0.000000	4.000000	45.000000	0.000000
3583.026333	0.099281	0.564842	0.016685	81.458405	-120.581200	-11.105663	0.826917	0.000000	-0.084736	0.000000	0.000000	0.000000	-0.723969	0.047011	0.044006	0.000000	0.000000	4.000000	45.000000	0.000000
3583.029666	0.099281	0.564842	0.016685	81.891045	-124.146721	-14.742470	0.834251	0.000000	0.035925	0.000000	0.000000	0.000000	-0.723969	0.047011	0.044006	0.000000	0.000000	4.000000	45.000000	0.000000
3583.032999	0.097006	0.565026	0.016917	81.891045	-124.146721	-14.742470	0.834251	0.000000	0.035925	0.000000	0.000000	0.000000	-0.682527	0.055116	0.069512	0.000000	0.000000	4.000000	45.000000	0.000000
3583.036333	0.097006	0.565026	0.016917	81.891045	-124.146721	-14.742470	0.834251	0.000000	0.035925	0.000000	0.000000	0.000000	-0.682527	0.055116	0.069512	0.000000	0.000000	4.000000	45.000000	0.000000
3583.039666	0.097006	0.565026	0.016917	82.367607	-128.701752	-19.446508	0.845836	0.000000	0.149679	0.000000	0.000000	0.000000	-0.682527	0.055116	0.069512	0.000000	0.000000	4.000000	45.000000	0.000000
3583.042999	0.094760	0.565228	0.017281	82.367607	-128.701752	-19.446508	0.845836	0.000000	0.149679	0.000000	0.000000	0.000000	-0.673929	0.060723	0.109263	0.000000	0.000000	4.000000	45.000000	0.000000
3583.046333	0.094760	0.565228	0.017281	82.367607	-128.701752	-19.446508	0.845836	0.000000	0.149679	0.000000	0.000000	0.000000	-0.673929	0.060723	0.109263	0.000000	0.000000	4.000000	45.000000	0.000000
3583.049666	0.094760	0.565228	0.017281	82.823784	-134.117050	-24.895685	0.864047	0.000000	0.262001	0.000000	0.000000	0.000000	-0.673929	0.060723	0.109263	0.000000	0.000000	4.000000	45.000000	0.000000
3583.052999	0.092611	0.565316	0.017663	82.823784	-134.117050	-24.895685	0.864047	0.000000	0.262001	0.000000	0.000000	0.000000	-0.644565	0.026365	0.114635	0.000000	0.000000	4.000000	45.000000	0.000000
3583.056333	0.092611	0.565316	0.017663	82.823784	-134.117050	-24.895685	0.864047	0.000000	0.262001	0.000000	0.000000	0.000000	-0.644565	0.026365	0.114635	0.000000	0.000000	4.000000	45.000000	0.000000
3583.059666	0.092611	0.565316	0.017663	83.210945	-139.967590	-30.621466	0.883153	0.000000	0.369429	0.000000	0.000000	0.000000	-0.644565	0.026365	0.114635	0.000000	0.000000	4.000000	45.000000	0.000000
3583.062999	0.090632	0.565378	0.018074	83.210945	-139.967590	-30.621466	0.883153	0.000000	0.369429	0.000000	0.000000	0.000000	-0.593696	0.018630	0.123407	0.000000	0.000000	4.000000	45.000000	0.000000
3583.066333	0.090632	0.565378	0.018074	83.210945	-139.967590	-30.621466	0.883153	0.000000	0.369429	0.000000	0.000000	0.000000	-0.593696	0.018630	0.123407	0.000000	0.000000	4.000000	45.000000	0.000000
3583.069666	0.090632	0.565378	0.018074	83.498894	-145.813660	-36.332165	0.903721	0.000000	0.468378	0.000000	0.000000	0.000000	-0.593696	0.018630	0.123407	0.000000	0.000000	4.000000	45.000000	0.000000
3583.072999	0.088731	0.565344	0.018528	83.498894	-145.813660	-36.332165	0.903721	0.000000	0.468378	0.000000	0.000000	0.000000	-0.570369	-0.010385	0.136193	0.000000	0.000000	4.000000	45.000000	0.000000
3583.076333	0.088731	0.565344	0.018528	83.498894	-145.813660	-36.332165	0.903721	0.000000	0.468378	0.000000	0.000000	0.000000	-0.570369	-0.010385	0.136193	0.000000	0.000000	4.000000	45.000000	0.000000
3583.079666	0.088731	0.565344	0.018528	83.685959	-151.121536	-41.659294	0.926419	0.000000	0.563440	0.000000	0.000000	0.000000	-0.570369	-0.010385	0.136193	0.000000	0.000000	4.000000	45.000000	0.000000
3583.082999	0.086962	0.565239	0.018944	83.685959	-151.121536	-41.659294	0.926419	0.000000	0.563440	0.000000	0.000000	0.000000	-0.530648	-0.031563	0.124796	0.000000	0.000000	4.000000	45.000000	0.000000
3583.086333	0.086962	0.565239	0.018944	83.685959	-151.121536	-41.659294	0.926419	0.000000	0.563440	0.000000	0.000000	0.000000	-0.530648	-0.031563	0.124796	0.000000	0.000000	4.000000	45.000000	0.000000
3583.089666	0.086962	0.565239	0.018944	83.789085	-155.533401	-46.270649	0.947219	0.000000	0.651881	0.000000	0.000000	0.000000	-0.530648	-0.031563	0.124796	0.000000	0.000000	4.000000	45.000000	0.000000
3583.092999	0.085410	0.565053	0.019267	83.789085	-155.533401	-46.270649	0.947219	0.000000	0.651881	0.000000	0.000000	0.000000	-0.465823	-0.055538	0.096874	0.000000	0.000000	4.000000	45.000000	0.000000
3583.096333	0.085410	0.565053	0.019267	83.789085	-155.533401	-46.270649	0.947219	0.000000	0.651881	0.000000	0.000000	0.000000	-0.465823	-0.055538	0.096874	0.000000	0.000000	4.000000	45.000000	0.000000
3583.099666	0.085410	0.565053	0.019267	83.840942	-159.108124	-50.176666	0.963365	0.000000	0.729518	0.000000	0.000000	0.000000	-0.465823	-0.055538	0.096874	0.000000	0.000000	4.000000	45.000000	0.000000
3583.102999	0.084041	0.564860	0.019576	83.840942	-159.108124	-50.176666	0.963365	0.000000	0.729518	0.000000	0.000000	0.000000	-0.410643	-0.058135	0.092691	0.000000	0.000000	4.000000	45.000000	0.000000
3583.106333	0.084041	0.564860	0.019576	83.840942	-159.108124	-50.176666	0.963365	0.000000	0.729518	0.000000	0.000000	0.000000	-0.410643	-0.058135	0.092691	0.000000	0.000000	4.000000	45.000000	0.000000
3583.109666	0.084041	0.564860	0.019576	83.865631	-161.923660	-53.291046	0.978813	0.000000	0.797959	0.000000	0.000000	0.000000	-0.410643	-0.058135	0.092691	0.000000	0.000000	4.000000	45.000000	0.000000
3583.112999	0.082882	0.564675	0.019886	83.865631	-161.923660	-53.291046	0.978813	0.000000	0.797959	0.000000	0.000000	0.000000	-0.347723	-0.055428	0.092990	0.000000	0.000000	4.000000	45.000000	0.000000
3583.116333	0.082882	0.564675	0.019886	83.865631	-161.923660	-53.291046	0.978813	0.000000	0.797959	0.000000	0.000000	0.000000	-0.347723	-0.055428	0.092990	0.000000	0.000000	4.000000	45.000000	0.000000
3583.119666	0.082882	0.564675	0.019886	83.883041	-164.255676	-55.820465	0.994311	0.000000	0.855913	0.000000	0.000000	0.000000	-0.347723	-0.055428	0.092990	0.000000	0.000000	4.000000	45.000000	0.000000
3583.122999	0.082882	0.564675	0.019886	83.883041	-164.255676	-55.820465	0.994311	0.000000	0.855913	0.000000	0.000000	0.000000	-0.347723	-0.055428	0.092990	0.000000	0.000000	4.000000	45.000000	0.000000
3583.126333	0.082028	0.564561	0.020212	83.883041	-164.255676	-55.820465	0.994311	0.000000	0.855913	0.000000	0.000000	0.000000	-0.256088	-0.034109	0.097725	0.000000	0.000000	4.000000	45.000000	0.000000
3583.129666	0.082028	0.564561	0.020212	83.912598	-166.477417	-58.060364	0.994311	0.000000	0.855913	0.000000	0.000000	0.000000	-0.256088	-0.034109	0.097725	0.000000	0.000000	4.000000	45.000000	0.000000
3583.132999	0.081494	0.564537	0.020636	83.912598	-166.477417	-58.060364	0.994311	0.000000	0.855913	0.000000	0.000000	0.000000	-0.160256	-0.007388	0.127188	0.000000	0.000000	4.000000	45.000000	0.000000
3583.136333	0.081494	0.564537	0.020636	83.912598	-166.477417	-58.060364	0.994311	0.000000	0.855913	0.000000	0.000000	0.000000	-0.160256	-0.007388	0.127188	0.000000	0.000000	4.000000	45.000000	0.000000
3583.139666	0.081494	0.564537	0.020636	83.959183	-168.649399	-60.088112	1.031797	0.000000	0.925303	0.000000	0.000000	0.000000	-0.160256	-0.007388	0.127188	0.000000	0.000000	4.000000	45.000000	0.000000
3583.142999	0.081494	0.564537	0.020636	83.959183	-168.649399	-60.088112	1.031797	0.000000	0.925303	0.000000	0.000000	0.000000	-0.160256	-0.007388	0.127188	0.000000	0.000000	4.000000	45.000000	0.000000
3583.146333	0.081334	0.564583	0.021067	83.959183	-168.649399	-60.088112	1.031797	0.000000	0.925303	0.000000	0.000000	0.000000	-0.048041	0.013913	0.129252	0.000000	0.000000	4.000000	45.000000	0.000000
3583.149666	0.081334	0.564583	0.021067	84.050835	-170.462006	-61.751152	1.031797	0.000000	0.925303	0.000000	0.000000	0.000000	-0.048041	0.013913	0.129252	0.000000	0.000000	4.000000	45.000000	0.000000
3583.152999	0.081334	0.564583	0.021067	84.050835	-170.462006	-61.751152	1.031797	0.000000	0.925303	0.000000	0.000000	0.000000	-0.048041	0.013913	0.129252	0.000000	0.000000	4.000000	45.000000	0.000000
3583.156333	0.081334	0.564583	0.021067	84.050835	-170.462006	-61.751152	1.031797	0.000000	0.925303	0.000000	0.000000	0.000000	-0.048041	0.013913	0.129252	0.000000	0.000000	4.000000	45.000000	0.000000
3583.159666	0.082036	0.564695	0.022032	84.197647	-171.478699	-62.717735	1.053339	0.000000	0.933310	0.000000	0.000000	0.000000	0.210802	0.033455	0.289695	0.000000	0.000000	4.000000	45.000000	0.000000
3583.162999	0.082036	0.564695	0.022032	84.197647	-171.478699	-62.717735	1.053339	0.000000	0.933310	0.000000	0.000000	0.000000	0.000001	-0.000001	0.000000	0.000000	0.000000	4.000000	45.000000	0.000000
3583.166333	0.082036	0.564695	0.022032	84.197647	-171.478699	-62.717735	1.053339	0.000000	0.933310	0.000000	0.000000	0.000000	0.000001	-0.000001	0.000000	0.000000	0.000000	4.000000	45.000000	0.000000
3583.169666	0.082036	0.564695	0.022032	84.343758	-171.575714	-62.863743	1.101621	0.000000	0.898176	0.000000	0.000000	0.000000	0.000001	-0.000001	0.000000	0.000000	0.000000	4.000000	45.000000	0.000000
3583.172999	0.082036	0.564695	0.022032	84.343758	-171.575714	-62.863743	1.101621	0.000000	0.898176	0.000000	0.000000	0.000000	0.000001	-0.000001	0.000000	0.000000	0.000000	4.000000	45.000000	0.000000
3583.176333	0.082644	0.564750	0.022568	84.343758	-171.575714	-62.863743	1.101621	0.000000	0.898176	0.000000	0.000000	0.000000	0.182271	0.016753	0.160810	0.000000	0.000000	4.000000	45.000000	0.000000
3583.179666	0.082644	0.564750	0.022568	84.468552	-171.517502	-62.874958	1.101621	0.000000	0.898176	0.000000	0.000000	0.000000	0.182271	0.016753	0.160810	0.000000	0.000000	4.000000	45.000000	0.000000
3583.182999	0.083318	0.564788	0.023074	84.468552	-171.517502	-62.874958	1.101621	0.000000	0.898176	0.000000	0.000000	0.000000	0.202242	0.011314	0.151769	0.000000	0.000000	4.000000	45.000000	0.000000
3583.186333	0.083318	0.564788	0.023074	84.468552	-171.517502	-62.874958	1.101621	0.000000	0.898176	0.000000	0.000000	0.000000	0.202242	0.011314	0.151769	0.000000	0.000000	4.000000	45.000000	0.000000
3583.189666	0.083318	0.564788	0.023074	84.559898	-171.530716	-62.948822	1.153718	0.000000	0.834091	0.000000	0.000000	0.000000	0.202242	0.011314	0.151769	0.000000	0.000000	4.000000	45.000000	0.000000
3583.192999	0.083976	0.564790	0.023612	84.559898	-171.530716	-62.948822	1.153718	0.000000	0.834091	0.000000	0.000000	0.000000	0.197285	0.000581	0.161249	0.000000	0.000000	4.000000	45.000000	0.000000
3583.196333	0.083976	0.564790	0.023612	84.559898	-171.530716	-62.948822	1.153718	0.000000	0.834091	0.000000	0.000000	0.000000	0.197285	0.000581	0.161249	0.000000	0.000000	4.000000	45.000000	0.000000
3583.199666	0.083976	0.564790	0.023612	84.618172	-171.831177	-63.281368	1.180593	0.000000	0.801210	0.000000	0.000000	0.000000	0.197285	0.000581	0.161249	0.000000	0.000000	4.000000	45.000000	0.000000
3583.202999	0.084582	0.564783	0.024116	84.618172	-171.831177	-63.281368	1.180593	0.000000	0.801210	0.000000	0.000000	0.000000	0.181840	-0.002225	0.151246	0.000000	0.000000	4.000000	45.000000	0.000000
3583.206333	0.084582	0.564783	0.024116	84.618172	-171.831177	-63.281368	1.180593	0.000000	0.801210	0.000000	0.000000	0.000000	0.181840	-0.002225	0.151246	0.000000	0.000000	4.000000	45.000000	0.000000
3583.209666	0.084582	0.564783	0.024116	84.642990	-173.085831	-64.496414	1.205801	0.000000	0.770903	0.000000	0.000000	0.000000	0.181840	-0.002225	0.151246	0.000000	0.000000	4.000000	45.000000	0.000000
3583.212999	0.084582	0.564783	0.024116	84.642990	-173.085831	-64.496414	1.205801	0.000000	0.770903	0.000000	0.000000	0.000000	0.181840	-0.002225	0.151246	0.000000	0.000000	4.000000	45.000000	0.000000
3583.216333	0.085258	0.564775	0.024607	84.642990	-173.085831	-64.496414	1.205801	0.000000	0.770903	0.000000	0.000000	0.000000	0.202752	-0.002352	0.147306	0.000000	0.000000	4.000000	45.000000	0.000000
3583.219666	0.085258	0.564775	0.024607	84.675354	-175.082748	-66.411423	1.205801	0.000000	0.770903	0.000000	0.000000	0.000000	0.202752	-0.002352	0.147306	0.000000	0.000000	4.000000	45.000000	0.000000
3583.222999	0.086075	0.564784	0.025090	84.675354	-175.082748	-66.411423	1.205801	0.000000	0.770903	0.000000	0.000000	0.000000	0.245256	0.002902	0.144762	0.000000	0.000000	4.000000	45.000000	0.000000
3583.226333	0.086075	0.564784	0.025090	84.675354	-175.082748	-66.411423	1.205801	0.000000	0.770903	0.000000	0.000000	0.000000	0.245256	0.002902	0.144762	0.000000	0.000000	4.000000	45.000000	0.000000
3583.229666	0.086075	0.564784	0.025090	84.746849	-177.466705	-68.699593	1.254478	0.000000	0.696235	0.000000	0.000000	0.000000	0.245256	0.002902	0.144762	0.000000	0.000000	4.000000	45.000000	0.000000
3583.232999	0.086075	0.564784	0.025090	84.746849	-177.466705	-68.699593	1.254478	0.000000	0.696235	0.000000	0.000000	0.000000	0.245256	0.002902	0.144762	0.000000	0.000000	4.000000	45.000000	0.000000
3583.236333	0.086935	0.564829	0.025533	84.746849	-177.466705	-68.699593	1.254478	0.000000	0.696235	0.000000	0.000000	0.000000	0.257919	0.013500	0.133173	0.000000	0.000000	4.000000	45.000000	0.000000
3583.239666	0.086935	0.564829	0.025533	84.902222	-179.511459	-70.711227	1.254478	0.000000	0.696235	0.000000	0.000000	0.000000	0.257919	0.013500	0.133173	0.000000	0.000000	4.000000	45.000000	0.000000
3583.242999	0.088101	0.564812	0.026086	84.902222	-179.511459	-70.711227	1.254478	0.000000	0.696235	0.000000	0.000000	0.000000	0.349734	-0.005366	0.165791	0.000000	0.000000	4.000000	45.000000	0.000000
3583.246333	0.088101	0.564812	0.026086	84.902222	-179.511459	-70.711227	1.254478	0.000000	0.696235	0.000000	0.000000	0.000000	0.349734	-0.005366	0.165791	0.000000	0.000000	4.000000	45.000000	0.000000
3583.249666	0.088101	0.564812	0.026086	85.105553	179.287460	-72.003273	1.304306	0.000000	0.594960	0.000000	0.000000	0.000000	0.349734	-0.005366	0.165791	0.000000	0.000000	4.000000	45.000000	0.000000
3583.252999	0.089625	0.564793	0.026505	85.105553	179.287460	-72.003273	1.304306	0.000000	0.594960	0.000000	0.000000	0.000000	0.457274	-0.005531	0.125566	0.000000	0.000000	4.000000	45.000000	0.000000
3583.256333	0.089625	0.564793	0.026505	85.105553	179.287460	-72.003273	1.304306	0.000000	0.594960	0.000000	0.000000	0.000000	0.457274	-0.005531	0.125566	0.000000	0.000000	4.000000	45.000000	0.000000
3583.259666	0.089625	0.564793	0.026505	85.336624	178.991058	-72.463196	1.325234	0.000000	0.518748	0.000000	0.000000	0.000000	0.457274	-0.005531	0.125566	0.000000	0.000000	4.000000	45.000000	0.000000
3583.262999	0.091061	0.564675	0.026936	85.336624	178.991058	-72.463196	1.325234	0.000000	0.518748	0.000000	0.000000	0.000000	0.430639	-0.035290	0.129283	0.000000	0.000000	4.000000	45.000000	0.000000
3583.266333	0.091061	0.564675	0.026936	85.336624	178.991058	-72.463196	1.325234	0.000000	0.518748	0.000000	0.000000	0.000000	0.430639	-0.035290	0.129283	0.000000	0.000000	4.000000	45.000000	0.000000
3583.269666	0.091061	0.564675	0.026936	85.584297	179.226547	-72.422432	1.346781	0.000000	0.446974	0.000000	0.000000	0.000000	0.430639	-0.035290	0.129283	0.000000	0.000000	4.000000	45.000000	0.000000
3583.272999	0.092488	0.564557	0.027429	85.584297	179.226547	-72.422432	1.346781	0.000000	0.446974	0.000000	0.000000	0.000000	0.428210	-0.035570	0.148083	0.000000	0.000000	4.000000	45.000000	0.000000
3583.276333	0.092488	0.564557	0.027429	85.584297	179.226547	-72.422432	1.346781	0.000000	0.446974	0.000000	0.000000	0.000000	0.428210	-0.035570	0.148083	0.000000	0.000000	4.000000	45.000000	0.000000
3583.279666	0.092488	0.564557	0.027429	85.821861	179.730927	-72.140488	1.371461	0.000000	0.375606	0.000000	0.000000	0.000000	0.428210	-0.035570	0.148083	0.000000	0.000000	4.000000	45.000000	0.000000
3583.282999	0.093996	0.564393	0.027826	85.821861	179.730927	-72.140488	1.371461	0.000000	0.375606	0.000000	0.000000	0.000000	0.452494	-0.049222	0.119122	0.000000	0.000000	4.000000	45.000000	0.000000
3583.286333	0.093996	0.564393	0.027826	85.821861	179.730927	-72.140488	1.371461	0.000000	0.375606	0.000000	0.000000	0.000000	0.452494	-0.049222	0.119122	0.000000	0.000000	4.000000	45.000000	0.000000
3583.289666	0.093996	0.564393	0.027826	86.023590	179.115784	-72.868820	1.391315	0.000000	0.300191	0.000000	0.000000	0.000000	0.452494	-0.049222	0.119122	0.000000	0.000000	4.000000	45.000000	0.000000
3583.292999	0.095484	0.564228	0.028223	86.023590	179.115784	-72.868820	1.391315	0.000000	0.300191	0.000000	0.000000	0.000000	0.446463	-0.049470	0.118979	0.000000	0.000000	4.000000	45.000000	0.000000
3583.296333	0.095484	0.564228	0.028223	86.023590	179.115784	-72.868820	1.391315	0.000000	0.300191	0.000000	0.000000	0.000000	0.446463	-0.049470	0.118979	0.000000	0.000000	4.000000	45.000000	0.000000
3583.299666	0.095484	0.564228	0.028223	86.178177	177.513000	-74.500389	1.411145	0.000000	0.225780	0.000000	0.000000	0.000000	0.446463	-0.049470	0.118979	0.000000	0.000000	4.000000	45.000000	0.000000
3583.302999	0.096960	0.564045	0.028535	86.178177	177.513000	-74.500389	1.411145	0.000000	0.225780	0.000000	0.000000	0.000000	0.442557	-0.054979	0.093598	0.000000	0.000000	4.000000	45.000000	0.000000
3583.306333	0.096960	0.564045	0.028535	86.178177	177.513000	-74.500389	1.411145	0.000000	0.225780	0.000000	0.000000	0.000000	0.442557	-0.054979	0.093598	0.000000	0.000000	4.000000	45.000000	0.000000
3583.309666	0.096960	0.564045	0.028535	86.292343	174.506729	-77.328262	1.426744	0.000000	0.152021	0.000000	0.000000	0.000000	0.442557	-0.054979	0.093598	0.000000	0.000000	4.000000	45.000000	0.000000
3583.312999	0.098656	0.563834	0.028738	86.292343	174.506729	-77.328262	1.426744	0.000000	0.152021	0.000000	0.000000	0.000000	0.509037	-0.063201	0.061075	0.000000	0.000000	4.000000	45.000000	0.000000
3583.316333	0.098656	0.563834	0.028738	86.292343	174.506729	-77.328262	1.426744	0.000000	0.152021	0.000000	0.000000	0.000000	0.509037	-0.063201	0.061075	0.000000	0.000000	4.000000	45.000000	0.000000
3583.319666	0.098656	0.563834	0.028738	86.402718	170.628952	-80.932930	1.436924	0.000000	0.067181	0.000000	0.000000	0.000000	0.509037	-0.063201	0.061075	0.000000	0.000000	4.000000	45.000000	0.000000
3583.322999	0.100593	0.563605	0.028804	86.402718	170.628952	-80.932930	1.436924	0.000000	0.067181	0.000000	0.000000	0.000000	0.580941	-0.068655	0.019613	0.000000	0.000000	4.000000	45.000000	0.000000
3583.326333	0.100593	0.563605	0.028804	86.402718	170.628952	-80.932930	1.436924	0.000000	0.067181	0.000000	0.000000	0.000000	0.580941	-0.068655	0.019613	0.000000	0.000000	4.000000	45.000000	0.000000
3583.329666	0.100593	0.563605	0.028804	86.580864	166.510742	-84.829880	1.440192	0.000000	-0.029642	0.000000	0.000000	0.000000	0.580941	-0.068655	0.019613	0.000000	0.000000	4.000000	45.000000	0.000000
3583.332999	0.102547	0.563260	0.028710	86.580864	166.510742	-84.829880	1.440192	0.000000	-0.029642	0.000000	0.000000	0.000000	0.586356	-0.103646	-0.028278	0.000000	0.000000	4.000000	45.000000	0.000000
3583.336333	0.102547	0.563260	0.028710	86.580864	166.510742	-84.829880	1.440192	0.000000	-0.029642	0.000000	0.000000	0.000000	0.586356	-0.103646	-0.028278	0.000000	0.000000	4.000000	45.000000	0.000000
3583.339666	0.102547	0.563260	0.028710	86.917770	163.747803	-87.451523	1.435479	0.000000	-0.127368	0.000000	0.000000	0.000000	0.586356	-0.103646	-0.028278	0.000000	0.000000	4.000000	45.000000	0.000000
3583.342999	0.104580	0.562842	0.028519	86.917770	163.747803	-87.451523	1.435479	0.000000	-0.127368	0.000000	0.000000	0.000000	0.609844	-0.125249	-0.057117	0.000000	0.000000	4.000000	45.000000	0.000000
3583.346333	0.104580	0.562842	0.028519	86.917770	163.747803	-87.451523	1.435479	0.000000	-0.127368	0.000000	0.000000	0.000000	0.609844	-0.125249	-0.057117	0.000000	0.000000	4.000000	45.000000	0.000000
3583.349666	0.104580	0.562842	0.028519	87.424583	161.497955	-89.814407	1.425960	0.000000	-0.229009	0.000000	0.000000	0.000000	0.609844	-0.125249	-0.057117	0.000000	0.000000	4.000000	45.000000	0.000000
3583.352999	0.106622	0.562326	0.028252	87.424583	161.497955	-89.814407	1.425960	0.000000	-0.229009	0.000000	0.000000	0.000000	0.612661	-0.154934	-0.080057	0.000000	0.000000	4.000000	45.000000	0.000000
3583.356333	0.106622	0.562326	0.028252	87.424583	161.497955	-89.814407	1.425960	0.000000	-0.229009	0.000000	0.000000	0.000000	0.612661	-0.154934	-0.080057	0.000000	0.000000	4.000000	45.000000	0.000000
3583.359666	0.106622	0.562326	0.028252	88.054390	158.181976	-93.529198	1.412617	0.000000	-0.331119	0.000000	0.000000	0.000000	0.612661	-0.154934	-0.080057	0.000000	0.000000	4.000000	45.000000	0.000000
3583.362999	0.108571	0.561729	0.027884	88.054390	158.181976	-93.529198	1.412617	0.000000	-0.331119	0.000000	0.000000	0.000000	0.584532	-0.179014	-0.110504	0.000000	0.000000	4.000000	45.000000	0.000000
3583.366333	0.108571	0.561729	0.027884	88.054390	158.181976	-93.529198	1.412617	0.000000	-0.331119	0.000000	0.000000	0.000000	0.584532	-0.179014	-0.110504	0.000000	0.000000	4.000000	45.000000	0.000000
3583.369666	0.108571	0.561729	0.027884	88.718849	149.672028	-102.351906	1.394200	0.000000	-0.428541	0.000000	0.000000	0.000000	0.584532	-0.179014	-0.110504	0.000000	0.000000	4.000000	45.000000	0.000000
3583.372999	0.110462	0.561151	0.027472	88.718849	149.672028	-102.351906	1.394200	0.000000	-0.428541	0.000000	0.000000	0.000000	0.567216	-0.173404	-0.123468	0.000000	0.000000	4.000000	45.000000	0.000000
3583.376333	0.110462	0.561151	0.027472	88.718849	149.672028	-102.351906	1.394200	0.000000	-0.428541	0.000000	0.000000	0.000000	0.567216	-0.173404	-0.123468	0.000000	0.000000	4.000000	45.000000	0.000000
3583.379666	0.110462	0.561151	0.027472	89.243332	121.194115	-131.048004	1.373622	0.000000	-0.523077	0.000000	0.000000	0.000000	0.567216	-0.173404	-0.123468	0.000000	0.000000	4.000000	45.000000	0.000000
3583.382999	0.112301	0.560655	0.027047	89.243332	121.194115	-131.048004	1.373622	0.000000	-0.523077	0.000000	0.000000	0.000000	0.551758	-0.148946	-0.127631	0.000000	0.000000	4.000000	45.000000	0.000000
3583.386333	0.112301	0.560655	0.027047	89.243332	121.194115	-131.048004	1.373622	0.000000	-0.523077	0.000000	0.000000	0.000000	0.551758	-0.148946	-0.127631	0.000000	0.000000	4.000000	45.000000	0.000000
3583.389666	0.112301	0.560655	0.027047	89.166550	68.699051	176.250809	1.352350	0.000000	-0.615037	0.000000	0.000000	0.000000	0.551758	-0.148946	-0.127631	0.000000	0.000000	4.000000	45.000000	0.000000
3583.392999	0.114110	0.560202	0.026699	89.166550	68.699051	176.250809	1.352350	0.000000	-0.615037	0.000000	0.000000	0.000000	0.542669	-0.135693	-0.104506	0.000000	0.000000	4.000000	45.000000	0.000000
3583.396333	0.114110	0.560202	0.026699	89.166550	68.699051	176.250809	1.352350	0.000000	-0.615037	0.000000	0.000000	0.000000	0.542669	-0.135693	-0.104506	0.000000	0.000000	4.000000	45.000000	0.000000
3583.399666	0.114110	0.560202	0.026699	88.654335	44.670082	152.031418	1.334932	0.000000	-0.705482	0.000000	0.000000	0.000000	0.542669	-0.135693	-0.104506	0.000000	0.000000	4.000000	45.000000	0.000000
3583.402999	0.115958	0.559794	0.026411	88.654335	44.670082	152.031418	1.334932	0.000000	-0.705482	0.000000	0.000000	0.000000	0.554514	-0.122526	-0.086198	0.000000	0.000000	4.000000	45.000000	0.000000
3583.406333	0.115958	0.559794	0.026411	88.654335	44.670082	152.031418	1.334932	0.000000	-0.705482	0.000000	0.000000	0.000000	0.554514	-0.122526	-0.086198	0.000000	0.000000	4.000000	45.000000	0.000000
3583.409666	0.115958	0.559794	0.026411	88.074707	35.776386	142.968765	1.320566	0.000000	-0.797901	0.000000	0.000000	0.000000	0.554514	-0.122526	-0.086198	0.000000	0.000000	4.000000	45.000000	0.000000
3583.412999	0.117914	0.559357	0.026162	88.074707	35.776386	142.968765	1.320566	0.000000	-0.797901	0.000000	0.000000	0.000000	0.586792	-0.131069	-0.074899	0.000000	0.000000	4.000000	45.000000	0.000000
3583.416333	0.117914	0.559357	0.026162	88.074707	35.776386	142.968765	1.320566	0.000000	-0.797901	0.000000	0.000000	0.000000	0.586792	-0.131069	-0.074899	0.000000	0.000000	4.000000	45.000000	0.000000
3583.419666	0.117914	0.559357	0.026162	87.517143	31.522823	138.522064	1.308083	0.000000	-0.895699	0.000000	0.000000	0.000000	0.586792	-0.131069	-0.074899	0.000000	0.000000	4.000000	45.000000	0.000000
3583.422999	0.120047	0.558891	0.025931	87.517143	31.522823	138.522064	1.308083	0.000000	-0.895699	0.000000	0.000000	0.000000	0.639888	-0.139653	-0.069146	0.000000	0.000000	4.000000	45.000000	0.000000
3583.426333	0.120047	0.558891	0.025931	87.517143	31.522823	138.522064	1.308083	0.000000	-0.895699	0.000000	0.000000	0.000000	0.639888	-0.139653	-0.069146	0.000000	0.000000	4.000000	45.000000	0.000000
3583.429666	0.120047	0.558891	0.025931	87.015282	29.164860	135.992569	1.296558	0.000000	-1.002347	0.000000	0.000000	0.000000	0.639888	-0.139653	-0.069146	0.000000	0.000000	4.000000	45.000000	0.000000
3583.432999	0.122128	0.558397	0.025775	87.015282	29.164860	135.992569	1.296558	0.000000	-1.002347	0.000000	0.000000	0.000000	0.624376	-0.148315	-0.046718	0.000000	0.000000	4.000000	45.000000	0.000000
3583.436333	0.122128	0.558397	0.025775	87.015282	29.164860	135.992569	1.296558	0.000000	-1.002347	0.000000	0.000000	0.000000	0.624376	-0.148315	-0.046718	0.000000	0.000000	4.000000	45.000000	0.000000
3583.439666	0.122128	0.558397	0.025775	86.711159	28.243847	135.160217	1.288772	0.000000	-1.106410	0.000000	0.000000	0.000000	0.624376	-0.148315	-0.046718	0.000000	0.000000	4.000000	45.000000	0.000000
3583.442999	0.124111	0.557901	0.025701	86.711159	28.243847	135.160217	1.288772	0.000000	-1.106410	0.000000	0.000000	0.000000	0.594949	-0.148908	-0.022188	0.000000	0.000000	4.000000	45.000000	0.000000
3583.446333	0.124111	0.557901	0.025701	86.711159	28.243847	135.160217	1.288772	0.000000	-1.106410	0.000000	0.000000	0.000000	0.594949	-0.148908	-0.022188	0.000000	0.000000	4.000000	45.000000	0.000000
3583.449666	0.124111	0.557901	0.025701	86.870125	29.353540	137.081482	1.285074	0.000000	-1.205568	0.000000	0.000000	0.000000	0.594949	-0.148908	-0.022188	0.000000	0.000000	4.000000	45.000000	0.000000
3583.452999	0.125965	0.557405	0.025587	86.870125	29.353540	137.081482	1.285074	0.000000	-1.205568	0.000000	0.000000	0.000000	0.556077	-0.148728	-0.034329	0.000000	0.000000	4.000000	45.000000	0.000000
3583.456333	0.125965	0.557405	0.025587	86.870125	29.353540	137.081482	1.285074	0.000000	-1.205568	0.000000	0.000000	0.000000	0.556077	-0.148728	-0.034329	0.000000	0.000000	4.000000	45.000000	0.000000
3583.459666	0.125965	0.557405	0.025587	87.297523	32.895554	141.654602	1.279353	0.000000	-1.298248	0.000000	0.000000	0.000000	0.556077	-0.148728	-0.034329	0.000000	0.000000	4.000000	45.000000	0.000000
3583.462999	0.127708	0.556964	0.025417	87.297523	32.895554	141.654602	1.279353	0.000000	-1.298248	0.000000	0.000000	0.000000	0.523056	-0.132156	-0.050992	0.000000	0.000000	4.000000	45.000000	0.000000
3583.466333	0.127708	0.556964	0.025417	87.297523	32.895554	141.654602	1.279353	0.000000	-1.298248	0.000000	0.000000	0.000000	0.523056	-0.132156	-0.050992	0.000000	0.000000	4.000000	45.000000	0.000000
3583.469666	0.127708	0.556964	0.025417	87.753540	39.131939	148.574738	1.270854	0.000000	-1.385424	0.000000	0.000000	0.000000	0.523056	-0.132156	-0.050992	0.000000	0.000000	4.000000	45.000000	0.000000
3583.472999	0.129513	0.556649	0.025286	87.753540	39.131939	148.574738	1.270854	0.000000	-1.385424	0.000000	0.000000	0.000000	0.541503	-0.094660	-0.039400	0.000000	0.000000	4.000000	45.000000	0.000000
3583.476333	0.129513	0.556649	0.025286	87.753540	39.131939	148.574738	1.270854	0.000000	-1.385424	0.000000	0.000000	0.000000	0.541503	-0.094660	-0.039400	0.000000	0.000000	4.000000	45.000000	0.000000
3583.479666	0.129513	0.556649	0.025286	88.158882	49.693367	159.171768	1.264287	0.000000	-1.475674	0.000000	0.000000	0.000000	0.541503	-0.094660	-0.039400	0.000000	0.000000	4.000000	45.000000	0.000000
3583.482999	0.131426	0.556458	0.025180	88.158882	49.693367	159.171768	1.264287	0.000000	-1.475674	0.000000	0.000000	0.000000	0.573876	-0.057180	-0.031703	0.000000	0.000000	4.000000	45.000000	0.000000
3583.486333	0.131426	0.556458	0.025180	88.158882	49.693367	159.171768	1.264287	0.000000	-1.475674	0.000000	0.000000	0.000000	0.573876	-0.057180	-0.031703	0.000000	0.000000	4.000000	45.000000	0.000000
3583.489666	0.131426	0.556458	0.025180	88.454773	66.165817	175.565384	1.259004	0.000000	-1.571320	0.000000	0.000000	0.000000	0.573876	-0.057180	-0.031703	0.000000	0.000000	4.000000	45.000000	0.000000
3583.492999	0.133382	0.556349	0.025038	88.454773	66.165817	175.565384	1.259004	0.000000	-1.571320	0.000000	0.000000	0.000000	0.586601	-0.032716	-0.042517	0.000000	0.000000	4.000000	45.000000	0.000000
3583.496333	0.133382	0.556349	0.025038	88.454773	66.165817	175.565384	1.259004	0.000000	-1.571320	0.000000	0.000000	0.000000	0.586601	-0.032716	-0.042517	0.000000	0.000000	4.000000	45.000000	0.000000
3583.499666	0.133382	0.556349	0.025038	88.603806	89.743095	-160.941513	1.251917	0.000000	-1.669087	0.000000	0.000000	0.000000	0.586601	-0.032716	-0.042517	0.000000	0.000000	4.000000	45.000000	0.000000
3583.502999	0.135325	0.556259	0.024844	88.603806	89.743095	-160.941513	1.251917	0.000000	-1.669087	0.000000	0.000000	0.000000	0.583115	-0.026983	-0.058233	0.000000	0.000000	4.000000	45.000000	0.000000
3583.506333	0.135325	0.556259	0.024844	88.603806	89.743095	-160.941513	1.251917	0.000000	-1.669087	0.000000	0.000000	0.000000	0.583115	-0.026983	-0.058233	0.000000	0.000000	4.000000	45.000000	0.000000
3583.509666	0.135325	0.556259	0.024844	88.552605	116.574760	-134.258545	1.242212	0.000000	-1.766273	0.000000	0.000000	0.000000	0.583115	-0.026983	-0.058233	0.000000	0.000000	4.000000	45.000000	0.000000
3583.512999	0.137235	0.556172	0.024520	88.552605	116.574760	-134.258545	1.242212	0.000000	-1.766273	0.000000	0.000000	0.000000	0.572779	-0.026093	-0.097356	0.000000	0.000000	4.000000	45.000000	0.000000
3583.516333	0.137235	0.556172	0.024520	88.552605	116.574760	-134.258545	1.242212	0.000000	-1.766273	0.000000	0.000000	0.000000	0.572779	-0.026093	-0.097356	0.000000	0.000000	4.000000	45.000000	0.000000
3583.519666	0.137235	0.556172	0.024520	88.295090	138.883347	-112.132210	1.225986	0.000000	-1.861737	0.000000	0.000000	0.000000	0.572779	-0.026093	-0.097356	0.000000	0.000000	4.000000	45.000000	0.000000
3583.522999	0.138999	0.556090	0.024030	88.295090	138.883347	-112.132210	1.225986	0.000000	-1.861737	0.000000	0.000000	0.000000	0.529296	-0.024631	-0.146775	0.000000	0.000000	4.000000	45.000000	0.000000
3583.526333	0.138999	0.556090	0.024030	88.295090	138.883347	-112.132210	1.225986	0.000000	-1.861737	0.000000	0.000000	0.000000	0.529296	-0.024631	-0.146775	0.000000	0.000000	4.000000	45.000000	0.000000
3583.529666	0.138999	0.556090	0.024030	87.911369	154.111862	-97.027985	1.201523	0.000000	-1.949953	0.000000	0.000000	0.000000	0.529296	-0.024631	-0.146775	0.000000	0.000000	4.000000	45.000000	0.000000
3583.532999	0.140628	0.556021	0.023417	87.911369	154.111862	-97.027985	1.201523	0.000000	-1.949953	0.000000	0.000000	0.000000	0.488720	-0.020736	-0.184011	0.000000	0.000000	4.000000	45.000000	0.000000
3583.536333	0.140628	0.556021	0.023417	87.911369	154.111862	-97.027985	1.201523	0.000000	-1.949953	0.000000	0.000000	0.000000	0.488720	-0.020736	-0.184011	0.000000	0.000000	4.000000	45.000000	0.000000
3583.539666	0.140628	0.556021	0.023417	87.526779	166.284653	-84.631401	1.170855	0.000000	-2.031406	0.000000	0.000000	0.000000	0.488720	-0.020736	-0.184011	0.000000	0.000000	4.000000	45.000000	0.000000
3583.542999	0.142037	0.555912	0.022650	87.526779	166.284653	-84.631401	1.170855	0.000000	-2.031406	0.000000	0.000000	0.000000	0.422776	-0.032770	-0.229999	0.000000	0.000000	4.000000	45.000000	0.000000
3583.546333	0.142037	0.555912	0.022650	87.526779	166.284653	-84.631401	1.170855	0.000000	-2.031406	0.000000	0.000000	0.000000	0.422776	-0.032770	-0.229999	0.000000	0.000000	4.000000	45.000000	0.000000
3583.549666	0.142037	0.555912	0.022650	87.162201	177.428009	-72.734215	1.132522	0.000000	-2.101869	0.000000	0.000000	0.000000	0.422776	-0.032770	-0.229999	0.000000	0.000000	4.000000	45.000000	0.000000
3583.552999	0.143176	0.555761	0.021814	87.162201	177.428009	-72.734215	1.132522	0.000000	-2.101869	0.000000	0.000000	0.000000	0.341503	-0.045275	-0.251020	0.000000	0.000000	4.000000	45.000000	0.000000
3583.556333	0.143176	0.555761	0.021814	87.162201	177.428009	-72.734215	1.132522	0.000000	-2.101869	0.000000	0.000000	0.000000	0.341503	-0.045275	-0.251020	0.000000	0.000000	4.000000	45.000000	0.000000
3583.559666	0.143176	0.555761	0.021814	86.855400	-172.519516	-61.790913	1.090685	0.000000	-2.158786	0.000000	0.000000	0.000000	0.341503	-0.045275	-0.251020	0.000000	0.000000	4.000000	45.000000	0.000000
3583.562999	0.144226	0.555584	0.020939	86.855400	-172.519516	-61.790913	1.090685	0.000000	-2.158786	0.000000	0.000000	0.000000	0.314964	-0.052953	-0.262493	0.000000	0.000000	4.000000	45.000000	0.000000
3583.566333	0.144226	0.555584	0.020939	86.855400	-172.519516	-61.790913	1.090685	0.000000	-2.158786	0.000000	0.000000	0.000000	0.314964	-0.052953	-0.262493	0.000000	0.000000	4.000000	45.000000	0.000000
3583.569666	0.144226	0.555584	0.020939	86.767349	-162.693832	-51.279907	1.046936	0.000000	-2.211280	0.000000	0.000000	0.000000	0.314964	-0.052953	-0.262493	0.000000	0.000000	4.000000	45.000000	0.000000
3583.572999	0.145337	0.555462	0.020030	86.767349	-162.693832	-51.279907	1.046936	0.000000	-2.211280	0.000000	0.000000	0.000000	0.333335	-0.036591	-0.272544	0.000000	0.000000	4.000000	45.000000	0.000000
3583.576333	0.145337	0.555462	0.020030	86.767349	-162.693832	-51.279907	1.046936	0.000000	-2.211280	0.000000	0.000000	0.000000	0.333335	-0.036591	-0.272544	0.000000	0.000000	4.000000	45.000000	0.000000
3583.579666	0.145337	0.555462	0.020030	86.773781	-151.755310	-39.975178	1.001512	0.000000	-2.266836	0.000000	0.000000	0.000000	0.333335	-0.036591	-0.272544	0.000000	0.000000	4.000000	45.000000	0.000000
3583.582999	0.146460	0.555393	0.019170	86.773781	-151.755310	-39.975178	1.001512	0.000000	-2.266836	0.000000	0.000000	0.000000	0.336849	-0.020733	-0.258158	0.000000	0.000000	4.000000	45.000000	0.000000
3583.586333	0.146460	0.555393	0.019170	86.773781	-151.755310	-39.975178	1.001512	0.000000	-2.266836	0.000000	0.000000	0.000000	0.336849	-0.020733	-0.258158	0.000000	0.000000	4.000000	45.000000	0.000000
3583.589666	0.146460	0.555393	0.019170	86.694115	-139.912125	-28.133415	0.958486	0.000000	-2.322978	0.000000	0.000000	0.000000	0.336849	-0.020733	-0.258158	0.000000	0.000000	4.000000	45.000000	0.000000
3583.592999	0.147628	0.555326	0.018224	86.694115	-139.912125	-28.133415	0.958486	0.000000	-2.322978	0.000000	0.000000	0.000000	0.350404	-0.020297	-0.283592	0.000000	0.000000	4.000000	45.000000	0.000000
3583.596333	0.147628	0.555326	0.018224	86.694115	-139.912125	-28.133415	0.958486	0.000000	-2.322978	0.000000	0.000000	0.000000	0.350404	-0.020297	-0.283592	0.000000	0.000000	4.000000	45.000000	0.000000
3583.599666	0.147628	0.555326	0.018224	86.441521	-128.036514	-16.707209	0.911221	0.000000	-2.381378	0.000000	0.000000	0.000000	0.350404	-0.020297	-0.283592	0.000000	0.000000	4.000000	45.000000	0.000000
3583.602999	0.148796	0.555232	0.017213	86.441521	-128.036514	-16.707209	0.911221	0.000000	-2.381378	0.000000	0.000000	0.000000	0.350638	-0.028035	-0.303374	0.000000	0.000000	4.000000	45.000000	0.000000
3583.606333	0.148796	0.555232	0.017213	86.441521	-128.036514	-16.707209	0.911221	0.000000	-2.381378	0.000000	0.000000	0.000000	0.350638	-0.028035	-0.303374	0.000000	0.000000	4.000000	45.000000	0.000000
3583.609666	0.148796	0.555232	0.017213	85.998749	-118.074303	-7.590044	0.860658	0.000000	-2.439817	0.000000	0.000000	0.000000	0.350638	-0.028035	-0.303374	0.000000	0.000000	4.000000	45.000000	0.000000
3583.612999	0.149839	0.555076	0.016206	85.998749	-118.074303	-7.590044	0.860658	0.000000	-2.439817	0.000000	0.000000	0.000000	0.312810	-0.046762	-0.302247	0.000000	0.000000	4.000000	45.000000	0.000000
3583.616333	0.149839	0.555076	0.016206	85.998749	-118.074303	-7.590044	0.860658	0.000000	-2.439817	0.000000	0.000000	0.000000	0.312810	-0.046762	-0.302247	0.000000	0.000000	4.000000	45.000000	0.000000
3583.619666	0.149839	0.555076	0.016206	85.429199	-110.641106	-1.023539	0.810284	0.000000	-2.491952	0.000000	0.000000	0.000000	0.312810	-0.046762	-0.302247	0.000000	0.000000	4.000000	45.000000	0.000000
3583.622999	0.150620	0.554885	0.015240	85.429199	-110.641106	-1.023539	0.810284	0.000000	-2.491952	0.000000	0.000000	0.000000	0.234253	-0.057296	-0.289555	0.000000	0.000000	4.000000	45.000000	0.000000
3583.626333	0.150620	0.554885	0.015240	85.429199	-110.641106	-1.023539	0.810284	0.000000	-2.491952	0.000000	0.000000	0.000000	0.234253	-0.057296	-0.289555	0.000000	0.000000	4.000000	45.000000	0.000000
3583.629666	0.150620	0.554885	0.015240	84.831535	-105.279472	3.550197	0.762025	0.000000	-2.530995	0.000000	0.000000	0.000000	0.234253	-0.057296	-0.289555	0.000000	0.000000	4.000000	45.000000	0.000000
3583.632999	0.150620	0.554885	0.015240	84.831535	-105.279472	3.550197	0.762025	0.000000	-2.530995	0.000000	0.000000	0.000000	0.234253	-0.057296	-0.289555	0.000000	0.000000	4.000000	45.000000	0.000000
3583.636333	0.151150	0.554893	0.014735	84.831535	-105.279472	3.550197	0.762025	0.000000	-2.530995	0.000000	0.000000	0.000000	0.159085	0.002193	-0.151531	0.000000	0.000000	4.000000	45.000000	0.000000
3583.639666	0.151150	0.554893	0.014735	84.302879	-101.249268	6.956244	0.762025	0.000000	-2.530995	0.000000	0.000000	0.000000	0.159085	0.002193	-0.151531	0.000000	0.000000	4.000000	45.000000	0.000000
3583.642999	0.151017	0.555003	0.014243	84.302879	-101.249268	6.956244	0.762025	0.000000	-2.530995	0.000000	0.000000	0.000000	-0.039951	0.033063	-0.147853	0.000000	0.000000	4.000000	45.000000	0.000000
3583.646333	0.151017	0.555003	0.014243	84.302879	-101.249268	6.956244	0.762025	0.000000	-2.530995	0.000000	0.000000	0.000000	-0.039951	0.033063	-0.147853	0.000000	0.000000	4.000000	45.000000	0.000000
3583.649666	0.151017	0.555003	0.014243	83.939903	-98.831276	8.997108	0.712128	0.000000	-2.550850	0.000000	0.000000	0.000000	-0.039951	0.033063	-0.147853	0.000000	0.000000	4.000000	45.000000	0.000000
3583.652999	0.151017	0.555003	0.014243	83.939903	-98.831276	8.997108	0.712128	0.000000	-2.550850	0.000000	0.000000	0.000000	-0.039951	0.033063	-0.147853	0.000000	0.000000	4.000000	45.000000	0.000000
3583.656333	0.150710	0.555258	0.014132	83.939903	-98.831276	8.997108	0.712128	0.000000	-2.550850	0.000000	0.000000	0.000000	-0.092060	0.076666	-0.033290	0.000000	0.000000	4.000000	45.000000	0.000000
3583.659666	0.150710	0.555258	0.014132	84.015129	-98.990906	8.937821	0.712128	0.000000	-2.550850	0.000000	0.000000	0.000000	-0.092060	0.076666	-0.033290	0.000000	0.000000	4.000000	45.000000	0.000000
3583.662999	0.150710	0.555258	0.014132	84.015129	-98.990906	8.937821	0.712128	0.000000	-2.550850	0.000000	0.000000	0.000000	-0.092060	0.076666	-0.033290	0.000000	0.000000	4.000000	45.000000	0.000000
3583.666333	0.150710	0.555258	0.014132	84.015129	-98.990906	8.937821	0.712128	0.000000	-2.550850	0.000000	0.000000	0.000000	-0.092060	0.076666	-0.033290	0.000000	0.000000	4.000000	45.000000	0.000000
3583.669666	0.150116	0.555937	0.014046	84.459488	-101.339935	7.093185	0.706579	0.000000	-2.535507	0.000000	0.000000	0.000000	-0.178301	0.203512	-0.025718	0.000000	0.000000	4.000000	45.000000	0.000000
3583.672999	0.150116	0.555937	0.014046	84.459488	-101.339935	7.093185	0.706579	0.000000	-2.535507	0.000000	0.000000	0.000000	-0.000001	0.000004	-0.000000	0.000000	0.000000	4.000000	45.000000	0.000000
3583.676333	0.150116	0.555937	0.014046	84.459488	-101.339935	7.093185	0.706579	0.000000	-2.535507	0.000000	0.000000	0.000000	-0.000001	0.000004	-0.000000	0.000000	0.000000	4.000000	45.000000	0.000000
3583.679666	0.150116	0.555937	0.014046	85.044487	-106.186386	2.956469	0.702293	0.000000	-2.505791	0.000000	0.000000	0.000000	-0.000001	0.000004	-0.000000	0.000000	0.000000	4.000000	45.000000	0.000000
3583.682999	0.149760	0.556030	0.013470	85.044487	-106.186386	2.956469	0.702293	0.000000	-2.505791	0.000000	0.000000	0.000000	-0.106674	0.028038	-0.172655	0.000000	0.000000	4.000000	45.000000	0.000000
3583.686333	0.149760	0.556030	0.013470	85.044487	-106.186386	2.956469	0.702293	0.000000	-2.505791	0.000000	0.000000	0.000000	-0.106674	0.028038	-0.172655	0.000000	0.000000	4.000000	45.000000	0.000000
3583.689666	0.149760	0.556030	0.013470	85.669258	-112.958740	-3.048422	0.673517	0.000000	-2.488012	0.000000	0.000000	0.000000	-0.106674	0.028038	-0.172655	0.000000	0.000000	4.000000	45.000000	0.000000
3583.692999	0.149634	0.556239	0.012842	85.669258	-112.958740	-3.048422	0.673517	0.000000	-2.488012	0.000000	0.000000	0.000000	-0.037887	0.062658	-0.188585	0.000000	0.000000	4.000000	45.000000	0.000000
3583.696333	0.149634	0.556239	0.012842	85.669258	-112.958740	-3.048422	0.673517	0.000000	-2.488012	0.000000	0.000000	0.000000	-0.037887	0.062658	-0.188585	0.000000	0.000000	4.000000	45.000000	0.000000
3583.699666	0.149634	0.556239	0.012842	86.179764	-122.088005	-11.387206	0.642087	0.000000	-2.481697	0.000000	0.000000	0.000000	-0.037887	0.062658	-0.188585	0.000000	0.000000	4.000000	45.000000	0.000000
3583.702999	0.149096	0.556169	0.011844	86.179764	-122.088005	-11.387206	0.642087	0.000000	-2.481697	0.000000	0.000000	0.000000	-0.161491	-0.020927	-0.299333	0.000000	0.000000	4.000000	45.000000	0.000000
3583.706333	0.149096	0.556169	0.011844	86.179764	-122.088005	-11.387206	0.642087	0.000000	-2.481697	0.000000	0.000000	0.000000	-0.161491	-0.020927	-0.299333	0.000000	0.000000	4.000000	45.000000	0.000000
3583.709666	0.149096	0.556169	0.011844	86.455360	-129.770599	-18.572855	0.592198	0.000000	-2.454782	0.000000	0.000000	0.000000	-0.161491	-0.020927	-0.299333	0.000000	0.000000	4.000000	45.000000	0.000000
3583.712999	0.148404	0.556240	0.010976	86.455360	-129.770599	-18.572855	0.592198	0.000000	-2.454782	0.000000	0.000000	0.000000	-0.207558	0.021198	-0.260470	0.000000	0.000000	4.000000	45.000000	0.000000
3583.716333	0.148404	0.556240	0.010976	86.455360	-129.770599	-18.572855	0.592198	0.000000	-2.454782	0.000000	0.000000	0.000000	-0.207558	0.021198	-0.260470	0.000000	0.000000	4.000000	45.000000	0.000000
3583.719666	0.148404	0.556240	0.010976	86.458725	-132.128952	-21.080442	0.548786	0.000000	-2.420189	0.000000	0.000000	0.000000	-0.207558	0.021198	-0.260470	0.000000	0.000000	4.000000	45.000000	0.000000
3583.722999	0.147818	0.556233	0.009820	86.458725	-132.128952	-21.080442	0.548786	0.000000	-2.420189	0.000000	0.000000	0.000000	-0.175722	-0.002116	-0.346584	0.000000	0.000000	4.000000	45.000000	0.000000
3583.726333	0.147818	0.556233	0.009820	86.458725	-132.128952	-21.080442	0.548786	0.000000	-2.420189	0.000000	0.000000	0.000000	-0.175722	-0.002116	-0.346584	0.000000	0.000000	4.000000	45.000000	0.000000
3583.729666	0.147818	0.556233	0.009820	86.372963	-131.679276	-21.212624	0.491022	0.000000	-2.390902	0.000000	0.000000	0.000000	-0.175722	-0.002116	-0.346584	0.000000	0.000000	4.000000	45.000000	0.000000
3583.732999	0.147073	0.556207	0.008696	86.372963	-131.679276	-21.212624	0.491022	0.000000	-2.390902	0.000000	0.000000	0.000000	-0.223582	-0.007843	-0.337477	0.000000	0.000000	4.000000	45.000000	0.000000
3583.736333	0.147073	0.556207	0.008696	86.372963	-131.679276	-21.212624	0.491022	0.000000	-2.390902	0.000000	0.000000	0.000000	-0.223582	-0.007843	-0.337477	0.000000	0.000000	4.000000	45.000000	0.000000
3583.739666	0.147073	0.556207	0.008696	86.282951	-130.405258	-20.638844	0.434776	0.000000	-2.353638	0.000000	0.000000	0.000000	-0.223582	-0.007843	-0.337477	0.000000	0.000000	4.000000	45.000000	0.000000
3583.742999	0.146316	0.556257	0.007758	86.282951	-130.405258	-20.638844	0.434776	0.000000	-2.353638	0.000000	0.000000	0.000000	-0.227085	0.015004	-0.281255	0.000000	0.000000	4.000000	45.000000	0.000000
3583.746333	0.146316	0.556257	0.007758	86.282951	-130.405258	-20.638844	0.434776	0.000000	-2.353638	0.000000	0.000000	0.000000	-0.227085	0.015004	-0.281255	0.000000	0.000000	4.000000	45.000000	0.000000
3583.749666	0.146316	0.556257	0.007758	86.220161	-128.014221	-18.733240	0.387900	0.000000	-2.315791	0.000000	0.000000	0.000000	-0.227085	0.015004	-0.281255	0.000000	0.000000	4.000000	45.000000	0.000000
3583.752999	0.145765	0.556350	0.006700	86.220161	-128.014221	-18.733240	0.387900	0.000000	-2.315791	0.000000	0.000000	0.000000	-0.165226	0.027980	-0.317417	0.000000	0.000000	4.000000	45.000000	0.000000
3583.756333	0.145765	0.556350	0.006700	86.220161	-128.014221	-18.733240	0.387900	0.000000	-2.315791	0.000000	0.000000	0.000000	-0.165226	0.027980	-0.317417	0.000000	0.000000	4.000000	45.000000	0.000000
3583.759666	0.145765	0.556350	0.006700	86.198570	-124.103760	-15.095654	0.334997	0.000000	-2.288253	0.000000	0.000000	0.000000	-0.165226	0.027980	-0.317417	0.000000	0.000000	4.000000	45.000000	0.000000
3583.762999	0.145202	0.556406	0.005675	86.198570	-124.103760	-15.095654	0.334997	0.000000	-2.288253	0.000000	0.000000	0.000000	-0.169045	0.016823	-0.307526	0.000000	0.000000	4.000000	45.000000	0.000000
3583.766333	0.145202	0.556406	0.005675	86.198570	-124.103760	-15.095654	0.334997	0.000000	-2.288253	0.000000	0.000000	0.000000	-0.169045	0.016823	-0.307526	0.000000	0.000000	4.000000	45.000000	0.000000
3583.769666	0.145202	0.556406	0.005675	86.152641	-118.909088	-10.156464	0.283743	0.000000	-2.260079	0.000000	0.000000	0.000000	-0.169045	0.016823	-0.307526	0.000000	0.000000	4.000000	45.000000	0.000000
3583.772999	0.144577	0.556451	0.004760	86.152641	-118.909088	-10.156464	0.283743	0.000000	-2.260079	0.000000	0.000000	0.000000	-0.187270	0.013491	-0.274551	0.000000	0.000000	4.000000	45.000000	0.000000
3583.776333	0.144577	0.556451	0.004760	86.152641	-118.909088	-10.156464	0.283743	0.000000	-2.260079	0.000000	0.000000	0.000000	-0.187270	0.013491	-0.274551	0.000000	0.000000	4.000000	45.000000	0.000000
3583.779666	0.144577	0.556451	0.004760	86.042793	-113.249741	-4.824557	0.237984	0.000000	-2.228868	0.000000	0.000000	0.000000	-0.187270	0.013491	-0.274551	0.000000	0.000000	4.000000	45.000000	0.000000
3583.782999	0.144057	0.556434	0.003712	86.042793	-113.249741	-4.824557	0.237984	0.000000	-2.228868	0.000000	0.000000	0.000000	-0.156054	-0.005100	-0.314439	0.000000	0.000000	4.000000	45.000000	0.000000
3583.786333	0.144057	0.556434	0.003712	86.042793	-113.249741	-4.824557	0.237984	0.000000	-2.228868	0.000000	0.000000	0.000000	-0.156054	-0.005100	-0.314439	0.000000	0.000000	4.000000	45.000000	0.000000
3583.789666	0.144057	0.556434	0.003712	85.912651	-108.523933	-0.390798	0.185578	0.000000	-2.202858	0.000000	0.000000	0.000000	-0.156054	-0.005100	-0.314439	0.000000	0.000000	4.000000	45.000000	0.000000
3583.792999	0.143526	0.556354	0.002702	85.912651	-108.523933	-0.390798	0.185578	0.000000	-2.202858	0.000000	0.000000	0.000000	-0.159387	-0.023936	-0.302978	0.000000	0.000000	4.000000	45.000000	0.000000
3583.796333	0.143526	0.556354	0.002702	85.912651	-108.523933	-0.390798	0.185578	0.000000	-2.202858	0.000000	0.000000	0.000000	-0.159387	-0.023936	-0.302978	0.000000	0.000000	4.000000	45.000000	0.000000
3583.799666	0.143526	0.556354	0.002702	85.852013	-106.076279	1.928517	0.135082	0.000000	-2.176294	0.000000	0.000000	0.000000	-0.159387	-0.023936	-0.302978	0.000000	0.000000	4.000000	45.000000	0.000000
3583.802999	0.142932	0.556195	0.001795	85.852013	-106.076279	1.928517	0.135082	0.000000	-2.176294	0.000000	0.000000	0.000000	-0.178136	-0.047930	-0.272048	0.000000	0.000000	4.000000	45.000000	0.000000
3583.806333	0.142932	0.556195	0.001795	85.852013	-106.076279	1.928517	0.135082	0.000000	-2.176294	0.000000	0.000000	0.000000	-0.178136	-0.047930	-0.272048	0.000000	0.000000	4.000000	45.000000	0.000000
3583.809666	0.142932	0.556195	0.001795	85.903130	-105.967133	2.090897	0.089740	0.000000	-2.146605	0.000000	0.000000	0.000000	-0.178136	-0.047930	-0.272048	0.000000	0.000000	4.000000	45.000000	0.000000
3583.812999	0.142382	0.555938	0.000871	85.903130	-105.967133	2.090897	0.089740	0.000000	-2.146605	0.000000	0.000000	0.000000	-0.164970	-0.076857	-0.277022	0.000000	0.000000	4.000000	45.000000	0.000000
3583.816333	0.142382	0.555938	0.000871	85.903130	-105.967133	2.090897	0.089740	0.000000	-2.146605	0.000000	0.000000	0.000000	-0.164970	-0.076857	-0.277022	0.000000	0.000000	4.000000	45.000000	0.000000
3583.819666	0.142382	0.555938	0.000871	86.008797	-107.522621	0.715433	0.043570	0.000000	-2.119110	0.000000	0.000000	0.000000	-0.164970	-0.076857	-0.277022	0.000000	0.000000	4.000000	45.000000	0.000000
3583.822999	0.141696	0.555691	-0.000035	86.008797	-107.522621	0.715433	0.043570	0.000000	-2.119110	0.000000	0.000000	0.000000	-0.205889	-0.074215	-0.272017	0.000000	0.000000	4.000000	45.000000	0.000000
3583.826333	0.141696	0.555691	-0.000035	86.008797	-107.522621	0.715433	0.043570	0.000000	-2.119110	0.000000	0.000000	0.000000	-0.205889	-0.074215	-0.272017	0.000000	0.000000	4.000000	45.000000	0.000000
3583.829666	0.141696	0.555691	-0.000035	86.179764	-110.989807	-2.412467	-0.001766	0.000000	-2.084795	0.000000	0.000000	0.000000	-0.205889	-0.074215	-0.272017	0.000000	0.000000	4.000000	45.000000	0.000000
3583.832999	0.140776	0.555487	-0.000858	86.179764	-110.989807	-2.412467	-0.001766	0.000000	-2.084795	0.000000	0.000000	0.000000	-0.275870	-0.061238	-0.246849	0.000000	0.000000	4.000000	45.000000	0.000000
3583.836333	0.140776	0.555487	-0.000858	86.179764	-110.989807	-2.412467	-0.001766	0.000000	-2.084795	0.000000	0.000000	0.000000	-0.275870	-0.061238	-0.246849	0.000000	0.000000	4.000000	45.000000	0.000000
3583.839666	0.140776	0.555487	-0.000858	86.420509	-116.278343	-7.225613	-0.042908	0.000000	-2.038817	0.000000	0.000000	0.000000	-0.275870	-0.061238	-0.246849	0.000000	0.000000	4.000000	45.000000	0.000000
3583.842999	0.139754	0.555309	-0.001793	86.420509	-116.278343	-7.225613	-0.042908	0.000000	-2.038817	0.000000	0.000000	0.000000	-0.306564	-0.053333	-0.280349	0.000000	0.000000	4.000000	45.000000	0.000000
3583.846333	0.139754	0.555309	-0.001793	86.420509	-116.278343	-7.225613	-0.042908	0.000000	-2.038817	0.000000	0.000000	0.000000	-0.306564	-0.053333	-0.280349	0.000000	0.000000	4.000000	45.000000	0.000000
3583.849666	0.139754	0.555309	-0.001793	86.692520	-123.878777	-14.238855	-0.089632	0.000000	-1.987723	0.000000	0.000000	0.000000	-0.306564	-0.053333	-0.280349	0.000000	0.000000	4.000000	45.000000	0.000000
3583.852999	0.138704	0.555122	-0.002832	86.692520	-123.878777	-14.238855	-0.089632	0.000000	-1.987723	0.000000	0.000000	0.000000	-0.315062	-0.056041	-0.311787	0.000000	0.000000	4.000000	45.000000	0.000000
3583.856333	0.138704	0.555122	-0.002832	86.692520	-123.878777	-14.238855	-0.089632	0.000000	-1.987723	0.000000	0.000000	0.000000	-0.315062	-0.056041	-0.311787	0.000000	0.000000	4.000000	45.000000	0.000000
3583.859666	0.138704	0.555122	-0.002832	86.928329	-133.627258	-23.372225	-0.141597	0.000000	-1.935213	0.000000	0.000000	0.000000	-0.315062	-0.056041	-0.311787	0.000000	0.000000	4.000000	45.000000	0.000000
3583.862999	0.137567	0.554944	-0.003940	86.928329	-133.627258	-23.372225	-0.141597	0.000000	-1.935213	0.000000	0.000000	0.000000	-0.341231	-0.053632	-0.332278	0.000000	0.000000	4.000000	45.000000	0.000000
3583.866333	0.137567	0.554944	-0.003940	86.928329	-133.627258	-23.372225	-0.141597	0.000000	-1.935213	0.000000	0.000000	0.000000	-0.341231	-0.053632	-0.332278	0.000000	0.000000	4.000000	45.000000	0.000000
3583.869666	0.137567	0.554944	-0.003940	87.057358	-143.840073	-33.186485	-0.196977	0.000000	-1.878341	0.000000	0.000000	0.000000	-0.341231	-0.053632	-0.332278	0.000000	0.000000	4.000000	45.000000	0.000000
3583.872999	0.136362	0.554772	-0.005054	87.057358	-143.840073	-33.186485	-0.196977	0.000000	-1.878341	0.000000	0.000000	0.000000	-0.361524	-0.051331	-0.334344	0.000000	0.000000	4.000000	45.000000	0.000000
3583.876333	0.136362	0.554772	-0.005054	87.057358	-143.840073	-33.186485	-0.196977	0.000000	-1.878341	0.000000	0.000000	0.000000	-0.361524	-0.051331	-0.334344	0.000000	0.000000	4.000000	45.000000	0.000000
3583.879666	0.136362	0.554772	-0.005054	87.075371	-151.818329	-41.354469	-0.252701	0.000000	-1.818087	0.000000	0.000000	0.000000	-0.361524	-0.051331	-0.334344	0.000000	0.000000	4.000000	45.000000	0.000000
3583.882999	0.135214	0.554635	-0.006151	87.075371	-151.818329	-41.354469	-0.252701	0.000000	-1.818087	0.000000	0.000000	0.000000	-0.344373	-0.041320	-0.329038	0.000000	0.000000	4.000000	45.000000	0.000000
3583.886333	0.135214	0.554635	-0.006151	87.075371	-151.818329	-41.354469	-0.252701	0.000000	-1.818087	0.000000	0.000000	0.000000	-0.344373	-0.041320	-0.329038	0.000000	0.000000	4.000000	45.000000	0.000000
3583.889666	0.135214	0.554635	-0.006151	87.054695	-154.087646	-44.550430	-0.307540	0.000000	-1.760691	0.000000	0.000000	0.000000	-0.344373	-0.041320	-0.329038	0.000000	0.000000	4.000000	45.000000	0.000000
3583.892999	0.134095	0.554581	-0.007164	87.054695	-154.087646	-44.550430	-0.307540	0.000000	-1.760691	0.000000	0.000000	0.000000	-0.335504	-0.015945	-0.304083	0.000000	0.000000	4.000000	45.000000	0.000000
3583.896333	0.134095	0.554581	-0.007164	87.054695	-154.087646	-44.550430	-0.307540	0.000000	-1.760691	0.000000	0.000000	0.000000	-0.335504	-0.015945	-0.304083	0.000000	0.000000	4.000000	45.000000	0.000000
3583.899666	0.134095	0.554581	-0.007164	87.149338	-152.200043	-43.959019	-0.358221	0.000000	-1.704774	0.000000	0.000000	0.000000	-0.335504	-0.015945	-0.304083	0.000000	0.000000	4.000000	45.000000	0.000000
3583.902999	0.132949	0.554604	-0.008053	87.149338	-152.200043	-43.959019	-0.358221	0.000000	-1.704774	0.000000	0.000000	0.000000	-0.343918	0.006780	-0.266556	0.000000	0.000000	4.000000	45.000000	0.000000
3583.906333	0.132949	0.554604	-0.008053	87.149338	-152.200043	-43.959019	-0.358221	0.000000	-1.704774	0.000000	0.000000	0.000000	-0.343918	0.006780	-0.266556	0.000000	0.000000	4.000000	45.000000	0.000000
3583.909666	0.132949	0.554604	-0.008053	87.424278	-147.621460	-40.557236	-0.402647	0.000000	-1.647454	0.000000	0.000000	0.000000	-0.343918	0.006780	-0.266556	0.000000	0.000000	4.000000	45.000000	0.000000
3583.912999	0.131752	0.554728	-0.008815	87.424278	-147.621460	-40.557236	-0.402647	0.000000	-1.647454	0.000000	0.000000	0.000000	-0.359208	0.037156	-0.228692	0.000000	0.000000	4.000000	45.000000	0.000000
3583.916333	0.131752	0.554728	-0.008815	87.424278	-147.621460	-40.557236	-0.402647	0.000000	-1.647454	0.000000	0.000000	0.000000	-0.359208	0.037156	-0.228692	0.000000	0.000000	4.000000	45.000000	0.000000
3583.919666	0.131752	0.554728	-0.008815	87.766815	-138.952438	-32.654392	-0.440762	0.000000	-1.587587	0.000000	0.000000	0.000000	-0.359208	0.037156	-0.228692	0.000000	0.000000	4.000000	45.000000	0.000000
3583.922999	0.130591	0.554902	-0.009466	87.766815	-138.952438	-32.654392	-0.440762	0.000000	-1.587587	0.000000	0.000000	0.000000	-0.348131	0.052165	-0.195281	0.000000	0.000000	4.000000	45.000000	0.000000
3583.926333	0.130591	0.554902	-0.009466	87.766815	-138.952438	-32.654392	-0.440762	0.000000	-1.587587	0.000000	0.000000	0.000000	-0.348131	0.052165	-0.195281	0.000000	0.000000	4.000000	45.000000	0.000000
3583.929666	0.130591	0.554902	-0.009466	88.053185	-125.510368	-19.548149	-0.473309	0.000000	-1.529564	0.000000	0.000000	0.000000	-0.348131	0.052165	-0.195281	0.000000	0.000000	4.000000	45.000000	0.000000
3583.932999	0.129285	0.555074	-0.010078	88.053185	-125.510368	-19.548149	-0.473309	0.000000	-1.529564	0.000000	0.000000	0.000000	-0.391812	0.051732	-0.183413	0.000000	0.000000	4.000000	45.000000	0.000000
3583.936333	0.129285	0.555074	-0.010078	88.053185	-125.510368	-19.548149	-0.473309	0.000000	-1.529564	0.000000	0.000000	0.000000	-0.391812	0.051732	-0.183413	0.000000	0.000000	4.000000	45.000000	0.000000
3583.939666	0.129285	0.555074	-0.010078	88.180161	-108.542458	-2.762676	-0.503878	0.000000	-1.464262	0.000000	0.000000	0.000000	-0.391812	0.051732	-0.183413	0.000000	0.000000	4.000000	45.000000	0.000000
3583.942999	0.127916	0.555246	-0.010606	88.180161	-108.542458	-2.762676	-0.503878	0.000000	-1.464262	0.000000	0.000000	0.000000	-0.410833	0.051417	-0.158550	0.000000	0.000000	4.000000	45.000000	0.000000
3583.946333	0.127916	0.555246	-0.010606	88.180161	-108.542458	-2.762676	-0.503878	0.000000	-1.464262	0.000000	0.000000	0.000000	-0.410833	0.051417	-0.158550	0.000000	0.000000	4.000000	45.000000	0.000000
3583.949666	0.127916	0.555246	-0.010606	88.159950	-92.392921	13.248148	-0.530303	0.000000	-1.395790	0.000000	0.000000	0.000000	-0.410833	0.051417	-0.158550	0.000000	0.000000	4.000000	45.000000	0.000000
3583.952999	0.126500	0.555374	-0.011071	88.159950	-92.392921	13.248148	-0.530303	0.000000	-1.395790	0.000000	0.000000	0.000000	-0.424593	0.038460	-0.139354	0.000000	0.000000	4.000000	45.000000	0.000000
3583.956333	0.126500	0.555374	-0.011071	88.159950	-92.392921	13.248148	-0.530303	0.000000	-1.395790	0.000000	0.000000	0.000000	-0.424593	0.038460	-0.139354	0.000000	0.000000	4.000000	45.000000	0.000000
3583.959666	0.126500	0.555374	-0.011071	88.113625	-79.558716	26.069361	-0.553529	0.000000	-1.325024	0.000000	0.000000	0.000000	-0.424593	0.038460	-0.139354	0.000000	0.000000	4.000000	45.000000	0.000000
3583.962999	0.124994	0.555467	-0.011551	88.113625	-79.558716	26.069361	-0.553529	0.000000	-1.325024	0.000000	0.000000	0.000000	-0.451957	0.027884	-0.144197	0.000000	0.000000	4.000000	45.000000	0.000000
3583.966333	0.124994	0.555467	-0.011551	88.113625	-79.558716	26.069361	-0.553529	0.000000	-1.325024	0.000000	0.000000	0.000000	-0.451957	0.027884	-0.144197	0.000000	0.000000	4.000000	45.000000	0.000000
3583.969666	0.124994	0.555467	-0.011551	88.127579	-68.921844	36.827309	-0.577561	0.000000	-1.249698	0.000000	0.000000	0.000000	-0.451957	0.027884	-0.144197	0.000000	0.000000	4.000000	45.000000	0.000000
3583.972999	0.123476	0.555550	-0.012009	88.127579	-68.921844	36.827309	-0.577561	0.000000	-1.249698	0.000000	0.000000	0.000000	-0.455312	0.025111	-0.137240	0.000000	0.000000	4.000000	45.000000	0.000000
3583.976333	0.123476	0.555550	-0.012009	88.127579	-68.921844	36.827309	-0.577561	0.000000	-1.249698	0.000000	0.000000	0.000000	-0.455312	0.025111	-0.137240	0.000000	0.000000	4.000000	45.000000	0.000000
3583.979666	0.123476	0.555550	-0.012009	88.102867	-59.730988	46.006882	-0.600435	0.000000	-1.173813	0.000000	0.000000	0.000000	-0.455312	0.025111	-0.137240	0.000000	0.000000	4.000000	45.000000	0.000000
3583.982999	0.121929	0.555649	-0.012511	88.102867	-59.730988	46.006882	-0.600435	0.000000	-1.173813	0.000000	0.000000	0.000000	-0.464319	0.029687	-0.150814	0.000000	0.000000	4.000000	45.000000	0.000000
3583.986333	0.121929	0.555649	-0.012511	88.102867	-59.730988	46.006882	-0.600435	0.000000	-1.173813	0.000000	0.000000	0.000000	-0.464319	0.029687	-0.150814	0.000000	0.000000	4.000000	45.000000	0.000000
3583.989666	0.121929	0.555649	-0.012511	88.029503	-52.652767	52.835056	-0.625571	0.000000	-1.096426	0.000000	0.000000	0.000000	-0.464319	0.029687	-0.150814	0.000000	0.000000	4.000000	45.000000	0.000000
3583.992999	0.120350	0.555788	-0.013065	88.029503	-52.652767	52.835056	-0.625571	0.000000	-1.096426	0.000000	0.000000	0.000000	-0.473605	0.041715	-0.166065	0.000000	0.000000	4.000000	45.000000	0.000000
3583.996333	0.120350	0.555788	-0.013065	88.029503	-52.652767	52.835056	-0.625571	0.000000	-1.096426	0.000000	0.000000	0.000000	-0.473605	0.041715	-0.166065	0.000000	0.000000	4.000000	45.000000	0.000000
3583.999666	0.120350	0.555788	-0.013065	87.942909	-47.131626	57.772049	-0.653248	0.000000	-1.017492	0.000000	0.000000	0.000000	-0.473605	0.041715	-0.166065	0.000000	0.000000	4.000000	45.000000	0.000000
3584.002999	0.118668	0.555994	-0.013520	87.942909	-47.131626	57.772049	-0.653248	0.000000	-1.017492	0.000000	0.000000	0.000000	-0.504573	0.061759	-0.136564	0.000000	0.000000	4.000000	45.000000	0.000000
3584.006333	0.118668	0.555994	-0.013520	87.942909	-47.131626	57.772049	-0.653248	0.000000	-1.017492	0.000000	0.000000	0.000000	-0.504573	0.061759	-0.136564	0.000000	0.000000	4.000000	45.000000	0.000000
3584.009666	0.118668	0.555994	-0.013520	87.856339	-43.312561	60.533722	-0.676009	0.000000	-0.933397	0.000000	0.000000	0.000000	-0.504573	0.061759	-0.136564	0.000000	0.000000	4.000000	45.000000	0.000000
3584.012999	0.116919	0.556275	-0.013912	87.856339	-43.312561	60.533722	-0.676009	0.000000	-0.933397	0.000000	0.000000	0.000000	-0.524801	0.084171	-0.117612	0.000000	0.000000	4.000000	45.000000	0.000000
3584.016333	0.116919	0.556275	-0.013912	87.856339	-43.312561	60.533722	-0.676009	0.000000	-0.933397	0.000000	0.000000	0.000000	-0.524801	0.084171	-0.117612	0.000000	0.000000	4.000000	45.000000	0.000000
3584.019666	0.116919	0.556275	-0.013912	87.779922	-40.423599	61.949268	-0.695611	0.000000	-0.845930	0.000000	0.000000	0.000000	-0.524801	0.084171	-0.117612	0.000000	0.000000	4.000000	45.000000	0.000000
3584.022999	0.115061	0.556623	-0.014139	87.779922	-40.423599	61.949268	-0.695611	0.000000	-0.845930	0.000000	0.000000	0.000000	-0.557300	0.104501	-0.068083	0.000000	0.000000	4.000000	45.000000	0.000000
3584.026333	0.115061	0.556623	-0.014139	87.779922	-40.423599	61.949268	-0.695611	0.000000	-0.845930	0.000000	0.000000	0.000000	-0.557300	0.104501	-0.068083	0.000000	0.000000	4.000000	45.000000	0.000000
3584.029666	0.115061	0.556623	-0.014139	87.713295	-38.165958	62.628082	-0.706958	0.000000	-0.753047	0.000000	0.000000	0.000000	-0.557300	0.104501	-0.068083	0.000000	0.000000	4.000000	45.000000	0.000000
3584.032999	0.113071	0.557083	-0.014116	87.713295	-38.165958	62.628082	-0.706958	0.000000	-0.753047	0.000000	0.000000	0.000000	-0.596973	0.137936	0.007031	0.000000	0.000000	4.000000	45.000000	0.000000
3584.036333	0.113071	0.557083	-0.014116	87.713295	-38.165958	62.628082	-0.706958	0.000000	-0.753047	0.000000	0.000000	0.000000	-0.596973	0.137936	0.007031	0.000000	0.000000	4.000000	45.000000	0.000000
3584.039666	0.113071	0.557083	-0.014116	87.667198	-36.814014	62.673340	-0.705786	0.000000	-0.653551	0.000000	0.000000	0.000000	-0.596973	0.137936	0.007031	0.000000	0.000000	4.000000	45.000000	0.000000
3584.042999	0.111032	0.557611	-0.013946	87.667198	-36.814014	62.673340	-0.705786	0.000000	-0.653551	0.000000	0.000000	0.000000	-0.611603	0.158550	0.050835	0.000000	0.000000	4.000000	45.000000	0.000000
3584.046333	0.111032	0.557611	-0.013946	87.667198	-36.814014	62.673340	-0.705786	0.000000	-0.653551	0.000000	0.000000	0.000000	-0.611603	0.158550	0.050835	0.000000	0.000000	4.000000	45.000000	0.000000
3584.049666	0.111032	0.557611	-0.013946	87.649147	-35.548405	62.903149	-0.697313	0.000000	-0.551618	0.000000	0.000000	0.000000	-0.611603	0.158550	0.050835	0.000000	0.000000	4.000000	45.000000	0.000000
3584.052999	0.108983	0.558142	-0.013649	87.649147	-35.548405	62.903149	-0.697313	0.000000	-0.551618	0.000000	0.000000	0.000000	-0.614670	0.159169	0.089185	0.000000	0.000000	4.000000	45.000000	0.000000
3584.056333	0.108983	0.558142	-0.013649	87.649147	-35.548405	62.903149	-0.697313	0.000000	-0.551618	0.000000	0.000000	0.000000	-0.614670	0.159169	0.089185	0.000000	0.000000	4.000000	45.000000	0.000000
3584.059666	0.108983	0.558142	-0.013649	87.668213	-33.217052	64.364716	-0.682449	0.000000	-0.449172	0.000000	0.000000	0.000000	-0.614670	0.159169	0.089185	0.000000	0.000000	4.000000	45.000000	0.000000
3584.062999	0.106980	0.558683	-0.013262	87.668213	-33.217052	64.364716	-0.682449	0.000000	-0.449172	0.000000	0.000000	0.000000	-0.600961	0.162330	0.116003	0.000000	0.000000	4.000000	45.000000	0.000000
3584.066333	0.106980	0.558683	-0.013262	87.668213	-33.217052	64.364716	-0.682449	0.000000	-0.449172	0.000000	0.000000	0.000000	-0.600961	0.162330	0.116003	0.000000	0.000000	4.000000	45.000000	0.000000
3584.069666	0.106980	0.558683	-0.013262	87.719215	-30.351526	66.372437	-0.663115	0.000000	-0.349012	0.000000	0.000000	0.000000	-0.600961	0.162330	0.116003	0.000000	0.000000	4.000000	45.000000	0.000000
3584.072999	0.104963	0.559173	-0.012938	87.719215	-30.351526	66.372437	-0.663115	0.000000	-0.349012	0.000000	0.000000	0.000000	-0.605146	0.146853	0.097198	0.000000	0.000000	4.000000	45.000000	0.000000
3584.076333	0.104963	0.559173	-0.012938	87.719215	-30.351526	66.372437	-0.663115	0.000000	-0.349012	0.000000	0.000000	0.000000	-0.605146	0.146853	0.097198	0.000000	0.000000	4.000000	45.000000	0.000000
3584.079666	0.104963	0.559173	-0.012938	87.749535	-27.883518	67.825073	-0.646916	0.000000	-0.248155	0.000000	0.000000	0.000000	-0.605146	0.146853	0.097198	0.000000	0.000000	4.000000	45.000000	0.000000
3584.082999	0.102869	0.559610	-0.012662	87.749535	-27.883518	67.825073	-0.646916	0.000000	-0.248155	0.000000	0.000000	0.000000	-0.628085	0.131353	0.082783	0.000000	0.000000	4.000000	45.000000	0.000000
3584.086333	0.102869	0.559610	-0.012662	87.749535	-27.883518	67.825073	-0.646916	0.000000	-0.248155	0.000000	0.000000	0.000000	-0.628085	0.131353	0.082783	0.000000	0.000000	4.000000	45.000000	0.000000
3584.089666	0.102869	0.559610	-0.012662	87.734970	-27.035160	67.391212	-0.633119	0.000000	-0.143474	0.000000	0.000000	0.000000	-0.628085	0.131353	0.082783	0.000000	0.000000	4.000000	45.000000	0.000000
3584.092999	0.100563	0.560012	-0.012453	87.734970	-27.035160	67.391212	-0.633119	0.000000	-0.143474	0.000000	0.000000	0.000000	-0.691964	0.120425	0.062789	0.000000	0.000000	4.000000	45.000000	0.000000
3584.096333	0.100563	0.560012	-0.012453	87.734970	-27.035160	67.391212	-0.633119	0.000000	-0.143474	0.000000	0.000000	0.000000	-0.691964	0.120425	0.062789	0.000000	0.000000	4.000000	45.000000	0.000000
3584.099666	0.100563	0.560012	-0.012453	87.665520	-27.655415	65.152542	-0.622654	0.000000	-0.028147	0.000000	0.000000	0.000000	-0.691964	0.120425	0.062789	0.000000	0.000000	4.000000	45.000000	0.000000
3584.102999	0.098027	0.560455	-0.012193	87.665520	-27.655415	65.152542	-0.622654	0.000000	-0.028147	0.000000	0.000000	0.000000	-0.760735	0.132892	0.078123	0.000000	0.000000	4.000000	45.000000	0.000000
3584.106333	0.098027	0.560455	-0.012193	87.665520	-27.655415	65.152542	-0.622654	0.000000	-0.028147	0.000000	0.000000	0.000000	-0.760735	0.132892	0.078123	0.000000	0.000000	4.000000	45.000000	0.000000
3584.109666	0.098027	0.560455	-0.012193	87.542900	-29.315708	61.682526	-0.609633	0.000000	0.098643	0.000000	0.000000	0.000000	-0.760735	0.132892	0.078123	0.000000	0.000000	4.000000	45.000000	0.000000
3584.112999	0.095293	0.560924	-0.011843	87.542900	-29.315708	61.682526	-0.609633	0.000000	0.098643	0.000000	0.000000	0.000000	-0.820350	0.140750	0.104837	0.000000	0.000000	4.000000	45.000000	0.000000
3584.116333	0.095293	0.560924	-0.011843	87.542900	-29.315708	61.682526	-0.609633	0.000000	0.098643	0.000000	0.000000	0.000000	-0.820350	0.140750	0.104837	0.000000	0.000000	4.000000	45.000000	0.000000
3584.119666	0.095293	0.560924	-0.011843	87.389175	-31.150612	57.934826	-0.592161	0.000000	0.235367	0.000000	0.000000	0.000000	-0.820350	0.140750	0.104837	0.000000	0.000000	4.000000	45.000000	0.000000
3584.122999	0.092331	0.561408	-0.011220	87.389175	-31.150612	57.934826	-0.592161	0.000000	0.235367	0.000000	0.000000	0.000000	-0.888566	0.145263	0.186914	0.000000	0.000000	4.000000	45.000000	0.000000
3584.126333	0.092331	0.561408	-0.011220	87.389175	-31.150612	57.934826	-0.592161	0.000000	0.235367	0.000000	0.000000	0.000000	-0.888566	0.145263	0.186914	0.000000	0.000000	4.000000	45.000000	0.000000
3584.129666	0.092331	0.561408	-0.011220	87.269135	-32.106068	55.110767	-0.561008	0.000000	0.383462	0.000000	0.000000	0.000000	-0.888566	0.145263	0.186914	0.000000	0.000000	4.000000	45.000000	0.000000
3584.132999	0.089423	0.561831	-0.010435	87.269135	-32.106068	55.110767	-0.561008	0.000000	0.383462	0.000000	0.000000	0.000000	-0.872254	0.126960	0.235545	0.000000	0.000000	4.000000	45.000000	0.000000
3584.136333	0.089423	0.561831	-0.010435	87.269135	-32.106068	55.110767	-0.561008	0.000000	0.383462	0.000000	0.000000	0.000000	-0.872254	0.126960	0.235545	0.000000	0.000000	4.000000	45.000000	0.000000
3584.139666	0.089423	0.561831	-0.010435	87.249352	-31.112772	54.461708	-0.521751	0.000000	0.528838	0.000000	0.000000	0.000000	-0.872254	0.126960	0.235545	0.000000	0.000000	4.000000	45.000000	0.000000
3584.142999	0.086742	0.562175	-0.009606	87.249352	-31.112772	54.461708	-0.521751	0.000000	0.528838	0.000000	0.000000	0.000000	-0.804370	0.102981	0.248788	0.000000	0.000000	4.000000	45.000000	0.000000
3584.146333	0.086742	0.562175	-0.009606	87.249352	-31.112772	54.461708	-0.521751	0.000000	0.528838	0.000000	0.000000	0.000000	-0.804370	0.102981	0.248788	0.000000	0.000000	4.000000	45.000000	0.000000
3584.149666	0.086742	0.562175	-0.009606	87.366714	-27.152546	57.116978	-0.480286	0.000000	0.662899	0.000000	0.000000	0.000000	-0.804370	0.102981	0.248788	0.000000	0.000000	4.000000	45.000000	0.000000
3584.152999	0.084319	0.562386	-0.008789	87.366714	-27.152546	57.116978	-0.480286	0.000000	0.662899	0.000000	0.000000	0.000000	-0.726895	0.063393	0.244961	0.000000	0.000000	4.000000	45.000000	0.000000
3584.156333	0.084319	0.562386	-0.008789	87.366714	-27.152546	57.116978	-0.480286	0.000000	0.662899	0.000000	0.000000	0.000000	-0.726895	0.063393	0.244961	0.000000	0.000000	4.000000	45.000000	0.000000
3584.159666	0.084319	0.562386	-0.008789	87.595474	-19.097773	64.330788	-0.439459	0.000000	0.784048	0.000000	0.000000	0.000000	-0.726895	0.063393	0.244961	0.000000	0.000000	4.000000	45.000000	0.000000
3584.162999	0.082105	0.562455	-0.008014	87.595474	-19.097773	64.330788	-0.439459	0.000000	0.784048	0.000000	0.000000	0.000000	-0.664275	0.020823	0.232464	0.000000	0.000000	4.000000	45.000000	0.000000
3584.166333	0.082105	0.562455	-0.008014	87.595474	-19.097773	64.330788	-0.439459	0.000000	0.784048	0.000000	0.000000	0.000000	-0.664275	0.020823	0.232464	0.000000	0.000000	4.000000	45.000000	0.000000
3584.169666	0.082105	0.562455	-0.008014	87.805183	-7.108547	75.858810	-0.400715	0.000000	0.894761	0.000000	0.000000	0.000000	-0.664275	0.020823	0.232464	0.000000	0.000000	4.000000	45.000000	0.000000
3584.172999	0.080061	0.562438	-0.007373	87.805183	-7.108547	75.858810	-0.400715	0.000000	0.894761	0.000000	0.000000	0.000000	-0.613057	-0.005100	0.192293	0.000000	0.000000	4.000000	45.000000	0.000000
3584.176333	0.080061	0.562438	-0.007373	87.805183	-7.108547	75.858810	-0.400715	0.000000	0.894761	0.000000	0.000000	0.000000	-0.613057	-0.005100	0.192293	0.000000	0.000000	4.000000	45.000000	0.000000
3584.179666	0.080061	0.562438	-0.007373	87.895508	7.017141	89.470016	-0.368666	0.000000	0.996937	0.000000	0.000000	0.000000	-0.613057	-0.005100	0.192293	0.000000	0.000000	4.000000	45.000000	0.000000
3584.182999	0.078050	0.562415	-0.006657	87.895508	7.017141	89.470016	-0.368666	0.000000	0.996937	0.000000	0.000000	0.000000	-0.603330	-0.006889	0.214783	0.000000	0.000000	4.000000	45.000000	0.000000
3584.186333	0.078050	0.562415	-0.006657	87.895508	7.017141	89.470016	-0.368666	0.000000	0.996937	0.000000	0.000000	0.000000	-0.603330	-0.006889	0.214783	0.000000	0.000000	4.000000	45.000000	0.000000
3584.189666	0.078050	0.562415	-0.006657	87.852234	19.979786	101.638428	-0.332869	0.000000	1.097492	0.000000	0.000000	0.000000	-0.603330	-0.006889	0.214783	0.000000	0.000000	4.000000	45.000000	0.000000
3584.192999	0.075957	0.562352	-0.005884	87.852234	19.979786	101.638428	-0.332869	0.000000	1.097492	0.000000	0.000000	0.000000	-0.627854	-0.019047	0.232151	0.000000	0.000000	4.000000	45.000000	0.000000
3584.196333	0.075957	0.562352	-0.005884	87.852234	19.979786	101.638428	-0.332869	0.000000	1.097492	0.000000	0.000000	0.000000	-0.627854	-0.019047	0.232151	0.000000	0.000000	4.000000	45.000000	0.000000
3584.199666	0.075957	0.562352	-0.005884	87.733238	29.583181	110.372673	-0.294177	0.000000	1.202134	0.000000	0.000000	0.000000	-0.627854	-0.019047	0.232151	0.000000	0.000000	4.000000	45.000000	0.000000
3584.202999	0.073888	0.562273	-0.005076	87.733238	29.583181	110.372673	-0.294177	0.000000	1.202134	0.000000	0.000000	0.000000	-0.620812	-0.023771	0.242218	0.000000	0.000000	4.000000	45.000000	0.000000
3584.206333	0.073888	0.562273	-0.005076	87.733238	29.583181	110.372673	-0.294177	0.000000	1.202134	0.000000	0.000000	0.000000	-0.620812	-0.023771	0.242218	0.000000	0.000000	4.000000	45.000000	0.000000
3584.209666	0.073888	0.562273	-0.005076	87.596123	36.074459	115.947571	-0.253808	0.000000	1.305603	0.000000	0.000000	0.000000	-0.620812	-0.023771	0.242218	0.000000	0.000000	4.000000	45.000000	0.000000
3584.212999	0.071932	0.562145	-0.004219	87.596123	36.074459	115.947571	-0.253808	0.000000	1.305603	0.000000	0.000000	0.000000	-0.586731	-0.038367	0.257021	0.000000	0.000000	4.000000	45.000000	0.000000
3584.216333	0.071932	0.562145	-0.004219	87.596123	36.074459	115.947571	-0.253808	0.000000	1.305603	0.000000	0.000000	0.000000	-0.586731	-0.038367	0.257021	0.000000	0.000000	4.000000	45.000000	0.000000
3584.219666	0.071932	0.562145	-0.004219	87.455086	41.125595	120.113770	-0.210971	0.000000	1.403392	0.000000	0.000000	0.000000	-0.586731	-0.038367	0.257021	0.000000	0.000000	4.000000	45.000000	0.000000
3584.222999	0.070151	0.561976	-0.003345	87.455086	41.125595	120.113770	-0.210971	0.000000	1.403392	0.000000	0.000000	0.000000	-0.534471	-0.050732	0.262218	0.000000	0.000000	4.000000	45.000000	0.000000
3584.226333	0.070151	0.561976	-0.003345	87.455086	41.125595	120.113770	-0.210971	0.000000	1.403392	0.000000	0.000000	0.000000	-0.534471	-0.050732	0.262218	0.000000	0.000000	4.000000	45.000000	0.000000
3584.229666	0.070151	0.561976	-0.003345	87.260330	46.454502	124.782425	-0.167268	0.000000	1.492470	0.000000	0.000000	0.000000	-0.534471	-0.050732	0.262218	0.000000	0.000000	4.000000	45.000000	0.000000
3584.232999	0.068629	0.561790	-0.002471	87.260330	46.454502	124.782425	-0.167268	0.000000	1.492470	0.000000	0.000000	0.000000	-0.456451	-0.055648	0.262415	0.000000	0.000000	4.000000	45.000000	0.000000
3584.236333	0.068629	0.561790	-0.002471	87.260330	46.454502	124.782425	-0.167268	0.000000	1.492470	0.000000	0.000000	0.000000	-0.456451	-0.055648	0.262415	0.000000	0.000000	4.000000	45.000000	0.000000
3584.239666	0.068629	0.561790	-0.002471	86.981697	52.090637	130.153183	-0.123532	0.000000	1.568545	0.000000	0.000000	0.000000	-0.456451	-0.055648	0.262415	0.000000	0.000000	4.000000	45.000000	0.000000
3584.242999	0.067494	0.561621	-0.001641	86.981697	52.090637	130.153183	-0.123532	0.000000	1.568545	0.000000	0.000000	0.000000	-0.340495	-0.050722	0.248896	0.000000	0.000000	4.000000	45.000000	0.000000
3584.246333	0.067494	0.561621	-0.001641	86.981697	52.090637	130.153183	-0.123532	0.000000	1.568545	0.000000	0.000000	0.000000	-0.340495	-0.050722	0.248896	0.000000	0.000000	4.000000	45.000000	0.000000
3584.249666	0.067494	0.561621	-0.001641	86.649178	57.076424	135.072144	-0.082049	0.000000	1.625295	0.000000	0.000000	0.000000	-0.340495	-0.050722	0.248896	0.000000	0.000000	4.000000	45.000000	0.000000
3584.252999	0.066723	0.561451	-0.000868	86.649178	57.076424	135.072144	-0.082049	0.000000	1.625295	0.000000	0.000000	0.000000	-0.231221	-0.050950	0.231855	0.000000	0.000000	4.000000	45.000000	0.000000
3584.256333	0.066723	0.561451	-0.000868	86.649178	57.076424	135.072144	-0.082049	0.000000	1.625295	0.000000	0.000000	0.000000	-0.231221	-0.050950	0.231855	0.000000	0.000000	4.000000	45.000000	0.000000
3584.259666	0.066723	0.561451	-0.000868	86.308006	61.172771	139.261353	-0.043407	0.000000	1.663831	0.000000	0.000000	0.000000	-0.231221	-0.050950	0.231855	0.000000	0.000000	4.000000	45.000000	0.000000
3584.262999	0.066135	0.561211	-0.000196	86.308006	61.172771	139.261353	-0.043407	0.000000	1.663831	0.000000	0.000000	0.000000	-0.176556	-0.072022	0.201532	0.000000	0.000000	4.000000	45.000000	0.000000
3584.266333	0.066135	0.561211	-0.000196	86.308006	61.172771	139.261353	-0.043407	0.000000	1.663831	0.000000	0.000000	0.000000	-0.176556	-0.072022	0.201532	0.000000	0.000000	4.000000	45.000000	0.000000
3584.269666	0.066135	0.561211	-0.000196	85.997528	64.386719	142.881516	-0.009818	0.000000	1.693257	0.000000	0.000000	0.000000	-0.176556	-0.072022	0.201532	0.000000	0.000000	4.000000	45.000000	0.000000
3584.272999	0.065754	0.560924	0.000234	85.997528	64.386719	142.881516	-0.009818	0.000000	1.693257	0.000000	0.000000	0.000000	-0.114321	-0.086311	0.129035	0.000000	0.000000	4.000000	45.000000	0.000000
3584.276333	0.065754	0.560924	0.000234	85.997528	64.386719	142.881516	-0.009818	0.000000	1.693257	0.000000	0.000000	0.000000	-0.114321	-0.086311	0.129035	0.000000	0.000000	4.000000	45.000000	0.000000
3584.279666	0.065754	0.560924	0.000234	85.690338	67.112152	146.034637	0.011688	0.000000	1.712311	0.000000	0.000000	0.000000	-0.114321	-0.086311	0.129035	0.000000	0.000000	4.000000	45.000000	0.000000
3584.282999	0.065754	0.560924	0.000234	85.690338	67.112152	146.034637	0.011688	0.000000	1.712311	0.000000	0.000000	0.000000	-0.114321	-0.086311	0.129035	0.000000	0.000000	4.000000	45.000000	0.000000
3584.286333	0.065633	0.560615	0.000476	85.690338	67.112152	146.034637	0.011688	0.000000	1.712311	0.000000	0.000000	0.000000	-0.036132	-0.092466	0.072567	0.000000	0.000000	4.000000	45.000000	0.000000
3584.289666	0.065633	0.560615	0.000476	85.338303	69.711975	149.068710	0.011688	0.000000	1.712311	0.000000	0.000000	0.000000	-0.036132	-0.092466	0.072567	0.000000	0.000000	4.000000	45.000000	0.000000
3584.292999	0.065844	0.560347	0.000550	85.338303	69.711975	149.068710	0.011688	0.000000	1.712311	0.000000	0.000000	0.000000	0.063088	-0.080568	0.022388	0.000000	0.000000	4.000000	45.000000	0.000000
3584.296333	0.065844	0.560347	0.000550	85.338303	69.711975	149.068710	0.011688	0.000000	1.712311	0.000000	0.000000	0.000000	0.063088	-0.080568	0.022388	0.000000	0.000000	4.000000	45.000000	0.000000
3584.299666	0.065844	0.560347	0.000550	84.957024	71.937531	151.695602	0.027514	0.000000	1.707818	0.000000	0.000000	0.000000	0.063088	-0.080568	0.022388	0.000000	0.000000	4.000000	45.000000	0.000000
3584.302999	0.066424	0.560146	0.000578	84.957024	71.937531	151.695602	0.027514	0.000000	1.707818	0.000000	0.000000	0.000000	0.174228	-0.060254	0.008294	0.000000	0.000000	4.000000	45.000000	0.000000
3584.306333	0.066424	0.560146	0.000578	84.957024	71.937531	151.695602	0.027514	0.000000	1.707818	0.000000	0.000000	0.000000	0.174228	-0.060254	0.008294	0.000000	0.000000	4.000000	45.000000	0.000000
3584.309666	0.066424	0.560146	0.000578	84.640869	73.284485	153.308838	0.028896	0.000000	1.678780	0.000000	0.000000	0.000000	0.174228	-0.060254	0.008294	0.000000	0.000000	4.000000	45.000000	0.000000
3584.312999	0.066424	0.560146	0.000578	84.640869	73.284485	153.308838	0.028896	0.000000	1.678780	0.000000	0.000000	0.000000	0.174228	-0.060254	0.008294	0.000000	0.000000	4.000000	45.000000	0.000000
3584.316333	0.067347	0.560049	0.000664	84.640869	73.284485	153.308838	0.028896	0.000000	1.678780	0.000000	0.000000	0.000000	0.276789	-0.029181	0.025830	0.000000	0.000000	4.000000	45.000000	0.000000
3584.319666	0.067347	0.560049	0.000664	84.530441	72.935959	152.927261	0.028896	0.000000	1.678780	0.000000	0.000000	0.000000	0.276789	-0.029181	0.025830	0.000000	0.000000	4.000000	45.000000	0.000000
3584.322999	0.068458	0.560012	0.000817	84.530441	72.935959	152.927261	0.028896	0.000000	1.678780	0.000000	0.000000	0.000000	0.333386	-0.010893	0.045900	0.000000	0.000000	4.000000	45.000000	0.000000
3584.326333	0.068458	0.560012	0.000817	84.530441	72.935959	152.927261	0.028896	0.000000	1.678780	0.000000	0.000000	0.000000	0.333386	-0.010893	0.045900	0.000000	0.000000	4.000000	45.000000	0.000000
3584.329666	0.068458	0.560012	0.000817	84.613586	70.743156	150.477341	0.040851	0.000000	1.577084	0.000000	0.000000	0.000000	0.333386	-0.010893	0.045900	0.000000	0.000000	4.000000	45.000000	0.000000
3584.332999	0.069742	0.560004	0.001068	84.613586	70.743156	150.477341	0.040851	0.000000	1.577084	0.000000	0.000000	0.000000	0.385019	-0.002622	0.075217	0.000000	0.000000	4.000000	45.000000	0.000000
3584.336333	0.069742	0.560004	0.001068	84.613586	70.743156	150.477341	0.040851	0.000000	1.577084	0.000000	0.000000	0.000000	0.385019	-0.002622	0.075217	0.000000	0.000000	4.000000	45.000000	0.000000
3584.339666	0.069742	0.560004	0.001068	84.759026	67.173248	146.923080	0.053387	0.000000	1.512915	0.000000	0.000000	0.000000	0.385019	-0.002622	0.075217	0.000000	0.000000	4.000000	45.000000	0.000000
3584.342999	0.071185	0.560029	0.001327	84.759026	67.173248	146.923080	0.053387	0.000000	1.512915	0.000000	0.000000	0.000000	0.432924	0.007679	0.077704	0.000000	0.000000	4.000000	45.000000	0.000000
3584.346333	0.071185	0.560029	0.001327	84.759026	67.173248	146.923080	0.053387	0.000000	1.512915	0.000000	0.000000	0.000000	0.432924	0.007679	0.077704	0.000000	0.000000	4.000000	45.000000	0.000000
3584.349666	0.071185	0.560029	0.001327	84.898460	62.796349	143.003128	0.066338	0.000000	1.440761	0.000000	0.000000	0.000000	0.432924	0.007679	0.077704	0.000000	0.000000	4.000000	45.000000	0.000000
3584.352999	0.072808	0.560047	0.001577	84.898460	62.796349	143.003128	0.066338	0.000000	1.440761	0.000000	0.000000	0.000000	0.486946	0.005226	0.075018	0.000000	0.000000	4.000000	45.000000	0.000000
3584.356333	0.072808	0.560047	0.001577	84.898460	62.796349	143.003128	0.066338	0.000000	1.440761	0.000000	0.000000	0.000000	0.486946	0.005226	0.075018	0.000000	0.000000	4.000000	45.000000	0.000000
3584.359666	0.072808	0.560047	0.001577	85.007309	58.169621	139.339417	0.078841	0.000000	1.359603	0.000000	0.000000	0.000000	0.486946	0.005226	0.075018	0.000000	0.000000	4.000000	45.000000	0.000000
3584.362999	0.074558	0.560031	0.001897	85.007309	58.169621	139.339417	0.078841	0.000000	1.359603	0.000000	0.000000	0.000000	0.524915	-0.004591	0.095932	0.000000	0.000000	4.000000	45.000000	0.000000
3584.366333	0.074558	0.560031	0.001897	85.007309	58.169621	139.339417	0.078841	0.000000	1.359603	0.000000	0.000000	0.000000	0.524915	-0.004591	0.095932	0.000000	0.000000	4.000000	45.000000	0.000000
3584.369666	0.074558	0.560031	0.001897	85.072601	53.907379	136.523026	0.094829	0.000000	1.272117	0.000000	0.000000	0.000000	0.524915	-0.004591	0.095932	0.000000	0.000000	4.000000	45.000000	0.000000
3584.372999	0.076474	0.559923	0.002247	85.072601	53.907379	136.523026	0.094829	0.000000	1.272117	0.000000	0.000000	0.000000	0.574832	-0.032478	0.105216	0.000000	0.000000	4.000000	45.000000	0.000000
3584.376333	0.076474	0.559923	0.002247	85.072601	53.907379	136.523026	0.094829	0.000000	1.272117	0.000000	0.000000	0.000000	0.574832	-0.032478	0.105216	0.000000	0.000000	4.000000	45.000000	0.000000
3584.379666	0.076474	0.559923	0.002247	85.112556	50.180130	134.570679	0.112365	0.000000	1.176312	0.000000	0.000000	0.000000	0.574832	-0.032478	0.105216	0.000000	0.000000	4.000000	45.000000	0.000000
3584.382999	0.078563	0.559756	0.002662	85.112556	50.180130	134.570679	0.112365	0.000000	1.176312	0.000000	0.000000	0.000000	0.626879	-0.050140	0.124495	0.000000	0.000000	4.000000	45.000000	0.000000
3584.386333	0.078563	0.559756	0.002662	85.112556	50.180130	134.570679	0.112365	0.000000	1.176312	0.000000	0.000000	0.000000	0.626879	-0.050140	0.124495	0.000000	0.000000	4.000000	45.000000	0.000000
3584.389666	0.078563	0.559756	0.002662	85.154266	47.020504	133.441788	0.133114	0.000000	1.071832	0.000000	0.000000	0.000000	0.626879	-0.050140	0.124495	0.000000	0.000000	4.000000	45.000000	0.000000
3584.392999	0.080698	0.559504	0.003168	85.154266	47.020504	133.441788	0.133114	0.000000	1.071832	0.000000	0.000000	0.000000	0.640361	-0.075642	0.151572	0.000000	0.000000	4.000000	45.000000	0.000000
3584.396333	0.080698	0.559504	0.003168	85.154266	47.020504	133.441788	0.133114	0.000000	1.071832	0.000000	0.000000	0.000000	0.640361	-0.075642	0.151572	0.000000	0.000000	4.000000	45.000000	0.000000
3584.399666	0.080698	0.559504	0.003168	85.224716	43.845730	132.384567	0.158377	0.000000	0.965105	0.000000	0.000000	0.000000	0.640361	-0.075642	0.151572	0.000000	0.000000	4.000000	45.000000	0.000000
3584.402999	0.082792	0.559234	0.003785	85.224716	43.845730	132.384567	0.158377	0.000000	0.965105	0.000000	0.000000	0.000000	0.628346	-0.080844	0.185137	0.000000	0.000000	4.000000	45.000000	0.000000
3584.406333	0.082792	0.559234	0.003785	85.224716	43.845730	132.384567	0.158377	0.000000	0.965105	0.000000	0.000000	0.000000	0.628346	-0.080844	0.185137	0.000000	0.000000	4.000000	45.000000	0.000000
3584.409666	0.082792	0.559234	0.003785	85.355141	39.604076	129.998535	0.189233	0.000000	0.860381	0.000000	0.000000	0.000000	0.628346	-0.080844	0.185137	0.000000	0.000000	4.000000	45.000000	0.000000
3584.412999	0.084826	0.559000	0.004639	85.355141	39.604076	129.998535	0.189233	0.000000	0.860381	0.000000	0.000000	0.000000	0.609943	-0.070388	0.256365	0.000000	0.000000	4.000000	45.000000	0.000000
3584.416333	0.084826	0.559000	0.004639	85.355141	39.604076	129.998535	0.189233	0.000000	0.860381	0.000000	0.000000	0.000000	0.609943	-0.070388	0.256365	0.000000	0.000000	4.000000	45.000000	0.000000
3584.419666	0.084826	0.559000	0.004639	85.560493	32.933426	124.492783	0.231960	0.000000	0.758723	0.000000	0.000000	0.000000	0.609943	-0.070388	0.256365	0.000000	0.000000	4.000000	45.000000	0.000000
3584.422999	0.086687	0.558798	0.005620	85.560493	32.933426	124.492783	0.231960	0.000000	0.758723	0.000000	0.000000	0.000000	0.558568	-0.060597	0.294312	0.000000	0.000000	4.000000	45.000000	0.000000
3584.426333	0.086687	0.558798	0.005620	85.560493	32.933426	124.492783	0.231960	0.000000	0.758723	0.000000	0.000000	0.000000	0.558568	-0.060597	0.294312	0.000000	0.000000	4.000000	45.000000	0.000000
3584.429666	0.086687	0.558798	0.005620	85.767746	22.700964	114.253624	0.281012	0.000000	0.665629	0.000000	0.000000	0.000000	0.558568	-0.060597	0.294312	0.000000	0.000000	4.000000	45.000000	0.000000
3584.432999	0.088275	0.558585	0.006670	85.767746	22.700964	114.253624	0.281012	0.000000	0.665629	0.000000	0.000000	0.000000	0.476335	-0.063937	0.315057	0.000000	0.000000	4.000000	45.000000	0.000000
3584.436333	0.088275	0.558585	0.006670	85.767746	22.700964	114.253624	0.281012	0.000000	0.665629	0.000000	0.000000	0.000000	0.476335	-0.063937	0.315057	0.000000	0.000000	4.000000	45.000000	0.000000
3584.439666	0.088275	0.558585	0.006670	85.838867	9.087077	99.536591	0.333522	0.000000	0.586240	0.000000	0.000000	0.000000	0.476335	-0.063937	0.315057	0.000000	0.000000	4.000000	45.000000	0.000000
3584.442999	0.089630	0.558334	0.007658	85.838867	9.087077	99.536591	0.333522	0.000000	0.586240	0.000000	0.000000	0.000000	0.406370	-0.075305	0.296188	0.000000	0.000000	4.000000	45.000000	0.000000
3584.446333	0.089630	0.558334	0.007658	85.838867	9.087077	99.536591	0.333522	0.000000	0.586240	0.000000	0.000000	0.000000	0.406370	-0.075305	0.296188	0.000000	0.000000	4.000000	45.000000	0.000000
3584.449666	0.089630	0.558334	0.007658	85.649002	-4.950380	84.545464	0.382886	0.000000	0.518511	0.000000	0.000000	0.000000	0.406370	-0.075305	0.296188	0.000000	0.000000	4.000000	45.000000	0.000000
3584.452999	0.090954	0.558027	0.008460	85.649002	-4.950380	84.545464	0.382886	0.000000	0.518511	0.000000	0.000000	0.000000	0.397341	-0.091888	0.240660	0.000000	0.000000	4.000000	45.000000	0.000000
3584.456333	0.090954	0.558027	0.008460	85.649002	-4.950380	84.545464	0.382886	0.000000	0.518511	0.000000	0.000000	0.000000	0.397341	-0.091888	0.240660	0.000000	0.000000	4.000000	45.000000	0.000000
3584.459666	0.090954	0.558027	0.008460	85.241653	-16.481611	72.692810	0.422996	0.000000	0.452288	0.000000	0.000000	0.000000	0.397341	-0.091888	0.240660	0.000000	0.000000	4.000000	45.000000	0.000000
3584.462999	0.092352	0.557701	0.009027	85.241653	-16.481611	72.692810	0.422996	0.000000	0.452288	0.000000	0.000000	0.000000	0.419440	-0.097884	0.170194	0.000000	0.000000	4.000000	45.000000	0.000000
3584.466333	0.092352	0.557701	0.009027	85.241653	-16.481611	72.692810	0.422996	0.000000	0.452288	0.000000	0.000000	0.000000	0.419440	-0.097884	0.170194	0.000000	0.000000	4.000000	45.000000	0.000000
3584.469666	0.092352	0.557701	0.009027	84.777756	-24.325266	65.198601	0.451362	0.000000	0.382381	0.000000	0.000000	0.000000	0.419440	-0.097884	0.170194	0.000000	0.000000	4.000000	45.000000	0.000000
3584.472999	0.093776	0.557295	0.009470	84.777756	-24.325266	65.198601	0.451362	0.000000	0.382381	0.000000	0.000000	0.000000	0.427104	-0.121840	0.132793	0.000000	0.000000	4.000000	45.000000	0.000000
3584.476333	0.093776	0.557295	0.009470	84.777756	-24.325266	65.198601	0.451362	0.000000	0.382381	0.000000	0.000000	0.000000	0.427104	-0.121840	0.132793	0.000000	0.000000	4.000000	45.000000	0.000000
3584.479666	0.093776	0.557295	0.009470	84.373215	-29.364086	60.577721	0.473494	0.000000	0.311197	0.000000	0.000000	0.000000	0.427104	-0.121840	0.132793	0.000000	0.000000	4.000000	45.000000	0.000000
3584.482999	0.095285	0.556844	0.009746	84.373215	-29.364086	60.577721	0.473494	0.000000	0.311197	0.000000	0.000000	0.000000	0.452740	-0.135274	0.082758	0.000000	0.000000	4.000000	45.000000	0.000000
3584.486333	0.095285	0.556844	0.009746	84.373215	-29.364086	60.577721	0.473494	0.000000	0.311197	0.000000	0.000000	0.000000	0.452740	-0.135274	0.082758	0.000000	0.000000	4.000000	45.000000	0.000000
3584.489666	0.095285	0.556844	0.009746	84.016304	-32.895088	57.391724	0.487287	0.000000	0.235741	0.000000	0.000000	0.000000	0.452740	-0.135274	0.082758	0.000000	0.000000	4.000000	45.000000	0.000000
3584.492999	0.096896	0.556366	0.009935	84.016304	-32.895088	57.391724	0.487287	0.000000	0.235741	0.000000	0.000000	0.000000	0.483104	-0.143446	0.056794	0.000000	0.000000	4.000000	45.000000	0.000000
3584.496333	0.096896	0.556366	0.009935	84.016304	-32.895088	57.391724	0.487287	0.000000	0.235741	0.000000	0.000000	0.000000	0.483104	-0.143446	0.056794	0.000000	0.000000	4.000000	45.000000	0.000000
3584.499666	0.096896	0.556366	0.009935	83.657364	-35.846710	54.813240	0.496753	0.000000	0.155223	0.000000	0.000000	0.000000	0.483104	-0.143446	0.056794	0.000000	0.000000	4.000000	45.000000	0.000000
3584.502999	0.098330	0.555887	0.010156	83.657364	-35.846710	54.813240	0.496753	0.000000	0.155223	0.000000	0.000000	0.000000	0.430485	-0.143758	0.066171	0.000000	0.000000	4.000000	45.000000	0.000000
3584.506333	0.098330	0.555887	0.010156	83.657364	-35.846710	54.813240	0.496753	0.000000	0.155223	0.000000	0.000000	0.000000	0.430485	-0.143758	0.066171	0.000000	0.000000	4.000000	45.000000	0.000000
3584.509666	0.098330	0.555887	0.010156	83.221817	-38.776325	52.259819	0.507782	0.000000	0.083476	0.000000	0.000000	0.000000	0.430485	-0.143758	0.066171	0.000000	0.000000	4.000000	45.000000	0.000000
3584.512999	0.099496	0.555415	0.010405	83.221817	-38.776325	52.259819	0.507782	0.000000	0.083476	0.000000	0.000000	0.000000	0.349695	-0.141422	0.074848	0.000000	0.000000	4.000000	45.000000	0.000000
3584.516333	0.099496	0.555415	0.010405	83.221817	-38.776325	52.259819	0.507782	0.000000	0.083476	0.000000	0.000000	0.000000	0.349695	-0.141422	0.074848	0.000000	0.000000	4.000000	45.000000	0.000000
3584.519666	0.099496	0.555415	0.010405	82.642220	-41.954140	49.199596	0.520256	0.000000	0.025193	0.000000	0.000000	0.000000	0.349695	-0.141422	0.074848	0.000000	0.000000	4.000000	45.000000	0.000000
3584.522999	0.100362	0.554917	0.010655	82.642220	-41.954140	49.199596	0.520256	0.000000	0.025193	0.000000	0.000000	0.000000	0.259794	-0.149467	0.075001	0.000000	0.000000	4.000000	45.000000	0.000000
3584.526333	0.100362	0.554917	0.010655	82.642220	-41.954140	49.199596	0.520256	0.000000	0.025193	0.000000	0.000000	0.000000	0.259794	-0.149467	0.075001	0.000000	0.000000	4.000000	45.000000	0.000000
3584.529666	0.100362	0.554917	0.010655	81.936272	-45.003033	45.948822	0.532756	0.000000	-0.018106	0.000000	0.000000	0.000000	0.259794	-0.149467	0.075001	0.000000	0.000000	4.000000	45.000000	0.000000
3584.532999	0.100932	0.554375	0.010822	81.936272	-45.003033	45.948822	0.532756	0.000000	-0.018106	0.000000	0.000000	0.000000	0.171098	-0.162466	0.049932	0.000000	0.000000	4.000000	45.000000	0.000000
3584.536333	0.100932	0.554375	0.010822	81.936272	-45.003033	45.948822	0.532756	0.000000	-0.018106	0.000000	0.000000	0.000000	0.171098	-0.162466	0.049932	0.000000	0.000000	4.000000	45.000000	0.000000
3584.539666	0.100932	0.554375	0.010822	81.182358	-47.625866	42.939419	0.541079	0.000000	-0.046622	0.000000	0.000000	0.000000	0.171098	-0.162466	0.049932	0.000000	0.000000	4.000000	45.000000	0.000000
3584.542999	0.101317	0.553791	0.010881	81.182358	-47.625866	42.939419	0.541079	0.000000	-0.046622	0.000000	0.000000	0.000000	0.115503	-0.175319	0.017948	0.000000	0.000000	4.000000	45.000000	0.000000
3584.546333	0.101317	0.553791	0.010881	81.182358	-47.625866	42.939419	0.541079	0.000000	-0.046622	0.000000	0.000000	0.000000	0.115503	-0.175319	0.017948	0.000000	0.000000	4.000000	45.000000	0.000000
3584.549666	0.101317	0.553791	0.010881	80.466919	-49.679916	40.523926	0.544070	0.000000	-0.065873	0.000000	0.000000	0.000000	0.115503	-0.175319	0.017948	0.000000	0.000000	4.000000	45.000000	0.000000
3584.552999	0.101674	0.553234	0.010809	80.466919	-49.679916	40.523926	0.544070	0.000000	-0.065873	0.000000	0.000000	0.000000	0.106925	-0.167149	-0.021846	0.000000	0.000000	4.000000	45.000000	0.000000
3584.556333	0.101674	0.553234	0.010809	80.466919	-49.679916	40.523926	0.544070	0.000000	-0.065873	0.000000	0.000000	0.000000	0.106925	-0.167149	-0.021846	0.000000	0.000000	4.000000	45.000000	0.000000
3584.559666	0.101674	0.553234	0.010809	80.049377	-50.858032	39.323868	0.540429	0.000000	-0.083693	0.000000	0.000000	0.000000	0.106925	-0.167149	-0.021846	0.000000	0.000000	4.000000	45.000000	0.000000
3584.562999	0.102012	0.552660	0.010654	80.049377	-50.858032	39.323868	0.540429	0.000000	-0.083693	0.000000	0.000000	0.000000	0.101572	-0.172076	-0.046402	0.000000	0.000000	4.000000	45.000000	0.000000
3584.566333	0.102012	0.552660	0.010654	80.049377	-50.858032	39.323868	0.540429	0.000000	-0.083693	0.000000	0.000000	0.000000	0.101572	-0.172076	-0.046402	0.000000	0.000000	4.000000	45.000000	0.000000
3584.569666	0.102012	0.552660	0.010654	80.078751	-51.228210	39.408085	0.532695	0.000000	-0.100622	0.000000	0.000000	0.000000	0.101572	-0.172076	-0.046402	0.000000	0.000000	4.000000	45.000000	0.000000
3584.572999	0.102012	0.552660	0.010654	80.078751	-51.228210	39.408085	0.532695	0.000000	-0.100622	0.000000	0.000000	0.000000	0.101572	-0.172076	-0.046402	0.000000	0.000000	4.000000	45.000000	0.000000
3584.576333	0.102480	0.552070	0.010451	80.078751	-51.228210	39.408085	0.532695	0.000000	-0.100622	0.000000	0.000000	0.000000	0.140271	-0.177140	-0.060747	0.000000	0.000000	4.000000	45.000000	0.000000
3584.579666	0.102480	0.552070	0.010451	80.261909	-51.296684	39.714996	0.532695	0.000000	-0.100622	0.000000	0.000000	0.000000	0.140271	-0.177140	-0.060747	0.000000	0.000000	4.000000	45.000000	0.000000
3584.582999	0.103167	0.551532	0.010189	80.261909	-51.296684	39.714996	0.532695	0.000000	-0.100622	0.000000	0.000000	0.000000	0.206026	-0.161359	-0.078804	0.000000	0.000000	4.000000	45.000000	0.000000
3584.586333	0.103167	0.551532	0.010189	80.261909	-51.296684	39.714996	0.532695	0.000000	-0.100622	0.000000	0.000000	0.000000	0.206026	-0.161359	-0.078804	0.000000	0.000000	4.000000	45.000000	0.000000
3584.589666	0.103167	0.551532	0.010189	80.493538	-51.203964	39.997498	0.509436	0.000000	-0.158338	0.000000	0.000000	0.000000	0.206026	-0.161359	-0.078804	0.000000	0.000000	4.000000	45.000000	0.000000
3584.592999	0.103167	0.551532	0.010189	80.493538	-51.203964	39.997498	0.509436	0.000000	-0.158338	0.000000	0.000000	0.000000	0.206026	-0.161359	-0.078804	0.000000	0.000000	4.000000	45.000000	0.000000
3584.596333	0.103713	0.551063	0.010030	80.493538	-51.203964	39.997498	0.509436	0.000000	-0.158338	0.000000	0.000000	0.000000	0.163972	-0.140696	-0.047661	0.000000	0.000000	4.000000	45.000000	0.000000
3584.599666	0.103713	0.551063	0.010030	80.770607	-50.978931	40.498257	0.509436	0.000000	-0.158338	0.000000	0.000000	0.000000	0.163972	-0.140696	-0.047661	0.000000	0.000000	4.000000	45.000000	0.000000
3584.602999	0.103942	0.550689	0.010010	80.770607	-50.978931	40.498257	0.509436	0.000000	-0.158338	0.000000	0.000000	0.000000	0.068500	-0.112249	-0.005948	0.000000	0.000000	4.000000	45.000000	0.000000
3584.606333	0.103942	0.550689	0.010010	80.770607	-50.978931	40.498257	0.509436	0.000000	-0.158338	0.000000	0.000000	0.000000	0.068500	-0.112249	-0.005948	0.000000	0.000000	4.000000	45.000000	0.000000
3584.609666	0.103942	0.550689	0.010010	81.075485	-50.550865	41.269783	0.500502	0.000000	-0.197083	0.000000	0.000000	0.000000	0.068500	-0.112249	-0.005948	0.000000	0.000000	4.000000	45.000000	0.000000
3584.612999	0.103942	0.550689	0.010010	81.075485	-50.550865	41.269783	0.500502	0.000000	-0.197083	0.000000	0.000000	0.000000	0.068500	-0.112249	-0.005948	0.000000	0.000000	4.000000	45.000000	0.000000
3584.616333	0.104063	0.550453	0.010030	81.075485	-50.550865	41.269783	0.500502	0.000000	-0.197083	0.000000	0.000000	0.000000	0.036260	-0.070613	0.006038	0.000000	0.000000	4.000000	45.000000	0.000000
3584.619666	0.104063	0.550453	0.010030	81.410156	-49.921333	42.299313	0.500502	0.000000	-0.197083	0.000000	0.000000	0.000000	0.036260	-0.070613	0.006038	0.000000	0.000000	4.000000	45.000000	0.000000
3584.622999	0.104063	0.550453	0.010030	81.410156	-49.921333	42.299313	0.500502	0.000000	-0.197083	0.000000	0.000000	0.000000	0.036260	-0.070613	0.006038	0.000000	0.000000	4.000000	45.000000	0.000000
3584.626333	0.104063	0.550453	0.010030	81.410156	-49.921333	42.299313	0.500502	0.000000	-0.197083	0.000000	0.000000	0.000000	0.036260	-0.070613	0.006038	0.000000	0.000000	4.000000	45.000000	0.000000
3584.629666	0.103827	0.550366	0.010122	81.775955	-49.072048	43.484039	0.501508	0.000000	-0.203126	0.000000	0.000000	0.000000	-0.070685	-0.026256	0.027575	0.000000	0.000000	4.000000	45.000000	0.000000
3584.632999	0.103827	0.550366	0.010122	81.775955	-49.072048	43.484039	0.501508	0.000000	-0.203126	0.000000	0.000000	0.000000	0.000001	-0.000007	0.000000	0.000000	0.000000	4.000000	45.000000	0.000000
3584.636333	0.103827	0.550366	0.010122	81.775955	-49.072048	43.484039	0.501508	0.000000	-0.203126	0.000000	0.000000	0.000000	0.000001	-0.000007	0.000000	0.000000	0.000000	4.000000	45.000000	0.000000
3584.639666	0.103827	0.550366	0.010122	82.128494	-48.077415	44.328903	0.506104	0.000000	-0.191346	0.000000	0.000000	0.000000	0.000001	-0.000007	0.000000	0.000000	0.000000	4.000000	45.000000	0.000000
3584.642999	0.103827	0.550366	0.010122	82.128494	-48.077415	44.328903	0.506104	0.000000	-0.191346	0.000000	0.000000	0.000000	0.000001	-0.000007	0.000000	0.000000	0.000000	4.000000	45.000000	0.000000
3584.646333	0.103618	0.550479	0.010124	82.128494	-48.077415	44.328903	0.506104	0.000000	-0.191346	0.000000	0.000000	0.000000	-0.062734	0.034088	0.000508	0.000000	0.000000	4.000000	45.000000	0.000000
3584.649666	0.103618	0.550479	0.010124	82.417236	-47.026508	44.648571	0.506104	0.000000	-0.191346	0.000000	0.000000	0.000000	-0.062734	0.034088	0.000508	0.000000	0.000000	4.000000	45.000000	0.000000
3584.652999	0.103618	0.550479	0.010124	82.417236	-47.026508	44.648571	0.506104	0.000000	-0.191346	0.000000	0.000000	0.000000	-0.062734	0.034088	0.000508	0.000000	0.000000	4.000000	45.000000	0.000000
3584.656333	0.103618	0.550479	0.010124	82.417236	-47.026508	44.648571	0.506104	0.000000	-0.191346	0.000000	0.000000	0.000000	-0.062734	0.034088	0.000508	0.000000	0.000000	4.000000	45.000000	0.000000
3584.659666	0.103263	0.550914	0.010204	82.621849	-46.111580	44.395592	0.506188	0.000000	-0.180890	0.000000	0.000000	0.000000	-0.106409	0.130395	0.023926	0.000000	0.000000	4.000000	45.000000	0.000000
3584.662999	0.103263	0.550914	0.010204	82.621849	-46.111580	44.395592	0.506188	0.000000	-0.180890	0.000000	0.000000	0.000000	-0.000001	0.000004	0.000000	0.000000	0.000000	4.000000	45.000000	0.000000
3584.666333	0.103263	0.550914	0.010204	82.621849	-46.111580	44.395592	0.506188	0.000000	-0.180890	0.000000	0.000000	0.000000	-0.000001	0.000004	0.000000	0.000000	0.000000	4.000000	45.000000	0.000000
3584.669666	0.103263	0.550914	0.010204	82.727318	-45.529049	43.778904	0.510176	0.000000	-0.163155	0.000000	0.000000	0.000000	-0.000001	0.000004	0.000000	0.000000	0.000000	4.000000	45.000000	0.000000
3584.672999	0.103002	0.551122	0.010285	82.727318	-45.529049	43.778904	0.510176	0.000000	-0.163155	0.000000	0.000000	0.000000	-0.078347	0.062498	0.024584	0.000000	0.000000	4.000000	45.000000	0.000000
3584.676333	0.103002	0.551122	0.010285	82.727318	-45.529049	43.778904	0.510176	0.000000	-0.163155	0.000000	0.000000	0.000000	-0.078347	0.062498	0.024584	0.000000	0.000000	4.000000	45.000000	0.000000
3584.679666	0.103002	0.551122	0.010285	82.761070	-45.221226	43.208206	0.514273	0.000000	-0.150097	0.000000	0.000000	0.000000	-0.078347	0.062498	0.024584	0.000000	0.000000	4.000000	45.000000	0.000000
3584.682999	0.103002	0.551122	0.010285	82.761070	-45.221226	43.208206	0.514273	0.000000	-0.150097	0.000000	0.000000	0.000000	-0.078347	0.062498	0.024584	0.000000	0.000000	4.000000	45.000000	0.000000
3584.686333	0.102752	0.551287	0.010418	82.761070	-45.221226	43.208206	0.514273	0.000000	-0.150097	0.000000	0.000000	0.000000	-0.075039	0.049258	0.039672	0.000000	0.000000	4.000000	45.000000	0.000000
3584.689666	0.102752	0.551287	0.010418	82.778435	-44.968391	43.213169	0.514273	0.000000	-0.150097	0.000000	0.000000	0.000000	-0.075039	0.049258	0.039672	0.000000	0.000000	4.000000	45.000000	0.000000
3584.692999	0.102752	0.551287	0.010418	82.778435	-44.968391	43.213169	0.514273	0.000000	-0.150097	0.000000	0.000000	0.000000	-0.075039	0.049258	0.039672	0.000000	0.000000	4.000000	45.000000	0.000000
3584.696333	0.102752	0.551287	0.010418	82.778435	-44.968391	43.213169	0.514273	0.000000	-0.150097	0.000000	0.000000	0.000000	-0.075039	0.049258	0.039672	0.000000	0.000000	4.000000	45.000000	0.000000
3584.699666	0.102414	0.551561	0.010789	82.838341	-44.536579	43.760864	0.520886	0.000000	-0.137591	0.000000	0.000000	0.000000	-0.101254	0.082374	0.111395	0.000000	0.000000	4.000000	45.000000	0.000000
3584.702999	0.102414	0.551561	0.010789	82.838341	-44.536579	43.760864	0.520886	0.000000	-0.137591	0.000000	0.000000	0.000000	-0.101254	0.082374	0.111395	0.000000	0.000000	4.000000	45.000000	0.000000
3584.706333	0.102414	0.551561	0.010789	82.838341	-44.536579	43.760864	0.520886	0.000000	-0.137591	0.000000	0.000000	0.000000	-0.101254	0.082374	0.111395	0.000000	0.000000	4.000000	45.000000	0.000000
3584.709666	0.102414	0.551561	0.010789	83.001396	-43.671032	44.851337	0.539451	0.000000	-0.120715	0.000000	0.000000	0.000000	-0.101254	0.082374	0.111395	0.000000	0.000000	4.000000	45.000000	0.000000
3584.712999	0.102521	0.551673	0.010853	83.001396	-43.671032	44.851337	0.539451	0.000000	-0.120715	0.000000	0.000000	0.000000	0.032148	0.033594	0.019232	0.000000	0.000000	4.000000	45.000000	0.000000
3584.716333	0.102521	0.551673	0.010853	83.001396	-43.671032	44.851337	0.539451	0.000000	-0.120715	0.000000	0.000000	0.000000	0.032148	0.033594	0.019232	0.000000	0.000000	4.000000	45.000000	0.000000
3584.719666	0.102521	0.551673	0.010853	83.260735	-42.316326	46.540134	0.542657	0.000000	-0.126073	0.000000	0.000000	0.000000	0.032148	0.033594	0.019232	0.000000	0.000000	4.000000	45.000000	0.000000
3584.722999	0.102521	0.551673	0.010853	83.260735	-42.316326	46.540134	0.542657	0.000000	-0.126073	0.000000	0.000000	0.000000	0.032148	0.033594	0.019232	0.000000	0.000000	4.000000	45.000000	0.000000
3584.726333	0.102729	0.551829	0.010842	83.260735	-42.316326	46.540134	0.542657	0.000000	-0.126073	0.000000	0.000000	0.000000	0.062157	0.046870	-0.003266	0.000000	0.000000	4.000000	45.000000	0.000000
3584.729666	0.102729	0.551829	0.010842	83.570564	-40.581860	48.683926	0.542657	0.000000	-0.126073	0.000000	0.000000	0.000000	0.062157	0.046870	-0.003266	0.000000	0.000000	4.000000	45.000000	0.000000
3584.732999	0.102729	0.551829	0.010842	83.570564	-40.581860	48.683926	0.542657	0.000000	-0.126073	0.000000	0.000000	0.000000	0.062157	0.046870	-0.003266	0.000000	0.000000	4.000000	45.000000	0.000000
3584.736333	0.102729	0.551829	0.010842	83.570564	-40.581860	48.683926	0.542657	0.000000	-0.126073	0.000000	0.000000	0.000000	0.062157	0.046870	-0.003266	0.000000	0.000000	4.000000	45.000000	0.000000
3584.739666	0.102945	0.552049	0.010662	83.867867	-38.815342	50.854710	0.542112	0.000000	-0.136432	0.000000	0.000000	0.000000	0.064969	0.065756	-0.054037	0.000000	0.000000	4.000000	45.000000	0.000000
3584.742999	0.102945	0.552049	0.010662	83.867867	-38.815342	50.854710	0.542112	0.000000	-0.136432	0.000000	0.000000	0.000000	-0.000001	0.000006	0.000000	0.000000	0.000000	4.000000	45.000000	0.000000
3584.746333	0.102945	0.552049	0.010662	83.867867	-38.815342	50.854710	0.542112	0.000000	-0.136432	0.000000	0.000000	0.000000	-0.000001	0.000006	0.000000	0.000000	0.000000	4.000000	45.000000	0.000000
3584.749666	0.102945	0.552049	0.010662	84.131248	-37.110935	52.922314	0.533106	0.000000	-0.147261	0.000000	0.000000	0.000000	-0.000001	0.000006	0.000000	0.000000	0.000000	4.000000	45.000000	0.000000
3584.752999	0.102945	0.552049	0.010662	84.131248	-37.110935	52.922314	0.533106	0.000000	-0.147261	0.000000	0.000000	0.000000	-0.000001	0.000006	0.000000	0.000000	0.000000	4.000000	45.000000	0.000000
3584.756333	0.103013	0.552111	0.010546	84.131248	-37.110935	52.922314	0.533106	0.000000	-0.147261	0.000000	0.000000	0.000000	0.020301	0.018628	-0.034699	0.000000	0.000000	4.000000	45.000000	0.000000
3584.759666	0.103013	0.552111	0.010546	84.352570	-35.592918	54.725449	0.533106	0.000000	-0.147261	0.000000	0.000000	0.000000	0.020301	0.018628	-0.034699	0.000000	0.000000	4.000000	45.000000	0.000000
3584.762999	0.103013	0.552111	0.010546	84.352570	-35.592918	54.725449	0.533106	0.000000	-0.147261	0.000000	0.000000	0.000000	0.020301	0.018628	-0.034699	0.000000	0.000000	4.000000	45.000000	0.000000
3584.766333	0.103013	0.552111	0.010546	84.352570	-35.592918	54.725449	0.533106	0.000000	-0.147261	0.000000	0.000000	0.000000	0.020301	0.018628	-0.034699	0.000000	0.000000	4.000000	45.000000	0.000000
3584.769666	0.103041	0.552089	0.010148	84.525284	-34.366837	56.172325	0.527323	0.000000	-0.150644	0.000000	0.000000	0.000000	0.008545	-0.006487	-0.119634	0.000000	0.000000	4.000000	45.000000	0.000000
3584.772999	0.103041	0.552089	0.010148	84.525284	-34.366837	56.172325	0.527323	0.000000	-0.150644	0.000000	0.000000	0.000000	0.000000	0.000004	-0.000000	0.000000	0.000000	4.000000	45.000000	0.000000
3584.776333	0.103041	0.552089	0.010148	84.525284	-34.366837	56.172325	0.527323	0.000000	-0.150644	0.000000	0.000000	0.000000	0.000000	0.000004	-0.000000	0.000000	0.000000	4.000000	45.000000	0.000000
3584.779666	0.103041	0.552089	0.010148	84.633049	-33.644981	57.020382	0.507384	0.000000	-0.152069	0.000000	0.000000	0.000000	0.000000	0.000004	-0.000000	0.000000	0.000000	4.000000	45.000000	0.000000
3584.782999	0.103041	0.552089	0.010148	84.633049	-33.644981	57.020382	0.507384	0.000000	-0.152069	0.000000	0.000000	0.000000	0.000000	0.000004	-0.000000	0.000000	0.000000	4.000000	45.000000	0.000000
3584.786333	0.103108	0.552048	0.009921	84.633049	-33.644981	57.020382	0.507384	0.000000	-0.152069	0.000000	0.000000	0.000000	0.019874	-0.012319	-0.068050	0.000000	0.000000	4.000000	45.000000	0.000000
3584.789666	0.103108	0.552048	0.009921	84.666672	-33.588291	57.080620	0.507384	0.000000	-0.152069	0.000000	0.000000	0.000000	0.019874	-0.012319	-0.068050	0.000000	0.000000	4.000000	45.000000	0.000000
3584.792999	0.103108	0.552048	0.009921	84.666672	-33.588291	57.080620	0.507384	0.000000	-0.152069	0.000000	0.000000	0.000000	0.019874	-0.012319	-0.068050	0.000000	0.000000	4.000000	45.000000	0.000000
3584.796333	0.103108	0.552048	0.009921	84.666672	-33.588291	57.080620	0.507384	0.000000	-0.152069	0.000000	0.000000	0.000000	0.019874	-0.012319	-0.068050	0.000000	0.000000	4.000000	45.000000	0.000000
3584.799666	0.103353	0.551914	0.009453	84.679619	-33.756279	56.878769	0.496042	0.000000	-0.155381	0.000000	0.000000	0.000000	0.073552	-0.040318	-0.140459	0.000000	0.000000	4.000000	45.000000	0.000000
3584.802999	0.103353	0.551914	0.009453	84.679619	-33.756279	56.878769	0.496042	0.000000	-0.155381	0.000000	0.000000	0.000000	-0.000000	0.000004	-0.000000	0.000000	0.000000	4.000000	45.000000	0.000000
3584.806333	0.103353	0.551914	0.009453	84.679619	-33.756279	56.878769	0.496042	0.000000	-0.155381	0.000000	0.000000	0.000000	-0.000000	0.000004	-0.000000	0.000000	0.000000	4.000000	45.000000	0.000000
3584.809666	0.103353	0.551914	0.009453	84.694740	-33.902180	56.707561	0.472633	0.000000	-0.167640	0.000000	0.000000	0.000000	-0.000000	0.000004	-0.000000	0.000000	0.000000	4.000000	45.000000	0.000000
3584.812999	0.103353	0.551914	0.009453	84.694740	-33.902180	56.707561	0.472633	0.000000	-0.167640	0.000000	0.000000	0.000000	-0.000000	0.000004	-0.000000	0.000000	0.000000	4.000000	45.000000	0.000000
3584.816333	0.103500	0.551812	0.009176	84.694740	-33.902180	56.707561	0.472633	0.000000	-0.167640	0.000000	0.000000	0.000000	0.044306	-0.030446	-0.083104	0.000000	0.000000	4.000000	45.000000	0.000000
3584.819666	0.103500	0.551812	0.009176	84.709831	-34.054581	56.535427	0.472633	0.000000	-0.167640	0.000000	0.000000	0.000000	0.044306	-0.030446	-0.083104	0.000000	0.000000	4.000000	45.000000	0.000000
3584.822999	0.103500	0.551812	0.009176	84.709831	-34.054581	56.535427	0.472633	0.000000	-0.167640	0.000000	0.000000	0.000000	0.044306	-0.030446	-0.083104	0.000000	0.000000	4.000000	45.000000	0.000000
3584.826333	0.103500	0.551812	0.009176	84.709831	-34.054581	56.535427	0.472633	0.000000	-0.167640	0.000000	0.000000	0.000000	0.044306	-0.030446	-0.083104	0.000000	0.000000	4.000000	45.000000	0.000000
3584.829666	0.103684	0.551643	0.008750	84.722740	-34.185978	56.387081	0.458782	0.000000	-0.175024	0.000000	0.000000	0.000000	0.055193	-0.050787	-0.127820	0.000000	0.000000	4.000000	45.000000	0.000000
3584.832999	0.103684	0.551643	0.008750	84.722740	-34.185978	56.387081	0.458782	0.000000	-0.175024	0.000000	0.000000	0.000000	0.055193	-0.050787	-0.127820	0.000000	0.000000	4.000000	45.000000	0.000000
3584.836333	0.103684	0.551643	0.008750	84.722740	-34.185978	56.387081	0.458782	0.000000	-0.175024	0.000000	0.000000	0.000000	0.055193	-0.050787	-0.127820	0.000000	0.000000	4.000000	45.000000	0.000000
3584.839666	0.103684	0.551643	0.008750	84.736717	-34.313332	56.249916	0.437479	0.000000	-0.184223	0.000000	0.000000	0.000000	0.055193	-0.050787	-0.127820	0.000000	0.000000	4.000000	45.000000	0.000000
3584.842999	0.103755	0.551593	0.008545	84.736717	-34.313332	56.249916	0.437479	0.000000	-0.184223	0.000000	0.000000	0.000000	0.021165	-0.015001	-0.061308	0.000000	0.000000	4.000000	45.000000	0.000000
3584.846333	0.103755	0.551593	0.008545	84.736717	-34.313332	56.249916	0.437479	0.000000	-0.184223	0.000000	0.000000	0.000000	0.021165	-0.015001	-0.061308	0.000000	0.000000	4.000000	45.000000	0.000000
3584.849666	0.103755	0.551593	0.008545	84.746407	-34.391712	56.162014	0.427261	0.000000	-0.187751	0.000000	0.000000	0.000000	0.021165	-0.015001	-0.061308	0.000000	0.000000	4.000000	45.000000	0.000000
3584.852999	0.103755	0.551593	0.008545	84.746407	-34.391712	56.162014	0.427261	0.000000	-0.187751	0.000000	0.000000	0.000000	0.021165	-0.015001	-0.061308	0.000000	0.000000	4.000000	45.000000	0.000000
3584.856333	0.103766	0.551570	0.008282	84.746407	-34.391712	56.162014	0.427261	0.000000	-0.187751	0.000000	0.000000	0.000000	0.003307	-0.006956	-0.078856	0.000000	0.000000	4.000000	45.000000	0.000000
3584.859666	0.103766	0.551570	0.008282	84.760750	-34.438065	56.121166	0.427261	0.000000	-0.187751	0.000000	0.000000	0.000000	0.003307	-0.006956	-0.078856	0.000000	0.000000	4.000000	45.000000	0.000000
3584.862999	0.103766	0.551570	0.008282	84.760750	-34.438065	56.121166	0.427261	0.000000	-0.187751	0.000000	0.000000	0.000000	0.003307	-0.006956	-0.078856	0.000000	0.000000	4.000000	45.000000	0.000000
3584.866333	0.103766	0.551570	0.008282	84.760750	-34.438065	56.121166	0.427261	0.000000	-0.187751	0.000000	0.000000	0.000000	0.003307	-0.006956	-0.078856	0.000000	0.000000	4.000000	45.000000	0.000000
3584.869666	0.103709	0.551593	0.007716	84.790039	-34.395214	56.185825	0.414118	0.000000	-0.188302	0.000000	0.000000	0.000000	-0.017048	0.006994	-0.170001	0.000000	0.000000	4.000000	45.000000	0.000000
3584.872999	0.103709	0.551593	0.007716	84.790039	-34.395214	56.185825	0.414118	0.000000	-0.188302	0.000000	0.000000	0.000000	-0.017048	0.006994	-0.170001	0.000000	0.000000	4.000000	45.000000	0.000000
3584.876333	0.103709	0.551593	0.007716	84.790039	-34.395214	56.185825	0.414118	0.000000	-0.188302	0.000000	0.000000	0.000000	-0.017048	0.006994	-0.170001	0.000000	0.000000	4.000000	45.000000	0.000000
3584.879666	0.103709	0.551593	0.007716	84.855011	-34.071667	56.575993	0.385785	0.000000	-0.185461	0.000000	0.000000	0.000000	-0.017048	0.006994	-0.170001	0.000000	0.000000	4.000000	45.000000	0.000000
3584.882999	0.103723	0.551579	0.007362	84.855011	-34.071667	56.575993	0.385785	0.000000	-0.185461	0.000000	0.000000	0.000000	0.004090	-0.004154	-0.106198	0.000000	0.000000	4.000000	45.000000	0.000000
3584.886333	0.103723	0.551579	0.007362	84.855011	-34.071667	56.575993	0.385785	0.000000	-0.185461	0.000000	0.000000	0.000000	0.004090	-0.004154	-0.106198	0.000000	0.000000	4.000000	45.000000	0.000000
3584.889666	0.103723	0.551579	0.007362	84.965256	-33.398659	57.372429	0.368085	0.000000	-0.186142	0.000000	0.000000	0.000000	0.004090	-0.004154	-0.106198	0.000000	0.000000	4.000000	45.000000	0.000000
3584.892999	0.103723	0.551579	0.007362	84.965256	-33.398659	57.372429	0.368085	0.000000	-0.186142	0.000000	0.000000	0.000000	0.004090	-0.004154	-0.106198	0.000000	0.000000	4.000000	45.000000	0.000000
3584.896333	0.103767	0.551540	0.006939	84.965256	-33.398659	57.372429	0.368085	0.000000	-0.186142	0.000000	0.000000	0.000000	0.013357	-0.011779	-0.126664	0.000000	0.000000	4.000000	45.000000	0.000000
3584.899666	0.103767	0.551540	0.006939	85.108315	-32.445564	58.488522	0.368085	0.000000	-0.186142	0.000000	0.000000	0.000000	0.013357	-0.011779	-0.126664	0.000000	0.000000	4.000000	45.000000	0.000000
3584.902999	0.103767	0.551540	0.006939	85.108315	-32.445564	58.488522	0.368085	0.000000	-0.186142	0.000000	0.000000	0.000000	0.013357	-0.011779	-0.126664	0.000000	0.000000	4.000000	45.000000	0.000000
3584.906333	0.103767	0.551540	0.006939	85.108315	-32.445564	58.488522	0.368085	0.000000	-0.186142	0.000000	0.000000	0.000000	0.013357	-0.011779	-0.126664	0.000000	0.000000	4.000000	45.000000	0.000000
3584.909666	0.103981	0.551367	0.005931	85.265175	-31.308283	59.804203	0.346974	0.000000	-0.188369	0.000000	0.000000	0.000000	0.063949	-0.051759	-0.302606	0.000000	0.000000	4.000000	45.000000	0.000000
3584.912999	0.103981	0.551367	0.005931	85.265175	-31.308283	59.804203	0.346974	0.000000	-0.188369	0.000000	0.000000	0.000000	0.000001	0.000008	-0.000000	0.000000	0.000000	4.000000	45.000000	0.000000
3584.916333	0.103981	0.551367	0.005931	85.265175	-31.308283	59.804203	0.346974	0.000000	-0.188369	0.000000	0.000000	0.000000	0.000001	0.000008	-0.000000	0.000000	0.000000	4.000000	45.000000	0.000000
3584.919666	0.103981	0.551367	0.005931	85.424149	-30.098803	61.203743	0.296540	0.000000	-0.199027	0.000000	0.000000	0.000000	0.000001	0.000008	-0.000000	0.000000	0.000000	4.000000	45.000000	0.000000
3584.922999	0.104030	0.551259	0.005432	85.424149	-30.098803	61.203743	0.296540	0.000000	-0.199027	0.000000	0.000000	0.000000	0.014862	-0.032329	-0.149592	0.000000	0.000000	4.000000	45.000000	0.000000
3584.926333	0.104030	0.551259	0.005432	85.424149	-30.098803	61.203743	0.296540	0.000000	-0.199027	0.000000	0.000000	0.000000	0.014862	-0.032329	-0.149592	0.000000	0.000000	4.000000	45.000000	0.000000
3584.929666	0.104030	0.551259	0.005432	85.573486	-28.731716	62.774773	0.271608	0.000000	-0.201504	0.000000	0.000000	0.000000	0.014862	-0.032329	-0.149592	0.000000	0.000000	4.000000	45.000000	0.000000
3584.932999	0.104030	0.551259	0.005432	85.573486	-28.731716	62.774773	0.271608	0.000000	-0.201504	0.000000	0.000000	0.000000	0.014862	-0.032329	-0.149592	0.000000	0.000000	4.000000	45.000000	0.000000
3584.936333	0.103961	0.551177	0.005021	85.573486	-28.731716	62.774773	0.271608	0.000000	-0.201504	0.000000	0.000000	0.000000	-0.020798	-0.024755	-0.123239	0.000000	0.000000	4.000000	45.000000	0.000000
3584.939666	0.103961	0.551177	0.005021	85.713585	-27.370367	64.348770	0.271608	0.000000	-0.201504	0.000000	0.000000	0.000000	-0.020798	-0.024755	-0.123239	0.000000	0.000000	4.000000	45.000000	0.000000
3584.942999	0.103777	0.551137	0.004716	85.713585	-27.370367	64.348770	0.271608	0.000000	-0.201504	0.000000	0.000000	0.000000	-0.055142	-0.012056	-0.091544	0.000000	0.000000	4.000000	45.000000	0.000000
3584.946333	0.103777	0.551137	0.004716	85.713585	-27.370367	64.348770	0.271608	0.000000	-0.201504	0.000000	0.000000	0.000000	-0.055142	-0.012056	-0.091544	0.000000	0.000000	4.000000	45.000000	0.000000
3584.949666	0.103777	0.551137	0.004716	85.852631	-25.633383	66.333237	0.235811	0.000000	-0.188847	0.000000	0.000000	0.000000	-0.055142	-0.012056	-0.091544	0.000000	0.000000	4.000000	45.000000	0.000000
3584.952999	0.103777	0.551137	0.004716	85.852631	-25.633383	66.333237	0.235811	0.000000	-0.188847	0.000000	0.000000	0.000000	-0.055142	-0.012056	-0.091544	0.000000	0.000000	4.000000	45.000000	0.000000
3584.956333	0.103456	0.551131	0.004413	85.852631	-25.633383	66.333237	0.235811	0.000000	-0.188847	0.000000	0.000000	0.000000	-0.096416	-0.001688	-0.091088	0.000000	0.000000	4.000000	45.000000	0.000000
3584.959666	0.103456	0.551131	0.004413	86.018723	-23.142443	69.141594	0.235811	0.000000	-0.188847	0.000000	0.000000	0.000000	-0.096416	-0.001688	-0.091088	0.000000	0.000000	4.000000	45.000000	0.000000
3584.962999	0.103050	0.551168	0.004141	86.018723	-23.142443	69.141594	0.235811	0.000000	-0.188847	0.000000	0.000000	0.000000	-0.121738	0.011144	-0.081464	0.000000	0.000000	4.000000	45.000000	0.000000
3584.966333	0.103050	0.551168	0.004141	86.018723	-23.142443	69.141594	0.235811	0.000000	-0.188847	0.000000	0.000000	0.000000	-0.121738	0.011144	-0.081464	0.000000	0.000000	4.000000	45.000000	0.000000
3584.969666	0.103050	0.551168	0.004141	86.207901	-19.814074	72.858894	0.207052	0.000000	-0.152488	0.000000	0.000000	0.000000	-0.121738	0.011144	-0.081464	0.000000	0.000000	4.000000	45.000000	0.000000
3584.972999	0.102602	0.551240	0.003783	86.207901	-19.814074	72.858894	0.207052	0.000000	-0.152488	0.000000	0.000000	0.000000	-0.134279	0.021610	-0.107530	0.000000	0.000000	4.000000	45.000000	0.000000
3584.976333	0.102602	0.551240	0.003783	86.207901	-19.814074	72.858894	0.207052	0.000000	-0.152488	0.000000	0.000000	0.000000	-0.134279	0.021610	-0.107530	0.000000	0.000000	4.000000	45.000000	0.000000
3584.979666	0.102602	0.551240	0.003783	86.404465	-15.502666	77.615837	0.189130	0.000000	-0.130108	0.000000	0.000000	0.000000	-0.134279	0.021610	-0.107530	0.000000	0.000000	4.000000	45.000000	0.000000
3584.982999	0.102602	0.551240	0.003783	86.404465	-15.502666	77.615837	0.189130	0.000000	-0.130108	0.000000	0.000000	0.000000	-0.134279	0.021610	-0.107530	0.000000	0.000000	4.000000	45.000000	0.000000
3584.986333	0.102083	0.551313	0.003306	86.404465	-15.502666	77.615837	0.189130	0.000000	-0.130108	0.000000	0.000000	0.000000	-0.155675	0.021763	-0.142899	0.000000	0.000000	4.000000	45.000000	0.000000
3584.989666	0.102083	0.551313	0.003306	86.594406	-10.272511	83.333488	0.189130	0.000000	-0.130108	0.000000	0.000000	0.000000	-0.155675	0.021763	-0.142899	0.000000	0.000000	4.000000	45.000000	0.000000
3584.992999	0.101524	0.551394	0.002748	86.594406	-10.272511	83.333488	0.189130	0.000000	-0.130108	0.000000	0.000000	0.000000	-0.167695	0.024336	-0.167612	0.000000	0.000000	4.000000	45.000000	0.000000
3584.996333	0.101524	0.551394	0.002748	86.594406	-10.272511	83.333488	0.189130	0.000000	-0.130108	0.000000	0.000000	0.000000	-0.167695	0.024336	-0.167612	0.000000	0.000000	4.000000	45.000000	0.000000
3584.999666	0.101524	0.551394	0.002748	86.757439	-4.192529	89.911819	0.137379	0.000000	-0.076214	0.000000	0.000000	0.000000	-0.167695	0.024336	-0.167612	0.000000	0.000000	4.000000	45.000000	0.000000
3585.002999	0.101524	0.551394	0.002748	86.757439	-4.192529	89.911819	0.137379	0.000000	-0.076214	0.000000	0.000000	0.000000	-0.167695	0.024336	-0.167612	0.000000	0.000000	4.000000	45.000000	0.000000
3585.006333	0.101008	0.551492	0.002064	86.757439	-4.192529	89.911819	0.137379	0.000000	-0.076214	0.000000	0.000000	0.000000	-0.154979	0.029443	-0.205013	0.000000	0.000000	4.000000	45.000000	0.000000
3585.009666	0.101008	0.551492	0.002064	86.883911	2.230040	96.805519	0.137379	0.000000	-0.076214	0.000000	0.000000	0.000000	-0.154979	0.029443	-0.205013	0.000000	0.000000	4.000000	45.000000	0.000000
3585.012999	0.100606	0.551547	0.001275	86.883911	2.230040	96.805519	0.137379	0.000000	-0.076214	0.000000	0.000000	0.000000	-0.120528	0.016453	-0.236822	0.000000	0.000000	4.000000	45.000000	0.000000
3585.016333	0.100606	0.551547	0.001275	86.883911	2.230040	96.805519	0.137379	0.000000	-0.076214	0.000000	0.000000	0.000000	-0.120528	0.016453	-0.236822	0.000000	0.000000	4.000000	45.000000	0.000000
3585.019666	0.100606	0.551547	0.001275	86.959984	8.553008	103.562248	0.063739	0.000000	-0.030296	0.000000	0.000000	0.000000	-0.120528	0.016453	-0.236822	0.000000	0.000000	4.000000	45.000000	0.000000
3585.022999	0.100606	0.551547	0.001275	86.959984	8.553008	103.562248	0.063739	0.000000	-0.030296	0.000000	0.000000	0.000000	-0.120528	0.016453	-0.236822	0.000000	0.000000	4.000000	45.000000	0.000000
3585.026333	0.100200	0.551610	0.000462	86.959984	8.553008	103.562248	0.063739	0.000000	-0.030296	0.000000	0.000000	0.000000	-0.121832	0.018771	-0.243919	0.000000	0.000000	4.000000	45.000000	0.000000
3585.029666	0.100200	0.551610	0.000462	87.006439	13.986593	109.352325	0.063739	0.000000	-0.030296	0.000000	0.000000	0.000000	-0.121832	0.018771	-0.243919	0.000000	0.000000	4.000000	45.000000	0.000000
3585.032999	0.099785	0.551663	-0.000393	87.006439	13.986593	109.352325	0.063739	0.000000	-0.030296	0.000000	0.000000	0.000000	-0.124298	0.015944	-0.256396	0.000000	0.000000	4.000000	45.000000	0.000000
3585.036333	0.099785	0.551663	-0.000393	87.006439	13.986593	109.352325	0.063739	0.000000	-0.030296	0.000000	0.000000	0.000000	-0.124298	0.015944	-0.256396	0.000000	0.000000	4.000000	45.000000	0.000000
3585.039666	0.099785	0.551663	-0.000393	87.033371	17.906139	113.529541	-0.019647	0.000000	0.010726	0.000000	0.000000	0.000000	-0.124298	0.015944	-0.256396	0.000000	0.000000	4.000000	45.000000	0.000000
3585.042999	0.099276	0.551706	-0.001270	87.033371	17.906139	113.529541	-0.019647	0.000000	0.010726	0.000000	0.000000	0.000000	-0.152726	0.013104	-0.263241	0.000000	0.000000	4.000000	45.000000	0.000000
3585.046333	0.099276	0.551706	-0.001270	87.033371	17.906139	113.529541	-0.019647	0.000000	0.010726	0.000000	0.000000	0.000000	-0.152726	0.013104	-0.263241	0.000000	0.000000	4.000000	45.000000	0.000000
3585.049666	0.099276	0.551706	-0.001270	87.067886	19.419136	115.095108	-0.063520	0.000000	0.036180	0.000000	0.000000	0.000000	-0.152726	0.013104	-0.263241	0.000000	0.000000	4.000000	45.000000	0.000000
3585.052999	0.098706	0.551758	-0.002226	87.067886	19.419136	115.095108	-0.063520	0.000000	0.036180	0.000000	0.000000	0.000000	-0.171012	0.015323	-0.286789	0.000000	0.000000	4.000000	45.000000	0.000000
3585.056333	0.098706	0.551758	-0.002226	87.067886	19.419136	115.095108	-0.063520	0.000000	0.036180	0.000000	0.000000	0.000000	-0.171012	0.015323	-0.286789	0.000000	0.000000	4.000000	45.000000	0.000000
3585.059666	0.098706	0.551758	-0.002226	87.115746	18.948442	114.520004	-0.111318	0.000000	0.064682	0.000000	0.000000	0.000000	-0.171012	0.015323	-0.286789	0.000000	0.000000	4.000000	45.000000	0.000000
3585.062999	0.098029	0.551799	-0.003270	87.115746	18.948442	114.520004	-0.111318	0.000000	0.064682	0.000000	0.000000	0.000000	-0.203258	0.012358	-0.313037	0.000000	0.000000	4.000000	45.000000	0.000000
3585.066333	0.098029	0.551799	-0.003270	87.115746	18.948442	114.520004	-0.111318	0.000000	0.064682	0.000000	0.000000	0.000000	-0.203258	0.012358	-0.313037	0.000000	0.000000	4.000000	45.000000	0.000000
3585.069666	0.098029	0.551799	-0.003270	87.154900	18.166832	113.607849	-0.163491	0.000000	0.098558	0.000000	0.000000	0.000000	-0.203258	0.012358	-0.313037	0.000000	0.000000	4.000000	45.000000	0.000000
3585.072999	0.097269	0.551872	-0.004393	87.154900	18.166832	113.607849	-0.163491	0.000000	0.098558	0.000000	0.000000	0.000000	-0.227969	0.021938	-0.337006	0.000000	0.000000	4.000000	45.000000	0.000000
3585.076333	0.097269	0.551872	-0.004393	87.154900	18.166832	113.607849	-0.163491	0.000000	0.098558	0.000000	0.000000	0.000000	-0.227969	0.021938	-0.337006	0.000000	0.000000	4.000000	45.000000	0.000000
3585.079666	0.097269	0.551872	-0.004393	87.148300	17.126701	112.428520	-0.219659	0.000000	0.136553	0.000000	0.000000	0.000000	-0.227969	0.021938	-0.337006	0.000000	0.000000	4.000000	45.000000	0.000000
3585.082999	0.096541	0.551943	-0.005592	87.148300	17.126701	112.428520	-0.219659	0.000000	0.136553	0.000000	0.000000	0.000000	-0.218507	0.021293	-0.359596	0.000000	0.000000	4.000000	45.000000	0.000000
3585.086333	0.096541	0.551943	-0.005592	87.148300	17.126701	112.428520	-0.219659	0.000000	0.136553	0.000000	0.000000	0.000000	-0.218507	0.021293	-0.359596	0.000000	0.000000	4.000000	45.000000	0.000000
3585.089666	0.096541	0.551943	-0.005592	87.036285	15.827082	110.974724	-0.279591	0.000000	0.172971	0.000000	0.000000	0.000000	-0.218507	0.021293	-0.359596	0.000000	0.000000	4.000000	45.000000	0.000000
3585.092999	0.095771	0.552037	-0.006789	87.036285	15.827082	110.974724	-0.279591	0.000000	0.172971	0.000000	0.000000	0.000000	-0.230977	0.028194	-0.359013	0.000000	0.000000	4.000000	45.000000	0.000000
3585.096333	0.095771	0.552037	-0.006789	87.036285	15.827082	110.974724	-0.279591	0.000000	0.172971	0.000000	0.000000	0.000000	-0.230977	0.028194	-0.359013	0.000000	0.000000	4.000000	45.000000	0.000000
3585.099666	0.095771	0.552037	-0.006789	86.789780	14.423012	109.408783	-0.339427	0.000000	0.211468	0.000000	0.000000	0.000000	-0.230977	0.028194	-0.359013	0.000000	0.000000	4.000000	45.000000	0.000000
3585.102999	0.094990	0.552162	-0.007947	86.789780	14.423012	109.408783	-0.339427	0.000000	0.211468	0.000000	0.000000	0.000000	-0.234342	0.037678	-0.347524	0.000000	0.000000	4.000000	45.000000	0.000000
3585.106333	0.094990	0.552162	-0.007947	86.789780	14.423012	109.408783	-0.339427	0.000000	0.211468	0.000000	0.000000	0.000000	-0.234342	0.037678	-0.347524	0.000000	0.000000	4.000000	45.000000	0.000000
3585.109666	0.094990	0.552162	-0.007947	86.440971	13.290715	108.107224	-0.397347	0.000000	0.250525	0.000000	0.000000	0.000000	-0.234342	0.037678	-0.347524	0.000000	0.000000	4.000000	45.000000	0.000000
3585.112999	0.094161	0.552286	-0.009030	86.440971	13.290715	108.107224	-0.397347	0.000000	0.250525	0.000000	0.000000	0.000000	-0.248673	0.037154	-0.324894	0.000000	0.000000	4.000000	45.000000	0.000000
3585.116333	0.094161	0.552286	-0.009030	86.440971	13.290715	108.107224	-0.397347	0.000000	0.250525	0.000000	0.000000	0.000000	-0.248673	0.037154	-0.324894	0.000000	0.000000	4.000000	45.000000	0.000000
3585.119666	0.094161	0.552286	-0.009030	86.018967	12.625810	107.223259	-0.451496	0.000000	0.291970	0.000000	0.000000	0.000000	-0.248673	0.037154	-0.324894	0.000000	0.000000	4.000000	45.000000	0.000000
3585.122999	0.093218	0.552459	-0.010035	86.018967	12.625810	107.223259	-0.451496	0.000000	0.291970	0.000000	0.000000	0.000000	-0.282670	0.051687	-0.301380	0.000000	0.000000	4.000000	45.000000	0.000000
3585.126333	0.093218	0.552459	-0.010035	86.018967	12.625810	107.223259	-0.451496	0.000000	0.291970	0.000000	0.000000	0.000000	-0.282670	0.051687	-0.301380	0.000000	0.000000	4.000000	45.000000	0.000000
3585.129666	0.093218	0.552459	-0.010035	85.560806	12.425178	106.801926	-0.501726	0.000000	0.339081	0.000000	0.000000	0.000000	-0.282670	0.051687	-0.301380	0.000000	0.000000	4.000000	45.000000	0.000000
3585.132999	0.092139	0.552662	-0.010975	85.560806	12.425178	106.801926	-0.501726	0.000000	0.339081	0.000000	0.000000	0.000000	-0.323949	0.061150	-0.282168	0.000000	0.000000	4.000000	45.000000	0.000000
3585.136333	0.092139	0.552662	-0.010975	85.560806	12.425178	106.801926	-0.501726	0.000000	0.339081	0.000000	0.000000	0.000000	-0.323949	0.061150	-0.282168	0.000000	0.000000	4.000000	45.000000	0.000000
3585.139666	0.092139	0.552662	-0.010975	85.103996	12.220808	106.326744	-0.548754	0.000000	0.393073	0.000000	0.000000	0.000000	-0.323949	0.061150	-0.282168	0.000000	0.000000	4.000000	45.000000	0.000000
3585.142999	0.090927	0.552890	-0.011829	85.103996	12.220808	106.326744	-0.548754	0.000000	0.393073	0.000000	0.000000	0.000000	-0.363582	0.068202	-0.256290	0.000000	0.000000	4.000000	45.000000	0.000000
3585.146333	0.090927	0.552890	-0.011829	85.103996	12.220808	106.326744	-0.548754	0.000000	0.393073	0.000000	0.000000	0.000000	-0.363582	0.068202	-0.256290	0.000000	0.000000	4.000000	45.000000	0.000000
3585.149666	0.090927	0.552890	-0.011829	84.664909	12.012766	105.890877	-0.591469	0.000000	0.453670	0.000000	0.000000	0.000000	-0.363582	0.068202	-0.256290	0.000000	0.000000	4.000000	45.000000	0.000000
3585.152999	0.089583	0.553141	-0.012598	84.664909	12.012766	105.890877	-0.591469	0.000000	0.453670	0.000000	0.000000	0.000000	-0.403069	0.075295	-0.230720	0.000000	0.000000	4.000000	45.000000	0.000000
3585.156333	0.089583	0.553141	-0.012598	84.664909	12.012766	105.890877	-0.591469	0.000000	0.453670	0.000000	0.000000	0.000000	-0.403069	0.075295	-0.230720	0.000000	0.000000	4.000000	45.000000	0.000000
3585.159666	0.089583	0.553141	-0.012598	84.260452	11.806904	105.483963	-0.629923	0.000000	0.520848	0.000000	0.000000	0.000000	-0.403069	0.075295	-0.230720	0.000000	0.000000	4.000000	45.000000	0.000000
3585.162999	0.088143	0.553382	-0.013328	84.260452	11.806904	105.483963	-0.629923	0.000000	0.520848	0.000000	0.000000	0.000000	-0.431969	0.072305	-0.218861	0.000000	0.000000	4.000000	45.000000	0.000000
3585.166333	0.088143	0.553382	-0.013328	84.260452	11.806904	105.483963	-0.629923	0.000000	0.520848	0.000000	0.000000	0.000000	-0.431969	0.072305	-0.218861	0.000000	0.000000	4.000000	45.000000	0.000000
3585.169666	0.088143	0.553382	-0.013328	83.893181	11.594625	105.158806	-0.666400	0.000000	0.592843	0.000000	0.000000	0.000000	-0.431969	0.072305	-0.218861	0.000000	0.000000	4.000000	45.000000	0.000000
3585.172999	0.086611	0.553630	-0.014001	83.893181	11.594625	105.158806	-0.666400	0.000000	0.592843	0.000000	0.000000	0.000000	-0.459695	0.074407	-0.201844	0.000000	0.000000	4.000000	45.000000	0.000000
3585.176333	0.086611	0.553630	-0.014001	83.893181	11.594625	105.158806	-0.666400	0.000000	0.592843	0.000000	0.000000	0.000000	-0.459695	0.074407	-0.201844	0.000000	0.000000	4.000000	45.000000	0.000000
3585.179666	0.086611	0.553630	-0.014001	83.558250	11.381381	104.896629	-0.700040	0.000000	0.669459	0.000000	0.000000	0.000000	-0.459695	0.074407	-0.201844	0.000000	0.000000	4.000000	45.000000	0.000000
3585.182999	0.085005	0.553844	-0.014635	83.558250	11.381381	104.896629	-0.700040	0.000000	0.669459	0.000000	0.000000	0.000000	-0.481826	0.064144	-0.190197	0.000000	0.000000	4.000000	45.000000	0.000000
3585.186333	0.085005	0.553844	-0.014635	83.558250	11.381381	104.896629	-0.700040	0.000000	0.669459	0.000000	0.000000	0.000000	-0.481826	0.064144	-0.190197	0.000000	0.000000	4.000000	45.000000	0.000000
3585.189666	0.085005	0.553844	-0.014635	83.258118	11.165726	104.823669	-0.731740	0.000000	0.749763	0.000000	0.000000	0.000000	-0.481826	0.064144	-0.190197	0.000000	0.000000	4.000000	45.000000	0.000000
3585.192999	0.083380	0.554000	-0.015169	83.258118	11.165726	104.823669	-0.731740	0.000000	0.749763	0.000000	0.000000	0.000000	-0.487370	0.046988	-0.160150	0.000000	0.000000	4.000000	45.000000	0.000000
3585.196333	0.083380	0.554000	-0.015169	83.258118	11.165726	104.823669	-0.731740	0.000000	0.749763	0.000000	0.000000	0.000000	-0.487370	0.046988	-0.160150	0.000000	0.000000	4.000000	45.000000	0.000000
3585.199666	0.083380	0.554000	-0.015169	82.998901	10.947022	104.803658	-0.758431	0.000000	0.830992	0.000000	0.000000	0.000000	-0.487370	0.046988	-0.160150	0.000000	0.000000	4.000000	45.000000	0.000000
3585.202999	0.081719	0.554117	-0.015580	82.998901	10.947022	104.803658	-0.758431	0.000000	0.830992	0.000000	0.000000	0.000000	-0.498424	0.035043	-0.123513	0.000000	0.000000	4.000000	45.000000	0.000000
3585.206333	0.081719	0.554117	-0.015580	82.998901	10.947022	104.803658	-0.758431	0.000000	0.830992	0.000000	0.000000	0.000000	-0.498424	0.035043	-0.123513	0.000000	0.000000	4.000000	45.000000	0.000000
3585.209666	0.081719	0.554117	-0.015580	82.779144	10.748249	104.812645	-0.779017	0.000000	0.914062	0.000000	0.000000	0.000000	-0.498424	0.035043	-0.123513	0.000000	0.000000	4.000000	45.000000	0.000000
3585.212999	0.080020	0.554170	-0.015865	82.779144	10.748249	104.812645	-0.779017	0.000000	0.914062	0.000000	0.000000	0.000000	-0.509491	0.015925	-0.085402	0.000000	0.000000	4.000000	45.000000	0.000000
3585.216333	0.080020	0.554170	-0.015865	82.779144	10.748249	104.812645	-0.779017	0.000000	0.914062	0.000000	0.000000	0.000000	-0.509491	0.015925	-0.085402	0.000000	0.000000	4.000000	45.000000	0.000000
3585.219666	0.080020	0.554170	-0.015865	82.607132	10.562121	104.848732	-0.793251	0.000000	0.998977	0.000000	0.000000	0.000000	-0.509491	0.015925	-0.085402	0.000000	0.000000	4.000000	45.000000	0.000000
3585.222999	0.078299	0.554178	-0.015940	82.607132	10.562121	104.848732	-0.793251	0.000000	0.998977	0.000000	0.000000	0.000000	-0.516470	0.002410	-0.022433	0.000000	0.000000	4.000000	45.000000	0.000000
3585.226333	0.078299	0.554178	-0.015940	82.607132	10.562121	104.848732	-0.793251	0.000000	0.998977	0.000000	0.000000	0.000000	-0.516470	0.002410	-0.022433	0.000000	0.000000	4.000000	45.000000	0.000000
3585.229666	0.078299	0.554178	-0.015940	82.476578	10.437520	104.953972	-0.796990	0.000000	1.085056	0.000000	0.000000	0.000000	-0.516470	0.002410	-0.022433	0.000000	0.000000	4.000000	45.000000	0.000000
3585.232999	0.076525	0.554198	-0.015835	82.476578	10.437520	104.953972	-0.796990	0.000000	1.085056	0.000000	0.000000	0.000000	-0.532169	0.006020	0.031412	0.000000	0.000000	4.000000	45.000000	0.000000
3585.236333	0.076525	0.554198	-0.015835	82.476578	10.437520	104.953972	-0.796990	0.000000	1.085056	0.000000	0.000000	0.000000	-0.532169	0.006020	0.031412	0.000000	0.000000	4.000000	45.000000	0.000000
3585.239666	0.076525	0.554198	-0.015835	82.374397	10.328977	105.057724	-0.791754	0.000000	1.173750	0.000000	0.000000	0.000000	-0.532169	0.006020	0.031412	0.000000	0.000000	4.000000	45.000000	0.000000
3585.242999	0.074753	0.554221	-0.015604	82.374397	10.328977	105.057724	-0.791754	0.000000	1.173750	0.000000	0.000000	0.000000	-0.531727	0.006879	0.069392	0.000000	0.000000	4.000000	45.000000	0.000000
3585.246333	0.074753	0.554221	-0.015604	82.374397	10.328977	105.057724	-0.791754	0.000000	1.173750	0.000000	0.000000	0.000000	-0.531727	0.006879	0.069392	0.000000	0.000000	4.000000	45.000000	0.000000
3585.249666	0.074753	0.554221	-0.015604	82.298492	10.193340	105.038429	-0.780189	0.000000	1.262372	0.000000	0.000000	0.000000	-0.531727	0.006879	0.069392	0.000000	0.000000	4.000000	45.000000	0.000000
3585.252999	0.073008	0.554256	-0.015208	82.298492	10.193340	105.038429	-0.780189	0.000000	1.262372	0.000000	0.000000	0.000000	-0.523393	0.010541	0.118845	0.000000	0.000000	4.000000	45.000000	0.000000
3585.256333	0.073008	0.554256	-0.015208	82.298492	10.193340	105.038429	-0.780189	0.000000	1.262372	0.000000	0.000000	0.000000	-0.523393	0.010541	0.118845	0.000000	0.000000	4.000000	45.000000	0.000000
3585.259666	0.073008	0.554256	-0.015208	82.254227	9.969630	104.781738	-0.760381	0.000000	1.349604	0.000000	0.000000	0.000000	-0.523393	0.010541	0.118845	0.000000	0.000000	4.000000	45.000000	0.000000
3585.262999	0.071285	0.554311	-0.014670	82.254227	9.969630	104.781738	-0.760381	0.000000	1.349604	0.000000	0.000000	0.000000	-0.516806	0.016452	0.161346	0.000000	0.000000	4.000000	45.000000	0.000000
3585.266333	0.071285	0.554311	-0.014670	82.254227	9.969630	104.781738	-0.760381	0.000000	1.349604	0.000000	0.000000	0.000000	-0.516806	0.016452	0.161346	0.000000	0.000000	4.000000	45.000000	0.000000
3585.269666	0.071285	0.554311	-0.014670	82.226051	9.741035	104.308189	-0.733490	0.000000	1.435738	0.000000	0.000000	0.000000	-0.516806	0.016452	0.161346	0.000000	0.000000	4.000000	45.000000	0.000000
3585.272999	0.069625	0.554386	-0.013997	82.226051	9.741035	104.308189	-0.733490	0.000000	1.435738	0.000000	0.000000	0.000000	-0.498122	0.022395	0.201924	0.000000	0.000000	4.000000	45.000000	0.000000
3585.276333	0.069625	0.554386	-0.013997	82.226051	9.741035	104.308189	-0.733490	0.000000	1.435738	0.000000	0.000000	0.000000	-0.498122	0.022395	0.201924	0.000000	0.000000	4.000000	45.000000	0.000000
3585.279666	0.069625	0.554386	-0.013997	82.194756	9.517572	103.586967	-0.699836	0.000000	1.518758	0.000000	0.000000	0.000000	-0.498122	0.022395	0.201924	0.000000	0.000000	4.000000	45.000000	0.000000
3585.282999	0.067995	0.554454	-0.013245	82.194756	9.517572	103.586967	-0.699836	0.000000	1.518758	0.000000	0.000000	0.000000	-0.488979	0.020534	0.225664	0.000000	0.000000	4.000000	45.000000	0.000000
3585.286333	0.067995	0.554454	-0.013245	82.194756	9.517572	103.586967	-0.699836	0.000000	1.518758	0.000000	0.000000	0.000000	-0.488979	0.020534	0.225664	0.000000	0.000000	4.000000	45.000000	0.000000
3585.289666	0.067995	0.554454	-0.013245	82.160332	9.301967	102.745827	-0.662226	0.000000	1.600255	0.000000	0.000000	0.000000	-0.488979	0.020534	0.225664	0.000000	0.000000	4.000000	45.000000	0.000000
3585.292999	0.066468	0.554518	-0.012357	82.160332	9.301967	102.745827	-0.662226	0.000000	1.600255	0.000000	0.000000	0.000000	-0.458181	0.019012	0.266219	0.000000	0.000000	4.000000	45.000000	0.000000
3585.296333	0.066468	0.554518	-0.012357	82.160332	9.301967	102.745827	-0.662226	0.000000	1.600255	0.000000	0.000000	0.000000	-0.458181	0.019012	0.266219	0.000000	0.000000	4.000000	45.000000	0.000000
3585.299666	0.066468	0.554518	-0.012357	82.125900	9.102777	102.032387	-0.617856	0.000000	1.676619	0.000000	0.000000	0.000000	-0.458181	0.019012	0.266219	0.000000	0.000000	4.000000	45.000000	0.000000
3585.302999	0.065055	0.554525	-0.011391	82.125900	9.102777	102.032387	-0.617856	0.000000	1.676619	0.000000	0.000000	0.000000	-0.423786	0.002238	0.289714	0.000000	0.000000	4.000000	45.000000	0.000000
3585.306333	0.065055	0.554525	-0.011391	82.125900	9.102777	102.032387	-0.617856	0.000000	1.676619	0.000000	0.000000	0.000000	-0.423786	0.002238	0.289714	0.000000	0.000000	4.000000	45.000000	0.000000
3585.309666	0.065055	0.554525	-0.011391	82.091454	8.917142	101.606140	-0.569570	0.000000	1.747250	0.000000	0.000000	0.000000	-0.423786	0.002238	0.289714	0.000000	0.000000	4.000000	45.000000	0.000000
3585.312999	0.063775	0.554484	-0.010373	82.091454	8.917142	101.606140	-0.569570	0.000000	1.747250	0.000000	0.000000	0.000000	-0.384129	-0.012320	0.305556	0.000000	0.000000	4.000000	45.000000	0.000000
3585.316333	0.063775	0.554484	-0.010373	82.091454	8.917142	101.606140	-0.569570	0.000000	1.747250	0.000000	0.000000	0.000000	-0.384129	-0.012320	0.305556	0.000000	0.000000	4.000000	45.000000	0.000000
3585.319666	0.063775	0.554484	-0.010373	82.060112	8.763158	101.462799	-0.518644	0.000000	1.811271	0.000000	0.000000	0.000000	-0.384129	-0.012320	0.305556	0.000000	0.000000	4.000000	45.000000	0.000000
3585.322999	0.062657	0.554395	-0.009238	82.060112	8.763158	101.462799	-0.518644	0.000000	1.811271	0.000000	0.000000	0.000000	-0.335313	-0.026678	0.340387	0.000000	0.000000	4.000000	45.000000	0.000000
3585.326333	0.062657	0.554395	-0.009238	82.060112	8.763158	101.462799	-0.518644	0.000000	1.811271	0.000000	0.000000	0.000000	-0.335313	-0.026678	0.340387	0.000000	0.000000	4.000000	45.000000	0.000000
3585.329666	0.062657	0.554395	-0.009238	82.031929	8.625731	101.447388	-0.461913	0.000000	1.867157	0.000000	0.000000	0.000000	-0.335313	-0.026678	0.340387	0.000000	0.000000	4.000000	45.000000	0.000000
3585.332999	0.061690	0.554264	-0.008075	82.031929	8.625731	101.447388	-0.461913	0.000000	1.867157	0.000000	0.000000	0.000000	-0.290173	-0.039220	0.348918	0.000000	0.000000	4.000000	45.000000	0.000000
3585.336333	0.061690	0.554264	-0.008075	82.031929	8.625731	101.447388	-0.461913	0.000000	1.867157	0.000000	0.000000	0.000000	-0.290173	-0.039220	0.348918	0.000000	0.000000	4.000000	45.000000	0.000000
3585.339666	0.061690	0.554264	-0.008075	82.006889	8.495454	101.436920	-0.403760	0.000000	1.915519	0.000000	0.000000	0.000000	-0.290173	-0.039220	0.348918	0.000000	0.000000	4.000000	45.000000	0.000000
3585.342999	0.060853	0.554067	-0.006875	82.006889	8.495454	101.436920	-0.403760	0.000000	1.915519	0.000000	0.000000	0.000000	-0.251005	-0.059351	0.360152	0.000000	0.000000	4.000000	45.000000	0.000000
3585.346333	0.060853	0.554067	-0.006875	82.006889	8.495454	101.436920	-0.403760	0.000000	1.915519	0.000000	0.000000	0.000000	-0.251005	-0.059351	0.360152	0.000000	0.000000	4.000000	45.000000	0.000000
3585.349666	0.060853	0.554067	-0.006875	81.988152	8.384794	101.427063	-0.343735	0.000000	1.957353	0.000000	0.000000	0.000000	-0.251005	-0.059351	0.360152	0.000000	0.000000	4.000000	45.000000	0.000000
3585.352999	0.060147	0.553826	-0.005641	81.988152	8.384794	101.427063	-0.343735	0.000000	1.957353	0.000000	0.000000	0.000000	-0.211856	-0.072201	0.369991	0.000000	0.000000	4.000000	45.000000	0.000000
3585.356333	0.060147	0.553826	-0.005641	81.988152	8.384794	101.427063	-0.343735	0.000000	1.957353	0.000000	0.000000	0.000000	-0.211856	-0.072201	0.369991	0.000000	0.000000	4.000000	45.000000	0.000000
3585.359666	0.060147	0.553826	-0.005641	81.972481	8.285357	101.417572	-0.282069	0.000000	1.992663	0.000000	0.000000	0.000000	-0.211856	-0.072201	0.369991	0.000000	0.000000	4.000000	45.000000	0.000000
3585.362999	0.059550	0.553567	-0.004377	81.972481	8.285357	101.417572	-0.282069	0.000000	1.992663	0.000000	0.000000	0.000000	-0.179139	-0.077724	0.379255	0.000000	0.000000	4.000000	45.000000	0.000000
3585.366333	0.059550	0.553567	-0.004377	81.972481	8.285357	101.417572	-0.282069	0.000000	1.992663	0.000000	0.000000	0.000000	-0.179139	-0.077724	0.379255	0.000000	0.000000	4.000000	45.000000	0.000000
3585.369666	0.059550	0.553567	-0.004377	81.956818	8.199521	101.416046	-0.218860	0.000000	2.022519	0.000000	0.000000	0.000000	-0.179139	-0.077724	0.379255	0.000000	0.000000	4.000000	45.000000	0.000000
3585.372999	0.059057	0.553280	-0.003123	81.956818	8.199521	101.416046	-0.218860	0.000000	2.022519	0.000000	0.000000	0.000000	-0.147849	-0.086017	0.376118	0.000000	0.000000	4.000000	45.000000	0.000000
3585.376333	0.059057	0.553280	-0.003123	81.956818	8.199521	101.416046	-0.218860	0.000000	2.022519	0.000000	0.000000	0.000000	-0.147849	-0.086017	0.376118	0.000000	0.000000	4.000000	45.000000	0.000000
3585.379666	0.059057	0.553280	-0.003123	81.941193	8.115191	101.395294	-0.156174	0.000000	2.047161	0.000000	0.000000	0.000000	-0.147849	-0.086017	0.376118	0.000000	0.000000	4.000000	45.000000	0.000000
3585.382999	0.058629	0.552958	-0.001851	81.941193	8.115191	101.395294	-0.156174	0.000000	2.047161	0.000000	0.000000	0.000000	-0.128362	-0.096797	0.381764	0.000000	0.000000	4.000000	45.000000	0.000000
3585.386333	0.058629	0.552958	-0.001851	81.941193	8.115191	101.395294	-0.156174	0.000000	2.047161	0.000000	0.000000	0.000000	-0.128362	-0.096797	0.381764	0.000000	0.000000	4.000000	45.000000	0.000000
3585.389666	0.058629	0.552958	-0.001851	81.931793	8.051800	101.354576	-0.092547	0.000000	2.068555	0.000000	0.000000	0.000000	-0.128362	-0.096797	0.381764	0.000000	0.000000	4.000000	45.000000	0.000000
3585.392999	0.058284	0.552632	-0.000591	81.931793	8.051800	101.354576	-0.092547	0.000000	2.068555	0.000000	0.000000	0.000000	-0.103342	-0.097691	0.378030	0.000000	0.000000	4.000000	45.000000	0.000000
3585.396333	0.058284	0.552632	-0.000591	81.931793	8.051800	101.354576	-0.092547	0.000000	2.068555	0.000000	0.000000	0.000000	-0.103342	-0.097691	0.378030	0.000000	0.000000	4.000000	45.000000	0.000000
3585.399666	0.058284	0.552632	-0.000591	81.922409	7.999217	101.281860	-0.029541	0.000000	2.085778	0.000000	0.000000	0.000000	-0.103342	-0.097691	0.378030	0.000000	0.000000	4.000000	45.000000	0.000000
3585.402999	0.058041	0.552269	0.000618	81.922409	7.999217	101.281860	-0.029541	0.000000	2.085778	0.000000	0.000000	0.000000	-0.072970	-0.108733	0.362592	0.000000	0.000000	4.000000	45.000000	0.000000
3585.406333	0.058041	0.552269	0.000618	81.922409	7.999217	101.281860	-0.029541	0.000000	2.085778	0.000000	0.000000	0.000000	-0.072970	-0.108733	0.362592	0.000000	0.000000	4.000000	45.000000	0.000000
3585.409666	0.058041	0.552269	0.000618	81.919296	7.951492	101.142769	0.030890	0.000000	2.097940	0.000000	0.000000	0.000000	-0.072970	-0.108733	0.362592	0.000000	0.000000	4.000000	45.000000	0.000000
3585.412999	0.057881	0.551887	0.001796	81.919296	7.951492	101.142769	0.030890	0.000000	2.097940	0.000000	0.000000	0.000000	-0.048159	-0.114694	0.353494	0.000000	0.000000	4.000000	45.000000	0.000000
3585.416333	0.057881	0.551887	0.001796	81.919296	7.951492	101.142769	0.030890	0.000000	2.097940	0.000000	0.000000	0.000000	-0.048159	-0.114694	0.353494	0.000000	0.000000	4.000000	45.000000	0.000000
3585.419666	0.057881	0.551887	0.001796	81.916214	7.921283	101.022812	0.089806	0.000000	2.105966	0.000000	0.000000	0.000000	-0.048159	-0.114694	0.353494	0.000000	0.000000	4.000000	45.000000	0.000000
3585.422999	0.057784	0.551502	0.002965	81.916214	7.921283	101.022812	0.089806	0.000000	2.105966	0.000000	0.000000	0.000000	-0.029001	-0.115597	0.350710	0.000000	0.000000	4.000000	45.000000	0.000000
3585.426333	0.057784	0.551502	0.002965	81.916214	7.921283	101.022812	0.089806	0.000000	2.105966	0.000000	0.000000	0.000000	-0.029001	-0.115597	0.350710	0.000000	0.000000	4.000000	45.000000	0.000000
3585.429666	0.057784	0.551502	0.002965	81.913033	7.908577	101.001740	0.148258	0.000000	2.110800	0.000000	0.000000	0.000000	-0.029001	-0.115597	0.350710	0.000000	0.000000	4.000000	45.000000	0.000000
3585.432999	0.057779	0.551097	0.004169	81.913033	7.908577	101.001740	0.148258	0.000000	2.110800	0.000000	0.000000	0.000000	-0.001372	-0.121539	0.361102	0.000000	0.000000	4.000000	45.000000	0.000000
3585.436333	0.057779	0.551097	0.004169	81.913033	7.908577	101.001740	0.148258	0.000000	2.110800	0.000000	0.000000	0.000000	-0.001372	-0.121539	0.361102	0.000000	0.000000	4.000000	45.000000	0.000000
3585.439666	0.057779	0.551097	0.004169	81.912888	7.975148	101.091003	0.208441	0.000000	2.111028	0.000000	0.000000	0.000000	-0.001372	-0.121539	0.361102	0.000000	0.000000	4.000000	45.000000	0.000000
3585.442999	0.057884	0.550663	0.005363	81.912888	7.975148	101.091003	0.208441	0.000000	2.111028	0.000000	0.000000	0.000000	0.031474	-0.130151	0.358174	0.000000	0.000000	4.000000	45.000000	0.000000
3585.446333	0.057884	0.550663	0.005363	81.912888	7.975148	101.091003	0.208441	0.000000	2.111028	0.000000	0.000000	0.000000	0.031474	-0.130151	0.358174	0.000000	0.000000	4.000000	45.000000	0.000000
3585.449666	0.057884	0.550663	0.005363	81.905609	8.321453	101.483742	0.268137	0.000000	2.105783	0.000000	0.000000	0.000000	0.031474	-0.130151	0.358174	0.000000	0.000000	4.000000	45.000000	0.000000
3585.452999	0.058126	0.550260	0.006575	81.905609	8.321453	101.483742	0.268137	0.000000	2.105783	0.000000	0.000000	0.000000	0.072357	-0.120988	0.363793	0.000000	0.000000	4.000000	45.000000	0.000000
3585.456333	0.058126	0.550260	0.006575	81.905609	8.321453	101.483742	0.268137	0.000000	2.105783	0.000000	0.000000	0.000000	0.072357	-0.120988	0.363793	0.000000	0.000000	4.000000	45.000000	0.000000
3585.459666	0.058126	0.550260	0.006575	81.897415	8.801898	102.028564	0.328769	0.000000	2.093723	0.000000	0.000000	0.000000	0.072357	-0.120988	0.363793	0.000000	0.000000	4.000000	45.000000	0.000000
3585.462999	0.058474	0.549861	0.007750	81.897415	8.801898	102.028564	0.328769	0.000000	2.093723	0.000000	0.000000	0.000000	0.104682	-0.119406	0.352273	0.000000	0.000000	4.000000	45.000000	0.000000
3585.466333	0.058474	0.549861	0.007750	81.897415	8.801898	102.028564	0.328769	0.000000	2.093723	0.000000	0.000000	0.000000	0.104682	-0.119406	0.352273	0.000000	0.000000	4.000000	45.000000	0.000000
3585.469666	0.058474	0.549861	0.007750	81.889999	9.063376	102.297523	0.387481	0.000000	2.076276	0.000000	0.000000	0.000000	0.104682	-0.119406	0.352273	0.000000	0.000000	4.000000	45.000000	0.000000
3585.472999	0.058866	0.549469	0.008894	81.889999	9.063376	102.297523	0.387481	0.000000	2.076276	0.000000	0.000000	0.000000	0.117337	-0.117731	0.343214	0.000000	0.000000	4.000000	45.000000	0.000000
3585.476333	0.058866	0.549469	0.008894	81.889999	9.063376	102.297523	0.387481	0.000000	2.076276	0.000000	0.000000	0.000000	0.117337	-0.117731	0.343214	0.000000	0.000000	4.000000	45.000000	0.000000
3585.479666	0.058866	0.549469	0.008894	81.883736	9.089161	102.288071	0.444684	0.000000	2.056720	0.000000	0.000000	0.000000	0.117337	-0.117731	0.343214	0.000000	0.000000	4.000000	45.000000	0.000000
3585.482999	0.059233	0.549082	0.010016	81.883736	9.089161	102.288071	0.444684	0.000000	2.056720	0.000000	0.000000	0.000000	0.110121	-0.116015	0.336673	0.000000	0.000000	4.000000	45.000000	0.000000
3585.486333	0.059233	0.549082	0.010016	81.883736	9.089161	102.288071	0.444684	0.000000	2.056720	0.000000	0.000000	0.000000	0.110121	-0.116015	0.336673	0.000000	0.000000	4.000000	45.000000	0.000000
3585.489666	0.059233	0.549082	0.010016	81.880615	9.121088	102.287384	0.500796	0.000000	2.038366	0.000000	0.000000	0.000000	0.110121	-0.116015	0.336673	0.000000	0.000000	4.000000	45.000000	0.000000
3585.492999	0.059659	0.548693	0.011064	81.880615	9.121088	102.287384	0.500796	0.000000	2.038366	0.000000	0.000000	0.000000	0.127945	-0.116676	0.314358	0.000000	0.000000	4.000000	45.000000	0.000000
3585.496333	0.059659	0.548693	0.011064	81.880615	9.121088	102.287384	0.500796	0.000000	2.038366	0.000000	0.000000	0.000000	0.127945	-0.116676	0.314358	0.000000	0.000000	4.000000	45.000000	0.000000
3585.499666	0.059659	0.548693	0.011064	81.880615	9.161900	102.287376	0.553189	0.000000	2.017042	0.000000	0.000000	0.000000	0.127945	-0.116676	0.314358	0.000000	0.000000	4.000000	45.000000	0.000000
3585.502999	0.060129	0.548285	0.012086	81.880615	9.161900	102.287376	0.553189	0.000000	2.017042	0.000000	0.000000	0.000000	0.140966	-0.122552	0.306774	0.000000	0.000000	4.000000	45.000000	0.000000
3585.506333	0.060129	0.548285	0.012086	81.880615	9.161900	102.287376	0.553189	0.000000	2.017042	0.000000	0.000000	0.000000	0.140966	-0.122552	0.306774	0.000000	0.000000	4.000000	45.000000	0.000000
3585.509666	0.060129	0.548285	0.012086	81.880615	9.210840	102.287392	0.604318	0.000000	1.993548	0.000000	0.000000	0.000000	0.140966	-0.122552	0.306774	0.000000	0.000000	4.000000	45.000000	0.000000
3585.512999	0.060664	0.547883	0.013076	81.880615	9.210840	102.287392	0.604318	0.000000	1.993548	0.000000	0.000000	0.000000	0.160571	-0.120678	0.296811	0.000000	0.000000	4.000000	45.000000	0.000000
3585.516333	0.060664	0.547883	0.013076	81.880615	9.210840	102.287392	0.604318	0.000000	1.993548	0.000000	0.000000	0.000000	0.160571	-0.120678	0.296811	0.000000	0.000000	4.000000	45.000000	0.000000
3585.519666	0.060664	0.547883	0.013076	81.877472	9.264516	102.286652	0.653787	0.000000	1.966786	0.000000	0.000000	0.000000	0.160571	-0.120678	0.296811	0.000000	0.000000	4.000000	45.000000	0.000000
3585.522999	0.061257	0.547494	0.014140	81.877472	9.264516	102.286652	0.653787	0.000000	1.966786	0.000000	0.000000	0.000000	0.177694	-0.116708	0.319380	0.000000	0.000000	4.000000	45.000000	0.000000
3585.526333	0.061257	0.547494	0.014140	81.877472	9.264516	102.286652	0.653787	0.000000	1.966786	0.000000	0.000000	0.000000	0.177694	-0.116708	0.319380	0.000000	0.000000	4.000000	45.000000	0.000000
3585.529666	0.061257	0.547494	0.014140	81.864960	9.316068	102.283791	0.707017	0.000000	1.937170	0.000000	0.000000	0.000000	0.177694	-0.116708	0.319380	0.000000	0.000000	4.000000	45.000000	0.000000
3585.532999	0.061853	0.547119	0.015221	81.864960	9.316068	102.283791	0.707017	0.000000	1.937170	0.000000	0.000000	0.000000	0.178992	-0.112459	0.324304	0.000000	0.000000	4.000000	45.000000	0.000000
3585.536333	0.061853	0.547119	0.015221	81.864960	9.316068	102.283791	0.707017	0.000000	1.937170	0.000000	0.000000	0.000000	0.178992	-0.112459	0.324304	0.000000	0.000000	4.000000	45.000000	0.000000
3585.539666	0.061853	0.547119	0.015221	81.846184	9.363472	102.279465	0.761067	0.000000	1.907338	0.000000	0.000000	0.000000	0.178992	-0.112459	0.324304	0.000000	0.000000	4.000000	45.000000	0.000000
3585.542999	0.062439	0.546809	0.016376	81.846184	9.363472	102.279465	0.761067	0.000000	1.907338	0.000000	0.000000	0.000000	0.175714	-0.092966	0.346482	0.000000	0.000000	4.000000	45.000000	0.000000
3585.546333	0.062439	0.546809	0.016376	81.846184	9.363472	102.279465	0.761067	0.000000	1.907338	0.000000	0.000000	0.000000	0.175714	-0.092966	0.346482	0.000000	0.000000	4.000000	45.000000	0.000000
3585.549666	0.062439	0.546809	0.016376	81.811752	9.419343	102.282692	0.818814	0.000000	1.878053	0.000000	0.000000	0.000000	0.175714	-0.092966	0.346482	0.000000	0.000000	4.000000	45.000000	0.000000
3585.552999	0.063056	0.546573	0.017576	81.811752	9.419343	102.282692	0.818814	0.000000	1.878053	0.000000	0.000000	0.000000	0.185050	-0.070679	0.359949	0.000000	0.000000	4.000000	45.000000	0.000000
3585.556333	0.063056	0.546573	0.017576	81.811752	9.419343	102.282692	0.818814	0.000000	1.878053	0.000000	0.000000	0.000000	0.185050	-0.070679	0.359949	0.000000	0.000000	4.000000	45.000000	0.000000
3585.559666	0.063056	0.546573	0.017576	81.770706	9.534287	102.350395	0.878806	0.000000	1.847211	0.000000	0.000000	0.000000	0.185050	-0.070679	0.359949	0.000000	0.000000	4.000000	45.000000	0.000000
3585.562999	0.063728	0.546360	0.018827	81.770706	9.534287	102.350395	0.878806	0.000000	1.847211	0.000000	0.000000	0.000000	0.201643	-0.064044	0.375357	0.000000	0.000000	4.000000	45.000000	0.000000
3585.566333	0.063728	0.546360	0.018827	81.770706	9.534287	102.350395	0.878806	0.000000	1.847211	0.000000	0.000000	0.000000	0.201643	-0.064044	0.375357	0.000000	0.000000	4.000000	45.000000	0.000000
3585.569666	0.063728	0.546360	0.018827	81.718742	9.898134	102.710434	0.941365	0.000000	1.813604	0.000000	0.000000	0.000000	0.201643	-0.064044	0.375357	0.000000	0.000000	4.000000	45.000000	0.000000
3585.572999	0.064480	0.546212	0.020140	81.718742	9.898134	102.710434	0.941365	0.000000	1.813604	0.000000	0.000000	0.000000	0.225727	-0.044451	0.393734	0.000000	0.000000	4.000000	45.000000	0.000000
3585.576333	0.064480	0.546212	0.020140	81.718742	9.898134	102.710434	0.941365	0.000000	1.813604	0.000000	0.000000	0.000000	0.225727	-0.044451	0.393734	0.000000	0.000000	4.000000	45.000000	0.000000
3585.579666	0.064480	0.546212	0.020140	81.661629	10.493616	103.326500	1.006988	0.000000	1.775982	0.000000	0.000000	0.000000	0.225727	-0.044451	0.393734	0.000000	0.000000	4.000000	45.000000	0.000000
3585.582999	0.065372	0.546061	0.021431	81.661629	10.493616	103.326500	1.006988	0.000000	1.775982	0.000000	0.000000	0.000000	0.267528	-0.045207	0.387405	0.000000	0.000000	4.000000	45.000000	0.000000
3585.586333	0.065372	0.546061	0.021431	81.661629	10.493616	103.326500	1.006988	0.000000	1.775982	0.000000	0.000000	0.000000	0.267528	-0.045207	0.387405	0.000000	0.000000	4.000000	45.000000	0.000000
3585.589666	0.065372	0.546061	0.021431	81.603333	11.126164	103.978668	1.071555	0.000000	1.731395	0.000000	0.000000	0.000000	0.267528	-0.045207	0.387405	0.000000	0.000000	4.000000	45.000000	0.000000
3585.592999	0.066359	0.545908	0.022707	81.603333	11.126164	103.978668	1.071555	0.000000	1.731395	0.000000	0.000000	0.000000	0.295992	-0.045944	0.382733	0.000000	0.000000	4.000000	45.000000	0.000000
3585.596333	0.066359	0.545908	0.022707	81.603333	11.126164	103.978668	1.071555	0.000000	1.731395	0.000000	0.000000	0.000000	0.295992	-0.045944	0.382733	0.000000	0.000000	4.000000	45.000000	0.000000
3585.599666	0.066359	0.545908	0.022707	81.543205	11.570886	104.396729	1.135344	0.000000	1.682062	0.000000	0.000000	0.000000	0.295992	-0.045944	0.382733	0.000000	0.000000	4.000000	45.000000	0.000000
3585.602999	0.067398	0.545743	0.023996	81.543205	11.570886	104.396729	1.135344	0.000000	1.682062	0.000000	0.000000	0.000000	0.311924	-0.049573	0.386670	0.000000	0.000000	4.000000	45.000000	0.000000
3585.606333	0.067398	0.545743	0.023996	81.543205	11.570886	104.396729	1.135344	0.000000	1.682062	0.000000	0.000000	0.000000	0.311924	-0.049573	0.386670	0.000000	0.000000	4.000000	45.000000	0.000000
3585.609666	0.067398	0.545743	0.023996	81.486504	11.700226	104.426064	1.199789	0.000000	1.630075	0.000000	0.000000	0.000000	0.311924	-0.049573	0.386670	0.000000	0.000000	4.000000	45.000000	0.000000
3585.612999	0.068517	0.545609	0.025307	81.486504	11.700226	104.426064	1.199789	0.000000	1.630075	0.000000	0.000000	0.000000	0.335434	-0.040106	0.393495	0.000000	0.000000	4.000000	45.000000	0.000000
3585.616333	0.068517	0.545609	0.025307	81.486504	11.700226	104.426064	1.199789	0.000000	1.630075	0.000000	0.000000	0.000000	0.335434	-0.040106	0.393495	0.000000	0.000000	4.000000	45.000000	0.000000
3585.619666	0.068517	0.545609	0.025307	81.424034	11.788183	104.399498	1.265371	0.000000	1.574169	0.000000	0.000000	0.000000	0.335434	-0.040106	0.393495	0.000000	0.000000	4.000000	45.000000	0.000000
3585.622999	0.069718	0.545470	0.026669	81.424034	11.788183	104.399498	1.265371	0.000000	1.574169	0.000000	0.000000	0.000000	0.360358	-0.041526	0.408405	0.000000	0.000000	4.000000	45.000000	0.000000
3585.626333	0.069718	0.545470	0.026669	81.424034	11.788183	104.399498	1.265371	0.000000	1.574169	0.000000	0.000000	0.000000	0.360358	-0.041526	0.408405	0.000000	0.000000	4.000000	45.000000	0.000000
3585.629666	0.069718	0.545470	0.026669	81.355003	11.905564	104.402313	1.333439	0.000000	1.514110	0.000000	0.000000	0.000000	0.360358	-0.041526	0.408405	0.000000	0.000000	4.000000	45.000000	0.000000
3585.632999	0.070956	0.545354	0.028081	81.355003	11.905564	104.402313	1.333439	0.000000	1.514110	0.000000	0.000000	0.000000	0.371526	-0.034997	0.423666	0.000000	0.000000	4.000000	45.000000	0.000000
3585.636333	0.070956	0.545354	0.028081	81.355003	11.905564	104.402313	1.333439	0.000000	1.514110	0.000000	0.000000	0.000000	0.371526	-0.034997	0.423666	0.000000	0.000000	4.000000	45.000000	0.000000
3585.639666	0.070956	0.545354	0.028081	81.282127	12.087646	104.476997	1.404050	0.000000	1.452189	0.000000	0.000000	0.000000	0.371526	-0.034997	0.423666	0.000000	0.000000	4.000000	45.000000	0.000000
3585.642999	0.072259	0.545249	0.029563	81.282127	12.087646	104.476997	1.404050	0.000000	1.452189	0.000000	0.000000	0.000000	0.390795	-0.031406	0.444583	0.000000	0.000000	4.000000	45.000000	0.000000
3585.646333	0.072259	0.545249	0.029563	81.282127	12.087646	104.476997	1.404050	0.000000	1.452189	0.000000	0.000000	0.000000	0.390795	-0.031406	0.444583	0.000000	0.000000	4.000000	45.000000	0.000000
3585.649666	0.072259	0.545249	0.029563	81.202324	12.331656	104.620789	1.478147	0.000000	1.387056	0.000000	0.000000	0.000000	0.390795	-0.031406	0.444583	0.000000	0.000000	4.000000	45.000000	0.000000
3585.652999	0.073617	0.545159	0.031050	81.202324	12.331656	104.620789	1.478147	0.000000	1.387056	0.000000	0.000000	0.000000	0.407464	-0.027161	0.446255	0.000000	0.000000	4.000000	45.000000	0.000000
3585.656333	0.073617	0.545159	0.031050	81.202324	12.331656	104.620789	1.478147	0.000000	1.387056	0.000000	0.000000	0.000000	0.407464	-0.027161	0.446255	0.000000	0.000000	4.000000	45.000000	0.000000
3585.659666	0.073617	0.545159	0.031050	81.119514	12.560708	104.740540	1.552523	0.000000	1.319146	0.000000	0.000000	0.000000	0.407464	-0.027161	0.446255	0.000000	0.000000	4.000000	45.000000	0.000000
3585.662999	0.075032	0.545055	0.032548	81.119514	12.560708	104.740540	1.552523	0.000000	1.319146	0.000000	0.000000	0.000000	0.424506	-0.030998	0.449198	0.000000	0.000000	4.000000	45.000000	0.000000
3585.666333	0.075032	0.545055	0.032548	81.119514	12.560708	104.740540	1.552523	0.000000	1.319146	0.000000	0.000000	0.000000	0.424506	-0.030998	0.449198	0.000000	0.000000	4.000000	45.000000	0.000000
3585.669666	0.075032	0.545055	0.032548	81.044914	12.698949	104.739563	1.627389	0.000000	1.248395	0.000000	0.000000	0.000000	0.424506	-0.030998	0.449198	0.000000	0.000000	4.000000	45.000000	0.000000
3585.672999	0.076527	0.544966	0.034046	81.044914	12.698949	104.739563	1.627389	0.000000	1.248395	0.000000	0.000000	0.000000	0.448486	-0.026726	0.449464	0.000000	0.000000	4.000000	45.000000	0.000000
3585.676333	0.076527	0.544966	0.034046	81.044914	12.698949	104.739563	1.627389	0.000000	1.248395	0.000000	0.000000	0.000000	0.448486	-0.026726	0.449464	0.000000	0.000000	4.000000	45.000000	0.000000
3585.679666	0.076527	0.544966	0.034046	80.994667	12.815997	104.710068	1.702300	0.000000	1.173647	0.000000	0.000000	0.000000	0.448486	-0.026726	0.449464	0.000000	0.000000	4.000000	45.000000	0.000000
3585.682999	0.078053	0.544874	0.035534	80.994667	12.815997	104.710068	1.702300	0.000000	1.173647	0.000000	0.000000	0.000000	0.457801	-0.027642	0.446365	0.000000	0.000000	4.000000	45.000000	0.000000
3585.686333	0.078053	0.544874	0.035534	80.994667	12.815997	104.710068	1.702300	0.000000	1.173647	0.000000	0.000000	0.000000	0.457801	-0.027642	0.446365	0.000000	0.000000	4.000000	45.000000	0.000000
3585.689666	0.078053	0.544874	0.035534	81.006805	12.965319	104.702484	1.776694	0.000000	1.097347	0.000000	0.000000	0.000000	0.457801	-0.027642	0.446365	0.000000	0.000000	4.000000	45.000000	0.000000
3585.692999	0.079624	0.544754	0.036949	81.006805	12.965319	104.702484	1.776694	0.000000	1.097347	0.000000	0.000000	0.000000	0.471395	-0.035849	0.424588	0.000000	0.000000	4.000000	45.000000	0.000000
3585.696333	0.079624	0.544754	0.036949	81.006805	12.965319	104.702484	1.776694	0.000000	1.097347	0.000000	0.000000	0.000000	0.471395	-0.035849	0.424588	0.000000	0.000000	4.000000	45.000000	0.000000
3585.699666	0.079624	0.544754	0.036949	81.072800	13.036289	104.587502	1.847459	0.000000	1.018781	0.000000	0.000000	0.000000	0.471395	-0.035849	0.424588	0.000000	0.000000	4.000000	45.000000	0.000000
3585.702999	0.081244	0.544625	0.038309	81.072800	13.036289	104.587502	1.847459	0.000000	1.018781	0.000000	0.000000	0.000000	0.485847	-0.038852	0.408093	0.000000	0.000000	4.000000	45.000000	0.000000
3585.706333	0.081244	0.544625	0.038309	81.072800	13.036289	104.587502	1.847459	0.000000	1.018781	0.000000	0.000000	0.000000	0.485847	-0.038852	0.408093	0.000000	0.000000	4.000000	45.000000	0.000000
3585.709666	0.081244	0.544625	0.038309	81.163132	12.876913	104.189163	1.915474	0.000000	0.937806	0.000000	0.000000	0.000000	0.485847	-0.038852	0.408093	0.000000	0.000000	4.000000	45.000000	0.000000
3585.712999	0.082872	0.544465	0.039667	81.163132	12.876913	104.189163	1.915474	0.000000	0.937806	0.000000	0.000000	0.000000	0.488411	-0.047969	0.407359	0.000000	0.000000	4.000000	45.000000	0.000000
3585.716333	0.082872	0.544465	0.039667	81.163132	12.876913	104.189163	1.915474	0.000000	0.937806	0.000000	0.000000	0.000000	0.488411	-0.047969	0.407359	0.000000	0.000000	4.000000	45.000000	0.000000
3585.719666	0.082872	0.544465	0.039667	81.243393	12.502674	103.544998	1.983367	0.000000	0.856405	0.000000	0.000000	0.000000	0.488411	-0.047969	0.407359	0.000000	0.000000	4.000000	45.000000	0.000000
3585.722999	0.084457	0.544312	0.041004	81.243393	12.502674	103.544998	1.983367	0.000000	0.856405	0.000000	0.000000	0.000000	0.475407	-0.045788	0.400866	0.000000	0.000000	4.000000	45.000000	0.000000
3585.726333	0.084457	0.544312	0.041004	81.243393	12.502674	103.544998	1.983367	0.000000	0.856405	0.000000	0.000000	0.000000	0.475407	-0.045788	0.400866	0.000000	0.000000	4.000000	45.000000	0.000000
3585.729666	0.084457	0.544312	0.041004	81.293289	12.022747	102.782242	2.050178	0.000000	0.777170	0.000000	0.000000	0.000000	0.475407	-0.045788	0.400866	0.000000	0.000000	4.000000	45.000000	0.000000
3585.732999	0.086032	0.544164	0.042377	81.293289	12.022747	102.782242	2.050178	0.000000	0.777170	0.000000	0.000000	0.000000	0.472571	-0.044562	0.412065	0.000000	0.000000	4.000000	45.000000	0.000000
3585.736333	0.086032	0.544164	0.042377	81.293289	12.022747	102.782242	2.050178	0.000000	0.777170	0.000000	0.000000	0.000000	0.472571	-0.044562	0.412065	0.000000	0.000000	4.000000	45.000000	0.000000
3585.739666	0.086032	0.544164	0.042377	81.322060	11.628083	102.122055	2.118856	0.000000	0.698408	0.000000	0.000000	0.000000	0.472571	-0.044562	0.412065	0.000000	0.000000	4.000000	45.000000	0.000000
3585.742999	0.087659	0.543995	0.043718	81.322060	11.628083	102.122055	2.118856	0.000000	0.698408	0.000000	0.000000	0.000000	0.488124	-0.050667	0.402192	0.000000	0.000000	4.000000	45.000000	0.000000
3585.746333	0.087659	0.543995	0.043718	81.322060	11.628083	102.122055	2.118856	0.000000	0.698408	0.000000	0.000000	0.000000	0.488124	-0.050667	0.402192	0.000000	0.000000	4.000000	45.000000	0.000000
3585.749666	0.087659	0.543995	0.043718	81.351913	11.498167	101.777824	2.185888	0.000000	0.617054	0.000000	0.000000	0.000000	0.488124	-0.050667	0.402192	0.000000	0.000000	4.000000	45.000000	0.000000
3585.752999	0.089294	0.543823	0.045051	81.351913	11.498167	101.777824	2.185888	0.000000	0.617054	0.000000	0.000000	0.000000	0.490382	-0.051590	0.400037	0.000000	0.000000	4.000000	45.000000	0.000000
3585.756333	0.089294	0.543823	0.045051	81.351913	11.498167	101.777824	2.185888	0.000000	0.617054	0.000000	0.000000	0.000000	0.490382	-0.051590	0.400037	0.000000	0.000000	4.000000	45.000000	0.000000
3585.759666	0.089294	0.543823	0.045051	81.407692	11.611616	101.715187	2.252561	0.000000	0.535324	0.000000	0.000000	0.000000	0.490382	-0.051590	0.400037	0.000000	0.000000	4.000000	45.000000	0.000000
3585.762999	0.090994	0.543606	0.046289	81.407692	11.611616	101.715187	2.252561	0.000000	0.535324	0.000000	0.000000	0.000000	0.510066	-0.064968	0.371430	0.000000	0.000000	4.000000	45.000000	0.000000
3585.766333	0.090994	0.543606	0.046289	81.407692	11.611616	101.715187	2.252561	0.000000	0.535324	0.000000	0.000000	0.000000	0.510066	-0.064968	0.371430	0.000000	0.000000	4.000000	45.000000	0.000000
3585.769666	0.090994	0.543606	0.046289	81.477394	11.750079	101.675751	2.314466	0.000000	0.450313	0.000000	0.000000	0.000000	0.510066	-0.064968	0.371430	0.000000	0.000000	4.000000	45.000000	0.000000
3585.772999	0.092767	0.543352	0.047472	81.477394	11.750079	101.675751	2.314466	0.000000	0.450313	0.000000	0.000000	0.000000	0.531916	-0.076323	0.354656	0.000000	0.000000	4.000000	45.000000	0.000000
3585.776333	0.092767	0.543352	0.047472	81.477394	11.750079	101.675751	2.314466	0.000000	0.450313	0.000000	0.000000	0.000000	0.531916	-0.076323	0.354656	0.000000	0.000000	4.000000	45.000000	0.000000
3585.779666	0.092767	0.543352	0.047472	81.529472	11.689947	101.390541	2.373575	0.000000	0.361660	0.000000	0.000000	0.000000	0.531916	-0.076323	0.354656	0.000000	0.000000	4.000000	45.000000	0.000000
3585.782999	0.094557	0.543053	0.048566	81.529472	11.689947	101.390541	2.373575	0.000000	0.361660	0.000000	0.000000	0.000000	0.537179	-0.089708	0.328448	0.000000	0.000000	4.000000	45.000000	0.000000
3585.786333	0.094557	0.543053	0.048566	81.529472	11.689947	101.390541	2.373575	0.000000	0.361660	0.000000	0.000000	0.000000	0.537179	-0.089708	0.328448	0.000000	0.000000	4.000000	45.000000	0.000000
3585.789666	0.094557	0.543053	0.048566	81.580673	11.312952	100.725441	2.428316	0.000000	0.272131	0.000000	0.000000	0.000000	0.537179	-0.089708	0.328448	0.000000	0.000000	4.000000	45.000000	0.000000
3585.792999	0.096382	0.542703	0.049530	81.580673	11.312952	100.725441	2.428316	0.000000	0.272131	0.000000	0.000000	0.000000	0.547235	-0.105118	0.288962	0.000000	0.000000	4.000000	45.000000	0.000000
3585.796333	0.096382	0.542703	0.049530	81.580673	11.312952	100.725441	2.428316	0.000000	0.272131	0.000000	0.000000	0.000000	0.547235	-0.105118	0.288962	0.000000	0.000000	4.000000	45.000000	0.000000
3585.799666	0.096382	0.542703	0.049530	81.621452	10.466090	99.496422	2.476477	0.000000	0.180925	0.000000	0.000000	0.000000	0.547235	-0.105118	0.288962	0.000000	0.000000	4.000000	45.000000	0.000000
3585.802999	0.098270	0.542308	0.050396	81.621452	10.466090	99.496422	2.476477	0.000000	0.180925	0.000000	0.000000	0.000000	0.566583	-0.118426	0.259954	0.000000	0.000000	4.000000	45.000000	0.000000
3585.806333	0.098270	0.542308	0.050396	81.621452	10.466090	99.496422	2.476477	0.000000	0.180925	0.000000	0.000000	0.000000	0.566583	-0.118426	0.259954	0.000000	0.000000	4.000000	45.000000	0.000000
3585.809666	0.098270	0.542308	0.050396	81.643044	9.203650	97.768456	2.519802	0.000000	0.086494	0.000000	0.000000	0.000000	0.566583	-0.118426	0.259954	0.000000	0.000000	4.000000	45.000000	0.000000
3585.812999	0.100167	0.541862	0.051135	81.643044	9.203650	97.768456	2.519802	0.000000	0.086494	0.000000	0.000000	0.000000	0.569003	-0.133701	0.221747	0.000000	0.000000	4.000000	45.000000	0.000000
3585.816333	0.100167	0.541862	0.051135	81.643044	9.203650	97.768456	2.519802	0.000000	0.086494	0.000000	0.000000	0.000000	0.569003	-0.133701	0.221747	0.000000	0.000000	4.000000	45.000000	0.000000
3585.819666	0.100167	0.541862	0.051135	81.636887	7.745027	95.797127	2.556760	0.000000	-0.008340	0.000000	0.000000	0.000000	0.569003	-0.133701	0.221747	0.000000	0.000000	4.000000	45.000000	0.000000
3585.822999	0.102129	0.541418	0.051790	81.636887	7.745027	95.797127	2.556760	0.000000	-0.008340	0.000000	0.000000	0.000000	0.588768	-0.133156	0.196438	0.000000	0.000000	4.000000	45.000000	0.000000
3585.826333	0.102129	0.541418	0.051790	81.636887	7.745027	95.797127	2.556760	0.000000	-0.008340	0.000000	0.000000	0.000000	0.588768	-0.133156	0.196438	0.000000	0.000000	4.000000	45.000000	0.000000
3585.829666	0.102129	0.541418	0.051790	81.614609	6.286084	93.829720	2.589500	0.000000	-0.106467	0.000000	0.000000	0.000000	0.588768	-0.133156	0.196438	0.000000	0.000000	4.000000	45.000000	0.000000
3585.832999	0.104149	0.540970	0.052320	81.614609	6.286084	93.829720	2.589500	0.000000	-0.106467	0.000000	0.000000	0.000000	0.606002	-0.134485	0.159102	0.000000	0.000000	4.000000	45.000000	0.000000
3585.836333	0.104149	0.540970	0.052320	81.614609	6.286084	93.829720	2.589500	0.000000	-0.106467	0.000000	0.000000	0.000000	0.606002	-0.134485	0.159102	0.000000	0.000000	4.000000	45.000000	0.000000
3585.839666	0.104149	0.540970	0.052320	81.589539	4.961257	92.005974	2.616017	0.000000	-0.207468	0.000000	0.000000	0.000000	0.606002	-0.134485	0.159102	0.000000	0.000000	4.000000	45.000000	0.000000
3585.842999	0.106239	0.540513	0.052787	81.589539	4.961257	92.005974	2.616017	0.000000	-0.207468	0.000000	0.000000	0.000000	0.626808	-0.137035	0.140046	0.000000	0.000000	4.000000	45.000000	0.000000
3585.846333	0.106239	0.540513	0.052787	81.589539	4.961257	92.005974	2.616017	0.000000	-0.207468	0.000000	0.000000	0.000000	0.626808	-0.137035	0.140046	0.000000	0.000000	4.000000	45.000000	0.000000
3585.849666	0.106239	0.540513	0.052787	81.566902	3.909014	90.496353	2.639358	0.000000	-0.311936	0.000000	0.000000	0.000000	0.626808	-0.137035	0.140046	0.000000	0.000000	4.000000	45.000000	0.000000
3585.852999	0.108365	0.540042	0.053155	81.566902	3.909014	90.496353	2.639358	0.000000	-0.311936	0.000000	0.000000	0.000000	0.637759	-0.141459	0.110488	0.000000	0.000000	4.000000	45.000000	0.000000
3585.856333	0.108365	0.540042	0.053155	81.566902	3.909014	90.496353	2.639358	0.000000	-0.311936	0.000000	0.000000	0.000000	0.637759	-0.141459	0.110488	0.000000	0.000000	4.000000	45.000000	0.000000
3585.859666	0.108365	0.540042	0.053155	81.556641	3.145115	89.385628	2.657772	0.000000	-0.418229	0.000000	0.000000	0.000000	0.637759	-0.141459	0.110488	0.000000	0.000000	4.000000	45.000000	0.000000
3585.862999	0.110565	0.539578	0.053371	81.556641	3.145115	89.385628	2.657772	0.000000	-0.418229	0.000000	0.000000	0.000000	0.660160	-0.139123	0.064561	0.000000	0.000000	4.000000	45.000000	0.000000
3585.866333	0.110565	0.539578	0.053371	81.556641	3.145115	89.385628	2.657772	0.000000	-0.418229	0.000000	0.000000	0.000000	0.660160	-0.139123	0.064561	0.000000	0.000000	4.000000	45.000000	0.000000
3585.869666	0.110565	0.539578	0.053371	81.558708	2.687458	88.844154	2.668533	0.000000	-0.528256	0.000000	0.000000	0.000000	0.660160	-0.139123	0.064561	0.000000	0.000000	4.000000	45.000000	0.000000
3585.872999	0.112824	0.539100	0.053481	81.558708	2.687458	88.844154	2.668533	0.000000	-0.528256	0.000000	0.000000	0.000000	0.677776	-0.143341	0.033115	0.000000	0.000000	4.000000	45.000000	0.000000
3585.876333	0.112824	0.539100	0.053481	81.558708	2.687458	88.844154	2.668533	0.000000	-0.528256	0.000000	0.000000	0.000000	0.677776	-0.143341	0.033115	0.000000	0.000000	4.000000	45.000000	0.000000
3585.879666	0.112824	0.539100	0.053481	81.569252	2.348246	88.691246	2.674052	0.000000	-0.641218	0.000000	0.000000	0.000000	0.677776	-0.143341	0.033115	0.000000	0.000000	4.000000	45.000000	0.000000
3585.882999	0.115123	0.538625	0.053403	81.569252	2.348246	88.691246	2.674052	0.000000	-0.641218	0.000000	0.000000	0.000000	0.689495	-0.142624	-0.023390	0.000000	0.000000	4.000000	45.000000	0.000000
3585.886333	0.115123	0.538625	0.053403	81.569252	2.348246	88.691246	2.674052	0.000000	-0.641218	0.000000	0.000000	0.000000	0.689495	-0.142624	-0.023390	0.000000	0.000000	4.000000	45.000000	0.000000
3585.889666	0.115123	0.538625	0.053403	81.580910	1.801225	88.371643	2.670153	0.000000	-0.756134	0.000000	0.000000	0.000000	0.689495	-0.142624	-0.023390	0.000000	0.000000	4.000000	45.000000	0.000000
3585.892999	0.117540	0.538159	0.053159	81.580910	1.801225	88.371643	2.670153	0.000000	-0.756134	0.000000	0.000000	0.000000	0.725083	-0.139877	-0.073264	0.000000	0.000000	4.000000	45.000000	0.000000
3585.896333	0.117540	0.538159	0.053159	81.580910	1.801225	88.371643	2.670153	0.000000	-0.756134	0.000000	0.000000	0.000000	0.725083	-0.139877	-0.073264	0.000000	0.000000	4.000000	45.000000	0.000000
3585.899666	0.117540	0.538159	0.053159	81.580345	0.902383	87.473671	2.657943	0.000000	-0.876981	0.000000	0.000000	0.000000	0.725083	-0.139877	-0.073264	0.000000	0.000000	4.000000	45.000000	0.000000
3585.902999	0.119941	0.537725	0.052838	81.580345	0.902383	87.473671	2.657943	0.000000	-0.876981	0.000000	0.000000	0.000000	0.720512	-0.129940	-0.096380	0.000000	0.000000	4.000000	45.000000	0.000000
3585.906333	0.119941	0.537725	0.052838	81.580345	0.902383	87.473671	2.657943	0.000000	-0.876981	0.000000	0.000000	0.000000	0.720512	-0.129940	-0.096380	0.000000	0.000000	4.000000	45.000000	0.000000
3585.909666	0.119941	0.537725	0.052838	81.561310	-0.338647	86.027710	2.641879	0.000000	-0.997067	0.000000	0.000000	0.000000	0.720512	-0.129940	-0.096380	0.000000	0.000000	4.000000	45.000000	0.000000
3585.912999	0.122293	0.537320	0.052406	81.561310	-0.338647	86.027710	2.641879	0.000000	-0.997067	0.000000	0.000000	0.000000	0.705585	-0.121761	-0.129396	0.000000	0.000000	4.000000	45.000000	0.000000
3585.916333	0.122293	0.537320	0.052406	81.561310	-0.338647	86.027710	2.641879	0.000000	-0.997067	0.000000	0.000000	0.000000	0.705585	-0.121761	-0.129396	0.000000	0.000000	4.000000	45.000000	0.000000
3585.919666	0.122293	0.537320	0.052406	81.526039	-1.700998	84.462959	2.620313	0.000000	-1.114664	0.000000	0.000000	0.000000	0.705585	-0.121761	-0.129396	0.000000	0.000000	4.000000	45.000000	0.000000
3585.922999	0.124608	0.536965	0.051922	81.526039	-1.700998	84.462959	2.620313	0.000000	-1.114664	0.000000	0.000000	0.000000	0.694392	-0.106446	-0.145232	0.000000	0.000000	4.000000	45.000000	0.000000
3585.926333	0.124608	0.536965	0.051922	81.526039	-1.700998	84.462959	2.620313	0.000000	-1.114664	0.000000	0.000000	0.000000	0.694392	-0.106446	-0.145232	0.000000	0.000000	4.000000	45.000000	0.000000
3585.929666	0.124608	0.536965	0.051922	81.489731	-2.852865	83.252243	2.596108	0.000000	-1.230396	0.000000	0.000000	0.000000	0.694392	-0.106446	-0.145232	0.000000	0.000000	4.000000	45.000000	0.000000
3585.932999	0.126933	0.536661	0.051374	81.489731	-2.852865	83.252243	2.596108	0.000000	-1.230396	0.000000	0.000000	0.000000	0.697496	-0.091129	-0.164503	0.000000	0.000000	4.000000	45.000000	0.000000
3585.936333	0.126933	0.536661	0.051374	81.489731	-2.852865	83.252243	2.596108	0.000000	-1.230396	0.000000	0.000000	0.000000	0.697496	-0.091129	-0.164503	0.000000	0.000000	4.000000	45.000000	0.000000
3585.939666	0.126933	0.536661	0.051374	81.462868	-3.662241	82.284782	2.568691	0.000000	-1.346646	0.000000	0.000000	0.000000	0.697496	-0.091129	-0.164503	0.000000	0.000000	4.000000	45.000000	0.000000
3585.942999	0.129297	0.536397	0.050777	81.462868	-3.662241	82.284782	2.568691	0.000000	-1.346646	0.000000	0.000000	0.000000	0.709260	-0.079144	-0.179158	0.000000	0.000000	4.000000	45.000000	0.000000
3585.946333	0.129297	0.536397	0.050777	81.462868	-3.662241	82.284782	2.568691	0.000000	-1.346646	0.000000	0.000000	0.000000	0.709260	-0.079144	-0.179158	0.000000	0.000000	4.000000	45.000000	0.000000
3585.949666	0.129297	0.536397	0.050777	81.452286	-4.078716	81.463928	2.538831	0.000000	-1.464856	0.000000	0.000000	0.000000	0.709260	-0.079144	-0.179158	0.000000	0.000000	4.000000	45.000000	0.000000
3585.952999	0.131700	0.536173	0.050130	81.452286	-4.078716	81.463928	2.538831	0.000000	-1.464856	0.000000	0.000000	0.000000	0.720849	-0.067164	-0.193968	0.000000	0.000000	4.000000	45.000000	0.000000
3585.956333	0.131700	0.536173	0.050130	81.452286	-4.078716	81.463928	2.538831	0.000000	-1.464856	0.000000	0.000000	0.000000	0.720849	-0.067164	-0.193968	0.000000	0.000000	4.000000	45.000000	0.000000
3585.959666	0.131700	0.536173	0.050130	81.461342	-4.155132	81.054321	2.506503	0.000000	-1.584997	0.000000	0.000000	0.000000	0.720849	-0.067164	-0.193968	0.000000	0.000000	4.000000	45.000000	0.000000
3585.962999	0.134082	0.535983	0.049407	81.461342	-4.155132	81.054321	2.506503	0.000000	-1.584997	0.000000	0.000000	0.000000	0.714748	-0.057002	-0.216790	0.000000	0.000000	4.000000	45.000000	0.000000
3585.966333	0.134082	0.535983	0.049407	81.461342	-4.155132	81.054321	2.506503	0.000000	-1.584997	0.000000	0.000000	0.000000	0.714748	-0.057002	-0.216790	0.000000	0.000000	4.000000	45.000000	0.000000
3585.969666	0.134082	0.535983	0.049407	81.483047	-4.078289	80.839668	2.470372	0.000000	-1.704122	0.000000	0.000000	0.000000	0.714748	-0.057002	-0.216790	0.000000	0.000000	4.000000	45.000000	0.000000
3585.972999	0.136451	0.535787	0.048635	81.483047	-4.078289	80.839668	2.470372	0.000000	-1.704122	0.000000	0.000000	0.000000	0.710433	-0.058773	-0.231834	0.000000	0.000000	4.000000	45.000000	0.000000
3585.976333	0.136451	0.535787	0.048635	81.483047	-4.078289	80.839668	2.470372	0.000000	-1.704122	0.000000	0.000000	0.000000	0.710433	-0.058773	-0.231834	0.000000	0.000000	4.000000	45.000000	0.000000
3585.979666	0.136451	0.535787	0.048635	81.506851	-4.035621	80.593262	2.431733	0.000000	-1.822527	0.000000	0.000000	0.000000	0.710433	-0.058773	-0.231834	0.000000	0.000000	4.000000	45.000000	0.000000
3585.982999	0.138763	0.535591	0.047758	81.506851	-4.035621	80.593262	2.431733	0.000000	-1.822527	0.000000	0.000000	0.000000	0.693760	-0.058975	-0.262950	0.000000	0.000000	4.000000	45.000000	0.000000
3585.986333	0.138763	0.535591	0.047758	81.506851	-4.035621	80.593262	2.431733	0.000000	-1.822527	0.000000	0.000000	0.000000	0.693760	-0.058975	-0.262950	0.000000	0.000000	4.000000	45.000000	0.000000
3585.989666	0.138763	0.535591	0.047758	81.525391	-4.037345	80.311745	2.387908	0.000000	-1.938154	0.000000	0.000000	0.000000	0.693760	-0.058975	-0.262950	0.000000	0.000000	4.000000	45.000000	0.000000
3585.992999	0.140933	0.535428	0.046840	81.525391	-4.037345	80.311745	2.387908	0.000000	-1.938154	0.000000	0.000000	0.000000	0.650887	-0.048782	-0.275430	0.000000	0.000000	4.000000	45.000000	0.000000
3585.996333	0.140933	0.535428	0.046840	81.525391	-4.037345	80.311745	2.387908	0.000000	-1.938154	0.000000	0.000000	0.000000	0.650887	-0.048782	-0.275430	0.000000	0.000000	4.000000	45.000000	0.000000
3585.999666	0.140933	0.535428	0.046840	81.548874	-4.032396	80.062965	2.342003	0.000000	-2.046635	0.000000	0.000000	0.000000	0.650887	-0.048782	-0.275430	0.000000	0.000000	4.000000	45.000000	0.000000
3586.002999	0.142916	0.535317	0.045913	81.548874	-4.032396	80.062965	2.342003	0.000000	-2.046635	0.000000	0.000000	0.000000	0.595088	-0.033418	-0.278099	0.000000	0.000000	4.000000	45.000000	0.000000
3586.006333	0.142916	0.535317	0.045913	81.548874	-4.032396	80.062965	2.342003	0.000000	-2.046635	0.000000	0.000000	0.000000	0.595088	-0.033418	-0.278099	0.000000	0.000000	4.000000	45.000000	0.000000
3586.009666	0.142916	0.535317	0.045913	81.578857	-3.897209	79.975723	2.295653	0.000000	-2.145816	0.000000	0.000000	0.000000	0.595088	-0.033418	-0.278099	0.000000	0.000000	4.000000	45.000000	0.000000
3586.012999	0.144752	0.535222	0.044931	81.578857	-3.897209	79.975723	2.295653	0.000000	-2.145816	0.000000	0.000000	0.000000	0.550685	-0.028434	-0.294640	0.000000	0.000000	4.000000	45.000000	0.000000
3586.016333	0.144752	0.535222	0.044931	81.578857	-3.897209	79.975723	2.295653	0.000000	-2.145816	0.000000	0.000000	0.000000	0.550685	-0.028434	-0.294640	0.000000	0.000000	4.000000	45.000000	0.000000
3586.019666	0.144752	0.535222	0.044931	81.608337	-3.738868	79.917091	2.246546	0.000000	-2.237597	0.000000	0.000000	0.000000	0.550685	-0.028434	-0.294640	0.000000	0.000000	4.000000	45.000000	0.000000
3586.022999	0.146479	0.535183	0.043856	81.608337	-3.738868	79.917091	2.246546	0.000000	-2.237597	0.000000	0.000000	0.000000	0.518230	-0.011557	-0.322542	0.000000	0.000000	4.000000	45.000000	0.000000
3586.026333	0.146479	0.535183	0.043856	81.608337	-3.738868	79.917091	2.246546	0.000000	-2.237597	0.000000	0.000000	0.000000	0.518230	-0.011557	-0.322542	0.000000	0.000000	4.000000	45.000000	0.000000
3586.029666	0.146479	0.535183	0.043856	81.632805	-3.564823	79.894455	2.192789	0.000000	-2.323968	0.000000	0.000000	0.000000	0.518230	-0.011557	-0.322542	0.000000	0.000000	4.000000	45.000000	0.000000
3586.032999	0.148105	0.535161	0.042714	81.632805	-3.564823	79.894455	2.192789	0.000000	-2.323968	0.000000	0.000000	0.000000	0.487794	-0.006670	-0.342504	0.000000	0.000000	4.000000	45.000000	0.000000
3586.036333	0.148105	0.535161	0.042714	81.632805	-3.564823	79.894455	2.192789	0.000000	-2.323968	0.000000	0.000000	0.000000	0.487794	-0.006670	-0.342504	0.000000	0.000000	4.000000	45.000000	0.000000
3586.039666	0.148105	0.535161	0.042714	81.650612	-3.282888	79.990585	2.135705	0.000000	-2.405268	0.000000	0.000000	0.000000	0.487794	-0.006670	-0.342504	0.000000	0.000000	4.000000	45.000000	0.000000
3586.042999	0.149700	0.535172	0.041397	81.650612	-3.282888	79.990585	2.135705	0.000000	-2.405268	0.000000	0.000000	0.000000	0.478292	0.003076	-0.395173	0.000000	0.000000	4.000000	45.000000	0.000000
3586.046333	0.149700	0.535172	0.041397	81.650612	-3.282888	79.990585	2.135705	0.000000	-2.405268	0.000000	0.000000	0.000000	0.478292	0.003076	-0.395173	0.000000	0.000000	4.000000	45.000000	0.000000
3586.049666	0.149700	0.535172	0.041397	81.653481	-2.754864	80.362762	2.069843	0.000000	-2.484983	0.000000	0.000000	0.000000	0.478292	0.003076	-0.395173	0.000000	0.000000	4.000000	45.000000	0.000000
3586.052999	0.151269	0.535146	0.039934	81.653481	-2.754864	80.362762	2.069843	0.000000	-2.484983	0.000000	0.000000	0.000000	0.470861	-0.007709	-0.438980	0.000000	0.000000	4.000000	45.000000	0.000000
3586.056333	0.151269	0.535146	0.039934	81.653481	-2.754864	80.362762	2.069843	0.000000	-2.484983	0.000000	0.000000	0.000000	0.470861	-0.007709	-0.438980	0.000000	0.000000	4.000000	45.000000	0.000000
3586.059666	0.151269	0.535146	0.039934	81.623184	-1.929917	81.077087	1.996680	0.000000	-2.563460	0.000000	0.000000	0.000000	0.470861	-0.007709	-0.438980	0.000000	0.000000	4.000000	45.000000	0.000000
3586.062999	0.152794	0.535089	0.038264	81.623184	-1.929917	81.077087	1.996680	0.000000	-2.563460	0.000000	0.000000	0.000000	0.457328	-0.016976	-0.500820	0.000000	0.000000	4.000000	45.000000	0.000000
3586.066333	0.152794	0.535089	0.038264	81.623184	-1.929917	81.077087	1.996680	0.000000	-2.563460	0.000000	0.000000	0.000000	0.457328	-0.016976	-0.500820	0.000000	0.000000	4.000000	45.000000	0.000000
3586.069666	0.152794	0.535089	0.038264	81.528770	-0.981426	81.903572	1.913210	0.000000	-2.639682	0.000000	0.000000	0.000000	0.457328	-0.016976	-0.500820	0.000000	0.000000	4.000000	45.000000	0.000000
3586.072999	0.154260	0.534979	0.036439	81.528770	-0.981426	81.903572	1.913210	0.000000	-2.639682	0.000000	0.000000	0.000000	0.439982	-0.032984	-0.547675	0.000000	0.000000	4.000000	45.000000	0.000000
3586.076333	0.154260	0.534979	0.036439	81.528770	-0.981426	81.903572	1.913210	0.000000	-2.639682	0.000000	0.000000	0.000000	0.439982	-0.032984	-0.547675	0.000000	0.000000	4.000000	45.000000	0.000000
3586.079666	0.154260	0.534979	0.036439	81.390266	-0.084725	82.649780	1.821931	0.000000	-2.713012	0.000000	0.000000	0.000000	0.439982	-0.032984	-0.547675	0.000000	0.000000	4.000000	45.000000	0.000000
3586.082999	0.155592	0.534799	0.034462	81.390266	-0.084725	82.649780	1.821931	0.000000	-2.713012	0.000000	0.000000	0.000000	0.399423	-0.054100	-0.593068	0.000000	0.000000	4.000000	45.000000	0.000000
3586.086333	0.155592	0.534799	0.034462	81.390266	-0.084725	82.649780	1.821931	0.000000	-2.713012	0.000000	0.000000	0.000000	0.399423	-0.054100	-0.593068	0.000000	0.000000	4.000000	45.000000	0.000000
3586.089666	0.155592	0.534799	0.034462	81.199776	0.767925	83.333969	1.723086	0.000000	-2.779582	0.000000	0.000000	0.000000	0.399423	-0.054100	-0.593068	0.000000	0.000000	4.000000	45.000000	0.000000
3586.092999	0.156763	0.534548	0.032341	81.199776	0.767925	83.333969	1.723086	0.000000	-2.779582	0.000000	0.000000	0.000000	0.351519	-0.075155	-0.636092	0.000000	0.000000	4.000000	45.000000	0.000000
3586.096333	0.156763	0.534548	0.032341	81.199776	0.767925	83.333969	1.723086	0.000000	-2.779582	0.000000	0.000000	0.000000	0.351519	-0.075155	-0.636092	0.000000	0.000000	4.000000	45.000000	0.000000
3586.099666	0.156763	0.534548	0.032341	80.969086	1.649691	84.041176	1.617071	0.000000	-2.838168	0.000000	0.000000	0.000000	0.351519	-0.075155	-0.636092	0.000000	0.000000	4.000000	45.000000	0.000000
3586.102999	0.157825	0.534273	0.030076	80.969086	1.649691	84.041176	1.617071	0.000000	-2.838168	0.000000	0.000000	0.000000	0.318546	-0.082635	-0.679477	0.000000	0.000000	4.000000	45.000000	0.000000
3586.106333	0.157825	0.534273	0.030076	80.969086	1.649691	84.041176	1.617071	0.000000	-2.838168	0.000000	0.000000	0.000000	0.318546	-0.082635	-0.679477	0.000000	0.000000	4.000000	45.000000	0.000000
3586.109666	0.157825	0.534273	0.030076	80.707306	2.681941	84.975471	1.503825	0.000000	-2.891259	0.000000	0.000000	0.000000	0.318546	-0.082635	-0.679477	0.000000	0.000000	4.000000	45.000000	0.000000
3586.112999	0.158753	0.533973	0.027675	80.707306	2.681941	84.975471	1.503825	0.000000	-2.891259	0.000000	0.000000	0.000000	0.278309	-0.090130	-0.720570	0.000000	0.000000	4.000000	45.000000	0.000000
3586.116333	0.158753	0.533973	0.027675	80.707306	2.681941	84.975471	1.503825	0.000000	-2.891259	0.000000	0.000000	0.000000	0.278309	-0.090130	-0.720570	0.000000	0.000000	4.000000	45.000000	0.000000
3586.119666	0.158753	0.533973	0.027675	80.419510	3.864530	86.415977	1.383730	0.000000	-2.937644	0.000000	0.000000	0.000000	0.278309	-0.090130	-0.720570	0.000000	0.000000	4.000000	45.000000	0.000000
3586.122999	0.159617	0.533659	0.025198	80.419510	3.864530	86.415977	1.383730	0.000000	-2.937644	0.000000	0.000000	0.000000	0.259290	-0.093996	-0.742900	0.000000	0.000000	4.000000	45.000000	0.000000
3586.126333	0.159617	0.533659	0.025198	80.419510	3.864530	86.415977	1.383730	0.000000	-2.937644	0.000000	0.000000	0.000000	0.259290	-0.093996	-0.742900	0.000000	0.000000	4.000000	45.000000	0.000000
3586.129666	0.159617	0.533659	0.025198	80.119804	5.107124	88.540703	1.259913	0.000000	-2.980859	0.000000	0.000000	0.000000	0.259290	-0.093996	-0.742900	0.000000	0.000000	4.000000	45.000000	0.000000
3586.132999	0.160434	0.533316	0.022622	80.119804	5.107124	88.540703	1.259913	0.000000	-2.980859	0.000000	0.000000	0.000000	0.245193	-0.102935	-0.772742	0.000000	0.000000	4.000000	45.000000	0.000000
3586.136333	0.160434	0.533316	0.022622	80.119804	5.107124	88.540703	1.259913	0.000000	-2.980859	0.000000	0.000000	0.000000	0.245193	-0.102935	-0.772742	0.000000	0.000000	4.000000	45.000000	0.000000
3586.139666	0.160434	0.533316	0.022622	79.823631	6.208991	90.712852	1.131123	0.000000	-3.021725	0.000000	0.000000	0.000000	0.245193	-0.102935	-0.772742	0.000000	0.000000	4.000000	45.000000	0.000000
3586.142999	0.161174	0.532954	0.019933	79.823631	6.208991	90.712852	1.131123	0.000000	-3.021725	0.000000	0.000000	0.000000	0.221789	-0.108628	-0.806771	0.000000	0.000000	4.000000	45.000000	0.000000
3586.146333	0.161174	0.532954	0.019933	79.823631	6.208991	90.712852	1.131123	0.000000	-3.021725	0.000000	0.000000	0.000000	0.221789	-0.108628	-0.806771	0.000000	0.000000	4.000000	45.000000	0.000000
3586.149666	0.161174	0.532954	0.019933	79.532265	7.008810	92.581329	0.996661	0.000000	-3.058690	0.000000	0.000000	0.000000	0.221789	-0.108628	-0.806771	0.000000	0.000000	4.000000	45.000000	0.000000
3586.152999	0.161879	0.532541	0.017187	79.532265	7.008810	92.581329	0.996661	0.000000	-3.058690	0.000000	0.000000	0.000000	0.211434	-0.123925	-0.823887	0.000000	0.000000	4.000000	45.000000	0.000000
3586.156333	0.161879	0.532541	0.017187	79.532265	7.008810	92.581329	0.996661	0.000000	-3.058690	0.000000	0.000000	0.000000	0.211434	-0.123925	-0.823887	0.000000	0.000000	4.000000	45.000000	0.000000
3586.159666	0.161879	0.532541	0.017187	79.236923	7.578621	94.235283	0.859346	0.000000	-3.093929	0.000000	0.000000	0.000000	0.211434	-0.123925	-0.823887	0.000000	0.000000	4.000000	45.000000	0.000000
3586.162999	0.162451	0.532088	0.014393	79.236923	7.578621	94.235283	0.859346	0.000000	-3.093929	0.000000	0.000000	0.000000	0.171789	-0.135889	-0.838231	0.000000	0.000000	4.000000	45.000000	0.000000
3586.166333	0.162451	0.532088	0.014393	79.236923	7.578621	94.235283	0.859346	0.000000	-3.093929	0.000000	0.000000	0.000000	0.171789	-0.135889	-0.838231	0.000000	0.000000	4.000000	45.000000	0.000000
3586.169666	0.162451	0.532088	0.014393	78.915535	7.899780	95.607010	0.719641	0.000000	-3.122561	0.000000	0.000000	0.000000	0.171789	-0.135889	-0.838231	0.000000	0.000000	4.000000	45.000000	0.000000
3586.172999	0.162859	0.531656	0.011598	78.915535	7.899780	95.607010	0.719641	0.000000	-3.122561	0.000000	0.000000	0.000000	0.122276	-0.129629	-0.838516	0.000000	0.000000	4.000000	45.000000	0.000000
3586.176333	0.162859	0.531656	0.011598	78.915535	7.899780	95.607010	0.719641	0.000000	-3.122561	0.000000	0.000000	0.000000	0.122276	-0.129629	-0.838516	0.000000	0.000000	4.000000	45.000000	0.000000
3586.179666	0.162859	0.531656	0.011598	78.535164	7.852509	96.295128	0.579889	0.000000	-3.142940	0.000000	0.000000	0.000000	0.122276	-0.129629	-0.838516	0.000000	0.000000	4.000000	45.000000	0.000000
3586.182999	0.163008	0.531224	0.008884	78.535164	7.852509	96.295128	0.579889	0.000000	-3.142940	0.000000	0.000000	0.000000	0.044677	-0.129682	-0.814217	0.000000	0.000000	4.000000	45.000000	0.000000
3586.186333	0.163008	0.531224	0.008884	78.535164	7.852509	96.295128	0.579889	0.000000	-3.142940	0.000000	0.000000	0.000000	0.044677	-0.129682	-0.814217	0.000000	0.000000	4.000000	45.000000	0.000000
3586.189666	0.163008	0.531224	0.008884	78.109184	7.626963	96.445511	0.444186	0.000000	-3.150386	0.000000	0.000000	0.000000	0.044677	-0.129682	-0.814217	0.000000	0.000000	4.000000	45.000000	0.000000
3586.192999	0.162838	0.530888	0.006280	78.109184	7.626963	96.445511	0.444186	0.000000	-3.150386	0.000000	0.000000	0.000000	-0.050803	-0.100678	-0.780984	0.000000	0.000000	4.000000	45.000000	0.000000
3586.196333	0.162838	0.530888	0.006280	78.109184	7.626963	96.445511	0.444186	0.000000	-3.150386	0.000000	0.000000	0.000000	-0.050803	-0.100678	-0.780984	0.000000	0.000000	4.000000	45.000000	0.000000
3586.199666	0.162838	0.530888	0.006280	77.666878	7.398929	96.263367	0.314022	0.000000	-3.141919	0.000000	0.000000	0.000000	-0.050803	-0.100678	-0.780984	0.000000	0.000000	4.000000	45.000000	0.000000
3586.202999	0.162506	0.530578	0.003724	77.666878	7.398929	96.263367	0.314022	0.000000	-3.141919	0.000000	0.000000	0.000000	-0.099799	-0.093023	-0.766982	0.000000	0.000000	4.000000	45.000000	0.000000
3586.206333	0.162506	0.530578	0.003724	77.666878	7.398929	96.263367	0.314022	0.000000	-3.141919	0.000000	0.000000	0.000000	-0.099799	-0.093023	-0.766982	0.000000	0.000000	4.000000	45.000000	0.000000
3586.209666	0.162506	0.530578	0.003724	77.252708	7.336672	96.034225	0.186192	0.000000	-3.125286	0.000000	0.000000	0.000000	-0.099799	-0.093023	-0.766982	0.000000	0.000000	4.000000	45.000000	0.000000
3586.212999	0.161988	0.530346	0.001214	77.252708	7.336672	96.034225	0.186192	0.000000	-3.125286	0.000000	0.000000	0.000000	-0.155359	-0.069566	-0.753005	0.000000	0.000000	4.000000	45.000000	0.000000
3586.216333	0.161988	0.530346	0.001214	77.252708	7.336672	96.034225	0.186192	0.000000	-3.125286	0.000000	0.000000	0.000000	-0.155359	-0.069566	-0.753005	0.000000	0.000000	4.000000	45.000000	0.000000
3586.219666	0.161988	0.530346	0.001214	76.888618	7.575907	96.109894	0.060691	0.000000	-3.099393	0.000000	0.000000	0.000000	-0.155359	-0.069566	-0.753005	0.000000	0.000000	4.000000	45.000000	0.000000
3586.222999	0.161369	0.530149	-0.001295	76.888618	7.575907	96.109894	0.060691	0.000000	-3.099393	0.000000	0.000000	0.000000	-0.185578	-0.059297	-0.752560	0.000000	0.000000	4.000000	45.000000	0.000000
3586.226333	0.161369	0.530149	-0.001295	76.888618	7.575907	96.109894	0.060691	0.000000	-3.099393	0.000000	0.000000	0.000000	-0.185578	-0.059297	-0.752560	0.000000	0.000000	4.000000	45.000000	0.000000
3586.229666	0.161369	0.530149	-0.001295	76.585785	8.037811	96.524460	-0.064736	0.000000	-3.068463	0.000000	0.000000	0.000000	-0.185578	-0.059297	-0.752560	0.000000	0.000000	4.000000	45.000000	0.000000
3586.232999	0.160673	0.529984	-0.003810	76.585785	8.037811	96.524460	-0.064736	0.000000	-3.068463	0.000000	0.000000	0.000000	-0.208933	-0.049276	-0.754517	0.000000	0.000000	4.000000	45.000000	0.000000
3586.236333	0.160673	0.529984	-0.003810	76.585785	8.037811	96.524460	-0.064736	0.000000	-3.068463	0.000000	0.000000	0.000000	-0.208933	-0.049276	-0.754517	0.000000	0.000000	4.000000	45.000000	0.000000
3586.239666	0.160673	0.529984	-0.003810	76.321579	8.435043	96.892746	-0.190489	0.000000	-3.033641	0.000000	0.000000	0.000000	-0.208933	-0.049276	-0.754517	0.000000	0.000000	4.000000	45.000000	0.000000
3586.242999	0.159871	0.529859	-0.006277	76.321579	8.435043	96.892746	-0.190489	0.000000	-3.033641	0.000000	0.000000	0.000000	-0.240617	-0.037513	-0.740173	0.000000	0.000000	4.000000	45.000000	0.000000
3586.246333	0.159871	0.529859	-0.006277	76.321579	8.435043	96.892746	-0.190489	0.000000	-3.033641	0.000000	0.000000	0.000000	-0.240617	-0.037513	-0.740173	0.000000	0.000000	4.000000	45.000000	0.000000
3586.249666	0.159871	0.529859	-0.006277	76.100624	8.755678	97.197075	-0.313851	0.000000	-2.993538	0.000000	0.000000	0.000000	-0.240617	-0.037513	-0.740173	0.000000	0.000000	4.000000	45.000000	0.000000
3586.252999	0.159009	0.529747	-0.008708	76.100624	8.755678	97.197075	-0.313851	0.000000	-2.993538	0.000000	0.000000	0.000000	-0.258586	-0.033726	-0.729354	0.000000	0.000000	4.000000	45.000000	0.000000
3586.256333	0.159009	0.529747	-0.008708	76.100624	8.755678	97.197075	-0.313851	0.000000	-2.993538	0.000000	0.000000	0.000000	-0.258586	-0.033726	-0.729354	0.000000	0.000000	4.000000	45.000000	0.000000
3586.259666	0.159009	0.529747	-0.008708	75.917816	9.010377	97.456055	-0.435410	0.000000	-2.950440	0.000000	0.000000	0.000000	-0.258586	-0.033726	-0.729354	0.000000	0.000000	4.000000	45.000000	0.000000
3586.262999	0.158058	0.529679	-0.011053	75.917816	9.010377	97.456055	-0.435410	0.000000	-2.950440	0.000000	0.000000	0.000000	-0.285113	-0.020326	-0.703320	0.000000	0.000000	4.000000	45.000000	0.000000
3586.266333	0.158058	0.529679	-0.011053	75.917816	9.010377	97.456055	-0.435410	0.000000	-2.950440	0.000000	0.000000	0.000000	-0.285113	-0.020326	-0.703320	0.000000	0.000000	4.000000	45.000000	0.000000
3586.269666	0.158058	0.529679	-0.011053	75.772072	9.225445	97.701904	-0.552630	0.000000	-2.902921	0.000000	0.000000	0.000000	-0.285113	-0.020326	-0.703320	0.000000	0.000000	4.000000	45.000000	0.000000
3586.272999	0.156994	0.529639	-0.013321	75.772072	9.225445	97.701904	-0.552630	0.000000	-2.902921	0.000000	0.000000	0.000000	-0.319339	-0.011878	-0.680535	0.000000	0.000000	4.000000	45.000000	0.000000
3586.276333	0.156994	0.529639	-0.013321	75.772072	9.225445	97.701904	-0.552630	0.000000	-2.902921	0.000000	0.000000	0.000000	-0.319339	-0.011878	-0.680535	0.000000	0.000000	4.000000	45.000000	0.000000
3586.279666	0.156994	0.529639	-0.013321	75.667145	9.454606	98.009674	-0.666053	0.000000	-2.849698	0.000000	0.000000	0.000000	-0.319339	-0.011878	-0.680535	0.000000	0.000000	4.000000	45.000000	0.000000
3586.282999	0.155846	0.529618	-0.015500	75.667145	9.454606	98.009674	-0.666053	0.000000	-2.849698	0.000000	0.000000	0.000000	-0.344384	-0.006377	-0.653629	0.000000	0.000000	4.000000	45.000000	0.000000
3586.286333	0.155846	0.529618	-0.015500	75.667145	9.454606	98.009674	-0.666053	0.000000	-2.849698	0.000000	0.000000	0.000000	-0.344384	-0.006377	-0.653629	0.000000	0.000000	4.000000	45.000000	0.000000
3586.289666	0.155846	0.529618	-0.015500	75.609634	9.674392	98.341255	-0.774991	0.000000	-2.792301	0.000000	0.000000	0.000000	-0.344384	-0.006377	-0.653629	0.000000	0.000000	4.000000	45.000000	0.000000
3586.292999	0.154706	0.529631	-0.017601	75.609634	9.674392	98.341255	-0.774991	0.000000	-2.792301	0.000000	0.000000	0.000000	-0.342006	0.003943	-0.630236	0.000000	0.000000	4.000000	45.000000	0.000000
3586.296333	0.154706	0.529631	-0.017601	75.609634	9.674392	98.341255	-0.774991	0.000000	-2.792301	0.000000	0.000000	0.000000	-0.342006	0.003943	-0.630236	0.000000	0.000000	4.000000	45.000000	0.000000
3586.299666	0.154706	0.529631	-0.017601	75.597046	9.852671	98.636986	-0.880030	0.000000	-2.735299	0.000000	0.000000	0.000000	-0.342006	0.003943	-0.630236	0.000000	0.000000	4.000000	45.000000	0.000000
3586.302999	0.153567	0.529665	-0.019710	75.597046	9.852671	98.636986	-0.880030	0.000000	-2.735299	0.000000	0.000000	0.000000	-0.341737	0.010227	-0.632914	0.000000	0.000000	4.000000	45.000000	0.000000
3586.306333	0.153567	0.529665	-0.019710	75.597046	9.852671	98.636986	-0.880030	0.000000	-2.735299	0.000000	0.000000	0.000000	-0.341737	0.010227	-0.632914	0.000000	0.000000	4.000000	45.000000	0.000000
3586.309666	0.153567	0.529665	-0.019710	75.612190	9.880462	98.743599	-0.985516	0.000000	-2.678343	0.000000	0.000000	0.000000	-0.341737	0.010227	-0.632914	0.000000	0.000000	4.000000	45.000000	0.000000
3586.312999	0.152332	0.529714	-0.021840	75.612190	9.880462	98.743599	-0.985516	0.000000	-2.678343	0.000000	0.000000	0.000000	-0.370460	0.014409	-0.638920	0.000000	0.000000	4.000000	45.000000	0.000000
3586.316333	0.152332	0.529714	-0.021840	75.612190	9.880462	98.743599	-0.985516	0.000000	-2.678343	0.000000	0.000000	0.000000	-0.370460	0.014409	-0.638920	0.000000	0.000000	4.000000	45.000000	0.000000
3586.319666	0.152332	0.529714	-0.021840	75.681122	9.767021	98.681671	-1.092002	0.000000	-2.616601	0.000000	0.000000	0.000000	-0.370460	0.014409	-0.638920	0.000000	0.000000	4.000000	45.000000	0.000000
3586.322999	0.151031	0.529788	-0.023910	75.681122	9.767021	98.681671	-1.092002	0.000000	-2.616601	0.000000	0.000000	0.000000	-0.390406	0.022446	-0.621125	0.000000	0.000000	4.000000	45.000000	0.000000
3586.326333	0.151031	0.529788	-0.023910	75.681122	9.767021	98.681671	-1.092002	0.000000	-2.616601	0.000000	0.000000	0.000000	-0.390406	0.022446	-0.621125	0.000000	0.000000	4.000000	45.000000	0.000000
3586.329666	0.151031	0.529788	-0.023910	75.767334	9.540363	98.476418	-1.195523	0.000000	-2.551533	0.000000	0.000000	0.000000	-0.390406	0.022446	-0.621125	0.000000	0.000000	4.000000	45.000000	0.000000
3586.332999	0.149690	0.529908	-0.025980	75.767334	9.540363	98.476418	-1.195523	0.000000	-2.551533	0.000000	0.000000	0.000000	-0.402307	0.035893	-0.620926	0.000000	0.000000	4.000000	45.000000	0.000000
3586.336333	0.149690	0.529908	-0.025980	75.767334	9.540363	98.476418	-1.195523	0.000000	-2.551533	0.000000	0.000000	0.000000	-0.402307	0.035893	-0.620926	0.000000	0.000000	4.000000	45.000000	0.000000
3586.339666	0.149690	0.529908	-0.025980	75.834709	9.054210	97.908279	-1.299011	0.000000	-2.484482	0.000000	0.000000	0.000000	-0.402307	0.035893	-0.620926	0.000000	0.000000	4.000000	45.000000	0.000000
3586.342999	0.148243	0.530076	-0.027912	75.834709	9.054210	97.908279	-1.299011	0.000000	-2.484482	0.000000	0.000000	0.000000	-0.433931	0.050469	-0.579502	0.000000	0.000000	4.000000	45.000000	0.000000
3586.346333	0.148243	0.530076	-0.027912	75.834709	9.054210	97.908279	-1.299011	0.000000	-2.484482	0.000000	0.000000	0.000000	-0.433931	0.050469	-0.579502	0.000000	0.000000	4.000000	45.000000	0.000000
3586.349666	0.148243	0.530076	-0.027912	75.871872	8.344454	97.055771	-1.395595	0.000000	-2.412159	0.000000	0.000000	0.000000	-0.433931	0.050469	-0.579502	0.000000	0.000000	4.000000	45.000000	0.000000
3586.352999	0.146552	0.530268	-0.029654	75.871872	8.344454	97.055771	-1.395595	0.000000	-2.412159	0.000000	0.000000	0.000000	-0.507306	0.057613	-0.522581	0.000000	0.000000	4.000000	45.000000	0.000000
3586.356333	0.146552	0.530268	-0.029654	75.871872	8.344454	97.055771	-1.395595	0.000000	-2.412159	0.000000	0.000000	0.000000	-0.507306	0.057613	-0.522581	0.000000	0.000000	4.000000	45.000000	0.000000
3586.359666	0.146552	0.530268	-0.029654	75.887497	7.593466	96.189865	-1.482692	0.000000	-2.327609	0.000000	0.000000	0.000000	-0.507306	0.057613	-0.522581	0.000000	0.000000	4.000000	45.000000	0.000000
3586.362999	0.144613	0.530491	-0.031161	75.887497	7.593466	96.189865	-1.482692	0.000000	-2.327609	0.000000	0.000000	0.000000	-0.581732	0.066942	-0.452265	0.000000	0.000000	4.000000	45.000000	0.000000
3586.366333	0.144613	0.530491	-0.031161	75.887497	7.593466	96.189865	-1.482692	0.000000	-2.327609	0.000000	0.000000	0.000000	-0.581732	0.066942	-0.452265	0.000000	0.000000	4.000000	45.000000	0.000000
3586.369666	0.144613	0.530491	-0.031161	75.915802	6.941435	95.527092	-1.558069	0.000000	-2.230654	0.000000	0.000000	0.000000	-0.581732	0.066942	-0.452265	0.000000	0.000000	4.000000	45.000000	0.000000
3586.372999	0.142474	0.530741	-0.032568	75.915802	6.941435	95.527092	-1.558069	0.000000	-2.230654	0.000000	0.000000	0.000000	-0.641699	0.074793	-0.422003	0.000000	0.000000	4.000000	45.000000	0.000000
3586.376333	0.142474	0.530741	-0.032568	75.915802	6.941435	95.527092	-1.558069	0.000000	-2.230654	0.000000	0.000000	0.000000	-0.641699	0.074793	-0.422003	0.000000	0.000000	4.000000	45.000000	0.000000
3586.379666	0.142474	0.530741	-0.032568	75.967827	6.577303	95.353882	-1.628403	0.000000	-2.123703	0.000000	0.000000	0.000000	-0.641699	0.074793	-0.422003	0.000000	0.000000	4.000000	45.000000	0.000000
3586.382999	0.140110	0.531023	-0.033823	75.967827	6.577303	95.353882	-1.628403	0.000000	-2.123703	0.000000	0.000000	0.000000	-0.709097	0.084718	-0.376460	0.000000	0.000000	4.000000	45.000000	0.000000
3586.386333	0.140110	0.531023	-0.033823	75.967827	6.577303	95.353882	-1.628403	0.000000	-2.123703	0.000000	0.000000	0.000000	-0.709097	0.084718	-0.376460	0.000000	0.000000	4.000000	45.000000	0.000000
3586.389666	0.140110	0.531023	-0.033823	76.033226	6.449623	95.574860	-1.691146	0.000000	-2.005521	0.000000	0.000000	0.000000	-0.709097	0.084718	-0.376460	0.000000	0.000000	4.000000	45.000000	0.000000
3586.392999	0.137570	0.531332	-0.034990	76.033226	6.449623	95.574860	-1.691146	0.000000	-2.005521	0.000000	0.000000	0.000000	-0.761995	0.092556	-0.350144	0.000000	0.000000	4.000000	45.000000	0.000000
3586.396333	0.137570	0.531332	-0.034990	76.033226	6.449623	95.574860	-1.691146	0.000000	-2.005521	0.000000	0.000000	0.000000	-0.761995	0.092556	-0.350144	0.000000	0.000000	4.000000	45.000000	0.000000
3586.399666	0.137570	0.531332	-0.034990	76.099144	6.469327	96.039368	-1.749503	0.000000	-1.878522	0.000000	0.000000	0.000000	-0.761995	0.092556	-0.350144	0.000000	0.000000	4.000000	45.000000	0.000000
3586.402999	0.134935	0.531666	-0.036098	76.099144	6.469327	96.039368	-1.749503	0.000000	-1.878522	0.000000	0.000000	0.000000	-0.790509	0.100325	-0.332490	0.000000	0.000000	4.000000	45.000000	0.000000
3586.406333	0.134935	0.531666	-0.036098	76.099144	6.469327	96.039368	-1.749503	0.000000	-1.878522	0.000000	0.000000	0.000000	-0.790509	0.100325	-0.332490	0.000000	0.000000	4.000000	45.000000	0.000000
3586.409666	0.134935	0.531666	-0.036098	76.153862	6.548933	96.600067	-1.804918	0.000000	-1.746770	0.000000	0.000000	0.000000	-0.790509	0.100325	-0.332490	0.000000	0.000000	4.000000	45.000000	0.000000
3586.412999	0.132234	0.531994	-0.037130	76.153862	6.548933	96.600067	-1.804918	0.000000	-1.746770	0.000000	0.000000	0.000000	-0.810383	0.098357	-0.309380	0.000000	0.000000	4.000000	45.000000	0.000000
3586.416333	0.132234	0.531994	-0.037130	76.153862	6.548933	96.600067	-1.804918	0.000000	-1.746770	0.000000	0.000000	0.000000	-0.810383	0.098357	-0.309380	0.000000	0.000000	4.000000	45.000000	0.000000
3586.419666	0.132234	0.531994	-0.037130	76.175148	6.605843	97.136642	-1.856481	0.000000	-1.611706	0.000000	0.000000	0.000000	-0.810383	0.098357	-0.309380	0.000000	0.000000	4.000000	45.000000	0.000000
3586.422999	0.129439	0.532323	-0.038032	76.175148	6.605843	97.136642	-1.856481	0.000000	-1.611706	0.000000	0.000000	0.000000	-0.838402	0.098703	-0.270638	0.000000	0.000000	4.000000	45.000000	0.000000
3586.426333	0.129439	0.532323	-0.038032	76.175148	6.605843	97.136642	-1.856481	0.000000	-1.611706	0.000000	0.000000	0.000000	-0.838402	0.098703	-0.270638	0.000000	0.000000	4.000000	45.000000	0.000000
3586.429666	0.129439	0.532323	-0.038032	76.156464	6.610288	97.597847	-1.901588	0.000000	-1.471973	0.000000	0.000000	0.000000	-0.838402	0.098703	-0.270638	0.000000	0.000000	4.000000	45.000000	0.000000
3586.432999	0.126576	0.532669	-0.038794	76.156464	6.610288	97.597847	-1.901588	0.000000	-1.471973	0.000000	0.000000	0.000000	-0.858945	0.103965	-0.228658	0.000000	0.000000	4.000000	45.000000	0.000000
3586.436333	0.126576	0.532669	-0.038794	76.156464	6.610288	97.597847	-1.901588	0.000000	-1.471973	0.000000	0.000000	0.000000	-0.858945	0.103965	-0.228658	0.000000	0.000000	4.000000	45.000000	0.000000
3586.439666	0.126576	0.532669	-0.038794	76.130081	6.473788	97.843666	-1.939697	0.000000	-1.328815	0.000000	0.000000	0.000000	-0.858945	0.103965	-0.228658	0.000000	0.000000	4.000000	45.000000	0.000000
3586.442999	0.123630	0.533026	-0.039389	76.130081	6.473788	97.843666	-1.939697	0.000000	-1.328815	0.000000	0.000000	0.000000	-0.883791	0.106955	-0.178535	0.000000	0.000000	4.000000	45.000000	0.000000
3586.446333	0.123630	0.533026	-0.039389	76.130081	6.473788	97.843666	-1.939697	0.000000	-1.328815	0.000000	0.000000	0.000000	-0.883791	0.106955	-0.178535	0.000000	0.000000	4.000000	45.000000	0.000000
3586.449666	0.123630	0.533026	-0.039389	76.101051	6.187116	97.760086	-1.969453	0.000000	-1.181517	0.000000	0.000000	0.000000	-0.883791	0.106955	-0.178535	0.000000	0.000000	4.000000	45.000000	0.000000
3586.452999	0.120659	0.533393	-0.039836	76.101051	6.187116	97.760086	-1.969453	0.000000	-1.181517	0.000000	0.000000	0.000000	-0.891354	0.110163	-0.134072	0.000000	0.000000	4.000000	45.000000	0.000000
3586.456333	0.120659	0.533393	-0.039836	76.101051	6.187116	97.760086	-1.969453	0.000000	-1.181517	0.000000	0.000000	0.000000	-0.891354	0.110163	-0.134072	0.000000	0.000000	4.000000	45.000000	0.000000
3586.459666	0.120659	0.533393	-0.039836	76.083969	5.845289	97.420265	-1.991798	0.000000	-1.032958	0.000000	0.000000	0.000000	-0.891354	0.110163	-0.134072	0.000000	0.000000	4.000000	45.000000	0.000000
3586.462999	0.117728	0.533764	-0.040199	76.083969	5.845289	97.420265	-1.991798	0.000000	-1.032958	0.000000	0.000000	0.000000	-0.879351	0.111323	-0.108910	0.000000	0.000000	4.000000	45.000000	0.000000
3586.466333	0.117728	0.533764	-0.040199	76.083969	5.845289	97.420265	-1.991798	0.000000	-1.032958	0.000000	0.000000	0.000000	-0.879351	0.111323	-0.108910	0.000000	0.000000	4.000000	45.000000	0.000000
3586.469666	0.117728	0.533764	-0.040199	76.080902	5.480300	96.880035	-2.009950	0.000000	-0.886399	0.000000	0.000000	0.000000	-0.879351	0.111323	-0.108910	0.000000	0.000000	4.000000	45.000000	0.000000
3586.472999	0.114750	0.534148	-0.040478	76.080902	5.480300	96.880035	-2.009950	0.000000	-0.886399	0.000000	0.000000	0.000000	-0.893499	0.115039	-0.083800	0.000000	0.000000	4.000000	45.000000	0.000000
3586.476333	0.114750	0.534148	-0.040478	76.080902	5.480300	96.880035	-2.009950	0.000000	-0.886399	0.000000	0.000000	0.000000	-0.893499	0.115039	-0.083800	0.000000	0.000000	4.000000	45.000000	0.000000
3586.479666	0.114750	0.534148	-0.040478	76.071625	5.108776	96.128845	-2.023917	0.000000	-0.737482	0.000000	0.000000	0.000000	-0.893499	0.115039	-0.083800	0.000000	0.000000	4.000000	45.000000	0.000000
3586.482999	0.111746	0.534536	-0.040588	76.071625	5.108776	96.128845	-2.023917	0.000000	-0.737482	0.000000	0.000000	0.000000	-0.900991	0.116445	-0.032763	0.000000	0.000000	4.000000	45.000000	0.000000
3586.486333	0.111746	0.534536	-0.040588	76.071625	5.108776	96.128845	-2.023917	0.000000	-0.737482	0.000000	0.000000	0.000000	-0.900991	0.116445	-0.032763	0.000000	0.000000	4.000000	45.000000	0.000000
3586.489666	0.111746	0.534536	-0.040588	76.053871	4.733891	95.354355	-2.029377	0.000000	-0.587317	0.000000	0.000000	0.000000	-0.900991	0.116445	-0.032763	0.000000	0.000000	4.000000	45.000000	0.000000
[truncated: 2,771 more rows]
