# Supplementary material for: Haptic Guidance Needs to Be Intuitive Not Just Informative to Improve Human Motor Accuracy
Source: PLoS One. 2016 Mar 16;11(3):e0150912. doi: 10.1371/journal.pone.0150912 (PMC4794196; doi:10.1371/journal.pone.0150912)
Supplement: S2 Data — (ZIP) [file pone.0150912.s002.zip › Subject1/exp2_0046.txt]

Time	PosX	PosY	PosZ	RotX	RotY	RotZ	ForceX	ForceY	ForceZ	MomentX	MomentY	MomentZ	VelocityX	VelocityY	VelocityZ	CalibratedWeight	ButtonDown	Condition	Trial	Visual
3599.119112	0.009794	0.559366	0.250437	83.046982	19.796169	108.378922	4.579327	0.000000	-2.007428	0.000000	0.000000	0.000000	0.010303	-0.015400	0.016245	0.000000	1.000000	4.000000	46.000000	0.000000
3599.122445	0.009794	0.559366	0.250437	83.046982	19.796169	108.378922	4.579327	0.000000	-2.007428	0.000000	0.000000	0.000000	0.010303	-0.015400	0.016245	0.000000	1.000000	4.000000	46.000000	0.000000
3599.125778	0.009794	0.559366	0.250437	83.046982	19.796169	108.378922	4.579327	0.000000	-2.007428	0.000000	0.000000	0.000000	0.010303	-0.015400	0.016245	0.000000	1.000000	4.000000	46.000000	0.000000
3599.129112	0.011874	0.559301	0.250226	83.112877	19.194715	107.428757	4.579255	0.000000	-2.007591	0.000000	0.000000	0.000000	0.623879	-0.019615	-0.063368	0.000000	1.000000	4.000000	46.000000	0.000000
3599.132445	0.011874	0.559301	0.250226	83.112877	19.194715	107.428757	4.579255	0.000000	-2.007591	0.000000	0.000000	0.000000	-0.000000	0.000001	0.000004	0.000000	1.000000	4.000000	46.000000	0.000000
3599.135778	0.011874	0.559301	0.250226	83.112877	19.194715	107.428757	4.579255	0.000000	-2.007591	0.000000	0.000000	0.000000	-0.000000	0.000001	0.000004	0.000000	1.000000	4.000000	46.000000	0.000000
3599.139112	0.011874	0.559301	0.250226	83.191818	18.144335	105.704086	4.564563	0.000000	-2.040775	0.000000	0.000000	0.000000	-0.000000	0.000001	0.000004	0.000000	1.000000	4.000000	46.000000	0.000000
3599.142445	0.013616	0.559072	0.249976	83.191818	18.144335	105.704086	4.564563	0.000000	-2.040775	0.000000	0.000000	0.000000	0.522591	-0.068645	-0.075083	0.000000	1.000000	4.000000	46.000000	0.000000
3599.145778	0.013616	0.559072	0.249976	83.191818	18.144335	105.704086	4.564563	0.000000	-2.040775	0.000000	0.000000	0.000000	0.522591	-0.068645	-0.075083	0.000000	1.000000	4.000000	46.000000	0.000000
3599.149112	0.013616	0.559072	0.249976	83.342331	14.176407	100.916252	4.551898	0.000000	-2.068870	0.000000	0.000000	0.000000	0.522591	-0.068645	-0.075083	0.000000	1.000000	4.000000	46.000000	0.000000
3599.152445	0.015056	0.559067	0.249774	83.342331	14.176407	100.916252	4.551898	0.000000	-2.068870	0.000000	0.000000	0.000000	0.431933	-0.001537	-0.060511	0.000000	1.000000	4.000000	46.000000	0.000000
3599.155778	0.015056	0.559067	0.249774	83.342331	14.176407	100.916252	4.551898	0.000000	-2.068870	0.000000	0.000000	0.000000	0.431933	-0.001537	-0.060511	0.000000	1.000000	4.000000	46.000000	0.000000
3599.159112	0.015056	0.559067	0.249774	83.526367	4.740426	90.437744	4.541351	0.000000	-2.091921	0.000000	0.000000	0.000000	0.431933	-0.001537	-0.060511	0.000000	1.000000	4.000000	46.000000	0.000000
3599.162445	0.017231	0.559014	0.249496	83.526367	4.740426	90.437744	4.541351	0.000000	-2.091921	0.000000	0.000000	0.000000	0.652719	-0.015782	-0.083547	0.000000	1.000000	4.000000	46.000000	0.000000
3599.165778	0.017231	0.559014	0.249496	83.526367	4.740426	90.437744	4.541351	0.000000	-2.091921	0.000000	0.000000	0.000000	0.652719	-0.015782	-0.083547	0.000000	1.000000	4.000000	46.000000	0.000000
3599.169112	0.017231	0.559014	0.249496	83.424484	-7.652462	76.889023	4.525339	0.000000	-2.126335	0.000000	0.000000	0.000000	0.652719	-0.015782	-0.083547	0.000000	1.000000	4.000000	46.000000	0.000000
3599.172445	0.019201	0.559026	0.249112	83.424484	-7.652462	76.889023	4.525339	0.000000	-2.126335	0.000000	0.000000	0.000000	0.591040	0.003358	-0.115069	0.000000	1.000000	4.000000	46.000000	0.000000
3599.175778	0.019201	0.559026	0.249112	83.424484	-7.652462	76.889023	4.525339	0.000000	-2.126335	0.000000	0.000000	0.000000	0.591040	0.003358	-0.115069	0.000000	1.000000	4.000000	46.000000	0.000000
3599.179112	0.019201	0.559026	0.249112	82.946373	-20.007448	63.261158	4.510242	0.000000	-2.158174	0.000000	0.000000	0.000000	0.591040	0.003358	-0.115069	0.000000	1.000000	4.000000	46.000000	0.000000
3599.182445	0.021604	0.558994	0.248684	82.946373	-20.007448	63.261158	4.510242	0.000000	-2.158174	0.000000	0.000000	0.000000	0.720888	-0.009580	-0.128354	0.000000	1.000000	4.000000	46.000000	0.000000
3599.185778	0.021604	0.558994	0.248684	82.946373	-20.007448	63.261158	4.510242	0.000000	-2.158174	0.000000	0.000000	0.000000	0.720888	-0.009580	-0.128354	0.000000	1.000000	4.000000	46.000000	0.000000
3599.189112	0.021604	0.558994	0.248684	82.165115	-30.263336	51.672729	4.491740	0.000000	-2.196421	0.000000	0.000000	0.000000	0.720888	-0.009580	-0.128354	0.000000	1.000000	4.000000	46.000000	0.000000
3599.192445	0.024505	0.559051	0.248170	82.165115	-30.263336	51.672729	4.491740	0.000000	-2.196421	0.000000	0.000000	0.000000	0.870137	0.017307	-0.154154	0.000000	1.000000	4.000000	46.000000	0.000000
3599.195778	0.024505	0.559051	0.248170	82.165115	-30.263336	51.672729	4.491740	0.000000	-2.196421	0.000000	0.000000	0.000000	0.870137	0.017307	-0.154154	0.000000	1.000000	4.000000	46.000000	0.000000
3599.199112	0.024505	0.559051	0.248170	81.265518	-37.861507	42.822094	4.469109	0.000000	-2.242112	0.000000	0.000000	0.000000	0.870137	0.017307	-0.154154	0.000000	1.000000	4.000000	46.000000	0.000000
3599.202445	0.027363	0.558932	0.247513	81.265518	-37.861507	42.822094	4.469109	0.000000	-2.242112	0.000000	0.000000	0.000000	0.857388	-0.035689	-0.197207	0.000000	1.000000	4.000000	46.000000	0.000000
3599.205778	0.027363	0.558932	0.247513	81.265518	-37.861507	42.822094	4.469109	0.000000	-2.242112	0.000000	0.000000	0.000000	0.857388	-0.035689	-0.197207	0.000000	1.000000	4.000000	46.000000	0.000000
3599.209112	0.027363	0.558932	0.247513	80.277809	-43.407238	36.042530	4.445924	0.000000	-2.287740	0.000000	0.000000	0.000000	0.857388	-0.035689	-0.197207	0.000000	1.000000	4.000000	46.000000	0.000000
3599.212445	0.030744	0.558812	0.246678	80.277809	-43.407238	36.042530	4.445924	0.000000	-2.287740	0.000000	0.000000	0.000000	1.014445	-0.035960	-0.250509	0.000000	1.000000	4.000000	46.000000	0.000000
3599.215778	0.030744	0.558812	0.246678	80.277809	-43.407238	36.042530	4.445924	0.000000	-2.287740	0.000000	0.000000	0.000000	1.014445	-0.035960	-0.250509	0.000000	1.000000	4.000000	46.000000	0.000000
3599.219112	0.030744	0.558812	0.246678	79.191048	-47.399281	30.812862	4.417828	0.000000	-2.341537	0.000000	0.000000	0.000000	1.014445	-0.035960	-0.250509	0.000000	1.000000	4.000000	46.000000	0.000000
3599.222445	0.034180	0.558657	0.245717	79.191048	-47.399281	30.812862	4.417828	0.000000	-2.341537	0.000000	0.000000	0.000000	1.030673	-0.046491	-0.288441	0.000000	1.000000	4.000000	46.000000	0.000000
3599.225778	0.034180	0.558657	0.245717	79.191048	-47.399281	30.812862	4.417828	0.000000	-2.341537	0.000000	0.000000	0.000000	1.030673	-0.046491	-0.288441	0.000000	1.000000	4.000000	46.000000	0.000000
3599.229112	0.034180	0.558657	0.245717	78.032143	-50.201828	26.799086	4.388331	0.000000	-2.396362	0.000000	0.000000	0.000000	1.030673	-0.046491	-0.288441	0.000000	1.000000	4.000000	46.000000	0.000000
3599.232445	0.037238	0.558536	0.244720	78.032143	-50.201828	26.799086	4.388331	0.000000	-2.396362	0.000000	0.000000	0.000000	0.917486	-0.036327	-0.299026	0.000000	1.000000	4.000000	46.000000	0.000000
3599.235778	0.037238	0.558536	0.244720	78.032143	-50.201828	26.799086	4.388331	0.000000	-2.396362	0.000000	0.000000	0.000000	0.917486	-0.036327	-0.299026	0.000000	1.000000	4.000000	46.000000	0.000000
3599.239112	0.037238	0.558536	0.244720	76.882607	-52.200840	23.637169	4.361047	0.000000	-2.445662	0.000000	0.000000	0.000000	0.917486	-0.036327	-0.299026	0.000000	1.000000	4.000000	46.000000	0.000000
3599.242445	0.040215	0.558457	0.243595	76.882607	-52.200840	23.637169	4.361047	0.000000	-2.445662	0.000000	0.000000	0.000000	0.893037	-0.023869	-0.337513	0.000000	1.000000	4.000000	46.000000	0.000000
3599.245778	0.040215	0.558457	0.243595	76.882607	-52.200840	23.637169	4.361047	0.000000	-2.445662	0.000000	0.000000	0.000000	0.893037	-0.023869	-0.337513	0.000000	1.000000	4.000000	46.000000	0.000000
3599.249112	0.040215	0.558457	0.243595	75.848579	-53.493748	21.357437	4.333394	0.000000	-2.494333	0.000000	0.000000	0.000000	0.893037	-0.023869	-0.337513	0.000000	1.000000	4.000000	46.000000	0.000000
3599.252445	0.042844	0.558440	0.242371	75.848579	-53.493748	21.357437	4.333394	0.000000	-2.494333	0.000000	0.000000	0.000000	0.788731	-0.005088	-0.367161	0.000000	1.000000	4.000000	46.000000	0.000000
3599.255778	0.042844	0.558440	0.242371	75.848579	-53.493748	21.357437	4.333394	0.000000	-2.494333	0.000000	0.000000	0.000000	0.788731	-0.005088	-0.367161	0.000000	1.000000	4.000000	46.000000	0.000000
3599.259112	0.042844	0.558440	0.242371	75.141106	-54.017380	20.183153	4.307549	0.000000	-2.538703	0.000000	0.000000	0.000000	0.788731	-0.005088	-0.367161	0.000000	1.000000	4.000000	46.000000	0.000000
3599.262445	0.044933	0.558537	0.241153	75.141106	-54.017380	20.183153	4.307549	0.000000	-2.538703	0.000000	0.000000	0.000000	0.626599	0.029104	-0.365476	0.000000	0.000000	4.000000	46.000000	0.000000
3599.265778	0.044933	0.558537	0.241153	75.141106	-54.017380	20.183153	4.307549	0.000000	-2.538703	0.000000	0.000000	0.000000	0.626599	0.029104	-0.365476	0.000000	0.000000	4.000000	46.000000	0.000000
3599.269112	0.044933	0.558537	0.241153	74.918167	-53.672089	20.316448	4.285573	0.000000	-2.575629	0.000000	0.000000	0.000000	0.626599	0.029104	-0.365476	0.000000	0.000000	4.000000	46.000000	0.000000
3599.272445	0.046917	0.558833	0.239968	74.918167	-53.672089	20.316448	4.285573	0.000000	-2.575629	0.000000	0.000000	0.000000	0.595345	0.088763	-0.355520	0.000000	0.000000	4.000000	46.000000	0.000000
3599.275778	0.046917	0.558833	0.239968	74.918167	-53.672089	20.316448	4.285573	0.000000	-2.575629	0.000000	0.000000	0.000000	0.595345	0.088763	-0.355520	0.000000	0.000000	4.000000	46.000000	0.000000
3599.279112	0.046917	0.558833	0.239968	75.012589	-52.688599	21.249140	4.264270	0.000000	-2.610747	0.000000	0.000000	0.000000	0.595345	0.088763	-0.355520	0.000000	0.000000	4.000000	46.000000	0.000000
3599.282445	0.048834	0.559255	0.238857	75.012589	-52.688599	21.249140	4.264270	0.000000	-2.610747	0.000000	0.000000	0.000000	0.575131	0.126727	-0.333218	0.000000	0.000000	4.000000	46.000000	0.000000
3599.285778	0.048834	0.559255	0.238857	75.012589	-52.688599	21.249140	4.264270	0.000000	-2.610747	0.000000	0.000000	0.000000	0.575131	0.126727	-0.333218	0.000000	0.000000	4.000000	46.000000	0.000000
3599.289112	0.048834	0.559255	0.238857	75.211868	-51.338940	22.652298	4.243590	0.000000	-2.644228	0.000000	0.000000	0.000000	0.575131	0.126727	-0.333218	0.000000	0.000000	4.000000	46.000000	0.000000
3599.292445	0.050555	0.559749	0.237855	75.211868	-51.338940	22.652298	4.243590	0.000000	-2.644228	0.000000	0.000000	0.000000	0.516144	0.148225	-0.300543	0.000000	0.000000	4.000000	46.000000	0.000000
3599.295778	0.050555	0.559749	0.237855	75.211868	-51.338940	22.652298	4.243590	0.000000	-2.644228	0.000000	0.000000	0.000000	0.516144	0.148225	-0.300543	0.000000	0.000000	4.000000	46.000000	0.000000
3599.299112	0.050555	0.559749	0.237855	75.485497	-49.732250	24.415937	4.224792	0.000000	-2.674160	0.000000	0.000000	0.000000	0.516144	0.148225	-0.300543	0.000000	0.000000	4.000000	46.000000	0.000000
3599.302445	0.052181	0.560222	0.236986	75.485497	-49.732250	24.415937	4.224792	0.000000	-2.674160	0.000000	0.000000	0.000000	0.487976	0.141913	-0.260634	0.000000	0.000000	4.000000	46.000000	0.000000
3599.305778	0.052181	0.560222	0.236986	75.485497	-49.732250	24.415937	4.224792	0.000000	-2.674160	0.000000	0.000000	0.000000	0.487976	0.141913	-0.260634	0.000000	0.000000	4.000000	46.000000	0.000000
3599.309112	0.052181	0.560222	0.236986	75.856544	-47.903782	26.546795	4.207240	0.000000	-2.701690	0.000000	0.000000	0.000000	0.487976	0.141913	-0.260634	0.000000	0.000000	4.000000	46.000000	0.000000
3599.312445	0.053618	0.560696	0.236272	75.856544	-47.903782	26.546795	4.207240	0.000000	-2.701690	0.000000	0.000000	0.000000	0.430887	0.142188	-0.214182	0.000000	0.000000	4.000000	46.000000	0.000000
3599.315778	0.053618	0.560696	0.236272	75.856544	-47.903782	26.546795	4.207240	0.000000	-2.701690	0.000000	0.000000	0.000000	0.430887	0.142188	-0.214182	0.000000	0.000000	4.000000	46.000000	0.000000
3599.319112	0.053618	0.560696	0.236272	76.330338	-45.832630	29.044554	4.191889	0.000000	-2.725449	0.000000	0.000000	0.000000	0.430887	0.142188	-0.214182	0.000000	0.000000	4.000000	46.000000	0.000000
3599.322445	0.054834	0.561214	0.235743	76.330338	-45.832630	29.044554	4.191889	0.000000	-2.725449	0.000000	0.000000	0.000000	0.365011	0.155378	-0.158714	0.000000	0.000000	4.000000	46.000000	0.000000
3599.325778	0.054834	0.561214	0.235743	76.330338	-45.832630	29.044554	4.191889	0.000000	-2.725449	0.000000	0.000000	0.000000	0.365011	0.155378	-0.158714	0.000000	0.000000	4.000000	46.000000	0.000000
3599.329112	0.054834	0.561214	0.235743	76.850777	-43.604603	31.718781	4.179200	0.000000	-2.744866	0.000000	0.000000	0.000000	0.365011	0.155378	-0.158714	0.000000	0.000000	4.000000	46.000000	0.000000
3599.332445	0.055900	0.561798	0.235408	76.850777	-43.604603	31.718781	4.179200	0.000000	-2.744866	0.000000	0.000000	0.000000	0.319613	0.175129	-0.100542	0.000000	0.000000	4.000000	46.000000	0.000000
3599.335778	0.055900	0.561798	0.235408	76.850777	-43.604603	31.718781	4.179200	0.000000	-2.744866	0.000000	0.000000	0.000000	0.319613	0.175129	-0.100542	0.000000	0.000000	4.000000	46.000000	0.000000
3599.339112	0.055900	0.561798	0.235408	77.391594	-41.312447	34.502060	4.168724	0.000000	-2.760750	0.000000	0.000000	0.000000	0.319613	0.175129	-0.100542	0.000000	0.000000	4.000000	46.000000	0.000000
3599.342445	0.056618	0.562410	0.235290	77.391594	-41.312447	34.502060	4.168724	0.000000	-2.760750	0.000000	0.000000	0.000000	0.215515	0.183635	-0.035596	0.000000	0.000000	4.000000	46.000000	0.000000
3599.345778	0.056618	0.562410	0.235290	77.391594	-41.312447	34.502060	4.168724	0.000000	-2.760750	0.000000	0.000000	0.000000	0.215515	0.183635	-0.035596	0.000000	0.000000	4.000000	46.000000	0.000000
3599.349112	0.056618	0.562410	0.235290	77.894165	-39.035881	37.275909	4.162222	0.000000	-2.770543	0.000000	0.000000	0.000000	0.215515	0.183635	-0.035596	0.000000	0.000000	4.000000	46.000000	0.000000
3599.352445	0.057051	0.563041	0.235320	77.894165	-39.035881	37.275909	4.162222	0.000000	-2.770543	0.000000	0.000000	0.000000	0.129817	0.189415	0.009134	0.000000	0.000000	4.000000	46.000000	0.000000
3599.355778	0.057051	0.563041	0.235320	77.894165	-39.035881	37.275909	4.162222	0.000000	-2.770543	0.000000	0.000000	0.000000	0.129817	0.189415	0.009134	0.000000	0.000000	4.000000	46.000000	0.000000
3599.359112	0.057051	0.563041	0.235320	78.326126	-36.841583	39.930286	4.158857	0.000000	-2.775592	0.000000	0.000000	0.000000	0.129817	0.189415	0.009134	0.000000	0.000000	4.000000	46.000000	0.000000
3599.362445	0.057260	0.563607	0.235443	78.326126	-36.841583	39.930286	4.158857	0.000000	-2.775592	0.000000	0.000000	0.000000	0.062629	0.169572	0.036943	0.000000	0.000000	4.000000	46.000000	0.000000
3599.365778	0.057260	0.563607	0.235443	78.326126	-36.841583	39.930286	4.158857	0.000000	-2.775592	0.000000	0.000000	0.000000	0.062629	0.169572	0.036943	0.000000	0.000000	4.000000	46.000000	0.000000
3599.369112	0.057260	0.563607	0.235443	78.786163	-35.262634	41.942909	4.157824	0.000000	-2.777138	0.000000	0.000000	0.000000	0.062629	0.169572	0.036943	0.000000	0.000000	4.000000	46.000000	0.000000
3599.372445	0.057237	0.564091	0.235565	78.786163	-35.262634	41.942909	4.157824	0.000000	-2.777138	0.000000	0.000000	0.000000	-0.006914	0.145425	0.036534	0.000000	0.000000	4.000000	46.000000	0.000000
3599.375778	0.057237	0.564091	0.235565	78.786163	-35.262634	41.942909	4.157824	0.000000	-2.777138	0.000000	0.000000	0.000000	-0.006914	0.145425	0.036534	0.000000	0.000000	4.000000	46.000000	0.000000
3599.379112	0.057237	0.564091	0.235565	79.326057	-34.553284	43.049068	4.158675	0.000000	-2.775863	0.000000	0.000000	0.000000	-0.006914	0.145425	0.036534	0.000000	0.000000	4.000000	46.000000	0.000000
3599.382445	0.057074	0.564464	0.235602	79.326057	-34.553284	43.049068	4.158675	0.000000	-2.775863	0.000000	0.000000	0.000000	-0.048755	0.111873	0.011035	0.000000	0.000000	4.000000	46.000000	0.000000
3599.385778	0.057074	0.564464	0.235602	79.326057	-34.553284	43.049068	4.158675	0.000000	-2.775863	0.000000	0.000000	0.000000	-0.048755	0.111873	0.011035	0.000000	0.000000	4.000000	46.000000	0.000000
3599.389112	0.057074	0.564464	0.235602	79.943703	-34.554176	43.416965	4.160200	0.000000	-2.773578	0.000000	0.000000	0.000000	-0.048755	0.111873	0.011035	0.000000	0.000000	4.000000	46.000000	0.000000
3599.392445	0.057074	0.564464	0.235602	79.943703	-34.554176	43.416965	4.160200	0.000000	-2.773578	0.000000	0.000000	0.000000	-0.048755	0.111873	0.011035	0.000000	0.000000	4.000000	46.000000	0.000000
3599.395778	0.056809	0.564714	0.235601	79.943703	-34.554176	43.416965	4.160200	0.000000	-2.773578	0.000000	0.000000	0.000000	-0.079478	0.074787	-0.000200	0.000000	0.000000	4.000000	46.000000	0.000000
3599.399112	0.056809	0.564714	0.235601	80.565849	-35.010403	43.292564	4.160200	0.000000	-2.773578	0.000000	0.000000	0.000000	-0.079478	0.074787	-0.000200	0.000000	0.000000	4.000000	46.000000	0.000000
3599.402445	0.056508	0.564899	0.235564	80.565849	-35.010403	43.292564	4.160200	0.000000	-2.773578	0.000000	0.000000	0.000000	-0.090282	0.055507	-0.010957	0.000000	0.000000	4.000000	46.000000	0.000000
3599.405778	0.056508	0.564899	0.235564	80.565849	-35.010403	43.292564	4.160200	0.000000	-2.773578	0.000000	0.000000	0.000000	-0.090282	0.055507	-0.010957	0.000000	0.000000	4.000000	46.000000	0.000000
3599.409112	0.056508	0.564899	0.235564	81.137955	-35.676682	42.924789	4.164610	0.000000	-2.766953	0.000000	0.000000	0.000000	-0.090282	0.055507	-0.010957	0.000000	0.000000	4.000000	46.000000	0.000000
3599.412445	0.056508	0.564899	0.235564	81.137955	-35.676682	42.924789	4.164610	0.000000	-2.766953	0.000000	0.000000	0.000000	-0.090282	0.055507	-0.010957	0.000000	0.000000	4.000000	46.000000	0.000000
3599.415778	0.056048	0.565093	0.235604	81.137955	-35.676682	42.924789	4.164610	0.000000	-2.766953	0.000000	0.000000	0.000000	-0.138071	0.058432	0.011846	0.000000	0.000000	4.000000	46.000000	0.000000
3599.419112	0.056048	0.565093	0.235604	81.645294	-36.408909	42.476631	4.164610	0.000000	-2.766953	0.000000	0.000000	0.000000	-0.138071	0.058432	0.011846	0.000000	0.000000	4.000000	46.000000	0.000000
3599.422445	0.055362	0.565238	0.235718	81.645294	-36.408909	42.476631	4.164610	0.000000	-2.766953	0.000000	0.000000	0.000000	-0.205806	0.043538	0.034067	0.000000	0.000000	4.000000	46.000000	0.000000
3599.425778	0.055362	0.565238	0.235718	81.645294	-36.408909	42.476631	4.164610	0.000000	-2.766953	0.000000	0.000000	0.000000	-0.205806	0.043538	0.034067	0.000000	0.000000	4.000000	46.000000	0.000000
3599.429112	0.055362	0.565238	0.235718	82.105988	-36.992405	42.183167	4.174769	0.000000	-2.751600	0.000000	0.000000	0.000000	-0.205806	0.043538	0.034067	0.000000	0.000000	4.000000	46.000000	0.000000
3599.432445	0.055362	0.565238	0.235718	82.105988	-36.992405	42.183167	4.174769	0.000000	-2.751600	0.000000	0.000000	0.000000	-0.205806	0.043538	0.034067	0.000000	0.000000	4.000000	46.000000	0.000000
3599.435778	0.054418	0.565393	0.235914	82.105988	-36.992405	42.183167	4.174769	0.000000	-2.751600	0.000000	0.000000	0.000000	-0.283332	0.046487	0.058917	0.000000	0.000000	4.000000	46.000000	0.000000
3599.439112	0.054418	0.565393	0.235914	82.535492	-37.213917	42.283215	4.174769	0.000000	-2.751600	0.000000	0.000000	0.000000	-0.283332	0.046487	0.058917	0.000000	0.000000	4.000000	46.000000	0.000000
3599.442445	0.053179	0.565553	0.236163	82.535492	-37.213917	42.283215	4.174769	0.000000	-2.751600	0.000000	0.000000	0.000000	-0.371604	0.047987	0.074773	0.000000	0.000000	4.000000	46.000000	0.000000
3599.445778	0.053179	0.565553	0.236163	82.535492	-37.213917	42.283215	4.174769	0.000000	-2.751600	0.000000	0.000000	0.000000	-0.371604	0.047987	0.074773	0.000000	0.000000	4.000000	46.000000	0.000000
3599.449112	0.053179	0.565553	0.236163	82.935699	-37.052719	42.789467	4.194872	0.000000	-2.720855	0.000000	0.000000	0.000000	-0.371604	0.047987	0.074773	0.000000	0.000000	4.000000	46.000000	0.000000
3599.452445	0.051746	0.565664	0.236481	82.935699	-37.052719	42.789467	4.194872	0.000000	-2.720855	0.000000	0.000000	0.000000	-0.429836	0.033099	0.095300	0.000000	0.000000	4.000000	46.000000	0.000000
3599.455778	0.051746	0.565664	0.236481	82.935699	-37.052719	42.789467	4.194872	0.000000	-2.720855	0.000000	0.000000	0.000000	-0.429836	0.033099	0.095300	0.000000	0.000000	4.000000	46.000000	0.000000
3599.459112	0.051746	0.565664	0.236481	83.299255	-36.471943	43.725586	4.208136	0.000000	-2.700295	0.000000	0.000000	0.000000	-0.429836	0.033099	0.095300	0.000000	0.000000	4.000000	46.000000	0.000000
3599.462445	0.050115	0.565736	0.236816	83.299255	-36.471943	43.725586	4.208136	0.000000	-2.700295	0.000000	0.000000	0.000000	-0.489338	0.021717	0.100443	0.000000	0.000000	4.000000	46.000000	0.000000
3599.465778	0.050115	0.565736	0.236816	83.299255	-36.471943	43.725586	4.208136	0.000000	-2.700295	0.000000	0.000000	0.000000	-0.489338	0.021717	0.100443	0.000000	0.000000	4.000000	46.000000	0.000000
3599.469112	0.050115	0.565736	0.236816	83.575691	-35.488350	45.059189	4.223034	0.000000	-2.676936	0.000000	0.000000	0.000000	-0.489338	0.021717	0.100443	0.000000	0.000000	4.000000	46.000000	0.000000
3599.472445	0.048282	0.565744	0.237122	83.575691	-35.488350	45.059189	4.223034	0.000000	-2.676936	0.000000	0.000000	0.000000	-0.549857	0.002390	0.091932	0.000000	0.000000	4.000000	46.000000	0.000000
3599.475778	0.048282	0.565744	0.237122	83.575691	-35.488350	45.059189	4.223034	0.000000	-2.676936	0.000000	0.000000	0.000000	-0.549857	0.002390	0.091932	0.000000	0.000000	4.000000	46.000000	0.000000
3599.479112	0.048282	0.565744	0.237122	83.707703	-34.286377	46.566071	4.239343	0.000000	-2.651033	0.000000	0.000000	0.000000	-0.549857	0.002390	0.091932	0.000000	0.000000	4.000000	46.000000	0.000000
3599.482445	0.046214	0.565666	0.237388	83.707703	-34.286377	46.566071	4.239343	0.000000	-2.651033	0.000000	0.000000	0.000000	-0.620502	-0.023371	0.079787	0.000000	0.000000	4.000000	46.000000	0.000000
3599.485778	0.046214	0.565666	0.237388	83.707703	-34.286377	46.566071	4.239343	0.000000	-2.651033	0.000000	0.000000	0.000000	-0.620502	-0.023371	0.079787	0.000000	0.000000	4.000000	46.000000	0.000000
3599.489112	0.046214	0.565666	0.237388	83.706551	-33.184662	47.924496	4.257260	0.000000	-2.622162	0.000000	0.000000	0.000000	-0.620502	-0.023371	0.079787	0.000000	0.000000	4.000000	46.000000	0.000000
3599.492445	0.043947	0.565512	0.237672	83.706551	-33.184662	47.924496	4.257260	0.000000	-2.622162	0.000000	0.000000	0.000000	-0.679998	-0.046197	0.085241	0.000000	0.000000	4.000000	46.000000	0.000000
3599.495778	0.043947	0.565512	0.237672	83.706551	-33.184662	47.924496	4.257260	0.000000	-2.622162	0.000000	0.000000	0.000000	-0.679998	-0.046197	0.085241	0.000000	0.000000	4.000000	46.000000	0.000000
3599.499112	0.043947	0.565512	0.237672	83.629723	-31.770796	49.585899	4.276760	0.000000	-2.590236	0.000000	0.000000	0.000000	-0.679998	-0.046197	0.085241	0.000000	0.000000	4.000000	46.000000	0.000000
3599.502445	0.041579	0.565277	0.237935	83.629723	-31.770796	49.585899	4.276760	0.000000	-2.590236	0.000000	0.000000	0.000000	-0.710459	-0.070505	0.078900	0.000000	0.000000	4.000000	46.000000	0.000000
3599.505778	0.041579	0.565277	0.237935	83.629723	-31.770796	49.585899	4.276760	0.000000	-2.590236	0.000000	0.000000	0.000000	-0.710459	-0.070505	0.078900	0.000000	0.000000	4.000000	46.000000	0.000000
3599.509112	0.041579	0.565277	0.237935	83.535919	-29.495234	52.170387	4.296855	0.000000	-2.556763	0.000000	0.000000	0.000000	-0.710459	-0.070505	0.078900	0.000000	0.000000	4.000000	46.000000	0.000000
3599.512445	0.039144	0.565026	0.238212	83.535919	-29.495234	52.170387	4.296855	0.000000	-2.556763	0.000000	0.000000	0.000000	-0.730337	-0.075512	0.083160	0.000000	0.000000	4.000000	46.000000	0.000000
3599.515778	0.039144	0.565026	0.238212	83.535919	-29.495234	52.170387	4.296855	0.000000	-2.556763	0.000000	0.000000	0.000000	-0.730337	-0.075512	0.083160	0.000000	0.000000	4.000000	46.000000	0.000000
3599.519112	0.039144	0.565026	0.238212	83.486809	-26.246016	55.822536	4.317417	0.000000	-2.521886	0.000000	0.000000	0.000000	-0.730337	-0.075512	0.083160	0.000000	0.000000	4.000000	46.000000	0.000000
3599.522445	0.036640	0.564747	0.238440	83.486809	-26.246016	55.822536	4.317417	0.000000	-2.521886	0.000000	0.000000	0.000000	-0.751281	-0.083440	0.068356	0.000000	0.000000	4.000000	46.000000	0.000000
3599.525778	0.036640	0.564747	0.238440	83.486809	-26.246016	55.822536	4.317417	0.000000	-2.521886	0.000000	0.000000	0.000000	-0.751281	-0.083440	0.068356	0.000000	0.000000	4.000000	46.000000	0.000000
3599.529112	0.036640	0.564747	0.238440	83.475861	-22.173445	60.391418	4.338167	0.000000	-2.486022	0.000000	0.000000	0.000000	-0.751281	-0.083440	0.068356	0.000000	0.000000	4.000000	46.000000	0.000000
3599.532445	0.034003	0.564431	0.238671	83.475861	-22.173445	60.391418	4.338167	0.000000	-2.486022	0.000000	0.000000	0.000000	-0.791177	-0.094872	0.069315	0.000000	0.000000	4.000000	46.000000	0.000000
3599.535778	0.034003	0.564431	0.238671	83.475861	-22.173445	60.391418	4.338167	0.000000	-2.486022	0.000000	0.000000	0.000000	-0.791177	-0.094872	0.069315	0.000000	0.000000	4.000000	46.000000	0.000000
3599.539112	0.034003	0.564431	0.238671	83.464211	-17.826954	65.282440	4.359825	0.000000	-2.447840	0.000000	0.000000	0.000000	-0.791177	-0.094872	0.069315	0.000000	0.000000	4.000000	46.000000	0.000000
3599.542445	0.031264	0.564034	0.238877	83.464211	-17.826954	65.282440	4.359825	0.000000	-2.447840	0.000000	0.000000	0.000000	-0.821552	-0.119177	0.061690	0.000000	0.000000	4.000000	46.000000	0.000000
3599.545778	0.031264	0.564034	0.238877	83.464211	-17.826954	65.282440	4.359825	0.000000	-2.447840	0.000000	0.000000	0.000000	-0.821552	-0.119177	0.061690	0.000000	0.000000	4.000000	46.000000	0.000000
3599.549112	0.031264	0.564034	0.238877	83.419479	-13.753060	69.901253	4.381993	0.000000	-2.407933	0.000000	0.000000	0.000000	-0.821552	-0.119177	0.061690	0.000000	0.000000	4.000000	46.000000	0.000000
3599.552445	0.028391	0.563610	0.239033	83.419479	-13.753060	69.901253	4.381993	0.000000	-2.407933	0.000000	0.000000	0.000000	-0.862086	-0.127054	0.046728	0.000000	0.000000	4.000000	46.000000	0.000000
3599.555778	0.028391	0.563610	0.239033	83.419479	-13.753060	69.901253	4.381993	0.000000	-2.407933	0.000000	0.000000	0.000000	-0.862086	-0.127054	0.046728	0.000000	0.000000	4.000000	46.000000	0.000000
3599.559112	0.028391	0.563610	0.239033	83.327675	-10.397657	73.770638	4.404808	0.000000	-2.365939	0.000000	0.000000	0.000000	-0.862086	-0.127054	0.046728	0.000000	0.000000	4.000000	46.000000	0.000000
3599.562445	0.025285	0.563089	0.239184	83.327675	-10.397657	73.770638	4.404808	0.000000	-2.365939	0.000000	0.000000	0.000000	-0.931747	-0.156342	0.045249	0.000000	0.000000	4.000000	46.000000	0.000000
3599.565778	0.025285	0.563089	0.239184	83.327675	-10.397657	73.770638	4.404808	0.000000	-2.365939	0.000000	0.000000	0.000000	-0.931747	-0.156342	0.045249	0.000000	0.000000	4.000000	46.000000	0.000000
3599.569112	0.025285	0.563089	0.239184	83.211578	-7.915687	76.724701	4.429171	0.000000	-2.320011	0.000000	0.000000	0.000000	-0.931747	-0.156342	0.045249	0.000000	0.000000	4.000000	46.000000	0.000000
3599.572445	0.021980	0.562509	0.239319	83.211578	-7.915687	76.724701	4.429171	0.000000	-2.320011	0.000000	0.000000	0.000000	-0.991567	-0.174194	0.040732	0.000000	0.000000	4.000000	46.000000	0.000000
3599.575778	0.021980	0.562509	0.239319	83.211578	-7.915687	76.724701	4.429171	0.000000	-2.320011	0.000000	0.000000	0.000000	-0.991567	-0.174194	0.040732	0.000000	0.000000	4.000000	46.000000	0.000000
3599.579112	0.021980	0.562509	0.239319	83.073944	-6.143500	78.927376	4.454728	0.000000	-2.270550	0.000000	0.000000	0.000000	-0.991567	-0.174194	0.040732	0.000000	0.000000	4.000000	46.000000	0.000000
3599.582445	0.018574	0.561864	0.239403	83.073944	-6.143500	78.927376	4.454728	0.000000	-2.270550	0.000000	0.000000	0.000000	-1.021858	-0.193407	0.025084	0.000000	0.000000	4.000000	46.000000	0.000000
3599.585778	0.018574	0.561864	0.239403	83.073944	-6.143500	78.927376	4.454728	0.000000	-2.270550	0.000000	0.000000	0.000000	-1.021858	-0.193407	0.025084	0.000000	0.000000	4.000000	46.000000	0.000000
3599.589112	0.018574	0.561864	0.239403	82.900688	-4.759734	80.723167	4.480548	0.000000	-2.219164	0.000000	0.000000	0.000000	-1.021858	-0.193407	0.025084	0.000000	0.000000	4.000000	46.000000	0.000000
3599.592445	0.015133	0.561176	0.239444	82.900688	-4.759734	80.723167	4.480548	0.000000	-2.219164	0.000000	0.000000	0.000000	-1.032039	-0.206234	0.012374	0.000000	0.000000	4.000000	46.000000	0.000000
3599.595778	0.015133	0.561176	0.239444	82.900688	-4.759734	80.723167	4.480548	0.000000	-2.219164	0.000000	0.000000	0.000000	-1.032039	-0.206234	0.012374	0.000000	0.000000	4.000000	46.000000	0.000000
3599.599112	0.015133	0.561176	0.239444	82.666260	-3.597430	82.279518	4.506144	0.000000	-2.166717	0.000000	0.000000	0.000000	-1.032039	-0.206234	0.012374	0.000000	0.000000	4.000000	46.000000	0.000000
3599.602445	0.011660	0.560468	0.239455	82.666260	-3.597430	82.279518	4.506144	0.000000	-2.166717	0.000000	0.000000	0.000000	-1.042015	-0.212593	0.003351	0.000000	0.000000	4.000000	46.000000	0.000000
3599.605778	0.011660	0.560468	0.239455	82.666260	-3.597430	82.279518	4.506144	0.000000	-2.166717	0.000000	0.000000	0.000000	-1.042015	-0.212593	0.003351	0.000000	0.000000	4.000000	46.000000	0.000000
3599.609112	0.011660	0.560468	0.239455	82.300484	-2.689533	83.558083	4.531538	0.000000	-2.113094	0.000000	0.000000	0.000000	-1.042015	-0.212593	0.003351	0.000000	0.000000	4.000000	46.000000	0.000000
3599.612445	0.008286	0.559738	0.239434	82.300484	-2.689533	83.558083	4.531538	0.000000	-2.113094	0.000000	0.000000	0.000000	-1.012222	-0.218941	-0.006319	0.000000	0.000000	4.000000	46.000000	0.000000
3599.615778	0.008286	0.559738	0.239434	82.300484	-2.689533	83.558083	4.531538	0.000000	-2.113094	0.000000	0.000000	0.000000	-1.012222	-0.218941	-0.006319	0.000000	0.000000	4.000000	46.000000	0.000000
3599.619112	0.008286	0.559738	0.239434	81.798042	-2.188707	84.385895	4.555751	0.000000	-2.060372	0.000000	0.000000	0.000000	-1.012222	-0.218941	-0.006319	0.000000	0.000000	4.000000	46.000000	0.000000
3599.622445	0.004978	0.558966	0.239370	81.798042	-2.188707	84.385895	4.555751	0.000000	-2.060372	0.000000	0.000000	0.000000	-0.992296	-0.231648	-0.019407	0.000000	0.000000	4.000000	46.000000	0.000000
3599.625778	0.004978	0.558966	0.239370	81.798042	-2.188707	84.385895	4.555751	0.000000	-2.060372	0.000000	0.000000	0.000000	-0.992296	-0.231648	-0.019407	0.000000	0.000000	4.000000	46.000000	0.000000
3599.629112	0.004978	0.558966	0.239370	81.207901	-2.111693	84.737579	4.579000	0.000000	-2.008173	0.000000	0.000000	0.000000	-0.992296	-0.231648	-0.019407	0.000000	0.000000	4.000000	46.000000	0.000000
3599.632445	0.001804	0.558206	0.239238	81.207901	-2.111693	84.737579	4.579000	0.000000	-2.008173	0.000000	0.000000	0.000000	-0.952421	-0.227924	-0.039529	0.000000	0.000000	4.000000	46.000000	0.000000
3599.635778	0.001804	0.558206	0.239238	81.207901	-2.111693	84.737579	4.579000	0.000000	-2.008173	0.000000	0.000000	0.000000	-0.952421	-0.227924	-0.039529	0.000000	0.000000	4.000000	46.000000	0.000000
3599.639112	0.001804	0.558206	0.239238	80.578941	-2.201106	84.909279	4.600772	0.000000	-1.957779	0.000000	0.000000	0.000000	-0.952421	-0.227924	-0.039529	0.000000	0.000000	4.000000	46.000000	0.000000
3599.642445	-0.001370	0.557438	0.239027	80.578941	-2.201106	84.909279	4.600772	0.000000	-1.957779	0.000000	0.000000	0.000000	-0.951992	-0.230537	-0.063109	0.000000	0.000000	4.000000	46.000000	0.000000
3599.645778	-0.001370	0.557438	0.239027	80.578941	-2.201106	84.909279	4.600772	0.000000	-1.957779	0.000000	0.000000	0.000000	-0.951992	-0.230537	-0.063109	0.000000	0.000000	4.000000	46.000000	0.000000
3599.649112	-0.001370	0.557438	0.239027	79.942337	-2.275300	85.094894	4.621979	0.000000	-1.907173	0.000000	0.000000	0.000000	-0.951992	-0.230537	-0.063109	0.000000	0.000000	4.000000	46.000000	0.000000
3599.652445	-0.004541	0.556708	0.238796	79.942337	-2.275300	85.094894	4.621979	0.000000	-1.907173	0.000000	0.000000	0.000000	-0.951393	-0.218950	-0.069394	0.000000	0.000000	4.000000	46.000000	0.000000
3599.655778	-0.004541	0.556708	0.238796	79.942337	-2.275300	85.094894	4.621979	0.000000	-1.907173	0.000000	0.000000	0.000000	-0.951393	-0.218950	-0.069394	0.000000	0.000000	4.000000	46.000000	0.000000
3599.659112	-0.004541	0.556708	0.238796	79.325302	-2.304482	85.339584	4.642783	0.000000	-1.855955	0.000000	0.000000	0.000000	-0.951393	-0.218950	-0.069394	0.000000	0.000000	4.000000	46.000000	0.000000
3599.662445	-0.007677	0.556076	0.238552	79.325302	-2.304482	85.339584	4.642783	0.000000	-1.855955	0.000000	0.000000	0.000000	-0.940865	-0.189635	-0.073211	0.000000	0.000000	4.000000	46.000000	0.000000
3599.665778	-0.007677	0.556076	0.238552	79.325302	-2.304482	85.339584	4.642783	0.000000	-1.855955	0.000000	0.000000	0.000000	-0.940865	-0.189635	-0.073211	0.000000	0.000000	4.000000	46.000000	0.000000
3599.669112	-0.007677	0.556076	0.238552	78.733673	-2.299083	85.623825	4.662972	0.000000	-1.804630	0.000000	0.000000	0.000000	-0.940865	-0.189635	-0.073211	0.000000	0.000000	4.000000	46.000000	0.000000
3599.672445	-0.010779	0.555550	0.238359	78.733673	-2.299083	85.623825	4.662972	0.000000	-1.804630	0.000000	0.000000	0.000000	-0.930631	-0.157656	-0.057806	0.000000	0.000000	4.000000	46.000000	0.000000
3599.675778	-0.010779	0.555550	0.238359	78.733673	-2.299083	85.623825	4.662972	0.000000	-1.804630	0.000000	0.000000	0.000000	-0.930631	-0.157656	-0.057806	0.000000	0.000000	4.000000	46.000000	0.000000
3599.679112	-0.010779	0.555550	0.238359	78.167183	-2.282383	85.914772	4.682706	0.000000	-1.752789	0.000000	0.000000	0.000000	-0.930631	-0.157656	-0.057806	0.000000	0.000000	4.000000	46.000000	0.000000
3599.682445	-0.013749	0.555190	0.238229	78.167183	-2.282383	85.914772	4.682706	0.000000	-1.752789	0.000000	0.000000	0.000000	-0.890984	-0.107955	-0.039231	0.000000	0.000000	4.000000	46.000000	0.000000
3599.685778	-0.013749	0.555190	0.238229	78.167183	-2.282383	85.914772	4.682706	0.000000	-1.752789	0.000000	0.000000	0.000000	-0.890984	-0.107955	-0.039231	0.000000	0.000000	4.000000	46.000000	0.000000
3599.689112	-0.013749	0.555190	0.238229	77.630295	-2.300755	86.167130	4.701358	0.000000	-1.702126	0.000000	0.000000	0.000000	-0.890984	-0.107955	-0.039231	0.000000	0.000000	4.000000	46.000000	0.000000
3599.692445	-0.016686	0.554953	0.238133	77.630295	-2.300755	86.167130	4.701358	0.000000	-1.702126	0.000000	0.000000	0.000000	-0.881146	-0.071087	-0.028664	0.000000	0.000000	4.000000	46.000000	0.000000
3599.695778	-0.016686	0.554953	0.238133	77.630295	-2.300755	86.167130	4.701358	0.000000	-1.702126	0.000000	0.000000	0.000000	-0.881146	-0.071087	-0.028664	0.000000	0.000000	4.000000	46.000000	0.000000
3599.699112	-0.016686	0.554953	0.238133	77.138161	-2.428319	86.271591	4.719496	0.000000	-1.651168	0.000000	0.000000	0.000000	-0.881146	-0.071087	-0.028664	0.000000	0.000000	4.000000	46.000000	0.000000
3599.702445	-0.019360	0.554856	0.238061	77.138161	-2.428319	86.271591	4.719496	0.000000	-1.651168	0.000000	0.000000	0.000000	-0.802013	-0.029159	-0.021538	0.000000	0.000000	4.000000	46.000000	0.000000
3599.705778	-0.019360	0.554856	0.238061	77.138161	-2.428319	86.271591	4.719496	0.000000	-1.651168	0.000000	0.000000	0.000000	-0.802013	-0.029159	-0.021538	0.000000	0.000000	4.000000	46.000000	0.000000
3599.709112	-0.019360	0.554856	0.238061	76.759148	-2.615332	86.291794	4.735684	0.000000	-1.604150	0.000000	0.000000	0.000000	-0.802013	-0.029159	-0.021538	0.000000	0.000000	4.000000	46.000000	0.000000
3599.712445	-0.021901	0.554835	0.237973	76.759148	-2.615332	86.291794	4.735684	0.000000	-1.604150	0.000000	0.000000	0.000000	-0.762220	-0.006366	-0.026573	0.000000	0.000000	4.000000	46.000000	0.000000
3599.715778	-0.021901	0.554835	0.237973	76.759148	-2.615332	86.291794	4.735684	0.000000	-1.604150	0.000000	0.000000	0.000000	-0.762220	-0.006366	-0.026573	0.000000	0.000000	4.000000	46.000000	0.000000
3599.719112	-0.021901	0.554835	0.237973	76.766891	-2.828014	86.291237	4.750701	0.000000	-1.559115	0.000000	0.000000	0.000000	-0.762220	-0.006366	-0.026573	0.000000	0.000000	4.000000	46.000000	0.000000
3599.722445	-0.024472	0.554864	0.237818	76.766891	-2.828014	86.291237	4.750701	0.000000	-1.559115	0.000000	0.000000	0.000000	-0.771416	0.008734	-0.046350	0.000000	0.000000	4.000000	46.000000	0.000000
3599.725778	-0.024472	0.554864	0.237818	76.766891	-2.828014	86.291237	4.750701	0.000000	-1.559115	0.000000	0.000000	0.000000	-0.771416	0.008734	-0.046350	0.000000	0.000000	4.000000	46.000000	0.000000
3599.729112	-0.024472	0.554864	0.237818	77.190208	-3.035040	86.320885	4.765448	0.000000	-1.513445	0.000000	0.000000	0.000000	-0.771416	0.008734	-0.046350	0.000000	0.000000	4.000000	46.000000	0.000000
3599.732445	-0.027236	0.554956	0.237541	77.190208	-3.035040	86.320885	4.765448	0.000000	-1.513445	0.000000	0.000000	0.000000	-0.829291	0.027510	-0.083227	0.000000	0.000000	4.000000	46.000000	0.000000
3599.735778	-0.027236	0.554956	0.237541	77.190208	-3.035040	86.320885	4.765448	0.000000	-1.513445	0.000000	0.000000	0.000000	-0.829291	0.027510	-0.083227	0.000000	0.000000	4.000000	46.000000	0.000000
3599.739112	-0.027236	0.554956	0.237541	77.826378	-2.580744	87.166771	4.780734	0.000000	-1.464438	0.000000	0.000000	0.000000	-0.829291	0.027510	-0.083227	0.000000	0.000000	4.000000	46.000000	0.000000
3599.742445	-0.030330	0.555090	0.237264	77.826378	-2.580744	87.166771	4.780734	0.000000	-1.464438	0.000000	0.000000	0.000000	-0.927984	0.040237	-0.082940	0.000000	0.000000	4.000000	46.000000	0.000000
3599.745778	-0.030330	0.555090	0.237264	77.826378	-2.580744	87.166771	4.780734	0.000000	-1.464438	0.000000	0.000000	0.000000	-0.927984	0.040237	-0.082940	0.000000	0.000000	4.000000	46.000000	0.000000
3599.749112	-0.030330	0.555090	0.237264	78.538361	-0.146882	90.192238	4.797447	0.000000	-1.408725	0.000000	0.000000	0.000000	-0.927984	0.040237	-0.082940	0.000000	0.000000	4.000000	46.000000	0.000000
3599.752445	-0.033524	0.555334	0.237067	78.538361	-0.146882	90.192238	4.797447	0.000000	-1.408725	0.000000	0.000000	0.000000	-0.958473	0.073374	-0.059282	0.000000	0.000000	4.000000	46.000000	0.000000
3599.755778	-0.033524	0.555334	0.237067	78.538361	-0.146882	90.192238	4.797447	0.000000	-1.408725	0.000000	0.000000	0.000000	-0.958473	0.073374	-0.059282	0.000000	0.000000	4.000000	46.000000	0.000000
3599.759112	-0.033524	0.555334	0.237067	79.182327	5.064455	95.778091	4.814309	0.000000	-1.349973	0.000000	0.000000	0.000000	-0.958473	0.073374	-0.059282	0.000000	0.000000	4.000000	46.000000	0.000000
3599.762445	-0.036691	0.555652	0.236959	79.182327	5.064455	95.778091	4.814309	0.000000	-1.349973	0.000000	0.000000	0.000000	-0.949864	0.095185	-0.032383	0.000000	0.000000	4.000000	46.000000	0.000000
3599.765778	-0.036691	0.555652	0.236959	79.182327	5.064455	95.778091	4.814309	0.000000	-1.349973	0.000000	0.000000	0.000000	-0.949864	0.095185	-0.032383	0.000000	0.000000	4.000000	46.000000	0.000000
3599.769112	-0.036691	0.555652	0.236959	79.601723	13.110682	103.853745	4.830564	0.000000	-1.290602	0.000000	0.000000	0.000000	-0.949864	0.095185	-0.032383	0.000000	0.000000	4.000000	46.000000	0.000000
3599.772445	-0.039958	0.556054	0.236883	79.601723	13.110682	103.853745	4.830564	0.000000	-1.290602	0.000000	0.000000	0.000000	-0.980332	0.120687	-0.022719	0.000000	0.000000	4.000000	46.000000	0.000000
3599.775778	-0.039958	0.556054	0.236883	79.601723	13.110682	103.853745	4.830564	0.000000	-1.290602	0.000000	0.000000	0.000000	-0.980332	0.120687	-0.022719	0.000000	0.000000	4.000000	46.000000	0.000000
3599.779112	-0.039958	0.556054	0.236883	79.736511	22.726269	113.315491	4.846735	0.000000	-1.228477	0.000000	0.000000	0.000000	-0.980332	0.120687	-0.022719	0.000000	0.000000	4.000000	46.000000	0.000000
3599.782445	-0.043390	0.556473	0.236763	79.736511	22.726269	113.315491	4.846735	0.000000	-1.228477	0.000000	0.000000	0.000000	-1.029425	0.125744	-0.036063	0.000000	0.000000	4.000000	46.000000	0.000000
3599.785778	-0.043390	0.556473	0.236763	79.736511	22.726269	113.315491	4.846735	0.000000	-1.228477	0.000000	0.000000	0.000000	-1.029425	0.125744	-0.036063	0.000000	0.000000	4.000000	46.000000	0.000000
3599.789112	-0.043390	0.556473	0.236763	79.728134	32.726635	122.962257	4.862927	0.000000	-1.162728	0.000000	0.000000	0.000000	-1.029425	0.125744	-0.036063	0.000000	0.000000	4.000000	46.000000	0.000000
3599.792445	-0.046881	0.556900	0.236539	79.728134	32.726635	122.962257	4.862927	0.000000	-1.162728	0.000000	0.000000	0.000000	-1.047459	0.128084	-0.067072	0.000000	0.000000	4.000000	46.000000	0.000000
3599.795778	-0.046881	0.556900	0.236539	79.728134	32.726635	122.962257	4.862927	0.000000	-1.162728	0.000000	0.000000	0.000000	-1.047459	0.128084	-0.067072	0.000000	0.000000	4.000000	46.000000	0.000000
3599.799112	-0.046881	0.556900	0.236539	79.681953	42.340256	132.067657	4.878502	0.000000	-1.095544	0.000000	0.000000	0.000000	-1.047459	0.128084	-0.067072	0.000000	0.000000	4.000000	46.000000	0.000000
3599.802445	-0.050398	0.557313	0.236201	79.681953	42.340256	132.067657	4.878502	0.000000	-1.095544	0.000000	0.000000	0.000000	-1.054919	0.123981	-0.101559	0.000000	0.000000	4.000000	46.000000	0.000000
3599.805778	-0.050398	0.557313	0.236201	79.681953	42.340256	132.067657	4.878502	0.000000	-1.095544	0.000000	0.000000	0.000000	-1.054919	0.123981	-0.101559	0.000000	0.000000	4.000000	46.000000	0.000000
3599.809112	-0.050398	0.557313	0.236201	79.596687	51.676735	141.031693	4.893267	0.000000	-1.027587	0.000000	0.000000	0.000000	-1.054919	0.123981	-0.101559	0.000000	0.000000	4.000000	46.000000	0.000000
3599.812445	-0.053941	0.557739	0.235792	79.596687	51.676735	141.031693	4.893267	0.000000	-1.027587	0.000000	0.000000	0.000000	-1.062944	0.127579	-0.122774	0.000000	0.000000	4.000000	46.000000	0.000000
3599.815778	-0.053941	0.557739	0.235792	79.596687	51.676735	141.031693	4.893267	0.000000	-1.027587	0.000000	0.000000	0.000000	-1.062944	0.127579	-0.122774	0.000000	0.000000	4.000000	46.000000	0.000000
3599.819112	-0.053941	0.557739	0.235792	79.357208	61.150635	150.388138	4.907254	0.000000	-0.958573	0.000000	0.000000	0.000000	-1.062944	0.127579	-0.122774	0.000000	0.000000	4.000000	46.000000	0.000000
3599.822445	-0.057474	0.558074	0.235280	79.357208	61.150635	150.388138	4.907254	0.000000	-0.958573	0.000000	0.000000	0.000000	-1.059992	0.100630	-0.153387	0.000000	0.000000	4.000000	46.000000	0.000000
3599.825778	-0.057474	0.558074	0.235280	79.357208	61.150635	150.388138	4.907254	0.000000	-0.958573	0.000000	0.000000	0.000000	-1.059992	0.100630	-0.153387	0.000000	0.000000	4.000000	46.000000	0.000000
3599.829112	-0.057474	0.558074	0.235280	78.809097	70.374390	159.576599	4.920277	0.000000	-0.889315	0.000000	0.000000	0.000000	-1.059992	0.100630	-0.153387	0.000000	0.000000	4.000000	46.000000	0.000000
3599.832445	-0.061005	0.558333	0.234762	78.809097	70.374390	159.576599	4.920277	0.000000	-0.889315	0.000000	0.000000	0.000000	-1.059131	0.077795	-0.155554	0.000000	0.000000	4.000000	46.000000	0.000000
3599.835778	-0.061005	0.558333	0.234762	78.809097	70.374390	159.576599	4.920277	0.000000	-0.889315	0.000000	0.000000	0.000000	-1.059131	0.077795	-0.155554	0.000000	0.000000	4.000000	46.000000	0.000000
3599.839112	-0.061005	0.558333	0.234762	77.904602	78.690536	167.665222	4.932417	0.000000	-0.819303	0.000000	0.000000	0.000000	-1.059131	0.077795	-0.155554	0.000000	0.000000	4.000000	46.000000	0.000000
3599.842445	-0.064696	0.558517	0.234221	77.904602	78.690536	167.665222	4.932417	0.000000	-0.819303	0.000000	0.000000	0.000000	-1.107525	0.054980	-0.162290	0.000000	0.000000	4.000000	46.000000	0.000000
3599.845778	-0.064696	0.558517	0.234221	77.904602	78.690536	167.665222	4.932417	0.000000	-0.819303	0.000000	0.000000	0.000000	-1.107525	0.054980	-0.162290	0.000000	0.000000	4.000000	46.000000	0.000000
3599.849112	-0.064696	0.558517	0.234221	76.689156	85.683342	174.180405	4.944153	0.000000	-0.745221	0.000000	0.000000	0.000000	-1.107525	0.054980	-0.162290	0.000000	0.000000	4.000000	46.000000	0.000000
3599.852445	-0.068516	0.558662	0.233653	76.689156	85.683342	174.180405	4.944153	0.000000	-0.745221	0.000000	0.000000	0.000000	-1.145827	0.043574	-0.170474	0.000000	0.000000	4.000000	46.000000	0.000000
3599.855778	-0.068516	0.558662	0.233653	76.689156	85.683342	174.180405	4.944153	0.000000	-0.745221	0.000000	0.000000	0.000000	-1.145827	0.043574	-0.170474	0.000000	0.000000	4.000000	46.000000	0.000000
3599.859112	-0.068516	0.558662	0.233653	75.276573	91.310974	179.357864	4.955216	0.000000	-0.667704	0.000000	0.000000	0.000000	-1.145827	0.043574	-0.170474	0.000000	0.000000	4.000000	46.000000	0.000000
3599.862445	-0.072359	0.558781	0.233015	75.276573	91.310974	179.357864	4.955216	0.000000	-0.667704	0.000000	0.000000	0.000000	-1.152959	0.035757	-0.191228	0.000000	0.000000	4.000000	46.000000	0.000000
3599.865778	-0.072359	0.558781	0.233015	75.276573	91.310974	179.357864	4.955216	0.000000	-0.667704	0.000000	0.000000	0.000000	-1.152959	0.035757	-0.191228	0.000000	0.000000	4.000000	46.000000	0.000000
3599.869112	-0.072359	0.558781	0.233015	73.804657	95.917580	-176.161255	4.965189	0.000000	-0.588985	0.000000	0.000000	0.000000	-1.152959	0.035757	-0.191228	0.000000	0.000000	4.000000	46.000000	0.000000
3599.872445	-0.076156	0.558908	0.232278	73.804657	95.917580	-176.161255	4.965189	0.000000	-0.588985	0.000000	0.000000	0.000000	-1.138932	0.037934	-0.221068	0.000000	0.000000	4.000000	46.000000	0.000000
3599.875778	-0.076156	0.558908	0.232278	73.804657	95.917580	-176.161255	4.965189	0.000000	-0.588985	0.000000	0.000000	0.000000	-1.138932	0.037934	-0.221068	0.000000	0.000000	4.000000	46.000000	0.000000
3599.879112	-0.076156	0.558908	0.232278	72.401382	100.100784	-171.758209	4.973861	0.000000	-0.510591	0.000000	0.000000	0.000000	-1.138932	0.037934	-0.221068	0.000000	0.000000	4.000000	46.000000	0.000000
3599.882445	-0.079733	0.559032	0.231398	72.401382	100.100784	-171.758209	4.973861	0.000000	-0.510591	0.000000	0.000000	0.000000	-1.073262	0.037251	-0.263979	0.000000	0.000000	4.000000	46.000000	0.000000
3599.885778	-0.079733	0.559032	0.231398	72.401382	100.100784	-171.758209	4.973861	0.000000	-0.510591	0.000000	0.000000	0.000000	-1.073262	0.037251	-0.263979	0.000000	0.000000	4.000000	46.000000	0.000000
3599.889112	-0.079733	0.559032	0.231398	71.151649	104.002151	-167.606888	4.980932	0.000000	-0.436253	0.000000	0.000000	0.000000	-1.073262	0.037251	-0.263979	0.000000	0.000000	4.000000	46.000000	0.000000
3599.892445	-0.083019	0.559165	0.230336	71.151649	104.002151	-167.606888	4.980932	0.000000	-0.436253	0.000000	0.000000	0.000000	-0.985692	0.040104	-0.318668	0.000000	0.000000	4.000000	46.000000	0.000000
3599.895778	-0.083019	0.559165	0.230336	71.151649	104.002151	-167.606888	4.980932	0.000000	-0.436253	0.000000	0.000000	0.000000	-0.985692	0.040104	-0.318668	0.000000	0.000000	4.000000	46.000000	0.000000
3599.899112	-0.083019	0.559165	0.230336	70.116753	107.871712	-163.815720	4.986467	0.000000	-0.367623	0.000000	0.000000	0.000000	-0.985692	0.040104	-0.318668	0.000000	0.000000	4.000000	46.000000	0.000000
3599.902445	-0.085971	0.559261	0.229041	70.116753	107.871712	-163.815720	4.986467	0.000000	-0.367623	0.000000	0.000000	0.000000	-0.885631	0.028652	-0.388411	0.000000	0.000000	4.000000	46.000000	0.000000
3599.905778	-0.085971	0.559261	0.229041	70.116753	107.871712	-163.815720	4.986467	0.000000	-0.367623	0.000000	0.000000	0.000000	-0.885631	0.028652	-0.388411	0.000000	0.000000	4.000000	46.000000	0.000000
3599.909112	-0.085971	0.559261	0.229041	69.165649	111.662209	-160.609024	4.990646	0.000000	-0.305686	0.000000	0.000000	0.000000	-0.885631	0.028652	-0.388411	0.000000	0.000000	4.000000	46.000000	0.000000
3599.912445	-0.088578	0.559384	0.227443	69.165649	111.662209	-160.609024	4.990646	0.000000	-0.305686	0.000000	0.000000	0.000000	-0.782093	0.036865	-0.479595	0.000000	0.000000	4.000000	46.000000	0.000000
3599.915778	-0.088578	0.559384	0.227443	69.165649	111.662209	-160.609024	4.990646	0.000000	-0.305686	0.000000	0.000000	0.000000	-0.782093	0.036865	-0.479595	0.000000	0.000000	4.000000	46.000000	0.000000
3599.919112	-0.088578	0.559384	0.227443	68.195137	115.154137	-158.143555	4.993707	0.000000	-0.250785	0.000000	0.000000	0.000000	-0.782093	0.036865	-0.479595	0.000000	0.000000	4.000000	46.000000	0.000000
3599.922445	-0.090865	0.559469	0.225498	68.195137	115.154137	-158.143555	4.993707	0.000000	-0.250785	0.000000	0.000000	0.000000	-0.686027	0.025647	-0.583386	0.000000	0.000000	4.000000	46.000000	0.000000
3599.925778	-0.090865	0.559469	0.225498	68.195137	115.154137	-158.143555	4.993707	0.000000	-0.250785	0.000000	0.000000	0.000000	-0.686027	0.025647	-0.583386	0.000000	0.000000	4.000000	46.000000	0.000000
3599.929112	-0.090865	0.559469	0.225498	67.472427	118.089722	-156.408234	4.995902	0.000000	-0.202396	0.000000	0.000000	0.000000	-0.686027	0.025647	-0.583386	0.000000	0.000000	4.000000	46.000000	0.000000
3599.932445	-0.093111	0.559507	0.223104	67.472427	118.089722	-156.408234	4.995902	0.000000	-0.202396	0.000000	0.000000	0.000000	-0.673842	0.011211	-0.718264	0.000000	0.000000	4.000000	46.000000	0.000000
3599.935778	-0.093111	0.559507	0.223104	67.472427	118.089722	-156.408234	4.995902	0.000000	-0.202396	0.000000	0.000000	0.000000	-0.673842	0.011211	-0.718264	0.000000	0.000000	4.000000	46.000000	0.000000
3599.939112	-0.093111	0.559507	0.223104	67.819466	118.675247	-156.909409	4.997618	0.000000	-0.154324	0.000000	0.000000	0.000000	-0.673842	0.011211	-0.718264	0.000000	0.000000	4.000000	46.000000	0.000000
3599.942445	-0.095424	0.559643	0.220600	67.819466	118.675247	-156.909409	4.997618	0.000000	-0.154324	0.000000	0.000000	0.000000	-0.694123	0.040997	-0.751057	0.000000	0.000000	4.000000	46.000000	0.000000
3599.945778	-0.095424	0.559643	0.220600	67.819466	118.675247	-156.909409	4.997618	0.000000	-0.154324	0.000000	0.000000	0.000000	-0.694123	0.040997	-0.751057	0.000000	0.000000	4.000000	46.000000	0.000000
3599.949112	-0.095424	0.559643	0.220600	68.776505	117.881676	-158.458603	4.998924	0.000000	-0.103685	0.000000	0.000000	0.000000	-0.694123	0.040997	-0.751057	0.000000	0.000000	4.000000	46.000000	0.000000
3599.952445	-0.097758	0.559826	0.217900	68.776505	117.881676	-158.458603	4.998924	0.000000	-0.103685	0.000000	0.000000	0.000000	-0.700175	0.054816	-0.810144	0.000000	0.000000	4.000000	46.000000	0.000000
3599.955778	-0.097758	0.559826	0.217900	68.776505	117.881676	-158.458603	4.998924	0.000000	-0.103685	0.000000	0.000000	0.000000	-0.700175	0.054816	-0.810144	0.000000	0.000000	4.000000	46.000000	0.000000
3599.959112	-0.097758	0.559826	0.217900	69.839996	116.645782	-159.898834	4.999736	0.000000	-0.051435	0.000000	0.000000	0.000000	-0.700175	0.054816	-0.810144	0.000000	0.000000	4.000000	46.000000	0.000000
3599.962445	-0.099838	0.560113	0.214930	69.839996	116.645782	-159.898834	4.999736	0.000000	-0.051435	0.000000	0.000000	0.000000	-0.623875	0.086033	-0.890869	0.000000	0.000000	4.000000	46.000000	0.000000
3599.965778	-0.099838	0.560113	0.214930	69.839996	116.645782	-159.898834	4.999736	0.000000	-0.051435	0.000000	0.000000	0.000000	-0.623875	0.086033	-0.890869	0.000000	0.000000	4.000000	46.000000	0.000000
3599.969112	-0.099838	0.560113	0.214930	70.937149	115.275169	-161.150223	4.999999	0.000000	-0.003770	0.000000	0.000000	0.000000	-0.623875	0.086033	-0.890869	0.000000	0.000000	4.000000	46.000000	0.000000
3599.972445	-0.101727	0.560654	0.211691	70.937149	115.275169	-161.150223	4.999999	0.000000	-0.003770	0.000000	0.000000	0.000000	-0.566711	0.162201	-0.971905	0.000000	0.000000	4.000000	46.000000	0.000000
3599.975778	-0.101727	0.560654	0.211691	70.937149	115.275169	-161.150223	4.999999	0.000000	-0.003770	0.000000	0.000000	0.000000	-0.566711	0.162201	-0.971905	0.000000	0.000000	4.000000	46.000000	0.000000
3599.979112	-0.101727	0.560654	0.211691	72.205185	113.997353	-162.429565	4.999834	0.000000	0.040788	0.000000	0.000000	0.000000	-0.566711	0.162201	-0.971905	0.000000	0.000000	4.000000	46.000000	0.000000
3599.982445	-0.103404	0.561474	0.208262	72.205185	113.997353	-162.429565	4.999834	0.000000	0.040788	0.000000	0.000000	0.000000	-0.503211	0.246038	-1.028643	0.000000	0.000000	4.000000	46.000000	0.000000
3599.985778	-0.103404	0.561474	0.208262	72.205185	113.997353	-162.429565	4.999834	0.000000	0.040788	0.000000	0.000000	0.000000	-0.503211	0.246038	-1.028643	0.000000	0.000000	4.000000	46.000000	0.000000
3599.989112	-0.103404	0.561474	0.208262	73.729149	112.863594	-163.725647	4.999332	0.000000	0.081721	0.000000	0.000000	0.000000	-0.503211	0.246038	-1.028643	0.000000	0.000000	4.000000	46.000000	0.000000
3599.992445	-0.104774	0.562547	0.204644	73.729149	112.863594	-163.725647	4.999332	0.000000	0.081721	0.000000	0.000000	0.000000	-0.410758	0.321925	-1.085456	0.000000	0.000000	4.000000	46.000000	0.000000
3599.995778	-0.104774	0.562547	0.204644	73.729149	112.863594	-163.725647	4.999332	0.000000	0.081721	0.000000	0.000000	0.000000	-0.410758	0.321925	-1.085456	0.000000	0.000000	4.000000	46.000000	0.000000
3599.999112	-0.104774	0.562547	0.204644	75.485657	111.567917	-165.325714	4.998640	0.000000	0.116598	0.000000	0.000000	0.000000	-0.410758	0.321925	-1.085456	0.000000	0.000000	4.000000	46.000000	0.000000
3600.002445	-0.106009	0.563753	0.200911	75.485657	111.567917	-165.325714	4.998640	0.000000	0.116598	0.000000	0.000000	0.000000	-0.370573	0.361750	-1.119710	0.000000	0.000000	4.000000	46.000000	0.000000
3600.005778	-0.106009	0.563753	0.200911	75.485657	111.567917	-165.325714	4.998640	0.000000	0.116598	0.000000	0.000000	0.000000	-0.370573	0.361750	-1.119710	0.000000	0.000000	4.000000	46.000000	0.000000
3600.009112	-0.106009	0.563753	0.200911	77.333557	109.598099	-167.669296	4.997766	0.000000	0.149471	0.000000	0.000000	0.000000	-0.370573	0.361750	-1.119710	0.000000	0.000000	4.000000	46.000000	0.000000
3600.012445	-0.106920	0.565046	0.197067	77.333557	109.598099	-167.669296	4.997766	0.000000	0.149471	0.000000	0.000000	0.000000	-0.273220	0.387973	-1.153358	0.000000	0.000000	4.000000	46.000000	0.000000
3600.015778	-0.106920	0.565046	0.197067	77.333557	109.598099	-167.669296	4.997766	0.000000	0.149471	0.000000	0.000000	0.000000	-0.273220	0.387973	-1.153358	0.000000	0.000000	4.000000	46.000000	0.000000
3600.019112	-0.106920	0.565046	0.197067	79.117500	106.535439	-171.124619	4.996921	0.000000	0.175454	0.000000	0.000000	0.000000	-0.273220	0.387973	-1.153358	0.000000	0.000000	4.000000	46.000000	0.000000
3600.022445	-0.107574	0.566315	0.193116	79.117500	106.535439	-171.124619	4.996921	0.000000	0.175454	0.000000	0.000000	0.000000	-0.196302	0.380769	-1.185086	0.000000	0.000000	4.000000	46.000000	0.000000
3600.025778	-0.107574	0.566315	0.193116	79.117500	106.535439	-171.124619	4.996921	0.000000	0.175454	0.000000	0.000000	0.000000	-0.196302	0.380769	-1.185086	0.000000	0.000000	4.000000	46.000000	0.000000
3600.029112	-0.107574	0.566315	0.193116	80.769798	101.943687	-176.099060	4.996159	0.000000	0.195945	0.000000	0.000000	0.000000	-0.196302	0.380769	-1.185086	0.000000	0.000000	4.000000	46.000000	0.000000
3600.032445	-0.108097	0.567466	0.189037	80.769798	101.943687	-176.099060	4.996159	0.000000	0.195945	0.000000	0.000000	0.000000	-0.156947	0.345266	-1.223827	0.000000	0.000000	4.000000	46.000000	0.000000
3600.035778	-0.108097	0.567466	0.189037	80.769798	101.943687	-176.099060	4.996159	0.000000	0.195945	0.000000	0.000000	0.000000	-0.156947	0.345266	-1.223827	0.000000	0.000000	4.000000	46.000000	0.000000
3600.039112	-0.108097	0.567466	0.189037	82.291107	95.232254	176.806244	4.995420	0.000000	0.213968	0.000000	0.000000	0.000000	-0.156947	0.345266	-1.223827	0.000000	0.000000	4.000000	46.000000	0.000000
3600.042445	-0.108691	0.568522	0.184718	82.291107	95.232254	176.806244	4.995420	0.000000	0.213968	0.000000	0.000000	0.000000	-0.178079	0.316858	-1.295721	0.000000	0.000000	4.000000	46.000000	0.000000
3600.045778	-0.108691	0.568522	0.184718	82.291107	95.232254	176.806244	4.995420	0.000000	0.213968	0.000000	0.000000	0.000000	-0.178079	0.316858	-1.295721	0.000000	0.000000	4.000000	46.000000	0.000000
3600.049112	-0.108691	0.568522	0.184718	83.650108	85.167519	166.334198	4.994475	0.000000	0.234980	0.000000	0.000000	0.000000	-0.178079	0.316858	-1.295721	0.000000	0.000000	4.000000	46.000000	0.000000
3600.052445	-0.109413	0.569502	0.180159	83.650108	85.167519	166.334198	4.994475	0.000000	0.234980	0.000000	0.000000	0.000000	-0.216776	0.294104	-1.367578	0.000000	0.000000	4.000000	46.000000	0.000000
3600.055778	-0.109413	0.569502	0.180159	83.650108	85.167519	166.334198	4.994475	0.000000	0.234980	0.000000	0.000000	0.000000	-0.216776	0.294104	-1.367578	0.000000	0.000000	4.000000	46.000000	0.000000
3600.059112	-0.109413	0.569502	0.180159	84.692230	68.850899	149.584198	4.993189	0.000000	0.260890	0.000000	0.000000	0.000000	-0.216776	0.294104	-1.367578	0.000000	0.000000	4.000000	46.000000	0.000000
3600.062445	-0.110201	0.570426	0.175382	84.692230	68.850899	149.584198	4.993189	0.000000	0.260890	0.000000	0.000000	0.000000	-0.236431	0.276974	-1.433139	0.000000	0.000000	4.000000	46.000000	0.000000
3600.065778	-0.110201	0.570426	0.175382	84.692230	68.850899	149.584198	4.993189	0.000000	0.260890	0.000000	0.000000	0.000000	-0.236431	0.276974	-1.433139	0.000000	0.000000	4.000000	46.000000	0.000000
3600.069112	-0.110201	0.570426	0.175382	84.934029	45.580208	125.910728	4.991563	0.000000	0.290339	0.000000	0.000000	0.000000	-0.236431	0.276974	-1.433139	0.000000	0.000000	4.000000	46.000000	0.000000
3600.072445	-0.111070	0.571363	0.170494	84.934029	45.580208	125.910728	4.991563	0.000000	0.290339	0.000000	0.000000	0.000000	-0.260535	0.281332	-1.466495	0.000000	0.000000	4.000000	46.000000	0.000000
3600.075778	-0.111070	0.571363	0.170494	84.934029	45.580208	125.910728	4.991563	0.000000	0.290339	0.000000	0.000000	0.000000	-0.260535	0.281332	-1.466495	0.000000	0.000000	4.000000	46.000000	0.000000
3600.079112	-0.111070	0.571363	0.170494	84.077057	25.061972	105.149323	4.989494	0.000000	0.323955	0.000000	0.000000	0.000000	-0.260535	0.281332	-1.466495	0.000000	0.000000	4.000000	46.000000	0.000000
3600.082445	-0.112075	0.572279	0.165489	84.077057	25.061972	105.149323	4.989494	0.000000	0.323955	0.000000	0.000000	0.000000	-0.301609	0.274772	-1.501531	0.000000	0.000000	4.000000	46.000000	0.000000
3600.085778	-0.112075	0.572279	0.165489	84.077057	25.061972	105.149323	4.989494	0.000000	0.323955	0.000000	0.000000	0.000000	-0.301609	0.274772	-1.501531	0.000000	0.000000	4.000000	46.000000	0.000000
3600.089112	-0.112075	0.572279	0.165489	82.529716	13.672315	93.796707	4.986743	0.000000	0.363864	0.000000	0.000000	0.000000	-0.301609	0.274772	-1.501531	0.000000	0.000000	4.000000	46.000000	0.000000
3600.092445	-0.113208	0.573198	0.160509	82.529716	13.672315	93.796707	4.986743	0.000000	0.363864	0.000000	0.000000	0.000000	-0.339951	0.275654	-1.493846	0.000000	0.000000	4.000000	46.000000	0.000000
3600.095778	-0.113208	0.573198	0.160509	82.529716	13.672315	93.796707	4.986743	0.000000	0.363864	0.000000	0.000000	0.000000	-0.339951	0.275654	-1.493846	0.000000	0.000000	4.000000	46.000000	0.000000
3600.099112	-0.113208	0.573198	0.160509	80.730133	8.430754	88.887062	4.983157	0.000000	0.410063	0.000000	0.000000	0.000000	-0.339951	0.275654	-1.493846	0.000000	0.000000	4.000000	46.000000	0.000000
3600.102445	-0.114481	0.574099	0.155632	80.730133	8.430754	88.887062	4.983157	0.000000	0.410063	0.000000	0.000000	0.000000	-0.381737	0.270386	-1.463076	0.000000	0.000000	4.000000	46.000000	0.000000
3600.105778	-0.114481	0.574099	0.155632	80.730133	8.430754	88.887062	4.983157	0.000000	0.410063	0.000000	0.000000	0.000000	-0.381737	0.270386	-1.463076	0.000000	0.000000	4.000000	46.000000	0.000000
3600.109112	-0.114481	0.574099	0.155632	78.938637	5.714064	86.661407	4.978497	0.000000	0.463221	0.000000	0.000000	0.000000	-0.381737	0.270386	-1.463076	0.000000	0.000000	4.000000	46.000000	0.000000
3600.112445	-0.115954	0.574938	0.150876	78.938637	5.714064	86.661407	4.978497	0.000000	0.463221	0.000000	0.000000	0.000000	-0.441923	0.251552	-1.426893	0.000000	0.000000	4.000000	46.000000	0.000000
3600.115778	-0.115954	0.574938	0.150876	78.938637	5.714064	86.661407	4.978497	0.000000	0.463221	0.000000	0.000000	0.000000	-0.441923	0.251552	-1.426893	0.000000	0.000000	4.000000	46.000000	0.000000
3600.119112	-0.115954	0.574938	0.150876	77.946053	5.224277	86.733894	4.972280	0.000000	0.525774	0.000000	0.000000	0.000000	-0.441923	0.251552	-1.426893	0.000000	0.000000	4.000000	46.000000	0.000000
3600.122445	-0.117602	0.575676	0.146123	77.946053	5.224277	86.733894	4.972280	0.000000	0.525774	0.000000	0.000000	0.000000	-0.494435	0.221444	-1.426041	0.000000	0.000000	4.000000	46.000000	0.000000
3600.125778	-0.117602	0.575676	0.146123	77.946053	5.224277	86.733894	4.972280	0.000000	0.525774	0.000000	0.000000	0.000000	-0.494435	0.221444	-1.426041	0.000000	0.000000	4.000000	46.000000	0.000000
3600.129112	-0.117602	0.575676	0.146123	78.157967	7.106135	89.192795	4.964114	0.000000	0.597977	0.000000	0.000000	0.000000	-0.494435	0.221444	-1.426041	0.000000	0.000000	4.000000	46.000000	0.000000
3600.132445	-0.119218	0.576013	0.141092	78.157967	7.106135	89.192795	4.964114	0.000000	0.597977	0.000000	0.000000	0.000000	-0.484734	0.100947	-1.509137	0.000000	0.000000	4.000000	46.000000	0.000000
3600.135778	-0.119218	0.576013	0.141092	78.157967	7.106135	89.192795	4.964114	0.000000	0.597977	0.000000	0.000000	0.000000	-0.484734	0.100947	-1.509137	0.000000	0.000000	4.000000	46.000000	0.000000
3600.139112	-0.119218	0.576013	0.141092	78.360100	9.216048	91.583771	4.954255	0.000000	0.674803	0.000000	0.000000	0.000000	-0.484734	0.100947	-1.509137	0.000000	0.000000	4.000000	46.000000	0.000000
3600.142445	-0.121009	0.576429	0.136255	78.360100	9.216048	91.583771	4.954255	0.000000	0.674803	0.000000	0.000000	0.000000	-0.537537	0.124994	-1.451195	0.000000	0.000000	4.000000	46.000000	0.000000
3600.145778	-0.121009	0.576429	0.136255	78.360100	9.216048	91.583771	4.954255	0.000000	0.674803	0.000000	0.000000	0.000000	-0.537537	0.124994	-1.451195	0.000000	0.000000	4.000000	46.000000	0.000000
3600.149112	-0.121009	0.576429	0.136255	78.538948	11.018808	93.145012	4.941601	0.000000	0.761958	0.000000	0.000000	0.000000	-0.537537	0.124994	-1.451195	0.000000	0.000000	4.000000	46.000000	0.000000
3600.152445	-0.122623	0.576745	0.131454	78.538948	11.018808	93.145012	4.941601	0.000000	0.761958	0.000000	0.000000	0.000000	-0.484089	0.094852	-1.440297	0.000000	0.000000	4.000000	46.000000	0.000000
3600.155778	-0.122623	0.576745	0.131454	78.538948	11.018808	93.145012	4.941601	0.000000	0.761958	0.000000	0.000000	0.000000	-0.484089	0.094852	-1.440297	0.000000	0.000000	4.000000	46.000000	0.000000
3600.159112	-0.122623	0.576745	0.131454	78.703987	12.233068	93.822708	4.927560	0.000000	0.848030	0.000000	0.000000	0.000000	-0.484089	0.094852	-1.440297	0.000000	0.000000	4.000000	46.000000	0.000000
3600.162445	-0.124273	0.577030	0.126730	78.703987	12.233068	93.822708	4.927560	0.000000	0.848030	0.000000	0.000000	0.000000	-0.495046	0.085410	-1.417250	0.000000	0.000000	4.000000	46.000000	0.000000
3600.165778	-0.124273	0.577030	0.126730	78.703987	12.233068	93.822708	4.927560	0.000000	0.848030	0.000000	0.000000	0.000000	-0.495046	0.085410	-1.417250	0.000000	0.000000	4.000000	46.000000	0.000000
3600.169112	-0.124273	0.577030	0.126730	78.814102	13.181418	94.647797	4.910734	0.000000	0.940582	0.000000	0.000000	0.000000	-0.495046	0.085410	-1.417250	0.000000	0.000000	4.000000	46.000000	0.000000
3600.172445	-0.126190	0.577355	0.122215	78.814102	13.181418	94.647797	4.910734	0.000000	0.940582	0.000000	0.000000	0.000000	-0.575127	0.097365	-1.354461	0.000000	0.000000	4.000000	46.000000	0.000000
3600.175778	-0.126190	0.577355	0.122215	78.814102	13.181418	94.647797	4.910734	0.000000	0.940582	0.000000	0.000000	0.000000	-0.575127	0.097365	-1.354461	0.000000	0.000000	4.000000	46.000000	0.000000
3600.179112	-0.126190	0.577355	0.122215	78.828156	14.678714	96.674683	4.889000	0.000000	1.047702	0.000000	0.000000	0.000000	-0.575127	0.097365	-1.354461	0.000000	0.000000	4.000000	46.000000	0.000000
3600.182445	-0.128102	0.577732	0.118106	78.828156	14.678714	96.674683	4.889000	0.000000	1.047702	0.000000	0.000000	0.000000	-0.573419	0.113087	-1.232489	0.000000	0.000000	4.000000	46.000000	0.000000
3600.185778	-0.128102	0.577732	0.118106	78.828156	14.678714	96.674683	4.889000	0.000000	1.047702	0.000000	0.000000	0.000000	-0.573419	0.113087	-1.232489	0.000000	0.000000	4.000000	46.000000	0.000000
3600.189112	-0.128102	0.577732	0.118106	78.631744	17.303701	100.134171	4.864206	0.000000	1.157369	0.000000	0.000000	0.000000	-0.573419	0.113087	-1.232489	0.000000	0.000000	4.000000	46.000000	0.000000
3600.192445	-0.129918	0.578192	0.114485	78.631744	17.303701	100.134171	4.864206	0.000000	1.157369	0.000000	0.000000	0.000000	-0.544989	0.138158	-1.086436	0.000000	0.000000	4.000000	46.000000	0.000000
3600.195778	-0.129918	0.578192	0.114485	78.631744	17.303701	100.134171	4.864206	0.000000	1.157369	0.000000	0.000000	0.000000	-0.544989	0.138158	-1.086436	0.000000	0.000000	4.000000	46.000000	0.000000
3600.199112	-0.129918	0.578192	0.114485	78.213730	20.596918	104.259911	4.837542	0.000000	1.264196	0.000000	0.000000	0.000000	-0.544989	0.138158	-1.086436	0.000000	0.000000	4.000000	46.000000	0.000000
3600.202445	-0.131647	0.578720	0.111341	78.213730	20.596918	104.259911	4.837542	0.000000	1.264196	0.000000	0.000000	0.000000	-0.518582	0.158411	-0.943259	0.000000	0.000000	4.000000	46.000000	0.000000
3600.205778	-0.131647	0.578720	0.111341	78.213730	20.596918	104.259911	4.837542	0.000000	1.264196	0.000000	0.000000	0.000000	-0.518582	0.158411	-0.943259	0.000000	0.000000	4.000000	46.000000	0.000000
3600.209112	-0.131647	0.578720	0.111341	77.667137	23.821468	107.775841	4.809494	0.000000	1.367029	0.000000	0.000000	0.000000	-0.518582	0.158411	-0.943259	0.000000	0.000000	4.000000	46.000000	0.000000
3600.212445	-0.133362	0.579272	0.108593	77.667137	23.821468	107.775841	4.809494	0.000000	1.367029	0.000000	0.000000	0.000000	-0.514402	0.165491	-0.824268	0.000000	0.000000	4.000000	46.000000	0.000000
3600.215778	-0.133362	0.579272	0.108593	77.667137	23.821468	107.775841	4.809494	0.000000	1.367029	0.000000	0.000000	0.000000	-0.514402	0.165491	-0.824268	0.000000	0.000000	4.000000	46.000000	0.000000
3600.219112	-0.133362	0.579272	0.108593	77.171837	26.530918	110.216148	4.779533	0.000000	1.468354	0.000000	0.000000	0.000000	-0.514402	0.165491	-0.824268	0.000000	0.000000	4.000000	46.000000	0.000000
3600.222445	-0.135137	0.579799	0.106059	77.171837	26.530918	110.216148	4.779533	0.000000	1.468354	0.000000	0.000000	0.000000	-0.532726	0.158128	-0.760126	0.000000	0.000000	4.000000	46.000000	0.000000
3600.225778	-0.135137	0.579799	0.106059	77.171837	26.530918	110.216148	4.779533	0.000000	1.468354	0.000000	0.000000	0.000000	-0.532726	0.158128	-0.760126	0.000000	0.000000	4.000000	46.000000	0.000000
3600.229112	-0.135137	0.579799	0.106059	77.145515	29.781746	112.924553	4.746305	0.000000	1.572448	0.000000	0.000000	0.000000	-0.532726	0.158128	-0.760126	0.000000	0.000000	4.000000	46.000000	0.000000
3600.232445	-0.136792	0.580224	0.103562	77.145515	29.781746	112.924553	4.746305	0.000000	1.572448	0.000000	0.000000	0.000000	-0.496476	0.127628	-0.749308	0.000000	0.000000	4.000000	46.000000	0.000000
3600.235778	-0.136792	0.580224	0.103562	77.145515	29.781746	112.924553	4.746305	0.000000	1.572448	0.000000	0.000000	0.000000	-0.496476	0.127628	-0.749308	0.000000	0.000000	4.000000	46.000000	0.000000
3600.239112	-0.136792	0.580224	0.103562	77.597969	33.564667	116.151695	4.711499	0.000000	1.673852	0.000000	0.000000	0.000000	-0.496476	0.127628	-0.749308	0.000000	0.000000	4.000000	46.000000	0.000000
3600.242445	-0.138285	0.580560	0.100928	77.597969	33.564667	116.151695	4.711499	0.000000	1.673852	0.000000	0.000000	0.000000	-0.447843	0.100716	-0.790077	0.000000	0.000000	4.000000	46.000000	0.000000
3600.245778	-0.138285	0.580560	0.100928	77.597969	33.564667	116.151695	4.711499	0.000000	1.673852	0.000000	0.000000	0.000000	-0.447843	0.100716	-0.790077	0.000000	0.000000	4.000000	46.000000	0.000000
3600.249112	-0.138285	0.580560	0.100928	78.185822	37.019131	119.237991	4.674956	0.000000	1.773355	0.000000	0.000000	0.000000	-0.447843	0.100716	-0.790077	0.000000	0.000000	4.000000	46.000000	0.000000
3600.252445	-0.139608	0.580902	0.098463	78.185822	37.019131	119.237991	4.674956	0.000000	1.773355	0.000000	0.000000	0.000000	-0.396779	0.102492	-0.739479	0.000000	0.000000	4.000000	46.000000	0.000000
3600.255778	-0.139608	0.580902	0.098463	78.185822	37.019131	119.237991	4.674956	0.000000	1.773355	0.000000	0.000000	0.000000	-0.396779	0.102492	-0.739479	0.000000	0.000000	4.000000	46.000000	0.000000
3600.259112	-0.139608	0.580902	0.098463	78.722923	40.404488	122.569534	4.638761	0.000000	1.865985	0.000000	0.000000	0.000000	-0.396779	0.102492	-0.739479	0.000000	0.000000	4.000000	46.000000	0.000000
3600.262445	-0.140766	0.581357	0.096287	78.722923	40.404488	122.569534	4.638761	0.000000	1.865985	0.000000	0.000000	0.000000	-0.347466	0.136483	-0.653021	0.000000	0.000000	4.000000	46.000000	0.000000
3600.265778	-0.140766	0.581357	0.096287	78.722923	40.404488	122.569534	4.638761	0.000000	1.865985	0.000000	0.000000	0.000000	-0.347466	0.136483	-0.653021	0.000000	0.000000	4.000000	46.000000	0.000000
3600.269112	-0.140766	0.581357	0.096287	79.111176	43.862514	126.091087	4.604331	0.000000	1.949391	0.000000	0.000000	0.000000	-0.347466	0.136483	-0.653021	0.000000	0.000000	4.000000	46.000000	0.000000
3600.272445	-0.142063	0.581795	0.094475	79.111176	43.862514	126.091087	4.604331	0.000000	1.949391	0.000000	0.000000	0.000000	-0.389135	0.131446	-0.543507	0.000000	0.000000	4.000000	46.000000	0.000000
3600.275778	-0.142063	0.581795	0.094475	79.111176	43.862514	126.091087	4.604331	0.000000	1.949391	0.000000	0.000000	0.000000	-0.389135	0.131446	-0.543507	0.000000	0.000000	4.000000	46.000000	0.000000
3600.279112	-0.142063	0.581795	0.094475	79.315704	47.331554	129.740250	4.567724	0.000000	2.033691	0.000000	0.000000	0.000000	-0.389135	0.131446	-0.543507	0.000000	0.000000	4.000000	46.000000	0.000000
3600.282445	-0.143611	0.582238	0.093016	79.315704	47.331554	129.740250	4.567724	0.000000	2.033691	0.000000	0.000000	0.000000	-0.464309	0.133099	-0.437580	0.000000	0.000000	4.000000	46.000000	0.000000
3600.285778	-0.143611	0.582238	0.093016	79.315704	47.331554	129.740250	4.567724	0.000000	2.033691	0.000000	0.000000	0.000000	-0.464309	0.133099	-0.437580	0.000000	0.000000	4.000000	46.000000	0.000000
3600.289112	-0.143611	0.582238	0.093016	79.305779	50.805225	133.544937	4.527119	0.000000	2.122546	0.000000	0.000000	0.000000	-0.464309	0.133099	-0.437580	0.000000	0.000000	4.000000	46.000000	0.000000
3600.292445	-0.145405	0.582624	0.091988	79.305779	50.805225	133.544937	4.527119	0.000000	2.122546	0.000000	0.000000	0.000000	-0.538199	0.115785	-0.308602	0.000000	0.000000	4.000000	46.000000	0.000000
3600.295778	-0.145405	0.582624	0.091988	79.305779	50.805225	133.544937	4.527119	0.000000	2.122546	0.000000	0.000000	0.000000	-0.538199	0.115785	-0.308602	0.000000	0.000000	4.000000	46.000000	0.000000
3600.299112	-0.145405	0.582624	0.091988	79.053932	54.584385	137.824829	4.483561	0.000000	2.213072	0.000000	0.000000	0.000000	-0.538199	0.115785	-0.308602	0.000000	0.000000	4.000000	46.000000	0.000000
3600.302445	-0.147412	0.582890	0.091248	79.053932	54.584385	137.824829	4.483561	0.000000	2.213072	0.000000	0.000000	0.000000	-0.602211	0.079709	-0.221782	0.000000	0.000000	4.000000	46.000000	0.000000
3600.305778	-0.147412	0.582890	0.091248	79.053932	54.584385	137.824829	4.483561	0.000000	2.213072	0.000000	0.000000	0.000000	-0.602211	0.079709	-0.221782	0.000000	0.000000	4.000000	46.000000	0.000000
3600.309112	-0.147412	0.582890	0.091248	78.674690	61.141258	144.837280	4.436819	0.000000	2.305349	0.000000	0.000000	0.000000	-0.602211	0.079709	-0.221782	0.000000	0.000000	4.000000	46.000000	0.000000
3600.312445	-0.149340	0.582848	0.090531	78.674690	61.141258	144.837280	4.436819	0.000000	2.305349	0.000000	0.000000	0.000000	-0.578445	-0.012494	-0.215086	0.000000	0.000000	4.000000	46.000000	0.000000
3600.315778	-0.149340	0.582848	0.090531	78.674690	61.141258	144.837280	4.436819	0.000000	2.305349	0.000000	0.000000	0.000000	-0.578445	-0.012494	-0.215086	0.000000	0.000000	4.000000	46.000000	0.000000
3600.319112	-0.149340	0.582848	0.090531	78.048393	69.190918	152.845993	4.390302	0.000000	2.392750	0.000000	0.000000	0.000000	-0.578445	-0.012494	-0.215086	0.000000	0.000000	4.000000	46.000000	0.000000
3600.322445	-0.151221	0.582683	0.089848	78.048393	69.190918	152.845993	4.390302	0.000000	2.392750	0.000000	0.000000	0.000000	-0.564084	-0.049708	-0.204888	0.000000	0.000000	4.000000	46.000000	0.000000
3600.325778	-0.151221	0.582683	0.089848	78.048393	69.190918	152.845993	4.390302	0.000000	2.392750	0.000000	0.000000	0.000000	-0.564084	-0.049708	-0.204888	0.000000	0.000000	4.000000	46.000000	0.000000
3600.329112	-0.151221	0.582683	0.089848	77.260269	76.140312	158.993301	4.343740	0.000000	2.476271	0.000000	0.000000	0.000000	-0.564084	-0.049708	-0.204888	0.000000	0.000000	4.000000	46.000000	0.000000
3600.332445	-0.153184	0.582475	0.089165	77.260269	76.140312	158.993301	4.343740	0.000000	2.476271	0.000000	0.000000	0.000000	-0.588887	-0.062382	-0.204985	0.000000	0.000000	4.000000	46.000000	0.000000
3600.335778	-0.153184	0.582475	0.089165	77.260269	76.140312	158.993301	4.343740	0.000000	2.476271	0.000000	0.000000	0.000000	-0.588887	-0.062382	-0.204985	0.000000	0.000000	4.000000	46.000000	0.000000
3600.339112	-0.153184	0.582475	0.089165	76.574783	82.361984	163.574066	4.294153	0.000000	2.561297	0.000000	0.000000	0.000000	-0.588887	-0.062382	-0.204985	0.000000	0.000000	4.000000	46.000000	0.000000
3600.342445	-0.155192	0.582135	0.088450	76.574783	82.361984	163.574066	4.294153	0.000000	2.561297	0.000000	0.000000	0.000000	-0.602673	-0.102038	-0.214537	0.000000	0.000000	4.000000	46.000000	0.000000
3600.345778	-0.155192	0.582135	0.088450	76.574783	82.361984	163.574066	4.294153	0.000000	2.561297	0.000000	0.000000	0.000000	-0.602673	-0.102038	-0.214537	0.000000	0.000000	4.000000	46.000000	0.000000
3600.349112	-0.155192	0.582135	0.088450	76.037018	88.101158	167.086014	4.241904	0.000000	2.646933	0.000000	0.000000	0.000000	-0.602673	-0.102038	-0.214537	0.000000	0.000000	4.000000	46.000000	0.000000
3600.352445	-0.157172	0.581677	0.087638	76.037018	88.101158	167.086014	4.241904	0.000000	2.646933	0.000000	0.000000	0.000000	-0.593983	-0.137336	-0.243538	0.000000	0.000000	4.000000	46.000000	0.000000
3600.355778	-0.157172	0.581677	0.087638	76.037018	88.101158	167.086014	4.241904	0.000000	2.646933	0.000000	0.000000	0.000000	-0.593983	-0.137336	-0.243538	0.000000	0.000000	4.000000	46.000000	0.000000
3600.359112	-0.157172	0.581677	0.087638	75.655296	91.851364	168.649155	4.187680	0.000000	2.731911	0.000000	0.000000	0.000000	-0.593983	-0.137336	-0.243538	0.000000	0.000000	4.000000	46.000000	0.000000
3600.362445	-0.158926	0.581110	0.086826	75.655296	91.851364	168.649155	4.187680	0.000000	2.731911	0.000000	0.000000	0.000000	-0.526157	-0.170039	-0.243581	0.000000	0.000000	4.000000	46.000000	0.000000
3600.365778	-0.158926	0.581110	0.086826	75.655296	91.851364	168.649155	4.187680	0.000000	2.731911	0.000000	0.000000	0.000000	-0.526157	-0.170039	-0.243581	0.000000	0.000000	4.000000	46.000000	0.000000
3600.369112	-0.158926	0.581110	0.086826	75.767715	91.557930	166.397293	4.137192	0.000000	2.807783	0.000000	0.000000	0.000000	-0.526157	-0.170039	-0.243581	0.000000	0.000000	4.000000	46.000000	0.000000
3600.372445	-0.160554	0.580568	0.086162	75.767715	91.557930	166.397293	4.137192	0.000000	2.807783	0.000000	0.000000	0.000000	-0.488198	-0.162492	-0.199183	0.000000	0.000000	4.000000	46.000000	0.000000
3600.375778	-0.160554	0.580568	0.086162	75.767715	91.557930	166.397293	4.137192	0.000000	2.807783	0.000000	0.000000	0.000000	-0.488198	-0.162492	-0.199183	0.000000	0.000000	4.000000	46.000000	0.000000
3600.379112	-0.160554	0.580568	0.086162	76.024910	90.280045	163.586044	4.090800	0.000000	2.874953	0.000000	0.000000	0.000000	-0.488198	-0.162492	-0.199183	0.000000	0.000000	4.000000	46.000000	0.000000
3600.382445	-0.162102	0.579879	0.085425	76.024910	90.280045	163.586044	4.090800	0.000000	2.874953	0.000000	0.000000	0.000000	-0.464483	-0.206858	-0.221054	0.000000	0.000000	4.000000	46.000000	0.000000
3600.385778	-0.162102	0.579879	0.085425	76.024910	90.280045	163.586044	4.090800	0.000000	2.874953	0.000000	0.000000	0.000000	-0.464483	-0.206858	-0.221054	0.000000	0.000000	4.000000	46.000000	0.000000
3600.389112	-0.162102	0.579879	0.085425	76.261444	88.925232	161.269455	4.044260	0.000000	2.940061	0.000000	0.000000	0.000000	-0.464483	-0.206858	-0.221054	0.000000	0.000000	4.000000	46.000000	0.000000
3600.392445	-0.163592	0.579104	0.084595	76.261444	88.925232	161.269455	4.044260	0.000000	2.940061	0.000000	0.000000	0.000000	-0.447117	-0.232569	-0.249071	0.000000	0.000000	4.000000	46.000000	0.000000
3600.395778	-0.163592	0.579104	0.084595	76.261444	88.925232	161.269455	4.044260	0.000000	2.940061	0.000000	0.000000	0.000000	-0.447117	-0.232569	-0.249071	0.000000	0.000000	4.000000	46.000000	0.000000
3600.399112	-0.163592	0.579104	0.084595	76.402100	87.625633	159.643692	3.996691	0.000000	3.004407	0.000000	0.000000	0.000000	-0.447117	-0.232569	-0.249071	0.000000	0.000000	4.000000	46.000000	0.000000
3600.402445	-0.165228	0.578310	0.083698	76.402100	87.625633	159.643692	3.996691	0.000000	3.004407	0.000000	0.000000	0.000000	-0.490802	-0.238114	-0.269269	0.000000	0.000000	4.000000	46.000000	0.000000
3600.405778	-0.165228	0.578310	0.083698	76.402100	87.625633	159.643692	3.996691	0.000000	3.004407	0.000000	0.000000	0.000000	-0.490802	-0.238114	-0.269269	0.000000	0.000000	4.000000	46.000000	0.000000
3600.409112	-0.165228	0.578310	0.083698	76.488197	86.456413	158.630951	3.943789	0.000000	3.073521	0.000000	0.000000	0.000000	-0.490802	-0.238114	-0.269269	0.000000	0.000000	4.000000	46.000000	0.000000
3600.412445	-0.167037	0.577467	0.082730	76.488197	86.456413	158.630951	3.943789	0.000000	3.073521	0.000000	0.000000	0.000000	-0.542471	-0.252892	-0.290394	0.000000	0.000000	4.000000	46.000000	0.000000
3600.415778	-0.167037	0.577467	0.082730	76.488197	86.456413	158.630951	3.943789	0.000000	3.073521	0.000000	0.000000	0.000000	-0.542471	-0.252892	-0.290394	0.000000	0.000000	4.000000	46.000000	0.000000
3600.419112	-0.167037	0.577467	0.082730	76.492317	85.442146	157.926636	3.884735	0.000000	3.147830	0.000000	0.000000	0.000000	-0.542471	-0.252892	-0.290394	0.000000	0.000000	4.000000	46.000000	0.000000
3600.422445	-0.168806	0.576622	0.081828	76.492317	85.442146	157.926636	3.884735	0.000000	3.147830	0.000000	0.000000	0.000000	-0.530931	-0.253596	-0.270634	0.000000	0.000000	4.000000	46.000000	0.000000
3600.425778	-0.168806	0.576622	0.081828	76.492317	85.442146	157.926636	3.884735	0.000000	3.147830	0.000000	0.000000	0.000000	-0.530931	-0.253596	-0.270634	0.000000	0.000000	4.000000	46.000000	0.000000
3600.429112	-0.168806	0.576622	0.081828	76.373917	84.578575	157.427231	3.826886	0.000000	3.217910	0.000000	0.000000	0.000000	-0.530931	-0.253596	-0.270634	0.000000	0.000000	4.000000	46.000000	0.000000
3600.432445	-0.170494	0.575763	0.081029	76.373917	84.578575	157.427231	3.826886	0.000000	3.217910	0.000000	0.000000	0.000000	-0.506325	-0.257742	-0.239540	0.000000	0.000000	4.000000	46.000000	0.000000
3600.435778	-0.170494	0.575763	0.081029	76.373917	84.578575	157.427231	3.826886	0.000000	3.217910	0.000000	0.000000	0.000000	-0.506325	-0.257742	-0.239540	0.000000	0.000000	4.000000	46.000000	0.000000
3600.439112	-0.170494	0.575763	0.081029	76.152878	84.031097	157.267487	3.772245	0.000000	3.281793	0.000000	0.000000	0.000000	-0.506325	-0.257742	-0.239540	0.000000	0.000000	4.000000	46.000000	0.000000
3600.442445	-0.172071	0.574885	0.080242	76.152878	84.031097	157.267487	3.772245	0.000000	3.281793	0.000000	0.000000	0.000000	-0.473103	-0.263305	-0.236251	0.000000	0.000000	4.000000	46.000000	0.000000
3600.445778	-0.172071	0.574885	0.080242	76.152878	84.031097	157.267487	3.772245	0.000000	3.281793	0.000000	0.000000	0.000000	-0.473103	-0.263305	-0.236251	0.000000	0.000000	4.000000	46.000000	0.000000
3600.449112	-0.172071	0.574885	0.080242	75.957558	84.004364	157.427017	3.719844	0.000000	3.341072	0.000000	0.000000	0.000000	-0.473103	-0.263305	-0.236251	0.000000	0.000000	4.000000	46.000000	0.000000
3600.452445	-0.173450	0.573996	0.079368	75.957558	84.004364	157.427017	3.719844	0.000000	3.341072	0.000000	0.000000	0.000000	-0.413568	-0.266658	-0.262119	0.000000	0.000000	4.000000	46.000000	0.000000
3600.455778	-0.173450	0.573996	0.079368	75.957558	84.004364	157.427017	3.719844	0.000000	3.341072	0.000000	0.000000	0.000000	-0.413568	-0.266658	-0.262119	0.000000	0.000000	4.000000	46.000000	0.000000
3600.459112	-0.173450	0.573996	0.079368	75.935966	84.383492	157.540253	3.669706	0.000000	3.396064	0.000000	0.000000	0.000000	-0.413568	-0.266658	-0.262119	0.000000	0.000000	4.000000	46.000000	0.000000
3600.462445	-0.174729	0.573127	0.078370	75.935966	84.383492	157.540253	3.669706	0.000000	3.396064	0.000000	0.000000	0.000000	-0.383815	-0.260625	-0.299371	0.000000	0.000000	4.000000	46.000000	0.000000
3600.465778	-0.174729	0.573127	0.078370	75.935966	84.383492	157.540253	3.669706	0.000000	3.396064	0.000000	0.000000	0.000000	-0.383815	-0.260625	-0.299371	0.000000	0.000000	4.000000	46.000000	0.000000
3600.469112	-0.174729	0.573127	0.078370	76.026070	85.013252	157.652130	3.618593	0.000000	3.450476	0.000000	0.000000	0.000000	-0.383815	-0.260625	-0.299371	0.000000	0.000000	4.000000	46.000000	0.000000
3600.472445	-0.175868	0.572221	0.077211	76.026070	85.013252	157.652130	3.618593	0.000000	3.450476	0.000000	0.000000	0.000000	-0.341702	-0.271879	-0.347546	0.000000	0.000000	4.000000	46.000000	0.000000
3600.475778	-0.175868	0.572221	0.077211	76.026070	85.013252	157.652130	3.618593	0.000000	3.450476	0.000000	0.000000	0.000000	-0.341702	-0.271879	-0.347546	0.000000	0.000000	4.000000	46.000000	0.000000
3600.479112	-0.175868	0.572221	0.077211	76.143425	85.784836	158.145370	3.566426	0.000000	3.504369	0.000000	0.000000	0.000000	-0.341702	-0.271879	-0.347546	0.000000	0.000000	4.000000	46.000000	0.000000
3600.482445	-0.176717	0.571328	0.075952	76.143425	85.784836	158.145370	3.566426	0.000000	3.504369	0.000000	0.000000	0.000000	-0.254615	-0.267949	-0.377771	0.000000	0.000000	4.000000	46.000000	0.000000
3600.485778	-0.176717	0.571328	0.075952	76.143425	85.784836	158.145370	3.566426	0.000000	3.504369	0.000000	0.000000	0.000000	-0.254615	-0.267949	-0.377771	0.000000	0.000000	4.000000	46.000000	0.000000
3600.489112	-0.176717	0.571328	0.075952	76.237396	86.518913	158.913467	3.517787	0.000000	3.553192	0.000000	0.000000	0.000000	-0.254615	-0.267949	-0.377771	0.000000	0.000000	4.000000	46.000000	0.000000
3600.492445	-0.177534	0.570452	0.074611	76.237396	86.518913	158.913467	3.517787	0.000000	3.553192	0.000000	0.000000	0.000000	-0.245143	-0.262734	-0.402381	0.000000	0.000000	4.000000	46.000000	0.000000
3600.495778	-0.177534	0.570452	0.074611	76.237396	86.518913	158.913467	3.517787	0.000000	3.553192	0.000000	0.000000	0.000000	-0.245143	-0.262734	-0.402381	0.000000	0.000000	4.000000	46.000000	0.000000
3600.499112	-0.177534	0.570452	0.074611	76.342415	86.469521	158.957932	3.466973	0.000000	3.602790	0.000000	0.000000	0.000000	-0.245143	-0.262734	-0.402381	0.000000	0.000000	4.000000	46.000000	0.000000
3600.502445	-0.178390	0.569670	0.073399	76.342415	86.469521	158.957932	3.466973	0.000000	3.602790	0.000000	0.000000	0.000000	-0.256854	-0.234543	-0.363462	0.000000	0.000000	4.000000	46.000000	0.000000
3600.505778	-0.178390	0.569670	0.073399	76.342415	86.469521	158.957932	3.466973	0.000000	3.602790	0.000000	0.000000	0.000000	-0.256854	-0.234543	-0.363462	0.000000	0.000000	4.000000	46.000000	0.000000
3600.509112	-0.178390	0.569670	0.073399	76.533745	84.877007	157.539536	3.417445	0.000000	3.649804	0.000000	0.000000	0.000000	-0.256854	-0.234543	-0.363462	0.000000	0.000000	4.000000	46.000000	0.000000
3600.512445	-0.179267	0.569097	0.072427	76.533745	84.877007	157.539536	3.417445	0.000000	3.649804	0.000000	0.000000	0.000000	-0.263114	-0.172093	-0.291832	0.000000	0.000000	4.000000	46.000000	0.000000
3600.515778	-0.179267	0.569097	0.072427	76.533745	84.877007	157.539536	3.417445	0.000000	3.649804	0.000000	0.000000	0.000000	-0.263114	-0.172093	-0.291832	0.000000	0.000000	4.000000	46.000000	0.000000
3600.519112	-0.179267	0.569097	0.072427	76.760796	82.593674	155.450546	3.372677	0.000000	3.691213	0.000000	0.000000	0.000000	-0.263114	-0.172093	-0.291832	0.000000	0.000000	4.000000	46.000000	0.000000
3600.522445	-0.180252	0.568673	0.071614	76.760796	82.593674	155.450546	3.372677	0.000000	3.691213	0.000000	0.000000	0.000000	-0.295430	-0.127188	-0.243895	0.000000	0.000000	4.000000	46.000000	0.000000
3600.525778	-0.180252	0.568673	0.071614	76.760796	82.593674	155.450546	3.372677	0.000000	3.691213	0.000000	0.000000	0.000000	-0.295430	-0.127188	-0.243895	0.000000	0.000000	4.000000	46.000000	0.000000
3600.529112	-0.180252	0.568673	0.071614	77.010902	80.220757	153.233871	3.329051	0.000000	3.730606	0.000000	0.000000	0.000000	-0.295430	-0.127188	-0.243895	0.000000	0.000000	4.000000	46.000000	0.000000
3600.532445	-0.181286	0.568424	0.070870	77.010902	80.220757	153.233871	3.329051	0.000000	3.730606	0.000000	0.000000	0.000000	-0.310339	-0.074430	-0.223159	0.000000	0.000000	4.000000	46.000000	0.000000
3600.535778	-0.181286	0.568424	0.070870	77.010902	80.220757	153.233871	3.329051	0.000000	3.730606	0.000000	0.000000	0.000000	-0.310339	-0.074430	-0.223159	0.000000	0.000000	4.000000	46.000000	0.000000
3600.539112	-0.181286	0.568424	0.070870	77.311508	77.999832	151.089584	3.285804	0.000000	3.768753	0.000000	0.000000	0.000000	-0.310339	-0.074430	-0.223159	0.000000	0.000000	4.000000	46.000000	0.000000
3600.542445	-0.182274	0.568386	0.070158	77.311508	77.999832	151.089584	3.285804	0.000000	3.768753	0.000000	0.000000	0.000000	-0.296350	-0.011488	-0.213517	0.000000	0.000000	4.000000	46.000000	0.000000
3600.545778	-0.182274	0.568386	0.070158	77.311508	77.999832	151.089584	3.285804	0.000000	3.768753	0.000000	0.000000	0.000000	-0.296350	-0.011488	-0.213517	0.000000	0.000000	4.000000	46.000000	0.000000
3600.549112	-0.182274	0.568386	0.070158	77.690308	75.997414	149.052277	3.244281	0.000000	3.804555	0.000000	0.000000	0.000000	-0.296350	-0.011488	-0.213517	0.000000	0.000000	4.000000	46.000000	0.000000
3600.552445	-0.183135	0.568523	0.069409	77.690308	75.997414	149.052277	3.244281	0.000000	3.804555	0.000000	0.000000	0.000000	-0.258309	0.041026	-0.224864	0.000000	0.000000	4.000000	46.000000	0.000000
3600.555778	-0.183135	0.568523	0.069409	77.690308	75.997414	149.052277	3.244281	0.000000	3.804555	0.000000	0.000000	0.000000	-0.258309	0.041026	-0.224864	0.000000	0.000000	4.000000	46.000000	0.000000
3600.559112	-0.183135	0.568523	0.069409	78.209030	74.292252	147.147369	3.204442	0.000000	3.838171	0.000000	0.000000	0.000000	-0.258309	0.041026	-0.224864	0.000000	0.000000	4.000000	46.000000	0.000000
3600.562445	-0.183778	0.568762	0.068521	78.209030	74.292252	147.147369	3.204442	0.000000	3.838171	0.000000	0.000000	0.000000	-0.192887	0.071655	-0.266294	0.000000	0.000000	4.000000	46.000000	0.000000
3600.565778	-0.183778	0.568762	0.068521	78.209030	74.292252	147.147369	3.204442	0.000000	3.838171	0.000000	0.000000	0.000000	-0.192887	0.071655	-0.266294	0.000000	0.000000	4.000000	46.000000	0.000000
3600.569112	-0.183778	0.568762	0.068521	78.895874	72.921600	145.385529	3.165501	0.000000	3.870349	0.000000	0.000000	0.000000	-0.192887	0.071655	-0.266294	0.000000	0.000000	4.000000	46.000000	0.000000
3600.572445	-0.184165	0.569094	0.067468	78.895874	72.921600	145.385529	3.165501	0.000000	3.870349	0.000000	0.000000	0.000000	-0.116080	0.099668	-0.315834	0.000000	0.000000	4.000000	46.000000	0.000000
3600.575778	-0.184165	0.569094	0.067468	78.895874	72.921600	145.385529	3.165501	0.000000	3.870349	0.000000	0.000000	0.000000	-0.116080	0.099668	-0.315834	0.000000	0.000000	4.000000	46.000000	0.000000
3600.579112	-0.184165	0.569094	0.067468	79.723297	71.823822	143.734207	3.127320	0.000000	3.901265	0.000000	0.000000	0.000000	-0.116080	0.099668	-0.315834	0.000000	0.000000	4.000000	46.000000	0.000000
3600.582445	-0.184275	0.569458	0.066271	79.723297	71.823822	143.734207	3.127320	0.000000	3.901265	0.000000	0.000000	0.000000	-0.033035	0.109110	-0.359261	0.000000	0.000000	4.000000	46.000000	0.000000
3600.585778	-0.184275	0.569458	0.066271	79.723297	71.823822	143.734207	3.127320	0.000000	3.901265	0.000000	0.000000	0.000000	-0.033035	0.109110	-0.359261	0.000000	0.000000	4.000000	46.000000	0.000000
3600.589112	-0.184275	0.569458	0.066271	80.640610	70.713539	142.002060	3.090675	0.000000	3.930360	0.000000	0.000000	0.000000	-0.033035	0.109110	-0.359261	0.000000	0.000000	4.000000	46.000000	0.000000
3600.592445	-0.184179	0.569848	0.064968	80.640610	70.713539	142.002060	3.090675	0.000000	3.930360	0.000000	0.000000	0.000000	0.028909	0.117185	-0.390829	0.000000	0.000000	4.000000	46.000000	0.000000
3600.595778	-0.184179	0.569848	0.064968	80.640610	70.713539	142.002060	3.090675	0.000000	3.930360	0.000000	0.000000	0.000000	0.028909	0.117185	-0.390829	0.000000	0.000000	4.000000	46.000000	0.000000
3600.599112	-0.184179	0.569848	0.064968	81.565948	68.307671	139.118561	3.054898	0.000000	3.958232	0.000000	0.000000	0.000000	0.028909	0.117185	-0.390829	0.000000	0.000000	4.000000	46.000000	0.000000
3600.602445	-0.184062	0.570334	0.063691	81.565948	68.307671	139.118561	3.054898	0.000000	3.958232	0.000000	0.000000	0.000000	0.034954	0.145834	-0.382915	0.000000	0.000000	4.000000	46.000000	0.000000
3600.605778	-0.184062	0.570334	0.063691	81.565948	68.307671	139.118561	3.054898	0.000000	3.958232	0.000000	0.000000	0.000000	0.034954	0.145834	-0.382915	0.000000	0.000000	4.000000	46.000000	0.000000
3600.609112	-0.184062	0.570334	0.063691	82.370407	62.602249	133.321991	3.019526	0.000000	3.985281	0.000000	0.000000	0.000000	0.034954	0.145834	-0.382915	0.000000	0.000000	4.000000	46.000000	0.000000
3600.612445	-0.183948	0.570944	0.062662	82.370407	62.602249	133.321991	3.019526	0.000000	3.985281	0.000000	0.000000	0.000000	0.034209	0.182915	-0.308954	0.000000	0.000000	4.000000	46.000000	0.000000
3600.615778	-0.183948	0.570944	0.062662	82.370407	62.602249	133.321991	3.019526	0.000000	3.985281	0.000000	0.000000	0.000000	0.034209	0.182915	-0.308954	0.000000	0.000000	4.000000	46.000000	0.000000
3600.619112	-0.183948	0.570944	0.062662	82.899521	53.566067	124.648453	2.990839	0.000000	4.006854	0.000000	0.000000	0.000000	0.034209	0.182915	-0.308954	0.000000	0.000000	4.000000	46.000000	0.000000
3600.622445	-0.183769	0.571635	0.061763	82.899521	53.566067	124.648453	2.990839	0.000000	4.006854	0.000000	0.000000	0.000000	0.053830	0.207355	-0.269637	0.000000	0.000000	4.000000	46.000000	0.000000
3600.625778	-0.183769	0.571635	0.061763	82.899521	53.566067	124.648453	2.990839	0.000000	4.006854	0.000000	0.000000	0.000000	0.053830	0.207355	-0.269637	0.000000	0.000000	4.000000	46.000000	0.000000
3600.629112	-0.183769	0.571635	0.061763	83.054886	43.050205	114.676704	2.967190	0.000000	4.024398	0.000000	0.000000	0.000000	0.053830	0.207355	-0.269637	0.000000	0.000000	4.000000	46.000000	0.000000
3600.632445	-0.183575	0.572362	0.060902	83.054886	43.050205	114.676704	2.967190	0.000000	4.024398	0.000000	0.000000	0.000000	0.058230	0.217990	-0.258257	0.000000	0.000000	4.000000	46.000000	0.000000
3600.635778	-0.183575	0.572362	0.060902	83.054886	43.050205	114.676704	2.967190	0.000000	4.024398	0.000000	0.000000	0.000000	0.058230	0.217990	-0.258257	0.000000	0.000000	4.000000	46.000000	0.000000
3600.639112	-0.183575	0.572362	0.060902	82.934807	32.837765	104.867043	2.944662	0.000000	4.040912	0.000000	0.000000	0.000000	0.058230	0.217990	-0.258257	0.000000	0.000000	4.000000	46.000000	0.000000
3600.642445	-0.183242	0.573045	0.059884	82.934807	32.837765	104.867043	2.944662	0.000000	4.040912	0.000000	0.000000	0.000000	0.099920	0.204966	-0.305389	0.000000	0.000000	4.000000	46.000000	0.000000
3600.645778	-0.183242	0.573045	0.059884	82.934807	32.837765	104.867043	2.944662	0.000000	4.040912	0.000000	0.000000	0.000000	0.099920	0.204966	-0.305389	0.000000	0.000000	4.000000	46.000000	0.000000
3600.649112	-0.183242	0.573045	0.059884	82.671074	23.192600	95.239761	2.919917	0.000000	4.058828	0.000000	0.000000	0.000000	0.099920	0.204966	-0.305389	0.000000	0.000000	4.000000	46.000000	0.000000
3600.652445	-0.182759	0.573646	0.058678	82.671074	23.192600	95.239761	2.919917	0.000000	4.058828	0.000000	0.000000	0.000000	0.144748	0.180222	-0.361793	0.000000	0.000000	4.000000	46.000000	0.000000
3600.655778	-0.182759	0.573646	0.058678	82.671074	23.192600	95.239761	2.919917	0.000000	4.058828	0.000000	0.000000	0.000000	0.144748	0.180222	-0.361793	0.000000	0.000000	4.000000	46.000000	0.000000
3600.659112	-0.182759	0.573646	0.058678	82.298599	13.801975	85.573334	2.891954	0.000000	4.078799	0.000000	0.000000	0.000000	0.144748	0.180222	-0.361793	0.000000	0.000000	4.000000	46.000000	0.000000
3600.662445	-0.182089	0.574138	0.057174	82.298599	13.801975	85.573334	2.891954	0.000000	4.078799	0.000000	0.000000	0.000000	0.201076	0.147689	-0.451239	0.000000	0.000000	4.000000	46.000000	0.000000
3600.665778	-0.182089	0.574138	0.057174	82.298599	13.801975	85.573334	2.891954	0.000000	4.078799	0.000000	0.000000	0.000000	0.201076	0.147689	-0.451239	0.000000	0.000000	4.000000	46.000000	0.000000
3600.669112	-0.182089	0.574138	0.057174	81.681618	4.304090	75.944626	2.857630	0.000000	4.102920	0.000000	0.000000	0.000000	0.201076	0.147689	-0.451239	0.000000	0.000000	4.000000	46.000000	0.000000
3600.672445	-0.181377	0.574552	0.055548	81.681618	4.304090	75.944626	2.857630	0.000000	4.102920	0.000000	0.000000	0.000000	0.213725	0.124005	-0.487699	0.000000	0.000000	4.000000	46.000000	0.000000
3600.675778	-0.181377	0.574552	0.055548	81.681618	4.304090	75.944626	2.857630	0.000000	4.102920	0.000000	0.000000	0.000000	0.213725	0.124005	-0.487699	0.000000	0.000000	4.000000	46.000000	0.000000
3600.679112	-0.181377	0.574552	0.055548	80.625565	-4.339730	67.580353	2.777410	0.000000	4.068825	0.000000	0.000000	0.000000	0.213725	0.124005	-0.487699	0.000000	0.000000	4.000000	46.000000	0.000000
3600.682445	-0.180770	0.575012	0.054064	80.625565	-4.339730	67.580353	2.777410	0.000000	4.068825	0.000000	0.000000	0.000000	0.182087	0.138224	-0.445276	0.000000	0.000000	4.000000	46.000000	0.000000
3600.685778	-0.180770	0.575012	0.054064	80.625565	-4.339730	67.580353	2.777410	0.000000	4.068825	0.000000	0.000000	0.000000	0.182087	0.138224	-0.445276	0.000000	0.000000	4.000000	46.000000	0.000000
3600.689112	-0.180770	0.575012	0.054064	79.200523	-10.513765	61.862385	2.703197	0.000000	4.038477	0.000000	0.000000	0.000000	0.182087	0.138224	-0.445276	0.000000	0.000000	4.000000	46.000000	0.000000
3600.692445	-0.180427	0.575593	0.052865	79.200523	-10.513765	61.862385	2.703197	0.000000	4.038477	0.000000	0.000000	0.000000	0.102700	0.174317	-0.359800	0.000000	0.000000	4.000000	46.000000	0.000000
3600.695778	-0.180427	0.575593	0.052865	79.200523	-10.513765	61.862385	2.703197	0.000000	4.038477	0.000000	0.000000	0.000000	0.102700	0.174317	-0.359800	0.000000	0.000000	4.000000	46.000000	0.000000
3600.699112	-0.180427	0.575593	0.052865	77.625572	-13.587463	59.300823	2.643230	0.000000	4.021360	0.000000	0.000000	0.000000	0.102700	0.174317	-0.359800	0.000000	0.000000	4.000000	46.000000	0.000000
3600.702445	-0.180330	0.576301	0.052129	77.625572	-13.587463	59.300823	2.643230	0.000000	4.021360	0.000000	0.000000	0.000000	0.029043	0.212284	-0.220548	0.000000	0.000000	4.000000	46.000000	0.000000
3600.705778	-0.180330	0.576301	0.052129	77.625572	-13.587463	59.300823	2.643230	0.000000	4.021360	0.000000	0.000000	0.000000	0.029043	0.212284	-0.220548	0.000000	0.000000	4.000000	46.000000	0.000000
3600.709112	-0.180330	0.576301	0.052129	75.998802	-14.313764	58.932785	2.606472	0.000000	4.016520	0.000000	0.000000	0.000000	0.029043	0.212284	-0.220548	0.000000	0.000000	4.000000	46.000000	0.000000
3600.712445	-0.180488	0.577159	0.051807	75.998802	-14.313764	58.932785	2.606472	0.000000	4.016520	0.000000	0.000000	0.000000	-0.047370	0.257314	-0.096637	0.000000	0.000000	4.000000	46.000000	0.000000
3600.715778	-0.180488	0.577159	0.051807	75.998802	-14.313764	58.932785	2.606472	0.000000	4.016520	0.000000	0.000000	0.000000	-0.047370	0.257314	-0.096637	0.000000	0.000000	4.000000	46.000000	0.000000
3600.719112	-0.180488	0.577159	0.051807	75.293732	-13.848747	59.705013	2.590366	0.000000	4.024415	0.000000	0.000000	0.000000	-0.047370	0.257314	-0.096637	0.000000	0.000000	4.000000	46.000000	0.000000
3600.722445	-0.180859	0.578094	0.051779	75.293732	-13.848747	59.705013	2.590366	0.000000	4.024415	0.000000	0.000000	0.000000	-0.111216	0.280610	-0.008588	0.000000	0.000000	4.000000	46.000000	0.000000
3600.725778	-0.180859	0.578094	0.051779	75.293732	-13.848747	59.705013	2.590366	0.000000	4.024415	0.000000	0.000000	0.000000	-0.111216	0.280610	-0.008588	0.000000	0.000000	4.000000	46.000000	0.000000
3600.729112	-0.180859	0.578094	0.051779	76.133293	-12.246862	61.709461	2.588935	0.000000	4.042952	0.000000	0.000000	0.000000	-0.111216	0.280610	-0.008588	0.000000	0.000000	4.000000	46.000000	0.000000
3600.732445	-0.180859	0.578094	0.051779	76.133293	-12.246862	61.709461	2.588935	0.000000	4.042952	0.000000	0.000000	0.000000	-0.111216	0.280610	-0.008588	0.000000	0.000000	4.000000	46.000000	0.000000
3600.735778	-0.181319	0.578589	0.051389	76.133293	-12.246862	61.709461	2.588935	0.000000	4.042952	0.000000	0.000000	0.000000	-0.137991	0.148368	-0.116884	0.000000	0.000000	4.000000	46.000000	0.000000
3600.739112	-0.181319	0.578589	0.051389	77.135063	-10.091854	64.294098	2.588935	0.000000	4.042952	0.000000	0.000000	0.000000	-0.137991	0.148368	-0.116884	0.000000	0.000000	4.000000	46.000000	0.000000
3600.742445	-0.182042	0.579240	0.051278	77.135063	-10.091854	64.294098	2.588935	0.000000	4.042952	0.000000	0.000000	0.000000	-0.216756	0.195361	-0.033308	0.000000	0.000000	4.000000	46.000000	0.000000
3600.745778	-0.182042	0.579240	0.051278	77.135063	-10.091854	64.294098	2.588935	0.000000	4.042952	0.000000	0.000000	0.000000	-0.216756	0.195361	-0.033308	0.000000	0.000000	4.000000	46.000000	0.000000
3600.749112	-0.182042	0.579240	0.051278	78.064919	-7.498524	67.299019	2.563903	0.000000	4.102077	0.000000	0.000000	0.000000	-0.216756	0.195361	-0.033308	0.000000	0.000000	4.000000	46.000000	0.000000
3600.752445	-0.182608	0.579809	0.051414	78.064919	-7.498524	67.299019	2.563903	0.000000	4.102077	0.000000	0.000000	0.000000	-0.169947	0.170643	0.040891	0.000000	0.000000	4.000000	46.000000	0.000000
3600.755778	-0.182608	0.579809	0.051414	78.064919	-7.498524	67.299019	2.563903	0.000000	4.102077	0.000000	0.000000	0.000000	-0.169947	0.170643	0.040891	0.000000	0.000000	4.000000	46.000000	0.000000
3600.759112	-0.182608	0.579809	0.051414	78.917328	-4.374132	70.818604	2.570718	0.000000	4.130401	0.000000	0.000000	0.000000	-0.169947	0.170643	0.040891	0.000000	0.000000	4.000000	46.000000	0.000000
3600.762445	-0.182976	0.580220	0.051681	78.917328	-4.374132	70.818604	2.570718	0.000000	4.130401	0.000000	0.000000	0.000000	-0.110493	0.123395	0.079861	0.000000	0.000000	4.000000	46.000000	0.000000
3600.765778	-0.182976	0.580220	0.051681	78.917328	-4.374132	70.818604	2.570718	0.000000	4.130401	0.000000	0.000000	0.000000	-0.110493	0.123395	0.079861	0.000000	0.000000	4.000000	46.000000	0.000000
3600.769112	-0.182976	0.580220	0.051681	79.694527	-0.909858	74.628181	2.584028	0.000000	4.148817	0.000000	0.000000	0.000000	-0.110493	0.123395	0.079861	0.000000	0.000000	4.000000	46.000000	0.000000
3600.772445	-0.182976	0.580220	0.051681	79.694527	-0.909858	74.628181	2.584028	0.000000	4.148817	0.000000	0.000000	0.000000	-0.110493	0.123395	0.079861	0.000000	0.000000	4.000000	46.000000	0.000000
3600.775778	-0.183253	0.580573	0.051994	79.694527	-0.909858	74.628181	2.584028	0.000000	4.148817	0.000000	0.000000	0.000000	-0.082901	0.105776	0.093894	0.000000	0.000000	4.000000	46.000000	0.000000
3600.779112	-0.183253	0.580573	0.051994	80.422623	2.638600	78.419868	2.584028	0.000000	4.148817	0.000000	0.000000	0.000000	-0.082901	0.105776	0.093894	0.000000	0.000000	4.000000	46.000000	0.000000
3600.782445	-0.183381	0.580782	0.052199	80.422623	2.638600	78.419868	2.584028	0.000000	4.148817	0.000000	0.000000	0.000000	-0.038597	0.062904	0.061724	0.000000	0.000000	4.000000	46.000000	0.000000
3600.785778	-0.183381	0.580782	0.052199	80.422623	2.638600	78.419868	2.584028	0.000000	4.148817	0.000000	0.000000	0.000000	-0.038597	0.062904	0.061724	0.000000	0.000000	4.000000	46.000000	0.000000
3600.789112	-0.183381	0.580782	0.052199	81.119804	6.164277	82.084023	2.609965	0.000000	4.169067	0.000000	0.000000	0.000000	-0.038597	0.062904	0.061724	0.000000	0.000000	4.000000	46.000000	0.000000
3600.792445	-0.183381	0.580782	0.052199	81.119804	6.164277	82.084023	2.609965	0.000000	4.169067	0.000000	0.000000	0.000000	-0.038597	0.062904	0.061724	0.000000	0.000000	4.000000	46.000000	0.000000
3600.795778	-0.183376	0.580889	0.052262	81.119804	6.164277	82.084023	2.609965	0.000000	4.169067	0.000000	0.000000	0.000000	0.001452	0.031931	0.018733	0.000000	0.000000	4.000000	46.000000	0.000000
3600.799112	-0.183376	0.580889	0.052262	81.787041	9.745715	85.731583	2.609965	0.000000	4.169067	0.000000	0.000000	0.000000	0.001452	0.031931	0.018733	0.000000	0.000000	4.000000	46.000000	0.000000
3600.802445	-0.183337	0.580909	0.052228	81.787041	9.745715	85.731583	2.609965	0.000000	4.169067	0.000000	0.000000	0.000000	0.011869	0.006221	-0.010217	0.000000	0.000000	4.000000	46.000000	0.000000
3600.805778	-0.183337	0.580909	0.052228	81.787041	9.745715	85.731583	2.609965	0.000000	4.169067	0.000000	0.000000	0.000000	0.011869	0.006221	-0.010217	0.000000	0.000000	4.000000	46.000000	0.000000
3600.809112	-0.183337	0.580909	0.052228	82.402809	13.680083	89.706490	2.611384	0.000000	4.166846	0.000000	0.000000	0.000000	0.011869	0.006221	-0.010217	0.000000	0.000000	4.000000	46.000000	0.000000
3600.812445	-0.183337	0.580909	0.052228	82.402809	13.680083	89.706490	2.611384	0.000000	4.166846	0.000000	0.000000	0.000000	0.011869	0.006221	-0.010217	0.000000	0.000000	4.000000	46.000000	0.000000
3600.815778	-0.183240	0.580862	0.052187	82.402809	13.680083	89.706490	2.611384	0.000000	4.166846	0.000000	0.000000	0.000000	0.028935	-0.014193	-0.012105	0.000000	0.000000	4.000000	46.000000	0.000000
3600.819112	-0.183240	0.580862	0.052187	82.941833	18.322008	94.406998	2.611384	0.000000	4.166846	0.000000	0.000000	0.000000	0.028935	-0.014193	-0.012105	0.000000	0.000000	4.000000	46.000000	0.000000
3600.822445	-0.183036	0.580698	0.052149	82.941833	18.322008	94.406998	2.611384	0.000000	4.166846	0.000000	0.000000	0.000000	0.061439	-0.049195	-0.011401	0.000000	0.000000	4.000000	46.000000	0.000000
3600.825778	-0.183036	0.580698	0.052149	82.941833	18.322008	94.406998	2.611384	0.000000	4.166846	0.000000	0.000000	0.000000	0.061439	-0.049195	-0.011401	0.000000	0.000000	4.000000	46.000000	0.000000
3600.829112	-0.183036	0.580698	0.052149	83.345161	23.416981	99.596344	2.607466	0.000000	4.151783	0.000000	0.000000	0.000000	0.061439	-0.049195	-0.011401	0.000000	0.000000	4.000000	46.000000	0.000000
3600.832445	-0.183036	0.580698	0.052149	83.345161	23.416981	99.596344	2.607466	0.000000	4.151783	0.000000	0.000000	0.000000	0.061439	-0.049195	-0.011401	0.000000	0.000000	4.000000	46.000000	0.000000
3600.835778	-0.182870	0.580435	0.052143	83.345161	23.416981	99.596344	2.607466	0.000000	4.151783	0.000000	0.000000	0.000000	0.049827	-0.078904	-0.001927	0.000000	0.000000	4.000000	46.000000	0.000000
3600.839112	-0.182870	0.580435	0.052143	83.550766	27.751999	104.057465	2.607466	0.000000	4.151783	0.000000	0.000000	0.000000	0.049827	-0.078904	-0.001927	0.000000	0.000000	4.000000	46.000000	0.000000
3600.842445	-0.182751	0.580094	0.052117	83.550766	27.751999	104.057465	2.607466	0.000000	4.151783	0.000000	0.000000	0.000000	0.035591	-0.102349	-0.007914	0.000000	0.000000	4.000000	46.000000	0.000000
3600.845778	-0.182751	0.580094	0.052117	83.550766	27.751999	104.057465	2.607466	0.000000	4.151783	0.000000	0.000000	0.000000	0.035591	-0.102349	-0.007914	0.000000	0.000000	4.000000	46.000000	0.000000
3600.849112	-0.182751	0.580094	0.052117	83.496819	29.096510	105.527916	2.605826	0.000000	4.137547	0.000000	0.000000	0.000000	0.035591	-0.102349	-0.007914	0.000000	0.000000	4.000000	46.000000	0.000000
3600.852445	-0.182751	0.580094	0.052117	83.496819	29.096510	105.527916	2.605826	0.000000	4.137547	0.000000	0.000000	0.000000	0.035591	-0.102349	-0.007914	0.000000	0.000000	4.000000	46.000000	0.000000
3600.855778	-0.182715	0.579713	0.052092	83.496819	29.096510	105.527916	2.605826	0.000000	4.137547	0.000000	0.000000	0.000000	0.010875	-0.114327	-0.007488	0.000000	0.000000	4.000000	46.000000	0.000000
3600.859112	-0.182715	0.579713	0.052092	83.315872	28.599140	105.149323	2.605826	0.000000	4.137547	0.000000	0.000000	0.000000	0.010875	-0.114327	-0.007488	0.000000	0.000000	4.000000	46.000000	0.000000
3600.862445	-0.182697	0.579313	0.052043	83.315872	28.599140	105.149323	2.605826	0.000000	4.137547	0.000000	0.000000	0.000000	0.005267	-0.120038	-0.014698	0.000000	0.000000	4.000000	46.000000	0.000000
3600.865778	-0.182697	0.579313	0.052043	83.315872	28.599140	105.149323	2.605826	0.000000	4.137547	0.000000	0.000000	0.000000	0.005267	-0.120038	-0.014698	0.000000	0.000000	4.000000	46.000000	0.000000
3600.869112	-0.182697	0.579313	0.052043	83.104088	27.672922	104.335114	2.602129	0.000000	4.134857	0.000000	0.000000	0.000000	0.005267	-0.120038	-0.014698	0.000000	0.000000	4.000000	46.000000	0.000000
3600.872445	-0.182697	0.579313	0.052043	83.104088	27.672922	104.335114	2.602129	0.000000	4.134857	0.000000	0.000000	0.000000	0.005267	-0.120038	-0.014698	0.000000	0.000000	4.000000	46.000000	0.000000
3600.875778	-0.182642	0.578904	0.051965	83.104088	27.672922	104.335114	2.602129	0.000000	4.134857	0.000000	0.000000	0.000000	0.016485	-0.122607	-0.023129	0.000000	0.000000	4.000000	46.000000	0.000000
3600.879112	-0.182642	0.578904	0.051965	82.881035	26.877453	103.656021	2.602129	0.000000	4.134857	0.000000	0.000000	0.000000	0.016485	-0.122607	-0.023129	0.000000	0.000000	4.000000	46.000000	0.000000
3600.882445	-0.182642	0.578904	0.051965	82.881035	26.877453	103.656021	2.602129	0.000000	4.134857	0.000000	0.000000	0.000000	0.016485	-0.122607	-0.023129	0.000000	0.000000	4.000000	46.000000	0.000000
3600.885778	-0.182642	0.578904	0.051965	82.881035	26.877453	103.656021	2.602129	0.000000	4.134857	0.000000	0.000000	0.000000	0.016485	-0.122607	-0.023129	0.000000	0.000000	4.000000	46.000000	0.000000
3600.889112	-0.182273	0.578323	0.051847	82.634224	26.509989	103.440956	2.598274	0.000000	4.132109	0.000000	0.000000	0.000000	0.110901	-0.174183	-0.035507	0.000000	0.000000	4.000000	46.000000	0.000000
3600.892445	-0.182273	0.578323	0.051847	82.634224	26.509989	103.440956	2.598274	0.000000	4.132109	0.000000	0.000000	0.000000	0.000001	0.000000	-0.000000	0.000000	0.000000	4.000000	46.000000	0.000000
3600.895778	-0.182273	0.578323	0.051847	82.634224	26.509989	103.440956	2.598274	0.000000	4.132109	0.000000	0.000000	0.000000	0.000001	0.000000	-0.000000	0.000000	0.000000	4.000000	46.000000	0.000000
3600.899112	-0.182273	0.578323	0.051847	82.388412	26.498413	103.596893	2.592356	0.000000	4.113626	0.000000	0.000000	0.000000	0.000001	0.000000	-0.000000	0.000000	0.000000	4.000000	46.000000	0.000000
3600.902445	-0.182005	0.578120	0.051861	82.388412	26.498413	103.596893	2.592356	0.000000	4.113626	0.000000	0.000000	0.000000	0.080242	-0.060974	0.004280	0.000000	0.000000	4.000000	46.000000	0.000000
3600.905778	-0.182005	0.578120	0.051861	82.388412	26.498413	103.596893	2.592356	0.000000	4.113626	0.000000	0.000000	0.000000	0.080242	-0.060974	0.004280	0.000000	0.000000	4.000000	46.000000	0.000000
3600.909112	-0.182005	0.578120	0.051861	82.175919	26.681910	103.933281	2.593069	0.000000	4.100252	0.000000	0.000000	0.000000	0.080242	-0.060974	0.004280	0.000000	0.000000	4.000000	46.000000	0.000000
3600.912445	-0.182005	0.578120	0.051861	82.175919	26.681910	103.933281	2.593069	0.000000	4.100252	0.000000	0.000000	0.000000	0.080242	-0.060974	0.004280	0.000000	0.000000	4.000000	46.000000	0.000000
3600.915778	-0.181730	0.577974	0.051930	82.175919	26.681910	103.933281	2.593069	0.000000	4.100252	0.000000	0.000000	0.000000	0.082621	-0.043779	0.020444	0.000000	0.000000	4.000000	46.000000	0.000000
3600.919112	-0.181730	0.577974	0.051930	82.057053	26.762865	104.085831	2.593069	0.000000	4.100252	0.000000	0.000000	0.000000	0.082621	-0.043779	0.020444	0.000000	0.000000	4.000000	46.000000	0.000000
3600.922445	-0.181730	0.577974	0.051930	82.057053	26.762865	104.085831	2.593069	0.000000	4.100252	0.000000	0.000000	0.000000	0.082621	-0.043779	0.020444	0.000000	0.000000	4.000000	46.000000	0.000000
3600.925778	-0.181730	0.577974	0.051930	82.057053	26.762865	104.085831	2.593069	0.000000	4.100252	0.000000	0.000000	0.000000	0.082621	-0.043779	0.020444	0.000000	0.000000	4.000000	46.000000	0.000000
3600.929112	-0.181168	0.577691	0.052110	82.050827	26.639662	103.926743	2.596477	0.000000	4.086482	0.000000	0.000000	0.000000	0.168631	-0.084930	0.054268	0.000000	0.000000	4.000000	46.000000	0.000000
3600.932445	-0.181168	0.577691	0.052110	82.050827	26.639662	103.926743	2.596477	0.000000	4.086482	0.000000	0.000000	0.000000	0.000001	0.000007	0.000000	0.000000	0.000000	4.000000	46.000000	0.000000
3600.935778	-0.181168	0.577691	0.052110	82.050827	26.639662	103.926743	2.596477	0.000000	4.086482	0.000000	0.000000	0.000000	0.000001	0.000007	0.000000	0.000000	0.000000	4.000000	46.000000	0.000000
3600.939112	-0.181168	0.577691	0.052110	82.067986	26.784336	104.035873	2.605521	0.000000	4.058376	0.000000	0.000000	0.000000	0.000001	0.000007	0.000000	0.000000	0.000000	4.000000	46.000000	0.000000
3600.942445	-0.181168	0.577691	0.052110	82.067986	26.784336	104.035873	2.605521	0.000000	4.058376	0.000000	0.000000	0.000000	0.000001	0.000007	0.000000	0.000000	0.000000	4.000000	46.000000	0.000000
3600.945778	-0.180833	0.577507	0.052165	82.067986	26.784336	104.035873	2.605521	0.000000	4.058376	0.000000	0.000000	0.000000	0.100406	-0.055199	0.016315	0.000000	0.000000	4.000000	46.000000	0.000000
3600.949112	-0.180833	0.577507	0.052165	82.095573	26.974459	104.190346	2.605521	0.000000	4.058376	0.000000	0.000000	0.000000	0.100406	-0.055199	0.016315	0.000000	0.000000	4.000000	46.000000	0.000000
3600.952445	-0.180833	0.577507	0.052165	82.095573	26.974459	104.190346	2.605521	0.000000	4.058376	0.000000	0.000000	0.000000	0.100406	-0.055199	0.016315	0.000000	0.000000	4.000000	46.000000	0.000000
3600.955778	-0.180833	0.577507	0.052165	82.095573	26.974459	104.190346	2.605521	0.000000	4.058376	0.000000	0.000000	0.000000	0.100406	-0.055199	0.016315	0.000000	0.000000	4.000000	46.000000	0.000000
3600.959112	-0.180102	0.576973	0.051945	82.137733	27.226177	104.402473	2.608240	0.000000	4.041642	0.000000	0.000000	0.000000	0.219308	-0.160199	-0.066034	0.000000	0.000000	4.000000	46.000000	0.000000
3600.962445	-0.180102	0.576973	0.051945	82.137733	27.226177	104.402473	2.608240	0.000000	4.041642	0.000000	0.000000	0.000000	0.000002	0.000001	-0.000000	0.000000	0.000000	4.000000	46.000000	0.000000
3600.965778	-0.180102	0.576973	0.051945	82.137733	27.226177	104.402473	2.608240	0.000000	4.041642	0.000000	0.000000	0.000000	0.000002	0.000001	-0.000000	0.000000	0.000000	4.000000	46.000000	0.000000
3600.969112	-0.180102	0.576973	0.051945	82.196014	27.500563	104.631096	2.597235	0.000000	4.005091	0.000000	0.000000	0.000000	0.000002	0.000001	-0.000000	0.000000	0.000000	4.000000	46.000000	0.000000
3600.972445	-0.180102	0.576973	0.051945	82.196014	27.500563	104.631096	2.597235	0.000000	4.005091	0.000000	0.000000	0.000000	0.000002	0.000001	-0.000000	0.000000	0.000000	4.000000	46.000000	0.000000
3600.975778	-0.179721	0.576603	0.051713	82.196014	27.500563	104.631096	2.597235	0.000000	4.005091	0.000000	0.000000	0.000000	0.114310	-0.111162	-0.069626	0.000000	0.000000	4.000000	46.000000	0.000000
3600.979112	-0.179721	0.576603	0.051713	82.265228	27.828869	104.913780	2.597235	0.000000	4.005091	0.000000	0.000000	0.000000	0.114310	-0.111162	-0.069626	0.000000	0.000000	4.000000	46.000000	0.000000
3600.982445	-0.179330	0.576148	0.051374	82.265228	27.828869	104.913780	2.597235	0.000000	4.005091	0.000000	0.000000	0.000000	0.117355	-0.136444	-0.101697	0.000000	0.000000	4.000000	46.000000	0.000000
3600.985778	-0.179330	0.576148	0.051374	82.265228	27.828869	104.913780	2.597235	0.000000	4.005091	0.000000	0.000000	0.000000	0.117355	-0.136444	-0.101697	0.000000	0.000000	4.000000	46.000000	0.000000
3600.989112	-0.179330	0.576148	0.051374	82.340576	28.211376	105.253853	2.568681	0.000000	3.966480	0.000000	0.000000	0.000000	0.117355	-0.136444	-0.101697	0.000000	0.000000	4.000000	46.000000	0.000000
3600.992445	-0.179330	0.576148	0.051374	82.340576	28.211376	105.253853	2.568681	0.000000	3.966480	0.000000	0.000000	0.000000	0.117355	-0.136444	-0.101697	0.000000	0.000000	4.000000	46.000000	0.000000
3600.995778	-0.178976	0.575655	0.050986	82.340576	28.211376	105.253853	2.568681	0.000000	3.966480	0.000000	0.000000	0.000000	0.106073	-0.147684	-0.116234	0.000000	0.000000	4.000000	46.000000	0.000000
3600.999112	-0.178976	0.575655	0.050986	82.391914	28.474180	105.490906	2.568681	0.000000	3.966480	0.000000	0.000000	0.000000	0.106073	-0.147684	-0.116234	0.000000	0.000000	4.000000	46.000000	0.000000
3601.002445	-0.178617	0.575145	0.050582	82.391914	28.474180	105.490906	2.568681	0.000000	3.966480	0.000000	0.000000	0.000000	0.107671	-0.153188	-0.121106	0.000000	0.000000	4.000000	46.000000	0.000000
3601.005778	-0.178617	0.575145	0.050582	82.391914	28.474180	105.490906	2.568681	0.000000	3.966480	0.000000	0.000000	0.000000	0.107671	-0.153188	-0.121106	0.000000	0.000000	4.000000	46.000000	0.000000
3601.009112	-0.178617	0.575145	0.050582	82.373833	28.215076	105.220184	2.529124	0.000000	3.930855	0.000000	0.000000	0.000000	0.107671	-0.153188	-0.121106	0.000000	0.000000	4.000000	46.000000	0.000000
3601.012445	-0.178617	0.575145	0.050582	82.373833	28.215076	105.220184	2.529124	0.000000	3.930855	0.000000	0.000000	0.000000	0.107671	-0.153188	-0.121106	0.000000	0.000000	4.000000	46.000000	0.000000
3601.015778	-0.178290	0.574671	0.050267	82.373833	28.215076	105.220184	2.529124	0.000000	3.930855	0.000000	0.000000	0.000000	0.098275	-0.142197	-0.094730	0.000000	0.000000	4.000000	46.000000	0.000000
3601.019112	-0.178290	0.574671	0.050267	82.278488	27.224234	104.225449	2.529124	0.000000	3.930855	0.000000	0.000000	0.000000	0.098275	-0.142197	-0.094730	0.000000	0.000000	4.000000	46.000000	0.000000
3601.022445	-0.178018	0.574311	0.050034	82.278488	27.224234	104.225449	2.529124	0.000000	3.930855	0.000000	0.000000	0.000000	0.081330	-0.107945	-0.069819	0.000000	0.000000	4.000000	46.000000	0.000000
3601.025778	-0.178018	0.574311	0.050034	82.278488	27.224234	104.225449	2.529124	0.000000	3.930855	0.000000	0.000000	0.000000	0.081330	-0.107945	-0.069819	0.000000	0.000000	4.000000	46.000000	0.000000
3601.029112	-0.178018	0.574311	0.050034	82.144623	25.965820	102.963631	2.501699	0.000000	3.900921	0.000000	0.000000	0.000000	0.081330	-0.107945	-0.069819	0.000000	0.000000	4.000000	46.000000	0.000000
3601.032445	-0.178018	0.574311	0.050034	82.144623	25.965820	102.963631	2.501699	0.000000	3.900921	0.000000	0.000000	0.000000	0.081330	-0.107945	-0.069819	0.000000	0.000000	4.000000	46.000000	0.000000
3601.035778	-0.177771	0.573998	0.049868	82.144623	25.965820	102.963631	2.501699	0.000000	3.900921	0.000000	0.000000	0.000000	0.074205	-0.093965	-0.049685	0.000000	0.000000	4.000000	46.000000	0.000000
3601.039112	-0.177771	0.573998	0.049868	82.025536	24.884466	101.883629	2.501699	0.000000	3.900921	0.000000	0.000000	0.000000	0.074205	-0.093965	-0.049685	0.000000	0.000000	4.000000	46.000000	0.000000
3601.042445	-0.177771	0.573998	0.049868	82.025536	24.884466	101.883629	2.501699	0.000000	3.900921	0.000000	0.000000	0.000000	0.074205	-0.093965	-0.049685	0.000000	0.000000	4.000000	46.000000	0.000000
3601.045778	-0.177771	0.573998	0.049868	82.025536	24.884466	101.883629	2.501699	0.000000	3.900921	0.000000	0.000000	0.000000	0.074205	-0.093965	-0.049685	0.000000	0.000000	4.000000	46.000000	0.000000
3601.049112	-0.177416	0.573491	0.049395	81.927322	24.022722	101.029190	2.493418	0.000000	3.888554	0.000000	0.000000	0.000000	0.106500	-0.151939	-0.142041	0.000000	0.000000	4.000000	46.000000	0.000000
3601.052445	-0.177416	0.573491	0.049395	81.927322	24.022722	101.029190	2.493418	0.000000	3.888554	0.000000	0.000000	0.000000	-0.000002	-0.000001	-0.000000	0.000000	0.000000	4.000000	46.000000	0.000000
3601.055778	-0.177416	0.573491	0.049395	81.927322	24.022722	101.029190	2.493418	0.000000	3.888554	0.000000	0.000000	0.000000	-0.000002	-0.000001	-0.000000	0.000000	0.000000	4.000000	46.000000	0.000000
3601.059112	-0.177416	0.573491	0.049395	81.875877	23.549887	100.566185	2.469745	0.000000	3.870804	0.000000	0.000000	0.000000	-0.000002	-0.000001	-0.000000	0.000000	0.000000	4.000000	46.000000	0.000000
3601.062445	-0.177416	0.573491	0.049395	81.875877	23.549887	100.566185	2.469745	0.000000	3.870804	0.000000	0.000000	0.000000	-0.000002	-0.000001	-0.000000	0.000000	0.000000	4.000000	46.000000	0.000000
3601.065778	-0.177287	0.573222	0.049025	81.875877	23.549887	100.566185	2.469745	0.000000	3.870804	0.000000	0.000000	0.000000	0.038812	-0.080659	-0.110826	0.000000	0.000000	4.000000	46.000000	0.000000
3601.069112	-0.177287	0.573222	0.049025	81.864166	23.389368	100.415695	2.469745	0.000000	3.870804	0.000000	0.000000	0.000000	0.038812	-0.080659	-0.110826	0.000000	0.000000	4.000000	46.000000	0.000000
3601.072445	-0.177157	0.572908	0.048580	81.864166	23.389368	100.415695	2.469745	0.000000	3.870804	0.000000	0.000000	0.000000	0.038764	-0.094423	-0.133777	0.000000	0.000000	4.000000	46.000000	0.000000
3601.075778	-0.177157	0.572908	0.048580	81.864166	23.389368	100.415695	2.469745	0.000000	3.870804	0.000000	0.000000	0.000000	0.038764	-0.094423	-0.133777	0.000000	0.000000	4.000000	46.000000	0.000000
3601.079112	-0.177157	0.572908	0.048580	81.879311	23.429659	100.467567	2.428978	0.000000	3.857875	0.000000	0.000000	0.000000	0.038764	-0.094423	-0.133777	0.000000	0.000000	4.000000	46.000000	0.000000
3601.082445	-0.177157	0.572908	0.048580	81.879311	23.429659	100.467567	2.428978	0.000000	3.857875	0.000000	0.000000	0.000000	0.038764	-0.094423	-0.133777	0.000000	0.000000	4.000000	46.000000	0.000000
3601.085778	-0.177034	0.572566	0.048072	81.879311	23.429659	100.467567	2.428978	0.000000	3.857875	0.000000	0.000000	0.000000	0.037131	-0.102531	-0.152131	0.000000	0.000000	4.000000	46.000000	0.000000
3601.089112	-0.177034	0.572566	0.048072	81.885941	23.389513	100.443367	2.428978	0.000000	3.857875	0.000000	0.000000	0.000000	0.037131	-0.102531	-0.152131	0.000000	0.000000	4.000000	46.000000	0.000000
3601.092445	-0.176939	0.572197	0.047496	81.885941	23.389513	100.443367	2.428978	0.000000	3.857875	0.000000	0.000000	0.000000	0.028345	-0.110576	-0.173040	0.000000	0.000000	4.000000	46.000000	0.000000
3601.095778	-0.176939	0.572197	0.047496	81.885941	23.389513	100.443367	2.428978	0.000000	3.857875	0.000000	0.000000	0.000000	0.028345	-0.110576	-0.173040	0.000000	0.000000	4.000000	46.000000	0.000000
3601.099112	-0.176939	0.572197	0.047496	81.820534	22.782209	99.862846	2.374783	0.000000	3.846962	0.000000	0.000000	0.000000	0.028345	-0.110576	-0.173040	0.000000	0.000000	4.000000	46.000000	0.000000
3601.102445	-0.176939	0.572197	0.047496	81.820534	22.782209	99.862846	2.374783	0.000000	3.846962	0.000000	0.000000	0.000000	0.028345	-0.110576	-0.173040	0.000000	0.000000	4.000000	46.000000	0.000000
3601.105778	-0.176853	0.571850	0.046867	81.820534	22.782209	99.862846	2.374783	0.000000	3.846962	0.000000	0.000000	0.000000	0.025807	-0.104203	-0.188580	0.000000	0.000000	4.000000	46.000000	0.000000
3601.109112	-0.176853	0.571850	0.046867	81.675766	21.651213	98.776466	2.374783	0.000000	3.846962	0.000000	0.000000	0.000000	0.025807	-0.104203	-0.188580	0.000000	0.000000	4.000000	46.000000	0.000000
3601.112445	-0.176844	0.571568	0.046305	81.675766	21.651213	98.776466	2.374783	0.000000	3.846962	0.000000	0.000000	0.000000	0.002810	-0.084695	-0.168695	0.000000	0.000000	4.000000	46.000000	0.000000
3601.115778	-0.176844	0.571568	0.046305	81.675766	21.651213	98.776466	2.374783	0.000000	3.846962	0.000000	0.000000	0.000000	0.002810	-0.084695	-0.168695	0.000000	0.000000	4.000000	46.000000	0.000000
3601.119112	-0.176844	0.571568	0.046305	81.470047	20.442314	97.645393	2.315237	0.000000	3.842192	0.000000	0.000000	0.000000	0.002810	-0.084695	-0.168695	0.000000	0.000000	4.000000	46.000000	0.000000
3601.122445	-0.176907	0.571363	0.045721	81.470047	20.442314	97.645393	2.315237	0.000000	3.842192	0.000000	0.000000	0.000000	-0.018925	-0.061513	-0.175224	0.000000	0.000000	4.000000	46.000000	0.000000
3601.125778	-0.176907	0.571363	0.045721	81.470047	20.442314	97.645393	2.315237	0.000000	3.842192	0.000000	0.000000	0.000000	-0.018925	-0.061513	-0.175224	0.000000	0.000000	4.000000	46.000000	0.000000
3601.129112	-0.176907	0.571363	0.045721	81.219559	19.752020	97.119858	2.286033	0.000000	3.845346	0.000000	0.000000	0.000000	-0.018925	-0.061513	-0.175224	0.000000	0.000000	4.000000	46.000000	0.000000
3601.132445	-0.177021	0.571252	0.045206	81.219559	19.752020	97.119858	2.286033	0.000000	3.845346	0.000000	0.000000	0.000000	-0.034115	-0.033327	-0.154484	0.000000	0.000000	4.000000	46.000000	0.000000
3601.135778	-0.177021	0.571252	0.045206	81.219559	19.752020	97.119858	2.286033	0.000000	3.845346	0.000000	0.000000	0.000000	-0.034115	-0.033327	-0.154484	0.000000	0.000000	4.000000	46.000000	0.000000
3601.139112	-0.177021	0.571252	0.045206	80.954605	19.585949	97.182289	2.260286	0.000000	3.851032	0.000000	0.000000	0.000000	-0.034115	-0.033327	-0.154484	0.000000	0.000000	4.000000	46.000000	0.000000
3601.142445	-0.177021	0.571252	0.045206	80.954605	19.585949	97.182289	2.260286	0.000000	3.851032	0.000000	0.000000	0.000000	-0.034115	-0.033327	-0.154484	0.000000	0.000000	4.000000	46.000000	0.000000
3601.145778	-0.177141	0.571236	0.044710	80.954605	19.585949	97.182289	2.260286	0.000000	3.851032	0.000000	0.000000	0.000000	-0.036000	-0.004665	-0.148720	0.000000	0.000000	4.000000	46.000000	0.000000
3601.149112	-0.177141	0.571236	0.044710	80.706558	19.677420	97.530563	2.260286	0.000000	3.851032	0.000000	0.000000	0.000000	-0.036000	-0.004665	-0.148720	0.000000	0.000000	4.000000	46.000000	0.000000
3601.152445	-0.177383	0.571268	0.044182	80.706558	19.677420	97.530563	2.260286	0.000000	3.851032	0.000000	0.000000	0.000000	-0.072574	0.009633	-0.158479	0.000000	0.000000	4.000000	46.000000	0.000000
3601.155778	-0.177383	0.571268	0.044182	80.706558	19.677420	97.530563	2.260286	0.000000	3.851032	0.000000	0.000000	0.000000	-0.072574	0.009633	-0.158479	0.000000	0.000000	4.000000	46.000000	0.000000
3601.159112	-0.177383	0.571268	0.044182	80.521507	19.885778	97.977226	2.209086	0.000000	3.869128	0.000000	0.000000	0.000000	-0.072574	0.009633	-0.158479	0.000000	0.000000	4.000000	46.000000	0.000000
3601.162445	-0.177698	0.571302	0.043561	80.521507	19.885778	97.977226	2.209086	0.000000	3.869128	0.000000	0.000000	0.000000	-0.094655	0.010139	-0.186203	0.000000	0.000000	4.000000	46.000000	0.000000
3601.165778	-0.177698	0.571302	0.043561	80.521507	19.885778	97.977226	2.209086	0.000000	3.869128	0.000000	0.000000	0.000000	-0.094655	0.010139	-0.186203	0.000000	0.000000	4.000000	46.000000	0.000000
3601.169112	-0.177698	0.571302	0.043561	80.413727	20.184937	98.475906	2.178052	0.000000	3.884904	0.000000	0.000000	0.000000	-0.094655	0.010139	-0.186203	0.000000	0.000000	4.000000	46.000000	0.000000
3601.172445	-0.178046	0.571281	0.042809	80.413727	20.184937	98.475906	2.178052	0.000000	3.884904	0.000000	0.000000	0.000000	-0.104457	-0.006261	-0.225465	0.000000	0.000000	4.000000	46.000000	0.000000
3601.175778	-0.178046	0.571281	0.042809	80.413727	20.184937	98.475906	2.178052	0.000000	3.884904	0.000000	0.000000	0.000000	-0.104457	-0.006261	-0.225465	0.000000	0.000000	4.000000	46.000000	0.000000
3601.179112	-0.178046	0.571281	0.042809	80.353699	20.740269	99.225075	2.140475	0.000000	3.902313	0.000000	0.000000	0.000000	-0.104457	-0.006261	-0.225465	0.000000	0.000000	4.000000	46.000000	0.000000
3601.182445	-0.178046	0.571281	0.042809	80.353699	20.740269	99.225075	2.140475	0.000000	3.902313	0.000000	0.000000	0.000000	-0.104457	-0.006261	-0.225465	0.000000	0.000000	4.000000	46.000000	0.000000
3601.185778	-0.178406	0.571222	0.042018	80.353699	20.740269	99.225075	2.140475	0.000000	3.902313	0.000000	0.000000	0.000000	-0.107769	-0.017581	-0.237490	0.000000	0.000000	4.000000	46.000000	0.000000
3601.189112	-0.178406	0.571222	0.042018	80.294327	21.418919	100.119545	2.140475	0.000000	3.902313	0.000000	0.000000	0.000000	-0.107769	-0.017581	-0.237490	0.000000	0.000000	4.000000	46.000000	0.000000
3601.192445	-0.178743	0.571091	0.041096	80.294327	21.418919	100.119545	2.140475	0.000000	3.902313	0.000000	0.000000	0.000000	-0.101352	-0.039554	-0.276441	0.000000	0.000000	4.000000	46.000000	0.000000
3601.195778	-0.178743	0.571091	0.041096	80.294327	21.418919	100.119545	2.140475	0.000000	3.902313	0.000000	0.000000	0.000000	-0.101352	-0.039554	-0.276441	0.000000	0.000000	4.000000	46.000000	0.000000
3601.199112	-0.178743	0.571091	0.041096	80.213425	22.235802	101.187347	2.054819	0.000000	3.937167	0.000000	0.000000	0.000000	-0.101352	-0.039554	-0.276441	0.000000	0.000000	4.000000	46.000000	0.000000
3601.202445	-0.179058	0.570960	0.040116	80.213425	22.235802	101.187347	2.054819	0.000000	3.937167	0.000000	0.000000	0.000000	-0.094395	-0.039094	-0.294179	0.000000	0.000000	4.000000	46.000000	0.000000
3601.205778	-0.179058	0.570960	0.040116	80.213425	22.235802	101.187347	2.054819	0.000000	3.937167	0.000000	0.000000	0.000000	-0.094395	-0.039094	-0.294179	0.000000	0.000000	4.000000	46.000000	0.000000
3601.209112	-0.179058	0.570960	0.040116	80.112206	23.118795	102.348946	2.005790	0.000000	3.952900	0.000000	0.000000	0.000000	-0.094395	-0.039094	-0.294179	0.000000	0.000000	4.000000	46.000000	0.000000
3601.212445	-0.179355	0.570850	0.039092	80.112206	23.118795	102.348946	2.005790	0.000000	3.952900	0.000000	0.000000	0.000000	-0.089057	-0.033074	-0.307247	0.000000	0.000000	4.000000	46.000000	0.000000
3601.215778	-0.179355	0.570850	0.039092	80.112206	23.118795	102.348946	2.005790	0.000000	3.952900	0.000000	0.000000	0.000000	-0.089057	-0.033074	-0.307247	0.000000	0.000000	4.000000	46.000000	0.000000
3601.219112	-0.179355	0.570850	0.039092	79.991386	24.015028	103.534676	1.954582	0.000000	3.967743	0.000000	0.000000	0.000000	-0.089057	-0.033074	-0.307247	0.000000	0.000000	4.000000	46.000000	0.000000
3601.222445	-0.179643	0.570795	0.038122	79.991386	24.015028	103.534676	1.954582	0.000000	3.967743	0.000000	0.000000	0.000000	-0.086379	-0.016400	-0.290818	0.000000	0.000000	4.000000	46.000000	0.000000
3601.225778	-0.179643	0.570795	0.038122	79.991386	24.015028	103.534676	1.954582	0.000000	3.967743	0.000000	0.000000	0.000000	-0.086379	-0.016400	-0.290818	0.000000	0.000000	4.000000	46.000000	0.000000
3601.229112	-0.179643	0.570795	0.038122	79.860847	24.829771	104.629662	1.906112	0.000000	3.982140	0.000000	0.000000	0.000000	-0.086379	-0.016400	-0.290818	0.000000	0.000000	4.000000	46.000000	0.000000
3601.232445	-0.179643	0.570795	0.038122	79.860847	24.829771	104.629662	1.906112	0.000000	3.982140	0.000000	0.000000	0.000000	-0.086379	-0.016400	-0.290818	0.000000	0.000000	4.000000	46.000000	0.000000
3601.235778	-0.179930	0.570786	0.037229	79.860847	24.829771	104.629662	1.906112	0.000000	3.982140	0.000000	0.000000	0.000000	-0.086154	-0.002841	-0.267915	0.000000	0.000000	4.000000	46.000000	0.000000
3601.239112	-0.179930	0.570786	0.037229	79.749664	25.438093	105.471062	1.906112	0.000000	3.982140	0.000000	0.000000	0.000000	-0.086154	-0.002841	-0.267915	0.000000	0.000000	4.000000	46.000000	0.000000
3601.242445	-0.180215	0.570850	0.036407	79.749664	25.438093	105.471062	1.906112	0.000000	3.982140	0.000000	0.000000	0.000000	-0.085407	0.019375	-0.246728	0.000000	0.000000	4.000000	46.000000	0.000000
3601.245778	-0.180215	0.570850	0.036407	79.749664	25.438093	105.471062	1.906112	0.000000	3.982140	0.000000	0.000000	0.000000	-0.085407	0.019375	-0.246728	0.000000	0.000000	4.000000	46.000000	0.000000
3601.249112	-0.180215	0.570850	0.036407	79.677795	25.790071	105.978439	1.820338	0.000000	4.010733	0.000000	0.000000	0.000000	-0.085407	0.019375	-0.246728	0.000000	0.000000	4.000000	46.000000	0.000000
3601.252445	-0.180480	0.570977	0.035752	79.677795	25.790071	105.978439	1.820338	0.000000	4.010733	0.000000	0.000000	0.000000	-0.079519	0.038078	-0.196364	0.000000	0.000000	4.000000	46.000000	0.000000
3601.255778	-0.180480	0.570977	0.035752	79.677795	25.790071	105.978439	1.820338	0.000000	4.010733	0.000000	0.000000	0.000000	-0.079519	0.038078	-0.196364	0.000000	0.000000	4.000000	46.000000	0.000000
3601.259112	-0.180480	0.570977	0.035752	79.657005	25.891718	106.147324	1.787611	0.000000	4.023986	0.000000	0.000000	0.000000	-0.079519	0.038078	-0.196364	0.000000	0.000000	4.000000	46.000000	0.000000
3601.262445	-0.180687	0.571112	0.035160	79.657005	25.891718	106.147324	1.787611	0.000000	4.023986	0.000000	0.000000	0.000000	-0.062233	0.040511	-0.177601	0.000000	0.000000	4.000000	46.000000	0.000000
3601.265778	-0.180687	0.571112	0.035160	79.657005	25.891718	106.147324	1.787611	0.000000	4.023986	0.000000	0.000000	0.000000	-0.062233	0.040511	-0.177601	0.000000	0.000000	4.000000	46.000000	0.000000
3601.269112	-0.180687	0.571112	0.035160	79.672859	25.813417	106.086403	1.758011	0.000000	4.034358	0.000000	0.000000	0.000000	-0.062233	0.040511	-0.177601	0.000000	0.000000	4.000000	46.000000	0.000000
3601.272445	-0.180687	0.571112	0.035160	79.672859	25.813417	106.086403	1.758011	0.000000	4.034358	0.000000	0.000000	0.000000	-0.062233	0.040511	-0.177601	0.000000	0.000000	4.000000	46.000000	0.000000
3601.275778	-0.180875	0.571234	0.034732	79.672859	25.813417	106.086403	1.758011	0.000000	4.034358	0.000000	0.000000	0.000000	-0.056261	0.036503	-0.128350	0.000000	0.000000	4.000000	46.000000	0.000000
3601.279112	-0.180875	0.571234	0.034732	79.692711	25.708143	105.971184	1.758011	0.000000	4.034358	0.000000	0.000000	0.000000	-0.056261	0.036503	-0.128350	0.000000	0.000000	4.000000	46.000000	0.000000
3601.282445	-0.180875	0.571234	0.034732	79.692711	25.708143	105.971184	1.758011	0.000000	4.034358	0.000000	0.000000	0.000000	-0.056261	0.036503	-0.128350	0.000000	0.000000	4.000000	46.000000	0.000000
3601.285778	-0.180875	0.571234	0.034732	79.692711	25.708143	105.971184	1.758011	0.000000	4.034358	0.000000	0.000000	0.000000	-0.056261	0.036503	-0.128350	0.000000	0.000000	4.000000	46.000000	0.000000
3601.289112	-0.181072	0.571453	0.034190	79.723984	25.539608	105.768906	1.736619	0.000000	4.043735	0.000000	0.000000	0.000000	-0.059318	0.065614	-0.162837	0.000000	0.000000	4.000000	46.000000	0.000000
3601.292445	-0.181072	0.571453	0.034190	79.723984	25.539608	105.768906	1.736619	0.000000	4.043735	0.000000	0.000000	0.000000	-0.000001	0.000007	0.000000	0.000000	0.000000	4.000000	46.000000	0.000000
3601.295778	-0.181072	0.571453	0.034190	79.723984	25.539608	105.768906	1.736619	0.000000	4.043735	0.000000	0.000000	0.000000	-0.000001	0.000007	0.000000	0.000000	0.000000	4.000000	46.000000	0.000000
3601.299112	-0.181072	0.571453	0.034190	79.765976	25.351786	105.538513	1.709479	0.000000	4.053621	0.000000	0.000000	0.000000	-0.000001	0.000007	0.000000	0.000000	0.000000	4.000000	46.000000	0.000000
3601.302445	-0.181072	0.571453	0.034190	79.765976	25.351786	105.538513	1.709479	0.000000	4.053621	0.000000	0.000000	0.000000	-0.000001	0.000007	0.000000	0.000000	0.000000	4.000000	46.000000	0.000000
3601.305778	-0.181181	0.571493	0.034052	79.765976	25.351786	105.538513	1.709479	0.000000	4.053621	0.000000	0.000000	0.000000	-0.032480	0.012000	-0.041252	0.000000	0.000000	4.000000	46.000000	0.000000
3601.309112	-0.181181	0.571493	0.034052	79.793907	25.161770	105.293839	1.709479	0.000000	4.053621	0.000000	0.000000	0.000000	-0.032480	0.012000	-0.041252	0.000000	0.000000	4.000000	46.000000	0.000000
3601.312445	-0.181181	0.571493	0.034052	79.793907	25.161770	105.293839	1.709479	0.000000	4.053621	0.000000	0.000000	0.000000	-0.032480	0.012000	-0.041252	0.000000	0.000000	4.000000	46.000000	0.000000
3601.315778	-0.181181	0.571493	0.034052	79.793907	25.161770	105.293839	1.709479	0.000000	4.053621	0.000000	0.000000	0.000000	-0.032480	0.012000	-0.041252	0.000000	0.000000	4.000000	46.000000	0.000000
3601.319112	-0.181295	0.571640	0.034218	79.786812	25.061569	105.144272	1.702604	0.000000	4.059034	0.000000	0.000000	0.000000	-0.034298	0.044295	0.049892	0.000000	0.000000	4.000000	46.000000	0.000000
3601.322445	-0.181295	0.571640	0.034218	79.786812	25.061569	105.144272	1.702604	0.000000	4.059034	0.000000	0.000000	0.000000	-0.034298	0.044295	0.049892	0.000000	0.000000	4.000000	46.000000	0.000000
3601.325778	-0.181295	0.571640	0.034218	79.786812	25.061569	105.144272	1.702604	0.000000	4.059034	0.000000	0.000000	0.000000	-0.034298	0.044295	0.049892	0.000000	0.000000	4.000000	46.000000	0.000000
3601.329112	-0.181295	0.571640	0.034218	79.766991	24.958790	104.872009	1.710919	0.000000	4.064750	0.000000	0.000000	0.000000	-0.034298	0.044295	0.049892	0.000000	0.000000	4.000000	46.000000	0.000000
3601.332445	-0.181307	0.571767	0.034538	79.766991	24.958790	104.872009	1.710919	0.000000	4.064750	0.000000	0.000000	0.000000	-0.003531	0.037906	0.095812	0.000000	0.000000	4.000000	46.000000	0.000000
3601.335778	-0.181307	0.571767	0.034538	79.766991	24.958790	104.872009	1.710919	0.000000	4.064750	0.000000	0.000000	0.000000	-0.003531	0.037906	0.095812	0.000000	0.000000	4.000000	46.000000	0.000000
3601.339112	-0.181307	0.571767	0.034538	79.740456	24.825119	104.387268	1.726888	0.000000	4.065339	0.000000	0.000000	0.000000	-0.003531	0.037906	0.095812	0.000000	0.000000	4.000000	46.000000	0.000000
3601.342445	-0.181307	0.571767	0.034538	79.740456	24.825119	104.387268	1.726888	0.000000	4.065339	0.000000	0.000000	0.000000	-0.003531	0.037906	0.095812	0.000000	0.000000	4.000000	46.000000	0.000000
3601.345778	-0.181336	0.571919	0.034977	79.740456	24.825119	104.387268	1.726888	0.000000	4.065339	0.000000	0.000000	0.000000	-0.008761	0.045700	0.131729	0.000000	0.000000	4.000000	46.000000	0.000000
3601.349112	-0.181336	0.571919	0.034977	79.707306	24.658476	103.730659	1.726888	0.000000	4.065339	0.000000	0.000000	0.000000	-0.008761	0.045700	0.131729	0.000000	0.000000	4.000000	46.000000	0.000000
3601.352445	-0.181379	0.572050	0.035526	79.707306	24.658476	103.730659	1.726888	0.000000	4.065339	0.000000	0.000000	0.000000	-0.012872	0.039272	0.164701	0.000000	0.000000	4.000000	46.000000	0.000000
3601.355778	-0.181379	0.572050	0.035526	79.707306	24.658476	103.730659	1.726888	0.000000	4.065339	0.000000	0.000000	0.000000	-0.012872	0.039272	0.164701	0.000000	0.000000	4.000000	46.000000	0.000000
3601.359112	-0.181379	0.572050	0.035526	79.681267	24.461617	103.041878	1.776293	0.000000	4.068944	0.000000	0.000000	0.000000	-0.012872	0.039272	0.164701	0.000000	0.000000	4.000000	46.000000	0.000000
3601.362445	-0.181379	0.572050	0.035526	79.681267	24.461617	103.041878	1.776293	0.000000	4.068944	0.000000	0.000000	0.000000	-0.012872	0.039272	0.164701	0.000000	0.000000	4.000000	46.000000	0.000000
3601.365778	-0.181457	0.572188	0.036170	79.681267	24.461617	103.041878	1.776293	0.000000	4.068944	0.000000	0.000000	0.000000	-0.023292	0.041441	0.193298	0.000000	0.000000	4.000000	46.000000	0.000000
3601.369112	-0.181457	0.572188	0.036170	79.676727	24.196569	102.303886	1.776293	0.000000	4.068944	0.000000	0.000000	0.000000	-0.023292	0.041441	0.193298	0.000000	0.000000	4.000000	46.000000	0.000000
3601.372445	-0.181522	0.572259	0.036856	79.676727	24.196569	102.303886	1.776293	0.000000	4.068944	0.000000	0.000000	0.000000	-0.019777	0.021141	0.205774	0.000000	0.000000	4.000000	46.000000	0.000000
3601.375778	-0.181522	0.572259	0.036856	79.676727	24.196569	102.303886	1.776293	0.000000	4.068944	0.000000	0.000000	0.000000	-0.019777	0.021141	0.205774	0.000000	0.000000	4.000000	46.000000	0.000000
3601.379112	-0.181522	0.572259	0.036856	79.694809	23.838871	101.369957	1.842805	0.000000	4.076122	0.000000	0.000000	0.000000	-0.019777	0.021141	0.205774	0.000000	0.000000	4.000000	46.000000	0.000000
3601.382445	-0.181541	0.572299	0.037632	79.694809	23.838871	101.369957	1.842805	0.000000	4.076122	0.000000	0.000000	0.000000	-0.005549	0.011980	0.232752	0.000000	0.000000	4.000000	46.000000	0.000000
3601.385778	-0.181541	0.572299	0.037632	79.694809	23.838871	101.369957	1.842805	0.000000	4.076122	0.000000	0.000000	0.000000	-0.005549	0.011980	0.232752	0.000000	0.000000	4.000000	46.000000	0.000000
3601.389112	-0.181541	0.572299	0.037632	79.742264	23.347054	100.066605	1.881597	0.000000	4.077047	0.000000	0.000000	0.000000	-0.005549	0.011980	0.232752	0.000000	0.000000	4.000000	46.000000	0.000000
3601.392445	-0.181527	0.572318	0.038468	79.742264	23.347054	100.066605	1.881597	0.000000	4.077047	0.000000	0.000000	0.000000	0.004110	0.005767	0.250693	0.000000	0.000000	4.000000	46.000000	0.000000
3601.395778	-0.181527	0.572318	0.038468	79.742264	23.347054	100.066605	1.881597	0.000000	4.077047	0.000000	0.000000	0.000000	0.004110	0.005767	0.250693	0.000000	0.000000	4.000000	46.000000	0.000000
3601.399112	-0.181527	0.572318	0.038468	79.791260	22.803566	98.602776	1.923379	0.000000	4.076362	0.000000	0.000000	0.000000	0.004110	0.005767	0.250693	0.000000	0.000000	4.000000	46.000000	0.000000
3601.402445	-0.181469	0.572354	0.039403	79.791260	22.803566	98.602776	1.923379	0.000000	4.076362	0.000000	0.000000	0.000000	0.017548	0.010758	0.280519	0.000000	0.000000	4.000000	46.000000	0.000000
3601.405778	-0.181469	0.572354	0.039403	79.791260	22.803566	98.602776	1.923379	0.000000	4.076362	0.000000	0.000000	0.000000	0.017548	0.010758	0.280519	0.000000	0.000000	4.000000	46.000000	0.000000
3601.409112	-0.181469	0.572354	0.039403	79.820419	22.257023	97.182854	1.970132	0.000000	4.073438	0.000000	0.000000	0.000000	0.017548	0.010758	0.280519	0.000000	0.000000	4.000000	46.000000	0.000000
3601.412445	-0.181405	0.572462	0.040475	79.820419	22.257023	97.182854	1.970132	0.000000	4.073438	0.000000	0.000000	0.000000	0.018985	0.032550	0.321676	0.000000	0.000000	4.000000	46.000000	0.000000
3601.415778	-0.181405	0.572462	0.040475	79.820419	22.257023	97.182854	1.970132	0.000000	4.073438	0.000000	0.000000	0.000000	0.018985	0.032550	0.321676	0.000000	0.000000	4.000000	46.000000	0.000000
3601.419112	-0.181405	0.572462	0.040475	79.837845	21.673666	96.054077	2.023745	0.000000	4.070273	0.000000	0.000000	0.000000	0.018985	0.032550	0.321676	0.000000	0.000000	4.000000	46.000000	0.000000
3601.422445	-0.181294	0.572616	0.041640	79.837845	21.673666	96.054077	2.023745	0.000000	4.070273	0.000000	0.000000	0.000000	0.033466	0.046240	0.349607	0.000000	0.000000	4.000000	46.000000	0.000000
3601.425778	-0.181294	0.572616	0.041640	79.837845	21.673666	96.054077	2.023745	0.000000	4.070273	0.000000	0.000000	0.000000	0.033466	0.046240	0.349607	0.000000	0.000000	4.000000	46.000000	0.000000
3601.429112	-0.181294	0.572616	0.041640	79.862633	20.933266	95.040886	2.082012	0.000000	4.064696	0.000000	0.000000	0.000000	0.033466	0.046240	0.349607	0.000000	0.000000	4.000000	46.000000	0.000000
3601.432445	-0.181145	0.572854	0.042929	79.862633	20.933266	95.040886	2.082012	0.000000	4.064696	0.000000	0.000000	0.000000	0.044821	0.071153	0.386745	0.000000	0.000000	4.000000	46.000000	0.000000
3601.435778	-0.181145	0.572854	0.042929	79.862633	20.933266	95.040886	2.082012	0.000000	4.064696	0.000000	0.000000	0.000000	0.044821	0.071153	0.386745	0.000000	0.000000	4.000000	46.000000	0.000000
3601.439112	-0.181145	0.572854	0.042929	79.920670	19.954832	93.796783	2.146470	0.000000	4.057226	0.000000	0.000000	0.000000	0.044821	0.071153	0.386745	0.000000	0.000000	4.000000	46.000000	0.000000
3601.442445	-0.180940	0.573118	0.044296	79.920670	19.954832	93.796783	2.146470	0.000000	4.057226	0.000000	0.000000	0.000000	0.061502	0.079269	0.409860	0.000000	0.000000	4.000000	46.000000	0.000000
3601.445778	-0.180940	0.573118	0.044296	79.920670	19.954832	93.796783	2.146470	0.000000	4.057226	0.000000	0.000000	0.000000	0.061502	0.079269	0.409860	0.000000	0.000000	4.000000	46.000000	0.000000
3601.449112	-0.180940	0.573118	0.044296	80.019089	18.739681	92.241341	2.214780	0.000000	4.046976	0.000000	0.000000	0.000000	0.061502	0.079269	0.409860	0.000000	0.000000	4.000000	46.000000	0.000000
3601.452445	-0.180667	0.573371	0.045708	80.019089	18.739681	92.241341	2.214780	0.000000	4.046976	0.000000	0.000000	0.000000	0.081760	0.076063	0.423643	0.000000	0.000000	4.000000	46.000000	0.000000
3601.455778	-0.180667	0.573371	0.045708	80.019089	18.739681	92.241341	2.214780	0.000000	4.046976	0.000000	0.000000	0.000000	0.081760	0.076063	0.423643	0.000000	0.000000	4.000000	46.000000	0.000000
3601.459112	-0.180667	0.573371	0.045708	80.150978	17.239674	90.329636	2.285387	0.000000	4.033349	0.000000	0.000000	0.000000	0.081760	0.076063	0.423643	0.000000	0.000000	4.000000	46.000000	0.000000
3601.462445	-0.180300	0.573643	0.047168	80.150978	17.239674	90.329636	2.285387	0.000000	4.033349	0.000000	0.000000	0.000000	0.110067	0.081588	0.438153	0.000000	0.000000	4.000000	46.000000	0.000000
3601.465778	-0.180300	0.573643	0.047168	80.150978	17.239674	90.329636	2.285387	0.000000	4.033349	0.000000	0.000000	0.000000	0.110067	0.081588	0.438153	0.000000	0.000000	4.000000	46.000000	0.000000
3601.469112	-0.180300	0.573643	0.047168	80.311745	15.472206	88.075111	2.358413	0.000000	4.015005	0.000000	0.000000	0.000000	0.110067	0.081588	0.438153	0.000000	0.000000	4.000000	46.000000	0.000000
3601.472445	-0.179872	0.573848	0.048620	80.311745	15.472206	88.075111	2.358413	0.000000	4.015005	0.000000	0.000000	0.000000	0.128515	0.061335	0.435411	0.000000	0.000000	4.000000	46.000000	0.000000
3601.475778	-0.179872	0.573848	0.048620	80.311745	15.472206	88.075111	2.358413	0.000000	4.015005	0.000000	0.000000	0.000000	0.128515	0.061335	0.435411	0.000000	0.000000	4.000000	46.000000	0.000000
3601.479112	-0.179872	0.573848	0.048620	80.493080	13.447261	85.521980	2.430981	0.000000	3.993586	0.000000	0.000000	0.000000	0.128515	0.061335	0.435411	0.000000	0.000000	4.000000	46.000000	0.000000
3601.482445	-0.179353	0.574043	0.050058	80.493080	13.447261	85.521980	2.430981	0.000000	3.993586	0.000000	0.000000	0.000000	0.155535	0.058632	0.431622	0.000000	0.000000	4.000000	46.000000	0.000000
3601.485778	-0.179353	0.574043	0.050058	80.493080	13.447261	85.521980	2.430981	0.000000	3.993586	0.000000	0.000000	0.000000	0.155535	0.058632	0.431622	0.000000	0.000000	4.000000	46.000000	0.000000
3601.489112	-0.179353	0.574043	0.050058	80.682716	11.195116	82.702927	2.502918	0.000000	3.967663	0.000000	0.000000	0.000000	0.155535	0.058632	0.431622	0.000000	0.000000	4.000000	46.000000	0.000000
3601.492445	-0.178826	0.574190	0.051486	80.682716	11.195116	82.702927	2.502918	0.000000	3.967663	0.000000	0.000000	0.000000	0.158032	0.043944	0.428363	0.000000	0.000000	4.000000	46.000000	0.000000
3601.495778	-0.178826	0.574190	0.051486	80.682716	11.195116	82.702927	2.502918	0.000000	3.967663	0.000000	0.000000	0.000000	0.158032	0.043944	0.428363	0.000000	0.000000	4.000000	46.000000	0.000000
3601.499112	-0.178826	0.574190	0.051486	80.855827	8.843686	79.788239	2.574312	0.000000	3.941325	0.000000	0.000000	0.000000	0.158032	0.043944	0.428363	0.000000	0.000000	4.000000	46.000000	0.000000
3601.502445	-0.178258	0.574327	0.052884	80.855827	8.843686	79.788239	2.574312	0.000000	3.941325	0.000000	0.000000	0.000000	0.170651	0.041172	0.419438	0.000000	0.000000	4.000000	46.000000	0.000000
3601.505778	-0.178258	0.574327	0.052884	80.855827	8.843686	79.788239	2.574312	0.000000	3.941325	0.000000	0.000000	0.000000	0.170651	0.041172	0.419438	0.000000	0.000000	4.000000	46.000000	0.000000
3601.509112	-0.178258	0.574327	0.052884	80.991035	6.589840	77.006607	2.644218	0.000000	3.912883	0.000000	0.000000	0.000000	0.170651	0.041172	0.419438	0.000000	0.000000	4.000000	46.000000	0.000000
3601.512445	-0.177676	0.574474	0.054260	80.991035	6.589840	77.006607	2.644218	0.000000	3.912883	0.000000	0.000000	0.000000	0.174371	0.044120	0.412565	0.000000	0.000000	4.000000	46.000000	0.000000
3601.515778	-0.177676	0.574474	0.054260	80.991035	6.589840	77.006607	2.644218	0.000000	3.912883	0.000000	0.000000	0.000000	0.174371	0.044120	0.412565	0.000000	0.000000	4.000000	46.000000	0.000000
3601.519112	-0.177676	0.574474	0.054260	81.078461	4.586609	74.538025	2.712979	0.000000	3.883821	0.000000	0.000000	0.000000	0.174371	0.044120	0.412565	0.000000	0.000000	4.000000	46.000000	0.000000
3601.522445	-0.177088	0.574650	0.055627	81.078461	4.586609	74.538025	2.712979	0.000000	3.883821	0.000000	0.000000	0.000000	0.176459	0.052869	0.410283	0.000000	0.000000	4.000000	46.000000	0.000000
3601.525778	-0.177088	0.574650	0.055627	81.078461	4.586609	74.538025	2.712979	0.000000	3.883821	0.000000	0.000000	0.000000	0.176459	0.052869	0.410283	0.000000	0.000000	4.000000	46.000000	0.000000
3601.529112	-0.177088	0.574650	0.055627	81.115242	2.859997	72.399864	2.781359	0.000000	3.854412	0.000000	0.000000	0.000000	0.176459	0.052869	0.410283	0.000000	0.000000	4.000000	46.000000	0.000000
3601.532445	-0.176428	0.574923	0.057037	81.115242	2.859997	72.399864	2.781359	0.000000	3.854412	0.000000	0.000000	0.000000	0.197989	0.081915	0.422868	0.000000	0.000000	4.000000	46.000000	0.000000
3601.535778	-0.176428	0.574923	0.057037	81.115242	2.859997	72.399864	2.781359	0.000000	3.854412	0.000000	0.000000	0.000000	0.197989	0.081915	0.422868	0.000000	0.000000	4.000000	46.000000	0.000000
3601.539112	-0.176428	0.574923	0.057037	81.128296	1.270301	70.421249	2.851837	0.000000	3.821414	0.000000	0.000000	0.000000	0.197989	0.081915	0.422868	0.000000	0.000000	4.000000	46.000000	0.000000
3601.542445	-0.175685	0.575256	0.058457	81.128296	1.270301	70.421249	2.851837	0.000000	3.821414	0.000000	0.000000	0.000000	0.222877	0.099756	0.426140	0.000000	0.000000	4.000000	46.000000	0.000000
3601.545778	-0.175685	0.575256	0.058457	81.128296	1.270301	70.421249	2.851837	0.000000	3.821414	0.000000	0.000000	0.000000	0.222877	0.099756	0.426140	0.000000	0.000000	4.000000	46.000000	0.000000
3601.549112	-0.175685	0.575256	0.058457	81.127106	-0.454393	68.280136	2.922861	0.000000	3.784267	0.000000	0.000000	0.000000	0.222877	0.099756	0.426140	0.000000	0.000000	4.000000	46.000000	0.000000
3601.552445	-0.174876	0.575659	0.059858	81.127106	-0.454393	68.280136	2.922861	0.000000	3.784267	0.000000	0.000000	0.000000	0.242738	0.120864	0.420368	0.000000	0.000000	4.000000	46.000000	0.000000
3601.555778	-0.174876	0.575659	0.059858	81.127106	-0.454393	68.280136	2.922861	0.000000	3.784267	0.000000	0.000000	0.000000	0.242738	0.120864	0.420368	0.000000	0.000000	4.000000	46.000000	0.000000
3601.559112	-0.174876	0.575659	0.059858	81.122368	-2.370936	65.912521	2.992922	0.000000	3.743811	0.000000	0.000000	0.000000	0.242738	0.120864	0.420368	0.000000	0.000000	4.000000	46.000000	0.000000
3601.562445	-0.174045	0.576130	0.061290	81.122368	-2.370936	65.912521	2.992922	0.000000	3.743811	0.000000	0.000000	0.000000	0.249433	0.141434	0.429384	0.000000	0.000000	4.000000	46.000000	0.000000
3601.565778	-0.174045	0.576130	0.061290	81.122368	-2.370936	65.912521	2.992922	0.000000	3.743811	0.000000	0.000000	0.000000	0.249433	0.141434	0.429384	0.000000	0.000000	4.000000	46.000000	0.000000
3601.569112	-0.174045	0.576130	0.061290	81.106842	-4.402620	63.408176	3.064487	0.000000	3.702240	0.000000	0.000000	0.000000	0.249433	0.141434	0.429384	0.000000	0.000000	4.000000	46.000000	0.000000
3601.572445	-0.173175	0.576613	0.062705	81.106842	-4.402620	63.408176	3.064487	0.000000	3.702240	0.000000	0.000000	0.000000	0.260826	0.144829	0.424614	0.000000	0.000000	4.000000	46.000000	0.000000
3601.575778	-0.173175	0.576613	0.062705	81.106842	-4.402620	63.408176	3.064487	0.000000	3.702240	0.000000	0.000000	0.000000	0.260826	0.144829	0.424614	0.000000	0.000000	4.000000	46.000000	0.000000
3601.579112	-0.173175	0.576613	0.062705	81.067963	-6.274748	61.087231	3.135255	0.000000	3.658768	0.000000	0.000000	0.000000	0.260826	0.144829	0.424614	0.000000	0.000000	4.000000	46.000000	0.000000
3601.582445	-0.172273	0.577126	0.064120	81.067963	-6.274748	61.087231	3.135255	0.000000	3.658768	0.000000	0.000000	0.000000	0.270711	0.154036	0.424347	0.000000	0.000000	4.000000	46.000000	0.000000
3601.585778	-0.172273	0.577126	0.064120	81.067963	-6.274748	61.087231	3.135255	0.000000	3.658768	0.000000	0.000000	0.000000	0.270711	0.154036	0.424347	0.000000	0.000000	4.000000	46.000000	0.000000
3601.589112	-0.172273	0.577126	0.064120	81.014626	-7.872310	59.083534	3.205980	0.000000	3.613650	0.000000	0.000000	0.000000	0.270711	0.154036	0.424347	0.000000	0.000000	4.000000	46.000000	0.000000
3601.592445	-0.171333	0.577635	0.065437	81.014626	-7.872310	59.083534	3.205980	0.000000	3.613650	0.000000	0.000000	0.000000	0.281891	0.152459	0.395100	0.000000	0.000000	4.000000	46.000000	0.000000
3601.595778	-0.171333	0.577635	0.065437	81.014626	-7.872310	59.083534	3.205980	0.000000	3.613650	0.000000	0.000000	0.000000	0.281891	0.152459	0.395100	0.000000	0.000000	4.000000	46.000000	0.000000
3601.599112	-0.171333	0.577635	0.065437	80.953476	-9.164558	57.435394	3.271830	0.000000	3.566668	0.000000	0.000000	0.000000	0.281891	0.152459	0.395100	0.000000	0.000000	4.000000	46.000000	0.000000
3601.602445	-0.170390	0.578110	0.066588	80.953476	-9.164558	57.435394	3.271830	0.000000	3.566668	0.000000	0.000000	0.000000	0.282953	0.142568	0.345522	0.000000	0.000000	4.000000	46.000000	0.000000
3601.605778	-0.170390	0.578110	0.066588	80.953476	-9.164558	57.435394	3.271830	0.000000	3.566668	0.000000	0.000000	0.000000	0.282953	0.142568	0.345522	0.000000	0.000000	4.000000	46.000000	0.000000
3601.609112	-0.170390	0.578110	0.066588	80.896530	-10.234517	56.054802	3.329417	0.000000	3.519509	0.000000	0.000000	0.000000	0.282953	0.142568	0.345522	0.000000	0.000000	4.000000	46.000000	0.000000
3601.612445	-0.169440	0.578533	0.067560	80.896530	-10.234517	56.054802	3.329417	0.000000	3.519509	0.000000	0.000000	0.000000	0.285033	0.126855	0.291536	0.000000	0.000000	4.000000	46.000000	0.000000
3601.615778	-0.169440	0.578533	0.067560	80.896530	-10.234517	56.054802	3.329417	0.000000	3.519509	0.000000	0.000000	0.000000	0.285033	0.126855	0.291536	0.000000	0.000000	4.000000	46.000000	0.000000
3601.619112	-0.169440	0.578533	0.067560	80.855095	-11.193702	54.805450	3.378006	0.000000	3.472004	0.000000	0.000000	0.000000	0.285033	0.126855	0.291536	0.000000	0.000000	4.000000	46.000000	0.000000
3601.622445	-0.168536	0.578873	0.068343	80.855095	-11.193702	54.805450	3.378006	0.000000	3.472004	0.000000	0.000000	0.000000	0.271082	0.102031	0.234757	0.000000	0.000000	4.000000	46.000000	0.000000
3601.625778	-0.168536	0.578873	0.068343	80.855095	-11.193702	54.805450	3.378006	0.000000	3.472004	0.000000	0.000000	0.000000	0.271082	0.102031	0.234757	0.000000	0.000000	4.000000	46.000000	0.000000
3601.629112	-0.168536	0.578873	0.068343	80.831795	-12.141047	53.579182	3.417132	0.000000	3.426823	0.000000	0.000000	0.000000	0.271082	0.102031	0.234757	0.000000	0.000000	4.000000	46.000000	0.000000
3601.632445	-0.167637	0.579132	0.068887	80.831795	-12.141047	53.579182	3.417132	0.000000	3.426823	0.000000	0.000000	0.000000	0.269719	0.077856	0.163171	0.000000	0.000000	4.000000	46.000000	0.000000
3601.635778	-0.167637	0.579132	0.068887	80.831795	-12.141047	53.579182	3.417132	0.000000	3.426823	0.000000	0.000000	0.000000	0.269719	0.077856	0.163171	0.000000	0.000000	4.000000	46.000000	0.000000
3601.639112	-0.167637	0.579132	0.068887	80.818336	-13.141350	52.286144	3.444327	0.000000	3.381870	0.000000	0.000000	0.000000	0.269719	0.077856	0.163171	0.000000	0.000000	4.000000	46.000000	0.000000
3601.642445	-0.166624	0.579330	0.069247	80.818336	-13.141350	52.286144	3.444327	0.000000	3.381870	0.000000	0.000000	0.000000	0.303942	0.059382	0.108067	0.000000	0.000000	4.000000	46.000000	0.000000
3601.645778	-0.166624	0.579330	0.069247	80.818336	-13.141350	52.286144	3.444327	0.000000	3.381870	0.000000	0.000000	0.000000	0.303942	0.059382	0.108067	0.000000	0.000000	4.000000	46.000000	0.000000
3601.649112	-0.166624	0.579330	0.069247	80.814316	-14.207880	50.911484	3.462339	0.000000	3.331213	0.000000	0.000000	0.000000	0.303942	0.059382	0.108067	0.000000	0.000000	4.000000	46.000000	0.000000
3601.652445	-0.165610	0.579541	0.069518	80.814316	-14.207880	50.911484	3.462339	0.000000	3.331213	0.000000	0.000000	0.000000	0.304178	0.063334	0.081250	0.000000	0.000000	4.000000	46.000000	0.000000
3601.655778	-0.165610	0.579541	0.069518	80.814316	-14.207880	50.911484	3.462339	0.000000	3.331213	0.000000	0.000000	0.000000	0.304178	0.063334	0.081250	0.000000	0.000000	4.000000	46.000000	0.000000
3601.659112	-0.165610	0.579541	0.069518	80.809525	-15.380795	49.415447	3.475880	0.000000	3.280517	0.000000	0.000000	0.000000	0.304178	0.063334	0.081250	0.000000	0.000000	4.000000	46.000000	0.000000
3601.662445	-0.164548	0.579749	0.069634	80.809525	-15.380795	49.415447	3.475880	0.000000	3.280517	0.000000	0.000000	0.000000	0.318624	0.062181	0.034828	0.000000	0.000000	4.000000	46.000000	0.000000
3601.665778	-0.164548	0.579749	0.069634	80.809525	-15.380795	49.415447	3.475880	0.000000	3.280517	0.000000	0.000000	0.000000	0.318624	0.062181	0.034828	0.000000	0.000000	4.000000	46.000000	0.000000
3601.669112	-0.164548	0.579749	0.069634	80.802666	-16.602392	47.921333	3.481685	0.000000	3.227413	0.000000	0.000000	0.000000	0.318624	0.062181	0.034828	0.000000	0.000000	4.000000	46.000000	0.000000
3601.672445	-0.163491	0.579988	0.069675	80.802666	-16.602392	47.921333	3.481685	0.000000	3.227413	0.000000	0.000000	0.000000	0.317088	0.071858	0.012473	0.000000	0.000000	4.000000	46.000000	0.000000
3601.675778	-0.163491	0.579988	0.069675	80.802666	-16.602392	47.921333	3.481685	0.000000	3.227413	0.000000	0.000000	0.000000	0.317088	0.071858	0.012473	0.000000	0.000000	4.000000	46.000000	0.000000
3601.679112	-0.163491	0.579988	0.069675	80.793526	-17.645988	46.767136	3.483764	0.000000	3.174565	0.000000	0.000000	0.000000	0.317088	0.071858	0.012473	0.000000	0.000000	4.000000	46.000000	0.000000
3601.682445	-0.162378	0.580251	0.069621	80.793526	-17.645988	46.767136	3.483764	0.000000	3.174565	0.000000	0.000000	0.000000	0.333844	0.078911	-0.016259	0.000000	0.000000	4.000000	46.000000	0.000000
3601.685778	-0.162378	0.580251	0.069621	80.793526	-17.645988	46.767136	3.483764	0.000000	3.174565	0.000000	0.000000	0.000000	0.333844	0.078911	-0.016259	0.000000	0.000000	4.000000	46.000000	0.000000
3601.689112	-0.162378	0.580251	0.069621	80.784714	-18.390255	46.177654	3.481054	0.000000	3.118925	0.000000	0.000000	0.000000	0.333844	0.078911	-0.016259	0.000000	0.000000	4.000000	46.000000	0.000000
3601.692445	-0.161242	0.580527	0.069485	80.784714	-18.390255	46.177654	3.481054	0.000000	3.118925	0.000000	0.000000	0.000000	0.340950	0.082654	-0.040956	0.000000	0.000000	4.000000	46.000000	0.000000
3601.695778	-0.161242	0.580527	0.069485	80.784714	-18.390255	46.177654	3.481054	0.000000	3.118925	0.000000	0.000000	0.000000	0.340950	0.082654	-0.040956	0.000000	0.000000	4.000000	46.000000	0.000000
3601.699112	-0.161242	0.580527	0.069485	80.779770	-18.653219	46.311325	3.474228	0.000000	3.062100	0.000000	0.000000	0.000000	0.340950	0.082654	-0.040956	0.000000	0.000000	4.000000	46.000000	0.000000
3601.702445	-0.160133	0.580827	0.069163	80.779770	-18.653219	46.311325	3.474228	0.000000	3.062100	0.000000	0.000000	0.000000	0.332731	0.090186	-0.096527	0.000000	0.000000	4.000000	46.000000	0.000000
3601.705778	-0.160133	0.580827	0.069163	80.779770	-18.653219	46.311325	3.474228	0.000000	3.062100	0.000000	0.000000	0.000000	0.332731	0.090186	-0.096527	0.000000	0.000000	4.000000	46.000000	0.000000
3601.709112	-0.160133	0.580827	0.069163	80.786079	-18.549593	46.887772	3.458140	0.000000	3.006644	0.000000	0.000000	0.000000	0.332731	0.090186	-0.096527	0.000000	0.000000	4.000000	46.000000	0.000000
3601.712445	-0.159040	0.581131	0.068707	80.786079	-18.549593	46.887772	3.458140	0.000000	3.006644	0.000000	0.000000	0.000000	0.327886	0.091087	-0.136882	0.000000	0.000000	4.000000	46.000000	0.000000
3601.715778	-0.159040	0.581131	0.068707	80.786079	-18.549593	46.887772	3.458140	0.000000	3.006644	0.000000	0.000000	0.000000	0.327886	0.091087	-0.136882	0.000000	0.000000	4.000000	46.000000	0.000000
3601.719112	-0.159040	0.581131	0.068707	80.804779	-18.470200	47.383614	3.435326	0.000000	2.951997	0.000000	0.000000	0.000000	0.327886	0.091087	-0.136882	0.000000	0.000000	4.000000	46.000000	0.000000
3601.722445	-0.157948	0.581409	0.068064	80.804779	-18.470200	47.383614	3.435326	0.000000	2.951997	0.000000	0.000000	0.000000	0.327611	0.083477	-0.192844	0.000000	0.000000	4.000000	46.000000	0.000000
3601.725778	-0.157948	0.581409	0.068064	80.804779	-18.470200	47.383614	3.435326	0.000000	2.951997	0.000000	0.000000	0.000000	0.327611	0.083477	-0.192844	0.000000	0.000000	4.000000	46.000000	0.000000
3601.729112	-0.157948	0.581409	0.068064	80.836037	-18.394428	47.952087	3.403186	0.000000	2.897395	0.000000	0.000000	0.000000	0.327611	0.083477	-0.192844	0.000000	0.000000	4.000000	46.000000	0.000000
3601.732445	-0.156882	0.581661	0.067227	80.836037	-18.394428	47.952087	3.403186	0.000000	2.897395	0.000000	0.000000	0.000000	0.319718	0.075666	-0.251132	0.000000	0.000000	4.000000	46.000000	0.000000
3601.735778	-0.156882	0.581661	0.067227	80.836037	-18.394428	47.952087	3.403186	0.000000	2.897395	0.000000	0.000000	0.000000	0.319718	0.075666	-0.251132	0.000000	0.000000	4.000000	46.000000	0.000000
3601.739112	-0.156882	0.581661	0.067227	80.879082	-18.314043	48.752918	3.361331	0.000000	2.844108	0.000000	0.000000	0.000000	0.319718	0.075666	-0.251132	0.000000	0.000000	4.000000	46.000000	0.000000
3601.742445	-0.155836	0.581885	0.066261	80.879082	-18.314043	48.752918	3.361331	0.000000	2.844108	0.000000	0.000000	0.000000	0.313974	0.067118	-0.289683	0.000000	0.000000	4.000000	46.000000	0.000000
3601.745778	-0.155836	0.581885	0.066261	80.879082	-18.314043	48.752918	3.361331	0.000000	2.844108	0.000000	0.000000	0.000000	0.313974	0.067118	-0.289683	0.000000	0.000000	4.000000	46.000000	0.000000
3601.749112	-0.155836	0.581885	0.066261	81.021034	-18.259472	49.671013	3.313050	0.000000	2.791779	0.000000	0.000000	0.000000	0.313974	0.067118	-0.289683	0.000000	0.000000	4.000000	46.000000	0.000000
3601.752445	-0.154849	0.582120	0.065124	81.021034	-18.259472	49.671013	3.313050	0.000000	2.791779	0.000000	0.000000	0.000000	0.295847	0.070542	-0.341183	0.000000	0.000000	4.000000	46.000000	0.000000
3601.755778	-0.154849	0.582120	0.065124	81.021034	-18.259472	49.671013	3.313050	0.000000	2.791779	0.000000	0.000000	0.000000	0.295847	0.070542	-0.341183	0.000000	0.000000	4.000000	46.000000	0.000000
3601.759112	-0.154849	0.582120	0.065124	81.399284	-18.129282	50.581738	3.256186	0.000000	2.742471	0.000000	0.000000	0.000000	0.295847	0.070542	-0.341183	0.000000	0.000000	4.000000	46.000000	0.000000
3601.762445	-0.153932	0.582259	0.063753	81.399284	-18.129282	50.581738	3.256186	0.000000	2.742471	0.000000	0.000000	0.000000	0.275207	0.041638	-0.411199	0.000000	0.000000	4.000000	46.000000	0.000000
3601.765778	-0.153932	0.582259	0.063753	81.399284	-18.129282	50.581738	3.256186	0.000000	2.742471	0.000000	0.000000	0.000000	0.275207	0.041638	-0.411199	0.000000	0.000000	4.000000	46.000000	0.000000
3601.769112	-0.153932	0.582259	0.063753	81.909416	-17.702669	51.681293	3.187654	0.000000	2.696603	0.000000	0.000000	0.000000	0.275207	0.041638	-0.411199	0.000000	0.000000	4.000000	46.000000	0.000000
3601.772445	-0.153025	0.582408	0.062225	81.909416	-17.702669	51.681293	3.187654	0.000000	2.696603	0.000000	0.000000	0.000000	0.272153	0.044615	-0.458426	0.000000	0.000000	4.000000	46.000000	0.000000
3601.775778	-0.153025	0.582408	0.062225	81.909416	-17.702669	51.681293	3.187654	0.000000	2.696603	0.000000	0.000000	0.000000	0.272153	0.044615	-0.458426	0.000000	0.000000	4.000000	46.000000	0.000000
3601.779112	-0.153025	0.582408	0.062225	82.428398	-16.730419	53.178677	3.111249	0.000000	2.651244	0.000000	0.000000	0.000000	0.272153	0.044615	-0.458426	0.000000	0.000000	4.000000	46.000000	0.000000
3601.782445	-0.152127	0.582554	0.060627	82.428398	-16.730419	53.178677	3.111249	0.000000	2.651244	0.000000	0.000000	0.000000	0.269424	0.043855	-0.479367	0.000000	0.000000	4.000000	46.000000	0.000000
3601.785778	-0.152127	0.582554	0.060627	82.428398	-16.730419	53.178677	3.111249	0.000000	2.651244	0.000000	0.000000	0.000000	0.269424	0.043855	-0.479367	0.000000	0.000000	4.000000	46.000000	0.000000
3601.789112	-0.152127	0.582554	0.060627	82.899857	-15.199227	54.941910	3.031355	0.000000	2.606340	0.000000	0.000000	0.000000	0.269424	0.043855	-0.479367	0.000000	0.000000	4.000000	46.000000	0.000000
3601.792445	-0.151233	0.582678	0.058944	82.899857	-15.199227	54.941910	3.031355	0.000000	2.606340	0.000000	0.000000	0.000000	0.268090	0.037199	-0.504953	0.000000	0.000000	4.000000	46.000000	0.000000
3601.795778	-0.151233	0.582678	0.058944	82.899857	-15.199227	54.941910	3.031355	0.000000	2.606340	0.000000	0.000000	0.000000	0.268090	0.037199	-0.504953	0.000000	0.000000	4.000000	46.000000	0.000000
3601.799112	-0.151233	0.582678	0.058944	83.314636	-13.287038	57.103180	2.947196	0.000000	2.561658	0.000000	0.000000	0.000000	0.268090	0.037199	-0.504953	0.000000	0.000000	4.000000	46.000000	0.000000
3601.802445	-0.150348	0.582799	0.057191	83.314636	-13.287038	57.103180	2.947196	0.000000	2.561658	0.000000	0.000000	0.000000	0.265461	0.036205	-0.526015	0.000000	0.000000	4.000000	46.000000	0.000000
3601.805778	-0.150348	0.582799	0.057191	83.314636	-13.287038	57.103180	2.947196	0.000000	2.561658	0.000000	0.000000	0.000000	0.265461	0.036205	-0.526015	0.000000	0.000000	4.000000	46.000000	0.000000
3601.809112	-0.150348	0.582799	0.057191	83.670982	-11.204968	59.612614	2.859527	0.000000	2.517415	0.000000	0.000000	0.000000	0.265461	0.036205	-0.526015	0.000000	0.000000	4.000000	46.000000	0.000000
3601.812445	-0.149545	0.582916	0.055345	83.670982	-11.204968	59.612614	2.859527	0.000000	2.517415	0.000000	0.000000	0.000000	0.240997	0.035079	-0.553518	0.000000	0.000000	4.000000	46.000000	0.000000
3601.815778	-0.149545	0.582916	0.055345	83.670982	-11.204968	59.612614	2.859527	0.000000	2.517415	0.000000	0.000000	0.000000	0.240997	0.035079	-0.553518	0.000000	0.000000	4.000000	46.000000	0.000000
3601.819112	-0.149545	0.582916	0.055345	83.966782	-9.211500	62.293716	2.767274	0.000000	2.477248	0.000000	0.000000	0.000000	0.240997	0.035079	-0.553518	0.000000	0.000000	4.000000	46.000000	0.000000
3601.822445	-0.148859	0.583008	0.053446	83.966782	-9.211500	62.293716	2.767274	0.000000	2.477248	0.000000	0.000000	0.000000	0.205729	0.027864	-0.569891	0.000000	0.000000	4.000000	46.000000	0.000000
3601.825778	-0.148859	0.583008	0.053446	83.966782	-9.211500	62.293716	2.767274	0.000000	2.477248	0.000000	0.000000	0.000000	0.205729	0.027864	-0.569891	0.000000	0.000000	4.000000	46.000000	0.000000
3601.829112	-0.148859	0.583008	0.053446	84.203499	-7.590107	64.430595	2.672292	0.000000	2.442960	0.000000	0.000000	0.000000	0.205729	0.027864	-0.569891	0.000000	0.000000	4.000000	46.000000	0.000000
3601.832445	-0.148279	0.583135	0.051545	84.203499	-7.590107	64.430595	2.672292	0.000000	2.442960	0.000000	0.000000	0.000000	0.174063	0.037908	-0.570131	0.000000	0.000000	4.000000	46.000000	0.000000
3601.835778	-0.148279	0.583135	0.051545	84.203499	-7.590107	64.430595	2.672292	0.000000	2.442960	0.000000	0.000000	0.000000	0.174063	0.037908	-0.570131	0.000000	0.000000	4.000000	46.000000	0.000000
3601.839112	-0.148279	0.583135	0.051545	84.378937	-6.413562	65.890015	2.577270	0.000000	2.413950	0.000000	0.000000	0.000000	0.174063	0.037908	-0.570131	0.000000	0.000000	4.000000	46.000000	0.000000
3601.842445	-0.147727	0.583275	0.049650	84.378937	-6.413562	65.890015	2.577270	0.000000	2.413950	0.000000	0.000000	0.000000	0.165707	0.042132	-0.568542	0.000000	0.000000	4.000000	46.000000	0.000000
3601.845778	-0.147727	0.583275	0.049650	84.378937	-6.413562	65.890015	2.577270	0.000000	2.413950	0.000000	0.000000	0.000000	0.165707	0.042132	-0.568542	0.000000	0.000000	4.000000	46.000000	0.000000
3601.849112	-0.147727	0.583275	0.049650	84.488007	-5.802591	66.597801	2.482513	0.000000	2.386332	0.000000	0.000000	0.000000	0.165707	0.042132	-0.568542	0.000000	0.000000	4.000000	46.000000	0.000000
3601.852445	-0.147219	0.583430	0.047820	84.488007	-5.802591	66.597801	2.482513	0.000000	2.386332	0.000000	0.000000	0.000000	0.152202	0.046292	-0.548986	0.000000	0.000000	4.000000	46.000000	0.000000
3601.855778	-0.147219	0.583430	0.047820	84.488007	-5.802591	66.597801	2.482513	0.000000	2.386332	0.000000	0.000000	0.000000	0.152202	0.046292	-0.548986	0.000000	0.000000	4.000000	46.000000	0.000000
3601.859112	-0.147219	0.583430	0.047820	84.561195	-5.626024	66.802116	2.391016	0.000000	2.360965	0.000000	0.000000	0.000000	0.152202	0.046292	-0.548986	0.000000	0.000000	4.000000	46.000000	0.000000
3601.862445	-0.146705	0.583579	0.046054	84.561195	-5.626024	66.802116	2.391016	0.000000	2.360965	0.000000	0.000000	0.000000	0.154436	0.044803	-0.529773	0.000000	0.000000	4.000000	46.000000	0.000000
3601.865778	-0.146705	0.583579	0.046054	84.561195	-5.626024	66.802116	2.391016	0.000000	2.360965	0.000000	0.000000	0.000000	0.154436	0.044803	-0.529773	0.000000	0.000000	4.000000	46.000000	0.000000
3601.869112	-0.146705	0.583579	0.046054	84.627716	-5.511780	66.947426	2.302720	0.000000	2.335226	0.000000	0.000000	0.000000	0.154436	0.044803	-0.529773	0.000000	0.000000	4.000000	46.000000	0.000000
3601.872445	-0.146200	0.583733	0.044324	84.627716	-5.511780	66.947426	2.302720	0.000000	2.335226	0.000000	0.000000	0.000000	0.151363	0.046300	-0.519232	0.000000	0.000000	4.000000	46.000000	0.000000
3601.875778	-0.146200	0.583733	0.044324	84.627716	-5.511780	66.947426	2.302720	0.000000	2.335226	0.000000	0.000000	0.000000	0.151363	0.046300	-0.519232	0.000000	0.000000	4.000000	46.000000	0.000000
3601.879112	-0.146200	0.583733	0.044324	84.663811	-5.536987	66.965836	2.216181	0.000000	2.309999	0.000000	0.000000	0.000000	0.151363	0.046300	-0.519232	0.000000	0.000000	4.000000	46.000000	0.000000
3601.882445	-0.145762	0.583855	0.042643	84.663811	-5.536987	66.965836	2.216181	0.000000	2.309999	0.000000	0.000000	0.000000	0.131517	0.036516	-0.504135	0.000000	0.000000	4.000000	46.000000	0.000000
3601.885778	-0.145762	0.583855	0.042643	84.663811	-5.536987	66.965836	2.216181	0.000000	2.309999	0.000000	0.000000	0.000000	0.131517	0.036516	-0.504135	0.000000	0.000000	4.000000	46.000000	0.000000
3601.889112	-0.145762	0.583855	0.042643	84.601738	-6.061277	66.507988	2.132159	0.000000	2.288079	0.000000	0.000000	0.000000	0.131517	0.036516	-0.504135	0.000000	0.000000	4.000000	46.000000	0.000000
3601.892445	-0.145535	0.583964	0.040988	84.601738	-6.061277	66.507988	2.132159	0.000000	2.288079	0.000000	0.000000	0.000000	0.067845	0.032595	-0.496674	0.000000	0.000000	4.000000	46.000000	0.000000
3601.895778	-0.145535	0.583964	0.040988	84.601738	-6.061277	66.507988	2.132159	0.000000	2.288079	0.000000	0.000000	0.000000	0.067845	0.032595	-0.496674	0.000000	0.000000	4.000000	46.000000	0.000000
3601.899112	-0.145535	0.583964	0.040988	84.456383	-7.118639	65.530197	2.049380	0.000000	2.276771	0.000000	0.000000	0.000000	0.067845	0.032595	-0.496674	0.000000	0.000000	4.000000	46.000000	0.000000
3601.902445	-0.145575	0.584022	0.039373	84.456383	-7.118639	65.530197	2.049380	0.000000	2.276771	0.000000	0.000000	0.000000	-0.012000	0.017575	-0.484524	0.000000	0.000000	4.000000	46.000000	0.000000
3601.905778	-0.145575	0.584022	0.039373	84.456383	-7.118639	65.530197	2.049380	0.000000	2.276771	0.000000	0.000000	0.000000	-0.012000	0.017575	-0.484524	0.000000	0.000000	4.000000	46.000000	0.000000
3601.909112	-0.145575	0.584022	0.039373	84.255394	-8.151731	64.548096	1.968626	0.000000	2.278771	0.000000	0.000000	0.000000	-0.012000	0.017575	-0.484524	0.000000	0.000000	4.000000	46.000000	0.000000
3601.912445	-0.145912	0.583994	0.037820	84.255394	-8.151731	64.548096	1.968626	0.000000	2.278771	0.000000	0.000000	0.000000	-0.100897	-0.008370	-0.465708	0.000000	0.000000	4.000000	46.000000	0.000000
3601.915778	-0.145912	0.583994	0.037820	84.255394	-8.151731	64.548096	1.968626	0.000000	2.278771	0.000000	0.000000	0.000000	-0.100897	-0.008370	-0.465708	0.000000	0.000000	4.000000	46.000000	0.000000
3601.919112	-0.145912	0.583994	0.037820	84.021843	-8.582339	64.224106	1.891008	0.000000	2.295587	0.000000	0.000000	0.000000	-0.100897	-0.008370	-0.465708	0.000000	0.000000	4.000000	46.000000	0.000000
3601.922445	-0.146388	0.583919	0.036410	84.021843	-8.582339	64.224106	1.891008	0.000000	2.295587	0.000000	0.000000	0.000000	-0.142851	-0.022597	-0.423010	0.000000	0.000000	4.000000	46.000000	0.000000
3601.925778	-0.146388	0.583919	0.036410	84.021843	-8.582339	64.224106	1.891008	0.000000	2.295587	0.000000	0.000000	0.000000	-0.142851	-0.022597	-0.423010	0.000000	0.000000	4.000000	46.000000	0.000000
3601.929112	-0.146388	0.583919	0.036410	83.787567	-8.735846	64.211678	1.820506	0.000000	2.319395	0.000000	0.000000	0.000000	-0.142851	-0.022597	-0.423010	0.000000	0.000000	4.000000	46.000000	0.000000
3601.932445	-0.146999	0.583778	0.035127	83.787567	-8.735846	64.211678	1.820506	0.000000	2.319395	0.000000	0.000000	0.000000	-0.183464	-0.042219	-0.385024	0.000000	0.000000	4.000000	46.000000	0.000000
3601.935778	-0.146999	0.583778	0.035127	83.787567	-8.735846	64.211678	1.820506	0.000000	2.319395	0.000000	0.000000	0.000000	-0.183464	-0.042219	-0.385024	0.000000	0.000000	4.000000	46.000000	0.000000
3601.939112	-0.146999	0.583778	0.035127	83.577980	-8.609531	64.518944	1.756336	0.000000	2.349972	0.000000	0.000000	0.000000	-0.183464	-0.042219	-0.385024	0.000000	0.000000	4.000000	46.000000	0.000000
3601.942445	-0.147738	0.583610	0.033941	83.577980	-8.609531	64.518944	1.756336	0.000000	2.349972	0.000000	0.000000	0.000000	-0.221535	-0.050465	-0.355785	0.000000	0.000000	4.000000	46.000000	0.000000
3601.945778	-0.147738	0.583610	0.033941	83.577980	-8.609531	64.518944	1.756336	0.000000	2.349972	0.000000	0.000000	0.000000	-0.221535	-0.050465	-0.355785	0.000000	0.000000	4.000000	46.000000	0.000000
3601.949112	-0.147738	0.583610	0.033941	83.390015	-8.019125	65.346352	1.697038	0.000000	2.386895	0.000000	0.000000	0.000000	-0.221535	-0.050465	-0.355785	0.000000	0.000000	4.000000	46.000000	0.000000
3601.952445	-0.148562	0.583434	0.032882	83.390015	-8.019125	65.346352	1.697038	0.000000	2.386895	0.000000	0.000000	0.000000	-0.247122	-0.052903	-0.317739	0.000000	0.000000	4.000000	46.000000	0.000000
3601.955778	-0.148562	0.583434	0.032882	83.390015	-8.019125	65.346352	1.697038	0.000000	2.386895	0.000000	0.000000	0.000000	-0.247122	-0.052903	-0.317739	0.000000	0.000000	4.000000	46.000000	0.000000
3601.959112	-0.148562	0.583434	0.032882	83.223297	-7.087035	66.570259	1.644082	0.000000	2.428082	0.000000	0.000000	0.000000	-0.247122	-0.052903	-0.317739	0.000000	0.000000	4.000000	46.000000	0.000000
3601.962445	-0.149465	0.583259	0.031927	83.223297	-7.087035	66.570259	1.644082	0.000000	2.428082	0.000000	0.000000	0.000000	-0.270878	-0.052543	-0.286437	0.000000	0.000000	4.000000	46.000000	0.000000
3601.965778	-0.149465	0.583259	0.031927	83.223297	-7.087035	66.570259	1.644082	0.000000	2.428082	0.000000	0.000000	0.000000	-0.270878	-0.052543	-0.286437	0.000000	0.000000	4.000000	46.000000	0.000000
3601.969112	-0.149465	0.583259	0.031927	83.074883	-6.172399	67.786766	1.596342	0.000000	2.473228	0.000000	0.000000	0.000000	-0.270878	-0.052543	-0.286437	0.000000	0.000000	4.000000	46.000000	0.000000
3601.972445	-0.150503	0.583103	0.031010	83.074883	-6.172399	67.786766	1.596342	0.000000	2.473228	0.000000	0.000000	0.000000	-0.311561	-0.046718	-0.274999	0.000000	0.000000	4.000000	46.000000	0.000000
3601.975778	-0.150503	0.583103	0.031010	83.074883	-6.172399	67.786766	1.596342	0.000000	2.473228	0.000000	0.000000	0.000000	-0.311561	-0.046718	-0.274999	0.000000	0.000000	4.000000	46.000000	0.000000
3601.979112	-0.150503	0.583103	0.031010	82.949432	-5.570045	68.664688	1.550509	0.000000	2.525155	0.000000	0.000000	0.000000	-0.311561	-0.046718	-0.274999	0.000000	0.000000	4.000000	46.000000	0.000000
3601.982445	-0.151633	0.582939	0.030152	82.949432	-5.570045	68.664688	1.550509	0.000000	2.525155	0.000000	0.000000	0.000000	-0.338946	-0.049212	-0.257505	0.000000	0.000000	4.000000	46.000000	0.000000
3601.985778	-0.151633	0.582939	0.030152	82.949432	-5.570045	68.664688	1.550509	0.000000	2.525155	0.000000	0.000000	0.000000	-0.338946	-0.049212	-0.257505	0.000000	0.000000	4.000000	46.000000	0.000000
3601.989112	-0.151633	0.582939	0.030152	82.842453	-5.210613	69.277069	1.507591	0.000000	2.581646	0.000000	0.000000	0.000000	-0.338946	-0.049212	-0.257505	0.000000	0.000000	4.000000	46.000000	0.000000
3601.992445	-0.152884	0.582757	0.029366	82.842453	-5.210613	69.277069	1.507591	0.000000	2.581646	0.000000	0.000000	0.000000	-0.375448	-0.054422	-0.235699	0.000000	0.000000	4.000000	46.000000	0.000000
3601.995778	-0.152884	0.582757	0.029366	82.842453	-5.210613	69.277069	1.507591	0.000000	2.581646	0.000000	0.000000	0.000000	-0.375448	-0.054422	-0.235699	0.000000	0.000000	4.000000	46.000000	0.000000
3601.999112	-0.152884	0.582757	0.029366	82.737854	-4.943674	69.792740	1.468308	0.000000	2.644220	0.000000	0.000000	0.000000	-0.375448	-0.054422	-0.235699	0.000000	0.000000	4.000000	46.000000	0.000000
3602.002445	-0.154222	0.582596	0.028698	82.737854	-4.943674	69.792740	1.468308	0.000000	2.644220	0.000000	0.000000	0.000000	-0.401236	-0.048312	-0.200371	0.000000	0.000000	4.000000	46.000000	0.000000
3602.005778	-0.154222	0.582596	0.028698	82.737854	-4.943674	69.792740	1.468308	0.000000	2.644220	0.000000	0.000000	0.000000	-0.401236	-0.048312	-0.200371	0.000000	0.000000	4.000000	46.000000	0.000000
3602.009112	-0.154222	0.582596	0.028698	82.619240	-4.375464	70.660812	1.434913	0.000000	2.711093	0.000000	0.000000	0.000000	-0.401236	-0.048312	-0.200371	0.000000	0.000000	4.000000	46.000000	0.000000
3602.012445	-0.155618	0.582437	0.028139	82.619240	-4.375464	70.660812	1.434913	0.000000	2.711093	0.000000	0.000000	0.000000	-0.418904	-0.047842	-0.167713	0.000000	0.000000	4.000000	46.000000	0.000000
3602.015778	-0.155618	0.582437	0.028139	82.619240	-4.375464	70.660812	1.434913	0.000000	2.711093	0.000000	0.000000	0.000000	-0.418904	-0.047842	-0.167713	0.000000	0.000000	4.000000	46.000000	0.000000
3602.019112	-0.155618	0.582437	0.028139	82.510254	-3.098702	72.334480	1.406961	0.000000	2.780910	0.000000	0.000000	0.000000	-0.418904	-0.047842	-0.167713	0.000000	0.000000	4.000000	46.000000	0.000000
3602.022445	-0.157037	0.582297	0.027652	82.510254	-3.098702	72.334480	1.406961	0.000000	2.780910	0.000000	0.000000	0.000000	-0.425653	-0.041995	-0.146256	0.000000	0.000000	4.000000	46.000000	0.000000
3602.025778	-0.157037	0.582297	0.027652	82.510254	-3.098702	72.334480	1.406961	0.000000	2.780910	0.000000	0.000000	0.000000	-0.425653	-0.041995	-0.146256	0.000000	0.000000	4.000000	46.000000	0.000000
3602.029112	-0.157037	0.582297	0.027652	82.413300	-1.374799	74.520592	1.382585	0.000000	2.851852	0.000000	0.000000	0.000000	-0.425653	-0.041995	-0.146256	0.000000	0.000000	4.000000	46.000000	0.000000
3602.032445	-0.158560	0.582186	0.027251	82.413300	-1.374799	74.520592	1.382585	0.000000	2.851852	0.000000	0.000000	0.000000	-0.457013	-0.033189	-0.120298	0.000000	0.000000	4.000000	46.000000	0.000000
3602.035778	-0.158560	0.582186	0.027251	82.413300	-1.374799	74.520592	1.382585	0.000000	2.851852	0.000000	0.000000	0.000000	-0.457013	-0.033189	-0.120298	0.000000	0.000000	4.000000	46.000000	0.000000
3602.039112	-0.158560	0.582186	0.027251	82.322685	0.429006	76.810005	1.362535	0.000000	2.928021	0.000000	0.000000	0.000000	-0.457013	-0.033189	-0.120298	0.000000	0.000000	4.000000	46.000000	0.000000
3602.042445	-0.160198	0.582076	0.026807	82.322685	0.429006	76.810005	1.362535	0.000000	2.928021	0.000000	0.000000	0.000000	-0.491176	-0.033216	-0.133144	0.000000	0.000000	4.000000	46.000000	0.000000
3602.045778	-0.160198	0.582076	0.026807	82.322685	0.429006	76.810005	1.362535	0.000000	2.928021	0.000000	0.000000	0.000000	-0.491176	-0.033216	-0.133144	0.000000	0.000000	4.000000	46.000000	0.000000
3602.049112	-0.160198	0.582076	0.026807	82.233803	2.015235	78.873756	1.340345	0.000000	3.009884	0.000000	0.000000	0.000000	-0.491176	-0.033216	-0.133144	0.000000	0.000000	4.000000	46.000000	0.000000
3602.052445	-0.161976	0.581956	0.026401	82.233803	2.015235	78.873756	1.340345	0.000000	3.009884	0.000000	0.000000	0.000000	-0.533469	-0.035753	-0.121797	0.000000	0.000000	4.000000	46.000000	0.000000
3602.055778	-0.161976	0.581956	0.026401	82.233803	2.015235	78.873756	1.340345	0.000000	3.009884	0.000000	0.000000	0.000000	-0.533469	-0.035753	-0.121797	0.000000	0.000000	4.000000	46.000000	0.000000
3602.059112	-0.161976	0.581956	0.026401	82.158699	3.201291	80.489906	1.320045	0.000000	3.098795	0.000000	0.000000	0.000000	-0.533469	-0.035753	-0.121797	0.000000	0.000000	4.000000	46.000000	0.000000
3602.062445	-0.163855	0.581800	0.025986	82.158699	3.201291	80.489906	1.320045	0.000000	3.098795	0.000000	0.000000	0.000000	-0.563622	-0.046883	-0.124554	0.000000	0.000000	4.000000	46.000000	0.000000
3602.065778	-0.163855	0.581800	0.025986	82.158699	3.201291	80.489906	1.320045	0.000000	3.098795	0.000000	0.000000	0.000000	-0.563622	-0.046883	-0.124554	0.000000	0.000000	4.000000	46.000000	0.000000
3602.069112	-0.163855	0.581800	0.025986	82.097336	3.919240	81.580948	1.299286	0.000000	3.192732	0.000000	0.000000	0.000000	-0.563622	-0.046883	-0.124554	0.000000	0.000000	4.000000	46.000000	0.000000
3602.072445	-0.165801	0.581616	0.025613	82.097336	3.919240	81.580948	1.299286	0.000000	3.192732	0.000000	0.000000	0.000000	-0.583919	-0.055094	-0.111683	0.000000	0.000000	4.000000	46.000000	0.000000
3602.075778	-0.165801	0.581616	0.025613	82.097336	3.919240	81.580948	1.299286	0.000000	3.192732	0.000000	0.000000	0.000000	-0.583919	-0.055094	-0.111683	0.000000	0.000000	4.000000	46.000000	0.000000
3602.079112	-0.165801	0.581616	0.025613	82.012245	4.161088	82.146309	1.280672	0.000000	3.290052	0.000000	0.000000	0.000000	-0.583919	-0.055094	-0.111683	0.000000	0.000000	4.000000	46.000000	0.000000
3602.082445	-0.167819	0.581424	0.025366	82.012245	4.161088	82.146309	1.280672	0.000000	3.290052	0.000000	0.000000	0.000000	-0.605344	-0.057607	-0.074179	0.000000	0.000000	4.000000	46.000000	0.000000
3602.085778	-0.167819	0.581424	0.025366	82.012245	4.161088	82.146309	1.280672	0.000000	3.290052	0.000000	0.000000	0.000000	-0.605344	-0.057607	-0.074179	0.000000	0.000000	4.000000	46.000000	0.000000
3602.089112	-0.167819	0.581424	0.025366	81.865784	3.929987	82.210884	1.268309	0.000000	3.390942	0.000000	0.000000	0.000000	-0.605344	-0.057607	-0.074179	0.000000	0.000000	4.000000	46.000000	0.000000
3602.092445	-0.169839	0.581252	0.025261	81.865784	3.929987	82.210884	1.268309	0.000000	3.390942	0.000000	0.000000	0.000000	-0.605943	-0.051812	-0.031632	0.000000	0.000000	4.000000	46.000000	0.000000
3602.095778	-0.169839	0.581252	0.025261	81.865784	3.929987	82.210884	1.268309	0.000000	3.390942	0.000000	0.000000	0.000000	-0.605943	-0.051812	-0.031632	0.000000	0.000000	4.000000	46.000000	0.000000
3602.099112	-0.169839	0.581252	0.025261	81.637589	3.500491	82.078262	1.263037	0.000000	3.491933	0.000000	0.000000	0.000000	-0.605943	-0.051812	-0.031632	0.000000	0.000000	4.000000	46.000000	0.000000
3602.102445	-0.171890	0.581117	0.025304	81.637589	3.500491	82.078262	1.263037	0.000000	3.491933	0.000000	0.000000	0.000000	-0.615514	-0.040476	0.013080	0.000000	0.000000	4.000000	46.000000	0.000000
3602.105778	-0.171890	0.581117	0.025304	81.637589	3.500491	82.078262	1.263037	0.000000	3.491933	0.000000	0.000000	0.000000	-0.615514	-0.040476	0.013080	0.000000	0.000000	4.000000	46.000000	0.000000
3602.109112	-0.171890	0.581117	0.025304	81.367325	3.210325	82.083588	1.265217	0.000000	3.594518	0.000000	0.000000	0.000000	-0.615514	-0.040476	0.013080	0.000000	0.000000	4.000000	46.000000	0.000000
3602.112445	-0.173901	0.581000	0.025506	81.367325	3.210325	82.083588	1.265217	0.000000	3.594518	0.000000	0.000000	0.000000	-0.603255	-0.034911	0.060419	0.000000	0.000000	4.000000	46.000000	0.000000
3602.115778	-0.173901	0.581000	0.025506	81.367325	3.210325	82.083588	1.265217	0.000000	3.594518	0.000000	0.000000	0.000000	-0.603255	-0.034911	0.060419	0.000000	0.000000	4.000000	46.000000	0.000000
3602.119112	-0.173901	0.581000	0.025506	81.080376	3.064561	81.957893	1.275287	0.000000	3.695061	0.000000	0.000000	0.000000	-0.603255	-0.034911	0.060419	0.000000	0.000000	4.000000	46.000000	0.000000
3602.122445	-0.175857	0.580921	0.025822	81.080376	3.064561	81.957893	1.275287	0.000000	3.695061	0.000000	0.000000	0.000000	-0.586592	-0.023902	0.094788	0.000000	0.000000	4.000000	46.000000	0.000000
3602.125778	-0.175857	0.580921	0.025822	81.080376	3.064561	81.957893	1.275287	0.000000	3.695061	0.000000	0.000000	0.000000	-0.586592	-0.023902	0.094788	0.000000	0.000000	4.000000	46.000000	0.000000
3602.129112	-0.175857	0.580921	0.025822	80.799477	3.163398	81.857018	1.291085	0.000000	3.792826	0.000000	0.000000	0.000000	-0.586592	-0.023902	0.094788	0.000000	0.000000	4.000000	46.000000	0.000000
3602.132445	-0.177880	0.580868	0.026232	80.799477	3.163398	81.857018	1.291085	0.000000	3.792826	0.000000	0.000000	0.000000	-0.606941	-0.015705	0.123190	0.000000	0.000000	4.000000	46.000000	0.000000
3602.135778	-0.177880	0.580868	0.026232	80.799477	3.163398	81.857018	1.291085	0.000000	3.792826	0.000000	0.000000	0.000000	-0.606941	-0.015705	0.123190	0.000000	0.000000	4.000000	46.000000	0.000000
3602.139112	-0.177880	0.580868	0.026232	80.542625	3.418115	81.969917	1.311617	0.000000	3.893983	0.000000	0.000000	0.000000	-0.606941	-0.015705	0.123190	0.000000	0.000000	4.000000	46.000000	0.000000
3602.142445	-0.179946	0.580796	0.026669	80.542625	3.418115	81.969917	1.311617	0.000000	3.893983	0.000000	0.000000	0.000000	-0.620030	-0.021776	0.130940	0.000000	0.000000	4.000000	46.000000	0.000000
3602.145778	-0.179946	0.580796	0.026669	80.542625	3.418115	81.969917	1.311617	0.000000	3.893983	0.000000	0.000000	0.000000	-0.620030	-0.021776	0.130940	0.000000	0.000000	4.000000	46.000000	0.000000
3602.149112	-0.179946	0.580796	0.026669	80.323341	3.723634	82.357330	1.333440	0.000000	3.997321	0.000000	0.000000	0.000000	-0.620030	-0.021776	0.130940	0.000000	0.000000	4.000000	46.000000	0.000000
3602.152445	-0.182071	0.580712	0.027167	80.323341	3.723634	82.357330	1.333440	0.000000	3.997321	0.000000	0.000000	0.000000	-0.637437	-0.025064	0.149607	0.000000	0.000000	4.000000	46.000000	0.000000
3602.155778	-0.182071	0.580712	0.027167	80.323341	3.723634	82.357330	1.333440	0.000000	3.997321	0.000000	0.000000	0.000000	-0.637437	-0.025064	0.149607	0.000000	0.000000	4.000000	46.000000	0.000000
3602.159112	-0.182071	0.580712	0.027167	80.159050	3.935864	82.600273	1.358375	0.000000	4.103560	0.000000	0.000000	0.000000	-0.637437	-0.025064	0.149607	0.000000	0.000000	4.000000	46.000000	0.000000
3602.162445	-0.184182	0.580570	0.027745	80.159050	3.935864	82.600273	1.358375	0.000000	4.103560	0.000000	0.000000	0.000000	-0.633322	-0.042676	0.173181	0.000000	0.000000	4.000000	46.000000	0.000000
3602.165778	-0.184182	0.580570	0.027745	80.159050	3.935864	82.600273	1.358375	0.000000	4.103560	0.000000	0.000000	0.000000	-0.633322	-0.042676	0.173181	0.000000	0.000000	4.000000	46.000000	0.000000
3602.169112	-0.184182	0.580570	0.027745	80.061050	4.120471	82.518318	1.387238	0.000000	4.209114	0.000000	0.000000	0.000000	-0.633322	-0.042676	0.173181	0.000000	0.000000	4.000000	46.000000	0.000000
3602.172445	-0.186278	0.580397	0.028394	80.061050	4.120471	82.518318	1.387238	0.000000	4.209114	0.000000	0.000000	0.000000	-0.628613	-0.051940	0.194891	0.000000	0.000000	4.000000	46.000000	0.000000
3602.175778	-0.186278	0.580397	0.028394	80.061050	4.120471	82.518318	1.387238	0.000000	4.209114	0.000000	0.000000	0.000000	-0.628613	-0.051940	0.194891	0.000000	0.000000	4.000000	46.000000	0.000000
3602.179112	-0.186278	0.580397	0.028394	79.985924	4.114135	82.059181	1.419720	0.000000	4.313883	0.000000	0.000000	0.000000	-0.628613	-0.051940	0.194891	0.000000	0.000000	4.000000	46.000000	0.000000
3602.182445	-0.188346	0.580230	0.029156	79.985924	4.114135	82.059181	1.419720	0.000000	4.313883	0.000000	0.000000	0.000000	-0.620629	-0.050074	0.228457	0.000000	0.000000	4.000000	46.000000	0.000000
3602.185778	-0.188346	0.580230	0.029156	79.985924	4.114135	82.059181	1.419720	0.000000	4.313883	0.000000	0.000000	0.000000	-0.620629	-0.050074	0.228457	0.000000	0.000000	4.000000	46.000000	0.000000
3602.189112	-0.188346	0.580230	0.029156	79.923897	3.878735	81.303772	1.457796	0.000000	4.417321	0.000000	0.000000	0.000000	-0.620629	-0.050074	0.228457	0.000000	0.000000	4.000000	46.000000	0.000000
3602.192445	-0.190381	0.580078	0.030008	79.923897	3.878735	81.303772	1.457796	0.000000	4.417321	0.000000	0.000000	0.000000	-0.610246	-0.045434	0.255640	0.000000	0.000000	4.000000	46.000000	0.000000
3602.195778	-0.190381	0.580078	0.030008	79.923897	3.878735	81.303772	1.457796	0.000000	4.417321	0.000000	0.000000	0.000000	-0.610246	-0.045434	0.255640	0.000000	0.000000	4.000000	46.000000	0.000000
3602.199112	-0.190381	0.580078	0.030008	79.864410	3.558945	80.386856	1.500403	0.000000	4.519029	0.000000	0.000000	0.000000	-0.610246	-0.045434	0.255640	0.000000	0.000000	4.000000	46.000000	0.000000
3602.202445	-0.192366	0.579932	0.030982	79.864410	3.558945	80.386856	1.500403	0.000000	4.519029	0.000000	0.000000	0.000000	-0.595485	-0.043797	0.292072	0.000000	0.000000	4.000000	46.000000	0.000000
3602.205778	-0.192366	0.579932	0.030982	79.864410	3.558945	80.386856	1.500403	0.000000	4.519029	0.000000	0.000000	0.000000	-0.595485	-0.043797	0.292072	0.000000	0.000000	4.000000	46.000000	0.000000
3602.209112	-0.192366	0.579932	0.030982	79.796257	3.235329	79.513191	1.549082	0.000000	4.618277	0.000000	0.000000	0.000000	-0.595485	-0.043797	0.292072	0.000000	0.000000	4.000000	46.000000	0.000000
3602.212445	-0.194252	0.579820	0.032089	79.796257	3.235329	79.513191	1.549082	0.000000	4.618277	0.000000	0.000000	0.000000	-0.566065	-0.033697	0.332294	0.000000	0.000000	4.000000	46.000000	0.000000
3602.215778	-0.194252	0.579820	0.032089	79.796257	3.235329	79.513191	1.549082	0.000000	4.618277	0.000000	0.000000	0.000000	-0.566065	-0.033697	0.332294	0.000000	0.000000	4.000000	46.000000	0.000000
3602.219112	-0.194252	0.579820	0.032089	79.719566	2.900616	78.699715	1.604464	0.000000	4.712621	0.000000	0.000000	0.000000	-0.566065	-0.033697	0.332294	0.000000	0.000000	4.000000	46.000000	0.000000
3602.222445	-0.196119	0.579731	0.033392	79.719566	2.900616	78.699715	1.604464	0.000000	4.712621	0.000000	0.000000	0.000000	-0.559958	-0.026870	0.390903	0.000000	0.000000	4.000000	46.000000	0.000000
3602.225778	-0.196119	0.579731	0.033392	79.719566	2.900616	78.699715	1.604464	0.000000	4.712621	0.000000	0.000000	0.000000	-0.559958	-0.026870	0.390903	0.000000	0.000000	4.000000	46.000000	0.000000
3602.229112	-0.196119	0.579731	0.033392	79.634171	2.555703	78.027107	1.640832	0.000000	4.723099	0.000000	0.000000	0.000000	-0.559958	-0.026870	0.390903	0.000000	0.000000	4.000000	46.000000	0.000000
3602.232445	-0.197959	0.579645	0.034808	79.634171	2.555703	78.027107	1.640832	0.000000	4.723099	0.000000	0.000000	0.000000	-0.552115	-0.025720	0.424848	0.000000	0.000000	4.000000	46.000000	0.000000
3602.235778	-0.197959	0.579645	0.034808	79.634171	2.555703	78.027107	1.640832	0.000000	4.723099	0.000000	0.000000	0.000000	-0.552115	-0.025720	0.424848	0.000000	0.000000	4.000000	46.000000	0.000000
3602.239112	-0.197959	0.579645	0.034808	79.543602	2.204049	77.390808	1.674129	0.000000	4.711400	0.000000	0.000000	0.000000	-0.552115	-0.025720	0.424848	0.000000	0.000000	4.000000	46.000000	0.000000
3602.242445	-0.199782	0.579552	0.036359	79.543602	2.204049	77.390808	1.674129	0.000000	4.711400	0.000000	0.000000	0.000000	-0.546790	-0.027766	0.465160	0.000000	0.000000	4.000000	46.000000	0.000000
3602.245778	-0.199782	0.579552	0.036359	79.543602	2.204049	77.390808	1.674129	0.000000	4.711400	0.000000	0.000000	0.000000	-0.546790	-0.027766	0.465160	0.000000	0.000000	4.000000	46.000000	0.000000
3602.249112	-0.199782	0.579552	0.036359	79.447212	1.853612	76.608994	1.711818	0.000000	4.697837	0.000000	0.000000	0.000000	-0.546790	-0.027766	0.465160	0.000000	0.000000	4.000000	46.000000	0.000000
3602.252445	-0.201554	0.579462	0.038032	79.447212	1.853612	76.608994	1.711818	0.000000	4.697837	0.000000	0.000000	0.000000	-0.531751	-0.027040	0.501953	0.000000	0.000000	4.000000	46.000000	0.000000
3602.255778	-0.201554	0.579462	0.038032	79.447212	1.853612	76.608994	1.711818	0.000000	4.697837	0.000000	0.000000	0.000000	-0.531751	-0.027040	0.501953	0.000000	0.000000	4.000000	46.000000	0.000000
3602.259112	-0.201554	0.579462	0.038032	79.348465	1.504630	75.800079	1.753565	0.000000	4.682415	0.000000	0.000000	0.000000	-0.531751	-0.027040	0.501953	0.000000	0.000000	4.000000	46.000000	0.000000
3602.262445	-0.203270	0.579355	0.039813	79.348465	1.504630	75.800079	1.753565	0.000000	4.682415	0.000000	0.000000	0.000000	-0.514685	-0.032212	0.534338	0.000000	0.000000	4.000000	46.000000	0.000000
3602.265778	-0.203270	0.579355	0.039813	79.348465	1.504630	75.800079	1.753565	0.000000	4.682415	0.000000	0.000000	0.000000	-0.514685	-0.032212	0.534338	0.000000	0.000000	4.000000	46.000000	0.000000
3602.269112	-0.203270	0.579355	0.039813	79.252884	1.122546	75.046227	1.798595	0.000000	4.665304	0.000000	0.000000	0.000000	-0.514685	-0.032212	0.534338	0.000000	0.000000	4.000000	46.000000	0.000000
3602.272445	-0.204934	0.579250	0.041651	79.252884	1.122546	75.046227	1.798595	0.000000	4.665304	0.000000	0.000000	0.000000	-0.499293	-0.031410	0.551284	0.000000	0.000000	4.000000	46.000000	0.000000
3602.275778	-0.204934	0.579250	0.041651	79.252884	1.122546	75.046227	1.798595	0.000000	4.665304	0.000000	0.000000	0.000000	-0.499293	-0.031410	0.551284	0.000000	0.000000	4.000000	46.000000	0.000000
3602.279112	-0.204934	0.579250	0.041651	79.184570	0.802368	74.324265	1.844621	0.000000	4.647297	0.000000	0.000000	0.000000	-0.499293	-0.031410	0.551284	0.000000	0.000000	4.000000	46.000000	0.000000
3602.282445	-0.206575	0.579089	0.043548	79.184570	0.802368	74.324265	1.844621	0.000000	4.647297	0.000000	0.000000	0.000000	-0.492320	-0.048406	0.569098	0.000000	0.000000	4.000000	46.000000	0.000000
3602.285778	-0.206575	0.579089	0.043548	79.184570	0.802368	74.324265	1.844621	0.000000	4.647297	0.000000	0.000000	0.000000	-0.492320	-0.048406	0.569098	0.000000	0.000000	4.000000	46.000000	0.000000
3602.289112	-0.206575	0.579089	0.043548	79.213730	0.738119	73.756218	1.891261	0.000000	4.628513	0.000000	0.000000	0.000000	-0.492320	-0.048406	0.569098	0.000000	0.000000	4.000000	46.000000	0.000000
3602.292445	-0.208086	0.578833	0.045448	79.213730	0.738119	73.756218	1.891261	0.000000	4.628513	0.000000	0.000000	0.000000	-0.453026	-0.076667	0.569966	0.000000	0.000000	4.000000	46.000000	0.000000
3602.295778	-0.208086	0.578833	0.045448	79.213730	0.738119	73.756218	1.891261	0.000000	4.628513	0.000000	0.000000	0.000000	-0.453026	-0.076667	0.569966	0.000000	0.000000	4.000000	46.000000	0.000000
3602.299112	-0.208086	0.578833	0.045448	79.314857	0.903974	73.431587	1.938042	0.000000	4.609121	0.000000	0.000000	0.000000	-0.453026	-0.076667	0.569966	0.000000	0.000000	4.000000	46.000000	0.000000
3602.302445	-0.209458	0.578543	0.047340	79.314857	0.903974	73.431587	1.938042	0.000000	4.609121	0.000000	0.000000	0.000000	-0.411778	-0.087150	0.567560	0.000000	0.000000	4.000000	46.000000	0.000000
3602.305778	-0.209458	0.578543	0.047340	79.314857	0.903974	73.431587	1.938042	0.000000	4.609121	0.000000	0.000000	0.000000	-0.411778	-0.087150	0.567560	0.000000	0.000000	4.000000	46.000000	0.000000
3602.309112	-0.209458	0.578543	0.047340	79.419426	1.088948	73.156181	1.984782	0.000000	4.589187	0.000000	0.000000	0.000000	-0.411778	-0.087150	0.567560	0.000000	0.000000	4.000000	46.000000	0.000000
3602.312445	-0.210724	0.578204	0.049302	79.419426	1.088948	73.156181	1.984782	0.000000	4.589187	0.000000	0.000000	0.000000	-0.379739	-0.101528	0.588699	0.000000	0.000000	4.000000	46.000000	0.000000
3602.315778	-0.210724	0.578204	0.049302	79.419426	1.088948	73.156181	1.984782	0.000000	4.589187	0.000000	0.000000	0.000000	-0.379739	-0.101528	0.588699	0.000000	0.000000	4.000000	46.000000	0.000000
3602.319112	-0.210724	0.578204	0.049302	79.476601	1.225321	72.828217	2.033839	0.000000	4.567658	0.000000	0.000000	0.000000	-0.379739	-0.101528	0.588699	0.000000	0.000000	4.000000	46.000000	0.000000
3602.322445	-0.211894	0.577856	0.051365	79.476601	1.225321	72.828217	2.033839	0.000000	4.567658	0.000000	0.000000	0.000000	-0.350940	-0.104551	0.618848	0.000000	0.000000	4.000000	46.000000	0.000000
3602.325778	-0.211894	0.577856	0.051365	79.476601	1.225321	72.828217	2.033839	0.000000	4.567658	0.000000	0.000000	0.000000	-0.350940	-0.104551	0.618848	0.000000	0.000000	4.000000	46.000000	0.000000
3602.329112	-0.211894	0.577856	0.051365	79.473778	1.255414	72.355606	2.085964	0.000000	4.544090	0.000000	0.000000	0.000000	-0.350940	-0.104551	0.618848	0.000000	0.000000	4.000000	46.000000	0.000000
3602.332445	-0.212973	0.577596	0.053546	79.473778	1.255414	72.355606	2.085964	0.000000	4.544090	0.000000	0.000000	0.000000	-0.323822	-0.078001	0.654268	0.000000	0.000000	4.000000	46.000000	0.000000
3602.335778	-0.212973	0.577596	0.053546	79.473778	1.255414	72.355606	2.085964	0.000000	4.544090	0.000000	0.000000	0.000000	-0.323822	-0.078001	0.654268	0.000000	0.000000	4.000000	46.000000	0.000000
3602.339112	-0.212973	0.577596	0.053546	79.406448	1.107717	71.811592	2.141480	0.000000	4.518192	0.000000	0.000000	0.000000	-0.323822	-0.078001	0.654268	0.000000	0.000000	4.000000	46.000000	0.000000
3602.342445	-0.213939	0.577394	0.055861	79.406448	1.107717	71.811592	2.141480	0.000000	4.518192	0.000000	0.000000	0.000000	-0.289640	-0.060427	0.694614	0.000000	0.000000	4.000000	46.000000	0.000000
3602.345778	-0.213939	0.577394	0.055861	79.406448	1.107717	71.811592	2.141480	0.000000	4.518192	0.000000	0.000000	0.000000	-0.289640	-0.060427	0.694614	0.000000	0.000000	4.000000	46.000000	0.000000
3602.349112	-0.213939	0.577394	0.055861	79.293564	0.808998	71.205040	2.201066	0.000000	4.489466	0.000000	0.000000	0.000000	-0.289640	-0.060427	0.694614	0.000000	0.000000	4.000000	46.000000	0.000000
3602.352445	-0.214816	0.577301	0.058309	79.293564	0.808998	71.205040	2.201066	0.000000	4.489466	0.000000	0.000000	0.000000	-0.263202	-0.027875	0.734518	0.000000	0.000000	4.000000	46.000000	0.000000
3602.355778	-0.214816	0.577301	0.058309	79.293564	0.808998	71.205040	2.201066	0.000000	4.489466	0.000000	0.000000	0.000000	-0.263202	-0.027875	0.734518	0.000000	0.000000	4.000000	46.000000	0.000000
3602.359112	-0.214816	0.577301	0.058309	79.171745	0.358970	70.629196	2.264027	0.000000	4.458047	0.000000	0.000000	0.000000	-0.263202	-0.027875	0.734518	0.000000	0.000000	4.000000	46.000000	0.000000
3602.362445	-0.215558	0.577290	0.060851	79.171745	0.358970	70.629196	2.264027	0.000000	4.458047	0.000000	0.000000	0.000000	-0.222538	-0.003367	0.762550	0.000000	0.000000	4.000000	46.000000	0.000000
3602.365778	-0.215558	0.577290	0.060851	79.171745	0.358970	70.629196	2.264027	0.000000	4.458047	0.000000	0.000000	0.000000	-0.222538	-0.003367	0.762550	0.000000	0.000000	4.000000	46.000000	0.000000
3602.369112	-0.215558	0.577290	0.060851	79.066002	-0.261672	69.881035	2.329675	0.000000	4.424095	0.000000	0.000000	0.000000	-0.222538	-0.003367	0.762550	0.000000	0.000000	4.000000	46.000000	0.000000
3602.372445	-0.216166	0.577334	0.063427	79.066002	-0.261672	69.881035	2.329675	0.000000	4.424095	0.000000	0.000000	0.000000	-0.182396	0.013124	0.772707	0.000000	0.000000	4.000000	46.000000	0.000000
3602.375778	-0.216166	0.577334	0.063427	79.066002	-0.261672	69.881035	2.329675	0.000000	4.424095	0.000000	0.000000	0.000000	-0.182396	0.013124	0.772707	0.000000	0.000000	4.000000	46.000000	0.000000
3602.379112	-0.216166	0.577334	0.063427	78.990555	-1.027268	68.921783	2.396120	0.000000	4.388463	0.000000	0.000000	0.000000	-0.182396	0.013124	0.772707	0.000000	0.000000	4.000000	46.000000	0.000000
3602.382445	-0.216585	0.577383	0.066049	78.990555	-1.027268	68.921783	2.396120	0.000000	4.388463	0.000000	0.000000	0.000000	-0.125772	0.014739	0.786628	0.000000	0.000000	4.000000	46.000000	0.000000
3602.385778	-0.216585	0.577383	0.066049	78.990555	-1.027268	68.921783	2.396120	0.000000	4.388463	0.000000	0.000000	0.000000	-0.125772	0.014739	0.786628	0.000000	0.000000	4.000000	46.000000	0.000000
3602.389112	-0.216585	0.577383	0.066049	78.958069	-1.791715	67.912712	2.464619	0.000000	4.350363	0.000000	0.000000	0.000000	-0.125772	0.014739	0.786628	0.000000	0.000000	4.000000	46.000000	0.000000
3602.392445	-0.216734	0.577422	0.068669	78.958069	-1.791715	67.912712	2.464619	0.000000	4.350363	0.000000	0.000000	0.000000	-0.044791	0.011705	0.785940	0.000000	0.000000	4.000000	46.000000	0.000000
3602.395778	-0.216734	0.577422	0.068669	78.958069	-1.791715	67.912712	2.464619	0.000000	4.350363	0.000000	0.000000	0.000000	-0.044791	0.011705	0.785940	0.000000	0.000000	4.000000	46.000000	0.000000
3602.399112	-0.216734	0.577422	0.068669	78.931000	-2.513258	66.922760	2.535147	0.000000	4.309644	0.000000	0.000000	0.000000	-0.044791	0.011705	0.785940	0.000000	0.000000	4.000000	46.000000	0.000000
3602.402445	-0.216647	0.577409	0.071303	78.931000	-2.513258	66.922760	2.535147	0.000000	4.309644	0.000000	0.000000	0.000000	0.026191	-0.004054	0.790319	0.000000	0.000000	4.000000	46.000000	0.000000
3602.405778	-0.216647	0.577409	0.071303	78.931000	-2.513258	66.922760	2.535147	0.000000	4.309644	0.000000	0.000000	0.000000	0.026191	-0.004054	0.790319	0.000000	0.000000	4.000000	46.000000	0.000000
3602.409112	-0.216647	0.577409	0.071303	78.890015	-3.256777	65.879555	2.607757	0.000000	4.266099	0.000000	0.000000	0.000000	0.026191	-0.004054	0.790319	0.000000	0.000000	4.000000	46.000000	0.000000
3602.412445	-0.216299	0.577393	0.073971	78.890015	-3.256777	65.879555	2.607757	0.000000	4.266099	0.000000	0.000000	0.000000	0.104452	-0.004518	0.800321	0.000000	0.000000	4.000000	46.000000	0.000000
3602.415778	-0.216299	0.577393	0.073971	78.890015	-3.256777	65.879555	2.607757	0.000000	4.266099	0.000000	0.000000	0.000000	0.104452	-0.004518	0.800321	0.000000	0.000000	4.000000	46.000000	0.000000
3602.419112	-0.216299	0.577393	0.073971	78.825653	-4.087470	64.726959	2.683414	0.000000	4.218921	0.000000	0.000000	0.000000	0.104452	-0.004518	0.800321	0.000000	0.000000	4.000000	46.000000	0.000000
3602.422445	-0.215760	0.577326	0.076633	78.825653	-4.087470	64.726959	2.683414	0.000000	4.218921	0.000000	0.000000	0.000000	0.161762	-0.020172	0.798552	0.000000	0.000000	4.000000	46.000000	0.000000
3602.425778	-0.215760	0.577326	0.076633	78.825653	-4.087470	64.726959	2.683414	0.000000	4.218921	0.000000	0.000000	0.000000	0.161762	-0.020172	0.798552	0.000000	0.000000	4.000000	46.000000	0.000000
3602.429112	-0.215760	0.577326	0.076633	78.774529	-4.998846	63.464855	2.760017	0.000000	4.169209	0.000000	0.000000	0.000000	0.161762	-0.020172	0.798552	0.000000	0.000000	4.000000	46.000000	0.000000
3602.432445	-0.215102	0.577238	0.079252	78.774529	-4.998846	63.464855	2.760017	0.000000	4.169209	0.000000	0.000000	0.000000	0.197344	-0.026387	0.785697	0.000000	0.000000	4.000000	46.000000	0.000000
3602.435778	-0.215102	0.577238	0.079252	78.774529	-4.998846	63.464855	2.760017	0.000000	4.169209	0.000000	0.000000	0.000000	0.197344	-0.026387	0.785697	0.000000	0.000000	4.000000	46.000000	0.000000
3602.439112	-0.215102	0.577238	0.079252	78.727417	-6.021709	62.051155	2.835544	0.000000	4.118215	0.000000	0.000000	0.000000	0.197344	-0.026387	0.785697	0.000000	0.000000	4.000000	46.000000	0.000000
3602.442445	-0.214382	0.577150	0.081822	78.727417	-6.021709	62.051155	2.835544	0.000000	4.118215	0.000000	0.000000	0.000000	0.215974	-0.026581	0.770979	0.000000	0.000000	4.000000	46.000000	0.000000
3602.445778	-0.214382	0.577150	0.081822	78.727417	-6.021709	62.051155	2.835544	0.000000	4.118215	0.000000	0.000000	0.000000	0.215974	-0.026581	0.770979	0.000000	0.000000	4.000000	46.000000	0.000000
3602.449112	-0.214382	0.577150	0.081822	78.685410	-7.099445	60.564510	2.909026	0.000000	4.066640	0.000000	0.000000	0.000000	0.215974	-0.026581	0.770979	0.000000	0.000000	4.000000	46.000000	0.000000
3602.452445	-0.213598	0.577093	0.084337	78.685410	-7.099445	60.564510	2.909026	0.000000	4.066640	0.000000	0.000000	0.000000	0.235247	-0.017093	0.754436	0.000000	0.000000	4.000000	46.000000	0.000000
3602.455778	-0.213598	0.577093	0.084337	78.685410	-7.099445	60.564510	2.909026	0.000000	4.066640	0.000000	0.000000	0.000000	0.235247	-0.017093	0.754436	0.000000	0.000000	4.000000	46.000000	0.000000
3602.459112	-0.213598	0.577093	0.084337	78.632652	-8.076104	59.178093	2.980475	0.000000	4.014570	0.000000	0.000000	0.000000	0.235247	-0.017093	0.754436	0.000000	0.000000	4.000000	46.000000	0.000000
3602.462445	-0.212659	0.577060	0.086792	78.632652	-8.076104	59.178093	2.980475	0.000000	4.014570	0.000000	0.000000	0.000000	0.281716	-0.009703	0.736599	0.000000	0.000000	4.000000	46.000000	0.000000
3602.465778	-0.212659	0.577060	0.086792	78.632652	-8.076104	59.178093	2.980475	0.000000	4.014570	0.000000	0.000000	0.000000	0.281716	-0.009703	0.736599	0.000000	0.000000	4.000000	46.000000	0.000000
3602.469112	-0.212659	0.577060	0.086792	78.564377	-8.769875	58.104961	3.051456	0.000000	3.960886	0.000000	0.000000	0.000000	0.281716	-0.009703	0.736599	0.000000	0.000000	4.000000	46.000000	0.000000
3602.472445	-0.211463	0.577021	0.089234	78.564377	-8.769875	58.104961	3.051456	0.000000	3.960886	0.000000	0.000000	0.000000	0.358680	-0.011658	0.732529	0.000000	0.000000	4.000000	46.000000	0.000000
3602.475778	-0.211463	0.577021	0.089234	78.564377	-8.769875	58.104961	3.051456	0.000000	3.960886	0.000000	0.000000	0.000000	0.358680	-0.011658	0.732529	0.000000	0.000000	4.000000	46.000000	0.000000
3602.479112	-0.211463	0.577021	0.089234	78.483833	-9.123929	57.434124	3.124825	0.000000	3.903264	0.000000	0.000000	0.000000	0.358680	-0.011658	0.732529	0.000000	0.000000	4.000000	46.000000	0.000000
3602.482445	-0.210091	0.577028	0.091639	78.483833	-9.123929	57.434124	3.124825	0.000000	3.903264	0.000000	0.000000	0.000000	0.411760	0.002107	0.721529	0.000000	0.000000	4.000000	46.000000	0.000000
3602.485778	-0.210091	0.577028	0.091639	78.483833	-9.123929	57.434124	3.124825	0.000000	3.903264	0.000000	0.000000	0.000000	0.411760	0.002107	0.721529	0.000000	0.000000	4.000000	46.000000	0.000000
3602.489112	-0.210091	0.577028	0.091639	78.391281	-9.170686	57.122910	3.198793	0.000000	3.842880	0.000000	0.000000	0.000000	0.411760	0.002107	0.721529	0.000000	0.000000	4.000000	46.000000	0.000000
3602.492445	-0.208464	0.577035	0.093963	78.391281	-9.170686	57.122910	3.198793	0.000000	3.842880	0.000000	0.000000	0.000000	0.487858	0.001956	0.697308	0.000000	0.000000	4.000000	46.000000	0.000000
3602.495778	-0.208464	0.577035	0.093963	78.391281	-9.170686	57.122910	3.198793	0.000000	3.842880	0.000000	0.000000	0.000000	0.487858	0.001956	0.697308	0.000000	0.000000	4.000000	46.000000	0.000000
3602.499112	-0.208464	0.577035	0.093963	78.302063	-9.142396	56.884487	3.273871	0.000000	3.779123	0.000000	0.000000	0.000000	0.487858	0.001956	0.697308	0.000000	0.000000	4.000000	46.000000	0.000000
3602.502445	-0.206674	0.577081	0.096204	78.302063	-9.142396	56.884487	3.273871	0.000000	3.779123	0.000000	0.000000	0.000000	0.537213	0.013941	0.672286	0.000000	0.000000	4.000000	46.000000	0.000000
3602.505778	-0.206674	0.577081	0.096204	78.302063	-9.142396	56.884487	3.273871	0.000000	3.779123	0.000000	0.000000	0.000000	0.537213	0.013941	0.672286	0.000000	0.000000	4.000000	46.000000	0.000000
3602.509112	-0.206674	0.577081	0.096204	78.220772	-9.275623	56.445305	3.348627	0.000000	3.713045	0.000000	0.000000	0.000000	0.537213	0.013941	0.672286	0.000000	0.000000	4.000000	46.000000	0.000000
3602.512445	-0.204837	0.577176	0.098356	78.220772	-9.275623	56.445305	3.348627	0.000000	3.713045	0.000000	0.000000	0.000000	0.550981	0.028357	0.645600	0.000000	0.000000	4.000000	46.000000	0.000000
3602.515778	-0.204837	0.577176	0.098356	78.220772	-9.275623	56.445305	3.348627	0.000000	3.713045	0.000000	0.000000	0.000000	0.550981	0.028357	0.645600	0.000000	0.000000	4.000000	46.000000	0.000000
3602.519112	-0.204837	0.577176	0.098356	78.155899	-9.633343	55.733864	3.421027	0.000000	3.646447	0.000000	0.000000	0.000000	0.550981	0.028357	0.645600	0.000000	0.000000	4.000000	46.000000	0.000000
3602.522445	-0.202919	0.577279	0.100400	78.155899	-9.633343	55.733864	3.421027	0.000000	3.646447	0.000000	0.000000	0.000000	0.575442	0.031015	0.613265	0.000000	0.000000	4.000000	46.000000	0.000000
3602.525778	-0.202919	0.577279	0.100400	78.155899	-9.633343	55.733864	3.421027	0.000000	3.646447	0.000000	0.000000	0.000000	0.575442	0.031015	0.613265	0.000000	0.000000	4.000000	46.000000	0.000000
3602.529112	-0.202919	0.577279	0.100400	78.097603	-10.165160	54.799122	3.491471	0.000000	3.579054	0.000000	0.000000	0.000000	0.575442	0.031015	0.613265	0.000000	0.000000	4.000000	46.000000	0.000000
3602.532445	-0.200911	0.577419	0.102394	78.097603	-10.165160	54.799122	3.491471	0.000000	3.579054	0.000000	0.000000	0.000000	0.602230	0.042013	0.598261	0.000000	0.000000	4.000000	46.000000	0.000000
3602.535778	-0.200911	0.577419	0.102394	78.097603	-10.165160	54.799122	3.491471	0.000000	3.579054	0.000000	0.000000	0.000000	0.602230	0.042013	0.598261	0.000000	0.000000	4.000000	46.000000	0.000000
3602.539112	-0.200911	0.577419	0.102394	78.047768	-10.797595	53.726326	3.561231	0.000000	3.509650	0.000000	0.000000	0.000000	0.602230	0.042013	0.598261	0.000000	0.000000	4.000000	46.000000	0.000000
3602.542445	-0.198739	0.577549	0.104294	78.047768	-10.797595	53.726326	3.561231	0.000000	3.509650	0.000000	0.000000	0.000000	0.651575	0.038883	0.569857	0.000000	0.000000	4.000000	46.000000	0.000000
3602.545778	-0.198739	0.577549	0.104294	78.047768	-10.797595	53.726326	3.561231	0.000000	3.509650	0.000000	0.000000	0.000000	0.651575	0.038883	0.569857	0.000000	0.000000	4.000000	46.000000	0.000000
3602.549112	-0.198739	0.577549	0.104294	78.008850	-11.551198	52.490238	3.630899	0.000000	3.437524	0.000000	0.000000	0.000000	0.651575	0.038883	0.569857	0.000000	0.000000	4.000000	46.000000	0.000000
3602.552445	-0.196394	0.577696	0.106155	78.008850	-11.551198	52.490238	3.630899	0.000000	3.437524	0.000000	0.000000	0.000000	0.703614	0.044065	0.558416	0.000000	0.000000	4.000000	46.000000	0.000000
3602.555778	-0.196394	0.577696	0.106155	78.008850	-11.551198	52.490238	3.630899	0.000000	3.437524	0.000000	0.000000	0.000000	0.703614	0.044065	0.558416	0.000000	0.000000	4.000000	46.000000	0.000000
3602.559112	-0.196394	0.577696	0.106155	77.974037	-12.472014	51.032528	3.701622	0.000000	3.361248	0.000000	0.000000	0.000000	0.703614	0.044065	0.558416	0.000000	0.000000	4.000000	46.000000	0.000000
3602.562445	-0.193831	0.577883	0.107847	77.974037	-12.472014	51.032528	3.701622	0.000000	3.361248	0.000000	0.000000	0.000000	0.769083	0.056255	0.507346	0.000000	0.000000	4.000000	46.000000	0.000000
3602.565778	-0.193831	0.577883	0.107847	77.974037	-12.472014	51.032528	3.701622	0.000000	3.361248	0.000000	0.000000	0.000000	0.769083	0.056255	0.507346	0.000000	0.000000	4.000000	46.000000	0.000000
3602.569112	-0.193831	0.577883	0.107847	77.949722	-13.701255	49.187538	3.772146	0.000000	3.281908	0.000000	0.000000	0.000000	0.769083	0.056255	0.507346	0.000000	0.000000	4.000000	46.000000	0.000000
3602.572445	-0.191145	0.578087	0.109379	77.949722	-13.701255	49.187538	3.772146	0.000000	3.281908	0.000000	0.000000	0.000000	0.805591	0.060993	0.459622	0.000000	0.000000	4.000000	46.000000	0.000000
3602.575778	-0.191145	0.578087	0.109379	77.949722	-13.701255	49.187538	3.772146	0.000000	3.281908	0.000000	0.000000	0.000000	0.805591	0.060993	0.459622	0.000000	0.000000	4.000000	46.000000	0.000000
3602.579112	-0.191145	0.578087	0.109379	77.934059	-15.355418	46.820602	3.841169	0.000000	3.200846	0.000000	0.000000	0.000000	0.805591	0.060993	0.459622	0.000000	0.000000	4.000000	46.000000	0.000000
3602.582445	-0.188381	0.578331	0.110692	77.934059	-15.355418	46.820602	3.841169	0.000000	3.200846	0.000000	0.000000	0.000000	0.829306	0.073370	0.393865	0.000000	0.000000	4.000000	46.000000	0.000000
3602.585778	-0.188381	0.578331	0.110692	77.934059	-15.355418	46.820602	3.841169	0.000000	3.200846	0.000000	0.000000	0.000000	0.829306	0.073370	0.393865	0.000000	0.000000	4.000000	46.000000	0.000000
3602.589112	-0.188381	0.578331	0.110692	77.915558	-17.342958	44.069462	3.907310	0.000000	3.119763	0.000000	0.000000	0.000000	0.829306	0.073370	0.393865	0.000000	0.000000	4.000000	46.000000	0.000000
3602.592445	-0.185570	0.578584	0.111782	77.915558	-17.342958	44.069462	3.907310	0.000000	3.119763	0.000000	0.000000	0.000000	0.843318	0.075936	0.327103	0.000000	0.000000	4.000000	46.000000	0.000000
3602.595778	-0.185570	0.578584	0.111782	77.915558	-17.342958	44.069462	3.907310	0.000000	3.119763	0.000000	0.000000	0.000000	0.843318	0.075936	0.327103	0.000000	0.000000	4.000000	46.000000	0.000000
3602.599112	-0.185570	0.578584	0.111782	77.885437	-19.488674	41.275669	3.970254	0.000000	3.039257	0.000000	0.000000	0.000000	0.843318	0.075936	0.327103	0.000000	0.000000	4.000000	46.000000	0.000000
3602.602445	-0.182697	0.578801	0.112685	77.885437	-19.488674	41.275669	3.970254	0.000000	3.039257	0.000000	0.000000	0.000000	0.861877	0.064850	0.270841	0.000000	0.000000	4.000000	46.000000	0.000000
3602.605778	-0.182697	0.578801	0.112685	77.885437	-19.488674	41.275669	3.970254	0.000000	3.039257	0.000000	0.000000	0.000000	0.861877	0.064850	0.270841	0.000000	0.000000	4.000000	46.000000	0.000000
3602.609112	-0.182697	0.578801	0.112685	77.844254	-21.466051	39.023815	4.030977	0.000000	2.958247	0.000000	0.000000	0.000000	0.861877	0.064850	0.270841	0.000000	0.000000	4.000000	46.000000	0.000000
3602.612445	-0.179713	0.579032	0.113424	77.844254	-21.466051	39.023815	4.030977	0.000000	2.958247	0.000000	0.000000	0.000000	0.895133	0.069556	0.221812	0.000000	0.000000	4.000000	46.000000	0.000000
3602.615778	-0.179713	0.579032	0.113424	77.844254	-21.466051	39.023815	4.030977	0.000000	2.958247	0.000000	0.000000	0.000000	0.895133	0.069556	0.221812	0.000000	0.000000	4.000000	46.000000	0.000000
3602.619112	-0.179713	0.579032	0.113424	77.800346	-23.146330	37.462891	4.090794	0.000000	2.874962	0.000000	0.000000	0.000000	0.895133	0.069556	0.221812	0.000000	0.000000	4.000000	46.000000	0.000000
3602.622445	-0.176677	0.579247	0.113988	77.800346	-23.146330	37.462891	4.090794	0.000000	2.874962	0.000000	0.000000	0.000000	0.910816	0.064359	0.169133	0.000000	0.000000	4.000000	46.000000	0.000000
3602.625778	-0.176677	0.579247	0.113988	77.800346	-23.146330	37.462891	4.090794	0.000000	2.874962	0.000000	0.000000	0.000000	0.910816	0.064359	0.169133	0.000000	0.000000	4.000000	46.000000	0.000000
3602.629112	-0.176677	0.579247	0.113988	77.759384	-24.498392	36.639839	4.148706	0.000000	2.790741	0.000000	0.000000	0.000000	0.910816	0.064359	0.169133	0.000000	0.000000	4.000000	46.000000	0.000000
3602.632445	-0.173568	0.579464	0.114398	77.759384	-24.498392	36.639839	4.148706	0.000000	2.790741	0.000000	0.000000	0.000000	0.932584	0.065116	0.122920	0.000000	0.000000	4.000000	46.000000	0.000000
3602.635778	-0.173568	0.579464	0.114398	77.759384	-24.498392	36.639839	4.148706	0.000000	2.790741	0.000000	0.000000	0.000000	0.932584	0.065116	0.122920	0.000000	0.000000	4.000000	46.000000	0.000000
3602.639112	-0.173568	0.579464	0.114398	77.728401	-25.530020	36.084045	4.205439	0.000000	2.704494	0.000000	0.000000	0.000000	0.932584	0.065116	0.122920	0.000000	0.000000	4.000000	46.000000	0.000000
3602.642445	-0.170383	0.579696	0.114631	77.728401	-25.530020	36.084045	4.205439	0.000000	2.704494	0.000000	0.000000	0.000000	0.955543	0.069480	0.070089	0.000000	0.000000	4.000000	46.000000	0.000000
3602.645778	-0.170383	0.579696	0.114631	77.728401	-25.530020	36.084045	4.205439	0.000000	2.704494	0.000000	0.000000	0.000000	0.955543	0.069480	0.070089	0.000000	0.000000	4.000000	46.000000	0.000000
3602.649112	-0.170383	0.579696	0.114631	77.705200	-26.287458	35.574127	4.260927	0.000000	2.616199	0.000000	0.000000	0.000000	0.955543	0.069480	0.070089	0.000000	0.000000	4.000000	46.000000	0.000000
3602.652445	-0.167204	0.579974	0.114657	77.705200	-26.287458	35.574127	4.260927	0.000000	2.616199	0.000000	0.000000	0.000000	0.953857	0.083471	0.007708	0.000000	0.000000	4.000000	46.000000	0.000000
3602.655778	-0.167204	0.579974	0.114657	77.705200	-26.287458	35.574127	4.260927	0.000000	2.616199	0.000000	0.000000	0.000000	0.953857	0.083471	0.007708	0.000000	0.000000	4.000000	46.000000	0.000000
3602.659112	-0.167204	0.579974	0.114657	77.691650	-26.883175	34.981876	4.313636	0.000000	2.528348	0.000000	0.000000	0.000000	0.953857	0.083471	0.007708	0.000000	0.000000	4.000000	46.000000	0.000000
3602.662445	-0.164052	0.580343	0.114439	77.691650	-26.883175	34.981876	4.313636	0.000000	2.528348	0.000000	0.000000	0.000000	0.945594	0.110724	-0.065304	0.000000	0.000000	4.000000	46.000000	0.000000
3602.665778	-0.164052	0.580343	0.114439	77.691650	-26.883175	34.981876	4.313636	0.000000	2.528348	0.000000	0.000000	0.000000	0.945594	0.110724	-0.065304	0.000000	0.000000	4.000000	46.000000	0.000000
3602.669112	-0.164052	0.580343	0.114439	77.679398	-27.335451	34.558403	4.363086	0.000000	2.442025	0.000000	0.000000	0.000000	0.945594	0.110724	-0.065304	0.000000	0.000000	4.000000	46.000000	0.000000
3602.672445	-0.160929	0.580804	0.114077	77.679398	-27.335451	34.558403	4.363086	0.000000	2.442025	0.000000	0.000000	0.000000	0.936895	0.138376	-0.108706	0.000000	0.000000	4.000000	46.000000	0.000000
3602.675778	-0.160929	0.580804	0.114077	77.679398	-27.335451	34.558403	4.363086	0.000000	2.442025	0.000000	0.000000	0.000000	0.936895	0.138376	-0.108706	0.000000	0.000000	4.000000	46.000000	0.000000
3602.679112	-0.160929	0.580804	0.114077	77.673698	-27.690401	34.532547	4.410355	0.000000	2.355583	0.000000	0.000000	0.000000	0.936895	0.138376	-0.108706	0.000000	0.000000	4.000000	46.000000	0.000000
3602.682445	-0.157822	0.581329	0.113520	77.673698	-27.690401	34.532547	4.410355	0.000000	2.355583	0.000000	0.000000	0.000000	0.931892	0.157389	-0.167041	0.000000	0.000000	4.000000	46.000000	0.000000
3602.685778	-0.157822	0.581329	0.113520	77.673698	-27.690401	34.532547	4.410355	0.000000	2.355583	0.000000	0.000000	0.000000	0.931892	0.157389	-0.167041	0.000000	0.000000	4.000000	46.000000	0.000000
3602.689112	-0.157822	0.581329	0.113520	77.669060	-27.995989	34.726563	4.455332	0.000000	2.269364	0.000000	0.000000	0.000000	0.931892	0.157389	-0.167041	0.000000	0.000000	4.000000	46.000000	0.000000
3602.692445	-0.154685	0.581936	0.112797	77.669060	-27.995989	34.726563	4.455332	0.000000	2.269364	0.000000	0.000000	0.000000	0.941321	0.182004	-0.216792	0.000000	0.000000	4.000000	46.000000	0.000000
3602.695778	-0.154685	0.581936	0.112797	77.669060	-27.995989	34.726563	4.455332	0.000000	2.269364	0.000000	0.000000	0.000000	0.941321	0.182004	-0.216792	0.000000	0.000000	4.000000	46.000000	0.000000
3602.699112	-0.154685	0.581936	0.112797	77.662933	-28.295286	34.825634	4.499147	0.000000	2.181209	0.000000	0.000000	0.000000	0.941321	0.182004	-0.216792	0.000000	0.000000	4.000000	46.000000	0.000000
3602.702445	-0.151480	0.582586	0.111985	77.662933	-28.295286	34.825634	4.499147	0.000000	2.181209	0.000000	0.000000	0.000000	0.961313	0.195197	-0.243666	0.000000	0.000000	4.000000	46.000000	0.000000
3602.705778	-0.151480	0.582586	0.111985	77.662933	-28.295286	34.825634	4.499147	0.000000	2.181209	0.000000	0.000000	0.000000	0.961313	0.195197	-0.243666	0.000000	0.000000	4.000000	46.000000	0.000000
3602.709112	-0.151480	0.582586	0.111985	77.649879	-28.678230	34.601349	4.542958	0.000000	2.088429	0.000000	0.000000	0.000000	0.961313	0.195197	-0.243666	0.000000	0.000000	4.000000	46.000000	0.000000
3602.712445	-0.148290	0.583312	0.111054	77.649879	-28.678230	34.601349	4.542958	0.000000	2.088429	0.000000	0.000000	0.000000	0.957111	0.217698	-0.279376	0.000000	0.000000	4.000000	46.000000	0.000000
3602.715778	-0.148290	0.583312	0.111054	77.649879	-28.678230	34.601349	4.542958	0.000000	2.088429	0.000000	0.000000	0.000000	0.957111	0.217698	-0.279376	0.000000	0.000000	4.000000	46.000000	0.000000
3602.719112	-0.148290	0.583312	0.111054	77.628761	-29.181690	34.258224	4.585265	0.000000	1.993827	0.000000	0.000000	0.000000	0.957111	0.217698	-0.279376	0.000000	0.000000	4.000000	46.000000	0.000000
3602.722445	-0.145194	0.584059	0.109975	77.628761	-29.181690	34.258224	4.585265	0.000000	1.993827	0.000000	0.000000	0.000000	0.928922	0.224187	-0.323759	0.000000	0.000000	4.000000	46.000000	0.000000
3602.725778	-0.145194	0.584059	0.109975	77.628761	-29.181690	34.258224	4.585265	0.000000	1.993827	0.000000	0.000000	0.000000	0.928922	0.224187	-0.323759	0.000000	0.000000	4.000000	46.000000	0.000000
3602.729112	-0.145194	0.584059	0.109975	77.616257	-29.812666	33.941490	4.624724	0.000000	1.900508	0.000000	0.000000	0.000000	0.928922	0.224187	-0.323759	0.000000	0.000000	4.000000	46.000000	0.000000
3602.732445	-0.142190	0.584859	0.108742	77.616257	-29.812666	33.941490	4.624724	0.000000	1.900508	0.000000	0.000000	0.000000	0.901022	0.239949	-0.369906	0.000000	0.000000	4.000000	46.000000	0.000000
3602.735778	-0.142190	0.584859	0.108742	77.616257	-29.812666	33.941490	4.624724	0.000000	1.900508	0.000000	0.000000	0.000000	0.901022	0.239949	-0.369906	0.000000	0.000000	4.000000	46.000000	0.000000
3602.739112	-0.142190	0.584859	0.108742	77.647682	-30.507805	33.425831	4.661445	0.000000	1.808572	0.000000	0.000000	0.000000	0.901022	0.239949	-0.369906	0.000000	0.000000	4.000000	46.000000	0.000000
3602.742445	-0.139253	0.585626	0.107361	77.647682	-30.507805	33.425831	4.661445	0.000000	1.808572	0.000000	0.000000	0.000000	0.881017	0.230180	-0.414137	0.000000	0.000000	4.000000	46.000000	0.000000
3602.745778	-0.139253	0.585626	0.107361	77.647682	-30.507805	33.425831	4.661445	0.000000	1.808572	0.000000	0.000000	0.000000	0.881017	0.230180	-0.414137	0.000000	0.000000	4.000000	46.000000	0.000000
3602.749112	-0.139253	0.585626	0.107361	77.732643	-31.167439	32.676880	4.695968	0.000000	1.716941	0.000000	0.000000	0.000000	0.881017	0.230180	-0.414137	0.000000	0.000000	4.000000	46.000000	0.000000
3602.752445	-0.136320	0.586384	0.105804	77.732643	-31.167439	32.676880	4.695968	0.000000	1.716941	0.000000	0.000000	0.000000	0.879937	0.227172	-0.467227	0.000000	0.000000	4.000000	46.000000	0.000000
3602.755778	-0.136320	0.586384	0.105804	77.732643	-31.167439	32.676880	4.695968	0.000000	1.716941	0.000000	0.000000	0.000000	0.879937	0.227172	-0.467227	0.000000	0.000000	4.000000	46.000000	0.000000
3602.759112	-0.136320	0.586384	0.105804	77.876945	-31.694748	32.150063	4.729116	0.000000	1.623411	0.000000	0.000000	0.000000	0.879937	0.227172	-0.467227	0.000000	0.000000	4.000000	46.000000	0.000000
3602.762445	-0.133406	0.587126	0.104126	77.876945	-31.694748	32.150063	4.729116	0.000000	1.623411	0.000000	0.000000	0.000000	0.874245	0.222755	-0.503281	0.000000	0.000000	4.000000	46.000000	0.000000
3602.765778	-0.133406	0.587126	0.104126	77.876945	-31.694748	32.150063	4.729116	0.000000	1.623411	0.000000	0.000000	0.000000	0.874245	0.222755	-0.503281	0.000000	0.000000	4.000000	46.000000	0.000000
3602.769112	-0.133406	0.587126	0.104126	78.037025	-32.036648	31.826271	4.760981	0.000000	1.527436	0.000000	0.000000	0.000000	0.874245	0.222755	-0.503281	0.000000	0.000000	4.000000	46.000000	0.000000
3602.772445	-0.130503	0.587844	0.102292	78.037025	-32.036648	31.826271	4.760981	0.000000	1.527436	0.000000	0.000000	0.000000	0.870819	0.215521	-0.550322	0.000000	0.000000	4.000000	46.000000	0.000000
3602.775778	-0.130503	0.587844	0.102292	78.037025	-32.036648	31.826271	4.760981	0.000000	1.527436	0.000000	0.000000	0.000000	0.870819	0.215521	-0.550322	0.000000	0.000000	4.000000	46.000000	0.000000
3602.779112	-0.130503	0.587844	0.102292	78.175285	-32.272781	31.530462	4.791498	0.000000	1.428826	0.000000	0.000000	0.000000	0.870819	0.215521	-0.550322	0.000000	0.000000	4.000000	46.000000	0.000000
3602.782445	-0.127592	0.588526	0.100328	78.175285	-32.272781	31.530462	4.791498	0.000000	1.428826	0.000000	0.000000	0.000000	0.873435	0.204453	-0.589254	0.000000	0.000000	4.000000	46.000000	0.000000
3602.785778	-0.127592	0.588526	0.100328	78.175285	-32.272781	31.530462	4.791498	0.000000	1.428826	0.000000	0.000000	0.000000	0.873435	0.204453	-0.589254	0.000000	0.000000	4.000000	46.000000	0.000000
3602.789112	-0.127592	0.588526	0.100328	78.268433	-32.447010	31.482634	4.821003	0.000000	1.325867	0.000000	0.000000	0.000000	0.873435	0.204453	-0.589254	0.000000	0.000000	4.000000	46.000000	0.000000
3602.792445	-0.124711	0.589198	0.098278	78.268433	-32.447010	31.482634	4.821003	0.000000	1.325867	0.000000	0.000000	0.000000	0.864286	0.201706	-0.614851	0.000000	0.000000	4.000000	46.000000	0.000000
3602.795778	-0.124711	0.589198	0.098278	78.268433	-32.447010	31.482634	4.821003	0.000000	1.325867	0.000000	0.000000	0.000000	0.864286	0.201706	-0.614851	0.000000	0.000000	4.000000	46.000000	0.000000
3602.799112	-0.124711	0.589198	0.098278	78.332642	-32.514637	31.894638	4.849065	0.000000	1.219249	0.000000	0.000000	0.000000	0.864286	0.201706	-0.614851	0.000000	0.000000	4.000000	46.000000	0.000000
3602.802445	-0.121878	0.589883	0.096094	78.332642	-32.514637	31.894638	4.849065	0.000000	1.219249	0.000000	0.000000	0.000000	0.849998	0.205393	-0.655311	0.000000	0.000000	4.000000	46.000000	0.000000
3602.805778	-0.121878	0.589883	0.096094	78.332642	-32.514637	31.894638	4.849065	0.000000	1.219249	0.000000	0.000000	0.000000	0.849998	0.205393	-0.655311	0.000000	0.000000	4.000000	46.000000	0.000000
3602.809112	-0.121878	0.589883	0.096094	78.399498	-32.527470	32.703804	4.804688	0.000000	1.093886	0.000000	0.000000	0.000000	0.849998	0.205393	-0.655311	0.000000	0.000000	4.000000	46.000000	0.000000
3602.812445	-0.119104	0.590526	0.093825	78.399498	-32.527470	32.703804	4.804688	0.000000	1.093886	0.000000	0.000000	0.000000	0.832219	0.192799	-0.680507	0.000000	0.000000	4.000000	46.000000	0.000000
3602.815778	-0.119104	0.590526	0.093825	78.399498	-32.527470	32.703804	4.804688	0.000000	1.093886	0.000000	0.000000	0.000000	0.832219	0.192799	-0.680507	0.000000	0.000000	4.000000	46.000000	0.000000
3602.819112	-0.119104	0.590526	0.093825	78.480377	-32.473198	34.193604	4.691269	0.000000	0.955183	0.000000	0.000000	0.000000	0.832219	0.192799	-0.680507	0.000000	0.000000	4.000000	46.000000	0.000000
3602.822445	-0.116421	0.591166	0.091498	78.480377	-32.473198	34.193604	4.691269	0.000000	0.955183	0.000000	0.000000	0.000000	0.804722	0.192025	-0.698295	0.000000	0.000000	4.000000	46.000000	0.000000
3602.825778	-0.116421	0.591166	0.091498	78.480377	-32.473198	34.193604	4.691269	0.000000	0.955183	0.000000	0.000000	0.000000	0.804722	0.192025	-0.698295	0.000000	0.000000	4.000000	46.000000	0.000000
3602.829112	-0.116421	0.591166	0.091498	78.564713	-32.422375	35.827797	4.574887	0.000000	0.821063	0.000000	0.000000	0.000000	0.804722	0.192025	-0.698295	0.000000	0.000000	4.000000	46.000000	0.000000
3602.832445	-0.113759	0.591765	0.089034	78.564713	-32.422375	35.827797	4.574887	0.000000	0.821063	0.000000	0.000000	0.000000	0.798528	0.179678	-0.739197	0.000000	0.000000	4.000000	46.000000	0.000000
3602.835778	-0.113759	0.591765	0.089034	78.564713	-32.422375	35.827797	4.574887	0.000000	0.821063	0.000000	0.000000	0.000000	0.798528	0.179678	-0.739197	0.000000	0.000000	4.000000	46.000000	0.000000
3602.839112	-0.113759	0.591765	0.089034	78.651909	-32.376808	37.110809	4.451688	0.000000	0.687974	0.000000	0.000000	0.000000	0.798528	0.179678	-0.739197	0.000000	0.000000	4.000000	46.000000	0.000000
3602.842445	-0.111086	0.592360	0.086533	78.651909	-32.376808	37.110809	4.451688	0.000000	0.687974	0.000000	0.000000	0.000000	0.802081	0.178515	-0.750332	0.000000	0.000000	4.000000	46.000000	0.000000
3602.845778	-0.111086	0.592360	0.086533	78.651909	-32.376808	37.110809	4.451688	0.000000	0.687974	0.000000	0.000000	0.000000	0.802081	0.178515	-0.750332	0.000000	0.000000	4.000000	46.000000	0.000000
3602.849112	-0.111086	0.592360	0.086533	78.740494	-32.429699	37.918591	4.326632	0.000000	0.554294	0.000000	0.000000	0.000000	0.802081	0.178515	-0.750332	0.000000	0.000000	4.000000	46.000000	0.000000
3602.852445	-0.108413	0.592901	0.083922	78.740494	-32.429699	37.918591	4.326632	0.000000	0.554294	0.000000	0.000000	0.000000	0.801750	0.162566	-0.783313	0.000000	0.000000	4.000000	46.000000	0.000000
3602.855778	-0.108413	0.592901	0.083922	78.740494	-32.429699	37.918591	4.326632	0.000000	0.554294	0.000000	0.000000	0.000000	0.801750	0.162566	-0.783313	0.000000	0.000000	4.000000	46.000000	0.000000
3602.859112	-0.108413	0.592901	0.083922	78.812553	-32.741158	38.197170	4.196080	0.000000	0.420669	0.000000	0.000000	0.000000	0.801750	0.162566	-0.783313	0.000000	0.000000	4.000000	46.000000	0.000000
3602.862445	-0.105799	0.593379	0.081212	78.812553	-32.741158	38.197170	4.196080	0.000000	0.420669	0.000000	0.000000	0.000000	0.784456	0.143323	-0.812813	0.000000	0.000000	4.000000	46.000000	0.000000
3602.865778	-0.105799	0.593379	0.081212	78.812553	-32.741158	38.197170	4.196080	0.000000	0.420669	0.000000	0.000000	0.000000	0.784456	0.143323	-0.812813	0.000000	0.000000	4.000000	46.000000	0.000000
3602.869112	-0.105799	0.593379	0.081212	78.854210	-33.511021	37.888565	4.060612	0.000000	0.289926	0.000000	0.000000	0.000000	0.784456	0.143323	-0.812813	0.000000	0.000000	4.000000	46.000000	0.000000
3602.872445	-0.103271	0.593783	0.078422	78.854210	-33.511021	37.888565	4.060612	0.000000	0.289926	0.000000	0.000000	0.000000	0.758221	0.121000	-0.836978	0.000000	0.000000	4.000000	46.000000	0.000000
3602.875778	-0.103271	0.593783	0.078422	78.854210	-33.511021	37.888565	4.060612	0.000000	0.289926	0.000000	0.000000	0.000000	0.758221	0.121000	-0.836978	0.000000	0.000000	4.000000	46.000000	0.000000
3602.879112	-0.103271	0.593783	0.078422	78.856148	-34.722713	37.138294	3.921115	0.000000	0.163556	0.000000	0.000000	0.000000	0.758221	0.121000	-0.836978	0.000000	0.000000	4.000000	46.000000	0.000000
3602.882445	-0.100857	0.594082	0.075555	78.856148	-34.722713	37.138294	3.921115	0.000000	0.163556	0.000000	0.000000	0.000000	0.724171	0.089846	-0.860124	0.000000	0.000000	4.000000	46.000000	0.000000
3602.885778	-0.100857	0.594082	0.075555	78.856148	-34.722713	37.138294	3.921115	0.000000	0.163556	0.000000	0.000000	0.000000	0.724171	0.089846	-0.860124	0.000000	0.000000	4.000000	46.000000	0.000000
3602.889112	-0.100857	0.594082	0.075555	78.807976	-36.157673	36.016773	3.777761	0.000000	0.042861	0.000000	0.000000	0.000000	0.724171	0.089846	-0.860124	0.000000	0.000000	4.000000	46.000000	0.000000
3602.892445	-0.098584	0.594298	0.072623	78.807976	-36.157673	36.016773	3.777761	0.000000	0.042861	0.000000	0.000000	0.000000	0.682072	0.064830	-0.879776	0.000000	0.000000	4.000000	46.000000	0.000000
3602.895778	-0.098584	0.594298	0.072623	78.807976	-36.157673	36.016773	3.777761	0.000000	0.042861	0.000000	0.000000	0.000000	0.682072	0.064830	-0.879776	0.000000	0.000000	4.000000	46.000000	0.000000
3602.899112	-0.098584	0.594298	0.072623	78.640549	-37.324680	34.986259	3.631132	0.000000	-0.070818	0.000000	0.000000	0.000000	0.682072	0.064830	-0.879776	0.000000	0.000000	4.000000	46.000000	0.000000
3602.902445	-0.096385	0.594432	0.069700	78.640549	-37.324680	34.986259	3.631132	0.000000	-0.070818	0.000000	0.000000	0.000000	0.659696	0.040110	-0.876691	0.000000	0.000000	4.000000	46.000000	0.000000
3602.905778	-0.096385	0.594432	0.069700	78.640549	-37.324680	34.986259	3.631132	0.000000	-0.070818	0.000000	0.000000	0.000000	0.659696	0.040110	-0.876691	0.000000	0.000000	4.000000	46.000000	0.000000
3602.909112	-0.096385	0.594432	0.069700	78.328995	-37.878220	34.559788	3.485017	0.000000	-0.180767	0.000000	0.000000	0.000000	0.659696	0.040110	-0.876691	0.000000	0.000000	4.000000	46.000000	0.000000
3602.912445	-0.094343	0.594514	0.066829	78.328995	-37.878220	34.559788	3.485017	0.000000	-0.180767	0.000000	0.000000	0.000000	0.612351	0.024667	-0.861298	0.000000	0.000000	4.000000	46.000000	0.000000
3602.915778	-0.094343	0.594514	0.066829	78.328995	-37.878220	34.559788	3.485017	0.000000	-0.180767	0.000000	0.000000	0.000000	0.612351	0.024667	-0.861298	0.000000	0.000000	4.000000	46.000000	0.000000
3602.919112	-0.094343	0.594514	0.066829	77.925011	-37.706429	34.924000	3.341467	0.000000	-0.282825	0.000000	0.000000	0.000000	0.612351	0.024667	-0.861298	0.000000	0.000000	4.000000	46.000000	0.000000
3602.922445	-0.092430	0.594527	0.064001	77.925011	-37.706429	34.924000	3.341467	0.000000	-0.282825	0.000000	0.000000	0.000000	0.574022	0.003835	-0.848490	0.000000	0.000000	4.000000	46.000000	0.000000
3602.925778	-0.092430	0.594527	0.064001	77.925011	-37.706429	34.924000	3.341467	0.000000	-0.282825	0.000000	0.000000	0.000000	0.574022	0.003835	-0.848490	0.000000	0.000000	4.000000	46.000000	0.000000
3602.929112	-0.092430	0.594527	0.064001	77.511002	-36.756336	36.235252	3.200052	0.000000	-0.378496	0.000000	0.000000	0.000000	0.574022	0.003835	-0.848490	0.000000	0.000000	4.000000	46.000000	0.000000
3602.932445	-0.090606	0.594500	0.061153	77.511002	-36.756336	36.235252	3.200052	0.000000	-0.378496	0.000000	0.000000	0.000000	0.547273	-0.008103	-0.854402	0.000000	0.000000	4.000000	46.000000	0.000000
3602.935778	-0.090606	0.594500	0.061153	77.511002	-36.756336	36.235252	3.200052	0.000000	-0.378496	0.000000	0.000000	0.000000	0.547273	-0.008103	-0.854402	0.000000	0.000000	4.000000	46.000000	0.000000
3602.939112	-0.090606	0.594500	0.061153	77.121674	-35.289631	38.039276	3.057652	0.000000	-0.469708	0.000000	0.000000	0.000000	0.547273	-0.008103	-0.854402	0.000000	0.000000	4.000000	46.000000	0.000000
3602.942445	-0.088947	0.594424	0.058296	77.121674	-35.289631	38.039276	3.057652	0.000000	-0.469708	0.000000	0.000000	0.000000	0.497671	-0.022671	-0.856974	0.000000	0.000000	4.000000	46.000000	0.000000
3602.945778	-0.088947	0.594424	0.058296	77.121674	-35.289631	38.039276	3.057652	0.000000	-0.469708	0.000000	0.000000	0.000000	0.497671	-0.022671	-0.856974	0.000000	0.000000	4.000000	46.000000	0.000000
3602.949112	-0.088947	0.594424	0.058296	76.739784	-33.814117	39.772755	2.914823	0.000000	-0.552653	0.000000	0.000000	0.000000	0.497671	-0.022671	-0.856974	0.000000	0.000000	4.000000	46.000000	0.000000
3602.952445	-0.087453	0.594320	0.055449	76.739784	-33.814117	39.772755	2.914823	0.000000	-0.552653	0.000000	0.000000	0.000000	0.448034	-0.031162	-0.854366	0.000000	0.000000	4.000000	46.000000	0.000000
3602.955778	-0.087453	0.594320	0.055449	76.739784	-33.814117	39.772755	2.914823	0.000000	-0.552653	0.000000	0.000000	0.000000	0.448034	-0.031162	-0.854366	0.000000	0.000000	4.000000	46.000000	0.000000
3602.959112	-0.087453	0.594320	0.055449	76.364685	-32.478729	41.570728	2.772428	0.000000	-0.627325	0.000000	0.000000	0.000000	0.448034	-0.031162	-0.854366	0.000000	0.000000	4.000000	46.000000	0.000000
3602.962445	-0.086220	0.594189	0.052595	76.364685	-32.478729	41.570728	2.772428	0.000000	-0.627325	0.000000	0.000000	0.000000	0.370134	-0.039454	-0.856159	0.000000	0.000000	4.000000	46.000000	0.000000
3602.965778	-0.086220	0.594189	0.052595	76.364685	-32.478729	41.570728	2.772428	0.000000	-0.627325	0.000000	0.000000	0.000000	0.370134	-0.039454	-0.856159	0.000000	0.000000	4.000000	46.000000	0.000000
3602.969112	-0.086220	0.594189	0.052595	75.994759	-31.332752	43.263103	2.629735	0.000000	-0.689014	0.000000	0.000000	0.000000	0.370134	-0.039454	-0.856159	0.000000	0.000000	4.000000	46.000000	0.000000
3602.972445	-0.085300	0.594032	0.049791	75.994759	-31.332752	43.263103	2.629735	0.000000	-0.689014	0.000000	0.000000	0.000000	0.275929	-0.047011	-0.841206	0.000000	0.000000	4.000000	46.000000	0.000000
3602.975778	-0.085300	0.594032	0.049791	75.994759	-31.332752	43.263103	2.629735	0.000000	-0.689014	0.000000	0.000000	0.000000	0.275929	-0.047011	-0.841206	0.000000	0.000000	4.000000	46.000000	0.000000
3602.979112	-0.085300	0.594032	0.049791	75.638229	-30.310266	44.589245	2.489534	0.000000	-0.735003	0.000000	0.000000	0.000000	0.275929	-0.047011	-0.841206	0.000000	0.000000	4.000000	46.000000	0.000000
3602.982445	-0.084689	0.593851	0.047039	75.638229	-30.310266	44.589245	2.489534	0.000000	-0.735003	0.000000	0.000000	0.000000	0.183198	-0.054218	-0.825545	0.000000	0.000000	4.000000	46.000000	0.000000
3602.985778	-0.084689	0.593851	0.047039	75.638229	-30.310266	44.589245	2.489534	0.000000	-0.735003	0.000000	0.000000	0.000000	0.183198	-0.054218	-0.825545	0.000000	0.000000	4.000000	46.000000	0.000000
3602.989112	-0.084689	0.593851	0.047039	75.320740	-29.253618	45.775642	2.351943	0.000000	-0.765536	0.000000	0.000000	0.000000	0.183198	-0.054218	-0.825545	0.000000	0.000000	4.000000	46.000000	0.000000
3602.992445	-0.084296	0.593631	0.044403	75.320740	-29.253618	45.775642	2.351943	0.000000	-0.765536	0.000000	0.000000	0.000000	0.118107	-0.066231	-0.790679	0.000000	0.000000	4.000000	46.000000	0.000000
3602.995778	-0.084296	0.593631	0.044403	75.320740	-29.253618	45.775642	2.351943	0.000000	-0.765536	0.000000	0.000000	0.000000	0.118107	-0.066231	-0.790679	0.000000	0.000000	4.000000	46.000000	0.000000
3602.999112	-0.084296	0.593631	0.044403	75.046837	-28.140575	47.033081	2.220164	0.000000	-0.785220	0.000000	0.000000	0.000000	0.118107	-0.066231	-0.790679	0.000000	0.000000	4.000000	46.000000	0.000000
3603.002445	-0.084061	0.593389	0.041847	75.046837	-28.140575	47.033081	2.220164	0.000000	-0.785220	0.000000	0.000000	0.000000	0.070418	-0.072582	-0.766919	0.000000	0.000000	4.000000	46.000000	0.000000
3603.005778	-0.084061	0.593389	0.041847	75.046837	-28.140575	47.033081	2.220164	0.000000	-0.785220	0.000000	0.000000	0.000000	0.070418	-0.072582	-0.766919	0.000000	0.000000	4.000000	46.000000	0.000000
3603.009112	-0.084061	0.593389	0.041847	74.825211	-27.031210	48.355129	2.092344	0.000000	-0.796956	0.000000	0.000000	0.000000	0.070418	-0.072582	-0.766919	0.000000	0.000000	4.000000	46.000000	0.000000
3603.012445	-0.083959	0.593052	0.039373	74.825211	-27.031210	48.355129	2.092344	0.000000	-0.796956	0.000000	0.000000	0.000000	0.030451	-0.100910	-0.742095	0.000000	0.000000	4.000000	46.000000	0.000000
3603.015778	-0.083959	0.593052	0.039373	74.825211	-27.031210	48.355129	2.092344	0.000000	-0.796956	0.000000	0.000000	0.000000	0.030451	-0.100910	-0.742095	0.000000	0.000000	4.000000	46.000000	0.000000
3603.019112	-0.083959	0.593052	0.039373	74.654480	-25.925840	49.729042	1.968661	0.000000	-0.802032	0.000000	0.000000	0.000000	0.030451	-0.100910	-0.742095	0.000000	0.000000	4.000000	46.000000	0.000000
3603.022445	-0.083961	0.592659	0.036956	74.654480	-25.925840	49.729042	1.968661	0.000000	-0.802032	0.000000	0.000000	0.000000	-0.000468	-0.117907	-0.725121	0.000000	0.000000	4.000000	46.000000	0.000000
3603.025778	-0.083961	0.592659	0.036956	74.654480	-25.925840	49.729042	1.968661	0.000000	-0.802032	0.000000	0.000000	0.000000	-0.000468	-0.117907	-0.725121	0.000000	0.000000	4.000000	46.000000	0.000000
3603.029112	-0.083961	0.592659	0.036956	74.525703	-24.850677	51.120251	1.847808	0.000000	-0.801954	0.000000	0.000000	0.000000	-0.000468	-0.117907	-0.725121	0.000000	0.000000	4.000000	46.000000	0.000000
3603.032445	-0.084088	0.592211	0.034592	74.525703	-24.850677	51.120251	1.847808	0.000000	-0.801954	0.000000	0.000000	0.000000	-0.038041	-0.134580	-0.709282	0.000000	0.000000	4.000000	46.000000	0.000000
3603.035778	-0.084088	0.592211	0.034592	74.525703	-24.850677	51.120251	1.847808	0.000000	-0.801954	0.000000	0.000000	0.000000	-0.038041	-0.134580	-0.709282	0.000000	0.000000	4.000000	46.000000	0.000000
3603.039112	-0.084088	0.592211	0.034592	74.433487	-23.838184	52.488293	1.729594	0.000000	-0.795614	0.000000	0.000000	0.000000	-0.038041	-0.134580	-0.709282	0.000000	0.000000	4.000000	46.000000	0.000000
3603.042445	-0.084367	0.591746	0.032309	74.433487	-23.838184	52.488293	1.729594	0.000000	-0.795614	0.000000	0.000000	0.000000	-0.083817	-0.139549	-0.685009	0.000000	0.000000	4.000000	46.000000	0.000000
3603.045778	-0.084367	0.591746	0.032309	74.433487	-23.838184	52.488293	1.729594	0.000000	-0.795614	0.000000	0.000000	0.000000	-0.083817	-0.139549	-0.685009	0.000000	0.000000	4.000000	46.000000	0.000000
3603.049112	-0.084367	0.591746	0.032309	74.370750	-22.858450	53.863716	1.615426	0.000000	-0.781644	0.000000	0.000000	0.000000	-0.083817	-0.139549	-0.685009	0.000000	0.000000	4.000000	46.000000	0.000000
3603.052445	-0.084830	0.591295	0.030158	74.370750	-22.858450	53.863716	1.615426	0.000000	-0.781644	0.000000	0.000000	0.000000	-0.138988	-0.135318	-0.645267	0.000000	0.000000	4.000000	46.000000	0.000000
3603.055778	-0.084830	0.591295	0.030158	74.370750	-22.858450	53.863716	1.615426	0.000000	-0.781644	0.000000	0.000000	0.000000	-0.138988	-0.135318	-0.645267	0.000000	0.000000	4.000000	46.000000	0.000000
3603.059112	-0.084830	0.591295	0.030158	74.334572	-21.909958	55.244167	1.507882	0.000000	-0.758480	0.000000	0.000000	0.000000	-0.138988	-0.135318	-0.645267	0.000000	0.000000	4.000000	46.000000	0.000000
3603.062445	-0.085456	0.590877	0.028160	74.334572	-21.909958	55.244167	1.507882	0.000000	-0.758480	0.000000	0.000000	0.000000	-0.187741	-0.125254	-0.599412	0.000000	0.000000	4.000000	46.000000	0.000000
3603.065778	-0.085456	0.590877	0.028160	74.334572	-21.909958	55.244167	1.507882	0.000000	-0.758480	0.000000	0.000000	0.000000	-0.187741	-0.125254	-0.599412	0.000000	0.000000	4.000000	46.000000	0.000000
3603.069112	-0.085456	0.590877	0.028160	74.332909	-20.906187	56.743095	1.407979	0.000000	-0.727190	0.000000	0.000000	0.000000	-0.187741	-0.125254	-0.599412	0.000000	0.000000	4.000000	46.000000	0.000000
3603.072445	-0.086188	0.590464	0.026267	74.332909	-20.906187	56.743095	1.407979	0.000000	-0.727190	0.000000	0.000000	0.000000	-0.219591	-0.123957	-0.567725	0.000000	0.000000	4.000000	46.000000	0.000000
3603.075778	-0.086188	0.590464	0.026267	74.332909	-20.906187	56.743095	1.407979	0.000000	-0.727190	0.000000	0.000000	0.000000	-0.219591	-0.123957	-0.567725	0.000000	0.000000	4.000000	46.000000	0.000000
3603.079112	-0.086188	0.590464	0.026267	74.369591	-19.834108	58.372334	1.313359	0.000000	-0.690591	0.000000	0.000000	0.000000	-0.219591	-0.123957	-0.567725	0.000000	0.000000	4.000000	46.000000	0.000000
3603.082445	-0.087026	0.590055	0.024480	74.369591	-19.834108	58.372334	1.313359	0.000000	-0.690591	0.000000	0.000000	0.000000	-0.251380	-0.122519	-0.536048	0.000000	0.000000	4.000000	46.000000	0.000000
3603.085778	-0.087026	0.590055	0.024480	74.369591	-19.834108	58.372334	1.313359	0.000000	-0.690591	0.000000	0.000000	0.000000	-0.251380	-0.122519	-0.536048	0.000000	0.000000	4.000000	46.000000	0.000000
3603.089112	-0.087026	0.590055	0.024480	74.452835	-18.773285	60.025078	1.224017	0.000000	-0.648694	0.000000	0.000000	0.000000	-0.251380	-0.122519	-0.536048	0.000000	0.000000	4.000000	46.000000	0.000000
3603.092445	-0.088008	0.589641	0.022751	74.452835	-18.773285	60.025078	1.224017	0.000000	-0.648694	0.000000	0.000000	0.000000	-0.294648	-0.124196	-0.518777	0.000000	0.000000	4.000000	46.000000	0.000000
3603.095778	-0.088008	0.589641	0.022751	74.452835	-18.773285	60.025078	1.224017	0.000000	-0.648694	0.000000	0.000000	0.000000	-0.294648	-0.124196	-0.518777	0.000000	0.000000	4.000000	46.000000	0.000000
3603.099112	-0.088008	0.589641	0.022751	74.579338	-17.819286	61.574253	1.137555	0.000000	-0.599586	0.000000	0.000000	0.000000	-0.294648	-0.124196	-0.518777	0.000000	0.000000	4.000000	46.000000	0.000000
3603.102445	-0.089154	0.589203	0.021058	74.579338	-17.819286	61.574253	1.137555	0.000000	-0.599586	0.000000	0.000000	0.000000	-0.343584	-0.131425	-0.507840	0.000000	0.000000	4.000000	46.000000	0.000000
3603.105778	-0.089154	0.589203	0.021058	74.579338	-17.819286	61.574253	1.137555	0.000000	-0.599586	0.000000	0.000000	0.000000	-0.343584	-0.131425	-0.507840	0.000000	0.000000	4.000000	46.000000	0.000000
3603.109112	-0.089154	0.589203	0.021058	74.739441	-17.008358	62.951675	1.052915	0.000000	-0.542322	0.000000	0.000000	0.000000	-0.343584	-0.131425	-0.507840	0.000000	0.000000	4.000000	46.000000	0.000000
3603.112445	-0.090429	0.588685	0.019356	74.739441	-17.008358	62.951675	1.052915	0.000000	-0.542322	0.000000	0.000000	0.000000	-0.382635	-0.155362	-0.510570	0.000000	0.000000	4.000000	46.000000	0.000000
3603.115778	-0.090429	0.588685	0.019356	74.739441	-17.008358	62.951675	1.052915	0.000000	-0.542322	0.000000	0.000000	0.000000	-0.382635	-0.155362	-0.510570	0.000000	0.000000	4.000000	46.000000	0.000000
3603.119112	-0.090429	0.588685	0.019356	74.898552	-16.311781	64.193939	0.967820	0.000000	-0.478550	0.000000	0.000000	0.000000	-0.382635	-0.155362	-0.510570	0.000000	0.000000	4.000000	46.000000	0.000000
3603.122445	-0.091855	0.588186	0.017635	74.898552	-16.311781	64.193939	0.967820	0.000000	-0.478550	0.000000	0.000000	0.000000	-0.427776	-0.149715	-0.516437	0.000000	0.000000	4.000000	46.000000	0.000000
3603.125778	-0.091855	0.588186	0.017635	74.898552	-16.311781	64.193939	0.967820	0.000000	-0.478550	0.000000	0.000000	0.000000	-0.427776	-0.149715	-0.516437	0.000000	0.000000	4.000000	46.000000	0.000000
3603.129112	-0.091855	0.588186	0.017635	75.051773	-15.666402	65.382347	0.881747	0.000000	-0.407254	0.000000	0.000000	0.000000	-0.427776	-0.149715	-0.516437	0.000000	0.000000	4.000000	46.000000	0.000000
3603.132445	-0.093415	0.587646	0.015934	75.051773	-15.666402	65.382347	0.881747	0.000000	-0.407254	0.000000	0.000000	0.000000	-0.467921	-0.162189	-0.510166	0.000000	0.000000	4.000000	46.000000	0.000000
3603.135778	-0.093415	0.587646	0.015934	75.051773	-15.666402	65.382347	0.881747	0.000000	-0.407254	0.000000	0.000000	0.000000	-0.467921	-0.162189	-0.510166	0.000000	0.000000	4.000000	46.000000	0.000000
3603.139112	-0.093415	0.587646	0.015934	75.190613	-14.991283	66.618919	0.796719	0.000000	-0.329267	0.000000	0.000000	0.000000	-0.467921	-0.162189	-0.510166	0.000000	0.000000	4.000000	46.000000	0.000000
3603.142445	-0.095050	0.587120	0.014316	75.190613	-14.991283	66.618919	0.796719	0.000000	-0.329267	0.000000	0.000000	0.000000	-0.490629	-0.157824	-0.485542	0.000000	0.000000	4.000000	46.000000	0.000000
3603.145778	-0.095050	0.587120	0.014316	75.190613	-14.991283	66.618919	0.796719	0.000000	-0.329267	0.000000	0.000000	0.000000	-0.490629	-0.157824	-0.485542	0.000000	0.000000	4.000000	46.000000	0.000000
3603.149112	-0.095050	0.587120	0.014316	75.288750	-14.251484	67.941933	0.715796	0.000000	-0.247496	0.000000	0.000000	0.000000	-0.490629	-0.157824	-0.485542	0.000000	0.000000	4.000000	46.000000	0.000000
3603.152445	-0.096728	0.586579	0.012728	75.288750	-14.251484	67.941933	0.715796	0.000000	-0.247496	0.000000	0.000000	0.000000	-0.503352	-0.162252	-0.476509	0.000000	0.000000	4.000000	46.000000	0.000000
3603.155778	-0.096728	0.586579	0.012728	75.288750	-14.251484	67.941933	0.715796	0.000000	-0.247496	0.000000	0.000000	0.000000	-0.503352	-0.162252	-0.476509	0.000000	0.000000	4.000000	46.000000	0.000000
3603.159112	-0.096728	0.586579	0.012728	75.335571	-13.421731	69.391975	0.636377	0.000000	-0.163603	0.000000	0.000000	0.000000	-0.503352	-0.162252	-0.476509	0.000000	0.000000	4.000000	46.000000	0.000000
3603.162445	-0.098484	0.586027	0.011227	75.335571	-13.421731	69.391975	0.636377	0.000000	-0.163603	0.000000	0.000000	0.000000	-0.526744	-0.165634	-0.450133	0.000000	0.000000	4.000000	46.000000	0.000000
3603.165778	-0.098484	0.586027	0.011227	75.335571	-13.421731	69.391975	0.636377	0.000000	-0.163603	0.000000	0.000000	0.000000	-0.526744	-0.165634	-0.450133	0.000000	0.000000	4.000000	46.000000	0.000000
3603.169112	-0.098484	0.586027	0.011227	75.361740	-12.542779	70.920021	0.561355	0.000000	-0.075813	0.000000	0.000000	0.000000	-0.526744	-0.165634	-0.450133	0.000000	0.000000	4.000000	46.000000	0.000000
3603.172445	-0.100332	0.585453	0.009769	75.361740	-12.542779	70.920021	0.561355	0.000000	-0.075813	0.000000	0.000000	0.000000	-0.554453	-0.172227	-0.437313	0.000000	0.000000	4.000000	46.000000	0.000000
3603.175778	-0.100332	0.585453	0.009769	75.361740	-12.542779	70.920021	0.561355	0.000000	-0.075813	0.000000	0.000000	0.000000	-0.554453	-0.172227	-0.437313	0.000000	0.000000	4.000000	46.000000	0.000000
3603.179112	-0.100332	0.585453	0.009769	75.394005	-11.633557	72.326454	0.488470	0.000000	0.016596	0.000000	0.000000	0.000000	-0.554453	-0.172227	-0.437313	0.000000	0.000000	4.000000	46.000000	0.000000
3603.182445	-0.102206	0.584857	0.008368	75.394005	-11.633557	72.326454	0.488470	0.000000	0.016596	0.000000	0.000000	0.000000	-0.562289	-0.178760	-0.420460	0.000000	0.000000	4.000000	46.000000	0.000000
3603.185778	-0.102206	0.584857	0.008368	75.394005	-11.633557	72.326454	0.488470	0.000000	0.016596	0.000000	0.000000	0.000000	-0.562289	-0.178760	-0.420460	0.000000	0.000000	4.000000	46.000000	0.000000
3603.189112	-0.102206	0.584857	0.008368	75.416542	-10.721300	73.482925	0.418393	0.000000	0.110311	0.000000	0.000000	0.000000	-0.562289	-0.178760	-0.420460	0.000000	0.000000	4.000000	46.000000	0.000000
3603.192445	-0.104173	0.584239	0.007007	75.416542	-10.721300	73.482925	0.418393	0.000000	0.110311	0.000000	0.000000	0.000000	-0.590167	-0.185266	-0.408159	0.000000	0.000000	4.000000	46.000000	0.000000
3603.195778	-0.104173	0.584239	0.007007	75.416542	-10.721300	73.482925	0.418393	0.000000	0.110311	0.000000	0.000000	0.000000	-0.590167	-0.185266	-0.408159	0.000000	0.000000	4.000000	46.000000	0.000000
3603.199112	-0.104173	0.584239	0.007007	75.395454	-9.877872	74.439285	0.350366	0.000000	0.208672	0.000000	0.000000	0.000000	-0.590167	-0.185266	-0.408159	0.000000	0.000000	4.000000	46.000000	0.000000
3603.202445	-0.106206	0.583608	0.005668	75.395454	-9.877872	74.439285	0.350366	0.000000	0.208672	0.000000	0.000000	0.000000	-0.609902	-0.189437	-0.401674	0.000000	0.000000	4.000000	46.000000	0.000000
3603.205778	-0.106206	0.583608	0.005668	75.395454	-9.877872	74.439285	0.350366	0.000000	0.208672	0.000000	0.000000	0.000000	-0.609902	-0.189437	-0.401674	0.000000	0.000000	4.000000	46.000000	0.000000
3603.209112	-0.106206	0.583608	0.005668	75.309479	-9.145190	75.118446	0.283421	0.000000	0.310322	0.000000	0.000000	0.000000	-0.609902	-0.189437	-0.401674	0.000000	0.000000	4.000000	46.000000	0.000000
3603.212445	-0.108348	0.583028	0.004434	75.309479	-9.145190	75.118446	0.283421	0.000000	0.310322	0.000000	0.000000	0.000000	-0.642496	-0.173824	-0.370265	0.000000	0.000000	4.000000	46.000000	0.000000
3603.215778	-0.108348	0.583028	0.004434	75.309479	-9.145190	75.118446	0.283421	0.000000	0.310322	0.000000	0.000000	0.000000	-0.642496	-0.173824	-0.370265	0.000000	0.000000	4.000000	46.000000	0.000000
3603.219112	-0.108348	0.583028	0.004434	75.180962	-8.481919	75.629417	0.221710	0.000000	0.417405	0.000000	0.000000	0.000000	-0.642496	-0.173824	-0.370265	0.000000	0.000000	4.000000	46.000000	0.000000
3603.222445	-0.110614	0.582464	0.003265	75.180962	-8.481919	75.629417	0.221710	0.000000	0.417405	0.000000	0.000000	0.000000	-0.679682	-0.169316	-0.350690	0.000000	0.000000	4.000000	46.000000	0.000000
3603.225778	-0.110614	0.582464	0.003265	75.180962	-8.481919	75.629417	0.221710	0.000000	0.417405	0.000000	0.000000	0.000000	-0.679682	-0.169316	-0.350690	0.000000	0.000000	4.000000	46.000000	0.000000
3603.229112	-0.110614	0.582464	0.003265	75.017517	-7.777818	76.233353	0.163262	0.000000	0.530686	0.000000	0.000000	0.000000	-0.679682	-0.169316	-0.350690	0.000000	0.000000	4.000000	46.000000	0.000000
3603.232445	-0.112974	0.581944	0.002227	75.017517	-7.777818	76.233353	0.163262	0.000000	0.530686	0.000000	0.000000	0.000000	-0.708148	-0.156113	-0.311575	0.000000	0.000000	4.000000	46.000000	0.000000
3603.235778	-0.112974	0.581944	0.002227	75.017517	-7.777818	76.233353	0.163262	0.000000	0.530686	0.000000	0.000000	0.000000	-0.708148	-0.156113	-0.311575	0.000000	0.000000	4.000000	46.000000	0.000000
3603.239112	-0.112974	0.581944	0.002227	74.840805	-6.974036	76.997955	0.111332	0.000000	0.648710	0.000000	0.000000	0.000000	-0.708148	-0.156113	-0.311575	0.000000	0.000000	4.000000	46.000000	0.000000
3603.242445	-0.115414	0.581485	0.001339	74.840805	-6.974036	76.997955	0.111332	0.000000	0.648710	0.000000	0.000000	0.000000	-0.731967	-0.137558	-0.266239	0.000000	0.000000	4.000000	46.000000	0.000000
3603.245778	-0.115414	0.581485	0.001339	74.840805	-6.974036	76.997955	0.111332	0.000000	0.648710	0.000000	0.000000	0.000000	-0.731967	-0.137558	-0.266239	0.000000	0.000000	4.000000	46.000000	0.000000
3603.249112	-0.115414	0.581485	0.001339	74.663445	-6.079106	77.874512	0.066959	0.000000	0.770705	0.000000	0.000000	0.000000	-0.731967	-0.137558	-0.266239	0.000000	0.000000	4.000000	46.000000	0.000000
3603.252445	-0.117901	0.581033	0.000558	74.663445	-6.079106	77.874512	0.066959	0.000000	0.770705	0.000000	0.000000	0.000000	-0.746222	-0.135512	-0.234390	0.000000	0.000000	4.000000	46.000000	0.000000
3603.255778	-0.117901	0.581033	0.000558	74.663445	-6.079106	77.874512	0.066959	0.000000	0.770705	0.000000	0.000000	0.000000	-0.746222	-0.135512	-0.234390	0.000000	0.000000	4.000000	46.000000	0.000000
3603.259112	-0.117901	0.581033	0.000558	74.498032	-5.142818	78.662384	0.027894	0.000000	0.895075	0.000000	0.000000	0.000000	-0.746222	-0.135512	-0.234390	0.000000	0.000000	4.000000	46.000000	0.000000
3603.262445	-0.120415	0.580614	-0.000119	74.498032	-5.142818	78.662384	0.027894	0.000000	0.895075	0.000000	0.000000	0.000000	-0.754024	-0.125819	-0.203011	0.000000	0.000000	4.000000	46.000000	0.000000
3603.265778	-0.120415	0.580614	-0.000119	74.498032	-5.142818	78.662384	0.027894	0.000000	0.895075	0.000000	0.000000	0.000000	-0.754024	-0.125819	-0.203011	0.000000	0.000000	4.000000	46.000000	0.000000
3603.269112	-0.120415	0.580614	-0.000119	74.365723	-4.243144	79.125793	-0.005941	0.000000	1.020746	0.000000	0.000000	0.000000	-0.754024	-0.125819	-0.203011	0.000000	0.000000	4.000000	46.000000	0.000000
3603.272445	-0.122939	0.580245	-0.000669	74.365723	-4.243144	79.125793	-0.005941	0.000000	1.020746	0.000000	0.000000	0.000000	-0.757225	-0.110748	-0.165049	0.000000	0.000000	4.000000	46.000000	0.000000
3603.275778	-0.122939	0.580245	-0.000669	74.365723	-4.243144	79.125793	-0.005941	0.000000	1.020746	0.000000	0.000000	0.000000	-0.757225	-0.110748	-0.165049	0.000000	0.000000	4.000000	46.000000	0.000000
3603.279112	-0.122939	0.580245	-0.000669	74.266220	-3.372050	79.480087	-0.033449	0.000000	1.146950	0.000000	0.000000	0.000000	-0.757225	-0.110748	-0.165049	0.000000	0.000000	4.000000	46.000000	0.000000
3603.282445	-0.125521	0.579900	-0.001098	74.266220	-3.372050	79.480087	-0.033449	0.000000	1.146950	0.000000	0.000000	0.000000	-0.774625	-0.103536	-0.128755	0.000000	0.000000	4.000000	46.000000	0.000000
3603.285778	-0.125521	0.579900	-0.001098	74.266220	-3.372050	79.480087	-0.033449	0.000000	1.146950	0.000000	0.000000	0.000000	-0.774625	-0.103536	-0.128755	0.000000	0.000000	4.000000	46.000000	0.000000
3603.289112	-0.125521	0.579900	-0.001098	74.192665	-2.560197	79.988495	-0.054908	0.000000	1.276054	0.000000	0.000000	0.000000	-0.774625	-0.103536	-0.128755	0.000000	0.000000	4.000000	46.000000	0.000000
3603.292445	-0.128153	0.579589	-0.001362	74.192665	-2.560197	79.988495	-0.054908	0.000000	1.276054	0.000000	0.000000	0.000000	-0.789508	-0.093258	-0.079134	0.000000	0.000000	4.000000	46.000000	0.000000
3603.295778	-0.128153	0.579589	-0.001362	74.192665	-2.560197	79.988495	-0.054908	0.000000	1.276054	0.000000	0.000000	0.000000	-0.789508	-0.093258	-0.079134	0.000000	0.000000	4.000000	46.000000	0.000000
3603.299112	-0.128153	0.579589	-0.001362	74.108406	-1.884167	80.667282	-0.068097	0.000000	1.407639	0.000000	0.000000	0.000000	-0.789508	-0.093258	-0.079134	0.000000	0.000000	4.000000	46.000000	0.000000
3603.302445	-0.130824	0.579327	-0.001507	74.108406	-1.884167	80.667282	-0.068097	0.000000	1.407639	0.000000	0.000000	0.000000	-0.801315	-0.078522	-0.043491	0.000000	0.000000	4.000000	46.000000	0.000000
3603.305778	-0.130824	0.579327	-0.001507	74.108406	-1.884167	80.667282	-0.068097	0.000000	1.407639	0.000000	0.000000	0.000000	-0.801315	-0.078522	-0.043491	0.000000	0.000000	4.000000	46.000000	0.000000
3603.309112	-0.130824	0.579327	-0.001507	74.014168	-1.306989	81.377975	-0.075346	0.000000	1.541191	0.000000	0.000000	0.000000	-0.801315	-0.078522	-0.043491	0.000000	0.000000	4.000000	46.000000	0.000000
3603.312445	-0.133500	0.579106	-0.001498	74.014168	-1.306989	81.377975	-0.075346	0.000000	1.541191	0.000000	0.000000	0.000000	-0.802781	-0.066235	0.002576	0.000000	0.000000	4.000000	46.000000	0.000000
3603.315778	-0.133500	0.579106	-0.001498	74.014168	-1.306989	81.377975	-0.075346	0.000000	1.541191	0.000000	0.000000	0.000000	-0.802781	-0.066235	0.002576	0.000000	0.000000	4.000000	46.000000	0.000000
3603.319112	-0.133500	0.579106	-0.001498	73.912125	-0.831462	81.996185	-0.074916	0.000000	1.674988	0.000000	0.000000	0.000000	-0.802781	-0.066235	0.002576	0.000000	0.000000	4.000000	46.000000	0.000000
3603.322445	-0.136159	0.578952	-0.001336	73.912125	-0.831462	81.996185	-0.074916	0.000000	1.674988	0.000000	0.000000	0.000000	-0.797900	-0.046254	0.048615	0.000000	0.000000	4.000000	46.000000	0.000000
3603.325778	-0.136159	0.578952	-0.001336	73.912125	-0.831462	81.996185	-0.074916	0.000000	1.674988	0.000000	0.000000	0.000000	-0.797900	-0.046254	0.048615	0.000000	0.000000	4.000000	46.000000	0.000000
3603.329112	-0.136159	0.578952	-0.001336	73.807816	-0.493232	82.309586	-0.066814	0.000000	1.807971	0.000000	0.000000	0.000000	-0.797900	-0.046254	0.048615	0.000000	0.000000	4.000000	46.000000	0.000000
3603.332445	-0.138852	0.578812	-0.001021	73.807816	-0.493232	82.309586	-0.066814	0.000000	1.807971	0.000000	0.000000	0.000000	-0.807821	-0.042036	0.094567	0.000000	0.000000	4.000000	46.000000	0.000000
3603.335778	-0.138852	0.578812	-0.001021	73.807816	-0.493232	82.309586	-0.066814	0.000000	1.807971	0.000000	0.000000	0.000000	-0.807821	-0.042036	0.094567	0.000000	0.000000	4.000000	46.000000	0.000000
3603.339112	-0.138852	0.578812	-0.001021	73.710045	-0.268723	82.350685	-0.051053	0.000000	1.942608	0.000000	0.000000	0.000000	-0.807821	-0.042036	0.094567	0.000000	0.000000	4.000000	46.000000	0.000000
3603.342445	-0.141523	0.578701	-0.000585	73.710045	-0.268723	82.350685	-0.051053	0.000000	1.942608	0.000000	0.000000	0.000000	-0.801213	-0.033267	0.130736	0.000000	0.000000	4.000000	46.000000	0.000000
3603.345778	-0.141523	0.578701	-0.000585	73.710045	-0.268723	82.350685	-0.051053	0.000000	1.942608	0.000000	0.000000	0.000000	-0.801213	-0.033267	0.130736	0.000000	0.000000	4.000000	46.000000	0.000000
3603.349112	-0.141523	0.578701	-0.000585	73.616364	-0.165181	82.286186	-0.029263	0.000000	2.076144	0.000000	0.000000	0.000000	-0.801213	-0.033267	0.130736	0.000000	0.000000	4.000000	46.000000	0.000000
3603.352445	-0.144237	0.578548	-0.000053	73.616364	-0.165181	82.286186	-0.029263	0.000000	2.076144	0.000000	0.000000	0.000000	-0.814225	-0.045821	0.159739	0.000000	0.000000	4.000000	46.000000	0.000000
3603.355778	-0.144237	0.578548	-0.000053	73.616364	-0.165181	82.286186	-0.029263	0.000000	2.076144	0.000000	0.000000	0.000000	-0.814225	-0.045821	0.159739	0.000000	0.000000	4.000000	46.000000	0.000000
3603.359112	-0.144237	0.578548	-0.000053	73.544022	-0.124420	82.124855	-0.002640	0.000000	2.211848	0.000000	0.000000	0.000000	-0.814225	-0.045821	0.159739	0.000000	0.000000	4.000000	46.000000	0.000000
3603.362445	-0.146948	0.578405	0.000577	73.544022	-0.124420	82.124855	-0.002640	0.000000	2.211848	0.000000	0.000000	0.000000	-0.813437	-0.042892	0.188874	0.000000	0.000000	4.000000	46.000000	0.000000
3603.365778	-0.146948	0.578405	0.000577	73.544022	-0.124420	82.124855	-0.002640	0.000000	2.211848	0.000000	0.000000	0.000000	-0.813437	-0.042892	0.188874	0.000000	0.000000	4.000000	46.000000	0.000000
3603.369112	-0.146948	0.578405	0.000577	73.544769	-0.064898	81.909317	0.028839	0.000000	2.347421	0.000000	0.000000	0.000000	-0.813437	-0.042892	0.188874	0.000000	0.000000	4.000000	46.000000	0.000000
3603.372445	-0.149613	0.578225	0.001239	73.544769	-0.064898	81.909317	0.028839	0.000000	2.347421	0.000000	0.000000	0.000000	-0.799497	-0.054102	0.198815	0.000000	0.000000	4.000000	46.000000	0.000000
3603.375778	-0.149613	0.578225	0.001239	73.544769	-0.064898	81.909317	0.028839	0.000000	2.347421	0.000000	0.000000	0.000000	-0.799497	-0.054102	0.198815	0.000000	0.000000	4.000000	46.000000	0.000000
3603.379112	-0.149613	0.578225	0.001239	73.618919	0.078316	81.739563	0.061975	0.000000	2.480670	0.000000	0.000000	0.000000	-0.799497	-0.054102	0.198815	0.000000	0.000000	4.000000	46.000000	0.000000
3603.382445	-0.152208	0.578033	0.001937	73.618919	0.078316	81.739563	0.061975	0.000000	2.480670	0.000000	0.000000	0.000000	-0.778407	-0.057561	0.209292	0.000000	0.000000	4.000000	46.000000	0.000000
3603.385778	-0.152208	0.578033	0.001937	73.618919	0.078316	81.739563	0.061975	0.000000	2.480670	0.000000	0.000000	0.000000	-0.778407	-0.057561	0.209292	0.000000	0.000000	4.000000	46.000000	0.000000
3603.389112	-0.152208	0.578033	0.001937	73.704620	0.263902	81.543526	0.096857	0.000000	2.610405	0.000000	0.000000	0.000000	-0.778407	-0.057561	0.209292	0.000000	0.000000	4.000000	46.000000	0.000000
3603.392445	-0.154780	0.577850	0.002741	73.704620	0.263902	81.543526	0.096857	0.000000	2.610405	0.000000	0.000000	0.000000	-0.771564	-0.055006	0.241016	0.000000	0.000000	4.000000	46.000000	0.000000
3603.395778	-0.154780	0.577850	0.002741	73.704620	0.263902	81.543526	0.096857	0.000000	2.610405	0.000000	0.000000	0.000000	-0.771564	-0.055006	0.241016	0.000000	0.000000	4.000000	46.000000	0.000000
3603.399112	-0.154780	0.577850	0.002741	73.784210	0.454549	81.350632	0.137026	0.000000	2.738999	0.000000	0.000000	0.000000	-0.771564	-0.055006	0.241016	0.000000	0.000000	4.000000	46.000000	0.000000
3603.402445	-0.157286	0.577675	0.003665	73.784210	0.454549	81.350632	0.137026	0.000000	2.738999	0.000000	0.000000	0.000000	-0.751840	-0.052628	0.277301	0.000000	0.000000	4.000000	46.000000	0.000000
3603.405778	-0.157286	0.577675	0.003665	73.784210	0.454549	81.350632	0.137026	0.000000	2.738999	0.000000	0.000000	0.000000	-0.751840	-0.052628	0.277301	0.000000	0.000000	4.000000	46.000000	0.000000
3603.409112	-0.157286	0.577675	0.003665	73.864525	0.663662	81.388077	0.183243	0.000000	2.864306	0.000000	0.000000	0.000000	-0.751840	-0.052628	0.277301	0.000000	0.000000	4.000000	46.000000	0.000000
3603.412445	-0.159747	0.577533	0.004697	73.864525	0.663662	81.388077	0.183243	0.000000	2.864306	0.000000	0.000000	0.000000	-0.738170	-0.042410	0.309731	0.000000	0.000000	4.000000	46.000000	0.000000
3603.415778	-0.159747	0.577533	0.004697	73.864525	0.663662	81.388077	0.183243	0.000000	2.864306	0.000000	0.000000	0.000000	-0.738170	-0.042410	0.309731	0.000000	0.000000	4.000000	46.000000	0.000000
3603.419112	-0.159747	0.577533	0.004697	73.946693	0.876965	81.581467	0.234865	0.000000	2.987334	0.000000	0.000000	0.000000	-0.738170	-0.042410	0.309731	0.000000	0.000000	4.000000	46.000000	0.000000
3603.422445	-0.162172	0.577390	0.005867	73.946693	0.876965	81.581467	0.234865	0.000000	2.987334	0.000000	0.000000	0.000000	-0.727587	-0.042842	0.350859	0.000000	0.000000	4.000000	46.000000	0.000000
3603.425778	-0.162172	0.577390	0.005867	73.946693	0.876965	81.581467	0.234865	0.000000	2.987334	0.000000	0.000000	0.000000	-0.727587	-0.042842	0.350859	0.000000	0.000000	4.000000	46.000000	0.000000
3603.429112	-0.162172	0.577390	0.005867	74.067551	1.154632	81.729858	0.293341	0.000000	3.108599	0.000000	0.000000	0.000000	-0.727587	-0.042842	0.350859	0.000000	0.000000	4.000000	46.000000	0.000000
3603.432445	-0.164489	0.577252	0.007107	74.067551	1.154632	81.729858	0.293341	0.000000	3.108599	0.000000	0.000000	0.000000	-0.695180	-0.041380	0.372078	0.000000	0.000000	4.000000	46.000000	0.000000
3603.435778	-0.164489	0.577252	0.007107	74.067551	1.154632	81.729858	0.293341	0.000000	3.108599	0.000000	0.000000	0.000000	-0.695180	-0.041380	0.372078	0.000000	0.000000	4.000000	46.000000	0.000000
3603.439112	-0.164489	0.577252	0.007107	74.238136	1.513951	81.718483	0.355354	0.000000	3.224462	0.000000	0.000000	0.000000	-0.695180	-0.041380	0.372078	0.000000	0.000000	4.000000	46.000000	0.000000
3603.442445	-0.166758	0.577102	0.008448	74.238136	1.513951	81.718483	0.355354	0.000000	3.224462	0.000000	0.000000	0.000000	-0.680535	-0.045156	0.402274	0.000000	0.000000	4.000000	46.000000	0.000000
3603.445778	-0.166758	0.577102	0.008448	74.238136	1.513951	81.718483	0.355354	0.000000	3.224462	0.000000	0.000000	0.000000	-0.680535	-0.045156	0.402274	0.000000	0.000000	4.000000	46.000000	0.000000
3603.449112	-0.166758	0.577102	0.008448	74.459618	1.896695	81.582680	0.422400	0.000000	3.337884	0.000000	0.000000	0.000000	-0.680535	-0.045156	0.402274	0.000000	0.000000	4.000000	46.000000	0.000000
3603.452445	-0.168953	0.576965	0.009892	74.459618	1.896695	81.582680	0.422400	0.000000	3.337884	0.000000	0.000000	0.000000	-0.658544	-0.041021	0.433204	0.000000	0.000000	4.000000	46.000000	0.000000
3603.455778	-0.168953	0.576965	0.009892	74.459618	1.896695	81.582680	0.422400	0.000000	3.337884	0.000000	0.000000	0.000000	-0.658544	-0.041021	0.433204	0.000000	0.000000	4.000000	46.000000	0.000000
3603.459112	-0.168953	0.576965	0.009892	74.697319	2.298511	81.456322	0.494600	0.000000	3.447642	0.000000	0.000000	0.000000	-0.658544	-0.041021	0.433204	0.000000	0.000000	4.000000	46.000000	0.000000
3603.462445	-0.171083	0.576832	0.011394	74.697319	2.298511	81.456322	0.494600	0.000000	3.447642	0.000000	0.000000	0.000000	-0.638927	-0.039845	0.450634	0.000000	0.000000	4.000000	46.000000	0.000000
3603.465778	-0.171083	0.576832	0.011394	74.697319	2.298511	81.456322	0.494600	0.000000	3.447642	0.000000	0.000000	0.000000	-0.638927	-0.039845	0.450634	0.000000	0.000000	4.000000	46.000000	0.000000
3603.469112	-0.171083	0.576832	0.011394	74.920967	2.708484	81.412048	0.569706	0.000000	3.554130	0.000000	0.000000	0.000000	-0.638927	-0.039845	0.450634	0.000000	0.000000	4.000000	46.000000	0.000000
3603.472445	-0.173149	0.576750	0.013100	74.920967	2.708484	81.412048	0.569706	0.000000	3.554130	0.000000	0.000000	0.000000	-0.619962	-0.024615	0.511889	0.000000	0.000000	4.000000	46.000000	0.000000
3603.475778	-0.173149	0.576750	0.013100	74.920967	2.708484	81.412048	0.569706	0.000000	3.554130	0.000000	0.000000	0.000000	-0.619962	-0.024615	0.511889	0.000000	0.000000	4.000000	46.000000	0.000000
3603.479112	-0.173149	0.576750	0.013100	75.113739	3.088085	81.367714	0.655021	0.000000	3.657457	0.000000	0.000000	0.000000	-0.619962	-0.024615	0.511889	0.000000	0.000000	4.000000	46.000000	0.000000
3603.482445	-0.175110	0.576690	0.014899	75.113739	3.088085	81.367714	0.655021	0.000000	3.657457	0.000000	0.000000	0.000000	-0.588300	-0.018119	0.539433	0.000000	0.000000	4.000000	46.000000	0.000000
3603.485778	-0.175110	0.576690	0.014899	75.113739	3.088085	81.367714	0.655021	0.000000	3.657457	0.000000	0.000000	0.000000	-0.588300	-0.018119	0.539433	0.000000	0.000000	4.000000	46.000000	0.000000
3603.489112	-0.175110	0.576690	0.014899	75.277466	3.440820	81.181488	0.744926	0.000000	3.755507	0.000000	0.000000	0.000000	-0.588300	-0.018119	0.539433	0.000000	0.000000	4.000000	46.000000	0.000000
3603.492445	-0.176995	0.576642	0.016871	75.277466	3.440820	81.181488	0.744926	0.000000	3.755507	0.000000	0.000000	0.000000	-0.565331	-0.014306	0.591646	0.000000	0.000000	4.000000	46.000000	0.000000
3603.495778	-0.176995	0.576642	0.016871	75.277466	3.440820	81.181488	0.744926	0.000000	3.755507	0.000000	0.000000	0.000000	-0.565331	-0.014306	0.591646	0.000000	0.000000	4.000000	46.000000	0.000000
3603.499112	-0.176995	0.576642	0.016871	75.450027	3.847587	80.994614	0.843534	0.000000	3.849728	0.000000	0.000000	0.000000	-0.565331	-0.014306	0.591646	0.000000	0.000000	4.000000	46.000000	0.000000
3603.502445	-0.178770	0.576616	0.019004	75.450027	3.847587	80.994614	0.843534	0.000000	3.849728	0.000000	0.000000	0.000000	-0.532770	-0.008003	0.640024	0.000000	0.000000	4.000000	46.000000	0.000000
3603.505778	-0.178770	0.576616	0.019004	75.450027	3.847587	80.994614	0.843534	0.000000	3.849728	0.000000	0.000000	0.000000	-0.532770	-0.008003	0.640024	0.000000	0.000000	4.000000	46.000000	0.000000
3603.509112	-0.178770	0.576616	0.019004	75.660645	4.388241	81.048882	0.950204	0.000000	3.938523	0.000000	0.000000	0.000000	-0.532770	-0.008003	0.640024	0.000000	0.000000	4.000000	46.000000	0.000000
3603.512445	-0.180476	0.576591	0.021267	75.660645	4.388241	81.048882	0.950204	0.000000	3.938523	0.000000	0.000000	0.000000	-0.511531	-0.007463	0.678825	0.000000	0.000000	4.000000	46.000000	0.000000
3603.515778	-0.180476	0.576591	0.021267	75.660645	4.388241	81.048882	0.950204	0.000000	3.938523	0.000000	0.000000	0.000000	-0.511531	-0.007463	0.678825	0.000000	0.000000	4.000000	46.000000	0.000000
3603.519112	-0.180476	0.576591	0.021267	75.906502	5.067532	81.333221	1.063342	0.000000	4.023779	0.000000	0.000000	0.000000	-0.511531	-0.007463	0.678825	0.000000	0.000000	4.000000	46.000000	0.000000
3603.522445	-0.182055	0.576576	0.023655	75.906502	5.067532	81.333221	1.063342	0.000000	4.023779	0.000000	0.000000	0.000000	-0.473701	-0.004309	0.716437	0.000000	0.000000	4.000000	46.000000	0.000000
3603.525778	-0.182055	0.576576	0.023655	75.906502	5.067532	81.333221	1.063342	0.000000	4.023779	0.000000	0.000000	0.000000	-0.473701	-0.004309	0.716437	0.000000	0.000000	4.000000	46.000000	0.000000
3603.529112	-0.182055	0.576576	0.023655	76.171265	5.853601	81.864929	1.182748	0.000000	4.102729	0.000000	0.000000	0.000000	-0.473701	-0.004309	0.716437	0.000000	0.000000	4.000000	46.000000	0.000000
3603.532445	-0.183557	0.576591	0.026167	76.171265	5.853601	81.864929	1.182748	0.000000	4.102729	0.000000	0.000000	0.000000	-0.450710	0.004303	0.753740	0.000000	0.000000	4.000000	46.000000	0.000000
3603.535778	-0.183557	0.576591	0.026167	76.171265	5.853601	81.864929	1.182748	0.000000	4.102729	0.000000	0.000000	0.000000	-0.450710	0.004303	0.753740	0.000000	0.000000	4.000000	46.000000	0.000000
3603.539112	-0.183557	0.576591	0.026167	76.447289	6.727405	82.551987	1.308371	0.000000	4.177847	0.000000	0.000000	0.000000	-0.450710	0.004303	0.753740	0.000000	0.000000	4.000000	46.000000	0.000000
3603.542445	-0.184923	0.576596	0.028791	76.447289	6.727405	82.551987	1.308371	0.000000	4.177847	0.000000	0.000000	0.000000	-0.409804	0.001587	0.787125	0.000000	0.000000	4.000000	46.000000	0.000000
3603.545778	-0.184923	0.576596	0.028791	76.447289	6.727405	82.551987	1.308371	0.000000	4.177847	0.000000	0.000000	0.000000	-0.409804	0.001587	0.787125	0.000000	0.000000	4.000000	46.000000	0.000000
3603.549112	-0.184923	0.576596	0.028791	76.727806	7.695841	83.242477	1.439559	0.000000	4.246148	0.000000	0.000000	0.000000	-0.409804	0.001587	0.787125	0.000000	0.000000	4.000000	46.000000	0.000000
3603.552445	-0.186162	0.576629	0.031558	76.727806	7.695841	83.242477	1.439559	0.000000	4.246148	0.000000	0.000000	0.000000	-0.371597	0.009993	0.829994	0.000000	0.000000	4.000000	46.000000	0.000000
3603.555778	-0.186162	0.576629	0.031558	76.727806	7.695841	83.242477	1.439559	0.000000	4.246148	0.000000	0.000000	0.000000	-0.371597	0.009993	0.829994	0.000000	0.000000	4.000000	46.000000	0.000000
3603.559112	-0.186162	0.576629	0.031558	77.010872	8.729321	83.786377	1.577891	0.000000	4.308081	0.000000	0.000000	0.000000	-0.371597	0.009993	0.829994	0.000000	0.000000	4.000000	46.000000	0.000000
3603.562445	-0.187248	0.576691	0.034410	77.010872	8.729321	83.786377	1.577891	0.000000	4.308081	0.000000	0.000000	0.000000	-0.325863	0.018601	0.855534	0.000000	0.000000	4.000000	46.000000	0.000000
3603.565778	-0.187248	0.576691	0.034410	77.010872	8.729321	83.786377	1.577891	0.000000	4.308081	0.000000	0.000000	0.000000	-0.325863	0.018601	0.855534	0.000000	0.000000	4.000000	46.000000	0.000000
3603.569112	-0.187248	0.576691	0.034410	77.302673	9.817284	84.203133	1.720480	0.000000	4.362391	0.000000	0.000000	0.000000	-0.325863	0.018601	0.855534	0.000000	0.000000	4.000000	46.000000	0.000000
3603.572445	-0.188184	0.576801	0.037363	77.302673	9.817284	84.203133	1.720480	0.000000	4.362391	0.000000	0.000000	0.000000	-0.280972	0.032963	0.885869	0.000000	0.000000	4.000000	46.000000	0.000000
3603.575778	-0.188184	0.576801	0.037363	77.302673	9.817284	84.203133	1.720480	0.000000	4.362391	0.000000	0.000000	0.000000	-0.280972	0.032963	0.885869	0.000000	0.000000	4.000000	46.000000	0.000000
3603.579112	-0.188184	0.576801	0.037363	77.611320	10.957151	84.746483	1.868125	0.000000	4.409220	0.000000	0.000000	0.000000	-0.280972	0.032963	0.885869	0.000000	0.000000	4.000000	46.000000	0.000000
3603.582445	-0.189027	0.576921	0.040360	77.611320	10.957151	84.746483	1.868125	0.000000	4.409220	0.000000	0.000000	0.000000	-0.252912	0.036098	0.899117	0.000000	0.000000	4.000000	46.000000	0.000000
3603.585778	-0.189027	0.576921	0.040360	77.611320	10.957151	84.746483	1.868125	0.000000	4.409220	0.000000	0.000000	0.000000	-0.252912	0.036098	0.899117	0.000000	0.000000	4.000000	46.000000	0.000000
3603.589112	-0.189027	0.576921	0.040360	77.931801	12.118020	85.531998	2.017978	0.000000	4.451371	0.000000	0.000000	0.000000	-0.252912	0.036098	0.899117	0.000000	0.000000	4.000000	46.000000	0.000000
3603.592445	-0.189773	0.577082	0.043395	77.931801	12.118020	85.531998	2.017978	0.000000	4.451371	0.000000	0.000000	0.000000	-0.223615	0.048061	0.910605	0.000000	0.000000	4.000000	46.000000	0.000000
3603.595778	-0.189773	0.577082	0.043395	77.931801	12.118020	85.531998	2.017978	0.000000	4.451371	0.000000	0.000000	0.000000	-0.223615	0.048061	0.910605	0.000000	0.000000	4.000000	46.000000	0.000000
3603.599112	-0.189773	0.577082	0.043395	78.247635	13.353691	86.522316	2.169745	0.000000	4.488641	0.000000	0.000000	0.000000	-0.223615	0.048061	0.910605	0.000000	0.000000	4.000000	46.000000	0.000000
3603.602445	-0.190296	0.577234	0.046505	78.247635	13.353691	86.522316	2.169745	0.000000	4.488641	0.000000	0.000000	0.000000	-0.156879	0.045680	0.932998	0.000000	0.000000	4.000000	46.000000	0.000000
3603.605778	-0.190296	0.577234	0.046505	78.247635	13.353691	86.522316	2.169745	0.000000	4.488641	0.000000	0.000000	0.000000	-0.156879	0.045680	0.932998	0.000000	0.000000	4.000000	46.000000	0.000000
3603.609112	-0.190296	0.577234	0.046505	78.548950	14.636580	87.490097	2.289352	0.000000	4.445095	0.000000	0.000000	0.000000	-0.156879	0.045680	0.932998	0.000000	0.000000	4.000000	46.000000	0.000000
3603.612445	-0.190582	0.577418	0.049663	78.548950	14.636580	87.490097	2.289352	0.000000	4.445095	0.000000	0.000000	0.000000	-0.085873	0.055346	0.947359	0.000000	0.000000	4.000000	46.000000	0.000000
3603.615778	-0.190582	0.577418	0.049663	78.548950	14.636580	87.490097	2.289352	0.000000	4.445095	0.000000	0.000000	0.000000	-0.085873	0.055346	0.947359	0.000000	0.000000	4.000000	46.000000	0.000000
3603.619112	-0.190582	0.577418	0.049663	78.831223	15.920504	88.410461	2.403745	0.000000	4.384291	0.000000	0.000000	0.000000	-0.085873	0.055346	0.947359	0.000000	0.000000	4.000000	46.000000	0.000000
3603.622445	-0.190628	0.577636	0.052869	78.831223	15.920504	88.410461	2.403745	0.000000	4.384291	0.000000	0.000000	0.000000	-0.013694	0.065244	0.961822	0.000000	0.000000	4.000000	46.000000	0.000000
3603.625778	-0.190628	0.577636	0.052869	78.831223	15.920504	88.410461	2.403745	0.000000	4.384291	0.000000	0.000000	0.000000	-0.013694	0.065244	0.961822	0.000000	0.000000	4.000000	46.000000	0.000000
3603.629112	-0.190628	0.577636	0.052869	79.103569	17.073359	89.180687	2.519452	0.000000	4.318838	0.000000	0.000000	0.000000	-0.013694	0.065244	0.961822	0.000000	0.000000	4.000000	46.000000	0.000000
3603.632445	-0.190442	0.577849	0.056084	79.103569	17.073359	89.180687	2.519452	0.000000	4.318838	0.000000	0.000000	0.000000	0.055662	0.063898	0.964588	0.000000	0.000000	4.000000	46.000000	0.000000
3603.635778	-0.190442	0.577849	0.056084	79.103569	17.073359	89.180687	2.519452	0.000000	4.318838	0.000000	0.000000	0.000000	0.055662	0.063898	0.964588	0.000000	0.000000	4.000000	46.000000	0.000000
3603.639112	-0.190442	0.577849	0.056084	79.377083	17.932549	89.672485	2.635038	0.000000	4.249302	0.000000	0.000000	0.000000	0.055662	0.063898	0.964588	0.000000	0.000000	4.000000	46.000000	0.000000
3603.642445	-0.190025	0.578107	0.059317	79.377083	17.932549	89.672485	2.635038	0.000000	4.249302	0.000000	0.000000	0.000000	0.124981	0.077480	0.969967	0.000000	0.000000	4.000000	46.000000	0.000000
3603.645778	-0.190025	0.578107	0.059317	79.377083	17.932549	89.672485	2.635038	0.000000	4.249302	0.000000	0.000000	0.000000	0.124981	0.077480	0.969967	0.000000	0.000000	4.000000	46.000000	0.000000
3603.649112	-0.190025	0.578107	0.059317	79.671585	18.447168	89.786156	2.750997	0.000000	4.175167	0.000000	0.000000	0.000000	0.124981	0.077480	0.969967	0.000000	0.000000	4.000000	46.000000	0.000000
3603.652445	-0.189438	0.578373	0.062511	79.671585	18.447168	89.786156	2.750997	0.000000	4.175167	0.000000	0.000000	0.000000	0.176293	0.079816	0.958165	0.000000	0.000000	4.000000	46.000000	0.000000
3603.655778	-0.189438	0.578373	0.062511	79.671585	18.447168	89.786156	2.750997	0.000000	4.175167	0.000000	0.000000	0.000000	0.176293	0.079816	0.958165	0.000000	0.000000	4.000000	46.000000	0.000000
3603.659112	-0.189438	0.578373	0.062511	79.981049	18.582518	89.450073	2.864382	0.000000	4.098209	0.000000	0.000000	0.000000	0.176293	0.079816	0.958165	0.000000	0.000000	4.000000	46.000000	0.000000
3603.662445	-0.188628	0.578648	0.065683	79.981049	18.582518	89.450073	2.864382	0.000000	4.098209	0.000000	0.000000	0.000000	0.242894	0.082372	0.951669	0.000000	0.000000	4.000000	46.000000	0.000000
3603.665778	-0.188628	0.578648	0.065683	79.981049	18.582518	89.450073	2.864382	0.000000	4.098209	0.000000	0.000000	0.000000	0.242894	0.082372	0.951669	0.000000	0.000000	4.000000	46.000000	0.000000
3603.669112	-0.188628	0.578648	0.065683	80.304543	18.308748	88.641609	2.977102	0.000000	4.017072	0.000000	0.000000	0.000000	0.242894	0.082372	0.951669	0.000000	0.000000	4.000000	46.000000	0.000000
3603.672445	-0.187650	0.578951	0.068830	80.304543	18.308748	88.641609	2.977102	0.000000	4.017072	0.000000	0.000000	0.000000	0.293571	0.090978	0.944067	0.000000	0.000000	4.000000	46.000000	0.000000
3603.675778	-0.187650	0.578951	0.068830	80.304543	18.308748	88.641609	2.977102	0.000000	4.017072	0.000000	0.000000	0.000000	0.293571	0.090978	0.944067	0.000000	0.000000	4.000000	46.000000	0.000000
3603.679112	-0.187650	0.578951	0.068830	80.612762	17.656639	87.418793	3.088075	0.000000	3.932402	0.000000	0.000000	0.000000	0.293571	0.090978	0.944067	0.000000	0.000000	4.000000	46.000000	0.000000
3603.682445	-0.186490	0.579245	0.071922	80.612762	17.656639	87.418793	3.088075	0.000000	3.932402	0.000000	0.000000	0.000000	0.347780	0.088162	0.927392	0.000000	0.000000	4.000000	46.000000	0.000000
3603.685778	-0.186490	0.579245	0.071922	80.612762	17.656639	87.418793	3.088075	0.000000	3.932402	0.000000	0.000000	0.000000	0.347780	0.088162	0.927392	0.000000	0.000000	4.000000	46.000000	0.000000
3603.689112	-0.186490	0.579245	0.071922	80.893341	16.662302	85.831947	3.196890	0.000000	3.844463	0.000000	0.000000	0.000000	0.347780	0.088162	0.927392	0.000000	0.000000	4.000000	46.000000	0.000000
3603.692445	-0.185215	0.579588	0.074983	80.893341	16.662302	85.831947	3.196890	0.000000	3.844463	0.000000	0.000000	0.000000	0.382466	0.103041	0.918507	0.000000	0.000000	4.000000	46.000000	0.000000
3603.695778	-0.185215	0.579588	0.074983	80.893341	16.662302	85.831947	3.196890	0.000000	3.844463	0.000000	0.000000	0.000000	0.382466	0.103041	0.918507	0.000000	0.000000	4.000000	46.000000	0.000000
3603.699112	-0.185215	0.579588	0.074983	81.122673	15.361285	83.940910	3.302984	0.000000	3.753705	0.000000	0.000000	0.000000	0.382466	0.103041	0.918507	0.000000	0.000000	4.000000	46.000000	0.000000
3603.702445	-0.183758	0.579924	0.077988	81.122673	15.361285	83.940910	3.302984	0.000000	3.753705	0.000000	0.000000	0.000000	0.437129	0.100624	0.901413	0.000000	0.000000	4.000000	46.000000	0.000000
3603.705778	-0.183758	0.579924	0.077988	81.122673	15.361285	83.940910	3.302984	0.000000	3.753705	0.000000	0.000000	0.000000	0.437129	0.100624	0.901413	0.000000	0.000000	4.000000	46.000000	0.000000
3603.709112	-0.183758	0.579924	0.077988	81.286812	13.916918	81.931099	3.407235	0.000000	3.659337	0.000000	0.000000	0.000000	0.437129	0.100624	0.901413	0.000000	0.000000	4.000000	46.000000	0.000000
3603.712445	-0.182198	0.580302	0.080917	81.286812	13.916918	81.931099	3.407235	0.000000	3.659337	0.000000	0.000000	0.000000	0.468155	0.113495	0.878742	0.000000	0.000000	4.000000	46.000000	0.000000
3603.715778	-0.182198	0.580302	0.080917	81.286812	13.916918	81.931099	3.407235	0.000000	3.659337	0.000000	0.000000	0.000000	0.468155	0.113495	0.878742	0.000000	0.000000	4.000000	46.000000	0.000000
3603.719112	-0.182198	0.580302	0.080917	81.387756	12.522159	80.016708	3.507667	0.000000	3.563182	0.000000	0.000000	0.000000	0.468155	0.113495	0.878742	0.000000	0.000000	4.000000	46.000000	0.000000
3603.722445	-0.180529	0.580705	0.083756	81.387756	12.522159	80.016708	3.507667	0.000000	3.563182	0.000000	0.000000	0.000000	0.500512	0.120778	0.851519	0.000000	0.000000	4.000000	46.000000	0.000000
3603.725778	-0.180529	0.580705	0.083756	81.387756	12.522159	80.016708	3.507667	0.000000	3.563182	0.000000	0.000000	0.000000	0.500512	0.120778	0.851519	0.000000	0.000000	4.000000	46.000000	0.000000
3603.729112	-0.180529	0.580705	0.083756	81.417068	11.013390	78.008987	3.604268	0.000000	3.465438	0.000000	0.000000	0.000000	0.500512	0.120778	0.851519	0.000000	0.000000	4.000000	46.000000	0.000000
3603.732445	-0.178768	0.581124	0.086459	81.417068	11.013390	78.008987	3.604268	0.000000	3.465438	0.000000	0.000000	0.000000	0.528413	0.125819	0.810920	0.000000	0.000000	4.000000	46.000000	0.000000
3603.735778	-0.178768	0.581124	0.086459	81.417068	11.013390	78.008987	3.604268	0.000000	3.465438	0.000000	0.000000	0.000000	0.528413	0.125819	0.810920	0.000000	0.000000	4.000000	46.000000	0.000000
3603.739112	-0.178768	0.581124	0.086459	81.399971	9.500356	76.014702	3.696095	0.000000	3.367325	0.000000	0.000000	0.000000	0.528413	0.125819	0.810920	0.000000	0.000000	4.000000	46.000000	0.000000
3603.742445	-0.176833	0.581541	0.089037	81.399971	9.500356	76.014702	3.696095	0.000000	3.367325	0.000000	0.000000	0.000000	0.580555	0.125158	0.773448	0.000000	0.000000	4.000000	46.000000	0.000000
3603.745778	-0.176833	0.581541	0.089037	81.399971	9.500356	76.014702	3.696095	0.000000	3.367325	0.000000	0.000000	0.000000	0.580555	0.125158	0.773448	0.000000	0.000000	4.000000	46.000000	0.000000
3603.749112	-0.176833	0.581541	0.089037	81.373970	8.088008	74.121849	3.785429	0.000000	3.266577	0.000000	0.000000	0.000000	0.580555	0.125158	0.773448	0.000000	0.000000	4.000000	46.000000	0.000000
3603.752445	-0.174756	0.581976	0.091495	81.373970	8.088008	74.121849	3.785429	0.000000	3.266577	0.000000	0.000000	0.000000	0.623194	0.130578	0.737534	0.000000	0.000000	4.000000	46.000000	0.000000
3603.755778	-0.174756	0.581976	0.091495	81.373970	8.088008	74.121849	3.785429	0.000000	3.266577	0.000000	0.000000	0.000000	0.623194	0.130578	0.737534	0.000000	0.000000	4.000000	46.000000	0.000000
3603.759112	-0.174756	0.581976	0.091495	81.350868	6.639467	72.177391	3.871946	0.000000	3.163548	0.000000	0.000000	0.000000	0.623194	0.130578	0.737534	0.000000	0.000000	4.000000	46.000000	0.000000
3603.762445	-0.172559	0.582411	0.093810	81.350868	6.639467	72.177391	3.871946	0.000000	3.163548	0.000000	0.000000	0.000000	0.659016	0.130233	0.694526	0.000000	0.000000	4.000000	46.000000	0.000000
3603.765778	-0.172559	0.582411	0.093810	81.350868	6.639467	72.177391	3.871946	0.000000	3.163548	0.000000	0.000000	0.000000	0.659016	0.130233	0.694526	0.000000	0.000000	4.000000	46.000000	0.000000
3603.769112	-0.172559	0.582411	0.093810	81.343330	5.054262	70.101524	3.955016	0.000000	3.059061	0.000000	0.000000	0.000000	0.659016	0.130233	0.694526	0.000000	0.000000	4.000000	46.000000	0.000000
3603.772445	-0.170269	0.582875	0.095967	81.343330	5.054262	70.101524	3.955016	0.000000	3.059061	0.000000	0.000000	0.000000	0.687018	0.139474	0.646921	0.000000	0.000000	4.000000	46.000000	0.000000
3603.775778	-0.170269	0.582875	0.095967	81.343330	5.054262	70.101524	3.955016	0.000000	3.059061	0.000000	0.000000	0.000000	0.687018	0.139474	0.646921	0.000000	0.000000	4.000000	46.000000	0.000000
3603.779112	-0.170269	0.582875	0.095967	81.342018	3.269329	67.922058	4.034164	0.000000	2.953899	0.000000	0.000000	0.000000	0.687018	0.139474	0.646921	0.000000	0.000000	4.000000	46.000000	0.000000
3603.782445	-0.167958	0.583332	0.097911	81.342018	3.269329	67.922058	4.034164	0.000000	2.953899	0.000000	0.000000	0.000000	0.693252	0.136926	0.583299	0.000000	0.000000	4.000000	46.000000	0.000000
3603.785778	-0.167958	0.583332	0.097911	81.342018	3.269329	67.922058	4.034164	0.000000	2.953899	0.000000	0.000000	0.000000	0.693252	0.136926	0.583299	0.000000	0.000000	4.000000	46.000000	0.000000
3603.789112	-0.167958	0.583332	0.097911	81.351051	1.368600	65.907013	4.107553	0.000000	2.850965	0.000000	0.000000	0.000000	0.693252	0.136926	0.583299	0.000000	0.000000	4.000000	46.000000	0.000000
3603.792445	-0.165614	0.583788	0.099687	81.351051	1.368600	65.907013	4.107553	0.000000	2.850965	0.000000	0.000000	0.000000	0.703198	0.136879	0.532850	0.000000	0.000000	4.000000	46.000000	0.000000
3603.795778	-0.165614	0.583788	0.099687	81.351051	1.368600	65.907013	4.107553	0.000000	2.850965	0.000000	0.000000	0.000000	0.703198	0.136879	0.532850	0.000000	0.000000	4.000000	46.000000	0.000000
3603.799112	-0.165614	0.583788	0.099687	81.358727	-0.525144	64.105797	4.176503	0.000000	2.748968	0.000000	0.000000	0.000000	0.703198	0.136879	0.532850	0.000000	0.000000	4.000000	46.000000	0.000000
3603.802445	-0.163203	0.584236	0.101268	81.358727	-0.525144	64.105797	4.176503	0.000000	2.748968	0.000000	0.000000	0.000000	0.723435	0.134415	0.474110	0.000000	0.000000	4.000000	46.000000	0.000000
3603.805778	-0.163203	0.584236	0.101268	81.358727	-0.525144	64.105797	4.176503	0.000000	2.748968	0.000000	0.000000	0.000000	0.723435	0.134415	0.474110	0.000000	0.000000	4.000000	46.000000	0.000000
3603.809112	-0.163203	0.584236	0.101268	81.351913	-2.178799	62.666790	4.241680	0.000000	2.647292	0.000000	0.000000	0.000000	0.723435	0.134415	0.474110	0.000000	0.000000	4.000000	46.000000	0.000000
3603.812445	-0.160731	0.584696	0.102666	81.351913	-2.178799	62.666790	4.241680	0.000000	2.647292	0.000000	0.000000	0.000000	0.741561	0.137989	0.419619	0.000000	0.000000	4.000000	46.000000	0.000000
3603.815778	-0.160731	0.584696	0.102666	81.351913	-2.178799	62.666790	4.241680	0.000000	2.647292	0.000000	0.000000	0.000000	0.741561	0.137989	0.419619	0.000000	0.000000	4.000000	46.000000	0.000000
3603.819112	-0.160731	0.584696	0.102666	81.334740	-3.497371	61.473747	4.303453	0.000000	2.545641	0.000000	0.000000	0.000000	0.741561	0.137989	0.419619	0.000000	0.000000	4.000000	46.000000	0.000000
3603.822445	-0.158187	0.585140	0.103833	81.334740	-3.497371	61.473747	4.303453	0.000000	2.545641	0.000000	0.000000	0.000000	0.763158	0.133097	0.350007	0.000000	0.000000	4.000000	46.000000	0.000000
3603.825778	-0.158187	0.585140	0.103833	81.334740	-3.497371	61.473747	4.303453	0.000000	2.545641	0.000000	0.000000	0.000000	0.763158	0.133097	0.350007	0.000000	0.000000	4.000000	46.000000	0.000000
3603.829112	-0.158187	0.585140	0.103833	81.314026	-4.541711	60.392635	4.361808	0.000000	2.444306	0.000000	0.000000	0.000000	0.763158	0.133097	0.350007	0.000000	0.000000	4.000000	46.000000	0.000000
3603.832445	-0.155576	0.585619	0.104775	81.314026	-4.541711	60.392635	4.361808	0.000000	2.444306	0.000000	0.000000	0.000000	0.783108	0.143726	0.282540	0.000000	0.000000	4.000000	46.000000	0.000000
3603.835778	-0.155576	0.585619	0.104775	81.314026	-4.541711	60.392635	4.361808	0.000000	2.444306	0.000000	0.000000	0.000000	0.783108	0.143726	0.282540	0.000000	0.000000	4.000000	46.000000	0.000000
3603.839112	-0.155576	0.585619	0.104775	81.292725	-5.419506	59.413704	4.417065	0.000000	2.342975	0.000000	0.000000	0.000000	0.783108	0.143726	0.282540	0.000000	0.000000	4.000000	46.000000	0.000000
3603.842445	-0.153017	0.586089	0.105490	81.292725	-5.419506	59.413704	4.417065	0.000000	2.342975	0.000000	0.000000	0.000000	0.767795	0.141133	0.214538	0.000000	0.000000	4.000000	46.000000	0.000000
3603.845778	-0.153017	0.586089	0.105490	81.292725	-5.419506	59.413704	4.417065	0.000000	2.342975	0.000000	0.000000	0.000000	0.767795	0.141133	0.214538	0.000000	0.000000	4.000000	46.000000	0.000000
3603.849112	-0.153017	0.586089	0.105490	81.278183	-6.224246	58.637127	4.467516	0.000000	2.245284	0.000000	0.000000	0.000000	0.767795	0.141133	0.214538	0.000000	0.000000	4.000000	46.000000	0.000000
3603.852445	-0.150457	0.586583	0.105987	81.278183	-6.224246	58.637127	4.467516	0.000000	2.245284	0.000000	0.000000	0.000000	0.768150	0.147981	0.149027	0.000000	0.000000	4.000000	46.000000	0.000000
3603.855778	-0.150457	0.586583	0.105987	81.278183	-6.224246	58.637127	4.467516	0.000000	2.245284	0.000000	0.000000	0.000000	0.768150	0.147981	0.149027	0.000000	0.000000	4.000000	46.000000	0.000000
3603.859112	-0.150457	0.586583	0.105987	81.269470	-6.977305	58.072926	4.514521	0.000000	2.149209	0.000000	0.000000	0.000000	0.768150	0.147981	0.149027	0.000000	0.000000	4.000000	46.000000	0.000000
3603.862445	-0.147867	0.587078	0.106258	81.269470	-6.977305	58.072926	4.514521	0.000000	2.149209	0.000000	0.000000	0.000000	0.776858	0.148639	0.081270	0.000000	0.000000	4.000000	46.000000	0.000000
3603.865778	-0.147867	0.587078	0.106258	81.269470	-6.977305	58.072926	4.514521	0.000000	2.149209	0.000000	0.000000	0.000000	0.776858	0.148639	0.081270	0.000000	0.000000	4.000000	46.000000	0.000000
3603.869112	-0.147867	0.587078	0.106258	81.265694	-7.662848	57.527199	4.558785	0.000000	2.053650	0.000000	0.000000	0.000000	0.776858	0.148639	0.081270	0.000000	0.000000	4.000000	46.000000	0.000000
3603.872445	-0.145284	0.587563	0.106317	81.265694	-7.662848	57.527199	4.558785	0.000000	2.053650	0.000000	0.000000	0.000000	0.775045	0.145560	0.017680	0.000000	0.000000	4.000000	46.000000	0.000000
3603.875778	-0.145284	0.587563	0.106317	81.265694	-7.662848	57.527199	4.558785	0.000000	2.053650	0.000000	0.000000	0.000000	0.775045	0.145560	0.017680	0.000000	0.000000	4.000000	46.000000	0.000000
3603.879112	-0.145284	0.587563	0.106317	81.262192	-8.198246	56.988342	4.600110	0.000000	1.959335	0.000000	0.000000	0.000000	0.775045	0.145560	0.017680	0.000000	0.000000	4.000000	46.000000	0.000000
3603.882445	-0.142712	0.588058	0.106178	81.262192	-8.198246	56.988342	4.600110	0.000000	1.959335	0.000000	0.000000	0.000000	0.771408	0.148303	-0.041613	0.000000	0.000000	4.000000	46.000000	0.000000
3603.885778	-0.142712	0.588058	0.106178	81.262192	-8.198246	56.988342	4.600110	0.000000	1.959335	0.000000	0.000000	0.000000	0.771408	0.148303	-0.041613	0.000000	0.000000	4.000000	46.000000	0.000000
3603.889112	-0.142712	0.588058	0.106178	81.244064	-8.524849	56.698624	4.638742	0.000000	1.866032	0.000000	0.000000	0.000000	0.771408	0.148303	-0.041613	0.000000	0.000000	4.000000	46.000000	0.000000
3603.892445	-0.140123	0.588572	0.105827	81.244064	-8.524849	56.698624	4.638742	0.000000	1.866032	0.000000	0.000000	0.000000	0.776765	0.154261	-0.105396	0.000000	0.000000	4.000000	46.000000	0.000000
3603.895778	-0.140123	0.588572	0.105827	81.244064	-8.524849	56.698624	4.638742	0.000000	1.866032	0.000000	0.000000	0.000000	0.776765	0.154261	-0.105396	0.000000	0.000000	4.000000	46.000000	0.000000
3603.899112	-0.140123	0.588572	0.105827	81.205559	-8.543739	56.892910	4.675252	0.000000	1.772575	0.000000	0.000000	0.000000	0.776765	0.154261	-0.105396	0.000000	0.000000	4.000000	46.000000	0.000000
3603.902445	-0.137577	0.589093	0.105270	81.205559	-8.543739	56.892910	4.675252	0.000000	1.772575	0.000000	0.000000	0.000000	0.763840	0.156407	-0.166881	0.000000	0.000000	4.000000	46.000000	0.000000
3603.905778	-0.137577	0.589093	0.105270	81.205559	-8.543739	56.892910	4.675252	0.000000	1.772575	0.000000	0.000000	0.000000	0.763840	0.156407	-0.166881	0.000000	0.000000	4.000000	46.000000	0.000000
3603.909112	-0.137577	0.589093	0.105270	81.179863	-8.347647	57.308975	4.708987	0.000000	1.680905	0.000000	0.000000	0.000000	0.763840	0.156407	-0.166881	0.000000	0.000000	4.000000	46.000000	0.000000
3603.912445	-0.135021	0.589652	0.104515	81.179863	-8.347647	57.308975	4.708987	0.000000	1.680905	0.000000	0.000000	0.000000	0.766879	0.167704	-0.226619	0.000000	0.000000	4.000000	46.000000	0.000000
3603.915778	-0.135021	0.589652	0.104515	81.179863	-8.347647	57.308975	4.708987	0.000000	1.680905	0.000000	0.000000	0.000000	0.766879	0.167704	-0.226619	0.000000	0.000000	4.000000	46.000000	0.000000
3603.919112	-0.135021	0.589652	0.104515	81.154778	-8.140594	57.721546	4.740929	0.000000	1.588583	0.000000	0.000000	0.000000	0.766879	0.167704	-0.226619	0.000000	0.000000	4.000000	46.000000	0.000000
3603.922445	-0.132491	0.590256	0.103589	81.154778	-8.140594	57.721546	4.740929	0.000000	1.588583	0.000000	0.000000	0.000000	0.758798	0.181141	-0.277660	0.000000	0.000000	4.000000	46.000000	0.000000
3603.925778	-0.132491	0.590256	0.103589	81.154778	-8.140594	57.721546	4.740929	0.000000	1.588583	0.000000	0.000000	0.000000	0.758798	0.181141	-0.277660	0.000000	0.000000	4.000000	46.000000	0.000000
3603.929112	-0.132491	0.590256	0.103589	81.113052	-7.963873	58.158508	4.770828	0.000000	1.496396	0.000000	0.000000	0.000000	0.758798	0.181141	-0.277660	0.000000	0.000000	4.000000	46.000000	0.000000
3603.932445	-0.129992	0.590872	0.102500	81.113052	-7.963873	58.158508	4.770828	0.000000	1.496396	0.000000	0.000000	0.000000	0.749817	0.184774	-0.326670	0.000000	0.000000	4.000000	46.000000	0.000000
3603.935778	-0.129992	0.590872	0.102500	81.113052	-7.963873	58.158508	4.770828	0.000000	1.496396	0.000000	0.000000	0.000000	0.749817	0.184774	-0.326670	0.000000	0.000000	4.000000	46.000000	0.000000
3603.939112	-0.129992	0.590872	0.102500	81.023460	-7.901235	58.525387	4.798790	0.000000	1.404141	0.000000	0.000000	0.000000	0.749817	0.184774	-0.326670	0.000000	0.000000	4.000000	46.000000	0.000000
3603.942445	-0.127497	0.591581	0.101254	81.023460	-7.901235	58.525387	4.798790	0.000000	1.404141	0.000000	0.000000	0.000000	0.748424	0.212793	-0.373859	0.000000	0.000000	4.000000	46.000000	0.000000
3603.945778	-0.127497	0.591581	0.101254	81.023460	-7.901235	58.525387	4.798790	0.000000	1.404141	0.000000	0.000000	0.000000	0.748424	0.212793	-0.373859	0.000000	0.000000	4.000000	46.000000	0.000000
3603.949112	-0.127497	0.591581	0.101254	80.877083	-8.036458	58.505463	4.825239	0.000000	1.310371	0.000000	0.000000	0.000000	0.748424	0.212793	-0.373859	0.000000	0.000000	4.000000	46.000000	0.000000
3603.952445	-0.124959	0.592320	0.099876	80.877083	-8.036458	58.505463	4.825239	0.000000	1.310371	0.000000	0.000000	0.000000	0.761546	0.221543	-0.413415	0.000000	0.000000	4.000000	46.000000	0.000000
3603.955778	-0.124959	0.592320	0.099876	80.877083	-8.036458	58.505463	4.825239	0.000000	1.310371	0.000000	0.000000	0.000000	0.761546	0.221543	-0.413415	0.000000	0.000000	4.000000	46.000000	0.000000
3603.959112	-0.124959	0.592320	0.099876	80.658997	-8.445196	58.118038	4.850831	0.000000	1.212206	0.000000	0.000000	0.000000	0.761546	0.221543	-0.413415	0.000000	0.000000	4.000000	46.000000	0.000000
3603.962445	-0.122432	0.593137	0.098361	80.658997	-8.445196	58.118038	4.850831	0.000000	1.212206	0.000000	0.000000	0.000000	0.757903	0.245135	-0.454650	0.000000	0.000000	4.000000	46.000000	0.000000
3603.965778	-0.122432	0.593137	0.098361	80.658997	-8.445196	58.118038	4.850831	0.000000	1.212206	0.000000	0.000000	0.000000	0.757903	0.245135	-0.454650	0.000000	0.000000	4.000000	46.000000	0.000000
3603.969112	-0.122432	0.593137	0.098361	80.382782	-9.132347	57.350006	4.874831	0.000000	1.111766	0.000000	0.000000	0.000000	0.757903	0.245135	-0.454650	0.000000	0.000000	4.000000	46.000000	0.000000
3603.972445	-0.119926	0.593989	0.096736	80.382782	-9.132347	57.350006	4.874831	0.000000	1.111766	0.000000	0.000000	0.000000	0.752060	0.255614	-0.487333	0.000000	0.000000	4.000000	46.000000	0.000000
3603.975778	-0.119926	0.593989	0.096736	80.382782	-9.132347	57.350006	4.874831	0.000000	1.111766	0.000000	0.000000	0.000000	0.752060	0.255614	-0.487333	0.000000	0.000000	4.000000	46.000000	0.000000
3603.979112	-0.119926	0.593989	0.096736	80.069756	-10.045631	56.701248	4.836812	0.000000	0.996276	0.000000	0.000000	0.000000	0.752060	0.255614	-0.487333	0.000000	0.000000	4.000000	46.000000	0.000000
3603.982445	-0.117457	0.594865	0.094960	80.069756	-10.045631	56.701248	4.836812	0.000000	0.996276	0.000000	0.000000	0.000000	0.740478	0.262939	-0.532791	0.000000	0.000000	4.000000	46.000000	0.000000
3603.985778	-0.117457	0.594865	0.094960	80.069756	-10.045631	56.701248	4.836812	0.000000	0.996276	0.000000	0.000000	0.000000	0.740478	0.262939	-0.532791	0.000000	0.000000	4.000000	46.000000	0.000000
3603.989112	-0.117457	0.594865	0.094960	79.742798	-11.197426	56.173317	4.748014	0.000000	0.872863	0.000000	0.000000	0.000000	0.740478	0.262939	-0.532791	0.000000	0.000000	4.000000	46.000000	0.000000
3603.992445	-0.115059	0.595754	0.093049	79.742798	-11.197426	56.173317	4.748014	0.000000	0.872863	0.000000	0.000000	0.000000	0.719445	0.266485	-0.573362	0.000000	0.000000	4.000000	46.000000	0.000000
3603.995778	-0.115059	0.595754	0.093049	79.742798	-11.197426	56.173317	4.748014	0.000000	0.872863	0.000000	0.000000	0.000000	0.719445	0.266485	-0.573362	0.000000	0.000000	4.000000	46.000000	0.000000
3603.999112	-0.115059	0.595754	0.093049	79.407417	-12.501402	55.539230	4.652453	0.000000	0.752955	0.000000	0.000000	0.000000	0.719445	0.266485	-0.573362	0.000000	0.000000	4.000000	46.000000	0.000000
3604.002445	-0.112736	0.596642	0.091025	79.407417	-12.501402	55.539230	4.652453	0.000000	0.752955	0.000000	0.000000	0.000000	0.696978	0.266453	-0.607226	0.000000	0.000000	4.000000	46.000000	0.000000
3604.005778	-0.112736	0.596642	0.091025	79.407417	-12.501402	55.539230	4.652453	0.000000	0.752955	0.000000	0.000000	0.000000	0.696978	0.266453	-0.607226	0.000000	0.000000	4.000000	46.000000	0.000000
3604.009112	-0.112736	0.596642	0.091025	79.061790	-13.799285	54.962181	4.551250	0.000000	0.636792	0.000000	0.000000	0.000000	0.696978	0.266453	-0.607226	0.000000	0.000000	4.000000	46.000000	0.000000
3604.012445	-0.110454	0.597519	0.088857	79.061790	-13.799285	54.962181	4.551250	0.000000	0.636792	0.000000	0.000000	0.000000	0.684546	0.263217	-0.650471	0.000000	0.000000	4.000000	46.000000	0.000000
3604.015778	-0.110454	0.597519	0.088857	79.061790	-13.799285	54.962181	4.551250	0.000000	0.636792	0.000000	0.000000	0.000000	0.684546	0.263217	-0.650471	0.000000	0.000000	4.000000	46.000000	0.000000
3604.019112	-0.110454	0.597519	0.088857	78.712799	-15.004976	54.859070	4.442837	0.000000	0.522701	0.000000	0.000000	0.000000	0.684546	0.263217	-0.650471	0.000000	0.000000	4.000000	46.000000	0.000000
3604.022445	-0.108278	0.598384	0.086593	78.712799	-15.004976	54.859070	4.442837	0.000000	0.522701	0.000000	0.000000	0.000000	0.652944	0.259280	-0.679074	0.000000	0.000000	4.000000	46.000000	0.000000
3604.025778	-0.108278	0.598384	0.086593	78.712799	-15.004976	54.859070	4.442837	0.000000	0.522701	0.000000	0.000000	0.000000	0.652944	0.259280	-0.679074	0.000000	0.000000	4.000000	46.000000	0.000000
3604.029112	-0.108278	0.598384	0.086593	78.353500	-16.148619	54.805019	4.329659	0.000000	0.413877	0.000000	0.000000	0.000000	0.652944	0.259280	-0.679074	0.000000	0.000000	4.000000	46.000000	0.000000
3604.032445	-0.106177	0.599214	0.084225	78.353500	-16.148619	54.805019	4.329659	0.000000	0.413877	0.000000	0.000000	0.000000	0.630135	0.249133	-0.710331	0.000000	0.000000	4.000000	46.000000	0.000000
3604.035778	-0.106177	0.599214	0.084225	78.353500	-16.148619	54.805019	4.329659	0.000000	0.413877	0.000000	0.000000	0.000000	0.630135	0.249133	-0.710331	0.000000	0.000000	4.000000	46.000000	0.000000
3604.039112	-0.106177	0.599214	0.084225	78.002502	-17.232189	54.638161	4.211270	0.000000	0.308855	0.000000	0.000000	0.000000	0.630135	0.249133	-0.710331	0.000000	0.000000	4.000000	46.000000	0.000000
3604.042445	-0.104206	0.600030	0.081759	78.002502	-17.232189	54.638161	4.211270	0.000000	0.308855	0.000000	0.000000	0.000000	0.591226	0.244730	-0.739979	0.000000	0.000000	4.000000	46.000000	0.000000
3604.045778	-0.104206	0.600030	0.081759	78.002502	-17.232189	54.638161	4.211270	0.000000	0.308855	0.000000	0.000000	0.000000	0.591226	0.244730	-0.739979	0.000000	0.000000	4.000000	46.000000	0.000000
3604.049112	-0.104206	0.600030	0.081759	77.653702	-18.222652	54.452583	4.087940	0.000000	0.210317	0.000000	0.000000	0.000000	0.591226	0.244730	-0.739979	0.000000	0.000000	4.000000	46.000000	0.000000
3604.052445	-0.102373	0.600810	0.079239	77.653702	-18.222652	54.452583	4.087940	0.000000	0.210317	0.000000	0.000000	0.000000	0.550118	0.234124	-0.755814	0.000000	0.000000	4.000000	46.000000	0.000000
3604.055778	-0.102373	0.600810	0.079239	77.653702	-18.222652	54.452583	4.087940	0.000000	0.210317	0.000000	0.000000	0.000000	0.550118	0.234124	-0.755814	0.000000	0.000000	4.000000	46.000000	0.000000
3604.059112	-0.102373	0.600810	0.079239	77.304817	-18.975462	54.380119	3.961971	0.000000	0.118630	0.000000	0.000000	0.000000	0.550118	0.234124	-0.755814	0.000000	0.000000	4.000000	46.000000	0.000000
3604.062445	-0.100700	0.601555	0.076664	77.304817	-18.975462	54.380119	3.961971	0.000000	0.118630	0.000000	0.000000	0.000000	0.501889	0.223502	-0.772669	0.000000	0.000000	4.000000	46.000000	0.000000
3604.065778	-0.100700	0.601555	0.076664	77.304817	-18.975462	54.380119	3.961971	0.000000	0.118630	0.000000	0.000000	0.000000	0.501889	0.223502	-0.772669	0.000000	0.000000	4.000000	46.000000	0.000000
3604.069112	-0.100700	0.601555	0.076664	76.959572	-19.423206	54.401932	3.833193	0.000000	0.034982	0.000000	0.000000	0.000000	0.501889	0.223502	-0.772669	0.000000	0.000000	4.000000	46.000000	0.000000
3604.072445	-0.099184	0.602215	0.074027	76.959572	-19.423206	54.401932	3.833193	0.000000	0.034982	0.000000	0.000000	0.000000	0.454672	0.198086	-0.791206	0.000000	0.000000	4.000000	46.000000	0.000000
3604.075778	-0.099184	0.602215	0.074027	76.959572	-19.423206	54.401932	3.833193	0.000000	0.034982	0.000000	0.000000	0.000000	0.454672	0.198086	-0.791206	0.000000	0.000000	4.000000	46.000000	0.000000
3604.079112	-0.099184	0.602215	0.074027	76.620125	-19.469522	54.673283	3.701325	0.000000	-0.040796	0.000000	0.000000	0.000000	0.454672	0.198086	-0.791206	0.000000	0.000000	4.000000	46.000000	0.000000
3604.082445	-0.097888	0.602812	0.071395	76.620125	-19.469522	54.673283	3.701325	0.000000	-0.040796	0.000000	0.000000	0.000000	0.388840	0.179018	-0.789555	0.000000	0.000000	4.000000	46.000000	0.000000
3604.085778	-0.097888	0.602812	0.071395	76.620125	-19.469522	54.673283	3.701325	0.000000	-0.040796	0.000000	0.000000	0.000000	0.388840	0.179018	-0.789555	0.000000	0.000000	4.000000	46.000000	0.000000
3604.089112	-0.097888	0.602812	0.071395	76.293724	-19.078737	55.285015	3.569733	0.000000	-0.105603	0.000000	0.000000	0.000000	0.388840	0.179018	-0.789555	0.000000	0.000000	4.000000	46.000000	0.000000
3604.092445	-0.096798	0.603316	0.068718	76.293724	-19.078737	55.285015	3.569733	0.000000	-0.105603	0.000000	0.000000	0.000000	0.326848	0.151234	-0.803077	0.000000	0.000000	4.000000	46.000000	0.000000
3604.095778	-0.096798	0.603316	0.068718	76.293724	-19.078737	55.285015	3.569733	0.000000	-0.105603	0.000000	0.000000	0.000000	0.326848	0.151234	-0.803077	0.000000	0.000000	4.000000	46.000000	0.000000
3604.099112	-0.096798	0.603316	0.068718	75.958206	-18.532518	55.992039	3.435887	0.000000	-0.160078	0.000000	0.000000	0.000000	0.326848	0.151234	-0.803077	0.000000	0.000000	4.000000	46.000000	0.000000
3604.102445	-0.095904	0.603770	0.066092	75.958206	-18.532518	55.992039	3.435887	0.000000	-0.160078	0.000000	0.000000	0.000000	0.268230	0.136040	-0.787657	0.000000	0.000000	4.000000	46.000000	0.000000
3604.105778	-0.095904	0.603770	0.066092	75.958206	-18.532518	55.992039	3.435887	0.000000	-0.160078	0.000000	0.000000	0.000000	0.268230	0.136040	-0.787657	0.000000	0.000000	4.000000	46.000000	0.000000
3604.109112	-0.095904	0.603770	0.066092	75.601913	-17.775515	57.024406	3.304610	0.000000	-0.204782	0.000000	0.000000	0.000000	0.268230	0.136040	-0.787657	0.000000	0.000000	4.000000	46.000000	0.000000
3604.112445	-0.095222	0.604135	0.063485	75.601913	-17.775515	57.024406	3.304610	0.000000	-0.204782	0.000000	0.000000	0.000000	0.204643	0.109441	-0.782094	0.000000	0.000000	4.000000	46.000000	0.000000
3604.115778	-0.095222	0.604135	0.063485	75.601913	-17.775515	57.024406	3.304610	0.000000	-0.204782	0.000000	0.000000	0.000000	0.204643	0.109441	-0.782094	0.000000	0.000000	4.000000	46.000000	0.000000
3604.119112	-0.095222	0.604135	0.063485	75.244438	-16.878752	58.276123	3.174261	0.000000	-0.238890	0.000000	0.000000	0.000000	0.204643	0.109441	-0.782094	0.000000	0.000000	4.000000	46.000000	0.000000
3604.122445	-0.094705	0.604452	0.060937	75.244438	-16.878752	58.276123	3.174261	0.000000	-0.238890	0.000000	0.000000	0.000000	0.155053	0.095148	-0.764450	0.000000	0.000000	4.000000	46.000000	0.000000
3604.125778	-0.094705	0.604452	0.060937	75.244438	-16.878752	58.276123	3.174261	0.000000	-0.238890	0.000000	0.000000	0.000000	0.155053	0.095148	-0.764450	0.000000	0.000000	4.000000	46.000000	0.000000
3604.129112	-0.094705	0.604452	0.060937	74.895714	-15.916998	59.559422	3.046853	0.000000	-0.264732	0.000000	0.000000	0.000000	0.155053	0.095148	-0.764450	0.000000	0.000000	4.000000	46.000000	0.000000
3604.132445	-0.094318	0.604692	0.058400	74.895714	-15.916998	59.559422	3.046853	0.000000	-0.264732	0.000000	0.000000	0.000000	0.116340	0.072127	-0.761057	0.000000	0.000000	4.000000	46.000000	0.000000
3604.135778	-0.094318	0.604692	0.058400	74.895714	-15.916998	59.559422	3.046853	0.000000	-0.264732	0.000000	0.000000	0.000000	0.116340	0.072127	-0.761057	0.000000	0.000000	4.000000	46.000000	0.000000
3604.139112	-0.094318	0.604692	0.058400	74.555153	-14.966915	60.791840	2.920010	0.000000	-0.284122	0.000000	0.000000	0.000000	0.116340	0.072127	-0.761057	0.000000	0.000000	4.000000	46.000000	0.000000
3604.142445	-0.094075	0.604870	0.055974	74.555153	-14.966915	60.791840	2.920010	0.000000	-0.284122	0.000000	0.000000	0.000000	0.072703	0.053369	-0.727759	0.000000	0.000000	4.000000	46.000000	0.000000
3604.145778	-0.094075	0.604870	0.055974	74.555153	-14.966915	60.791840	2.920010	0.000000	-0.284122	0.000000	0.000000	0.000000	0.072703	0.053369	-0.727759	0.000000	0.000000	4.000000	46.000000	0.000000
3604.149112	-0.094075	0.604870	0.055974	74.226578	-14.037427	62.022552	2.798717	0.000000	-0.296239	0.000000	0.000000	0.000000	0.072703	0.053369	-0.727759	0.000000	0.000000	4.000000	46.000000	0.000000
3604.152445	-0.093993	0.605005	0.053610	74.226578	-14.037427	62.022552	2.798717	0.000000	-0.296239	0.000000	0.000000	0.000000	0.024760	0.040404	-0.709349	0.000000	0.000000	4.000000	46.000000	0.000000
3604.155778	-0.093993	0.605005	0.053610	74.226578	-14.037427	62.022552	2.798717	0.000000	-0.296239	0.000000	0.000000	0.000000	0.024760	0.040404	-0.709349	0.000000	0.000000	4.000000	46.000000	0.000000
3604.159112	-0.093993	0.605005	0.053610	73.913216	-13.184156	63.196243	2.680492	0.000000	-0.300366	0.000000	0.000000	0.000000	0.024760	0.040404	-0.709349	0.000000	0.000000	4.000000	46.000000	0.000000
3604.162445	-0.094053	0.605080	0.051358	73.913216	-13.184156	63.196243	2.680492	0.000000	-0.300366	0.000000	0.000000	0.000000	-0.017973	0.022660	-0.675596	0.000000	0.000000	4.000000	46.000000	0.000000
3604.165778	-0.094053	0.605080	0.051358	73.913216	-13.184156	63.196243	2.680492	0.000000	-0.300366	0.000000	0.000000	0.000000	-0.017973	0.022660	-0.675596	0.000000	0.000000	4.000000	46.000000	0.000000
3604.169112	-0.094053	0.605080	0.051358	73.618858	-12.384378	64.345062	2.567893	0.000000	-0.297371	0.000000	0.000000	0.000000	-0.017973	0.022660	-0.675596	0.000000	0.000000	4.000000	46.000000	0.000000
3604.172445	-0.094336	0.605129	0.049259	73.618858	-12.384378	64.345062	2.567893	0.000000	-0.297371	0.000000	0.000000	0.000000	-0.084988	0.014726	-0.629689	0.000000	0.000000	4.000000	46.000000	0.000000
3604.175778	-0.094336	0.605129	0.049259	73.618858	-12.384378	64.345062	2.567893	0.000000	-0.297371	0.000000	0.000000	0.000000	-0.084988	0.014726	-0.629689	0.000000	0.000000	4.000000	46.000000	0.000000
3604.179112	-0.094336	0.605129	0.049259	73.355553	-11.581019	65.537453	2.462945	0.000000	-0.283206	0.000000	0.000000	0.000000	-0.084988	0.014726	-0.629689	0.000000	0.000000	4.000000	46.000000	0.000000
3604.182445	-0.094744	0.605182	0.047323	73.355553	-11.581019	65.537453	2.462945	0.000000	-0.283206	0.000000	0.000000	0.000000	-0.122367	0.015648	-0.580643	0.000000	0.000000	4.000000	46.000000	0.000000
3604.185778	-0.094744	0.605182	0.047323	73.355553	-11.581019	65.537453	2.462945	0.000000	-0.283206	0.000000	0.000000	0.000000	-0.122367	0.015648	-0.580643	0.000000	0.000000	4.000000	46.000000	0.000000
3604.189112	-0.094744	0.605182	0.047323	73.125710	-10.754508	66.790810	2.366171	0.000000	-0.262812	0.000000	0.000000	0.000000	-0.122367	0.015648	-0.580643	0.000000	0.000000	4.000000	46.000000	0.000000
3604.192445	-0.095276	0.605163	0.045552	73.125710	-10.754508	66.790810	2.366171	0.000000	-0.262812	0.000000	0.000000	0.000000	-0.159737	-0.005675	-0.531276	0.000000	0.000000	4.000000	46.000000	0.000000
3604.195778	-0.095276	0.605163	0.045552	73.125710	-10.754508	66.790810	2.366171	0.000000	-0.262812	0.000000	0.000000	0.000000	-0.159737	-0.005675	-0.531276	0.000000	0.000000	4.000000	46.000000	0.000000
3604.199112	-0.095276	0.605163	0.045552	72.935005	-9.858789	68.166412	2.277625	0.000000	-0.236189	0.000000	0.000000	0.000000	-0.159737	-0.005675	-0.531276	0.000000	0.000000	4.000000	46.000000	0.000000
3604.202445	-0.095875	0.605119	0.043901	72.935005	-9.858789	68.166412	2.277625	0.000000	-0.236189	0.000000	0.000000	0.000000	-0.179727	-0.013190	-0.495404	0.000000	0.000000	4.000000	46.000000	0.000000
3604.205778	-0.095875	0.605119	0.043901	72.935005	-9.858789	68.166412	2.277625	0.000000	-0.236189	0.000000	0.000000	0.000000	-0.179727	-0.013190	-0.495404	0.000000	0.000000	4.000000	46.000000	0.000000
3604.209112	-0.095875	0.605119	0.043901	72.777206	-8.912826	69.632172	2.195057	0.000000	-0.206234	0.000000	0.000000	0.000000	-0.179727	-0.013190	-0.495404	0.000000	0.000000	4.000000	46.000000	0.000000
3604.212445	-0.096546	0.605042	0.042393	72.777206	-8.912826	69.632172	2.195057	0.000000	-0.206234	0.000000	0.000000	0.000000	-0.201143	-0.022900	-0.452548	0.000000	0.000000	4.000000	46.000000	0.000000
3604.215778	-0.096546	0.605042	0.042393	72.777206	-8.912826	69.632172	2.195057	0.000000	-0.206234	0.000000	0.000000	0.000000	-0.201143	-0.022900	-0.452548	0.000000	0.000000	4.000000	46.000000	0.000000
3604.219112	-0.096546	0.605042	0.042393	72.662651	-7.965611	71.123619	2.119633	0.000000	-0.172710	0.000000	0.000000	0.000000	-0.201143	-0.022900	-0.452548	0.000000	0.000000	4.000000	46.000000	0.000000
3604.222445	-0.097337	0.604901	0.040898	72.662651	-7.965611	71.123619	2.119633	0.000000	-0.172710	0.000000	0.000000	0.000000	-0.237240	-0.042548	-0.448397	0.000000	0.000000	4.000000	46.000000	0.000000
3604.225778	-0.097337	0.604901	0.040898	72.662651	-7.965611	71.123619	2.119633	0.000000	-0.172710	0.000000	0.000000	0.000000	-0.237240	-0.042548	-0.448397	0.000000	0.000000	4.000000	46.000000	0.000000
3604.229112	-0.097337	0.604901	0.040898	72.589447	-7.092337	72.535332	2.044900	0.000000	-0.133170	0.000000	0.000000	0.000000	-0.237240	-0.042548	-0.448397	0.000000	0.000000	4.000000	46.000000	0.000000
3604.232445	-0.098234	0.604725	0.039475	72.589447	-7.092337	72.535332	2.044900	0.000000	-0.133170	0.000000	0.000000	0.000000	-0.269205	-0.052797	-0.426908	0.000000	0.000000	4.000000	46.000000	0.000000
3604.235778	-0.098234	0.604725	0.039475	72.589447	-7.092337	72.535332	2.044900	0.000000	-0.133170	0.000000	0.000000	0.000000	-0.269205	-0.052797	-0.426908	0.000000	0.000000	4.000000	46.000000	0.000000
3604.239112	-0.098234	0.604725	0.039475	72.574074	-6.341435	73.787666	1.973749	0.000000	-0.088303	0.000000	0.000000	0.000000	-0.269205	-0.052797	-0.426908	0.000000	0.000000	4.000000	46.000000	0.000000
3604.242445	-0.099260	0.604468	0.038111	72.574074	-6.341435	73.787666	1.973749	0.000000	-0.088303	0.000000	0.000000	0.000000	-0.307734	-0.076971	-0.409179	0.000000	0.000000	4.000000	46.000000	0.000000
3604.245778	-0.099260	0.604468	0.038111	72.574074	-6.341435	73.787666	1.973749	0.000000	-0.088303	0.000000	0.000000	0.000000	-0.307734	-0.076971	-0.409179	0.000000	0.000000	4.000000	46.000000	0.000000
3604.249112	-0.099260	0.604468	0.038111	72.612961	-5.696552	74.897995	1.905552	0.000000	-0.037014	0.000000	0.000000	0.000000	-0.307734	-0.076971	-0.409179	0.000000	0.000000	4.000000	46.000000	0.000000
3604.252445	-0.100365	0.604159	0.036807	72.612961	-5.696552	74.897995	1.905552	0.000000	-0.037014	0.000000	0.000000	0.000000	-0.331611	-0.092643	-0.391188	0.000000	0.000000	4.000000	46.000000	0.000000
3604.255778	-0.100365	0.604159	0.036807	72.612961	-5.696552	74.897995	1.905552	0.000000	-0.037014	0.000000	0.000000	0.000000	-0.331611	-0.092643	-0.391188	0.000000	0.000000	4.000000	46.000000	0.000000
3604.259112	-0.100365	0.604159	0.036807	72.665100	-5.119081	75.921707	1.840354	0.000000	0.018254	0.000000	0.000000	0.000000	-0.331611	-0.092643	-0.391188	0.000000	0.000000	4.000000	46.000000	0.000000
3604.262445	-0.101561	0.603829	0.035616	72.665100	-5.119081	75.921707	1.840354	0.000000	0.018254	0.000000	0.000000	0.000000	-0.358837	-0.098950	-0.357204	0.000000	0.000000	4.000000	46.000000	0.000000
3604.265778	-0.101561	0.603829	0.035616	72.665100	-5.119081	75.921707	1.840354	0.000000	0.018254	0.000000	0.000000	0.000000	-0.358837	-0.098950	-0.357204	0.000000	0.000000	4.000000	46.000000	0.000000
3604.269112	-0.101561	0.603829	0.035616	72.712502	-4.585046	76.887726	1.780820	0.000000	0.078061	0.000000	0.000000	0.000000	-0.358837	-0.098950	-0.357204	0.000000	0.000000	4.000000	46.000000	0.000000
3604.272445	-0.102804	0.603451	0.034556	72.712502	-4.585046	76.887726	1.780820	0.000000	0.078061	0.000000	0.000000	0.000000	-0.372732	-0.113336	-0.318093	0.000000	0.000000	4.000000	46.000000	0.000000
3604.275778	-0.102804	0.603451	0.034556	72.712502	-4.585046	76.887726	1.780820	0.000000	0.078061	0.000000	0.000000	0.000000	-0.372732	-0.113336	-0.318093	0.000000	0.000000	4.000000	46.000000	0.000000
3604.279112	-0.102804	0.603451	0.034556	72.751587	-4.022089	77.897728	1.727805	0.000000	0.140182	0.000000	0.000000	0.000000	-0.372732	-0.113336	-0.318093	0.000000	0.000000	4.000000	46.000000	0.000000
3604.282445	-0.104084	0.603042	0.033580	72.751587	-4.022089	77.897728	1.727805	0.000000	0.140182	0.000000	0.000000	0.000000	-0.383996	-0.122868	-0.292956	0.000000	0.000000	4.000000	46.000000	0.000000
3604.285778	-0.104084	0.603042	0.033580	72.751587	-4.022089	77.897728	1.727805	0.000000	0.140182	0.000000	0.000000	0.000000	-0.383996	-0.122868	-0.292956	0.000000	0.000000	4.000000	46.000000	0.000000
3604.289112	-0.104084	0.603042	0.033580	72.787834	-3.423758	78.960037	1.678978	0.000000	0.204182	0.000000	0.000000	0.000000	-0.383996	-0.122868	-0.292956	0.000000	0.000000	4.000000	46.000000	0.000000
3604.292445	-0.105410	0.602612	0.032725	72.787834	-3.423758	78.960037	1.678978	0.000000	0.204182	0.000000	0.000000	0.000000	-0.397943	-0.128856	-0.256345	0.000000	0.000000	4.000000	46.000000	0.000000
3604.295778	-0.105410	0.602612	0.032725	72.787834	-3.423758	78.960037	1.678978	0.000000	0.204182	0.000000	0.000000	0.000000	-0.397943	-0.128856	-0.256345	0.000000	0.000000	4.000000	46.000000	0.000000
3604.299112	-0.105410	0.602612	0.032725	72.822563	-2.864539	79.970764	1.636254	0.000000	0.270506	0.000000	0.000000	0.000000	-0.397943	-0.128856	-0.256345	0.000000	0.000000	4.000000	46.000000	0.000000
3604.302445	-0.106796	0.602132	0.031933	72.822563	-2.864539	79.970764	1.636254	0.000000	0.270506	0.000000	0.000000	0.000000	-0.415644	-0.144107	-0.237514	0.000000	0.000000	4.000000	46.000000	0.000000
3604.305778	-0.106796	0.602132	0.031933	72.822563	-2.864539	79.970764	1.636254	0.000000	0.270506	0.000000	0.000000	0.000000	-0.415644	-0.144107	-0.237514	0.000000	0.000000	4.000000	46.000000	0.000000
3604.309112	-0.106796	0.602132	0.031933	72.854256	-2.361893	80.901863	1.596669	0.000000	0.339780	0.000000	0.000000	0.000000	-0.415644	-0.144107	-0.237514	0.000000	0.000000	4.000000	46.000000	0.000000
3604.312445	-0.108219	0.601648	0.031217	72.854256	-2.361893	80.901863	1.596669	0.000000	0.339780	0.000000	0.000000	0.000000	-0.427034	-0.145295	-0.215011	0.000000	0.000000	4.000000	46.000000	0.000000
3604.315778	-0.108219	0.601648	0.031217	72.854256	-2.361893	80.901863	1.596669	0.000000	0.339780	0.000000	0.000000	0.000000	-0.427034	-0.145295	-0.215011	0.000000	0.000000	4.000000	46.000000	0.000000
3604.319112	-0.108219	0.601648	0.031217	72.884308	-1.921944	81.748962	1.560833	0.000000	0.410952	0.000000	0.000000	0.000000	-0.427034	-0.145295	-0.215011	0.000000	0.000000	4.000000	46.000000	0.000000
3604.322445	-0.109648	0.601175	0.030534	72.884308	-1.921944	81.748962	1.560833	0.000000	0.410952	0.000000	0.000000	0.000000	-0.428564	-0.141714	-0.204887	0.000000	0.000000	4.000000	46.000000	0.000000
3604.325778	-0.109648	0.601175	0.030534	72.884308	-1.921944	81.748962	1.560833	0.000000	0.410952	0.000000	0.000000	0.000000	-0.428564	-0.141714	-0.204887	0.000000	0.000000	4.000000	46.000000	0.000000
3604.329112	-0.109648	0.601175	0.030534	72.918373	-1.561392	82.220779	1.526686	0.000000	0.482379	0.000000	0.000000	0.000000	-0.428564	-0.141714	-0.204887	0.000000	0.000000	4.000000	46.000000	0.000000
3604.332445	-0.111130	0.600688	0.029882	72.918373	-1.561392	82.220779	1.526686	0.000000	0.482379	0.000000	0.000000	0.000000	-0.444602	-0.146360	-0.195630	0.000000	0.000000	4.000000	46.000000	0.000000
3604.335778	-0.111130	0.600688	0.029882	72.918373	-1.561392	82.220779	1.526686	0.000000	0.482379	0.000000	0.000000	0.000000	-0.444602	-0.146360	-0.195630	0.000000	0.000000	4.000000	46.000000	0.000000
3604.339112	-0.111130	0.600688	0.029882	72.954651	-1.289026	82.165695	1.494081	0.000000	0.556479	0.000000	0.000000	0.000000	-0.444602	-0.146360	-0.195630	0.000000	0.000000	4.000000	46.000000	0.000000
3604.342445	-0.112591	0.600192	0.029253	72.954651	-1.289026	82.165695	1.494081	0.000000	0.556479	0.000000	0.000000	0.000000	-0.438326	-0.148591	-0.188635	0.000000	0.000000	4.000000	46.000000	0.000000
3604.345778	-0.112591	0.600192	0.029253	72.954651	-1.289026	82.165695	1.494081	0.000000	0.556479	0.000000	0.000000	0.000000	-0.438326	-0.148591	-0.188635	0.000000	0.000000	4.000000	46.000000	0.000000
3604.349112	-0.112591	0.600192	0.029253	72.997459	-1.068196	81.877274	1.462642	0.000000	0.629534	0.000000	0.000000	0.000000	-0.438326	-0.148591	-0.188635	0.000000	0.000000	4.000000	46.000000	0.000000
3604.352445	-0.114109	0.599701	0.028670	72.997459	-1.068196	81.877274	1.462642	0.000000	0.629534	0.000000	0.000000	0.000000	-0.455598	-0.147470	-0.174913	0.000000	0.000000	4.000000	46.000000	0.000000
3604.355778	-0.114109	0.599701	0.028670	72.997459	-1.068196	81.877274	1.462642	0.000000	0.629534	0.000000	0.000000	0.000000	-0.455598	-0.147470	-0.174913	0.000000	0.000000	4.000000	46.000000	0.000000
3604.359112	-0.114109	0.599701	0.028670	73.033775	-0.827945	81.847534	1.433489	0.000000	0.705467	0.000000	0.000000	0.000000	-0.455598	-0.147470	-0.174913	0.000000	0.000000	4.000000	46.000000	0.000000
3604.362445	-0.115659	0.599194	0.028122	73.033775	-0.827945	81.847534	1.433489	0.000000	0.705467	0.000000	0.000000	0.000000	-0.464982	-0.152126	-0.164335	0.000000	0.000000	4.000000	46.000000	0.000000
3604.365778	-0.115659	0.599194	0.028122	73.033775	-0.827945	81.847534	1.433489	0.000000	0.705467	0.000000	0.000000	0.000000	-0.464982	-0.152126	-0.164335	0.000000	0.000000	4.000000	46.000000	0.000000
3604.369112	-0.115659	0.599194	0.028122	73.065659	-0.555140	82.162308	1.406100	0.000000	0.782964	0.000000	0.000000	0.000000	-0.464982	-0.152126	-0.164335	0.000000	0.000000	4.000000	46.000000	0.000000
3604.372445	-0.117218	0.598671	0.027615	73.065659	-0.555140	82.162308	1.406100	0.000000	0.782964	0.000000	0.000000	0.000000	-0.467568	-0.156839	-0.152191	0.000000	0.000000	4.000000	46.000000	0.000000
3604.375778	-0.117218	0.598671	0.027615	73.065659	-0.555140	82.162308	1.406100	0.000000	0.782964	0.000000	0.000000	0.000000	-0.467568	-0.156839	-0.152191	0.000000	0.000000	4.000000	46.000000	0.000000
3604.379112	-0.117218	0.598671	0.027615	73.083443	-0.183725	82.724686	1.380735	0.000000	0.860892	0.000000	0.000000	0.000000	-0.467568	-0.156839	-0.152191	0.000000	0.000000	4.000000	46.000000	0.000000
3604.382445	-0.118812	0.598152	0.027158	73.083443	-0.183725	82.724686	1.380735	0.000000	0.860892	0.000000	0.000000	0.000000	-0.478323	-0.155787	-0.137125	0.000000	0.000000	4.000000	46.000000	0.000000
3604.385778	-0.118812	0.598152	0.027158	73.083443	-0.183725	82.724686	1.380735	0.000000	0.860892	0.000000	0.000000	0.000000	-0.478323	-0.155787	-0.137125	0.000000	0.000000	4.000000	46.000000	0.000000
3604.389112	-0.118812	0.598152	0.027158	73.083420	0.272659	83.301277	1.357881	0.000000	0.940612	0.000000	0.000000	0.000000	-0.478323	-0.155787	-0.137125	0.000000	0.000000	4.000000	46.000000	0.000000
3604.392445	-0.120391	0.597644	0.026739	73.083420	0.272659	83.301277	1.357881	0.000000	0.940612	0.000000	0.000000	0.000000	-0.473733	-0.152366	-0.125615	0.000000	0.000000	4.000000	46.000000	0.000000
3604.395778	-0.120391	0.597644	0.026739	73.083420	0.272659	83.301277	1.357881	0.000000	0.940612	0.000000	0.000000	0.000000	-0.473733	-0.152366	-0.125615	0.000000	0.000000	4.000000	46.000000	0.000000
3604.399112	-0.120391	0.597644	0.026739	73.068336	0.811313	83.784889	1.336945	0.000000	1.019568	0.000000	0.000000	0.000000	-0.473733	-0.152366	-0.125615	0.000000	0.000000	4.000000	46.000000	0.000000
3604.402445	-0.122015	0.597177	0.026401	73.068336	0.811313	83.784889	1.336945	0.000000	1.019568	0.000000	0.000000	0.000000	-0.487133	-0.139873	-0.101340	0.000000	0.000000	4.000000	46.000000	0.000000
3604.405778	-0.122015	0.597177	0.026401	73.068336	0.811313	83.784889	1.336945	0.000000	1.019568	0.000000	0.000000	0.000000	-0.487133	-0.139873	-0.101340	0.000000	0.000000	4.000000	46.000000	0.000000
3604.409112	-0.122015	0.597177	0.026401	73.035881	1.407635	84.210442	1.320055	0.000000	1.100756	0.000000	0.000000	0.000000	-0.487133	-0.139873	-0.101340	0.000000	0.000000	4.000000	46.000000	0.000000
3604.412445	-0.123623	0.596749	0.026094	73.035881	1.407635	84.210442	1.320055	0.000000	1.100756	0.000000	0.000000	0.000000	-0.482324	-0.128399	-0.092035	0.000000	0.000000	4.000000	46.000000	0.000000
3604.415778	-0.123623	0.596749	0.026094	73.035881	1.407635	84.210442	1.320055	0.000000	1.100756	0.000000	0.000000	0.000000	-0.482324	-0.128399	-0.092035	0.000000	0.000000	4.000000	46.000000	0.000000
3604.419112	-0.123623	0.596749	0.026094	72.990616	1.983552	84.680260	1.304716	0.000000	1.181144	0.000000	0.000000	0.000000	-0.482324	-0.128399	-0.092035	0.000000	0.000000	4.000000	46.000000	0.000000
3604.422445	-0.125273	0.596344	0.025853	72.990616	1.983552	84.680260	1.304716	0.000000	1.181144	0.000000	0.000000	0.000000	-0.494936	-0.121757	-0.072499	0.000000	0.000000	4.000000	46.000000	0.000000
3604.425778	-0.125273	0.596344	0.025853	72.990616	1.983552	84.680260	1.304716	0.000000	1.181144	0.000000	0.000000	0.000000	-0.494936	-0.121757	-0.072499	0.000000	0.000000	4.000000	46.000000	0.000000
3604.429112	-0.125273	0.596344	0.025853	72.940002	2.511119	85.277512	1.292633	0.000000	1.263633	0.000000	0.000000	0.000000	-0.494936	-0.121757	-0.072499	0.000000	0.000000	4.000000	46.000000	0.000000
3604.432445	-0.126942	0.595960	0.025682	72.940002	2.511119	85.277512	1.292633	0.000000	1.263633	0.000000	0.000000	0.000000	-0.500887	-0.115213	-0.051273	0.000000	0.000000	4.000000	46.000000	0.000000
3604.435778	-0.126942	0.595960	0.025682	72.940002	2.511119	85.277512	1.292633	0.000000	1.263633	0.000000	0.000000	0.000000	-0.500887	-0.115213	-0.051273	0.000000	0.000000	4.000000	46.000000	0.000000
3604.439112	-0.126942	0.595960	0.025682	72.890137	2.955924	85.833153	1.284087	0.000000	1.347114	0.000000	0.000000	0.000000	-0.500887	-0.115213	-0.051273	0.000000	0.000000	4.000000	46.000000	0.000000
3604.442445	-0.128587	0.595597	0.025594	72.890137	2.955924	85.833153	1.284087	0.000000	1.347114	0.000000	0.000000	0.000000	-0.493313	-0.108731	-0.026436	0.000000	0.000000	4.000000	46.000000	0.000000
3604.445778	-0.128587	0.595597	0.025594	72.890137	2.955924	85.833153	1.284087	0.000000	1.347114	0.000000	0.000000	0.000000	-0.493313	-0.108731	-0.026436	0.000000	0.000000	4.000000	46.000000	0.000000
3604.449112	-0.128587	0.595597	0.025594	72.848511	3.298817	86.205978	1.279681	0.000000	1.429332	0.000000	0.000000	0.000000	-0.493313	-0.108731	-0.026436	0.000000	0.000000	4.000000	46.000000	0.000000
3604.452445	-0.130196	0.595245	0.025550	72.848511	3.298817	86.205978	1.279681	0.000000	1.429332	0.000000	0.000000	0.000000	-0.482869	-0.105573	-0.013004	0.000000	0.000000	4.000000	46.000000	0.000000
3604.455778	-0.130196	0.595245	0.025550	72.848511	3.298817	86.205978	1.279681	0.000000	1.429332	0.000000	0.000000	0.000000	-0.482869	-0.105573	-0.013004	0.000000	0.000000	4.000000	46.000000	0.000000
3604.459112	-0.130196	0.595245	0.025550	72.815605	3.520261	86.475670	1.277514	0.000000	1.509811	0.000000	0.000000	0.000000	-0.482869	-0.105573	-0.013004	0.000000	0.000000	4.000000	46.000000	0.000000
3604.462445	-0.131809	0.594934	0.025600	72.815605	3.520261	86.475670	1.277514	0.000000	1.509811	0.000000	0.000000	0.000000	-0.483801	-0.093477	0.014782	0.000000	0.000000	4.000000	46.000000	0.000000
3604.465778	-0.131809	0.594934	0.025600	72.815605	3.520261	86.475670	1.277514	0.000000	1.509811	0.000000	0.000000	0.000000	-0.483801	-0.093477	0.014782	0.000000	0.000000	4.000000	46.000000	0.000000
3604.469112	-0.131809	0.594934	0.025600	72.789574	3.638943	86.712204	1.279978	0.000000	1.590444	0.000000	0.000000	0.000000	-0.483801	-0.093477	0.014782	0.000000	0.000000	4.000000	46.000000	0.000000
3604.472445	-0.133423	0.594616	0.025733	72.789574	3.638943	86.712204	1.279978	0.000000	1.590444	0.000000	0.000000	0.000000	-0.484298	-0.095354	0.040088	0.000000	0.000000	4.000000	46.000000	0.000000
3604.475778	-0.133423	0.594616	0.025733	72.789574	3.638943	86.712204	1.279978	0.000000	1.590444	0.000000	0.000000	0.000000	-0.484298	-0.095354	0.040088	0.000000	0.000000	4.000000	46.000000	0.000000
3604.479112	-0.133423	0.594616	0.025733	72.766968	3.665979	86.852745	1.286659	0.000000	1.671160	0.000000	0.000000	0.000000	-0.484298	-0.095354	0.040088	0.000000	0.000000	4.000000	46.000000	0.000000
3604.482445	-0.135038	0.594319	0.025944	72.766968	3.665979	86.852745	1.286659	0.000000	1.671160	0.000000	0.000000	0.000000	-0.484394	-0.089128	0.063205	0.000000	0.000000	4.000000	46.000000	0.000000
3604.485778	-0.135038	0.594319	0.025944	72.766968	3.665979	86.852745	1.286659	0.000000	1.671160	0.000000	0.000000	0.000000	-0.484394	-0.089128	0.063205	0.000000	0.000000	4.000000	46.000000	0.000000
3604.489112	-0.135038	0.594319	0.025944	72.751129	3.625535	86.837448	1.297193	0.000000	1.751893	0.000000	0.000000	0.000000	-0.484394	-0.089128	0.063205	0.000000	0.000000	4.000000	46.000000	0.000000
3604.492445	-0.136658	0.594061	0.026247	72.751129	3.625535	86.837448	1.297193	0.000000	1.751893	0.000000	0.000000	0.000000	-0.485999	-0.077260	0.090953	0.000000	0.000000	4.000000	46.000000	0.000000
3604.495778	-0.136658	0.594061	0.026247	72.751129	3.625535	86.837448	1.297193	0.000000	1.751893	0.000000	0.000000	0.000000	-0.485999	-0.077260	0.090953	0.000000	0.000000	4.000000	46.000000	0.000000
3604.499112	-0.136658	0.594061	0.026247	72.731651	3.567945	86.696533	1.312352	0.000000	1.832892	0.000000	0.000000	0.000000	-0.485999	-0.077260	0.090953	0.000000	0.000000	4.000000	46.000000	0.000000
3604.502445	-0.138259	0.593796	0.026641	72.731651	3.567945	86.696533	1.312352	0.000000	1.832892	0.000000	0.000000	0.000000	-0.480213	-0.079407	0.118159	0.000000	0.000000	4.000000	46.000000	0.000000
3604.505778	-0.138259	0.593796	0.026641	72.731651	3.567945	86.696533	1.312352	0.000000	1.832892	0.000000	0.000000	0.000000	-0.480213	-0.079407	0.118159	0.000000	0.000000	4.000000	46.000000	0.000000
3604.509112	-0.138259	0.593796	0.026641	72.701996	3.555919	86.523529	1.332045	0.000000	1.912928	0.000000	0.000000	0.000000	-0.480213	-0.079407	0.118159	0.000000	0.000000	4.000000	46.000000	0.000000
3604.512445	-0.139857	0.593532	0.027096	72.701996	3.555919	86.523529	1.332045	0.000000	1.912928	0.000000	0.000000	0.000000	-0.479530	-0.079171	0.136625	0.000000	0.000000	4.000000	46.000000	0.000000
3604.515778	-0.139857	0.593532	0.027096	72.701996	3.555919	86.523529	1.332045	0.000000	1.912928	0.000000	0.000000	0.000000	-0.479530	-0.079171	0.136625	0.000000	0.000000	4.000000	46.000000	0.000000
3604.519112	-0.139857	0.593532	0.027096	72.657784	3.624017	86.428772	1.354816	0.000000	1.992850	0.000000	0.000000	0.000000	-0.479530	-0.079171	0.136625	0.000000	0.000000	4.000000	46.000000	0.000000
3604.522445	-0.141378	0.593278	0.027611	72.657784	3.624017	86.428772	1.354816	0.000000	1.992850	0.000000	0.000000	0.000000	-0.456281	-0.076475	0.154353	0.000000	0.000000	4.000000	46.000000	0.000000
3604.525778	-0.141378	0.593278	0.027611	72.657784	3.624017	86.428772	1.354816	0.000000	1.992850	0.000000	0.000000	0.000000	-0.456281	-0.076475	0.154353	0.000000	0.000000	4.000000	46.000000	0.000000
3604.529112	-0.141378	0.593278	0.027611	72.603470	3.757499	86.501686	1.380542	0.000000	2.068896	0.000000	0.000000	0.000000	-0.456281	-0.076475	0.154353	0.000000	0.000000	4.000000	46.000000	0.000000
3604.532445	-0.142846	0.593004	0.028185	72.603470	3.757499	86.501686	1.380542	0.000000	2.068896	0.000000	0.000000	0.000000	-0.440562	-0.082101	0.172394	0.000000	0.000000	4.000000	46.000000	0.000000
3604.535778	-0.142846	0.593004	0.028185	72.603470	3.757499	86.501686	1.380542	0.000000	2.068896	0.000000	0.000000	0.000000	-0.440562	-0.082101	0.172394	0.000000	0.000000	4.000000	46.000000	0.000000
3604.539112	-0.142846	0.593004	0.028185	72.541100	3.942640	86.750702	1.409274	0.000000	2.142323	0.000000	0.000000	0.000000	-0.440562	-0.082101	0.172394	0.000000	0.000000	4.000000	46.000000	0.000000
3604.542445	-0.144256	0.592720	0.028798	72.541100	3.942640	86.750702	1.409274	0.000000	2.142323	0.000000	0.000000	0.000000	-0.422850	-0.085261	0.183810	0.000000	0.000000	4.000000	46.000000	0.000000
3604.545778	-0.144256	0.592720	0.028798	72.541100	3.942640	86.750702	1.409274	0.000000	2.142323	0.000000	0.000000	0.000000	-0.422850	-0.085261	0.183810	0.000000	0.000000	4.000000	46.000000	0.000000
3604.549112	-0.144256	0.592720	0.028798	72.476898	4.121122	86.976761	1.439909	0.000000	2.212798	0.000000	0.000000	0.000000	-0.422850	-0.085261	0.183810	0.000000	0.000000	4.000000	46.000000	0.000000
3604.552445	-0.145627	0.592453	0.029435	72.476898	4.121122	86.976761	1.439909	0.000000	2.212798	0.000000	0.000000	0.000000	-0.411392	-0.080148	0.191174	0.000000	0.000000	4.000000	46.000000	0.000000
3604.555778	-0.145627	0.592453	0.029435	72.476898	4.121122	86.976761	1.439909	0.000000	2.212798	0.000000	0.000000	0.000000	-0.411392	-0.080148	0.191174	0.000000	0.000000	4.000000	46.000000	0.000000
3604.559112	-0.145627	0.592453	0.029435	72.411354	4.303397	87.062057	1.471771	0.000000	2.281364	0.000000	0.000000	0.000000	-0.411392	-0.080148	0.191174	0.000000	0.000000	4.000000	46.000000	0.000000
3604.562445	-0.146944	0.592194	0.030127	72.411354	4.303397	87.062057	1.471771	0.000000	2.281364	0.000000	0.000000	0.000000	-0.394995	-0.077604	0.207459	0.000000	0.000000	4.000000	46.000000	0.000000
3604.565778	-0.146944	0.592194	0.030127	72.411354	4.303397	87.062057	1.471771	0.000000	2.281364	0.000000	0.000000	0.000000	-0.394995	-0.077604	0.207459	0.000000	0.000000	4.000000	46.000000	0.000000
3604.569112	-0.146944	0.592194	0.030127	72.340866	4.492237	87.016159	1.506348	0.000000	2.347196	0.000000	0.000000	0.000000	-0.394995	-0.077604	0.207459	0.000000	0.000000	4.000000	46.000000	0.000000
3604.572445	-0.148247	0.591924	0.030844	72.340866	4.492237	87.016159	1.506348	0.000000	2.347196	0.000000	0.000000	0.000000	-0.391067	-0.080858	0.215038	0.000000	0.000000	4.000000	46.000000	0.000000
3604.575778	-0.148247	0.591924	0.030844	72.340866	4.492237	87.016159	1.506348	0.000000	2.347196	0.000000	0.000000	0.000000	-0.391067	-0.080858	0.215038	0.000000	0.000000	4.000000	46.000000	0.000000
3604.579112	-0.148247	0.591924	0.030844	72.272621	4.644226	86.922775	1.542187	0.000000	2.412374	0.000000	0.000000	0.000000	-0.391067	-0.080858	0.215038	0.000000	0.000000	4.000000	46.000000	0.000000
3604.582445	-0.149536	0.591672	0.031579	72.272621	4.644226	86.922775	1.542187	0.000000	2.412374	0.000000	0.000000	0.000000	-0.386504	-0.075785	0.220531	0.000000	0.000000	4.000000	46.000000	0.000000
3604.585778	-0.149536	0.591672	0.031579	72.272621	4.644226	86.922775	1.542187	0.000000	2.412374	0.000000	0.000000	0.000000	-0.386504	-0.075785	0.220531	0.000000	0.000000	4.000000	46.000000	0.000000
3604.589112	-0.149536	0.591672	0.031579	72.205780	4.785593	86.970360	1.578943	0.000000	2.476792	0.000000	0.000000	0.000000	-0.386504	-0.075785	0.220531	0.000000	0.000000	4.000000	46.000000	0.000000
3604.592445	-0.150834	0.591408	0.032332	72.205780	4.785593	86.970360	1.578943	0.000000	2.476792	0.000000	0.000000	0.000000	-0.389546	-0.079106	0.226016	0.000000	0.000000	4.000000	46.000000	0.000000
3604.595778	-0.150834	0.591408	0.032332	72.205780	4.785593	86.970360	1.578943	0.000000	2.476792	0.000000	0.000000	0.000000	-0.389546	-0.079106	0.226016	0.000000	0.000000	4.000000	46.000000	0.000000
3604.599112	-0.150834	0.591408	0.032332	72.146202	4.863091	87.053581	1.616612	0.000000	2.541716	0.000000	0.000000	0.000000	-0.389546	-0.079106	0.226016	0.000000	0.000000	4.000000	46.000000	0.000000
3604.602445	-0.152103	0.591124	0.033141	72.146202	4.863091	87.053581	1.616612	0.000000	2.541716	0.000000	0.000000	0.000000	-0.380726	-0.085124	0.242488	0.000000	0.000000	4.000000	46.000000	0.000000
3604.605778	-0.152103	0.591124	0.033141	72.146202	4.863091	87.053581	1.616612	0.000000	2.541716	0.000000	0.000000	0.000000	-0.380726	-0.085124	0.242488	0.000000	0.000000	4.000000	46.000000	0.000000
3604.609112	-0.152103	0.591124	0.033141	72.106064	4.860807	86.957588	1.657026	0.000000	2.605170	0.000000	0.000000	0.000000	-0.380726	-0.085124	0.242488	0.000000	0.000000	4.000000	46.000000	0.000000
3604.612445	-0.153334	0.590857	0.033975	72.106064	4.860807	86.957588	1.657026	0.000000	2.605170	0.000000	0.000000	0.000000	-0.369159	-0.080154	0.250233	0.000000	0.000000	4.000000	46.000000	0.000000
3604.615778	-0.153334	0.590857	0.033975	72.106064	4.860807	86.957588	1.657026	0.000000	2.605170	0.000000	0.000000	0.000000	-0.369159	-0.080154	0.250233	0.000000	0.000000	4.000000	46.000000	0.000000
3604.619112	-0.153334	0.590857	0.033975	72.075691	4.791386	86.683853	1.698732	0.000000	2.666697	0.000000	0.000000	0.000000	-0.369159	-0.080154	0.250233	0.000000	0.000000	4.000000	46.000000	0.000000
3604.622445	-0.154528	0.590578	0.034842	72.075691	4.791386	86.683853	1.698732	0.000000	2.666697	0.000000	0.000000	0.000000	-0.358202	-0.083598	0.260150	0.000000	0.000000	4.000000	46.000000	0.000000
3604.625778	-0.154528	0.590578	0.034842	72.075691	4.791386	86.683853	1.698732	0.000000	2.666697	0.000000	0.000000	0.000000	-0.358202	-0.083598	0.260150	0.000000	0.000000	4.000000	46.000000	0.000000
3604.629112	-0.154528	0.590578	0.034842	72.053818	4.679893	86.279228	1.742090	0.000000	2.726397	0.000000	0.000000	0.000000	-0.358202	-0.083598	0.260150	0.000000	0.000000	4.000000	46.000000	0.000000
3604.632445	-0.155631	0.590297	0.035735	72.053818	4.679893	86.279228	1.742090	0.000000	2.726397	0.000000	0.000000	0.000000	-0.331047	-0.084414	0.267910	0.000000	0.000000	4.000000	46.000000	0.000000
3604.635778	-0.155631	0.590297	0.035735	72.053818	4.679893	86.279228	1.742090	0.000000	2.726397	0.000000	0.000000	0.000000	-0.331047	-0.084414	0.267910	0.000000	0.000000	4.000000	46.000000	0.000000
3604.639112	-0.155631	0.590297	0.035735	72.035507	4.579385	85.913063	1.786742	0.000000	2.781571	0.000000	0.000000	0.000000	-0.331047	-0.084414	0.267910	0.000000	0.000000	4.000000	46.000000	0.000000
3604.642445	-0.156672	0.590032	0.036662	72.035507	4.579385	85.913063	1.786742	0.000000	2.781571	0.000000	0.000000	0.000000	-0.312223	-0.079427	0.278200	0.000000	0.000000	4.000000	46.000000	0.000000
3604.645778	-0.156672	0.590032	0.036662	72.035507	4.579385	85.913063	1.786742	0.000000	2.781571	0.000000	0.000000	0.000000	-0.312223	-0.079427	0.278200	0.000000	0.000000	4.000000	46.000000	0.000000
3604.649112	-0.156672	0.590032	0.036662	72.032127	4.510231	85.719917	1.833109	0.000000	2.833608	0.000000	0.000000	0.000000	-0.312223	-0.079427	0.278200	0.000000	0.000000	4.000000	46.000000	0.000000
3604.652445	-0.157687	0.589746	0.037579	72.032127	4.510231	85.719917	1.833109	0.000000	2.833608	0.000000	0.000000	0.000000	-0.304468	-0.086002	0.274976	0.000000	0.000000	4.000000	46.000000	0.000000
3604.655778	-0.157687	0.589746	0.037579	72.032127	4.510231	85.719917	1.833109	0.000000	2.833608	0.000000	0.000000	0.000000	-0.304468	-0.086002	0.274976	0.000000	0.000000	4.000000	46.000000	0.000000
3604.659112	-0.157687	0.589746	0.037579	72.078125	4.539583	85.711815	1.878938	0.000000	2.884353	0.000000	0.000000	0.000000	-0.304468	-0.086002	0.274976	0.000000	0.000000	4.000000	46.000000	0.000000
3604.662445	-0.158669	0.589446	0.038463	72.078125	4.539583	85.711815	1.878938	0.000000	2.884353	0.000000	0.000000	0.000000	-0.294540	-0.089751	0.265172	0.000000	0.000000	4.000000	46.000000	0.000000
3604.665778	-0.158669	0.589446	0.038463	72.078125	4.539583	85.711815	1.878938	0.000000	2.884353	0.000000	0.000000	0.000000	-0.294540	-0.089751	0.265172	0.000000	0.000000	4.000000	46.000000	0.000000
3604.669112	-0.158669	0.589446	0.038463	72.172424	4.671905	85.834213	1.923133	0.000000	2.933443	0.000000	0.000000	0.000000	-0.294540	-0.089751	0.265172	0.000000	0.000000	4.000000	46.000000	0.000000
3604.672445	-0.159599	0.589154	0.039337	72.172424	4.671905	85.834213	1.923133	0.000000	2.933443	0.000000	0.000000	0.000000	-0.278927	-0.087748	0.262284	0.000000	0.000000	4.000000	46.000000	0.000000
3604.675778	-0.159599	0.589154	0.039337	72.172424	4.671905	85.834213	1.923133	0.000000	2.933443	0.000000	0.000000	0.000000	-0.278927	-0.087748	0.262284	0.000000	0.000000	4.000000	46.000000	0.000000
3604.679112	-0.159599	0.589154	0.039337	72.269547	4.819880	85.926201	1.966847	0.000000	2.979931	0.000000	0.000000	0.000000	-0.278927	-0.087748	0.262284	0.000000	0.000000	4.000000	46.000000	0.000000
3604.682445	-0.160424	0.588849	0.040202	72.269547	4.819880	85.926201	1.966847	0.000000	2.979931	0.000000	0.000000	0.000000	-0.247581	-0.091429	0.259507	0.000000	0.000000	4.000000	46.000000	0.000000
3604.685778	-0.160424	0.588849	0.040202	72.269547	4.819880	85.926201	1.966847	0.000000	2.979931	0.000000	0.000000	0.000000	-0.247581	-0.091429	0.259507	0.000000	0.000000	4.000000	46.000000	0.000000
3604.689112	-0.160424	0.588849	0.040202	72.351631	4.945728	86.061569	2.010099	0.000000	3.021194	0.000000	0.000000	0.000000	-0.247581	-0.091429	0.259507	0.000000	0.000000	4.000000	46.000000	0.000000
3604.692445	-0.161215	0.588552	0.041117	72.351631	4.945728	86.061569	2.010099	0.000000	3.021194	0.000000	0.000000	0.000000	-0.237478	-0.089192	0.274638	0.000000	0.000000	4.000000	46.000000	0.000000
3604.695778	-0.161215	0.588552	0.041117	72.351631	4.945728	86.061569	2.010099	0.000000	3.021194	0.000000	0.000000	0.000000	-0.237478	-0.089192	0.274638	0.000000	0.000000	4.000000	46.000000	0.000000
3604.699112	-0.161215	0.588552	0.041117	72.425713	5.062341	86.191017	2.055872	0.000000	3.060774	0.000000	0.000000	0.000000	-0.237478	-0.089192	0.274638	0.000000	0.000000	4.000000	46.000000	0.000000
3604.702445	-0.161925	0.588242	0.042017	72.425713	5.062341	86.191017	2.055872	0.000000	3.060774	0.000000	0.000000	0.000000	-0.212975	-0.092816	0.269805	0.000000	0.000000	4.000000	46.000000	0.000000
3604.705778	-0.161925	0.588242	0.042017	72.425713	5.062341	86.191017	2.055872	0.000000	3.060774	0.000000	0.000000	0.000000	-0.212975	-0.092816	0.269805	0.000000	0.000000	4.000000	46.000000	0.000000
3604.709112	-0.161925	0.588242	0.042017	72.489838	5.167947	86.302231	2.100839	0.000000	3.096270	0.000000	0.000000	0.000000	-0.212975	-0.092816	0.269805	0.000000	0.000000	4.000000	46.000000	0.000000
3604.712445	-0.162589	0.587931	0.042930	72.489838	5.167947	86.302231	2.100839	0.000000	3.096270	0.000000	0.000000	0.000000	-0.199071	-0.093524	0.273919	0.000000	0.000000	4.000000	46.000000	0.000000
3604.715778	-0.162589	0.587931	0.042930	72.489838	5.167947	86.302231	2.100839	0.000000	3.096270	0.000000	0.000000	0.000000	-0.199071	-0.093524	0.273919	0.000000	0.000000	4.000000	46.000000	0.000000
3604.719112	-0.162589	0.587931	0.042930	72.548019	5.264914	86.402657	2.146492	0.000000	3.129448	0.000000	0.000000	0.000000	-0.199071	-0.093524	0.273919	0.000000	0.000000	4.000000	46.000000	0.000000
3604.722445	-0.163223	0.587626	0.043827	72.548019	5.264914	86.402657	2.146492	0.000000	3.129448	0.000000	0.000000	0.000000	-0.190092	-0.091355	0.269182	0.000000	0.000000	4.000000	46.000000	0.000000
3604.725778	-0.163223	0.587626	0.043827	72.548019	5.264914	86.402657	2.146492	0.000000	3.129448	0.000000	0.000000	0.000000	-0.190092	-0.091355	0.269182	0.000000	0.000000	4.000000	46.000000	0.000000
3604.729112	-0.163223	0.587626	0.043827	72.623680	5.408265	86.523636	2.191356	0.000000	3.161130	0.000000	0.000000	0.000000	-0.190092	-0.091355	0.269182	0.000000	0.000000	4.000000	46.000000	0.000000
3604.732445	-0.163778	0.587329	0.044724	72.623680	5.408265	86.523636	2.191356	0.000000	3.161130	0.000000	0.000000	0.000000	-0.166759	-0.089117	0.269160	0.000000	0.000000	4.000000	46.000000	0.000000
3604.735778	-0.163778	0.587329	0.044724	72.623680	5.408265	86.523636	2.191356	0.000000	3.161130	0.000000	0.000000	0.000000	-0.166759	-0.089117	0.269160	0.000000	0.000000	4.000000	46.000000	0.000000
3604.739112	-0.163778	0.587329	0.044724	72.702202	5.567013	86.629890	2.236216	0.000000	3.188923	0.000000	0.000000	0.000000	-0.166759	-0.089117	0.269160	0.000000	0.000000	4.000000	46.000000	0.000000
3604.742445	-0.164242	0.587059	0.045578	72.702202	5.567013	86.629890	2.236216	0.000000	3.188923	0.000000	0.000000	0.000000	-0.139029	-0.081057	0.256091	0.000000	0.000000	4.000000	46.000000	0.000000
3604.745778	-0.164242	0.587059	0.045578	72.702202	5.567013	86.629890	2.236216	0.000000	3.188923	0.000000	0.000000	0.000000	-0.139029	-0.081057	0.256091	0.000000	0.000000	4.000000	46.000000	0.000000
3604.749112	-0.164242	0.587059	0.045578	72.797989	5.769093	86.738647	2.278898	0.000000	3.212095	0.000000	0.000000	0.000000	-0.139029	-0.081057	0.256091	0.000000	0.000000	4.000000	46.000000	0.000000
3604.752445	-0.164658	0.586787	0.046446	72.797989	5.769093	86.738647	2.278898	0.000000	3.212095	0.000000	0.000000	0.000000	-0.124783	-0.081592	0.260480	0.000000	0.000000	4.000000	46.000000	0.000000
3604.755778	-0.164658	0.586787	0.046446	72.797989	5.769093	86.738647	2.278898	0.000000	3.212095	0.000000	0.000000	0.000000	-0.124783	-0.081592	0.260480	0.000000	0.000000	4.000000	46.000000	0.000000
3604.759112	-0.164658	0.586787	0.046446	72.877068	5.947536	86.744926	2.322311	0.000000	3.232892	0.000000	0.000000	0.000000	-0.124783	-0.081592	0.260480	0.000000	0.000000	4.000000	46.000000	0.000000
3604.762445	-0.164658	0.586787	0.046446	72.877068	5.947536	86.744926	2.322311	0.000000	3.232892	0.000000	0.000000	0.000000	-0.124783	-0.081592	0.260480	0.000000	0.000000	4.000000	46.000000	0.000000
3604.765778	-0.164983	0.586513	0.047278	72.877068	5.947536	86.744926	2.322311	0.000000	3.232892	0.000000	0.000000	0.000000	-0.097510	-0.082049	0.249601	0.000000	0.000000	4.000000	46.000000	0.000000
3604.769112	-0.164983	0.586513	0.047278	72.948112	6.113911	86.644936	2.322311	0.000000	3.232892	0.000000	0.000000	0.000000	-0.097510	-0.082049	0.249601	0.000000	0.000000	4.000000	46.000000	0.000000
3604.772445	-0.165209	0.586249	0.048052	72.948112	6.113911	86.644936	2.322311	0.000000	3.232892	0.000000	0.000000	0.000000	-0.067985	-0.079477	0.232249	0.000000	0.000000	4.000000	46.000000	0.000000
3604.775778	-0.165209	0.586249	0.048052	72.948112	6.113911	86.644936	2.322311	0.000000	3.232892	0.000000	0.000000	0.000000	-0.067985	-0.079477	0.232249	0.000000	0.000000	4.000000	46.000000	0.000000
3604.779112	-0.165209	0.586249	0.048052	73.013237	6.274034	86.446060	2.402619	0.000000	3.260474	0.000000	0.000000	0.000000	-0.067985	-0.079477	0.232249	0.000000	0.000000	4.000000	46.000000	0.000000
3604.782445	-0.165209	0.586249	0.048052	73.013237	6.274034	86.446060	2.402619	0.000000	3.260474	0.000000	0.000000	0.000000	-0.067985	-0.079477	0.232249	0.000000	0.000000	4.000000	46.000000	0.000000
3604.785778	-0.165364	0.585982	0.048850	73.013237	6.274034	86.446060	2.402619	0.000000	3.260474	0.000000	0.000000	0.000000	-0.046294	-0.079883	0.239153	0.000000	0.000000	4.000000	46.000000	0.000000
3604.789112	-0.165364	0.585982	0.048850	73.074356	6.434651	86.239906	2.402619	0.000000	3.260474	0.000000	0.000000	0.000000	-0.046294	-0.079883	0.239153	0.000000	0.000000	4.000000	46.000000	0.000000
3604.792445	-0.165448	0.585744	0.049597	73.074356	6.434651	86.239906	2.402619	0.000000	3.260474	0.000000	0.000000	0.000000	-0.025304	-0.071418	0.224092	0.000000	0.000000	4.000000	46.000000	0.000000
3604.795778	-0.165448	0.585744	0.049597	73.074356	6.434651	86.239906	2.402619	0.000000	3.260474	0.000000	0.000000	0.000000	-0.025304	-0.071418	0.224092	0.000000	0.000000	4.000000	46.000000	0.000000
3604.799112	-0.165448	0.585744	0.049597	73.140175	6.610438	86.179123	2.479827	0.000000	3.272407	0.000000	0.000000	0.000000	-0.025304	-0.071418	0.224092	0.000000	0.000000	4.000000	46.000000	0.000000
3604.802445	-0.165448	0.585744	0.049597	73.140175	6.610438	86.179123	2.479827	0.000000	3.272407	0.000000	0.000000	0.000000	-0.025304	-0.071418	0.224092	0.000000	0.000000	4.000000	46.000000	0.000000
3604.805778	-0.165457	0.585516	0.050278	73.140175	6.610438	86.179123	2.479827	0.000000	3.272407	0.000000	0.000000	0.000000	-0.002803	-0.068591	0.204536	0.000000	0.000000	4.000000	46.000000	0.000000
3604.809112	-0.165457	0.585516	0.050278	73.187508	6.748341	86.244804	2.479827	0.000000	3.272407	0.000000	0.000000	0.000000	-0.002803	-0.068591	0.204536	0.000000	0.000000	4.000000	46.000000	0.000000
3604.812445	-0.165399	0.585287	0.050917	73.187508	6.748341	86.244804	2.479827	0.000000	3.272407	0.000000	0.000000	0.000000	0.017587	-0.068681	0.191544	0.000000	0.000000	4.000000	46.000000	0.000000
3604.815778	-0.165399	0.585287	0.050917	73.187508	6.748341	86.244804	2.479827	0.000000	3.272407	0.000000	0.000000	0.000000	0.017587	-0.068681	0.191544	0.000000	0.000000	4.000000	46.000000	0.000000
3604.819112	-0.165399	0.585287	0.050917	73.221260	6.861076	86.321091	2.545840	0.000000	3.269943	0.000000	0.000000	0.000000	0.017587	-0.068681	0.191544	0.000000	0.000000	4.000000	46.000000	0.000000
3604.822445	-0.165399	0.585287	0.050917	73.221260	6.861076	86.321091	2.545840	0.000000	3.269943	0.000000	0.000000	0.000000	0.017587	-0.068681	0.191544	0.000000	0.000000	4.000000	46.000000	0.000000
3604.825778	-0.165246	0.585087	0.051513	73.221260	6.861076	86.321091	2.545840	0.000000	3.269943	0.000000	0.000000	0.000000	0.045896	-0.059929	0.178926	0.000000	0.000000	4.000000	46.000000	0.000000
3604.829112	-0.165246	0.585087	0.051513	73.241562	6.956452	86.359810	2.545840	0.000000	3.269943	0.000000	0.000000	0.000000	0.045896	-0.059929	0.178926	0.000000	0.000000	4.000000	46.000000	0.000000
3604.832445	-0.164974	0.584916	0.052075	73.241562	6.956452	86.359810	2.545840	0.000000	3.269943	0.000000	0.000000	0.000000	0.081481	-0.051132	0.168654	0.000000	0.000000	4.000000	46.000000	0.000000
3604.835778	-0.164974	0.584916	0.052075	73.241562	6.956452	86.359810	2.545840	0.000000	3.269943	0.000000	0.000000	0.000000	0.081481	-0.051132	0.168654	0.000000	0.000000	4.000000	46.000000	0.000000
3604.839112	-0.164974	0.584916	0.052075	73.258873	7.056504	86.398300	2.603770	0.000000	3.248713	0.000000	0.000000	0.000000	0.081481	-0.051132	0.168654	0.000000	0.000000	4.000000	46.000000	0.000000
3604.842445	-0.164974	0.584916	0.052075	73.258873	7.056504	86.398300	2.603770	0.000000	3.248713	0.000000	0.000000	0.000000	0.081481	-0.051132	0.168654	0.000000	0.000000	4.000000	46.000000	0.000000
3604.845778	-0.164524	0.584766	0.052582	73.258873	7.056504	86.398300	2.603770	0.000000	3.248713	0.000000	0.000000	0.000000	0.135205	-0.045035	0.151957	0.000000	0.000000	4.000000	46.000000	0.000000
3604.849112	-0.164524	0.584766	0.052582	73.270424	7.156780	86.424004	2.603770	0.000000	3.248713	0.000000	0.000000	0.000000	0.135205	-0.045035	0.151957	0.000000	0.000000	4.000000	46.000000	0.000000
3604.852445	-0.163954	0.584646	0.053054	73.270424	7.156780	86.424004	2.603770	0.000000	3.248713	0.000000	0.000000	0.000000	0.170855	-0.036063	0.141552	0.000000	0.000000	4.000000	46.000000	0.000000
3604.855778	-0.163954	0.584646	0.053054	73.270424	7.156780	86.424004	2.603770	0.000000	3.248713	0.000000	0.000000	0.000000	0.170855	-0.036063	0.141552	0.000000	0.000000	4.000000	46.000000	0.000000
3604.859112	-0.163954	0.584646	0.053054	73.270424	7.238395	86.424026	2.652688	0.000000	3.197703	0.000000	0.000000	0.000000	0.170855	-0.036063	0.141552	0.000000	0.000000	4.000000	46.000000	0.000000
3604.862445	-0.163954	0.584646	0.053054	73.270424	7.238395	86.424026	2.652688	0.000000	3.197703	0.000000	0.000000	0.000000	0.170855	-0.036063	0.141552	0.000000	0.000000	4.000000	46.000000	0.000000
3604.865778	-0.163268	0.584527	0.053497	73.270424	7.238395	86.424026	2.652688	0.000000	3.197703	0.000000	0.000000	0.000000	0.205868	-0.035867	0.133029	0.000000	0.000000	4.000000	46.000000	0.000000
3604.869112	-0.163268	0.584527	0.053497	73.270424	7.330873	86.424034	2.652688	0.000000	3.197703	0.000000	0.000000	0.000000	0.205868	-0.035867	0.133029	0.000000	0.000000	4.000000	46.000000	0.000000
3604.872445	-0.162528	0.584465	0.053942	73.270424	7.330873	86.424034	2.652688	0.000000	3.197703	0.000000	0.000000	0.000000	0.221983	-0.018344	0.133394	0.000000	0.000000	4.000000	46.000000	0.000000
3604.875778	-0.162528	0.584465	0.053942	73.270424	7.330873	86.424034	2.652688	0.000000	3.197703	0.000000	0.000000	0.000000	0.221983	-0.018344	0.133394	0.000000	0.000000	4.000000	46.000000	0.000000
3604.879112	-0.162528	0.584465	0.053942	73.271194	7.424865	86.418419	2.697092	0.000000	3.126395	0.000000	0.000000	0.000000	0.221983	-0.018344	0.133394	0.000000	0.000000	4.000000	46.000000	0.000000
3604.882445	-0.162528	0.584465	0.053942	73.271194	7.424865	86.418419	2.697092	0.000000	3.126395	0.000000	0.000000	0.000000	0.221983	-0.018344	0.133394	0.000000	0.000000	4.000000	46.000000	0.000000
3604.885778	-0.161696	0.584405	0.054350	73.271194	7.424865	86.418419	2.697092	0.000000	3.126395	0.000000	0.000000	0.000000	0.249713	-0.018088	0.122342	0.000000	0.000000	4.000000	46.000000	0.000000
3604.889112	-0.161696	0.584405	0.054350	73.268333	7.526543	86.413818	2.697092	0.000000	3.126395	0.000000	0.000000	0.000000	0.249713	-0.018088	0.122342	0.000000	0.000000	4.000000	46.000000	0.000000
3604.892445	-0.160770	0.584364	0.054802	73.268333	7.526543	86.413818	2.697092	0.000000	3.126395	0.000000	0.000000	0.000000	0.277725	-0.012334	0.135646	0.000000	0.000000	4.000000	46.000000	0.000000
3604.895778	-0.160770	0.584364	0.054802	73.268333	7.526543	86.413818	2.697092	0.000000	3.126395	0.000000	0.000000	0.000000	0.277725	-0.012334	0.135646	0.000000	0.000000	4.000000	46.000000	0.000000
3604.899112	-0.160770	0.584364	0.054802	73.267014	7.628556	86.397964	2.740090	0.000000	3.038488	0.000000	0.000000	0.000000	0.277725	-0.012334	0.135646	0.000000	0.000000	4.000000	46.000000	0.000000
3604.902445	-0.159787	0.584333	0.055246	73.267014	7.628556	86.397964	2.740090	0.000000	3.038488	0.000000	0.000000	0.000000	0.294704	-0.009315	0.133144	0.000000	0.000000	4.000000	46.000000	0.000000
3604.905778	-0.159787	0.584333	0.055246	73.267014	7.628556	86.397964	2.740090	0.000000	3.038488	0.000000	0.000000	0.000000	0.294704	-0.009315	0.133144	0.000000	0.000000	4.000000	46.000000	0.000000
3604.909112	-0.159787	0.584333	0.055246	73.262253	7.718239	86.356102	2.762281	0.000000	2.989371	0.000000	0.000000	0.000000	0.294704	-0.009315	0.133144	0.000000	0.000000	4.000000	46.000000	0.000000
3604.912445	-0.158716	0.584340	0.055748	73.262253	7.718239	86.356102	2.762281	0.000000	2.989371	0.000000	0.000000	0.000000	0.321438	0.002216	0.150739	0.000000	0.000000	4.000000	46.000000	0.000000
3604.915778	-0.158716	0.584340	0.055748	73.262253	7.718239	86.356102	2.762281	0.000000	2.989371	0.000000	0.000000	0.000000	0.321438	0.002216	0.150739	0.000000	0.000000	4.000000	46.000000	0.000000
3604.919112	-0.158716	0.584340	0.055748	73.264259	7.780897	86.263634	2.787404	0.000000	2.935798	0.000000	0.000000	0.000000	0.321438	0.002216	0.150739	0.000000	0.000000	4.000000	46.000000	0.000000
3604.922445	-0.157601	0.584338	0.056285	73.264259	7.780897	86.263634	2.787404	0.000000	2.935798	0.000000	0.000000	0.000000	0.334485	-0.000807	0.161101	0.000000	0.000000	4.000000	46.000000	0.000000
3604.925778	-0.157601	0.584338	0.056285	73.264259	7.780897	86.263634	2.787404	0.000000	2.935798	0.000000	0.000000	0.000000	0.334485	-0.000807	0.161101	0.000000	0.000000	4.000000	46.000000	0.000000
3604.929112	-0.157601	0.584338	0.056285	73.281044	7.787814	86.085503	2.814254	0.000000	2.880051	0.000000	0.000000	0.000000	0.334485	-0.000807	0.161101	0.000000	0.000000	4.000000	46.000000	0.000000
3604.932445	-0.156455	0.584316	0.056812	73.281044	7.787814	86.085503	2.814254	0.000000	2.880051	0.000000	0.000000	0.000000	0.343685	-0.006612	0.158033	0.000000	0.000000	4.000000	46.000000	0.000000
3604.935778	-0.156455	0.584316	0.056812	73.281044	7.787814	86.085503	2.814254	0.000000	2.880051	0.000000	0.000000	0.000000	0.343685	-0.006612	0.158033	0.000000	0.000000	4.000000	46.000000	0.000000
3604.939112	-0.156455	0.584316	0.056812	73.306633	7.752561	85.839218	2.840593	0.000000	2.822770	0.000000	0.000000	0.000000	0.343685	-0.006612	0.158033	0.000000	0.000000	4.000000	46.000000	0.000000
3604.942445	-0.155264	0.584313	0.057366	73.306633	7.752561	85.839218	2.840593	0.000000	2.822770	0.000000	0.000000	0.000000	0.357440	-0.000838	0.166251	0.000000	0.000000	4.000000	46.000000	0.000000
3604.945778	-0.155264	0.584313	0.057366	73.306633	7.752561	85.839218	2.840593	0.000000	2.822770	0.000000	0.000000	0.000000	0.357440	-0.000838	0.166251	0.000000	0.000000	4.000000	46.000000	0.000000
3604.949112	-0.155264	0.584313	0.057366	73.340019	7.698675	85.557053	2.868301	0.000000	2.763196	0.000000	0.000000	0.000000	0.357440	-0.000838	0.166251	0.000000	0.000000	4.000000	46.000000	0.000000
3604.952445	-0.153984	0.584252	0.057894	73.340019	7.698675	85.557053	2.868301	0.000000	2.763196	0.000000	0.000000	0.000000	0.384082	-0.018180	0.158285	0.000000	0.000000	4.000000	46.000000	0.000000
3604.955778	-0.153984	0.584252	0.057894	73.340019	7.698675	85.557053	2.868301	0.000000	2.763196	0.000000	0.000000	0.000000	0.384082	-0.018180	0.158285	0.000000	0.000000	4.000000	46.000000	0.000000
3604.959112	-0.153984	0.584252	0.057894	73.375336	7.640029	85.256874	2.894682	0.000000	2.699183	0.000000	0.000000	0.000000	0.384082	-0.018180	0.158285	0.000000	0.000000	4.000000	46.000000	0.000000
3604.962445	-0.152666	0.584171	0.058476	73.375336	7.640029	85.256874	2.894682	0.000000	2.699183	0.000000	0.000000	0.000000	0.395383	-0.024275	0.174812	0.000000	0.000000	4.000000	46.000000	0.000000
3604.965778	-0.152666	0.584171	0.058476	73.375336	7.640029	85.256874	2.894682	0.000000	2.699183	0.000000	0.000000	0.000000	0.395383	-0.024275	0.174812	0.000000	0.000000	4.000000	46.000000	0.000000
3604.969112	-0.152666	0.584171	0.058476	73.413910	7.588679	84.954292	2.923817	0.000000	2.633285	0.000000	0.000000	0.000000	0.395383	-0.024275	0.174812	0.000000	0.000000	4.000000	46.000000	0.000000
3604.972445	-0.151264	0.584130	0.059049	73.413910	7.588679	84.954292	2.923817	0.000000	2.633285	0.000000	0.000000	0.000000	0.420555	-0.012425	0.171687	0.000000	0.000000	4.000000	46.000000	0.000000
3604.975778	-0.151264	0.584130	0.059049	73.413910	7.588679	84.954292	2.923817	0.000000	2.633285	0.000000	0.000000	0.000000	0.420555	-0.012425	0.171687	0.000000	0.000000	4.000000	46.000000	0.000000
3604.979112	-0.151264	0.584130	0.059049	73.444283	7.545200	84.658928	2.952432	0.000000	2.563192	0.000000	0.000000	0.000000	0.420555	-0.012425	0.171687	0.000000	0.000000	4.000000	46.000000	0.000000
3604.982445	-0.149797	0.584097	0.059676	73.444283	7.545200	84.658928	2.952432	0.000000	2.563192	0.000000	0.000000	0.000000	0.440005	-0.009702	0.188097	0.000000	0.000000	4.000000	46.000000	0.000000
3604.985778	-0.149797	0.584097	0.059676	73.444283	7.545200	84.658928	2.952432	0.000000	2.563192	0.000000	0.000000	0.000000	0.440005	-0.009702	0.188097	0.000000	0.000000	4.000000	46.000000	0.000000
3604.989112	-0.149797	0.584097	0.059676	73.475021	7.484471	84.329414	2.983782	0.000000	2.489859	0.000000	0.000000	0.000000	0.440005	-0.009702	0.188097	0.000000	0.000000	4.000000	46.000000	0.000000
3604.992445	-0.148271	0.584104	0.060284	73.475021	7.484471	84.329414	2.983782	0.000000	2.489859	0.000000	0.000000	0.000000	0.457921	0.002132	0.182481	0.000000	0.000000	4.000000	46.000000	0.000000
3604.995778	-0.148271	0.584104	0.060284	73.475021	7.484471	84.329414	2.983782	0.000000	2.489859	0.000000	0.000000	0.000000	0.457921	0.002132	0.182481	0.000000	0.000000	4.000000	46.000000	0.000000
3604.999112	-0.148271	0.584104	0.060284	73.511627	7.350503	83.891815	3.014195	0.000000	2.413538	0.000000	0.000000	0.000000	0.457921	0.002132	0.182481	0.000000	0.000000	4.000000	46.000000	0.000000
3605.002445	-0.146737	0.584159	0.060962	73.511627	7.350503	83.891815	3.014195	0.000000	2.413538	0.000000	0.000000	0.000000	0.460237	0.016429	0.203559	0.000000	0.000000	4.000000	46.000000	0.000000
3605.005778	-0.146737	0.584159	0.060962	73.511627	7.350503	83.891815	3.014195	0.000000	2.413538	0.000000	0.000000	0.000000	0.460237	0.016429	0.203559	0.000000	0.000000	4.000000	46.000000	0.000000
3605.009112	-0.146737	0.584159	0.060962	73.556198	7.099677	83.294060	3.048121	0.000000	2.336833	0.000000	0.000000	0.000000	0.460237	0.016429	0.203559	0.000000	0.000000	4.000000	46.000000	0.000000
3605.012445	-0.145147	0.584273	0.061637	73.556198	7.099677	83.294060	3.048121	0.000000	2.336833	0.000000	0.000000	0.000000	0.476972	0.034090	0.202305	0.000000	0.000000	4.000000	46.000000	0.000000
3605.015778	-0.145147	0.584273	0.061637	73.556198	7.099677	83.294060	3.048121	0.000000	2.336833	0.000000	0.000000	0.000000	0.476972	0.034090	0.202305	0.000000	0.000000	4.000000	46.000000	0.000000
3605.019112	-0.145147	0.584273	0.061637	73.614738	6.714392	82.503181	3.081839	0.000000	2.257337	0.000000	0.000000	0.000000	0.476972	0.034090	0.202305	0.000000	0.000000	4.000000	46.000000	0.000000
3605.022445	-0.143544	0.584415	0.062366	73.614738	6.714392	82.503181	3.081839	0.000000	2.257337	0.000000	0.000000	0.000000	0.480857	0.042635	0.218641	0.000000	0.000000	4.000000	46.000000	0.000000
3605.025778	-0.143544	0.584415	0.062366	73.614738	6.714392	82.503181	3.081839	0.000000	2.257337	0.000000	0.000000	0.000000	0.480857	0.042635	0.218641	0.000000	0.000000	4.000000	46.000000	0.000000
3605.029112	-0.143544	0.584415	0.062366	73.677689	6.222098	81.564919	3.118279	0.000000	2.177194	0.000000	0.000000	0.000000	0.480857	0.042635	0.218641	0.000000	0.000000	4.000000	46.000000	0.000000
3605.032445	-0.141926	0.584615	0.063142	73.677689	6.222098	81.564919	3.118279	0.000000	2.177194	0.000000	0.000000	0.000000	0.485481	0.060009	0.232912	0.000000	0.000000	4.000000	46.000000	0.000000
3605.035778	-0.141926	0.584615	0.063142	73.677689	6.222098	81.564919	3.118279	0.000000	2.177194	0.000000	0.000000	0.000000	0.485481	0.060009	0.232912	0.000000	0.000000	4.000000	46.000000	0.000000
3605.039112	-0.141926	0.584615	0.063142	73.751732	5.606637	80.454681	3.157098	0.000000	2.096281	0.000000	0.000000	0.000000	0.485481	0.060009	0.232912	0.000000	0.000000	4.000000	46.000000	0.000000
3605.042445	-0.140291	0.584795	0.063964	73.751732	5.606637	80.454681	3.157098	0.000000	2.096281	0.000000	0.000000	0.000000	0.490427	0.053942	0.246563	0.000000	0.000000	4.000000	46.000000	0.000000
3605.045778	-0.140291	0.584795	0.063964	73.751732	5.606637	80.454681	3.157098	0.000000	2.096281	0.000000	0.000000	0.000000	0.490427	0.053942	0.246563	0.000000	0.000000	4.000000	46.000000	0.000000
3605.049112	-0.140291	0.584795	0.063964	73.824669	4.914898	79.253014	3.198191	0.000000	2.014543	0.000000	0.000000	0.000000	0.490427	0.053942	0.246563	0.000000	0.000000	4.000000	46.000000	0.000000
3605.052445	-0.138613	0.584984	0.064831	73.824669	4.914898	79.253014	3.198191	0.000000	2.014543	0.000000	0.000000	0.000000	0.503497	0.056684	0.260117	0.000000	0.000000	4.000000	46.000000	0.000000
3605.055778	-0.138613	0.584984	0.064831	73.824669	4.914898	79.253014	3.198191	0.000000	2.014543	0.000000	0.000000	0.000000	0.503497	0.056684	0.260117	0.000000	0.000000	4.000000	46.000000	0.000000
3605.059112	-0.138613	0.584984	0.064831	73.890350	4.252886	78.087723	3.241544	0.000000	1.930627	0.000000	0.000000	0.000000	0.503497	0.056684	0.260117	0.000000	0.000000	4.000000	46.000000	0.000000
3605.062445	-0.136869	0.585201	0.065764	73.890350	4.252886	78.087723	3.241544	0.000000	1.930627	0.000000	0.000000	0.000000	0.523010	0.065277	0.280072	0.000000	0.000000	4.000000	46.000000	0.000000
3605.065778	-0.136869	0.585201	0.065764	73.890350	4.252886	78.087723	3.241544	0.000000	1.930627	0.000000	0.000000	0.000000	0.523010	0.065277	0.280072	0.000000	0.000000	4.000000	46.000000	0.000000
3605.069112	-0.136869	0.585201	0.065764	73.933243	3.680310	77.040680	3.288223	0.000000	1.843459	0.000000	0.000000	0.000000	0.523010	0.065277	0.280072	0.000000	0.000000	4.000000	46.000000	0.000000
3605.072445	-0.135147	0.585390	0.066692	73.933243	3.680310	77.040680	3.288223	0.000000	1.843459	0.000000	0.000000	0.000000	0.516519	0.056443	0.278350	0.000000	0.000000	4.000000	46.000000	0.000000
3605.075778	-0.135147	0.585390	0.066692	73.933243	3.680310	77.040680	3.288223	0.000000	1.843459	0.000000	0.000000	0.000000	0.516519	0.056443	0.278350	0.000000	0.000000	4.000000	46.000000	0.000000
3605.079112	-0.135147	0.585390	0.066692	73.962761	3.227513	76.194328	3.334614	0.000000	1.757373	0.000000	0.000000	0.000000	0.516519	0.056443	0.278350	0.000000	0.000000	4.000000	46.000000	0.000000
3605.082445	-0.133405	0.585587	0.067658	73.962761	3.227513	76.194328	3.334614	0.000000	1.757373	0.000000	0.000000	0.000000	0.522612	0.059208	0.289684	0.000000	0.000000	4.000000	46.000000	0.000000
3605.085778	-0.133405	0.585587	0.067658	73.962761	3.227513	76.194328	3.334614	0.000000	1.757373	0.000000	0.000000	0.000000	0.522612	0.059208	0.289684	0.000000	0.000000	4.000000	46.000000	0.000000
3605.089112	-0.133405	0.585587	0.067658	73.975426	2.888044	75.712357	3.382895	0.000000	1.670271	0.000000	0.000000	0.000000	0.522612	0.059208	0.289684	0.000000	0.000000	4.000000	46.000000	0.000000
3605.092445	-0.131756	0.585735	0.068584	73.975426	2.888044	75.712357	3.382895	0.000000	1.670271	0.000000	0.000000	0.000000	0.494877	0.044534	0.277808	0.000000	0.000000	4.000000	46.000000	0.000000
3605.095778	-0.131756	0.585735	0.068584	73.975426	2.888044	75.712357	3.382895	0.000000	1.670271	0.000000	0.000000	0.000000	0.494877	0.044534	0.277808	0.000000	0.000000	4.000000	46.000000	0.000000
3605.099112	-0.131756	0.585735	0.068584	73.983604	2.625088	75.684769	3.429196	0.000000	1.587791	0.000000	0.000000	0.000000	0.494877	0.044534	0.277808	0.000000	0.000000	4.000000	46.000000	0.000000
3605.102445	-0.130162	0.585863	0.069536	73.983604	2.625088	75.684769	3.429196	0.000000	1.587791	0.000000	0.000000	0.000000	0.478029	0.038370	0.285739	0.000000	0.000000	4.000000	46.000000	0.000000
3605.105778	-0.130162	0.585863	0.069536	73.983604	2.625088	75.684769	3.429196	0.000000	1.587791	0.000000	0.000000	0.000000	0.478029	0.038370	0.285739	0.000000	0.000000	4.000000	46.000000	0.000000
3605.109112	-0.130162	0.585863	0.069536	73.981834	2.409282	75.535378	3.476820	0.000000	1.508120	0.000000	0.000000	0.000000	0.478029	0.038370	0.285739	0.000000	0.000000	4.000000	46.000000	0.000000
3605.112445	-0.128587	0.585942	0.070469	73.981834	2.409282	75.535378	3.476820	0.000000	1.508120	0.000000	0.000000	0.000000	0.472605	0.023617	0.279837	0.000000	0.000000	4.000000	46.000000	0.000000
3605.115778	-0.128587	0.585942	0.070469	73.981834	2.409282	75.535378	3.476820	0.000000	1.508120	0.000000	0.000000	0.000000	0.472605	0.023617	0.279837	0.000000	0.000000	4.000000	46.000000	0.000000
3605.119112	-0.128587	0.585942	0.070469	73.971992	2.235956	75.102638	3.523459	0.000000	1.429353	0.000000	0.000000	0.000000	0.472605	0.023617	0.279837	0.000000	0.000000	4.000000	46.000000	0.000000
3605.122445	-0.127052	0.586009	0.071473	73.971992	2.235956	75.102638	3.523459	0.000000	1.429353	0.000000	0.000000	0.000000	0.460607	0.020156	0.301041	0.000000	0.000000	4.000000	46.000000	0.000000
3605.125778	-0.127052	0.586009	0.071473	73.971992	2.235956	75.102638	3.523459	0.000000	1.429353	0.000000	0.000000	0.000000	0.460607	0.020156	0.301041	0.000000	0.000000	4.000000	46.000000	0.000000
3605.129112	-0.127052	0.586009	0.071473	73.946739	2.129103	74.736511	3.573633	0.000000	1.352585	0.000000	0.000000	0.000000	0.460607	0.020156	0.301041	0.000000	0.000000	4.000000	46.000000	0.000000
3605.132445	-0.125570	0.586085	0.072497	73.946739	2.129103	74.736511	3.573633	0.000000	1.352585	0.000000	0.000000	0.000000	0.444413	0.022800	0.307254	0.000000	0.000000	4.000000	46.000000	0.000000
3605.135778	-0.125570	0.586085	0.072497	73.946739	2.129103	74.736511	3.573633	0.000000	1.352585	0.000000	0.000000	0.000000	0.444413	0.022800	0.307254	0.000000	0.000000	4.000000	46.000000	0.000000
3605.139112	-0.125570	0.586085	0.072497	73.903580	2.058013	74.440361	3.624842	0.000000	1.278516	0.000000	0.000000	0.000000	0.444413	0.022800	0.307254	0.000000	0.000000	4.000000	46.000000	0.000000
3605.142445	-0.124121	0.586110	0.073562	73.903580	2.058013	74.440361	3.624842	0.000000	1.278516	0.000000	0.000000	0.000000	0.434830	0.007582	0.319474	0.000000	0.000000	4.000000	46.000000	0.000000
3605.145778	-0.124121	0.586110	0.073562	73.903580	2.058013	74.440361	3.624842	0.000000	1.278516	0.000000	0.000000	0.000000	0.434830	0.007582	0.319474	0.000000	0.000000	4.000000	46.000000	0.000000
3605.149112	-0.124121	0.586110	0.073562	73.844978	2.009531	74.188148	3.678087	0.000000	1.206045	0.000000	0.000000	0.000000	0.434830	0.007582	0.319474	0.000000	0.000000	4.000000	46.000000	0.000000
3605.152445	-0.122725	0.586144	0.074648	73.844978	2.009531	74.188148	3.678087	0.000000	1.206045	0.000000	0.000000	0.000000	0.418717	0.010163	0.325896	0.000000	0.000000	4.000000	46.000000	0.000000
3605.155778	-0.122725	0.586144	0.074648	73.844978	2.009531	74.188148	3.678087	0.000000	1.206045	0.000000	0.000000	0.000000	0.418717	0.010163	0.325896	0.000000	0.000000	4.000000	46.000000	0.000000
3605.159112	-0.122725	0.586144	0.074648	73.790390	1.969297	73.947777	3.732403	0.000000	1.136259	0.000000	0.000000	0.000000	0.418717	0.010163	0.325896	0.000000	0.000000	4.000000	46.000000	0.000000
3605.162445	-0.121432	0.586137	0.075736	73.790390	1.969297	73.947777	3.732403	0.000000	1.136259	0.000000	0.000000	0.000000	0.388005	-0.002063	0.326446	0.000000	0.000000	4.000000	46.000000	0.000000
3605.165778	-0.121432	0.586137	0.075736	73.790390	1.969297	73.947777	3.732403	0.000000	1.136259	0.000000	0.000000	0.000000	0.388005	-0.002063	0.326446	0.000000	0.000000	4.000000	46.000000	0.000000
3605.169112	-0.121432	0.586137	0.075736	73.751205	1.946380	73.742012	3.786811	0.000000	1.071591	0.000000	0.000000	0.000000	0.388005	-0.002063	0.326446	0.000000	0.000000	4.000000	46.000000	0.000000
3605.172445	-0.120194	0.586109	0.076854	73.751205	1.946380	73.742012	3.786811	0.000000	1.071591	0.000000	0.000000	0.000000	0.371360	-0.008521	0.335222	0.000000	0.000000	4.000000	46.000000	0.000000
3605.175778	-0.120194	0.586109	0.076854	73.751205	1.946380	73.742012	3.786811	0.000000	1.071591	0.000000	0.000000	0.000000	0.371360	-0.008521	0.335222	0.000000	0.000000	4.000000	46.000000	0.000000
3605.179112	-0.120194	0.586109	0.076854	73.716927	1.982724	73.610901	3.842682	0.000000	1.009698	0.000000	0.000000	0.000000	0.371360	-0.008521	0.335222	0.000000	0.000000	4.000000	46.000000	0.000000
3605.182445	-0.119003	0.586050	0.077963	73.716927	1.982724	73.610901	3.842682	0.000000	1.009698	0.000000	0.000000	0.000000	0.357222	-0.017716	0.332873	0.000000	0.000000	4.000000	46.000000	0.000000
3605.185778	-0.119003	0.586050	0.077963	73.716927	1.982724	73.610901	3.842682	0.000000	1.009698	0.000000	0.000000	0.000000	0.357222	-0.017716	0.332873	0.000000	0.000000	4.000000	46.000000	0.000000
3605.189112	-0.119003	0.586050	0.077963	73.681458	2.082917	73.572891	3.898160	0.000000	0.950161	0.000000	0.000000	0.000000	0.357222	-0.017716	0.332873	0.000000	0.000000	4.000000	46.000000	0.000000
3605.192445	-0.117843	0.585969	0.079108	73.681458	2.082917	73.572891	3.898160	0.000000	0.950161	0.000000	0.000000	0.000000	0.348178	-0.024294	0.343522	0.000000	0.000000	4.000000	46.000000	0.000000
3605.195778	-0.117843	0.585969	0.079108	73.681458	2.082917	73.572891	3.898160	0.000000	0.950161	0.000000	0.000000	0.000000	0.348178	-0.024294	0.343522	0.000000	0.000000	4.000000	46.000000	0.000000
3605.199112	-0.117843	0.585969	0.079108	73.648117	2.192250	73.542290	3.955414	0.000000	0.892131	0.000000	0.000000	0.000000	0.348178	-0.024294	0.343522	0.000000	0.000000	4.000000	46.000000	0.000000
3605.202445	-0.116753	0.585887	0.080234	73.648117	2.192250	73.542290	3.955414	0.000000	0.892131	0.000000	0.000000	0.000000	0.326764	-0.024566	0.337599	0.000000	0.000000	4.000000	46.000000	0.000000
3605.205778	-0.116753	0.585887	0.080234	73.648117	2.192250	73.542290	3.955414	0.000000	0.892131	0.000000	0.000000	0.000000	0.326764	-0.024566	0.337599	0.000000	0.000000	4.000000	46.000000	0.000000
3605.209112	-0.116753	0.585887	0.080234	73.611763	2.293628	73.517021	4.011681	0.000000	0.837670	0.000000	0.000000	0.000000	0.326764	-0.024566	0.337599	0.000000	0.000000	4.000000	46.000000	0.000000
3605.212445	-0.115686	0.585774	0.081358	73.611763	2.293628	73.517021	4.011681	0.000000	0.837670	0.000000	0.000000	0.000000	0.320095	-0.033908	0.337171	0.000000	0.000000	4.000000	46.000000	0.000000
3605.215778	-0.115686	0.585774	0.081358	73.611763	2.293628	73.517021	4.011681	0.000000	0.837670	0.000000	0.000000	0.000000	0.320095	-0.033908	0.337171	0.000000	0.000000	4.000000	46.000000	0.000000
3605.219112	-0.115686	0.585774	0.081358	73.581436	2.400419	73.497391	4.067876	0.000000	0.784321	0.000000	0.000000	0.000000	0.320095	-0.033908	0.337171	0.000000	0.000000	4.000000	46.000000	0.000000
3605.222445	-0.114642	0.585630	0.082480	73.581436	2.400419	73.497391	4.067876	0.000000	0.784321	0.000000	0.000000	0.000000	0.313396	-0.043291	0.336776	0.000000	0.000000	4.000000	46.000000	0.000000
3605.225778	-0.114642	0.585630	0.082480	73.581436	2.400419	73.497391	4.067876	0.000000	0.784321	0.000000	0.000000	0.000000	0.313396	-0.043291	0.336776	0.000000	0.000000	4.000000	46.000000	0.000000
3605.229112	-0.114642	0.585630	0.082480	73.551109	2.501873	73.469894	4.124005	0.000000	0.732089	0.000000	0.000000	0.000000	0.313396	-0.043291	0.336776	0.000000	0.000000	4.000000	46.000000	0.000000
3605.232445	-0.113613	0.585495	0.083573	73.551109	2.501873	73.469894	4.124005	0.000000	0.732089	0.000000	0.000000	0.000000	0.308485	-0.040430	0.327731	0.000000	0.000000	4.000000	46.000000	0.000000
3605.235778	-0.113613	0.585495	0.083573	73.551109	2.501873	73.469894	4.124005	0.000000	0.732089	0.000000	0.000000	0.000000	0.308485	-0.040430	0.327731	0.000000	0.000000	4.000000	46.000000	0.000000
3605.239112	-0.113613	0.585495	0.083573	73.526863	2.605956	73.455956	4.178627	0.000000	0.680674	0.000000	0.000000	0.000000	0.308485	-0.040430	0.327731	0.000000	0.000000	4.000000	46.000000	0.000000
3605.242445	-0.112600	0.585320	0.084627	73.526863	2.605956	73.455956	4.178627	0.000000	0.680674	0.000000	0.000000	0.000000	0.304001	-0.052478	0.316217	0.000000	0.000000	4.000000	46.000000	0.000000
3605.245778	-0.112600	0.585320	0.084627	73.526863	2.605956	73.455956	4.178627	0.000000	0.680674	0.000000	0.000000	0.000000	0.304001	-0.052478	0.316217	0.000000	0.000000	4.000000	46.000000	0.000000
3605.249112	-0.112600	0.585320	0.084627	73.502602	2.704667	73.442062	4.231329	0.000000	0.630007	0.000000	0.000000	0.000000	0.304001	-0.052478	0.316217	0.000000	0.000000	4.000000	46.000000	0.000000
3605.252445	-0.111634	0.585144	0.085668	73.502602	2.704667	73.442062	4.231329	0.000000	0.630007	0.000000	0.000000	0.000000	0.289795	-0.052822	0.312296	0.000000	0.000000	4.000000	46.000000	0.000000
3605.255778	-0.111634	0.585144	0.085668	73.502602	2.704667	73.442062	4.231329	0.000000	0.630007	0.000000	0.000000	0.000000	0.289795	-0.052822	0.312296	0.000000	0.000000	4.000000	46.000000	0.000000
3605.259112	-0.111634	0.585144	0.085668	73.482246	2.791638	73.418602	4.283379	0.000000	0.581708	0.000000	0.000000	0.000000	0.289795	-0.052822	0.312296	0.000000	0.000000	4.000000	46.000000	0.000000
3605.262445	-0.110705	0.584938	0.086643	73.482246	2.791638	73.418602	4.283379	0.000000	0.581708	0.000000	0.000000	0.000000	0.278710	-0.061652	0.292685	0.000000	0.000000	4.000000	46.000000	0.000000
3605.265778	-0.110705	0.584938	0.086643	73.482246	2.791638	73.418602	4.283379	0.000000	0.581708	0.000000	0.000000	0.000000	0.278710	-0.061652	0.292685	0.000000	0.000000	4.000000	46.000000	0.000000
3605.269112	-0.110705	0.584938	0.086643	73.468002	2.881165	73.400642	4.332160	0.000000	0.535257	0.000000	0.000000	0.000000	0.278710	-0.061652	0.292685	0.000000	0.000000	4.000000	46.000000	0.000000
3605.272445	-0.109807	0.584710	0.087656	73.468002	2.881165	73.400642	4.332160	0.000000	0.535257	0.000000	0.000000	0.000000	0.269350	-0.068478	0.303735	0.000000	0.000000	4.000000	46.000000	0.000000
3605.275778	-0.109807	0.584710	0.087656	73.468002	2.881165	73.400642	4.332160	0.000000	0.535257	0.000000	0.000000	0.000000	0.269350	-0.068478	0.303735	0.000000	0.000000	4.000000	46.000000	0.000000
3605.279112	-0.109807	0.584710	0.087656	73.457207	2.960689	73.379257	4.382782	0.000000	0.490365	0.000000	0.000000	0.000000	0.269350	-0.068478	0.303735	0.000000	0.000000	4.000000	46.000000	0.000000
3605.282445	-0.108973	0.584453	0.088598	73.457207	2.960689	73.379257	4.382782	0.000000	0.490365	0.000000	0.000000	0.000000	0.250273	-0.077300	0.282694	0.000000	0.000000	4.000000	46.000000	0.000000
3605.285778	-0.108973	0.584453	0.088598	73.457207	2.960689	73.379257	4.382782	0.000000	0.490365	0.000000	0.000000	0.000000	0.250273	-0.077300	0.282694	0.000000	0.000000	4.000000	46.000000	0.000000
3605.289112	-0.108973	0.584453	0.088598	73.444618	3.036499	73.361618	4.429898	0.000000	0.448653	0.000000	0.000000	0.000000	0.250273	-0.077300	0.282694	0.000000	0.000000	4.000000	46.000000	0.000000
3605.292445	-0.108190	0.584133	0.089542	73.444618	3.036499	73.361618	4.429898	0.000000	0.448653	0.000000	0.000000	0.000000	0.234838	-0.095928	0.283154	0.000000	0.000000	4.000000	46.000000	0.000000
3605.295778	-0.108190	0.584133	0.089542	73.444618	3.036499	73.361618	4.429898	0.000000	0.448653	0.000000	0.000000	0.000000	0.234838	-0.095928	0.283154	0.000000	0.000000	4.000000	46.000000	0.000000
3605.299112	-0.108190	0.584133	0.089542	73.416687	3.096986	73.330528	4.477090	0.000000	0.409513	0.000000	0.000000	0.000000	0.234838	-0.095928	0.283154	0.000000	0.000000	4.000000	46.000000	0.000000
3605.302445	-0.107459	0.583831	0.090489	73.416687	3.096986	73.330528	4.477090	0.000000	0.409513	0.000000	0.000000	0.000000	0.219252	-0.090448	0.284150	0.000000	0.000000	4.000000	46.000000	0.000000
3605.305778	-0.107459	0.583831	0.090489	73.416687	3.096986	73.330528	4.477090	0.000000	0.409513	0.000000	0.000000	0.000000	0.219252	-0.090448	0.284150	0.000000	0.000000	4.000000	46.000000	0.000000
3605.309112	-0.107459	0.583831	0.090489	73.369057	3.130858	73.284523	4.524449	0.000000	0.372971	0.000000	0.000000	0.000000	0.219252	-0.090448	0.284150	0.000000	0.000000	4.000000	46.000000	0.000000
3605.312445	-0.106775	0.583509	0.091409	73.369057	3.130858	73.284523	4.524449	0.000000	0.372971	0.000000	0.000000	0.000000	0.205389	-0.096738	0.276058	0.000000	0.000000	4.000000	46.000000	0.000000
3605.315778	-0.106775	0.583509	0.091409	73.369057	3.130858	73.284523	4.524449	0.000000	0.372971	0.000000	0.000000	0.000000	0.205389	-0.096738	0.276058	0.000000	0.000000	4.000000	46.000000	0.000000
3605.319112	-0.106775	0.583509	0.091409	73.310478	3.149104	73.218170	4.570458	0.000000	0.338739	0.000000	0.000000	0.000000	0.205389	-0.096738	0.276058	0.000000	0.000000	4.000000	46.000000	0.000000
3605.322445	-0.106085	0.583165	0.092313	73.310478	3.149104	73.218170	4.570458	0.000000	0.338739	0.000000	0.000000	0.000000	0.207071	-0.102997	0.271045	0.000000	0.000000	4.000000	46.000000	0.000000
3605.325778	-0.106085	0.583165	0.092313	73.310478	3.149104	73.218170	4.570458	0.000000	0.338739	0.000000	0.000000	0.000000	0.207071	-0.102997	0.271045	0.000000	0.000000	4.000000	46.000000	0.000000
3605.329112	-0.106085	0.583165	0.092313	73.260651	3.175599	73.162361	4.615633	0.000000	0.304227	0.000000	0.000000	0.000000	0.207071	-0.102997	0.271045	0.000000	0.000000	4.000000	46.000000	0.000000
3605.332445	-0.105390	0.582851	0.093208	73.260651	3.175599	73.162361	4.615633	0.000000	0.304227	0.000000	0.000000	0.000000	0.208248	-0.094208	0.268580	0.000000	0.000000	4.000000	46.000000	0.000000
3605.335778	-0.105390	0.582851	0.093208	73.260651	3.175599	73.162361	4.615633	0.000000	0.304227	0.000000	0.000000	0.000000	0.208248	-0.094208	0.268580	0.000000	0.000000	4.000000	46.000000	0.000000
3605.339112	-0.105390	0.582851	0.093208	73.226967	3.223374	73.124550	4.660396	0.000000	0.269519	0.000000	0.000000	0.000000	0.208248	-0.094208	0.268580	0.000000	0.000000	4.000000	46.000000	0.000000
3605.342445	-0.104713	0.582528	0.094060	73.226967	3.223374	73.124550	4.660396	0.000000	0.269519	0.000000	0.000000	0.000000	0.203294	-0.097128	0.255477	0.000000	0.000000	4.000000	46.000000	0.000000
3605.345778	-0.104713	0.582528	0.094060	73.226967	3.223374	73.124550	4.660396	0.000000	0.269519	0.000000	0.000000	0.000000	0.203294	-0.097128	0.255477	0.000000	0.000000	4.000000	46.000000	0.000000
3605.349112	-0.104713	0.582528	0.094060	73.205070	3.272837	73.087181	4.702976	0.000000	0.235637	0.000000	0.000000	0.000000	0.203294	-0.097128	0.255477	0.000000	0.000000	4.000000	46.000000	0.000000
3605.352445	-0.104017	0.582217	0.094829	73.205070	3.272837	73.087181	4.702976	0.000000	0.235637	0.000000	0.000000	0.000000	0.208601	-0.093325	0.230710	0.000000	0.000000	4.000000	46.000000	0.000000
3605.355778	-0.104017	0.582217	0.094829	73.205070	3.272837	73.087181	4.702976	0.000000	0.235637	0.000000	0.000000	0.000000	0.208601	-0.093325	0.230710	0.000000	0.000000	4.000000	46.000000	0.000000
3605.359112	-0.104017	0.582217	0.094829	73.194542	3.326555	73.047958	4.741427	0.000000	0.200870	0.000000	0.000000	0.000000	0.208601	-0.093325	0.230710	0.000000	0.000000	4.000000	46.000000	0.000000
3605.362445	-0.103285	0.581927	0.095557	73.194542	3.326555	73.047958	4.741427	0.000000	0.200870	0.000000	0.000000	0.000000	0.219572	-0.086940	0.218602	0.000000	0.000000	4.000000	46.000000	0.000000
3605.365778	-0.103285	0.581927	0.095557	73.194542	3.326555	73.047958	4.741427	0.000000	0.200870	0.000000	0.000000	0.000000	0.219572	-0.086940	0.218602	0.000000	0.000000	4.000000	46.000000	0.000000
3605.369112	-0.103285	0.581927	0.095557	73.186150	3.367047	73.006584	4.777861	0.000000	0.164275	0.000000	0.000000	0.000000	0.219572	-0.086940	0.218602	0.000000	0.000000	4.000000	46.000000	0.000000
3605.372445	-0.102538	0.581620	0.096210	73.186150	3.367047	73.006584	4.777861	0.000000	0.164275	0.000000	0.000000	0.000000	0.224327	-0.092176	0.195861	0.000000	0.000000	4.000000	46.000000	0.000000
3605.375778	-0.102538	0.581620	0.096210	73.186150	3.367047	73.006584	4.777861	0.000000	0.164275	0.000000	0.000000	0.000000	0.224327	-0.092176	0.195861	0.000000	0.000000	4.000000	46.000000	0.000000
3605.379112	-0.102538	0.581620	0.096210	73.181557	3.358215	72.942024	4.810504	0.000000	0.126887	0.000000	0.000000	0.000000	0.224327	-0.092176	0.195861	0.000000	0.000000	4.000000	46.000000	0.000000
3605.382445	-0.101774	0.581295	0.096787	73.181557	3.358215	72.942024	4.810504	0.000000	0.126887	0.000000	0.000000	0.000000	0.228974	-0.097410	0.173114	0.000000	0.000000	4.000000	46.000000	0.000000
3605.385778	-0.101774	0.581295	0.096787	73.181557	3.358215	72.942024	4.810504	0.000000	0.126887	0.000000	0.000000	0.000000	0.228974	-0.097410	0.173114	0.000000	0.000000	4.000000	46.000000	0.000000
3605.389112	-0.101774	0.581295	0.096787	73.170578	3.264038	72.893181	4.839357	0.000000	0.088725	0.000000	0.000000	0.000000	0.228974	-0.097410	0.173114	0.000000	0.000000	4.000000	46.000000	0.000000
3605.392445	-0.101774	0.581295	0.096787	73.170578	3.264038	72.893181	4.839357	0.000000	0.088725	0.000000	0.000000	0.000000	0.228974	-0.097410	0.173114	0.000000	0.000000	4.000000	46.000000	0.000000
3605.395778	-0.101048	0.580984	0.097272	73.170578	3.264038	72.893181	4.839357	0.000000	0.088725	0.000000	0.000000	0.000000	0.218086	-0.093321	0.145498	0.000000	0.000000	4.000000	46.000000	0.000000
3605.399112	-0.101048	0.580984	0.097272	73.173355	3.084615	72.677856	4.839357	0.000000	0.088725	0.000000	0.000000	0.000000	0.218086	-0.093321	0.145498	0.000000	0.000000	4.000000	46.000000	0.000000
3605.402445	-0.100284	0.580644	0.097708	73.173355	3.084615	72.677856	4.839357	0.000000	0.088725	0.000000	0.000000	0.000000	0.229204	-0.101805	0.130803	0.000000	0.000000	4.000000	46.000000	0.000000
3605.405778	-0.100284	0.580644	0.097708	73.173355	3.084615	72.677856	4.839357	0.000000	0.088725	0.000000	0.000000	0.000000	0.229204	-0.101805	0.130803	0.000000	0.000000	4.000000	46.000000	0.000000
3605.409112	-0.100284	0.580644	0.097708	73.163033	2.857641	72.268044	4.885407	0.000000	0.014176	0.000000	0.000000	0.000000	0.229204	-0.101805	0.130803	0.000000	0.000000	4.000000	46.000000	0.000000
3605.412445	-0.100284	0.580644	0.097708	73.163033	2.857641	72.268044	4.885407	0.000000	0.014176	0.000000	0.000000	0.000000	0.229204	-0.101805	0.130803	0.000000	0.000000	4.000000	46.000000	0.000000
3605.415778	-0.099501	0.580299	0.098046	73.163033	2.857641	72.268044	4.885407	0.000000	0.014176	0.000000	0.000000	0.000000	0.234721	-0.103479	0.101484	0.000000	0.000000	4.000000	46.000000	0.000000
3605.419112	-0.099501	0.580299	0.098046	73.156006	2.642499	71.873863	4.885407	0.000000	0.014176	0.000000	0.000000	0.000000	0.234721	-0.103479	0.101484	0.000000	0.000000	4.000000	46.000000	0.000000
3605.422445	-0.098670	0.579961	0.098270	73.156006	2.642499	71.873863	4.885407	0.000000	0.014176	0.000000	0.000000	0.000000	0.249187	-0.101696	0.066972	0.000000	0.000000	4.000000	46.000000	0.000000
3605.425778	-0.098670	0.579961	0.098270	73.156006	2.642499	71.873863	4.885407	0.000000	0.014176	0.000000	0.000000	0.000000	0.249187	-0.101696	0.066972	0.000000	0.000000	4.000000	46.000000	0.000000
3605.429112	-0.098670	0.579961	0.098270	73.153564	2.484349	71.548401	4.913483	0.000000	-0.066475	0.000000	0.000000	0.000000	0.249187	-0.101696	0.066972	0.000000	0.000000	4.000000	46.000000	0.000000
3605.432445	-0.098670	0.579961	0.098270	73.153564	2.484349	71.548401	4.913483	0.000000	-0.066475	0.000000	0.000000	0.000000	0.249187	-0.101696	0.066972	0.000000	0.000000	4.000000	46.000000	0.000000
3605.435778	-0.097816	0.579608	0.098358	73.153564	2.484349	71.548401	4.913483	0.000000	-0.066475	0.000000	0.000000	0.000000	0.256401	-0.105730	0.026401	0.000000	0.000000	4.000000	46.000000	0.000000
3605.439112	-0.097816	0.579608	0.098358	73.173935	2.402819	71.325218	4.913483	0.000000	-0.066475	0.000000	0.000000	0.000000	0.256401	-0.105730	0.026401	0.000000	0.000000	4.000000	46.000000	0.000000
3605.442445	-0.096914	0.579262	0.098330	73.173935	2.402819	71.325218	4.913483	0.000000	-0.066475	0.000000	0.000000	0.000000	0.270538	-0.103818	-0.008234	0.000000	0.000000	4.000000	46.000000	0.000000
3605.445778	-0.096914	0.579262	0.098330	73.173935	2.402819	71.325218	4.913483	0.000000	-0.066475	0.000000	0.000000	0.000000	0.270538	-0.103818	-0.008234	0.000000	0.000000	4.000000	46.000000	0.000000
3605.449112	-0.096914	0.579262	0.098330	73.217560	2.388480	71.181290	4.916511	0.000000	-0.154298	0.000000	0.000000	0.000000	0.270538	-0.103818	-0.008234	0.000000	0.000000	4.000000	46.000000	0.000000
3605.452445	-0.095958	0.578945	0.098143	73.217560	2.388480	71.181290	4.916511	0.000000	-0.154298	0.000000	0.000000	0.000000	0.286789	-0.095103	-0.056131	0.000000	0.000000	4.000000	46.000000	0.000000
3605.455778	-0.095958	0.578945	0.098143	73.217560	2.388480	71.181290	4.916511	0.000000	-0.154298	0.000000	0.000000	0.000000	0.286789	-0.095103	-0.056131	0.000000	0.000000	4.000000	46.000000	0.000000
3605.459112	-0.095958	0.578945	0.098143	73.265373	2.368646	71.025146	4.907156	0.000000	-0.202097	0.000000	0.000000	0.000000	0.286789	-0.095103	-0.056131	0.000000	0.000000	4.000000	46.000000	0.000000
3605.462445	-0.094979	0.578646	0.097813	73.265373	2.368646	71.025146	4.907156	0.000000	-0.202097	0.000000	0.000000	0.000000	0.293770	-0.089750	-0.098919	0.000000	0.000000	4.000000	46.000000	0.000000
3605.465778	-0.094979	0.578646	0.097813	73.265373	2.368646	71.025146	4.907156	0.000000	-0.202097	0.000000	0.000000	0.000000	0.293770	-0.089750	-0.098919	0.000000	0.000000	4.000000	46.000000	0.000000
3605.469112	-0.094979	0.578646	0.097813	73.296997	2.309263	70.820152	4.890669	0.000000	-0.251058	0.000000	0.000000	0.000000	0.293770	-0.089750	-0.098919	0.000000	0.000000	4.000000	46.000000	0.000000
3605.472445	-0.093954	0.578353	0.097367	73.296997	2.309263	70.820152	4.890669	0.000000	-0.251058	0.000000	0.000000	0.000000	0.307337	-0.087839	-0.133863	0.000000	0.000000	4.000000	46.000000	0.000000
3605.475778	-0.093954	0.578353	0.097367	73.296997	2.309263	70.820152	4.890669	0.000000	-0.251058	0.000000	0.000000	0.000000	0.307337	-0.087839	-0.133863	0.000000	0.000000	4.000000	46.000000	0.000000
3605.479112	-0.093954	0.578353	0.097367	73.296890	2.193937	70.551964	4.868359	0.000000	-0.302281	0.000000	0.000000	0.000000	0.307337	-0.087839	-0.133863	0.000000	0.000000	4.000000	46.000000	0.000000
3605.482445	-0.092861	0.578117	0.096817	73.296890	2.193937	70.551964	4.868359	0.000000	-0.302281	0.000000	0.000000	0.000000	0.328150	-0.070868	-0.164944	0.000000	0.000000	4.000000	46.000000	0.000000
3605.485778	-0.092861	0.578117	0.096817	73.296890	2.193937	70.551964	4.868359	0.000000	-0.302281	0.000000	0.000000	0.000000	0.328150	-0.070868	-0.164944	0.000000	0.000000	4.000000	46.000000	0.000000
3605.489112	-0.092861	0.578117	0.096817	73.274292	2.051612	70.257065	4.840868	0.000000	-0.356973	0.000000	0.000000	0.000000	0.328150	-0.070868	-0.164944	0.000000	0.000000	4.000000	46.000000	0.000000
3605.492445	-0.091749	0.577887	0.096146	73.274292	2.051612	70.257065	4.840868	0.000000	-0.356973	0.000000	0.000000	0.000000	0.333442	-0.069016	-0.201498	0.000000	0.000000	4.000000	46.000000	0.000000
3605.495778	-0.091749	0.577887	0.096146	73.274292	2.051612	70.257065	4.840868	0.000000	-0.356973	0.000000	0.000000	0.000000	0.333442	-0.069016	-0.201498	0.000000	0.000000	4.000000	46.000000	0.000000
3605.499112	-0.091749	0.577887	0.096146	73.220573	1.843776	69.892006	4.807285	0.000000	-0.412546	0.000000	0.000000	0.000000	0.333442	-0.069016	-0.201498	0.000000	0.000000	4.000000	46.000000	0.000000
3605.502445	-0.090574	0.577671	0.095398	73.220573	1.843776	69.892006	4.807285	0.000000	-0.412546	0.000000	0.000000	0.000000	0.352447	-0.064759	-0.224327	0.000000	0.000000	4.000000	46.000000	0.000000
3605.505778	-0.090574	0.577671	0.095398	73.220573	1.843776	69.892006	4.807285	0.000000	-0.412546	0.000000	0.000000	0.000000	0.352447	-0.064759	-0.224327	0.000000	0.000000	4.000000	46.000000	0.000000
3605.509112	-0.090574	0.577671	0.095398	73.164543	1.611652	69.505569	4.769897	0.000000	-0.471287	0.000000	0.000000	0.000000	0.352447	-0.064759	-0.224327	0.000000	0.000000	4.000000	46.000000	0.000000
3605.512445	-0.089388	0.577500	0.094559	73.164543	1.611652	69.505569	4.769897	0.000000	-0.471287	0.000000	0.000000	0.000000	0.355856	-0.051390	-0.251825	0.000000	0.000000	4.000000	46.000000	0.000000
3605.515778	-0.089388	0.577500	0.094559	73.164543	1.611652	69.505569	4.769897	0.000000	-0.471287	0.000000	0.000000	0.000000	0.355856	-0.051390	-0.251825	0.000000	0.000000	4.000000	46.000000	0.000000
3605.519112	-0.089388	0.577500	0.094559	73.106438	1.365746	69.214279	4.727926	0.000000	-0.530596	0.000000	0.000000	0.000000	0.355856	-0.051390	-0.251825	0.000000	0.000000	4.000000	46.000000	0.000000
3605.522445	-0.088224	0.577350	0.093667	73.106438	1.365746	69.214279	4.727926	0.000000	-0.530596	0.000000	0.000000	0.000000	0.349160	-0.044860	-0.267413	0.000000	0.000000	4.000000	46.000000	0.000000
3605.525778	-0.088224	0.577350	0.093667	73.106438	1.365746	69.214279	4.727926	0.000000	-0.530596	0.000000	0.000000	0.000000	0.349160	-0.044860	-0.267413	0.000000	0.000000	4.000000	46.000000	0.000000
3605.529112	-0.088224	0.577350	0.093667	73.040001	1.057220	69.259895	4.683357	0.000000	-0.588790	0.000000	0.000000	0.000000	0.349160	-0.044860	-0.267413	0.000000	0.000000	4.000000	46.000000	0.000000
3605.532445	-0.087141	0.577230	0.092753	73.040001	1.057220	69.259895	4.683357	0.000000	-0.588790	0.000000	0.000000	0.000000	0.324977	-0.035884	-0.274156	0.000000	0.000000	4.000000	46.000000	0.000000
3605.535778	-0.087141	0.577230	0.092753	73.040001	1.057220	69.259895	4.683357	0.000000	-0.588790	0.000000	0.000000	0.000000	0.324977	-0.035884	-0.274156	0.000000	0.000000	4.000000	46.000000	0.000000
3605.539112	-0.087141	0.577230	0.092753	72.957405	0.678485	69.760643	4.637665	0.000000	-0.642953	0.000000	0.000000	0.000000	0.324977	-0.035884	-0.274156	0.000000	0.000000	4.000000	46.000000	0.000000
3605.542445	-0.086074	0.577124	0.091750	72.957405	0.678485	69.760643	4.637665	0.000000	-0.642953	0.000000	0.000000	0.000000	0.320090	-0.031948	-0.300974	0.000000	0.000000	4.000000	46.000000	0.000000
3605.545778	-0.086074	0.577124	0.091750	72.957405	0.678485	69.760643	4.637665	0.000000	-0.642953	0.000000	0.000000	0.000000	0.320090	-0.031948	-0.300974	0.000000	0.000000	4.000000	46.000000	0.000000
3605.549112	-0.086074	0.577124	0.091750	72.854607	0.233238	70.534958	4.587502	0.000000	-0.696301	0.000000	0.000000	0.000000	0.320090	-0.031948	-0.300974	0.000000	0.000000	4.000000	46.000000	0.000000
3605.552445	-0.084986	0.577066	0.090757	72.854607	0.233238	70.534958	4.587502	0.000000	-0.696301	0.000000	0.000000	0.000000	0.326483	-0.017315	-0.298000	0.000000	0.000000	4.000000	46.000000	0.000000
3605.555778	-0.084986	0.577066	0.090757	72.854607	0.233238	70.534958	4.587502	0.000000	-0.696301	0.000000	0.000000	0.000000	0.326483	-0.017315	-0.298000	0.000000	0.000000	4.000000	46.000000	0.000000
3605.559112	-0.084986	0.577066	0.090757	72.717140	-0.332713	71.369423	4.537836	0.000000	-0.750715	0.000000	0.000000	0.000000	0.326483	-0.017315	-0.298000	0.000000	0.000000	4.000000	46.000000	0.000000
3605.562445	-0.083816	0.577029	0.089728	72.717140	-0.332713	71.369423	4.537836	0.000000	-0.750715	0.000000	0.000000	0.000000	0.350892	-0.011084	-0.308741	0.000000	0.000000	4.000000	46.000000	0.000000
3605.565778	-0.083816	0.577029	0.089728	72.717140	-0.332713	71.369423	4.537836	0.000000	-0.750715	0.000000	0.000000	0.000000	0.350892	-0.011084	-0.308741	0.000000	0.000000	4.000000	46.000000	0.000000
3605.569112	-0.083816	0.577029	0.089728	72.541504	-1.032741	71.750198	4.486379	0.000000	-0.809197	0.000000	0.000000	0.000000	0.350892	-0.011084	-0.308741	0.000000	0.000000	4.000000	46.000000	0.000000
3605.572445	-0.082593	0.577062	0.088667	72.541504	-1.032741	71.750198	4.486379	0.000000	-0.809197	0.000000	0.000000	0.000000	0.366899	0.009945	-0.318076	0.000000	0.000000	4.000000	46.000000	0.000000
3605.575778	-0.082593	0.577062	0.088667	72.541504	-1.032741	71.750198	4.486379	0.000000	-0.809197	0.000000	0.000000	0.000000	0.366899	0.009945	-0.318076	0.000000	0.000000	4.000000	46.000000	0.000000
3605.579112	-0.082593	0.577062	0.088667	72.356850	-1.864164	71.543152	4.433366	0.000000	-0.870347	0.000000	0.000000	0.000000	0.366899	0.009945	-0.318076	0.000000	0.000000	4.000000	46.000000	0.000000
3605.582445	-0.081315	0.577146	0.087560	72.356850	-1.864164	71.543152	4.433366	0.000000	-0.870347	0.000000	0.000000	0.000000	0.383463	0.025015	-0.332269	0.000000	0.000000	4.000000	46.000000	0.000000
3605.585778	-0.081315	0.577146	0.087560	72.356850	-1.864164	71.543152	4.433366	0.000000	-0.870347	0.000000	0.000000	0.000000	0.383463	0.025015	-0.332269	0.000000	0.000000	4.000000	46.000000	0.000000
3605.589112	-0.081315	0.577146	0.087560	72.157654	-2.815984	70.843697	4.377988	0.000000	-0.934257	0.000000	0.000000	0.000000	0.383463	0.025015	-0.332269	0.000000	0.000000	4.000000	46.000000	0.000000
3605.592445	-0.079962	0.577287	0.086446	72.157654	-2.815984	70.843697	4.377988	0.000000	-0.934257	0.000000	0.000000	0.000000	0.405903	0.042443	-0.334071	0.000000	0.000000	4.000000	46.000000	0.000000
3605.595778	-0.079962	0.577287	0.086446	72.157654	-2.815984	70.843697	4.377988	0.000000	-0.934257	0.000000	0.000000	0.000000	0.405903	0.042443	-0.334071	0.000000	0.000000	4.000000	46.000000	0.000000
3605.599112	-0.079962	0.577287	0.086446	71.945656	-3.828784	69.954193	4.322309	0.000000	-1.001908	0.000000	0.000000	0.000000	0.405903	0.042443	-0.334071	0.000000	0.000000	4.000000	46.000000	0.000000
3605.602445	-0.078553	0.577429	0.085275	71.945656	-3.828784	69.954193	4.322309	0.000000	-1.001908	0.000000	0.000000	0.000000	0.422509	0.042473	-0.351406	0.000000	0.000000	4.000000	46.000000	0.000000
3605.605778	-0.078553	0.577429	0.085275	71.945656	-3.828784	69.954193	4.322309	0.000000	-1.001908	0.000000	0.000000	0.000000	0.422509	0.042473	-0.351406	0.000000	0.000000	4.000000	46.000000	0.000000
3605.609112	-0.078553	0.577429	0.085275	71.730354	-4.831554	69.144508	4.263741	0.000000	-1.072326	0.000000	0.000000	0.000000	0.422509	0.042473	-0.351406	0.000000	0.000000	4.000000	46.000000	0.000000
3605.612445	-0.077124	0.577598	0.084095	71.730354	-4.831554	69.144508	4.263741	0.000000	-1.072326	0.000000	0.000000	0.000000	0.428881	0.050706	-0.353832	0.000000	0.000000	4.000000	46.000000	0.000000
3605.615778	-0.077124	0.577598	0.084095	71.730354	-4.831554	69.144508	4.263741	0.000000	-1.072326	0.000000	0.000000	0.000000	0.428881	0.050706	-0.353832	0.000000	0.000000	4.000000	46.000000	0.000000
3605.619112	-0.077124	0.577598	0.084095	71.509918	-5.792707	68.500076	4.204770	0.000000	-1.143806	0.000000	0.000000	0.000000	0.428881	0.050706	-0.353832	0.000000	0.000000	4.000000	46.000000	0.000000
3605.622445	-0.075635	0.577758	0.082819	71.509918	-5.792707	68.500076	4.204770	0.000000	-1.143806	0.000000	0.000000	0.000000	0.446753	0.048005	-0.382949	0.000000	0.000000	4.000000	46.000000	0.000000
3605.625778	-0.075635	0.577758	0.082819	71.509918	-5.792707	68.500076	4.204770	0.000000	-1.143806	0.000000	0.000000	0.000000	0.446753	0.048005	-0.382949	0.000000	0.000000	4.000000	46.000000	0.000000
3605.629112	-0.075635	0.577758	0.082819	71.291016	-6.711722	67.842499	4.140945	0.000000	-1.218265	0.000000	0.000000	0.000000	0.446753	0.048005	-0.382949	0.000000	0.000000	4.000000	46.000000	0.000000
3605.632445	-0.074118	0.577917	0.081479	71.291016	-6.711722	67.842499	4.140945	0.000000	-1.218265	0.000000	0.000000	0.000000	0.455062	0.047747	-0.401892	0.000000	0.000000	4.000000	46.000000	0.000000
3605.635778	-0.074118	0.577917	0.081479	71.291016	-6.711722	67.842499	4.140945	0.000000	-1.218265	0.000000	0.000000	0.000000	0.455062	0.047747	-0.401892	0.000000	0.000000	4.000000	46.000000	0.000000
3605.639112	-0.074118	0.577917	0.081479	71.068642	-7.579628	66.962685	4.073963	0.000000	-1.294108	0.000000	0.000000	0.000000	0.455062	0.047747	-0.401892	0.000000	0.000000	4.000000	46.000000	0.000000
3605.642445	-0.072574	0.578075	0.080076	71.068642	-7.579628	66.962685	4.073963	0.000000	-1.294108	0.000000	0.000000	0.000000	0.463185	0.047374	-0.420981	0.000000	0.000000	4.000000	46.000000	0.000000
3605.645778	-0.072574	0.578075	0.080076	71.068642	-7.579628	66.962685	4.073963	0.000000	-1.294108	0.000000	0.000000	0.000000	0.463185	0.047374	-0.420981	0.000000	0.000000	4.000000	46.000000	0.000000
3605.649112	-0.072574	0.578075	0.080076	70.823624	-8.361834	66.052238	4.003799	0.000000	-1.371306	0.000000	0.000000	0.000000	0.463185	0.047374	-0.420981	0.000000	0.000000	4.000000	46.000000	0.000000
3605.652445	-0.070985	0.578259	0.078666	70.823624	-8.361834	66.052238	4.003799	0.000000	-1.371306	0.000000	0.000000	0.000000	0.476583	0.055249	-0.422891	0.000000	0.000000	4.000000	46.000000	0.000000
3605.655778	-0.070985	0.578259	0.078666	70.823624	-8.361834	66.052238	4.003799	0.000000	-1.371306	0.000000	0.000000	0.000000	0.476583	0.055249	-0.422891	0.000000	0.000000	4.000000	46.000000	0.000000
3605.659112	-0.070985	0.578259	0.078666	70.574249	-9.022904	65.321884	3.933318	0.000000	-1.450736	0.000000	0.000000	0.000000	0.476583	0.055249	-0.422891	0.000000	0.000000	4.000000	46.000000	0.000000
3605.662445	-0.069426	0.578479	0.077217	70.574249	-9.022904	65.321884	3.933318	0.000000	-1.450736	0.000000	0.000000	0.000000	0.467879	0.066115	-0.434660	0.000000	0.000000	4.000000	46.000000	0.000000
3605.665778	-0.069426	0.578479	0.077217	70.574249	-9.022904	65.321884	3.933318	0.000000	-1.450736	0.000000	0.000000	0.000000	0.467879	0.066115	-0.434660	0.000000	0.000000	4.000000	46.000000	0.000000
3605.669112	-0.069426	0.578479	0.077217	70.322456	-9.582767	64.837227	3.860874	0.000000	-1.528716	0.000000	0.000000	0.000000	0.467879	0.066115	-0.434660	0.000000	0.000000	4.000000	46.000000	0.000000
3605.672445	-0.067951	0.578715	0.075768	70.322456	-9.582767	64.837227	3.860874	0.000000	-1.528716	0.000000	0.000000	0.000000	0.442263	0.070722	-0.434788	0.000000	0.000000	4.000000	46.000000	0.000000
3605.675778	-0.067951	0.578715	0.075768	70.322456	-9.582767	64.837227	3.860874	0.000000	-1.528716	0.000000	0.000000	0.000000	0.442263	0.070722	-0.434788	0.000000	0.000000	4.000000	46.000000	0.000000
3605.679112	-0.067951	0.578715	0.075768	70.087868	-10.016691	64.590317	3.788409	0.000000	-1.602427	0.000000	0.000000	0.000000	0.442263	0.070722	-0.434788	0.000000	0.000000	4.000000	46.000000	0.000000
3605.682445	-0.066509	0.578947	0.074310	70.087868	-10.016691	64.590317	3.788409	0.000000	-1.602427	0.000000	0.000000	0.000000	0.432601	0.069527	-0.437601	0.000000	0.000000	4.000000	46.000000	0.000000
3605.685778	-0.066509	0.578947	0.074310	70.087868	-10.016691	64.590317	3.788409	0.000000	-1.602427	0.000000	0.000000	0.000000	0.432601	0.069527	-0.437601	0.000000	0.000000	4.000000	46.000000	0.000000
3605.689112	-0.066509	0.578947	0.074310	69.882072	-10.317648	64.395905	3.715476	0.000000	-1.674527	0.000000	0.000000	0.000000	0.432601	0.069527	-0.437601	0.000000	0.000000	4.000000	46.000000	0.000000
3605.692445	-0.065144	0.579195	0.072790	69.882072	-10.317648	64.395905	3.715476	0.000000	-1.674527	0.000000	0.000000	0.000000	0.409560	0.074473	-0.455796	0.000000	0.000000	4.000000	46.000000	0.000000
3605.695778	-0.065144	0.579195	0.072790	69.882072	-10.317648	64.395905	3.715476	0.000000	-1.674527	0.000000	0.000000	0.000000	0.409560	0.074473	-0.455796	0.000000	0.000000	4.000000	46.000000	0.000000
3605.699112	-0.065144	0.579195	0.072790	69.708786	-10.427144	64.231628	3.639510	0.000000	-1.742787	0.000000	0.000000	0.000000	0.409560	0.074473	-0.455796	0.000000	0.000000	4.000000	46.000000	0.000000
3605.702445	-0.063861	0.579439	0.071256	69.708786	-10.427144	64.231628	3.639510	0.000000	-1.742787	0.000000	0.000000	0.000000	0.384984	0.073202	-0.460251	0.000000	0.000000	4.000000	46.000000	0.000000
3605.705778	-0.063861	0.579439	0.071256	69.708786	-10.427144	64.231628	3.639510	0.000000	-1.742787	0.000000	0.000000	0.000000	0.384984	0.073202	-0.460251	0.000000	0.000000	4.000000	46.000000	0.000000
3605.709112	-0.063861	0.579439	0.071256	69.590637	-10.345024	64.256104	3.562801	0.000000	-1.806951	0.000000	0.000000	0.000000	0.384984	0.073202	-0.460251	0.000000	0.000000	4.000000	46.000000	0.000000
3605.712445	-0.062633	0.579708	0.069704	69.590637	-10.345024	64.256104	3.562801	0.000000	-1.806951	0.000000	0.000000	0.000000	0.368334	0.080654	-0.465639	0.000000	0.000000	4.000000	46.000000	0.000000
3605.715778	-0.062633	0.579708	0.069704	69.590637	-10.345024	64.256104	3.562801	0.000000	-1.806951	0.000000	0.000000	0.000000	0.368334	0.080654	-0.465639	0.000000	0.000000	4.000000	46.000000	0.000000
3605.719112	-0.062633	0.579708	0.069704	69.522034	-10.203229	64.469810	3.485195	0.000000	-1.868340	0.000000	0.000000	0.000000	0.368334	0.080654	-0.465639	0.000000	0.000000	4.000000	46.000000	0.000000
3605.722445	-0.061481	0.579916	0.068090	69.522034	-10.203229	64.469810	3.485195	0.000000	-1.868340	0.000000	0.000000	0.000000	0.345785	0.062246	-0.484299	0.000000	0.000000	4.000000	46.000000	0.000000
3605.725778	-0.061481	0.579916	0.068090	69.522034	-10.203229	64.469810	3.485195	0.000000	-1.868340	0.000000	0.000000	0.000000	0.345785	0.062246	-0.484299	0.000000	0.000000	4.000000	46.000000	0.000000
3605.729112	-0.061481	0.579916	0.068090	69.503983	-10.095076	64.855362	3.404478	0.000000	-1.925971	0.000000	0.000000	0.000000	0.345785	0.062246	-0.484299	0.000000	0.000000	4.000000	46.000000	0.000000
3605.732445	-0.060405	0.580081	0.066429	69.503983	-10.095076	64.855362	3.404478	0.000000	-1.925971	0.000000	0.000000	0.000000	0.322807	0.049586	-0.498035	0.000000	0.000000	4.000000	46.000000	0.000000
3605.735778	-0.060405	0.580081	0.066429	69.503983	-10.095076	64.855362	3.404478	0.000000	-1.925971	0.000000	0.000000	0.000000	0.322807	0.049586	-0.498035	0.000000	0.000000	4.000000	46.000000	0.000000
3605.739112	-0.060405	0.580081	0.066429	69.529053	-10.000820	65.381905	3.321472	0.000000	-1.979772	0.000000	0.000000	0.000000	0.322807	0.049586	-0.498035	0.000000	0.000000	4.000000	46.000000	0.000000
3605.742445	-0.059355	0.580204	0.064730	69.529053	-10.000820	65.381905	3.321472	0.000000	-1.979772	0.000000	0.000000	0.000000	0.314858	0.036970	-0.509976	0.000000	0.000000	4.000000	46.000000	0.000000
[truncated: 4,179 more rows]
