# Supplementary material for: Haptic Guidance Needs to Be Intuitive Not Just Informative to Improve Human Motor Accuracy
Source: PLoS One. 2016 Mar 16;11(3):e0150912. doi: 10.1371/journal.pone.0150912 (PMC4794196; doi:10.1371/journal.pone.0150912)
Supplement: S2 Data — (ZIP) [file pone.0150912.s002.zip › Subject1/exp2_0047.txt]

Time	PosX	PosY	PosZ	RotX	RotY	RotZ	ForceX	ForceY	ForceZ	MomentX	MomentY	MomentZ	VelocityX	VelocityY	VelocityZ	CalibratedWeight	ButtonDown	Condition	Trial	Visual
3622.075778	-0.002138	0.556970	0.241730	76.538940	39.107845	133.449142	0.000000	0.000000	0.000000	0.000000	0.000000	0.000000	0.039749	-0.038062	0.019994	0.000000	1.000000	4.000000	47.000000	0.000000
3622.079112	-0.002138	0.556970	0.241730	76.526825	39.139923	133.278946	4.605739	0.000000	1.946066	0.000000	0.000000	0.000000	0.039749	-0.038062	0.019994	0.000000	1.000000	4.000000	47.000000	0.000000
3622.082445	-0.001243	0.557107	0.241872	76.526825	39.139923	133.278946	4.605739	0.000000	1.946066	0.000000	0.000000	0.000000	0.268666	0.041096	0.042873	0.000000	1.000000	4.000000	47.000000	0.000000
3622.085778	-0.001243	0.557107	0.241872	76.526825	39.139923	133.278946	4.605739	0.000000	1.946066	0.000000	0.000000	0.000000	0.268666	0.041096	0.042873	0.000000	1.000000	4.000000	47.000000	0.000000
3622.089112	0.000417	0.556840	0.242056	76.525589	39.267509	132.822830	4.612248	0.000000	1.930588	0.000000	0.000000	0.000000	0.497802	-0.079884	0.054970	0.000000	1.000000	4.000000	47.000000	0.000000
3622.092445	0.000417	0.556840	0.242056	76.525589	39.267509	132.822830	4.612248	0.000000	1.930588	0.000000	0.000000	0.000000	0.497802	-0.079884	0.054970	0.000000	1.000000	4.000000	47.000000	0.000000
3622.095778	0.000417	0.556840	0.242056	76.525589	39.267509	132.822830	4.612248	0.000000	1.930588	0.000000	0.000000	0.000000	0.497802	-0.079884	0.054970	0.000000	1.000000	4.000000	47.000000	0.000000
3622.099112	0.001879	0.557045	0.242665	76.513229	39.055592	131.690781	4.623973	0.000000	1.902333	0.000000	0.000000	0.000000	0.438643	0.061241	0.182697	0.000000	1.000000	4.000000	47.000000	0.000000
3622.102445	0.001879	0.557045	0.242665	76.513229	39.055592	131.690781	4.623973	0.000000	1.902333	0.000000	0.000000	0.000000	0.438643	0.061241	0.182697	0.000000	1.000000	4.000000	47.000000	0.000000
3622.105778	0.001879	0.557045	0.242665	76.513229	39.055592	131.690781	4.623973	0.000000	1.902333	0.000000	0.000000	0.000000	0.438643	0.061241	0.182697	0.000000	1.000000	4.000000	47.000000	0.000000
3622.109112	0.003476	0.556951	0.243232	76.765800	37.855427	129.467560	4.635400	0.000000	1.874318	0.000000	0.000000	0.000000	0.479251	-0.028183	0.170107	0.000000	1.000000	4.000000	47.000000	0.000000
3622.112445	0.003476	0.556951	0.243232	76.765800	37.855427	129.467560	4.635400	0.000000	1.874318	0.000000	0.000000	0.000000	0.479251	-0.028183	0.170107	0.000000	1.000000	4.000000	47.000000	0.000000
3622.115778	0.003476	0.556951	0.243232	76.765800	37.855427	129.467560	4.635400	0.000000	1.874318	0.000000	0.000000	0.000000	0.479251	-0.028183	0.170107	0.000000	1.000000	4.000000	47.000000	0.000000
3622.119112	0.005476	0.557129	0.243785	77.200943	35.458015	126.154739	4.647433	0.000000	1.844279	0.000000	0.000000	0.000000	0.599805	0.053465	0.165859	0.000000	1.000000	4.000000	47.000000	0.000000
3622.122445	0.005476	0.557129	0.243785	77.200943	35.458015	126.154739	4.647433	0.000000	1.844279	0.000000	0.000000	0.000000	0.599805	0.053465	0.165859	0.000000	1.000000	4.000000	47.000000	0.000000
3622.125778	0.005476	0.557129	0.243785	77.200943	35.458015	126.154739	4.647433	0.000000	1.844279	0.000000	0.000000	0.000000	0.599805	0.053465	0.165859	0.000000	1.000000	4.000000	47.000000	0.000000
3622.129112	0.006878	0.557328	0.244207	77.720337	32.207924	122.074371	4.661835	0.000000	1.807566	0.000000	0.000000	0.000000	0.420544	0.059637	0.126613	0.000000	1.000000	4.000000	47.000000	0.000000
3622.132445	0.006878	0.557328	0.244207	77.720337	32.207924	122.074371	4.661835	0.000000	1.807566	0.000000	0.000000	0.000000	0.420544	0.059637	0.126613	0.000000	1.000000	4.000000	47.000000	0.000000
3622.135778	0.006878	0.557328	0.244207	77.720337	32.207924	122.074371	4.661835	0.000000	1.807566	0.000000	0.000000	0.000000	0.420544	0.059637	0.126613	0.000000	1.000000	4.000000	47.000000	0.000000
3622.139112	0.008780	0.557573	0.244533	78.242805	28.196531	117.107964	4.671857	0.000000	1.781503	0.000000	0.000000	0.000000	0.570648	0.073574	0.097910	0.000000	1.000000	4.000000	47.000000	0.000000
3622.142445	0.008780	0.557573	0.244533	78.242805	28.196531	117.107964	4.671857	0.000000	1.781503	0.000000	0.000000	0.000000	0.570648	0.073574	0.097910	0.000000	1.000000	4.000000	47.000000	0.000000
3622.145778	0.008780	0.557573	0.244533	78.242805	28.196531	117.107964	4.671857	0.000000	1.781503	0.000000	0.000000	0.000000	0.570648	0.073574	0.097910	0.000000	1.000000	4.000000	47.000000	0.000000
3622.149112	0.010848	0.557813	0.244677	78.702843	23.847500	111.787407	4.684659	0.000000	1.747560	0.000000	0.000000	0.000000	0.620371	0.071971	0.043163	0.000000	1.000000	4.000000	47.000000	0.000000
3622.152445	0.010848	0.557813	0.244677	78.702843	23.847500	111.787407	4.684659	0.000000	1.747560	0.000000	0.000000	0.000000	0.620371	0.071971	0.043163	0.000000	1.000000	4.000000	47.000000	0.000000
3622.155778	0.010848	0.557813	0.244677	78.702843	23.847500	111.787407	4.684659	0.000000	1.747560	0.000000	0.000000	0.000000	0.620371	0.071971	0.043163	0.000000	1.000000	4.000000	47.000000	0.000000
3622.159112	0.012947	0.558030	0.244658	79.045799	19.739937	106.802040	4.697863	0.000000	1.711751	0.000000	0.000000	0.000000	0.629781	0.065294	-0.005702	0.000000	1.000000	4.000000	47.000000	0.000000
3622.162445	0.012947	0.558030	0.244658	79.045799	19.739937	106.802040	4.697863	0.000000	1.711751	0.000000	0.000000	0.000000	0.629781	0.065294	-0.005702	0.000000	1.000000	4.000000	47.000000	0.000000
3622.165778	0.012947	0.558030	0.244658	79.045799	19.739937	106.802040	4.697863	0.000000	1.711751	0.000000	0.000000	0.000000	0.629781	0.065294	-0.005702	0.000000	1.000000	4.000000	47.000000	0.000000
3622.169112	0.015409	0.558204	0.244456	79.294243	15.985220	102.231110	4.710686	0.000000	1.676137	0.000000	0.000000	0.000000	0.738604	0.052121	-0.060665	0.000000	1.000000	4.000000	47.000000	0.000000
3622.172445	0.015409	0.558204	0.244456	79.294243	15.985220	102.231110	4.710686	0.000000	1.676137	0.000000	0.000000	0.000000	0.738604	0.052121	-0.060665	0.000000	1.000000	4.000000	47.000000	0.000000
3622.175778	0.015409	0.558204	0.244456	79.294243	15.985220	102.231110	4.710686	0.000000	1.676137	0.000000	0.000000	0.000000	0.738604	0.052121	-0.060665	0.000000	1.000000	4.000000	47.000000	0.000000
3622.179112	0.017665	0.558313	0.244068	79.488503	12.508596	98.011681	4.725098	0.000000	1.635067	0.000000	0.000000	0.000000	0.676915	0.032498	-0.116307	0.000000	1.000000	4.000000	47.000000	0.000000
3622.182445	0.017665	0.558313	0.244068	79.488503	12.508596	98.011681	4.725098	0.000000	1.635067	0.000000	0.000000	0.000000	0.676915	0.032498	-0.116307	0.000000	1.000000	4.000000	47.000000	0.000000
3622.185778	0.017665	0.558313	0.244068	79.488503	12.508596	98.011681	4.725098	0.000000	1.635067	0.000000	0.000000	0.000000	0.676915	0.032498	-0.116307	0.000000	1.000000	4.000000	47.000000	0.000000
3622.189112	0.019680	0.558329	0.243453	79.656662	9.132124	93.950104	4.737686	0.000000	1.598228	0.000000	0.000000	0.000000	0.604438	0.005080	-0.184416	0.000000	1.000000	4.000000	47.000000	0.000000
3622.192445	0.019680	0.558329	0.243453	79.656662	9.132124	93.950104	4.737686	0.000000	1.598228	0.000000	0.000000	0.000000	0.604438	0.005080	-0.184416	0.000000	1.000000	4.000000	47.000000	0.000000
3622.195778	0.019680	0.558329	0.243453	79.656662	9.132124	93.950104	4.737686	0.000000	1.598228	0.000000	0.000000	0.000000	0.604438	0.005080	-0.184416	0.000000	1.000000	4.000000	47.000000	0.000000
3622.199112	0.021486	0.558221	0.242649	79.800728	5.835418	90.004959	4.748257	0.000000	1.566543	0.000000	0.000000	0.000000	0.541848	-0.032518	-0.241407	0.000000	1.000000	4.000000	47.000000	0.000000
3622.202445	0.021486	0.558221	0.242649	79.800728	5.835418	90.004959	4.748257	0.000000	1.566543	0.000000	0.000000	0.000000	0.541848	-0.032518	-0.241407	0.000000	1.000000	4.000000	47.000000	0.000000
3622.205778	0.021486	0.558221	0.242649	79.800728	5.835418	90.004959	4.748257	0.000000	1.566543	0.000000	0.000000	0.000000	0.541848	-0.032518	-0.241407	0.000000	1.000000	4.000000	47.000000	0.000000
3622.209112	0.022952	0.558035	0.241716	79.921768	3.018474	86.653931	4.757166	0.000000	1.539276	0.000000	0.000000	0.000000	0.439756	-0.055857	-0.279730	0.000000	1.000000	4.000000	47.000000	0.000000
3622.212445	0.022952	0.558035	0.241716	79.921768	3.018474	86.653931	4.757166	0.000000	1.539276	0.000000	0.000000	0.000000	0.439756	-0.055857	-0.279730	0.000000	1.000000	4.000000	47.000000	0.000000
3622.215778	0.022952	0.558035	0.241716	79.921768	3.018474	86.653931	4.757166	0.000000	1.539276	0.000000	0.000000	0.000000	0.439756	-0.055857	-0.279730	0.000000	1.000000	4.000000	47.000000	0.000000
3622.219112	0.024311	0.557775	0.240681	80.032890	1.324646	84.620972	4.763841	0.000000	1.518493	0.000000	0.000000	0.000000	0.407689	-0.077834	-0.310659	0.000000	1.000000	4.000000	47.000000	0.000000
3622.222445	0.024311	0.557775	0.240681	80.032890	1.324646	84.620972	4.763841	0.000000	1.518493	0.000000	0.000000	0.000000	0.407689	-0.077834	-0.310659	0.000000	1.000000	4.000000	47.000000	0.000000
3622.225778	0.024311	0.557775	0.240681	80.032890	1.324646	84.620972	4.763841	0.000000	1.518493	0.000000	0.000000	0.000000	0.407689	-0.077834	-0.310659	0.000000	1.000000	4.000000	47.000000	0.000000
3622.229112	0.025731	0.557533	0.239619	80.142441	1.444511	84.712883	4.769705	0.000000	1.499972	0.000000	0.000000	0.000000	0.426096	-0.072781	-0.318389	0.000000	1.000000	4.000000	47.000000	0.000000
3622.232445	0.025731	0.557533	0.239619	80.142441	1.444511	84.712883	4.769705	0.000000	1.499972	0.000000	0.000000	0.000000	0.426096	-0.072781	-0.318389	0.000000	1.000000	4.000000	47.000000	0.000000
3622.235778	0.025731	0.557533	0.239619	80.142441	1.444511	84.712883	4.769705	0.000000	1.499972	0.000000	0.000000	0.000000	0.426096	-0.072781	-0.318389	0.000000	1.000000	4.000000	47.000000	0.000000
3622.239112	0.027085	0.557363	0.238658	80.239899	2.633315	86.463989	4.775862	0.000000	1.480252	0.000000	0.000000	0.000000	0.406150	-0.050925	-0.288476	0.000000	1.000000	4.000000	47.000000	0.000000
3622.242445	0.027085	0.557363	0.238658	80.239899	2.633315	86.463989	4.775862	0.000000	1.480252	0.000000	0.000000	0.000000	0.406150	-0.050925	-0.288476	0.000000	1.000000	4.000000	47.000000	0.000000
3622.245778	0.027085	0.557363	0.238658	80.239899	2.633315	86.463989	4.775862	0.000000	1.480252	0.000000	0.000000	0.000000	0.406150	-0.050925	-0.288476	0.000000	1.000000	4.000000	47.000000	0.000000
3622.249112	0.028342	0.557292	0.237843	80.298904	4.271164	89.660027	4.781805	0.000000	1.460940	0.000000	0.000000	0.000000	0.377121	-0.021331	-0.244432	0.000000	0.000000	4.000000	47.000000	0.000000
3622.252445	0.028342	0.557292	0.237843	80.298904	4.271164	89.660027	4.781805	0.000000	1.460940	0.000000	0.000000	0.000000	0.377121	-0.021331	-0.244432	0.000000	0.000000	4.000000	47.000000	0.000000
3622.255778	0.028342	0.557292	0.237843	80.298904	4.271164	89.660027	4.781805	0.000000	1.460940	0.000000	0.000000	0.000000	0.377121	-0.021331	-0.244432	0.000000	0.000000	4.000000	47.000000	0.000000
3622.259112	0.029607	0.557333	0.237267	80.298058	6.040273	93.380661	4.787439	0.000000	1.442368	0.000000	0.000000	0.000000	0.379326	0.012325	-0.172803	0.000000	0.000000	4.000000	47.000000	0.000000
3622.262445	0.029607	0.557333	0.237267	80.298058	6.040273	93.380661	4.787439	0.000000	1.442368	0.000000	0.000000	0.000000	0.379326	0.012325	-0.172803	0.000000	0.000000	4.000000	47.000000	0.000000
3622.265778	0.029607	0.557333	0.237267	80.298058	6.040273	93.380661	4.787439	0.000000	1.442368	0.000000	0.000000	0.000000	0.379326	0.012325	-0.172803	0.000000	0.000000	4.000000	47.000000	0.000000
3622.269112	0.030650	0.557508	0.236954	80.215561	7.727179	96.697952	4.793484	0.000000	1.422151	0.000000	0.000000	0.000000	0.312921	0.052373	-0.093953	0.000000	0.000000	4.000000	47.000000	0.000000
3622.272445	0.030650	0.557508	0.236954	80.215561	7.727179	96.697952	4.793484	0.000000	1.422151	0.000000	0.000000	0.000000	0.312921	0.052373	-0.093953	0.000000	0.000000	4.000000	47.000000	0.000000
3622.275778	0.030650	0.557508	0.236954	80.215561	7.727179	96.697952	4.793484	0.000000	1.422151	0.000000	0.000000	0.000000	0.312921	0.052373	-0.093953	0.000000	0.000000	4.000000	47.000000	0.000000
3622.279112	0.030650	0.557508	0.236954	80.104607	9.340035	99.240959	4.798698	0.000000	1.404456	0.000000	0.000000	0.000000	0.312921	0.052373	-0.093953	0.000000	0.000000	4.000000	47.000000	0.000000
3622.282445	0.031507	0.557723	0.236933	80.104607	9.340035	99.240959	4.798698	0.000000	1.404456	0.000000	0.000000	0.000000	0.257248	0.064689	-0.006308	0.000000	0.000000	4.000000	47.000000	0.000000
3622.285778	0.031507	0.557723	0.236933	80.104607	9.340035	99.240959	4.798698	0.000000	1.404456	0.000000	0.000000	0.000000	0.257248	0.064689	-0.006308	0.000000	0.000000	4.000000	47.000000	0.000000
3622.289112	0.032341	0.557890	0.237113	79.999916	11.170117	101.326561	4.803325	0.000000	1.388550	0.000000	0.000000	0.000000	0.250166	0.050184	0.054043	0.000000	0.000000	4.000000	47.000000	0.000000
3622.292445	0.032341	0.557890	0.237113	79.999916	11.170117	101.326561	4.803325	0.000000	1.388550	0.000000	0.000000	0.000000	0.250166	0.050184	0.054043	0.000000	0.000000	4.000000	47.000000	0.000000
3622.295778	0.032341	0.557890	0.237113	79.999916	11.170117	101.326561	4.803325	0.000000	1.388550	0.000000	0.000000	0.000000	0.250166	0.050184	0.054043	0.000000	0.000000	4.000000	47.000000	0.000000
3622.299112	0.032341	0.557890	0.237113	79.886566	13.708813	104.151054	4.808089	0.000000	1.371962	0.000000	0.000000	0.000000	0.250166	0.050184	0.054043	0.000000	0.000000	4.000000	47.000000	0.000000
3622.302445	0.033147	0.557898	0.237397	79.886566	13.708813	104.151054	4.808089	0.000000	1.371962	0.000000	0.000000	0.000000	0.241900	0.002352	0.085301	0.000000	0.000000	4.000000	47.000000	0.000000
3622.305778	0.033147	0.557898	0.237397	79.886566	13.708813	104.151054	4.808089	0.000000	1.371962	0.000000	0.000000	0.000000	0.241900	0.002352	0.085301	0.000000	0.000000	4.000000	47.000000	0.000000
3622.309112	0.034023	0.557818	0.237738	79.716675	16.900141	107.730423	4.812807	0.000000	1.355317	0.000000	0.000000	0.000000	0.262793	-0.024105	0.102317	0.000000	0.000000	4.000000	47.000000	0.000000
3622.312445	0.034023	0.557818	0.237738	79.716675	16.900141	107.730423	4.812807	0.000000	1.355317	0.000000	0.000000	0.000000	0.262793	-0.024105	0.102317	0.000000	0.000000	4.000000	47.000000	0.000000
3622.315778	0.034023	0.557818	0.237738	79.716675	16.900141	107.730423	4.812807	0.000000	1.355317	0.000000	0.000000	0.000000	0.262793	-0.024105	0.102317	0.000000	0.000000	4.000000	47.000000	0.000000
3622.319112	0.035035	0.557649	0.238132	79.505081	20.257198	111.507561	4.817913	0.000000	1.337056	0.000000	0.000000	0.000000	0.303585	-0.050648	0.118222	0.000000	0.000000	4.000000	47.000000	0.000000
3622.322445	0.035035	0.557649	0.238132	79.505081	20.257198	111.507561	4.817913	0.000000	1.337056	0.000000	0.000000	0.000000	0.303585	-0.050648	0.118222	0.000000	0.000000	4.000000	47.000000	0.000000
3622.325778	0.035035	0.557649	0.238132	79.505081	20.257198	111.507561	4.817913	0.000000	1.337056	0.000000	0.000000	0.000000	0.303585	-0.050648	0.118222	0.000000	0.000000	4.000000	47.000000	0.000000
3622.329112	0.035981	0.557437	0.238502	79.261932	23.384356	115.045006	4.823719	0.000000	1.315954	0.000000	0.000000	0.000000	0.283716	-0.063527	0.110874	0.000000	0.000000	4.000000	47.000000	0.000000
3622.332445	0.035981	0.557437	0.238502	79.261932	23.384356	115.045006	4.823719	0.000000	1.315954	0.000000	0.000000	0.000000	0.283716	-0.063527	0.110874	0.000000	0.000000	4.000000	47.000000	0.000000
3622.335778	0.035981	0.557437	0.238502	79.261932	23.384356	115.045006	4.823719	0.000000	1.315954	0.000000	0.000000	0.000000	0.283716	-0.063527	0.110874	0.000000	0.000000	4.000000	47.000000	0.000000
3622.339112	0.035981	0.557437	0.238502	79.022873	26.033396	118.050575	4.829060	0.000000	1.296221	0.000000	0.000000	0.000000	0.283716	-0.063527	0.110874	0.000000	0.000000	4.000000	47.000000	0.000000
3622.342445	0.036893	0.557221	0.238840	79.022873	26.033396	118.050575	4.829060	0.000000	1.296221	0.000000	0.000000	0.000000	0.273610	-0.064978	0.101455	0.000000	0.000000	4.000000	47.000000	0.000000
3622.345778	0.036893	0.557221	0.238840	79.022873	26.033396	118.050575	4.829060	0.000000	1.296221	0.000000	0.000000	0.000000	0.273610	-0.064978	0.101455	0.000000	0.000000	4.000000	47.000000	0.000000
3622.349112	0.037905	0.556944	0.239164	78.801964	28.236954	120.541870	4.834104	0.000000	1.277278	0.000000	0.000000	0.000000	0.303510	-0.082889	0.097115	0.000000	0.000000	4.000000	47.000000	0.000000
3622.352445	0.037905	0.556944	0.239164	78.801964	28.236954	120.541870	4.834104	0.000000	1.277278	0.000000	0.000000	0.000000	0.303510	-0.082889	0.097115	0.000000	0.000000	4.000000	47.000000	0.000000
3622.355778	0.037905	0.556944	0.239164	78.801964	28.236954	120.541870	4.834104	0.000000	1.277278	0.000000	0.000000	0.000000	0.303510	-0.082889	0.097115	0.000000	0.000000	4.000000	47.000000	0.000000
3622.359112	0.039048	0.556663	0.239447	78.601677	30.073456	122.601463	4.839543	0.000000	1.256512	0.000000	0.000000	0.000000	0.342959	-0.084348	0.084911	0.000000	0.000000	4.000000	47.000000	0.000000
3622.362445	0.039048	0.556663	0.239447	78.601677	30.073456	122.601463	4.839543	0.000000	1.256512	0.000000	0.000000	0.000000	0.342959	-0.084348	0.084911	0.000000	0.000000	4.000000	47.000000	0.000000
3622.365778	0.039048	0.556663	0.239447	78.601677	30.073456	122.601463	4.839543	0.000000	1.256512	0.000000	0.000000	0.000000	0.342959	-0.084348	0.084911	0.000000	0.000000	4.000000	47.000000	0.000000
3622.369112	0.040423	0.556322	0.239707	78.418503	31.660318	124.359261	4.845477	0.000000	1.233432	0.000000	0.000000	0.000000	0.412600	-0.102284	0.077963	0.000000	0.000000	4.000000	47.000000	0.000000
3622.372445	0.040423	0.556322	0.239707	78.418503	31.660318	124.359261	4.845477	0.000000	1.233432	0.000000	0.000000	0.000000	0.412600	-0.102284	0.077963	0.000000	0.000000	4.000000	47.000000	0.000000
3622.375778	0.040423	0.556322	0.239707	78.418503	31.660318	124.359261	4.845477	0.000000	1.233432	0.000000	0.000000	0.000000	0.412600	-0.102284	0.077963	0.000000	0.000000	4.000000	47.000000	0.000000
3622.379112	0.041999	0.556002	0.239965	78.257530	33.041298	125.860130	4.852376	0.000000	1.206008	0.000000	0.000000	0.000000	0.472745	-0.096005	0.077367	0.000000	0.000000	4.000000	47.000000	0.000000
3622.382445	0.041999	0.556002	0.239965	78.257530	33.041298	125.860130	4.852376	0.000000	1.206008	0.000000	0.000000	0.000000	0.472745	-0.096005	0.077367	0.000000	0.000000	4.000000	47.000000	0.000000
3622.385778	0.041999	0.556002	0.239965	78.257530	33.041298	125.860130	4.852376	0.000000	1.206008	0.000000	0.000000	0.000000	0.472745	-0.096005	0.077367	0.000000	0.000000	4.000000	47.000000	0.000000
3622.389112	0.043807	0.555699	0.240186	78.120842	34.146744	127.012672	4.860049	0.000000	1.174702	0.000000	0.000000	0.000000	0.542319	-0.091039	0.066329	0.000000	0.000000	4.000000	47.000000	0.000000
3622.392445	0.043807	0.555699	0.240186	78.120842	34.146744	127.012672	4.860049	0.000000	1.174702	0.000000	0.000000	0.000000	0.542319	-0.091039	0.066329	0.000000	0.000000	4.000000	47.000000	0.000000
3622.395778	0.043807	0.555699	0.240186	78.120842	34.146744	127.012672	4.860049	0.000000	1.174702	0.000000	0.000000	0.000000	0.542319	-0.091039	0.066329	0.000000	0.000000	4.000000	47.000000	0.000000
3622.399112	0.045944	0.555467	0.240338	78.042259	34.822708	127.684921	4.868534	0.000000	1.139027	0.000000	0.000000	0.000000	0.641248	-0.069567	0.045691	0.000000	0.000000	4.000000	47.000000	0.000000
3622.402445	0.045944	0.555467	0.240338	78.042259	34.822708	127.684921	4.868534	0.000000	1.139027	0.000000	0.000000	0.000000	0.641248	-0.069567	0.045691	0.000000	0.000000	4.000000	47.000000	0.000000
3622.405778	0.045944	0.555467	0.240338	78.042259	34.822708	127.684921	4.868534	0.000000	1.139027	0.000000	0.000000	0.000000	0.641248	-0.069567	0.045691	0.000000	0.000000	4.000000	47.000000	0.000000
3622.409112	0.048446	0.555350	0.240442	78.027443	35.020588	127.933708	4.878138	0.000000	1.097166	0.000000	0.000000	0.000000	0.750599	-0.035256	0.031288	0.000000	0.000000	4.000000	47.000000	0.000000
3622.412445	0.048446	0.555350	0.240442	78.027443	35.020588	127.933708	4.878138	0.000000	1.097166	0.000000	0.000000	0.000000	0.750599	-0.035256	0.031288	0.000000	0.000000	4.000000	47.000000	0.000000
3622.415778	0.048446	0.555350	0.240442	78.027443	35.020588	127.933708	4.878138	0.000000	1.097166	0.000000	0.000000	0.000000	0.750599	-0.035256	0.031288	0.000000	0.000000	4.000000	47.000000	0.000000
3622.419112	0.051276	0.555359	0.240448	78.018105	35.183929	128.428619	4.888886	0.000000	1.048234	0.000000	0.000000	0.000000	0.848906	0.002881	0.001566	0.000000	0.000000	4.000000	47.000000	0.000000
3622.422445	0.051276	0.555359	0.240448	78.018105	35.183929	128.428619	4.888886	0.000000	1.048234	0.000000	0.000000	0.000000	0.848906	0.002881	0.001566	0.000000	0.000000	4.000000	47.000000	0.000000
3622.425778	0.051276	0.555359	0.240448	78.018105	35.183929	128.428619	4.888886	0.000000	1.048234	0.000000	0.000000	0.000000	0.848906	0.002881	0.001566	0.000000	0.000000	4.000000	47.000000	0.000000
3622.429112	0.054562	0.555470	0.240295	78.021645	35.245449	129.120087	4.900401	0.000000	0.993010	0.000000	0.000000	0.000000	0.985658	0.033290	-0.045734	0.000000	0.000000	4.000000	47.000000	0.000000
3622.432445	0.054562	0.555470	0.240295	78.021645	35.245449	129.120087	4.900401	0.000000	0.993010	0.000000	0.000000	0.000000	0.985658	0.033290	-0.045734	0.000000	0.000000	4.000000	47.000000	0.000000
3622.435778	0.054562	0.555470	0.240295	78.021645	35.245449	129.120087	4.900401	0.000000	0.993010	0.000000	0.000000	0.000000	0.985658	0.033290	-0.045734	0.000000	0.000000	4.000000	47.000000	0.000000
3622.439112	0.058101	0.555661	0.239982	78.075500	35.040882	129.966873	4.912937	0.000000	0.929008	0.000000	0.000000	0.000000	1.061937	0.057325	-0.093871	0.000000	0.000000	4.000000	47.000000	0.000000
3622.442445	0.058101	0.555661	0.239982	78.075500	35.040882	129.966873	4.912937	0.000000	0.929008	0.000000	0.000000	0.000000	1.061937	0.057325	-0.093871	0.000000	0.000000	4.000000	47.000000	0.000000
3622.445778	0.058101	0.555661	0.239982	78.075500	35.040882	129.966873	4.912937	0.000000	0.929008	0.000000	0.000000	0.000000	1.061937	0.057325	-0.093871	0.000000	0.000000	4.000000	47.000000	0.000000
3622.449112	0.061960	0.555856	0.239510	78.186325	34.521469	130.803131	4.925494	0.000000	0.859944	0.000000	0.000000	0.000000	1.157647	0.058408	-0.141727	0.000000	0.000000	4.000000	47.000000	0.000000
3622.452445	0.061960	0.555856	0.239510	78.186325	34.521469	130.803131	4.925494	0.000000	0.859944	0.000000	0.000000	0.000000	1.157647	0.058408	-0.141727	0.000000	0.000000	4.000000	47.000000	0.000000
3622.455778	0.061960	0.555856	0.239510	78.186325	34.521469	130.803131	4.925494	0.000000	0.859944	0.000000	0.000000	0.000000	1.157647	0.058408	-0.141727	0.000000	0.000000	4.000000	47.000000	0.000000
3622.459112	0.066168	0.556092	0.238864	78.337364	33.741352	131.453323	4.938106	0.000000	0.784287	0.000000	0.000000	0.000000	1.262315	0.070924	-0.193761	0.000000	0.000000	4.000000	47.000000	0.000000
3622.462445	0.066168	0.556092	0.238864	78.337364	33.741352	131.453323	4.938106	0.000000	0.784287	0.000000	0.000000	0.000000	1.262315	0.070924	-0.193761	0.000000	0.000000	4.000000	47.000000	0.000000
3622.465778	0.066168	0.556092	0.238864	78.337364	33.741352	131.453323	4.938106	0.000000	0.784287	0.000000	0.000000	0.000000	1.262315	0.070924	-0.193761	0.000000	0.000000	4.000000	47.000000	0.000000
3622.469112	0.070724	0.556375	0.238069	78.519859	32.683327	131.408234	4.950589	0.000000	0.701189	0.000000	0.000000	0.000000	1.366938	0.084711	-0.238370	0.000000	0.000000	4.000000	47.000000	0.000000
3622.472445	0.070724	0.556375	0.238069	78.519859	32.683327	131.408234	4.950589	0.000000	0.701189	0.000000	0.000000	0.000000	1.366938	0.084711	-0.238370	0.000000	0.000000	4.000000	47.000000	0.000000
3622.475778	0.070724	0.556375	0.238069	78.519859	32.683327	131.408234	4.950589	0.000000	0.701189	0.000000	0.000000	0.000000	1.366938	0.084711	-0.238370	0.000000	0.000000	4.000000	47.000000	0.000000
3622.479112	0.075597	0.556669	0.237159	78.717613	31.413778	130.534271	4.962619	0.000000	0.610258	0.000000	0.000000	0.000000	1.461918	0.088301	-0.273035	0.000000	0.000000	4.000000	47.000000	0.000000
3622.482445	0.075597	0.556669	0.237159	78.717613	31.413778	130.534271	4.962619	0.000000	0.610258	0.000000	0.000000	0.000000	1.461918	0.088301	-0.273035	0.000000	0.000000	4.000000	47.000000	0.000000
3622.485778	0.075597	0.556669	0.237159	78.717613	31.413778	130.534271	4.962619	0.000000	0.610258	0.000000	0.000000	0.000000	1.461918	0.088301	-0.273035	0.000000	0.000000	4.000000	47.000000	0.000000
3622.489112	0.080815	0.557030	0.236099	78.920441	29.906527	128.916595	4.973740	0.000000	0.511774	0.000000	0.000000	0.000000	1.565161	0.108364	-0.318026	0.000000	0.000000	4.000000	47.000000	0.000000
3622.492445	0.080815	0.557030	0.236099	78.920441	29.906527	128.916595	4.973740	0.000000	0.511774	0.000000	0.000000	0.000000	1.565161	0.108364	-0.318026	0.000000	0.000000	4.000000	47.000000	0.000000
3622.495778	0.080815	0.557030	0.236099	78.920441	29.906527	128.916595	4.973740	0.000000	0.511774	0.000000	0.000000	0.000000	1.565161	0.108364	-0.318026	0.000000	0.000000	4.000000	47.000000	0.000000
3622.499112	0.086282	0.557429	0.234961	79.110817	28.354307	127.269539	4.983573	0.000000	0.404964	0.000000	0.000000	0.000000	1.640272	0.119626	-0.341378	0.000000	0.000000	4.000000	47.000000	0.000000
3622.502445	0.086282	0.557429	0.234961	79.110817	28.354307	127.269539	4.983573	0.000000	0.404964	0.000000	0.000000	0.000000	1.640272	0.119626	-0.341378	0.000000	0.000000	4.000000	47.000000	0.000000
3622.505778	0.086282	0.557429	0.234961	79.110817	28.354307	127.269539	4.983573	0.000000	0.404964	0.000000	0.000000	0.000000	1.640272	0.119626	-0.341378	0.000000	0.000000	4.000000	47.000000	0.000000
3622.509112	0.092058	0.557839	0.233686	79.279488	26.781946	125.966286	4.991500	0.000000	0.291419	0.000000	0.000000	0.000000	1.732765	0.123083	-0.382453	0.000000	0.000000	4.000000	47.000000	0.000000
3622.512445	0.092058	0.557839	0.233686	79.279488	26.781946	125.966286	4.991500	0.000000	0.291419	0.000000	0.000000	0.000000	1.732765	0.123083	-0.382453	0.000000	0.000000	4.000000	47.000000	0.000000
3622.515778	0.092058	0.557839	0.233686	79.279488	26.781946	125.966286	4.991500	0.000000	0.291419	0.000000	0.000000	0.000000	1.732765	0.123083	-0.382453	0.000000	0.000000	4.000000	47.000000	0.000000
3622.519112	0.098143	0.558266	0.232298	79.438316	25.170500	124.571655	4.997115	0.000000	0.169828	0.000000	0.000000	0.000000	1.825534	0.127904	-0.416557	0.000000	0.000000	4.000000	47.000000	0.000000
3622.522445	0.098143	0.558266	0.232298	79.438316	25.170500	124.571655	4.997115	0.000000	0.169828	0.000000	0.000000	0.000000	1.825534	0.127904	-0.416557	0.000000	0.000000	4.000000	47.000000	0.000000
3622.525778	0.098143	0.558266	0.232298	79.438316	25.170500	124.571655	4.997115	0.000000	0.169828	0.000000	0.000000	0.000000	1.825534	0.127904	-0.416557	0.000000	0.000000	4.000000	47.000000	0.000000
3622.529112	0.104502	0.558708	0.230792	79.576775	23.470463	123.252625	4.999841	0.000000	0.039964	0.000000	0.000000	0.000000	1.907615	0.132659	-0.451713	0.000000	0.000000	4.000000	47.000000	0.000000
3622.532445	0.104502	0.558708	0.230792	79.576775	23.470463	123.252625	4.999841	0.000000	0.039964	0.000000	0.000000	0.000000	1.907615	0.132659	-0.451713	0.000000	0.000000	4.000000	47.000000	0.000000
3622.535778	0.104502	0.558708	0.230792	79.576775	23.470463	123.252625	4.999841	0.000000	0.039964	0.000000	0.000000	0.000000	1.907615	0.132659	-0.451713	0.000000	0.000000	4.000000	47.000000	0.000000
3622.539112	0.111067	0.559128	0.229177	79.700905	21.660414	122.370529	4.999049	0.000000	-0.097514	0.000000	0.000000	0.000000	1.969507	0.126028	-0.484439	0.000000	0.000000	4.000000	47.000000	0.000000
3622.542445	0.111067	0.559128	0.229177	79.700905	21.660414	122.370529	4.999049	0.000000	-0.097514	0.000000	0.000000	0.000000	1.969507	0.126028	-0.484439	0.000000	0.000000	4.000000	47.000000	0.000000
3622.545778	0.111067	0.559128	0.229177	79.700905	21.660414	122.370529	4.999049	0.000000	-0.097514	0.000000	0.000000	0.000000	1.969507	0.126028	-0.484439	0.000000	0.000000	4.000000	47.000000	0.000000
3622.549112	0.117841	0.559530	0.227478	79.794792	19.619492	122.245773	4.994181	0.000000	-0.241169	0.000000	0.000000	0.000000	2.032229	0.120758	-0.509671	0.000000	0.000000	4.000000	47.000000	0.000000
3622.552445	0.117841	0.559530	0.227478	79.794792	19.619492	122.245773	4.994181	0.000000	-0.241169	0.000000	0.000000	0.000000	2.032229	0.120758	-0.509671	0.000000	0.000000	4.000000	47.000000	0.000000
3622.555778	0.117841	0.559530	0.227478	79.794792	19.619492	122.245773	4.994181	0.000000	-0.241169	0.000000	0.000000	0.000000	2.032229	0.120758	-0.509671	0.000000	0.000000	4.000000	47.000000	0.000000
3622.559112	0.124849	0.559911	0.225652	79.851265	17.227821	122.278709	4.984693	0.000000	-0.390948	0.000000	0.000000	0.000000	2.102424	0.114153	-0.547972	0.000000	0.000000	4.000000	47.000000	0.000000
3622.562445	0.124849	0.559911	0.225652	79.851265	17.227821	122.278709	4.984693	0.000000	-0.390948	0.000000	0.000000	0.000000	2.102424	0.114153	-0.547972	0.000000	0.000000	4.000000	47.000000	0.000000
3622.565778	0.124849	0.559911	0.225652	79.851265	17.227821	122.278709	4.984693	0.000000	-0.390948	0.000000	0.000000	0.000000	2.102424	0.114153	-0.547972	0.000000	0.000000	4.000000	47.000000	0.000000
3622.569112	0.132069	0.560338	0.223766	79.856247	14.332826	121.493576	4.969955	0.000000	-0.547299	0.000000	0.000000	0.000000	2.165990	0.128099	-0.565820	0.000000	0.000000	4.000000	47.000000	0.000000
3622.572445	0.132069	0.560338	0.223766	79.856247	14.332826	121.493576	4.969955	0.000000	-0.547299	0.000000	0.000000	0.000000	2.165990	0.128099	-0.565820	0.000000	0.000000	4.000000	47.000000	0.000000
3622.575778	0.132069	0.560338	0.223766	79.856247	14.332826	121.493576	4.969955	0.000000	-0.547299	0.000000	0.000000	0.000000	2.165990	0.128099	-0.565820	0.000000	0.000000	4.000000	47.000000	0.000000
3622.579112	0.139485	0.560781	0.221738	79.809990	11.071900	119.212784	4.949430	0.000000	-0.709330	0.000000	0.000000	0.000000	2.224680	0.132839	-0.608276	0.000000	0.000000	4.000000	47.000000	0.000000
3622.582445	0.139485	0.560781	0.221738	79.809990	11.071900	119.212784	4.949430	0.000000	-0.709330	0.000000	0.000000	0.000000	2.224680	0.132839	-0.608276	0.000000	0.000000	4.000000	47.000000	0.000000
3622.585778	0.139485	0.560781	0.221738	79.809990	11.071900	119.212784	4.949430	0.000000	-0.709330	0.000000	0.000000	0.000000	2.224680	0.132839	-0.608276	0.000000	0.000000	4.000000	47.000000	0.000000
3622.589112	0.147058	0.561315	0.219558	79.730606	7.614864	115.934242	4.922565	0.000000	-0.876556	0.000000	0.000000	0.000000	2.271947	0.160271	-0.654066	0.000000	0.000000	4.000000	47.000000	0.000000
3622.592445	0.147058	0.561315	0.219558	79.730606	7.614864	115.934242	4.922565	0.000000	-0.876556	0.000000	0.000000	0.000000	2.271947	0.160271	-0.654066	0.000000	0.000000	4.000000	47.000000	0.000000
3622.595778	0.147058	0.561315	0.219558	79.730606	7.614864	115.934242	4.922565	0.000000	-0.876556	0.000000	0.000000	0.000000	2.271947	0.160271	-0.654066	0.000000	0.000000	4.000000	47.000000	0.000000
3622.599112	0.154720	0.561843	0.217232	79.623184	4.119140	112.969666	4.888968	0.000000	-1.047853	0.000000	0.000000	0.000000	2.298724	0.158533	-0.697742	0.000000	0.000000	4.000000	47.000000	0.000000
3622.602445	0.154720	0.561843	0.217232	79.623184	4.119140	112.969666	4.888968	0.000000	-1.047853	0.000000	0.000000	0.000000	2.298724	0.158533	-0.697742	0.000000	0.000000	4.000000	47.000000	0.000000
3622.605778	0.154720	0.561843	0.217232	79.623184	4.119140	112.969666	4.888968	0.000000	-1.047853	0.000000	0.000000	0.000000	2.298724	0.158533	-0.697742	0.000000	0.000000	4.000000	47.000000	0.000000
3622.609112	0.162328	0.562415	0.214733	79.465164	0.646466	110.721558	4.848540	0.000000	-1.221336	0.000000	0.000000	0.000000	2.282226	0.171584	-0.749718	0.000000	0.000000	4.000000	47.000000	0.000000
3622.612445	0.162328	0.562415	0.214733	79.465164	0.646466	110.721558	4.848540	0.000000	-1.221336	0.000000	0.000000	0.000000	2.282226	0.171584	-0.749718	0.000000	0.000000	4.000000	47.000000	0.000000
3622.615778	0.162328	0.562415	0.214733	79.465164	0.646466	110.721558	4.848540	0.000000	-1.221336	0.000000	0.000000	0.000000	2.282226	0.171584	-0.749718	0.000000	0.000000	4.000000	47.000000	0.000000
3622.619112	0.169898	0.562966	0.212016	79.248199	-2.793059	109.128799	4.801816	0.000000	-1.393759	0.000000	0.000000	0.000000	2.271155	0.165320	-0.815236	0.000000	0.000000	4.000000	47.000000	0.000000
3622.622445	0.169898	0.562966	0.212016	79.248199	-2.793059	109.128799	4.801816	0.000000	-1.393759	0.000000	0.000000	0.000000	2.271155	0.165320	-0.815236	0.000000	0.000000	4.000000	47.000000	0.000000
3622.625778	0.169898	0.562966	0.212016	79.248199	-2.793059	109.128799	4.801816	0.000000	-1.393759	0.000000	0.000000	0.000000	2.271155	0.165320	-0.815236	0.000000	0.000000	4.000000	47.000000	0.000000
3622.629112	0.177491	0.563458	0.209069	78.977364	-6.070064	107.807793	4.748590	0.000000	-1.565535	0.000000	0.000000	0.000000	2.277753	0.147626	-0.884098	0.000000	0.000000	4.000000	47.000000	0.000000
3622.632445	0.177491	0.563458	0.209069	78.977364	-6.070064	107.807793	4.748590	0.000000	-1.565535	0.000000	0.000000	0.000000	2.277753	0.147626	-0.884098	0.000000	0.000000	4.000000	47.000000	0.000000
3622.635778	0.177491	0.563458	0.209069	78.977364	-6.070064	107.807793	4.748590	0.000000	-1.565535	0.000000	0.000000	0.000000	2.277753	0.147626	-0.884098	0.000000	0.000000	4.000000	47.000000	0.000000
3622.639112	0.184975	0.563950	0.205932	78.675926	-9.031616	106.138237	4.688321	0.000000	-1.737713	0.000000	0.000000	0.000000	2.245197	0.147526	-0.940931	0.000000	0.000000	4.000000	47.000000	0.000000
3622.642445	0.184975	0.563950	0.205932	78.675926	-9.031616	106.138237	4.688321	0.000000	-1.737713	0.000000	0.000000	0.000000	2.245197	0.147526	-0.940931	0.000000	0.000000	4.000000	47.000000	0.000000
3622.645778	0.184975	0.563950	0.205932	78.675926	-9.031616	106.138237	4.688321	0.000000	-1.737713	0.000000	0.000000	0.000000	2.245197	0.147526	-0.940931	0.000000	0.000000	4.000000	47.000000	0.000000
3622.649112	0.192521	0.564415	0.202510	78.362328	-11.615013	103.777588	4.621974	0.000000	-1.907185	0.000000	0.000000	0.000000	2.263839	0.139366	-1.026524	0.000000	0.000000	4.000000	47.000000	0.000000
3622.652445	0.192521	0.564415	0.202510	78.362328	-11.615013	103.777588	4.621974	0.000000	-1.907185	0.000000	0.000000	0.000000	2.263839	0.139366	-1.026524	0.000000	0.000000	4.000000	47.000000	0.000000
3622.655778	0.192521	0.564415	0.202510	78.362328	-11.615013	103.777588	4.621974	0.000000	-1.907185	0.000000	0.000000	0.000000	2.263839	0.139366	-1.026524	0.000000	0.000000	4.000000	47.000000	0.000000
3622.659112	0.200020	0.564845	0.198917	78.064735	-13.677174	101.666939	4.547843	0.000000	-2.077770	0.000000	0.000000	0.000000	2.249602	0.129216	-1.078018	0.000000	0.000000	4.000000	47.000000	0.000000
3622.662445	0.200020	0.564845	0.198917	78.064735	-13.677174	101.666939	4.547843	0.000000	-2.077770	0.000000	0.000000	0.000000	2.249602	0.129216	-1.078018	0.000000	0.000000	4.000000	47.000000	0.000000
3622.665778	0.200020	0.564845	0.198917	78.064735	-13.677174	101.666939	4.547843	0.000000	-2.077770	0.000000	0.000000	0.000000	2.249602	0.129216	-1.078018	0.000000	0.000000	4.000000	47.000000	0.000000
3622.669112	0.207323	0.565232	0.195130	77.798653	-15.318362	100.747391	4.467086	0.000000	-2.246140	0.000000	0.000000	0.000000	2.191051	0.115911	-1.136062	0.000000	0.000000	4.000000	47.000000	0.000000
3622.672445	0.207323	0.565232	0.195130	77.798653	-15.318362	100.747391	4.467086	0.000000	-2.246140	0.000000	0.000000	0.000000	2.191051	0.115911	-1.136062	0.000000	0.000000	4.000000	47.000000	0.000000
3622.675778	0.207323	0.565232	0.195130	77.798653	-15.318362	100.747391	4.467086	0.000000	-2.246140	0.000000	0.000000	0.000000	2.191051	0.115911	-1.136062	0.000000	0.000000	4.000000	47.000000	0.000000
3622.679112	0.214501	0.565637	0.191172	77.556252	-16.664612	100.937218	4.381066	0.000000	-2.409618	0.000000	0.000000	0.000000	2.153320	0.121604	-1.187575	0.000000	0.000000	4.000000	47.000000	0.000000
3622.682445	0.214501	0.565637	0.191172	77.556252	-16.664612	100.937218	4.381066	0.000000	-2.409618	0.000000	0.000000	0.000000	2.153320	0.121604	-1.187575	0.000000	0.000000	4.000000	47.000000	0.000000
3622.685778	0.214501	0.565637	0.191172	77.556252	-16.664612	100.937218	4.381066	0.000000	-2.409618	0.000000	0.000000	0.000000	2.153320	0.121604	-1.187575	0.000000	0.000000	4.000000	47.000000	0.000000
3622.689112	0.221581	0.566023	0.187039	77.312286	-17.905027	101.536278	4.289465	0.000000	-2.569142	0.000000	0.000000	0.000000	2.124099	0.115898	-1.239867	0.000000	0.000000	4.000000	47.000000	0.000000
3622.692445	0.221581	0.566023	0.187039	77.312286	-17.905027	101.536278	4.289465	0.000000	-2.569142	0.000000	0.000000	0.000000	2.124099	0.115898	-1.239867	0.000000	0.000000	4.000000	47.000000	0.000000
3622.695778	0.221581	0.566023	0.187039	77.312286	-17.905027	101.536278	4.289465	0.000000	-2.569142	0.000000	0.000000	0.000000	2.124099	0.115898	-1.239867	0.000000	0.000000	4.000000	47.000000	0.000000
3622.699112	0.228497	0.566428	0.182749	77.027718	-19.210398	101.902229	4.192158	0.000000	-2.725035	0.000000	0.000000	0.000000	2.074713	0.121243	-1.286909	0.000000	0.000000	4.000000	47.000000	0.000000
3622.702445	0.228497	0.566428	0.182749	77.027718	-19.210398	101.902229	4.192158	0.000000	-2.725035	0.000000	0.000000	0.000000	2.074713	0.121243	-1.286909	0.000000	0.000000	4.000000	47.000000	0.000000
3622.705778	0.228497	0.566428	0.182749	77.027718	-19.210398	101.902229	4.192158	0.000000	-2.725035	0.000000	0.000000	0.000000	2.074713	0.121243	-1.286909	0.000000	0.000000	4.000000	47.000000	0.000000
3622.709112	0.235210	0.566828	0.178305	76.657387	-20.731361	101.502960	4.090132	0.000000	-2.875905	0.000000	0.000000	0.000000	2.013846	0.119996	-1.333326	0.000000	0.000000	4.000000	47.000000	0.000000
3622.712445	0.235210	0.566828	0.178305	76.657387	-20.731361	101.502960	4.090132	0.000000	-2.875905	0.000000	0.000000	0.000000	2.013846	0.119996	-1.333326	0.000000	0.000000	4.000000	47.000000	0.000000
3622.715778	0.235210	0.566828	0.178305	76.657387	-20.731361	101.502960	4.090132	0.000000	-2.875905	0.000000	0.000000	0.000000	2.013846	0.119996	-1.333326	0.000000	0.000000	4.000000	47.000000	0.000000
3622.719112	0.241645	0.567217	0.173702	76.216446	-22.377594	99.952385	3.984058	0.000000	-3.021139	0.000000	0.000000	0.000000	1.930535	0.116944	-1.380721	0.000000	0.000000	4.000000	47.000000	0.000000
3622.722445	0.241645	0.567217	0.173702	76.216446	-22.377594	99.952385	3.984058	0.000000	-3.021139	0.000000	0.000000	0.000000	1.930535	0.116944	-1.380721	0.000000	0.000000	4.000000	47.000000	0.000000
3622.725778	0.241645	0.567217	0.173702	76.216446	-22.377594	99.952385	3.984058	0.000000	-3.021139	0.000000	0.000000	0.000000	1.930535	0.116944	-1.380721	0.000000	0.000000	4.000000	47.000000	0.000000
3622.729112	0.247819	0.567554	0.168911	75.767181	-23.881195	98.055946	3.874978	0.000000	-3.159833	0.000000	0.000000	0.000000	1.852324	0.100964	-1.437286	0.000000	0.000000	4.000000	47.000000	0.000000
3622.732445	0.247819	0.567554	0.168911	75.767181	-23.881195	98.055946	3.874978	0.000000	-3.159833	0.000000	0.000000	0.000000	1.852324	0.100964	-1.437286	0.000000	0.000000	4.000000	47.000000	0.000000
3622.735778	0.247819	0.567554	0.168911	75.767181	-23.881195	98.055946	3.874978	0.000000	-3.159833	0.000000	0.000000	0.000000	1.852324	0.100964	-1.437286	0.000000	0.000000	4.000000	47.000000	0.000000
3622.739112	0.253652	0.567810	0.163918	75.398933	-25.048592	97.199341	3.762643	0.000000	-3.292798	0.000000	0.000000	0.000000	1.749860	0.076836	-1.498011	0.000000	0.000000	4.000000	47.000000	0.000000
3622.742445	0.253652	0.567810	0.163918	75.398933	-25.048592	97.199341	3.762643	0.000000	-3.292798	0.000000	0.000000	0.000000	1.749860	0.076836	-1.498011	0.000000	0.000000	4.000000	47.000000	0.000000
3622.745778	0.253652	0.567810	0.163918	75.398933	-25.048592	97.199341	3.762643	0.000000	-3.292798	0.000000	0.000000	0.000000	1.749860	0.076836	-1.498011	0.000000	0.000000	4.000000	47.000000	0.000000
3622.749112	0.259155	0.567885	0.158684	75.164680	-25.819134	97.200058	3.647920	0.000000	-3.419457	0.000000	0.000000	0.000000	1.650861	0.022614	-1.570086	0.000000	0.000000	4.000000	47.000000	0.000000
3622.752445	0.259155	0.567885	0.158684	75.164680	-25.819134	97.200058	3.647920	0.000000	-3.419457	0.000000	0.000000	0.000000	1.650861	0.022614	-1.570086	0.000000	0.000000	4.000000	47.000000	0.000000
3622.755778	0.259155	0.567885	0.158684	75.164680	-25.819134	97.200058	3.647920	0.000000	-3.419457	0.000000	0.000000	0.000000	1.650861	0.022614	-1.570086	0.000000	0.000000	4.000000	47.000000	0.000000
3622.759112	0.264443	0.567827	0.153098	75.048409	-26.164829	97.755379	3.530295	0.000000	-3.540765	0.000000	0.000000	0.000000	1.586441	-0.017676	-1.675778	0.000000	0.000000	4.000000	47.000000	0.000000
3622.762445	0.264443	0.567827	0.153098	75.048409	-26.164829	97.755379	3.530295	0.000000	-3.540765	0.000000	0.000000	0.000000	1.586441	-0.017676	-1.675778	0.000000	0.000000	4.000000	47.000000	0.000000
3622.765778	0.264443	0.567827	0.153098	75.048409	-26.164829	97.755379	3.530295	0.000000	-3.540765	0.000000	0.000000	0.000000	1.586441	-0.017676	-1.675778	0.000000	0.000000	4.000000	47.000000	0.000000
3622.769112	0.269381	0.567555	0.147192	74.976425	-26.071695	98.932877	3.407048	0.000000	-3.659512	0.000000	0.000000	0.000000	1.481346	-0.081473	-1.771788	0.000000	0.000000	4.000000	47.000000	0.000000
3622.772445	0.269381	0.567555	0.147192	74.976425	-26.071695	98.932877	3.407048	0.000000	-3.659512	0.000000	0.000000	0.000000	1.481346	-0.081473	-1.771788	0.000000	0.000000	4.000000	47.000000	0.000000
3622.775778	0.269381	0.567555	0.147192	74.976425	-26.071695	98.932877	3.407048	0.000000	-3.659512	0.000000	0.000000	0.000000	1.481346	-0.081473	-1.771788	0.000000	0.000000	4.000000	47.000000	0.000000
3622.779112	0.274078	0.567196	0.141006	74.857414	-25.413578	100.713150	3.279685	0.000000	-3.774078	0.000000	0.000000	0.000000	1.409195	-0.107708	-1.856055	0.000000	0.000000	4.000000	47.000000	0.000000
3622.782445	0.274078	0.567196	0.141006	74.857414	-25.413578	100.713150	3.279685	0.000000	-3.774078	0.000000	0.000000	0.000000	1.409195	-0.107708	-1.856055	0.000000	0.000000	4.000000	47.000000	0.000000
3622.785778	0.274078	0.567196	0.141006	74.857414	-25.413578	100.713150	3.279685	0.000000	-3.774078	0.000000	0.000000	0.000000	1.409195	-0.107708	-1.856055	0.000000	0.000000	4.000000	47.000000	0.000000
3622.789112	0.278519	0.566868	0.134597	74.596298	-24.332272	102.639313	3.147139	0.000000	-3.885295	0.000000	0.000000	0.000000	1.332164	-0.098501	-1.922477	0.000000	0.000000	4.000000	47.000000	0.000000
3622.792445	0.278519	0.566868	0.134597	74.596298	-24.332272	102.639313	3.147139	0.000000	-3.885295	0.000000	0.000000	0.000000	1.332164	-0.098501	-1.922477	0.000000	0.000000	4.000000	47.000000	0.000000
3622.795778	0.278519	0.566868	0.134597	74.596298	-24.332272	102.639313	3.147139	0.000000	-3.885295	0.000000	0.000000	0.000000	1.332164	-0.098501	-1.922477	0.000000	0.000000	4.000000	47.000000	0.000000
3622.799112	0.282603	0.566676	0.128131	74.138672	-23.011126	104.348946	3.010128	0.000000	-3.992384	0.000000	0.000000	0.000000	1.225141	-0.057323	-1.939791	0.000000	0.000000	4.000000	47.000000	0.000000
3622.802445	0.282603	0.566676	0.128131	74.138672	-23.011126	104.348946	3.010128	0.000000	-3.992384	0.000000	0.000000	0.000000	1.225141	-0.057323	-1.939791	0.000000	0.000000	4.000000	47.000000	0.000000
3622.805778	0.282603	0.566676	0.128131	74.138672	-23.011126	104.348946	3.010128	0.000000	-3.992384	0.000000	0.000000	0.000000	1.225141	-0.057323	-1.939791	0.000000	0.000000	4.000000	47.000000	0.000000
3622.809112	0.286338	0.566593	0.121556	73.520058	-21.592392	105.562569	2.871967	0.000000	-4.092897	0.000000	0.000000	0.000000	1.120520	-0.025117	-1.972459	0.000000	0.000000	4.000000	47.000000	0.000000
3622.812445	0.286338	0.566593	0.121556	73.520058	-21.592392	105.562569	2.871967	0.000000	-4.092897	0.000000	0.000000	0.000000	1.120520	-0.025117	-1.972459	0.000000	0.000000	4.000000	47.000000	0.000000
3622.815778	0.286338	0.566593	0.121556	73.520058	-21.592392	105.562569	2.871967	0.000000	-4.092897	0.000000	0.000000	0.000000	1.120520	-0.025117	-1.972459	0.000000	0.000000	4.000000	47.000000	0.000000
3622.819112	0.289778	0.566569	0.114918	72.846519	-20.185360	106.558578	2.731843	0.000000	-4.187725	0.000000	0.000000	0.000000	1.032193	-0.007135	-1.991559	0.000000	0.000000	4.000000	47.000000	0.000000
3622.822445	0.289778	0.566569	0.114918	72.846519	-20.185360	106.558578	2.731843	0.000000	-4.187725	0.000000	0.000000	0.000000	1.032193	-0.007135	-1.991559	0.000000	0.000000	4.000000	47.000000	0.000000
3622.825778	0.289778	0.566569	0.114918	72.846519	-20.185360	106.558578	2.731843	0.000000	-4.187725	0.000000	0.000000	0.000000	1.032193	-0.007135	-1.991559	0.000000	0.000000	4.000000	47.000000	0.000000
3622.829112	0.292912	0.566480	0.108129	72.254616	-18.794937	107.776840	2.589874	0.000000	-4.276979	0.000000	0.000000	0.000000	0.940190	-0.026569	-2.036688	0.000000	0.000000	4.000000	47.000000	0.000000
3622.832445	0.292912	0.566480	0.108129	72.254616	-18.794937	107.776840	2.589874	0.000000	-4.276979	0.000000	0.000000	0.000000	0.940190	-0.026569	-2.036688	0.000000	0.000000	4.000000	47.000000	0.000000
3622.835778	0.292912	0.566480	0.108129	72.254616	-18.794937	107.776840	2.589874	0.000000	-4.276979	0.000000	0.000000	0.000000	0.940190	-0.026569	-2.036688	0.000000	0.000000	4.000000	47.000000	0.000000
3622.839112	0.295735	0.566237	0.101190	71.863228	-17.260443	109.302765	2.444706	0.000000	-4.361584	0.000000	0.000000	0.000000	0.846895	-0.073111	-2.081766	0.000000	0.000000	4.000000	47.000000	0.000000
3622.842445	0.295735	0.566237	0.101190	71.863228	-17.260443	109.302765	2.444706	0.000000	-4.361584	0.000000	0.000000	0.000000	0.846895	-0.073111	-2.081766	0.000000	0.000000	4.000000	47.000000	0.000000
3622.845778	0.295735	0.566237	0.101190	71.863228	-17.260443	109.302765	2.444706	0.000000	-4.361584	0.000000	0.000000	0.000000	0.846895	-0.073111	-2.081766	0.000000	0.000000	4.000000	47.000000	0.000000
3622.849112	0.298294	0.565758	0.094008	71.700256	-15.588161	110.980408	2.296173	0.000000	-4.441575	0.000000	0.000000	0.000000	0.767749	-0.143585	-2.154562	0.000000	0.000000	4.000000	47.000000	0.000000
3622.852445	0.298294	0.565758	0.094008	71.700256	-15.588161	110.980408	2.296173	0.000000	-4.441575	0.000000	0.000000	0.000000	0.767749	-0.143585	-2.154562	0.000000	0.000000	4.000000	47.000000	0.000000
3622.855778	0.298294	0.565758	0.094008	71.700256	-15.588161	110.980408	2.296173	0.000000	-4.441575	0.000000	0.000000	0.000000	0.767749	-0.143585	-2.154562	0.000000	0.000000	4.000000	47.000000	0.000000
3622.859112	0.300413	0.564999	0.086706	71.610161	-14.078836	112.568352	2.141901	0.000000	-4.517993	0.000000	0.000000	0.000000	0.635634	-0.227653	-2.190502	0.000000	0.000000	4.000000	47.000000	0.000000
3622.862445	0.300413	0.564999	0.086706	71.610161	-14.078836	112.568352	2.141901	0.000000	-4.517993	0.000000	0.000000	0.000000	0.635634	-0.227653	-2.190502	0.000000	0.000000	4.000000	47.000000	0.000000
3622.865778	0.300413	0.564999	0.086706	71.610161	-14.078836	112.568352	2.141901	0.000000	-4.517993	0.000000	0.000000	0.000000	0.635634	-0.227653	-2.190502	0.000000	0.000000	4.000000	47.000000	0.000000
3622.869112	0.302173	0.564132	0.079313	71.493462	-12.850799	113.963547	1.985348	0.000000	-4.588942	0.000000	0.000000	0.000000	0.527925	-0.260289	-2.218105	0.000000	0.000000	4.000000	47.000000	0.000000
3622.872445	0.302173	0.564132	0.079313	71.493462	-12.850799	113.963547	1.985348	0.000000	-4.588942	0.000000	0.000000	0.000000	0.527925	-0.260289	-2.218105	0.000000	0.000000	4.000000	47.000000	0.000000
3622.875778	0.302173	0.564132	0.079313	71.493462	-12.850799	113.963547	1.985348	0.000000	-4.588942	0.000000	0.000000	0.000000	0.527925	-0.260289	-2.218105	0.000000	0.000000	4.000000	47.000000	0.000000
3622.879112	0.303508	0.563289	0.071947	71.188530	-11.879887	114.848183	1.826017	0.000000	-4.654639	0.000000	0.000000	0.000000	0.400547	-0.252876	-2.209649	0.000000	0.000000	4.000000	47.000000	0.000000
3622.882445	0.303508	0.563289	0.071947	71.188530	-11.879887	114.848183	1.826017	0.000000	-4.654639	0.000000	0.000000	0.000000	0.400547	-0.252876	-2.209649	0.000000	0.000000	4.000000	47.000000	0.000000
3622.885778	0.303508	0.563289	0.071947	71.188530	-11.879887	114.848183	1.826017	0.000000	-4.654639	0.000000	0.000000	0.000000	0.400547	-0.252876	-2.209649	0.000000	0.000000	4.000000	47.000000	0.000000
3622.889112	0.304304	0.562639	0.064802	70.688507	-11.006101	115.383286	1.666586	0.000000	-4.714074	0.000000	0.000000	0.000000	0.238655	-0.194804	-2.143454	0.000000	0.000000	4.000000	47.000000	0.000000
3622.892445	0.304304	0.562639	0.064802	70.688507	-11.006101	115.383286	1.666586	0.000000	-4.714074	0.000000	0.000000	0.000000	0.238655	-0.194804	-2.143454	0.000000	0.000000	4.000000	47.000000	0.000000
3622.895778	0.304304	0.562639	0.064802	70.688507	-11.006101	115.383286	1.666586	0.000000	-4.714074	0.000000	0.000000	0.000000	0.238655	-0.194804	-2.143454	0.000000	0.000000	4.000000	47.000000	0.000000
3622.899112	0.304797	0.562237	0.057697	70.071114	-10.058052	115.214294	1.511707	0.000000	-4.765998	0.000000	0.000000	0.000000	0.148041	-0.120670	-2.131643	0.000000	0.000000	4.000000	47.000000	0.000000
3622.902445	0.304797	0.562237	0.057697	70.071114	-10.058052	115.214294	1.511707	0.000000	-4.765998	0.000000	0.000000	0.000000	0.148041	-0.120670	-2.131643	0.000000	0.000000	4.000000	47.000000	0.000000
3622.905778	0.304797	0.562237	0.057697	70.071114	-10.058052	115.214294	1.511707	0.000000	-4.765998	0.000000	0.000000	0.000000	0.148041	-0.120670	-2.131643	0.000000	0.000000	4.000000	47.000000	0.000000
3622.909112	0.305036	0.561938	0.050593	69.462746	-8.962765	115.168427	1.355852	0.000000	-4.812656	0.000000	0.000000	0.000000	0.071605	-0.089673	-2.131242	0.000000	0.000000	4.000000	47.000000	0.000000
3622.912445	0.305036	0.561938	0.050593	69.462746	-8.962765	115.168427	1.355852	0.000000	-4.812656	0.000000	0.000000	0.000000	0.071605	-0.089673	-2.131242	0.000000	0.000000	4.000000	47.000000	0.000000
3622.915778	0.305036	0.561938	0.050593	69.462746	-8.962765	115.168427	1.355852	0.000000	-4.812656	0.000000	0.000000	0.000000	0.071605	-0.089673	-2.131242	0.000000	0.000000	4.000000	47.000000	0.000000
3622.919112	0.304939	0.561635	0.043407	69.030952	-7.620027	115.610123	1.197824	0.000000	-4.854402	0.000000	0.000000	0.000000	-0.029079	-0.090965	-2.155773	0.000000	0.000000	4.000000	47.000000	0.000000
3622.922445	0.304939	0.561635	0.043407	69.030952	-7.620027	115.610123	1.197824	0.000000	-4.854402	0.000000	0.000000	0.000000	-0.029079	-0.090965	-2.155773	0.000000	0.000000	4.000000	47.000000	0.000000
3622.925778	0.304939	0.561635	0.043407	69.030952	-7.620027	115.610123	1.197824	0.000000	-4.854402	0.000000	0.000000	0.000000	-0.029079	-0.090965	-2.155773	0.000000	0.000000	4.000000	47.000000	0.000000
3622.929112	0.304590	0.561223	0.036064	68.836708	-6.030459	116.609253	1.036032	0.000000	-4.891487	0.000000	0.000000	0.000000	-0.104511	-0.123690	-2.202888	0.000000	0.000000	4.000000	47.000000	0.000000
3622.932445	0.304590	0.561223	0.036064	68.836708	-6.030459	116.609253	1.036032	0.000000	-4.891487	0.000000	0.000000	0.000000	-0.104511	-0.123690	-2.202888	0.000000	0.000000	4.000000	47.000000	0.000000
3622.935778	0.304590	0.561223	0.036064	68.836708	-6.030459	116.609253	1.036032	0.000000	-4.891487	0.000000	0.000000	0.000000	-0.104511	-0.123690	-2.202888	0.000000	0.000000	4.000000	47.000000	0.000000
3622.939112	0.303823	0.560595	0.028711	68.752693	-4.467098	117.721260	0.867981	0.000000	-4.924085	0.000000	0.000000	0.000000	-0.230231	-0.188292	-2.205729	0.000000	0.000000	4.000000	47.000000	0.000000
3622.942445	0.303823	0.560595	0.028711	68.752693	-4.467098	117.721260	0.867981	0.000000	-4.924085	0.000000	0.000000	0.000000	-0.230231	-0.188292	-2.205729	0.000000	0.000000	4.000000	47.000000	0.000000
3622.945778	0.303823	0.560595	0.028711	68.752693	-4.467098	117.721260	0.867981	0.000000	-4.924085	0.000000	0.000000	0.000000	-0.230231	-0.188292	-2.205729	0.000000	0.000000	4.000000	47.000000	0.000000
3622.949112	0.302533	0.559655	0.021275	68.699738	-3.123611	118.623886	0.697433	0.000000	-4.951120	0.000000	0.000000	0.000000	-0.387130	-0.282130	-2.230988	0.000000	0.000000	4.000000	47.000000	0.000000
3622.952445	0.302533	0.559655	0.021275	68.699738	-3.123611	118.623886	0.697433	0.000000	-4.951120	0.000000	0.000000	0.000000	-0.387130	-0.282130	-2.230988	0.000000	0.000000	4.000000	47.000000	0.000000
3622.955778	0.302533	0.559655	0.021275	68.699738	-3.123611	118.623886	0.697433	0.000000	-4.951120	0.000000	0.000000	0.000000	-0.387130	-0.282130	-2.230988	0.000000	0.000000	4.000000	47.000000	0.000000
3622.959112	0.300891	0.558490	0.013765	68.632027	-1.904350	119.352097	0.522341	0.000000	-4.972641	0.000000	0.000000	0.000000	-0.492350	-0.349362	-2.253038	0.000000	0.000000	4.000000	47.000000	0.000000
3622.962445	0.300891	0.558490	0.013765	68.632027	-1.904350	119.352097	0.522341	0.000000	-4.972641	0.000000	0.000000	0.000000	-0.492350	-0.349362	-2.253038	0.000000	0.000000	4.000000	47.000000	0.000000
3622.965778	0.300891	0.558490	0.013765	68.632027	-1.904350	119.352097	0.522341	0.000000	-4.972641	0.000000	0.000000	0.000000	-0.492350	-0.349362	-2.253038	0.000000	0.000000	4.000000	47.000000	0.000000
3622.969112	0.298863	0.557163	0.006262	68.458076	-0.598900	120.084839	0.341785	0.000000	-4.988305	0.000000	0.000000	0.000000	-0.608646	-0.398232	-2.250893	0.000000	0.000000	4.000000	47.000000	0.000000
3622.972445	0.298863	0.557163	0.006262	68.458076	-0.598900	120.084839	0.341785	0.000000	-4.988305	0.000000	0.000000	0.000000	-0.608646	-0.398232	-2.250893	0.000000	0.000000	4.000000	47.000000	0.000000
3622.975778	0.298863	0.557163	0.006262	68.458076	-0.598900	120.084839	0.341785	0.000000	-4.988305	0.000000	0.000000	0.000000	-0.608646	-0.398232	-2.250893	0.000000	0.000000	4.000000	47.000000	0.000000
3622.979112	0.296437	0.555854	-0.001074	68.002785	1.100363	121.028702	0.157356	0.000000	-4.997523	0.000000	0.000000	0.000000	-0.727697	-0.392720	-2.200577	0.000000	0.000000	4.000000	47.000000	0.000000
3622.982445	0.296437	0.555854	-0.001074	68.002785	1.100363	121.028702	0.157356	0.000000	-4.997523	0.000000	0.000000	0.000000	-0.727697	-0.392720	-2.200577	0.000000	0.000000	4.000000	47.000000	0.000000
3622.985778	0.296437	0.555854	-0.001074	68.002785	1.100363	121.028702	0.157356	0.000000	-4.997523	0.000000	0.000000	0.000000	-0.727697	-0.392720	-2.200577	0.000000	0.000000	4.000000	47.000000	0.000000
3622.989112	0.293725	0.554708	-0.008144	67.218498	3.293819	122.286644	-0.027330	0.000000	-4.999925	0.000000	0.000000	0.000000	-0.813515	-0.343771	-2.121165	0.000000	0.000000	4.000000	47.000000	0.000000
3622.992445	0.293725	0.554708	-0.008144	67.218498	3.293819	122.286644	-0.027330	0.000000	-4.999925	0.000000	0.000000	0.000000	-0.813515	-0.343771	-2.121165	0.000000	0.000000	4.000000	47.000000	0.000000
3622.995778	0.293725	0.554708	-0.008144	67.218498	3.293819	122.286644	-0.027330	0.000000	-4.999925	0.000000	0.000000	0.000000	-0.813515	-0.343771	-2.121165	0.000000	0.000000	4.000000	47.000000	0.000000
3622.999112	0.290690	0.553680	-0.015079	66.245132	5.665425	123.613625	-0.210016	0.000000	-4.995588	0.000000	0.000000	0.000000	-0.910530	-0.308296	-2.080323	0.000000	0.000000	4.000000	47.000000	0.000000
3623.002445	0.290690	0.553680	-0.015079	66.245132	5.665425	123.613625	-0.210016	0.000000	-4.995588	0.000000	0.000000	0.000000	-0.910530	-0.308296	-2.080323	0.000000	0.000000	4.000000	47.000000	0.000000
3623.005778	0.290690	0.553680	-0.015079	66.245132	5.665425	123.613625	-0.210016	0.000000	-4.995588	0.000000	0.000000	0.000000	-0.910530	-0.308296	-2.080323	0.000000	0.000000	4.000000	47.000000	0.000000
3623.009112	0.287317	0.552719	-0.021877	65.244240	7.965525	124.885902	-0.394141	0.000000	-4.984441	0.000000	0.000000	0.000000	-1.011969	-0.288375	-2.039393	0.000000	0.000000	4.000000	47.000000	0.000000
3623.012445	0.287317	0.552719	-0.021877	65.244240	7.965525	124.885902	-0.394141	0.000000	-4.984441	0.000000	0.000000	0.000000	-1.011969	-0.288375	-2.039393	0.000000	0.000000	4.000000	47.000000	0.000000
3623.015778	0.287317	0.552719	-0.021877	65.244240	7.965525	124.885902	-0.394141	0.000000	-4.984441	0.000000	0.000000	0.000000	-1.011969	-0.288375	-2.039393	0.000000	0.000000	4.000000	47.000000	0.000000
3623.019112	0.283647	0.551772	-0.028501	64.299286	10.096129	126.073013	-0.580006	0.000000	-4.966246	0.000000	0.000000	0.000000	-1.101103	-0.284164	-1.987263	0.000000	0.000000	4.000000	47.000000	0.000000
3623.022445	0.283647	0.551772	-0.028501	64.299286	10.096129	126.073013	-0.580006	0.000000	-4.966246	0.000000	0.000000	0.000000	-1.101103	-0.284164	-1.987263	0.000000	0.000000	4.000000	47.000000	0.000000
3623.025778	0.283647	0.551772	-0.028501	64.299286	10.096129	126.073013	-0.580006	0.000000	-4.966246	0.000000	0.000000	0.000000	-1.101103	-0.284164	-1.987263	0.000000	0.000000	4.000000	47.000000	0.000000
3623.029112	0.279637	0.550817	-0.034865	63.409679	12.097657	127.261749	-0.766792	0.000000	-4.940853	0.000000	0.000000	0.000000	-1.202758	-0.286296	-1.909339	0.000000	0.000000	4.000000	47.000000	0.000000
3623.032445	0.279637	0.550817	-0.034865	63.409679	12.097657	127.261749	-0.766792	0.000000	-4.940853	0.000000	0.000000	0.000000	-1.202758	-0.286296	-1.909339	0.000000	0.000000	4.000000	47.000000	0.000000
3623.035778	0.279637	0.550817	-0.034865	63.409679	12.097657	127.261749	-0.766792	0.000000	-4.940853	0.000000	0.000000	0.000000	-1.202758	-0.286296	-1.909339	0.000000	0.000000	4.000000	47.000000	0.000000
3623.039112	0.275350	0.549807	-0.040869	62.574718	13.903896	128.335846	-0.952659	0.000000	-4.908405	0.000000	0.000000	0.000000	-1.286309	-0.303018	-1.801075	0.000000	0.000000	4.000000	47.000000	0.000000
3623.042445	0.275350	0.549807	-0.040869	62.574718	13.903896	128.335846	-0.952659	0.000000	-4.908405	0.000000	0.000000	0.000000	-1.286309	-0.303018	-1.801075	0.000000	0.000000	4.000000	47.000000	0.000000
3623.045778	0.275350	0.549807	-0.040869	62.574718	13.903896	128.335846	-0.952659	0.000000	-4.908405	0.000000	0.000000	0.000000	-1.286309	-0.303018	-1.801075	0.000000	0.000000	4.000000	47.000000	0.000000
3623.049112	0.270730	0.548790	-0.046457	61.830830	15.359738	129.092621	-1.134937	0.000000	-4.869488	0.000000	0.000000	0.000000	-1.385909	-0.305310	-1.676403	0.000000	0.000000	4.000000	47.000000	0.000000
3623.052445	0.270730	0.548790	-0.046457	61.830830	15.359738	129.092621	-1.134937	0.000000	-4.869488	0.000000	0.000000	0.000000	-1.385909	-0.305310	-1.676403	0.000000	0.000000	4.000000	47.000000	0.000000
3623.055778	0.270730	0.548790	-0.046457	61.830830	15.359738	129.092621	-1.134937	0.000000	-4.869488	0.000000	0.000000	0.000000	-1.385909	-0.305310	-1.676403	0.000000	0.000000	4.000000	47.000000	0.000000
3623.059112	0.265692	0.547784	-0.051549	61.247715	16.336687	129.400330	-1.312804	0.000000	-4.824577	0.000000	0.000000	0.000000	-1.511374	-0.301743	-1.527577	0.000000	0.000000	4.000000	47.000000	0.000000
3623.062445	0.265692	0.547784	-0.051549	61.247715	16.336687	129.400330	-1.312804	0.000000	-4.824577	0.000000	0.000000	0.000000	-1.511374	-0.301743	-1.527577	0.000000	0.000000	4.000000	47.000000	0.000000
3623.065778	0.265692	0.547784	-0.051549	61.247715	16.336687	129.400330	-1.312804	0.000000	-4.824577	0.000000	0.000000	0.000000	-1.511374	-0.301743	-1.527577	0.000000	0.000000	4.000000	47.000000	0.000000
3623.069112	0.260266	0.546896	-0.056189	60.776909	16.977919	129.418762	-1.485338	0.000000	-4.774282	0.000000	0.000000	0.000000	-1.627883	-0.266303	-1.391960	0.000000	0.000000	4.000000	47.000000	0.000000
3623.072445	0.260266	0.546896	-0.056189	60.776909	16.977919	129.418762	-1.485338	0.000000	-4.774282	0.000000	0.000000	0.000000	-1.627883	-0.266303	-1.391960	0.000000	0.000000	4.000000	47.000000	0.000000
3623.075778	0.260266	0.546896	-0.056189	60.776909	16.977919	129.418762	-1.485338	0.000000	-4.774282	0.000000	0.000000	0.000000	-1.627883	-0.266303	-1.391960	0.000000	0.000000	4.000000	47.000000	0.000000
3623.079112	0.254511	0.546158	-0.060452	60.336559	17.527590	129.461090	-1.654262	0.000000	-4.718413	0.000000	0.000000	0.000000	-1.726325	-0.221260	-1.278926	0.000000	0.000000	4.000000	47.000000	0.000000
3623.082445	0.254511	0.546158	-0.060452	60.336559	17.527590	129.461090	-1.654262	0.000000	-4.718413	0.000000	0.000000	0.000000	-1.726325	-0.221260	-1.278926	0.000000	0.000000	4.000000	47.000000	0.000000
3623.085778	0.254511	0.546158	-0.060452	60.336559	17.527590	129.461090	-1.654262	0.000000	-4.718413	0.000000	0.000000	0.000000	-1.726325	-0.221260	-1.278926	0.000000	0.000000	4.000000	47.000000	0.000000
3623.089112	0.248612	0.545541	-0.064376	59.942650	18.057159	129.702774	-1.821757	0.000000	-4.656308	0.000000	0.000000	0.000000	-1.769766	-0.185298	-1.177132	0.000000	0.000000	4.000000	47.000000	0.000000
3623.092445	0.248612	0.545541	-0.064376	59.942650	18.057159	129.702774	-1.821757	0.000000	-4.656308	0.000000	0.000000	0.000000	-1.769766	-0.185298	-1.177132	0.000000	0.000000	4.000000	47.000000	0.000000
3623.095778	0.248612	0.545541	-0.064376	59.942650	18.057159	129.702774	-1.821757	0.000000	-4.656308	0.000000	0.000000	0.000000	-1.769766	-0.185298	-1.177132	0.000000	0.000000	4.000000	47.000000	0.000000
3623.099112	0.242449	0.545034	-0.068092	59.598946	18.601336	130.258774	-1.987439	0.000000	-4.588037	0.000000	0.000000	0.000000	-1.849090	-0.152118	-1.114851	0.000000	0.000000	4.000000	47.000000	0.000000
3623.102445	0.242449	0.545034	-0.068092	59.598946	18.601336	130.258774	-1.987439	0.000000	-4.588037	0.000000	0.000000	0.000000	-1.849090	-0.152118	-1.114851	0.000000	0.000000	4.000000	47.000000	0.000000
3623.105778	0.242449	0.545034	-0.068092	59.598946	18.601336	130.258774	-1.987439	0.000000	-4.588037	0.000000	0.000000	0.000000	-1.849090	-0.152118	-1.114851	0.000000	0.000000	4.000000	47.000000	0.000000
3623.109112	0.236171	0.544633	-0.071467	59.284451	19.127029	131.064484	-2.156355	0.000000	-4.511113	0.000000	0.000000	0.000000	-1.883169	-0.120191	-1.012690	0.000000	0.000000	4.000000	47.000000	0.000000
3623.112445	0.236171	0.544633	-0.071467	59.284451	19.127029	131.064484	-2.156355	0.000000	-4.511113	0.000000	0.000000	0.000000	-1.883169	-0.120191	-1.012690	0.000000	0.000000	4.000000	47.000000	0.000000
3623.115778	0.236171	0.544633	-0.071467	59.284451	19.127029	131.064484	-2.156355	0.000000	-4.511113	0.000000	0.000000	0.000000	-1.883169	-0.120191	-1.012690	0.000000	0.000000	4.000000	47.000000	0.000000
3623.119112	0.229720	0.544256	-0.074580	58.962421	19.571882	131.842010	-2.323595	0.000000	-4.427291	0.000000	0.000000	0.000000	-1.935428	-0.113023	-0.933769	0.000000	0.000000	4.000000	47.000000	0.000000
3623.122445	0.229720	0.544256	-0.074580	58.962421	19.571882	131.842010	-2.323595	0.000000	-4.427291	0.000000	0.000000	0.000000	-1.935428	-0.113023	-0.933769	0.000000	0.000000	4.000000	47.000000	0.000000
3623.125778	0.229720	0.544256	-0.074580	58.962421	19.571882	131.842010	-2.323595	0.000000	-4.427291	0.000000	0.000000	0.000000	-1.935428	-0.113023	-0.933769	0.000000	0.000000	4.000000	47.000000	0.000000
3623.129112	0.223094	0.543864	-0.077453	58.614056	19.955832	132.603760	-2.492131	0.000000	-4.334661	0.000000	0.000000	0.000000	-1.987857	-0.117695	-0.861816	0.000000	0.000000	4.000000	47.000000	0.000000
3623.132445	0.223094	0.543864	-0.077453	58.614056	19.955832	132.603760	-2.492131	0.000000	-4.334661	0.000000	0.000000	0.000000	-1.987857	-0.117695	-0.861816	0.000000	0.000000	4.000000	47.000000	0.000000
3623.135778	0.223094	0.543864	-0.077453	58.614056	19.955832	132.603760	-2.492131	0.000000	-4.334661	0.000000	0.000000	0.000000	-1.987857	-0.117695	-0.861816	0.000000	0.000000	4.000000	47.000000	0.000000
3623.139112	0.216449	0.543475	-0.080084	58.246502	20.299721	133.354782	-2.662817	0.000000	-4.231951	0.000000	0.000000	0.000000	-1.993501	-0.116601	-0.789526	0.000000	0.000000	4.000000	47.000000	0.000000
3623.142445	0.216449	0.543475	-0.080084	58.246502	20.299721	133.354782	-2.662817	0.000000	-4.231951	0.000000	0.000000	0.000000	-1.993501	-0.116601	-0.789526	0.000000	0.000000	4.000000	47.000000	0.000000
3623.145778	0.216449	0.543475	-0.080084	58.246502	20.299721	133.354782	-2.662817	0.000000	-4.231951	0.000000	0.000000	0.000000	-1.993501	-0.116601	-0.789526	0.000000	0.000000	4.000000	47.000000	0.000000
3623.149112	0.209731	0.543029	-0.082536	57.863354	20.594906	134.098724	-2.833268	0.000000	-4.119781	0.000000	0.000000	0.000000	-2.015427	-0.133920	-0.735443	0.000000	0.000000	4.000000	47.000000	0.000000
3623.152445	0.209731	0.543029	-0.082536	57.863354	20.594906	134.098724	-2.833268	0.000000	-4.119781	0.000000	0.000000	0.000000	-2.015427	-0.133920	-0.735443	0.000000	0.000000	4.000000	47.000000	0.000000
3623.155778	0.209731	0.543029	-0.082536	57.863354	20.594906	134.098724	-2.833268	0.000000	-4.119781	0.000000	0.000000	0.000000	-2.015427	-0.133920	-0.735443	0.000000	0.000000	4.000000	47.000000	0.000000
3623.159112	0.202971	0.542553	-0.084759	57.464993	20.838343	134.828491	-3.005543	0.000000	-3.995837	0.000000	0.000000	0.000000	-2.027762	-0.142755	-0.666960	0.000000	0.000000	4.000000	47.000000	0.000000
3623.162445	0.202971	0.542553	-0.084759	57.464993	20.838343	134.828491	-3.005543	0.000000	-3.995837	0.000000	0.000000	0.000000	-2.027762	-0.142755	-0.666960	0.000000	0.000000	4.000000	47.000000	0.000000
3623.165778	0.202971	0.542553	-0.084759	57.464993	20.838343	134.828491	-3.005543	0.000000	-3.995837	0.000000	0.000000	0.000000	-2.027762	-0.142755	-0.666960	0.000000	0.000000	4.000000	47.000000	0.000000
3623.169112	0.196178	0.542090	-0.086746	57.046535	21.035370	135.546341	-3.177624	0.000000	-3.860402	0.000000	0.000000	0.000000	-2.038077	-0.138912	-0.596132	0.000000	0.000000	4.000000	47.000000	0.000000
3623.172445	0.196178	0.542090	-0.086746	57.046535	21.035370	135.546341	-3.177624	0.000000	-3.860402	0.000000	0.000000	0.000000	-2.038077	-0.138912	-0.596132	0.000000	0.000000	4.000000	47.000000	0.000000
3623.175778	0.196178	0.542090	-0.086746	57.046535	21.035370	135.546341	-3.177624	0.000000	-3.860402	0.000000	0.000000	0.000000	-2.038077	-0.138912	-0.596132	0.000000	0.000000	4.000000	47.000000	0.000000
3623.179112	0.189340	0.541626	-0.088519	56.612553	21.170639	136.243896	-3.348793	0.000000	-3.712894	0.000000	0.000000	0.000000	-2.051468	-0.139078	-0.531859	0.000000	0.000000	4.000000	47.000000	0.000000
3623.182445	0.189340	0.541626	-0.088519	56.612553	21.170639	136.243896	-3.348793	0.000000	-3.712894	0.000000	0.000000	0.000000	-2.051468	-0.139078	-0.531859	0.000000	0.000000	4.000000	47.000000	0.000000
3623.185778	0.189340	0.541626	-0.088519	56.612553	21.170639	136.243896	-3.348793	0.000000	-3.712894	0.000000	0.000000	0.000000	-2.051468	-0.139078	-0.531859	0.000000	0.000000	4.000000	47.000000	0.000000
3623.189112	0.182516	0.541180	-0.090091	56.160782	21.261820	136.928741	-3.519187	0.000000	-3.551806	0.000000	0.000000	0.000000	-2.047108	-0.133829	-0.471693	0.000000	0.000000	4.000000	47.000000	0.000000
3623.192445	0.182516	0.541180	-0.090091	56.160782	21.261820	136.928741	-3.519187	0.000000	-3.551806	0.000000	0.000000	0.000000	-2.047108	-0.133829	-0.471693	0.000000	0.000000	4.000000	47.000000	0.000000
3623.195778	0.182516	0.541180	-0.090091	56.160782	21.261820	136.928741	-3.519187	0.000000	-3.551806	0.000000	0.000000	0.000000	-2.047108	-0.133829	-0.471693	0.000000	0.000000	4.000000	47.000000	0.000000
3623.199112	0.175848	0.540791	-0.091518	55.697193	21.309757	137.581421	-3.687155	0.000000	-3.377112	0.000000	0.000000	0.000000	-2.000283	-0.116698	-0.428011	0.000000	0.000000	4.000000	47.000000	0.000000
3623.202445	0.175848	0.540791	-0.091518	55.697193	21.309757	137.581421	-3.687155	0.000000	-3.377112	0.000000	0.000000	0.000000	-2.000283	-0.116698	-0.428011	0.000000	0.000000	4.000000	47.000000	0.000000
3623.205778	0.175848	0.540791	-0.091518	55.697193	21.309757	137.581421	-3.687155	0.000000	-3.377112	0.000000	0.000000	0.000000	-2.000283	-0.116698	-0.428011	0.000000	0.000000	4.000000	47.000000	0.000000
3623.209112	0.169416	0.540492	-0.092789	55.229675	21.311277	138.190414	-3.849716	0.000000	-3.190562	0.000000	0.000000	0.000000	-1.929678	-0.089890	-0.381422	0.000000	0.000000	4.000000	47.000000	0.000000
3623.212445	0.169416	0.540492	-0.092789	55.229675	21.311277	138.190414	-3.849716	0.000000	-3.190562	0.000000	0.000000	0.000000	-1.929678	-0.089890	-0.381422	0.000000	0.000000	4.000000	47.000000	0.000000
3623.215778	0.169416	0.540492	-0.092789	55.229675	21.311277	138.190414	-3.849716	0.000000	-3.190562	0.000000	0.000000	0.000000	-1.929678	-0.089890	-0.381422	0.000000	0.000000	4.000000	47.000000	0.000000
3623.219112	0.163132	0.540338	-0.093747	54.763401	21.243147	138.644501	-4.003645	0.000000	-2.995133	0.000000	0.000000	0.000000	-1.885321	-0.046234	-0.287296	0.000000	0.000000	4.000000	47.000000	0.000000
3623.222445	0.163132	0.540338	-0.093747	54.763401	21.243147	138.644501	-4.003645	0.000000	-2.995133	0.000000	0.000000	0.000000	-1.885321	-0.046234	-0.287296	0.000000	0.000000	4.000000	47.000000	0.000000
3623.225778	0.163132	0.540338	-0.093747	54.763401	21.243147	138.644501	-4.003645	0.000000	-2.995133	0.000000	0.000000	0.000000	-1.885321	-0.046234	-0.287296	0.000000	0.000000	4.000000	47.000000	0.000000
3623.229112	0.156861	0.540370	-0.094242	54.285381	21.081438	138.905609	-4.147273	0.000000	-2.792872	0.000000	0.000000	0.000000	-1.881108	0.009602	-0.148343	0.000000	0.000000	4.000000	47.000000	0.000000
3623.232445	0.156861	0.540370	-0.094242	54.285381	21.081438	138.905609	-4.147273	0.000000	-2.792872	0.000000	0.000000	0.000000	-1.881108	0.009602	-0.148343	0.000000	0.000000	4.000000	47.000000	0.000000
3623.235778	0.156861	0.540370	-0.094242	54.285381	21.081438	138.905609	-4.147273	0.000000	-2.792872	0.000000	0.000000	0.000000	-1.881108	0.009602	-0.148343	0.000000	0.000000	4.000000	47.000000	0.000000
3623.239112	0.150621	0.540620	-0.094244	53.794231	20.818386	138.744446	-4.281114	0.000000	-2.583034	0.000000	0.000000	0.000000	-1.871913	0.075018	-0.000859	0.000000	0.000000	4.000000	47.000000	0.000000
3623.242445	0.150621	0.540620	-0.094244	53.794231	20.818386	138.744446	-4.281114	0.000000	-2.583034	0.000000	0.000000	0.000000	-1.871913	0.075018	-0.000859	0.000000	0.000000	4.000000	47.000000	0.000000
3623.245778	0.150621	0.540620	-0.094244	53.794231	20.818386	138.744446	-4.281114	0.000000	-2.583034	0.000000	0.000000	0.000000	-1.871913	0.075018	-0.000859	0.000000	0.000000	4.000000	47.000000	0.000000
3623.249112	0.144474	0.541053	-0.093804	53.288158	20.484095	137.997665	-4.404803	0.000000	-2.365950	0.000000	0.000000	0.000000	-1.844389	0.129937	0.132164	0.000000	0.000000	4.000000	47.000000	0.000000
3623.252445	0.144474	0.541053	-0.093804	53.288158	20.484095	137.997665	-4.404803	0.000000	-2.365950	0.000000	0.000000	0.000000	-1.844389	0.129937	0.132164	0.000000	0.000000	4.000000	47.000000	0.000000
3623.255778	0.144474	0.541053	-0.093804	53.288158	20.484095	137.997665	-4.404803	0.000000	-2.365950	0.000000	0.000000	0.000000	-1.844389	0.129937	0.132164	0.000000	0.000000	4.000000	47.000000	0.000000
3623.259112	0.138496	0.541536	-0.093071	52.802170	20.093792	136.722900	-4.517942	0.000000	-2.142008	0.000000	0.000000	0.000000	-1.793133	0.145085	0.219933	0.000000	0.000000	4.000000	47.000000	0.000000
3623.262445	0.138496	0.541536	-0.093071	52.802170	20.093792	136.722900	-4.517942	0.000000	-2.142008	0.000000	0.000000	0.000000	-1.793133	0.145085	0.219933	0.000000	0.000000	4.000000	47.000000	0.000000
3623.265778	0.138496	0.541536	-0.093071	52.802170	20.093792	136.722900	-4.517942	0.000000	-2.142008	0.000000	0.000000	0.000000	-1.793133	0.145085	0.219933	0.000000	0.000000	4.000000	47.000000	0.000000
3623.269112	0.132712	0.541987	-0.092202	52.586342	19.430592	135.166565	-4.620358	0.000000	-1.911096	0.000000	0.000000	0.000000	-1.735226	0.135219	0.260512	0.000000	0.000000	4.000000	47.000000	0.000000
3623.272445	0.132712	0.541987	-0.092202	52.586342	19.430592	135.166565	-4.620358	0.000000	-1.911096	0.000000	0.000000	0.000000	-1.735226	0.135219	0.260512	0.000000	0.000000	4.000000	47.000000	0.000000
3623.275778	0.132712	0.541987	-0.092202	52.586342	19.430592	135.166565	-4.620358	0.000000	-1.911096	0.000000	0.000000	0.000000	-1.735226	0.135219	0.260512	0.000000	0.000000	4.000000	47.000000	0.000000
3623.279112	0.126922	0.542319	-0.091176	52.816029	18.340555	133.412094	-4.610122	0.000000	-1.635616	0.000000	0.000000	0.000000	-1.737138	0.099445	0.307881	0.000000	0.000000	4.000000	47.000000	0.000000
3623.282445	0.126922	0.542319	-0.091176	52.816029	18.340555	133.412094	-4.610122	0.000000	-1.635616	0.000000	0.000000	0.000000	-1.737138	0.099445	0.307881	0.000000	0.000000	4.000000	47.000000	0.000000
3623.285778	0.126922	0.542319	-0.091176	52.816029	18.340555	133.412094	-4.610122	0.000000	-1.635616	0.000000	0.000000	0.000000	-1.737138	0.099445	0.307881	0.000000	0.000000	4.000000	47.000000	0.000000
3623.289112	0.121206	0.542672	-0.089836	53.105946	17.152943	131.715363	-4.558808	0.000000	-1.346093	0.000000	0.000000	0.000000	-1.714653	0.105896	0.402192	0.000000	0.000000	4.000000	47.000000	0.000000
3623.292445	0.121206	0.542672	-0.089836	53.105946	17.152943	131.715363	-4.558808	0.000000	-1.346093	0.000000	0.000000	0.000000	-1.714653	0.105896	0.402192	0.000000	0.000000	4.000000	47.000000	0.000000
3623.295778	0.121206	0.542672	-0.089836	53.105946	17.152943	131.715363	-4.558808	0.000000	-1.346093	0.000000	0.000000	0.000000	-1.714653	0.105896	0.402192	0.000000	0.000000	4.000000	47.000000	0.000000
3623.299112	0.115688	0.543015	-0.088164	53.355709	15.999626	130.153259	-4.491776	0.000000	-1.060318	0.000000	0.000000	0.000000	-1.655596	0.103146	0.501333	0.000000	0.000000	4.000000	47.000000	0.000000
3623.302445	0.115688	0.543015	-0.088164	53.355709	15.999626	130.153259	-4.491776	0.000000	-1.060318	0.000000	0.000000	0.000000	-1.655596	0.103146	0.501333	0.000000	0.000000	4.000000	47.000000	0.000000
3623.305778	0.115688	0.543015	-0.088164	53.355709	15.999626	130.153259	-4.491776	0.000000	-1.060318	0.000000	0.000000	0.000000	-1.655596	0.103146	0.501333	0.000000	0.000000	4.000000	47.000000	0.000000
3623.309112	0.110455	0.543305	-0.086247	53.576107	14.894469	128.618942	-4.408221	0.000000	-0.784385	0.000000	0.000000	0.000000	-1.569834	0.086853	0.575305	0.000000	0.000000	4.000000	47.000000	0.000000
3623.312445	0.110455	0.543305	-0.086247	53.576107	14.894469	128.618942	-4.408221	0.000000	-0.784385	0.000000	0.000000	0.000000	-1.569834	0.086853	0.575305	0.000000	0.000000	4.000000	47.000000	0.000000
3623.315778	0.110455	0.543305	-0.086247	53.576107	14.894469	128.618942	-4.408221	0.000000	-0.784385	0.000000	0.000000	0.000000	-1.569834	0.086853	0.575305	0.000000	0.000000	4.000000	47.000000	0.000000
3623.319112	0.105436	0.543521	-0.084144	53.777321	13.831202	127.019852	-4.312336	0.000000	-0.522746	0.000000	0.000000	0.000000	-1.505658	0.064749	0.630737	0.000000	0.000000	4.000000	47.000000	0.000000
3623.322445	0.105436	0.543521	-0.084144	53.777321	13.831202	127.019852	-4.312336	0.000000	-0.522746	0.000000	0.000000	0.000000	-1.505658	0.064749	0.630737	0.000000	0.000000	4.000000	47.000000	0.000000
3623.325778	0.105436	0.543521	-0.084144	53.777321	13.831202	127.019852	-4.312336	0.000000	-0.522746	0.000000	0.000000	0.000000	-1.505658	0.064749	0.630737	0.000000	0.000000	4.000000	47.000000	0.000000
3623.329112	0.100530	0.543705	-0.081833	54.010746	12.736948	125.259918	-4.207213	0.000000	-0.271803	0.000000	0.000000	0.000000	-1.471678	0.055225	0.693398	0.000000	0.000000	4.000000	47.000000	0.000000
3623.332445	0.100530	0.543705	-0.081833	54.010746	12.736948	125.259918	-4.207213	0.000000	-0.271803	0.000000	0.000000	0.000000	-1.471678	0.055225	0.693398	0.000000	0.000000	4.000000	47.000000	0.000000
3623.335778	0.100530	0.543705	-0.081833	54.010746	12.736948	125.259918	-4.207213	0.000000	-0.271803	0.000000	0.000000	0.000000	-1.471678	0.055225	0.693398	0.000000	0.000000	4.000000	47.000000	0.000000
3623.339112	0.095702	0.543804	-0.079337	54.361748	11.524762	123.499428	-4.091647	0.000000	-0.026523	0.000000	0.000000	0.000000	-1.448654	0.029762	0.748931	0.000000	0.000000	4.000000	47.000000	0.000000
3623.342445	0.095702	0.543804	-0.079337	54.361748	11.524762	123.499428	-4.091647	0.000000	-0.026523	0.000000	0.000000	0.000000	-1.448654	0.029762	0.748931	0.000000	0.000000	4.000000	47.000000	0.000000
3623.345778	0.095702	0.543804	-0.079337	54.361748	11.524762	123.499428	-4.091647	0.000000	-0.026523	0.000000	0.000000	0.000000	-1.448654	0.029762	0.748931	0.000000	0.000000	4.000000	47.000000	0.000000
3623.349112	0.090951	0.543865	-0.076688	54.769394	10.249378	121.958290	-3.966825	0.000000	0.214919	0.000000	0.000000	0.000000	-1.425251	0.018336	0.794414	0.000000	0.000000	4.000000	47.000000	0.000000
3623.352445	0.090951	0.543865	-0.076688	54.769394	10.249378	121.958290	-3.966825	0.000000	0.214919	0.000000	0.000000	0.000000	-1.425251	0.018336	0.794414	0.000000	0.000000	4.000000	47.000000	0.000000
3623.355778	0.090951	0.543865	-0.076688	54.769394	10.249378	121.958290	-3.966825	0.000000	0.214919	0.000000	0.000000	0.000000	-1.425251	0.018336	0.794414	0.000000	0.000000	4.000000	47.000000	0.000000
3623.359112	0.086410	0.543955	-0.073861	55.154541	9.011656	120.671143	-3.834423	0.000000	0.452461	0.000000	0.000000	0.000000	-1.362233	0.026943	0.848133	0.000000	0.000000	4.000000	47.000000	0.000000
3623.362445	0.086410	0.543955	-0.073861	55.154541	9.011656	120.671143	-3.834423	0.000000	0.452461	0.000000	0.000000	0.000000	-1.362233	0.026943	0.848133	0.000000	0.000000	4.000000	47.000000	0.000000
3623.365778	0.086410	0.543955	-0.073861	55.154541	9.011656	120.671143	-3.834423	0.000000	0.452461	0.000000	0.000000	0.000000	-1.362233	0.026943	0.848133	0.000000	0.000000	4.000000	47.000000	0.000000
3623.369112	0.082147	0.544072	-0.070863	55.490784	7.859688	119.403755	-3.693068	0.000000	0.679500	0.000000	0.000000	0.000000	-1.279025	0.035170	0.899552	0.000000	0.000000	4.000000	47.000000	0.000000
3623.372445	0.082147	0.544072	-0.070863	55.490784	7.859688	119.403755	-3.693068	0.000000	0.679500	0.000000	0.000000	0.000000	-1.279025	0.035170	0.899552	0.000000	0.000000	4.000000	47.000000	0.000000
3623.375778	0.082147	0.544072	-0.070863	55.490784	7.859688	119.403755	-3.693068	0.000000	0.679500	0.000000	0.000000	0.000000	-1.279025	0.035170	0.899552	0.000000	0.000000	4.000000	47.000000	0.000000
3623.379112	0.078227	0.544200	-0.067717	55.781998	6.803421	117.921234	-3.543142	0.000000	0.892671	0.000000	0.000000	0.000000	-1.175869	0.038285	0.943643	0.000000	0.000000	4.000000	47.000000	0.000000
3623.382445	0.078227	0.544200	-0.067717	55.781998	6.803421	117.921234	-3.543142	0.000000	0.892671	0.000000	0.000000	0.000000	-1.175869	0.038285	0.943643	0.000000	0.000000	4.000000	47.000000	0.000000
3623.385778	0.078227	0.544200	-0.067717	55.781998	6.803421	117.921234	-3.543142	0.000000	0.892671	0.000000	0.000000	0.000000	-1.175869	0.038285	0.943643	0.000000	0.000000	4.000000	47.000000	0.000000
3623.389112	0.074695	0.544389	-0.064388	56.018696	5.865650	116.177055	-3.385868	0.000000	1.088649	0.000000	0.000000	0.000000	-1.059682	0.056873	0.998842	0.000000	0.000000	4.000000	47.000000	0.000000
3623.392445	0.074695	0.544389	-0.064388	56.018696	5.865650	116.177055	-3.385868	0.000000	1.088649	0.000000	0.000000	0.000000	-1.059682	0.056873	0.998842	0.000000	0.000000	4.000000	47.000000	0.000000
3623.395778	0.074695	0.544389	-0.064388	56.018696	5.865650	116.177055	-3.385868	0.000000	1.088649	0.000000	0.000000	0.000000	-1.059682	0.056873	0.998842	0.000000	0.000000	4.000000	47.000000	0.000000
3623.399112	0.071475	0.544640	-0.060851	56.209385	5.039095	114.369019	-3.219395	0.000000	1.265263	0.000000	0.000000	0.000000	-0.965828	0.075084	1.061178	0.000000	0.000000	4.000000	47.000000	0.000000
3623.402445	0.071475	0.544640	-0.060851	56.209385	5.039095	114.369019	-3.219395	0.000000	1.265263	0.000000	0.000000	0.000000	-0.965828	0.075084	1.061178	0.000000	0.000000	4.000000	47.000000	0.000000
3623.405778	0.071475	0.544640	-0.060851	56.209385	5.039095	114.369019	-3.219395	0.000000	1.265263	0.000000	0.000000	0.000000	-0.965828	0.075084	1.061178	0.000000	0.000000	4.000000	47.000000	0.000000
3623.409112	0.068594	0.544981	-0.057064	56.374660	4.311939	112.668327	-3.042532	0.000000	1.426234	0.000000	0.000000	0.000000	-0.864295	0.102448	1.136101	0.000000	0.000000	4.000000	47.000000	0.000000
3623.412445	0.068594	0.544981	-0.057064	56.374660	4.311939	112.668327	-3.042532	0.000000	1.426234	0.000000	0.000000	0.000000	-0.864295	0.102448	1.136101	0.000000	0.000000	4.000000	47.000000	0.000000
3623.415778	0.068594	0.544981	-0.057064	56.374660	4.311939	112.668327	-3.042532	0.000000	1.426234	0.000000	0.000000	0.000000	-0.864295	0.102448	1.136101	0.000000	0.000000	4.000000	47.000000	0.000000
3623.419112	0.065941	0.545334	-0.053100	56.685356	3.495472	110.979416	-2.853182	0.000000	1.570284	0.000000	0.000000	0.000000	-0.795948	0.105785	1.189001	0.000000	0.000000	4.000000	47.000000	0.000000
3623.422445	0.065941	0.545334	-0.053100	56.685356	3.495472	110.979416	-2.853182	0.000000	1.570284	0.000000	0.000000	0.000000	-0.795948	0.105785	1.189001	0.000000	0.000000	4.000000	47.000000	0.000000
3623.425778	0.065941	0.545334	-0.053100	56.685356	3.495472	110.979416	-2.853182	0.000000	1.570284	0.000000	0.000000	0.000000	-0.795948	0.105785	1.189001	0.000000	0.000000	4.000000	47.000000	0.000000
3623.429112	0.063471	0.545709	-0.048998	57.276428	2.458781	109.409966	-2.655015	0.000000	1.702942	0.000000	0.000000	0.000000	-0.740992	0.112554	1.230569	0.000000	0.000000	4.000000	47.000000	0.000000
3623.432445	0.063471	0.545709	-0.048998	57.276428	2.458781	109.409966	-2.655015	0.000000	1.702942	0.000000	0.000000	0.000000	-0.740992	0.112554	1.230569	0.000000	0.000000	4.000000	47.000000	0.000000
3623.435778	0.063471	0.545709	-0.048998	57.276428	2.458781	109.409966	-2.655015	0.000000	1.702942	0.000000	0.000000	0.000000	-0.740992	0.112554	1.230569	0.000000	0.000000	4.000000	47.000000	0.000000
3623.439112	0.061178	0.546169	-0.044677	57.991360	1.373631	108.183296	-2.449920	0.000000	1.826440	0.000000	0.000000	0.000000	-0.687916	0.138143	1.296561	0.000000	0.000000	4.000000	47.000000	0.000000
3623.442445	0.061178	0.546169	-0.044677	57.991360	1.373631	108.183296	-2.449920	0.000000	1.826440	0.000000	0.000000	0.000000	-0.687916	0.138143	1.296561	0.000000	0.000000	4.000000	47.000000	0.000000
3623.445778	0.061178	0.546169	-0.044677	57.991360	1.373631	108.183296	-2.449920	0.000000	1.826440	0.000000	0.000000	0.000000	-0.687916	0.138143	1.296561	0.000000	0.000000	4.000000	47.000000	0.000000
3623.449112	0.059226	0.546747	-0.040118	58.725105	0.402076	107.190163	-2.233826	0.000000	1.941093	0.000000	0.000000	0.000000	-0.585606	0.173337	1.367564	0.000000	0.000000	4.000000	47.000000	0.000000
3623.452445	0.059226	0.546747	-0.040118	58.725105	0.402076	107.190163	-2.233826	0.000000	1.941093	0.000000	0.000000	0.000000	-0.585606	0.173337	1.367564	0.000000	0.000000	4.000000	47.000000	0.000000
3623.455778	0.059226	0.546747	-0.040118	58.725105	0.402076	107.190163	-2.233826	0.000000	1.941093	0.000000	0.000000	0.000000	-0.585606	0.173337	1.367564	0.000000	0.000000	4.000000	47.000000	0.000000
3623.459112	0.057656	0.547410	-0.035364	59.463737	-0.388077	106.035133	-2.005899	0.000000	2.038693	0.000000	0.000000	0.000000	-0.471093	0.198976	1.426337	0.000000	0.000000	4.000000	47.000000	0.000000
3623.462445	0.057656	0.547410	-0.035364	59.463737	-0.388077	106.035133	-2.005899	0.000000	2.038693	0.000000	0.000000	0.000000	-0.471093	0.198976	1.426337	0.000000	0.000000	4.000000	47.000000	0.000000
3623.465778	0.057656	0.547410	-0.035364	59.463737	-0.388077	106.035133	-2.005899	0.000000	2.038693	0.000000	0.000000	0.000000	-0.471093	0.198976	1.426337	0.000000	0.000000	4.000000	47.000000	0.000000
3623.469112	0.056455	0.548182	-0.030413	60.239304	-1.004431	104.737793	-1.768176	0.000000	2.117209	0.000000	0.000000	0.000000	-0.360113	0.231620	1.485023	0.000000	0.000000	4.000000	47.000000	0.000000
3623.472445	0.056455	0.548182	-0.030413	60.239304	-1.004431	104.737793	-1.768176	0.000000	2.117209	0.000000	0.000000	0.000000	-0.360113	0.231620	1.485023	0.000000	0.000000	4.000000	47.000000	0.000000
3623.475778	0.056455	0.548182	-0.030413	60.239304	-1.004431	104.737793	-1.768176	0.000000	2.117209	0.000000	0.000000	0.000000	-0.360113	0.231620	1.485023	0.000000	0.000000	4.000000	47.000000	0.000000
3623.479112	0.055521	0.549047	-0.025339	61.165211	-1.556804	103.030708	-1.520672	0.000000	2.177228	0.000000	0.000000	0.000000	-0.280234	0.259206	1.522348	0.000000	0.000000	4.000000	47.000000	0.000000
3623.482445	0.055521	0.549047	-0.025339	61.165211	-1.556804	103.030708	-1.520672	0.000000	2.177228	0.000000	0.000000	0.000000	-0.280234	0.259206	1.522348	0.000000	0.000000	4.000000	47.000000	0.000000
3623.485778	0.055521	0.549047	-0.025339	61.165211	-1.556804	103.030708	-1.520672	0.000000	2.177228	0.000000	0.000000	0.000000	-0.280234	0.259206	1.522348	0.000000	0.000000	4.000000	47.000000	0.000000
3623.489112	0.054735	0.549963	-0.020139	62.325859	-2.080802	101.122124	-1.266948	0.000000	2.223934	0.000000	0.000000	0.000000	-0.235808	0.274967	1.560112	0.000000	0.000000	4.000000	47.000000	0.000000
3623.492445	0.054735	0.549963	-0.020139	62.325859	-2.080802	101.122124	-1.266948	0.000000	2.223934	0.000000	0.000000	0.000000	-0.235808	0.274967	1.560112	0.000000	0.000000	4.000000	47.000000	0.000000
3623.495778	0.054735	0.549963	-0.020139	62.325859	-2.080802	101.122124	-1.266948	0.000000	2.223934	0.000000	0.000000	0.000000	-0.235808	0.274967	1.560112	0.000000	0.000000	4.000000	47.000000	0.000000
3623.499112	0.054094	0.551032	-0.014700	63.665791	-2.489991	99.471458	-1.006929	0.000000	2.263235	0.000000	0.000000	0.000000	-0.192351	0.320769	1.631563	0.000000	0.000000	4.000000	47.000000	0.000000
3623.502445	0.054094	0.551032	-0.014700	63.665791	-2.489991	99.471458	-1.006929	0.000000	2.263235	0.000000	0.000000	0.000000	-0.192351	0.320769	1.631563	0.000000	0.000000	4.000000	47.000000	0.000000
3623.505778	0.054094	0.551032	-0.014700	63.665791	-2.489991	99.471458	-1.006929	0.000000	2.263235	0.000000	0.000000	0.000000	-0.192351	0.320769	1.631563	0.000000	0.000000	4.000000	47.000000	0.000000
3623.509112	0.053558	0.552257	-0.009022	65.160248	-2.663832	98.557800	-0.735002	0.000000	2.295293	0.000000	0.000000	0.000000	-0.160872	0.367341	1.703462	0.000000	0.000000	4.000000	47.000000	0.000000
3623.512445	0.053558	0.552257	-0.009022	65.160248	-2.663832	98.557800	-0.735002	0.000000	2.295293	0.000000	0.000000	0.000000	-0.160872	0.367341	1.703462	0.000000	0.000000	4.000000	47.000000	0.000000
3623.515778	0.053558	0.552257	-0.009022	65.160248	-2.663832	98.557800	-0.735002	0.000000	2.295293	0.000000	0.000000	0.000000	-0.160872	0.367341	1.703462	0.000000	0.000000	4.000000	47.000000	0.000000
3623.519112	0.053162	0.553597	-0.003192	66.815781	-2.554750	98.201958	-0.451091	0.000000	2.322105	0.000000	0.000000	0.000000	-0.118778	0.401993	1.749093	0.000000	0.000000	4.000000	47.000000	0.000000
3623.522445	0.053162	0.553597	-0.003192	66.815781	-2.554750	98.201958	-0.451091	0.000000	2.322105	0.000000	0.000000	0.000000	-0.118778	0.401993	1.749093	0.000000	0.000000	4.000000	47.000000	0.000000
3623.525778	0.053162	0.553597	-0.003192	66.815781	-2.554750	98.201958	-0.451091	0.000000	2.322105	0.000000	0.000000	0.000000	-0.118778	0.401993	1.749093	0.000000	0.000000	4.000000	47.000000	0.000000
3623.529112	0.052994	0.555020	0.002741	68.713852	-2.108370	98.082947	-0.159576	0.000000	2.341902	0.000000	0.000000	0.000000	-0.050485	0.427077	1.779834	0.000000	0.000000	4.000000	47.000000	0.000000
3623.532445	0.052994	0.555020	0.002741	68.713852	-2.108370	98.082947	-0.159576	0.000000	2.341902	0.000000	0.000000	0.000000	-0.050485	0.427077	1.779834	0.000000	0.000000	4.000000	47.000000	0.000000
3623.535778	0.052994	0.555020	0.002741	68.713852	-2.108370	98.082947	-0.159576	0.000000	2.341902	0.000000	0.000000	0.000000	-0.050485	0.427077	1.779834	0.000000	0.000000	4.000000	47.000000	0.000000
3623.539112	0.053039	0.556555	0.008771	70.758736	-1.090575	98.112015	0.137063	0.000000	2.350316	0.000000	0.000000	0.000000	0.013451	0.460325	1.808851	0.000000	0.000000	4.000000	47.000000	0.000000
3623.542445	0.053039	0.556555	0.008771	70.758736	-1.090575	98.112015	0.137063	0.000000	2.350316	0.000000	0.000000	0.000000	0.013451	0.460325	1.808851	0.000000	0.000000	4.000000	47.000000	0.000000
3623.545778	0.053039	0.556555	0.008771	70.758736	-1.090575	98.112015	0.137063	0.000000	2.350316	0.000000	0.000000	0.000000	0.013451	0.460325	1.808851	0.000000	0.000000	4.000000	47.000000	0.000000
3623.549112	0.053352	0.558194	0.014912	72.902626	0.811807	98.780304	0.438538	0.000000	2.348074	0.000000	0.000000	0.000000	0.093927	0.491771	1.842255	0.000000	0.000000	4.000000	47.000000	0.000000
3623.552445	0.053352	0.558194	0.014912	72.902626	0.811807	98.780304	0.438538	0.000000	2.348074	0.000000	0.000000	0.000000	0.093927	0.491771	1.842255	0.000000	0.000000	4.000000	47.000000	0.000000
3623.555778	0.053352	0.558194	0.014912	72.902626	0.811807	98.780304	0.438538	0.000000	2.348074	0.000000	0.000000	0.000000	0.093927	0.491771	1.842255	0.000000	0.000000	4.000000	47.000000	0.000000
3623.559112	0.054005	0.559888	0.021099	75.085556	4.062519	101.075027	0.745581	0.000000	2.332420	0.000000	0.000000	0.000000	0.195955	0.508059	1.856103	0.000000	0.000000	4.000000	47.000000	0.000000
3623.562445	0.054005	0.559888	0.021099	75.085556	4.062519	101.075027	0.745581	0.000000	2.332420	0.000000	0.000000	0.000000	0.195955	0.508059	1.856103	0.000000	0.000000	4.000000	47.000000	0.000000
3623.565778	0.054005	0.559888	0.021099	75.085556	4.062519	101.075027	0.745581	0.000000	2.332420	0.000000	0.000000	0.000000	0.195955	0.508059	1.856103	0.000000	0.000000	4.000000	47.000000	0.000000
3623.569112	0.054937	0.561627	0.027295	77.222000	9.219229	105.778816	1.054931	0.000000	2.299761	0.000000	0.000000	0.000000	0.279764	0.521919	1.858862	0.000000	0.000000	4.000000	47.000000	0.000000
3623.572445	0.054937	0.561627	0.027295	77.222000	9.219229	105.778816	1.054931	0.000000	2.299761	0.000000	0.000000	0.000000	0.279764	0.521919	1.858862	0.000000	0.000000	4.000000	47.000000	0.000000
3623.575778	0.054937	0.561627	0.027295	77.222000	9.219229	105.778816	1.054931	0.000000	2.299761	0.000000	0.000000	0.000000	0.279764	0.521919	1.858862	0.000000	0.000000	4.000000	47.000000	0.000000
3623.579112	0.056154	0.563334	0.033450	79.224754	16.953796	113.377663	1.364742	0.000000	2.253133	0.000000	0.000000	0.000000	0.365105	0.511868	1.846632	0.000000	0.000000	4.000000	47.000000	0.000000
3623.582445	0.056154	0.563334	0.033450	79.224754	16.953796	113.377663	1.364742	0.000000	2.253133	0.000000	0.000000	0.000000	0.365105	0.511868	1.846632	0.000000	0.000000	4.000000	47.000000	0.000000
3623.585778	0.056154	0.563334	0.033450	79.224754	16.953796	113.377663	1.364742	0.000000	2.253133	0.000000	0.000000	0.000000	0.365105	0.511868	1.846632	0.000000	0.000000	4.000000	47.000000	0.000000
3623.589112	0.057654	0.564996	0.039459	81.032440	27.530394	123.771309	1.672514	0.000000	2.192282	0.000000	0.000000	0.000000	0.449980	0.498811	1.802624	0.000000	0.000000	4.000000	47.000000	0.000000
3623.592445	0.057654	0.564996	0.039459	81.032440	27.530394	123.771309	1.672514	0.000000	2.192282	0.000000	0.000000	0.000000	0.449980	0.498811	1.802624	0.000000	0.000000	4.000000	47.000000	0.000000
3623.595778	0.057654	0.564996	0.039459	81.032440	27.530394	123.771309	1.672514	0.000000	2.192282	0.000000	0.000000	0.000000	0.449980	0.498811	1.802624	0.000000	0.000000	4.000000	47.000000	0.000000
3623.599112	0.059391	0.566542	0.045257	82.543594	41.322014	137.110794	1.972951	0.000000	2.117286	0.000000	0.000000	0.000000	0.521087	0.463652	1.739492	0.000000	0.000000	4.000000	47.000000	0.000000
3623.602445	0.059391	0.566542	0.045257	82.543594	41.322014	137.110794	1.972951	0.000000	2.117286	0.000000	0.000000	0.000000	0.521087	0.463652	1.739492	0.000000	0.000000	4.000000	47.000000	0.000000
3623.605778	0.059391	0.566542	0.045257	82.543594	41.322014	137.110794	1.972951	0.000000	2.117286	0.000000	0.000000	0.000000	0.521087	0.463652	1.739492	0.000000	0.000000	4.000000	47.000000	0.000000
3623.609112	0.061409	0.567960	0.050738	83.601097	59.031933	154.433044	2.262866	0.000000	2.030438	0.000000	0.000000	0.000000	0.605199	0.425377	1.644106	0.000000	0.000000	4.000000	47.000000	0.000000
3623.612445	0.061409	0.567960	0.050738	83.601097	59.031933	154.433044	2.262866	0.000000	2.030438	0.000000	0.000000	0.000000	0.605199	0.425377	1.644106	0.000000	0.000000	4.000000	47.000000	0.000000
3623.615778	0.061409	0.567960	0.050738	83.601097	59.031933	154.433044	2.262866	0.000000	2.030438	0.000000	0.000000	0.000000	0.605199	0.425377	1.644106	0.000000	0.000000	4.000000	47.000000	0.000000
3623.619112	0.063960	0.569342	0.055892	84.019882	80.106407	175.404205	2.536884	0.000000	1.929572	0.000000	0.000000	0.000000	0.765480	0.414566	1.546363	0.000000	0.000000	4.000000	47.000000	0.000000
3623.622445	0.063960	0.569342	0.055892	84.019882	80.106407	175.404205	2.536884	0.000000	1.929572	0.000000	0.000000	0.000000	0.765480	0.414566	1.546363	0.000000	0.000000	4.000000	47.000000	0.000000
3623.625778	0.063960	0.569342	0.055892	84.019882	80.106407	175.404205	2.536884	0.000000	1.929572	0.000000	0.000000	0.000000	0.765480	0.414566	1.546363	0.000000	0.000000	4.000000	47.000000	0.000000
3623.629112	0.066979	0.570737	0.060674	83.696526	100.756088	-164.066757	2.794611	0.000000	1.801992	0.000000	0.000000	0.000000	0.905739	0.418528	1.434575	0.000000	0.000000	4.000000	47.000000	0.000000
3623.632445	0.066979	0.570737	0.060674	83.696526	100.756088	-164.066757	2.794611	0.000000	1.801992	0.000000	0.000000	0.000000	0.905739	0.418528	1.434575	0.000000	0.000000	4.000000	47.000000	0.000000
3623.635778	0.066979	0.570737	0.060674	83.696526	100.756088	-164.066757	2.794611	0.000000	1.801992	0.000000	0.000000	0.000000	0.905739	0.418528	1.434575	0.000000	0.000000	4.000000	47.000000	0.000000
3623.639112	0.070395	0.572139	0.065050	82.837326	117.343636	-147.765015	3.033707	0.000000	1.651035	0.000000	0.000000	0.000000	1.024843	0.420681	1.312640	0.000000	0.000000	4.000000	47.000000	0.000000
3623.642445	0.070395	0.572139	0.065050	82.837326	117.343636	-147.765015	3.033707	0.000000	1.651035	0.000000	0.000000	0.000000	1.024843	0.420681	1.312640	0.000000	0.000000	4.000000	47.000000	0.000000
3623.645778	0.070395	0.572139	0.065050	82.837326	117.343636	-147.765015	3.033707	0.000000	1.651035	0.000000	0.000000	0.000000	1.024843	0.420681	1.312640	0.000000	0.000000	4.000000	47.000000	0.000000
3623.649112	0.074271	0.573578	0.069063	81.984230	127.651703	-137.916611	3.252480	0.000000	1.480228	0.000000	0.000000	0.000000	1.162745	0.431693	1.203977	0.000000	0.000000	4.000000	47.000000	0.000000
3623.652445	0.074271	0.573578	0.069063	81.984230	127.651703	-137.916611	3.252480	0.000000	1.480228	0.000000	0.000000	0.000000	1.162745	0.431693	1.203977	0.000000	0.000000	4.000000	47.000000	0.000000
3623.655778	0.074271	0.573578	0.069063	81.984230	127.651703	-137.916611	3.252480	0.000000	1.480228	0.000000	0.000000	0.000000	1.162745	0.431693	1.203977	0.000000	0.000000	4.000000	47.000000	0.000000
3623.659112	0.078559	0.575119	0.072866	81.572563	131.760010	-134.312454	3.453143	0.000000	1.286437	0.000000	0.000000	0.000000	1.286181	0.462488	1.140928	0.000000	0.000000	4.000000	47.000000	0.000000
3623.662445	0.078559	0.575119	0.072866	81.572563	131.760010	-134.312454	3.453143	0.000000	1.286437	0.000000	0.000000	0.000000	1.286181	0.462488	1.140928	0.000000	0.000000	4.000000	47.000000	0.000000
3623.665778	0.078559	0.575119	0.072866	81.572563	131.760010	-134.312454	3.453143	0.000000	1.286437	0.000000	0.000000	0.000000	1.286181	0.462488	1.140928	0.000000	0.000000	4.000000	47.000000	0.000000
3623.669112	0.083197	0.576569	0.076195	81.474098	133.307953	-133.298691	3.643297	0.000000	1.072074	0.000000	0.000000	0.000000	1.391475	0.434952	0.998599	0.000000	0.000000	4.000000	47.000000	0.000000
3623.672445	0.083197	0.576569	0.076195	81.474098	133.307953	-133.298691	3.643297	0.000000	1.072074	0.000000	0.000000	0.000000	1.391475	0.434952	0.998599	0.000000	0.000000	4.000000	47.000000	0.000000
3623.675778	0.083197	0.576569	0.076195	81.474098	133.307953	-133.298691	3.643297	0.000000	1.072074	0.000000	0.000000	0.000000	1.391475	0.434952	0.998599	0.000000	0.000000	4.000000	47.000000	0.000000
3623.679112	0.088141	0.577980	0.078938	81.517052	134.703171	-132.531326	3.809731	0.000000	0.840161	0.000000	0.000000	0.000000	1.483123	0.423089	0.822934	0.000000	0.000000	4.000000	47.000000	0.000000
3623.682445	0.088141	0.577980	0.078938	81.517052	134.703171	-132.531326	3.809731	0.000000	0.840161	0.000000	0.000000	0.000000	1.483123	0.423089	0.822934	0.000000	0.000000	4.000000	47.000000	0.000000
3623.685778	0.088141	0.577980	0.078938	81.517052	134.703171	-132.531326	3.809731	0.000000	0.840161	0.000000	0.000000	0.000000	1.483123	0.423089	0.822934	0.000000	0.000000	4.000000	47.000000	0.000000
3623.689112	0.093374	0.579387	0.081189	81.676834	136.482834	-131.396835	3.946887	0.000000	0.592974	0.000000	0.000000	0.000000	1.569910	0.422348	0.675290	0.000000	0.000000	4.000000	47.000000	0.000000
3623.692445	0.093374	0.579387	0.081189	81.676834	136.482834	-131.396835	3.946887	0.000000	0.592974	0.000000	0.000000	0.000000	1.569910	0.422348	0.675290	0.000000	0.000000	4.000000	47.000000	0.000000
3623.695778	0.093374	0.579387	0.081189	81.676834	136.482834	-131.396835	3.946887	0.000000	0.592974	0.000000	0.000000	0.000000	1.569910	0.422348	0.675290	0.000000	0.000000	4.000000	47.000000	0.000000
3623.699112	0.098835	0.580774	0.082937	81.914780	138.612274	-129.415161	4.059435	0.000000	0.331322	0.000000	0.000000	0.000000	1.638549	0.416060	0.524484	0.000000	0.000000	4.000000	47.000000	0.000000
3623.702445	0.098835	0.580774	0.082937	81.914780	138.612274	-129.415161	4.059435	0.000000	0.331322	0.000000	0.000000	0.000000	1.638549	0.416060	0.524484	0.000000	0.000000	4.000000	47.000000	0.000000
3623.705778	0.098835	0.580774	0.082937	81.914780	138.612274	-129.415161	4.059435	0.000000	0.331322	0.000000	0.000000	0.000000	1.638549	0.416060	0.524484	0.000000	0.000000	4.000000	47.000000	0.000000
3623.709112	0.104526	0.582119	0.084224	82.211395	141.178986	-126.378571	4.146849	0.000000	0.058231	0.000000	0.000000	0.000000	1.707152	0.403340	0.386083	0.000000	0.000000	4.000000	47.000000	0.000000
3623.712445	0.104526	0.582119	0.084224	82.211395	141.178986	-126.378571	4.146849	0.000000	0.058231	0.000000	0.000000	0.000000	1.707152	0.403340	0.386083	0.000000	0.000000	4.000000	47.000000	0.000000
3623.715778	0.104526	0.582119	0.084224	82.211395	141.178986	-126.378571	4.146849	0.000000	0.058231	0.000000	0.000000	0.000000	1.707152	0.403340	0.386083	0.000000	0.000000	4.000000	47.000000	0.000000
3623.719112	0.110518	0.583410	0.085052	82.568687	144.178848	-122.647141	4.211196	0.000000	-0.226294	0.000000	0.000000	0.000000	1.797691	0.387257	0.248448	0.000000	0.000000	4.000000	47.000000	0.000000
3623.722445	0.110518	0.583410	0.085052	82.568687	144.178848	-122.647141	4.211196	0.000000	-0.226294	0.000000	0.000000	0.000000	1.797691	0.387257	0.248448	0.000000	0.000000	4.000000	47.000000	0.000000
3623.725778	0.110518	0.583410	0.085052	82.568687	144.178848	-122.647141	4.211196	0.000000	-0.226294	0.000000	0.000000	0.000000	1.797691	0.387257	0.248448	0.000000	0.000000	4.000000	47.000000	0.000000
3623.729112	0.116860	0.584635	0.085425	82.975517	147.860825	-118.549492	4.252604	0.000000	-0.525909	0.000000	0.000000	0.000000	1.902423	0.367694	0.111975	0.000000	0.000000	4.000000	47.000000	0.000000
3623.732445	0.116860	0.584635	0.085425	82.975517	147.860825	-118.549492	4.252604	0.000000	-0.525909	0.000000	0.000000	0.000000	1.902423	0.367694	0.111975	0.000000	0.000000	4.000000	47.000000	0.000000
3623.735778	0.116860	0.584635	0.085425	82.975517	147.860825	-118.549492	4.252604	0.000000	-0.525909	0.000000	0.000000	0.000000	1.902423	0.367694	0.111975	0.000000	0.000000	4.000000	47.000000	0.000000
3623.739112	0.123436	0.585825	0.085351	83.423111	152.172882	-113.982552	4.271267	0.000000	-0.842980	0.000000	0.000000	0.000000	1.972862	0.356981	-0.022424	0.000000	0.000000	4.000000	47.000000	0.000000
3623.742445	0.123436	0.585825	0.085351	83.423111	152.172882	-113.982552	4.271267	0.000000	-0.842980	0.000000	0.000000	0.000000	1.972862	0.356981	-0.022424	0.000000	0.000000	4.000000	47.000000	0.000000
3623.745778	0.123436	0.585825	0.085351	83.423111	152.172882	-113.982552	4.271267	0.000000	-0.842980	0.000000	0.000000	0.000000	1.972862	0.356981	-0.022424	0.000000	0.000000	4.000000	47.000000	0.000000
3623.749112	0.130232	0.586959	0.084806	83.875542	157.191147	-108.659225	4.267530	0.000000	-1.171790	0.000000	0.000000	0.000000	2.038794	0.340152	-0.163303	0.000000	0.000000	4.000000	47.000000	0.000000
3623.752445	0.130232	0.586959	0.084806	83.875542	157.191147	-108.659225	4.267530	0.000000	-1.171790	0.000000	0.000000	0.000000	2.038794	0.340152	-0.163303	0.000000	0.000000	4.000000	47.000000	0.000000
3623.755778	0.130232	0.586959	0.084806	83.875542	157.191147	-108.659225	4.267530	0.000000	-1.171790	0.000000	0.000000	0.000000	2.038794	0.340152	-0.163303	0.000000	0.000000	4.000000	47.000000	0.000000
3623.759112	0.137143	0.588014	0.083855	84.331993	163.291916	-101.794395	4.240313	0.000000	-1.511589	0.000000	0.000000	0.000000	2.073257	0.316492	-0.285236	0.000000	0.000000	4.000000	47.000000	0.000000
3623.762445	0.137143	0.588014	0.083855	84.331993	163.291916	-101.794395	4.240313	0.000000	-1.511589	0.000000	0.000000	0.000000	2.073257	0.316492	-0.285236	0.000000	0.000000	4.000000	47.000000	0.000000
3623.765778	0.137143	0.588014	0.083855	84.331993	163.291916	-101.794395	4.240313	0.000000	-1.511589	0.000000	0.000000	0.000000	2.073257	0.316492	-0.285236	0.000000	0.000000	4.000000	47.000000	0.000000
3623.769112	0.144164	0.588948	0.082524	84.795868	171.507111	-92.002892	4.192773	0.000000	-1.857132	0.000000	0.000000	0.000000	2.106403	0.280106	-0.399505	0.000000	0.000000	4.000000	47.000000	0.000000
3623.772445	0.144164	0.588948	0.082524	84.795868	171.507111	-92.002892	4.192773	0.000000	-1.857132	0.000000	0.000000	0.000000	2.106403	0.280106	-0.399505	0.000000	0.000000	4.000000	47.000000	0.000000
3623.775778	0.144164	0.588948	0.082524	84.795868	171.507111	-92.002892	4.192773	0.000000	-1.857132	0.000000	0.000000	0.000000	2.106403	0.280106	-0.399505	0.000000	0.000000	4.000000	47.000000	0.000000
3623.779112	0.151317	0.589836	0.080925	85.217178	-176.697708	-78.073029	4.126189	0.000000	-2.208199	0.000000	0.000000	0.000000	2.145947	0.266559	-0.479692	0.000000	0.000000	4.000000	47.000000	0.000000
3623.782445	0.151317	0.589836	0.080925	85.217178	-176.697708	-78.073029	4.126189	0.000000	-2.208199	0.000000	0.000000	0.000000	2.145947	0.266559	-0.479692	0.000000	0.000000	4.000000	47.000000	0.000000
3623.785778	0.151317	0.589836	0.080925	85.217178	-176.697708	-78.073029	4.126189	0.000000	-2.208199	0.000000	0.000000	0.000000	2.145947	0.266559	-0.479692	0.000000	0.000000	4.000000	47.000000	0.000000
3623.789112	0.158516	0.590629	0.079068	85.423798	-160.576691	-60.099960	4.046240	0.000000	-2.565857	0.000000	0.000000	0.000000	2.159597	0.237745	-0.556951	0.000000	0.000000	4.000000	47.000000	0.000000
3623.792445	0.158516	0.590629	0.079068	85.423798	-160.576691	-60.099960	4.046240	0.000000	-2.565857	0.000000	0.000000	0.000000	2.159597	0.237745	-0.556951	0.000000	0.000000	4.000000	47.000000	0.000000
3623.795778	0.158516	0.590629	0.079068	85.423798	-160.576691	-60.099960	4.046240	0.000000	-2.565857	0.000000	0.000000	0.000000	2.159597	0.237745	-0.556951	0.000000	0.000000	4.000000	47.000000	0.000000
3623.799112	0.165837	0.591283	0.076957	85.255669	-142.648544	-41.366791	3.953414	0.000000	-2.925790	0.000000	0.000000	0.000000	2.196477	0.196338	-0.633258	0.000000	0.000000	4.000000	47.000000	0.000000
3623.802445	0.165837	0.591283	0.076957	85.255669	-142.648544	-41.366791	3.953414	0.000000	-2.925790	0.000000	0.000000	0.000000	2.196477	0.196338	-0.633258	0.000000	0.000000	4.000000	47.000000	0.000000
3623.805778	0.165837	0.591283	0.076957	85.255669	-142.648544	-41.366791	3.953414	0.000000	-2.925790	0.000000	0.000000	0.000000	2.196477	0.196338	-0.633258	0.000000	0.000000	4.000000	47.000000	0.000000
3623.809112	0.173208	0.591770	0.074553	84.692230	-126.263306	-25.166800	3.799358	0.000000	-3.250366	0.000000	0.000000	0.000000	2.211043	0.146156	-0.721266	0.000000	0.000000	4.000000	47.000000	0.000000
3623.812445	0.173208	0.591770	0.074553	84.692230	-126.263306	-25.166800	3.799358	0.000000	-3.250366	0.000000	0.000000	0.000000	2.211043	0.146156	-0.721266	0.000000	0.000000	4.000000	47.000000	0.000000
3623.815778	0.173208	0.591770	0.074553	84.692230	-126.263306	-25.166800	3.799358	0.000000	-3.250366	0.000000	0.000000	0.000000	2.211043	0.146156	-0.721266	0.000000	0.000000	4.000000	47.000000	0.000000
3623.819112	0.180421	0.592029	0.071936	83.870682	-113.500008	-12.203514	3.567585	0.000000	-3.503190	0.000000	0.000000	0.000000	2.163963	0.077502	-0.785215	0.000000	0.000000	4.000000	47.000000	0.000000
3623.822445	0.180421	0.592029	0.071936	83.870682	-113.500008	-12.203514	3.567585	0.000000	-3.503190	0.000000	0.000000	0.000000	2.163963	0.077502	-0.785215	0.000000	0.000000	4.000000	47.000000	0.000000
3623.825778	0.180421	0.592029	0.071936	83.870682	-113.500008	-12.203514	3.567585	0.000000	-3.503190	0.000000	0.000000	0.000000	2.163963	0.077502	-0.785215	0.000000	0.000000	4.000000	47.000000	0.000000
3623.829112	0.187421	0.592121	0.069049	82.955162	-104.172531	-1.712031	3.333471	0.000000	-3.726657	0.000000	0.000000	0.000000	2.100093	0.027616	-0.865987	0.000000	0.000000	4.000000	47.000000	0.000000
3623.832445	0.187421	0.592121	0.069049	82.955162	-104.172531	-1.712031	3.333471	0.000000	-3.726657	0.000000	0.000000	0.000000	2.100093	0.027616	-0.865987	0.000000	0.000000	4.000000	47.000000	0.000000
3623.835778	0.187421	0.592121	0.069049	82.955162	-104.172531	-1.712031	3.333471	0.000000	-3.726657	0.000000	0.000000	0.000000	2.100093	0.027616	-0.865987	0.000000	0.000000	4.000000	47.000000	0.000000
3623.839112	0.194093	0.591976	0.065916	82.053444	-97.285728	7.229831	3.099122	0.000000	-3.923703	0.000000	0.000000	0.000000	2.001594	-0.043334	-0.939965	0.000000	0.000000	4.000000	47.000000	0.000000
3623.842445	0.194093	0.591976	0.065916	82.053444	-97.285728	7.229831	3.099122	0.000000	-3.923703	0.000000	0.000000	0.000000	2.001594	-0.043334	-0.939965	0.000000	0.000000	4.000000	47.000000	0.000000
3623.845778	0.194093	0.591976	0.065916	82.053444	-97.285728	7.229831	3.099122	0.000000	-3.923703	0.000000	0.000000	0.000000	2.001594	-0.043334	-0.939965	0.000000	0.000000	4.000000	47.000000	0.000000
3623.849112	0.200477	0.591756	0.062595	81.194893	-91.608559	14.958215	2.868797	0.000000	-4.095119	0.000000	0.000000	0.000000	1.915095	-0.066218	-0.996303	0.000000	0.000000	4.000000	47.000000	0.000000
3623.852445	0.200477	0.591756	0.062595	81.194893	-91.608559	14.958215	2.868797	0.000000	-4.095119	0.000000	0.000000	0.000000	1.915095	-0.066218	-0.996303	0.000000	0.000000	4.000000	47.000000	0.000000
3623.855778	0.200477	0.591756	0.062595	81.194893	-91.608559	14.958215	2.868797	0.000000	-4.095119	0.000000	0.000000	0.000000	1.915095	-0.066218	-0.996303	0.000000	0.000000	4.000000	47.000000	0.000000
3623.859112	0.206554	0.591498	0.059133	80.398109	-86.459206	21.232740	2.643827	0.000000	-4.243840	0.000000	0.000000	0.000000	1.823321	-0.077256	-1.038464	0.000000	0.000000	4.000000	47.000000	0.000000
3623.862445	0.206554	0.591498	0.059133	80.398109	-86.459206	21.232740	2.643827	0.000000	-4.243840	0.000000	0.000000	0.000000	1.823321	-0.077256	-1.038464	0.000000	0.000000	4.000000	47.000000	0.000000
3623.865778	0.206554	0.591498	0.059133	80.398109	-86.459206	21.232740	2.643827	0.000000	-4.243840	0.000000	0.000000	0.000000	1.823321	-0.077256	-1.038464	0.000000	0.000000	4.000000	47.000000	0.000000
3623.869112	0.212303	0.591301	0.055698	79.657768	-81.475616	26.089642	2.426224	0.000000	-4.371891	0.000000	0.000000	0.000000	1.724661	-0.059133	-1.030760	0.000000	0.000000	4.000000	47.000000	0.000000
3623.872445	0.212303	0.591301	0.055698	79.657768	-81.475616	26.089642	2.426224	0.000000	-4.371891	0.000000	0.000000	0.000000	1.724661	-0.059133	-1.030760	0.000000	0.000000	4.000000	47.000000	0.000000
3623.875778	0.212303	0.591301	0.055698	79.657768	-81.475616	26.089642	2.426224	0.000000	-4.371891	0.000000	0.000000	0.000000	1.724661	-0.059133	-1.030760	0.000000	0.000000	4.000000	47.000000	0.000000
3623.879112	0.217712	0.591234	0.052329	78.968521	-76.441200	30.686117	2.221567	0.000000	-4.479357	0.000000	0.000000	0.000000	1.622741	-0.020177	-1.010514	0.000000	0.000000	4.000000	47.000000	0.000000
3623.882445	0.217712	0.591234	0.052329	78.968521	-76.441200	30.686117	2.221567	0.000000	-4.479357	0.000000	0.000000	0.000000	1.622741	-0.020177	-1.010514	0.000000	0.000000	4.000000	47.000000	0.000000
3623.885778	0.217712	0.591234	0.052329	78.968521	-76.441200	30.686117	2.221567	0.000000	-4.479357	0.000000	0.000000	0.000000	1.622741	-0.020177	-1.010514	0.000000	0.000000	4.000000	47.000000	0.000000
3623.889112	0.222463	0.591255	0.049214	78.405205	-71.835541	35.496361	2.031099	0.000000	-4.568877	0.000000	0.000000	0.000000	1.425133	0.006365	-0.934653	0.000000	0.000000	4.000000	47.000000	0.000000
3623.892445	0.222463	0.591255	0.049214	78.405205	-71.835541	35.496361	2.031099	0.000000	-4.568877	0.000000	0.000000	0.000000	1.425133	0.006365	-0.934653	0.000000	0.000000	4.000000	47.000000	0.000000
3623.895778	0.222463	0.591255	0.049214	78.405205	-71.835541	35.496361	2.031099	0.000000	-4.568877	0.000000	0.000000	0.000000	1.425133	0.006365	-0.934653	0.000000	0.000000	4.000000	47.000000	0.000000
3623.899112	0.226565	0.591287	0.046236	78.141495	-68.082870	40.657192	1.864414	0.000000	-4.639392	0.000000	0.000000	0.000000	1.230505	0.009557	-0.893325	0.000000	0.000000	4.000000	47.000000	0.000000
3623.902445	0.226565	0.591287	0.046236	78.141495	-68.082870	40.657192	1.864414	0.000000	-4.639392	0.000000	0.000000	0.000000	1.230505	0.009557	-0.893325	0.000000	0.000000	4.000000	47.000000	0.000000
3623.905778	0.226565	0.591287	0.046236	78.141495	-68.082870	40.657192	1.864414	0.000000	-4.639392	0.000000	0.000000	0.000000	1.230505	0.009557	-0.893325	0.000000	0.000000	4.000000	47.000000	0.000000
3623.909112	0.230188	0.591279	0.043327	78.317276	-65.148582	45.554562	1.715676	0.000000	-4.696430	0.000000	0.000000	0.000000	1.087085	-0.002262	-0.872590	0.000000	0.000000	4.000000	47.000000	0.000000
3623.912445	0.230188	0.591279	0.043327	78.317276	-65.148582	45.554562	1.715676	0.000000	-4.696430	0.000000	0.000000	0.000000	1.087085	-0.002262	-0.872590	0.000000	0.000000	4.000000	47.000000	0.000000
3623.915778	0.230188	0.591279	0.043327	78.317276	-65.148582	45.554562	1.715676	0.000000	-4.696430	0.000000	0.000000	0.000000	1.087085	-0.002262	-0.872590	0.000000	0.000000	4.000000	47.000000	0.000000
3623.919112	0.233326	0.591164	0.040410	78.785515	-62.753075	49.940220	1.578884	0.000000	-4.744168	0.000000	0.000000	0.000000	0.941403	-0.034671	-0.875160	0.000000	0.000000	4.000000	47.000000	0.000000
3623.922445	0.233326	0.591164	0.040410	78.785515	-62.753075	49.940220	1.578884	0.000000	-4.744168	0.000000	0.000000	0.000000	0.941403	-0.034671	-0.875160	0.000000	0.000000	4.000000	47.000000	0.000000
3623.925778	0.233326	0.591164	0.040410	78.785515	-62.753075	49.940220	1.578884	0.000000	-4.744168	0.000000	0.000000	0.000000	0.941403	-0.034671	-0.875160	0.000000	0.000000	4.000000	47.000000	0.000000
3623.929112	0.235955	0.590970	0.037497	79.482773	-60.731850	53.773220	1.450307	0.000000	-4.785040	0.000000	0.000000	0.000000	0.788532	-0.058043	-0.873836	0.000000	0.000000	4.000000	47.000000	0.000000
3623.932445	0.235955	0.590970	0.037497	79.482773	-60.731850	53.773220	1.450307	0.000000	-4.785040	0.000000	0.000000	0.000000	0.788532	-0.058043	-0.873836	0.000000	0.000000	4.000000	47.000000	0.000000
3623.935778	0.235955	0.590970	0.037497	79.482773	-60.731850	53.773220	1.450307	0.000000	-4.785040	0.000000	0.000000	0.000000	0.788532	-0.058043	-0.873836	0.000000	0.000000	4.000000	47.000000	0.000000
3623.939112	0.238187	0.590650	0.034466	80.378189	-58.993443	56.531868	1.329401	0.000000	-4.820030	0.000000	0.000000	0.000000	0.669587	-0.096021	-0.909354	0.000000	0.000000	4.000000	47.000000	0.000000
3623.942445	0.238187	0.590650	0.034466	80.378189	-58.993443	56.531868	1.329401	0.000000	-4.820030	0.000000	0.000000	0.000000	0.669587	-0.096021	-0.909354	0.000000	0.000000	4.000000	47.000000	0.000000
3623.945778	0.238187	0.590650	0.034466	80.378189	-58.993443	56.531868	1.329401	0.000000	-4.820030	0.000000	0.000000	0.000000	0.669587	-0.096021	-0.909354	0.000000	0.000000	4.000000	47.000000	0.000000
3623.949112	0.240092	0.590233	0.031346	81.405457	-57.466663	58.497635	1.210018	0.000000	-4.851377	0.000000	0.000000	0.000000	0.571642	-0.125315	-0.935908	0.000000	0.000000	4.000000	47.000000	0.000000
3623.952445	0.240092	0.590233	0.031346	81.405457	-57.466663	58.497635	1.210018	0.000000	-4.851377	0.000000	0.000000	0.000000	0.571642	-0.125315	-0.935908	0.000000	0.000000	4.000000	47.000000	0.000000
3623.955778	0.240092	0.590233	0.031346	81.405457	-57.466663	58.497635	1.210018	0.000000	-4.851377	0.000000	0.000000	0.000000	0.571642	-0.125315	-0.935908	0.000000	0.000000	4.000000	47.000000	0.000000
3623.959112	0.241654	0.589708	0.028107	82.446465	-56.207588	60.244064	1.091783	0.000000	-4.879345	0.000000	0.000000	0.000000	0.468627	-0.157400	-0.971924	0.000000	0.000000	4.000000	47.000000	0.000000
3623.962445	0.241654	0.589708	0.028107	82.446465	-56.207588	60.244064	1.091783	0.000000	-4.879345	0.000000	0.000000	0.000000	0.468627	-0.157400	-0.971924	0.000000	0.000000	4.000000	47.000000	0.000000
3623.965778	0.241654	0.589708	0.028107	82.446465	-56.207588	60.244064	1.091783	0.000000	-4.879345	0.000000	0.000000	0.000000	0.468627	-0.157400	-0.971924	0.000000	0.000000	4.000000	47.000000	0.000000
3623.969112	0.242822	0.589164	0.024819	83.413727	-55.133160	61.799820	0.973118	0.000000	-4.904390	0.000000	0.000000	0.000000	0.350364	-0.163136	-0.986252	0.000000	0.000000	4.000000	47.000000	0.000000
3623.972445	0.242822	0.589164	0.024819	83.413727	-55.133160	61.799820	0.973118	0.000000	-4.904390	0.000000	0.000000	0.000000	0.350364	-0.163136	-0.986252	0.000000	0.000000	4.000000	47.000000	0.000000
3623.975778	0.242822	0.589164	0.024819	83.413727	-55.133160	61.799820	0.973118	0.000000	-4.904390	0.000000	0.000000	0.000000	0.350364	-0.163136	-0.986252	0.000000	0.000000	4.000000	47.000000	0.000000
3623.979112	0.243748	0.588785	0.021612	84.198631	-53.633617	63.667957	0.856056	0.000000	-4.926172	0.000000	0.000000	0.000000	0.277808	-0.113859	-0.962148	0.000000	0.000000	4.000000	47.000000	0.000000
3623.982445	0.243748	0.588785	0.021612	84.198631	-53.633617	63.667957	0.856056	0.000000	-4.926172	0.000000	0.000000	0.000000	0.277808	-0.113859	-0.962148	0.000000	0.000000	4.000000	47.000000	0.000000
3623.985778	0.243748	0.588785	0.021612	84.198631	-53.633617	63.667957	0.856056	0.000000	-4.926172	0.000000	0.000000	0.000000	0.277808	-0.113859	-0.962148	0.000000	0.000000	4.000000	47.000000	0.000000
3623.989112	0.244359	0.588586	0.018614	84.758728	-50.790810	66.755783	0.743378	0.000000	-4.944430	0.000000	0.000000	0.000000	0.183209	-0.059518	-0.899393	0.000000	0.000000	4.000000	47.000000	0.000000
3623.992445	0.244359	0.588586	0.018614	84.758728	-50.790810	66.755783	0.743378	0.000000	-4.944430	0.000000	0.000000	0.000000	0.183209	-0.059518	-0.899393	0.000000	0.000000	4.000000	47.000000	0.000000
3623.995778	0.244359	0.588586	0.018614	84.758728	-50.790810	66.755783	0.743378	0.000000	-4.944430	0.000000	0.000000	0.000000	0.183209	-0.059518	-0.899393	0.000000	0.000000	4.000000	47.000000	0.000000
3623.999112	0.244582	0.588499	0.015840	85.167389	-45.902626	71.846832	0.639421	0.000000	-4.958946	0.000000	0.000000	0.000000	0.067104	-0.026064	-0.832155	0.000000	0.000000	4.000000	47.000000	0.000000
3624.002445	0.244582	0.588499	0.015840	85.167389	-45.902626	71.846832	0.639421	0.000000	-4.958946	0.000000	0.000000	0.000000	0.067104	-0.026064	-0.832155	0.000000	0.000000	4.000000	47.000000	0.000000
3624.005778	0.244582	0.588499	0.015840	85.167389	-45.902626	71.846832	0.639421	0.000000	-4.958946	0.000000	0.000000	0.000000	0.067104	-0.026064	-0.832155	0.000000	0.000000	4.000000	47.000000	0.000000
3624.009112	0.244539	0.588485	0.013127	85.461792	-39.400860	78.548935	0.544533	0.000000	-4.970260	0.000000	0.000000	0.000000	-0.012919	-0.004461	-0.813943	0.000000	0.000000	4.000000	47.000000	0.000000
3624.012445	0.244539	0.588485	0.013127	85.461792	-39.400860	78.548935	0.544533	0.000000	-4.970260	0.000000	0.000000	0.000000	-0.012919	-0.004461	-0.813943	0.000000	0.000000	4.000000	47.000000	0.000000
3624.015778	0.244539	0.588485	0.013127	85.461792	-39.400860	78.548935	0.544533	0.000000	-4.970260	0.000000	0.000000	0.000000	-0.012919	-0.004461	-0.813943	0.000000	0.000000	4.000000	47.000000	0.000000
3624.019112	0.244181	0.588405	0.010376	85.748260	-32.030159	86.200180	0.452238	0.000000	-4.979506	0.000000	0.000000	0.000000	-0.107386	-0.023776	-0.825337	0.000000	0.000000	4.000000	47.000000	0.000000
3624.022445	0.244181	0.588405	0.010376	85.748260	-32.030159	86.200180	0.452238	0.000000	-4.979506	0.000000	0.000000	0.000000	-0.107386	-0.023776	-0.825337	0.000000	0.000000	4.000000	47.000000	0.000000
3624.025778	0.244181	0.588405	0.010376	85.748260	-32.030159	86.200180	0.452238	0.000000	-4.979506	0.000000	0.000000	0.000000	-0.107386	-0.023776	-0.825337	0.000000	0.000000	4.000000	47.000000	0.000000
3624.029112	0.243596	0.588251	0.007427	86.059105	-23.389509	95.233658	0.358894	0.000000	-4.987103	0.000000	0.000000	0.000000	-0.175497	-0.046282	-0.884782	0.000000	0.000000	4.000000	47.000000	0.000000
3624.032445	0.243596	0.588251	0.007427	86.059105	-23.389509	95.233658	0.358894	0.000000	-4.987103	0.000000	0.000000	0.000000	-0.175497	-0.046282	-0.884782	0.000000	0.000000	4.000000	47.000000	0.000000
3624.035778	0.243596	0.588251	0.007427	86.059105	-23.389509	95.233658	0.358894	0.000000	-4.987103	0.000000	0.000000	0.000000	-0.175497	-0.046282	-0.884782	0.000000	0.000000	4.000000	47.000000	0.000000
3624.039112	0.242912	0.588030	0.004255	86.328537	-14.013465	105.031464	0.258250	0.000000	-4.993326	0.000000	0.000000	0.000000	-0.205412	-0.066271	-0.951567	0.000000	0.000000	4.000000	47.000000	0.000000
3624.042445	0.242912	0.588030	0.004255	86.328537	-14.013465	105.031464	0.258250	0.000000	-4.993326	0.000000	0.000000	0.000000	-0.205412	-0.066271	-0.951567	0.000000	0.000000	4.000000	47.000000	0.000000
3624.045778	0.242912	0.588030	0.004255	86.328537	-14.013465	105.031464	0.258250	0.000000	-4.993326	0.000000	0.000000	0.000000	-0.205412	-0.066271	-0.951567	0.000000	0.000000	4.000000	47.000000	0.000000
3624.049112	0.242008	0.587683	0.000796	86.509460	-5.148089	114.262238	0.148794	0.000000	-4.997786	0.000000	0.000000	0.000000	-0.271147	-0.104043	-1.037701	0.000000	0.000000	4.000000	47.000000	0.000000
3624.052445	0.242008	0.587683	0.000796	86.509460	-5.148089	114.262238	0.148794	0.000000	-4.997786	0.000000	0.000000	0.000000	-0.271147	-0.104043	-1.037701	0.000000	0.000000	4.000000	47.000000	0.000000
3624.055778	0.242008	0.587683	0.000796	86.509460	-5.148089	114.262238	0.148794	0.000000	-4.997786	0.000000	0.000000	0.000000	-0.271147	-0.104043	-1.037701	0.000000	0.000000	4.000000	47.000000	0.000000
3624.059112	0.240830	0.587257	-0.002844	86.519066	0.230416	119.802956	0.028018	0.000000	-4.999921	0.000000	0.000000	0.000000	-0.353277	-0.127817	-1.091793	0.000000	0.000000	4.000000	47.000000	0.000000
3624.062445	0.240830	0.587257	-0.002844	86.519066	0.230416	119.802956	0.028018	0.000000	-4.999921	0.000000	0.000000	0.000000	-0.353277	-0.127817	-1.091793	0.000000	0.000000	4.000000	47.000000	0.000000
3624.065778	0.240830	0.587257	-0.002844	86.519066	0.230416	119.802956	0.028018	0.000000	-4.999921	0.000000	0.000000	0.000000	-0.353277	-0.127817	-1.091793	0.000000	0.000000	4.000000	47.000000	0.000000
3624.069112	0.239354	0.586827	-0.006508	86.312469	1.113719	120.571213	-0.100936	0.000000	-4.998981	0.000000	0.000000	0.000000	-0.442803	-0.128944	-1.099206	0.000000	0.000000	4.000000	47.000000	0.000000
3624.072445	0.239354	0.586827	-0.006508	86.312469	1.113719	120.571213	-0.100936	0.000000	-4.998981	0.000000	0.000000	0.000000	-0.442803	-0.128944	-1.099206	0.000000	0.000000	4.000000	47.000000	0.000000
3624.075778	0.239354	0.586827	-0.006508	86.312469	1.113719	120.571213	-0.100936	0.000000	-4.998981	0.000000	0.000000	0.000000	-0.442803	-0.128944	-1.099206	0.000000	0.000000	4.000000	47.000000	0.000000
3624.079112	0.237468	0.586524	-0.010008	85.916824	1.872854	121.175385	-0.233236	0.000000	-4.994557	0.000000	0.000000	0.000000	-0.565889	-0.090932	-1.050165	0.000000	0.000000	4.000000	47.000000	0.000000
3624.082445	0.237468	0.586524	-0.010008	85.916824	1.872854	121.175385	-0.233236	0.000000	-4.994557	0.000000	0.000000	0.000000	-0.565889	-0.090932	-1.050165	0.000000	0.000000	4.000000	47.000000	0.000000
3624.085778	0.237468	0.586524	-0.010008	85.916824	1.872854	121.175385	-0.233236	0.000000	-4.994557	0.000000	0.000000	0.000000	-0.565889	-0.090932	-1.050165	0.000000	0.000000	4.000000	47.000000	0.000000
3624.089112	0.235310	0.586384	-0.013309	85.329826	3.691452	122.874832	-0.363055	0.000000	-4.986802	0.000000	0.000000	0.000000	-0.647439	-0.042119	-0.990403	0.000000	0.000000	4.000000	47.000000	0.000000
3624.092445	0.235310	0.586384	-0.013309	85.329826	3.691452	122.874832	-0.363055	0.000000	-4.986802	0.000000	0.000000	0.000000	-0.647439	-0.042119	-0.990403	0.000000	0.000000	4.000000	47.000000	0.000000
3624.095778	0.235310	0.586384	-0.013309	85.329826	3.691452	122.874832	-0.363055	0.000000	-4.986802	0.000000	0.000000	0.000000	-0.647439	-0.042119	-0.990403	0.000000	0.000000	4.000000	47.000000	0.000000
3624.099112	0.232854	0.586339	-0.016427	84.623817	6.750632	125.940605	-0.489452	0.000000	-4.975986	0.000000	0.000000	0.000000	-0.736764	-0.013558	-0.935135	0.000000	0.000000	4.000000	47.000000	0.000000
3624.102445	0.232854	0.586339	-0.016427	84.623817	6.750632	125.940605	-0.489452	0.000000	-4.975986	0.000000	0.000000	0.000000	-0.736764	-0.013558	-0.935135	0.000000	0.000000	4.000000	47.000000	0.000000
3624.105778	0.232854	0.586339	-0.016427	84.623817	6.750632	125.940605	-0.489452	0.000000	-4.975986	0.000000	0.000000	0.000000	-0.736764	-0.013558	-0.935135	0.000000	0.000000	4.000000	47.000000	0.000000
3624.109112	0.230098	0.586295	-0.019381	83.905128	10.366188	129.635056	-0.613547	0.000000	-4.962213	0.000000	0.000000	0.000000	-0.826668	-0.013041	-0.886253	0.000000	0.000000	4.000000	47.000000	0.000000
3624.112445	0.230098	0.586295	-0.019381	83.905128	10.366188	129.635056	-0.613547	0.000000	-4.962213	0.000000	0.000000	0.000000	-0.826668	-0.013041	-0.886253	0.000000	0.000000	4.000000	47.000000	0.000000
3624.115778	0.230098	0.586295	-0.019381	83.905128	10.366188	129.635056	-0.613547	0.000000	-4.962213	0.000000	0.000000	0.000000	-0.826668	-0.013041	-0.886253	0.000000	0.000000	4.000000	47.000000	0.000000
3624.119112	0.227111	0.586187	-0.022311	83.222107	14.018960	133.255661	-0.736720	0.000000	-4.945426	0.000000	0.000000	0.000000	-0.896139	-0.032525	-0.879114	0.000000	0.000000	4.000000	47.000000	0.000000
3624.122445	0.227111	0.586187	-0.022311	83.222107	14.018960	133.255661	-0.736720	0.000000	-4.945426	0.000000	0.000000	0.000000	-0.896139	-0.032525	-0.879114	0.000000	0.000000	4.000000	47.000000	0.000000
3624.125778	0.227111	0.586187	-0.022311	83.222107	14.018960	133.255661	-0.736720	0.000000	-4.945426	0.000000	0.000000	0.000000	-0.896139	-0.032525	-0.879114	0.000000	0.000000	4.000000	47.000000	0.000000
3624.129112	0.223998	0.586024	-0.025229	82.580322	17.506521	136.467194	-0.864407	0.000000	-4.924713	0.000000	0.000000	0.000000	-0.934075	-0.048851	-0.875492	0.000000	0.000000	4.000000	47.000000	0.000000
3624.132445	0.223998	0.586024	-0.025229	82.580322	17.506521	136.467194	-0.864407	0.000000	-4.924713	0.000000	0.000000	0.000000	-0.934075	-0.048851	-0.875492	0.000000	0.000000	4.000000	47.000000	0.000000
3624.135778	0.223998	0.586024	-0.025229	82.580322	17.506521	136.467194	-0.864407	0.000000	-4.924713	0.000000	0.000000	0.000000	-0.934075	-0.048851	-0.875492	0.000000	0.000000	4.000000	47.000000	0.000000
3624.139112	0.220656	0.585747	-0.028042	81.978943	20.488047	139.061401	-0.996909	0.000000	-4.899609	0.000000	0.000000	0.000000	-1.002658	-0.083221	-0.843822	0.000000	0.000000	4.000000	47.000000	0.000000
3624.142445	0.220656	0.585747	-0.028042	81.978943	20.488047	139.061401	-0.996909	0.000000	-4.899609	0.000000	0.000000	0.000000	-1.002658	-0.083221	-0.843822	0.000000	0.000000	4.000000	47.000000	0.000000
3624.145778	0.220656	0.585747	-0.028042	81.978943	20.488047	139.061401	-0.996909	0.000000	-4.899609	0.000000	0.000000	0.000000	-1.002658	-0.083221	-0.843822	0.000000	0.000000	4.000000	47.000000	0.000000
3624.149112	0.217022	0.585343	-0.030838	81.417801	22.639956	140.822586	-1.131907	0.000000	-4.870194	0.000000	0.000000	0.000000	-1.090132	-0.121180	-0.838846	0.000000	0.000000	4.000000	47.000000	0.000000
3624.152445	0.217022	0.585343	-0.030838	81.417801	22.639956	140.822586	-1.131907	0.000000	-4.870194	0.000000	0.000000	0.000000	-1.090132	-0.121180	-0.838846	0.000000	0.000000	4.000000	47.000000	0.000000
3624.155778	0.217022	0.585343	-0.030838	81.417801	22.639956	140.822586	-1.131907	0.000000	-4.870194	0.000000	0.000000	0.000000	-1.090132	-0.121180	-0.838846	0.000000	0.000000	4.000000	47.000000	0.000000
3624.159112	0.213192	0.584817	-0.033599	80.903465	23.918888	141.671509	-1.274133	0.000000	-4.834934	0.000000	0.000000	0.000000	-1.149011	-0.157743	-0.828152	0.000000	0.000000	4.000000	47.000000	0.000000
3624.162445	0.213192	0.584817	-0.033599	80.903465	23.918888	141.671509	-1.274133	0.000000	-4.834934	0.000000	0.000000	0.000000	-1.149011	-0.157743	-0.828152	0.000000	0.000000	4.000000	47.000000	0.000000
3624.165778	0.213192	0.584817	-0.033599	80.903465	23.918888	141.671509	-1.274133	0.000000	-4.834934	0.000000	0.000000	0.000000	-1.149011	-0.157743	-0.828152	0.000000	0.000000	4.000000	47.000000	0.000000
3624.169112	0.209111	0.584241	-0.036297	80.437538	24.488131	141.773651	-1.422799	0.000000	-4.793292	0.000000	0.000000	0.000000	-1.224158	-0.172790	-0.809559	0.000000	0.000000	4.000000	47.000000	0.000000
3624.172445	0.209111	0.584241	-0.036297	80.437538	24.488131	141.773651	-1.422799	0.000000	-4.793292	0.000000	0.000000	0.000000	-1.224158	-0.172790	-0.809559	0.000000	0.000000	4.000000	47.000000	0.000000
3624.175778	0.209111	0.584241	-0.036297	80.437538	24.488131	141.773651	-1.422799	0.000000	-4.793292	0.000000	0.000000	0.000000	-1.224158	-0.172790	-0.809559	0.000000	0.000000	4.000000	47.000000	0.000000
3624.179112	0.204799	0.583663	-0.038865	80.015305	24.559921	141.292267	-1.578281	0.000000	-4.744368	0.000000	0.000000	0.000000	-1.293652	-0.173421	-0.770213	0.000000	0.000000	4.000000	47.000000	0.000000
3624.182445	0.204799	0.583663	-0.038865	80.015305	24.559921	141.292267	-1.578281	0.000000	-4.744368	0.000000	0.000000	0.000000	-1.293652	-0.173421	-0.770213	0.000000	0.000000	4.000000	47.000000	0.000000
3624.185778	0.204799	0.583663	-0.038865	80.015305	24.559921	141.292267	-1.578281	0.000000	-4.744368	0.000000	0.000000	0.000000	-1.293652	-0.173421	-0.770213	0.000000	0.000000	4.000000	47.000000	0.000000
3624.189112	0.200362	0.583138	-0.041300	79.634102	24.554878	140.709213	-1.738550	0.000000	-4.688011	0.000000	0.000000	0.000000	-1.331232	-0.157570	-0.730679	0.000000	0.000000	4.000000	47.000000	0.000000
3624.192445	0.200362	0.583138	-0.041300	79.634102	24.554878	140.709213	-1.738550	0.000000	-4.688011	0.000000	0.000000	0.000000	-1.331232	-0.157570	-0.730679	0.000000	0.000000	4.000000	47.000000	0.000000
3624.195778	0.200362	0.583138	-0.041300	79.634102	24.554878	140.709213	-1.738550	0.000000	-4.688011	0.000000	0.000000	0.000000	-1.331232	-0.157570	-0.730679	0.000000	0.000000	4.000000	47.000000	0.000000
3624.199112	0.195874	0.582633	-0.043608	79.296616	24.878391	140.602097	-1.902764	0.000000	-4.623796	0.000000	0.000000	0.000000	-1.346303	-0.151409	-0.692401	0.000000	0.000000	4.000000	47.000000	0.000000
3624.202445	0.195874	0.582633	-0.043608	79.296616	24.878391	140.602097	-1.902764	0.000000	-4.623796	0.000000	0.000000	0.000000	-1.346303	-0.151409	-0.692401	0.000000	0.000000	4.000000	47.000000	0.000000
3624.205778	0.195874	0.582633	-0.043608	79.296616	24.878391	140.602097	-1.902764	0.000000	-4.623796	0.000000	0.000000	0.000000	-1.346303	-0.151409	-0.692401	0.000000	0.000000	4.000000	47.000000	0.000000
3624.209112	0.191397	0.582057	-0.045815	79.007530	25.599092	141.074219	-2.070168	0.000000	-4.551308	0.000000	0.000000	0.000000	-1.343047	-0.172731	-0.662026	0.000000	0.000000	4.000000	47.000000	0.000000
3624.212445	0.191397	0.582057	-0.045815	79.007530	25.599092	141.074219	-2.070168	0.000000	-4.551308	0.000000	0.000000	0.000000	-1.343047	-0.172731	-0.662026	0.000000	0.000000	4.000000	47.000000	0.000000
3624.215778	0.191397	0.582057	-0.045815	79.007530	25.599092	141.074219	-2.070168	0.000000	-4.551308	0.000000	0.000000	0.000000	-1.343047	-0.172731	-0.662026	0.000000	0.000000	4.000000	47.000000	0.000000
3624.219112	0.186918	0.581444	-0.047949	78.760643	26.551170	141.853516	-2.240627	0.000000	-4.469853	0.000000	0.000000	0.000000	-1.343735	-0.183889	-0.640234	0.000000	0.000000	4.000000	47.000000	0.000000
3624.222445	0.186918	0.581444	-0.047949	78.760643	26.551170	141.853516	-2.240627	0.000000	-4.469853	0.000000	0.000000	0.000000	-1.343735	-0.183889	-0.640234	0.000000	0.000000	4.000000	47.000000	0.000000
3624.225778	0.186918	0.581444	-0.047949	78.760643	26.551170	141.853516	-2.240627	0.000000	-4.469853	0.000000	0.000000	0.000000	-1.343735	-0.183889	-0.640234	0.000000	0.000000	4.000000	47.000000	0.000000
3624.229112	0.182391	0.580765	-0.049957	78.539391	27.587034	142.569183	-2.397460	0.000000	-4.345899	0.000000	0.000000	0.000000	-1.357972	-0.203775	-0.602443	0.000000	0.000000	4.000000	47.000000	0.000000
3624.232445	0.182391	0.580765	-0.049957	78.539391	27.587034	142.569183	-2.397460	0.000000	-4.345899	0.000000	0.000000	0.000000	-1.357972	-0.203775	-0.602443	0.000000	0.000000	4.000000	47.000000	0.000000
3624.235778	0.182391	0.580765	-0.049957	78.539391	27.587034	142.569183	-2.397460	0.000000	-4.345899	0.000000	0.000000	0.000000	-1.357972	-0.203775	-0.602443	0.000000	0.000000	4.000000	47.000000	0.000000
3624.239112	0.177836	0.580100	-0.051800	78.322548	28.521965	142.991486	-2.497868	0.000000	-4.119570	0.000000	0.000000	0.000000	-1.366640	-0.199565	-0.552854	0.000000	0.000000	4.000000	47.000000	0.000000
3624.242445	0.177836	0.580100	-0.051800	78.322548	28.521965	142.991486	-2.497868	0.000000	-4.119570	0.000000	0.000000	0.000000	-1.366640	-0.199565	-0.552854	0.000000	0.000000	4.000000	47.000000	0.000000
3624.245778	0.177836	0.580100	-0.051800	78.322548	28.521965	142.991486	-2.497868	0.000000	-4.119570	0.000000	0.000000	0.000000	-1.366640	-0.199565	-0.552854	0.000000	0.000000	4.000000	47.000000	0.000000
3624.249112	0.173301	0.579432	-0.053520	78.095268	29.311146	143.191147	-2.590010	0.000000	-3.891797	0.000000	0.000000	0.000000	-1.360351	-0.200290	-0.515923	0.000000	0.000000	4.000000	47.000000	0.000000
3624.252445	0.173301	0.579432	-0.053520	78.095268	29.311146	143.191147	-2.590010	0.000000	-3.891797	0.000000	0.000000	0.000000	-1.360351	-0.200290	-0.515923	0.000000	0.000000	4.000000	47.000000	0.000000
3624.255778	0.173301	0.579432	-0.053520	78.095268	29.311146	143.191147	-2.590010	0.000000	-3.891797	0.000000	0.000000	0.000000	-1.360351	-0.200290	-0.515923	0.000000	0.000000	4.000000	47.000000	0.000000
3624.259112	0.168744	0.578852	-0.055003	77.838806	30.002090	143.494293	-2.675997	0.000000	-3.665072	0.000000	0.000000	0.000000	-1.367182	-0.174006	-0.445012	0.000000	0.000000	4.000000	47.000000	0.000000
3624.262445	0.168744	0.578852	-0.055003	77.838806	30.002090	143.494293	-2.675997	0.000000	-3.665072	0.000000	0.000000	0.000000	-1.367182	-0.174006	-0.445012	0.000000	0.000000	4.000000	47.000000	0.000000
3624.265778	0.168744	0.578852	-0.055003	77.838806	30.002090	143.494293	-2.675997	0.000000	-3.665072	0.000000	0.000000	0.000000	-1.367182	-0.174006	-0.445012	0.000000	0.000000	4.000000	47.000000	0.000000
3624.269112	0.164180	0.578348	-0.056206	77.570206	30.609985	143.824356	-2.750166	0.000000	-3.437209	0.000000	0.000000	0.000000	-1.369283	-0.151192	-0.360870	0.000000	0.000000	4.000000	47.000000	0.000000
3624.272445	0.164180	0.578348	-0.056206	77.570206	30.609985	143.824356	-2.750166	0.000000	-3.437209	0.000000	0.000000	0.000000	-1.369283	-0.151192	-0.360870	0.000000	0.000000	4.000000	47.000000	0.000000
3624.275778	0.164180	0.578348	-0.056206	77.570206	30.609985	143.824356	-2.750166	0.000000	-3.437209	0.000000	0.000000	0.000000	-1.369283	-0.151192	-0.360870	0.000000	0.000000	4.000000	47.000000	0.000000
3624.279112	0.159656	0.577915	-0.057221	77.292007	31.218504	144.084229	-2.810311	0.000000	-3.208995	0.000000	0.000000	0.000000	-1.357257	-0.129790	-0.304360	0.000000	0.000000	4.000000	47.000000	0.000000
3624.282445	0.159656	0.577915	-0.057221	77.292007	31.218504	144.084229	-2.810311	0.000000	-3.208995	0.000000	0.000000	0.000000	-1.357257	-0.129790	-0.304360	0.000000	0.000000	4.000000	47.000000	0.000000
3624.285778	0.159656	0.577915	-0.057221	77.292007	31.218504	144.084229	-2.810311	0.000000	-3.208995	0.000000	0.000000	0.000000	-1.357257	-0.129790	-0.304360	0.000000	0.000000	4.000000	47.000000	0.000000
3624.289112	0.155225	0.577467	-0.058066	77.014114	31.921242	144.272354	-2.861037	0.000000	-2.982786	0.000000	0.000000	0.000000	-1.329150	-0.134571	-0.253551	0.000000	0.000000	4.000000	47.000000	0.000000
3624.292445	0.155225	0.577467	-0.058066	77.014114	31.921242	144.272354	-2.861037	0.000000	-2.982786	0.000000	0.000000	0.000000	-1.329150	-0.134571	-0.253551	0.000000	0.000000	4.000000	47.000000	0.000000
3624.295778	0.155225	0.577467	-0.058066	77.014114	31.921242	144.272354	-2.861037	0.000000	-2.982786	0.000000	0.000000	0.000000	-1.329150	-0.134571	-0.253551	0.000000	0.000000	4.000000	47.000000	0.000000
3624.299112	0.150814	0.577022	-0.058694	76.758492	32.703873	144.491013	-2.903296	0.000000	-2.761261	0.000000	0.000000	0.000000	-1.323261	-0.133516	-0.188340	0.000000	0.000000	4.000000	47.000000	0.000000
3624.302445	0.150814	0.577022	-0.058694	76.758492	32.703873	144.491013	-2.903296	0.000000	-2.761261	0.000000	0.000000	0.000000	-1.323261	-0.133516	-0.188340	0.000000	0.000000	4.000000	47.000000	0.000000
3624.305778	0.150814	0.577022	-0.058694	76.758492	32.703873	144.491013	-2.903296	0.000000	-2.761261	0.000000	0.000000	0.000000	-1.323261	-0.133516	-0.188340	0.000000	0.000000	4.000000	47.000000	0.000000
3624.309112	0.146391	0.576535	-0.059177	76.529640	33.499611	144.841019	-2.934686	0.000000	-2.540717	0.000000	0.000000	0.000000	-1.326931	-0.146114	-0.144898	0.000000	0.000000	4.000000	47.000000	0.000000
3624.312445	0.146391	0.576535	-0.059177	76.529640	33.499611	144.841019	-2.934686	0.000000	-2.540717	0.000000	0.000000	0.000000	-1.326931	-0.146114	-0.144898	0.000000	0.000000	4.000000	47.000000	0.000000
3624.315778	0.146391	0.576535	-0.059177	76.529640	33.499611	144.841019	-2.934686	0.000000	-2.540717	0.000000	0.000000	0.000000	-1.326931	-0.146114	-0.144898	0.000000	0.000000	4.000000	47.000000	0.000000
3624.319112	0.141921	0.576025	-0.059485	76.336449	34.253716	145.215424	-2.958836	0.000000	-2.319562	0.000000	0.000000	0.000000	-1.341163	-0.153063	-0.092613	0.000000	0.000000	4.000000	47.000000	0.000000
3624.322445	0.141921	0.576025	-0.059485	76.336449	34.253716	145.215424	-2.958836	0.000000	-2.319562	0.000000	0.000000	0.000000	-1.341163	-0.153063	-0.092613	0.000000	0.000000	4.000000	47.000000	0.000000
3624.325778	0.141921	0.576025	-0.059485	76.336449	34.253716	145.215424	-2.958836	0.000000	-2.319562	0.000000	0.000000	0.000000	-1.341163	-0.153063	-0.092613	0.000000	0.000000	4.000000	47.000000	0.000000
3624.329112	0.137412	0.575475	-0.059645	76.190018	34.862911	145.446274	-2.974271	0.000000	-2.096035	0.000000	0.000000	0.000000	-1.352701	-0.164885	-0.047925	0.000000	0.000000	4.000000	47.000000	0.000000
3624.332445	0.137412	0.575475	-0.059645	76.190018	34.862911	145.446274	-2.974271	0.000000	-2.096035	0.000000	0.000000	0.000000	-1.352701	-0.164885	-0.047925	0.000000	0.000000	4.000000	47.000000	0.000000
3624.335778	0.137412	0.575475	-0.059645	76.190018	34.862911	145.446274	-2.974271	0.000000	-2.096035	0.000000	0.000000	0.000000	-1.352701	-0.164885	-0.047925	0.000000	0.000000	4.000000	47.000000	0.000000
3624.339112	0.132924	0.574997	-0.059591	76.089195	35.293789	145.571732	-2.982259	0.000000	-1.870585	0.000000	0.000000	0.000000	-1.346205	-0.143500	0.016165	0.000000	0.000000	4.000000	47.000000	0.000000
3624.342445	0.132924	0.574997	-0.059591	76.089195	35.293789	145.571732	-2.982259	0.000000	-1.870585	0.000000	0.000000	0.000000	-1.346205	-0.143500	0.016165	0.000000	0.000000	4.000000	47.000000	0.000000
3624.345778	0.132924	0.574997	-0.059591	76.089195	35.293789	145.571732	-2.982259	0.000000	-1.870585	0.000000	0.000000	0.000000	-1.346205	-0.143500	0.016165	0.000000	0.000000	4.000000	47.000000	0.000000
3624.349112	0.128452	0.574590	-0.059323	76.021095	35.578400	145.660721	-2.979565	0.000000	-1.646217	0.000000	0.000000	0.000000	-1.341655	-0.122042	0.080537	0.000000	0.000000	4.000000	47.000000	0.000000
3624.352445	0.128452	0.574590	-0.059323	76.021095	35.578400	145.660721	-2.979565	0.000000	-1.646217	0.000000	0.000000	0.000000	-1.341655	-0.122042	0.080537	0.000000	0.000000	4.000000	47.000000	0.000000
3624.355778	0.128452	0.574590	-0.059323	76.021095	35.578400	145.660721	-2.979565	0.000000	-1.646217	0.000000	0.000000	0.000000	-1.341655	-0.122042	0.080537	0.000000	0.000000	4.000000	47.000000	0.000000
3624.359112	0.124129	0.574341	-0.058789	75.973976	35.764351	145.657776	-2.966142	0.000000	-1.422608	0.000000	0.000000	0.000000	-1.297093	-0.074599	0.160274	0.000000	0.000000	4.000000	47.000000	0.000000
3624.362445	0.124129	0.574341	-0.058789	75.973976	35.764351	145.657776	-2.966142	0.000000	-1.422608	0.000000	0.000000	0.000000	-1.297093	-0.074599	0.160274	0.000000	0.000000	4.000000	47.000000	0.000000
3624.365778	0.124129	0.574341	-0.058789	75.973976	35.764351	145.657776	-2.966142	0.000000	-1.422608	0.000000	0.000000	0.000000	-1.297093	-0.074599	0.160274	0.000000	0.000000	4.000000	47.000000	0.000000
3624.369112	0.119932	0.574245	-0.057954	75.912590	35.968700	145.587845	-2.939430	0.000000	-1.206426	0.000000	0.000000	0.000000	-1.258876	-0.028837	0.250290	0.000000	0.000000	4.000000	47.000000	0.000000
3624.372445	0.119932	0.574245	-0.057954	75.912590	35.968700	145.587845	-2.939430	0.000000	-1.206426	0.000000	0.000000	0.000000	-1.258876	-0.028837	0.250290	0.000000	0.000000	4.000000	47.000000	0.000000
3624.375778	0.119932	0.574245	-0.057954	75.912590	35.968700	145.587845	-2.939430	0.000000	-1.206426	0.000000	0.000000	0.000000	-1.258876	-0.028837	0.250290	0.000000	0.000000	4.000000	47.000000	0.000000
3624.379112	0.115893	0.574279	-0.056821	75.815048	36.176029	145.433884	-2.897714	0.000000	-0.996614	0.000000	0.000000	0.000000	-1.211748	0.010095	0.340119	0.000000	0.000000	4.000000	47.000000	0.000000
3624.382445	0.115893	0.574279	-0.056821	75.815048	36.176029	145.433884	-2.897714	0.000000	-0.996614	0.000000	0.000000	0.000000	-1.211748	0.010095	0.340119	0.000000	0.000000	4.000000	47.000000	0.000000
3624.385778	0.115893	0.574279	-0.056821	75.815048	36.176029	145.433884	-2.897714	0.000000	-0.996614	0.000000	0.000000	0.000000	-1.211748	0.010095	0.340119	0.000000	0.000000	4.000000	47.000000	0.000000
3624.389112	0.111936	0.574385	-0.055395	75.693321	36.342411	145.235321	-2.841028	0.000000	-0.794656	0.000000	0.000000	0.000000	-1.187152	0.031816	0.427637	0.000000	0.000000	4.000000	47.000000	0.000000
3624.392445	0.111936	0.574385	-0.055395	75.693321	36.342411	145.235321	-2.841028	0.000000	-0.794656	0.000000	0.000000	0.000000	-1.187152	0.031816	0.427637	0.000000	0.000000	4.000000	47.000000	0.000000
3624.395778	0.111936	0.574385	-0.055395	75.693321	36.342411	145.235321	-2.841028	0.000000	-0.794656	0.000000	0.000000	0.000000	-1.187152	0.031816	0.427637	0.000000	0.000000	4.000000	47.000000	0.000000
3624.399112	0.108015	0.574557	-0.053735	75.563560	36.373032	144.973709	-2.769755	0.000000	-0.596797	0.000000	0.000000	0.000000	-1.176391	0.051604	0.498097	0.000000	0.000000	4.000000	47.000000	0.000000
3624.402445	0.108015	0.574557	-0.053735	75.563560	36.373032	144.973709	-2.769755	0.000000	-0.596797	0.000000	0.000000	0.000000	-1.176391	0.051604	0.498097	0.000000	0.000000	4.000000	47.000000	0.000000
3624.405778	0.108015	0.574557	-0.053735	75.563560	36.373032	144.973709	-2.769755	0.000000	-0.596797	0.000000	0.000000	0.000000	-1.176391	0.051604	0.498097	0.000000	0.000000	4.000000	47.000000	0.000000
3624.409112	0.104129	0.574720	-0.051889	75.464470	36.293465	144.498657	-2.686739	0.000000	-0.400732	0.000000	0.000000	0.000000	-1.165817	0.048851	0.553619	0.000000	0.000000	4.000000	47.000000	0.000000
3624.412445	0.104129	0.574720	-0.051889	75.464470	36.293465	144.498657	-2.686739	0.000000	-0.400732	0.000000	0.000000	0.000000	-1.165817	0.048851	0.553619	0.000000	0.000000	4.000000	47.000000	0.000000
3624.415778	0.104129	0.574720	-0.051889	75.464470	36.293465	144.498657	-2.686739	0.000000	-0.400732	0.000000	0.000000	0.000000	-1.165817	0.048851	0.553619	0.000000	0.000000	4.000000	47.000000	0.000000
3624.419112	0.100355	0.574907	-0.049935	75.561447	36.537304	144.139618	-2.594469	0.000000	-0.206429	0.000000	0.000000	0.000000	-1.132143	0.056121	0.586295	0.000000	0.000000	4.000000	47.000000	0.000000
3624.422445	0.100355	0.574907	-0.049935	75.561447	36.537304	144.139618	-2.594469	0.000000	-0.206429	0.000000	0.000000	0.000000	-1.132143	0.056121	0.586295	0.000000	0.000000	4.000000	47.000000	0.000000
3624.425778	0.100355	0.574907	-0.049935	75.561447	36.537304	144.139618	-2.594469	0.000000	-0.206429	0.000000	0.000000	0.000000	-1.132143	0.056121	0.586295	0.000000	0.000000	4.000000	47.000000	0.000000
3624.429112	0.096730	0.575047	-0.048045	75.964371	37.541302	144.360138	-2.496753	0.000000	-0.017738	0.000000	0.000000	0.000000	-1.087391	0.042179	0.566977	0.000000	0.000000	4.000000	47.000000	0.000000
3624.432445	0.096730	0.575047	-0.048045	75.964371	37.541302	144.360138	-2.496753	0.000000	-0.017738	0.000000	0.000000	0.000000	-1.087391	0.042179	0.566977	0.000000	0.000000	4.000000	47.000000	0.000000
3624.435778	0.096730	0.575047	-0.048045	75.964371	37.541302	144.360138	-2.496753	0.000000	-0.017738	0.000000	0.000000	0.000000	-1.087391	0.042179	0.566977	0.000000	0.000000	4.000000	47.000000	0.000000
3624.439112	0.093341	0.575310	-0.046026	76.433655	38.857277	144.876816	-2.402257	0.000000	0.163493	0.000000	0.000000	0.000000	-1.016719	0.078732	0.605805	0.000000	0.000000	4.000000	47.000000	0.000000
3624.442445	0.093341	0.575310	-0.046026	76.433655	38.857277	144.876816	-2.402257	0.000000	0.163493	0.000000	0.000000	0.000000	-1.016719	0.078732	0.605805	0.000000	0.000000	4.000000	47.000000	0.000000
3624.445778	0.093341	0.575310	-0.046026	76.433655	38.857277	144.876816	-2.402257	0.000000	0.163493	0.000000	0.000000	0.000000	-1.016719	0.078732	0.605805	0.000000	0.000000	4.000000	47.000000	0.000000
3624.449112	0.090145	0.575631	-0.043775	76.850998	40.145466	145.495148	-2.301290	0.000000	0.332946	0.000000	0.000000	0.000000	-0.958924	0.096405	0.675356	0.000000	0.000000	4.000000	47.000000	0.000000
3624.452445	0.090145	0.575631	-0.043775	76.850998	40.145466	145.495148	-2.301290	0.000000	0.332946	0.000000	0.000000	0.000000	-0.958924	0.096405	0.675356	0.000000	0.000000	4.000000	47.000000	0.000000
3624.455778	0.090145	0.575631	-0.043775	76.850998	40.145466	145.495148	-2.301290	0.000000	0.332946	0.000000	0.000000	0.000000	-0.958924	0.096405	0.675356	0.000000	0.000000	4.000000	47.000000	0.000000
3624.459112	0.087113	0.575993	-0.041301	77.246910	41.285984	146.143204	-2.188730	0.000000	0.492767	0.000000	0.000000	0.000000	-0.909635	0.108625	0.742156	0.000000	0.000000	4.000000	47.000000	0.000000
3624.462445	0.087113	0.575993	-0.041301	77.246910	41.285984	146.143204	-2.188730	0.000000	0.492767	0.000000	0.000000	0.000000	-0.909635	0.108625	0.742156	0.000000	0.000000	4.000000	47.000000	0.000000
3624.465778	0.087113	0.575993	-0.041301	77.246910	41.285984	146.143204	-2.188730	0.000000	0.492767	0.000000	0.000000	0.000000	-0.909635	0.108625	0.742156	0.000000	0.000000	4.000000	47.000000	0.000000
3624.469112	0.084293	0.576360	-0.038648	77.606270	42.239182	146.829910	-2.065038	0.000000	0.644373	0.000000	0.000000	0.000000	-0.845873	0.110005	0.795858	0.000000	0.000000	4.000000	47.000000	0.000000
3624.472445	0.084293	0.576360	-0.038648	77.606270	42.239182	146.829910	-2.065038	0.000000	0.644373	0.000000	0.000000	0.000000	-0.845873	0.110005	0.795858	0.000000	0.000000	4.000000	47.000000	0.000000
3624.475778	0.084293	0.576360	-0.038648	77.606270	42.239182	146.829910	-2.065038	0.000000	0.644373	0.000000	0.000000	0.000000	-0.845873	0.110005	0.795858	0.000000	0.000000	4.000000	47.000000	0.000000
3624.479112	0.081646	0.576771	-0.035793	77.900513	43.120148	147.704941	-1.932395	0.000000	0.785351	0.000000	0.000000	0.000000	-0.794026	0.123283	0.856395	0.000000	0.000000	4.000000	47.000000	0.000000
3624.482445	0.081646	0.576771	-0.035793	77.900513	43.120148	147.704941	-1.932395	0.000000	0.785351	0.000000	0.000000	0.000000	-0.794026	0.123283	0.856395	0.000000	0.000000	4.000000	47.000000	0.000000
3624.485778	0.081646	0.576771	-0.035793	77.900513	43.120148	147.704941	-1.932395	0.000000	0.785351	0.000000	0.000000	0.000000	-0.794026	0.123283	0.856395	0.000000	0.000000	4.000000	47.000000	0.000000
3624.489112	0.079217	0.577260	-0.032707	78.137611	43.866928	148.422318	-1.789662	0.000000	0.917689	0.000000	0.000000	0.000000	-0.728861	0.146824	0.925912	0.000000	0.000000	4.000000	47.000000	0.000000
3624.492445	0.079217	0.577260	-0.032707	78.137611	43.866928	148.422318	-1.789662	0.000000	0.917689	0.000000	0.000000	0.000000	-0.728861	0.146824	0.925912	0.000000	0.000000	4.000000	47.000000	0.000000
3624.495778	0.079217	0.577260	-0.032707	78.137611	43.866928	148.422318	-1.789662	0.000000	0.917689	0.000000	0.000000	0.000000	-0.728861	0.146824	0.925912	0.000000	0.000000	4.000000	47.000000	0.000000
3624.499112	0.077033	0.577798	-0.029452	78.341660	44.508919	148.834457	-1.635344	0.000000	1.039166	0.000000	0.000000	0.000000	-0.655181	0.161297	0.976471	0.000000	0.000000	4.000000	47.000000	0.000000
3624.502445	0.077033	0.577798	-0.029452	78.341660	44.508919	148.834457	-1.635344	0.000000	1.039166	0.000000	0.000000	0.000000	-0.655181	0.161297	0.976471	0.000000	0.000000	4.000000	47.000000	0.000000
3624.505778	0.077033	0.577798	-0.029452	78.341660	44.508919	148.834457	-1.635344	0.000000	1.039166	0.000000	0.000000	0.000000	-0.655181	0.161297	0.976471	0.000000	0.000000	4.000000	47.000000	0.000000
3624.509112	0.075071	0.578389	-0.026046	78.552528	45.189629	149.086044	-1.472599	0.000000	1.148363	0.000000	0.000000	0.000000	-0.588560	0.177326	1.021816	0.000000	0.000000	4.000000	47.000000	0.000000
3624.512445	0.075071	0.578389	-0.026046	78.552528	45.189629	149.086044	-1.472599	0.000000	1.148363	0.000000	0.000000	0.000000	-0.588560	0.177326	1.021816	0.000000	0.000000	4.000000	47.000000	0.000000
3624.515778	0.075071	0.578389	-0.026046	78.552528	45.189629	149.086044	-1.472599	0.000000	1.148363	0.000000	0.000000	0.000000	-0.588560	0.177326	1.021816	0.000000	0.000000	4.000000	47.000000	0.000000
3624.519112	0.073380	0.579034	-0.022586	78.883835	46.443718	149.833984	-1.302296	0.000000	1.246456	0.000000	0.000000	0.000000	-0.507363	0.193447	1.038007	0.000000	0.000000	4.000000	47.000000	0.000000
3624.522445	0.073380	0.579034	-0.022586	78.883835	46.443718	149.833984	-1.302296	0.000000	1.246456	0.000000	0.000000	0.000000	-0.507363	0.193447	1.038007	0.000000	0.000000	4.000000	47.000000	0.000000
3624.525778	0.073380	0.579034	-0.022586	78.883835	46.443718	149.833984	-1.302296	0.000000	1.246456	0.000000	0.000000	0.000000	-0.507363	0.193447	1.038007	0.000000	0.000000	4.000000	47.000000	0.000000
3624.529112	0.072004	0.579690	-0.019087	79.363922	48.598770	151.565918	-1.129295	0.000000	1.331017	0.000000	0.000000	0.000000	-0.412698	0.196991	1.049695	0.000000	0.000000	4.000000	47.000000	0.000000
3624.532445	0.072004	0.579690	-0.019087	79.363922	48.598770	151.565918	-1.129295	0.000000	1.331017	0.000000	0.000000	0.000000	-0.412698	0.196991	1.049695	0.000000	0.000000	4.000000	47.000000	0.000000
3624.535778	0.072004	0.579690	-0.019087	79.363922	48.598770	151.565918	-1.129295	0.000000	1.331017	0.000000	0.000000	0.000000	-0.412698	0.196991	1.049695	0.000000	0.000000	4.000000	47.000000	0.000000
3624.539112	0.070955	0.580418	-0.015519	79.877831	51.298035	154.085464	-0.954346	0.000000	1.399800	0.000000	0.000000	0.000000	-0.314733	0.218382	1.070426	0.000000	0.000000	4.000000	47.000000	0.000000
3624.542445	0.070955	0.580418	-0.015519	79.877831	51.298035	154.085464	-0.954346	0.000000	1.399800	0.000000	0.000000	0.000000	-0.314733	0.218382	1.070426	0.000000	0.000000	4.000000	47.000000	0.000000
3624.545778	0.070955	0.580418	-0.015519	79.877831	51.298035	154.085464	-0.954346	0.000000	1.399800	0.000000	0.000000	0.000000	-0.314733	0.218382	1.070426	0.000000	0.000000	4.000000	47.000000	0.000000
3624.549112	0.070262	0.581169	-0.011870	80.390411	54.261211	156.999527	-0.775941	0.000000	1.452255	0.000000	0.000000	0.000000	-0.207823	0.225143	1.094528	0.000000	0.000000	4.000000	47.000000	0.000000
3624.552445	0.070262	0.581169	-0.011870	80.390411	54.261211	156.999527	-0.775941	0.000000	1.452255	0.000000	0.000000	0.000000	-0.207823	0.225143	1.094528	0.000000	0.000000	4.000000	47.000000	0.000000
3624.555778	0.070262	0.581169	-0.011870	80.390411	54.261211	156.999527	-0.775941	0.000000	1.452255	0.000000	0.000000	0.000000	-0.207823	0.225143	1.094528	0.000000	0.000000	4.000000	47.000000	0.000000
3624.559112	0.069926	0.581862	-0.008185	80.894676	57.277538	159.888382	-0.593520	0.000000	1.486892	0.000000	0.000000	0.000000	-0.100739	0.207933	1.105519	0.000000	0.000000	4.000000	47.000000	0.000000
3624.562445	0.069926	0.581862	-0.008185	80.894676	57.277538	159.888382	-0.593520	0.000000	1.486892	0.000000	0.000000	0.000000	-0.100739	0.207933	1.105519	0.000000	0.000000	4.000000	47.000000	0.000000
3624.565778	0.069926	0.581862	-0.008185	80.894676	57.277538	159.888382	-0.593520	0.000000	1.486892	0.000000	0.000000	0.000000	-0.100739	0.207933	1.105519	0.000000	0.000000	4.000000	47.000000	0.000000
3624.569112	0.069975	0.582546	-0.004480	81.406914	60.229908	162.605621	-0.409267	0.000000	1.503682	0.000000	0.000000	0.000000	0.014658	0.205086	1.111596	0.000000	0.000000	4.000000	47.000000	0.000000
3624.572445	0.069975	0.582546	-0.004480	81.406914	60.229908	162.605621	-0.409267	0.000000	1.503682	0.000000	0.000000	0.000000	0.014658	0.205086	1.111596	0.000000	0.000000	4.000000	47.000000	0.000000
3624.575778	0.069975	0.582546	-0.004480	81.406914	60.229908	162.605621	-0.409267	0.000000	1.503682	0.000000	0.000000	0.000000	0.014658	0.205086	1.111596	0.000000	0.000000	4.000000	47.000000	0.000000
3624.579112	0.070331	0.583219	-0.000742	81.970528	62.925121	164.920929	-0.224001	0.000000	1.501239	0.000000	0.000000	0.000000	0.106787	0.201988	1.121458	0.000000	0.000000	4.000000	47.000000	0.000000
3624.582445	0.070331	0.583219	-0.000742	81.970528	62.925121	164.920929	-0.224001	0.000000	1.501239	0.000000	0.000000	0.000000	0.106787	0.201988	1.121458	0.000000	0.000000	4.000000	47.000000	0.000000
3624.585778	0.070331	0.583219	-0.000742	81.970528	62.925121	164.920929	-0.224001	0.000000	1.501239	0.000000	0.000000	0.000000	0.106787	0.201988	1.121458	0.000000	0.000000	4.000000	47.000000	0.000000
3624.589112	0.070956	0.583880	0.002879	82.606491	65.246124	166.715225	-0.037091	0.000000	1.483441	0.000000	0.000000	0.000000	0.187509	0.198303	1.086355	0.000000	0.000000	4.000000	47.000000	0.000000
3624.592445	0.070956	0.583880	0.002879	82.606491	65.246124	166.715225	-0.037091	0.000000	1.483441	0.000000	0.000000	0.000000	0.187509	0.198303	1.086355	0.000000	0.000000	4.000000	47.000000	0.000000
3624.595778	0.070956	0.583880	0.002879	82.606491	65.246124	166.715225	-0.037091	0.000000	1.483441	0.000000	0.000000	0.000000	0.187509	0.198303	1.086355	0.000000	0.000000	4.000000	47.000000	0.000000
3624.599112	0.071804	0.584551	0.006474	83.313583	67.229713	168.046356	0.143968	0.000000	1.452190	0.000000	0.000000	0.000000	0.254191	0.201451	1.078293	0.000000	0.000000	4.000000	47.000000	0.000000
3624.602445	0.071804	0.584551	0.006474	83.313583	67.229713	168.046356	0.143968	0.000000	1.452190	0.000000	0.000000	0.000000	0.254191	0.201451	1.078293	0.000000	0.000000	4.000000	47.000000	0.000000
3624.605778	0.071804	0.584551	0.006474	83.313583	67.229713	168.046356	0.143968	0.000000	1.452190	0.000000	0.000000	0.000000	0.254191	0.201451	1.078293	0.000000	0.000000	4.000000	47.000000	0.000000
3624.609112	0.072866	0.585212	0.009959	84.055779	68.930565	169.026611	0.323683	0.000000	1.409824	0.000000	0.000000	0.000000	0.318634	0.198064	1.045634	0.000000	0.000000	4.000000	47.000000	0.000000
3624.612445	0.072866	0.585212	0.009959	84.055779	68.930565	169.026611	0.323683	0.000000	1.409824	0.000000	0.000000	0.000000	0.318634	0.198064	1.045634	0.000000	0.000000	4.000000	47.000000	0.000000
3624.615778	0.072866	0.585212	0.009959	84.055779	68.930565	169.026611	0.323683	0.000000	1.409824	0.000000	0.000000	0.000000	0.318634	0.198064	1.045634	0.000000	0.000000	4.000000	47.000000	0.000000
3624.619112	0.074188	0.585869	0.013304	84.769173	70.519844	169.892838	0.497956	0.000000	1.356719	0.000000	0.000000	0.000000	0.396800	0.197087	1.003468	0.000000	0.000000	4.000000	47.000000	0.000000
3624.622445	0.074188	0.585869	0.013304	84.769173	70.519844	169.892838	0.497956	0.000000	1.356719	0.000000	0.000000	0.000000	0.396800	0.197087	1.003468	0.000000	0.000000	4.000000	47.000000	0.000000
3624.625778	0.074188	0.585869	0.013304	84.769173	70.519844	169.892838	0.497956	0.000000	1.356719	0.000000	0.000000	0.000000	0.396800	0.197087	1.003468	0.000000	0.000000	4.000000	47.000000	0.000000
3624.629112	0.075798	0.586478	0.016493	85.397758	72.221870	170.921616	0.665200	0.000000	1.290586	0.000000	0.000000	0.000000	0.482843	0.182939	0.956846	0.000000	0.000000	4.000000	47.000000	0.000000
3624.632445	0.075798	0.586478	0.016493	85.397758	72.221870	170.921616	0.665200	0.000000	1.290586	0.000000	0.000000	0.000000	0.482843	0.182939	0.956846	0.000000	0.000000	4.000000	47.000000	0.000000
3624.635778	0.075798	0.586478	0.016493	85.397758	72.221870	170.921616	0.665200	0.000000	1.290586	0.000000	0.000000	0.000000	0.482843	0.182939	0.956846	0.000000	0.000000	4.000000	47.000000	0.000000
3624.639112	0.077629	0.587023	0.019520	85.907822	74.312721	172.426315	0.824675	0.000000	1.210112	0.000000	0.000000	0.000000	0.549305	0.163288	0.907975	0.000000	0.000000	4.000000	47.000000	0.000000
3624.642445	0.077629	0.587023	0.019520	85.907822	74.312721	172.426315	0.824675	0.000000	1.210112	0.000000	0.000000	0.000000	0.549305	0.163288	0.907975	0.000000	0.000000	4.000000	47.000000	0.000000
3624.645778	0.077629	0.587023	0.019520	85.907822	74.312721	172.426315	0.824675	0.000000	1.210112	0.000000	0.000000	0.000000	0.549305	0.163288	0.907975	0.000000	0.000000	4.000000	47.000000	0.000000
3624.649112	0.079613	0.587509	0.022370	86.304985	76.702034	174.310654	0.976004	0.000000	1.118561	0.000000	0.000000	0.000000	0.595150	0.145948	0.855027	0.000000	0.000000	4.000000	47.000000	0.000000
3624.652445	0.079613	0.587509	0.022370	86.304985	76.702034	174.310654	0.976004	0.000000	1.118561	0.000000	0.000000	0.000000	0.595150	0.145948	0.855027	0.000000	0.000000	4.000000	47.000000	0.000000
3624.655778	0.079613	0.587509	0.022370	86.304985	76.702034	174.310654	0.976004	0.000000	1.118561	0.000000	0.000000	0.000000	0.595150	0.145948	0.855027	0.000000	0.000000	4.000000	47.000000	0.000000
3624.659112	0.081854	0.588013	0.025093	86.647598	78.965218	176.082642	1.118508	0.000000	1.019369	0.000000	0.000000	0.000000	0.672278	0.151209	0.816720	0.000000	0.000000	4.000000	47.000000	0.000000
3624.662445	0.081854	0.588013	0.025093	86.647598	78.965218	176.082642	1.118508	0.000000	1.019369	0.000000	0.000000	0.000000	0.672278	0.151209	0.816720	0.000000	0.000000	4.000000	47.000000	0.000000
3624.665778	0.081854	0.588013	0.025093	86.647598	78.965218	176.082642	1.118508	0.000000	1.019369	0.000000	0.000000	0.000000	0.672278	0.151209	0.816720	0.000000	0.000000	4.000000	47.000000	0.000000
3624.669112	0.084260	0.588517	0.027684	86.971336	80.765221	177.380295	1.254628	0.000000	0.907323	0.000000	0.000000	0.000000	0.721971	0.151157	0.777388	0.000000	0.000000	4.000000	47.000000	0.000000
3624.672445	0.084260	0.588517	0.027684	86.971336	80.765221	177.380295	1.254628	0.000000	0.907323	0.000000	0.000000	0.000000	0.721971	0.151157	0.777388	0.000000	0.000000	4.000000	47.000000	0.000000
3624.675778	0.084260	0.588517	0.027684	86.971336	80.765221	177.380295	1.254628	0.000000	0.907323	0.000000	0.000000	0.000000	0.721971	0.151157	0.777388	0.000000	0.000000	4.000000	47.000000	0.000000
3624.679112	0.086883	0.589040	0.030150	87.286392	81.545311	177.630280	1.384193	0.000000	0.786995	0.000000	0.000000	0.000000	0.786858	0.156964	0.739860	0.000000	0.000000	4.000000	47.000000	0.000000
3624.682445	0.086883	0.589040	0.030150	87.286392	81.545311	177.630280	1.384193	0.000000	0.786995	0.000000	0.000000	0.000000	0.786858	0.156964	0.739860	0.000000	0.000000	4.000000	47.000000	0.000000
3624.685778	0.086883	0.589040	0.030150	87.286392	81.545311	177.630280	1.384193	0.000000	0.786995	0.000000	0.000000	0.000000	0.786858	0.156964	0.739860	0.000000	0.000000	4.000000	47.000000	0.000000
3624.689112	0.089698	0.589565	0.032476	87.575935	80.963684	176.505630	1.507503	0.000000	0.655852	0.000000	0.000000	0.000000	0.844533	0.157362	0.697868	0.000000	0.000000	4.000000	47.000000	0.000000
3624.692445	0.089698	0.589565	0.032476	87.575935	80.963684	176.505630	1.507503	0.000000	0.655852	0.000000	0.000000	0.000000	0.844533	0.157362	0.697868	0.000000	0.000000	4.000000	47.000000	0.000000
3624.695778	0.089698	0.589565	0.032476	87.575935	80.963684	176.505630	1.507503	0.000000	0.655852	0.000000	0.000000	0.000000	0.844533	0.157362	0.697868	0.000000	0.000000	4.000000	47.000000	0.000000
3624.699112	0.092734	0.590083	0.034679	87.811615	78.873680	173.886642	1.623815	0.000000	0.515096	0.000000	0.000000	0.000000	0.910915	0.155499	0.660681	0.000000	0.000000	4.000000	47.000000	0.000000
3624.702445	0.092734	0.590083	0.034679	87.811615	78.873680	173.886642	1.623815	0.000000	0.515096	0.000000	0.000000	0.000000	0.910915	0.155499	0.660681	0.000000	0.000000	4.000000	47.000000	0.000000
3624.705778	0.092734	0.590083	0.034679	87.811615	78.873680	173.886642	1.623815	0.000000	0.515096	0.000000	0.000000	0.000000	0.910915	0.155499	0.660681	0.000000	0.000000	4.000000	47.000000	0.000000
3624.709112	0.095913	0.590566	0.036712	87.977638	75.102669	169.644363	1.733928	0.000000	0.363277	0.000000	0.000000	0.000000	0.953518	0.144875	0.610065	0.000000	0.000000	4.000000	47.000000	0.000000
3624.712445	0.095913	0.590566	0.036712	87.977638	75.102669	169.644363	1.733928	0.000000	0.363277	0.000000	0.000000	0.000000	0.953518	0.144875	0.610065	0.000000	0.000000	4.000000	47.000000	0.000000
3624.715778	0.095913	0.590566	0.036712	87.977638	75.102669	169.644363	1.733928	0.000000	0.363277	0.000000	0.000000	0.000000	0.953518	0.144875	0.610065	0.000000	0.000000	4.000000	47.000000	0.000000
3624.719112	0.099230	0.590995	0.038559	88.065285	70.238365	164.321121	1.835606	0.000000	0.204357	0.000000	0.000000	0.000000	0.995091	0.128632	0.554166	0.000000	0.000000	4.000000	47.000000	0.000000
3624.722445	0.099230	0.590995	0.038559	88.065285	70.238365	164.321121	1.835606	0.000000	0.204357	0.000000	0.000000	0.000000	0.995091	0.128632	0.554166	0.000000	0.000000	4.000000	47.000000	0.000000
3624.725778	0.099230	0.590995	0.038559	88.065285	70.238365	164.321121	1.835606	0.000000	0.204357	0.000000	0.000000	0.000000	0.995091	0.128632	0.554166	0.000000	0.000000	4.000000	47.000000	0.000000
3624.729112	0.102681	0.591351	0.040203	88.075417	65.358780	159.036209	1.927967	0.000000	0.038509	0.000000	0.000000	0.000000	1.035461	0.106744	0.493034	0.000000	0.000000	4.000000	47.000000	0.000000
3624.732445	0.102681	0.591351	0.040203	88.075417	65.358780	159.036209	1.927967	0.000000	0.038509	0.000000	0.000000	0.000000	1.035461	0.106744	0.493034	0.000000	0.000000	4.000000	47.000000	0.000000
3624.735778	0.102681	0.591351	0.040203	88.075417	65.358780	159.036209	1.927967	0.000000	0.038509	0.000000	0.000000	0.000000	1.035461	0.106744	0.493034	0.000000	0.000000	4.000000	47.000000	0.000000
3624.739112	0.106277	0.591632	0.041574	88.021469	61.969837	155.355865	2.010139	0.000000	-0.134068	0.000000	0.000000	0.000000	1.078614	0.084367	0.411451	0.000000	0.000000	4.000000	47.000000	0.000000
3624.742445	0.106277	0.591632	0.041574	88.021469	61.969837	155.355865	2.010139	0.000000	-0.134068	0.000000	0.000000	0.000000	1.078614	0.084367	0.411451	0.000000	0.000000	4.000000	47.000000	0.000000
3624.745778	0.106277	0.591632	0.041574	88.021469	61.969837	155.355865	2.010139	0.000000	-0.134068	0.000000	0.000000	0.000000	1.078614	0.084367	0.411451	0.000000	0.000000	4.000000	47.000000	0.000000
3624.749112	0.109993	0.591858	0.042693	87.944237	59.778923	153.031113	2.078714	0.000000	-0.313837	0.000000	0.000000	0.000000	1.114894	0.067934	0.335594	0.000000	0.000000	4.000000	47.000000	0.000000
3624.752445	0.109993	0.591858	0.042693	87.944237	59.778923	153.031113	2.078714	0.000000	-0.313837	0.000000	0.000000	0.000000	1.114894	0.067934	0.335594	0.000000	0.000000	4.000000	47.000000	0.000000
3624.755778	0.109993	0.591858	0.042693	87.944237	59.778923	153.031113	2.078714	0.000000	-0.313837	0.000000	0.000000	0.000000	1.114894	0.067934	0.335594	0.000000	0.000000	4.000000	47.000000	0.000000
3624.759112	0.113855	0.592050	0.043567	87.879288	57.969299	151.443008	2.134646	0.000000	-0.499653	0.000000	0.000000	0.000000	1.158488	0.057388	0.262313	0.000000	0.000000	4.000000	47.000000	0.000000
3624.762445	0.113855	0.592050	0.043567	87.879288	57.969299	151.443008	2.134646	0.000000	-0.499653	0.000000	0.000000	0.000000	1.158488	0.057388	0.262313	0.000000	0.000000	4.000000	47.000000	0.000000
3624.765778	0.113855	0.592050	0.043567	87.879288	57.969299	151.443008	2.134646	0.000000	-0.499653	0.000000	0.000000	0.000000	1.158488	0.057388	0.262313	0.000000	0.000000	4.000000	47.000000	0.000000
3624.769112	0.117826	0.592196	0.044162	87.845596	55.766586	149.931274	2.178365	0.000000	-0.692734	0.000000	0.000000	0.000000	1.191364	0.043970	0.178498	0.000000	0.000000	4.000000	47.000000	0.000000
3624.772445	0.117826	0.592196	0.044162	87.845596	55.766586	149.931274	2.178365	0.000000	-0.692734	0.000000	0.000000	0.000000	1.191364	0.043970	0.178498	0.000000	0.000000	4.000000	47.000000	0.000000
3624.775778	0.117826	0.592196	0.044162	87.845596	55.766586	149.931274	2.178365	0.000000	-0.692734	0.000000	0.000000	0.000000	1.191364	0.043970	0.178498	0.000000	0.000000	4.000000	47.000000	0.000000
3624.779112	0.121905	0.592358	0.044589	87.856255	52.153553	147.268906	2.208115	0.000000	-0.891295	0.000000	0.000000	0.000000	1.223637	0.048413	0.128076	0.000000	0.000000	4.000000	47.000000	0.000000
3624.782445	0.121905	0.592358	0.044589	87.856255	52.153553	147.268906	2.208115	0.000000	-0.891295	0.000000	0.000000	0.000000	1.223637	0.048413	0.128076	0.000000	0.000000	4.000000	47.000000	0.000000
3624.785778	0.121905	0.592358	0.044589	87.856255	52.153553	147.268906	2.208115	0.000000	-0.891295	0.000000	0.000000	0.000000	1.223637	0.048413	0.128076	0.000000	0.000000	4.000000	47.000000	0.000000
3624.789112	0.126029	0.592477	0.044812	87.895134	46.061577	142.328369	2.229461	0.000000	-1.095234	0.000000	0.000000	0.000000	1.237429	0.035714	0.066708	0.000000	0.000000	4.000000	47.000000	0.000000
3624.792445	0.126029	0.592477	0.044812	87.895134	46.061577	142.328369	2.229461	0.000000	-1.095234	0.000000	0.000000	0.000000	1.237429	0.035714	0.066708	0.000000	0.000000	4.000000	47.000000	0.000000
3624.795778	0.126029	0.592477	0.044812	87.895134	46.061577	142.328369	2.229461	0.000000	-1.095234	0.000000	0.000000	0.000000	1.237429	0.035714	0.066708	0.000000	0.000000	4.000000	47.000000	0.000000
3624.799112	0.130300	0.592592	0.044835	87.922737	37.419796	134.810699	2.240579	0.000000	-1.301472	0.000000	0.000000	0.000000	1.281139	0.034648	0.006976	0.000000	0.000000	4.000000	47.000000	0.000000
3624.802445	0.130300	0.592592	0.044835	87.922737	37.419796	134.810699	2.240579	0.000000	-1.301472	0.000000	0.000000	0.000000	1.281139	0.034648	0.006976	0.000000	0.000000	4.000000	47.000000	0.000000
3624.805778	0.130300	0.592592	0.044835	87.922737	37.419796	134.810699	2.240579	0.000000	-1.301472	0.000000	0.000000	0.000000	1.281139	0.034648	0.006976	0.000000	0.000000	4.000000	47.000000	0.000000
3624.809112	0.134677	0.592647	0.044616	87.881508	26.424669	124.733391	2.241741	0.000000	-1.514996	0.000000	0.000000	0.000000	1.313063	0.016345	-0.065626	0.000000	0.000000	4.000000	47.000000	0.000000
3624.812445	0.134677	0.592647	0.044616	87.881508	26.424669	124.733391	2.241741	0.000000	-1.514996	0.000000	0.000000	0.000000	1.313063	0.016345	-0.065626	0.000000	0.000000	4.000000	47.000000	0.000000
3624.815778	0.134677	0.592647	0.044616	87.881508	26.424669	124.733391	2.241741	0.000000	-1.514996	0.000000	0.000000	0.000000	1.313063	0.016345	-0.065626	0.000000	0.000000	4.000000	47.000000	0.000000
3624.819112	0.139173	0.592649	0.044124	87.697098	14.491962	113.556145	2.230804	0.000000	-1.733839	0.000000	0.000000	0.000000	1.348898	0.000844	-0.147636	0.000000	0.000000	4.000000	47.000000	0.000000
3624.822445	0.139173	0.592649	0.044124	87.697098	14.491962	113.556145	2.230804	0.000000	-1.733839	0.000000	0.000000	0.000000	1.348898	0.000844	-0.147636	0.000000	0.000000	4.000000	47.000000	0.000000
3624.825778	0.139173	0.592649	0.044124	87.697098	14.491962	113.556145	2.230804	0.000000	-1.733839	0.000000	0.000000	0.000000	1.348898	0.000844	-0.147636	0.000000	0.000000	4.000000	47.000000	0.000000
3624.829112	0.143783	0.592601	0.043356	87.362251	3.733713	103.226585	2.206198	0.000000	-1.958655	0.000000	0.000000	0.000000	1.383039	-0.014571	-0.230509	0.000000	0.000000	4.000000	47.000000	0.000000
3624.832445	0.143783	0.592601	0.043356	87.362251	3.733713	103.226585	2.206198	0.000000	-1.958655	0.000000	0.000000	0.000000	1.383039	-0.014571	-0.230509	0.000000	0.000000	4.000000	47.000000	0.000000
3624.835778	0.143783	0.592601	0.043356	87.362251	3.733713	103.226585	2.206198	0.000000	-1.958655	0.000000	0.000000	0.000000	1.383039	-0.014571	-0.230509	0.000000	0.000000	4.000000	47.000000	0.000000
3624.839112	0.148516	0.592462	0.042271	86.856956	-4.471119	95.007706	2.167780	0.000000	-2.189161	0.000000	0.000000	0.000000	1.419747	-0.041490	-0.325502	0.000000	0.000000	4.000000	47.000000	0.000000
3624.842445	0.148516	0.592462	0.042271	86.856956	-4.471119	95.007706	2.167780	0.000000	-2.189161	0.000000	0.000000	0.000000	1.419747	-0.041490	-0.325502	0.000000	0.000000	4.000000	47.000000	0.000000
3624.845778	0.148516	0.592462	0.042271	86.856956	-4.471119	95.007706	2.167780	0.000000	-2.189161	0.000000	0.000000	0.000000	1.419747	-0.041490	-0.325502	0.000000	0.000000	4.000000	47.000000	0.000000
3624.849112	0.153265	0.592283	0.040970	86.203468	-10.204634	89.073967	2.113529	0.000000	-2.425786	0.000000	0.000000	0.000000	1.424913	-0.053710	-0.390325	0.000000	0.000000	4.000000	47.000000	0.000000
3624.852445	0.153265	0.592283	0.040970	86.203468	-10.204634	89.073967	2.113529	0.000000	-2.425786	0.000000	0.000000	0.000000	1.424913	-0.053710	-0.390325	0.000000	0.000000	4.000000	47.000000	0.000000
3624.855778	0.153265	0.592283	0.040970	86.203468	-10.204634	89.073967	2.113529	0.000000	-2.425786	0.000000	0.000000	0.000000	1.424913	-0.053710	-0.390325	0.000000	0.000000	4.000000	47.000000	0.000000
3624.859112	0.157933	0.592064	0.039482	85.435455	-13.691985	85.760963	2.048475	0.000000	-2.663272	0.000000	0.000000	0.000000	1.400211	-0.065857	-0.446350	0.000000	0.000000	4.000000	47.000000	0.000000
3624.862445	0.157933	0.592064	0.039482	85.435455	-13.691985	85.760963	2.048475	0.000000	-2.663272	0.000000	0.000000	0.000000	1.400211	-0.065857	-0.446350	0.000000	0.000000	4.000000	47.000000	0.000000
3624.865778	0.157933	0.592064	0.039482	85.435455	-13.691985	85.760963	2.048475	0.000000	-2.663272	0.000000	0.000000	0.000000	1.400211	-0.065857	-0.446350	0.000000	0.000000	4.000000	47.000000	0.000000
3624.869112	0.162431	0.591794	0.037795	84.608093	-15.802940	84.178703	1.974084	0.000000	-2.896640	0.000000	0.000000	0.000000	1.349386	-0.081024	-0.505966	0.000000	0.000000	4.000000	47.000000	0.000000
3624.872445	0.162431	0.591794	0.037795	84.608093	-15.802940	84.178703	1.974084	0.000000	-2.896640	0.000000	0.000000	0.000000	1.349386	-0.081024	-0.505966	0.000000	0.000000	4.000000	47.000000	0.000000
3624.875778	0.162431	0.591794	0.037795	84.608093	-15.802940	84.178703	1.974084	0.000000	-2.896640	0.000000	0.000000	0.000000	1.349386	-0.081024	-0.505966	0.000000	0.000000	4.000000	47.000000	0.000000
3624.879112	0.166825	0.591474	0.035890	83.775688	-16.934898	83.789719	1.889756	0.000000	-3.121537	0.000000	0.000000	0.000000	1.318233	-0.096097	-0.571450	0.000000	0.000000	4.000000	47.000000	0.000000
3624.882445	0.166825	0.591474	0.035890	83.775688	-16.934898	83.789719	1.889756	0.000000	-3.121537	0.000000	0.000000	0.000000	1.318233	-0.096097	-0.571450	0.000000	0.000000	4.000000	47.000000	0.000000
3624.885778	0.166825	0.591474	0.035890	83.775688	-16.934898	83.789719	1.889756	0.000000	-3.121537	0.000000	0.000000	0.000000	1.318233	-0.096097	-0.571450	0.000000	0.000000	4.000000	47.000000	0.000000
3624.889112	0.171084	0.591104	0.033845	82.986420	-17.331276	84.246559	1.794514	0.000000	-3.341243	0.000000	0.000000	0.000000	1.277668	-0.110855	-0.613717	0.000000	0.000000	4.000000	47.000000	0.000000
3624.892445	0.171084	0.591104	0.033845	82.986420	-17.331276	84.246559	1.794514	0.000000	-3.341243	0.000000	0.000000	0.000000	1.277668	-0.110855	-0.613717	0.000000	0.000000	4.000000	47.000000	0.000000
3624.895778	0.171084	0.591104	0.033845	82.986420	-17.331276	84.246559	1.794514	0.000000	-3.341243	0.000000	0.000000	0.000000	1.277668	-0.110855	-0.613717	0.000000	0.000000	4.000000	47.000000	0.000000
3624.899112	0.175150	0.590695	0.031656	82.242935	-17.220892	85.383064	1.692228	0.000000	-3.554187	0.000000	0.000000	0.000000	1.219933	-0.122853	-0.656676	0.000000	0.000000	4.000000	47.000000	0.000000
3624.902445	0.175150	0.590695	0.031656	82.242935	-17.220892	85.383064	1.692228	0.000000	-3.554187	0.000000	0.000000	0.000000	1.219933	-0.122853	-0.656676	0.000000	0.000000	4.000000	47.000000	0.000000
3624.905778	0.175150	0.590695	0.031656	82.242935	-17.220892	85.383064	1.692228	0.000000	-3.554187	0.000000	0.000000	0.000000	1.219933	-0.122853	-0.656676	0.000000	0.000000	4.000000	47.000000	0.000000
3624.909112	0.179110	0.590274	0.029354	81.544113	-16.801378	87.041519	1.582782	0.000000	-3.757509	0.000000	0.000000	0.000000	1.187880	-0.126021	-0.690492	0.000000	0.000000	4.000000	47.000000	0.000000
3624.912445	0.179110	0.590274	0.029354	81.544113	-16.801378	87.041519	1.582782	0.000000	-3.757509	0.000000	0.000000	0.000000	1.187880	-0.126021	-0.690492	0.000000	0.000000	4.000000	47.000000	0.000000
3624.915778	0.179110	0.590274	0.029354	81.544113	-16.801378	87.041519	1.582782	0.000000	-3.757509	0.000000	0.000000	0.000000	1.187880	-0.126021	-0.690492	0.000000	0.000000	4.000000	47.000000	0.000000
3624.919112	0.182966	0.589863	0.026957	80.876328	-16.257843	88.751625	1.467700	0.000000	-3.955489	0.000000	0.000000	0.000000	1.156857	-0.123407	-0.719185	0.000000	0.000000	4.000000	47.000000	0.000000
3624.922445	0.182966	0.589863	0.026957	80.876328	-16.257843	88.751625	1.467700	0.000000	-3.955489	0.000000	0.000000	0.000000	1.156857	-0.123407	-0.719185	0.000000	0.000000	4.000000	47.000000	0.000000
3624.925778	0.182966	0.589863	0.026957	80.876328	-16.257843	88.751625	1.467700	0.000000	-3.955489	0.000000	0.000000	0.000000	1.156857	-0.123407	-0.719185	0.000000	0.000000	4.000000	47.000000	0.000000
3624.929112	0.186575	0.589517	0.024506	80.214600	-15.720563	89.979256	1.347836	0.000000	-4.148299	0.000000	0.000000	0.000000	1.082600	-0.103956	-0.735368	0.000000	0.000000	4.000000	47.000000	0.000000
3624.932445	0.186575	0.589517	0.024506	80.214600	-15.720563	89.979256	1.347836	0.000000	-4.148299	0.000000	0.000000	0.000000	1.082600	-0.103956	-0.735368	0.000000	0.000000	4.000000	47.000000	0.000000
3624.935778	0.186575	0.589517	0.024506	80.214600	-15.720563	89.979256	1.347836	0.000000	-4.148299	0.000000	0.000000	0.000000	1.082600	-0.103956	-0.735368	0.000000	0.000000	4.000000	47.000000	0.000000
3624.939112	0.189928	0.589245	0.022051	79.560066	-15.147301	90.700539	1.225275	0.000000	-4.328732	0.000000	0.000000	0.000000	1.005934	-0.081604	-0.736305	0.000000	0.000000	4.000000	47.000000	0.000000
3624.942445	0.189928	0.589245	0.022051	79.560066	-15.147301	90.700539	1.225275	0.000000	-4.328732	0.000000	0.000000	0.000000	1.005934	-0.081604	-0.736305	0.000000	0.000000	4.000000	47.000000	0.000000
3624.945778	0.189928	0.589245	0.022051	79.560066	-15.147301	90.700539	1.225275	0.000000	-4.328732	0.000000	0.000000	0.000000	1.005934	-0.081604	-0.736305	0.000000	0.000000	4.000000	47.000000	0.000000
3624.949112	0.192992	0.589008	0.019578	78.955147	-14.424166	91.424042	1.102558	0.000000	-4.496388	0.000000	0.000000	0.000000	0.919348	-0.070873	-0.741911	0.000000	0.000000	4.000000	47.000000	0.000000
3624.952445	0.192992	0.589008	0.019578	78.955147	-14.424166	91.424042	1.102558	0.000000	-4.496388	0.000000	0.000000	0.000000	0.919348	-0.070873	-0.741911	0.000000	0.000000	4.000000	47.000000	0.000000
3624.955778	0.192992	0.589008	0.019578	78.955147	-14.424166	91.424042	1.102558	0.000000	-4.496388	0.000000	0.000000	0.000000	0.919348	-0.070873	-0.741911	0.000000	0.000000	4.000000	47.000000	0.000000
3624.959112	0.195774	0.588750	0.017038	78.449234	-13.437435	92.278625	0.978906	0.000000	-4.649613	0.000000	0.000000	0.000000	0.834410	-0.077463	-0.762161	0.000000	0.000000	4.000000	47.000000	0.000000
3624.962445	0.195774	0.588750	0.017038	78.449234	-13.437435	92.278625	0.978906	0.000000	-4.649613	0.000000	0.000000	0.000000	0.834410	-0.077463	-0.762161	0.000000	0.000000	4.000000	47.000000	0.000000
3624.965778	0.195774	0.588750	0.017038	78.449234	-13.437435	92.278625	0.978906	0.000000	-4.649613	0.000000	0.000000	0.000000	0.834410	-0.077463	-0.762161	0.000000	0.000000	4.000000	47.000000	0.000000
3624.969112	0.198215	0.588431	0.014423	78.107910	-12.016785	93.757660	0.851879	0.000000	-4.788682	0.000000	0.000000	0.000000	0.732345	-0.095582	-0.784363	0.000000	0.000000	4.000000	47.000000	0.000000
3624.972445	0.198215	0.588431	0.014423	78.107910	-12.016785	93.757660	0.851879	0.000000	-4.788682	0.000000	0.000000	0.000000	0.732345	-0.095582	-0.784363	0.000000	0.000000	4.000000	47.000000	0.000000
3624.975778	0.198215	0.588431	0.014423	78.107910	-12.016785	93.757660	0.851879	0.000000	-4.788682	0.000000	0.000000	0.000000	0.732345	-0.095582	-0.784363	0.000000	0.000000	4.000000	47.000000	0.000000
3624.979112	0.200431	0.587995	0.011637	77.911827	-10.357557	95.646156	0.721152	0.000000	-4.910739	0.000000	0.000000	0.000000	0.664814	-0.130835	-0.835715	0.000000	0.000000	4.000000	47.000000	0.000000
3624.982445	0.200431	0.587995	0.011637	77.911827	-10.357557	95.646156	0.721152	0.000000	-4.910739	0.000000	0.000000	0.000000	0.664814	-0.130835	-0.835715	0.000000	0.000000	4.000000	47.000000	0.000000
3624.985778	0.200431	0.587995	0.011637	77.911827	-10.357557	95.646156	0.721152	0.000000	-4.910739	0.000000	0.000000	0.000000	0.664814	-0.130835	-0.835715	0.000000	0.000000	4.000000	47.000000	0.000000
3624.989112	0.202426	0.587432	0.008637	77.804337	-8.773934	97.465881	0.575519	0.000000	-4.966767	0.000000	0.000000	0.000000	0.598459	-0.169040	-0.900195	0.000000	0.000000	4.000000	47.000000	0.000000
3624.992445	0.202426	0.587432	0.008637	77.804337	-8.773934	97.465881	0.575519	0.000000	-4.966767	0.000000	0.000000	0.000000	0.598459	-0.169040	-0.900195	0.000000	0.000000	4.000000	47.000000	0.000000
3624.995778	0.202426	0.587432	0.008637	77.804337	-8.773934	97.465881	0.575519	0.000000	-4.966767	0.000000	0.000000	0.000000	0.598459	-0.169040	-0.900195	0.000000	0.000000	4.000000	47.000000	0.000000
3624.999112	0.204225	0.586789	0.005489	77.756226	-7.353700	99.198967	0.420116	0.000000	-4.982319	0.000000	0.000000	0.000000	0.539859	-0.192762	-0.944326	0.000000	0.000000	4.000000	47.000000	0.000000
3625.002445	0.204225	0.586789	0.005489	77.756226	-7.353700	99.198967	0.420116	0.000000	-4.982319	0.000000	0.000000	0.000000	0.539859	-0.192762	-0.944326	0.000000	0.000000	4.000000	47.000000	0.000000
3625.005778	0.204225	0.586789	0.005489	77.756226	-7.353700	99.198967	0.420116	0.000000	-4.982319	0.000000	0.000000	0.000000	0.539859	-0.192762	-0.944326	0.000000	0.000000	4.000000	47.000000	0.000000
3625.009112	0.205759	0.586095	0.002218	77.721649	-6.194060	100.728889	0.262955	0.000000	-4.993081	0.000000	0.000000	0.000000	0.460215	-0.208191	-0.981183	0.000000	0.000000	4.000000	47.000000	0.000000
3625.012445	0.205759	0.586095	0.002218	77.721649	-6.194060	100.728889	0.262955	0.000000	-4.993081	0.000000	0.000000	0.000000	0.460215	-0.208191	-0.981183	0.000000	0.000000	4.000000	47.000000	0.000000
3625.015778	0.205759	0.586095	0.002218	77.721649	-6.194060	100.728889	0.262955	0.000000	-4.993081	0.000000	0.000000	0.000000	0.460215	-0.208191	-0.981183	0.000000	0.000000	4.000000	47.000000	0.000000
3625.019112	0.207050	0.585435	-0.001067	77.650169	-5.290849	101.654907	0.104852	0.000000	-4.998900	0.000000	0.000000	0.000000	0.387096	-0.198082	-0.985646	0.000000	0.000000	4.000000	47.000000	0.000000
3625.022445	0.207050	0.585435	-0.001067	77.650169	-5.290849	101.654907	0.104852	0.000000	-4.998900	0.000000	0.000000	0.000000	0.387096	-0.198082	-0.985646	0.000000	0.000000	4.000000	47.000000	0.000000
3625.025778	0.207050	0.585435	-0.001067	77.650169	-5.290849	101.654907	0.104852	0.000000	-4.998900	0.000000	0.000000	0.000000	0.387096	-0.198082	-0.985646	0.000000	0.000000	4.000000	47.000000	0.000000
3625.029112	0.207960	0.584816	-0.004328	77.494308	-4.344516	102.840454	-0.049843	0.000000	-4.999752	0.000000	0.000000	0.000000	0.273014	-0.185697	-0.978139	0.000000	0.000000	4.000000	47.000000	0.000000
3625.032445	0.207960	0.584816	-0.004328	77.494308	-4.344516	102.840454	-0.049843	0.000000	-4.999752	0.000000	0.000000	0.000000	0.273014	-0.185697	-0.978139	0.000000	0.000000	4.000000	47.000000	0.000000
3625.035778	0.207960	0.584816	-0.004328	77.494308	-4.344516	102.840454	-0.049843	0.000000	-4.999752	0.000000	0.000000	0.000000	0.273014	-0.185697	-0.978139	0.000000	0.000000	4.000000	47.000000	0.000000
3625.039112	0.208578	0.584220	-0.007548	77.244324	-3.153534	104.724419	-0.200268	0.000000	-4.995987	0.000000	0.000000	0.000000	0.185546	-0.178728	-0.966063	0.000000	0.000000	4.000000	47.000000	0.000000
3625.042445	0.208578	0.584220	-0.007548	77.244324	-3.153534	104.724419	-0.200268	0.000000	-4.995987	0.000000	0.000000	0.000000	0.185546	-0.178728	-0.966063	0.000000	0.000000	4.000000	47.000000	0.000000
3625.045778	0.208578	0.584220	-0.007548	77.244324	-3.153534	104.724419	-0.200268	0.000000	-4.995987	0.000000	0.000000	0.000000	0.185546	-0.178728	-0.966063	0.000000	0.000000	4.000000	47.000000	0.000000
3625.049112	0.208973	0.583647	-0.010756	76.904068	-1.757620	106.834122	-0.346740	0.000000	-4.987963	0.000000	0.000000	0.000000	0.118396	-0.172031	-0.962543	0.000000	0.000000	4.000000	47.000000	0.000000
3625.052445	0.208973	0.583647	-0.010756	76.904068	-1.757620	106.834122	-0.346740	0.000000	-4.987963	0.000000	0.000000	0.000000	0.118396	-0.172031	-0.962543	0.000000	0.000000	4.000000	47.000000	0.000000
3625.055778	0.208973	0.583647	-0.010756	76.904068	-1.757620	106.834122	-0.346740	0.000000	-4.987963	0.000000	0.000000	0.000000	0.118396	-0.172031	-0.962543	0.000000	0.000000	4.000000	47.000000	0.000000
3625.059112	0.209122	0.583066	-0.014004	76.506981	-0.294130	108.831604	-0.491146	0.000000	-4.975819	0.000000	0.000000	0.000000	0.044805	-0.174201	-0.974296	0.000000	0.000000	4.000000	47.000000	0.000000
3625.062445	0.209122	0.583066	-0.014004	76.506981	-0.294130	108.831604	-0.491146	0.000000	-4.975819	0.000000	0.000000	0.000000	0.044805	-0.174201	-0.974296	0.000000	0.000000	4.000000	47.000000	0.000000
3625.065778	0.209122	0.583066	-0.014004	76.506981	-0.294130	108.831604	-0.491146	0.000000	-4.975819	0.000000	0.000000	0.000000	0.044805	-0.174201	-0.974296	0.000000	0.000000	4.000000	47.000000	0.000000
3625.069112	0.209064	0.582514	-0.017270	76.073662	1.155525	110.346466	-0.636446	0.000000	-4.959329	0.000000	0.000000	0.000000	-0.017520	-0.165565	-0.979906	0.000000	0.000000	4.000000	47.000000	0.000000
3625.072445	0.209064	0.582514	-0.017270	76.073662	1.155525	110.346466	-0.636446	0.000000	-4.959329	0.000000	0.000000	0.000000	-0.017520	-0.165565	-0.979906	0.000000	0.000000	4.000000	47.000000	0.000000
3625.075778	0.209064	0.582514	-0.017270	76.073662	1.155525	110.346466	-0.636446	0.000000	-4.959329	0.000000	0.000000	0.000000	-0.017520	-0.165565	-0.979906	0.000000	0.000000	4.000000	47.000000	0.000000
3625.079112	0.208789	0.581982	-0.020524	75.627144	2.503383	111.653305	-0.782011	0.000000	-4.938467	0.000000	0.000000	0.000000	-0.082298	-0.159687	-0.976131	0.000000	0.000000	4.000000	47.000000	0.000000
3625.082445	0.208789	0.581982	-0.020524	75.627144	2.503383	111.653305	-0.782011	0.000000	-4.938467	0.000000	0.000000	0.000000	-0.082298	-0.159687	-0.976131	0.000000	0.000000	4.000000	47.000000	0.000000
3625.085778	0.208789	0.581982	-0.020524	75.627144	2.503383	111.653305	-0.782011	0.000000	-4.938467	0.000000	0.000000	0.000000	-0.082298	-0.159687	-0.976131	0.000000	0.000000	4.000000	47.000000	0.000000
3625.089112	0.208192	0.581450	-0.023731	75.179070	3.649826	112.937012	-0.926944	0.000000	-4.913326	0.000000	0.000000	0.000000	-0.179199	-0.159601	-0.962181	0.000000	0.000000	4.000000	47.000000	0.000000
3625.092445	0.208192	0.581450	-0.023731	75.179070	3.649826	112.937012	-0.926944	0.000000	-4.913326	0.000000	0.000000	0.000000	-0.179199	-0.159601	-0.962181	0.000000	0.000000	4.000000	47.000000	0.000000
3625.095778	0.208192	0.581450	-0.023731	75.179070	3.649826	112.937012	-0.926944	0.000000	-4.913326	0.000000	0.000000	0.000000	-0.179199	-0.159601	-0.962181	0.000000	0.000000	4.000000	47.000000	0.000000
3625.099112	0.207172	0.580928	-0.026798	74.727074	4.511388	114.139313	-1.071257	0.000000	-4.883893	0.000000	0.000000	0.000000	-0.305993	-0.156583	-0.919906	0.000000	0.000000	4.000000	47.000000	0.000000
3625.102445	0.207172	0.580928	-0.026798	74.727074	4.511388	114.139313	-1.071257	0.000000	-4.883893	0.000000	0.000000	0.000000	-0.305993	-0.156583	-0.919906	0.000000	0.000000	4.000000	47.000000	0.000000
3625.105778	0.207172	0.580928	-0.026798	74.727074	4.511388	114.139313	-1.071257	0.000000	-4.883893	0.000000	0.000000	0.000000	-0.305993	-0.156583	-0.919906	0.000000	0.000000	4.000000	47.000000	0.000000
3625.109112	0.205780	0.580486	-0.029742	74.294868	5.136395	115.171211	-1.212879	0.000000	-4.850662	0.000000	0.000000	0.000000	-0.417711	-0.132766	-0.883377	0.000000	0.000000	4.000000	47.000000	0.000000
3625.112445	0.205780	0.580486	-0.029742	74.294868	5.136395	115.171211	-1.212879	0.000000	-4.850662	0.000000	0.000000	0.000000	-0.417711	-0.132766	-0.883377	0.000000	0.000000	4.000000	47.000000	0.000000
3625.115778	0.205780	0.580486	-0.029742	74.294868	5.136395	115.171211	-1.212879	0.000000	-4.850662	0.000000	0.000000	0.000000	-0.417711	-0.132766	-0.883377	0.000000	0.000000	4.000000	47.000000	0.000000
3625.119112	0.204149	0.580069	-0.032614	73.904419	5.681612	115.934990	-1.353381	0.000000	-4.813352	0.000000	0.000000	0.000000	-0.489251	-0.124984	-0.861619	0.000000	0.000000	4.000000	47.000000	0.000000
3625.122445	0.204149	0.580069	-0.032614	73.904419	5.681612	115.934990	-1.353381	0.000000	-4.813352	0.000000	0.000000	0.000000	-0.489251	-0.124984	-0.861619	0.000000	0.000000	4.000000	47.000000	0.000000
3625.125778	0.204149	0.580069	-0.032614	73.904419	5.681612	115.934990	-1.353381	0.000000	-4.813352	0.000000	0.000000	0.000000	-0.489251	-0.124984	-0.861619	0.000000	0.000000	4.000000	47.000000	0.000000
3625.129112	0.202301	0.579703	-0.035432	73.572311	6.278287	116.587410	-1.494207	0.000000	-4.771514	0.000000	0.000000	0.000000	-0.554272	-0.109783	-0.845317	0.000000	0.000000	4.000000	47.000000	0.000000
3625.132445	0.202301	0.579703	-0.035432	73.572311	6.278287	116.587410	-1.494207	0.000000	-4.771514	0.000000	0.000000	0.000000	-0.554272	-0.109783	-0.845317	0.000000	0.000000	4.000000	47.000000	0.000000
3625.135778	0.202301	0.579703	-0.035432	73.572311	6.278287	116.587410	-1.494207	0.000000	-4.771514	0.000000	0.000000	0.000000	-0.554272	-0.109783	-0.845317	0.000000	0.000000	4.000000	47.000000	0.000000
3625.139112	0.200206	0.579350	-0.038220	73.291031	6.828671	117.181938	-1.636382	0.000000	-4.724643	0.000000	0.000000	0.000000	-0.628475	-0.105900	-0.836268	0.000000	0.000000	4.000000	47.000000	0.000000
3625.142445	0.200206	0.579350	-0.038220	73.291031	6.828671	117.181938	-1.636382	0.000000	-4.724643	0.000000	0.000000	0.000000	-0.628475	-0.105900	-0.836268	0.000000	0.000000	4.000000	47.000000	0.000000
3625.145778	0.200206	0.579350	-0.038220	73.291031	6.828671	117.181938	-1.636382	0.000000	-4.724643	0.000000	0.000000	0.000000	-0.628475	-0.105900	-0.836268	0.000000	0.000000	4.000000	47.000000	0.000000
3625.149112	0.197977	0.578998	-0.040907	73.049721	7.254040	117.673111	-1.781842	0.000000	-4.671728	0.000000	0.000000	0.000000	-0.668960	-0.105548	-0.806155	0.000000	0.000000	4.000000	47.000000	0.000000
3625.152445	0.197977	0.578998	-0.040907	73.049721	7.254040	117.673111	-1.781842	0.000000	-4.671728	0.000000	0.000000	0.000000	-0.668960	-0.105548	-0.806155	0.000000	0.000000	4.000000	47.000000	0.000000
3625.155778	0.197977	0.578998	-0.040907	73.049721	7.254040	117.673111	-1.781842	0.000000	-4.671728	0.000000	0.000000	0.000000	-0.668960	-0.105548	-0.806155	0.000000	0.000000	4.000000	47.000000	0.000000
3625.159112	0.195498	0.578572	-0.043590	72.851822	7.569368	118.081856	-1.926419	0.000000	-4.613991	0.000000	0.000000	0.000000	-0.743463	-0.127857	-0.804832	0.000000	0.000000	4.000000	47.000000	0.000000
3625.162445	0.195498	0.578572	-0.043590	72.851822	7.569368	118.081856	-1.926419	0.000000	-4.613991	0.000000	0.000000	0.000000	-0.743463	-0.127857	-0.804832	0.000000	0.000000	4.000000	47.000000	0.000000
3625.165778	0.195498	0.578572	-0.043590	72.851822	7.569368	118.081856	-1.926419	0.000000	-4.613991	0.000000	0.000000	0.000000	-0.743463	-0.127857	-0.804832	0.000000	0.000000	4.000000	47.000000	0.000000
3625.169112	0.192836	0.578123	-0.046145	72.692650	7.769617	118.409935	-2.076169	0.000000	-4.548574	0.000000	0.000000	0.000000	-0.798549	-0.134807	-0.766489	0.000000	0.000000	4.000000	47.000000	0.000000
3625.172445	0.192836	0.578123	-0.046145	72.692650	7.769617	118.409935	-2.076169	0.000000	-4.548574	0.000000	0.000000	0.000000	-0.798549	-0.134807	-0.766489	0.000000	0.000000	4.000000	47.000000	0.000000
3625.175778	0.192836	0.578123	-0.046145	72.692650	7.769617	118.409935	-2.076169	0.000000	-4.548574	0.000000	0.000000	0.000000	-0.798549	-0.134807	-0.766489	0.000000	0.000000	4.000000	47.000000	0.000000
3625.179112	0.189946	0.577658	-0.048579	72.561760	7.884446	118.682938	-2.225504	0.000000	-4.477403	0.000000	0.000000	0.000000	-0.867162	-0.139489	-0.730376	0.000000	0.000000	4.000000	47.000000	0.000000
3625.182445	0.189946	0.577658	-0.048579	72.561760	7.884446	118.682938	-2.225504	0.000000	-4.477403	0.000000	0.000000	0.000000	-0.867162	-0.139489	-0.730376	0.000000	0.000000	4.000000	47.000000	0.000000
3625.185778	0.189946	0.577658	-0.048579	72.561760	7.884446	118.682938	-2.225504	0.000000	-4.477403	0.000000	0.000000	0.000000	-0.867162	-0.139489	-0.730376	0.000000	0.000000	4.000000	47.000000	0.000000
3625.189112	0.186844	0.577224	-0.050820	72.437637	7.953290	118.955231	-2.376062	0.000000	-4.399356	0.000000	0.000000	0.000000	-0.930592	-0.130001	-0.672210	0.000000	0.000000	4.000000	47.000000	0.000000
3625.192445	0.186844	0.577224	-0.050820	72.437637	7.953290	118.955231	-2.376062	0.000000	-4.399356	0.000000	0.000000	0.000000	-0.930592	-0.130001	-0.672210	0.000000	0.000000	4.000000	47.000000	0.000000
3625.195778	0.186844	0.577224	-0.050820	72.437637	7.953290	118.955231	-2.376062	0.000000	-4.399356	0.000000	0.000000	0.000000	-0.930592	-0.130001	-0.672210	0.000000	0.000000	4.000000	47.000000	0.000000
3625.199112	0.183488	0.576818	-0.052923	72.312218	7.980671	119.234070	-2.525318	0.000000	-4.315411	0.000000	0.000000	0.000000	-1.006800	-0.121897	-0.630852	0.000000	0.000000	4.000000	47.000000	0.000000
3625.202445	0.183488	0.576818	-0.052923	72.312218	7.980671	119.234070	-2.525318	0.000000	-4.315411	0.000000	0.000000	0.000000	-1.006800	-0.121897	-0.630852	0.000000	0.000000	4.000000	47.000000	0.000000
3625.205778	0.183488	0.576818	-0.052923	72.312218	7.980671	119.234070	-2.525318	0.000000	-4.315411	0.000000	0.000000	0.000000	-1.006800	-0.121897	-0.630852	0.000000	0.000000	4.000000	47.000000	0.000000
3625.209112	0.180000	0.576479	-0.054836	72.175011	8.007801	119.554420	-2.646136	0.000000	-4.174398	0.000000	0.000000	0.000000	-1.046358	-0.101788	-0.573959	0.000000	0.000000	4.000000	47.000000	0.000000
3625.212445	0.180000	0.576479	-0.054836	72.175011	8.007801	119.554420	-2.646136	0.000000	-4.174398	0.000000	0.000000	0.000000	-1.046358	-0.101788	-0.573959	0.000000	0.000000	4.000000	47.000000	0.000000
3625.215778	0.180000	0.576479	-0.054836	72.175011	8.007801	119.554420	-2.646136	0.000000	-4.174398	0.000000	0.000000	0.000000	-1.046358	-0.101788	-0.573959	0.000000	0.000000	4.000000	47.000000	0.000000
3625.219112	0.176430	0.576136	-0.056661	72.043030	8.157200	120.093552	-2.741796	0.000000	-4.000006	0.000000	0.000000	0.000000	-1.071155	-0.102875	-0.547557	0.000000	0.000000	4.000000	47.000000	0.000000
3625.222445	0.176430	0.576136	-0.056661	72.043030	8.157200	120.093552	-2.741796	0.000000	-4.000006	0.000000	0.000000	0.000000	-1.071155	-0.102875	-0.547557	0.000000	0.000000	4.000000	47.000000	0.000000
3625.225778	0.176430	0.576136	-0.056661	72.043030	8.157200	120.093552	-2.741796	0.000000	-4.000006	0.000000	0.000000	0.000000	-1.071155	-0.102875	-0.547557	0.000000	0.000000	4.000000	47.000000	0.000000
3625.229112	0.172830	0.575749	-0.058436	71.934547	8.465056	120.881302	-2.833055	0.000000	-3.821480	0.000000	0.000000	0.000000	-1.079879	-0.116184	-0.532394	0.000000	0.000000	4.000000	47.000000	0.000000
3625.232445	0.172830	0.575749	-0.058436	71.934547	8.465056	120.881302	-2.833055	0.000000	-3.821480	0.000000	0.000000	0.000000	-1.079879	-0.116184	-0.532394	0.000000	0.000000	4.000000	47.000000	0.000000
3625.235778	0.172830	0.575749	-0.058436	71.934547	8.465056	120.881302	-2.833055	0.000000	-3.821480	0.000000	0.000000	0.000000	-1.079879	-0.116184	-0.532394	0.000000	0.000000	4.000000	47.000000	0.000000
3625.239112	0.169199	0.575330	-0.060114	71.818901	8.793956	121.448212	-2.921788	0.000000	-3.641500	0.000000	0.000000	0.000000	-1.089170	-0.125674	-0.503608	0.000000	0.000000	4.000000	47.000000	0.000000
3625.242445	0.169199	0.575330	-0.060114	71.818901	8.793956	121.448212	-2.921788	0.000000	-3.641500	0.000000	0.000000	0.000000	-1.089170	-0.125674	-0.503608	0.000000	0.000000	4.000000	47.000000	0.000000
3625.245778	0.169199	0.575330	-0.060114	71.818901	8.793956	121.448212	-2.921788	0.000000	-3.641500	0.000000	0.000000	0.000000	-1.089170	-0.125674	-0.503608	0.000000	0.000000	4.000000	47.000000	0.000000
3625.249112	0.165453	0.574874	-0.061637	71.688301	9.055500	121.556961	-3.005722	0.000000	-3.459972	0.000000	0.000000	0.000000	-1.123816	-0.136564	-0.456709	0.000000	0.000000	4.000000	47.000000	0.000000
3625.252445	0.165453	0.574874	-0.061637	71.688301	9.055500	121.556961	-3.005722	0.000000	-3.459972	0.000000	0.000000	0.000000	-1.123816	-0.136564	-0.456709	0.000000	0.000000	4.000000	47.000000	0.000000
3625.255778	0.165453	0.574874	-0.061637	71.688301	9.055500	121.556961	-3.005722	0.000000	-3.459972	0.000000	0.000000	0.000000	-1.123816	-0.136564	-0.456709	0.000000	0.000000	4.000000	47.000000	0.000000
3625.259112	0.161575	0.574437	-0.062942	71.543236	9.172728	121.264343	-3.081840	0.000000	-3.272670	0.000000	0.000000	0.000000	-1.163454	-0.131290	-0.391434	0.000000	0.000000	4.000000	47.000000	0.000000
3625.262445	0.161575	0.574437	-0.062942	71.543236	9.172728	121.264343	-3.081840	0.000000	-3.272670	0.000000	0.000000	0.000000	-1.163454	-0.131290	-0.391434	0.000000	0.000000	4.000000	47.000000	0.000000
3625.265778	0.161575	0.574437	-0.062942	71.543236	9.172728	121.264343	-3.081840	0.000000	-3.272670	0.000000	0.000000	0.000000	-1.163454	-0.131290	-0.391434	0.000000	0.000000	4.000000	47.000000	0.000000
3625.269112	0.157599	0.574041	-0.064054	71.386536	9.190927	120.905113	-3.147079	0.000000	-3.078761	0.000000	0.000000	0.000000	-1.192763	-0.118749	-0.333664	0.000000	0.000000	4.000000	47.000000	0.000000
3625.272445	0.157599	0.574041	-0.064054	71.386536	9.190927	120.905113	-3.147079	0.000000	-3.078761	0.000000	0.000000	0.000000	-1.192763	-0.118749	-0.333664	0.000000	0.000000	4.000000	47.000000	0.000000
3625.275778	0.157599	0.574041	-0.064054	71.386536	9.190927	120.905113	-3.147079	0.000000	-3.078761	0.000000	0.000000	0.000000	-1.192763	-0.118749	-0.333664	0.000000	0.000000	4.000000	47.000000	0.000000
3625.279112	0.153545	0.573664	-0.064978	71.216911	9.144103	120.641907	-3.202690	0.000000	-2.879966	0.000000	0.000000	0.000000	-1.216181	-0.112938	-0.277244	0.000000	0.000000	4.000000	47.000000	0.000000
3625.282445	0.153545	0.573664	-0.064978	71.216911	9.144103	120.641907	-3.202690	0.000000	-2.879966	0.000000	0.000000	0.000000	-1.216181	-0.112938	-0.277244	0.000000	0.000000	4.000000	47.000000	0.000000
3625.285778	0.153545	0.573664	-0.064978	71.216911	9.144103	120.641907	-3.202690	0.000000	-2.879966	0.000000	0.000000	0.000000	-1.216181	-0.112938	-0.277244	0.000000	0.000000	4.000000	47.000000	0.000000
3625.289112	0.149459	0.573366	-0.065703	71.056038	9.119206	120.559166	-3.248898	0.000000	-2.677270	0.000000	0.000000	0.000000	-1.225905	-0.089611	-0.217559	0.000000	0.000000	4.000000	47.000000	0.000000
3625.292445	0.149459	0.573366	-0.065703	71.056038	9.119206	120.559166	-3.248898	0.000000	-2.677270	0.000000	0.000000	0.000000	-1.225905	-0.089611	-0.217559	0.000000	0.000000	4.000000	47.000000	0.000000
3625.295778	0.149459	0.573366	-0.065703	71.056038	9.119206	120.559166	-3.248898	0.000000	-2.677270	0.000000	0.000000	0.000000	-1.225905	-0.089611	-0.217559	0.000000	0.000000	4.000000	47.000000	0.000000
3625.299112	0.145413	0.573122	-0.066252	70.924522	9.156754	120.643562	-3.285157	0.000000	-2.472952	0.000000	0.000000	0.000000	-1.213697	-0.073011	-0.164699	0.000000	0.000000	4.000000	47.000000	0.000000
3625.302445	0.145413	0.573122	-0.066252	70.924522	9.156754	120.643562	-3.285157	0.000000	-2.472952	0.000000	0.000000	0.000000	-1.213697	-0.073011	-0.164699	0.000000	0.000000	4.000000	47.000000	0.000000
3625.305778	0.145413	0.573122	-0.066252	70.924522	9.156754	120.643562	-3.285157	0.000000	-2.472952	0.000000	0.000000	0.000000	-1.213697	-0.073011	-0.164699	0.000000	0.000000	4.000000	47.000000	0.000000
3625.309112	0.141361	0.572918	-0.066627	70.824043	9.231075	120.605431	-3.312607	0.000000	-2.270669	0.000000	0.000000	0.000000	-1.215713	-0.061415	-0.112555	0.000000	0.000000	4.000000	47.000000	0.000000
3625.312445	0.141361	0.572918	-0.066627	70.824043	9.231075	120.605431	-3.312607	0.000000	-2.270669	0.000000	0.000000	0.000000	-1.215713	-0.061415	-0.112555	0.000000	0.000000	4.000000	47.000000	0.000000
3625.315778	0.141361	0.572918	-0.066627	70.824043	9.231075	120.605431	-3.312607	0.000000	-2.270669	0.000000	0.000000	0.000000	-1.215713	-0.061415	-0.112555	0.000000	0.000000	4.000000	47.000000	0.000000
3625.319112	0.137285	0.572770	-0.066805	70.753647	9.300404	120.392456	-3.331366	0.000000	-2.068051	0.000000	0.000000	0.000000	-1.222670	-0.044414	-0.053436	0.000000	0.000000	4.000000	47.000000	0.000000
3625.322445	0.137285	0.572770	-0.066805	70.753647	9.300404	120.392456	-3.331366	0.000000	-2.068051	0.000000	0.000000	0.000000	-1.222670	-0.044414	-0.053436	0.000000	0.000000	4.000000	47.000000	0.000000
3625.325778	0.137285	0.572770	-0.066805	70.753647	9.300404	120.392456	-3.331366	0.000000	-2.068051	0.000000	0.000000	0.000000	-1.222670	-0.044414	-0.053436	0.000000	0.000000	4.000000	47.000000	0.000000
3625.329112	0.133173	0.572651	-0.066752	70.708588	9.350427	120.019638	-3.340272	0.000000	-1.864272	0.000000	0.000000	0.000000	-1.233603	-0.035611	0.016066	0.000000	0.000000	4.000000	47.000000	0.000000
3625.332445	0.133173	0.572651	-0.066752	70.708588	9.350427	120.019638	-3.340272	0.000000	-1.864272	0.000000	0.000000	0.000000	-1.233603	-0.035611	0.016066	0.000000	0.000000	4.000000	47.000000	0.000000
3625.335778	0.133173	0.572651	-0.066752	70.708588	9.350427	120.019638	-3.340272	0.000000	-1.864272	0.000000	0.000000	0.000000	-1.233603	-0.035611	0.016066	0.000000	0.000000	4.000000	47.000000	0.000000
3625.339112	0.129065	0.572590	-0.066515	70.681595	9.433639	119.763145	-3.337595	0.000000	-1.658672	0.000000	0.000000	0.000000	-1.232530	-0.018228	0.070941	0.000000	0.000000	4.000000	47.000000	0.000000
3625.342445	0.129065	0.572590	-0.066515	70.681595	9.433639	119.763145	-3.337595	0.000000	-1.658672	0.000000	0.000000	0.000000	-1.232530	-0.018228	0.070941	0.000000	0.000000	4.000000	47.000000	0.000000
3625.345778	0.129065	0.572590	-0.066515	70.681595	9.433639	119.763145	-3.337595	0.000000	-1.658672	0.000000	0.000000	0.000000	-1.232530	-0.018228	0.070941	0.000000	0.000000	4.000000	47.000000	0.000000
3625.349112	0.125049	0.572595	-0.066056	70.686775	9.568303	119.575111	-3.325771	0.000000	-1.453250	0.000000	0.000000	0.000000	-1.204675	0.001312	0.137866	0.000000	0.000000	4.000000	47.000000	0.000000
3625.352445	0.125049	0.572595	-0.066056	70.686775	9.568303	119.575111	-3.325771	0.000000	-1.453250	0.000000	0.000000	0.000000	-1.204675	0.001312	0.137866	0.000000	0.000000	4.000000	47.000000	0.000000
3625.355778	0.125049	0.572595	-0.066056	70.686775	9.568303	119.575111	-3.325771	0.000000	-1.453250	0.000000	0.000000	0.000000	-1.204675	0.001312	0.137866	0.000000	0.000000	4.000000	47.000000	0.000000
3625.359112	0.121177	0.572642	-0.065382	70.716110	9.773581	119.248589	-3.302793	0.000000	-1.252471	0.000000	0.000000	0.000000	-1.161670	0.014325	0.202286	0.000000	0.000000	4.000000	47.000000	0.000000
3625.362445	0.121177	0.572642	-0.065382	70.716110	9.773581	119.248589	-3.302793	0.000000	-1.252471	0.000000	0.000000	0.000000	-1.161670	0.014325	0.202286	0.000000	0.000000	4.000000	47.000000	0.000000
3625.365778	0.121177	0.572642	-0.065382	70.716110	9.773581	119.248589	-3.302793	0.000000	-1.252471	0.000000	0.000000	0.000000	-1.161670	0.014325	0.202286	0.000000	0.000000	4.000000	47.000000	0.000000
3625.369112	0.117360	0.572739	-0.064489	70.769409	10.051120	118.844353	-3.269079	0.000000	-1.058859	0.000000	0.000000	0.000000	-1.145250	0.029061	0.267657	0.000000	0.000000	4.000000	47.000000	0.000000
3625.372445	0.117360	0.572739	-0.064489	70.769409	10.051120	118.844353	-3.269079	0.000000	-1.058859	0.000000	0.000000	0.000000	-1.145250	0.029061	0.267657	0.000000	0.000000	4.000000	47.000000	0.000000
3625.375778	0.117360	0.572739	-0.064489	70.769409	10.051120	118.844353	-3.269079	0.000000	-1.058859	0.000000	0.000000	0.000000	-1.145250	0.029061	0.267657	0.000000	0.000000	4.000000	47.000000	0.000000
3625.379112	0.113566	0.572868	-0.063390	70.807770	10.457675	118.747635	-3.224469	0.000000	-0.867985	0.000000	0.000000	0.000000	-1.138020	0.038749	0.329918	0.000000	0.000000	4.000000	47.000000	0.000000
3625.382445	0.113566	0.572868	-0.063390	70.807770	10.457675	118.747635	-3.224469	0.000000	-0.867985	0.000000	0.000000	0.000000	-1.138020	0.038749	0.329918	0.000000	0.000000	4.000000	47.000000	0.000000
3625.385778	0.113566	0.572868	-0.063390	70.807770	10.457675	118.747635	-3.224469	0.000000	-0.867985	0.000000	0.000000	0.000000	-1.138020	0.038749	0.329918	0.000000	0.000000	4.000000	47.000000	0.000000
3625.389112	0.109762	0.573064	-0.062036	70.827408	10.998009	119.061234	-3.169483	0.000000	-0.678315	0.000000	0.000000	0.000000	-1.141153	0.058813	0.405999	0.000000	0.000000	4.000000	47.000000	0.000000
3625.392445	0.109762	0.573064	-0.062036	70.827408	10.998009	119.061234	-3.169483	0.000000	-0.678315	0.000000	0.000000	0.000000	-1.141153	0.058813	0.405999	0.000000	0.000000	4.000000	47.000000	0.000000
3625.395778	0.109762	0.573064	-0.062036	70.827408	10.998009	119.061234	-3.169483	0.000000	-0.678315	0.000000	0.000000	0.000000	-1.141153	0.058813	0.405999	0.000000	0.000000	4.000000	47.000000	0.000000
3625.399112	0.105942	0.573236	-0.060498	70.843636	11.641944	119.541328	-3.101816	0.000000	-0.488123	0.000000	0.000000	0.000000	-1.146266	0.051546	0.461349	0.000000	0.000000	4.000000	47.000000	0.000000
3625.402445	0.105942	0.573236	-0.060498	70.843636	11.641944	119.541328	-3.101816	0.000000	-0.488123	0.000000	0.000000	0.000000	-1.146266	0.051546	0.461349	0.000000	0.000000	4.000000	47.000000	0.000000
3625.405778	0.105942	0.573236	-0.060498	70.843636	11.641944	119.541328	-3.101816	0.000000	-0.488123	0.000000	0.000000	0.000000	-1.146266	0.051546	0.461349	0.000000	0.000000	4.000000	47.000000	0.000000
3625.409112	0.102114	0.573406	-0.058787	70.955811	12.331751	120.014320	-3.024925	0.000000	-0.297078	0.000000	0.000000	0.000000	-1.148123	0.050915	0.513307	0.000000	0.000000	4.000000	47.000000	0.000000
3625.412445	0.102114	0.573406	-0.058787	70.955811	12.331751	120.014320	-3.024925	0.000000	-0.297078	0.000000	0.000000	0.000000	-1.148123	0.050915	0.513307	0.000000	0.000000	4.000000	47.000000	0.000000
3625.415778	0.102114	0.573406	-0.058787	70.955811	12.331751	120.014320	-3.024925	0.000000	-0.297078	0.000000	0.000000	0.000000	-1.148123	0.050915	0.513307	0.000000	0.000000	4.000000	47.000000	0.000000
3625.419112	0.098246	0.573515	-0.057021	71.256470	13.049582	120.517227	-2.939374	0.000000	-0.105724	0.000000	0.000000	0.000000	-1.160506	0.032655	0.529991	0.000000	0.000000	4.000000	47.000000	0.000000
3625.422445	0.098246	0.573515	-0.057021	71.256470	13.049582	120.517227	-2.939374	0.000000	-0.105724	0.000000	0.000000	0.000000	-1.160506	0.032655	0.529991	0.000000	0.000000	4.000000	47.000000	0.000000
3625.425778	0.098246	0.573515	-0.057021	71.256470	13.049582	120.517227	-2.939374	0.000000	-0.105724	0.000000	0.000000	0.000000	-1.160506	0.032655	0.529991	0.000000	0.000000	4.000000	47.000000	0.000000
3625.429112	0.094454	0.573666	-0.055116	71.659492	13.858977	121.100578	-2.851042	0.000000	0.087693	0.000000	0.000000	0.000000	-1.137644	0.045267	0.571334	0.000000	0.000000	4.000000	47.000000	0.000000
3625.432445	0.094454	0.573666	-0.055116	71.659492	13.858977	121.100578	-2.851042	0.000000	0.087693	0.000000	0.000000	0.000000	-1.137644	0.045267	0.571334	0.000000	0.000000	4.000000	47.000000	0.000000
3625.435778	0.094454	0.573666	-0.055116	71.659492	13.858977	121.100578	-2.851042	0.000000	0.087693	0.000000	0.000000	0.000000	-1.137644	0.045267	0.571334	0.000000	0.000000	4.000000	47.000000	0.000000
3625.439112	0.090800	0.573870	-0.053043	72.049324	14.796796	121.644577	-2.755820	0.000000	0.277300	0.000000	0.000000	0.000000	-1.096102	0.061387	0.621908	0.000000	0.000000	4.000000	47.000000	0.000000
3625.442445	0.090800	0.573870	-0.053043	72.049324	14.796796	121.644577	-2.755820	0.000000	0.277300	0.000000	0.000000	0.000000	-1.096102	0.061387	0.621908	0.000000	0.000000	4.000000	47.000000	0.000000
3625.445778	0.090800	0.573870	-0.053043	72.049324	14.796796	121.644577	-2.755820	0.000000	0.277300	0.000000	0.000000	0.000000	-1.096102	0.061387	0.621908	0.000000	0.000000	4.000000	47.000000	0.000000
3625.449112	0.087270	0.574140	-0.050752	72.383385	15.833799	122.061844	-2.652168	0.000000	0.459984	0.000000	0.000000	0.000000	-1.059098	0.080932	0.687290	0.000000	0.000000	4.000000	47.000000	0.000000
3625.452445	0.087270	0.574140	-0.050752	72.383385	15.833799	122.061844	-2.652168	0.000000	0.459984	0.000000	0.000000	0.000000	-1.059098	0.080932	0.687290	0.000000	0.000000	4.000000	47.000000	0.000000
3625.455778	0.087270	0.574140	-0.050752	72.383385	15.833799	122.061844	-2.652168	0.000000	0.459984	0.000000	0.000000	0.000000	-1.059098	0.080932	0.687290	0.000000	0.000000	4.000000	47.000000	0.000000
3625.459112	0.083915	0.574475	-0.048252	72.660110	16.954859	122.476715	-2.537620	0.000000	0.636500	0.000000	0.000000	0.000000	-1.006424	0.100325	0.749998	0.000000	0.000000	4.000000	47.000000	0.000000
3625.462445	0.083915	0.574475	-0.048252	72.660110	16.954859	122.476715	-2.537620	0.000000	0.636500	0.000000	0.000000	0.000000	-1.006424	0.100325	0.749998	0.000000	0.000000	4.000000	47.000000	0.000000
3625.465778	0.083915	0.574475	-0.048252	72.660110	16.954859	122.476715	-2.537620	0.000000	0.636500	0.000000	0.000000	0.000000	-1.006424	0.100325	0.749998	0.000000	0.000000	4.000000	47.000000	0.000000
3625.469112	0.080774	0.574890	-0.045529	72.873978	18.154148	122.813248	-2.412620	0.000000	0.804238	0.000000	0.000000	0.000000	-0.942344	0.124687	0.816892	0.000000	0.000000	4.000000	47.000000	0.000000
3625.472445	0.080774	0.574890	-0.045529	72.873978	18.154148	122.813248	-2.412620	0.000000	0.804238	0.000000	0.000000	0.000000	-0.942344	0.124687	0.816892	0.000000	0.000000	4.000000	47.000000	0.000000
3625.475778	0.080774	0.574890	-0.045529	72.873978	18.154148	122.813248	-2.412620	0.000000	0.804238	0.000000	0.000000	0.000000	-0.942344	0.124687	0.816892	0.000000	0.000000	4.000000	47.000000	0.000000
3625.479112	0.077843	0.575386	-0.042579	73.080215	19.459320	123.283073	-2.276471	0.000000	0.961295	0.000000	0.000000	0.000000	-0.879356	0.148865	0.885080	0.000000	0.000000	4.000000	47.000000	0.000000
3625.482445	0.077843	0.575386	-0.042579	73.080215	19.459320	123.283073	-2.276471	0.000000	0.961295	0.000000	0.000000	0.000000	-0.879356	0.148865	0.885080	0.000000	0.000000	4.000000	47.000000	0.000000
3625.485778	0.077843	0.575386	-0.042579	73.080215	19.459320	123.283073	-2.276471	0.000000	0.961295	0.000000	0.000000	0.000000	-0.879356	0.148865	0.885080	0.000000	0.000000	4.000000	47.000000	0.000000
3625.489112	0.075172	0.575927	-0.039444	73.361282	20.980265	124.217361	-2.128958	0.000000	1.107854	0.000000	0.000000	0.000000	-0.801298	0.162325	0.940632	0.000000	0.000000	4.000000	47.000000	0.000000
3625.492445	0.075172	0.575927	-0.039444	73.361282	20.980265	124.217361	-2.128958	0.000000	1.107854	0.000000	0.000000	0.000000	-0.801298	0.162325	0.940632	0.000000	0.000000	4.000000	47.000000	0.000000
3625.495778	0.075172	0.575927	-0.039444	73.361282	20.980265	124.217361	-2.128958	0.000000	1.107854	0.000000	0.000000	0.000000	-0.801298	0.162325	0.940632	0.000000	0.000000	4.000000	47.000000	0.000000
3625.499112	0.072750	0.576506	-0.036184	73.771812	22.775389	125.805763	-1.972186	0.000000	1.241404	0.000000	0.000000	0.000000	-0.726635	0.173655	0.977857	0.000000	0.000000	4.000000	47.000000	0.000000
3625.502445	0.072750	0.576506	-0.036184	73.771812	22.775389	125.805763	-1.972186	0.000000	1.241404	0.000000	0.000000	0.000000	-0.726635	0.173655	0.977857	0.000000	0.000000	4.000000	47.000000	0.000000
3625.505778	0.072750	0.576506	-0.036184	73.771812	22.775389	125.805763	-1.972186	0.000000	1.241404	0.000000	0.000000	0.000000	-0.726635	0.173655	0.977857	0.000000	0.000000	4.000000	47.000000	0.000000
3625.509112	0.070628	0.577175	-0.032751	74.229164	24.718935	127.815750	-1.809210	0.000000	1.362510	0.000000	0.000000	0.000000	-0.636642	0.200619	1.029919	0.000000	0.000000	4.000000	47.000000	0.000000
3625.512445	0.070628	0.577175	-0.032751	74.229164	24.718935	127.815750	-1.809210	0.000000	1.362510	0.000000	0.000000	0.000000	-0.636642	0.200619	1.029919	0.000000	0.000000	4.000000	47.000000	0.000000
3625.515778	0.070628	0.577175	-0.032751	74.229164	24.718935	127.815750	-1.809210	0.000000	1.362510	0.000000	0.000000	0.000000	-0.636642	0.200619	1.029919	0.000000	0.000000	4.000000	47.000000	0.000000
3625.519112	0.068776	0.577898	-0.029080	74.708252	26.564049	129.667465	-1.637557	0.000000	1.468617	0.000000	0.000000	0.000000	-0.555417	0.216786	1.101223	0.000000	0.000000	4.000000	47.000000	0.000000
3625.522445	0.068776	0.577898	-0.029080	74.708252	26.564049	129.667465	-1.637557	0.000000	1.468617	0.000000	0.000000	0.000000	-0.555417	0.216786	1.101223	0.000000	0.000000	4.000000	47.000000	0.000000
3625.525778	0.068776	0.577898	-0.029080	74.708252	26.564049	129.667465	-1.637557	0.000000	1.468617	0.000000	0.000000	0.000000	-0.555417	0.216786	1.101223	0.000000	0.000000	4.000000	47.000000	0.000000
3625.529112	0.067204	0.578673	-0.025262	75.220085	28.133696	131.111130	-1.454019	0.000000	1.561187	0.000000	0.000000	0.000000	-0.471706	0.232665	1.145422	0.000000	0.000000	4.000000	47.000000	0.000000
3625.532445	0.067204	0.578673	-0.025262	75.220085	28.133696	131.111130	-1.454019	0.000000	1.561187	0.000000	0.000000	0.000000	-0.471706	0.232665	1.145422	0.000000	0.000000	4.000000	47.000000	0.000000
3625.535778	0.067204	0.578673	-0.025262	75.220085	28.133696	131.111130	-1.454019	0.000000	1.561187	0.000000	0.000000	0.000000	-0.471706	0.232665	1.145422	0.000000	0.000000	4.000000	47.000000	0.000000
3625.539112	0.065974	0.579483	-0.021322	75.778351	29.353708	132.115662	-1.263116	0.000000	1.639805	0.000000	0.000000	0.000000	-0.368827	0.242991	1.182133	0.000000	0.000000	4.000000	47.000000	0.000000
3625.542445	0.065974	0.579483	-0.021322	75.778351	29.353708	132.115662	-1.263116	0.000000	1.639805	0.000000	0.000000	0.000000	-0.368827	0.242991	1.182133	0.000000	0.000000	4.000000	47.000000	0.000000
3625.545778	0.065974	0.579483	-0.021322	75.778351	29.353708	132.115662	-1.263116	0.000000	1.639805	0.000000	0.000000	0.000000	-0.368827	0.242991	1.182133	0.000000	0.000000	4.000000	47.000000	0.000000
3625.549112	0.065092	0.580333	-0.017281	76.351585	30.424227	133.194046	-1.066093	0.000000	1.701276	0.000000	0.000000	0.000000	-0.264885	0.254939	1.212173	0.000000	0.000000	4.000000	47.000000	0.000000
3625.552445	0.065092	0.580333	-0.017281	76.351585	30.424227	133.194046	-1.066093	0.000000	1.701276	0.000000	0.000000	0.000000	-0.264885	0.254939	1.212173	0.000000	0.000000	4.000000	47.000000	0.000000
3625.555778	0.065092	0.580333	-0.017281	76.351585	30.424227	133.194046	-1.066093	0.000000	1.701276	0.000000	0.000000	0.000000	-0.264885	0.254939	1.212173	0.000000	0.000000	4.000000	47.000000	0.000000
3625.559112	0.064577	0.581168	-0.013194	76.941368	31.487070	134.222733	-0.864065	0.000000	1.745423	0.000000	0.000000	0.000000	-0.154458	0.250528	1.226083	0.000000	0.000000	4.000000	47.000000	0.000000
3625.562445	0.064577	0.581168	-0.013194	76.941368	31.487070	134.222733	-0.864065	0.000000	1.745423	0.000000	0.000000	0.000000	-0.154458	0.250528	1.226083	0.000000	0.000000	4.000000	47.000000	0.000000
3625.565778	0.064577	0.581168	-0.013194	76.941368	31.487070	134.222733	-0.864065	0.000000	1.745423	0.000000	0.000000	0.000000	-0.154458	0.250528	1.226083	0.000000	0.000000	4.000000	47.000000	0.000000
3625.569112	0.064357	0.582005	-0.009031	77.528610	32.458569	135.065445	-0.659718	0.000000	1.771166	0.000000	0.000000	0.000000	-0.065946	0.251067	1.248953	0.000000	0.000000	4.000000	47.000000	0.000000
3625.572445	0.064357	0.582005	-0.009031	77.528610	32.458569	135.065445	-0.659718	0.000000	1.771166	0.000000	0.000000	0.000000	-0.065946	0.251067	1.248953	0.000000	0.000000	4.000000	47.000000	0.000000
3625.575778	0.064357	0.582005	-0.009031	77.528610	32.458569	135.065445	-0.659718	0.000000	1.771166	0.000000	0.000000	0.000000	-0.065946	0.251067	1.248953	0.000000	0.000000	4.000000	47.000000	0.000000
3625.579112	0.064359	0.582852	-0.004895	78.108009	33.338554	135.745605	-0.451559	0.000000	1.782157	0.000000	0.000000	0.000000	0.000705	0.254016	1.240749	0.000000	0.000000	4.000000	47.000000	0.000000
3625.582445	0.064359	0.582852	-0.004895	78.108009	33.338554	135.745605	-0.451559	0.000000	1.782157	0.000000	0.000000	0.000000	0.000705	0.254016	1.240749	0.000000	0.000000	4.000000	47.000000	0.000000
3625.585778	0.064359	0.582852	-0.004895	78.108009	33.338554	135.745605	-0.451559	0.000000	1.782157	0.000000	0.000000	0.000000	0.000705	0.254016	1.240749	0.000000	0.000000	4.000000	47.000000	0.000000
3625.589112	0.064613	0.583683	-0.000783	78.669907	34.155533	136.316864	-0.244767	0.000000	1.782040	0.000000	0.000000	0.000000	0.076066	0.249456	1.233558	0.000000	0.000000	4.000000	47.000000	0.000000
3625.592445	0.064613	0.583683	-0.000783	78.669907	34.155533	136.316864	-0.244767	0.000000	1.782040	0.000000	0.000000	0.000000	0.076066	0.249456	1.233558	0.000000	0.000000	4.000000	47.000000	0.000000
3625.595778	0.064613	0.583683	-0.000783	78.669907	34.155533	136.316864	-0.244767	0.000000	1.782040	0.000000	0.000000	0.000000	0.076066	0.249456	1.233558	0.000000	0.000000	4.000000	47.000000	0.000000
3625.599112	0.065188	0.584550	0.003281	79.202309	35.037807	136.936096	-0.039174	0.000000	1.769362	0.000000	0.000000	0.000000	0.172602	0.260021	1.219245	0.000000	0.000000	4.000000	47.000000	0.000000
3625.602445	0.065188	0.584550	0.003281	79.202309	35.037807	136.936096	-0.039174	0.000000	1.769362	0.000000	0.000000	0.000000	0.172602	0.260021	1.219245	0.000000	0.000000	4.000000	47.000000	0.000000
3625.605778	0.065188	0.584550	0.003281	79.202309	35.037807	136.936096	-0.039174	0.000000	1.769362	0.000000	0.000000	0.000000	0.172602	0.260021	1.219245	0.000000	0.000000	4.000000	47.000000	0.000000
3625.609112	0.066088	0.585442	0.007255	79.694473	36.015057	137.639664	0.164033	0.000000	1.740595	0.000000	0.000000	0.000000	0.269998	0.267524	1.192284	0.000000	0.000000	4.000000	47.000000	0.000000
3625.612445	0.066088	0.585442	0.007255	79.694473	36.015057	137.639664	0.164033	0.000000	1.740595	0.000000	0.000000	0.000000	0.269998	0.267524	1.192284	0.000000	0.000000	4.000000	47.000000	0.000000
3625.615778	0.066088	0.585442	0.007255	79.694473	36.015057	137.639664	0.164033	0.000000	1.740595	0.000000	0.000000	0.000000	0.269998	0.267524	1.192284	0.000000	0.000000	4.000000	47.000000	0.000000
3625.619112	0.067232	0.586360	0.011150	80.164886	36.951111	138.265213	0.362747	0.000000	1.695595	0.000000	0.000000	0.000000	0.343227	0.275337	1.168538	0.000000	0.000000	4.000000	47.000000	0.000000
3625.622445	0.067232	0.586360	0.011150	80.164886	36.951111	138.265213	0.362747	0.000000	1.695595	0.000000	0.000000	0.000000	0.343227	0.275337	1.168538	0.000000	0.000000	4.000000	47.000000	0.000000
3625.625778	0.067232	0.586360	0.011150	80.164886	36.951111	138.265213	0.362747	0.000000	1.695595	0.000000	0.000000	0.000000	0.343227	0.275337	1.168538	0.000000	0.000000	4.000000	47.000000	0.000000
3625.629112	0.068600	0.587312	0.014944	80.633636	37.527676	138.443619	0.557504	0.000000	1.638391	0.000000	0.000000	0.000000	0.410482	0.285698	1.138116	0.000000	0.000000	4.000000	47.000000	0.000000
3625.632445	0.068600	0.587312	0.014944	80.633636	37.527676	138.443619	0.557504	0.000000	1.638391	0.000000	0.000000	0.000000	0.410482	0.285698	1.138116	0.000000	0.000000	4.000000	47.000000	0.000000
3625.635778	0.068600	0.587312	0.014944	80.633636	37.527676	138.443619	0.557504	0.000000	1.638391	0.000000	0.000000	0.000000	0.410482	0.285698	1.138116	0.000000	0.000000	4.000000	47.000000	0.000000
3625.639112	0.070249	0.588240	0.018665	81.093979	37.751083	138.194458	0.747190	0.000000	1.569977	0.000000	0.000000	0.000000	0.494473	0.278437	1.116416	0.000000	0.000000	4.000000	47.000000	0.000000
3625.642445	0.070249	0.588240	0.018665	81.093979	37.751083	138.194458	0.747190	0.000000	1.569977	0.000000	0.000000	0.000000	0.494473	0.278437	1.116416	0.000000	0.000000	4.000000	47.000000	0.000000
3625.645778	0.070249	0.588240	0.018665	81.093979	37.751083	138.194458	0.747190	0.000000	1.569977	0.000000	0.000000	0.000000	0.494473	0.278437	1.116416	0.000000	0.000000	4.000000	47.000000	0.000000
3625.649112	0.072115	0.589144	0.022322	81.531235	37.637794	137.564896	0.933259	0.000000	1.487565	0.000000	0.000000	0.000000	0.559825	0.271112	1.096994	0.000000	0.000000	4.000000	47.000000	0.000000
3625.652445	0.072115	0.589144	0.022322	81.531235	37.637794	137.564896	0.933259	0.000000	1.487565	0.000000	0.000000	0.000000	0.559825	0.271112	1.096994	0.000000	0.000000	4.000000	47.000000	0.000000
3625.655778	0.072115	0.589144	0.022322	81.531235	37.637794	137.564896	0.933259	0.000000	1.487565	0.000000	0.000000	0.000000	0.559825	0.271112	1.096994	0.000000	0.000000	4.000000	47.000000	0.000000
3625.659112	0.074193	0.590020	0.025848	81.942604	37.187916	136.563492	1.116091	0.000000	1.394261	0.000000	0.000000	0.000000	0.623610	0.262788	1.057960	0.000000	0.000000	4.000000	47.000000	0.000000
3625.662445	0.074193	0.590020	0.025848	81.942604	37.187916	136.563492	1.116091	0.000000	1.394261	0.000000	0.000000	0.000000	0.623610	0.262788	1.057960	0.000000	0.000000	4.000000	47.000000	0.000000
3625.665778	0.074193	0.590020	0.025848	81.942604	37.187916	136.563492	1.116091	0.000000	1.394261	0.000000	0.000000	0.000000	0.623610	0.262788	1.057960	0.000000	0.000000	4.000000	47.000000	0.000000
3625.669112	0.076519	0.590852	0.029286	82.314613	36.483105	135.290085	1.292418	0.000000	1.290326	0.000000	0.000000	0.000000	0.697647	0.249740	1.031269	0.000000	0.000000	4.000000	47.000000	0.000000
3625.672445	0.076519	0.590852	0.029286	82.314613	36.483105	135.290085	1.292418	0.000000	1.290326	0.000000	0.000000	0.000000	0.697647	0.249740	1.031269	0.000000	0.000000	4.000000	47.000000	0.000000
3625.675778	0.076519	0.590852	0.029286	82.314613	36.483105	135.290085	1.292418	0.000000	1.290326	0.000000	0.000000	0.000000	0.697647	0.249740	1.031269	0.000000	0.000000	4.000000	47.000000	0.000000
3625.679112	0.079091	0.591676	0.032601	82.651001	35.542561	133.764893	1.464296	0.000000	1.174052	0.000000	0.000000	0.000000	0.771531	0.247128	0.994525	0.000000	0.000000	4.000000	47.000000	0.000000
3625.682445	0.079091	0.591676	0.032601	82.651001	35.542561	133.764893	1.464296	0.000000	1.174052	0.000000	0.000000	0.000000	0.771531	0.247128	0.994525	0.000000	0.000000	4.000000	47.000000	0.000000
3625.685778	0.079091	0.591676	0.032601	82.651001	35.542561	133.764893	1.464296	0.000000	1.174052	0.000000	0.000000	0.000000	0.771531	0.247128	0.994525	0.000000	0.000000	4.000000	47.000000	0.000000
3625.689112	0.081881	0.592434	0.035746	82.968155	34.298904	131.905594	1.630050	0.000000	1.045464	0.000000	0.000000	0.000000	0.837158	0.227534	0.943602	0.000000	0.000000	4.000000	47.000000	0.000000
3625.692445	0.081881	0.592434	0.035746	82.968155	34.298904	131.905594	1.630050	0.000000	1.045464	0.000000	0.000000	0.000000	0.837158	0.227534	0.943602	0.000000	0.000000	4.000000	47.000000	0.000000
3625.695778	0.081881	0.592434	0.035746	82.968155	34.298904	131.905594	1.630050	0.000000	1.045464	0.000000	0.000000	0.000000	0.837158	0.227534	0.943602	0.000000	0.000000	4.000000	47.000000	0.000000
3625.699112	0.084846	0.593127	0.038728	83.247559	32.660851	129.636337	1.787317	0.000000	0.905937	0.000000	0.000000	0.000000	0.889410	0.207909	0.894388	0.000000	0.000000	4.000000	47.000000	0.000000
3625.702445	0.084846	0.593127	0.038728	83.247559	32.660851	129.636337	1.787317	0.000000	0.905937	0.000000	0.000000	0.000000	0.889410	0.207909	0.894388	0.000000	0.000000	4.000000	47.000000	0.000000
3625.705778	0.084846	0.593127	0.038728	83.247559	32.660851	129.636337	1.787317	0.000000	0.905937	0.000000	0.000000	0.000000	0.889410	0.207909	0.894388	0.000000	0.000000	4.000000	47.000000	0.000000
3625.709112	0.088004	0.593716	0.041507	83.488617	30.598179	126.907959	1.936382	0.000000	0.757702	0.000000	0.000000	0.000000	0.947487	0.176754	0.833926	0.000000	0.000000	4.000000	47.000000	0.000000
3625.712445	0.088004	0.593716	0.041507	83.488617	30.598179	126.907959	1.936382	0.000000	0.757702	0.000000	0.000000	0.000000	0.947487	0.176754	0.833926	0.000000	0.000000	4.000000	47.000000	0.000000
3625.715778	0.088004	0.593716	0.041507	83.488617	30.598179	126.907959	1.936382	0.000000	0.757702	0.000000	0.000000	0.000000	0.947487	0.176754	0.833926	0.000000	0.000000	4.000000	47.000000	0.000000
3625.719112	0.091374	0.594266	0.044042	83.678818	28.312624	123.951080	2.075370	0.000000	0.599788	0.000000	0.000000	0.000000	1.010924	0.164736	0.760237	0.000000	0.000000	4.000000	47.000000	0.000000
3625.722445	0.091374	0.594266	0.044042	83.678818	28.312624	123.951080	2.075370	0.000000	0.599788	0.000000	0.000000	0.000000	1.010924	0.164736	0.760237	0.000000	0.000000	4.000000	47.000000	0.000000
3625.725778	0.091374	0.594266	0.044042	83.678818	28.312624	123.951080	2.075370	0.000000	0.599788	0.000000	0.000000	0.000000	1.010924	0.164736	0.760237	0.000000	0.000000	4.000000	47.000000	0.000000
3625.729112	0.094978	0.594729	0.046315	83.804390	26.032536	121.056007	2.202076	0.000000	0.431301	0.000000	0.000000	0.000000	1.081120	0.138881	0.681931	0.000000	0.000000	4.000000	47.000000	0.000000
3625.732445	0.094978	0.594729	0.046315	83.804390	26.032536	121.056007	2.202076	0.000000	0.431301	0.000000	0.000000	0.000000	1.081120	0.138881	0.681931	0.000000	0.000000	4.000000	47.000000	0.000000
3625.735778	0.094978	0.594729	0.046315	83.804390	26.032536	121.056007	2.202076	0.000000	0.431301	0.000000	0.000000	0.000000	1.081120	0.138881	0.681931	0.000000	0.000000	4.000000	47.000000	0.000000
3625.739112	0.098761	0.595142	0.048303	83.881531	24.144049	118.559883	2.315731	0.000000	0.251114	0.000000	0.000000	0.000000	1.135087	0.124141	0.596369	0.000000	0.000000	4.000000	47.000000	0.000000
3625.742445	0.098761	0.595142	0.048303	83.881531	24.144049	118.559883	2.315731	0.000000	0.251114	0.000000	0.000000	0.000000	1.135087	0.124141	0.596369	0.000000	0.000000	4.000000	47.000000	0.000000
3625.745778	0.098761	0.595142	0.048303	83.881531	24.144049	118.559883	2.315731	0.000000	0.251114	0.000000	0.000000	0.000000	1.135087	0.124141	0.596369	0.000000	0.000000	4.000000	47.000000	0.000000
3625.749112	0.102717	0.595469	0.049972	83.904099	22.760355	116.676804	2.415126	0.000000	0.061933	0.000000	0.000000	0.000000	1.186577	0.098153	0.500835	0.000000	0.000000	4.000000	47.000000	0.000000
3625.752445	0.102717	0.595469	0.049972	83.904099	22.760355	116.676804	2.415126	0.000000	0.061933	0.000000	0.000000	0.000000	1.186577	0.098153	0.500835	0.000000	0.000000	4.000000	47.000000	0.000000
3625.755778	0.102717	0.595469	0.049972	83.904099	22.760355	116.676804	2.415126	0.000000	0.061933	0.000000	0.000000	0.000000	1.186577	0.098153	0.500835	0.000000	0.000000	4.000000	47.000000	0.000000
3625.759112	0.106808	0.595700	0.051288	83.911697	21.781961	115.491959	2.498598	0.000000	-0.135830	0.000000	0.000000	0.000000	1.227462	0.069216	0.394720	0.000000	0.000000	4.000000	47.000000	0.000000
3625.762445	0.106808	0.595700	0.051288	83.911697	21.781961	115.491959	2.498598	0.000000	-0.135830	0.000000	0.000000	0.000000	1.227462	0.069216	0.394720	0.000000	0.000000	4.000000	47.000000	0.000000
3625.765778	0.106808	0.595700	0.051288	83.911697	21.781961	115.491959	2.498598	0.000000	-0.135830	0.000000	0.000000	0.000000	1.227462	0.069216	0.394720	0.000000	0.000000	4.000000	47.000000	0.000000
3625.769112	0.110994	0.595865	0.052312	83.923904	21.004673	115.115173	2.564385	0.000000	-0.340407	0.000000	0.000000	0.000000	1.255885	0.049472	0.307359	0.000000	0.000000	4.000000	47.000000	0.000000
3625.772445	0.110994	0.595865	0.052312	83.923904	21.004673	115.115173	2.564385	0.000000	-0.340407	0.000000	0.000000	0.000000	1.255885	0.049472	0.307359	0.000000	0.000000	4.000000	47.000000	0.000000
3625.775778	0.110994	0.595865	0.052312	83.923904	21.004673	115.115173	2.564385	0.000000	-0.340407	0.000000	0.000000	0.000000	1.255885	0.049472	0.307359	0.000000	0.000000	4.000000	47.000000	0.000000
3625.779112	0.115238	0.595955	0.053012	83.939384	20.049152	114.807999	2.615611	0.000000	-0.549721	0.000000	0.000000	0.000000	1.273119	0.026874	0.209949	0.000000	0.000000	4.000000	47.000000	0.000000
3625.782445	0.115238	0.595955	0.053012	83.939384	20.049152	114.807999	2.615611	0.000000	-0.549721	0.000000	0.000000	0.000000	1.273119	0.026874	0.209949	0.000000	0.000000	4.000000	47.000000	0.000000
3625.785778	0.115238	0.595955	0.053012	83.939384	20.049152	114.807999	2.615611	0.000000	-0.549721	0.000000	0.000000	0.000000	1.273119	0.026874	0.209949	0.000000	0.000000	4.000000	47.000000	0.000000
3625.789112	0.119567	0.595980	0.053419	83.929436	18.771307	114.482162	2.650603	0.000000	-0.761907	0.000000	0.000000	0.000000	1.298549	0.007616	0.122144	0.000000	0.000000	4.000000	47.000000	0.000000
3625.792445	0.119567	0.595980	0.053419	83.929436	18.771307	114.482162	2.650603	0.000000	-0.761907	0.000000	0.000000	0.000000	1.298549	0.007616	0.122144	0.000000	0.000000	4.000000	47.000000	0.000000
3625.795778	0.119567	0.595980	0.053419	83.929436	18.771307	114.482162	2.650603	0.000000	-0.761907	0.000000	0.000000	0.000000	1.298549	0.007616	0.122144	0.000000	0.000000	4.000000	47.000000	0.000000
3625.799112	0.123993	0.595951	0.053504	83.902718	17.024303	113.838898	2.670960	0.000000	-0.978332	0.000000	0.000000	0.000000	1.328032	-0.008699	0.025435	0.000000	0.000000	4.000000	47.000000	0.000000
3625.802445	0.123993	0.595951	0.053504	83.902718	17.024303	113.838898	2.670960	0.000000	-0.978332	0.000000	0.000000	0.000000	1.328032	-0.008699	0.025435	0.000000	0.000000	4.000000	47.000000	0.000000
3625.805778	0.123993	0.595951	0.053504	83.902718	17.024303	113.838898	2.670960	0.000000	-0.978332	0.000000	0.000000	0.000000	1.328032	-0.008699	0.025435	0.000000	0.000000	4.000000	47.000000	0.000000
3625.809112	0.128559	0.595820	0.053245	83.883163	14.618125	112.393272	2.675199	0.000000	-1.199671	0.000000	0.000000	0.000000	1.369598	-0.039248	-0.077812	0.000000	0.000000	4.000000	47.000000	0.000000
3625.812445	0.128559	0.595820	0.053245	83.883163	14.618125	112.393272	2.675199	0.000000	-1.199671	0.000000	0.000000	0.000000	1.369598	-0.039248	-0.077812	0.000000	0.000000	4.000000	47.000000	0.000000
3625.815778	0.128559	0.595820	0.053245	83.883163	14.618125	112.393272	2.675199	0.000000	-1.199671	0.000000	0.000000	0.000000	1.369598	-0.039248	-0.077812	0.000000	0.000000	4.000000	47.000000	0.000000
3625.819112	0.133261	0.595656	0.052661	83.863136	11.343141	109.896965	2.662230	0.000000	-1.427937	0.000000	0.000000	0.000000	1.410825	-0.049291	-0.175148	0.000000	0.000000	4.000000	47.000000	0.000000
3625.822445	0.133261	0.595656	0.052661	83.863136	11.343141	109.896965	2.662230	0.000000	-1.427937	0.000000	0.000000	0.000000	1.410825	-0.049291	-0.175148	0.000000	0.000000	4.000000	47.000000	0.000000
3625.825778	0.133261	0.595656	0.052661	83.863136	11.343141	109.896965	2.662230	0.000000	-1.427937	0.000000	0.000000	0.000000	1.410825	-0.049291	-0.175148	0.000000	0.000000	4.000000	47.000000	0.000000
3625.829112	0.138058	0.595440	0.051807	83.811920	7.178000	106.334541	2.633039	0.000000	-1.663074	0.000000	0.000000	0.000000	1.439022	-0.064756	-0.256185	0.000000	0.000000	4.000000	47.000000	0.000000
3625.832445	0.138058	0.595440	0.051807	83.811920	7.178000	106.334541	2.633039	0.000000	-1.663074	0.000000	0.000000	0.000000	1.439022	-0.064756	-0.256185	0.000000	0.000000	4.000000	47.000000	0.000000
3625.835778	0.138058	0.595440	0.051807	83.811920	7.178000	106.334541	2.633039	0.000000	-1.663074	0.000000	0.000000	0.000000	1.439022	-0.064756	-0.256185	0.000000	0.000000	4.000000	47.000000	0.000000
3625.839112	0.142810	0.595192	0.050669	83.704094	2.023612	101.404716	2.590342	0.000000	-1.902912	0.000000	0.000000	0.000000	1.425393	-0.074513	-0.341207	0.000000	0.000000	4.000000	47.000000	0.000000
3625.842445	0.142810	0.595192	0.050669	83.704094	2.023612	101.404716	2.590342	0.000000	-1.902912	0.000000	0.000000	0.000000	1.425393	-0.074513	-0.341207	0.000000	0.000000	4.000000	47.000000	0.000000
3625.845778	0.142810	0.595192	0.050669	83.704094	2.023612	101.404716	2.590342	0.000000	-1.902912	0.000000	0.000000	0.000000	1.425393	-0.074513	-0.341207	0.000000	0.000000	4.000000	47.000000	0.000000
3625.849112	0.147521	0.594893	0.049294	83.506531	-3.734902	95.419495	2.533474	0.000000	-2.140477	0.000000	0.000000	0.000000	1.413556	-0.089741	-0.412532	0.000000	0.000000	4.000000	47.000000	0.000000
3625.852445	0.147521	0.594893	0.049294	83.506531	-3.734902	95.419495	2.533474	0.000000	-2.140477	0.000000	0.000000	0.000000	1.413556	-0.089741	-0.412532	0.000000	0.000000	4.000000	47.000000	0.000000
3625.855778	0.147521	0.594893	0.049294	83.506531	-3.734902	95.419495	2.533474	0.000000	-2.140477	0.000000	0.000000	0.000000	1.413556	-0.089741	-0.412532	0.000000	0.000000	4.000000	47.000000	0.000000
3625.859112	0.152216	0.594562	0.047690	83.200157	-9.449256	89.485123	2.464718	0.000000	-2.376070	0.000000	0.000000	0.000000	1.408512	-0.099055	-0.481282	0.000000	0.000000	4.000000	47.000000	0.000000
3625.862445	0.152216	0.594562	0.047690	83.200157	-9.449256	89.485123	2.464718	0.000000	-2.376070	0.000000	0.000000	0.000000	1.408512	-0.099055	-0.481282	0.000000	0.000000	4.000000	47.000000	0.000000
3625.865778	0.152216	0.594562	0.047690	83.200157	-9.449256	89.485123	2.464718	0.000000	-2.376070	0.000000	0.000000	0.000000	1.408512	-0.099055	-0.481282	0.000000	0.000000	4.000000	47.000000	0.000000
3625.869112	0.156846	0.594221	0.045887	82.792770	-14.288215	84.840981	2.384505	0.000000	-2.610822	0.000000	0.000000	0.000000	1.388803	-0.102458	-0.541048	0.000000	0.000000	4.000000	47.000000	0.000000
3625.872445	0.156846	0.594221	0.045887	82.792770	-14.288215	84.840981	2.384505	0.000000	-2.610822	0.000000	0.000000	0.000000	1.388803	-0.102458	-0.541048	0.000000	0.000000	4.000000	47.000000	0.000000
3625.875778	0.156846	0.594221	0.045887	82.792770	-14.288215	84.840981	2.384505	0.000000	-2.610822	0.000000	0.000000	0.000000	1.388803	-0.102458	-0.541048	0.000000	0.000000	4.000000	47.000000	0.000000
3625.879112	0.161367	0.593907	0.043930	82.302063	-17.705351	82.005577	2.294330	0.000000	-2.842289	0.000000	0.000000	0.000000	1.356272	-0.094205	-0.586838	0.000000	0.000000	4.000000	47.000000	0.000000
3625.882445	0.161367	0.593907	0.043930	82.302063	-17.705351	82.005577	2.294330	0.000000	-2.842289	0.000000	0.000000	0.000000	1.356272	-0.094205	-0.586838	0.000000	0.000000	4.000000	47.000000	0.000000
3625.885778	0.161367	0.593907	0.043930	82.302063	-17.705351	82.005577	2.294330	0.000000	-2.842289	0.000000	0.000000	0.000000	1.356272	-0.094205	-0.586838	0.000000	0.000000	4.000000	47.000000	0.000000
3625.889112	0.165840	0.593573	0.041860	81.729630	-19.768560	80.865349	2.196524	0.000000	-3.068334	0.000000	0.000000	0.000000	1.342021	-0.100164	-0.621273	0.000000	0.000000	4.000000	47.000000	0.000000
3625.892445	0.165840	0.593573	0.041860	81.729630	-19.768560	80.865349	2.196524	0.000000	-3.068334	0.000000	0.000000	0.000000	1.342021	-0.100164	-0.621273	0.000000	0.000000	4.000000	47.000000	0.000000
3625.895778	0.165840	0.593573	0.041860	81.729630	-19.768560	80.865349	2.196524	0.000000	-3.068334	0.000000	0.000000	0.000000	1.342021	-0.100164	-0.621273	0.000000	0.000000	4.000000	47.000000	0.000000
3625.899112	0.170177	0.593287	0.039730	81.111748	-20.522877	81.297562	2.092978	0.000000	-3.292005	0.000000	0.000000	0.000000	1.301065	-0.085888	-0.638947	0.000000	0.000000	4.000000	47.000000	0.000000
3625.902445	0.170177	0.593287	0.039730	81.111748	-20.522877	81.297562	2.092978	0.000000	-3.292005	0.000000	0.000000	0.000000	1.301065	-0.085888	-0.638947	0.000000	0.000000	4.000000	47.000000	0.000000
3625.905778	0.170177	0.593287	0.039730	81.111748	-20.522877	81.297562	2.092978	0.000000	-3.292005	0.000000	0.000000	0.000000	1.301065	-0.085888	-0.638947	0.000000	0.000000	4.000000	47.000000	0.000000
3625.909112	0.174393	0.593057	0.037514	80.471764	-20.542025	82.722603	1.986487	0.000000	-3.508848	0.000000	0.000000	0.000000	1.264688	-0.068888	-0.664695	0.000000	0.000000	4.000000	47.000000	0.000000
3625.912445	0.174393	0.593057	0.037514	80.471764	-20.542025	82.722603	1.986487	0.000000	-3.508848	0.000000	0.000000	0.000000	1.264688	-0.068888	-0.664695	0.000000	0.000000	4.000000	47.000000	0.000000
3625.915778	0.174393	0.593057	0.037514	80.471764	-20.542025	82.722603	1.986487	0.000000	-3.508848	0.000000	0.000000	0.000000	1.264688	-0.068888	-0.664695	0.000000	0.000000	4.000000	47.000000	0.000000
3625.919112	0.178435	0.592787	0.035150	79.866592	-20.201130	84.457283	1.875705	0.000000	-3.719630	0.000000	0.000000	0.000000	1.212821	-0.081014	-0.709347	0.000000	0.000000	4.000000	47.000000	0.000000
3625.922445	0.178435	0.592787	0.035150	79.866592	-20.201130	84.457283	1.875705	0.000000	-3.719630	0.000000	0.000000	0.000000	1.212821	-0.081014	-0.709347	0.000000	0.000000	4.000000	47.000000	0.000000
3625.925778	0.178435	0.592787	0.035150	79.866592	-20.201130	84.457283	1.875705	0.000000	-3.719630	0.000000	0.000000	0.000000	1.212821	-0.081014	-0.709347	0.000000	0.000000	4.000000	47.000000	0.000000
3625.929112	0.182317	0.592486	0.032609	79.334396	-19.680235	85.905861	1.757480	0.000000	-3.921767	0.000000	0.000000	0.000000	1.164617	-0.090375	-0.762042	0.000000	0.000000	4.000000	47.000000	0.000000
3625.932445	0.182317	0.592486	0.032609	79.334396	-19.680235	85.905861	1.757480	0.000000	-3.921767	0.000000	0.000000	0.000000	1.164617	-0.090375	-0.762042	0.000000	0.000000	4.000000	47.000000	0.000000
3625.935778	0.182317	0.592486	0.032609	79.334396	-19.680235	85.905861	1.757480	0.000000	-3.921767	0.000000	0.000000	0.000000	1.164617	-0.090375	-0.762042	0.000000	0.000000	4.000000	47.000000	0.000000
3625.939112	0.185986	0.592105	0.029906	78.909531	-19.061829	86.566284	1.630473	0.000000	-4.115870	0.000000	0.000000	0.000000	1.100516	-0.114150	-0.810893	0.000000	0.000000	4.000000	47.000000	0.000000
3625.942445	0.185986	0.592105	0.029906	78.909531	-19.061829	86.566284	1.630473	0.000000	-4.115870	0.000000	0.000000	0.000000	1.100516	-0.114150	-0.810893	0.000000	0.000000	4.000000	47.000000	0.000000
3625.945778	0.185986	0.592105	0.029906	78.909531	-19.061829	86.566284	1.630473	0.000000	-4.115870	0.000000	0.000000	0.000000	1.100516	-0.114150	-0.810893	0.000000	0.000000	4.000000	47.000000	0.000000
3625.949112	0.189458	0.591674	0.027029	78.588081	-18.363724	86.853325	1.495324	0.000000	-4.299289	0.000000	0.000000	0.000000	1.041592	-0.129377	-0.863328	0.000000	0.000000	4.000000	47.000000	0.000000
3625.952445	0.189458	0.591674	0.027029	78.588081	-18.363724	86.853325	1.495324	0.000000	-4.299289	0.000000	0.000000	0.000000	1.041592	-0.129377	-0.863328	0.000000	0.000000	4.000000	47.000000	0.000000
3625.955778	0.189458	0.591674	0.027029	78.588081	-18.363724	86.853325	1.495324	0.000000	-4.299289	0.000000	0.000000	0.000000	1.041592	-0.129377	-0.863328	0.000000	0.000000	4.000000	47.000000	0.000000
3625.959112	0.192635	0.591144	0.024008	78.366226	-17.637953	87.474205	1.351436	0.000000	-4.472887	0.000000	0.000000	0.000000	0.953285	-0.158905	-0.906201	0.000000	0.000000	4.000000	47.000000	0.000000
3625.962445	0.192635	0.591144	0.024008	78.366226	-17.637953	87.474205	1.351436	0.000000	-4.472887	0.000000	0.000000	0.000000	0.953285	-0.158905	-0.906201	0.000000	0.000000	4.000000	47.000000	0.000000
3625.965778	0.192635	0.591144	0.024008	78.366226	-17.637953	87.474205	1.351436	0.000000	-4.472887	0.000000	0.000000	0.000000	0.953285	-0.158905	-0.906201	0.000000	0.000000	4.000000	47.000000	0.000000
3625.969112	0.195544	0.590565	0.020915	78.203102	-16.993975	88.255615	1.200403	0.000000	-4.631768	0.000000	0.000000	0.000000	0.872567	-0.173815	-0.927890	0.000000	0.000000	4.000000	47.000000	0.000000
3625.972445	0.195544	0.590565	0.020915	78.203102	-16.993975	88.255615	1.200403	0.000000	-4.631768	0.000000	0.000000	0.000000	0.872567	-0.173815	-0.927890	0.000000	0.000000	4.000000	47.000000	0.000000
3625.975778	0.195544	0.590565	0.020915	78.203102	-16.993975	88.255615	1.200403	0.000000	-4.631768	0.000000	0.000000	0.000000	0.872567	-0.173815	-0.927890	0.000000	0.000000	4.000000	47.000000	0.000000
3625.979112	0.198148	0.590002	0.017796	78.061119	-16.458138	89.095627	1.045755	0.000000	-4.777196	0.000000	0.000000	0.000000	0.781279	-0.168794	-0.935833	0.000000	0.000000	4.000000	47.000000	0.000000
3625.982445	0.198148	0.590002	0.017796	78.061119	-16.458138	89.095627	1.045755	0.000000	-4.777196	0.000000	0.000000	0.000000	0.781279	-0.168794	-0.935833	0.000000	0.000000	4.000000	47.000000	0.000000
3625.985778	0.198148	0.590002	0.017796	78.061119	-16.458138	89.095627	1.045755	0.000000	-4.777196	0.000000	0.000000	0.000000	0.781279	-0.168794	-0.935833	0.000000	0.000000	4.000000	47.000000	0.000000
3625.989112	0.200427	0.589485	0.014724	77.927231	-15.932715	89.970169	0.889782	0.000000	-4.907409	0.000000	0.000000	0.000000	0.683684	-0.155157	-0.921366	0.000000	0.000000	4.000000	47.000000	0.000000
3625.992445	0.200427	0.589485	0.014724	77.927231	-15.932715	89.970169	0.889782	0.000000	-4.907409	0.000000	0.000000	0.000000	0.683684	-0.155157	-0.921366	0.000000	0.000000	4.000000	47.000000	0.000000
3625.995778	0.200427	0.589485	0.014724	77.927231	-15.932715	89.970169	0.889782	0.000000	-4.907409	0.000000	0.000000	0.000000	0.683684	-0.155157	-0.921366	0.000000	0.000000	4.000000	47.000000	0.000000
3625.999112	0.202363	0.589013	0.011716	77.821602	-15.233416	91.061668	0.725335	0.000000	-4.947109	0.000000	0.000000	0.000000	0.580653	-0.141742	-0.902650	0.000000	0.000000	4.000000	47.000000	0.000000
3626.002445	0.202363	0.589013	0.011716	77.821602	-15.233416	91.061668	0.725335	0.000000	-4.947109	0.000000	0.000000	0.000000	0.580653	-0.141742	-0.902650	0.000000	0.000000	4.000000	47.000000	0.000000
3626.005778	0.202363	0.589013	0.011716	77.821602	-15.233416	91.061668	0.725335	0.000000	-4.947109	0.000000	0.000000	0.000000	0.580653	-0.141742	-0.902650	0.000000	0.000000	4.000000	47.000000	0.000000
3626.009112	0.204050	0.588527	0.008680	77.754196	-14.352374	92.002907	0.568548	0.000000	-4.967570	0.000000	0.000000	0.000000	0.506341	-0.145639	-0.910576	0.000000	0.000000	4.000000	47.000000	0.000000
3626.012445	0.204050	0.588527	0.008680	77.754196	-14.352374	92.002907	0.568548	0.000000	-4.967570	0.000000	0.000000	0.000000	0.506341	-0.145639	-0.910576	0.000000	0.000000	4.000000	47.000000	0.000000
3626.015778	0.204050	0.588527	0.008680	77.754196	-14.352374	92.002907	0.568548	0.000000	-4.967570	0.000000	0.000000	0.000000	0.506341	-0.145639	-0.910576	0.000000	0.000000	4.000000	47.000000	0.000000
3626.019112	0.205491	0.587954	0.005619	77.707336	-13.455351	92.618690	0.415678	0.000000	-4.982691	0.000000	0.000000	0.000000	0.432278	-0.171931	-0.918348	0.000000	0.000000	4.000000	47.000000	0.000000
3626.022445	0.205491	0.587954	0.005619	77.707336	-13.455351	92.618690	0.415678	0.000000	-4.982691	0.000000	0.000000	0.000000	0.432278	-0.171931	-0.918348	0.000000	0.000000	4.000000	47.000000	0.000000
3626.025778	0.205491	0.587954	0.005619	77.707336	-13.455351	92.618690	0.415678	0.000000	-4.982691	0.000000	0.000000	0.000000	0.432278	-0.171931	-0.918348	0.000000	0.000000	4.000000	47.000000	0.000000
3626.029112	0.206630	0.587301	0.002465	77.691048	-12.516353	93.329803	0.265957	0.000000	-4.992922	0.000000	0.000000	0.000000	0.341501	-0.195961	-0.946393	0.000000	0.000000	4.000000	47.000000	0.000000
3626.032445	0.206630	0.587301	0.002465	77.691048	-12.516353	93.329803	0.265957	0.000000	-4.992922	0.000000	0.000000	0.000000	0.341501	-0.195961	-0.946393	0.000000	0.000000	4.000000	47.000000	0.000000
3626.035778	0.206630	0.587301	0.002465	77.691048	-12.516353	93.329803	0.265957	0.000000	-4.992922	0.000000	0.000000	0.000000	0.341501	-0.195961	-0.946393	0.000000	0.000000	4.000000	47.000000	0.000000
3626.039112	0.207544	0.586532	-0.000784	77.690697	-11.603114	94.040619	0.115534	0.000000	-4.998665	0.000000	0.000000	0.000000	0.274308	-0.230730	-0.974546	0.000000	0.000000	4.000000	47.000000	0.000000
3626.042445	0.207544	0.586532	-0.000784	77.690697	-11.603114	94.040619	0.115534	0.000000	-4.998665	0.000000	0.000000	0.000000	0.274308	-0.230730	-0.974546	0.000000	0.000000	4.000000	47.000000	0.000000
3626.045778	0.207544	0.586532	-0.000784	77.690697	-11.603114	94.040619	0.115534	0.000000	-4.998665	0.000000	0.000000	0.000000	0.274308	-0.230730	-0.974546	0.000000	0.000000	4.000000	47.000000	0.000000
3626.049112	0.208166	0.585731	-0.004048	77.678764	-10.737099	94.721642	-0.036447	0.000000	-4.999867	0.000000	0.000000	0.000000	0.186647	-0.240222	-0.979178	0.000000	0.000000	4.000000	47.000000	0.000000
3626.052445	0.208166	0.585731	-0.004048	77.678764	-10.737099	94.721642	-0.036447	0.000000	-4.999867	0.000000	0.000000	0.000000	0.186647	-0.240222	-0.979178	0.000000	0.000000	4.000000	47.000000	0.000000
3626.055778	0.208166	0.585731	-0.004048	77.678764	-10.737099	94.721642	-0.036447	0.000000	-4.999867	0.000000	0.000000	0.000000	0.186647	-0.240222	-0.979178	0.000000	0.000000	4.000000	47.000000	0.000000
3626.059112	0.208443	0.585046	-0.007224	77.595062	-9.792540	95.476227	-0.186983	0.000000	-4.996503	0.000000	0.000000	0.000000	0.082934	-0.205411	-0.952971	0.000000	0.000000	4.000000	47.000000	0.000000
3626.062445	0.208443	0.585046	-0.007224	77.595062	-9.792540	95.476227	-0.186983	0.000000	-4.996503	0.000000	0.000000	0.000000	0.082934	-0.205411	-0.952971	0.000000	0.000000	4.000000	47.000000	0.000000
3626.065778	0.208443	0.585046	-0.007224	77.595062	-9.792540	95.476227	-0.186983	0.000000	-4.996503	0.000000	0.000000	0.000000	0.082934	-0.205411	-0.952971	0.000000	0.000000	4.000000	47.000000	0.000000
3626.069112	0.208381	0.584488	-0.010198	77.416443	-8.654915	96.441086	-0.332363	0.000000	-4.988941	0.000000	0.000000	0.000000	-0.018540	-0.167512	-0.892209	0.000000	0.000000	4.000000	47.000000	0.000000
3626.072445	0.208381	0.584488	-0.010198	77.416443	-8.654915	96.441086	-0.332363	0.000000	-4.988941	0.000000	0.000000	0.000000	-0.018540	-0.167512	-0.892209	0.000000	0.000000	4.000000	47.000000	0.000000
3626.075778	0.208381	0.584488	-0.010198	77.416443	-8.654915	96.441086	-0.332363	0.000000	-4.988941	0.000000	0.000000	0.000000	-0.018540	-0.167512	-0.892209	0.000000	0.000000	4.000000	47.000000	0.000000
3626.079112	0.207996	0.584034	-0.013062	77.188553	-7.302535	97.682304	-0.468423	0.000000	-4.978009	0.000000	0.000000	0.000000	-0.115357	-0.136303	-0.859052	0.000000	0.000000	4.000000	47.000000	0.000000
3626.082445	0.207996	0.584034	-0.013062	77.188553	-7.302535	97.682304	-0.468423	0.000000	-4.978009	0.000000	0.000000	0.000000	-0.115357	-0.136303	-0.859052	0.000000	0.000000	4.000000	47.000000	0.000000
3626.085778	0.207996	0.584034	-0.013062	77.188553	-7.302535	97.682304	-0.468423	0.000000	-4.978009	0.000000	0.000000	0.000000	-0.115357	-0.136303	-0.859052	0.000000	0.000000	4.000000	47.000000	0.000000
3626.089112	0.207312	0.583636	-0.015834	76.983902	-5.758451	99.233727	-0.600367	0.000000	-4.963825	0.000000	0.000000	0.000000	-0.205431	-0.119213	-0.831619	0.000000	0.000000	4.000000	47.000000	0.000000
3626.092445	0.207312	0.583636	-0.015834	76.983902	-5.758451	99.233727	-0.600367	0.000000	-4.963825	0.000000	0.000000	0.000000	-0.205431	-0.119213	-0.831619	0.000000	0.000000	4.000000	47.000000	0.000000
3626.095778	0.207312	0.583636	-0.015834	76.983902	-5.758451	99.233727	-0.600367	0.000000	-4.963825	0.000000	0.000000	0.000000	-0.205431	-0.119213	-0.831619	0.000000	0.000000	4.000000	47.000000	0.000000
3626.099112	0.206352	0.583239	-0.018581	76.832474	-4.065840	101.056213	-0.729858	0.000000	-4.946444	0.000000	0.000000	0.000000	-0.287925	-0.119127	-0.824069	0.000000	0.000000	4.000000	47.000000	0.000000
3626.102445	0.206352	0.583239	-0.018581	76.832474	-4.065840	101.056213	-0.729858	0.000000	-4.946444	0.000000	0.000000	0.000000	-0.287925	-0.119127	-0.824069	0.000000	0.000000	4.000000	47.000000	0.000000
3626.105778	0.206352	0.583239	-0.018581	76.832474	-4.065840	101.056213	-0.729858	0.000000	-4.946444	0.000000	0.000000	0.000000	-0.287925	-0.119127	-0.824069	0.000000	0.000000	4.000000	47.000000	0.000000
3626.109112	0.205176	0.582823	-0.021349	76.732262	-2.288989	103.072159	-0.860525	0.000000	-4.925393	0.000000	0.000000	0.000000	-0.352760	-0.124824	-0.830405	0.000000	0.000000	4.000000	47.000000	0.000000
3626.112445	0.205176	0.582823	-0.021349	76.732262	-2.288989	103.072159	-0.860525	0.000000	-4.925393	0.000000	0.000000	0.000000	-0.352760	-0.124824	-0.830405	0.000000	0.000000	4.000000	47.000000	0.000000
3626.115778	0.205176	0.582823	-0.021349	76.732262	-2.288989	103.072159	-0.860525	0.000000	-4.925393	0.000000	0.000000	0.000000	-0.352760	-0.124824	-0.830405	0.000000	0.000000	4.000000	47.000000	0.000000
3626.119112	0.203779	0.582353	-0.024103	76.662018	-0.570552	105.092117	-0.994633	0.000000	-4.900072	0.000000	0.000000	0.000000	-0.419019	-0.140875	-0.826100	0.000000	0.000000	4.000000	47.000000	0.000000
3626.122445	0.203779	0.582353	-0.024103	76.662018	-0.570552	105.092117	-0.994633	0.000000	-4.900072	0.000000	0.000000	0.000000	-0.419019	-0.140875	-0.826100	0.000000	0.000000	4.000000	47.000000	0.000000
3626.125778	0.203779	0.582353	-0.024103	76.662018	-0.570552	105.092117	-0.994633	0.000000	-4.900072	0.000000	0.000000	0.000000	-0.419019	-0.140875	-0.826100	0.000000	0.000000	4.000000	47.000000	0.000000
3626.129112	0.202216	0.581838	-0.026895	76.579575	0.931592	106.886826	-1.131140	0.000000	-4.870372	0.000000	0.000000	0.000000	-0.468933	-0.154620	-0.837601	0.000000	0.000000	4.000000	47.000000	0.000000
3626.132445	0.202216	0.581838	-0.026895	76.579575	0.931592	106.886826	-1.131140	0.000000	-4.870372	0.000000	0.000000	0.000000	-0.468933	-0.154620	-0.837601	0.000000	0.000000	4.000000	47.000000	0.000000
3626.135778	0.202216	0.581838	-0.026895	76.579575	0.931592	106.886826	-1.131140	0.000000	-4.870372	0.000000	0.000000	0.000000	-0.468933	-0.154620	-0.837601	0.000000	0.000000	4.000000	47.000000	0.000000
3626.139112	0.200426	0.581342	-0.029596	76.458603	2.113863	108.293289	-1.272274	0.000000	-4.835423	0.000000	0.000000	0.000000	-0.536914	-0.148718	-0.810471	0.000000	0.000000	4.000000	47.000000	0.000000
3626.142445	0.200426	0.581342	-0.029596	76.458603	2.113863	108.293289	-1.272274	0.000000	-4.835423	0.000000	0.000000	0.000000	-0.536914	-0.148718	-0.810471	0.000000	0.000000	4.000000	47.000000	0.000000
3626.145778	0.200426	0.581342	-0.029596	76.458603	2.113863	108.293289	-1.272274	0.000000	-4.835423	0.000000	0.000000	0.000000	-0.536914	-0.148718	-0.810471	0.000000	0.000000	4.000000	47.000000	0.000000
3626.149112	0.198432	0.580891	-0.032226	76.252335	2.864515	109.147362	-1.413426	0.000000	-4.796063	0.000000	0.000000	0.000000	-0.598400	-0.135295	-0.788809	0.000000	0.000000	4.000000	47.000000	0.000000
3626.152445	0.198432	0.580891	-0.032226	76.252335	2.864515	109.147362	-1.413426	0.000000	-4.796063	0.000000	0.000000	0.000000	-0.598400	-0.135295	-0.788809	0.000000	0.000000	4.000000	47.000000	0.000000
3626.155778	0.198432	0.580891	-0.032226	76.252335	2.864515	109.147362	-1.413426	0.000000	-4.796063	0.000000	0.000000	0.000000	-0.598400	-0.135295	-0.788809	0.000000	0.000000	4.000000	47.000000	0.000000
3626.159112	0.196218	0.580524	-0.034667	75.983253	3.405012	109.746407	-1.555699	0.000000	-4.751821	0.000000	0.000000	0.000000	-0.664219	-0.110215	-0.732561	0.000000	0.000000	4.000000	47.000000	0.000000
3626.162445	0.196218	0.580524	-0.034667	75.983253	3.405012	109.746407	-1.555699	0.000000	-4.751821	0.000000	0.000000	0.000000	-0.664219	-0.110215	-0.732561	0.000000	0.000000	4.000000	47.000000	0.000000
3626.165778	0.196218	0.580524	-0.034667	75.983253	3.405012	109.746407	-1.555699	0.000000	-4.751821	0.000000	0.000000	0.000000	-0.664219	-0.110215	-0.732561	0.000000	0.000000	4.000000	47.000000	0.000000
3626.169112	0.193762	0.580221	-0.036931	75.682999	3.992100	110.445534	-1.694856	0.000000	-4.703984	0.000000	0.000000	0.000000	-0.736841	-0.090815	-0.679149	0.000000	0.000000	4.000000	47.000000	0.000000
3626.172445	0.193762	0.580221	-0.036931	75.682999	3.992100	110.445534	-1.694856	0.000000	-4.703984	0.000000	0.000000	0.000000	-0.736841	-0.090815	-0.679149	0.000000	0.000000	4.000000	47.000000	0.000000
3626.175778	0.193762	0.580221	-0.036931	75.682999	3.992100	110.445534	-1.694856	0.000000	-4.703984	0.000000	0.000000	0.000000	-0.736841	-0.090815	-0.679149	0.000000	0.000000	4.000000	47.000000	0.000000
3626.179112	0.191147	0.579983	-0.039057	75.370659	4.552886	111.151611	-1.832404	0.000000	-4.652128	0.000000	0.000000	0.000000	-0.784325	-0.071608	-0.637822	0.000000	0.000000	4.000000	47.000000	0.000000
3626.182445	0.191147	0.579983	-0.039057	75.370659	4.552886	111.151611	-1.832404	0.000000	-4.652128	0.000000	0.000000	0.000000	-0.784325	-0.071608	-0.637822	0.000000	0.000000	4.000000	47.000000	0.000000
3626.185778	0.191147	0.579983	-0.039057	75.370659	4.552886	111.151611	-1.832404	0.000000	-4.652128	0.000000	0.000000	0.000000	-0.784325	-0.071608	-0.637822	0.000000	0.000000	4.000000	47.000000	0.000000
3626.189112	0.188333	0.579764	-0.041040	75.071854	5.019043	111.797173	-1.952867	0.000000	-4.557356	0.000000	0.000000	0.000000	-0.844133	-0.065434	-0.594866	0.000000	0.000000	4.000000	47.000000	0.000000
3626.192445	0.188333	0.579764	-0.041040	75.071854	5.019043	111.797173	-1.952867	0.000000	-4.557356	0.000000	0.000000	0.000000	-0.844133	-0.065434	-0.594866	0.000000	0.000000	4.000000	47.000000	0.000000
3626.195778	0.188333	0.579764	-0.041040	75.071854	5.019043	111.797173	-1.952867	0.000000	-4.557356	0.000000	0.000000	0.000000	-0.844133	-0.065434	-0.594866	0.000000	0.000000	4.000000	47.000000	0.000000
3626.199112	0.185326	0.579542	-0.042878	74.790268	5.388119	112.380341	-2.052011	0.000000	-4.416667	0.000000	0.000000	0.000000	-0.902203	-0.066712	-0.551297	0.000000	0.000000	4.000000	47.000000	0.000000
3626.202445	0.185326	0.579542	-0.042878	74.790268	5.388119	112.380341	-2.052011	0.000000	-4.416667	0.000000	0.000000	0.000000	-0.902203	-0.066712	-0.551297	0.000000	0.000000	4.000000	47.000000	0.000000
3626.205778	0.185326	0.579542	-0.042878	74.790268	5.388119	112.380341	-2.052011	0.000000	-4.416667	0.000000	0.000000	0.000000	-0.902203	-0.066712	-0.551297	0.000000	0.000000	4.000000	47.000000	0.000000
3626.209112	0.182174	0.579334	-0.044576	74.536789	5.655079	112.888565	-2.143894	0.000000	-4.266301	0.000000	0.000000	0.000000	-0.945609	-0.062417	-0.509441	0.000000	0.000000	4.000000	47.000000	0.000000
3626.212445	0.182174	0.579334	-0.044576	74.536789	5.655079	112.888565	-2.143894	0.000000	-4.266301	0.000000	0.000000	0.000000	-0.945609	-0.062417	-0.509441	0.000000	0.000000	4.000000	47.000000	0.000000
3626.215778	0.182174	0.579334	-0.044576	74.536789	5.655079	112.888565	-2.143894	0.000000	-4.266301	0.000000	0.000000	0.000000	-0.945609	-0.062417	-0.509441	0.000000	0.000000	4.000000	47.000000	0.000000
3626.219112	0.178944	0.579158	-0.046148	74.298843	5.851905	113.355072	-2.228801	0.000000	-4.108699	0.000000	0.000000	0.000000	-0.968848	-0.052636	-0.471455	0.000000	0.000000	4.000000	47.000000	0.000000
3626.222445	0.178944	0.579158	-0.046148	74.298843	5.851905	113.355072	-2.228801	0.000000	-4.108699	0.000000	0.000000	0.000000	-0.968848	-0.052636	-0.471455	0.000000	0.000000	4.000000	47.000000	0.000000
3626.225778	0.178944	0.579158	-0.046148	74.298843	5.851905	113.355072	-2.228801	0.000000	-4.108699	0.000000	0.000000	0.000000	-0.968848	-0.052636	-0.471455	0.000000	0.000000	4.000000	47.000000	0.000000
3626.229112	0.175631	0.578985	-0.047558	74.087120	5.962142	113.754707	-2.307377	0.000000	-3.947224	0.000000	0.000000	0.000000	-0.994106	-0.052032	-0.423057	0.000000	0.000000	4.000000	47.000000	0.000000
3626.232445	0.175631	0.578985	-0.047558	74.087120	5.962142	113.754707	-2.307377	0.000000	-3.947224	0.000000	0.000000	0.000000	-0.994106	-0.052032	-0.423057	0.000000	0.000000	4.000000	47.000000	0.000000
3626.235778	0.175631	0.578985	-0.047558	74.087120	5.962142	113.754707	-2.307377	0.000000	-3.947224	0.000000	0.000000	0.000000	-0.994106	-0.052032	-0.423057	0.000000	0.000000	4.000000	47.000000	0.000000
3626.239112	0.172221	0.578886	-0.048728	73.892792	6.013368	114.128113	-2.377887	0.000000	-3.781540	0.000000	0.000000	0.000000	-1.022821	-0.029696	-0.351056	0.000000	0.000000	4.000000	47.000000	0.000000
3626.242445	0.172221	0.578886	-0.048728	73.892792	6.013368	114.128113	-2.377887	0.000000	-3.781540	0.000000	0.000000	0.000000	-1.022821	-0.029696	-0.351056	0.000000	0.000000	4.000000	47.000000	0.000000
3626.245778	0.172221	0.578886	-0.048728	73.892792	6.013368	114.128113	-2.377887	0.000000	-3.781540	0.000000	0.000000	0.000000	-1.022821	-0.029696	-0.351056	0.000000	0.000000	4.000000	47.000000	0.000000
3626.249112	0.168770	0.578833	-0.049747	73.729317	6.049958	114.541122	-2.436396	0.000000	-3.611070	0.000000	0.000000	0.000000	-1.035448	-0.015999	-0.305799	0.000000	0.000000	4.000000	47.000000	0.000000
3626.252445	0.168770	0.578833	-0.049747	73.729317	6.049958	114.541122	-2.436396	0.000000	-3.611070	0.000000	0.000000	0.000000	-1.035448	-0.015999	-0.305799	0.000000	0.000000	4.000000	47.000000	0.000000
3626.255778	0.168770	0.578833	-0.049747	73.729317	6.049958	114.541122	-2.436396	0.000000	-3.611070	0.000000	0.000000	0.000000	-1.035448	-0.015999	-0.305799	0.000000	0.000000	4.000000	47.000000	0.000000
3626.259112	0.165278	0.578802	-0.050611	73.619034	6.184281	115.156227	-2.487363	0.000000	-3.438495	0.000000	0.000000	0.000000	-1.047660	-0.009297	-0.259047	0.000000	0.000000	4.000000	47.000000	0.000000
3626.262445	0.165278	0.578802	-0.050611	73.619034	6.184281	115.156227	-2.487363	0.000000	-3.438495	0.000000	0.000000	0.000000	-1.047660	-0.009297	-0.259047	0.000000	0.000000	4.000000	47.000000	0.000000
3626.265778	0.165278	0.578802	-0.050611	73.619034	6.184281	115.156227	-2.487363	0.000000	-3.438495	0.000000	0.000000	0.000000	-1.047660	-0.009297	-0.259047	0.000000	0.000000	4.000000	47.000000	0.000000
3626.269112	0.161814	0.578776	-0.051367	73.560493	6.458574	115.961136	-2.530537	0.000000	-3.263885	0.000000	0.000000	0.000000	-1.039163	-0.007707	-0.226762	0.000000	0.000000	4.000000	47.000000	0.000000
3626.272445	0.161814	0.578776	-0.051367	73.560493	6.458574	115.961136	-2.530537	0.000000	-3.263885	0.000000	0.000000	0.000000	-1.039163	-0.007707	-0.226762	0.000000	0.000000	4.000000	47.000000	0.000000
3626.275778	0.161814	0.578776	-0.051367	73.560493	6.458574	115.961136	-2.530537	0.000000	-3.263885	0.000000	0.000000	0.000000	-1.039163	-0.007707	-0.226762	0.000000	0.000000	4.000000	47.000000	0.000000
3626.279112	0.158456	0.578786	-0.051981	73.547867	6.799881	116.636536	-2.568331	0.000000	-3.090691	0.000000	0.000000	0.000000	-1.007418	0.003021	-0.184465	0.000000	0.000000	4.000000	47.000000	0.000000
3626.282445	0.158456	0.578786	-0.051981	73.547867	6.799881	116.636536	-2.568331	0.000000	-3.090691	0.000000	0.000000	0.000000	-1.007418	0.003021	-0.184465	0.000000	0.000000	4.000000	47.000000	0.000000
3626.285778	0.158456	0.578786	-0.051981	73.547867	6.799881	116.636536	-2.568331	0.000000	-3.090691	0.000000	0.000000	0.000000	-1.007418	0.003021	-0.184465	0.000000	0.000000	4.000000	47.000000	0.000000
3626.289112	0.155053	0.578780	-0.052550	73.560837	7.137420	116.881821	-2.599075	0.000000	-2.922787	0.000000	0.000000	0.000000	-1.020821	-0.001887	-0.170474	0.000000	0.000000	4.000000	47.000000	0.000000
3626.292445	0.155053	0.578780	-0.052550	73.560837	7.137420	116.881821	-2.599075	0.000000	-2.922787	0.000000	0.000000	0.000000	-1.020821	-0.001887	-0.170474	0.000000	0.000000	4.000000	47.000000	0.000000
3626.295778	0.155053	0.578780	-0.052550	73.560837	7.137420	116.881821	-2.599075	0.000000	-2.922787	0.000000	0.000000	0.000000	-1.020821	-0.001887	-0.170474	0.000000	0.000000	4.000000	47.000000	0.000000
3626.299112	0.151628	0.578817	-0.052954	73.595200	7.390989	116.714287	-2.627487	0.000000	-2.752650	0.000000	0.000000	0.000000	-1.027527	0.011068	-0.121267	0.000000	0.000000	4.000000	47.000000	0.000000
3626.302445	0.151628	0.578817	-0.052954	73.595200	7.390989	116.714287	-2.627487	0.000000	-2.752650	0.000000	0.000000	0.000000	-1.027527	0.011068	-0.121267	0.000000	0.000000	4.000000	47.000000	0.000000
3626.305778	0.151628	0.578817	-0.052954	73.595200	7.390989	116.714287	-2.627487	0.000000	-2.752650	0.000000	0.000000	0.000000	-1.027527	0.011068	-0.121267	0.000000	0.000000	4.000000	47.000000	0.000000
3626.309112	0.148212	0.578856	-0.053219	73.664047	7.574340	116.493576	-2.647698	0.000000	-2.581396	0.000000	0.000000	0.000000	-1.024658	0.011846	-0.079565	0.000000	0.000000	4.000000	47.000000	0.000000
3626.312445	0.148212	0.578856	-0.053219	73.664047	7.574340	116.493576	-2.647698	0.000000	-2.581396	0.000000	0.000000	0.000000	-1.024658	0.011846	-0.079565	0.000000	0.000000	4.000000	47.000000	0.000000
3626.315778	0.148212	0.578856	-0.053219	73.664047	7.574340	116.493576	-2.647698	0.000000	-2.581396	0.000000	0.000000	0.000000	-1.024658	0.011846	-0.079565	0.000000	0.000000	4.000000	47.000000	0.000000
3626.319112	0.144779	0.578916	-0.053414	73.758087	7.755821	116.444115	-2.660959	0.000000	-2.410619	0.000000	0.000000	0.000000	-1.029978	0.018081	-0.058404	0.000000	0.000000	4.000000	47.000000	0.000000
3626.322445	0.144779	0.578916	-0.053414	73.758087	7.755821	116.444115	-2.660959	0.000000	-2.410619	0.000000	0.000000	0.000000	-1.029978	0.018081	-0.058404	0.000000	0.000000	4.000000	47.000000	0.000000
3626.325778	0.144779	0.578916	-0.053414	73.758087	7.755821	116.444115	-2.660959	0.000000	-2.410619	0.000000	0.000000	0.000000	-1.029978	0.018081	-0.058404	0.000000	0.000000	4.000000	47.000000	0.000000
3626.329112	0.141412	0.579022	-0.053479	73.842918	8.023995	116.539284	-2.670693	0.000000	-2.238956	0.000000	0.000000	0.000000	-1.010139	0.031607	-0.019670	0.000000	0.000000	4.000000	47.000000	0.000000
3626.332445	0.141412	0.579022	-0.053479	73.842918	8.023995	116.539284	-2.670693	0.000000	-2.238956	0.000000	0.000000	0.000000	-1.010139	0.031607	-0.019670	0.000000	0.000000	4.000000	47.000000	0.000000
3626.335778	0.141412	0.579022	-0.053479	73.842918	8.023995	116.539284	-2.670693	0.000000	-2.238956	0.000000	0.000000	0.000000	-1.010139	0.031607	-0.019670	0.000000	0.000000	4.000000	47.000000	0.000000
3626.339112	0.138064	0.579185	-0.053355	73.918541	8.389789	116.667244	-2.673971	0.000000	-2.070600	0.000000	0.000000	0.000000	-1.004417	0.048882	0.037363	0.000000	0.000000	4.000000	47.000000	0.000000
3626.342445	0.138064	0.579185	-0.053355	73.918541	8.389789	116.667244	-2.673971	0.000000	-2.070600	0.000000	0.000000	0.000000	-1.004417	0.048882	0.037363	0.000000	0.000000	4.000000	47.000000	0.000000
3626.345778	0.138064	0.579185	-0.053355	73.918541	8.389789	116.667244	-2.673971	0.000000	-2.070600	0.000000	0.000000	0.000000	-1.004417	0.048882	0.037363	0.000000	0.000000	4.000000	47.000000	0.000000
3626.349112	0.134725	0.579359	-0.053120	73.984505	8.821383	116.689919	-2.667744	0.000000	-1.903198	0.000000	0.000000	0.000000	-1.001542	0.052161	0.070596	0.000000	0.000000	4.000000	47.000000	0.000000
3626.352445	0.134725	0.579359	-0.053120	73.984505	8.821383	116.689919	-2.667744	0.000000	-1.903198	0.000000	0.000000	0.000000	-1.001542	0.052161	0.070596	0.000000	0.000000	4.000000	47.000000	0.000000
3626.355778	0.134725	0.579359	-0.053120	73.984505	8.821383	116.689919	-2.667744	0.000000	-1.903198	0.000000	0.000000	0.000000	-1.001542	0.052161	0.070596	0.000000	0.000000	4.000000	47.000000	0.000000
3626.359112	0.131395	0.579551	-0.052704	74.041550	9.350712	116.765816	-2.655978	0.000000	-1.736274	0.000000	0.000000	0.000000	-0.999079	0.057588	0.124700	0.000000	0.000000	4.000000	47.000000	0.000000
3626.362445	0.131395	0.579551	-0.052704	74.041550	9.350712	116.765816	-2.655978	0.000000	-1.736274	0.000000	0.000000	0.000000	-0.999079	0.057588	0.124700	0.000000	0.000000	4.000000	47.000000	0.000000
3626.365778	0.131395	0.579551	-0.052704	74.041550	9.350712	116.765816	-2.655978	0.000000	-1.736274	0.000000	0.000000	0.000000	-0.999079	0.057588	0.124700	0.000000	0.000000	4.000000	47.000000	0.000000
3626.369112	0.128037	0.579749	-0.052142	74.092003	10.000760	117.040634	-2.635194	0.000000	-1.569761	0.000000	0.000000	0.000000	-1.007461	0.059538	0.168670	0.000000	0.000000	4.000000	47.000000	0.000000
3626.372445	0.128037	0.579749	-0.052142	74.092003	10.000760	117.040634	-2.635194	0.000000	-1.569761	0.000000	0.000000	0.000000	-1.007461	0.059538	0.168670	0.000000	0.000000	4.000000	47.000000	0.000000
3626.375778	0.128037	0.579749	-0.052142	74.092003	10.000760	117.040634	-2.635194	0.000000	-1.569761	0.000000	0.000000	0.000000	-1.007461	0.059538	0.168670	0.000000	0.000000	4.000000	47.000000	0.000000
3626.379112	0.124693	0.579942	-0.051491	74.132874	10.697191	117.430313	-2.607083	0.000000	-1.401851	0.000000	0.000000	0.000000	-1.003307	0.058019	0.195062	0.000000	0.000000	4.000000	47.000000	0.000000
3626.382445	0.124693	0.579942	-0.051491	74.132874	10.697191	117.430313	-2.607083	0.000000	-1.401851	0.000000	0.000000	0.000000	-1.003307	0.058019	0.195062	0.000000	0.000000	4.000000	47.000000	0.000000
3626.385778	0.124693	0.579942	-0.051491	74.132874	10.697191	117.430313	-2.607083	0.000000	-1.401851	0.000000	0.000000	0.000000	-1.003307	0.058019	0.195062	0.000000	0.000000	4.000000	47.000000	0.000000
3626.389112	0.121379	0.580138	-0.050689	74.162651	11.438729	117.825874	-2.574572	0.000000	-1.234633	0.000000	0.000000	0.000000	-0.994191	0.058606	0.240655	0.000000	0.000000	4.000000	47.000000	0.000000
3626.392445	0.121379	0.580138	-0.050689	74.162651	11.438729	117.825874	-2.574572	0.000000	-1.234633	0.000000	0.000000	0.000000	-0.994191	0.058606	0.240655	0.000000	0.000000	4.000000	47.000000	0.000000
3626.395778	0.121379	0.580138	-0.050689	74.162651	11.438729	117.825874	-2.574572	0.000000	-1.234633	0.000000	0.000000	0.000000	-0.994191	0.058606	0.240655	0.000000	0.000000	4.000000	47.000000	0.000000
3626.399112	0.118053	0.580329	-0.049792	74.176102	12.180251	118.190308	-2.534463	0.000000	-1.068934	0.000000	0.000000	0.000000	-0.997640	0.057266	0.269043	0.000000	0.000000	4.000000	47.000000	0.000000
3626.402445	0.118053	0.580329	-0.049792	74.176102	12.180251	118.190308	-2.534463	0.000000	-1.068934	0.000000	0.000000	0.000000	-0.997640	0.057266	0.269043	0.000000	0.000000	4.000000	47.000000	0.000000
3626.405778	0.118053	0.580329	-0.049792	74.176102	12.180251	118.190308	-2.534463	0.000000	-1.068934	0.000000	0.000000	0.000000	-0.997640	0.057266	0.269043	0.000000	0.000000	4.000000	47.000000	0.000000
3626.409112	0.114790	0.580522	-0.048754	74.172348	12.877065	118.651627	-2.489623	0.000000	-0.902661	0.000000	0.000000	0.000000	-0.979071	0.057999	0.311637	0.000000	0.000000	4.000000	47.000000	0.000000
3626.412445	0.114790	0.580522	-0.048754	74.172348	12.877065	118.651627	-2.489623	0.000000	-0.902661	0.000000	0.000000	0.000000	-0.979071	0.057999	0.311637	0.000000	0.000000	4.000000	47.000000	0.000000
3626.415778	0.114790	0.580522	-0.048754	74.172348	12.877065	118.651627	-2.489623	0.000000	-0.902661	0.000000	0.000000	0.000000	-0.979071	0.057999	0.311637	0.000000	0.000000	4.000000	47.000000	0.000000
3626.419112	0.111530	0.580736	-0.047538	74.152466	13.521668	119.240395	-2.437683	0.000000	-0.739483	0.000000	0.000000	0.000000	-0.977779	0.064079	0.364561	0.000000	0.000000	4.000000	47.000000	0.000000
3626.422445	0.111530	0.580736	-0.047538	74.152466	13.521668	119.240395	-2.437683	0.000000	-0.739483	0.000000	0.000000	0.000000	-0.977779	0.064079	0.364561	0.000000	0.000000	4.000000	47.000000	0.000000
3626.425778	0.111530	0.580736	-0.047538	74.152466	13.521668	119.240395	-2.437683	0.000000	-0.739483	0.000000	0.000000	0.000000	-0.977779	0.064079	0.364561	0.000000	0.000000	4.000000	47.000000	0.000000
3626.429112	0.108349	0.580970	-0.046167	74.111382	14.123857	119.824471	-2.376923	0.000000	-0.576519	0.000000	0.000000	0.000000	-0.954530	0.070176	0.411354	0.000000	0.000000	4.000000	47.000000	0.000000
3626.432445	0.108349	0.580970	-0.046167	74.111382	14.123857	119.824471	-2.376923	0.000000	-0.576519	0.000000	0.000000	0.000000	-0.954530	0.070176	0.411354	0.000000	0.000000	4.000000	47.000000	0.000000
3626.435778	0.108349	0.580970	-0.046167	74.111382	14.123857	119.824471	-2.376923	0.000000	-0.576519	0.000000	0.000000	0.000000	-0.954530	0.070176	0.411354	0.000000	0.000000	4.000000	47.000000	0.000000
3626.439112	0.105236	0.581206	-0.044655	74.056290	14.692603	120.131073	-2.308363	0.000000	-0.417431	0.000000	0.000000	0.000000	-0.933821	0.070945	0.453582	0.000000	0.000000	4.000000	47.000000	0.000000
3626.442445	0.105236	0.581206	-0.044655	74.056290	14.692603	120.131073	-2.308363	0.000000	-0.417431	0.000000	0.000000	0.000000	-0.933821	0.070945	0.453582	0.000000	0.000000	4.000000	47.000000	0.000000
3626.445778	0.105236	0.581206	-0.044655	74.056290	14.692603	120.131073	-2.308363	0.000000	-0.417431	0.000000	0.000000	0.000000	-0.933821	0.070945	0.453582	0.000000	0.000000	4.000000	47.000000	0.000000
3626.449112	0.102234	0.581439	-0.042987	73.987679	15.264344	120.166283	-2.232767	0.000000	-0.261794	0.000000	0.000000	0.000000	-0.900654	0.069938	0.500473	0.000000	0.000000	4.000000	47.000000	0.000000
3626.452445	0.102234	0.581439	-0.042987	73.987679	15.264344	120.166283	-2.232767	0.000000	-0.261794	0.000000	0.000000	0.000000	-0.900654	0.069938	0.500473	0.000000	0.000000	4.000000	47.000000	0.000000
3626.455778	0.102234	0.581439	-0.042987	73.987679	15.264344	120.166283	-2.232767	0.000000	-0.261794	0.000000	0.000000	0.000000	-0.900654	0.069938	0.500473	0.000000	0.000000	4.000000	47.000000	0.000000
3626.459112	0.099353	0.581674	-0.041189	73.907295	15.874092	120.173149	-2.149354	0.000000	-0.111685	0.000000	0.000000	0.000000	-0.864342	0.070481	0.539574	0.000000	0.000000	4.000000	47.000000	0.000000
3626.462445	0.099353	0.581674	-0.041189	73.907295	15.874092	120.173149	-2.149354	0.000000	-0.111685	0.000000	0.000000	0.000000	-0.864342	0.070481	0.539574	0.000000	0.000000	4.000000	47.000000	0.000000
3626.465778	0.099353	0.581674	-0.041189	73.907295	15.874092	120.173149	-2.149354	0.000000	-0.111685	0.000000	0.000000	0.000000	-0.864342	0.070481	0.539574	0.000000	0.000000	4.000000	47.000000	0.000000
3626.469112	0.096570	0.581910	-0.039252	73.817947	16.506763	120.373779	-2.059425	0.000000	0.032372	0.000000	0.000000	0.000000	-0.834764	0.070855	0.580806	0.000000	0.000000	4.000000	47.000000	0.000000
3626.472445	0.096570	0.581910	-0.039252	73.817947	16.506763	120.373779	-2.059425	0.000000	0.032372	0.000000	0.000000	0.000000	-0.834764	0.070855	0.580806	0.000000	0.000000	4.000000	47.000000	0.000000
3626.475778	0.096570	0.581910	-0.039252	73.817947	16.506763	120.373779	-2.059425	0.000000	0.032372	0.000000	0.000000	0.000000	-0.834764	0.070855	0.580806	0.000000	0.000000	4.000000	47.000000	0.000000
3626.479112	0.093934	0.582135	-0.037231	73.750931	17.168983	120.655960	-1.962624	0.000000	0.171500	0.000000	0.000000	0.000000	-0.790798	0.067410	0.606364	0.000000	0.000000	4.000000	47.000000	0.000000
3626.482445	0.093934	0.582135	-0.037231	73.750931	17.168983	120.655960	-1.962624	0.000000	0.171500	0.000000	0.000000	0.000000	-0.790798	0.067410	0.606364	0.000000	0.000000	4.000000	47.000000	0.000000
3626.485778	0.093934	0.582135	-0.037231	73.750931	17.168983	120.655960	-1.962624	0.000000	0.171500	0.000000	0.000000	0.000000	-0.790798	0.067410	0.606364	0.000000	0.000000	4.000000	47.000000	0.000000
3626.489112	0.091449	0.582342	-0.035098	73.752373	17.874857	120.884743	-1.861564	0.000000	0.303299	0.000000	0.000000	0.000000	-0.745526	0.061978	0.639885	0.000000	0.000000	4.000000	47.000000	0.000000
3626.492445	0.091449	0.582342	-0.035098	73.752373	17.874857	120.884743	-1.861564	0.000000	0.303299	0.000000	0.000000	0.000000	-0.745526	0.061978	0.639885	0.000000	0.000000	4.000000	47.000000	0.000000
3626.495778	0.091449	0.582342	-0.035098	73.752373	17.874857	120.884743	-1.861564	0.000000	0.303299	0.000000	0.000000	0.000000	-0.745526	0.061978	0.639885	0.000000	0.000000	4.000000	47.000000	0.000000
3626.499112	0.089135	0.582595	-0.032852	73.851067	18.637281	121.143585	-1.754916	0.000000	0.427554	0.000000	0.000000	0.000000	-0.694287	0.075862	0.674022	0.000000	0.000000	4.000000	47.000000	0.000000
3626.502445	0.089135	0.582595	-0.032852	73.851067	18.637281	121.143585	-1.754916	0.000000	0.427554	0.000000	0.000000	0.000000	-0.694287	0.075862	0.674022	0.000000	0.000000	4.000000	47.000000	0.000000
3626.505778	0.089135	0.582595	-0.032852	73.851067	18.637281	121.143585	-1.754916	0.000000	0.427554	0.000000	0.000000	0.000000	-0.694287	0.075862	0.674022	0.000000	0.000000	4.000000	47.000000	0.000000
3626.509112	0.087005	0.582834	-0.030520	74.027336	19.446445	121.560974	-1.642579	0.000000	0.543268	0.000000	0.000000	0.000000	-0.638818	0.071713	0.699463	0.000000	0.000000	4.000000	47.000000	0.000000
3626.512445	0.087005	0.582834	-0.030520	74.027336	19.446445	121.560974	-1.642579	0.000000	0.543268	0.000000	0.000000	0.000000	-0.638818	0.071713	0.699463	0.000000	0.000000	4.000000	47.000000	0.000000
3626.515778	0.087005	0.582834	-0.030520	74.027336	19.446445	121.560974	-1.642579	0.000000	0.543268	0.000000	0.000000	0.000000	-0.638818	0.071713	0.699463	0.000000	0.000000	4.000000	47.000000	0.000000
3626.519112	0.085097	0.583106	-0.028030	74.266624	20.271873	122.121117	-1.526002	0.000000	0.649738	0.000000	0.000000	0.000000	-0.572601	0.081637	0.746969	0.000000	0.000000	4.000000	47.000000	0.000000
3626.522445	0.085097	0.583106	-0.028030	74.266624	20.271873	122.121117	-1.526002	0.000000	0.649738	0.000000	0.000000	0.000000	-0.572601	0.081637	0.746969	0.000000	0.000000	4.000000	47.000000	0.000000
3626.525778	0.085097	0.583106	-0.028030	74.266624	20.271873	122.121117	-1.526002	0.000000	0.649738	0.000000	0.000000	0.000000	-0.572601	0.081637	0.746969	0.000000	0.000000	4.000000	47.000000	0.000000
3626.529112	0.083402	0.583374	-0.025414	74.545700	21.056158	122.695320	-1.401507	0.000000	0.745171	0.000000	0.000000	0.000000	-0.508345	0.080465	0.784994	0.000000	0.000000	4.000000	47.000000	0.000000
3626.532445	0.083402	0.583374	-0.025414	74.545700	21.056158	122.695320	-1.401507	0.000000	0.745171	0.000000	0.000000	0.000000	-0.508345	0.080465	0.784994	0.000000	0.000000	4.000000	47.000000	0.000000
3626.535778	0.083402	0.583374	-0.025414	74.545700	21.056158	122.695320	-1.401507	0.000000	0.745171	0.000000	0.000000	0.000000	-0.508345	0.080465	0.784994	0.000000	0.000000	4.000000	47.000000	0.000000
3626.539112	0.081939	0.583643	-0.022696	74.855835	21.764799	123.248993	-1.270675	0.000000	0.829895	0.000000	0.000000	0.000000	-0.438931	0.080712	0.815353	0.000000	0.000000	4.000000	47.000000	0.000000
3626.542445	0.081939	0.583643	-0.022696	74.855835	21.764799	123.248993	-1.270675	0.000000	0.829895	0.000000	0.000000	0.000000	-0.438931	0.080712	0.815353	0.000000	0.000000	4.000000	47.000000	0.000000
3626.545778	0.081939	0.583643	-0.022696	74.855835	21.764799	123.248993	-1.270675	0.000000	0.829895	0.000000	0.000000	0.000000	-0.438931	0.080712	0.815353	0.000000	0.000000	4.000000	47.000000	0.000000
3626.549112	0.080689	0.583912	-0.019871	75.199913	22.398136	123.821785	-1.134783	0.000000	0.903051	0.000000	0.000000	0.000000	-0.375097	0.080616	0.847438	0.000000	0.000000	4.000000	47.000000	0.000000
3626.552445	0.080689	0.583912	-0.019871	75.199913	22.398136	123.821785	-1.134783	0.000000	0.903051	0.000000	0.000000	0.000000	-0.375097	0.080616	0.847438	0.000000	0.000000	4.000000	47.000000	0.000000
3626.555778	0.080689	0.583912	-0.019871	75.199913	22.398136	123.821785	-1.134783	0.000000	0.903051	0.000000	0.000000	0.000000	-0.375097	0.080616	0.847438	0.000000	0.000000	4.000000	47.000000	0.000000
3626.559112	0.079680	0.584155	-0.017027	75.577980	22.910219	124.412605	-0.993543	0.000000	0.965567	0.000000	0.000000	0.000000	-0.302503	0.073084	0.853224	0.000000	0.000000	4.000000	47.000000	0.000000
3626.562445	0.079680	0.584155	-0.017027	75.577980	22.910219	124.412605	-0.993543	0.000000	0.965567	0.000000	0.000000	0.000000	-0.302503	0.073084	0.853224	0.000000	0.000000	4.000000	47.000000	0.000000
3626.565778	0.079680	0.584155	-0.017027	75.577980	22.910219	124.412605	-0.993543	0.000000	0.965567	0.000000	0.000000	0.000000	-0.302503	0.073084	0.853224	0.000000	0.000000	4.000000	47.000000	0.000000
3626.569112	0.078927	0.584427	-0.014111	75.976715	23.298645	124.916512	-0.851339	0.000000	1.015983	0.000000	0.000000	0.000000	-0.225960	0.081613	0.874677	0.000000	0.000000	4.000000	47.000000	0.000000
3626.572445	0.078927	0.584427	-0.014111	75.976715	23.298645	124.916512	-0.851339	0.000000	1.015983	0.000000	0.000000	0.000000	-0.225960	0.081613	0.874677	0.000000	0.000000	4.000000	47.000000	0.000000
3626.575778	0.078927	0.584427	-0.014111	75.976715	23.298645	124.916512	-0.851339	0.000000	1.015983	0.000000	0.000000	0.000000	-0.225960	0.081613	0.874677	0.000000	0.000000	4.000000	47.000000	0.000000
3626.579112	0.078420	0.584747	-0.011195	76.362434	23.749096	125.461845	-0.705560	0.000000	1.053643	0.000000	0.000000	0.000000	-0.152009	0.095858	0.874982	0.000000	0.000000	4.000000	47.000000	0.000000
3626.582445	0.078420	0.584747	-0.011195	76.362434	23.749096	125.461845	-0.705560	0.000000	1.053643	0.000000	0.000000	0.000000	-0.152009	0.095858	0.874982	0.000000	0.000000	4.000000	47.000000	0.000000
3626.585778	0.078420	0.584747	-0.011195	76.362434	23.749096	125.461845	-0.705560	0.000000	1.053643	0.000000	0.000000	0.000000	-0.152009	0.095858	0.874982	0.000000	0.000000	4.000000	47.000000	0.000000
3626.589112	0.078173	0.585101	-0.008229	76.743561	24.184887	125.935890	-0.559729	0.000000	1.078979	0.000000	0.000000	0.000000	-0.074207	0.106197	0.889641	0.000000	0.000000	4.000000	47.000000	0.000000
3626.592445	0.078173	0.585101	-0.008229	76.743561	24.184887	125.935890	-0.559729	0.000000	1.078979	0.000000	0.000000	0.000000	-0.074207	0.106197	0.889641	0.000000	0.000000	4.000000	47.000000	0.000000
3626.595778	0.078173	0.585101	-0.008229	76.743561	24.184887	125.935890	-0.559729	0.000000	1.078979	0.000000	0.000000	0.000000	-0.074207	0.106197	0.889641	0.000000	0.000000	4.000000	47.000000	0.000000
3626.599112	0.078134	0.585509	-0.005279	77.104378	24.484055	126.196465	-0.411456	0.000000	1.091347	0.000000	0.000000	0.000000	-0.011618	0.122607	0.885152	0.000000	0.000000	4.000000	47.000000	0.000000
3626.602445	0.078134	0.585509	-0.005279	77.104378	24.484055	126.196465	-0.411456	0.000000	1.091347	0.000000	0.000000	0.000000	-0.011618	0.122607	0.885152	0.000000	0.000000	4.000000	47.000000	0.000000
3626.605778	0.078134	0.585509	-0.005279	77.104378	24.484055	126.196465	-0.411456	0.000000	1.091347	0.000000	0.000000	0.000000	-0.011618	0.122607	0.885152	0.000000	0.000000	4.000000	47.000000	0.000000
3626.609112	0.078289	0.585923	-0.002326	77.456009	24.648357	126.262619	-0.263930	0.000000	1.093283	0.000000	0.000000	0.000000	0.046425	0.124085	0.885825	0.000000	0.000000	4.000000	47.000000	0.000000
3626.612445	0.078289	0.585923	-0.002326	77.456009	24.648357	126.262619	-0.263930	0.000000	1.093283	0.000000	0.000000	0.000000	0.046425	0.124085	0.885825	0.000000	0.000000	4.000000	47.000000	0.000000
3626.615778	0.078289	0.585923	-0.002326	77.456009	24.648357	126.262619	-0.263930	0.000000	1.093283	0.000000	0.000000	0.000000	0.046425	0.124085	0.885825	0.000000	0.000000	4.000000	47.000000	0.000000
3626.619112	0.078672	0.586363	0.000550	77.805885	24.750971	126.224113	-0.116293	0.000000	1.085545	0.000000	0.000000	0.000000	0.114949	0.131860	0.862843	0.000000	0.000000	4.000000	47.000000	0.000000
3626.622445	0.078672	0.586363	0.000550	77.805885	24.750971	126.224113	-0.116293	0.000000	1.085545	0.000000	0.000000	0.000000	0.114949	0.131860	0.862843	0.000000	0.000000	4.000000	47.000000	0.000000
3626.625778	0.078672	0.586363	0.000550	77.805885	24.750971	126.224113	-0.116293	0.000000	1.085545	0.000000	0.000000	0.000000	0.114949	0.131860	0.862843	0.000000	0.000000	4.000000	47.000000	0.000000
3626.629112	0.079269	0.586778	0.003367	78.140640	24.772408	126.060051	0.027514	0.000000	1.066387	0.000000	0.000000	0.000000	0.178989	0.124533	0.844987	0.000000	0.000000	4.000000	47.000000	0.000000
3626.632445	0.079269	0.586778	0.003367	78.140640	24.772408	126.060051	0.027514	0.000000	1.066387	0.000000	0.000000	0.000000	0.178989	0.124533	0.844987	0.000000	0.000000	4.000000	47.000000	0.000000
3626.635778	0.079269	0.586778	0.003367	78.140640	24.772408	126.060051	0.027514	0.000000	1.066387	0.000000	0.000000	0.000000	0.178989	0.124533	0.844987	0.000000	0.000000	4.000000	47.000000	0.000000
3626.639112	0.080034	0.587201	0.006100	78.461067	24.712326	125.776886	0.168345	0.000000	1.036556	0.000000	0.000000	0.000000	0.229457	0.127009	0.820023	0.000000	0.000000	4.000000	47.000000	0.000000
3626.642445	0.080034	0.587201	0.006100	78.461067	24.712326	125.776886	0.168345	0.000000	1.036556	0.000000	0.000000	0.000000	0.229457	0.127009	0.820023	0.000000	0.000000	4.000000	47.000000	0.000000
3626.645778	0.080034	0.587201	0.006100	78.461067	24.712326	125.776886	0.168345	0.000000	1.036556	0.000000	0.000000	0.000000	0.229457	0.127009	0.820023	0.000000	0.000000	4.000000	47.000000	0.000000
3626.649112	0.080927	0.587608	0.008765	78.761658	24.556505	125.374985	0.305016	0.000000	0.998313	0.000000	0.000000	0.000000	0.267930	0.121946	0.799255	0.000000	0.000000	4.000000	47.000000	0.000000
3626.652445	0.080927	0.587608	0.008765	78.761658	24.556505	125.374985	0.305016	0.000000	0.998313	0.000000	0.000000	0.000000	0.267930	0.121946	0.799255	0.000000	0.000000	4.000000	47.000000	0.000000
3626.655778	0.080927	0.587608	0.008765	78.761658	24.556505	125.374985	0.305016	0.000000	0.998313	0.000000	0.000000	0.000000	0.267930	0.121946	0.799255	0.000000	0.000000	4.000000	47.000000	0.000000
3626.659112	0.081921	0.587986	0.011323	79.038162	24.338781	124.895966	0.438225	0.000000	0.953658	0.000000	0.000000	0.000000	0.298292	0.113593	0.767507	0.000000	0.000000	4.000000	47.000000	0.000000
3626.662445	0.081921	0.587986	0.011323	79.038162	24.338781	124.895966	0.438225	0.000000	0.953658	0.000000	0.000000	0.000000	0.298292	0.113593	0.767507	0.000000	0.000000	4.000000	47.000000	0.000000
3626.665778	0.081921	0.587986	0.011323	79.038162	24.338781	124.895966	0.438225	0.000000	0.953658	0.000000	0.000000	0.000000	0.298292	0.113593	0.767507	0.000000	0.000000	4.000000	47.000000	0.000000
3626.669112	0.083052	0.588341	0.013835	79.281380	24.192289	124.507790	0.566143	0.000000	0.903942	0.000000	0.000000	0.000000	0.339193	0.106377	0.753507	0.000000	0.000000	4.000000	47.000000	0.000000
3626.672445	0.083052	0.588341	0.013835	79.281380	24.192289	124.507790	0.566143	0.000000	0.903942	0.000000	0.000000	0.000000	0.339193	0.106377	0.753507	0.000000	0.000000	4.000000	47.000000	0.000000
3626.675778	0.083052	0.588341	0.013835	79.281380	24.192289	124.507790	0.566143	0.000000	0.903942	0.000000	0.000000	0.000000	0.339193	0.106377	0.753507	0.000000	0.000000	4.000000	47.000000	0.000000
3626.679112	0.084285	0.588623	0.016230	79.490265	24.225586	124.336311	0.691728	0.000000	0.847410	0.000000	0.000000	0.000000	0.370100	0.084668	0.718711	0.000000	0.000000	4.000000	47.000000	0.000000
3626.682445	0.084285	0.588623	0.016230	79.490265	24.225586	124.336311	0.691728	0.000000	0.847410	0.000000	0.000000	0.000000	0.370100	0.084668	0.718711	0.000000	0.000000	4.000000	47.000000	0.000000
3626.685778	0.084285	0.588623	0.016230	79.490265	24.225586	124.336311	0.691728	0.000000	0.847410	0.000000	0.000000	0.000000	0.370100	0.084668	0.718711	0.000000	0.000000	4.000000	47.000000	0.000000
3626.689112	0.085652	0.588870	0.018538	79.665077	24.403084	124.337830	0.811513	0.000000	0.785727	0.000000	0.000000	0.000000	0.409946	0.074084	0.692414	0.000000	0.000000	4.000000	47.000000	0.000000
3626.692445	0.085652	0.588870	0.018538	79.665077	24.403084	124.337830	0.811513	0.000000	0.785727	0.000000	0.000000	0.000000	0.409946	0.074084	0.692414	0.000000	0.000000	4.000000	47.000000	0.000000
3626.695778	0.085652	0.588870	0.018538	79.665077	24.403084	124.337830	0.811513	0.000000	0.785727	0.000000	0.000000	0.000000	0.409946	0.074084	0.692414	0.000000	0.000000	4.000000	47.000000	0.000000
3626.699112	0.087126	0.589090	0.020739	79.794136	24.707813	124.493355	0.926915	0.000000	0.717403	0.000000	0.000000	0.000000	0.442211	0.065865	0.660114	0.000000	0.000000	4.000000	47.000000	0.000000
3626.702445	0.087126	0.589090	0.020739	79.794136	24.707813	124.493355	0.926915	0.000000	0.717403	0.000000	0.000000	0.000000	0.442211	0.065865	0.660114	0.000000	0.000000	4.000000	47.000000	0.000000
3626.705778	0.087126	0.589090	0.020739	79.794136	24.707813	124.493355	0.926915	0.000000	0.717403	0.000000	0.000000	0.000000	0.442211	0.065865	0.660114	0.000000	0.000000	4.000000	47.000000	0.000000
3626.709112	0.088683	0.589263	0.022819	79.881897	25.030857	124.670280	1.036934	0.000000	0.643701	0.000000	0.000000	0.000000	0.467065	0.052120	0.624042	0.000000	0.000000	4.000000	47.000000	0.000000
3626.712445	0.088683	0.589263	0.022819	79.881897	25.030857	124.670280	1.036934	0.000000	0.643701	0.000000	0.000000	0.000000	0.467065	0.052120	0.624042	0.000000	0.000000	4.000000	47.000000	0.000000
3626.715778	0.088683	0.589263	0.022819	79.881897	25.030857	124.670280	1.036934	0.000000	0.643701	0.000000	0.000000	0.000000	0.467065	0.052120	0.624042	0.000000	0.000000	4.000000	47.000000	0.000000
3626.719112	0.090332	0.589448	0.024827	79.914406	25.264702	124.751389	1.140941	0.000000	0.565857	0.000000	0.000000	0.000000	0.494813	0.055348	0.602427	0.000000	0.000000	4.000000	47.000000	0.000000
3626.722445	0.090332	0.589448	0.024827	79.914406	25.264702	124.751389	1.140941	0.000000	0.565857	0.000000	0.000000	0.000000	0.494813	0.055348	0.602427	0.000000	0.000000	4.000000	47.000000	0.000000
3626.725778	0.090332	0.589448	0.024827	79.914406	25.264702	124.751389	1.140941	0.000000	0.565857	0.000000	0.000000	0.000000	0.494813	0.055348	0.602427	0.000000	0.000000	4.000000	47.000000	0.000000
3626.729112	0.092093	0.589652	0.026735	79.886856	25.415167	124.736130	1.241346	0.000000	0.483388	0.000000	0.000000	0.000000	0.528359	0.061199	0.572307	0.000000	0.000000	4.000000	47.000000	0.000000
3626.732445	0.092093	0.589652	0.026735	79.886856	25.415167	124.736130	1.241346	0.000000	0.483388	0.000000	0.000000	0.000000	0.528359	0.061199	0.572307	0.000000	0.000000	4.000000	47.000000	0.000000
3626.735778	0.092093	0.589652	0.026735	79.886856	25.415167	124.736130	1.241346	0.000000	0.483388	0.000000	0.000000	0.000000	0.528359	0.061199	0.572307	0.000000	0.000000	4.000000	47.000000	0.000000
3626.739112	0.093955	0.589906	0.028601	79.802429	25.477022	124.622650	1.336730	0.000000	0.395328	0.000000	0.000000	0.000000	0.558426	0.076144	0.559831	0.000000	0.000000	4.000000	47.000000	0.000000
3626.742445	0.093955	0.589906	0.028601	79.802429	25.477022	124.622650	1.336730	0.000000	0.395328	0.000000	0.000000	0.000000	0.558426	0.076144	0.559831	0.000000	0.000000	4.000000	47.000000	0.000000
3626.745778	0.093955	0.589906	0.028601	79.802429	25.477022	124.622650	1.336730	0.000000	0.395328	0.000000	0.000000	0.000000	0.558426	0.076144	0.559831	0.000000	0.000000	4.000000	47.000000	0.000000
3626.749112	0.095957	0.590172	0.030383	79.682556	25.492590	124.450272	1.430035	0.000000	0.302257	0.000000	0.000000	0.000000	0.600752	0.079931	0.534661	0.000000	0.000000	4.000000	47.000000	0.000000
3626.752445	0.095957	0.590172	0.030383	79.682556	25.492590	124.450272	1.430035	0.000000	0.302257	0.000000	0.000000	0.000000	0.600752	0.079931	0.534661	0.000000	0.000000	4.000000	47.000000	0.000000
3626.755778	0.095957	0.590172	0.030383	79.682556	25.492590	124.450272	1.430035	0.000000	0.302257	0.000000	0.000000	0.000000	0.600752	0.079931	0.534661	0.000000	0.000000	4.000000	47.000000	0.000000
3626.759112	0.098128	0.590471	0.032091	79.556488	25.496269	124.242043	1.519145	0.000000	0.202132	0.000000	0.000000	0.000000	0.651310	0.089594	0.512419	0.000000	0.000000	4.000000	47.000000	0.000000
3626.762445	0.098128	0.590471	0.032091	79.556488	25.496269	124.242043	1.519145	0.000000	0.202132	0.000000	0.000000	0.000000	0.651310	0.089594	0.512419	0.000000	0.000000	4.000000	47.000000	0.000000
3626.765778	0.098128	0.590471	0.032091	79.556488	25.496269	124.242043	1.519145	0.000000	0.202132	0.000000	0.000000	0.000000	0.651310	0.089594	0.512419	0.000000	0.000000	4.000000	47.000000	0.000000
3626.769112	0.100416	0.590764	0.033700	79.441322	25.379625	123.865593	1.604548	0.000000	0.093580	0.000000	0.000000	0.000000	0.686328	0.087991	0.482850	0.000000	0.000000	4.000000	47.000000	0.000000
3626.772445	0.100416	0.590764	0.033700	79.441322	25.379625	123.865593	1.604548	0.000000	0.093580	0.000000	0.000000	0.000000	0.686328	0.087991	0.482850	0.000000	0.000000	4.000000	47.000000	0.000000
3626.775778	0.100416	0.590764	0.033700	79.441322	25.379625	123.865593	1.604548	0.000000	0.093580	0.000000	0.000000	0.000000	0.686328	0.087991	0.482850	0.000000	0.000000	4.000000	47.000000	0.000000
3626.779112	0.102820	0.591080	0.035203	79.348969	25.028593	123.185593	1.685024	0.000000	-0.020808	0.000000	0.000000	0.000000	0.721017	0.094772	0.450747	0.000000	0.000000	4.000000	47.000000	0.000000
3626.782445	0.102820	0.591080	0.035203	79.348969	25.028593	123.185593	1.685024	0.000000	-0.020808	0.000000	0.000000	0.000000	0.721017	0.094772	0.450747	0.000000	0.000000	4.000000	47.000000	0.000000
3626.785778	0.102820	0.591080	0.035203	79.348969	25.028593	123.185593	1.685024	0.000000	-0.020808	0.000000	0.000000	0.000000	0.721017	0.094772	0.450747	0.000000	0.000000	4.000000	47.000000	0.000000
3626.789112	0.105354	0.591334	0.036552	79.315369	24.420361	122.156921	1.760148	0.000000	-0.140977	0.000000	0.000000	0.000000	0.760216	0.076282	0.404658	0.000000	0.000000	4.000000	47.000000	0.000000
3626.792445	0.105354	0.591334	0.036552	79.315369	24.420361	122.156921	1.760148	0.000000	-0.140977	0.000000	0.000000	0.000000	0.760216	0.076282	0.404658	0.000000	0.000000	4.000000	47.000000	0.000000
3626.795778	0.105354	0.591334	0.036552	79.315369	24.420361	122.156921	1.760148	0.000000	-0.140977	0.000000	0.000000	0.000000	0.760216	0.076282	0.404658	0.000000	0.000000	4.000000	47.000000	0.000000
3626.799112	0.107988	0.591563	0.037721	79.375397	23.694588	120.964493	1.827591	0.000000	-0.267680	0.000000	0.000000	0.000000	0.790324	0.068701	0.350673	0.000000	0.000000	4.000000	47.000000	0.000000
3626.802445	0.107988	0.591563	0.037721	79.375397	23.694588	120.964493	1.827591	0.000000	-0.267680	0.000000	0.000000	0.000000	0.790324	0.068701	0.350673	0.000000	0.000000	4.000000	47.000000	0.000000
3626.805778	0.107988	0.591563	0.037721	79.375397	23.694588	120.964493	1.827591	0.000000	-0.267680	0.000000	0.000000	0.000000	0.790324	0.068701	0.350673	0.000000	0.000000	4.000000	47.000000	0.000000
3626.809112	0.110789	0.591748	0.038677	79.496895	22.982584	119.761330	1.886037	0.000000	-0.399401	0.000000	0.000000	0.000000	0.840241	0.055537	0.286953	0.000000	0.000000	4.000000	47.000000	0.000000
3626.812445	0.110789	0.591748	0.038677	79.496895	22.982584	119.761330	1.886037	0.000000	-0.399401	0.000000	0.000000	0.000000	0.840241	0.055537	0.286953	0.000000	0.000000	4.000000	47.000000	0.000000
3626.815778	0.110789	0.591748	0.038677	79.496895	22.982584	119.761330	1.886037	0.000000	-0.399401	0.000000	0.000000	0.000000	0.840241	0.055537	0.286953	0.000000	0.000000	4.000000	47.000000	0.000000
3626.819112	0.113711	0.591909	0.039446	79.645653	22.379797	118.677979	1.933862	0.000000	-0.539441	0.000000	0.000000	0.000000	0.876735	0.048209	0.230517	0.000000	0.000000	4.000000	47.000000	0.000000
3626.822445	0.113711	0.591909	0.039446	79.645653	22.379797	118.677979	1.933862	0.000000	-0.539441	0.000000	0.000000	0.000000	0.876735	0.048209	0.230517	0.000000	0.000000	4.000000	47.000000	0.000000
3626.825778	0.113711	0.591909	0.039446	79.645653	22.379797	118.677979	1.933862	0.000000	-0.539441	0.000000	0.000000	0.000000	0.876735	0.048209	0.230517	0.000000	0.000000	4.000000	47.000000	0.000000
3626.829112	0.116739	0.592056	0.040068	79.800652	21.910793	118.036407	1.972282	0.000000	-0.685563	0.000000	0.000000	0.000000	0.908381	0.044147	0.186773	0.000000	0.000000	4.000000	47.000000	0.000000
3626.832445	0.116739	0.592056	0.040068	79.800652	21.910793	118.036407	1.972282	0.000000	-0.685563	0.000000	0.000000	0.000000	0.908381	0.044147	0.186773	0.000000	0.000000	4.000000	47.000000	0.000000
3626.835778	0.116739	0.592056	0.040068	79.800652	21.910793	118.036407	1.972282	0.000000	-0.685563	0.000000	0.000000	0.000000	0.908381	0.044147	0.186773	0.000000	0.000000	4.000000	47.000000	0.000000
3626.839112	0.119877	0.592169	0.040461	79.951843	21.506216	118.245125	2.003410	0.000000	-0.836960	0.000000	0.000000	0.000000	0.941205	0.033928	0.117879	0.000000	0.000000	4.000000	47.000000	0.000000
3626.842445	0.119877	0.592169	0.040461	79.951843	21.506216	118.245125	2.003410	0.000000	-0.836960	0.000000	0.000000	0.000000	0.941205	0.033928	0.117879	0.000000	0.000000	4.000000	47.000000	0.000000
3626.845778	0.119877	0.592169	0.040461	79.951843	21.506216	118.245125	2.003410	0.000000	-0.836960	0.000000	0.000000	0.000000	0.941205	0.033928	0.117879	0.000000	0.000000	4.000000	47.000000	0.000000
3626.849112	0.123110	0.592278	0.040682	80.095039	20.932058	118.823631	2.023057	0.000000	-0.993828	0.000000	0.000000	0.000000	0.970100	0.032709	0.066390	0.000000	0.000000	4.000000	47.000000	0.000000
3626.852445	0.123110	0.592278	0.040682	80.095039	20.932058	118.823631	2.023057	0.000000	-0.993828	0.000000	0.000000	0.000000	0.970100	0.032709	0.066390	0.000000	0.000000	4.000000	47.000000	0.000000
3626.855778	0.123110	0.592278	0.040682	80.095039	20.932058	118.823631	2.023057	0.000000	-0.993828	0.000000	0.000000	0.000000	0.970100	0.032709	0.066390	0.000000	0.000000	4.000000	47.000000	0.000000
3626.859112	0.126538	0.592375	0.040729	80.215439	19.910091	118.920944	2.034122	0.000000	-1.155511	0.000000	0.000000	0.000000	1.028447	0.028935	0.014019	0.000000	0.000000	4.000000	47.000000	0.000000
3626.862445	0.126538	0.592375	0.040729	80.215439	19.910091	118.920944	2.034122	0.000000	-1.155511	0.000000	0.000000	0.000000	1.028447	0.028935	0.014019	0.000000	0.000000	4.000000	47.000000	0.000000
3626.865778	0.126538	0.592375	0.040729	80.215439	19.910091	118.920944	2.034122	0.000000	-1.155511	0.000000	0.000000	0.000000	1.028447	0.028935	0.014019	0.000000	0.000000	4.000000	47.000000	0.000000
3626.869112	0.130088	0.592459	0.040616	80.300125	18.319050	118.127808	2.036458	0.000000	-1.326919	0.000000	0.000000	0.000000	1.064926	0.025216	-0.033925	0.000000	0.000000	4.000000	47.000000	0.000000
3626.872445	0.130088	0.592459	0.040616	80.300125	18.319050	118.127808	2.036458	0.000000	-1.326919	0.000000	0.000000	0.000000	1.064926	0.025216	-0.033925	0.000000	0.000000	4.000000	47.000000	0.000000
3626.875778	0.130088	0.592459	0.040616	80.300125	18.319050	118.127808	2.036458	0.000000	-1.326919	0.000000	0.000000	0.000000	1.064926	0.025216	-0.033925	0.000000	0.000000	4.000000	47.000000	0.000000
3626.879112	0.133753	0.592511	0.040325	80.342377	16.099667	116.243401	2.030804	0.000000	-1.504407	0.000000	0.000000	0.000000	1.099507	0.015806	-0.087204	0.000000	0.000000	4.000000	47.000000	0.000000
3626.882445	0.133753	0.592511	0.040325	80.342377	16.099667	116.243401	2.030804	0.000000	-1.504407	0.000000	0.000000	0.000000	1.099507	0.015806	-0.087204	0.000000	0.000000	4.000000	47.000000	0.000000
3626.885778	0.133753	0.592511	0.040325	80.342377	16.099667	116.243401	2.030804	0.000000	-1.504407	0.000000	0.000000	0.000000	1.099507	0.015806	-0.087204	0.000000	0.000000	4.000000	47.000000	0.000000
3626.889112	0.137479	0.592513	0.039852	80.333824	13.281948	113.329201	2.016270	0.000000	-1.687658	0.000000	0.000000	0.000000	1.117802	0.000621	-0.141875	0.000000	0.000000	4.000000	47.000000	0.000000
3626.892445	0.137479	0.592513	0.039852	80.333824	13.281948	113.329201	2.016270	0.000000	-1.687658	0.000000	0.000000	0.000000	1.117802	0.000621	-0.141875	0.000000	0.000000	4.000000	47.000000	0.000000
3626.895778	0.137479	0.592513	0.039852	80.333824	13.281948	113.329201	2.016270	0.000000	-1.687658	0.000000	0.000000	0.000000	1.117802	0.000621	-0.141875	0.000000	0.000000	4.000000	47.000000	0.000000
3626.899112	0.141274	0.592475	0.039234	80.273590	10.112782	109.897812	1.992624	0.000000	-1.873959	0.000000	0.000000	0.000000	1.138358	-0.011394	-0.185591	0.000000	0.000000	4.000000	47.000000	0.000000
3626.902445	0.141274	0.592475	0.039234	80.273590	10.112782	109.897812	1.992624	0.000000	-1.873959	0.000000	0.000000	0.000000	1.138358	-0.011394	-0.185591	0.000000	0.000000	4.000000	47.000000	0.000000
3626.905778	0.141274	0.592475	0.039234	80.273590	10.112782	109.897812	1.992624	0.000000	-1.873959	0.000000	0.000000	0.000000	1.138358	-0.011394	-0.185591	0.000000	0.000000	4.000000	47.000000	0.000000
3626.909112	0.145007	0.592367	0.038383	80.171188	6.743174	106.195671	1.961692	0.000000	-2.063685	0.000000	0.000000	0.000000	1.119993	-0.032669	-0.255387	0.000000	0.000000	4.000000	47.000000	0.000000
3626.912445	0.145007	0.592367	0.038383	80.171188	6.743174	106.195671	1.961692	0.000000	-2.063685	0.000000	0.000000	0.000000	1.119993	-0.032669	-0.255387	0.000000	0.000000	4.000000	47.000000	0.000000
3626.915778	0.145007	0.592367	0.038383	80.171188	6.743174	106.195671	1.961692	0.000000	-2.063685	0.000000	0.000000	0.000000	1.119993	-0.032669	-0.255387	0.000000	0.000000	4.000000	47.000000	0.000000
3626.919112	0.148739	0.592188	0.037346	80.030426	3.312069	102.706985	1.919128	0.000000	-2.250350	0.000000	0.000000	0.000000	1.119696	-0.053467	-0.311035	0.000000	0.000000	4.000000	47.000000	0.000000
3626.922445	0.148739	0.592188	0.037346	80.030426	3.312069	102.706985	1.919128	0.000000	-2.250350	0.000000	0.000000	0.000000	1.119696	-0.053467	-0.311035	0.000000	0.000000	4.000000	47.000000	0.000000
3626.925778	0.148739	0.592188	0.037346	80.030426	3.312069	102.706985	1.919128	0.000000	-2.250350	0.000000	0.000000	0.000000	1.119696	-0.053467	-0.311035	0.000000	0.000000	4.000000	47.000000	0.000000
3626.929112	0.152453	0.591979	0.036161	79.843132	-0.045288	99.545731	1.867288	0.000000	-2.436966	0.000000	0.000000	0.000000	1.114063	-0.062715	-0.355405	0.000000	0.000000	4.000000	47.000000	0.000000
3626.932445	0.152453	0.591979	0.036161	79.843132	-0.045288	99.545731	1.867288	0.000000	-2.436966	0.000000	0.000000	0.000000	1.114063	-0.062715	-0.355405	0.000000	0.000000	4.000000	47.000000	0.000000
3626.935778	0.152453	0.591979	0.036161	79.843132	-0.045288	99.545731	1.867288	0.000000	-2.436966	0.000000	0.000000	0.000000	1.114063	-0.062715	-0.355405	0.000000	0.000000	4.000000	47.000000	0.000000
3626.939112	0.156137	0.591673	0.034805	79.620834	-3.286843	96.531334	1.808054	0.000000	-2.622643	0.000000	0.000000	0.000000	1.105328	-0.091887	-0.406723	0.000000	0.000000	4.000000	47.000000	0.000000
3626.942445	0.156137	0.591673	0.034805	79.620834	-3.286843	96.531334	1.808054	0.000000	-2.622643	0.000000	0.000000	0.000000	1.105328	-0.091887	-0.406723	0.000000	0.000000	4.000000	47.000000	0.000000
3626.945778	0.156137	0.591673	0.034805	79.620834	-3.286843	96.531334	1.808054	0.000000	-2.622643	0.000000	0.000000	0.000000	1.105328	-0.091887	-0.406723	0.000000	0.000000	4.000000	47.000000	0.000000
3626.949112	0.159720	0.591345	0.033303	79.350464	-6.406555	93.831146	1.740267	0.000000	-2.806865	0.000000	0.000000	0.000000	1.074681	-0.098323	-0.450753	0.000000	0.000000	4.000000	47.000000	0.000000
3626.952445	0.159720	0.591345	0.033303	79.350464	-6.406555	93.831146	1.740267	0.000000	-2.806865	0.000000	0.000000	0.000000	1.074681	-0.098323	-0.450753	0.000000	0.000000	4.000000	47.000000	0.000000
3626.955778	0.159720	0.591345	0.033303	79.350464	-6.406555	93.831146	1.740267	0.000000	-2.806865	0.000000	0.000000	0.000000	1.074681	-0.098323	-0.450753	0.000000	0.000000	4.000000	47.000000	0.000000
3626.959112	0.163199	0.591017	0.031738	79.029999	-9.408326	91.389206	1.665141	0.000000	-2.985979	0.000000	0.000000	0.000000	1.043688	-0.098595	-0.469505	0.000000	0.000000	4.000000	47.000000	0.000000
3626.962445	0.163199	0.591017	0.031738	79.029999	-9.408326	91.389206	1.665141	0.000000	-2.985979	0.000000	0.000000	0.000000	1.043688	-0.098595	-0.469505	0.000000	0.000000	4.000000	47.000000	0.000000
3626.965778	0.163199	0.591017	0.031738	79.029999	-9.408326	91.389206	1.665141	0.000000	-2.985979	0.000000	0.000000	0.000000	1.043688	-0.098595	-0.469505	0.000000	0.000000	4.000000	47.000000	0.000000
3626.969112	0.166555	0.590706	0.030135	78.658562	-12.226429	89.389702	1.586891	0.000000	-3.159926	0.000000	0.000000	0.000000	1.007053	-0.093143	-0.480745	0.000000	0.000000	4.000000	47.000000	0.000000
3626.972445	0.166555	0.590706	0.030135	78.658562	-12.226429	89.389702	1.586891	0.000000	-3.159926	0.000000	0.000000	0.000000	1.007053	-0.093143	-0.480745	0.000000	0.000000	4.000000	47.000000	0.000000
3626.975778	0.166555	0.590706	0.030135	78.658562	-12.226429	89.389702	1.586891	0.000000	-3.159926	0.000000	0.000000	0.000000	1.007053	-0.093143	-0.480745	0.000000	0.000000	4.000000	47.000000	0.000000
3626.979112	0.169772	0.590433	0.028521	78.253166	-14.750697	88.050591	1.506766	0.000000	-3.327769	0.000000	0.000000	0.000000	0.965021	-0.081920	-0.484321	0.000000	0.000000	4.000000	47.000000	0.000000
3626.982445	0.169772	0.590433	0.028521	78.253166	-14.750697	88.050591	1.506766	0.000000	-3.327769	0.000000	0.000000	0.000000	0.965021	-0.081920	-0.484321	0.000000	0.000000	4.000000	47.000000	0.000000
3626.985778	0.169772	0.590433	0.028521	78.253166	-14.750697	88.050591	1.506766	0.000000	-3.327769	0.000000	0.000000	0.000000	0.965021	-0.081920	-0.484321	0.000000	0.000000	4.000000	47.000000	0.000000
3626.989112	0.172887	0.590206	0.026859	77.831512	-16.955309	87.080711	1.426046	0.000000	-3.488605	0.000000	0.000000	0.000000	0.934559	-0.068084	-0.498614	0.000000	0.000000	4.000000	47.000000	0.000000
3626.992445	0.172887	0.590206	0.026859	77.831512	-16.955309	87.080711	1.426046	0.000000	-3.488605	0.000000	0.000000	0.000000	0.934559	-0.068084	-0.498614	0.000000	0.000000	4.000000	47.000000	0.000000
3626.995778	0.172887	0.590206	0.026859	77.831512	-16.955309	87.080711	1.426046	0.000000	-3.488605	0.000000	0.000000	0.000000	0.934559	-0.068084	-0.498614	0.000000	0.000000	4.000000	47.000000	0.000000
3626.999112	0.175852	0.589978	0.025159	77.390350	-18.907633	85.813995	1.342944	0.000000	-3.644365	0.000000	0.000000	0.000000	0.889303	-0.068418	-0.509835	0.000000	0.000000	4.000000	47.000000	0.000000
3627.002445	0.175852	0.589978	0.025159	77.390350	-18.907633	85.813995	1.342944	0.000000	-3.644365	0.000000	0.000000	0.000000	0.889303	-0.068418	-0.509835	0.000000	0.000000	4.000000	47.000000	0.000000
3627.005778	0.175852	0.589978	0.025159	77.390350	-18.907633	85.813995	1.342944	0.000000	-3.644365	0.000000	0.000000	0.000000	0.889303	-0.068418	-0.509835	0.000000	0.000000	4.000000	47.000000	0.000000
3627.009112	0.178653	0.589787	0.023464	76.950226	-20.602293	83.918541	1.257972	0.000000	-3.792582	0.000000	0.000000	0.000000	0.840540	-0.057334	-0.508692	0.000000	0.000000	4.000000	47.000000	0.000000
3627.012445	0.178653	0.589787	0.023464	76.950226	-20.602293	83.918541	1.257972	0.000000	-3.792582	0.000000	0.000000	0.000000	0.840540	-0.057334	-0.508692	0.000000	0.000000	4.000000	47.000000	0.000000
3627.015778	0.178653	0.589787	0.023464	76.950226	-20.602293	83.918541	1.257972	0.000000	-3.792582	0.000000	0.000000	0.000000	0.840540	-0.057334	-0.508692	0.000000	0.000000	4.000000	47.000000	0.000000
3627.019112	0.181331	0.589565	0.021667	76.549225	-22.059519	81.747986	1.173190	0.000000	-3.932673	0.000000	0.000000	0.000000	0.803158	-0.066529	-0.539108	0.000000	0.000000	4.000000	47.000000	0.000000
3627.022445	0.181331	0.589565	0.021667	76.549225	-22.059519	81.747986	1.173190	0.000000	-3.932673	0.000000	0.000000	0.000000	0.803158	-0.066529	-0.539108	0.000000	0.000000	4.000000	47.000000	0.000000
3627.025778	0.181331	0.589565	0.021667	76.549225	-22.059519	81.747986	1.173190	0.000000	-3.932673	0.000000	0.000000	0.000000	0.803158	-0.066529	-0.539108	0.000000	0.000000	4.000000	47.000000	0.000000
3627.029112	0.183814	0.589313	0.019796	76.214607	-23.420504	79.614822	1.083338	0.000000	-4.066532	0.000000	0.000000	0.000000	0.744971	-0.075706	-0.561135	0.000000	0.000000	4.000000	47.000000	0.000000
3627.032445	0.183814	0.589313	0.019796	76.214607	-23.420504	79.614822	1.083338	0.000000	-4.066532	0.000000	0.000000	0.000000	0.744971	-0.075706	-0.561135	0.000000	0.000000	4.000000	47.000000	0.000000
3627.035778	0.183814	0.589313	0.019796	76.214607	-23.420504	79.614822	1.083338	0.000000	-4.066532	0.000000	0.000000	0.000000	0.744971	-0.075706	-0.561135	0.000000	0.000000	4.000000	47.000000	0.000000
3627.039112	0.185987	0.589057	0.017893	75.956291	-24.691368	78.161514	0.989816	0.000000	-4.190693	0.000000	0.000000	0.000000	0.651998	-0.076589	-0.571118	0.000000	0.000000	4.000000	47.000000	0.000000
3627.042445	0.185987	0.589057	0.017893	75.956291	-24.691368	78.161514	0.989816	0.000000	-4.190693	0.000000	0.000000	0.000000	0.651998	-0.076589	-0.571118	0.000000	0.000000	4.000000	47.000000	0.000000
3627.045778	0.185987	0.589057	0.017893	75.956291	-24.691368	78.161514	0.989816	0.000000	-4.190693	0.000000	0.000000	0.000000	0.651998	-0.076589	-0.571118	0.000000	0.000000	4.000000	47.000000	0.000000
3627.049112	0.187874	0.588799	0.015951	75.764488	-25.704338	77.547508	0.894629	0.000000	-4.299360	0.000000	0.000000	0.000000	0.566050	-0.077512	-0.582587	0.000000	0.000000	4.000000	47.000000	0.000000
3627.052445	0.187874	0.588799	0.015951	75.764488	-25.704338	77.547508	0.894629	0.000000	-4.299360	0.000000	0.000000	0.000000	0.566050	-0.077512	-0.582587	0.000000	0.000000	4.000000	47.000000	0.000000
3627.055778	0.187874	0.588799	0.015951	75.764488	-25.704338	77.547508	0.894629	0.000000	-4.299360	0.000000	0.000000	0.000000	0.566050	-0.077512	-0.582587	0.000000	0.000000	4.000000	47.000000	0.000000
3627.059112	0.189465	0.588575	0.014013	75.655876	-26.306625	77.682724	0.797531	0.000000	-4.393702	0.000000	0.000000	0.000000	0.477302	-0.067123	-0.581385	0.000000	0.000000	4.000000	47.000000	0.000000
3627.062445	0.189465	0.588575	0.014013	75.655876	-26.306625	77.682724	0.797531	0.000000	-4.393702	0.000000	0.000000	0.000000	0.477302	-0.067123	-0.581385	0.000000	0.000000	4.000000	47.000000	0.000000
3627.065778	0.189465	0.588575	0.014013	75.655876	-26.306625	77.682724	0.797531	0.000000	-4.393702	0.000000	0.000000	0.000000	0.477302	-0.067123	-0.581385	0.000000	0.000000	4.000000	47.000000	0.000000
3627.069112	0.190763	0.588356	0.012021	75.655434	-26.498566	78.280060	0.700634	0.000000	-4.473252	0.000000	0.000000	0.000000	0.389450	-0.065694	-0.597581	0.000000	0.000000	4.000000	47.000000	0.000000
3627.072445	0.190763	0.588356	0.012021	75.655434	-26.498566	78.280060	0.700634	0.000000	-4.473252	0.000000	0.000000	0.000000	0.389450	-0.065694	-0.597581	0.000000	0.000000	4.000000	47.000000	0.000000
3627.075778	0.190763	0.588356	0.012021	75.655434	-26.498566	78.280060	0.700634	0.000000	-4.473252	0.000000	0.000000	0.000000	0.389450	-0.065694	-0.597581	0.000000	0.000000	4.000000	47.000000	0.000000
3627.079112	0.191835	0.588171	0.010011	75.736465	-26.518854	78.773201	0.601037	0.000000	-4.538161	0.000000	0.000000	0.000000	0.321609	-0.055644	-0.603054	0.000000	0.000000	4.000000	47.000000	0.000000
3627.082445	0.191835	0.588171	0.010011	75.736465	-26.518854	78.773201	0.601037	0.000000	-4.538161	0.000000	0.000000	0.000000	0.321609	-0.055644	-0.603054	0.000000	0.000000	4.000000	47.000000	0.000000
3627.085778	0.191835	0.588171	0.010011	75.736465	-26.518854	78.773201	0.601037	0.000000	-4.538161	0.000000	0.000000	0.000000	0.321609	-0.055644	-0.603054	0.000000	0.000000	4.000000	47.000000	0.000000
3627.089112	0.192626	0.587980	0.007972	75.834648	-26.554445	78.996338	0.500528	0.000000	-4.591763	0.000000	0.000000	0.000000	0.237157	-0.057126	-0.611650	0.000000	0.000000	4.000000	47.000000	0.000000
3627.092445	0.192626	0.587980	0.007972	75.834648	-26.554445	78.996338	0.500528	0.000000	-4.591763	0.000000	0.000000	0.000000	0.237157	-0.057126	-0.611650	0.000000	0.000000	4.000000	47.000000	0.000000
3627.095778	0.192626	0.587980	0.007972	75.834648	-26.554445	78.996338	0.500528	0.000000	-4.591763	0.000000	0.000000	0.000000	0.237157	-0.057126	-0.611650	0.000000	0.000000	4.000000	47.000000	0.000000
3627.099112	0.193250	0.587831	0.005868	75.961777	-26.542032	79.057007	0.398586	0.000000	-4.631289	0.000000	0.000000	0.000000	0.187244	-0.044892	-0.631093	0.000000	0.000000	4.000000	47.000000	0.000000
3627.102445	0.193250	0.587831	0.005868	75.961777	-26.542032	79.057007	0.398586	0.000000	-4.631289	0.000000	0.000000	0.000000	0.187244	-0.044892	-0.631093	0.000000	0.000000	4.000000	47.000000	0.000000
3627.105778	0.193250	0.587831	0.005868	75.961777	-26.542032	79.057007	0.398586	0.000000	-4.631289	0.000000	0.000000	0.000000	0.187244	-0.044892	-0.631093	0.000000	0.000000	4.000000	47.000000	0.000000
3627.109112	0.193698	0.587685	0.003738	76.112076	-26.505804	79.045845	0.293404	0.000000	-4.662496	0.000000	0.000000	0.000000	0.134467	-0.043681	-0.639142	0.000000	0.000000	4.000000	47.000000	0.000000
3627.112445	0.193698	0.587685	0.003738	76.112076	-26.505804	79.045845	0.293404	0.000000	-4.662496	0.000000	0.000000	0.000000	0.134467	-0.043681	-0.639142	0.000000	0.000000	4.000000	47.000000	0.000000
3627.115778	0.193698	0.587685	0.003738	76.112076	-26.505804	79.045845	0.293404	0.000000	-4.662496	0.000000	0.000000	0.000000	0.134467	-0.043681	-0.639142	0.000000	0.000000	4.000000	47.000000	0.000000
3627.119112	0.193950	0.587543	0.001590	76.268394	-26.479233	79.058266	0.186881	0.000000	-4.684907	0.000000	0.000000	0.000000	0.075480	-0.042642	-0.644314	0.000000	0.000000	4.000000	47.000000	0.000000
3627.122445	0.193950	0.587543	0.001590	76.268394	-26.479233	79.058266	0.186881	0.000000	-4.684907	0.000000	0.000000	0.000000	0.075480	-0.042642	-0.644314	0.000000	0.000000	4.000000	47.000000	0.000000
3627.125778	0.193950	0.587543	0.001590	76.268394	-26.479233	79.058266	0.186881	0.000000	-4.684907	0.000000	0.000000	0.000000	0.075480	-0.042642	-0.644314	0.000000	0.000000	4.000000	47.000000	0.000000
3627.129112	0.194072	0.587433	-0.000541	76.415176	-26.444611	79.089836	0.079495	0.000000	-4.697488	0.000000	0.000000	0.000000	0.036573	-0.032990	-0.639368	0.000000	0.000000	4.000000	47.000000	0.000000
3627.132445	0.194072	0.587433	-0.000541	76.415176	-26.444611	79.089836	0.079495	0.000000	-4.697488	0.000000	0.000000	0.000000	0.036573	-0.032990	-0.639368	0.000000	0.000000	4.000000	47.000000	0.000000
3627.135778	0.194072	0.587433	-0.000541	76.415176	-26.444611	79.089836	0.079495	0.000000	-4.697488	0.000000	0.000000	0.000000	0.036573	-0.032990	-0.639368	0.000000	0.000000	4.000000	47.000000	0.000000
3627.139112	0.193961	0.587400	-0.002601	76.508400	-26.255077	79.282967	-0.027066	0.000000	-4.703583	0.000000	0.000000	0.000000	-0.033195	-0.009740	-0.617982	0.000000	0.000000	4.000000	47.000000	0.000000
3627.142445	0.193961	0.587400	-0.002601	76.508400	-26.255077	79.282967	-0.027066	0.000000	-4.703583	0.000000	0.000000	0.000000	-0.033195	-0.009740	-0.617982	0.000000	0.000000	4.000000	47.000000	0.000000
3627.145778	0.193961	0.587400	-0.002601	76.508400	-26.255077	79.282967	-0.027066	0.000000	-4.703583	0.000000	0.000000	0.000000	-0.033195	-0.009740	-0.617982	0.000000	0.000000	4.000000	47.000000	0.000000
3627.149112	0.193659	0.587484	-0.004501	76.531807	-25.642120	79.893478	-0.130063	0.000000	-4.698050	0.000000	0.000000	0.000000	-0.090705	0.025200	-0.569943	0.000000	0.000000	4.000000	47.000000	0.000000
3627.152445	0.193659	0.587484	-0.004501	76.531807	-25.642120	79.893478	-0.130063	0.000000	-4.698050	0.000000	0.000000	0.000000	-0.090705	0.025200	-0.569943	0.000000	0.000000	4.000000	47.000000	0.000000
3627.155778	0.193659	0.587484	-0.004501	76.531807	-25.642120	79.893478	-0.130063	0.000000	-4.698050	0.000000	0.000000	0.000000	-0.090705	0.025200	-0.569943	0.000000	0.000000	4.000000	47.000000	0.000000
3627.159112	0.193197	0.587647	-0.006290	76.518822	-24.411215	81.184723	-0.225054	0.000000	-4.682933	0.000000	0.000000	0.000000	-0.138356	0.048711	-0.536566	0.000000	0.000000	4.000000	47.000000	0.000000
3627.162445	0.193197	0.587647	-0.006290	76.518822	-24.411215	81.184723	-0.225054	0.000000	-4.682933	0.000000	0.000000	0.000000	-0.138356	0.048711	-0.536566	0.000000	0.000000	4.000000	47.000000	0.000000
3627.165778	0.193197	0.587647	-0.006290	76.518822	-24.411215	81.184723	-0.225054	0.000000	-4.682933	0.000000	0.000000	0.000000	-0.138356	0.048711	-0.536566	0.000000	0.000000	4.000000	47.000000	0.000000
3627.169112	0.192615	0.587839	-0.008062	76.523926	-22.666710	83.098747	-0.314482	0.000000	-4.659873	0.000000	0.000000	0.000000	-0.174827	0.057608	-0.531738	0.000000	0.000000	4.000000	47.000000	0.000000
3627.172445	0.192615	0.587839	-0.008062	76.523926	-22.666710	83.098747	-0.314482	0.000000	-4.659873	0.000000	0.000000	0.000000	-0.174827	0.057608	-0.531738	0.000000	0.000000	4.000000	47.000000	0.000000
3627.175778	0.192615	0.587839	-0.008062	76.523926	-22.666710	83.098747	-0.314482	0.000000	-4.659873	0.000000	0.000000	0.000000	-0.174827	0.057608	-0.531738	0.000000	0.000000	4.000000	47.000000	0.000000
3627.179112	0.191890	0.588060	-0.009810	76.575104	-20.706360	85.335678	-0.403105	0.000000	-4.630736	0.000000	0.000000	0.000000	-0.217315	0.066351	-0.524323	0.000000	0.000000	4.000000	47.000000	0.000000
3627.182445	0.191890	0.588060	-0.009810	76.575104	-20.706360	85.335678	-0.403105	0.000000	-4.630736	0.000000	0.000000	0.000000	-0.217315	0.066351	-0.524323	0.000000	0.000000	4.000000	47.000000	0.000000
3627.185778	0.191890	0.588060	-0.009810	76.575104	-20.706360	85.335678	-0.403105	0.000000	-4.630736	0.000000	0.000000	0.000000	-0.217315	0.066351	-0.524323	0.000000	0.000000	4.000000	47.000000	0.000000
3627.189112	0.191048	0.588254	-0.011597	76.654060	-18.768721	87.606834	-0.490492	0.000000	-4.594516	0.000000	0.000000	0.000000	-0.252551	0.058111	-0.536268	0.000000	0.000000	4.000000	47.000000	0.000000
3627.192445	0.191048	0.588254	-0.011597	76.654060	-18.768721	87.606834	-0.490492	0.000000	-4.594516	0.000000	0.000000	0.000000	-0.252551	0.058111	-0.536268	0.000000	0.000000	4.000000	47.000000	0.000000
3627.195778	0.191048	0.588254	-0.011597	76.654060	-18.768721	87.606834	-0.490492	0.000000	-4.594516	0.000000	0.000000	0.000000	-0.252551	0.058111	-0.536268	0.000000	0.000000	4.000000	47.000000	0.000000
3627.199112	0.190110	0.588476	-0.013380	76.732277	-17.010258	89.705353	-0.579870	0.000000	-4.552424	0.000000	0.000000	0.000000	-0.281619	0.066519	-0.534712	0.000000	0.000000	4.000000	47.000000	0.000000
3627.202445	0.190110	0.588476	-0.013380	76.732277	-17.010258	89.705353	-0.579870	0.000000	-4.552424	0.000000	0.000000	0.000000	-0.281619	0.066519	-0.534712	0.000000	0.000000	4.000000	47.000000	0.000000
3627.205778	0.190110	0.588476	-0.013380	76.732277	-17.010258	89.705353	-0.579870	0.000000	-4.552424	0.000000	0.000000	0.000000	-0.281619	0.066519	-0.534712	0.000000	0.000000	4.000000	47.000000	0.000000
3627.209112	0.189091	0.588736	-0.015120	76.788361	-15.483670	91.542923	-0.668989	0.000000	-4.505488	0.000000	0.000000	0.000000	-0.305627	0.078058	-0.522205	0.000000	0.000000	4.000000	47.000000	0.000000
3627.212445	0.189091	0.588736	-0.015120	76.788361	-15.483670	91.542923	-0.668989	0.000000	-4.505488	0.000000	0.000000	0.000000	-0.305627	0.078058	-0.522205	0.000000	0.000000	4.000000	47.000000	0.000000
3627.215778	0.189091	0.588736	-0.015120	76.788361	-15.483670	91.542923	-0.668989	0.000000	-4.505488	0.000000	0.000000	0.000000	-0.305627	0.078058	-0.522205	0.000000	0.000000	4.000000	47.000000	0.000000
3627.219112	0.187984	0.589042	-0.016842	76.811493	-14.252258	93.029877	-0.756023	0.000000	-4.454550	0.000000	0.000000	0.000000	-0.332133	0.091760	-0.516434	0.000000	0.000000	4.000000	47.000000	0.000000
3627.222445	0.187984	0.589042	-0.016842	76.811493	-14.252258	93.029877	-0.756023	0.000000	-4.454550	0.000000	0.000000	0.000000	-0.332133	0.091760	-0.516434	0.000000	0.000000	4.000000	47.000000	0.000000
3627.225778	0.187984	0.589042	-0.016842	76.811493	-14.252258	93.029877	-0.756023	0.000000	-4.454550	0.000000	0.000000	0.000000	-0.332133	0.091760	-0.516434	0.000000	0.000000	4.000000	47.000000	0.000000
3627.229112	0.186817	0.589370	-0.018479	76.809265	-13.369026	94.119141	-0.842095	0.000000	-4.399194	0.000000	0.000000	0.000000	-0.349942	0.098576	-0.491124	0.000000	0.000000	4.000000	47.000000	0.000000
3627.232445	0.186817	0.589370	-0.018479	76.809265	-13.369026	94.119141	-0.842095	0.000000	-4.399194	0.000000	0.000000	0.000000	-0.349942	0.098576	-0.491124	0.000000	0.000000	4.000000	47.000000	0.000000
3627.235778	0.186817	0.589370	-0.018479	76.809265	-13.369026	94.119141	-0.842095	0.000000	-4.399194	0.000000	0.000000	0.000000	-0.349942	0.098576	-0.491124	0.000000	0.000000	4.000000	47.000000	0.000000
3627.239112	0.185518	0.589755	-0.020034	76.797707	-12.829097	94.814598	-0.923949	0.000000	-4.340870	0.000000	0.000000	0.000000	-0.389807	0.115426	-0.466608	0.000000	0.000000	4.000000	47.000000	0.000000
3627.242445	0.185518	0.589755	-0.020034	76.797707	-12.829097	94.814598	-0.923949	0.000000	-4.340870	0.000000	0.000000	0.000000	-0.389807	0.115426	-0.466608	0.000000	0.000000	4.000000	47.000000	0.000000
3627.245778	0.185518	0.589755	-0.020034	76.797707	-12.829097	94.814598	-0.923949	0.000000	-4.340870	0.000000	0.000000	0.000000	-0.389807	0.115426	-0.466608	0.000000	0.000000	4.000000	47.000000	0.000000
3627.249112	0.184107	0.590125	-0.021520	76.796677	-12.573486	95.208237	-1.001717	0.000000	-4.275903	0.000000	0.000000	0.000000	-0.423273	0.111073	-0.445670	0.000000	0.000000	4.000000	47.000000	0.000000
3627.252445	0.184107	0.590125	-0.021520	76.796677	-12.573486	95.208237	-1.001717	0.000000	-4.275903	0.000000	0.000000	0.000000	-0.423273	0.111073	-0.445670	0.000000	0.000000	4.000000	47.000000	0.000000
3627.255778	0.184107	0.590125	-0.021520	76.796677	-12.573486	95.208237	-1.001717	0.000000	-4.275903	0.000000	0.000000	0.000000	-0.423273	0.111073	-0.445670	0.000000	0.000000	4.000000	47.000000	0.000000
3627.259112	0.182567	0.590496	-0.022981	76.824890	-12.459541	95.477295	-1.075996	0.000000	-4.205358	0.000000	0.000000	0.000000	-0.461941	0.111102	-0.438288	0.000000	0.000000	4.000000	47.000000	0.000000
3627.262445	0.182567	0.590496	-0.022981	76.824890	-12.459541	95.477295	-1.075996	0.000000	-4.205358	0.000000	0.000000	0.000000	-0.461941	0.111102	-0.438288	0.000000	0.000000	4.000000	47.000000	0.000000
3627.265778	0.182567	0.590496	-0.022981	76.824890	-12.459541	95.477295	-1.075996	0.000000	-4.205358	0.000000	0.000000	0.000000	-0.461941	0.111102	-0.438288	0.000000	0.000000	4.000000	47.000000	0.000000
3627.269112	0.180938	0.590821	-0.024444	76.907700	-12.367472	95.783241	-1.149043	0.000000	-4.128368	0.000000	0.000000	0.000000	-0.488948	0.097747	-0.439073	0.000000	0.000000	4.000000	47.000000	0.000000
3627.272445	0.180938	0.590821	-0.024444	76.907700	-12.367472	95.783241	-1.149043	0.000000	-4.128368	0.000000	0.000000	0.000000	-0.488948	0.097747	-0.439073	0.000000	0.000000	4.000000	47.000000	0.000000
3627.275778	0.180938	0.590821	-0.024444	76.907700	-12.367472	95.783241	-1.149043	0.000000	-4.128368	0.000000	0.000000	0.000000	-0.488948	0.097747	-0.439073	0.000000	0.000000	4.000000	47.000000	0.000000
3627.279112	0.179280	0.591103	-0.025937	77.030174	-12.155293	96.263924	-1.222222	0.000000	-4.046876	0.000000	0.000000	0.000000	-0.497227	0.084419	-0.447823	0.000000	0.000000	4.000000	47.000000	0.000000
3627.282445	0.179280	0.591103	-0.025937	77.030174	-12.155293	96.263924	-1.222222	0.000000	-4.046876	0.000000	0.000000	0.000000	-0.497227	0.084419	-0.447823	0.000000	0.000000	4.000000	47.000000	0.000000
3627.285778	0.179280	0.591103	-0.025937	77.030174	-12.155293	96.263924	-1.222222	0.000000	-4.046876	0.000000	0.000000	0.000000	-0.497227	0.084419	-0.447823	0.000000	0.000000	4.000000	47.000000	0.000000
3627.289112	0.177601	0.591289	-0.027446	77.175278	-11.892315	96.830376	-1.296859	0.000000	-3.964005	0.000000	0.000000	0.000000	-0.503699	0.055866	-0.452615	0.000000	0.000000	4.000000	47.000000	0.000000
3627.292445	0.177601	0.591289	-0.027446	77.175278	-11.892315	96.830376	-1.296859	0.000000	-3.964005	0.000000	0.000000	0.000000	-0.503699	0.055866	-0.452615	0.000000	0.000000	4.000000	47.000000	0.000000
3627.295778	0.177601	0.591289	-0.027446	77.175278	-11.892315	96.830376	-1.296859	0.000000	-3.964005	0.000000	0.000000	0.000000	-0.503699	0.055866	-0.452615	0.000000	0.000000	4.000000	47.000000	0.000000
3627.299112	0.175829	0.591443	-0.028913	77.308769	-11.617732	97.406197	-1.372295	0.000000	-3.880055	0.000000	0.000000	0.000000	-0.531489	0.046276	-0.440226	0.000000	0.000000	4.000000	47.000000	0.000000
3627.302445	0.175829	0.591443	-0.028913	77.308769	-11.617732	97.406197	-1.372295	0.000000	-3.880055	0.000000	0.000000	0.000000	-0.531489	0.046276	-0.440226	0.000000	0.000000	4.000000	47.000000	0.000000
3627.305778	0.175829	0.591443	-0.028913	77.308769	-11.617732	97.406197	-1.372295	0.000000	-3.880055	0.000000	0.000000	0.000000	-0.531489	0.046276	-0.440226	0.000000	0.000000	4.000000	47.000000	0.000000
3627.309112	0.174001	0.591509	-0.030313	77.392830	-11.406156	97.876350	-1.445666	0.000000	-3.791473	0.000000	0.000000	0.000000	-0.548502	0.019627	-0.419900	0.000000	0.000000	4.000000	47.000000	0.000000
3627.312445	0.174001	0.591509	-0.030313	77.392830	-11.406156	97.876350	-1.445666	0.000000	-3.791473	0.000000	0.000000	0.000000	-0.548502	0.019627	-0.419900	0.000000	0.000000	4.000000	47.000000	0.000000
3627.315778	0.174001	0.591509	-0.030313	77.392830	-11.406156	97.876350	-1.445666	0.000000	-3.791473	0.000000	0.000000	0.000000	-0.548502	0.019627	-0.419900	0.000000	0.000000	4.000000	47.000000	0.000000
3627.319112	0.172144	0.591574	-0.031636	77.405510	-11.262398	98.218094	-1.515649	0.000000	-3.700056	0.000000	0.000000	0.000000	-0.557167	0.019568	-0.397012	0.000000	0.000000	4.000000	47.000000	0.000000
3627.322445	0.172144	0.591574	-0.031636	77.405510	-11.262398	98.218094	-1.515649	0.000000	-3.700056	0.000000	0.000000	0.000000	-0.557167	0.019568	-0.397012	0.000000	0.000000	4.000000	47.000000	0.000000
3627.325778	0.172144	0.591574	-0.031636	77.405510	-11.262398	98.218094	-1.515649	0.000000	-3.700056	0.000000	0.000000	0.000000	-0.557167	0.019568	-0.397012	0.000000	0.000000	4.000000	47.000000	0.000000
3627.329112	0.170220	0.591614	-0.032861	77.350563	-11.112652	98.525978	-1.581818	0.000000	-3.607195	0.000000	0.000000	0.000000	-0.577025	0.012127	-0.367341	0.000000	0.000000	4.000000	47.000000	0.000000
3627.332445	0.170220	0.591614	-0.032861	77.350563	-11.112652	98.525978	-1.581818	0.000000	-3.607195	0.000000	0.000000	0.000000	-0.577025	0.012127	-0.367341	0.000000	0.000000	4.000000	47.000000	0.000000
3627.335778	0.170220	0.591614	-0.032861	77.350563	-11.112652	98.525978	-1.581818	0.000000	-3.607195	0.000000	0.000000	0.000000	-0.577025	0.012127	-0.367341	0.000000	0.000000	4.000000	47.000000	0.000000
3627.339112	0.168264	0.591668	-0.033964	77.255699	-10.852094	98.947754	-1.643041	0.000000	-3.511025	0.000000	0.000000	0.000000	-0.587019	0.016007	-0.330967	0.000000	0.000000	4.000000	47.000000	0.000000
3627.342445	0.168264	0.591668	-0.033964	77.255699	-10.852094	98.947754	-1.643041	0.000000	-3.511025	0.000000	0.000000	0.000000	-0.587019	0.016007	-0.330967	0.000000	0.000000	4.000000	47.000000	0.000000
3627.345778	0.168264	0.591668	-0.033964	77.255699	-10.852094	98.947754	-1.643041	0.000000	-3.511025	0.000000	0.000000	0.000000	-0.587019	0.016007	-0.330967	0.000000	0.000000	4.000000	47.000000	0.000000
3627.349112	0.166239	0.591722	-0.034977	77.147079	-10.511800	99.469200	-1.698203	0.000000	-3.413188	0.000000	0.000000	0.000000	-0.607558	0.016409	-0.303792	0.000000	0.000000	4.000000	47.000000	0.000000
3627.352445	0.166239	0.591722	-0.034977	77.147079	-10.511800	99.469200	-1.698203	0.000000	-3.413188	0.000000	0.000000	0.000000	-0.607558	0.016409	-0.303792	0.000000	0.000000	4.000000	47.000000	0.000000
3627.355778	0.166239	0.591722	-0.034977	77.147079	-10.511800	99.469200	-1.698203	0.000000	-3.413188	0.000000	0.000000	0.000000	-0.607558	0.016409	-0.303792	0.000000	0.000000	4.000000	47.000000	0.000000
3627.359112	0.164179	0.591760	-0.035931	77.057037	-10.083247	100.125099	-1.748835	0.000000	-3.311929	0.000000	0.000000	0.000000	-0.617868	0.011402	-0.286294	0.000000	0.000000	4.000000	47.000000	0.000000
3627.362445	0.164179	0.591760	-0.035931	77.057037	-10.083247	100.125099	-1.748835	0.000000	-3.311929	0.000000	0.000000	0.000000	-0.617868	0.011402	-0.286294	0.000000	0.000000	4.000000	47.000000	0.000000
3627.365778	0.164179	0.591760	-0.035931	77.057037	-10.083247	100.125099	-1.748835	0.000000	-3.311929	0.000000	0.000000	0.000000	-0.617868	0.011402	-0.286294	0.000000	0.000000	4.000000	47.000000	0.000000
3627.369112	0.162111	0.591801	-0.036819	77.000351	-9.531577	100.974564	-1.796550	0.000000	-3.208951	0.000000	0.000000	0.000000	-0.620351	0.012078	-0.266548	0.000000	0.000000	4.000000	47.000000	0.000000
3627.372445	0.162111	0.591801	-0.036819	77.000351	-9.531577	100.974564	-1.796550	0.000000	-3.208951	0.000000	0.000000	0.000000	-0.620351	0.012078	-0.266548	0.000000	0.000000	4.000000	47.000000	0.000000
3627.375778	0.162111	0.591801	-0.036819	77.000351	-9.531577	100.974564	-1.796550	0.000000	-3.208951	0.000000	0.000000	0.000000	-0.620351	0.012078	-0.266548	0.000000	0.000000	4.000000	47.000000	0.000000
3627.379112	0.159991	0.591770	-0.037698	76.980476	-8.939124	101.910919	-1.840975	0.000000	-3.105559	0.000000	0.000000	0.000000	-0.636118	-0.009239	-0.263475	0.000000	0.000000	4.000000	47.000000	0.000000
3627.382445	0.159991	0.591770	-0.037698	76.980476	-8.939124	101.910919	-1.840975	0.000000	-3.105559	0.000000	0.000000	0.000000	-0.636118	-0.009239	-0.263475	0.000000	0.000000	4.000000	47.000000	0.000000
3627.385778	0.159991	0.591770	-0.037698	76.980476	-8.939124	101.910919	-1.840975	0.000000	-3.105559	0.000000	0.000000	0.000000	-0.636118	-0.009239	-0.263475	0.000000	0.000000	4.000000	47.000000	0.000000
3627.389112	0.157847	0.591693	-0.038490	76.985443	-8.344578	102.877708	-1.884887	0.000000	-2.999539	0.000000	0.000000	0.000000	-0.643040	-0.022992	-0.237587	0.000000	0.000000	4.000000	47.000000	0.000000
3627.392445	0.157847	0.591693	-0.038490	76.985443	-8.344578	102.877708	-1.884887	0.000000	-2.999539	0.000000	0.000000	0.000000	-0.643040	-0.022992	-0.237587	0.000000	0.000000	4.000000	47.000000	0.000000
3627.395778	0.157847	0.591693	-0.038490	76.985443	-8.344578	102.877708	-1.884887	0.000000	-2.999539	0.000000	0.000000	0.000000	-0.643040	-0.022992	-0.237587	0.000000	0.000000	4.000000	47.000000	0.000000
3627.399112	0.155674	0.591553	-0.039212	77.007713	-7.784922	103.835785	-1.924485	0.000000	-2.892366	0.000000	0.000000	0.000000	-0.651863	-0.042019	-0.216580	0.000000	0.000000	4.000000	47.000000	0.000000
3627.402445	0.155674	0.591553	-0.039212	77.007713	-7.784922	103.835785	-1.924485	0.000000	-2.892366	0.000000	0.000000	0.000000	-0.651863	-0.042019	-0.216580	0.000000	0.000000	4.000000	47.000000	0.000000
3627.405778	0.155674	0.591553	-0.039212	77.007713	-7.784922	103.835785	-1.924485	0.000000	-2.892366	0.000000	0.000000	0.000000	-0.651863	-0.042019	-0.216580	0.000000	0.000000	4.000000	47.000000	0.000000
3627.409112	0.153503	0.591387	-0.039840	77.017181	-7.290605	104.609947	-1.960582	0.000000	-2.783722	0.000000	0.000000	0.000000	-0.651330	-0.049748	-0.188391	0.000000	0.000000	4.000000	47.000000	0.000000
3627.412445	0.153503	0.591387	-0.039840	77.017181	-7.290605	104.609947	-1.960582	0.000000	-2.783722	0.000000	0.000000	0.000000	-0.651330	-0.049748	-0.188391	0.000000	0.000000	4.000000	47.000000	0.000000
3627.415778	0.153503	0.591387	-0.039840	77.017181	-7.290605	104.609947	-1.960582	0.000000	-2.783722	0.000000	0.000000	0.000000	-0.651330	-0.049748	-0.188391	0.000000	0.000000	4.000000	47.000000	0.000000
3627.419112	0.151345	0.591202	-0.040404	77.004601	-6.925804	105.134521	-1.991980	0.000000	-2.675167	0.000000	0.000000	0.000000	-0.647594	-0.055556	-0.169204	0.000000	0.000000	4.000000	47.000000	0.000000
3627.422445	0.151345	0.591202	-0.040404	77.004601	-6.925804	105.134521	-1.991980	0.000000	-2.675167	0.000000	0.000000	0.000000	-0.647594	-0.055556	-0.169204	0.000000	0.000000	4.000000	47.000000	0.000000
3627.425778	0.151345	0.591202	-0.040404	77.004601	-6.925804	105.134521	-1.991980	0.000000	-2.675167	0.000000	0.000000	0.000000	-0.647594	-0.055556	-0.169204	0.000000	0.000000	4.000000	47.000000	0.000000
3627.429112	0.149172	0.591041	-0.040789	76.970596	-6.671282	105.473312	-2.020181	0.000000	-2.567235	0.000000	0.000000	0.000000	-0.651775	-0.048228	-0.115498	0.000000	0.000000	4.000000	47.000000	0.000000
3627.432445	0.149172	0.591041	-0.040789	76.970596	-6.671282	105.473312	-2.020181	0.000000	-2.567235	0.000000	0.000000	0.000000	-0.651775	-0.048228	-0.115498	0.000000	0.000000	4.000000	47.000000	0.000000
3627.435778	0.149172	0.591041	-0.040789	76.970596	-6.671282	105.473312	-2.020181	0.000000	-2.567235	0.000000	0.000000	0.000000	-0.651775	-0.048228	-0.115498	0.000000	0.000000	4.000000	47.000000	0.000000
3627.439112	0.147010	0.590862	-0.041110	76.925346	-6.480734	105.767120	-2.039431	0.000000	-2.458606	0.000000	0.000000	0.000000	-0.648631	-0.053762	-0.096277	0.000000	0.000000	4.000000	47.000000	0.000000
3627.442445	0.147010	0.590862	-0.041110	76.925346	-6.480734	105.767120	-2.039431	0.000000	-2.458606	0.000000	0.000000	0.000000	-0.648631	-0.053762	-0.096277	0.000000	0.000000	4.000000	47.000000	0.000000
3627.445778	0.147010	0.590862	-0.041110	76.925346	-6.480734	105.767120	-2.039431	0.000000	-2.458606	0.000000	0.000000	0.000000	-0.648631	-0.053762	-0.096277	0.000000	0.000000	4.000000	47.000000	0.000000
3627.449112	0.144891	0.590677	-0.041334	76.891846	-6.245450	106.191071	-2.055477	0.000000	-2.350501	0.000000	0.000000	0.000000	-0.635730	-0.055419	-0.067371	0.000000	0.000000	4.000000	47.000000	0.000000
3627.452445	0.144891	0.590677	-0.041334	76.891846	-6.245450	106.191071	-2.055477	0.000000	-2.350501	0.000000	0.000000	0.000000	-0.635730	-0.055419	-0.067371	0.000000	0.000000	4.000000	47.000000	0.000000
3627.455778	0.144891	0.590677	-0.041334	76.891846	-6.245450	106.191071	-2.055477	0.000000	-2.350501	0.000000	0.000000	0.000000	-0.635730	-0.055419	-0.067371	0.000000	0.000000	4.000000	47.000000	0.000000
3627.459112	0.142887	0.590469	-0.041505	76.890106	-5.931605	106.692261	-2.066705	0.000000	-2.244546	0.000000	0.000000	0.000000	-0.601187	-0.062461	-0.051235	0.000000	0.000000	4.000000	47.000000	0.000000
3627.462445	0.142887	0.590469	-0.041505	76.890106	-5.931605	106.692261	-2.066705	0.000000	-2.244546	0.000000	0.000000	0.000000	-0.601187	-0.062461	-0.051235	0.000000	0.000000	4.000000	47.000000	0.000000
3627.465778	0.142887	0.590469	-0.041505	76.890106	-5.931605	106.692261	-2.066705	0.000000	-2.244546	0.000000	0.000000	0.000000	-0.601187	-0.062461	-0.051235	0.000000	0.000000	4.000000	47.000000	0.000000
3627.469112	0.140955	0.590262	-0.041614	76.923210	-5.592139	107.112411	-2.075244	0.000000	-2.144348	0.000000	0.000000	0.000000	-0.579544	-0.062221	-0.032655	0.000000	0.000000	4.000000	47.000000	0.000000
3627.472445	0.140955	0.590262	-0.041614	76.923210	-5.592139	107.112411	-2.075244	0.000000	-2.144348	0.000000	0.000000	0.000000	-0.579544	-0.062221	-0.032655	0.000000	0.000000	4.000000	47.000000	0.000000
3627.475778	0.140955	0.590262	-0.041614	76.923210	-5.592139	107.112411	-2.075244	0.000000	-2.144348	0.000000	0.000000	0.000000	-0.579544	-0.062221	-0.032655	0.000000	0.000000	4.000000	47.000000	0.000000
3627.479112	0.139075	0.590055	-0.041653	76.987000	-5.280694	107.422684	-2.080687	0.000000	-2.047758	0.000000	0.000000	0.000000	-0.564105	-0.061920	-0.011785	0.000000	0.000000	4.000000	47.000000	0.000000
3627.482445	0.139075	0.590055	-0.041653	76.987000	-5.280694	107.422684	-2.080687	0.000000	-2.047758	0.000000	0.000000	0.000000	-0.564105	-0.061920	-0.011785	0.000000	0.000000	4.000000	47.000000	0.000000
3627.485778	0.139075	0.590055	-0.041653	76.987000	-5.280694	107.422684	-2.080687	0.000000	-2.047758	0.000000	0.000000	0.000000	-0.564105	-0.061920	-0.011785	0.000000	0.000000	4.000000	47.000000	0.000000
3627.489112	0.137250	0.589868	-0.041606	77.078804	-5.052079	107.635338	-2.082651	0.000000	-1.953740	0.000000	0.000000	0.000000	-0.547358	-0.056100	0.014164	0.000000	0.000000	4.000000	47.000000	0.000000
3627.492445	0.137250	0.589868	-0.041606	77.078804	-5.052079	107.635338	-2.082651	0.000000	-1.953740	0.000000	0.000000	0.000000	-0.547358	-0.056100	0.014164	0.000000	0.000000	4.000000	47.000000	0.000000
3627.495778	0.137250	0.589868	-0.041606	77.078804	-5.052079	107.635338	-2.082651	0.000000	-1.953740	0.000000	0.000000	0.000000	-0.547358	-0.056100	0.014164	0.000000	0.000000	4.000000	47.000000	0.000000
3627.499112	0.135462	0.589670	-0.041527	77.183899	-4.815345	107.820702	-2.080290	0.000000	-1.862514	0.000000	0.000000	0.000000	-0.536385	-0.059534	0.023664	0.000000	0.000000	4.000000	47.000000	0.000000
3627.502445	0.135462	0.589670	-0.041527	77.183899	-4.815345	107.820702	-2.080290	0.000000	-1.862514	0.000000	0.000000	0.000000	-0.536385	-0.059534	0.023664	0.000000	0.000000	4.000000	47.000000	0.000000
3627.505778	0.135462	0.589670	-0.041527	77.183899	-4.815345	107.820702	-2.080290	0.000000	-1.862514	0.000000	0.000000	0.000000	-0.536385	-0.059534	0.023664	0.000000	0.000000	4.000000	47.000000	0.000000
3627.509112	0.133748	0.589491	-0.041367	77.291031	-4.538045	108.026169	-2.076346	0.000000	-1.773116	0.000000	0.000000	0.000000	-0.514271	-0.053675	0.048116	0.000000	0.000000	4.000000	47.000000	0.000000
3627.512445	0.133748	0.589491	-0.041367	77.291031	-4.538045	108.026169	-2.076346	0.000000	-1.773116	0.000000	0.000000	0.000000	-0.514271	-0.053675	0.048116	0.000000	0.000000	4.000000	47.000000	0.000000
3627.515778	0.133748	0.589491	-0.041367	77.291031	-4.538045	108.026169	-2.076346	0.000000	-1.773116	0.000000	0.000000	0.000000	-0.514271	-0.053675	0.048116	0.000000	0.000000	4.000000	47.000000	0.000000
3627.519112	0.132074	0.589319	-0.041157	77.394073	-4.211196	108.319466	-2.068327	0.000000	-1.687405	0.000000	0.000000	0.000000	-0.502155	-0.051557	0.062888	0.000000	0.000000	4.000000	47.000000	0.000000
3627.522445	0.132074	0.589319	-0.041157	77.394073	-4.211196	108.319466	-2.068327	0.000000	-1.687405	0.000000	0.000000	0.000000	-0.502155	-0.051557	0.062888	0.000000	0.000000	4.000000	47.000000	0.000000
3627.525778	0.132074	0.589319	-0.041157	77.394073	-4.211196	108.319466	-2.068327	0.000000	-1.687405	0.000000	0.000000	0.000000	-0.502155	-0.051557	0.062888	0.000000	0.000000	4.000000	47.000000	0.000000
3627.529112	0.130415	0.589136	-0.040908	77.493141	-3.896404	108.697487	-2.057846	0.000000	-1.603713	0.000000	0.000000	0.000000	-0.497704	-0.054955	0.074768	0.000000	0.000000	4.000000	47.000000	0.000000
3627.532445	0.130415	0.589136	-0.040908	77.493141	-3.896404	108.697487	-2.057846	0.000000	-1.603713	0.000000	0.000000	0.000000	-0.497704	-0.054955	0.074768	0.000000	0.000000	4.000000	47.000000	0.000000
3627.535778	0.130415	0.589136	-0.040908	77.493141	-3.896404	108.697487	-2.057846	0.000000	-1.603713	0.000000	0.000000	0.000000	-0.497704	-0.054955	0.074768	0.000000	0.000000	4.000000	47.000000	0.000000
3627.539112	0.128822	0.588954	-0.040591	77.589493	-3.547763	109.199799	-2.045385	0.000000	-1.520761	0.000000	0.000000	0.000000	-0.477858	-0.054553	0.094916	0.000000	0.000000	4.000000	47.000000	0.000000
3627.542445	0.128822	0.588954	-0.040591	77.589493	-3.547763	109.199799	-2.045385	0.000000	-1.520761	0.000000	0.000000	0.000000	-0.477858	-0.054553	0.094916	0.000000	0.000000	4.000000	47.000000	0.000000
3627.545778	0.128822	0.588954	-0.040591	77.589493	-3.547763	109.199799	-2.045385	0.000000	-1.520761	0.000000	0.000000	0.000000	-0.477858	-0.054553	0.094916	0.000000	0.000000	4.000000	47.000000	0.000000
3627.549112	0.127251	0.588749	-0.040280	77.686592	-3.191861	109.898903	-2.029565	0.000000	-1.441119	0.000000	0.000000	0.000000	-0.471464	-0.061648	0.093312	0.000000	0.000000	4.000000	47.000000	0.000000
3627.552445	0.127251	0.588749	-0.040280	77.686592	-3.191861	109.898903	-2.029565	0.000000	-1.441119	0.000000	0.000000	0.000000	-0.471464	-0.061648	0.093312	0.000000	0.000000	4.000000	47.000000	0.000000
3627.555778	0.127251	0.588749	-0.040280	77.686592	-3.191861	109.898903	-2.029565	0.000000	-1.441119	0.000000	0.000000	0.000000	-0.471464	-0.061648	0.093312	0.000000	0.000000	4.000000	47.000000	0.000000
3627.559112	0.125765	0.588538	-0.039976	77.784843	-2.792052	110.701157	-2.014013	0.000000	-1.362541	0.000000	0.000000	0.000000	-0.445769	-0.063311	0.091329	0.000000	0.000000	4.000000	47.000000	0.000000
3627.562445	0.125765	0.588538	-0.039976	77.784843	-2.792052	110.701157	-2.014013	0.000000	-1.362541	0.000000	0.000000	0.000000	-0.445769	-0.063311	0.091329	0.000000	0.000000	4.000000	47.000000	0.000000
3627.565778	0.125765	0.588538	-0.039976	77.784843	-2.792052	110.701157	-2.014013	0.000000	-1.362541	0.000000	0.000000	0.000000	-0.445769	-0.063311	0.091329	0.000000	0.000000	4.000000	47.000000	0.000000
3627.569112	0.124302	0.588279	-0.039669	77.885536	-2.400385	111.473724	-1.998791	0.000000	-1.288246	0.000000	0.000000	0.000000	-0.438782	-0.077557	0.092056	0.000000	0.000000	4.000000	47.000000	0.000000
3627.572445	0.124302	0.588279	-0.039669	77.885536	-2.400385	111.473724	-1.998791	0.000000	-1.288246	0.000000	0.000000	0.000000	-0.438782	-0.077557	0.092056	0.000000	0.000000	4.000000	47.000000	0.000000
3627.575778	0.124302	0.588279	-0.039669	77.885536	-2.400385	111.473724	-1.998791	0.000000	-1.288246	0.000000	0.000000	0.000000	-0.438782	-0.077557	0.092056	0.000000	0.000000	4.000000	47.000000	0.000000
3627.579112	0.122907	0.587991	-0.039355	77.983727	-2.044067	112.198563	-1.983449	0.000000	-1.215116	0.000000	0.000000	0.000000	-0.418471	-0.086376	0.094279	0.000000	0.000000	4.000000	47.000000	0.000000
3627.582445	0.122907	0.587991	-0.039355	77.983727	-2.044067	112.198563	-1.983449	0.000000	-1.215116	0.000000	0.000000	0.000000	-0.418471	-0.086376	0.094279	0.000000	0.000000	4.000000	47.000000	0.000000
3627.585778	0.122907	0.587991	-0.039355	77.983727	-2.044067	112.198563	-1.983449	0.000000	-1.215116	0.000000	0.000000	0.000000	-0.418471	-0.086376	0.094279	0.000000	0.000000	4.000000	47.000000	0.000000
3627.589112	0.121521	0.587674	-0.039015	78.071999	-1.805802	112.758446	-1.967736	0.000000	-1.145370	0.000000	0.000000	0.000000	-0.416070	-0.095169	0.101883	0.000000	0.000000	4.000000	47.000000	0.000000
3627.592445	0.121521	0.587674	-0.039015	78.071999	-1.805802	112.758446	-1.967736	0.000000	-1.145370	0.000000	0.000000	0.000000	-0.416070	-0.095169	0.101883	0.000000	0.000000	4.000000	47.000000	0.000000
3627.595778	0.121521	0.587674	-0.039015	78.071999	-1.805802	112.758446	-1.967736	0.000000	-1.145370	0.000000	0.000000	0.000000	-0.416070	-0.095169	0.101883	0.000000	0.000000	4.000000	47.000000	0.000000
3627.599112	0.120163	0.587321	-0.038725	78.150574	-1.704048	113.125298	-1.950755	0.000000	-1.076025	0.000000	0.000000	0.000000	-0.407294	-0.105985	0.087085	0.000000	0.000000	4.000000	47.000000	0.000000
3627.602445	0.120163	0.587321	-0.038725	78.150574	-1.704048	113.125298	-1.950755	0.000000	-1.076025	0.000000	0.000000	0.000000	-0.407294	-0.105985	0.087085	0.000000	0.000000	4.000000	47.000000	0.000000
3627.605778	0.120163	0.587321	-0.038725	78.150574	-1.704048	113.125298	-1.950755	0.000000	-1.076025	0.000000	0.000000	0.000000	-0.407294	-0.105985	0.087085	0.000000	0.000000	4.000000	47.000000	0.000000
3627.609112	0.118847	0.586992	-0.038365	78.212585	-1.787079	113.205734	-1.936241	0.000000	-1.008143	0.000000	0.000000	0.000000	-0.394737	-0.098495	0.107964	0.000000	0.000000	4.000000	47.000000	0.000000
3627.612445	0.118847	0.586992	-0.038365	78.212585	-1.787079	113.205734	-1.936241	0.000000	-1.008143	0.000000	0.000000	0.000000	-0.394737	-0.098495	0.107964	0.000000	0.000000	4.000000	47.000000	0.000000
3627.615778	0.118847	0.586992	-0.038365	78.212585	-1.787079	113.205734	-1.936241	0.000000	-1.008143	0.000000	0.000000	0.000000	-0.394737	-0.098495	0.107964	0.000000	0.000000	4.000000	47.000000	0.000000
3627.619112	0.117570	0.586664	-0.038021	78.256607	-1.975672	113.015671	-1.918247	0.000000	-0.942354	0.000000	0.000000	0.000000	-0.383142	-0.098478	0.103302	0.000000	0.000000	4.000000	47.000000	0.000000
3627.622445	0.117570	0.586664	-0.038021	78.256607	-1.975672	113.015671	-1.918247	0.000000	-0.942354	0.000000	0.000000	0.000000	-0.383142	-0.098478	0.103302	0.000000	0.000000	4.000000	47.000000	0.000000
3627.625778	0.117570	0.586664	-0.038021	78.256607	-1.975672	113.015671	-1.918247	0.000000	-0.942354	0.000000	0.000000	0.000000	-0.383142	-0.098478	0.103302	0.000000	0.000000	4.000000	47.000000	0.000000
3627.629112	0.116427	0.586366	-0.037657	78.284035	-2.151372	112.636940	-1.901030	0.000000	-0.878497	0.000000	0.000000	0.000000	-0.342895	-0.089324	0.109124	0.000000	0.000000	4.000000	47.000000	0.000000
3627.632445	0.116427	0.586366	-0.037657	78.284035	-2.151372	112.636940	-1.901030	0.000000	-0.878497	0.000000	0.000000	0.000000	-0.342895	-0.089324	0.109124	0.000000	0.000000	4.000000	47.000000	0.000000
3627.635778	0.116427	0.586366	-0.037657	78.284035	-2.151372	112.636940	-1.901030	0.000000	-0.878497	0.000000	0.000000	0.000000	-0.342895	-0.089324	0.109124	0.000000	0.000000	4.000000	47.000000	0.000000
3627.639112	0.115455	0.586105	-0.037214	78.276711	-2.213690	112.135361	-1.882842	0.000000	-0.821348	0.000000	0.000000	0.000000	-0.291471	-0.078266	0.132710	0.000000	0.000000	4.000000	47.000000	0.000000
3627.642445	0.115455	0.586105	-0.037214	78.276711	-2.213690	112.135361	-1.882842	0.000000	-0.821348	0.000000	0.000000	0.000000	-0.291471	-0.078266	0.132710	0.000000	0.000000	4.000000	47.000000	0.000000
3627.645778	0.115455	0.586105	-0.037214	78.276711	-2.213690	112.135361	-1.882842	0.000000	-0.821348	0.000000	0.000000	0.000000	-0.291471	-0.078266	0.132710	0.000000	0.000000	4.000000	47.000000	0.000000
3627.649112	0.114609	0.585887	-0.036705	78.237846	-2.136262	111.668327	-1.860724	0.000000	-0.772769	0.000000	0.000000	0.000000	-0.254063	-0.065533	0.152902	0.000000	0.000000	4.000000	47.000000	0.000000
3627.652445	0.114609	0.585887	-0.036705	78.237846	-2.136262	111.668327	-1.860724	0.000000	-0.772769	0.000000	0.000000	0.000000	-0.254063	-0.065533	0.152902	0.000000	0.000000	4.000000	47.000000	0.000000
3627.655778	0.114609	0.585887	-0.036705	78.237846	-2.136262	111.668327	-1.860724	0.000000	-0.772769	0.000000	0.000000	0.000000	-0.254063	-0.065533	0.152902	0.000000	0.000000	4.000000	47.000000	0.000000
3627.659112	0.113868	0.585687	-0.036115	78.183670	-1.992065	111.300659	-1.835240	0.000000	-0.730425	0.000000	0.000000	0.000000	-0.222182	-0.060001	0.176991	0.000000	0.000000	4.000000	47.000000	0.000000
3627.662445	0.113868	0.585687	-0.036115	78.183670	-1.992065	111.300659	-1.835240	0.000000	-0.730425	0.000000	0.000000	0.000000	-0.222182	-0.060001	0.176991	0.000000	0.000000	4.000000	47.000000	0.000000
3627.665778	0.113868	0.585687	-0.036115	78.183670	-1.992065	111.300659	-1.835240	0.000000	-0.730425	0.000000	0.000000	0.000000	-0.222182	-0.060001	0.176991	0.000000	0.000000	4.000000	47.000000	0.000000
3627.669112	0.113202	0.585493	-0.035479	78.152313	-1.913224	110.978607	-1.805742	0.000000	-0.693395	0.000000	0.000000	0.000000	-0.199623	-0.058236	0.190814	0.000000	0.000000	4.000000	47.000000	0.000000
3627.672445	0.113202	0.585493	-0.035479	78.152313	-1.913224	110.978607	-1.805742	0.000000	-0.693395	0.000000	0.000000	0.000000	-0.199623	-0.058236	0.190814	0.000000	0.000000	4.000000	47.000000	0.000000
3627.675778	0.113202	0.585493	-0.035479	78.152313	-1.913224	110.978607	-1.805742	0.000000	-0.693395	0.000000	0.000000	0.000000	-0.199623	-0.058236	0.190814	0.000000	0.000000	4.000000	47.000000	0.000000
3627.679112	0.113202	0.585493	-0.035479	78.149544	-1.912615	110.740341	-1.773939	0.000000	-0.660124	0.000000	0.000000	0.000000	-0.199623	-0.058236	0.190814	0.000000	0.000000	4.000000	47.000000	0.000000
3627.682445	0.112629	0.585311	-0.034733	78.149544	-1.912615	110.740341	-1.773939	0.000000	-0.660124	0.000000	0.000000	0.000000	-0.172002	-0.054599	0.223829	0.000000	0.000000	4.000000	47.000000	0.000000
3627.685778	0.112629	0.585311	-0.034733	78.149544	-1.912615	110.740341	-1.773939	0.000000	-0.660124	0.000000	0.000000	0.000000	-0.172002	-0.054599	0.223829	0.000000	0.000000	4.000000	47.000000	0.000000
3627.689112	0.112155	0.585152	-0.033928	78.151955	-1.972241	110.523994	-1.736635	0.000000	-0.631457	0.000000	0.000000	0.000000	-0.142194	-0.047559	0.241269	0.000000	0.000000	4.000000	47.000000	0.000000
3627.692445	0.112155	0.585152	-0.033928	78.151955	-1.972241	110.523994	-1.736635	0.000000	-0.631457	0.000000	0.000000	0.000000	-0.142194	-0.047559	0.241269	0.000000	0.000000	4.000000	47.000000	0.000000
3627.695778	0.112155	0.585152	-0.033928	78.151955	-1.972241	110.523994	-1.736635	0.000000	-0.631457	0.000000	0.000000	0.000000	-0.142194	-0.047559	0.241269	0.000000	0.000000	4.000000	47.000000	0.000000
3627.699112	0.112155	0.585152	-0.033928	78.149445	-2.038048	110.360703	-1.696423	0.000000	-0.607758	0.000000	0.000000	0.000000	-0.142194	-0.047559	0.241269	0.000000	0.000000	4.000000	47.000000	0.000000
3627.702445	0.111803	0.584993	-0.033064	78.149445	-2.038048	110.360703	-1.696423	0.000000	-0.607758	0.000000	0.000000	0.000000	-0.105783	-0.047767	0.259235	0.000000	0.000000	4.000000	47.000000	0.000000
3627.705778	0.111803	0.584993	-0.033064	78.149445	-2.038048	110.360703	-1.696423	0.000000	-0.607758	0.000000	0.000000	0.000000	-0.105783	-0.047767	0.259235	0.000000	0.000000	4.000000	47.000000	0.000000
3627.709112	0.111534	0.584875	-0.032120	78.138908	-2.068027	110.258080	-1.653217	0.000000	-0.590128	0.000000	0.000000	0.000000	-0.080616	-0.035492	0.283443	0.000000	0.000000	4.000000	47.000000	0.000000
3627.712445	0.111534	0.584875	-0.032120	78.138908	-2.068027	110.258080	-1.653217	0.000000	-0.590128	0.000000	0.000000	0.000000	-0.080616	-0.035492	0.283443	0.000000	0.000000	4.000000	47.000000	0.000000
3627.715778	0.111534	0.584875	-0.032120	78.138908	-2.068027	110.258080	-1.653217	0.000000	-0.590128	0.000000	0.000000	0.000000	-0.080616	-0.035492	0.283443	0.000000	0.000000	4.000000	47.000000	0.000000
3627.719112	0.111340	0.584761	-0.031127	78.128250	-2.049476	110.230446	-1.605977	0.000000	-0.576692	0.000000	0.000000	0.000000	-0.058056	-0.034073	0.297655	0.000000	0.000000	4.000000	47.000000	0.000000
3627.722445	0.111340	0.584761	-0.031127	78.128250	-2.049476	110.230446	-1.605977	0.000000	-0.576692	0.000000	0.000000	0.000000	-0.058056	-0.034073	0.297655	0.000000	0.000000	4.000000	47.000000	0.000000
3627.725778	0.111340	0.584761	-0.031127	78.128250	-2.049476	110.230446	-1.605977	0.000000	-0.576692	0.000000	0.000000	0.000000	-0.058056	-0.034073	0.297655	0.000000	0.000000	4.000000	47.000000	0.000000
3627.729112	0.111232	0.584640	-0.030133	78.121872	-1.966005	110.264809	-1.556368	0.000000	-0.567016	0.000000	0.000000	0.000000	-0.032489	-0.036338	0.298249	0.000000	0.000000	4.000000	47.000000	0.000000
3627.732445	0.111232	0.584640	-0.030133	78.121872	-1.966005	110.264809	-1.556368	0.000000	-0.567016	0.000000	0.000000	0.000000	-0.032489	-0.036338	0.298249	0.000000	0.000000	4.000000	47.000000	0.000000
3627.735778	0.111232	0.584640	-0.030133	78.121872	-1.966005	110.264809	-1.556368	0.000000	-0.567016	0.000000	0.000000	0.000000	-0.032489	-0.036338	0.298249	0.000000	0.000000	4.000000	47.000000	0.000000
3627.739112	0.111242	0.584499	-0.029095	78.119682	-1.817446	110.313438	-1.506660	0.000000	-0.561601	0.000000	0.000000	0.000000	0.002977	-0.042337	0.311334	0.000000	0.000000	4.000000	47.000000	0.000000
3627.742445	0.111242	0.584499	-0.029095	78.119682	-1.817446	110.313438	-1.506660	0.000000	-0.561601	0.000000	0.000000	0.000000	0.002977	-0.042337	0.311334	0.000000	0.000000	4.000000	47.000000	0.000000
3627.745778	0.111242	0.584499	-0.029095	78.119682	-1.817446	110.313438	-1.506660	0.000000	-0.561601	0.000000	0.000000	0.000000	0.002977	-0.042337	0.311334	0.000000	0.000000	4.000000	47.000000	0.000000
3627.749112	0.111328	0.584338	-0.028096	78.123161	-1.623223	110.396667	-1.454771	0.000000	-0.562097	0.000000	0.000000	0.000000	0.025742	-0.048315	0.299881	0.000000	0.000000	4.000000	47.000000	0.000000
3627.752445	0.111328	0.584338	-0.028096	78.123161	-1.623223	110.396667	-1.454771	0.000000	-0.562097	0.000000	0.000000	0.000000	0.025742	-0.048315	0.299881	0.000000	0.000000	4.000000	47.000000	0.000000
3627.755778	0.111328	0.584338	-0.028096	78.123161	-1.623223	110.396667	-1.454771	0.000000	-0.562097	0.000000	0.000000	0.000000	0.025742	-0.048315	0.299881	0.000000	0.000000	4.000000	47.000000	0.000000
3627.759112	0.111523	0.584145	-0.027093	78.132179	-1.385655	110.682404	-1.404790	0.000000	-0.566388	0.000000	0.000000	0.000000	0.058447	-0.058026	0.300876	0.000000	0.000000	4.000000	47.000000	0.000000
3627.762445	0.111523	0.584145	-0.027093	78.132179	-1.385655	110.682404	-1.404790	0.000000	-0.566388	0.000000	0.000000	0.000000	0.058447	-0.058026	0.300876	0.000000	0.000000	4.000000	47.000000	0.000000
3627.765778	0.111523	0.584145	-0.027093	78.132179	-1.385655	110.682404	-1.404790	0.000000	-0.566388	0.000000	0.000000	0.000000	0.058447	-0.058026	0.300876	0.000000	0.000000	4.000000	47.000000	0.000000
3627.769112	0.111829	0.583937	-0.026162	78.143494	-1.141389	110.988602	-1.354644	0.000000	-0.576129	0.000000	0.000000	0.000000	0.092035	-0.062201	0.279152	0.000000	0.000000	4.000000	47.000000	0.000000
3627.772445	0.111829	0.583937	-0.026162	78.143494	-1.141389	110.988602	-1.354644	0.000000	-0.576129	0.000000	0.000000	0.000000	0.092035	-0.062201	0.279152	0.000000	0.000000	4.000000	47.000000	0.000000
3627.775778	0.111829	0.583937	-0.026162	78.143494	-1.141389	110.988602	-1.354644	0.000000	-0.576129	0.000000	0.000000	0.000000	0.092035	-0.062201	0.279152	0.000000	0.000000	4.000000	47.000000	0.000000
3627.779112	0.112224	0.583722	-0.025230	78.154068	-0.889051	111.287453	-1.308119	0.000000	-0.591468	0.000000	0.000000	0.000000	0.118503	-0.064683	0.279603	0.000000	0.000000	4.000000	47.000000	0.000000
3627.782445	0.112224	0.583722	-0.025230	78.154068	-0.889051	111.287453	-1.308119	0.000000	-0.591468	0.000000	0.000000	0.000000	0.118503	-0.064683	0.279603	0.000000	0.000000	4.000000	47.000000	0.000000
3627.785778	0.112224	0.583722	-0.025230	78.154068	-0.889051	111.287453	-1.308119	0.000000	-0.591468	0.000000	0.000000	0.000000	0.118503	-0.064683	0.279603	0.000000	0.000000	4.000000	47.000000	0.000000
3627.789112	0.112692	0.583492	-0.024361	78.167450	-0.631978	111.582802	-1.261518	0.000000	-0.611219	0.000000	0.000000	0.000000	0.140184	-0.068835	0.260940	0.000000	0.000000	4.000000	47.000000	0.000000
3627.792445	0.112692	0.583492	-0.024361	78.167450	-0.631978	111.582802	-1.261518	0.000000	-0.611219	0.000000	0.000000	0.000000	0.140184	-0.068835	0.260940	0.000000	0.000000	4.000000	47.000000	0.000000
3627.795778	0.112692	0.583492	-0.024361	78.167450	-0.631978	111.582802	-1.261518	0.000000	-0.611219	0.000000	0.000000	0.000000	0.140184	-0.068835	0.260940	0.000000	0.000000	4.000000	47.000000	0.000000
3627.799112	0.112692	0.583492	-0.024361	78.175819	-0.433572	111.791901	-1.218029	0.000000	-0.634582	0.000000	0.000000	0.000000	0.140184	-0.068835	0.260940	0.000000	0.000000	4.000000	47.000000	0.000000
3627.802445	0.113174	0.583267	-0.023520	78.175819	-0.433572	111.791901	-1.218029	0.000000	-0.634582	0.000000	0.000000	0.000000	0.144771	-0.067503	0.252056	0.000000	0.000000	4.000000	47.000000	0.000000
3627.805778	0.113174	0.583267	-0.023520	78.175819	-0.433572	111.791901	-1.218029	0.000000	-0.634582	0.000000	0.000000	0.000000	0.144771	-0.067503	0.252056	0.000000	0.000000	4.000000	47.000000	0.000000
3627.809112	0.113713	0.583047	-0.022721	78.182762	-0.250591	111.977516	-1.176019	0.000000	-0.658711	0.000000	0.000000	0.000000	0.161763	-0.066157	0.239927	0.000000	0.000000	4.000000	47.000000	0.000000
3627.812445	0.113713	0.583047	-0.022721	78.182762	-0.250591	111.977516	-1.176019	0.000000	-0.658711	0.000000	0.000000	0.000000	0.161763	-0.066157	0.239927	0.000000	0.000000	4.000000	47.000000	0.000000
3627.815778	0.113713	0.583047	-0.022721	78.182762	-0.250591	111.977516	-1.176019	0.000000	-0.658711	0.000000	0.000000	0.000000	0.161763	-0.066157	0.239927	0.000000	0.000000	4.000000	47.000000	0.000000
3627.819112	0.113713	0.583047	-0.022721	78.201180	0.031074	112.274727	-1.136031	0.000000	-0.685671	0.000000	0.000000	0.000000	0.161763	-0.066157	0.239927	0.000000	0.000000	4.000000	47.000000	0.000000
3627.822445	0.114342	0.582795	-0.022006	78.201180	0.031074	112.274727	-1.136031	0.000000	-0.685671	0.000000	0.000000	0.000000	0.188607	-0.075545	0.214477	0.000000	0.000000	4.000000	47.000000	0.000000
3627.825778	0.114342	0.582795	-0.022006	78.201180	0.031074	112.274727	-1.136031	0.000000	-0.685671	0.000000	0.000000	0.000000	0.188607	-0.075545	0.214477	0.000000	0.000000	4.000000	47.000000	0.000000
3627.829112	0.115016	0.582561	-0.021378	78.233253	0.471689	112.759476	-1.100285	0.000000	-0.717106	0.000000	0.000000	0.000000	0.202099	-0.070162	0.188217	0.000000	0.000000	4.000000	47.000000	0.000000
3627.832445	0.115016	0.582561	-0.021378	78.233253	0.471689	112.759476	-1.100285	0.000000	-0.717106	0.000000	0.000000	0.000000	0.202099	-0.070162	0.188217	0.000000	0.000000	4.000000	47.000000	0.000000
3627.835778	0.115016	0.582561	-0.021378	78.233253	0.471689	112.759476	-1.100285	0.000000	-0.717106	0.000000	0.000000	0.000000	0.202099	-0.070162	0.188217	0.000000	0.000000	4.000000	47.000000	0.000000
3627.839112	0.115016	0.582561	-0.021378	78.285118	1.014247	113.370216	-1.068916	0.000000	-0.750789	0.000000	0.000000	0.000000	0.202099	-0.070162	0.188217	0.000000	0.000000	4.000000	47.000000	0.000000
3627.842445	0.115753	0.582303	-0.020854	78.285118	1.014247	113.370216	-1.068916	0.000000	-0.750789	0.000000	0.000000	0.000000	0.221021	-0.077467	0.157248	0.000000	0.000000	4.000000	47.000000	0.000000
3627.845778	0.115753	0.582303	-0.020854	78.285118	1.014247	113.370216	-1.068916	0.000000	-0.750789	0.000000	0.000000	0.000000	0.221021	-0.077467	0.157248	0.000000	0.000000	4.000000	47.000000	0.000000
3627.849112	0.116520	0.582056	-0.020389	78.382866	1.551026	113.987602	-1.042708	0.000000	-0.787626	0.000000	0.000000	0.000000	0.230173	-0.073870	0.139517	0.000000	0.000000	4.000000	47.000000	0.000000
3627.852445	0.116520	0.582056	-0.020389	78.382866	1.551026	113.987602	-1.042708	0.000000	-0.787626	0.000000	0.000000	0.000000	0.230173	-0.073870	0.139517	0.000000	0.000000	4.000000	47.000000	0.000000
3627.855778	0.116520	0.582056	-0.020389	78.382866	1.551026	113.987602	-1.042708	0.000000	-0.787626	0.000000	0.000000	0.000000	0.230173	-0.073870	0.139517	0.000000	0.000000	4.000000	47.000000	0.000000
3627.859112	0.116520	0.582056	-0.020389	78.526985	2.005244	114.511253	-1.019455	0.000000	-0.825987	0.000000	0.000000	0.000000	0.230173	-0.073870	0.139517	0.000000	0.000000	4.000000	47.000000	0.000000
3627.862445	0.117275	0.581800	-0.020058	78.526985	2.005244	114.511253	-1.019455	0.000000	-0.825987	0.000000	0.000000	0.000000	0.226658	-0.077016	0.099470	0.000000	0.000000	4.000000	47.000000	0.000000
3627.865778	0.117275	0.581800	-0.020058	78.526985	2.005244	114.511253	-1.019455	0.000000	-0.825987	0.000000	0.000000	0.000000	0.226658	-0.077016	0.099470	0.000000	0.000000	4.000000	47.000000	0.000000
3627.869112	0.118043	0.581598	-0.019769	78.684326	2.334173	114.877243	-1.002877	0.000000	-0.863764	0.000000	0.000000	0.000000	0.230278	-0.060389	0.086431	0.000000	0.000000	4.000000	47.000000	0.000000
3627.872445	0.118043	0.581598	-0.019769	78.684326	2.334173	114.877243	-1.002877	0.000000	-0.863764	0.000000	0.000000	0.000000	0.230278	-0.060389	0.086431	0.000000	0.000000	4.000000	47.000000	0.000000
3627.875778	0.118043	0.581598	-0.019769	78.684326	2.334173	114.877243	-1.002877	0.000000	-0.863764	0.000000	0.000000	0.000000	0.230278	-0.060389	0.086431	0.000000	0.000000	4.000000	47.000000	0.000000
3627.879112	0.118832	0.581441	-0.019570	78.833572	2.562547	115.110069	-0.988471	0.000000	-0.902144	0.000000	0.000000	0.000000	0.236856	-0.047098	0.059742	0.000000	0.000000	4.000000	47.000000	0.000000
3627.882445	0.118832	0.581441	-0.019570	78.833572	2.562547	115.110069	-0.988471	0.000000	-0.902144	0.000000	0.000000	0.000000	0.236856	-0.047098	0.059742	0.000000	0.000000	4.000000	47.000000	0.000000
3627.885778	0.118832	0.581441	-0.019570	78.833572	2.562547	115.110069	-0.988471	0.000000	-0.902144	0.000000	0.000000	0.000000	0.236856	-0.047098	0.059742	0.000000	0.000000	4.000000	47.000000	0.000000
3627.889112	0.119654	0.581340	-0.019420	78.973343	2.751050	115.278908	-0.978514	0.000000	-0.941619	0.000000	0.000000	0.000000	0.246614	-0.030303	0.044994	0.000000	0.000000	4.000000	47.000000	0.000000
3627.892445	0.119654	0.581340	-0.019420	78.973343	2.751050	115.278908	-0.978514	0.000000	-0.941619	0.000000	0.000000	0.000000	0.246614	-0.030303	0.044994	0.000000	0.000000	4.000000	47.000000	0.000000
3627.895778	0.119654	0.581340	-0.019420	78.973343	2.751050	115.278908	-0.978514	0.000000	-0.941619	0.000000	0.000000	0.000000	0.246614	-0.030303	0.044994	0.000000	0.000000	4.000000	47.000000	0.000000
3627.899112	0.119654	0.581340	-0.019420	79.098892	2.941191	115.434052	-0.971015	0.000000	-0.982722	0.000000	0.000000	0.000000	0.246614	-0.030303	0.044994	0.000000	0.000000	4.000000	47.000000	0.000000
3627.902445	0.120534	0.581313	-0.019309	79.098892	2.941191	115.434052	-0.971015	0.000000	-0.982722	0.000000	0.000000	0.000000	0.263947	-0.008069	0.033483	0.000000	0.000000	4.000000	47.000000	0.000000
3627.905778	0.120534	0.581313	-0.019309	79.098892	2.941191	115.434052	-0.971015	0.000000	-0.982722	0.000000	0.000000	0.000000	0.263947	-0.008069	0.033483	0.000000	0.000000	4.000000	47.000000	0.000000
3627.909112	0.121437	0.581307	-0.019280	79.189697	3.151748	115.594681	-0.965435	0.000000	-1.026713	0.000000	0.000000	0.000000	0.270870	-0.002037	0.008630	0.000000	0.000000	4.000000	47.000000	0.000000
3627.912445	0.121437	0.581307	-0.019280	79.189697	3.151748	115.594681	-0.965435	0.000000	-1.026713	0.000000	0.000000	0.000000	0.270870	-0.002037	0.008630	0.000000	0.000000	4.000000	47.000000	0.000000
3627.915778	0.121437	0.581307	-0.019280	79.189697	3.151748	115.594681	-0.965435	0.000000	-1.026713	0.000000	0.000000	0.000000	0.270870	-0.002037	0.008630	0.000000	0.000000	4.000000	47.000000	0.000000
3627.919112	0.121437	0.581307	-0.019280	79.252831	3.297668	115.658241	-0.963997	0.000000	-1.071858	0.000000	0.000000	0.000000	0.270870	-0.002037	0.008630	0.000000	0.000000	4.000000	47.000000	0.000000
3627.922445	0.122379	0.581350	-0.019278	79.252831	3.297668	115.658241	-0.963997	0.000000	-1.071858	0.000000	0.000000	0.000000	0.282409	0.012856	0.000661	0.000000	0.000000	4.000000	47.000000	0.000000
3627.925778	0.122379	0.581350	-0.019278	79.252831	3.297668	115.658241	-0.963997	0.000000	-1.071858	0.000000	0.000000	0.000000	0.282409	0.012856	0.000661	0.000000	0.000000	4.000000	47.000000	0.000000
3627.929112	0.123287	0.581406	-0.019318	79.286232	3.362023	115.614517	-0.963886	0.000000	-1.118926	0.000000	0.000000	0.000000	0.272407	0.016900	-0.012083	0.000000	0.000000	4.000000	47.000000	0.000000
3627.932445	0.123287	0.581406	-0.019318	79.286232	3.362023	115.614517	-0.963886	0.000000	-1.118926	0.000000	0.000000	0.000000	0.272407	0.016900	-0.012083	0.000000	0.000000	4.000000	47.000000	0.000000
3627.935778	0.123287	0.581406	-0.019318	79.286232	3.362023	115.614517	-0.963886	0.000000	-1.118926	0.000000	0.000000	0.000000	0.272407	0.016900	-0.012083	0.000000	0.000000	4.000000	47.000000	0.000000
3627.939112	0.123287	0.581406	-0.019318	79.309288	3.445058	115.586388	-0.965900	0.000000	-1.164327	0.000000	0.000000	0.000000	0.272407	0.016900	-0.012083	0.000000	0.000000	4.000000	47.000000	0.000000
3627.942445	0.124203	0.581476	-0.019412	79.309288	3.445058	115.586388	-0.965900	0.000000	-1.164327	0.000000	0.000000	0.000000	0.274798	0.020986	-0.028298	0.000000	0.000000	4.000000	47.000000	0.000000
3627.945778	0.124203	0.581476	-0.019412	79.309288	3.445058	115.586388	-0.965900	0.000000	-1.164327	0.000000	0.000000	0.000000	0.274798	0.020986	-0.028298	0.000000	0.000000	4.000000	47.000000	0.000000
3627.949112	0.125184	0.581589	-0.019516	79.325523	3.557788	115.585915	-0.970617	0.000000	-1.210127	0.000000	0.000000	0.000000	0.294389	0.033867	-0.031213	0.000000	0.000000	4.000000	47.000000	0.000000
3627.952445	0.125184	0.581589	-0.019516	79.325523	3.557788	115.585915	-0.970617	0.000000	-1.210127	0.000000	0.000000	0.000000	0.294389	0.033867	-0.031213	0.000000	0.000000	4.000000	47.000000	0.000000
3627.955778	0.125184	0.581589	-0.019516	79.325523	3.557788	115.585915	-0.970617	0.000000	-1.210127	0.000000	0.000000	0.000000	0.294389	0.033867	-0.031213	0.000000	0.000000	4.000000	47.000000	0.000000
3627.959112	0.126203	0.581704	-0.019726	79.350311	3.661057	115.563576	-0.975819	0.000000	-1.259192	0.000000	0.000000	0.000000	0.305686	0.034589	-0.063029	0.000000	0.000000	4.000000	47.000000	0.000000
3627.962445	0.126203	0.581704	-0.019726	79.350311	3.661057	115.563576	-0.975819	0.000000	-1.259192	0.000000	0.000000	0.000000	0.305686	0.034589	-0.063029	0.000000	0.000000	4.000000	47.000000	0.000000
3627.965778	0.126203	0.581704	-0.019726	79.350311	3.661057	115.563576	-0.975819	0.000000	-1.259192	0.000000	0.000000	0.000000	0.305686	0.034589	-0.063029	0.000000	0.000000	4.000000	47.000000	0.000000
3627.969112	0.127226	0.581790	-0.020001	79.381958	3.742425	115.513184	-0.986323	0.000000	-1.310140	0.000000	0.000000	0.000000	0.306914	0.025769	-0.082413	0.000000	0.000000	4.000000	47.000000	0.000000
3627.972445	0.127226	0.581790	-0.020001	79.381958	3.742425	115.513184	-0.986323	0.000000	-1.310140	0.000000	0.000000	0.000000	0.306914	0.025769	-0.082413	0.000000	0.000000	4.000000	47.000000	0.000000
3627.975778	0.127226	0.581790	-0.020001	79.381958	3.742425	115.513184	-0.986323	0.000000	-1.310140	0.000000	0.000000	0.000000	0.306914	0.025769	-0.082413	0.000000	0.000000	4.000000	47.000000	0.000000
3627.979112	0.128237	0.581865	-0.020318	79.404037	3.839733	115.478218	-1.000059	0.000000	-1.361292	0.000000	0.000000	0.000000	0.303250	0.022396	-0.095013	0.000000	0.000000	4.000000	47.000000	0.000000
3627.982445	0.128237	0.581865	-0.020318	79.404037	3.839733	115.478218	-1.000059	0.000000	-1.361292	0.000000	0.000000	0.000000	0.303250	0.022396	-0.095013	0.000000	0.000000	4.000000	47.000000	0.000000
3627.985778	0.128237	0.581865	-0.020318	79.404037	3.839733	115.478218	-1.000059	0.000000	-1.361292	0.000000	0.000000	0.000000	0.303250	0.022396	-0.095013	0.000000	0.000000	4.000000	47.000000	0.000000
3627.989112	0.129237	0.581903	-0.020670	79.403221	3.973256	115.478607	-1.015894	0.000000	-1.411833	0.000000	0.000000	0.000000	0.300077	0.011544	-0.105627	0.000000	0.000000	4.000000	47.000000	0.000000
3627.992445	0.129237	0.581903	-0.020670	79.403221	3.973256	115.478607	-1.015894	0.000000	-1.411833	0.000000	0.000000	0.000000	0.300077	0.011544	-0.105627	0.000000	0.000000	4.000000	47.000000	0.000000
3627.995778	0.129237	0.581903	-0.020670	79.403221	3.973256	115.478607	-1.015894	0.000000	-1.411833	0.000000	0.000000	0.000000	0.300077	0.011544	-0.105627	0.000000	0.000000	4.000000	47.000000	0.000000
3627.999112	0.130183	0.581930	-0.021052	79.402847	4.096651	115.469704	-1.033499	0.000000	-1.461846	0.000000	0.000000	0.000000	0.283832	0.008122	-0.114469	0.000000	0.000000	4.000000	47.000000	0.000000
3628.002445	0.130183	0.581930	-0.021052	79.402847	4.096651	115.469704	-1.033499	0.000000	-1.461846	0.000000	0.000000	0.000000	0.283832	0.008122	-0.114469	0.000000	0.000000	4.000000	47.000000	0.000000
3628.005778	0.130183	0.581930	-0.021052	79.402847	4.096651	115.469704	-1.033499	0.000000	-1.461846	0.000000	0.000000	0.000000	0.283832	0.008122	-0.114469	0.000000	0.000000	4.000000	47.000000	0.000000
3628.009112	0.131128	0.581957	-0.021435	79.402847	4.221768	115.469704	-1.052577	0.000000	-1.509151	0.000000	0.000000	0.000000	0.283512	0.008134	-0.115085	0.000000	0.000000	4.000000	47.000000	0.000000
3628.012445	0.131128	0.581957	-0.021435	79.402847	4.221768	115.469704	-1.052577	0.000000	-1.509151	0.000000	0.000000	0.000000	0.283512	0.008134	-0.115085	0.000000	0.000000	4.000000	47.000000	0.000000
3628.015778	0.131128	0.581957	-0.021435	79.402847	4.221768	115.469704	-1.052577	0.000000	-1.509151	0.000000	0.000000	0.000000	0.283512	0.008134	-0.115085	0.000000	0.000000	4.000000	47.000000	0.000000
3628.019112	0.131128	0.581957	-0.021435	79.399765	4.353226	115.473381	-1.071758	0.000000	-1.556404	0.000000	0.000000	0.000000	0.283512	0.008134	-0.115085	0.000000	0.000000	4.000000	47.000000	0.000000
3628.022445	0.132056	0.582002	-0.021798	79.399765	4.353226	115.473381	-1.071758	0.000000	-1.556404	0.000000	0.000000	0.000000	0.278493	0.013566	-0.108874	0.000000	0.000000	4.000000	47.000000	0.000000
3628.025778	0.132056	0.582002	-0.021798	79.399765	4.353226	115.473381	-1.071758	0.000000	-1.556404	0.000000	0.000000	0.000000	0.278493	0.013566	-0.108874	0.000000	0.000000	4.000000	47.000000	0.000000
3628.029112	0.132979	0.582029	-0.022179	79.399803	4.475601	115.473366	-1.089903	0.000000	-1.602819	0.000000	0.000000	0.000000	0.276689	0.008106	-0.114411	0.000000	0.000000	4.000000	47.000000	0.000000
3628.032445	0.132979	0.582029	-0.022179	79.399803	4.475601	115.473366	-1.089903	0.000000	-1.602819	0.000000	0.000000	0.000000	0.276689	0.008106	-0.114411	0.000000	0.000000	4.000000	47.000000	0.000000
3628.035778	0.132979	0.582029	-0.022179	79.399803	4.475601	115.473366	-1.089903	0.000000	-1.602819	0.000000	0.000000	0.000000	0.276689	0.008106	-0.114411	0.000000	0.000000	4.000000	47.000000	0.000000
3628.039112	0.132979	0.582029	-0.022179	79.399826	4.600732	115.473419	-1.108972	0.000000	-1.648934	0.000000	0.000000	0.000000	0.276689	0.008106	-0.114411	0.000000	0.000000	4.000000	47.000000	0.000000
3628.042445	0.133879	0.582057	-0.022556	79.399826	4.600732	115.473419	-1.108972	0.000000	-1.648934	0.000000	0.000000	0.000000	0.270197	0.008117	-0.113091	0.000000	0.000000	4.000000	47.000000	0.000000
3628.045778	0.133879	0.582057	-0.022556	79.399826	4.600732	115.473419	-1.108972	0.000000	-1.648934	0.000000	0.000000	0.000000	0.270197	0.008117	-0.113091	0.000000	0.000000	4.000000	47.000000	0.000000
3628.049112	0.134753	0.582065	-0.022945	79.399803	4.717676	115.473381	-1.127821	0.000000	-1.693967	0.000000	0.000000	0.000000	0.262175	0.002672	-0.116668	0.000000	0.000000	4.000000	47.000000	0.000000
3628.052445	0.134753	0.582065	-0.022945	79.399803	4.717676	115.473381	-1.127821	0.000000	-1.693967	0.000000	0.000000	0.000000	0.262175	0.002672	-0.116668	0.000000	0.000000	4.000000	47.000000	0.000000
3628.055778	0.134753	0.582065	-0.022945	79.399803	4.717676	115.473381	-1.127821	0.000000	-1.693967	0.000000	0.000000	0.000000	0.262175	0.002672	-0.116668	0.000000	0.000000	4.000000	47.000000	0.000000
3628.059112	0.134753	0.582065	-0.022945	79.405930	4.821944	115.466026	-1.147265	0.000000	-1.737663	0.000000	0.000000	0.000000	0.262175	0.002672	-0.116668	0.000000	0.000000	4.000000	47.000000	0.000000
3628.062445	0.135544	0.582074	-0.023310	79.405930	4.821944	115.466026	-1.147265	0.000000	-1.737663	0.000000	0.000000	0.000000	0.237142	0.002681	-0.109472	0.000000	0.000000	4.000000	47.000000	0.000000
3628.065778	0.135544	0.582074	-0.023310	79.405930	4.821944	115.466026	-1.147265	0.000000	-1.737663	0.000000	0.000000	0.000000	0.237142	0.002681	-0.109472	0.000000	0.000000	4.000000	47.000000	0.000000
3628.069112	0.136218	0.582072	-0.023684	79.410851	4.905708	115.450127	-1.165511	0.000000	-1.777187	0.000000	0.000000	0.000000	0.202294	-0.000733	-0.112016	0.000000	0.000000	4.000000	47.000000	0.000000
3628.072445	0.136218	0.582072	-0.023684	79.410851	4.905708	115.450127	-1.165511	0.000000	-1.777187	0.000000	0.000000	0.000000	0.202294	-0.000733	-0.112016	0.000000	0.000000	4.000000	47.000000	0.000000
3628.075778	0.136218	0.582072	-0.023684	79.410851	4.905708	115.450127	-1.165511	0.000000	-1.777187	0.000000	0.000000	0.000000	0.202294	-0.000733	-0.112016	0.000000	0.000000	4.000000	47.000000	0.000000
3628.079112	0.136218	0.582072	-0.023684	79.422211	4.975751	115.435715	-1.184180	0.000000	-1.810902	0.000000	0.000000	0.000000	0.202294	-0.000733	-0.112016	0.000000	0.000000	4.000000	47.000000	0.000000
3628.082445	0.136817	0.582063	-0.024009	79.422211	4.975751	115.435715	-1.184180	0.000000	-1.810902	0.000000	0.000000	0.000000	0.179537	-0.002765	-0.097656	0.000000	0.000000	4.000000	47.000000	0.000000
3628.085778	0.136817	0.582063	-0.024009	79.422211	4.975751	115.435715	-1.184180	0.000000	-1.810902	0.000000	0.000000	0.000000	0.179537	-0.002765	-0.097656	0.000000	0.000000	4.000000	47.000000	0.000000
3628.089112	0.137305	0.582056	-0.024395	79.440331	5.024758	115.411331	-1.200456	0.000000	-1.840825	0.000000	0.000000	0.000000	0.146561	-0.002118	-0.115644	0.000000	0.000000	4.000000	47.000000	0.000000
3628.092445	0.137305	0.582056	-0.024395	79.440331	5.024758	115.411331	-1.200456	0.000000	-1.840825	0.000000	0.000000	0.000000	0.146561	-0.002118	-0.115644	0.000000	0.000000	4.000000	47.000000	0.000000
3628.095778	0.137305	0.582056	-0.024395	79.440331	5.024758	115.411331	-1.200456	0.000000	-1.840825	0.000000	0.000000	0.000000	0.146561	-0.002118	-0.115644	0.000000	0.000000	4.000000	47.000000	0.000000
3628.099112	0.137678	0.582037	-0.024787	79.474846	5.038772	115.363098	-1.219730	0.000000	-1.865252	0.000000	0.000000	0.000000	0.111787	-0.005574	-0.117810	0.000000	0.000000	4.000000	47.000000	0.000000
3628.102445	0.137678	0.582037	-0.024787	79.474846	5.038772	115.363098	-1.219730	0.000000	-1.865252	0.000000	0.000000	0.000000	0.111787	-0.005574	-0.117810	0.000000	0.000000	4.000000	47.000000	0.000000
3628.105778	0.137678	0.582037	-0.024787	79.474846	5.038772	115.363098	-1.219730	0.000000	-1.865252	0.000000	0.000000	0.000000	0.111787	-0.005574	-0.117810	0.000000	0.000000	4.000000	47.000000	0.000000
3628.109112	0.138022	0.582025	-0.025197	79.520905	5.037144	115.306709	-1.239365	0.000000	-1.883883	0.000000	0.000000	0.000000	0.103231	-0.003566	-0.122823	0.000000	0.000000	4.000000	47.000000	0.000000
3628.112445	0.138022	0.582025	-0.025197	79.520905	5.037144	115.306709	-1.239365	0.000000	-1.883883	0.000000	0.000000	0.000000	0.103231	-0.003566	-0.122823	0.000000	0.000000	4.000000	47.000000	0.000000
3628.115778	0.138022	0.582025	-0.025197	79.520905	5.037144	115.306709	-1.239365	0.000000	-1.883883	0.000000	0.000000	0.000000	0.103231	-0.003566	-0.122823	0.000000	0.000000	4.000000	47.000000	0.000000
3628.119112	0.138022	0.582025	-0.025197	79.560631	5.044480	115.269020	-1.259835	0.000000	-1.901088	0.000000	0.000000	0.000000	0.103231	-0.003566	-0.122823	0.000000	0.000000	4.000000	47.000000	0.000000
3628.122445	0.138289	0.582026	-0.025633	79.560631	5.044480	115.269020	-1.259835	0.000000	-1.901088	0.000000	0.000000	0.000000	0.080179	0.000396	-0.130753	0.000000	0.000000	4.000000	47.000000	0.000000
3628.125778	0.138289	0.582026	-0.025633	79.560631	5.044480	115.269020	-1.259835	0.000000	-1.901088	0.000000	0.000000	0.000000	0.080179	0.000396	-0.130753	0.000000	0.000000	4.000000	47.000000	0.000000
3628.129112	0.138289	0.582026	-0.025633	79.583084	5.118096	115.313347	-1.281628	0.000000	-1.914451	0.000000	0.000000	0.000000	0.080179	0.000396	-0.130753	0.000000	0.000000	4.000000	47.000000	0.000000
3628.132445	0.138289	0.582026	-0.025633	79.583084	5.118096	115.313347	-1.281628	0.000000	-1.914451	0.000000	0.000000	0.000000	0.080179	0.000396	-0.130753	0.000000	0.000000	4.000000	47.000000	0.000000
3628.135778	0.138518	0.582071	-0.026046	79.583084	5.118096	115.313347	-1.281628	0.000000	-1.914451	0.000000	0.000000	0.000000	0.068655	0.013223	-0.123889	0.000000	0.000000	4.000000	47.000000	0.000000
3628.139112	0.138703	0.582139	-0.026452	79.593491	5.253901	115.432808	-1.281628	0.000000	-1.914451	0.000000	0.000000	0.000000	0.055585	0.020589	-0.121932	0.000000	0.000000	4.000000	47.000000	0.000000
3628.142445	0.138703	0.582139	-0.026452	79.593491	5.253901	115.432808	-1.281628	0.000000	-1.914451	0.000000	0.000000	0.000000	0.055585	0.020589	-0.121932	0.000000	0.000000	4.000000	47.000000	0.000000
3628.145778	0.138703	0.582139	-0.026452	79.593491	5.253901	115.432808	-1.281628	0.000000	-1.914451	0.000000	0.000000	0.000000	0.055585	0.020589	-0.121932	0.000000	0.000000	4.000000	47.000000	0.000000
3628.149112	0.138703	0.582139	-0.026452	79.599297	5.400735	115.577690	-1.322598	0.000000	-1.935158	0.000000	0.000000	0.000000	0.055585	0.020589	-0.121932	0.000000	0.000000	4.000000	47.000000	0.000000
3628.152445	0.138825	0.582232	-0.026845	79.599297	5.400735	115.577690	-1.322598	0.000000	-1.935158	0.000000	0.000000	0.000000	0.036430	0.027913	-0.117984	0.000000	0.000000	4.000000	47.000000	0.000000
3628.155778	0.138825	0.582232	-0.026845	79.599297	5.400735	115.577690	-1.322598	0.000000	-1.935158	0.000000	0.000000	0.000000	0.036430	0.027913	-0.117984	0.000000	0.000000	4.000000	47.000000	0.000000
3628.159112	0.138825	0.582232	-0.026845	79.604370	5.522210	115.704605	-1.342262	0.000000	-1.941229	0.000000	0.000000	0.000000	0.036430	0.027913	-0.117984	0.000000	0.000000	4.000000	47.000000	0.000000
3628.162445	0.138825	0.582232	-0.026845	79.604370	5.522210	115.704605	-1.342262	0.000000	-1.941229	0.000000	0.000000	0.000000	0.036430	0.027913	-0.117984	0.000000	0.000000	4.000000	47.000000	0.000000
3628.165778	0.138864	0.582325	-0.027212	79.604370	5.522210	115.704605	-1.342262	0.000000	-1.941229	0.000000	0.000000	0.000000	0.011816	0.027850	-0.110095	0.000000	0.000000	4.000000	47.000000	0.000000
3628.169112	0.138840	0.582442	-0.027566	79.605942	5.634651	115.826241	-1.342262	0.000000	-1.941229	0.000000	0.000000	0.000000	-0.007246	0.035166	-0.106129	0.000000	0.000000	4.000000	47.000000	0.000000
3628.172445	0.138840	0.582442	-0.027566	79.605942	5.634651	115.826241	-1.342262	0.000000	-1.941229	0.000000	0.000000	0.000000	-0.007246	0.035166	-0.106129	0.000000	0.000000	4.000000	47.000000	0.000000
3628.175778	0.138840	0.582442	-0.027566	79.605942	5.634651	115.826241	-1.342262	0.000000	-1.941229	0.000000	0.000000	0.000000	-0.007246	0.035166	-0.106129	0.000000	0.000000	4.000000	47.000000	0.000000
3628.179112	0.138840	0.582442	-0.027566	79.610222	5.728041	115.935181	-1.378299	0.000000	-1.941991	0.000000	0.000000	0.000000	-0.007246	0.035166	-0.106129	0.000000	0.000000	4.000000	47.000000	0.000000
3628.182445	0.138777	0.582534	-0.027900	79.610222	5.728041	115.935181	-1.378299	0.000000	-1.941991	0.000000	0.000000	0.000000	-0.018891	0.027660	-0.100237	0.000000	0.000000	4.000000	47.000000	0.000000
3628.185778	0.138777	0.582534	-0.027900	79.610222	5.728041	115.935181	-1.378299	0.000000	-1.941991	0.000000	0.000000	0.000000	-0.018891	0.027660	-0.100237	0.000000	0.000000	4.000000	47.000000	0.000000
3628.189112	0.138777	0.582534	-0.027900	79.612442	5.838941	116.075089	-1.395005	0.000000	-1.938842	0.000000	0.000000	0.000000	-0.018891	0.027660	-0.100237	0.000000	0.000000	4.000000	47.000000	0.000000
3628.192445	0.138777	0.582534	-0.027900	79.612442	5.838941	116.075089	-1.395005	0.000000	-1.938842	0.000000	0.000000	0.000000	-0.018891	0.027660	-0.100237	0.000000	0.000000	4.000000	47.000000	0.000000
3628.195778	0.138651	0.582651	-0.028221	79.612442	5.838941	116.075089	-1.395005	0.000000	-1.938842	0.000000	0.000000	0.000000	-0.037870	0.034989	-0.096284	0.000000	0.000000	4.000000	47.000000	0.000000
3628.199112	0.138499	0.582749	-0.028552	79.618004	5.950982	116.220551	-1.395005	0.000000	-1.938842	0.000000	0.000000	0.000000	-0.045568	0.029494	-0.099261	0.000000	0.000000	4.000000	47.000000	0.000000
3628.202445	0.138499	0.582749	-0.028552	79.618004	5.950982	116.220551	-1.395005	0.000000	-1.938842	0.000000	0.000000	0.000000	-0.045568	0.029494	-0.099261	0.000000	0.000000	4.000000	47.000000	0.000000
3628.205778	0.138499	0.582749	-0.028552	79.618004	5.950982	116.220551	-1.395005	0.000000	-1.938842	0.000000	0.000000	0.000000	-0.045568	0.029494	-0.099261	0.000000	0.000000	4.000000	47.000000	0.000000
3628.209112	0.138499	0.582749	-0.028552	79.624908	6.087164	116.402557	-1.427596	0.000000	-1.924936	0.000000	0.000000	0.000000	-0.045568	0.029494	-0.099261	0.000000	0.000000	4.000000	47.000000	0.000000
3628.212445	0.138306	0.582847	-0.028870	79.624908	6.087164	116.402557	-1.427596	0.000000	-1.924936	0.000000	0.000000	0.000000	-0.057753	0.029396	-0.095352	0.000000	0.000000	4.000000	47.000000	0.000000
3628.215778	0.138306	0.582847	-0.028870	79.624908	6.087164	116.402557	-1.427596	0.000000	-1.924936	0.000000	0.000000	0.000000	-0.057753	0.029396	-0.095352	0.000000	0.000000	4.000000	47.000000	0.000000
3628.219112	0.138306	0.582847	-0.028870	79.632607	6.188168	116.545189	-1.443488	0.000000	-1.915311	0.000000	0.000000	0.000000	-0.057753	0.029396	-0.095352	0.000000	0.000000	4.000000	47.000000	0.000000
3628.222445	0.138306	0.582847	-0.028870	79.632607	6.188168	116.545189	-1.443488	0.000000	-1.915311	0.000000	0.000000	0.000000	-0.057753	0.029396	-0.095352	0.000000	0.000000	4.000000	47.000000	0.000000
3628.225778	0.138066	0.582952	-0.029198	79.632607	6.188168	116.545189	-1.443488	0.000000	-1.915311	0.000000	0.000000	0.000000	-0.072135	0.031255	-0.098344	0.000000	0.000000	4.000000	47.000000	0.000000
3628.229112	0.137818	0.583067	-0.029480	79.631584	6.216808	116.603409	-1.443488	0.000000	-1.915311	0.000000	0.000000	0.000000	-0.074370	0.034642	-0.084625	0.000000	0.000000	4.000000	47.000000	0.000000
3628.232445	0.137818	0.583067	-0.029480	79.631584	6.216808	116.603409	-1.443488	0.000000	-1.915311	0.000000	0.000000	0.000000	-0.074370	0.034642	-0.084625	0.000000	0.000000	4.000000	47.000000	0.000000
3628.235778	0.137818	0.583067	-0.029480	79.631584	6.216808	116.603409	-1.443488	0.000000	-1.915311	0.000000	0.000000	0.000000	-0.074370	0.034642	-0.084625	0.000000	0.000000	4.000000	47.000000	0.000000
3628.239112	0.137818	0.583067	-0.029480	79.633827	6.189160	116.600288	-1.473983	0.000000	-1.890894	0.000000	0.000000	0.000000	-0.074370	0.034642	-0.084625	0.000000	0.000000	4.000000	47.000000	0.000000
3628.242445	0.137504	0.583164	-0.029759	79.633827	6.189160	116.600288	-1.473983	0.000000	-1.890894	0.000000	0.000000	0.000000	-0.094163	0.029119	-0.083733	0.000000	0.000000	4.000000	47.000000	0.000000
3628.245778	0.137504	0.583164	-0.029759	79.633827	6.189160	116.600288	-1.473983	0.000000	-1.890894	0.000000	0.000000	0.000000	-0.094163	0.029119	-0.083733	0.000000	0.000000	4.000000	47.000000	0.000000
3628.249112	0.137504	0.583164	-0.029759	79.633827	6.159228	116.600288	-1.487939	0.000000	-1.875200	0.000000	0.000000	0.000000	-0.094163	0.029119	-0.083733	0.000000	0.000000	4.000000	47.000000	0.000000
3628.252445	0.137504	0.583164	-0.029759	79.633827	6.159228	116.600288	-1.487939	0.000000	-1.875200	0.000000	0.000000	0.000000	-0.094163	0.029119	-0.083733	0.000000	0.000000	4.000000	47.000000	0.000000
3628.255778	0.137190	0.583261	-0.030038	79.633827	6.159228	116.600288	-1.487939	0.000000	-1.875200	0.000000	0.000000	0.000000	-0.094079	0.029049	-0.083816	0.000000	0.000000	4.000000	47.000000	0.000000
3628.259112	0.136837	0.583357	-0.030305	79.633827	6.129311	116.600304	-1.487939	0.000000	-1.875200	0.000000	0.000000	0.000000	-0.106156	0.028941	-0.080001	0.000000	0.000000	4.000000	47.000000	0.000000
3628.262445	0.136837	0.583357	-0.030305	79.633827	6.129311	116.600304	-1.487939	0.000000	-1.875200	0.000000	0.000000	0.000000	-0.106156	0.028941	-0.080001	0.000000	0.000000	4.000000	47.000000	0.000000
3628.265778	0.136837	0.583357	-0.030305	79.633827	6.129311	116.600304	-1.487939	0.000000	-1.875200	0.000000	0.000000	0.000000	-0.106156	0.028941	-0.080001	0.000000	0.000000	4.000000	47.000000	0.000000
3628.269112	0.136837	0.583357	-0.030305	79.636902	6.087787	116.596779	-1.515242	0.000000	-1.841827	0.000000	0.000000	0.000000	-0.106156	0.028941	-0.080001	0.000000	0.000000	4.000000	47.000000	0.000000
3628.272445	0.136465	0.583429	-0.030559	79.636902	6.087787	116.596779	-1.515242	0.000000	-1.841827	0.000000	0.000000	0.000000	-0.111505	0.021523	-0.076188	0.000000	0.000000	4.000000	47.000000	0.000000
3628.275778	0.136465	0.583429	-0.030559	79.636902	6.087787	116.596779	-1.515242	0.000000	-1.841827	0.000000	0.000000	0.000000	-0.111505	0.021523	-0.076188	0.000000	0.000000	4.000000	47.000000	0.000000
3628.279112	0.136465	0.583429	-0.030559	79.636902	6.049717	116.596794	-1.527940	0.000000	-1.823243	0.000000	0.000000	0.000000	-0.111505	0.021523	-0.076188	0.000000	0.000000	4.000000	47.000000	0.000000
3628.282445	0.136465	0.583429	-0.030559	79.636902	6.049717	116.596794	-1.527940	0.000000	-1.823243	0.000000	0.000000	0.000000	-0.111505	0.021523	-0.076188	0.000000	0.000000	4.000000	47.000000	0.000000
3628.285778	0.136073	0.583501	-0.030807	79.636902	6.049717	116.596794	-1.527940	0.000000	-1.823243	0.000000	0.000000	0.000000	-0.117473	0.021417	-0.074360	0.000000	0.000000	4.000000	47.000000	0.000000
3628.289112	0.135682	0.583577	-0.030986	79.639938	6.008164	116.593254	-1.527940	0.000000	-1.823243	0.000000	0.000000	0.000000	-0.117468	0.022957	-0.053808	0.000000	0.000000	4.000000	47.000000	0.000000
3628.292445	0.135682	0.583577	-0.030986	79.639938	6.008164	116.593254	-1.527940	0.000000	-1.823243	0.000000	0.000000	0.000000	-0.117468	0.022957	-0.053808	0.000000	0.000000	4.000000	47.000000	0.000000
3628.295778	0.135682	0.583577	-0.030986	79.639938	6.008164	116.593254	-1.527940	0.000000	-1.823243	0.000000	0.000000	0.000000	-0.117468	0.022957	-0.053808	0.000000	0.000000	4.000000	47.000000	0.000000
3628.299112	0.135682	0.583577	-0.030986	79.645729	5.950355	116.577095	-1.549301	0.000000	-1.784087	0.000000	0.000000	0.000000	-0.117468	0.022957	-0.053808	0.000000	0.000000	4.000000	47.000000	0.000000
3628.302445	0.135267	0.583611	-0.031169	79.645729	5.950355	116.577095	-1.549301	0.000000	-1.784087	0.000000	0.000000	0.000000	-0.124379	0.010160	-0.054955	0.000000	0.000000	4.000000	47.000000	0.000000
3628.305778	0.135267	0.583611	-0.031169	79.645729	5.950355	116.577095	-1.549301	0.000000	-1.784087	0.000000	0.000000	0.000000	-0.124379	0.010160	-0.054955	0.000000	0.000000	4.000000	47.000000	0.000000
3628.309112	0.135267	0.583611	-0.031169	79.651054	5.897472	116.570442	-1.558460	0.000000	-1.763357	0.000000	0.000000	0.000000	-0.124379	0.010160	-0.054955	0.000000	0.000000	4.000000	47.000000	0.000000
3628.312445	0.135267	0.583611	-0.031169	79.651054	5.897472	116.570442	-1.558460	0.000000	-1.763357	0.000000	0.000000	0.000000	-0.124379	0.010160	-0.054955	0.000000	0.000000	4.000000	47.000000	0.000000
3628.315778	0.134860	0.583638	-0.031330	79.651054	5.897472	116.570442	-1.558460	0.000000	-1.763357	0.000000	0.000000	0.000000	-0.122086	0.008206	-0.048174	0.000000	0.000000	4.000000	47.000000	0.000000
3628.319112	0.134433	0.583666	-0.031484	79.662521	5.837596	116.556717	-1.558460	0.000000	-1.763357	0.000000	0.000000	0.000000	-0.128061	0.008165	-0.046382	0.000000	0.000000	4.000000	47.000000	0.000000
3628.322445	0.134433	0.583666	-0.031484	79.662521	5.837596	116.556717	-1.558460	0.000000	-1.763357	0.000000	0.000000	0.000000	-0.128061	0.008165	-0.046382	0.000000	0.000000	4.000000	47.000000	0.000000
3628.325778	0.134433	0.583666	-0.031484	79.662521	5.837596	116.556717	-1.558460	0.000000	-1.763357	0.000000	0.000000	0.000000	-0.128061	0.008165	-0.046382	0.000000	0.000000	4.000000	47.000000	0.000000
3628.329112	0.134433	0.583666	-0.031484	79.672768	5.773317	116.534187	-1.574219	0.000000	-1.721666	0.000000	0.000000	0.000000	-0.128061	0.008165	-0.046382	0.000000	0.000000	4.000000	47.000000	0.000000
3628.332445	0.134000	0.583699	-0.031662	79.672768	5.773317	116.534187	-1.574219	0.000000	-1.721666	0.000000	0.000000	0.000000	-0.130136	0.010027	-0.053431	0.000000	0.000000	4.000000	47.000000	0.000000
3628.335778	0.134000	0.583699	-0.031662	79.672768	5.773317	116.534187	-1.574219	0.000000	-1.721666	0.000000	0.000000	0.000000	-0.130136	0.010027	-0.053431	0.000000	0.000000	4.000000	47.000000	0.000000
3628.339112	0.134000	0.583699	-0.031662	79.678917	5.717400	116.527084	-1.583125	0.000000	-1.699976	0.000000	0.000000	0.000000	-0.130136	0.010027	-0.053431	0.000000	0.000000	4.000000	47.000000	0.000000
3628.342445	0.134000	0.583699	-0.031662	79.678917	5.717400	116.527084	-1.583125	0.000000	-1.699976	0.000000	0.000000	0.000000	-0.130136	0.010027	-0.053431	0.000000	0.000000	4.000000	47.000000	0.000000
3628.345778	0.133573	0.583726	-0.031818	79.678917	5.717400	116.527084	-1.583125	0.000000	-1.699976	0.000000	0.000000	0.000000	-0.127853	0.008071	-0.046653	0.000000	0.000000	4.000000	47.000000	0.000000
3628.349112	0.133132	0.583771	-0.031951	79.681641	5.657533	116.514366	-1.583125	0.000000	-1.699976	0.000000	0.000000	0.000000	-0.132268	0.013483	-0.039950	0.000000	0.000000	4.000000	47.000000	0.000000
3628.352445	0.133132	0.583771	-0.031951	79.681641	5.657533	116.514366	-1.583125	0.000000	-1.699976	0.000000	0.000000	0.000000	-0.132268	0.013483	-0.039950	0.000000	0.000000	4.000000	47.000000	0.000000
3628.355778	0.133132	0.583771	-0.031951	79.681641	5.657533	116.514366	-1.583125	0.000000	-1.699976	0.000000	0.000000	0.000000	-0.132268	0.013483	-0.039950	0.000000	0.000000	4.000000	47.000000	0.000000
3628.359112	0.133132	0.583771	-0.031951	79.678558	5.609363	116.517944	-1.597558	0.000000	-1.656623	0.000000	0.000000	0.000000	-0.132268	0.013483	-0.039950	0.000000	0.000000	4.000000	47.000000	0.000000
3628.362445	0.132669	0.583845	-0.032016	79.678558	5.609363	116.517944	-1.597558	0.000000	-1.656623	0.000000	0.000000	0.000000	-0.139035	0.022376	-0.019506	0.000000	0.000000	4.000000	47.000000	0.000000
3628.365778	0.132669	0.583845	-0.032016	79.678558	5.609363	116.517944	-1.597558	0.000000	-1.656623	0.000000	0.000000	0.000000	-0.139035	0.022376	-0.019506	0.000000	0.000000	4.000000	47.000000	0.000000
3628.369112	0.132669	0.583845	-0.032016	79.678558	5.552227	116.517906	-1.600809	0.000000	-1.633450	0.000000	0.000000	0.000000	-0.139035	0.022376	-0.019506	0.000000	0.000000	4.000000	47.000000	0.000000
3628.372445	0.132669	0.583845	-0.032016	79.678558	5.552227	116.517906	-1.600809	0.000000	-1.633450	0.000000	0.000000	0.000000	-0.139035	0.022376	-0.019506	0.000000	0.000000	4.000000	47.000000	0.000000
3628.375778	0.132173	0.583908	-0.032115	79.678558	5.552227	116.517906	-1.600809	0.000000	-1.633450	0.000000	0.000000	0.000000	-0.148712	0.018811	-0.029652	0.000000	0.000000	4.000000	47.000000	0.000000
3628.379112	0.131718	0.583976	-0.032158	79.675507	5.501334	116.521469	-1.600809	0.000000	-1.633450	0.000000	0.000000	0.000000	-0.136736	0.020435	-0.012901	0.000000	0.000000	4.000000	47.000000	0.000000
3628.382445	0.131718	0.583976	-0.032158	79.675507	5.501334	116.521469	-1.600809	0.000000	-1.633450	0.000000	0.000000	0.000000	-0.136736	0.020435	-0.012901	0.000000	0.000000	4.000000	47.000000	0.000000
3628.385778	0.131718	0.583976	-0.032158	79.675507	5.501334	116.521469	-1.600809	0.000000	-1.633450	0.000000	0.000000	0.000000	-0.136736	0.020435	-0.012901	0.000000	0.000000	4.000000	47.000000	0.000000
3628.389112	0.131718	0.583976	-0.032158	79.672424	5.450427	116.525024	-1.607902	0.000000	-1.585876	0.000000	0.000000	0.000000	-0.136736	0.020435	-0.012901	0.000000	0.000000	4.000000	47.000000	0.000000
3628.392445	0.131262	0.584044	-0.032202	79.672424	5.450427	116.525024	-1.607902	0.000000	-1.585876	0.000000	0.000000	0.000000	-0.136676	0.020412	-0.013052	0.000000	0.000000	4.000000	47.000000	0.000000
3628.395778	0.131262	0.584044	-0.032202	79.672424	5.450427	116.525024	-1.607902	0.000000	-1.585876	0.000000	0.000000	0.000000	-0.136676	0.020412	-0.013052	0.000000	0.000000	4.000000	47.000000	0.000000
3628.399112	0.131262	0.584044	-0.032202	79.669380	5.402249	116.528587	-1.610077	0.000000	-1.563097	0.000000	0.000000	0.000000	-0.136676	0.020412	-0.013052	0.000000	0.000000	4.000000	47.000000	0.000000
3628.402445	0.131262	0.584044	-0.032202	79.669380	5.402249	116.528587	-1.610077	0.000000	-1.563097	0.000000	0.000000	0.000000	-0.136676	0.020412	-0.013052	0.000000	0.000000	4.000000	47.000000	0.000000
3628.405778	0.130841	0.584100	-0.032206	79.669380	5.402249	116.528587	-1.610077	0.000000	-1.563097	0.000000	0.000000	0.000000	-0.126296	0.016636	-0.001195	0.000000	0.000000	4.000000	47.000000	0.000000
3628.409112	0.130427	0.584149	-0.032187	79.668533	5.350842	116.528946	-1.610077	0.000000	-1.563097	0.000000	0.000000	0.000000	-0.124136	0.014765	0.005614	0.000000	0.000000	4.000000	47.000000	0.000000
3628.412445	0.130427	0.584149	-0.032187	79.668533	5.350842	116.528946	-1.610077	0.000000	-1.563097	0.000000	0.000000	0.000000	-0.124136	0.014765	0.005614	0.000000	0.000000	4.000000	47.000000	0.000000
3628.415778	0.130427	0.584149	-0.032187	79.668533	5.350842	116.528946	-1.610077	0.000000	-1.563097	0.000000	0.000000	0.000000	-0.124136	0.014765	0.005614	0.000000	0.000000	4.000000	47.000000	0.000000
3628.419112	0.130427	0.584149	-0.032187	79.668556	5.301884	116.528969	-1.609341	0.000000	-1.521358	0.000000	0.000000	0.000000	-0.124136	0.014765	0.005614	0.000000	0.000000	4.000000	47.000000	0.000000
3628.422445	0.130036	0.584174	-0.032168	79.668556	5.301884	116.528969	-1.609341	0.000000	-1.521358	0.000000	0.000000	0.000000	-0.117452	0.007465	0.005628	0.000000	0.000000	4.000000	47.000000	0.000000
3628.425778	0.130036	0.584174	-0.032168	79.668556	5.301884	116.528969	-1.609341	0.000000	-1.521358	0.000000	0.000000	0.000000	-0.117452	0.007465	0.005628	0.000000	0.000000	4.000000	47.000000	0.000000
3628.429112	0.130036	0.584174	-0.032168	79.668556	5.252920	116.528954	-1.608403	0.000000	-1.501782	0.000000	0.000000	0.000000	-0.117452	0.007465	0.005628	0.000000	0.000000	4.000000	47.000000	0.000000
3628.432445	0.130036	0.584174	-0.032168	79.668556	5.252920	116.528954	-1.608403	0.000000	-1.501782	0.000000	0.000000	0.000000	-0.117452	0.007465	0.005628	0.000000	0.000000	4.000000	47.000000	0.000000
3628.435778	0.129658	0.584186	-0.032103	79.668556	5.252920	116.528954	-1.608403	0.000000	-1.501782	0.000000	0.000000	0.000000	-0.113199	0.003744	0.019404	0.000000	0.000000	4.000000	47.000000	0.000000
3628.439112	0.129291	0.584163	-0.032078	79.673874	5.197284	116.522263	-1.608403	0.000000	-1.501782	0.000000	0.000000	0.000000	-0.110161	-0.007097	0.007557	0.000000	0.000000	4.000000	47.000000	0.000000
3628.442445	0.129291	0.584163	-0.032078	79.673874	5.197284	116.522263	-1.608403	0.000000	-1.501782	0.000000	0.000000	0.000000	-0.110161	-0.007097	0.007557	0.000000	0.000000	4.000000	47.000000	0.000000
3628.445778	0.129291	0.584163	-0.032078	79.673874	5.197284	116.522263	-1.608403	0.000000	-1.501782	0.000000	0.000000	0.000000	-0.110161	-0.007097	0.007557	0.000000	0.000000	4.000000	47.000000	0.000000
3628.449112	0.129291	0.584163	-0.032078	79.680008	5.144043	116.515160	-1.603909	0.000000	-1.464555	0.000000	0.000000	0.000000	-0.110161	-0.007097	0.007557	0.000000	0.000000	4.000000	47.000000	0.000000
3628.452445	0.128916	0.584151	-0.032008	79.680008	5.144043	116.515160	-1.603909	0.000000	-1.464555	0.000000	0.000000	0.000000	-0.112595	-0.003551	0.021195	0.000000	0.000000	4.000000	47.000000	0.000000
3628.455778	0.128916	0.584151	-0.032008	79.680008	5.144043	116.515160	-1.603909	0.000000	-1.464555	0.000000	0.000000	0.000000	-0.112595	-0.003551	0.021195	0.000000	0.000000	4.000000	47.000000	0.000000
3628.459112	0.128916	0.584151	-0.032008	79.686134	5.088100	116.508041	-1.600377	0.000000	-1.445789	0.000000	0.000000	0.000000	-0.112595	-0.003551	0.021195	0.000000	0.000000	4.000000	47.000000	0.000000
3628.462445	0.128916	0.584151	-0.032008	79.686134	5.088100	116.508041	-1.600377	0.000000	-1.445789	0.000000	0.000000	0.000000	-0.112595	-0.003551	0.021195	0.000000	0.000000	4.000000	47.000000	0.000000
3628.465778	0.128542	0.584115	-0.031931	79.686134	5.088100	116.508041	-1.600377	0.000000	-1.445789	0.000000	0.000000	0.000000	-0.112001	-0.010832	0.023088	0.000000	0.000000	4.000000	47.000000	0.000000
3628.469112	0.128152	0.584121	-0.031838	79.685768	5.029004	116.498878	-1.600377	0.000000	-1.445789	0.000000	0.000000	0.000000	-0.117179	0.001872	0.027779	0.000000	0.000000	4.000000	47.000000	0.000000
3628.472445	0.128152	0.584121	-0.031838	79.685768	5.029004	116.498878	-1.600377	0.000000	-1.445789	0.000000	0.000000	0.000000	-0.117179	0.001872	0.027779	0.000000	0.000000	4.000000	47.000000	0.000000
3628.475778	0.128152	0.584121	-0.031838	79.685768	5.029004	116.498878	-1.600377	0.000000	-1.445789	0.000000	0.000000	0.000000	-0.117179	0.001872	0.027779	0.000000	0.000000	4.000000	47.000000	0.000000
3628.479112	0.128152	0.584121	-0.031838	79.682014	4.957879	116.484138	-1.591899	0.000000	-1.407592	0.000000	0.000000	0.000000	-0.117179	0.001872	0.027779	0.000000	0.000000	4.000000	47.000000	0.000000
3628.482445	0.127706	0.584145	-0.031711	79.682014	4.957879	116.484138	-1.591899	0.000000	-1.407592	0.000000	0.000000	0.000000	-0.133880	0.007282	0.038088	0.000000	0.000000	4.000000	47.000000	0.000000
3628.485778	0.127706	0.584145	-0.031711	79.682014	4.957879	116.484138	-1.591899	0.000000	-1.407592	0.000000	0.000000	0.000000	-0.133880	0.007282	0.038088	0.000000	0.000000	4.000000	47.000000	0.000000
3628.489112	0.127706	0.584145	-0.031711	79.672836	4.908530	116.494804	-1.585551	0.000000	-1.385279	0.000000	0.000000	0.000000	-0.133880	0.007282	0.038088	0.000000	0.000000	4.000000	47.000000	0.000000
3628.492445	0.127706	0.584145	-0.031711	79.672836	4.908530	116.494804	-1.585551	0.000000	-1.385279	0.000000	0.000000	0.000000	-0.133880	0.007282	0.038088	0.000000	0.000000	4.000000	47.000000	0.000000
3628.495778	0.127256	0.584199	-0.031522	79.672836	4.908530	116.494804	-1.585551	0.000000	-1.385279	0.000000	0.000000	0.000000	-0.134942	0.016245	0.056632	0.000000	0.000000	4.000000	47.000000	0.000000
3628.499112	0.126786	0.584253	-0.031328	79.663628	4.853731	116.505447	-1.585551	0.000000	-1.385279	0.000000	0.000000	0.000000	-0.141083	0.016251	0.058293	0.000000	0.000000	4.000000	47.000000	0.000000
3628.502445	0.126786	0.584253	-0.031328	79.663628	4.853731	116.505447	-1.585551	0.000000	-1.385279	0.000000	0.000000	0.000000	-0.141083	0.016251	0.058293	0.000000	0.000000	4.000000	47.000000	0.000000
3628.505778	0.126786	0.584253	-0.031328	79.663628	4.853731	116.505447	-1.585551	0.000000	-1.385279	0.000000	0.000000	0.000000	-0.141083	0.016251	0.058293	0.000000	0.000000	4.000000	47.000000	0.000000
3628.509112	0.126786	0.584253	-0.031328	79.657501	4.792722	116.512550	-1.566397	0.000000	-1.339275	0.000000	0.000000	0.000000	-0.141083	0.016251	0.058293	0.000000	0.000000	4.000000	47.000000	0.000000
3628.512445	0.126322	0.584301	-0.031111	79.657501	4.792722	116.512550	-1.566397	0.000000	-1.339275	0.000000	0.000000	0.000000	-0.139101	0.014389	0.065092	0.000000	0.000000	4.000000	47.000000	0.000000
3628.515778	0.126322	0.584301	-0.031111	79.657501	4.792722	116.512550	-1.566397	0.000000	-1.339275	0.000000	0.000000	0.000000	-0.139101	0.014389	0.065092	0.000000	0.000000	4.000000	47.000000	0.000000
3628.519112	0.125837	0.584283	-0.030892	79.654442	4.730938	116.516090	-1.555548	0.000000	-1.316092	0.000000	0.000000	0.000000	-0.145562	-0.005590	0.065765	0.000000	0.000000	4.000000	47.000000	0.000000
3628.522445	0.125837	0.584283	-0.030892	79.654442	4.730938	116.516090	-1.555548	0.000000	-1.316092	0.000000	0.000000	0.000000	-0.145562	-0.005590	0.065765	0.000000	0.000000	4.000000	47.000000	0.000000
3628.525778	0.125837	0.584283	-0.030892	79.654442	4.730938	116.516090	-1.555548	0.000000	-1.316092	0.000000	0.000000	0.000000	-0.145562	-0.005590	0.065765	0.000000	0.000000	4.000000	47.000000	0.000000
3628.529112	0.125837	0.584283	-0.030892	79.654442	4.662933	116.516075	-1.544587	0.000000	-1.291831	0.000000	0.000000	0.000000	-0.145562	-0.005590	0.065765	0.000000	0.000000	4.000000	47.000000	0.000000
3628.532445	0.125373	0.584240	-0.030672	79.654442	4.662933	116.516075	-1.544587	0.000000	-1.291831	0.000000	0.000000	0.000000	-0.138998	-0.012884	0.065811	0.000000	0.000000	4.000000	47.000000	0.000000
3628.535778	0.125373	0.584240	-0.030672	79.654442	4.662933	116.516075	-1.544587	0.000000	-1.291831	0.000000	0.000000	0.000000	-0.138998	-0.012884	0.065811	0.000000	0.000000	4.000000	47.000000	0.000000
3628.539112	0.124905	0.584179	-0.030470	79.663666	4.587208	116.505478	-1.533619	0.000000	-1.268665	0.000000	0.000000	0.000000	-0.140558	-0.018302	0.060692	0.000000	0.000000	4.000000	47.000000	0.000000
3628.542445	0.124905	0.584179	-0.030470	79.663666	4.587208	116.505478	-1.533619	0.000000	-1.268665	0.000000	0.000000	0.000000	-0.140558	-0.018302	0.060692	0.000000	0.000000	4.000000	47.000000	0.000000
3628.545778	0.124905	0.584179	-0.030470	79.663666	4.587208	116.505478	-1.533619	0.000000	-1.268665	0.000000	0.000000	0.000000	-0.140558	-0.018302	0.060692	0.000000	0.000000	4.000000	47.000000	0.000000
3628.549112	0.124905	0.584179	-0.030470	79.673187	4.518832	116.503960	-1.523503	0.000000	-1.245239	0.000000	0.000000	0.000000	-0.140558	-0.018302	0.060692	0.000000	0.000000	4.000000	47.000000	0.000000
3628.552445	0.124431	0.584100	-0.030285	79.673187	4.518832	116.503960	-1.523503	0.000000	-1.245239	0.000000	0.000000	0.000000	-0.142096	-0.023722	0.055566	0.000000	0.000000	4.000000	47.000000	0.000000
3628.555778	0.124431	0.584100	-0.030285	79.673187	4.518832	116.503960	-1.523503	0.000000	-1.245239	0.000000	0.000000	0.000000	-0.142096	-0.023722	0.055566	0.000000	0.000000	4.000000	47.000000	0.000000
3628.559112	0.123964	0.584014	-0.030077	79.682350	4.445799	116.493294	-1.514242	0.000000	-1.221556	0.000000	0.000000	0.000000	-0.140150	-0.025610	0.062372	0.000000	0.000000	4.000000	47.000000	0.000000
3628.562445	0.123964	0.584014	-0.030077	79.682350	4.445799	116.493294	-1.514242	0.000000	-1.221556	0.000000	0.000000	0.000000	-0.140150	-0.025610	0.062372	0.000000	0.000000	4.000000	47.000000	0.000000
3628.565778	0.123964	0.584014	-0.030077	79.682350	4.445799	116.493294	-1.514242	0.000000	-1.221556	0.000000	0.000000	0.000000	-0.140150	-0.025610	0.062372	0.000000	0.000000	4.000000	47.000000	0.000000
3628.569112	0.123964	0.584014	-0.030077	79.688858	4.383637	116.495338	-1.503847	0.000000	-1.198198	0.000000	0.000000	0.000000	-0.140150	-0.025610	0.062372	0.000000	0.000000	4.000000	47.000000	0.000000
3628.572445	0.123528	0.583960	-0.029911	79.688858	4.383637	116.495338	-1.503847	0.000000	-1.198198	0.000000	0.000000	0.000000	-0.130669	-0.016447	0.049731	0.000000	0.000000	4.000000	47.000000	0.000000
3628.575778	0.123528	0.583960	-0.029911	79.688858	4.383637	116.495338	-1.503847	0.000000	-1.198198	0.000000	0.000000	0.000000	-0.130669	-0.016447	0.049731	0.000000	0.000000	4.000000	47.000000	0.000000
3628.579112	0.123528	0.583960	-0.029911	79.692581	4.340558	116.510063	-1.495559	0.000000	-1.176419	0.000000	0.000000	0.000000	-0.130669	-0.016447	0.049731	0.000000	0.000000	4.000000	47.000000	0.000000
3628.582445	0.123528	0.583960	-0.029911	79.692581	4.340558	116.510063	-1.495559	0.000000	-1.176419	0.000000	0.000000	0.000000	-0.130669	-0.016447	0.049731	0.000000	0.000000	4.000000	47.000000	0.000000
3628.585778	0.123131	0.583929	-0.029764	79.692581	4.340558	116.510063	-1.495559	0.000000	-1.176419	0.000000	0.000000	0.000000	-0.119131	-0.009169	0.044093	0.000000	0.000000	4.000000	47.000000	0.000000
3628.589112	0.122777	0.583941	-0.029619	79.691566	4.339593	116.568626	-1.495559	0.000000	-1.176419	0.000000	0.000000	0.000000	-0.106152	0.003556	0.043466	0.000000	0.000000	4.000000	47.000000	0.000000
3628.592445	0.122777	0.583941	-0.029619	79.691566	4.339593	116.568626	-1.495559	0.000000	-1.176419	0.000000	0.000000	0.000000	-0.106152	0.003556	0.043466	0.000000	0.000000	4.000000	47.000000	0.000000
3628.595778	0.122777	0.583941	-0.029619	79.691566	4.339593	116.568626	-1.495559	0.000000	-1.176419	0.000000	0.000000	0.000000	-0.106152	0.003556	0.043466	0.000000	0.000000	4.000000	47.000000	0.000000
3628.599112	0.122777	0.583941	-0.029619	79.689140	4.384578	116.676460	-1.480965	0.000000	-1.138872	0.000000	0.000000	0.000000	-0.106152	0.003556	0.043466	0.000000	0.000000	4.000000	47.000000	0.000000
3628.602445	0.122489	0.583971	-0.029476	79.689140	4.384578	116.676460	-1.480965	0.000000	-1.138872	0.000000	0.000000	0.000000	-0.086496	0.008951	0.043124	0.000000	0.000000	4.000000	47.000000	0.000000
3628.605778	0.122489	0.583971	-0.029476	79.689140	4.384578	116.676460	-1.480965	0.000000	-1.138872	0.000000	0.000000	0.000000	-0.086496	0.008951	0.043124	0.000000	0.000000	4.000000	47.000000	0.000000
3628.609112	0.122489	0.583971	-0.029476	79.684700	4.393222	116.729317	-1.473778	0.000000	-1.124456	0.000000	0.000000	0.000000	-0.086496	0.008951	0.043124	0.000000	0.000000	4.000000	47.000000	0.000000
3628.612445	0.122489	0.583971	-0.029476	79.684700	4.393222	116.729317	-1.473778	0.000000	-1.124456	0.000000	0.000000	0.000000	-0.086496	0.008951	0.043124	0.000000	0.000000	4.000000	47.000000	0.000000
3628.615778	0.122246	0.584019	-0.029327	79.684700	4.393222	116.729317	-1.473778	0.000000	-1.124456	0.000000	0.000000	0.000000	-0.072932	0.014367	0.044560	0.000000	0.000000	4.000000	47.000000	0.000000
3628.619112	0.122246	0.584019	-0.029327	79.675507	4.373621	116.739807	-1.473778	0.000000	-1.124456	0.000000	0.000000	0.000000	-0.072932	0.014367	0.044560	0.000000	0.000000	4.000000	47.000000	0.000000
3628.622445	0.122246	0.584019	-0.029327	79.675507	4.373621	116.739807	-1.473778	0.000000	-1.124456	0.000000	0.000000	0.000000	-0.072932	0.014367	0.044560	0.000000	0.000000	4.000000	47.000000	0.000000
3628.625778	0.122246	0.584019	-0.029327	79.675507	4.373621	116.739807	-1.473778	0.000000	-1.124456	0.000000	0.000000	0.000000	-0.072932	0.014367	0.044560	0.000000	0.000000	4.000000	47.000000	0.000000
3628.629112	0.121879	0.584072	-0.029075	79.669380	4.356001	116.746773	-1.466351	0.000000	-1.112301	0.000000	0.000000	0.000000	-0.110255	0.016066	0.075604	0.000000	0.000000	4.000000	47.000000	0.000000
3628.632445	0.121879	0.584072	-0.029075	79.669380	4.356001	116.746773	-1.466351	0.000000	-1.112301	0.000000	0.000000	0.000000	-0.110255	0.016066	0.075604	0.000000	0.000000	4.000000	47.000000	0.000000
3628.635778	0.121879	0.584072	-0.029075	79.669380	4.356001	116.746773	-1.466351	0.000000	-1.112301	0.000000	0.000000	0.000000	-0.110255	0.016066	0.075604	0.000000	0.000000	4.000000	47.000000	0.000000
3628.639112	0.121879	0.584072	-0.029075	79.663231	4.341126	116.753777	-1.453751	0.000000	-1.093925	0.000000	0.000000	0.000000	-0.110255	0.016066	0.075604	0.000000	0.000000	4.000000	47.000000	0.000000
3628.642445	0.121766	0.584089	-0.028932	79.663231	4.341126	116.753777	-1.453751	0.000000	-1.093925	0.000000	0.000000	0.000000	-0.033898	0.005209	0.043031	0.000000	0.000000	4.000000	47.000000	0.000000
3628.645778	0.121766	0.584089	-0.028932	79.663231	4.341126	116.753777	-1.453751	0.000000	-1.093925	0.000000	0.000000	0.000000	-0.033898	0.005209	0.043031	0.000000	0.000000	4.000000	47.000000	0.000000
3628.649112	0.121766	0.584089	-0.028932	79.663231	4.322087	116.753769	-1.446579	0.000000	-1.088275	0.000000	0.000000	0.000000	-0.033898	0.005209	0.043031	0.000000	0.000000	4.000000	47.000000	0.000000
3628.652445	0.121766	0.584089	-0.028932	79.663231	4.322087	116.753769	-1.446579	0.000000	-1.088275	0.000000	0.000000	0.000000	-0.033898	0.005209	0.043031	0.000000	0.000000	4.000000	47.000000	0.000000
3628.655778	0.121629	0.584064	-0.028792	79.663231	4.322087	116.753769	-1.446579	0.000000	-1.088275	0.000000	0.000000	0.000000	-0.040869	-0.007502	0.041775	0.000000	0.000000	4.000000	47.000000	0.000000
3628.659112	0.121629	0.584064	-0.028792	79.666328	4.299609	116.750298	-1.446579	0.000000	-1.088275	0.000000	0.000000	0.000000	-0.040869	-0.007502	0.041775	0.000000	0.000000	4.000000	47.000000	0.000000
[truncated: 425 more rows]
