# Supplementary material for: Haptic Guidance Needs to Be Intuitive Not Just Informative to Improve Human Motor Accuracy
Source: PLoS One. 2016 Mar 16;11(3):e0150912. doi: 10.1371/journal.pone.0150912 (PMC4794196; doi:10.1371/journal.pone.0150912)
Supplement: S2 Data — (ZIP) [file pone.0150912.s002.zip › Subject1/exp2_0048.txt]

Time	PosX	PosY	PosZ	RotX	RotY	RotZ	ForceX	ForceY	ForceZ	MomentX	MomentY	MomentZ	VelocityX	VelocityY	VelocityZ	CalibratedWeight	ButtonDown	Condition	Trial	Visual
3632.219112	0.002081	0.568018	0.255163	81.785324	29.336906	119.835083	4.642282	0.000000	-1.857206	0.000000	0.000000	0.000000	-0.000048	0.015408	-0.016387	0.000000	1.000000	4.000000	48.000000	0.000000
3632.222445	0.002284	0.568030	0.255114	81.785324	29.336906	119.835083	4.642282	0.000000	-1.857206	0.000000	0.000000	0.000000	0.060821	0.003693	-0.014757	0.000000	1.000000	4.000000	48.000000	0.000000
3632.225778	0.002284	0.568030	0.255114	81.785324	29.336906	119.835083	4.642282	0.000000	-1.857206	0.000000	0.000000	0.000000	0.060821	0.003693	-0.014757	0.000000	1.000000	4.000000	48.000000	0.000000
3632.229112	0.002284	0.568030	0.255114	81.802475	29.562923	119.901474	4.640885	0.000000	-1.860693	0.000000	0.000000	0.000000	0.060821	0.003693	-0.014757	0.000000	1.000000	4.000000	48.000000	0.000000
3632.232445	0.004142	0.568165	0.254820	81.802475	29.562923	119.901474	4.640885	0.000000	-1.860693	0.000000	0.000000	0.000000	0.557416	0.040458	-0.088156	0.000000	1.000000	4.000000	48.000000	0.000000
3632.235778	0.004142	0.568165	0.254820	81.802475	29.562923	119.901474	4.640885	0.000000	-1.860693	0.000000	0.000000	0.000000	0.557416	0.040458	-0.088156	0.000000	1.000000	4.000000	48.000000	0.000000
3632.239112	0.004142	0.568165	0.254820	81.822403	29.587191	119.778908	4.628386	0.000000	-1.891570	0.000000	0.000000	0.000000	0.557416	0.040458	-0.088156	0.000000	1.000000	4.000000	48.000000	0.000000
3632.242445	0.005863	0.568074	0.254480	81.822403	29.587191	119.778908	4.628386	0.000000	-1.891570	0.000000	0.000000	0.000000	0.516313	-0.027309	-0.102119	0.000000	1.000000	4.000000	48.000000	0.000000
3632.245778	0.005863	0.568074	0.254480	81.822403	29.587191	119.778908	4.628386	0.000000	-1.891570	0.000000	0.000000	0.000000	0.516313	-0.027309	-0.102119	0.000000	1.000000	4.000000	48.000000	0.000000
3632.249112	0.005863	0.568074	0.254480	81.887001	26.976284	116.827560	4.616479	0.000000	-1.920449	0.000000	0.000000	0.000000	0.516313	-0.027309	-0.102119	0.000000	1.000000	4.000000	48.000000	0.000000
3632.252445	0.007178	0.568325	0.254164	81.887001	26.976284	116.827560	4.616479	0.000000	-1.920449	0.000000	0.000000	0.000000	0.394338	0.075362	-0.094819	0.000000	1.000000	4.000000	48.000000	0.000000
3632.255778	0.007178	0.568325	0.254164	81.887001	26.976284	116.827560	4.616479	0.000000	-1.920449	0.000000	0.000000	0.000000	0.394338	0.075362	-0.094819	0.000000	1.000000	4.000000	48.000000	0.000000
3632.259112	0.007178	0.568325	0.254164	82.004929	20.386950	109.458199	4.607130	0.000000	-1.942770	0.000000	0.000000	0.000000	0.394338	0.075362	-0.094819	0.000000	1.000000	4.000000	48.000000	0.000000
3632.262445	0.009368	0.568467	0.253773	82.004929	20.386950	109.458199	4.607130	0.000000	-1.942770	0.000000	0.000000	0.000000	0.657023	0.042582	-0.117204	0.000000	1.000000	4.000000	48.000000	0.000000
3632.265778	0.009368	0.568467	0.253773	82.004929	20.386950	109.458199	4.607130	0.000000	-1.942770	0.000000	0.000000	0.000000	0.657023	0.042582	-0.117204	0.000000	1.000000	4.000000	48.000000	0.000000
3632.269112	0.009368	0.568467	0.253773	81.946259	11.611866	99.732719	4.591733	0.000000	-1.978885	0.000000	0.000000	0.000000	0.657023	0.042582	-0.117204	0.000000	1.000000	4.000000	48.000000	0.000000
3632.272445	0.011250	0.568728	0.253253	81.946259	11.611866	99.732719	4.591733	0.000000	-1.978885	0.000000	0.000000	0.000000	0.564638	0.078266	-0.156222	0.000000	1.000000	4.000000	48.000000	0.000000
3632.275778	0.011250	0.568728	0.253253	81.946259	11.611866	99.732719	4.591733	0.000000	-1.978885	0.000000	0.000000	0.000000	0.564638	0.078266	-0.156222	0.000000	1.000000	4.000000	48.000000	0.000000
3632.279112	0.011250	0.568728	0.253253	81.662231	2.111185	89.136406	4.577781	0.000000	-2.010950	0.000000	0.000000	0.000000	0.564638	0.078266	-0.156222	0.000000	1.000000	4.000000	48.000000	0.000000
3632.282445	0.013533	0.568918	0.252652	81.662231	2.111185	89.136406	4.577781	0.000000	-2.010950	0.000000	0.000000	0.000000	0.684759	0.057037	-0.180287	0.000000	1.000000	4.000000	48.000000	0.000000
3632.285778	0.013533	0.568918	0.252652	81.662231	2.111185	89.136406	4.577781	0.000000	-2.010950	0.000000	0.000000	0.000000	0.684759	0.057037	-0.180287	0.000000	1.000000	4.000000	48.000000	0.000000
3632.289112	0.013533	0.568918	0.252652	81.140869	-6.830770	78.968727	4.560692	0.000000	-2.049411	0.000000	0.000000	0.000000	0.684759	0.057037	-0.180287	0.000000	1.000000	4.000000	48.000000	0.000000
3632.292445	0.016518	0.569263	0.252002	81.140869	-6.830770	78.968727	4.560692	0.000000	-2.049411	0.000000	0.000000	0.000000	0.895557	0.103395	-0.194854	0.000000	1.000000	4.000000	48.000000	0.000000
3632.295778	0.016518	0.569263	0.252002	81.140869	-6.830770	78.968727	4.560692	0.000000	-2.049411	0.000000	0.000000	0.000000	0.895557	0.103395	-0.194854	0.000000	1.000000	4.000000	48.000000	0.000000
3632.299112	0.016518	0.569263	0.252002	80.454575	-14.487052	70.086327	4.538363	0.000000	-2.098394	0.000000	0.000000	0.000000	0.895557	0.103395	-0.194854	0.000000	1.000000	4.000000	48.000000	0.000000
3632.302445	0.019327	0.569532	0.251246	80.454575	-14.487052	70.086327	4.538363	0.000000	-2.098394	0.000000	0.000000	0.000000	0.842726	0.080662	-0.226799	0.000000	1.000000	4.000000	48.000000	0.000000
3632.305778	0.019327	0.569532	0.251246	80.454575	-14.487052	70.086327	4.538363	0.000000	-2.098394	0.000000	0.000000	0.000000	0.842726	0.080662	-0.226799	0.000000	1.000000	4.000000	48.000000	0.000000
3632.309112	0.019327	0.569532	0.251246	79.628777	-20.987133	62.308239	4.516493	0.000000	-2.145063	0.000000	0.000000	0.000000	0.842726	0.080662	-0.226799	0.000000	1.000000	4.000000	48.000000	0.000000
3632.312445	0.022598	0.569768	0.250390	79.628777	-20.987133	62.308239	4.516493	0.000000	-2.145063	0.000000	0.000000	0.000000	0.981372	0.070953	-0.256920	0.000000	1.000000	4.000000	48.000000	0.000000
3632.315778	0.022598	0.569768	0.250390	79.628777	-20.987133	62.308239	4.516493	0.000000	-2.145063	0.000000	0.000000	0.000000	0.981372	0.070953	-0.256920	0.000000	1.000000	4.000000	48.000000	0.000000
3632.319112	0.022598	0.569768	0.250390	78.715485	-26.221375	55.797565	4.490610	0.000000	-2.198733	0.000000	0.000000	0.000000	0.981372	0.070953	-0.256920	0.000000	1.000000	4.000000	48.000000	0.000000
3632.322445	0.026027	0.569955	0.249456	78.715485	-26.221375	55.797565	4.490610	0.000000	-2.198733	0.000000	0.000000	0.000000	1.028806	0.056176	-0.280198	0.000000	1.000000	4.000000	48.000000	0.000000
3632.325778	0.026027	0.569955	0.249456	78.715485	-26.221375	55.797565	4.490610	0.000000	-2.198733	0.000000	0.000000	0.000000	1.028806	0.056176	-0.280198	0.000000	1.000000	4.000000	48.000000	0.000000
3632.329112	0.026027	0.569955	0.249456	77.792091	-30.248415	50.598820	4.462798	0.000000	-2.254648	0.000000	0.000000	0.000000	1.028806	0.056176	-0.280198	0.000000	1.000000	4.000000	48.000000	0.000000
3632.332445	0.029179	0.570159	0.248496	77.792091	-30.248415	50.598820	4.462798	0.000000	-2.254648	0.000000	0.000000	0.000000	0.945584	0.060930	-0.287769	0.000000	1.000000	4.000000	48.000000	0.000000
3632.335778	0.029179	0.570159	0.248496	77.792091	-30.248415	50.598820	4.462798	0.000000	-2.254648	0.000000	0.000000	0.000000	0.945584	0.060930	-0.287769	0.000000	1.000000	4.000000	48.000000	0.000000
3632.339112	0.029179	0.570159	0.248496	76.912041	-33.316170	46.535900	4.436368	0.000000	-2.306218	0.000000	0.000000	0.000000	0.945584	0.060930	-0.287769	0.000000	1.000000	4.000000	48.000000	0.000000
3632.342445	0.032454	0.570329	0.247442	76.912041	-33.316170	46.535900	4.436368	0.000000	-2.306218	0.000000	0.000000	0.000000	0.982252	0.051168	-0.316383	0.000000	1.000000	4.000000	48.000000	0.000000
3632.345778	0.032454	0.570329	0.247442	76.912041	-33.316170	46.535900	4.436368	0.000000	-2.306218	0.000000	0.000000	0.000000	0.982252	0.051168	-0.316383	0.000000	1.000000	4.000000	48.000000	0.000000
3632.349112	0.032454	0.570329	0.247442	76.145050	-35.465782	43.763805	4.408175	0.000000	-2.359659	0.000000	0.000000	0.000000	0.982252	0.051168	-0.316383	0.000000	1.000000	4.000000	48.000000	0.000000
3632.352445	0.035448	0.570527	0.246316	76.145050	-35.465782	43.763805	4.408175	0.000000	-2.359659	0.000000	0.000000	0.000000	0.898265	0.059428	-0.337718	0.000000	1.000000	4.000000	48.000000	0.000000
3632.355778	0.035448	0.570527	0.246316	76.145050	-35.465782	43.763805	4.408175	0.000000	-2.359659	0.000000	0.000000	0.000000	0.898265	0.059428	-0.337718	0.000000	1.000000	4.000000	48.000000	0.000000
3632.359112	0.035448	0.570527	0.246316	75.545631	-36.836143	42.092285	4.381276	0.000000	-2.409237	0.000000	0.000000	0.000000	0.898265	0.059428	-0.337718	0.000000	1.000000	4.000000	48.000000	0.000000
3632.362445	0.037997	0.570697	0.245156	75.545631	-36.836143	42.092285	4.381276	0.000000	-2.409237	0.000000	0.000000	0.000000	0.764763	0.051039	-0.347993	0.000000	1.000000	4.000000	48.000000	0.000000
3632.365778	0.037997	0.570697	0.245156	75.545631	-36.836143	42.092285	4.381276	0.000000	-2.409237	0.000000	0.000000	0.000000	0.764763	0.051039	-0.347993	0.000000	1.000000	4.000000	48.000000	0.000000
3632.369112	0.037997	0.570697	0.245156	75.114662	-37.608273	40.792698	4.357144	0.000000	-2.452610	0.000000	0.000000	0.000000	0.764763	0.051039	-0.347993	0.000000	1.000000	4.000000	48.000000	0.000000
3632.372445	0.040237	0.570883	0.243984	75.114662	-37.608273	40.792698	4.357144	0.000000	-2.452610	0.000000	0.000000	0.000000	0.672107	0.055670	-0.351772	0.000000	1.000000	4.000000	48.000000	0.000000
3632.375778	0.040237	0.570883	0.243984	75.114662	-37.608273	40.792698	4.357144	0.000000	-2.452610	0.000000	0.000000	0.000000	0.672107	0.055670	-0.351772	0.000000	1.000000	4.000000	48.000000	0.000000
3632.379112	0.040237	0.570883	0.243984	74.918587	-37.767410	40.298241	4.334940	0.000000	-2.491644	0.000000	0.000000	0.000000	0.672107	0.055670	-0.351772	0.000000	1.000000	4.000000	48.000000	0.000000
3632.382445	0.042001	0.571057	0.242768	74.918587	-37.767410	40.298241	4.334940	0.000000	-2.491644	0.000000	0.000000	0.000000	0.529206	0.052245	-0.364733	0.000000	1.000000	4.000000	48.000000	0.000000
3632.385778	0.042001	0.571057	0.242768	74.918587	-37.767410	40.298241	4.334940	0.000000	-2.491644	0.000000	0.000000	0.000000	0.529206	0.052245	-0.364733	0.000000	1.000000	4.000000	48.000000	0.000000
3632.389112	0.042001	0.571057	0.242768	74.932037	-37.261848	40.719151	4.315899	0.000000	-2.524483	0.000000	0.000000	0.000000	0.529206	0.052245	-0.364733	0.000000	1.000000	4.000000	48.000000	0.000000
3632.392445	0.043394	0.571230	0.241568	74.932037	-37.261848	40.719151	4.315899	0.000000	-2.524483	0.000000	0.000000	0.000000	0.417879	0.051796	-0.359955	0.000000	1.000000	4.000000	48.000000	0.000000
3632.395778	0.043394	0.571230	0.241568	74.932037	-37.261848	40.719151	4.315899	0.000000	-2.524483	0.000000	0.000000	0.000000	0.417879	0.051796	-0.359955	0.000000	1.000000	4.000000	48.000000	0.000000
3632.399112	0.043394	0.571230	0.241568	75.005592	-36.443291	41.544983	4.299561	0.000000	-2.552211	0.000000	0.000000	0.000000	0.417879	0.051796	-0.359955	0.000000	1.000000	4.000000	48.000000	0.000000
3632.402445	0.044553	0.571428	0.240421	75.005592	-36.443291	41.544983	4.299561	0.000000	-2.552211	0.000000	0.000000	0.000000	0.347681	0.059375	-0.343989	0.000000	1.000000	4.000000	48.000000	0.000000
3632.405778	0.044553	0.571428	0.240421	75.005592	-36.443291	41.544983	4.299561	0.000000	-2.552211	0.000000	0.000000	0.000000	0.347681	0.059375	-0.343989	0.000000	1.000000	4.000000	48.000000	0.000000
3632.409112	0.044553	0.571428	0.240421	75.091125	-35.116165	42.988178	4.285101	0.000000	-2.576414	0.000000	0.000000	0.000000	0.347681	0.059375	-0.343989	0.000000	1.000000	4.000000	48.000000	0.000000
3632.412445	0.045448	0.571694	0.239356	75.091125	-35.116165	42.988178	4.285101	0.000000	-2.576414	0.000000	0.000000	0.000000	0.268465	0.079971	-0.319459	0.000000	1.000000	4.000000	48.000000	0.000000
3632.415778	0.045448	0.571694	0.239356	75.091125	-35.116165	42.988178	4.285101	0.000000	-2.576414	0.000000	0.000000	0.000000	0.268465	0.079971	-0.319459	0.000000	1.000000	4.000000	48.000000	0.000000
3632.419112	0.045448	0.571694	0.239356	75.151855	-33.156784	45.163334	4.272951	0.000000	-2.596514	0.000000	0.000000	0.000000	0.268465	0.079971	-0.319459	0.000000	1.000000	4.000000	48.000000	0.000000
3632.422445	0.046248	0.572034	0.238395	75.151855	-33.156784	45.163334	4.272951	0.000000	-2.596514	0.000000	0.000000	0.000000	0.239850	0.102050	-0.288432	0.000000	1.000000	4.000000	48.000000	0.000000
3632.425778	0.046248	0.572034	0.238395	75.151855	-33.156784	45.163334	4.272951	0.000000	-2.596514	0.000000	0.000000	0.000000	0.239850	0.102050	-0.288432	0.000000	1.000000	4.000000	48.000000	0.000000
3632.429112	0.046248	0.572034	0.238395	75.160576	-30.668936	48.092751	4.261934	0.000000	-2.614558	0.000000	0.000000	0.000000	0.239850	0.102050	-0.288432	0.000000	1.000000	4.000000	48.000000	0.000000
3632.432445	0.046822	0.572492	0.237572	75.160576	-30.668936	48.092751	4.261934	0.000000	-2.614558	0.000000	0.000000	0.000000	0.172409	0.137165	-0.247010	0.000000	1.000000	4.000000	48.000000	0.000000
3632.435778	0.046822	0.572492	0.237572	75.160576	-30.668936	48.092751	4.261934	0.000000	-2.614558	0.000000	0.000000	0.000000	0.172409	0.137165	-0.247010	0.000000	1.000000	4.000000	48.000000	0.000000
3632.439112	0.046822	0.572492	0.237572	75.089058	-27.836964	52.469189	4.253295	0.000000	-2.628590	0.000000	0.000000	0.000000	0.172409	0.137165	-0.247010	0.000000	1.000000	4.000000	48.000000	0.000000
3632.442445	0.047006	0.573001	0.236861	75.089058	-27.836964	52.469189	4.253295	0.000000	-2.628590	0.000000	0.000000	0.000000	0.055135	0.152853	-0.213195	0.000000	1.000000	4.000000	48.000000	0.000000
3632.445778	0.047006	0.573001	0.236861	75.089058	-27.836964	52.469189	4.253295	0.000000	-2.628590	0.000000	0.000000	0.000000	0.055135	0.152853	-0.213195	0.000000	1.000000	4.000000	48.000000	0.000000
3632.449112	0.047006	0.573001	0.236861	74.965546	-24.941868	58.814316	4.248291	0.000000	-2.636670	0.000000	0.000000	0.000000	0.055135	0.152853	-0.213195	0.000000	1.000000	4.000000	48.000000	0.000000
3632.452445	0.046900	0.573487	0.236270	74.965546	-24.941868	58.814316	4.248291	0.000000	-2.636670	0.000000	0.000000	0.000000	-0.031856	0.145810	-0.177410	0.000000	1.000000	4.000000	48.000000	0.000000
3632.455778	0.046900	0.573487	0.236270	74.965546	-24.941868	58.814316	4.248291	0.000000	-2.636670	0.000000	0.000000	0.000000	-0.031856	0.145810	-0.177410	0.000000	1.000000	4.000000	48.000000	0.000000
3632.459112	0.046900	0.573487	0.236270	74.820229	-22.181860	66.359451	4.246188	0.000000	-2.640053	0.000000	0.000000	0.000000	-0.031856	0.145810	-0.177410	0.000000	1.000000	4.000000	48.000000	0.000000
3632.462445	0.046530	0.573853	0.235683	74.820229	-22.181860	66.359451	4.246188	0.000000	-2.640053	0.000000	0.000000	0.000000	-0.111026	0.109777	-0.176042	0.000000	0.000000	4.000000	48.000000	0.000000
3632.465778	0.046530	0.573853	0.235683	74.820229	-22.181860	66.359451	4.246188	0.000000	-2.640053	0.000000	0.000000	0.000000	-0.111026	0.109777	-0.176042	0.000000	0.000000	4.000000	48.000000	0.000000
3632.469112	0.046530	0.573853	0.235683	74.665092	-19.682438	73.874352	4.246231	0.000000	-2.639985	0.000000	0.000000	0.000000	-0.111026	0.109777	-0.176042	0.000000	0.000000	4.000000	48.000000	0.000000
3632.472445	0.045932	0.574126	0.235142	74.665092	-19.682438	73.874352	4.246231	0.000000	-2.639985	0.000000	0.000000	0.000000	-0.179255	0.081906	-0.162250	0.000000	0.000000	4.000000	48.000000	0.000000
3632.475778	0.045932	0.574126	0.235142	74.665092	-19.682438	73.874352	4.246231	0.000000	-2.639985	0.000000	0.000000	0.000000	-0.179255	0.081906	-0.162250	0.000000	0.000000	4.000000	48.000000	0.000000
3632.479112	0.045932	0.574126	0.235142	74.499359	-17.478073	80.140099	4.248346	0.000000	-2.636580	0.000000	0.000000	0.000000	-0.179255	0.081906	-0.162250	0.000000	0.000000	4.000000	48.000000	0.000000
3632.482445	0.045270	0.574263	0.234611	74.499359	-17.478073	80.140099	4.248346	0.000000	-2.636580	0.000000	0.000000	0.000000	-0.198570	0.041117	-0.159318	0.000000	0.000000	4.000000	48.000000	0.000000
3632.485778	0.045270	0.574263	0.234611	74.499359	-17.478073	80.140099	4.248346	0.000000	-2.636580	0.000000	0.000000	0.000000	-0.198570	0.041117	-0.159318	0.000000	0.000000	4.000000	48.000000	0.000000
3632.489112	0.045270	0.574263	0.234611	74.311119	-15.526753	85.169113	4.251042	0.000000	-2.632232	0.000000	0.000000	0.000000	-0.198570	0.041117	-0.159318	0.000000	0.000000	4.000000	48.000000	0.000000
3632.492445	0.044548	0.574275	0.234152	74.311119	-15.526753	85.169113	4.251042	0.000000	-2.632232	0.000000	0.000000	0.000000	-0.216627	0.003651	-0.137562	0.000000	0.000000	4.000000	48.000000	0.000000
3632.495778	0.044548	0.574275	0.234152	74.311119	-15.526753	85.169113	4.251042	0.000000	-2.632232	0.000000	0.000000	0.000000	-0.216627	0.003651	-0.137562	0.000000	0.000000	4.000000	48.000000	0.000000
3632.499112	0.044548	0.574275	0.234152	74.090561	-13.732841	89.421959	4.254601	0.000000	-2.626474	0.000000	0.000000	0.000000	-0.216627	0.003651	-0.137562	0.000000	0.000000	4.000000	48.000000	0.000000
3632.502445	0.043896	0.574082	0.233739	74.090561	-13.732841	89.421959	4.254601	0.000000	-2.626474	0.000000	0.000000	0.000000	-0.195703	-0.058023	-0.123936	0.000000	0.000000	4.000000	48.000000	0.000000
3632.505778	0.043896	0.574082	0.233739	74.090561	-13.732841	89.421959	4.254601	0.000000	-2.626474	0.000000	0.000000	0.000000	-0.195703	-0.058023	-0.123936	0.000000	0.000000	4.000000	48.000000	0.000000
3632.509112	0.043896	0.574082	0.233739	73.801559	-12.055825	93.202705	4.257833	0.000000	-2.621232	0.000000	0.000000	0.000000	-0.195703	-0.058023	-0.123936	0.000000	0.000000	4.000000	48.000000	0.000000
3632.512445	0.043351	0.573678	0.233452	73.801559	-12.055825	93.202705	4.257833	0.000000	-2.621232	0.000000	0.000000	0.000000	-0.163478	-0.121250	-0.086306	0.000000	0.000000	4.000000	48.000000	0.000000
3632.515778	0.043351	0.573678	0.233452	73.801559	-12.055825	93.202705	4.257833	0.000000	-2.621232	0.000000	0.000000	0.000000	-0.163478	-0.121250	-0.086306	0.000000	0.000000	4.000000	48.000000	0.000000
3632.519112	0.043351	0.573678	0.233452	73.420425	-10.583011	96.305862	4.260827	0.000000	-2.616362	0.000000	0.000000	0.000000	-0.163478	-0.121250	-0.086306	0.000000	0.000000	4.000000	48.000000	0.000000
3632.522445	0.042912	0.573079	0.233270	73.420425	-10.583011	96.305862	4.260827	0.000000	-2.616362	0.000000	0.000000	0.000000	-0.131737	-0.179549	-0.054334	0.000000	0.000000	4.000000	48.000000	0.000000
3632.525778	0.042912	0.573079	0.233270	73.420425	-10.583011	96.305862	4.260827	0.000000	-2.616362	0.000000	0.000000	0.000000	-0.131737	-0.179549	-0.054334	0.000000	0.000000	4.000000	48.000000	0.000000
3632.529112	0.042912	0.573079	0.233270	72.970856	-9.358822	98.165962	4.263497	0.000000	-2.612008	0.000000	0.000000	0.000000	-0.131737	-0.179549	-0.054334	0.000000	0.000000	4.000000	48.000000	0.000000
3632.532445	0.042613	0.572329	0.233219	72.970856	-9.358822	98.165962	4.263497	0.000000	-2.612008	0.000000	0.000000	0.000000	-0.089787	-0.224929	-0.015419	0.000000	0.000000	4.000000	48.000000	0.000000
3632.535778	0.042613	0.572329	0.233219	72.970856	-9.358822	98.165962	4.263497	0.000000	-2.612008	0.000000	0.000000	0.000000	-0.089787	-0.224929	-0.015419	0.000000	0.000000	4.000000	48.000000	0.000000
3632.539112	0.042613	0.572329	0.233219	72.506508	-8.337529	99.330902	4.265678	0.000000	-2.608446	0.000000	0.000000	0.000000	-0.089787	-0.224929	-0.015419	0.000000	0.000000	4.000000	48.000000	0.000000
3632.542445	0.042387	0.571525	0.233301	72.506508	-8.337529	99.330902	4.265678	0.000000	-2.608446	0.000000	0.000000	0.000000	-0.067569	-0.241222	0.024705	0.000000	0.000000	4.000000	48.000000	0.000000
3632.545778	0.042387	0.571525	0.233301	72.506508	-8.337529	99.330902	4.265678	0.000000	-2.608446	0.000000	0.000000	0.000000	-0.067569	-0.241222	0.024705	0.000000	0.000000	4.000000	48.000000	0.000000
3632.549112	0.042387	0.571525	0.233301	72.067299	-7.476923	100.322868	4.267920	0.000000	-2.604775	0.000000	0.000000	0.000000	-0.067569	-0.241222	0.024705	0.000000	0.000000	4.000000	48.000000	0.000000
3632.552445	0.042167	0.570715	0.233465	72.067299	-7.476923	100.322868	4.267920	0.000000	-2.604775	0.000000	0.000000	0.000000	-0.066099	-0.243020	0.049019	0.000000	0.000000	4.000000	48.000000	0.000000
3632.555778	0.042167	0.570715	0.233465	72.067299	-7.476923	100.322868	4.267920	0.000000	-2.604775	0.000000	0.000000	0.000000	-0.066099	-0.243020	0.049019	0.000000	0.000000	4.000000	48.000000	0.000000
3632.559112	0.042167	0.570715	0.233465	71.670334	-6.677386	101.258461	4.270521	0.000000	-2.600509	0.000000	0.000000	0.000000	-0.066099	-0.243020	0.049019	0.000000	0.000000	4.000000	48.000000	0.000000
3632.562445	0.042167	0.570715	0.233465	71.670334	-6.677386	101.258461	4.270521	0.000000	-2.600509	0.000000	0.000000	0.000000	-0.066099	-0.243020	0.049019	0.000000	0.000000	4.000000	48.000000	0.000000
3632.565778	0.042048	0.569953	0.233678	71.670334	-6.677386	101.258461	4.270521	0.000000	-2.600509	0.000000	0.000000	0.000000	-0.035592	-0.228638	0.064029	0.000000	0.000000	4.000000	48.000000	0.000000
3632.569112	0.042048	0.569953	0.233678	71.316673	-5.873342	102.216995	4.270521	0.000000	-2.600509	0.000000	0.000000	0.000000	-0.035592	-0.228638	0.064029	0.000000	0.000000	4.000000	48.000000	0.000000
3632.572445	0.041965	0.569179	0.233939	71.316673	-5.873342	102.216995	4.270521	0.000000	-2.600509	0.000000	0.000000	0.000000	-0.024870	-0.232111	0.078296	0.000000	0.000000	4.000000	48.000000	0.000000
3632.575778	0.041965	0.569179	0.233939	71.316673	-5.873342	102.216995	4.270521	0.000000	-2.600509	0.000000	0.000000	0.000000	-0.024870	-0.232111	0.078296	0.000000	0.000000	4.000000	48.000000	0.000000
3632.579112	0.041965	0.569179	0.233939	71.017990	-5.080127	103.192238	4.274498	0.000000	-2.593968	0.000000	0.000000	0.000000	-0.024870	-0.232111	0.078296	0.000000	0.000000	4.000000	48.000000	0.000000
3632.582445	0.041965	0.569179	0.233939	71.017990	-5.080127	103.192238	4.274498	0.000000	-2.593968	0.000000	0.000000	0.000000	-0.024870	-0.232111	0.078296	0.000000	0.000000	4.000000	48.000000	0.000000
3632.585778	0.041884	0.568389	0.234218	71.017990	-5.080127	103.192238	4.274498	0.000000	-2.593968	0.000000	0.000000	0.000000	-0.024568	-0.237150	0.083668	0.000000	0.000000	4.000000	48.000000	0.000000
3632.589112	0.041884	0.568389	0.234218	70.815964	-4.347279	104.120941	4.274498	0.000000	-2.593968	0.000000	0.000000	0.000000	-0.024568	-0.237150	0.083668	0.000000	0.000000	4.000000	48.000000	0.000000
3632.592445	0.041835	0.567522	0.234506	70.815964	-4.347279	104.120941	4.274498	0.000000	-2.593968	0.000000	0.000000	0.000000	-0.014539	-0.260035	0.086399	0.000000	0.000000	4.000000	48.000000	0.000000
3632.595778	0.041835	0.567522	0.234506	70.815964	-4.347279	104.120941	4.274498	0.000000	-2.593968	0.000000	0.000000	0.000000	-0.014539	-0.260035	0.086399	0.000000	0.000000	4.000000	48.000000	0.000000
3632.599112	0.041835	0.567522	0.234506	70.814987	-3.668332	105.029716	4.278331	0.000000	-2.587641	0.000000	0.000000	0.000000	-0.014539	-0.260035	0.086399	0.000000	0.000000	4.000000	48.000000	0.000000
3632.602445	0.041835	0.567522	0.234506	70.814987	-3.668332	105.029716	4.278331	0.000000	-2.587641	0.000000	0.000000	0.000000	-0.014539	-0.260035	0.086399	0.000000	0.000000	4.000000	48.000000	0.000000
3632.605778	0.041719	0.566590	0.234759	70.814987	-3.668332	105.029716	4.278331	0.000000	-2.587641	0.000000	0.000000	0.000000	-0.034980	-0.279478	0.075729	0.000000	0.000000	4.000000	48.000000	0.000000
3632.609112	0.041719	0.566590	0.234759	70.971466	-2.995290	105.971191	4.278331	0.000000	-2.587641	0.000000	0.000000	0.000000	-0.034980	-0.279478	0.075729	0.000000	0.000000	4.000000	48.000000	0.000000
3632.612445	0.041468	0.565594	0.234979	70.971466	-2.995290	105.971191	4.278331	0.000000	-2.587641	0.000000	0.000000	0.000000	-0.075154	-0.298875	0.066162	0.000000	0.000000	4.000000	48.000000	0.000000
3632.615778	0.041468	0.565594	0.234979	70.971466	-2.995290	105.971191	4.278331	0.000000	-2.587641	0.000000	0.000000	0.000000	-0.075154	-0.298875	0.066162	0.000000	0.000000	4.000000	48.000000	0.000000
3632.619112	0.041468	0.565594	0.234979	71.154137	-2.294938	106.963593	4.283595	0.000000	-2.578917	0.000000	0.000000	0.000000	-0.075154	-0.298875	0.066162	0.000000	0.000000	4.000000	48.000000	0.000000
3632.622445	0.041119	0.564598	0.235204	71.154137	-2.294938	106.963593	4.283595	0.000000	-2.578917	0.000000	0.000000	0.000000	-0.104808	-0.298998	0.067457	0.000000	0.000000	4.000000	48.000000	0.000000
3632.625778	0.041119	0.564598	0.235204	71.154137	-2.294938	106.963593	4.283595	0.000000	-2.578917	0.000000	0.000000	0.000000	-0.104808	-0.298998	0.067457	0.000000	0.000000	4.000000	48.000000	0.000000
3632.629112	0.041119	0.564598	0.235204	71.332619	-1.637170	107.916077	4.287495	0.000000	-2.572429	0.000000	0.000000	0.000000	-0.104808	-0.298998	0.067457	0.000000	0.000000	4.000000	48.000000	0.000000
3632.632445	0.040540	0.563622	0.235454	71.332619	-1.637170	107.916077	4.287495	0.000000	-2.572429	0.000000	0.000000	0.000000	-0.173721	-0.292698	0.074898	0.000000	0.000000	4.000000	48.000000	0.000000
3632.635778	0.040540	0.563622	0.235454	71.332619	-1.637170	107.916077	4.287495	0.000000	-2.572429	0.000000	0.000000	0.000000	-0.173721	-0.292698	0.074898	0.000000	0.000000	4.000000	48.000000	0.000000
3632.639112	0.040540	0.563622	0.235454	71.503036	-1.093753	108.740906	4.293347	0.000000	-2.562650	0.000000	0.000000	0.000000	-0.173721	-0.292698	0.074898	0.000000	0.000000	4.000000	48.000000	0.000000
3632.642445	0.039697	0.562705	0.235724	71.503036	-1.093753	108.740906	4.293347	0.000000	-2.562650	0.000000	0.000000	0.000000	-0.252681	-0.275021	0.081026	0.000000	0.000000	4.000000	48.000000	0.000000
3632.645778	0.039697	0.562705	0.235724	71.503036	-1.093753	108.740906	4.293347	0.000000	-2.562650	0.000000	0.000000	0.000000	-0.252681	-0.275021	0.081026	0.000000	0.000000	4.000000	48.000000	0.000000
3632.649112	0.039697	0.562705	0.235724	71.653915	-0.543554	109.601532	4.301384	0.000000	-2.549136	0.000000	0.000000	0.000000	-0.252681	-0.275021	0.081026	0.000000	0.000000	4.000000	48.000000	0.000000
3632.652445	0.038562	0.561819	0.236084	71.653915	-0.543554	109.601532	4.301384	0.000000	-2.549136	0.000000	0.000000	0.000000	-0.340460	-0.265893	0.108153	0.000000	0.000000	4.000000	48.000000	0.000000
3632.655778	0.038562	0.561819	0.236084	71.653915	-0.543554	109.601532	4.301384	0.000000	-2.549136	0.000000	0.000000	0.000000	-0.340460	-0.265893	0.108153	0.000000	0.000000	4.000000	48.000000	0.000000
3632.659112	0.038562	0.561819	0.236084	71.814651	0.167269	110.706337	4.312149	0.000000	-2.530885	0.000000	0.000000	0.000000	-0.340460	-0.265893	0.108153	0.000000	0.000000	4.000000	48.000000	0.000000
3632.662445	0.037103	0.560968	0.236567	71.814651	0.167269	110.706337	4.312149	0.000000	-2.530885	0.000000	0.000000	0.000000	-0.437857	-0.255411	0.144870	0.000000	0.000000	4.000000	48.000000	0.000000
3632.665778	0.037103	0.560968	0.236567	71.814651	0.167269	110.706337	4.312149	0.000000	-2.530885	0.000000	0.000000	0.000000	-0.437857	-0.255411	0.144870	0.000000	0.000000	4.000000	48.000000	0.000000
3632.669112	0.037103	0.560968	0.236567	72.013222	1.204538	112.256203	4.325996	0.000000	-2.507140	0.000000	0.000000	0.000000	-0.437857	-0.255411	0.144870	0.000000	0.000000	4.000000	48.000000	0.000000
3632.672445	0.035384	0.560113	0.237172	72.013222	1.204538	112.256203	4.325996	0.000000	-2.507140	0.000000	0.000000	0.000000	-0.515803	-0.256450	0.181626	0.000000	0.000000	4.000000	48.000000	0.000000
3632.675778	0.035384	0.560113	0.237172	72.013222	1.204538	112.256203	4.325996	0.000000	-2.507140	0.000000	0.000000	0.000000	-0.515803	-0.256450	0.181626	0.000000	0.000000	4.000000	48.000000	0.000000
3632.679112	0.035384	0.560113	0.237172	72.264198	2.576498	114.210533	4.342347	0.000000	-2.478713	0.000000	0.000000	0.000000	-0.515803	-0.256450	0.181626	0.000000	0.000000	4.000000	48.000000	0.000000
3632.682445	0.033532	0.559245	0.237829	72.264198	2.576498	114.210533	4.342347	0.000000	-2.478713	0.000000	0.000000	0.000000	-0.555529	-0.260426	0.196889	0.000000	0.000000	4.000000	48.000000	0.000000
3632.685778	0.033532	0.559245	0.237829	72.264198	2.576498	114.210533	4.342347	0.000000	-2.478713	0.000000	0.000000	0.000000	-0.555529	-0.260426	0.196889	0.000000	0.000000	4.000000	48.000000	0.000000
3632.689112	0.033532	0.559245	0.237829	72.530945	4.262033	116.346397	4.359810	0.000000	-2.447867	0.000000	0.000000	0.000000	-0.555529	-0.260426	0.196889	0.000000	0.000000	4.000000	48.000000	0.000000
3632.692445	0.031486	0.558398	0.238645	72.530945	4.262033	116.346397	4.359810	0.000000	-2.447867	0.000000	0.000000	0.000000	-0.613841	-0.253969	0.244969	0.000000	0.000000	4.000000	48.000000	0.000000
3632.695778	0.031486	0.558398	0.238645	72.530945	4.262033	116.346397	4.359810	0.000000	-2.447867	0.000000	0.000000	0.000000	-0.613841	-0.253969	0.244969	0.000000	0.000000	4.000000	48.000000	0.000000
3632.699112	0.031486	0.558398	0.238645	72.803612	6.183290	118.236748	4.379291	0.000000	-2.412844	0.000000	0.000000	0.000000	-0.613841	-0.253969	0.244969	0.000000	0.000000	4.000000	48.000000	0.000000
3632.702445	0.029209	0.557568	0.239590	72.803612	6.183290	118.236748	4.379291	0.000000	-2.412844	0.000000	0.000000	0.000000	-0.683101	-0.249096	0.283350	0.000000	0.000000	4.000000	48.000000	0.000000
3632.705778	0.029209	0.557568	0.239590	72.803612	6.183290	118.236748	4.379291	0.000000	-2.412844	0.000000	0.000000	0.000000	-0.683101	-0.249096	0.283350	0.000000	0.000000	4.000000	48.000000	0.000000
3632.709112	0.029209	0.557568	0.239590	73.058174	8.258816	119.664680	4.400831	0.000000	-2.373328	0.000000	0.000000	0.000000	-0.683101	-0.249096	0.283350	0.000000	0.000000	4.000000	48.000000	0.000000
3632.712445	0.026733	0.556796	0.240684	73.058174	8.258816	119.664680	4.400831	0.000000	-2.373328	0.000000	0.000000	0.000000	-0.742775	-0.231582	0.328337	0.000000	0.000000	4.000000	48.000000	0.000000
3632.715778	0.026733	0.556796	0.240684	73.058174	8.258816	119.664680	4.400831	0.000000	-2.373328	0.000000	0.000000	0.000000	-0.742775	-0.231582	0.328337	0.000000	0.000000	4.000000	48.000000	0.000000
3632.719112	0.026733	0.556796	0.240684	73.290962	10.469666	120.952705	4.424161	0.000000	-2.329550	0.000000	0.000000	0.000000	-0.742775	-0.231582	0.328337	0.000000	0.000000	4.000000	48.000000	0.000000
3632.722445	0.024054	0.556039	0.241900	73.290962	10.469666	120.952705	4.424161	0.000000	-2.329550	0.000000	0.000000	0.000000	-0.803483	-0.227032	0.364699	0.000000	0.000000	4.000000	48.000000	0.000000
3632.725778	0.024054	0.556039	0.241900	73.290962	10.469666	120.952705	4.424161	0.000000	-2.329550	0.000000	0.000000	0.000000	-0.803483	-0.227032	0.364699	0.000000	0.000000	4.000000	48.000000	0.000000
3632.729112	0.024054	0.556039	0.241900	73.513741	12.846786	122.475906	4.449063	0.000000	-2.281630	0.000000	0.000000	0.000000	-0.803483	-0.227032	0.364699	0.000000	0.000000	4.000000	48.000000	0.000000
3632.732445	0.021105	0.555335	0.243231	73.513741	12.846786	122.475906	4.449063	0.000000	-2.281630	0.000000	0.000000	0.000000	-0.884926	-0.211186	0.399160	0.000000	0.000000	4.000000	48.000000	0.000000
3632.735778	0.021105	0.555335	0.243231	73.513741	12.846786	122.475906	4.449063	0.000000	-2.281630	0.000000	0.000000	0.000000	-0.884926	-0.211186	0.399160	0.000000	0.000000	4.000000	48.000000	0.000000
3632.739112	0.021105	0.555335	0.243231	73.758209	15.494546	124.585373	4.475888	0.000000	-2.228549	0.000000	0.000000	0.000000	-0.884926	-0.211186	0.399160	0.000000	0.000000	4.000000	48.000000	0.000000
3632.742445	0.018013	0.554619	0.244629	73.758209	15.494546	124.585373	4.475888	0.000000	-2.228549	0.000000	0.000000	0.000000	-0.927583	-0.214661	0.419689	0.000000	0.000000	4.000000	48.000000	0.000000
3632.745778	0.018013	0.554619	0.244629	73.758209	15.494546	124.585373	4.475888	0.000000	-2.228549	0.000000	0.000000	0.000000	-0.927583	-0.214661	0.419689	0.000000	0.000000	4.000000	48.000000	0.000000
3632.749112	0.018013	0.554619	0.244629	74.000877	18.536825	127.508011	4.503365	0.000000	-2.172488	0.000000	0.000000	0.000000	-0.927583	-0.214661	0.419689	0.000000	0.000000	4.000000	48.000000	0.000000
3632.752445	0.014777	0.553935	0.246120	74.000877	18.536825	127.508011	4.503365	0.000000	-2.172488	0.000000	0.000000	0.000000	-0.970613	-0.205458	0.447267	0.000000	0.000000	4.000000	48.000000	0.000000
3632.755778	0.014777	0.553935	0.246120	74.000877	18.536825	127.508011	4.503365	0.000000	-2.172488	0.000000	0.000000	0.000000	-0.970613	-0.205458	0.447267	0.000000	0.000000	4.000000	48.000000	0.000000
3632.759112	0.014777	0.553935	0.246120	74.203629	21.928467	130.927490	4.531471	0.000000	-2.113236	0.000000	0.000000	0.000000	-0.970613	-0.205458	0.447267	0.000000	0.000000	4.000000	48.000000	0.000000
3632.762445	0.011395	0.553233	0.247644	74.203629	21.928467	130.927490	4.531471	0.000000	-2.113236	0.000000	0.000000	0.000000	-1.014586	-0.210480	0.456939	0.000000	0.000000	4.000000	48.000000	0.000000
3632.765778	0.011395	0.553233	0.247644	74.203629	21.928467	130.927490	4.531471	0.000000	-2.113236	0.000000	0.000000	0.000000	-1.014586	-0.210480	0.456939	0.000000	0.000000	4.000000	48.000000	0.000000
3632.769112	0.011395	0.553233	0.247644	74.361008	25.507454	134.349960	4.559912	0.000000	-2.051147	0.000000	0.000000	0.000000	-1.014586	-0.210480	0.456939	0.000000	0.000000	4.000000	48.000000	0.000000
3632.772445	0.007899	0.552497	0.249214	74.361008	25.507454	134.349960	4.559912	0.000000	-2.051147	0.000000	0.000000	0.000000	-1.048874	-0.220769	0.471188	0.000000	0.000000	4.000000	48.000000	0.000000
3632.775778	0.007899	0.552497	0.249214	74.361008	25.507454	134.349960	4.559912	0.000000	-2.051147	0.000000	0.000000	0.000000	-1.048874	-0.220769	0.471188	0.000000	0.000000	4.000000	48.000000	0.000000
3632.779112	0.007899	0.552497	0.249214	74.478317	29.048115	137.496674	4.588407	0.000000	-1.986586	0.000000	0.000000	0.000000	-1.048874	-0.220769	0.471188	0.000000	0.000000	4.000000	48.000000	0.000000
3632.782445	0.004321	0.551705	0.250817	74.478317	29.048115	137.496674	4.588407	0.000000	-1.986586	0.000000	0.000000	0.000000	-1.073561	-0.237621	0.480844	0.000000	0.000000	4.000000	48.000000	0.000000
3632.785778	0.004321	0.551705	0.250817	74.478317	29.048115	137.496674	4.588407	0.000000	-1.986586	0.000000	0.000000	0.000000	-1.073561	-0.237621	0.480844	0.000000	0.000000	4.000000	48.000000	0.000000
3632.789112	0.004321	0.551705	0.250817	74.567978	32.301113	140.096756	4.616602	0.000000	-1.920153	0.000000	0.000000	0.000000	-1.073561	-0.237621	0.480844	0.000000	0.000000	4.000000	48.000000	0.000000
3632.792445	0.000692	0.550891	0.252414	74.567978	32.301113	140.096756	4.616602	0.000000	-1.920153	0.000000	0.000000	0.000000	-1.088486	-0.244276	0.479173	0.000000	0.000000	4.000000	48.000000	0.000000
3632.795778	0.000692	0.550891	0.252414	74.567978	32.301113	140.096756	4.616602	0.000000	-1.920153	0.000000	0.000000	0.000000	-1.088486	-0.244276	0.479173	0.000000	0.000000	4.000000	48.000000	0.000000
3632.799112	0.000692	0.550891	0.252414	74.621353	35.339874	142.278473	4.644115	0.000000	-1.852618	0.000000	0.000000	0.000000	-1.088486	-0.244276	0.479173	0.000000	0.000000	4.000000	48.000000	0.000000
3632.802445	-0.002885	0.550076	0.254018	74.621353	35.339874	142.278473	4.644115	0.000000	-1.852618	0.000000	0.000000	0.000000	-1.073140	-0.244536	0.481207	0.000000	0.000000	4.000000	48.000000	0.000000
3632.805778	-0.002885	0.550076	0.254018	74.621353	35.339874	142.278473	4.644115	0.000000	-1.852618	0.000000	0.000000	0.000000	-1.073140	-0.244536	0.481207	0.000000	0.000000	4.000000	48.000000	0.000000
3632.809112	-0.002885	0.550076	0.254018	74.638435	38.137913	144.095795	4.670317	0.000000	-1.785537	0.000000	0.000000	0.000000	-1.073140	-0.244536	0.481207	0.000000	0.000000	4.000000	48.000000	0.000000
3632.812445	-0.006377	0.549281	0.255643	74.638435	38.137913	144.095795	4.670317	0.000000	-1.785537	0.000000	0.000000	0.000000	-1.047625	-0.238448	0.487354	0.000000	0.000000	4.000000	48.000000	0.000000
3632.815778	-0.006377	0.549281	0.255643	74.638435	38.137913	144.095795	4.670317	0.000000	-1.785537	0.000000	0.000000	0.000000	-1.047625	-0.238448	0.487354	0.000000	0.000000	4.000000	48.000000	0.000000
3632.819112	-0.006377	0.549281	0.255643	74.679298	40.520691	145.434387	4.695049	0.000000	-1.719452	0.000000	0.000000	0.000000	-1.047625	-0.238448	0.487354	0.000000	0.000000	4.000000	48.000000	0.000000
3632.822445	-0.009817	0.548538	0.257222	74.679298	40.520691	145.434387	4.695049	0.000000	-1.719452	0.000000	0.000000	0.000000	-1.031944	-0.222967	0.473837	0.000000	0.000000	4.000000	48.000000	0.000000
3632.825778	-0.009817	0.548538	0.257222	74.679298	40.520691	145.434387	4.695049	0.000000	-1.719452	0.000000	0.000000	0.000000	-1.031944	-0.222967	0.473837	0.000000	0.000000	4.000000	48.000000	0.000000
3632.829112	-0.009817	0.548538	0.257222	74.808754	42.305557	146.207718	4.718401	0.000000	-1.654294	0.000000	0.000000	0.000000	-1.031944	-0.222967	0.473837	0.000000	0.000000	4.000000	48.000000	0.000000
3632.832445	-0.013238	0.547850	0.258788	74.808754	42.305557	146.207718	4.718401	0.000000	-1.654294	0.000000	0.000000	0.000000	-1.026346	-0.206217	0.469618	0.000000	0.000000	4.000000	48.000000	0.000000
3632.835778	-0.013238	0.547850	0.258788	74.808754	42.305557	146.207718	4.718401	0.000000	-1.654294	0.000000	0.000000	0.000000	-1.026346	-0.206217	0.469618	0.000000	0.000000	4.000000	48.000000	0.000000
3632.839112	-0.013238	0.547850	0.258788	75.008766	43.567749	146.599045	4.740663	0.000000	-1.589374	0.000000	0.000000	0.000000	-1.026346	-0.206217	0.469618	0.000000	0.000000	4.000000	48.000000	0.000000
3632.842445	-0.016674	0.547219	0.260339	75.008766	43.567749	146.599045	4.740663	0.000000	-1.589374	0.000000	0.000000	0.000000	-1.030884	-0.189322	0.465279	0.000000	0.000000	4.000000	48.000000	0.000000
3632.845778	-0.016674	0.547219	0.260339	75.008766	43.567749	146.599045	4.740663	0.000000	-1.589374	0.000000	0.000000	0.000000	-1.030884	-0.189322	0.465279	0.000000	0.000000	4.000000	48.000000	0.000000
3632.849112	-0.016674	0.547219	0.260339	75.201378	44.519875	146.855072	4.762028	0.000000	-1.524170	0.000000	0.000000	0.000000	-1.030884	-0.189322	0.465279	0.000000	0.000000	4.000000	48.000000	0.000000
3632.852445	-0.019955	0.546723	0.261870	75.201378	44.519875	146.855072	4.762028	0.000000	-1.524170	0.000000	0.000000	0.000000	-0.984124	-0.148786	0.459389	0.000000	0.000000	4.000000	48.000000	0.000000
3632.855778	-0.019955	0.546723	0.261870	75.201378	44.519875	146.855072	4.762028	0.000000	-1.524170	0.000000	0.000000	0.000000	-0.984124	-0.148786	0.459389	0.000000	0.000000	4.000000	48.000000	0.000000
3632.859112	-0.019955	0.546723	0.261870	75.360680	45.273125	146.994370	4.781607	0.000000	-1.461589	0.000000	0.000000	0.000000	-0.984124	-0.148786	0.459389	0.000000	0.000000	4.000000	48.000000	0.000000
3632.862445	-0.023078	0.546284	0.263394	75.360680	45.273125	146.994370	4.781607	0.000000	-1.461589	0.000000	0.000000	0.000000	-0.937079	-0.131629	0.457121	0.000000	0.000000	4.000000	48.000000	0.000000
3632.865778	-0.023078	0.546284	0.263394	75.360680	45.273125	146.994370	4.781607	0.000000	-1.461589	0.000000	0.000000	0.000000	-0.937079	-0.131629	0.457121	0.000000	0.000000	4.000000	48.000000	0.000000
3632.869112	-0.023078	0.546284	0.263394	75.479660	45.819530	146.980499	4.799516	0.000000	-1.401659	0.000000	0.000000	0.000000	-0.937079	-0.131629	0.457121	0.000000	0.000000	4.000000	48.000000	0.000000
3632.872445	-0.026146	0.545943	0.264903	75.479660	45.819530	146.980499	4.799516	0.000000	-1.401659	0.000000	0.000000	0.000000	-0.920495	-0.102488	0.452913	0.000000	0.000000	4.000000	48.000000	0.000000
3632.875778	-0.026146	0.545943	0.264903	75.479660	45.819530	146.980499	4.799516	0.000000	-1.401659	0.000000	0.000000	0.000000	-0.920495	-0.102488	0.452913	0.000000	0.000000	4.000000	48.000000	0.000000
3632.879112	-0.026146	0.545943	0.264903	75.576355	46.183193	146.900177	4.816325	0.000000	-1.342765	0.000000	0.000000	0.000000	-0.920495	-0.102488	0.452913	0.000000	0.000000	4.000000	48.000000	0.000000
3632.882445	-0.029259	0.545609	0.266316	75.576355	46.183193	146.900177	4.816325	0.000000	-1.342765	0.000000	0.000000	0.000000	-0.933699	-0.100206	0.423701	0.000000	0.000000	4.000000	48.000000	0.000000
3632.885778	-0.029259	0.545609	0.266316	75.576355	46.183193	146.900177	4.816325	0.000000	-1.342765	0.000000	0.000000	0.000000	-0.933699	-0.100206	0.423701	0.000000	0.000000	4.000000	48.000000	0.000000
3632.889112	-0.029259	0.545609	0.266316	75.651909	46.338341	146.520218	4.832420	0.000000	-1.283633	0.000000	0.000000	0.000000	-0.933699	-0.100206	0.423701	0.000000	0.000000	4.000000	48.000000	0.000000
3632.892445	-0.032449	0.545344	0.267637	75.651909	46.338341	146.520218	4.832420	0.000000	-1.283633	0.000000	0.000000	0.000000	-0.957066	-0.079411	0.396415	0.000000	0.000000	4.000000	48.000000	0.000000
3632.895778	-0.032449	0.545344	0.267637	75.651909	46.338341	146.520218	4.832420	0.000000	-1.283633	0.000000	0.000000	0.000000	-0.957066	-0.079411	0.396415	0.000000	0.000000	4.000000	48.000000	0.000000
3632.899112	-0.032449	0.545344	0.267637	75.721596	46.328529	145.828400	4.847965	0.000000	-1.223616	0.000000	0.000000	0.000000	-0.957066	-0.079411	0.396415	0.000000	0.000000	4.000000	48.000000	0.000000
3632.902445	-0.035644	0.545081	0.268804	75.721596	46.328529	145.828400	4.847965	0.000000	-1.223616	0.000000	0.000000	0.000000	-0.958580	-0.078992	0.349963	0.000000	0.000000	4.000000	48.000000	0.000000
3632.905778	-0.035644	0.545081	0.268804	75.721596	46.328529	145.828400	4.847965	0.000000	-1.223616	0.000000	0.000000	0.000000	-0.958580	-0.078992	0.349963	0.000000	0.000000	4.000000	48.000000	0.000000
3632.909112	-0.035644	0.545081	0.268804	75.794296	46.140423	144.885056	4.862581	0.000000	-1.164178	0.000000	0.000000	0.000000	-0.958580	-0.078992	0.349963	0.000000	0.000000	4.000000	48.000000	0.000000
3632.912445	-0.038772	0.544895	0.269781	75.794296	46.140423	144.885056	4.862581	0.000000	-1.164178	0.000000	0.000000	0.000000	-0.938217	-0.055637	0.293232	0.000000	0.000000	4.000000	48.000000	0.000000
3632.915778	-0.038772	0.544895	0.269781	75.794296	46.140423	144.885056	4.862581	0.000000	-1.164178	0.000000	0.000000	0.000000	-0.938217	-0.055637	0.293232	0.000000	0.000000	4.000000	48.000000	0.000000
3632.919112	-0.038772	0.544895	0.269781	75.875374	45.820164	143.786118	4.875998	0.000000	-1.106636	0.000000	0.000000	0.000000	-0.938217	-0.055637	0.293232	0.000000	0.000000	4.000000	48.000000	0.000000
3632.922445	-0.041932	0.544687	0.270563	75.875374	45.820164	143.786118	4.875998	0.000000	-1.106636	0.000000	0.000000	0.000000	-0.948138	-0.062429	0.234589	0.000000	0.000000	4.000000	48.000000	0.000000
3632.925778	-0.041932	0.544687	0.270563	75.875374	45.820164	143.786118	4.875998	0.000000	-1.106636	0.000000	0.000000	0.000000	-0.948138	-0.062429	0.234589	0.000000	0.000000	4.000000	48.000000	0.000000
3632.929112	-0.041932	0.544687	0.270563	75.942924	45.447426	142.807327	4.888678	0.000000	-1.049203	0.000000	0.000000	0.000000	-0.948138	-0.062429	0.234589	0.000000	0.000000	4.000000	48.000000	0.000000
3632.932445	-0.045123	0.544497	0.271145	75.942924	45.447426	142.807327	4.888678	0.000000	-1.049203	0.000000	0.000000	0.000000	-0.957319	-0.057134	0.174750	0.000000	0.000000	4.000000	48.000000	0.000000
3632.935778	-0.045123	0.544497	0.271145	75.942924	45.447426	142.807327	4.888678	0.000000	-1.049203	0.000000	0.000000	0.000000	-0.957319	-0.057134	0.174750	0.000000	0.000000	4.000000	48.000000	0.000000
3632.939112	-0.045123	0.544497	0.271145	75.945839	45.061600	142.021362	4.900639	0.000000	-0.991835	0.000000	0.000000	0.000000	-0.957319	-0.057134	0.174750	0.000000	0.000000	4.000000	48.000000	0.000000
3632.942445	-0.048309	0.544346	0.271544	75.945839	45.061600	142.021362	4.900639	0.000000	-0.991835	0.000000	0.000000	0.000000	-0.955677	-0.045193	0.119480	0.000000	0.000000	4.000000	48.000000	0.000000
3632.945778	-0.048309	0.544346	0.271544	75.945839	45.061600	142.021362	4.900639	0.000000	-0.991835	0.000000	0.000000	0.000000	-0.955677	-0.045193	0.119480	0.000000	0.000000	4.000000	48.000000	0.000000
3632.949112	-0.048309	0.544346	0.271544	75.929878	44.755146	141.432419	4.911797	0.000000	-0.935013	0.000000	0.000000	0.000000	-0.955677	-0.045193	0.119480	0.000000	0.000000	4.000000	48.000000	0.000000
3632.952445	-0.051449	0.544170	0.271724	75.929878	44.755146	141.432419	4.911797	0.000000	-0.935013	0.000000	0.000000	0.000000	-0.942208	-0.052705	0.054104	0.000000	0.000000	4.000000	48.000000	0.000000
3632.955778	-0.051449	0.544170	0.271724	75.929878	44.755146	141.432419	4.911797	0.000000	-0.935013	0.000000	0.000000	0.000000	-0.942208	-0.052705	0.054104	0.000000	0.000000	4.000000	48.000000	0.000000
3632.959112	-0.051449	0.544170	0.271724	75.920677	44.487801	140.959595	4.922049	0.000000	-0.879452	0.000000	0.000000	0.000000	-0.942208	-0.052705	0.054104	0.000000	0.000000	4.000000	48.000000	0.000000
3632.962445	-0.054615	0.544035	0.271719	75.920677	44.487801	140.959595	4.922049	0.000000	-0.879452	0.000000	0.000000	0.000000	-0.949522	-0.040566	-0.001387	0.000000	0.000000	4.000000	48.000000	0.000000
3632.965778	-0.054615	0.544035	0.271719	75.920677	44.487801	140.959595	4.922049	0.000000	-0.879452	0.000000	0.000000	0.000000	-0.949522	-0.040566	-0.001387	0.000000	0.000000	4.000000	48.000000	0.000000
3632.969112	-0.054615	0.544035	0.271719	75.910484	44.240826	140.315857	4.931678	0.000000	-0.823742	0.000000	0.000000	0.000000	-0.949522	-0.040566	-0.001387	0.000000	0.000000	4.000000	48.000000	0.000000
3632.972445	-0.057736	0.543966	0.271577	75.910484	44.240826	140.315857	4.931678	0.000000	-0.823742	0.000000	0.000000	0.000000	-0.936401	-0.020812	-0.042757	0.000000	0.000000	4.000000	48.000000	0.000000
3632.975778	-0.057736	0.543966	0.271577	75.910484	44.240826	140.315857	4.931678	0.000000	-0.823742	0.000000	0.000000	0.000000	-0.936401	-0.020812	-0.042757	0.000000	0.000000	4.000000	48.000000	0.000000
3632.979112	-0.057736	0.543966	0.271577	75.905945	44.011204	139.358902	4.940530	0.000000	-0.768870	0.000000	0.000000	0.000000	-0.936401	-0.020812	-0.042757	0.000000	0.000000	4.000000	48.000000	0.000000
3632.982445	-0.060813	0.543984	0.271309	75.905945	44.011204	139.358902	4.940530	0.000000	-0.768870	0.000000	0.000000	0.000000	-0.923094	0.005476	-0.080239	0.000000	0.000000	4.000000	48.000000	0.000000
3632.985778	-0.060813	0.543984	0.271309	75.905945	44.011204	139.358902	4.940530	0.000000	-0.768870	0.000000	0.000000	0.000000	-0.923094	0.005476	-0.080239	0.000000	0.000000	4.000000	48.000000	0.000000
3632.989112	-0.060813	0.543984	0.271309	75.905945	43.774597	138.026642	4.948647	0.000000	-0.714769	0.000000	0.000000	0.000000	-0.923094	0.005476	-0.080239	0.000000	0.000000	4.000000	48.000000	0.000000
3632.992445	-0.063773	0.544148	0.270902	75.905945	43.774597	138.026642	4.948647	0.000000	-0.714769	0.000000	0.000000	0.000000	-0.888034	0.049187	-0.122256	0.000000	0.000000	4.000000	48.000000	0.000000
3632.995778	-0.063773	0.544148	0.270902	75.905945	43.774597	138.026642	4.948647	0.000000	-0.714769	0.000000	0.000000	0.000000	-0.888034	0.049187	-0.122256	0.000000	0.000000	4.000000	48.000000	0.000000
3632.999112	-0.063773	0.544148	0.270902	75.913628	43.570110	136.470566	4.955884	0.000000	-0.662738	0.000000	0.000000	0.000000	-0.888034	0.049187	-0.122256	0.000000	0.000000	4.000000	48.000000	0.000000
3633.002445	-0.066647	0.544374	0.270332	75.913628	43.570110	136.470566	4.955884	0.000000	-0.662738	0.000000	0.000000	0.000000	-0.862322	0.067854	-0.170820	0.000000	0.000000	4.000000	48.000000	0.000000
3633.005778	-0.066647	0.544374	0.270332	75.913628	43.570110	136.470566	4.955884	0.000000	-0.662738	0.000000	0.000000	0.000000	-0.862322	0.067854	-0.170820	0.000000	0.000000	4.000000	48.000000	0.000000
3633.009112	-0.066647	0.544374	0.270332	75.934555	43.359589	135.148499	4.962375	0.000000	-0.612240	0.000000	0.000000	0.000000	-0.862322	0.067854	-0.170820	0.000000	0.000000	4.000000	48.000000	0.000000
3633.012445	-0.069537	0.544702	0.269587	75.934555	43.359589	135.148499	4.962375	0.000000	-0.612240	0.000000	0.000000	0.000000	-0.866989	0.098377	-0.223589	0.000000	0.000000	4.000000	48.000000	0.000000
3633.015778	-0.069537	0.544702	0.269587	75.934555	43.359589	135.148499	4.962375	0.000000	-0.612240	0.000000	0.000000	0.000000	-0.866989	0.098377	-0.223589	0.000000	0.000000	4.000000	48.000000	0.000000
3633.019112	-0.069537	0.544702	0.269587	75.975166	43.086903	134.329803	4.968381	0.000000	-0.561415	0.000000	0.000000	0.000000	-0.866989	0.098377	-0.223589	0.000000	0.000000	4.000000	48.000000	0.000000
3633.022445	-0.072483	0.545080	0.268742	75.975166	43.086903	134.329803	4.968381	0.000000	-0.561415	0.000000	0.000000	0.000000	-0.883757	0.113482	-0.253455	0.000000	0.000000	4.000000	48.000000	0.000000
3633.025778	-0.072483	0.545080	0.268742	75.975166	43.086903	134.329803	4.968381	0.000000	-0.561415	0.000000	0.000000	0.000000	-0.883757	0.113482	-0.253455	0.000000	0.000000	4.000000	48.000000	0.000000
3633.029112	-0.072483	0.545080	0.268742	76.006104	42.822685	134.126892	4.973995	0.000000	-0.509293	0.000000	0.000000	0.000000	-0.883757	0.113482	-0.253455	0.000000	0.000000	4.000000	48.000000	0.000000
3633.032445	-0.075454	0.545596	0.267850	76.006104	42.822685	134.126892	4.973995	0.000000	-0.509293	0.000000	0.000000	0.000000	-0.891338	0.154584	-0.267796	0.000000	0.000000	4.000000	48.000000	0.000000
3633.035778	-0.075454	0.545596	0.267850	76.006104	42.822685	134.126892	4.973995	0.000000	-0.509293	0.000000	0.000000	0.000000	-0.891338	0.154584	-0.267796	0.000000	0.000000	4.000000	48.000000	0.000000
3633.039112	-0.075454	0.545596	0.267850	76.012299	42.603535	134.060379	4.979137	0.000000	-0.456287	0.000000	0.000000	0.000000	-0.891338	0.154584	-0.267796	0.000000	0.000000	4.000000	48.000000	0.000000
3633.042445	-0.078517	0.546164	0.266881	76.012299	42.603535	134.060379	4.979137	0.000000	-0.456287	0.000000	0.000000	0.000000	-0.918710	0.170562	-0.290510	0.000000	0.000000	4.000000	48.000000	0.000000
3633.045778	-0.078517	0.546164	0.266881	76.012299	42.603535	134.060379	4.979137	0.000000	-0.456287	0.000000	0.000000	0.000000	-0.918710	0.170562	-0.290510	0.000000	0.000000	4.000000	48.000000	0.000000
3633.049112	-0.078517	0.546164	0.266881	76.012856	42.372364	133.652771	4.983879	0.000000	-0.401191	0.000000	0.000000	0.000000	-0.918710	0.170562	-0.290510	0.000000	0.000000	4.000000	48.000000	0.000000
3633.052445	-0.081533	0.546847	0.265859	76.012856	42.372364	133.652771	4.983879	0.000000	-0.401191	0.000000	0.000000	0.000000	-0.904797	0.204887	-0.306793	0.000000	0.000000	4.000000	48.000000	0.000000
3633.055778	-0.081533	0.546847	0.265859	76.012856	42.372364	133.652771	4.983879	0.000000	-0.401191	0.000000	0.000000	0.000000	-0.904797	0.204887	-0.306793	0.000000	0.000000	4.000000	48.000000	0.000000
3633.059112	-0.081533	0.546847	0.265859	76.012840	42.127579	132.886887	4.987981	0.000000	-0.346480	0.000000	0.000000	0.000000	-0.904797	0.204887	-0.306793	0.000000	0.000000	4.000000	48.000000	0.000000
3633.062445	-0.084539	0.547587	0.264800	76.012840	42.127579	132.886887	4.987981	0.000000	-0.346480	0.000000	0.000000	0.000000	-0.901775	0.221779	-0.317635	0.000000	0.000000	4.000000	48.000000	0.000000
3633.065778	-0.084539	0.547587	0.264800	76.012840	42.127579	132.886887	4.987981	0.000000	-0.346480	0.000000	0.000000	0.000000	-0.901775	0.221779	-0.317635	0.000000	0.000000	4.000000	48.000000	0.000000
3633.069112	-0.084539	0.547587	0.264800	76.012299	41.866455	131.938263	4.991499	0.000000	-0.291449	0.000000	0.000000	0.000000	-0.901775	0.221779	-0.317635	0.000000	0.000000	4.000000	48.000000	0.000000
3633.072445	-0.087562	0.548436	0.263649	76.012299	41.866455	131.938263	4.991499	0.000000	-0.291449	0.000000	0.000000	0.000000	-0.907027	0.254788	-0.345262	0.000000	0.000000	4.000000	48.000000	0.000000
3633.075778	-0.087562	0.548436	0.263649	76.012299	41.866455	131.938263	4.991499	0.000000	-0.291449	0.000000	0.000000	0.000000	-0.907027	0.254788	-0.345262	0.000000	0.000000	4.000000	48.000000	0.000000
3633.079112	-0.087562	0.548436	0.263649	76.033089	41.589134	131.027740	4.994445	0.000000	-0.235620	0.000000	0.000000	0.000000	-0.907027	0.254788	-0.345262	0.000000	0.000000	4.000000	48.000000	0.000000
3633.082445	-0.090594	0.549286	0.262344	76.033089	41.589134	131.027740	4.994445	0.000000	-0.235620	0.000000	0.000000	0.000000	-0.909575	0.255007	-0.391571	0.000000	0.000000	4.000000	48.000000	0.000000
3633.085778	-0.090594	0.549286	0.262344	76.033089	41.589134	131.027740	4.994445	0.000000	-0.235620	0.000000	0.000000	0.000000	-0.909575	0.255007	-0.391571	0.000000	0.000000	4.000000	48.000000	0.000000
3633.089112	-0.090594	0.549286	0.262344	76.131180	41.187130	130.129440	4.996789	0.000000	-0.179155	0.000000	0.000000	0.000000	-0.909575	0.255007	-0.391571	0.000000	0.000000	4.000000	48.000000	0.000000
3633.092445	-0.093628	0.550172	0.260849	76.131180	41.187130	130.129440	4.996789	0.000000	-0.179155	0.000000	0.000000	0.000000	-0.910125	0.265759	-0.448557	0.000000	0.000000	4.000000	48.000000	0.000000
3633.095778	-0.093628	0.550172	0.260849	76.131180	41.187130	130.129440	4.996789	0.000000	-0.179155	0.000000	0.000000	0.000000	-0.910125	0.265759	-0.448557	0.000000	0.000000	4.000000	48.000000	0.000000
3633.099112	-0.093628	0.550172	0.260849	76.326447	40.527924	129.082169	4.998508	0.000000	-0.122110	0.000000	0.000000	0.000000	-0.910125	0.265759	-0.448557	0.000000	0.000000	4.000000	48.000000	0.000000
3633.102445	-0.096627	0.551053	0.259172	76.326447	40.527924	129.082169	4.998508	0.000000	-0.122110	0.000000	0.000000	0.000000	-0.899863	0.264337	-0.503030	0.000000	0.000000	4.000000	48.000000	0.000000
3633.105778	-0.096627	0.551053	0.259172	76.326447	40.527924	129.082169	4.998508	0.000000	-0.122110	0.000000	0.000000	0.000000	-0.899863	0.264337	-0.503030	0.000000	0.000000	4.000000	48.000000	0.000000
3633.109112	-0.096627	0.551053	0.259172	76.582039	39.706577	128.075302	4.999577	0.000000	-0.065063	0.000000	0.000000	0.000000	-0.899863	0.264337	-0.503030	0.000000	0.000000	4.000000	48.000000	0.000000
3633.112445	-0.099808	0.551962	0.257386	76.582039	39.706577	128.075302	4.999577	0.000000	-0.065063	0.000000	0.000000	0.000000	-0.954160	0.272659	-0.535885	0.000000	0.000000	4.000000	48.000000	0.000000
3633.115778	-0.099808	0.551962	0.257386	76.582039	39.706577	128.075302	4.999577	0.000000	-0.065063	0.000000	0.000000	0.000000	-0.954160	0.272659	-0.535885	0.000000	0.000000	4.000000	48.000000	0.000000
3633.119112	-0.099808	0.551962	0.257386	76.844452	38.866112	127.173409	4.999999	0.000000	-0.003735	0.000000	0.000000	0.000000	-0.954160	0.272659	-0.535885	0.000000	0.000000	4.000000	48.000000	0.000000
3633.122445	-0.102932	0.552880	0.255538	76.844452	38.866112	127.173409	4.999999	0.000000	-0.003735	0.000000	0.000000	0.000000	-0.937372	0.275485	-0.554148	0.000000	0.000000	4.000000	48.000000	0.000000
3633.125778	-0.102932	0.552880	0.255538	76.844452	38.866112	127.173409	4.999999	0.000000	-0.003735	0.000000	0.000000	0.000000	-0.937372	0.275485	-0.554148	0.000000	0.000000	4.000000	48.000000	0.000000
3633.129112	-0.102932	0.552880	0.255538	77.044540	38.144047	126.395073	4.999671	0.000000	0.057371	0.000000	0.000000	0.000000	-0.937372	0.275485	-0.554148	0.000000	0.000000	4.000000	48.000000	0.000000
3633.132445	-0.106110	0.553816	0.253675	77.044540	38.144047	126.395073	4.999671	0.000000	0.057371	0.000000	0.000000	0.000000	-0.953449	0.280669	-0.558988	0.000000	0.000000	4.000000	48.000000	0.000000
3633.135778	-0.106110	0.553816	0.253675	77.044540	38.144047	126.395073	4.999671	0.000000	0.057371	0.000000	0.000000	0.000000	-0.953449	0.280669	-0.558988	0.000000	0.000000	4.000000	48.000000	0.000000
3633.139112	-0.106110	0.553816	0.253675	77.131653	37.741081	125.971260	4.998550	0.000000	0.120404	0.000000	0.000000	0.000000	-0.953449	0.280669	-0.558988	0.000000	0.000000	4.000000	48.000000	0.000000
3633.142445	-0.109417	0.554816	0.251839	77.131653	37.741081	125.971260	4.998550	0.000000	0.120404	0.000000	0.000000	0.000000	-0.992099	0.300021	-0.550811	0.000000	0.000000	4.000000	48.000000	0.000000
3633.145778	-0.109417	0.554816	0.251839	77.131653	37.741081	125.971260	4.998550	0.000000	0.120404	0.000000	0.000000	0.000000	-0.992099	0.300021	-0.550811	0.000000	0.000000	4.000000	48.000000	0.000000
3633.149112	-0.109417	0.554816	0.251839	77.145981	37.550343	125.714317	4.996508	0.000000	0.186843	0.000000	0.000000	0.000000	-0.992099	0.300021	-0.550811	0.000000	0.000000	4.000000	48.000000	0.000000
3633.152445	-0.112679	0.555815	0.250019	77.145981	37.550343	125.714317	4.996508	0.000000	0.186843	0.000000	0.000000	0.000000	-0.978583	0.299952	-0.546164	0.000000	0.000000	4.000000	48.000000	0.000000
3633.155778	-0.112679	0.555815	0.250019	77.145981	37.550343	125.714317	4.996508	0.000000	0.186843	0.000000	0.000000	0.000000	-0.978583	0.299952	-0.546164	0.000000	0.000000	4.000000	48.000000	0.000000
3633.159112	-0.112679	0.555815	0.250019	77.162422	37.342945	125.187767	4.993583	0.000000	0.253244	0.000000	0.000000	0.000000	-0.978583	0.299952	-0.546164	0.000000	0.000000	4.000000	48.000000	0.000000
3633.162445	-0.116031	0.556815	0.248192	77.162422	37.342945	125.187767	4.993583	0.000000	0.253244	0.000000	0.000000	0.000000	-1.005429	0.299918	-0.547896	0.000000	0.000000	4.000000	48.000000	0.000000
3633.165778	-0.116031	0.556815	0.248192	77.162422	37.342945	125.187767	4.993583	0.000000	0.253244	0.000000	0.000000	0.000000	-1.005429	0.299918	-0.547896	0.000000	0.000000	4.000000	48.000000	0.000000
3633.169112	-0.116031	0.556815	0.248192	77.198906	37.252186	124.498886	4.989603	0.000000	0.322281	0.000000	0.000000	0.000000	-1.005429	0.299918	-0.547896	0.000000	0.000000	4.000000	48.000000	0.000000
3633.172445	-0.119319	0.557858	0.246268	77.198906	37.252186	124.498886	4.989603	0.000000	0.322281	0.000000	0.000000	0.000000	-0.986315	0.312957	-0.577127	0.000000	0.000000	4.000000	48.000000	0.000000
3633.175778	-0.119319	0.557858	0.246268	77.198906	37.252186	124.498886	4.989603	0.000000	0.322281	0.000000	0.000000	0.000000	-0.986315	0.312957	-0.577127	0.000000	0.000000	4.000000	48.000000	0.000000
3633.179112	-0.119319	0.557858	0.246268	77.291107	37.474869	123.995789	4.984686	0.000000	0.391024	0.000000	0.000000	0.000000	-0.986315	0.312957	-0.577127	0.000000	0.000000	4.000000	48.000000	0.000000
3633.182445	-0.122531	0.558836	0.244186	77.291107	37.474869	123.995789	4.984686	0.000000	0.391024	0.000000	0.000000	0.000000	-0.963597	0.293332	-0.624811	0.000000	0.000000	4.000000	48.000000	0.000000
3633.185778	-0.122531	0.558836	0.244186	77.291107	37.474869	123.995789	4.984686	0.000000	0.391024	0.000000	0.000000	0.000000	-0.963597	0.293332	-0.624811	0.000000	0.000000	4.000000	48.000000	0.000000
3633.189112	-0.122531	0.558836	0.244186	77.437370	37.963234	123.685287	4.978851	0.000000	0.459389	0.000000	0.000000	0.000000	-0.963597	0.293332	-0.624811	0.000000	0.000000	4.000000	48.000000	0.000000
3633.192445	-0.125626	0.559743	0.241920	77.437370	37.963234	123.685287	4.978851	0.000000	0.459389	0.000000	0.000000	0.000000	-0.928644	0.272156	-0.679802	0.000000	0.000000	4.000000	48.000000	0.000000
3633.195778	-0.125626	0.559743	0.241920	77.437370	37.963234	123.685287	4.978851	0.000000	0.459389	0.000000	0.000000	0.000000	-0.928644	0.272156	-0.679802	0.000000	0.000000	4.000000	48.000000	0.000000
3633.199112	-0.125626	0.559743	0.241920	77.632431	38.406475	123.364326	4.972182	0.000000	0.526692	0.000000	0.000000	0.000000	-0.928644	0.272156	-0.679802	0.000000	0.000000	4.000000	48.000000	0.000000
3633.202445	-0.128630	0.560574	0.239434	77.632431	38.406475	123.364326	4.972182	0.000000	0.526692	0.000000	0.000000	0.000000	-0.901239	0.249335	-0.745725	0.000000	0.000000	4.000000	48.000000	0.000000
3633.205778	-0.128630	0.560574	0.239434	77.632431	38.406475	123.364326	4.972182	0.000000	0.526692	0.000000	0.000000	0.000000	-0.901239	0.249335	-0.745725	0.000000	0.000000	4.000000	48.000000	0.000000
3633.209112	-0.128630	0.560574	0.239434	77.849297	38.665150	123.013580	4.964634	0.000000	0.593643	0.000000	0.000000	0.000000	-0.901239	0.249335	-0.745725	0.000000	0.000000	4.000000	48.000000	0.000000
3633.212445	-0.131756	0.561304	0.236787	77.849297	38.665150	123.013580	4.964634	0.000000	0.593643	0.000000	0.000000	0.000000	-0.937677	0.218753	-0.794228	0.000000	0.000000	4.000000	48.000000	0.000000
3633.215778	-0.131756	0.561304	0.236787	77.849297	38.665150	123.013580	4.964634	0.000000	0.593643	0.000000	0.000000	0.000000	-0.937677	0.218753	-0.794228	0.000000	0.000000	4.000000	48.000000	0.000000
3633.219112	-0.131756	0.561304	0.236787	78.042000	38.823608	122.939148	4.955633	0.000000	0.664606	0.000000	0.000000	0.000000	-0.937677	0.218753	-0.794228	0.000000	0.000000	4.000000	48.000000	0.000000
3633.222445	-0.135005	0.561935	0.234005	78.042000	38.823608	122.939148	4.955633	0.000000	0.664606	0.000000	0.000000	0.000000	-0.974706	0.189488	-0.834475	0.000000	0.000000	4.000000	48.000000	0.000000
3633.225778	-0.135005	0.561935	0.234005	78.042000	38.823608	122.939148	4.955633	0.000000	0.664606	0.000000	0.000000	0.000000	-0.974706	0.189488	-0.834475	0.000000	0.000000	4.000000	48.000000	0.000000
3633.229112	-0.135005	0.561935	0.234005	78.169952	39.015839	123.022278	4.944979	0.000000	0.739719	0.000000	0.000000	0.000000	-0.974706	0.189488	-0.834475	0.000000	0.000000	4.000000	48.000000	0.000000
3633.232445	-0.138353	0.562479	0.231154	78.169952	39.015839	123.022278	4.944979	0.000000	0.739719	0.000000	0.000000	0.000000	-1.004536	0.163073	-0.855258	0.000000	0.000000	4.000000	48.000000	0.000000
3633.235778	-0.138353	0.562479	0.231154	78.169952	39.015839	123.022278	4.944979	0.000000	0.739719	0.000000	0.000000	0.000000	-1.004536	0.163073	-0.855258	0.000000	0.000000	4.000000	48.000000	0.000000
3633.239112	-0.138353	0.562479	0.231154	78.245422	39.260433	122.860939	4.932565	0.000000	0.818414	0.000000	0.000000	0.000000	-1.004536	0.163073	-0.855258	0.000000	0.000000	4.000000	48.000000	0.000000
3633.242445	-0.141773	0.562940	0.228270	78.245422	39.260433	122.860939	4.932565	0.000000	0.818414	0.000000	0.000000	0.000000	-1.025838	0.138239	-0.865375	0.000000	0.000000	4.000000	48.000000	0.000000
3633.245778	-0.141773	0.562940	0.228270	78.245422	39.260433	122.860939	4.932565	0.000000	0.818414	0.000000	0.000000	0.000000	-1.025838	0.138239	-0.865375	0.000000	0.000000	4.000000	48.000000	0.000000
3633.249112	-0.141773	0.562940	0.228270	78.297127	39.609257	122.475822	4.918326	0.000000	0.900040	0.000000	0.000000	0.000000	-1.025838	0.138239	-0.865375	0.000000	0.000000	4.000000	48.000000	0.000000
3633.252445	-0.145233	0.563302	0.225375	78.297127	39.609257	122.475822	4.918326	0.000000	0.900040	0.000000	0.000000	0.000000	-1.038218	0.108580	-0.868282	0.000000	0.000000	4.000000	48.000000	0.000000
3633.255778	-0.145233	0.563302	0.225375	78.297127	39.609257	122.475822	4.918326	0.000000	0.900040	0.000000	0.000000	0.000000	-1.038218	0.108580	-0.868282	0.000000	0.000000	4.000000	48.000000	0.000000
3633.259112	-0.145233	0.563302	0.225375	78.301003	40.156860	122.131638	4.902240	0.000000	0.983892	0.000000	0.000000	0.000000	-1.038218	0.108580	-0.868282	0.000000	0.000000	4.000000	48.000000	0.000000
3633.262445	-0.148684	0.563611	0.222392	78.301003	40.156860	122.131638	4.902240	0.000000	0.983892	0.000000	0.000000	0.000000	-1.035156	0.092710	-0.894865	0.000000	0.000000	4.000000	48.000000	0.000000
3633.265778	-0.148684	0.563611	0.222392	78.301003	40.156860	122.131638	4.902240	0.000000	0.983892	0.000000	0.000000	0.000000	-1.035156	0.092710	-0.894865	0.000000	0.000000	4.000000	48.000000	0.000000
3633.269112	-0.148684	0.563611	0.222392	78.311882	40.795246	121.933533	4.884337	0.000000	1.069230	0.000000	0.000000	0.000000	-1.035156	0.092710	-0.894865	0.000000	0.000000	4.000000	48.000000	0.000000
3633.272445	-0.152064	0.563809	0.219210	78.311882	40.795246	121.933533	4.884337	0.000000	1.069230	0.000000	0.000000	0.000000	-1.013981	0.059614	-0.954863	0.000000	0.000000	4.000000	48.000000	0.000000
3633.275778	-0.152064	0.563809	0.219210	78.311882	40.795246	121.933533	4.884337	0.000000	1.069230	0.000000	0.000000	0.000000	-1.013981	0.059614	-0.954863	0.000000	0.000000	4.000000	48.000000	0.000000
3633.279112	-0.152064	0.563809	0.219210	78.389046	41.414669	121.839432	4.864675	0.000000	1.155396	0.000000	0.000000	0.000000	-1.013981	0.059614	-0.954863	0.000000	0.000000	4.000000	48.000000	0.000000
3633.282445	-0.155400	0.563839	0.215811	78.389046	41.414669	121.839432	4.864675	0.000000	1.155396	0.000000	0.000000	0.000000	-1.000762	0.008787	-1.019628	0.000000	0.000000	4.000000	48.000000	0.000000
3633.285778	-0.155400	0.563839	0.215811	78.389046	41.414669	121.839432	4.864675	0.000000	1.155396	0.000000	0.000000	0.000000	-1.000762	0.008787	-1.019628	0.000000	0.000000	4.000000	48.000000	0.000000
3633.289112	-0.155400	0.563839	0.215811	78.529526	42.060829	122.007889	4.842976	0.000000	1.243217	0.000000	0.000000	0.000000	-1.000762	0.008787	-1.019628	0.000000	0.000000	4.000000	48.000000	0.000000
3633.292445	-0.158630	0.563760	0.212096	78.529526	42.060829	122.007889	4.842976	0.000000	1.243217	0.000000	0.000000	0.000000	-0.969185	-0.023742	-1.114288	0.000000	0.000000	4.000000	48.000000	0.000000
3633.295778	-0.158630	0.563760	0.212096	78.529526	42.060829	122.007889	4.842976	0.000000	1.243217	0.000000	0.000000	0.000000	-0.969185	-0.023742	-1.114288	0.000000	0.000000	4.000000	48.000000	0.000000
3633.299112	-0.158630	0.563760	0.212096	78.673737	42.834785	122.613098	4.819258	0.000000	1.332200	0.000000	0.000000	0.000000	-0.969185	-0.023742	-1.114288	0.000000	0.000000	4.000000	48.000000	0.000000
3633.302445	-0.161771	0.563624	0.208152	78.673737	42.834785	122.613098	4.819258	0.000000	1.332200	0.000000	0.000000	0.000000	-0.942096	-0.040773	-1.183484	0.000000	0.000000	4.000000	48.000000	0.000000
3633.305778	-0.161771	0.563624	0.208152	78.673737	42.834785	122.613098	4.819258	0.000000	1.332200	0.000000	0.000000	0.000000	-0.942096	-0.040773	-1.183484	0.000000	0.000000	4.000000	48.000000	0.000000
3633.309112	-0.161771	0.563624	0.208152	78.783775	43.757027	123.640205	4.793387	0.000000	1.422477	0.000000	0.000000	0.000000	-0.942096	-0.040773	-1.183484	0.000000	0.000000	4.000000	48.000000	0.000000
3633.312445	-0.164895	0.563536	0.204022	78.783775	43.757027	123.640205	4.793387	0.000000	1.422477	0.000000	0.000000	0.000000	-0.937268	-0.026279	-1.238717	0.000000	0.000000	4.000000	48.000000	0.000000
3633.315778	-0.164895	0.563536	0.204022	78.783775	43.757027	123.640205	4.793387	0.000000	1.422477	0.000000	0.000000	0.000000	-0.937268	-0.026279	-1.238717	0.000000	0.000000	4.000000	48.000000	0.000000
3633.319112	-0.164895	0.563536	0.204022	78.782578	44.933468	125.134712	4.764773	0.000000	1.515566	0.000000	0.000000	0.000000	-0.937268	-0.026279	-1.238717	0.000000	0.000000	4.000000	48.000000	0.000000
3633.322445	-0.167888	0.563542	0.199797	78.782578	44.933468	125.134712	4.764773	0.000000	1.515566	0.000000	0.000000	0.000000	-0.898065	0.001911	-1.267728	0.000000	0.000000	4.000000	48.000000	0.000000
3633.325778	-0.167888	0.563542	0.199797	78.782578	44.933468	125.134712	4.764773	0.000000	1.515566	0.000000	0.000000	0.000000	-0.898065	0.001911	-1.267728	0.000000	0.000000	4.000000	48.000000	0.000000
3633.329112	-0.167888	0.563542	0.199797	78.647766	46.342323	126.756302	4.734170	0.000000	1.608613	0.000000	0.000000	0.000000	-0.898065	0.001911	-1.267728	0.000000	0.000000	4.000000	48.000000	0.000000
3633.332445	-0.170705	0.563651	0.195555	78.647766	46.342323	126.756302	4.734170	0.000000	1.608613	0.000000	0.000000	0.000000	-0.844998	0.032572	-1.272656	0.000000	0.000000	4.000000	48.000000	0.000000
3633.335778	-0.170705	0.563651	0.195555	78.647766	46.342323	126.756302	4.734170	0.000000	1.608613	0.000000	0.000000	0.000000	-0.844998	0.032572	-1.272656	0.000000	0.000000	4.000000	48.000000	0.000000
3633.339112	-0.170705	0.563651	0.195555	78.444847	47.783176	128.177765	4.702092	0.000000	1.700098	0.000000	0.000000	0.000000	-0.844998	0.032572	-1.272656	0.000000	0.000000	4.000000	48.000000	0.000000
3633.342445	-0.173383	0.563844	0.191186	78.444847	47.783176	128.177765	4.702092	0.000000	1.700098	0.000000	0.000000	0.000000	-0.803274	0.058018	-1.310570	0.000000	0.000000	4.000000	48.000000	0.000000
3633.345778	-0.173383	0.563844	0.191186	78.444847	47.783176	128.177765	4.702092	0.000000	1.700098	0.000000	0.000000	0.000000	-0.803274	0.058018	-1.310570	0.000000	0.000000	4.000000	48.000000	0.000000
3633.349112	-0.173383	0.563844	0.191186	78.274467	49.067688	129.125076	4.667957	0.000000	1.791697	0.000000	0.000000	0.000000	-0.803274	0.058018	-1.310570	0.000000	0.000000	4.000000	48.000000	0.000000
3633.352445	-0.175970	0.564057	0.186635	78.274467	49.067688	129.125076	4.667957	0.000000	1.791697	0.000000	0.000000	0.000000	-0.776209	0.063915	-1.365392	0.000000	0.000000	4.000000	48.000000	0.000000
3633.355778	-0.175970	0.564057	0.186635	78.274467	49.067688	129.125076	4.667957	0.000000	1.791697	0.000000	0.000000	0.000000	-0.776209	0.063915	-1.365392	0.000000	0.000000	4.000000	48.000000	0.000000
3633.359112	-0.175970	0.564057	0.186635	78.218544	49.471146	128.800964	4.631037	0.000000	1.885074	0.000000	0.000000	0.000000	-0.776209	0.063915	-1.365392	0.000000	0.000000	4.000000	48.000000	0.000000
3633.362445	-0.178490	0.564267	0.181877	78.218544	49.471146	128.800964	4.631037	0.000000	1.885074	0.000000	0.000000	0.000000	-0.756038	0.063014	-1.427193	0.000000	0.000000	4.000000	48.000000	0.000000
3633.365778	-0.178490	0.564267	0.181877	78.218544	49.471146	128.800964	4.631037	0.000000	1.885074	0.000000	0.000000	0.000000	-0.756038	0.063014	-1.427193	0.000000	0.000000	4.000000	48.000000	0.000000
3633.369112	-0.178490	0.564267	0.181877	78.189621	47.751278	126.127930	4.590750	0.000000	1.981164	0.000000	0.000000	0.000000	-0.756038	0.063014	-1.427193	0.000000	0.000000	4.000000	48.000000	0.000000
3633.372445	-0.180958	0.564503	0.176865	78.189621	47.751278	126.127930	4.590750	0.000000	1.981164	0.000000	0.000000	0.000000	-0.740235	0.070679	-1.503615	0.000000	0.000000	4.000000	48.000000	0.000000
3633.375778	-0.180958	0.564503	0.176865	78.189621	47.751278	126.127930	4.590750	0.000000	1.981164	0.000000	0.000000	0.000000	-0.740235	0.070679	-1.503615	0.000000	0.000000	4.000000	48.000000	0.000000
3633.379112	-0.180958	0.564503	0.176865	77.949524	43.677135	121.525841	4.546352	0.000000	2.081029	0.000000	0.000000	0.000000	-0.740235	0.070679	-1.503615	0.000000	0.000000	4.000000	48.000000	0.000000
3633.382445	-0.183252	0.564727	0.171761	77.949524	43.677135	121.525841	4.546352	0.000000	2.081029	0.000000	0.000000	0.000000	-0.688425	0.067211	-1.531169	0.000000	0.000000	4.000000	48.000000	0.000000
3633.385778	-0.183252	0.564727	0.171761	77.949524	43.677135	121.525841	4.546352	0.000000	2.081029	0.000000	0.000000	0.000000	-0.688425	0.067211	-1.531169	0.000000	0.000000	4.000000	48.000000	0.000000
3633.389112	-0.183252	0.564727	0.171761	77.528145	38.722279	116.900970	4.499336	0.000000	2.180819	0.000000	0.000000	0.000000	-0.688425	0.067211	-1.531169	0.000000	0.000000	4.000000	48.000000	0.000000
3633.392445	-0.185296	0.564927	0.166518	77.528145	38.722279	116.900970	4.499336	0.000000	2.180819	0.000000	0.000000	0.000000	-0.612992	0.060054	-1.572948	0.000000	0.000000	4.000000	48.000000	0.000000
3633.395778	-0.185296	0.564927	0.166518	77.528145	38.722279	116.900970	4.499336	0.000000	2.180819	0.000000	0.000000	0.000000	-0.612992	0.060054	-1.572948	0.000000	0.000000	4.000000	48.000000	0.000000
3633.399112	-0.185296	0.564927	0.166518	76.956451	34.176033	112.903259	4.450153	0.000000	2.279503	0.000000	0.000000	0.000000	-0.612992	0.060054	-1.572948	0.000000	0.000000	4.000000	48.000000	0.000000
3633.402445	-0.187183	0.565195	0.161238	76.956451	34.176033	112.903259	4.450153	0.000000	2.279503	0.000000	0.000000	0.000000	-0.566116	0.080446	-1.584024	0.000000	0.000000	4.000000	48.000000	0.000000
3633.405778	-0.187183	0.565195	0.161238	76.956451	34.176033	112.903259	4.450153	0.000000	2.279503	0.000000	0.000000	0.000000	-0.566116	0.080446	-1.584024	0.000000	0.000000	4.000000	48.000000	0.000000
3633.409112	-0.187183	0.565195	0.161238	76.271660	30.309191	109.638733	4.398225	0.000000	2.378154	0.000000	0.000000	0.000000	-0.566116	0.080446	-1.584024	0.000000	0.000000	4.000000	48.000000	0.000000
3633.412445	-0.188904	0.565576	0.155992	76.271660	30.309191	109.638733	4.398225	0.000000	2.378154	0.000000	0.000000	0.000000	-0.516490	0.114219	-1.573875	0.000000	0.000000	4.000000	48.000000	0.000000
3633.415778	-0.188904	0.565576	0.155992	76.271660	30.309191	109.638733	4.398225	0.000000	2.378154	0.000000	0.000000	0.000000	-0.516490	0.114219	-1.573875	0.000000	0.000000	4.000000	48.000000	0.000000
3633.419112	-0.188904	0.565576	0.155992	75.525146	27.096909	107.073624	4.344018	0.000000	2.475784	0.000000	0.000000	0.000000	-0.516490	0.114219	-1.573875	0.000000	0.000000	4.000000	48.000000	0.000000
3633.422445	-0.190390	0.566038	0.150848	75.525146	27.096909	107.073624	4.344018	0.000000	2.475784	0.000000	0.000000	0.000000	-0.445546	0.138677	-1.543208	0.000000	0.000000	4.000000	48.000000	0.000000
3633.425778	-0.190390	0.566038	0.150848	75.525146	27.096909	107.073624	4.344018	0.000000	2.475784	0.000000	0.000000	0.000000	-0.445546	0.138677	-1.543208	0.000000	0.000000	4.000000	48.000000	0.000000
3633.429112	-0.190390	0.566038	0.150848	74.902481	24.930149	105.528885	4.288959	0.000000	2.569986	0.000000	0.000000	0.000000	-0.445546	0.138677	-1.543208	0.000000	0.000000	4.000000	48.000000	0.000000
3633.432445	-0.191783	0.566561	0.145750	74.902481	24.930149	105.528885	4.288959	0.000000	2.569986	0.000000	0.000000	0.000000	-0.418093	0.156708	-1.529374	0.000000	0.000000	4.000000	48.000000	0.000000
3633.435778	-0.191783	0.566561	0.145750	74.902481	24.930149	105.528885	4.288959	0.000000	2.569986	0.000000	0.000000	0.000000	-0.418093	0.156708	-1.529374	0.000000	0.000000	4.000000	48.000000	0.000000
3633.439112	-0.191783	0.566561	0.145750	74.907753	25.663641	106.736771	4.230972	0.000000	2.664371	0.000000	0.000000	0.000000	-0.418093	0.156708	-1.529374	0.000000	0.000000	4.000000	48.000000	0.000000
3633.442445	-0.192909	0.567018	0.140437	74.907753	25.663641	106.736771	4.230972	0.000000	2.664371	0.000000	0.000000	0.000000	-0.337641	0.137178	-1.593920	0.000000	0.000000	4.000000	48.000000	0.000000
3633.445778	-0.192909	0.567018	0.140437	74.907753	25.663641	106.736771	4.230972	0.000000	2.664371	0.000000	0.000000	0.000000	-0.337641	0.137178	-1.593920	0.000000	0.000000	4.000000	48.000000	0.000000
3633.449112	-0.192909	0.567018	0.140437	75.126396	27.152468	108.593285	4.170037	0.000000	2.758765	0.000000	0.000000	0.000000	-0.337641	0.137178	-1.593920	0.000000	0.000000	4.000000	48.000000	0.000000
3633.452445	-0.193803	0.567447	0.135022	75.126396	27.152468	108.593285	4.170037	0.000000	2.758765	0.000000	0.000000	0.000000	-0.268222	0.128624	-1.624520	0.000000	0.000000	4.000000	48.000000	0.000000
3633.455778	-0.193803	0.567447	0.135022	75.126396	27.152468	108.593285	4.170037	0.000000	2.758765	0.000000	0.000000	0.000000	-0.268222	0.128624	-1.624520	0.000000	0.000000	4.000000	48.000000	0.000000
3633.459112	-0.193803	0.567447	0.135022	75.403442	28.321636	110.001617	4.106315	0.000000	2.852749	0.000000	0.000000	0.000000	-0.268222	0.128624	-1.624520	0.000000	0.000000	4.000000	48.000000	0.000000
3633.462445	-0.194432	0.567771	0.129491	75.403442	28.321636	110.001617	4.106315	0.000000	2.852749	0.000000	0.000000	0.000000	-0.188637	0.097379	-1.659265	0.000000	0.000000	4.000000	48.000000	0.000000
3633.465778	-0.194432	0.567771	0.129491	75.403442	28.321636	110.001617	4.106315	0.000000	2.852749	0.000000	0.000000	0.000000	-0.188637	0.097379	-1.659265	0.000000	0.000000	4.000000	48.000000	0.000000
3633.469112	-0.194432	0.567771	0.129491	75.699310	29.408844	111.178993	4.039874	0.000000	2.946085	0.000000	0.000000	0.000000	-0.188637	0.097379	-1.659265	0.000000	0.000000	4.000000	48.000000	0.000000
3633.472445	-0.194652	0.568005	0.123869	75.699310	29.408844	111.178993	4.039874	0.000000	2.946085	0.000000	0.000000	0.000000	-0.066254	0.070016	-1.686513	0.000000	0.000000	4.000000	48.000000	0.000000
3633.475778	-0.194652	0.568005	0.123869	75.699310	29.408844	111.178993	4.039874	0.000000	2.946085	0.000000	0.000000	0.000000	-0.066254	0.070016	-1.686513	0.000000	0.000000	4.000000	48.000000	0.000000
3633.479112	-0.194652	0.568005	0.123869	75.947586	30.334858	112.128990	3.972890	0.000000	3.035809	0.000000	0.000000	0.000000	-0.066254	0.070016	-1.686513	0.000000	0.000000	4.000000	48.000000	0.000000
3633.482445	-0.194453	0.568153	0.118100	75.947586	30.334858	112.128990	3.972890	0.000000	3.035809	0.000000	0.000000	0.000000	0.059886	0.044396	-1.730651	0.000000	0.000000	4.000000	48.000000	0.000000
3633.485778	-0.194453	0.568153	0.118100	75.947586	30.334858	112.128990	3.972890	0.000000	3.035809	0.000000	0.000000	0.000000	0.059886	0.044396	-1.730651	0.000000	0.000000	4.000000	48.000000	0.000000
3633.489112	-0.194453	0.568153	0.118100	76.010368	29.930723	111.893806	3.904789	0.000000	3.122918	0.000000	0.000000	0.000000	0.059886	0.044396	-1.730651	0.000000	0.000000	4.000000	48.000000	0.000000
3633.492445	-0.193961	0.568287	0.112364	76.010368	29.930723	111.893806	3.904789	0.000000	3.122918	0.000000	0.000000	0.000000	0.147548	0.040169	-1.720970	0.000000	0.000000	4.000000	48.000000	0.000000
3633.495778	-0.193961	0.568287	0.112364	76.010368	29.930723	111.893806	3.904789	0.000000	3.122918	0.000000	0.000000	0.000000	0.147548	0.040169	-1.720970	0.000000	0.000000	4.000000	48.000000	0.000000
3633.499112	-0.193961	0.568287	0.112364	75.774513	27.730095	109.908058	3.835655	0.000000	3.207452	0.000000	0.000000	0.000000	0.147548	0.040169	-1.720970	0.000000	0.000000	4.000000	48.000000	0.000000
3633.502445	-0.193272	0.568676	0.106917	75.774513	27.730095	109.908058	3.835655	0.000000	3.207452	0.000000	0.000000	0.000000	0.206574	0.116738	-1.633960	0.000000	0.000000	4.000000	48.000000	0.000000
3633.505778	-0.193272	0.568676	0.106917	75.774513	27.730095	109.908058	3.835655	0.000000	3.207452	0.000000	0.000000	0.000000	0.206574	0.116738	-1.633960	0.000000	0.000000	4.000000	48.000000	0.000000
3633.509112	-0.193272	0.568676	0.106917	75.397240	25.040594	107.423553	3.767775	0.000000	3.286924	0.000000	0.000000	0.000000	0.206574	0.116738	-1.633960	0.000000	0.000000	4.000000	48.000000	0.000000
3633.512445	-0.192263	0.569167	0.101720	75.397240	25.040594	107.423553	3.767775	0.000000	3.286924	0.000000	0.000000	0.000000	0.302883	0.147243	-1.559271	0.000000	0.000000	4.000000	48.000000	0.000000
3633.515778	-0.192263	0.569167	0.101720	75.397240	25.040594	107.423553	3.767775	0.000000	3.286924	0.000000	0.000000	0.000000	0.302883	0.147243	-1.559271	0.000000	0.000000	4.000000	48.000000	0.000000
3633.519112	-0.192263	0.569167	0.101720	74.999786	22.515583	105.043533	3.703500	0.000000	3.359180	0.000000	0.000000	0.000000	0.302883	0.147243	-1.559271	0.000000	0.000000	4.000000	48.000000	0.000000
3633.522445	-0.190840	0.569744	0.096729	74.999786	22.515583	105.043533	3.703500	0.000000	3.359180	0.000000	0.000000	0.000000	0.426763	0.173280	-1.497128	0.000000	0.000000	4.000000	48.000000	0.000000
3633.525778	-0.190840	0.569744	0.096729	74.999786	22.515583	105.043533	3.703500	0.000000	3.359180	0.000000	0.000000	0.000000	0.426763	0.173280	-1.497128	0.000000	0.000000	4.000000	48.000000	0.000000
3633.529112	-0.190840	0.569744	0.096729	74.650299	20.104445	102.655190	3.644744	0.000000	3.422842	0.000000	0.000000	0.000000	0.426763	0.173280	-1.497128	0.000000	0.000000	4.000000	48.000000	0.000000
3633.532445	-0.189065	0.570453	0.092001	74.650299	20.104445	102.655190	3.644744	0.000000	3.422842	0.000000	0.000000	0.000000	0.532491	0.212705	-1.418623	0.000000	0.000000	4.000000	48.000000	0.000000
3633.535778	-0.189065	0.570453	0.092001	74.650299	20.104445	102.655190	3.644744	0.000000	3.422842	0.000000	0.000000	0.000000	0.532491	0.212705	-1.418623	0.000000	0.000000	4.000000	48.000000	0.000000
3633.539112	-0.189065	0.570453	0.092001	74.387451	17.783525	100.203529	3.592379	0.000000	3.477760	0.000000	0.000000	0.000000	0.532491	0.212705	-1.418623	0.000000	0.000000	4.000000	48.000000	0.000000
3633.542445	-0.186967	0.571125	0.087417	74.387451	17.783525	100.203529	3.592379	0.000000	3.477760	0.000000	0.000000	0.000000	0.629490	0.201514	-1.375097	0.000000	0.000000	4.000000	48.000000	0.000000
3633.545778	-0.186967	0.571125	0.087417	74.387451	17.783525	100.203529	3.592379	0.000000	3.477760	0.000000	0.000000	0.000000	0.629490	0.201514	-1.375097	0.000000	0.000000	4.000000	48.000000	0.000000
3633.549112	-0.186967	0.571125	0.087417	74.315399	15.682495	97.860504	3.544646	0.000000	3.526398	0.000000	0.000000	0.000000	0.629490	0.201514	-1.375097	0.000000	0.000000	4.000000	48.000000	0.000000
3633.552445	-0.184527	0.571694	0.082895	74.315399	15.682495	97.860504	3.544646	0.000000	3.526398	0.000000	0.000000	0.000000	0.732085	0.170864	-1.356491	0.000000	0.000000	4.000000	48.000000	0.000000
3633.555778	-0.184527	0.571694	0.082895	74.315399	15.682495	97.860504	3.544646	0.000000	3.526398	0.000000	0.000000	0.000000	0.732085	0.170864	-1.356491	0.000000	0.000000	4.000000	48.000000	0.000000
3633.559112	-0.184527	0.571694	0.082895	74.520531	14.054802	95.966293	3.500918	0.000000	3.569814	0.000000	0.000000	0.000000	0.732085	0.170864	-1.356491	0.000000	0.000000	4.000000	48.000000	0.000000
3633.562445	-0.181788	0.572120	0.078282	74.520531	14.054802	95.966293	3.500918	0.000000	3.569814	0.000000	0.000000	0.000000	0.821730	0.127797	-1.383895	0.000000	0.000000	4.000000	48.000000	0.000000
3633.565778	-0.181788	0.572120	0.078282	74.520531	14.054802	95.966293	3.500918	0.000000	3.569814	0.000000	0.000000	0.000000	0.821730	0.127797	-1.383895	0.000000	0.000000	4.000000	48.000000	0.000000
3633.569112	-0.181788	0.572120	0.078282	74.887512	12.442708	93.964943	3.457284	0.000000	3.612089	0.000000	0.000000	0.000000	0.821730	0.127797	-1.383895	0.000000	0.000000	4.000000	48.000000	0.000000
3633.572445	-0.178763	0.572407	0.073674	74.887512	12.442708	93.964943	3.457284	0.000000	3.612089	0.000000	0.000000	0.000000	0.907434	0.086040	-1.382586	0.000000	0.000000	4.000000	48.000000	0.000000
3633.575778	-0.178763	0.572407	0.073674	74.887512	12.442708	93.964943	3.457284	0.000000	3.612089	0.000000	0.000000	0.000000	0.907434	0.086040	-1.382586	0.000000	0.000000	4.000000	48.000000	0.000000
3633.579112	-0.178763	0.572407	0.073674	75.346123	10.632569	91.853966	3.415598	0.000000	3.651533	0.000000	0.000000	0.000000	0.907434	0.086040	-1.382586	0.000000	0.000000	4.000000	48.000000	0.000000
3633.582445	-0.175360	0.572557	0.069097	75.346123	10.632569	91.853966	3.415598	0.000000	3.651533	0.000000	0.000000	0.000000	1.020815	0.044800	-1.372942	0.000000	0.000000	4.000000	48.000000	0.000000
3633.585778	-0.175360	0.572557	0.069097	75.346123	10.632569	91.853966	3.415598	0.000000	3.651533	0.000000	0.000000	0.000000	1.020815	0.044800	-1.372942	0.000000	0.000000	4.000000	48.000000	0.000000
3633.589112	-0.175360	0.572557	0.069097	75.795937	8.498245	89.698753	3.379080	0.000000	3.685353	0.000000	0.000000	0.000000	1.020815	0.044800	-1.372942	0.000000	0.000000	4.000000	48.000000	0.000000
3633.592445	-0.171663	0.572586	0.064602	75.795937	8.498245	89.698753	3.379080	0.000000	3.685353	0.000000	0.000000	0.000000	1.108994	0.008961	-1.348617	0.000000	0.000000	4.000000	48.000000	0.000000
3633.595778	-0.171663	0.572586	0.064602	75.795937	8.498245	89.698753	3.379080	0.000000	3.685353	0.000000	0.000000	0.000000	1.108994	0.008961	-1.348617	0.000000	0.000000	4.000000	48.000000	0.000000
3633.599112	-0.171663	0.572586	0.064602	75.945885	5.331352	87.016830	3.230092	0.000000	3.583170	0.000000	0.000000	0.000000	1.108994	0.008961	-1.348617	0.000000	0.000000	4.000000	48.000000	0.000000
3633.602445	-0.167885	0.572695	0.060391	75.945885	5.331352	87.016830	3.230092	0.000000	3.583170	0.000000	0.000000	0.000000	1.133431	0.032504	-1.263195	0.000000	0.000000	4.000000	48.000000	0.000000
3633.605778	-0.167885	0.572695	0.060391	75.945885	5.331352	87.016830	3.230092	0.000000	3.583170	0.000000	0.000000	0.000000	1.133431	0.032504	-1.263195	0.000000	0.000000	4.000000	48.000000	0.000000
3633.609112	-0.167885	0.572695	0.060391	75.648735	1.375045	84.448555	3.019560	0.000000	3.394265	0.000000	0.000000	0.000000	1.133431	0.032504	-1.263195	0.000000	0.000000	4.000000	48.000000	0.000000
3633.612445	-0.164169	0.572992	0.056654	75.648735	1.375045	84.448555	3.019560	0.000000	3.394265	0.000000	0.000000	0.000000	1.114752	0.089204	-1.121207	0.000000	0.000000	4.000000	48.000000	0.000000
3633.615778	-0.164169	0.572992	0.056654	75.648735	1.375045	84.448555	3.019560	0.000000	3.394265	0.000000	0.000000	0.000000	1.114752	0.089204	-1.121207	0.000000	0.000000	4.000000	48.000000	0.000000
3633.619112	-0.164169	0.572992	0.056654	75.085709	-2.366584	82.941635	2.832692	0.000000	3.208473	0.000000	0.000000	0.000000	1.114752	0.089204	-1.121207	0.000000	0.000000	4.000000	48.000000	0.000000
3633.622445	-0.160365	0.573351	0.053258	75.085709	-2.366584	82.941635	2.832692	0.000000	3.208473	0.000000	0.000000	0.000000	1.141378	0.107587	-1.018762	0.000000	0.000000	4.000000	48.000000	0.000000
3633.625778	-0.160365	0.573351	0.053258	75.085709	-2.366584	82.941635	2.832692	0.000000	3.208473	0.000000	0.000000	0.000000	1.141378	0.107587	-1.018762	0.000000	0.000000	4.000000	48.000000	0.000000
3633.629112	-0.160365	0.573351	0.053258	74.458656	-5.538995	82.205734	2.662898	0.000000	3.018243	0.000000	0.000000	0.000000	1.141378	0.107587	-1.018762	0.000000	0.000000	4.000000	48.000000	0.000000
3633.632445	-0.156347	0.573766	0.050137	74.458656	-5.538995	82.205734	2.662898	0.000000	3.018243	0.000000	0.000000	0.000000	1.205451	0.124708	-0.936260	0.000000	0.000000	4.000000	48.000000	0.000000
3633.635778	-0.156347	0.573766	0.050137	74.458656	-5.538995	82.205734	2.662898	0.000000	3.018243	0.000000	0.000000	0.000000	1.205451	0.124708	-0.936260	0.000000	0.000000	4.000000	48.000000	0.000000
3633.639112	-0.156347	0.573766	0.050137	73.827248	-8.332191	81.263206	2.506855	0.000000	2.817335	0.000000	0.000000	0.000000	1.205451	0.124708	-0.936260	0.000000	0.000000	4.000000	48.000000	0.000000
3633.642445	-0.152284	0.574176	0.047145	73.827248	-8.332191	81.263206	2.506855	0.000000	2.817335	0.000000	0.000000	0.000000	1.218722	0.122775	-0.897681	0.000000	0.000000	4.000000	48.000000	0.000000
3633.645778	-0.152284	0.574176	0.047145	73.827248	-8.332191	81.263206	2.506855	0.000000	2.817335	0.000000	0.000000	0.000000	1.218722	0.122775	-0.897681	0.000000	0.000000	4.000000	48.000000	0.000000
3633.649112	-0.152284	0.574176	0.047145	73.285736	-10.832250	79.414536	2.357241	0.000000	2.614214	0.000000	0.000000	0.000000	1.218722	0.122775	-0.897681	0.000000	0.000000	4.000000	48.000000	0.000000
3633.652445	-0.148281	0.574553	0.044192	73.285736	-10.832250	79.414536	2.357241	0.000000	2.614214	0.000000	0.000000	0.000000	1.200836	0.113051	-0.885891	0.000000	0.000000	4.000000	48.000000	0.000000
3633.655778	-0.148281	0.574553	0.044192	73.285736	-10.832250	79.414536	2.357241	0.000000	2.614214	0.000000	0.000000	0.000000	1.200836	0.113051	-0.885891	0.000000	0.000000	4.000000	48.000000	0.000000
3633.659112	-0.148281	0.574553	0.044192	73.353157	-13.076254	76.807587	2.209593	0.000000	2.414075	0.000000	0.000000	0.000000	1.200836	0.113051	-0.885891	0.000000	0.000000	4.000000	48.000000	0.000000
3633.662445	-0.144274	0.574723	0.040971	73.353157	-13.076254	76.807587	2.209593	0.000000	2.414075	0.000000	0.000000	0.000000	1.202304	0.051054	-0.966236	0.000000	0.000000	4.000000	48.000000	0.000000
3633.665778	-0.144274	0.574723	0.040971	73.353157	-13.076254	76.807587	2.209593	0.000000	2.414075	0.000000	0.000000	0.000000	1.202304	0.051054	-0.966236	0.000000	0.000000	4.000000	48.000000	0.000000
3633.669112	-0.144274	0.574723	0.040971	73.799332	-15.295914	73.779503	2.048553	0.000000	2.213691	0.000000	0.000000	0.000000	1.202304	0.051054	-0.966236	0.000000	0.000000	4.000000	48.000000	0.000000
3633.672445	-0.140339	0.574705	0.037476	73.799332	-15.295914	73.779503	2.048553	0.000000	2.213691	0.000000	0.000000	0.000000	1.180357	-0.005161	-1.048512	0.000000	0.000000	4.000000	48.000000	0.000000
3633.675778	-0.140339	0.574705	0.037476	73.799332	-15.295914	73.779503	2.048553	0.000000	2.213691	0.000000	0.000000	0.000000	1.180357	-0.005161	-1.048512	0.000000	0.000000	4.000000	48.000000	0.000000
3633.679112	-0.140339	0.574705	0.037476	74.195221	-17.357655	70.871292	1.873801	0.000000	2.016965	0.000000	0.000000	0.000000	1.180357	-0.005161	-1.048512	0.000000	0.000000	4.000000	48.000000	0.000000
3633.682445	-0.136461	0.574576	0.033912	74.195221	-17.357655	70.871292	1.873801	0.000000	2.016965	0.000000	0.000000	0.000000	1.163527	-0.038939	-1.069333	0.000000	0.000000	4.000000	48.000000	0.000000
3633.685778	-0.136461	0.574576	0.033912	74.195221	-17.357655	70.871292	1.873801	0.000000	2.016965	0.000000	0.000000	0.000000	1.163527	-0.038939	-1.069333	0.000000	0.000000	4.000000	48.000000	0.000000
3633.689112	-0.136461	0.574576	0.033912	74.528175	-18.978855	69.289658	1.695579	0.000000	1.823044	0.000000	0.000000	0.000000	1.163527	-0.038939	-1.069333	0.000000	0.000000	4.000000	48.000000	0.000000
3633.692445	-0.132662	0.574335	0.030272	74.528175	-18.978855	69.289658	1.695579	0.000000	1.823044	0.000000	0.000000	0.000000	1.139702	-0.072156	-1.091906	0.000000	0.000000	4.000000	48.000000	0.000000
3633.695778	-0.132662	0.574335	0.030272	74.528175	-18.978855	69.289658	1.695579	0.000000	1.823044	0.000000	0.000000	0.000000	1.139702	-0.072156	-1.091906	0.000000	0.000000	4.000000	48.000000	0.000000
3633.699112	-0.132662	0.574335	0.030272	74.824898	-20.115339	69.332405	1.513595	0.000000	1.633093	0.000000	0.000000	0.000000	1.139702	-0.072156	-1.091906	0.000000	0.000000	4.000000	48.000000	0.000000
3633.702445	-0.129094	0.574005	0.026666	74.824898	-20.115339	69.332405	1.513595	0.000000	1.633093	0.000000	0.000000	0.000000	1.070421	-0.099101	-1.081653	0.000000	0.000000	4.000000	48.000000	0.000000
3633.705778	-0.129094	0.574005	0.026666	74.824898	-20.115339	69.332405	1.513595	0.000000	1.633093	0.000000	0.000000	0.000000	1.070421	-0.099101	-1.081653	0.000000	0.000000	4.000000	48.000000	0.000000
3633.709112	-0.129094	0.574005	0.026666	75.064217	-20.711830	70.677261	1.333320	0.000000	1.454690	0.000000	0.000000	0.000000	1.070421	-0.099101	-1.081653	0.000000	0.000000	4.000000	48.000000	0.000000
3633.712445	-0.125779	0.573706	0.023109	75.064217	-20.711830	70.677261	1.333320	0.000000	1.454690	0.000000	0.000000	0.000000	0.994583	-0.089669	-1.067258	0.000000	0.000000	4.000000	48.000000	0.000000
3633.715778	-0.125779	0.573706	0.023109	75.064217	-20.711830	70.677261	1.333320	0.000000	1.454690	0.000000	0.000000	0.000000	0.994583	-0.089669	-1.067258	0.000000	0.000000	4.000000	48.000000	0.000000
3633.719112	-0.125779	0.573706	0.023109	75.258743	-20.877419	72.525200	1.155443	0.000000	1.288926	0.000000	0.000000	0.000000	0.994583	-0.089669	-1.067258	0.000000	0.000000	4.000000	48.000000	0.000000
3633.722445	-0.122676	0.573449	0.019656	75.258743	-20.877419	72.525200	1.155443	0.000000	1.288926	0.000000	0.000000	0.000000	0.930842	-0.077191	-1.035781	0.000000	0.000000	4.000000	48.000000	0.000000
3633.725778	-0.122676	0.573449	0.019656	75.258743	-20.877419	72.525200	1.155443	0.000000	1.288926	0.000000	0.000000	0.000000	0.930842	-0.077191	-1.035781	0.000000	0.000000	4.000000	48.000000	0.000000
3633.729112	-0.122676	0.573449	0.019656	75.381104	-20.655931	74.511490	0.982813	0.000000	1.133786	0.000000	0.000000	0.000000	0.930842	-0.077191	-1.035781	0.000000	0.000000	4.000000	48.000000	0.000000
3633.732445	-0.119772	0.573296	0.016279	75.381104	-20.655931	74.511490	0.982813	0.000000	1.133786	0.000000	0.000000	0.000000	0.871098	-0.045920	-1.013234	0.000000	0.000000	4.000000	48.000000	0.000000
3633.735778	-0.119772	0.573296	0.016279	75.381104	-20.655931	74.511490	0.982813	0.000000	1.133786	0.000000	0.000000	0.000000	0.871098	-0.045920	-1.013234	0.000000	0.000000	4.000000	48.000000	0.000000
3633.739112	-0.119772	0.573296	0.016279	75.408676	-20.322594	75.852486	0.813941	0.000000	0.988603	0.000000	0.000000	0.000000	0.871098	-0.045920	-1.013234	0.000000	0.000000	4.000000	48.000000	0.000000
3633.742445	-0.117129	0.573175	0.012960	75.408676	-20.322594	75.852486	0.813941	0.000000	0.988603	0.000000	0.000000	0.000000	0.792773	-0.036237	-0.995597	0.000000	0.000000	4.000000	48.000000	0.000000
3633.745778	-0.117129	0.573175	0.012960	75.408676	-20.322594	75.852486	0.813941	0.000000	0.988603	0.000000	0.000000	0.000000	0.792773	-0.036237	-0.995597	0.000000	0.000000	4.000000	48.000000	0.000000
3633.749112	-0.117129	0.573175	0.012960	75.358925	-20.046705	76.117935	0.648008	0.000000	0.856474	0.000000	0.000000	0.000000	0.792773	-0.036237	-0.995597	0.000000	0.000000	4.000000	48.000000	0.000000
3633.752445	-0.114703	0.573041	0.009638	75.358925	-20.046705	76.117935	0.648008	0.000000	0.856474	0.000000	0.000000	0.000000	0.728058	-0.040092	-0.996728	0.000000	0.000000	4.000000	48.000000	0.000000
3633.755778	-0.114703	0.573041	0.009638	75.358925	-20.046705	76.117935	0.648008	0.000000	0.856474	0.000000	0.000000	0.000000	0.728058	-0.040092	-0.996728	0.000000	0.000000	4.000000	48.000000	0.000000
3633.759112	-0.114703	0.573041	0.009638	75.228867	-19.764473	76.219887	0.481887	0.000000	0.735131	0.000000	0.000000	0.000000	0.728058	-0.040092	-0.996728	0.000000	0.000000	4.000000	48.000000	0.000000
3633.762445	-0.112441	0.572851	0.006315	75.228867	-19.764473	76.219887	0.481887	0.000000	0.735131	0.000000	0.000000	0.000000	0.678556	-0.057020	-0.996781	0.000000	0.000000	4.000000	48.000000	0.000000
3633.765778	-0.112441	0.572851	0.006315	75.228867	-19.764473	76.219887	0.481887	0.000000	0.735131	0.000000	0.000000	0.000000	0.678556	-0.057020	-0.996781	0.000000	0.000000	4.000000	48.000000	0.000000
3633.769112	-0.112441	0.572851	0.006315	74.994987	-19.437288	76.383102	0.315757	0.000000	0.622038	0.000000	0.000000	0.000000	0.678556	-0.057020	-0.996781	0.000000	0.000000	4.000000	48.000000	0.000000
3633.772445	-0.110349	0.572642	0.003029	74.994987	-19.437288	76.383102	0.315757	0.000000	0.622038	0.000000	0.000000	0.000000	0.627548	-0.062674	-0.985941	0.000000	0.000000	4.000000	48.000000	0.000000
3633.775778	-0.110349	0.572642	0.003029	74.994987	-19.437288	76.383102	0.315757	0.000000	0.622038	0.000000	0.000000	0.000000	0.627548	-0.062674	-0.985941	0.000000	0.000000	4.000000	48.000000	0.000000
3633.779112	-0.110349	0.572642	0.003029	74.667458	-19.075455	76.614090	0.151433	0.000000	0.517447	0.000000	0.000000	0.000000	0.627548	-0.062674	-0.985941	0.000000	0.000000	4.000000	48.000000	0.000000
3633.782445	-0.108535	0.572428	-0.000136	74.667458	-19.075455	76.614090	0.151433	0.000000	0.517447	0.000000	0.000000	0.000000	0.544124	-0.064343	-0.949503	0.000000	0.000000	4.000000	48.000000	0.000000
3633.785778	-0.108535	0.572428	-0.000136	74.667458	-19.075455	76.614090	0.151433	0.000000	0.517447	0.000000	0.000000	0.000000	0.544124	-0.064343	-0.949503	0.000000	0.000000	4.000000	48.000000	0.000000
3633.789112	-0.108535	0.572428	-0.000136	74.290565	-18.665972	76.945099	-0.006817	0.000000	0.426759	0.000000	0.000000	0.000000	0.544124	-0.064343	-0.949503	0.000000	0.000000	4.000000	48.000000	0.000000
3633.792445	-0.106954	0.572189	-0.003251	74.290565	-18.665972	76.945099	-0.006817	0.000000	0.426759	0.000000	0.000000	0.000000	0.474446	-0.071471	-0.934355	0.000000	0.000000	4.000000	48.000000	0.000000
3633.795778	-0.106954	0.572189	-0.003251	74.290565	-18.665972	76.945099	-0.006817	0.000000	0.426759	0.000000	0.000000	0.000000	0.474446	-0.071471	-0.934355	0.000000	0.000000	4.000000	48.000000	0.000000
3633.799112	-0.106954	0.572189	-0.003251	73.900703	-18.188381	77.415283	-0.162543	0.000000	0.347685	0.000000	0.000000	0.000000	0.474446	-0.071471	-0.934355	0.000000	0.000000	4.000000	48.000000	0.000000
3633.802445	-0.105650	0.571896	-0.006293	73.900703	-18.188381	77.415283	-0.162543	0.000000	0.347685	0.000000	0.000000	0.000000	0.391172	-0.088073	-0.912552	0.000000	0.000000	4.000000	48.000000	0.000000
3633.805778	-0.105650	0.571896	-0.006293	73.900703	-18.188381	77.415283	-0.162543	0.000000	0.347685	0.000000	0.000000	0.000000	0.391172	-0.088073	-0.912552	0.000000	0.000000	4.000000	48.000000	0.000000
3633.809112	-0.105650	0.571896	-0.006293	73.526192	-17.641781	78.071060	-0.314635	0.000000	0.282489	0.000000	0.000000	0.000000	0.391172	-0.088073	-0.912552	0.000000	0.000000	4.000000	48.000000	0.000000
3633.812445	-0.104730	0.571571	-0.009358	73.526192	-17.641781	78.071060	-0.314635	0.000000	0.282489	0.000000	0.000000	0.000000	0.276037	-0.097346	-0.919717	0.000000	0.000000	4.000000	48.000000	0.000000
3633.815778	-0.104730	0.571571	-0.009358	73.526192	-17.641781	78.071060	-0.314635	0.000000	0.282489	0.000000	0.000000	0.000000	0.276037	-0.097346	-0.919717	0.000000	0.000000	4.000000	48.000000	0.000000
3633.819112	-0.104730	0.571571	-0.009358	73.191994	-17.064356	78.863457	-0.467921	0.000000	0.236483	0.000000	0.000000	0.000000	0.276037	-0.097346	-0.919717	0.000000	0.000000	4.000000	48.000000	0.000000
3633.822445	-0.104141	0.571175	-0.012447	73.191994	-17.064356	78.863457	-0.467921	0.000000	0.236483	0.000000	0.000000	0.000000	0.176573	-0.119037	-0.926461	0.000000	0.000000	4.000000	48.000000	0.000000
3633.825778	-0.104141	0.571175	-0.012447	73.191994	-17.064356	78.863457	-0.467921	0.000000	0.236483	0.000000	0.000000	0.000000	0.176573	-0.119037	-0.926461	0.000000	0.000000	4.000000	48.000000	0.000000
3633.829112	-0.104141	0.571175	-0.012447	72.896637	-16.495720	79.727287	-0.622332	0.000000	0.207054	0.000000	0.000000	0.000000	0.176573	-0.119037	-0.926461	0.000000	0.000000	4.000000	48.000000	0.000000
3633.832445	-0.103863	0.570704	-0.015620	72.896637	-16.495720	79.727287	-0.622332	0.000000	0.207054	0.000000	0.000000	0.000000	0.083573	-0.141211	-0.951937	0.000000	0.000000	4.000000	48.000000	0.000000
3633.835778	-0.103863	0.570704	-0.015620	72.896637	-16.495720	79.727287	-0.622332	0.000000	0.207054	0.000000	0.000000	0.000000	0.083573	-0.141211	-0.951937	0.000000	0.000000	4.000000	48.000000	0.000000
3633.839112	-0.103863	0.570704	-0.015620	72.628654	-15.966240	80.606110	-0.780988	0.000000	0.193125	0.000000	0.000000	0.000000	0.083573	-0.141211	-0.951937	0.000000	0.000000	4.000000	48.000000	0.000000
3633.842445	-0.103797	0.570101	-0.018886	72.628654	-15.966240	80.606110	-0.780988	0.000000	0.193125	0.000000	0.000000	0.000000	0.019626	-0.180947	-0.979977	0.000000	0.000000	4.000000	48.000000	0.000000
3633.845778	-0.103797	0.570101	-0.018886	72.628654	-15.966240	80.606110	-0.780988	0.000000	0.193125	0.000000	0.000000	0.000000	0.019626	-0.180947	-0.979977	0.000000	0.000000	4.000000	48.000000	0.000000
3633.849112	-0.103797	0.570101	-0.018886	72.325905	-15.512347	81.432083	-0.944317	0.000000	0.189854	0.000000	0.000000	0.000000	0.019626	-0.180947	-0.979977	0.000000	0.000000	4.000000	48.000000	0.000000
3633.852445	-0.103944	0.569472	-0.022138	72.325905	-15.512347	81.432083	-0.944317	0.000000	0.189854	0.000000	0.000000	0.000000	-0.043939	-0.188567	-0.975468	0.000000	0.000000	4.000000	48.000000	0.000000
3633.855778	-0.103944	0.569472	-0.022138	72.325905	-15.512347	81.432083	-0.944317	0.000000	0.189854	0.000000	0.000000	0.000000	-0.043939	-0.188567	-0.975468	0.000000	0.000000	4.000000	48.000000	0.000000
3633.859112	-0.103944	0.569472	-0.022138	71.909752	-15.079388	82.291100	-1.106895	0.000000	0.197177	0.000000	0.000000	0.000000	-0.043939	-0.188567	-0.975468	0.000000	0.000000	4.000000	48.000000	0.000000
3633.862445	-0.104394	0.568934	-0.025244	71.909752	-15.079388	82.291100	-1.106895	0.000000	0.197177	0.000000	0.000000	0.000000	-0.135235	-0.161415	-0.931827	0.000000	0.000000	4.000000	48.000000	0.000000
3633.865778	-0.104394	0.568934	-0.025244	71.909752	-15.079388	82.291100	-1.106895	0.000000	0.197177	0.000000	0.000000	0.000000	-0.135235	-0.161415	-0.931827	0.000000	0.000000	4.000000	48.000000	0.000000
3633.869112	-0.104394	0.568934	-0.025244	71.345543	-14.601948	83.299438	-1.262200	0.000000	0.219717	0.000000	0.000000	0.000000	-0.135235	-0.161415	-0.931827	0.000000	0.000000	4.000000	48.000000	0.000000
3633.872445	-0.105160	0.568515	-0.028146	71.345543	-14.601948	83.299438	-1.262200	0.000000	0.219717	0.000000	0.000000	0.000000	-0.229695	-0.125885	-0.870598	0.000000	0.000000	4.000000	48.000000	0.000000
3633.875778	-0.105160	0.568515	-0.028146	71.345543	-14.601948	83.299438	-1.262200	0.000000	0.219717	0.000000	0.000000	0.000000	-0.229695	-0.125885	-0.870598	0.000000	0.000000	4.000000	48.000000	0.000000
3633.879112	-0.105160	0.568515	-0.028146	70.733818	-14.060772	84.498695	-1.407299	0.000000	0.257999	0.000000	0.000000	0.000000	-0.229695	-0.125885	-0.870598	0.000000	0.000000	4.000000	48.000000	0.000000
3633.882445	-0.106109	0.568155	-0.030843	70.733818	-14.060772	84.498695	-1.407299	0.000000	0.257999	0.000000	0.000000	0.000000	-0.284850	-0.107959	-0.809088	0.000000	0.000000	4.000000	48.000000	0.000000
3633.885778	-0.106109	0.568155	-0.030843	70.733818	-14.060772	84.498695	-1.407299	0.000000	0.257999	0.000000	0.000000	0.000000	-0.284850	-0.107959	-0.809088	0.000000	0.000000	4.000000	48.000000	0.000000
3633.889112	-0.106109	0.568155	-0.030843	70.139961	-13.448967	85.923790	-1.542147	0.000000	0.305474	0.000000	0.000000	0.000000	-0.284850	-0.107959	-0.809088	0.000000	0.000000	4.000000	48.000000	0.000000
3633.892445	-0.107250	0.567804	-0.033393	70.139961	-13.448967	85.923790	-1.542147	0.000000	0.305474	0.000000	0.000000	0.000000	-0.342116	-0.105349	-0.764933	0.000000	0.000000	4.000000	48.000000	0.000000
3633.895778	-0.107250	0.567804	-0.033393	70.139961	-13.448967	85.923790	-1.542147	0.000000	0.305474	0.000000	0.000000	0.000000	-0.342116	-0.105349	-0.764933	0.000000	0.000000	4.000000	48.000000	0.000000
3633.899112	-0.107250	0.567804	-0.033393	69.579674	-12.805325	87.529060	-1.669636	0.000000	0.362494	0.000000	0.000000	0.000000	-0.342116	-0.105349	-0.764933	0.000000	0.000000	4.000000	48.000000	0.000000
3633.902445	-0.108691	0.567473	-0.035781	69.579674	-12.805325	87.529060	-1.669636	0.000000	0.362494	0.000000	0.000000	0.000000	-0.432401	-0.099235	-0.716563	0.000000	0.000000	4.000000	48.000000	0.000000
3633.905778	-0.108691	0.567473	-0.035781	69.579674	-12.805325	87.529060	-1.669636	0.000000	0.362494	0.000000	0.000000	0.000000	-0.432401	-0.099235	-0.716563	0.000000	0.000000	4.000000	48.000000	0.000000
3633.909112	-0.108691	0.567473	-0.035781	69.051620	-12.202913	89.209991	-1.789063	0.000000	0.434560	0.000000	0.000000	0.000000	-0.432401	-0.099235	-0.716563	0.000000	0.000000	4.000000	48.000000	0.000000
3633.912445	-0.110458	0.567112	-0.038074	69.051620	-12.202913	89.209991	-1.789063	0.000000	0.434560	0.000000	0.000000	0.000000	-0.530157	-0.108282	-0.687860	0.000000	0.000000	4.000000	48.000000	0.000000
3633.915778	-0.110458	0.567112	-0.038074	69.051620	-12.202913	89.209991	-1.789063	0.000000	0.434560	0.000000	0.000000	0.000000	-0.530157	-0.108282	-0.687860	0.000000	0.000000	4.000000	48.000000	0.000000
3633.919112	-0.110458	0.567112	-0.038074	68.578873	-11.643122	90.949310	-1.903707	0.000000	0.522920	0.000000	0.000000	0.000000	-0.530157	-0.108282	-0.687860	0.000000	0.000000	4.000000	48.000000	0.000000
3633.922445	-0.112515	0.566670	-0.040322	68.578873	-11.643122	90.949310	-1.903707	0.000000	0.522920	0.000000	0.000000	0.000000	-0.617118	-0.132469	-0.674502	0.000000	0.000000	4.000000	48.000000	0.000000
3633.925778	-0.112515	0.566670	-0.040322	68.578873	-11.643122	90.949310	-1.903707	0.000000	0.522920	0.000000	0.000000	0.000000	-0.617118	-0.132469	-0.674502	0.000000	0.000000	4.000000	48.000000	0.000000
3633.929112	-0.112515	0.566670	-0.040322	68.179237	-11.136316	92.709648	-2.016124	0.000000	0.625773	0.000000	0.000000	0.000000	-0.617118	-0.132469	-0.674502	0.000000	0.000000	4.000000	48.000000	0.000000
3633.932445	-0.114839	0.566104	-0.042607	68.179237	-11.136316	92.709648	-2.016124	0.000000	0.625773	0.000000	0.000000	0.000000	-0.697099	-0.169724	-0.685240	0.000000	0.000000	4.000000	48.000000	0.000000
3633.935778	-0.114839	0.566104	-0.042607	68.179237	-11.136316	92.709648	-2.016124	0.000000	0.625773	0.000000	0.000000	0.000000	-0.697099	-0.169724	-0.685240	0.000000	0.000000	4.000000	48.000000	0.000000
3633.939112	-0.114839	0.566104	-0.042607	67.857323	-10.718630	93.934998	-2.130330	0.000000	0.741956	0.000000	0.000000	0.000000	-0.697099	-0.169724	-0.685240	0.000000	0.000000	4.000000	48.000000	0.000000
3633.942445	-0.117400	0.565471	-0.044798	67.857323	-10.718630	93.934998	-2.130330	0.000000	0.741956	0.000000	0.000000	0.000000	-0.768301	-0.189911	-0.657495	0.000000	0.000000	4.000000	48.000000	0.000000
3633.945778	-0.117400	0.565471	-0.044798	67.857323	-10.718630	93.934998	-2.130330	0.000000	0.741956	0.000000	0.000000	0.000000	-0.768301	-0.189911	-0.657495	0.000000	0.000000	4.000000	48.000000	0.000000
3633.949112	-0.117400	0.565471	-0.044798	67.566582	-10.376812	94.383759	-2.239913	0.000000	0.870006	0.000000	0.000000	0.000000	-0.768301	-0.189911	-0.657495	0.000000	0.000000	4.000000	48.000000	0.000000
3633.952445	-0.120101	0.564863	-0.046803	67.566582	-10.376812	94.383759	-2.239913	0.000000	0.870006	0.000000	0.000000	0.000000	-0.810127	-0.182366	-0.601530	0.000000	0.000000	4.000000	48.000000	0.000000
3633.955778	-0.120101	0.564863	-0.046803	67.566582	-10.376812	94.383759	-2.239913	0.000000	0.870006	0.000000	0.000000	0.000000	-0.810127	-0.182366	-0.601530	0.000000	0.000000	4.000000	48.000000	0.000000
3633.959112	-0.120101	0.564863	-0.046803	67.291893	-10.050886	94.308784	-2.340168	0.000000	1.005028	0.000000	0.000000	0.000000	-0.810127	-0.182366	-0.601530	0.000000	0.000000	4.000000	48.000000	0.000000
3633.962445	-0.123004	0.564349	-0.048566	67.291893	-10.050886	94.308784	-2.340168	0.000000	1.005028	0.000000	0.000000	0.000000	-0.871037	-0.154461	-0.528801	0.000000	0.000000	4.000000	48.000000	0.000000
3633.965778	-0.123004	0.564349	-0.048566	67.291893	-10.050886	94.308784	-2.340168	0.000000	1.005028	0.000000	0.000000	0.000000	-0.871037	-0.154461	-0.528801	0.000000	0.000000	4.000000	48.000000	0.000000
3633.969112	-0.123004	0.564349	-0.048566	67.007500	-9.697691	94.109802	-2.428301	0.000000	1.150200	0.000000	0.000000	0.000000	-0.871037	-0.154461	-0.528801	0.000000	0.000000	4.000000	48.000000	0.000000
3633.972445	-0.126198	0.563975	-0.049963	67.007500	-9.697691	94.109802	-2.428301	0.000000	1.150200	0.000000	0.000000	0.000000	-0.958084	-0.112044	-0.419067	0.000000	0.000000	4.000000	48.000000	0.000000
3633.975778	-0.126198	0.563975	-0.049963	67.007500	-9.697691	94.109802	-2.428301	0.000000	1.150200	0.000000	0.000000	0.000000	-0.958084	-0.112044	-0.419067	0.000000	0.000000	4.000000	48.000000	0.000000
3633.979112	-0.126198	0.563975	-0.049963	66.715950	-9.313509	94.182808	-2.498146	0.000000	1.309881	0.000000	0.000000	0.000000	-0.958084	-0.112044	-0.419067	0.000000	0.000000	4.000000	48.000000	0.000000
3633.982445	-0.129678	0.563736	-0.050971	66.715950	-9.313509	94.182808	-2.498146	0.000000	1.309881	0.000000	0.000000	0.000000	-1.044231	-0.071795	-0.302541	0.000000	0.000000	4.000000	48.000000	0.000000
3633.985778	-0.129678	0.563736	-0.050971	66.715950	-9.313509	94.182808	-2.498146	0.000000	1.309881	0.000000	0.000000	0.000000	-1.044231	-0.071795	-0.302541	0.000000	0.000000	4.000000	48.000000	0.000000
3633.989112	-0.129678	0.563736	-0.050971	66.419502	-8.891618	94.639282	-2.548569	0.000000	1.483919	0.000000	0.000000	0.000000	-1.044231	-0.071795	-0.302541	0.000000	0.000000	4.000000	48.000000	0.000000
3633.992445	-0.133490	0.563585	-0.051693	66.419502	-8.891618	94.639282	-2.548569	0.000000	1.483919	0.000000	0.000000	0.000000	-1.143427	-0.045100	-0.216504	0.000000	0.000000	4.000000	48.000000	0.000000
3633.995778	-0.133490	0.563585	-0.051693	66.419502	-8.891618	94.639282	-2.548569	0.000000	1.483919	0.000000	0.000000	0.000000	-1.143427	-0.045100	-0.216504	0.000000	0.000000	4.000000	48.000000	0.000000
3633.999112	-0.133490	0.563585	-0.051693	66.177032	-8.418691	95.376732	-2.584653	0.000000	1.674490	0.000000	0.000000	0.000000	-1.143427	-0.045100	-0.216504	0.000000	0.000000	4.000000	48.000000	0.000000
3634.002445	-0.137629	0.563517	-0.052108	66.177032	-8.418691	95.376732	-2.584653	0.000000	1.674490	0.000000	0.000000	0.000000	-1.241859	-0.020639	-0.124520	0.000000	0.000000	4.000000	48.000000	0.000000
3634.005778	-0.137629	0.563517	-0.052108	66.177032	-8.418691	95.376732	-2.584653	0.000000	1.674490	0.000000	0.000000	0.000000	-1.241859	-0.020639	-0.124520	0.000000	0.000000	4.000000	48.000000	0.000000
3634.009112	-0.141545	0.563469	-0.052230	66.052551	-7.884706	96.178795	-2.584653	0.000000	1.674490	0.000000	0.000000	0.000000	-1.174819	-0.014195	-0.036419	0.000000	0.000000	4.000000	48.000000	0.000000
3634.012445	-0.141545	0.563469	-0.052230	66.052551	-7.884706	96.178795	-2.584653	0.000000	1.674490	0.000000	0.000000	0.000000	-1.174819	-0.014195	-0.036419	0.000000	0.000000	4.000000	48.000000	0.000000
3634.015778	-0.141545	0.563469	-0.052230	66.052551	-7.884706	96.178795	-2.584653	0.000000	1.674490	0.000000	0.000000	0.000000	-1.174819	-0.014195	-0.036419	0.000000	0.000000	4.000000	48.000000	0.000000
3634.019112	-0.146051	0.563346	-0.052220	66.103256	-7.045620	97.255135	-2.611476	0.000000	2.077270	0.000000	0.000000	0.000000	-1.351797	-0.037039	0.002748	0.000000	0.000000	4.000000	48.000000	0.000000
3634.022445	-0.146051	0.563346	-0.052220	66.103256	-7.045620	97.255135	-2.611476	0.000000	2.077270	0.000000	0.000000	0.000000	-1.351797	-0.037039	0.002748	0.000000	0.000000	4.000000	48.000000	0.000000
3634.025778	-0.146051	0.563346	-0.052220	66.103256	-7.045620	97.255135	-2.611476	0.000000	2.077270	0.000000	0.000000	0.000000	-1.351797	-0.037039	0.002748	0.000000	0.000000	4.000000	48.000000	0.000000
3634.029112	-0.150604	0.563119	-0.052056	66.292290	-5.986010	98.296272	-2.611018	0.000000	2.302570	0.000000	0.000000	0.000000	-1.365678	-0.068140	0.049261	0.000000	0.000000	4.000000	48.000000	0.000000
3634.032445	-0.150604	0.563119	-0.052056	66.292290	-5.986010	98.296272	-2.611018	0.000000	2.302570	0.000000	0.000000	0.000000	-1.365678	-0.068140	0.049261	0.000000	0.000000	4.000000	48.000000	0.000000
3634.035778	-0.150604	0.563119	-0.052056	66.292290	-5.986010	98.296272	-2.611018	0.000000	2.302570	0.000000	0.000000	0.000000	-1.365678	-0.068140	0.049261	0.000000	0.000000	4.000000	48.000000	0.000000
3634.039112	-0.155287	0.562864	-0.051645	66.469933	-4.894979	98.899055	-2.602808	0.000000	2.530183	0.000000	0.000000	0.000000	-1.404927	-0.076459	0.123215	0.000000	0.000000	4.000000	48.000000	0.000000
3634.042445	-0.155287	0.562864	-0.051645	66.469933	-4.894979	98.899055	-2.602808	0.000000	2.530183	0.000000	0.000000	0.000000	-1.404927	-0.076459	0.123215	0.000000	0.000000	4.000000	48.000000	0.000000
3634.045778	-0.155287	0.562864	-0.051645	66.469933	-4.894979	98.899055	-2.602808	0.000000	2.530183	0.000000	0.000000	0.000000	-1.404927	-0.076459	0.123215	0.000000	0.000000	4.000000	48.000000	0.000000
3634.049112	-0.160117	0.562571	-0.050971	66.605225	-3.859743	99.078003	-2.582272	0.000000	2.764337	0.000000	0.000000	0.000000	-1.449151	-0.087779	0.202475	0.000000	0.000000	4.000000	48.000000	0.000000
3634.052445	-0.160117	0.562571	-0.050971	66.605225	-3.859743	99.078003	-2.582272	0.000000	2.764337	0.000000	0.000000	0.000000	-1.449151	-0.087779	0.202475	0.000000	0.000000	4.000000	48.000000	0.000000
3634.055778	-0.160117	0.562571	-0.050971	66.605225	-3.859743	99.078003	-2.582272	0.000000	2.764337	0.000000	0.000000	0.000000	-1.449151	-0.087779	0.202475	0.000000	0.000000	4.000000	48.000000	0.000000
3634.059112	-0.165096	0.562295	-0.050000	66.704422	-2.875738	99.074272	-2.548527	0.000000	3.005863	0.000000	0.000000	0.000000	-1.493494	-0.082818	0.291035	0.000000	0.000000	4.000000	48.000000	0.000000
3634.062445	-0.165096	0.562295	-0.050000	66.704422	-2.875738	99.074272	-2.548527	0.000000	3.005863	0.000000	0.000000	0.000000	-1.493494	-0.082818	0.291035	0.000000	0.000000	4.000000	48.000000	0.000000
3634.065778	-0.165096	0.562295	-0.050000	66.704422	-2.875738	99.074272	-2.548527	0.000000	3.005863	0.000000	0.000000	0.000000	-1.493494	-0.082818	0.291035	0.000000	0.000000	4.000000	48.000000	0.000000
3634.069112	-0.170209	0.562056	-0.048738	66.856468	-1.753882	99.395523	-2.500021	0.000000	3.254778	0.000000	0.000000	0.000000	-1.533943	-0.071750	0.378808	0.000000	0.000000	4.000000	48.000000	0.000000
3634.072445	-0.170209	0.562056	-0.048738	66.856468	-1.753882	99.395523	-2.500021	0.000000	3.254778	0.000000	0.000000	0.000000	-1.533943	-0.071750	0.378808	0.000000	0.000000	4.000000	48.000000	0.000000
3634.075778	-0.170209	0.562056	-0.048738	66.856468	-1.753882	99.395523	-2.500021	0.000000	3.254778	0.000000	0.000000	0.000000	-1.533943	-0.071750	0.378808	0.000000	0.000000	4.000000	48.000000	0.000000
3634.079112	-0.175402	0.561823	-0.047226	67.214508	-0.084085	100.723785	-2.436886	0.000000	3.510435	0.000000	0.000000	0.000000	-1.557981	-0.069829	0.453472	0.000000	0.000000	4.000000	48.000000	0.000000
3634.082445	-0.175402	0.561823	-0.047226	67.214508	-0.084085	100.723785	-2.436886	0.000000	3.510435	0.000000	0.000000	0.000000	-1.557981	-0.069829	0.453472	0.000000	0.000000	4.000000	48.000000	0.000000
3634.085778	-0.175402	0.561823	-0.047226	67.214508	-0.084085	100.723785	-2.436886	0.000000	3.510435	0.000000	0.000000	0.000000	-1.557981	-0.069829	0.453472	0.000000	0.000000	4.000000	48.000000	0.000000
3634.089112	-0.180630	0.561610	-0.045426	67.730392	2.151536	103.077042	-2.361307	0.000000	3.770098	0.000000	0.000000	0.000000	-1.568268	-0.063851	0.540021	0.000000	0.000000	4.000000	48.000000	0.000000
3634.092445	-0.180630	0.561610	-0.045426	67.730392	2.151536	103.077042	-2.361307	0.000000	3.770098	0.000000	0.000000	0.000000	-1.568268	-0.063851	0.540021	0.000000	0.000000	4.000000	48.000000	0.000000
3634.095778	-0.180630	0.561610	-0.045426	67.730392	2.151536	103.077042	-2.361307	0.000000	3.770098	0.000000	0.000000	0.000000	-1.568268	-0.063851	0.540021	0.000000	0.000000	4.000000	48.000000	0.000000
3634.099112	-0.185982	0.561477	-0.043200	68.287140	4.626924	105.749519	-2.271304	0.000000	4.031477	0.000000	0.000000	0.000000	-1.605737	-0.039950	0.667949	0.000000	0.000000	4.000000	48.000000	0.000000
3634.102445	-0.185982	0.561477	-0.043200	68.287140	4.626924	105.749519	-2.271304	0.000000	4.031477	0.000000	0.000000	0.000000	-1.605737	-0.039950	0.667949	0.000000	0.000000	4.000000	48.000000	0.000000
3634.105778	-0.185982	0.561477	-0.043200	68.287140	4.626924	105.749519	-2.271304	0.000000	4.031477	0.000000	0.000000	0.000000	-1.605737	-0.039950	0.667949	0.000000	0.000000	4.000000	48.000000	0.000000
3634.109112	-0.191434	0.561375	-0.040622	68.872459	7.159135	108.284218	-2.159979	0.000000	4.299099	0.000000	0.000000	0.000000	-1.635665	-0.030673	0.773211	0.000000	0.000000	4.000000	48.000000	0.000000
3634.112445	-0.191434	0.561375	-0.040622	68.872459	7.159135	108.284218	-2.159979	0.000000	4.299099	0.000000	0.000000	0.000000	-1.635665	-0.030673	0.773211	0.000000	0.000000	4.000000	48.000000	0.000000
3634.115778	-0.191434	0.561375	-0.040622	68.872459	7.159135	108.284218	-2.159979	0.000000	4.299099	0.000000	0.000000	0.000000	-1.635665	-0.030673	0.773211	0.000000	0.000000	4.000000	48.000000	0.000000
3634.119112	-0.196894	0.561274	-0.037646	69.526909	9.682666	110.628067	-2.030057	0.000000	4.569340	0.000000	0.000000	0.000000	-1.637874	-0.030439	0.892949	0.000000	0.000000	4.000000	48.000000	0.000000
3634.122445	-0.196894	0.561274	-0.037646	69.526909	9.682666	110.628067	-2.030057	0.000000	4.569340	0.000000	0.000000	0.000000	-1.637874	-0.030439	0.892949	0.000000	0.000000	4.000000	48.000000	0.000000
3634.125778	-0.196894	0.561274	-0.037646	69.526909	9.682666	110.628067	-2.030057	0.000000	4.569340	0.000000	0.000000	0.000000	-1.637874	-0.030439	0.892949	0.000000	0.000000	4.000000	48.000000	0.000000
3634.129112	-0.202272	0.561175	-0.034253	70.200256	12.387677	113.154205	-1.810760	0.000000	4.660595	0.000000	0.000000	0.000000	-1.613425	-0.029558	1.017842	0.000000	0.000000	4.000000	48.000000	0.000000
3634.132445	-0.202272	0.561175	-0.034253	70.200256	12.387677	113.154205	-1.810760	0.000000	4.660595	0.000000	0.000000	0.000000	-1.613425	-0.029558	1.017842	0.000000	0.000000	4.000000	48.000000	0.000000
3634.135778	-0.202272	0.561175	-0.034253	70.200256	12.387677	113.154205	-1.810760	0.000000	4.660595	0.000000	0.000000	0.000000	-1.613425	-0.029558	1.017842	0.000000	0.000000	4.000000	48.000000	0.000000
3634.139112	-0.207553	0.561030	-0.030519	70.875626	15.503109	116.199440	-1.587908	0.000000	4.741155	0.000000	0.000000	0.000000	-1.584238	-0.043561	1.120023	0.000000	0.000000	4.000000	48.000000	0.000000
3634.142445	-0.207553	0.561030	-0.030519	70.875626	15.503109	116.199440	-1.587908	0.000000	4.741155	0.000000	0.000000	0.000000	-1.584238	-0.043561	1.120023	0.000000	0.000000	4.000000	48.000000	0.000000
3634.145778	-0.207553	0.561030	-0.030519	70.875626	15.503109	116.199440	-1.587908	0.000000	4.741155	0.000000	0.000000	0.000000	-1.584238	-0.043561	1.120023	0.000000	0.000000	4.000000	48.000000	0.000000
3634.149112	-0.212726	0.560806	-0.026504	71.540672	18.995348	119.630318	-1.364927	0.000000	4.810091	0.000000	0.000000	0.000000	-1.552034	-0.067293	1.204523	0.000000	0.000000	4.000000	48.000000	0.000000
3634.152445	-0.212726	0.560806	-0.026504	71.540672	18.995348	119.630318	-1.364927	0.000000	4.810091	0.000000	0.000000	0.000000	-1.552034	-0.067293	1.204523	0.000000	0.000000	4.000000	48.000000	0.000000
3634.155778	-0.212726	0.560806	-0.026504	71.540672	18.995348	119.630318	-1.364927	0.000000	4.810091	0.000000	0.000000	0.000000	-1.552034	-0.067293	1.204523	0.000000	0.000000	4.000000	48.000000	0.000000
3634.159112	-0.217838	0.560505	-0.022255	72.170349	22.745749	123.240494	-1.144404	0.000000	4.867272	0.000000	0.000000	0.000000	-1.533583	-0.090130	1.274735	0.000000	0.000000	4.000000	48.000000	0.000000
3634.162445	-0.217838	0.560505	-0.022255	72.170349	22.745749	123.240494	-1.144404	0.000000	4.867272	0.000000	0.000000	0.000000	-1.533583	-0.090130	1.274735	0.000000	0.000000	4.000000	48.000000	0.000000
3634.165778	-0.217838	0.560505	-0.022255	72.170349	22.745749	123.240494	-1.144404	0.000000	4.867272	0.000000	0.000000	0.000000	-1.533583	-0.090130	1.274735	0.000000	0.000000	4.000000	48.000000	0.000000
3634.169112	-0.222855	0.560124	-0.017827	72.770355	26.675776	126.938110	-0.927913	0.000000	4.913144	0.000000	0.000000	0.000000	-1.504960	-0.114393	1.328519	0.000000	0.000000	4.000000	48.000000	0.000000
3634.172445	-0.222855	0.560124	-0.017827	72.770355	26.675776	126.938110	-0.927913	0.000000	4.913144	0.000000	0.000000	0.000000	-1.504960	-0.114393	1.328519	0.000000	0.000000	4.000000	48.000000	0.000000
3634.175778	-0.222855	0.560124	-0.017827	72.770355	26.675776	126.938110	-0.927913	0.000000	4.913144	0.000000	0.000000	0.000000	-1.504960	-0.114393	1.328519	0.000000	0.000000	4.000000	48.000000	0.000000
3634.179112	-0.227804	0.559701	-0.013148	73.330231	30.713161	130.660477	-0.718009	0.000000	4.948178	0.000000	0.000000	0.000000	-1.484898	-0.126733	1.403540	0.000000	0.000000	4.000000	48.000000	0.000000
3634.182445	-0.227804	0.559701	-0.013148	73.330231	30.713161	130.660477	-0.718009	0.000000	4.948178	0.000000	0.000000	0.000000	-1.484898	-0.126733	1.403540	0.000000	0.000000	4.000000	48.000000	0.000000
3634.185778	-0.227804	0.559701	-0.013148	73.330231	30.713161	130.660477	-0.718009	0.000000	4.948178	0.000000	0.000000	0.000000	-1.484898	-0.126733	1.403540	0.000000	0.000000	4.000000	48.000000	0.000000
3634.189112	-0.232553	0.559253	-0.008204	73.858200	34.845062	134.387497	-0.511697	0.000000	4.973748	0.000000	0.000000	0.000000	-1.424662	-0.134554	1.483443	0.000000	0.000000	4.000000	48.000000	0.000000
3634.192445	-0.232553	0.559253	-0.008204	73.858200	34.845062	134.387497	-0.511697	0.000000	4.973748	0.000000	0.000000	0.000000	-1.424662	-0.134554	1.483443	0.000000	0.000000	4.000000	48.000000	0.000000
3634.195778	-0.232553	0.559253	-0.008204	73.858200	34.845062	134.387497	-0.511697	0.000000	4.973748	0.000000	0.000000	0.000000	-1.424662	-0.134554	1.483443	0.000000	0.000000	4.000000	48.000000	0.000000
3634.199112	-0.237112	0.558858	-0.002945	74.345230	39.060074	138.124100	-0.308856	0.000000	4.990451	0.000000	0.000000	0.000000	-1.367644	-0.118630	1.577487	0.000000	0.000000	4.000000	48.000000	0.000000
3634.202445	-0.237112	0.558858	-0.002945	74.345230	39.060074	138.124100	-0.308856	0.000000	4.990451	0.000000	0.000000	0.000000	-1.367644	-0.118630	1.577487	0.000000	0.000000	4.000000	48.000000	0.000000
3634.205778	-0.237112	0.558858	-0.002945	74.345230	39.060074	138.124100	-0.308856	0.000000	4.990451	0.000000	0.000000	0.000000	-1.367644	-0.118630	1.577487	0.000000	0.000000	4.000000	48.000000	0.000000
3634.209112	-0.241477	0.558532	0.002646	74.778702	43.367413	141.891830	-0.107382	0.000000	4.998847	0.000000	0.000000	0.000000	-1.309496	-0.097509	1.677511	0.000000	0.000000	4.000000	48.000000	0.000000
3634.212445	-0.241477	0.558532	0.002646	74.778702	43.367413	141.891830	-0.107382	0.000000	4.998847	0.000000	0.000000	0.000000	-1.309496	-0.097509	1.677511	0.000000	0.000000	4.000000	48.000000	0.000000
3634.215778	-0.241477	0.558532	0.002646	74.778702	43.367413	141.891830	-0.107382	0.000000	4.998847	0.000000	0.000000	0.000000	-1.309496	-0.097509	1.677511	0.000000	0.000000	4.000000	48.000000	0.000000
3634.219112	-0.245541	0.558302	0.008503	75.180962	48.001919	145.893982	0.093510	0.000000	4.999125	0.000000	0.000000	0.000000	-1.219104	-0.069271	1.757134	0.000000	0.000000	4.000000	48.000000	0.000000
3634.222445	-0.245541	0.558302	0.008503	75.180962	48.001919	145.893982	0.093510	0.000000	4.999125	0.000000	0.000000	0.000000	-1.219104	-0.069271	1.757134	0.000000	0.000000	4.000000	48.000000	0.000000
3634.225778	-0.245541	0.558302	0.008503	75.180962	48.001919	145.893982	0.093510	0.000000	4.999125	0.000000	0.000000	0.000000	-1.219104	-0.069271	1.757134	0.000000	0.000000	4.000000	48.000000	0.000000
3634.229112	-0.249268	0.558138	0.014649	75.598389	53.285191	150.403885	0.291637	0.000000	4.991488	0.000000	0.000000	0.000000	-1.118124	-0.048924	1.843682	0.000000	0.000000	4.000000	48.000000	0.000000
3634.232445	-0.249268	0.558138	0.014649	75.598389	53.285191	150.403885	0.291637	0.000000	4.991488	0.000000	0.000000	0.000000	-1.118124	-0.048924	1.843682	0.000000	0.000000	4.000000	48.000000	0.000000
3634.235778	-0.249268	0.558138	0.014649	75.598389	53.285191	150.403885	0.291637	0.000000	4.991488	0.000000	0.000000	0.000000	-1.118124	-0.048924	1.843682	0.000000	0.000000	4.000000	48.000000	0.000000
3634.239112	-0.252643	0.558067	0.021038	76.027168	58.913033	155.105453	0.488352	0.000000	4.976094	0.000000	0.000000	0.000000	-1.012487	-0.021332	1.916577	0.000000	0.000000	4.000000	48.000000	0.000000
3634.242445	-0.252643	0.558067	0.021038	76.027168	58.913033	155.105453	0.488352	0.000000	4.976094	0.000000	0.000000	0.000000	-1.012487	-0.021332	1.916577	0.000000	0.000000	4.000000	48.000000	0.000000
3634.245778	-0.252643	0.558067	0.021038	76.027168	58.913033	155.105453	0.488352	0.000000	4.976094	0.000000	0.000000	0.000000	-1.012487	-0.021332	1.916577	0.000000	0.000000	4.000000	48.000000	0.000000
3634.249112	-0.255651	0.558062	0.027679	76.436745	64.756454	159.897324	0.682662	0.000000	4.953178	0.000000	0.000000	0.000000	-0.902525	-0.001666	1.992533	0.000000	0.000000	4.000000	48.000000	0.000000
3634.252445	-0.255651	0.558062	0.027679	76.436745	64.756454	159.897324	0.682662	0.000000	4.953178	0.000000	0.000000	0.000000	-0.902525	-0.001666	1.992533	0.000000	0.000000	4.000000	48.000000	0.000000
3634.255778	-0.255651	0.558062	0.027679	76.436745	64.756454	159.897324	0.682662	0.000000	4.953178	0.000000	0.000000	0.000000	-0.902525	-0.001666	1.992533	0.000000	0.000000	4.000000	48.000000	0.000000
3634.259112	-0.258234	0.558117	0.034557	76.796234	70.754051	164.835785	0.875417	0.000000	4.922768	0.000000	0.000000	0.000000	-0.774849	0.016641	2.063206	0.000000	0.000000	4.000000	48.000000	0.000000
3634.262445	-0.258234	0.558117	0.034557	76.796234	70.754051	164.835785	0.875417	0.000000	4.922768	0.000000	0.000000	0.000000	-0.774849	0.016641	2.063206	0.000000	0.000000	4.000000	48.000000	0.000000
3634.265778	-0.258234	0.558117	0.034557	76.796234	70.754051	164.835785	0.875417	0.000000	4.922768	0.000000	0.000000	0.000000	-0.774849	0.016641	2.063206	0.000000	0.000000	4.000000	48.000000	0.000000
3634.269112	-0.260418	0.558211	0.041588	77.098427	76.842232	169.874054	1.066809	0.000000	4.884866	0.000000	0.000000	0.000000	-0.655201	0.028137	2.109462	0.000000	0.000000	4.000000	48.000000	0.000000
3634.272445	-0.260418	0.558211	0.041588	77.098427	76.842232	169.874054	1.066809	0.000000	4.884866	0.000000	0.000000	0.000000	-0.655201	0.028137	2.109462	0.000000	0.000000	4.000000	48.000000	0.000000
3634.275778	-0.260418	0.558211	0.041588	77.098427	76.842232	169.874054	1.066809	0.000000	4.884866	0.000000	0.000000	0.000000	-0.655201	0.028137	2.109462	0.000000	0.000000	4.000000	48.000000	0.000000
3634.279112	-0.262140	0.558346	0.048802	77.299721	82.930679	174.930344	1.254769	0.000000	4.839995	0.000000	0.000000	0.000000	-0.516522	0.040495	2.164150	0.000000	0.000000	4.000000	48.000000	0.000000
3634.282445	-0.262140	0.558346	0.048802	77.299721	82.930679	174.930344	1.254769	0.000000	4.839995	0.000000	0.000000	0.000000	-0.516522	0.040495	2.164150	0.000000	0.000000	4.000000	48.000000	0.000000
3634.285778	-0.262140	0.558346	0.048802	77.299721	82.930679	174.930344	1.254769	0.000000	4.839995	0.000000	0.000000	0.000000	-0.516522	0.040495	2.164150	0.000000	0.000000	4.000000	48.000000	0.000000
3634.289112	-0.263427	0.558531	0.056110	77.384727	88.825775	179.828934	1.441081	0.000000	4.787827	0.000000	0.000000	0.000000	-0.386307	0.055511	2.192485	0.000000	0.000000	4.000000	48.000000	0.000000
3634.292445	-0.263427	0.558531	0.056110	77.384727	88.825775	179.828934	1.441081	0.000000	4.787827	0.000000	0.000000	0.000000	-0.386307	0.055511	2.192485	0.000000	0.000000	4.000000	48.000000	0.000000
3634.295778	-0.263427	0.558531	0.056110	77.384727	88.825775	179.828934	1.441081	0.000000	4.787827	0.000000	0.000000	0.000000	-0.386307	0.055511	2.192485	0.000000	0.000000	4.000000	48.000000	0.000000
3634.299112	-0.264255	0.558815	0.063491	77.376610	94.422661	-175.538452	1.623647	0.000000	4.729035	0.000000	0.000000	0.000000	-0.248352	0.085115	2.214091	0.000000	0.000000	4.000000	48.000000	0.000000
3634.302445	-0.264255	0.558815	0.063491	77.376610	94.422661	-175.538452	1.623647	0.000000	4.729035	0.000000	0.000000	0.000000	-0.248352	0.085115	2.214091	0.000000	0.000000	4.000000	48.000000	0.000000
3634.305778	-0.264255	0.558815	0.063491	77.376610	94.422661	-175.538452	1.623647	0.000000	4.729035	0.000000	0.000000	0.000000	-0.248352	0.085115	2.214091	0.000000	0.000000	4.000000	48.000000	0.000000
3634.309112	-0.264646	0.559164	0.070890	77.311287	99.824982	-171.096207	1.802702	0.000000	4.663718	0.000000	0.000000	0.000000	-0.117267	0.104827	2.219913	0.000000	0.000000	4.000000	48.000000	0.000000
3634.312445	-0.264646	0.559164	0.070890	77.311287	99.824982	-171.096207	1.802702	0.000000	4.663718	0.000000	0.000000	0.000000	-0.117267	0.104827	2.219913	0.000000	0.000000	4.000000	48.000000	0.000000
3634.315778	-0.264646	0.559164	0.070890	77.311287	99.824982	-171.096207	1.802702	0.000000	4.663718	0.000000	0.000000	0.000000	-0.117267	0.104827	2.219913	0.000000	0.000000	4.000000	48.000000	0.000000
3634.319112	-0.264601	0.559663	0.078268	77.227264	105.170265	-166.734726	1.977320	0.000000	4.592408	0.000000	0.000000	0.000000	0.013475	0.149512	2.213320	0.000000	0.000000	4.000000	48.000000	0.000000
3634.322445	-0.264601	0.559663	0.078268	77.227264	105.170265	-166.734726	1.977320	0.000000	4.592408	0.000000	0.000000	0.000000	0.013475	0.149512	2.213320	0.000000	0.000000	4.000000	48.000000	0.000000
3634.325778	-0.264601	0.559663	0.078268	77.227264	105.170265	-166.734726	1.977320	0.000000	4.592408	0.000000	0.000000	0.000000	0.013475	0.149512	2.213320	0.000000	0.000000	4.000000	48.000000	0.000000
3634.329112	-0.264162	0.560232	0.085594	77.158699	110.562599	-162.366028	2.147134	0.000000	4.515508	0.000000	0.000000	0.000000	0.131728	0.170751	2.197848	0.000000	0.000000	4.000000	48.000000	0.000000
3634.332445	-0.264162	0.560232	0.085594	77.158699	110.562599	-162.366028	2.147134	0.000000	4.515508	0.000000	0.000000	0.000000	0.131728	0.170751	2.197848	0.000000	0.000000	4.000000	48.000000	0.000000
3634.335778	-0.264162	0.560232	0.085594	77.158699	110.562599	-162.366028	2.147134	0.000000	4.515508	0.000000	0.000000	0.000000	0.131728	0.170751	2.197848	0.000000	0.000000	4.000000	48.000000	0.000000
3634.339112	-0.263242	0.560831	0.092833	77.094009	116.071556	-157.921814	2.311654	0.000000	4.433537	0.000000	0.000000	0.000000	0.275899	0.179628	2.171541	0.000000	0.000000	4.000000	48.000000	0.000000
3634.342445	-0.263242	0.560831	0.092833	77.094009	116.071556	-157.921814	2.311654	0.000000	4.433537	0.000000	0.000000	0.000000	0.275899	0.179628	2.171541	0.000000	0.000000	4.000000	48.000000	0.000000
3634.345778	-0.263242	0.560831	0.092833	77.094009	116.071556	-157.921814	2.311654	0.000000	4.433537	0.000000	0.000000	0.000000	0.275899	0.179628	2.171541	0.000000	0.000000	4.000000	48.000000	0.000000
3634.349112	-0.261835	0.561417	0.099910	76.980797	121.596794	-153.467026	2.471688	0.000000	4.346351	0.000000	0.000000	0.000000	0.422139	0.175920	2.123279	0.000000	0.000000	4.000000	48.000000	0.000000
3634.352445	-0.261835	0.561417	0.099910	76.980797	121.596794	-153.467026	2.471688	0.000000	4.346351	0.000000	0.000000	0.000000	0.422139	0.175920	2.123279	0.000000	0.000000	4.000000	48.000000	0.000000
3634.355778	-0.261835	0.561417	0.099910	76.980797	121.596794	-153.467026	2.471688	0.000000	4.346351	0.000000	0.000000	0.000000	0.422139	0.175920	2.123279	0.000000	0.000000	4.000000	48.000000	0.000000
3634.359112	-0.259937	0.562028	0.106821	76.815147	126.898056	-149.220688	2.626577	0.000000	4.254538	0.000000	0.000000	0.000000	0.569571	0.183328	2.073301	0.000000	0.000000	4.000000	48.000000	0.000000
3634.362445	-0.259937	0.562028	0.106821	76.815147	126.898056	-149.220688	2.626577	0.000000	4.254538	0.000000	0.000000	0.000000	0.569571	0.183328	2.073301	0.000000	0.000000	4.000000	48.000000	0.000000
3634.365778	-0.259937	0.562028	0.106821	76.815147	126.898056	-149.220688	2.626577	0.000000	4.254538	0.000000	0.000000	0.000000	0.569571	0.183328	2.073301	0.000000	0.000000	4.000000	48.000000	0.000000
3634.369112	-0.257598	0.562702	0.113534	76.643410	131.613968	-145.505676	2.777045	0.000000	4.157886	0.000000	0.000000	0.000000	0.701747	0.202101	2.013904	0.000000	0.000000	4.000000	48.000000	0.000000
3634.372445	-0.257598	0.562702	0.113534	76.643410	131.613968	-145.505676	2.777045	0.000000	4.157886	0.000000	0.000000	0.000000	0.701747	0.202101	2.013904	0.000000	0.000000	4.000000	48.000000	0.000000
3634.375778	-0.257598	0.562702	0.113534	76.643410	131.613968	-145.505676	2.777045	0.000000	4.157886	0.000000	0.000000	0.000000	0.701747	0.202101	2.013904	0.000000	0.000000	4.000000	48.000000	0.000000
3634.379112	-0.254825	0.563462	0.120061	76.730942	135.393250	-142.662384	2.922613	0.000000	4.056887	0.000000	0.000000	0.000000	0.831739	0.228173	1.957923	0.000000	0.000000	4.000000	48.000000	0.000000
3634.382445	-0.254825	0.563462	0.120061	76.730942	135.393250	-142.662384	2.922613	0.000000	4.056887	0.000000	0.000000	0.000000	0.831739	0.228173	1.957923	0.000000	0.000000	4.000000	48.000000	0.000000
3634.385778	-0.254825	0.563462	0.120061	76.730942	135.393250	-142.662384	2.922613	0.000000	4.056887	0.000000	0.000000	0.000000	0.831739	0.228173	1.957923	0.000000	0.000000	4.000000	48.000000	0.000000
3634.389112	-0.251682	0.564334	0.126387	77.343231	138.288162	-140.654617	3.063997	0.000000	3.951192	0.000000	0.000000	0.000000	0.942992	0.261555	1.897853	0.000000	0.000000	4.000000	48.000000	0.000000
3634.392445	-0.251682	0.564334	0.126387	77.343231	138.288162	-140.654617	3.063997	0.000000	3.951192	0.000000	0.000000	0.000000	0.942992	0.261555	1.897853	0.000000	0.000000	4.000000	48.000000	0.000000
3634.395778	-0.251682	0.564334	0.126387	77.343231	138.288162	-140.654617	3.063997	0.000000	3.951192	0.000000	0.000000	0.000000	0.942992	0.261555	1.897853	0.000000	0.000000	4.000000	48.000000	0.000000
3634.399112	-0.248245	0.565257	0.132296	78.105392	141.317886	-138.522247	3.200706	0.000000	3.841286	0.000000	0.000000	0.000000	1.030919	0.276877	1.772830	0.000000	0.000000	4.000000	48.000000	0.000000
3634.402445	-0.248245	0.565257	0.132296	78.105392	141.317886	-138.522247	3.200706	0.000000	3.841286	0.000000	0.000000	0.000000	1.030919	0.276877	1.772830	0.000000	0.000000	4.000000	48.000000	0.000000
3634.405778	-0.248245	0.565257	0.132296	78.105392	141.317886	-138.522247	3.200706	0.000000	3.841286	0.000000	0.000000	0.000000	1.030919	0.276877	1.772830	0.000000	0.000000	4.000000	48.000000	0.000000
3634.409112	-0.244479	0.566243	0.137751	78.860603	144.990677	-135.779694	3.329162	0.000000	3.730507	0.000000	0.000000	0.000000	1.129773	0.295772	1.636278	0.000000	0.000000	4.000000	48.000000	0.000000
3634.412445	-0.244479	0.566243	0.137751	78.860603	144.990677	-135.779694	3.329162	0.000000	3.730507	0.000000	0.000000	0.000000	1.129773	0.295772	1.636278	0.000000	0.000000	4.000000	48.000000	0.000000
3634.415778	-0.244479	0.566243	0.137751	78.860603	144.990677	-135.779694	3.329162	0.000000	3.730507	0.000000	0.000000	0.000000	1.129773	0.295772	1.636278	0.000000	0.000000	4.000000	48.000000	0.000000
3634.419112	-0.240433	0.567280	0.142757	79.578514	149.433090	-132.297623	3.450262	0.000000	3.618797	0.000000	0.000000	0.000000	1.213875	0.311110	1.501827	0.000000	0.000000	4.000000	48.000000	0.000000
3634.422445	-0.240433	0.567280	0.142757	79.578514	149.433090	-132.297623	3.450262	0.000000	3.618797	0.000000	0.000000	0.000000	1.213875	0.311110	1.501827	0.000000	0.000000	4.000000	48.000000	0.000000
3634.425778	-0.240433	0.567280	0.142757	79.578514	149.433090	-132.297623	3.450262	0.000000	3.618797	0.000000	0.000000	0.000000	1.213875	0.311110	1.501827	0.000000	0.000000	4.000000	48.000000	0.000000
3634.429112	-0.236098	0.568355	0.147344	80.262009	154.470947	-128.231812	3.564424	0.000000	3.506407	0.000000	0.000000	0.000000	1.300434	0.322587	1.376285	0.000000	0.000000	4.000000	48.000000	0.000000
3634.432445	-0.236098	0.568355	0.147344	80.262009	154.470947	-128.231812	3.564424	0.000000	3.506407	0.000000	0.000000	0.000000	1.300434	0.322587	1.376285	0.000000	0.000000	4.000000	48.000000	0.000000
3634.435778	-0.236098	0.568355	0.147344	80.262009	154.470947	-128.231812	3.564424	0.000000	3.506407	0.000000	0.000000	0.000000	1.300434	0.322587	1.376285	0.000000	0.000000	4.000000	48.000000	0.000000
3634.439112	-0.231350	0.569547	0.151587	80.948524	159.813293	-123.848724	3.672922	0.000000	3.392587	0.000000	0.000000	0.000000	1.424511	0.357484	1.272893	0.000000	0.000000	4.000000	48.000000	0.000000
3634.442445	-0.231350	0.569547	0.151587	80.948524	159.813293	-123.848724	3.672922	0.000000	3.392587	0.000000	0.000000	0.000000	1.424511	0.357484	1.272893	0.000000	0.000000	4.000000	48.000000	0.000000
3634.445778	-0.231350	0.569547	0.151587	80.948524	159.813293	-123.848724	3.672922	0.000000	3.392587	0.000000	0.000000	0.000000	1.424511	0.357484	1.272893	0.000000	0.000000	4.000000	48.000000	0.000000
3634.449112	-0.226314	0.570853	0.155530	81.681877	165.299881	-119.282318	3.778763	0.000000	3.274287	0.000000	0.000000	0.000000	1.510857	0.391826	1.182721	0.000000	0.000000	4.000000	48.000000	0.000000
3634.452445	-0.226314	0.570853	0.155530	81.681877	165.299881	-119.282318	3.778763	0.000000	3.274287	0.000000	0.000000	0.000000	1.510857	0.391826	1.182721	0.000000	0.000000	4.000000	48.000000	0.000000
3634.455778	-0.226314	0.570853	0.155530	81.681877	165.299881	-119.282318	3.778763	0.000000	3.274287	0.000000	0.000000	0.000000	1.510857	0.391826	1.182721	0.000000	0.000000	4.000000	48.000000	0.000000
3634.459112	-0.220988	0.572325	0.159142	82.475014	171.228531	-114.247757	3.881231	0.000000	3.152150	0.000000	0.000000	0.000000	1.597641	0.441550	1.083738	0.000000	0.000000	4.000000	48.000000	0.000000
3634.462445	-0.220988	0.572325	0.159142	82.475014	171.228531	-114.247757	3.881231	0.000000	3.152150	0.000000	0.000000	0.000000	1.597641	0.441550	1.083738	0.000000	0.000000	4.000000	48.000000	0.000000
3634.465778	-0.220988	0.572325	0.159142	82.475014	171.228531	-114.247757	3.881231	0.000000	3.152150	0.000000	0.000000	0.000000	1.597641	0.441550	1.083738	0.000000	0.000000	4.000000	48.000000	0.000000
3634.469112	-0.215364	0.573972	0.162368	83.294952	178.252853	-108.114166	3.980326	0.000000	3.026055	0.000000	0.000000	0.000000	1.687227	0.494097	0.967855	0.000000	0.000000	4.000000	48.000000	0.000000
3634.472445	-0.215364	0.573972	0.162368	83.294952	178.252853	-108.114166	3.980326	0.000000	3.026055	0.000000	0.000000	0.000000	1.687227	0.494097	0.967855	0.000000	0.000000	4.000000	48.000000	0.000000
3634.475778	-0.215364	0.573972	0.162368	83.294952	178.252853	-108.114166	3.980326	0.000000	3.026055	0.000000	0.000000	0.000000	1.687227	0.494097	0.967855	0.000000	0.000000	4.000000	48.000000	0.000000
3634.479112	-0.209468	0.575730	0.165153	84.072060	-172.580353	-99.865730	4.075934	0.000000	2.895990	0.000000	0.000000	0.000000	1.768800	0.527580	0.835472	0.000000	0.000000	4.000000	48.000000	0.000000
3634.482445	-0.209468	0.575730	0.165153	84.072060	-172.580353	-99.865730	4.075934	0.000000	2.895990	0.000000	0.000000	0.000000	1.768800	0.527580	0.835472	0.000000	0.000000	4.000000	48.000000	0.000000
3634.485778	-0.209468	0.575730	0.165153	84.072060	-172.580353	-99.865730	4.075934	0.000000	2.895990	0.000000	0.000000	0.000000	1.768800	0.527580	0.835472	0.000000	0.000000	4.000000	48.000000	0.000000
3634.489112	-0.203395	0.577521	0.167443	84.693413	-160.120804	-88.353386	4.167620	0.000000	2.762416	0.000000	0.000000	0.000000	1.821944	0.537074	0.686759	0.000000	0.000000	4.000000	48.000000	0.000000
3634.492445	-0.203395	0.577521	0.167443	84.693413	-160.120804	-88.353386	4.167620	0.000000	2.762416	0.000000	0.000000	0.000000	1.821944	0.537074	0.686759	0.000000	0.000000	4.000000	48.000000	0.000000
3634.495778	-0.203395	0.577521	0.167443	84.693413	-160.120804	-88.353386	4.167620	0.000000	2.762416	0.000000	0.000000	0.000000	1.821944	0.537074	0.686759	0.000000	0.000000	4.000000	48.000000	0.000000
3634.499112	-0.197212	0.579262	0.169195	84.998917	-144.223770	-73.476883	4.254276	0.000000	2.627000	0.000000	0.000000	0.000000	1.854914	0.522296	0.525579	0.000000	0.000000	4.000000	48.000000	0.000000
3634.502445	-0.197212	0.579262	0.169195	84.998917	-144.223770	-73.476883	4.254276	0.000000	2.627000	0.000000	0.000000	0.000000	1.854914	0.522296	0.525579	0.000000	0.000000	4.000000	48.000000	0.000000
3634.505778	-0.197212	0.579262	0.169195	84.998917	-144.223770	-73.476883	4.254276	0.000000	2.627000	0.000000	0.000000	0.000000	1.854914	0.522296	0.525579	0.000000	0.000000	4.000000	48.000000	0.000000
3634.509112	-0.190940	0.580935	0.170426	84.862823	-126.699722	-56.982288	4.335359	0.000000	2.490917	0.000000	0.000000	0.000000	1.881689	0.501946	0.369562	0.000000	0.000000	4.000000	48.000000	0.000000
3634.512445	-0.190940	0.580935	0.170426	84.862823	-126.699722	-56.982288	4.335359	0.000000	2.490917	0.000000	0.000000	0.000000	1.881689	0.501946	0.369562	0.000000	0.000000	4.000000	48.000000	0.000000
3634.515778	-0.190940	0.580935	0.170426	84.862823	-126.699722	-56.982288	4.335359	0.000000	2.490917	0.000000	0.000000	0.000000	1.881689	0.501946	0.369562	0.000000	0.000000	4.000000	48.000000	0.000000
3634.519112	-0.184633	0.582507	0.171166	84.299164	-110.785782	-41.928520	4.411273	0.000000	2.353863	0.000000	0.000000	0.000000	1.892000	0.471677	0.221807	0.000000	0.000000	4.000000	48.000000	0.000000
3634.522445	-0.184633	0.582507	0.171166	84.299164	-110.785782	-41.928520	4.411273	0.000000	2.353863	0.000000	0.000000	0.000000	1.892000	0.471677	0.221807	0.000000	0.000000	4.000000	48.000000	0.000000
3634.525778	-0.184633	0.582507	0.171166	84.299164	-110.785782	-41.928520	4.411273	0.000000	2.353863	0.000000	0.000000	0.000000	1.892000	0.471677	0.221807	0.000000	0.000000	4.000000	48.000000	0.000000
3634.529112	-0.178150	0.583897	0.171434	83.475349	-98.131577	-30.412056	4.482039	0.000000	2.216151	0.000000	0.000000	0.000000	1.945020	0.416951	0.080600	0.000000	0.000000	4.000000	48.000000	0.000000
3634.532445	-0.178150	0.583897	0.171434	83.475349	-98.131577	-30.412056	4.482039	0.000000	2.216151	0.000000	0.000000	0.000000	1.945020	0.416951	0.080600	0.000000	0.000000	4.000000	48.000000	0.000000
3634.535778	-0.178150	0.583897	0.171434	83.475349	-98.131577	-30.412056	4.482039	0.000000	2.216151	0.000000	0.000000	0.000000	1.945020	0.416951	0.080600	0.000000	0.000000	4.000000	48.000000	0.000000
3634.539112	-0.171288	0.585249	0.171381	82.521759	-87.936974	-21.380196	4.549580	0.000000	2.073963	0.000000	0.000000	0.000000	2.058530	0.405553	-0.016040	0.000000	0.000000	4.000000	48.000000	0.000000
3634.542445	-0.171288	0.585249	0.171381	82.521759	-87.936974	-21.380196	4.549580	0.000000	2.073963	0.000000	0.000000	0.000000	2.058530	0.405553	-0.016040	0.000000	0.000000	4.000000	48.000000	0.000000
3634.545778	-0.171288	0.585249	0.171381	82.521759	-87.936974	-21.380196	4.549580	0.000000	2.073963	0.000000	0.000000	0.000000	2.058530	0.405553	-0.016040	0.000000	0.000000	4.000000	48.000000	0.000000
3634.549112	-0.164428	0.586587	0.170943	81.457458	-79.704491	-14.299902	4.616538	0.000000	1.920306	0.000000	0.000000	0.000000	2.057969	0.401462	-0.131424	0.000000	0.000000	4.000000	48.000000	0.000000
3634.552445	-0.164428	0.586587	0.170943	81.457458	-79.704491	-14.299902	4.616538	0.000000	1.920306	0.000000	0.000000	0.000000	2.057969	0.401462	-0.131424	0.000000	0.000000	4.000000	48.000000	0.000000
3634.555778	-0.164428	0.586587	0.170943	81.457458	-79.704491	-14.299902	4.616538	0.000000	1.920306	0.000000	0.000000	0.000000	2.057969	0.401462	-0.131424	0.000000	0.000000	4.000000	48.000000	0.000000
3634.559112	-0.157615	0.587950	0.170136	80.246353	-73.305519	-9.103218	4.678719	0.000000	1.763402	0.000000	0.000000	0.000000	2.043850	0.409046	-0.241984	0.000000	0.000000	4.000000	48.000000	0.000000
3634.562445	-0.157615	0.587950	0.170136	80.246353	-73.305519	-9.103218	4.678719	0.000000	1.763402	0.000000	0.000000	0.000000	2.043850	0.409046	-0.241984	0.000000	0.000000	4.000000	48.000000	0.000000
3634.565778	-0.157615	0.587950	0.170136	80.246353	-73.305519	-9.103218	4.678719	0.000000	1.763402	0.000000	0.000000	0.000000	2.043850	0.409046	-0.241984	0.000000	0.000000	4.000000	48.000000	0.000000
3634.569112	-0.150854	0.589406	0.168946	78.871887	-68.670082	-5.735374	4.735820	0.000000	1.603747	0.000000	0.000000	0.000000	2.028390	0.436587	-0.357146	0.000000	0.000000	4.000000	48.000000	0.000000
3634.572445	-0.150854	0.589406	0.168946	78.871887	-68.670082	-5.735374	4.735820	0.000000	1.603747	0.000000	0.000000	0.000000	2.028390	0.436587	-0.357146	0.000000	0.000000	4.000000	48.000000	0.000000
3634.575778	-0.150854	0.589406	0.168946	78.871887	-68.670082	-5.735374	4.735820	0.000000	1.603747	0.000000	0.000000	0.000000	2.028390	0.436587	-0.357146	0.000000	0.000000	4.000000	48.000000	0.000000
3634.579112	-0.144361	0.590913	0.167329	77.379593	-65.346809	-3.484524	4.787801	0.000000	1.441165	0.000000	0.000000	0.000000	1.947818	0.452119	-0.485153	0.000000	0.000000	4.000000	48.000000	0.000000
3634.582445	-0.144361	0.590913	0.167329	77.379593	-65.346809	-3.484524	4.787801	0.000000	1.441165	0.000000	0.000000	0.000000	1.947818	0.452119	-0.485153	0.000000	0.000000	4.000000	48.000000	0.000000
3634.585778	-0.144361	0.590913	0.167329	77.379593	-65.346809	-3.484524	4.787801	0.000000	1.441165	0.000000	0.000000	0.000000	1.947818	0.452119	-0.485153	0.000000	0.000000	4.000000	48.000000	0.000000
3634.589112	-0.138085	0.592432	0.165310	75.871567	-62.865582	-1.406332	4.833037	0.000000	1.281309	0.000000	0.000000	0.000000	1.882820	0.455719	-0.605690	0.000000	0.000000	4.000000	48.000000	0.000000
3634.592445	-0.138085	0.592432	0.165310	75.871567	-62.865582	-1.406332	4.833037	0.000000	1.281309	0.000000	0.000000	0.000000	1.882820	0.455719	-0.605690	0.000000	0.000000	4.000000	48.000000	0.000000
3634.595778	-0.138085	0.592432	0.165310	75.871567	-62.865582	-1.406332	4.833037	0.000000	1.281309	0.000000	0.000000	0.000000	1.882820	0.455719	-0.605690	0.000000	0.000000	4.000000	48.000000	0.000000
3634.599112	-0.131844	0.593929	0.162882	74.438370	-60.868080	1.895277	4.872364	0.000000	1.122529	0.000000	0.000000	0.000000	1.872266	0.449298	-0.728217	0.000000	0.000000	4.000000	48.000000	0.000000
3634.602445	-0.131844	0.593929	0.162882	74.438370	-60.868080	1.895277	4.872364	0.000000	1.122529	0.000000	0.000000	0.000000	1.872266	0.449298	-0.728217	0.000000	0.000000	4.000000	48.000000	0.000000
3634.605778	-0.131844	0.593929	0.162882	74.438370	-60.868080	1.895277	4.872364	0.000000	1.122529	0.000000	0.000000	0.000000	1.872266	0.449298	-0.728217	0.000000	0.000000	4.000000	48.000000	0.000000
3634.609112	-0.125729	0.595268	0.160000	73.160759	-59.435440	5.550567	4.907099	0.000000	0.959362	0.000000	0.000000	0.000000	1.834522	0.401671	-0.864708	0.000000	0.000000	4.000000	48.000000	0.000000
3634.612445	-0.125729	0.595268	0.160000	73.160759	-59.435440	5.550567	4.907099	0.000000	0.959362	0.000000	0.000000	0.000000	1.834522	0.401671	-0.864708	0.000000	0.000000	4.000000	48.000000	0.000000
3634.615778	-0.125729	0.595268	0.160000	73.160759	-59.435440	5.550567	4.907099	0.000000	0.959362	0.000000	0.000000	0.000000	1.834522	0.401671	-0.864708	0.000000	0.000000	4.000000	48.000000	0.000000
3634.619112	-0.119594	0.596526	0.156654	72.159805	-59.261986	7.914440	4.936580	0.000000	0.793840	0.000000	0.000000	0.000000	1.840503	0.377271	-1.003848	0.000000	0.000000	4.000000	48.000000	0.000000
3634.622445	-0.119594	0.596526	0.156654	72.159805	-59.261986	7.914440	4.936580	0.000000	0.793840	0.000000	0.000000	0.000000	1.840503	0.377271	-1.003848	0.000000	0.000000	4.000000	48.000000	0.000000
3634.625778	-0.119594	0.596526	0.156654	72.159805	-59.261986	7.914440	4.936580	0.000000	0.793840	0.000000	0.000000	0.000000	1.840503	0.377271	-1.003848	0.000000	0.000000	4.000000	48.000000	0.000000
3634.629112	-0.113624	0.597750	0.152810	71.456726	-60.382732	8.291202	4.961341	0.000000	0.620563	0.000000	0.000000	0.000000	1.791088	0.367338	-1.153088	0.000000	0.000000	4.000000	48.000000	0.000000
3634.632445	-0.113624	0.597750	0.152810	71.456726	-60.382732	8.291202	4.961341	0.000000	0.620563	0.000000	0.000000	0.000000	1.791088	0.367338	-1.153088	0.000000	0.000000	4.000000	48.000000	0.000000
3634.635778	-0.113624	0.597750	0.152810	71.456726	-60.382732	8.291202	4.961341	0.000000	0.620563	0.000000	0.000000	0.000000	1.791088	0.367338	-1.153088	0.000000	0.000000	4.000000	48.000000	0.000000
3634.639112	-0.107985	0.598992	0.148537	70.833244	-61.567249	7.443333	4.980246	0.000000	0.444018	0.000000	0.000000	0.000000	1.691545	0.372492	-1.281791	0.000000	0.000000	4.000000	48.000000	0.000000
3634.642445	-0.107985	0.598992	0.148537	70.833244	-61.567249	7.443333	4.980246	0.000000	0.444018	0.000000	0.000000	0.000000	1.691545	0.372492	-1.281791	0.000000	0.000000	4.000000	48.000000	0.000000
3634.645778	-0.107985	0.598992	0.148537	70.833244	-61.567249	7.443333	4.980246	0.000000	0.444018	0.000000	0.000000	0.000000	1.691545	0.372492	-1.281791	0.000000	0.000000	4.000000	48.000000	0.000000
3634.649112	-0.102516	0.600272	0.143917	70.252335	-62.571896	6.390791	4.992790	0.000000	0.268414	0.000000	0.000000	0.000000	1.640804	0.384123	-1.386158	0.000000	0.000000	4.000000	48.000000	0.000000
3634.652445	-0.102516	0.600272	0.143917	70.252335	-62.571896	6.390791	4.992790	0.000000	0.268414	0.000000	0.000000	0.000000	1.640804	0.384123	-1.386158	0.000000	0.000000	4.000000	48.000000	0.000000
3634.655778	-0.102516	0.600272	0.143917	70.252335	-62.571896	6.390791	4.992790	0.000000	0.268414	0.000000	0.000000	0.000000	1.640804	0.384123	-1.386158	0.000000	0.000000	4.000000	48.000000	0.000000
3634.659112	-0.097326	0.601575	0.138894	69.825058	-63.316448	6.397655	4.999236	0.000000	0.087401	0.000000	0.000000	0.000000	1.557054	0.390907	-1.506762	0.000000	0.000000	4.000000	48.000000	0.000000
3634.662445	-0.097326	0.601575	0.138894	69.825058	-63.316448	6.397655	4.999236	0.000000	0.087401	0.000000	0.000000	0.000000	1.557054	0.390907	-1.506762	0.000000	0.000000	4.000000	48.000000	0.000000
3634.665778	-0.097326	0.601575	0.138894	69.825058	-63.316448	6.397655	4.999236	0.000000	0.087401	0.000000	0.000000	0.000000	1.557054	0.390907	-1.506762	0.000000	0.000000	4.000000	48.000000	0.000000
3634.669112	-0.092330	0.602753	0.133480	69.608315	-63.850674	8.216089	4.999074	0.000000	-0.096246	0.000000	0.000000	0.000000	1.498787	0.353304	-1.624182	0.000000	0.000000	4.000000	48.000000	0.000000
3634.672445	-0.092330	0.602753	0.133480	69.608315	-63.850674	8.216089	4.999074	0.000000	-0.096246	0.000000	0.000000	0.000000	1.498787	0.353304	-1.624182	0.000000	0.000000	4.000000	48.000000	0.000000
3634.675778	-0.092330	0.602753	0.133480	69.608315	-63.850674	8.216089	4.999074	0.000000	-0.096246	0.000000	0.000000	0.000000	1.498787	0.353304	-1.624182	0.000000	0.000000	4.000000	48.000000	0.000000
3634.679112	-0.087223	0.603832	0.127712	69.502441	-64.305527	10.886219	4.991766	0.000000	-0.286837	0.000000	0.000000	0.000000	1.532048	0.323697	-1.730564	0.000000	0.000000	4.000000	48.000000	0.000000
3634.682445	-0.087223	0.603832	0.127712	69.502441	-64.305527	10.886219	4.991766	0.000000	-0.286837	0.000000	0.000000	0.000000	1.532048	0.323697	-1.730564	0.000000	0.000000	4.000000	48.000000	0.000000
3634.685778	-0.087223	0.603832	0.127712	69.502441	-64.305527	10.886219	4.991766	0.000000	-0.286837	0.000000	0.000000	0.000000	1.532048	0.323697	-1.730564	0.000000	0.000000	4.000000	48.000000	0.000000
3634.689112	-0.082213	0.604762	0.121582	69.377388	-64.810379	13.123387	4.975164	0.000000	-0.497738	0.000000	0.000000	0.000000	1.503101	0.279079	-1.838821	0.000000	0.000000	4.000000	48.000000	0.000000
3634.692445	-0.082213	0.604762	0.121582	69.377388	-64.810379	13.123387	4.975164	0.000000	-0.497738	0.000000	0.000000	0.000000	1.503101	0.279079	-1.838821	0.000000	0.000000	4.000000	48.000000	0.000000
3634.695778	-0.082213	0.604762	0.121582	69.377388	-64.810379	13.123387	4.975164	0.000000	-0.497738	0.000000	0.000000	0.000000	1.503101	0.279079	-1.838821	0.000000	0.000000	4.000000	48.000000	0.000000
3634.699112	-0.077365	0.605569	0.115132	69.085548	-65.361214	14.109091	4.947337	0.000000	-0.723783	0.000000	0.000000	0.000000	1.454482	0.241868	-1.935117	0.000000	0.000000	4.000000	48.000000	0.000000
3634.702445	-0.077365	0.605569	0.115132	69.085548	-65.361214	14.109091	4.947337	0.000000	-0.723783	0.000000	0.000000	0.000000	1.454482	0.241868	-1.935117	0.000000	0.000000	4.000000	48.000000	0.000000
3634.705778	-0.077365	0.605569	0.115132	69.085548	-65.361214	14.109091	4.947337	0.000000	-0.723783	0.000000	0.000000	0.000000	1.454482	0.241868	-1.935117	0.000000	0.000000	4.000000	48.000000	0.000000
3634.709112	-0.072757	0.606295	0.108536	68.467537	-65.393806	14.548971	4.906081	0.000000	-0.964558	0.000000	0.000000	0.000000	1.382227	0.217772	-1.978719	0.000000	0.000000	4.000000	48.000000	0.000000
3634.712445	-0.072757	0.606295	0.108536	68.467537	-65.393806	14.548971	4.906081	0.000000	-0.964558	0.000000	0.000000	0.000000	1.382227	0.217772	-1.978719	0.000000	0.000000	4.000000	48.000000	0.000000
3634.715778	-0.072757	0.606295	0.108536	68.467537	-65.393806	14.548971	4.906081	0.000000	-0.964558	0.000000	0.000000	0.000000	1.382227	0.217772	-1.978719	0.000000	0.000000	4.000000	48.000000	0.000000
3634.719112	-0.068370	0.607010	0.101884	67.598061	-64.642502	15.995509	4.849566	0.000000	-1.217254	0.000000	0.000000	0.000000	1.316091	0.214594	-1.995829	0.000000	0.000000	4.000000	48.000000	0.000000
3634.722445	-0.068370	0.607010	0.101884	67.598061	-64.642502	15.995509	4.849566	0.000000	-1.217254	0.000000	0.000000	0.000000	1.316091	0.214594	-1.995829	0.000000	0.000000	4.000000	48.000000	0.000000
3634.725778	-0.068370	0.607010	0.101884	67.598061	-64.642502	15.995509	4.849566	0.000000	-1.217254	0.000000	0.000000	0.000000	1.316091	0.214594	-1.995829	0.000000	0.000000	4.000000	48.000000	0.000000
3634.729112	-0.064148	0.607602	0.095196	66.671761	-63.334343	19.051422	4.775177	0.000000	-1.482459	0.000000	0.000000	0.000000	1.266587	0.177648	-2.006312	0.000000	0.000000	4.000000	48.000000	0.000000
3634.732445	-0.064148	0.607602	0.095196	66.671761	-63.334343	19.051422	4.775177	0.000000	-1.482459	0.000000	0.000000	0.000000	1.266587	0.177648	-2.006312	0.000000	0.000000	4.000000	48.000000	0.000000
3634.735778	-0.064148	0.607602	0.095196	66.671761	-63.334343	19.051422	4.775177	0.000000	-1.482459	0.000000	0.000000	0.000000	1.266587	0.177648	-2.006312	0.000000	0.000000	4.000000	48.000000	0.000000
3634.739112	-0.060104	0.607983	0.088379	65.825722	-61.673679	23.457924	4.679162	0.000000	-1.762225	0.000000	0.000000	0.000000	1.213244	0.114181	-2.045068	0.000000	0.000000	4.000000	48.000000	0.000000
3634.742445	-0.060104	0.607983	0.088379	65.825722	-61.673679	23.457924	4.679162	0.000000	-1.762225	0.000000	0.000000	0.000000	1.213244	0.114181	-2.045068	0.000000	0.000000	4.000000	48.000000	0.000000
3634.745778	-0.060104	0.607983	0.088379	65.825722	-61.673679	23.457924	4.679162	0.000000	-1.762225	0.000000	0.000000	0.000000	1.213244	0.114181	-2.045068	0.000000	0.000000	4.000000	48.000000	0.000000
3634.749112	-0.056338	0.608204	0.081432	65.110558	-59.870510	28.039097	4.418950	0.000000	-1.994799	0.000000	0.000000	0.000000	1.129659	0.066494	-2.084245	0.000000	0.000000	4.000000	48.000000	0.000000
3634.752445	-0.056338	0.608204	0.081432	65.110558	-59.870510	28.039097	4.418950	0.000000	-1.994799	0.000000	0.000000	0.000000	1.129659	0.066494	-2.084245	0.000000	0.000000	4.000000	48.000000	0.000000
3634.755778	-0.056338	0.608204	0.081432	65.110558	-59.870510	28.039097	4.418950	0.000000	-1.994799	0.000000	0.000000	0.000000	1.129659	0.066494	-2.084245	0.000000	0.000000	4.000000	48.000000	0.000000
3634.759112	-0.052918	0.608307	0.074319	64.446754	-57.992638	31.690886	4.071575	0.000000	-2.183076	0.000000	0.000000	0.000000	1.026226	0.030810	-2.133620	0.000000	0.000000	4.000000	48.000000	0.000000
3634.762445	-0.052918	0.608307	0.074319	64.446754	-57.992638	31.690886	4.071575	0.000000	-2.183076	0.000000	0.000000	0.000000	1.026226	0.030810	-2.133620	0.000000	0.000000	4.000000	48.000000	0.000000
3634.765778	-0.052918	0.608307	0.074319	64.446754	-57.992638	31.690886	4.071575	0.000000	-2.183076	0.000000	0.000000	0.000000	1.026226	0.030810	-2.133620	0.000000	0.000000	4.000000	48.000000	0.000000
3634.769112	-0.049985	0.608301	0.067072	63.775166	-56.041527	34.425846	3.715972	0.000000	-2.354114	0.000000	0.000000	0.000000	0.879714	-0.001721	-2.174160	0.000000	0.000000	4.000000	48.000000	0.000000
3634.772445	-0.049985	0.608301	0.067072	63.775166	-56.041527	34.425846	3.715972	0.000000	-2.354114	0.000000	0.000000	0.000000	0.879714	-0.001721	-2.174160	0.000000	0.000000	4.000000	48.000000	0.000000
3634.775778	-0.049985	0.608301	0.067072	63.775166	-56.041527	34.425846	3.715972	0.000000	-2.354114	0.000000	0.000000	0.000000	0.879714	-0.001721	-2.174160	0.000000	0.000000	4.000000	48.000000	0.000000
3634.779112	-0.047526	0.608159	0.059706	63.092625	-53.945049	37.159023	3.353612	0.000000	-2.500732	0.000000	0.000000	0.000000	0.737923	-0.042668	-2.209896	0.000000	0.000000	4.000000	48.000000	0.000000
3634.782445	-0.047526	0.608159	0.059706	63.092625	-53.945049	37.159023	3.353612	0.000000	-2.500732	0.000000	0.000000	0.000000	0.737923	-0.042668	-2.209896	0.000000	0.000000	4.000000	48.000000	0.000000
3634.785778	-0.047526	0.608159	0.059706	63.092625	-53.945049	37.159023	3.353612	0.000000	-2.500732	0.000000	0.000000	0.000000	0.737923	-0.042668	-2.209896	0.000000	0.000000	4.000000	48.000000	0.000000
3634.789112	-0.045680	0.607956	0.052361	62.442101	-51.744682	40.664333	2.985296	0.000000	-2.623720	0.000000	0.000000	0.000000	0.553783	-0.061032	-2.203513	0.000000	0.000000	4.000000	48.000000	0.000000
3634.792445	-0.045680	0.607956	0.052361	62.442101	-51.744682	40.664333	2.985296	0.000000	-2.623720	0.000000	0.000000	0.000000	0.553783	-0.061032	-2.203513	0.000000	0.000000	4.000000	48.000000	0.000000
3634.795778	-0.045680	0.607956	0.052361	62.442101	-51.744682	40.664333	2.985296	0.000000	-2.623720	0.000000	0.000000	0.000000	0.553783	-0.061032	-2.203513	0.000000	0.000000	4.000000	48.000000	0.000000
3634.799112	-0.044425	0.607639	0.045063	61.913944	-49.337032	45.312561	2.618044	0.000000	-2.716017	0.000000	0.000000	0.000000	0.376504	-0.095034	-2.189399	0.000000	0.000000	4.000000	48.000000	0.000000
3634.802445	-0.044425	0.607639	0.045063	61.913944	-49.337032	45.312561	2.618044	0.000000	-2.716017	0.000000	0.000000	0.000000	0.376504	-0.095034	-2.189399	0.000000	0.000000	4.000000	48.000000	0.000000
3634.805778	-0.044425	0.607639	0.045063	61.913944	-49.337032	45.312561	2.618044	0.000000	-2.716017	0.000000	0.000000	0.000000	0.376504	-0.095034	-2.189399	0.000000	0.000000	4.000000	48.000000	0.000000
3634.809112	-0.043642	0.607167	0.037820	61.626297	-46.617546	50.766251	2.253144	0.000000	-2.778767	0.000000	0.000000	0.000000	0.234816	-0.141462	-2.172883	0.000000	0.000000	4.000000	48.000000	0.000000
3634.812445	-0.043642	0.607167	0.037820	61.626297	-46.617546	50.766251	2.253144	0.000000	-2.778767	0.000000	0.000000	0.000000	0.234816	-0.141462	-2.172883	0.000000	0.000000	4.000000	48.000000	0.000000
3634.815778	-0.043642	0.607167	0.037820	61.626297	-46.617546	50.766251	2.253144	0.000000	-2.778767	0.000000	0.000000	0.000000	0.234816	-0.141462	-2.172883	0.000000	0.000000	4.000000	48.000000	0.000000
3634.819112	-0.043135	0.606664	0.030747	61.442417	-43.516407	56.258629	1.890997	0.000000	-2.817903	0.000000	0.000000	0.000000	0.152061	-0.150936	-2.121950	0.000000	0.000000	4.000000	48.000000	0.000000
3634.822445	-0.043135	0.606664	0.030747	61.442417	-43.516407	56.258629	1.890997	0.000000	-2.817903	0.000000	0.000000	0.000000	0.152061	-0.150936	-2.121950	0.000000	0.000000	4.000000	48.000000	0.000000
3634.825778	-0.043135	0.606664	0.030747	61.442417	-43.516407	56.258629	1.890997	0.000000	-2.817903	0.000000	0.000000	0.000000	0.152061	-0.150936	-2.121950	0.000000	0.000000	4.000000	48.000000	0.000000
3634.829112	-0.043050	0.606168	0.023802	61.221371	-40.102905	61.525219	1.537338	0.000000	-2.843247	0.000000	0.000000	0.000000	0.025380	-0.148919	-2.083398	0.000000	0.000000	4.000000	48.000000	0.000000
3634.832445	-0.043050	0.606168	0.023802	61.221371	-40.102905	61.525219	1.537338	0.000000	-2.843247	0.000000	0.000000	0.000000	0.025380	-0.148919	-2.083398	0.000000	0.000000	4.000000	48.000000	0.000000
3634.835778	-0.043050	0.606168	0.023802	61.221371	-40.102905	61.525219	1.537338	0.000000	-2.843247	0.000000	0.000000	0.000000	0.025380	-0.148919	-2.083398	0.000000	0.000000	4.000000	48.000000	0.000000
3634.839112	-0.043442	0.605693	0.017024	60.870251	-36.579231	66.315697	1.190106	0.000000	-2.847477	0.000000	0.000000	0.000000	-0.117577	-0.142349	-2.033563	0.000000	0.000000	4.000000	48.000000	0.000000
3634.842445	-0.043442	0.605693	0.017024	60.870251	-36.579231	66.315697	1.190106	0.000000	-2.847477	0.000000	0.000000	0.000000	-0.117577	-0.142349	-2.033563	0.000000	0.000000	4.000000	48.000000	0.000000
3634.845778	-0.043442	0.605693	0.017024	60.870251	-36.579231	66.315697	1.190106	0.000000	-2.847477	0.000000	0.000000	0.000000	-0.117577	-0.142349	-2.033563	0.000000	0.000000	4.000000	48.000000	0.000000
3634.849112	-0.044200	0.605135	0.010391	60.405579	-33.155533	70.442894	0.851178	0.000000	-2.827881	0.000000	0.000000	0.000000	-0.227423	-0.167427	-1.989874	0.000000	0.000000	4.000000	48.000000	0.000000
3634.852445	-0.044200	0.605135	0.010391	60.405579	-33.155533	70.442894	0.851178	0.000000	-2.827881	0.000000	0.000000	0.000000	-0.227423	-0.167427	-1.989874	0.000000	0.000000	4.000000	48.000000	0.000000
3634.855778	-0.044200	0.605135	0.010391	60.405579	-33.155533	70.442894	0.851178	0.000000	-2.827881	0.000000	0.000000	0.000000	-0.227423	-0.167427	-1.989874	0.000000	0.000000	4.000000	48.000000	0.000000
3634.859112	-0.045441	0.604455	0.003883	59.852409	-30.005547	74.325798	0.519533	0.000000	-2.789977	0.000000	0.000000	0.000000	-0.372167	-0.203983	-1.952194	0.000000	0.000000	4.000000	48.000000	0.000000
3634.862445	-0.045441	0.604455	0.003883	59.852409	-30.005547	74.325798	0.519533	0.000000	-2.789977	0.000000	0.000000	0.000000	-0.372167	-0.203983	-1.952194	0.000000	0.000000	4.000000	48.000000	0.000000
3634.865778	-0.045441	0.604455	0.003883	59.852409	-30.005547	74.325798	0.519533	0.000000	-2.789977	0.000000	0.000000	0.000000	-0.372167	-0.203983	-1.952194	0.000000	0.000000	4.000000	48.000000	0.000000
3634.869112	-0.047164	0.603598	-0.002527	59.232925	-27.190735	78.009842	0.194167	0.000000	-2.727949	0.000000	0.000000	0.000000	-0.516925	-0.257255	-1.923048	0.000000	0.000000	4.000000	48.000000	0.000000
3634.872445	-0.047164	0.603598	-0.002527	59.232925	-27.190735	78.009842	0.194167	0.000000	-2.727949	0.000000	0.000000	0.000000	-0.516925	-0.257255	-1.923048	0.000000	0.000000	4.000000	48.000000	0.000000
3634.875778	-0.047164	0.603598	-0.002527	59.232925	-27.190735	78.009842	0.194167	0.000000	-2.727949	0.000000	0.000000	0.000000	-0.516925	-0.257255	-1.923048	0.000000	0.000000	4.000000	48.000000	0.000000
3634.879112	-0.049301	0.602586	-0.008708	58.557106	-24.665644	81.574829	-0.126341	0.000000	-2.641795	0.000000	0.000000	0.000000	-0.640954	-0.303603	-1.854415	0.000000	0.000000	4.000000	48.000000	0.000000
3634.882445	-0.049301	0.602586	-0.008708	58.557106	-24.665644	81.574829	-0.126341	0.000000	-2.641795	0.000000	0.000000	0.000000	-0.640954	-0.303603	-1.854415	0.000000	0.000000	4.000000	48.000000	0.000000
3634.885778	-0.049301	0.602586	-0.008708	58.557106	-24.665644	81.574829	-0.126341	0.000000	-2.641795	0.000000	0.000000	0.000000	-0.640954	-0.303603	-1.854415	0.000000	0.000000	4.000000	48.000000	0.000000
3634.889112	-0.051912	0.601403	-0.014756	57.853535	-22.405357	85.112473	-0.435410	0.000000	-2.534969	0.000000	0.000000	0.000000	-0.783412	-0.354834	-1.814320	0.000000	0.000000	4.000000	48.000000	0.000000
3634.892445	-0.051912	0.601403	-0.014756	57.853535	-22.405357	85.112473	-0.435410	0.000000	-2.534969	0.000000	0.000000	0.000000	-0.783412	-0.354834	-1.814320	0.000000	0.000000	4.000000	48.000000	0.000000
3634.895778	-0.051912	0.601403	-0.014756	57.853535	-22.405357	85.112473	-0.435410	0.000000	-2.534969	0.000000	0.000000	0.000000	-0.783412	-0.354834	-1.814320	0.000000	0.000000	4.000000	48.000000	0.000000
3634.899112	-0.054786	0.600103	-0.020554	57.130177	-20.388041	88.660561	-0.737797	0.000000	-2.404401	0.000000	0.000000	0.000000	-0.862273	-0.389846	-1.739502	0.000000	0.000000	4.000000	48.000000	0.000000
3634.902445	-0.054786	0.600103	-0.020554	57.130177	-20.388041	88.660561	-0.737797	0.000000	-2.404401	0.000000	0.000000	0.000000	-0.862273	-0.389846	-1.739502	0.000000	0.000000	4.000000	48.000000	0.000000
3634.905778	-0.054786	0.600103	-0.020554	57.130177	-20.388041	88.660561	-0.737797	0.000000	-2.404401	0.000000	0.000000	0.000000	-0.862273	-0.389846	-1.739502	0.000000	0.000000	4.000000	48.000000	0.000000
3634.909112	-0.057855	0.598677	-0.026116	56.389805	-18.593084	92.245735	-1.027714	0.000000	-2.260689	0.000000	0.000000	0.000000	-0.920558	-0.427858	-1.668433	0.000000	0.000000	4.000000	48.000000	0.000000
3634.912445	-0.057855	0.598677	-0.026116	56.389805	-18.593084	92.245735	-1.027714	0.000000	-2.260689	0.000000	0.000000	0.000000	-0.920558	-0.427858	-1.668433	0.000000	0.000000	4.000000	48.000000	0.000000
3634.915778	-0.057855	0.598677	-0.026116	56.389805	-18.593084	92.245735	-1.027714	0.000000	-2.260689	0.000000	0.000000	0.000000	-0.920558	-0.427858	-1.668433	0.000000	0.000000	4.000000	48.000000	0.000000
3634.919112	-0.061159	0.597127	-0.031426	55.631710	-17.031929	95.862129	-1.305786	0.000000	-2.107262	0.000000	0.000000	0.000000	-0.991393	-0.464952	-1.593015	0.000000	0.000000	4.000000	48.000000	0.000000
3634.922445	-0.061159	0.597127	-0.031426	55.631710	-17.031929	95.862129	-1.305786	0.000000	-2.107262	0.000000	0.000000	0.000000	-0.991393	-0.464952	-1.593015	0.000000	0.000000	4.000000	48.000000	0.000000
3634.925778	-0.061159	0.597127	-0.031426	55.631710	-17.031929	95.862129	-1.305786	0.000000	-2.107262	0.000000	0.000000	0.000000	-0.991393	-0.464952	-1.593015	0.000000	0.000000	4.000000	48.000000	0.000000
3634.929112	-0.064735	0.595483	-0.036387	54.850376	-15.730691	99.455086	-1.571289	0.000000	-1.942030	0.000000	0.000000	0.000000	-1.072531	-0.493158	-1.488358	0.000000	0.000000	4.000000	48.000000	0.000000
3634.932445	-0.064735	0.595483	-0.036387	54.850376	-15.730691	99.455086	-1.571289	0.000000	-1.942030	0.000000	0.000000	0.000000	-1.072531	-0.493158	-1.488358	0.000000	0.000000	4.000000	48.000000	0.000000
3634.935778	-0.064735	0.595483	-0.036387	54.850376	-15.730691	99.455086	-1.571289	0.000000	-1.942030	0.000000	0.000000	0.000000	-1.072531	-0.493158	-1.488358	0.000000	0.000000	4.000000	48.000000	0.000000
3634.939112	-0.068513	0.593721	-0.041054	54.055874	-14.690642	102.851776	-1.819348	0.000000	-1.763275	0.000000	0.000000	0.000000	-1.133625	-0.528706	-1.400095	0.000000	0.000000	4.000000	48.000000	0.000000
3634.942445	-0.068513	0.593721	-0.041054	54.055874	-14.690642	102.851776	-1.819348	0.000000	-1.763275	0.000000	0.000000	0.000000	-1.133625	-0.528706	-1.400095	0.000000	0.000000	4.000000	48.000000	0.000000
3634.945778	-0.068513	0.593721	-0.041054	54.055874	-14.690642	102.851776	-1.819348	0.000000	-1.763275	0.000000	0.000000	0.000000	-1.133625	-0.528706	-1.400095	0.000000	0.000000	4.000000	48.000000	0.000000
3634.949112	-0.072365	0.591865	-0.045392	53.254871	-13.901985	105.843140	-2.052698	0.000000	-1.574337	0.000000	0.000000	0.000000	-1.155537	-0.556885	-1.301449	0.000000	0.000000	4.000000	48.000000	0.000000
3634.952445	-0.072365	0.591865	-0.045392	53.254871	-13.901985	105.843140	-2.052698	0.000000	-1.574337	0.000000	0.000000	0.000000	-1.155537	-0.556885	-1.301449	0.000000	0.000000	4.000000	48.000000	0.000000
3634.955778	-0.072365	0.591865	-0.045392	53.254871	-13.901985	105.843140	-2.052698	0.000000	-1.574337	0.000000	0.000000	0.000000	-1.155537	-0.556885	-1.301449	0.000000	0.000000	4.000000	48.000000	0.000000
3634.959112	-0.076267	0.590019	-0.049360	52.453056	-13.347860	108.593521	-2.269606	0.000000	-1.381748	0.000000	0.000000	0.000000	-1.170590	-0.553789	-1.190479	0.000000	0.000000	4.000000	48.000000	0.000000
3634.962445	-0.076267	0.590019	-0.049360	52.453056	-13.347860	108.593521	-2.269606	0.000000	-1.381748	0.000000	0.000000	0.000000	-1.170590	-0.553789	-1.190479	0.000000	0.000000	4.000000	48.000000	0.000000
3634.965778	-0.076267	0.590019	-0.049360	52.453056	-13.347860	108.593521	-2.269606	0.000000	-1.381748	0.000000	0.000000	0.000000	-1.170590	-0.553789	-1.190479	0.000000	0.000000	4.000000	48.000000	0.000000
3634.969112	-0.080197	0.588266	-0.052932	51.633183	-12.997773	111.290062	-2.468019	0.000000	-1.186649	0.000000	0.000000	0.000000	-1.178916	-0.525881	-1.071477	0.000000	0.000000	4.000000	48.000000	0.000000
3634.972445	-0.080197	0.588266	-0.052932	51.633183	-12.997773	111.290062	-2.468019	0.000000	-1.186649	0.000000	0.000000	0.000000	-1.178916	-0.525881	-1.071477	0.000000	0.000000	4.000000	48.000000	0.000000
3634.975778	-0.080197	0.588266	-0.052932	51.633183	-12.997773	111.290062	-2.468019	0.000000	-1.186649	0.000000	0.000000	0.000000	-1.178916	-0.525881	-1.071477	0.000000	0.000000	4.000000	48.000000	0.000000
3634.979112	-0.084188	0.586672	-0.056014	50.800453	-12.853151	113.484886	-2.646598	0.000000	-0.990163	0.000000	0.000000	0.000000	-1.197297	-0.478096	-0.924535	0.000000	0.000000	4.000000	48.000000	0.000000
3634.982445	-0.084188	0.586672	-0.056014	50.800453	-12.853151	113.484886	-2.646598	0.000000	-0.990163	0.000000	0.000000	0.000000	-1.197297	-0.478096	-0.924535	0.000000	0.000000	4.000000	48.000000	0.000000
3634.985778	-0.084188	0.586672	-0.056014	50.800453	-12.853151	113.484886	-2.646598	0.000000	-0.990163	0.000000	0.000000	0.000000	-1.197297	-0.478096	-0.924535	0.000000	0.000000	4.000000	48.000000	0.000000
3634.989112	-0.088220	0.585298	-0.058594	49.965927	-12.904681	114.830345	-2.800687	0.000000	-0.790614	0.000000	0.000000	0.000000	-1.209814	-0.412153	-0.773944	0.000000	0.000000	4.000000	48.000000	0.000000
3634.992445	-0.088220	0.585298	-0.058594	49.965927	-12.904681	114.830345	-2.800687	0.000000	-0.790614	0.000000	0.000000	0.000000	-1.209814	-0.412153	-0.773944	0.000000	0.000000	4.000000	48.000000	0.000000
3634.995778	-0.088220	0.585298	-0.058594	49.965927	-12.904681	114.830345	-2.800687	0.000000	-0.790614	0.000000	0.000000	0.000000	-1.209814	-0.412153	-0.773944	0.000000	0.000000	4.000000	48.000000	0.000000
3634.999112	-0.092293	0.584164	-0.060673	49.241158	-13.126534	115.010521	-2.929678	0.000000	-0.588978	0.000000	0.000000	0.000000	-1.221752	-0.340416	-0.623765	0.000000	0.000000	4.000000	48.000000	0.000000
3635.002445	-0.092293	0.584164	-0.060673	49.241158	-13.126534	115.010521	-2.929678	0.000000	-0.588978	0.000000	0.000000	0.000000	-1.221752	-0.340416	-0.623765	0.000000	0.000000	4.000000	48.000000	0.000000
3635.005778	-0.092293	0.584164	-0.060673	49.241158	-13.126534	115.010521	-2.929678	0.000000	-0.588978	0.000000	0.000000	0.000000	-1.221752	-0.340416	-0.623765	0.000000	0.000000	4.000000	48.000000	0.000000
3635.009112	-0.096458	0.583067	-0.062434	49.367119	-13.439707	114.267136	-3.033639	0.000000	-0.385353	0.000000	0.000000	0.000000	-1.249559	-0.329159	-0.528400	0.000000	0.000000	4.000000	48.000000	0.000000
3635.012445	-0.096458	0.583067	-0.062434	49.367119	-13.439707	114.267136	-3.033639	0.000000	-0.385353	0.000000	0.000000	0.000000	-1.249559	-0.329159	-0.528400	0.000000	0.000000	4.000000	48.000000	0.000000
3635.015778	-0.096458	0.583067	-0.062434	49.367119	-13.439707	114.267136	-3.033639	0.000000	-0.385353	0.000000	0.000000	0.000000	-1.249559	-0.329159	-0.528400	0.000000	0.000000	4.000000	48.000000	0.000000
3635.019112	-0.100680	0.582041	-0.063832	50.112625	-13.674047	112.857887	-3.121706	0.000000	-0.177094	0.000000	0.000000	0.000000	-1.266609	-0.307762	-0.419315	0.000000	0.000000	4.000000	48.000000	0.000000
3635.022445	-0.100680	0.582041	-0.063832	50.112625	-13.674047	112.857887	-3.121706	0.000000	-0.177094	0.000000	0.000000	0.000000	-1.266609	-0.307762	-0.419315	0.000000	0.000000	4.000000	48.000000	0.000000
3635.025778	-0.100680	0.582041	-0.063832	50.112625	-13.674047	112.857887	-3.121706	0.000000	-0.177094	0.000000	0.000000	0.000000	-1.266609	-0.307762	-0.419315	0.000000	0.000000	4.000000	48.000000	0.000000
3635.029112	-0.105145	0.581290	-0.064668	50.905079	-13.775031	111.630760	-3.191592	0.000000	0.034008	0.000000	0.000000	0.000000	-1.339580	-0.225243	-0.250794	0.000000	0.000000	4.000000	48.000000	0.000000
3635.032445	-0.105145	0.581290	-0.064668	50.905079	-13.775031	111.630760	-3.191592	0.000000	0.034008	0.000000	0.000000	0.000000	-1.339580	-0.225243	-0.250794	0.000000	0.000000	4.000000	48.000000	0.000000
3635.035778	-0.105145	0.581290	-0.064668	50.905079	-13.775031	111.630760	-3.191592	0.000000	0.034008	0.000000	0.000000	0.000000	-1.339580	-0.225243	-0.250794	0.000000	0.000000	4.000000	48.000000	0.000000
3635.039112	-0.109892	0.580819	-0.064885	51.820068	-13.671355	111.039948	-3.233390	0.000000	0.257271	0.000000	0.000000	0.000000	-1.424070	-0.141403	-0.065159	0.000000	0.000000	4.000000	48.000000	0.000000
3635.042445	-0.109892	0.580819	-0.064885	51.820068	-13.671355	111.039948	-3.233390	0.000000	0.257271	0.000000	0.000000	0.000000	-1.424070	-0.141403	-0.065159	0.000000	0.000000	4.000000	48.000000	0.000000
3635.045778	-0.109892	0.580819	-0.064885	51.820068	-13.671355	111.039948	-3.233390	0.000000	0.257271	0.000000	0.000000	0.000000	-1.424070	-0.141403	-0.065159	0.000000	0.000000	4.000000	48.000000	0.000000
3635.049112	-0.114896	0.580417	-0.064727	53.256927	-13.089913	111.182152	-3.244250	0.000000	0.494616	0.000000	0.000000	0.000000	-1.501012	-0.120463	0.047368	0.000000	0.000000	4.000000	48.000000	0.000000
3635.052445	-0.114896	0.580417	-0.064727	53.256927	-13.089913	111.182152	-3.244250	0.000000	0.494616	0.000000	0.000000	0.000000	-1.501012	-0.120463	0.047368	0.000000	0.000000	4.000000	48.000000	0.000000
3635.055778	-0.114896	0.580417	-0.064727	53.256927	-13.089913	111.182152	-3.244250	0.000000	0.494616	0.000000	0.000000	0.000000	-1.501012	-0.120463	0.047368	0.000000	0.000000	4.000000	48.000000	0.000000
3635.059112	-0.120126	0.580209	-0.064086	55.087963	-11.762194	112.049683	-3.236356	0.000000	0.744785	0.000000	0.000000	0.000000	-1.568970	-0.062343	0.192414	0.000000	0.000000	4.000000	48.000000	0.000000
3635.062445	-0.120126	0.580209	-0.064086	55.087963	-11.762194	112.049683	-3.236356	0.000000	0.744785	0.000000	0.000000	0.000000	-1.568970	-0.062343	0.192414	0.000000	0.000000	4.000000	48.000000	0.000000
3635.065778	-0.120126	0.580209	-0.064086	55.087963	-11.762194	112.049683	-3.236356	0.000000	0.744785	0.000000	0.000000	0.000000	-1.568970	-0.062343	0.192414	0.000000	0.000000	4.000000	48.000000	0.000000
3635.069112	-0.125621	0.580199	-0.062907	56.946407	-9.593299	113.528023	-3.204287	0.000000	1.006280	0.000000	0.000000	0.000000	-1.648596	-0.003103	0.353734	0.000000	0.000000	4.000000	48.000000	0.000000
3635.072445	-0.125621	0.580199	-0.062907	56.946407	-9.593299	113.528023	-3.204287	0.000000	1.006280	0.000000	0.000000	0.000000	-1.648596	-0.003103	0.353734	0.000000	0.000000	4.000000	48.000000	0.000000
3635.075778	-0.125621	0.580199	-0.062907	56.946407	-9.593299	113.528023	-3.204287	0.000000	1.006280	0.000000	0.000000	0.000000	-1.648596	-0.003103	0.353734	0.000000	0.000000	4.000000	48.000000	0.000000
3635.079112	-0.131546	0.580241	-0.061398	58.739586	-6.440797	115.709770	-3.145331	0.000000	1.281046	0.000000	0.000000	0.000000	-1.777398	0.012588	0.452503	0.000000	0.000000	4.000000	48.000000	0.000000
3635.082445	-0.131546	0.580241	-0.061398	58.739586	-6.440797	115.709770	-3.145331	0.000000	1.281046	0.000000	0.000000	0.000000	-1.777398	0.012588	0.452503	0.000000	0.000000	4.000000	48.000000	0.000000
3635.085778	-0.131546	0.580241	-0.061398	58.739586	-6.440797	115.709770	-3.145331	0.000000	1.281046	0.000000	0.000000	0.000000	-1.777398	0.012588	0.452503	0.000000	0.000000	4.000000	48.000000	0.000000
3635.089112	-0.137993	0.580299	-0.059669	60.368355	-2.166086	118.592590	-3.069914	0.000000	1.577279	0.000000	0.000000	0.000000	-1.934190	0.017522	0.518728	0.000000	0.000000	4.000000	48.000000	0.000000
3635.092445	-0.137993	0.580299	-0.059669	60.368355	-2.166086	118.592590	-3.069914	0.000000	1.577279	0.000000	0.000000	0.000000	-1.934190	0.017522	0.518728	0.000000	0.000000	4.000000	48.000000	0.000000
3635.095778	-0.137993	0.580299	-0.059669	60.368355	-2.166086	118.592590	-3.069914	0.000000	1.577279	0.000000	0.000000	0.000000	-1.934190	0.017522	0.518728	0.000000	0.000000	4.000000	48.000000	0.000000
3635.099112	-0.144820	0.580309	-0.057716	61.576138	3.030888	122.116257	-2.983459	0.000000	1.899644	0.000000	0.000000	0.000000	-2.048103	0.003038	0.585910	0.000000	0.000000	4.000000	48.000000	0.000000
3635.102445	-0.144820	0.580309	-0.057716	61.576138	3.030888	122.116257	-2.983459	0.000000	1.899644	0.000000	0.000000	0.000000	-2.048103	0.003038	0.585910	0.000000	0.000000	4.000000	48.000000	0.000000
3635.105778	-0.144820	0.580309	-0.057716	61.576138	3.030888	122.116257	-2.983459	0.000000	1.899644	0.000000	0.000000	0.000000	-2.048103	0.003038	0.585910	0.000000	0.000000	4.000000	48.000000	0.000000
3635.109112	-0.151892	0.580275	-0.055553	62.306011	8.934690	126.543831	-2.885808	0.000000	2.240994	0.000000	0.000000	0.000000	-2.121556	-0.010365	0.649052	0.000000	0.000000	4.000000	48.000000	0.000000
3635.112445	-0.151892	0.580275	-0.055553	62.306011	8.934690	126.543831	-2.885808	0.000000	2.240994	0.000000	0.000000	0.000000	-2.121556	-0.010365	0.649052	0.000000	0.000000	4.000000	48.000000	0.000000
3635.115778	-0.151892	0.580275	-0.055553	62.306011	8.934690	126.543831	-2.885808	0.000000	2.240994	0.000000	0.000000	0.000000	-2.121556	-0.010365	0.649052	0.000000	0.000000	4.000000	48.000000	0.000000
3635.119112	-0.159092	0.580099	-0.053234	62.634571	15.163415	131.242264	-2.777632	0.000000	2.594587	0.000000	0.000000	0.000000	-2.160127	-0.052637	0.695594	0.000000	0.000000	4.000000	48.000000	0.000000
3635.122445	-0.159092	0.580099	-0.053234	62.634571	15.163415	131.242264	-2.777632	0.000000	2.594587	0.000000	0.000000	0.000000	-2.160127	-0.052637	0.695594	0.000000	0.000000	4.000000	48.000000	0.000000
3635.125778	-0.159092	0.580099	-0.053234	62.634571	15.163415	131.242264	-2.777632	0.000000	2.594587	0.000000	0.000000	0.000000	-2.160127	-0.052637	0.695594	0.000000	0.000000	4.000000	48.000000	0.000000
3635.129112	-0.166388	0.579762	-0.050697	62.669998	21.356651	135.650513	-2.661700	0.000000	2.954608	0.000000	0.000000	0.000000	-2.188812	-0.101215	0.761200	0.000000	0.000000	4.000000	48.000000	0.000000
3635.132445	-0.166388	0.579762	-0.050697	62.669998	21.356651	135.650513	-2.661700	0.000000	2.954608	0.000000	0.000000	0.000000	-2.188812	-0.101215	0.761200	0.000000	0.000000	4.000000	48.000000	0.000000
3635.135778	-0.166388	0.579762	-0.050697	62.669998	21.356651	135.650513	-2.661700	0.000000	2.954608	0.000000	0.000000	0.000000	-2.188812	-0.101215	0.761200	0.000000	0.000000	4.000000	48.000000	0.000000
3635.139112	-0.173659	0.579377	-0.047757	62.494892	27.285080	139.675949	-2.534833	0.000000	3.319410	0.000000	0.000000	0.000000	-2.181313	-0.115582	0.881858	0.000000	0.000000	4.000000	48.000000	0.000000
3635.142445	-0.173659	0.579377	-0.047757	62.494892	27.285080	139.675949	-2.534833	0.000000	3.319410	0.000000	0.000000	0.000000	-2.181313	-0.115582	0.881858	0.000000	0.000000	4.000000	48.000000	0.000000
3635.145778	-0.173659	0.579377	-0.047757	62.494892	27.285080	139.675949	-2.534833	0.000000	3.319410	0.000000	0.000000	0.000000	-2.181313	-0.115582	0.881858	0.000000	0.000000	4.000000	48.000000	0.000000
3635.149112	-0.180643	0.578937	-0.044223	62.242908	32.908028	143.498779	-2.387857	0.000000	3.682962	0.000000	0.000000	0.000000	-2.095140	-0.131760	1.060101	0.000000	0.000000	4.000000	48.000000	0.000000
3635.152445	-0.180643	0.578937	-0.044223	62.242908	32.908028	143.498779	-2.387857	0.000000	3.682962	0.000000	0.000000	0.000000	-2.095140	-0.131760	1.060101	0.000000	0.000000	4.000000	48.000000	0.000000
3635.155778	-0.180643	0.578937	-0.044223	62.242908	32.908028	143.498779	-2.387857	0.000000	3.682962	0.000000	0.000000	0.000000	-2.095140	-0.131760	1.060101	0.000000	0.000000	4.000000	48.000000	0.000000
3635.159112	-0.187317	0.578578	-0.040016	61.981510	38.246723	147.420074	-2.211174	0.000000	4.032152	0.000000	0.000000	0.000000	-2.002134	-0.107823	1.262145	0.000000	0.000000	4.000000	48.000000	0.000000
3635.162445	-0.187317	0.578578	-0.040016	61.981510	38.246723	147.420074	-2.211174	0.000000	4.032152	0.000000	0.000000	0.000000	-2.002134	-0.107823	1.262145	0.000000	0.000000	4.000000	48.000000	0.000000
3635.165778	-0.187317	0.578578	-0.040016	61.981510	38.246723	147.420074	-2.211174	0.000000	4.032152	0.000000	0.000000	0.000000	-2.002134	-0.107823	1.262145	0.000000	0.000000	4.000000	48.000000	0.000000
3635.169112	-0.193512	0.578303	-0.035099	61.827991	43.436138	151.624435	-2.000816	0.000000	4.365841	0.000000	0.000000	0.000000	-1.858447	-0.082432	1.475337	0.000000	0.000000	4.000000	48.000000	0.000000
3635.172445	-0.193512	0.578303	-0.035099	61.827991	43.436138	151.624435	-2.000816	0.000000	4.365841	0.000000	0.000000	0.000000	-1.858447	-0.082432	1.475337	0.000000	0.000000	4.000000	48.000000	0.000000
3635.175778	-0.193512	0.578303	-0.035099	61.827991	43.436138	151.624435	-2.000816	0.000000	4.365841	0.000000	0.000000	0.000000	-1.858447	-0.082432	1.475337	0.000000	0.000000	4.000000	48.000000	0.000000
3635.179112	-0.199258	0.578128	-0.029551	61.791412	48.343777	155.616928	-1.754927	0.000000	4.675582	0.000000	0.000000	0.000000	-1.723862	-0.052550	1.664353	0.000000	0.000000	4.000000	48.000000	0.000000
3635.182445	-0.199258	0.578128	-0.029551	61.791412	48.343777	155.616928	-1.754927	0.000000	4.675582	0.000000	0.000000	0.000000	-1.723862	-0.052550	1.664353	0.000000	0.000000	4.000000	48.000000	0.000000
3635.185778	-0.199258	0.578128	-0.029551	61.791412	48.343777	155.616928	-1.754927	0.000000	4.675582	0.000000	0.000000	0.000000	-1.723862	-0.052550	1.664353	0.000000	0.000000	4.000000	48.000000	0.000000
3635.189112	-0.204715	0.578128	-0.023392	62.062809	52.477436	158.515915	-1.426697	0.000000	4.792133	0.000000	0.000000	0.000000	-1.637084	0.000095	1.847579	0.000000	0.000000	4.000000	48.000000	0.000000
3635.192445	-0.204715	0.578128	-0.023392	62.062809	52.477436	158.515915	-1.426697	0.000000	4.792133	0.000000	0.000000	0.000000	-1.637084	0.000095	1.847579	0.000000	0.000000	4.000000	48.000000	0.000000
3635.195778	-0.204715	0.578128	-0.023392	62.062809	52.477436	158.515915	-1.426697	0.000000	4.792133	0.000000	0.000000	0.000000	-1.637084	0.000095	1.847579	0.000000	0.000000	4.000000	48.000000	0.000000
3635.199112	-0.209821	0.578237	-0.016696	62.893085	55.455883	159.978439	-1.090075	0.000000	4.879727	0.000000	0.000000	0.000000	-1.531904	0.032525	2.008849	0.000000	0.000000	4.000000	48.000000	0.000000
3635.202445	-0.209821	0.578237	-0.016696	62.893085	55.455883	159.978439	-1.090075	0.000000	4.879727	0.000000	0.000000	0.000000	-1.531904	0.032525	2.008849	0.000000	0.000000	4.000000	48.000000	0.000000
3635.205778	-0.209821	0.578237	-0.016696	62.893085	55.455883	159.978439	-1.090075	0.000000	4.879727	0.000000	0.000000	0.000000	-1.531904	0.032525	2.008849	0.000000	0.000000	4.000000	48.000000	0.000000
3635.209112	-0.214498	0.578366	-0.009617	64.157761	57.801701	160.596375	-0.751507	0.000000	4.943201	0.000000	0.000000	0.000000	-1.403046	0.038762	2.123768	0.000000	0.000000	4.000000	48.000000	0.000000
3635.212445	-0.214498	0.578366	-0.009617	64.157761	57.801701	160.596375	-0.751507	0.000000	4.943201	0.000000	0.000000	0.000000	-1.403046	0.038762	2.123768	0.000000	0.000000	4.000000	48.000000	0.000000
3635.215778	-0.214498	0.578366	-0.009617	64.157761	57.801701	160.596375	-0.751507	0.000000	4.943201	0.000000	0.000000	0.000000	-1.403046	0.038762	2.123768	0.000000	0.000000	4.000000	48.000000	0.000000
3635.219112	-0.218493	0.578542	-0.002112	65.634735	60.153080	161.057419	-0.418477	0.000000	4.982457	0.000000	0.000000	0.000000	-1.198472	0.052712	2.251281	0.000000	0.000000	4.000000	48.000000	0.000000
3635.222445	-0.218493	0.578542	-0.002112	65.634735	60.153080	161.057419	-0.418477	0.000000	4.982457	0.000000	0.000000	0.000000	-1.198472	0.052712	2.251281	0.000000	0.000000	4.000000	48.000000	0.000000
3635.225778	-0.218493	0.578542	-0.002112	65.634735	60.153080	161.057419	-0.418477	0.000000	4.982457	0.000000	0.000000	0.000000	-1.198472	0.052712	2.251281	0.000000	0.000000	4.000000	48.000000	0.000000
3635.229112	-0.221842	0.578803	0.005763	67.170433	62.586575	161.557938	-0.089123	0.000000	4.999206	0.000000	0.000000	0.000000	-1.004629	0.078476	2.362754	0.000000	0.000000	4.000000	48.000000	0.000000
3635.232445	-0.221842	0.578803	0.005763	67.170433	62.586575	161.557938	-0.089123	0.000000	4.999206	0.000000	0.000000	0.000000	-1.004629	0.078476	2.362754	0.000000	0.000000	4.000000	48.000000	0.000000
3635.235778	-0.221842	0.578803	0.005763	67.170433	62.586575	161.557938	-0.089123	0.000000	4.999206	0.000000	0.000000	0.000000	-1.004629	0.078476	2.362754	0.000000	0.000000	4.000000	48.000000	0.000000
3635.239112	-0.224854	0.579221	0.013885	68.719337	65.036751	162.101654	0.236248	0.000000	4.994416	0.000000	0.000000	0.000000	-0.903739	0.125440	2.436497	0.000000	0.000000	4.000000	48.000000	0.000000
3635.242445	-0.224854	0.579221	0.013885	68.719337	65.036751	162.101654	0.236248	0.000000	4.994416	0.000000	0.000000	0.000000	-0.903739	0.125440	2.436497	0.000000	0.000000	4.000000	48.000000	0.000000
3635.245778	-0.224854	0.579221	0.013885	68.719337	65.036751	162.101654	0.236248	0.000000	4.994416	0.000000	0.000000	0.000000	-0.903739	0.125440	2.436497	0.000000	0.000000	4.000000	48.000000	0.000000
3635.249112	-0.227475	0.579806	0.022065	70.283440	68.027077	163.152527	0.552645	0.000000	4.969365	0.000000	0.000000	0.000000	-0.786163	0.175344	2.453847	0.000000	0.000000	4.000000	48.000000	0.000000
3635.252445	-0.227475	0.579806	0.022065	70.283440	68.027077	163.152527	0.552645	0.000000	4.969365	0.000000	0.000000	0.000000	-0.786163	0.175344	2.453847	0.000000	0.000000	4.000000	48.000000	0.000000
3635.255778	-0.227475	0.579806	0.022065	70.283440	68.027077	163.152527	0.552645	0.000000	4.969365	0.000000	0.000000	0.000000	-0.786163	0.175344	2.453847	0.000000	0.000000	4.000000	48.000000	0.000000
3635.259112	-0.229636	0.580435	0.030137	71.777069	72.637184	165.733353	0.852769	0.000000	4.926742	0.000000	0.000000	0.000000	-0.648343	0.188854	2.421633	0.000000	0.000000	4.000000	48.000000	0.000000
3635.262445	-0.229636	0.580435	0.030137	71.777069	72.637184	165.733353	0.852769	0.000000	4.926742	0.000000	0.000000	0.000000	-0.648343	0.188854	2.421633	0.000000	0.000000	4.000000	48.000000	0.000000
3635.265778	-0.229636	0.580435	0.030137	71.777069	72.637184	165.733353	0.852769	0.000000	4.926742	0.000000	0.000000	0.000000	-0.648343	0.188854	2.421633	0.000000	0.000000	4.000000	48.000000	0.000000
3635.269112	-0.231377	0.581276	0.038155	73.173286	78.314056	169.400284	1.132169	0.000000	4.870133	0.000000	0.000000	0.000000	-0.522436	0.252035	2.405599	0.000000	0.000000	4.000000	48.000000	0.000000
3635.272445	-0.231377	0.581276	0.038155	73.173286	78.314056	169.400284	1.132169	0.000000	4.870133	0.000000	0.000000	0.000000	-0.522436	0.252035	2.405599	0.000000	0.000000	4.000000	48.000000	0.000000
3635.275778	-0.231377	0.581276	0.038155	73.173286	78.314056	169.400284	1.132169	0.000000	4.870133	0.000000	0.000000	0.000000	-0.522436	0.252035	2.405599	0.000000	0.000000	4.000000	48.000000	0.000000
3635.279112	-0.232715	0.582281	0.046058	74.422119	84.446716	173.656677	1.394508	0.000000	4.801598	0.000000	0.000000	0.000000	-0.401417	0.301791	2.370650	0.000000	0.000000	4.000000	48.000000	0.000000
3635.282445	-0.232715	0.582281	0.046058	74.422119	84.446716	173.656677	1.394508	0.000000	4.801598	0.000000	0.000000	0.000000	-0.401417	0.301791	2.370650	0.000000	0.000000	4.000000	48.000000	0.000000
3635.285778	-0.232715	0.582281	0.046058	74.422119	84.446716	173.656677	1.394508	0.000000	4.801598	0.000000	0.000000	0.000000	-0.401417	0.301791	2.370650	0.000000	0.000000	4.000000	48.000000	0.000000
3635.289112	-0.233429	0.583383	0.053700	75.425476	90.843285	178.358597	1.639290	0.000000	4.723635	0.000000	0.000000	0.000000	-0.214149	0.330549	2.292706	0.000000	0.000000	4.000000	48.000000	0.000000
3635.292445	-0.233429	0.583383	0.053700	75.425476	90.843285	178.358597	1.639290	0.000000	4.723635	0.000000	0.000000	0.000000	-0.214149	0.330549	2.292706	0.000000	0.000000	4.000000	48.000000	0.000000
3635.295778	-0.233429	0.583383	0.053700	75.425476	90.843285	178.358597	1.639290	0.000000	4.723635	0.000000	0.000000	0.000000	-0.214149	0.330549	2.292706	0.000000	0.000000	4.000000	48.000000	0.000000
3635.299112	-0.233533	0.584626	0.061004	76.118950	97.200661	-176.764862	1.866785	0.000000	4.638439	0.000000	0.000000	0.000000	-0.031166	0.372870	2.191266	0.000000	0.000000	4.000000	48.000000	0.000000
3635.302445	-0.233533	0.584626	0.061004	76.118950	97.200661	-176.764862	1.866785	0.000000	4.638439	0.000000	0.000000	0.000000	-0.031166	0.372870	2.191266	0.000000	0.000000	4.000000	48.000000	0.000000
3635.305778	-0.233533	0.584626	0.061004	76.118950	97.200661	-176.764862	1.866785	0.000000	4.638439	0.000000	0.000000	0.000000	-0.031166	0.372870	2.191266	0.000000	0.000000	4.000000	48.000000	0.000000
3635.309112	-0.233112	0.585986	0.067836	76.538208	103.023514	-172.201630	2.077683	0.000000	4.547882	0.000000	0.000000	0.000000	0.126184	0.407893	2.049596	0.000000	0.000000	4.000000	48.000000	0.000000
3635.312445	-0.233112	0.585986	0.067836	76.538208	103.023514	-172.201630	2.077683	0.000000	4.547882	0.000000	0.000000	0.000000	0.126184	0.407893	2.049596	0.000000	0.000000	4.000000	48.000000	0.000000
3635.315778	-0.233112	0.585986	0.067836	76.538208	103.023514	-172.201630	2.077683	0.000000	4.547882	0.000000	0.000000	0.000000	0.126184	0.407893	2.049596	0.000000	0.000000	4.000000	48.000000	0.000000
3635.319112	-0.232199	0.587354	0.074259	77.311592	106.601906	-169.728806	2.270269	0.000000	4.454871	0.000000	0.000000	0.000000	0.274053	0.410504	1.926905	0.000000	0.000000	4.000000	48.000000	0.000000
3635.322445	-0.232199	0.587354	0.074259	77.311592	106.601906	-169.728806	2.270269	0.000000	4.454871	0.000000	0.000000	0.000000	0.274053	0.410504	1.926905	0.000000	0.000000	4.000000	48.000000	0.000000
3635.325778	-0.232199	0.587354	0.074259	77.311592	106.601906	-169.728806	2.270269	0.000000	4.454871	0.000000	0.000000	0.000000	0.274053	0.410504	1.926905	0.000000	0.000000	4.000000	48.000000	0.000000
3635.329112	-0.231085	0.588947	0.080521	78.957909	106.639755	-170.731628	2.448731	0.000000	4.359325	0.000000	0.000000	0.000000	0.334304	0.477961	1.878712	0.000000	0.000000	4.000000	48.000000	0.000000
3635.332445	-0.231085	0.588947	0.080521	78.957909	106.639755	-170.731628	2.448731	0.000000	4.359325	0.000000	0.000000	0.000000	0.334304	0.477961	1.878712	0.000000	0.000000	4.000000	48.000000	0.000000
3635.335778	-0.231085	0.588947	0.080521	78.957909	106.639755	-170.731628	2.448731	0.000000	4.359325	0.000000	0.000000	0.000000	0.334304	0.477961	1.878712	0.000000	0.000000	4.000000	48.000000	0.000000
3635.339112	-0.229654	0.590351	0.086273	80.866104	105.558258	-172.890747	2.617045	0.000000	4.260407	0.000000	0.000000	0.000000	0.429050	0.421061	1.725491	0.000000	0.000000	4.000000	48.000000	0.000000
3635.342445	-0.229654	0.590351	0.086273	80.866104	105.558258	-172.890747	2.617045	0.000000	4.260407	0.000000	0.000000	0.000000	0.429050	0.421061	1.725491	0.000000	0.000000	4.000000	48.000000	0.000000
3635.345778	-0.229654	0.590351	0.086273	80.866104	105.558258	-172.890747	2.617045	0.000000	4.260407	0.000000	0.000000	0.000000	0.429050	0.421061	1.725491	0.000000	0.000000	4.000000	48.000000	0.000000
3635.349112	-0.227740	0.591772	0.091523	82.831902	103.732872	-175.869904	2.769873	0.000000	4.162667	0.000000	0.000000	0.000000	0.574410	0.426186	1.575006	0.000000	0.000000	4.000000	48.000000	0.000000
3635.352445	-0.227740	0.591772	0.091523	82.831902	103.732872	-175.869904	2.769873	0.000000	4.162667	0.000000	0.000000	0.000000	0.574410	0.426186	1.575006	0.000000	0.000000	4.000000	48.000000	0.000000
3635.355778	-0.227740	0.591772	0.091523	82.831902	103.732872	-175.869904	2.769873	0.000000	4.162667	0.000000	0.000000	0.000000	0.574410	0.426186	1.575006	0.000000	0.000000	4.000000	48.000000	0.000000
3635.359112	-0.225340	0.593189	0.096323	84.718430	100.364922	179.586899	2.912097	0.000000	4.064442	0.000000	0.000000	0.000000	0.720005	0.425098	1.440094	0.000000	0.000000	4.000000	48.000000	0.000000
3635.362445	-0.225340	0.593189	0.096323	84.718430	100.364922	179.586899	2.912097	0.000000	4.064442	0.000000	0.000000	0.000000	0.720005	0.425098	1.440094	0.000000	0.000000	4.000000	48.000000	0.000000
3635.365778	-0.225340	0.593189	0.096323	84.718430	100.364922	179.586899	2.912097	0.000000	4.064442	0.000000	0.000000	0.000000	0.720005	0.425098	1.440094	0.000000	0.000000	4.000000	48.000000	0.000000
3635.369112	-0.222398	0.594616	0.100512	86.456352	93.453392	171.495255	3.046731	0.000000	3.964521	0.000000	0.000000	0.000000	0.882433	0.428306	1.256621	0.000000	0.000000	4.000000	48.000000	0.000000
3635.372445	-0.222398	0.594616	0.100512	86.456352	93.453392	171.495255	3.046731	0.000000	3.964521	0.000000	0.000000	0.000000	0.882433	0.428306	1.256621	0.000000	0.000000	4.000000	48.000000	0.000000
3635.375778	-0.222398	0.594616	0.100512	86.456352	93.453392	171.495255	3.046731	0.000000	3.964521	0.000000	0.000000	0.000000	0.882433	0.428306	1.256621	0.000000	0.000000	4.000000	48.000000	0.000000
3635.379112	-0.218891	0.596015	0.104071	87.990265	75.810951	152.699295	3.173146	0.000000	3.864084	0.000000	0.000000	0.000000	1.052068	0.419597	1.067583	0.000000	0.000000	4.000000	48.000000	0.000000
3635.382445	-0.218891	0.596015	0.104071	87.990265	75.810951	152.699295	3.173146	0.000000	3.864084	0.000000	0.000000	0.000000	1.052068	0.419597	1.067583	0.000000	0.000000	4.000000	48.000000	0.000000
3635.385778	-0.218891	0.596015	0.104071	87.990265	75.810951	152.699295	3.173146	0.000000	3.864084	0.000000	0.000000	0.000000	1.052068	0.419597	1.067583	0.000000	0.000000	4.000000	48.000000	0.000000
3635.389112	-0.215071	0.597417	0.106895	88.786949	19.970497	95.798622	3.293255	0.000000	3.762242	0.000000	0.000000	0.000000	1.146024	0.420696	0.847269	0.000000	0.000000	4.000000	48.000000	0.000000
3635.392445	-0.215071	0.597417	0.106895	88.786949	19.970497	95.798622	3.293255	0.000000	3.762242	0.000000	0.000000	0.000000	1.146024	0.420696	0.847269	0.000000	0.000000	4.000000	48.000000	0.000000
3635.395778	-0.215071	0.597417	0.106895	88.786949	19.970497	95.798622	3.293255	0.000000	3.762242	0.000000	0.000000	0.000000	1.146024	0.420696	0.847269	0.000000	0.000000	4.000000	48.000000	0.000000
3635.399112	-0.210945	0.598710	0.109034	87.949776	-32.364525	42.501701	3.402993	0.000000	3.663283	0.000000	0.000000	0.000000	1.237972	0.387891	0.641814	0.000000	0.000000	4.000000	48.000000	0.000000
3635.402445	-0.210945	0.598710	0.109034	87.949776	-32.364525	42.501701	3.402993	0.000000	3.663283	0.000000	0.000000	0.000000	1.237972	0.387891	0.641814	0.000000	0.000000	4.000000	48.000000	0.000000
3635.405778	-0.210945	0.598710	0.109034	87.949776	-32.364525	42.501701	3.402993	0.000000	3.663283	0.000000	0.000000	0.000000	1.237972	0.387891	0.641814	0.000000	0.000000	4.000000	48.000000	0.000000
3635.409112	-0.206555	0.599874	0.110560	86.451492	-47.915680	26.287941	3.504699	0.000000	3.566102	0.000000	0.000000	0.000000	1.316930	0.349300	0.457552	0.000000	0.000000	4.000000	48.000000	0.000000
3635.412445	-0.206555	0.599874	0.110560	86.451492	-47.915680	26.287941	3.504699	0.000000	3.566102	0.000000	0.000000	0.000000	1.316930	0.349300	0.457552	0.000000	0.000000	4.000000	48.000000	0.000000
3635.415778	-0.206555	0.599874	0.110560	86.451492	-47.915680	26.287941	3.504699	0.000000	3.566102	0.000000	0.000000	0.000000	1.316930	0.349300	0.457552	0.000000	0.000000	4.000000	48.000000	0.000000
3635.419112	-0.202099	0.600941	0.111553	84.628090	-52.477016	21.548077	3.600134	0.000000	3.469731	0.000000	0.000000	0.000000	1.336808	0.319872	0.297890	0.000000	0.000000	4.000000	48.000000	0.000000
3635.422445	-0.202099	0.600941	0.111553	84.628090	-52.477016	21.548077	3.600134	0.000000	3.469731	0.000000	0.000000	0.000000	1.336808	0.319872	0.297890	0.000000	0.000000	4.000000	48.000000	0.000000
3635.425778	-0.202099	0.600941	0.111553	84.628090	-52.477016	21.548077	3.600134	0.000000	3.469731	0.000000	0.000000	0.000000	1.336808	0.319872	0.297890	0.000000	0.000000	4.000000	48.000000	0.000000
3635.429112	-0.197626	0.601915	0.112036	82.608170	-53.072269	21.302011	3.688365	0.000000	3.375791	0.000000	0.000000	0.000000	1.341728	0.292136	0.145170	0.000000	0.000000	4.000000	48.000000	0.000000
3635.432445	-0.197626	0.601915	0.112036	82.608170	-53.072269	21.302011	3.688365	0.000000	3.375791	0.000000	0.000000	0.000000	1.341728	0.292136	0.145170	0.000000	0.000000	4.000000	48.000000	0.000000
3635.435778	-0.197626	0.601915	0.112036	82.608170	-53.072269	21.302011	3.688365	0.000000	3.375791	0.000000	0.000000	0.000000	1.341728	0.292136	0.145170	0.000000	0.000000	4.000000	48.000000	0.000000
3635.439112	-0.193021	0.602796	0.111993	80.579109	-52.177147	23.002691	3.769636	0.000000	3.284791	0.000000	0.000000	0.000000	1.381734	0.264577	-0.013172	0.000000	0.000000	4.000000	48.000000	0.000000
3635.442445	-0.193021	0.602796	0.111993	80.579109	-52.177147	23.002691	3.769636	0.000000	3.284791	0.000000	0.000000	0.000000	1.381734	0.264577	-0.013172	0.000000	0.000000	4.000000	48.000000	0.000000
3635.445778	-0.193021	0.602796	0.111993	80.579109	-52.177147	23.002691	3.769636	0.000000	3.284791	0.000000	0.000000	0.000000	1.381734	0.264577	-0.013172	0.000000	0.000000	4.000000	48.000000	0.000000
3635.449112	-0.188238	0.603582	0.111434	78.685371	-50.693550	25.264194	3.846277	0.000000	3.194707	0.000000	0.000000	0.000000	1.434900	0.235807	-0.167569	0.000000	0.000000	4.000000	48.000000	0.000000
3635.452445	-0.188238	0.603582	0.111434	78.685371	-50.693550	25.264194	3.846277	0.000000	3.194707	0.000000	0.000000	0.000000	1.434900	0.235807	-0.167569	0.000000	0.000000	4.000000	48.000000	0.000000
3635.455778	-0.188238	0.603582	0.111434	78.685371	-50.693550	25.264194	3.846277	0.000000	3.194707	0.000000	0.000000	0.000000	1.434900	0.235807	-0.167569	0.000000	0.000000	4.000000	48.000000	0.000000
3635.459112	-0.183327	0.604330	0.110385	76.935349	-49.095695	27.471476	3.919901	0.000000	3.103928	0.000000	0.000000	0.000000	1.473110	0.224419	-0.314699	0.000000	0.000000	4.000000	48.000000	0.000000
3635.462445	-0.183327	0.604330	0.110385	76.935349	-49.095695	27.471476	3.919901	0.000000	3.103928	0.000000	0.000000	0.000000	1.473110	0.224419	-0.314699	0.000000	0.000000	4.000000	48.000000	0.000000
3635.465778	-0.183327	0.604330	0.110385	76.935349	-49.095695	27.471476	3.919901	0.000000	3.103928	0.000000	0.000000	0.000000	1.473110	0.224419	-0.314699	0.000000	0.000000	4.000000	48.000000	0.000000
3635.469112	-0.178268	0.605015	0.108834	75.305893	-47.661400	29.168142	3.990634	0.000000	3.012447	0.000000	0.000000	0.000000	1.517922	0.205342	-0.465202	0.000000	0.000000	4.000000	48.000000	0.000000
3635.472445	-0.178268	0.605015	0.108834	75.305893	-47.661400	29.168142	3.990634	0.000000	3.012447	0.000000	0.000000	0.000000	1.517922	0.205342	-0.465202	0.000000	0.000000	4.000000	48.000000	0.000000
3635.475778	-0.178268	0.605015	0.108834	75.305893	-47.661400	29.168142	3.990634	0.000000	3.012447	0.000000	0.000000	0.000000	1.517922	0.205342	-0.465202	0.000000	0.000000	4.000000	48.000000	0.000000
3635.479112	-0.173204	0.605644	0.106930	73.745949	-46.520992	30.182030	4.059318	0.000000	2.919236	0.000000	0.000000	0.000000	1.519145	0.188554	-0.571282	0.000000	0.000000	4.000000	48.000000	0.000000
3635.482445	-0.173204	0.605644	0.106930	73.745949	-46.520992	30.182030	4.059318	0.000000	2.919236	0.000000	0.000000	0.000000	1.519145	0.188554	-0.571282	0.000000	0.000000	4.000000	48.000000	0.000000
3635.485778	-0.173204	0.605644	0.106930	73.745949	-46.520992	30.182030	4.059318	0.000000	2.919236	0.000000	0.000000	0.000000	1.519145	0.188554	-0.571282	0.000000	0.000000	4.000000	48.000000	0.000000
3635.489112	-0.168092	0.606233	0.104699	72.230522	-45.613422	31.099539	4.125797	0.000000	2.824501	0.000000	0.000000	0.000000	1.533554	0.176930	-0.669411	0.000000	0.000000	4.000000	48.000000	0.000000
3635.492445	-0.168092	0.606233	0.104699	72.230522	-45.613422	31.099539	4.125797	0.000000	2.824501	0.000000	0.000000	0.000000	1.533554	0.176930	-0.669411	0.000000	0.000000	4.000000	48.000000	0.000000
3635.495778	-0.168092	0.606233	0.104699	72.230522	-45.613422	31.099539	4.125797	0.000000	2.824501	0.000000	0.000000	0.000000	1.533554	0.176930	-0.669411	0.000000	0.000000	4.000000	48.000000	0.000000
3635.499112	-0.163011	0.606799	0.102190	70.749374	-44.886189	32.077309	4.191526	0.000000	2.726006	0.000000	0.000000	0.000000	1.524226	0.169787	-0.752482	0.000000	0.000000	4.000000	48.000000	0.000000
3635.502445	-0.163011	0.606799	0.102190	70.749374	-44.886189	32.077309	4.191526	0.000000	2.726006	0.000000	0.000000	0.000000	1.524226	0.169787	-0.752482	0.000000	0.000000	4.000000	48.000000	0.000000
3635.505778	-0.163011	0.606799	0.102190	70.749374	-44.886189	32.077309	4.191526	0.000000	2.726006	0.000000	0.000000	0.000000	1.524226	0.169787	-0.752482	0.000000	0.000000	4.000000	48.000000	0.000000
3635.509112	-0.158043	0.607294	0.099475	69.305405	-44.296566	32.951813	4.255970	0.000000	2.624255	0.000000	0.000000	0.000000	1.490596	0.148392	-0.814693	0.000000	0.000000	4.000000	48.000000	0.000000
3635.512445	-0.158043	0.607294	0.099475	69.305405	-44.296566	32.951813	4.255970	0.000000	2.624255	0.000000	0.000000	0.000000	1.490596	0.148392	-0.814693	0.000000	0.000000	4.000000	48.000000	0.000000
3635.515778	-0.158043	0.607294	0.099475	69.305405	-44.296566	32.951813	4.255970	0.000000	2.624255	0.000000	0.000000	0.000000	1.490596	0.148392	-0.814693	0.000000	0.000000	4.000000	48.000000	0.000000
3635.519112	-0.153153	0.607758	0.096531	67.895576	-43.779892	33.798725	4.318599	0.000000	2.519860	0.000000	0.000000	0.000000	1.466957	0.139319	-0.883222	0.000000	0.000000	4.000000	48.000000	0.000000
3635.522445	-0.153153	0.607758	0.096531	67.895576	-43.779892	33.798725	4.318599	0.000000	2.519860	0.000000	0.000000	0.000000	1.466957	0.139319	-0.883222	0.000000	0.000000	4.000000	48.000000	0.000000
3635.525778	-0.153153	0.607758	0.096531	67.895576	-43.779892	33.798725	4.318599	0.000000	2.519860	0.000000	0.000000	0.000000	1.466957	0.139319	-0.883222	0.000000	0.000000	4.000000	48.000000	0.000000
3635.529112	-0.148361	0.608158	0.093424	66.563194	-43.251827	35.115295	4.379914	0.000000	2.411711	0.000000	0.000000	0.000000	1.437422	0.119903	-0.932126	0.000000	0.000000	4.000000	48.000000	0.000000
3635.532445	-0.148361	0.608158	0.093424	66.563194	-43.251827	35.115295	4.379914	0.000000	2.411711	0.000000	0.000000	0.000000	1.437422	0.119903	-0.932126	0.000000	0.000000	4.000000	48.000000	0.000000
3635.535778	-0.148361	0.608158	0.093424	66.563194	-43.251827	35.115295	4.379914	0.000000	2.411711	0.000000	0.000000	0.000000	1.437422	0.119903	-0.932126	0.000000	0.000000	4.000000	48.000000	0.000000
3635.539112	-0.143628	0.608553	0.090210	65.354942	-42.665642	37.049030	4.440337	0.000000	2.298566	0.000000	0.000000	0.000000	1.419969	0.118605	-0.964071	0.000000	0.000000	4.000000	48.000000	0.000000
3635.542445	-0.143628	0.608553	0.090210	65.354942	-42.665642	37.049030	4.440337	0.000000	2.298566	0.000000	0.000000	0.000000	1.419969	0.118605	-0.964071	0.000000	0.000000	4.000000	48.000000	0.000000
3635.545778	-0.143628	0.608553	0.090210	65.354942	-42.665642	37.049030	4.440337	0.000000	2.298566	0.000000	0.000000	0.000000	1.419969	0.118605	-0.964071	0.000000	0.000000	4.000000	48.000000	0.000000
3635.549112	-0.138985	0.608933	0.086906	64.400635	-42.241848	38.920555	4.501226	0.000000	2.176915	0.000000	0.000000	0.000000	1.392777	0.113871	-0.991202	0.000000	0.000000	4.000000	48.000000	0.000000
3635.552445	-0.138985	0.608933	0.086906	64.400635	-42.241848	38.920555	4.501226	0.000000	2.176915	0.000000	0.000000	0.000000	1.392777	0.113871	-0.991202	0.000000	0.000000	4.000000	48.000000	0.000000
3635.555778	-0.138985	0.608933	0.086906	64.400635	-42.241848	38.920555	4.501226	0.000000	2.176915	0.000000	0.000000	0.000000	1.392777	0.113871	-0.991202	0.000000	0.000000	4.000000	48.000000	0.000000
3635.559112	-0.134574	0.609215	0.083418	64.078392	-42.635849	39.659580	4.345299	0.000000	1.949270	0.000000	0.000000	0.000000	1.323573	0.084524	-1.046266	0.000000	0.000000	4.000000	48.000000	0.000000
3635.562445	-0.134574	0.609215	0.083418	64.078392	-42.635849	39.659580	4.345299	0.000000	1.949270	0.000000	0.000000	0.000000	1.323573	0.084524	-1.046266	0.000000	0.000000	4.000000	48.000000	0.000000
3635.565778	-0.134574	0.609215	0.083418	64.078392	-42.635849	39.659580	4.345299	0.000000	1.949270	0.000000	0.000000	0.000000	1.323573	0.084524	-1.046266	0.000000	0.000000	4.000000	48.000000	0.000000
3635.569112	-0.130439	0.609429	0.079731	64.245125	-43.266384	39.654877	4.170922	0.000000	1.728675	0.000000	0.000000	0.000000	1.240312	0.064232	-1.106200	0.000000	0.000000	4.000000	48.000000	0.000000
3635.572445	-0.130439	0.609429	0.079731	64.245125	-43.266384	39.654877	4.170922	0.000000	1.728675	0.000000	0.000000	0.000000	1.240312	0.064232	-1.106200	0.000000	0.000000	4.000000	48.000000	0.000000
3635.575778	-0.130439	0.609429	0.079731	64.245125	-43.266384	39.654877	4.170922	0.000000	1.728675	0.000000	0.000000	0.000000	1.240312	0.064232	-1.106200	0.000000	0.000000	4.000000	48.000000	0.000000
3635.579112	-0.126527	0.609636	0.075969	64.597168	-43.576218	39.999371	3.986555	0.000000	1.521957	0.000000	0.000000	0.000000	1.173617	0.062093	-1.128664	0.000000	0.000000	4.000000	48.000000	0.000000
3635.582445	-0.126527	0.609636	0.075969	64.597168	-43.576218	39.999371	3.986555	0.000000	1.521957	0.000000	0.000000	0.000000	1.173617	0.062093	-1.128664	0.000000	0.000000	4.000000	48.000000	0.000000
3635.585778	-0.126527	0.609636	0.075969	64.597168	-43.576218	39.999371	3.986555	0.000000	1.521957	0.000000	0.000000	0.000000	1.173617	0.062093	-1.128664	0.000000	0.000000	4.000000	48.000000	0.000000
3635.589112	-0.123080	0.609765	0.072058	65.017502	-43.670475	40.780693	3.798444	0.000000	1.326354	0.000000	0.000000	0.000000	1.034004	0.038901	-1.173407	0.000000	0.000000	4.000000	48.000000	0.000000
3635.592445	-0.123080	0.609765	0.072058	65.017502	-43.670475	40.780693	3.798444	0.000000	1.326354	0.000000	0.000000	0.000000	1.034004	0.038901	-1.173407	0.000000	0.000000	4.000000	48.000000	0.000000
3635.595778	-0.123080	0.609765	0.072058	65.017502	-43.670475	40.780693	3.798444	0.000000	1.326354	0.000000	0.000000	0.000000	1.034004	0.038901	-1.173407	0.000000	0.000000	4.000000	48.000000	0.000000
3635.599112	-0.120148	0.609797	0.067914	65.501320	-43.602276	42.047951	3.602876	0.000000	1.154019	0.000000	0.000000	0.000000	0.879745	0.009494	-1.242926	0.000000	0.000000	4.000000	48.000000	0.000000
3635.602445	-0.120148	0.609797	0.067914	65.501320	-43.602276	42.047951	3.602876	0.000000	1.154019	0.000000	0.000000	0.000000	0.879745	0.009494	-1.242926	0.000000	0.000000	4.000000	48.000000	0.000000
3635.605778	-0.120148	0.609797	0.067914	65.501320	-43.602276	42.047951	3.602876	0.000000	1.154019	0.000000	0.000000	0.000000	0.879745	0.009494	-1.242926	0.000000	0.000000	4.000000	48.000000	0.000000
3635.609112	-0.117546	0.609731	0.063586	66.069115	-43.242306	43.690475	3.395722	0.000000	1.007395	0.000000	0.000000	0.000000	0.780669	-0.019904	-1.298499	0.000000	0.000000	4.000000	48.000000	0.000000
3635.612445	-0.117546	0.609731	0.063586	66.069115	-43.242306	43.690475	3.395722	0.000000	1.007395	0.000000	0.000000	0.000000	0.780669	-0.019904	-1.298499	0.000000	0.000000	4.000000	48.000000	0.000000
3635.615778	-0.117546	0.609731	0.063586	66.069115	-43.242306	43.690475	3.395722	0.000000	1.007395	0.000000	0.000000	0.000000	0.780669	-0.019904	-1.298499	0.000000	0.000000	4.000000	48.000000	0.000000
3635.619112	-0.115247	0.609558	0.059105	66.752991	-42.465355	45.930885	3.179305	0.000000	0.877284	0.000000	0.000000	0.000000	0.689608	-0.051968	-1.344456	0.000000	0.000000	4.000000	48.000000	0.000000
3635.622445	-0.115247	0.609558	0.059105	66.752991	-42.465355	45.930885	3.179305	0.000000	0.877284	0.000000	0.000000	0.000000	0.689608	-0.051968	-1.344456	0.000000	0.000000	4.000000	48.000000	0.000000
3635.625778	-0.115247	0.609558	0.059105	66.752991	-42.465355	45.930885	3.179305	0.000000	0.877284	0.000000	0.000000	0.000000	0.689608	-0.051968	-1.344456	0.000000	0.000000	4.000000	48.000000	0.000000
3635.629112	-0.113206	0.609261	0.054529	67.472847	-41.250538	48.322815	2.955229	0.000000	0.762349	0.000000	0.000000	0.000000	0.612264	-0.089085	-1.372534	0.000000	0.000000	4.000000	48.000000	0.000000
3635.632445	-0.113206	0.609261	0.054529	67.472847	-41.250538	48.322815	2.955229	0.000000	0.762349	0.000000	0.000000	0.000000	0.612264	-0.089085	-1.372534	0.000000	0.000000	4.000000	48.000000	0.000000
3635.635778	-0.113206	0.609261	0.054529	67.472847	-41.250538	48.322815	2.955229	0.000000	0.762349	0.000000	0.000000	0.000000	0.612264	-0.089085	-1.372534	0.000000	0.000000	4.000000	48.000000	0.000000
3635.639112	-0.111434	0.608975	0.050056	68.046852	-39.214161	51.366207	2.726474	0.000000	0.660306	0.000000	0.000000	0.000000	0.531705	-0.085638	-1.342021	0.000000	0.000000	4.000000	48.000000	0.000000
3635.642445	-0.111434	0.608975	0.050056	68.046852	-39.214161	51.366207	2.726474	0.000000	0.660306	0.000000	0.000000	0.000000	0.531705	-0.085638	-1.342021	0.000000	0.000000	4.000000	48.000000	0.000000
3635.645778	-0.111434	0.608975	0.050056	68.046852	-39.214161	51.366207	2.726474	0.000000	0.660306	0.000000	0.000000	0.000000	0.531705	-0.085638	-1.342021	0.000000	0.000000	4.000000	48.000000	0.000000
3635.649112	-0.110004	0.608811	0.045941	68.170326	-35.932739	55.789383	2.502804	0.000000	0.571688	0.000000	0.000000	0.000000	0.428885	-0.049223	-1.234475	0.000000	0.000000	4.000000	48.000000	0.000000
3635.652445	-0.110004	0.608811	0.045941	68.170326	-35.932739	55.789383	2.502804	0.000000	0.571688	0.000000	0.000000	0.000000	0.428885	-0.049223	-1.234475	0.000000	0.000000	4.000000	48.000000	0.000000
3635.655778	-0.110004	0.608811	0.045941	68.170326	-35.932739	55.789383	2.502804	0.000000	0.571688	0.000000	0.000000	0.000000	0.428885	-0.049223	-1.234475	0.000000	0.000000	4.000000	48.000000	0.000000
3635.659112	-0.108804	0.608631	0.042042	68.023315	-32.046024	61.020851	2.297058	0.000000	0.500207	0.000000	0.000000	0.000000	0.360051	-0.054048	-1.169873	0.000000	0.000000	4.000000	48.000000	0.000000
3635.662445	-0.108804	0.608631	0.042042	68.023315	-32.046024	61.020851	2.297058	0.000000	0.500207	0.000000	0.000000	0.000000	0.360051	-0.054048	-1.169873	0.000000	0.000000	4.000000	48.000000	0.000000
3635.665778	-0.108804	0.608631	0.042042	68.023315	-32.046024	61.020851	2.297058	0.000000	0.500207	0.000000	0.000000	0.000000	0.360051	-0.054048	-1.169873	0.000000	0.000000	4.000000	48.000000	0.000000
3635.669112	-0.107855	0.608348	0.038253	67.750168	-28.028233	66.617523	2.102079	0.000000	0.440199	0.000000	0.000000	0.000000	0.284677	-0.084807	-1.136679	0.000000	0.000000	4.000000	48.000000	0.000000
3635.672445	-0.107855	0.608348	0.038253	67.750168	-28.028233	66.617523	2.102079	0.000000	0.440199	0.000000	0.000000	0.000000	0.284677	-0.084807	-1.136679	0.000000	0.000000	4.000000	48.000000	0.000000
3635.675778	-0.107855	0.608348	0.038253	67.750168	-28.028233	66.617523	2.102079	0.000000	0.440199	0.000000	0.000000	0.000000	0.284677	-0.084807	-1.136679	0.000000	0.000000	4.000000	48.000000	0.000000
3635.679112	-0.107144	0.607955	0.034539	67.391830	-24.086477	72.352692	1.912633	0.000000	0.392753	0.000000	0.000000	0.000000	0.213218	-0.117916	-1.114227	0.000000	0.000000	4.000000	48.000000	0.000000
3635.682445	-0.107144	0.607955	0.034539	67.391830	-24.086477	72.352692	1.912633	0.000000	0.392753	0.000000	0.000000	0.000000	0.213218	-0.117916	-1.114227	0.000000	0.000000	4.000000	48.000000	0.000000
3635.685778	-0.107144	0.607955	0.034539	67.391830	-24.086477	72.352692	1.912633	0.000000	0.392753	0.000000	0.000000	0.000000	0.213218	-0.117916	-1.114227	0.000000	0.000000	4.000000	48.000000	0.000000
3635.689112	-0.106644	0.607529	0.030905	66.955299	-20.384323	77.997406	1.726928	0.000000	0.357216	0.000000	0.000000	0.000000	0.150122	-0.127759	-1.090028	0.000000	0.000000	4.000000	48.000000	0.000000
3635.692445	-0.106644	0.607529	0.030905	66.955299	-20.384323	77.997406	1.726928	0.000000	0.357216	0.000000	0.000000	0.000000	0.150122	-0.127759	-1.090028	0.000000	0.000000	4.000000	48.000000	0.000000
3635.695778	-0.106644	0.607529	0.030905	66.955299	-20.384323	77.997406	1.726928	0.000000	0.357216	0.000000	0.000000	0.000000	0.150122	-0.127759	-1.090028	0.000000	0.000000	4.000000	48.000000	0.000000
3635.699112	-0.106447	0.606929	0.027245	66.447113	-16.980446	83.464409	1.545257	0.000000	0.332196	0.000000	0.000000	0.000000	0.059144	-0.180209	-1.097986	0.000000	0.000000	4.000000	48.000000	0.000000
3635.702445	-0.106447	0.606929	0.027245	66.447113	-16.980446	83.464409	1.545257	0.000000	0.332196	0.000000	0.000000	0.000000	0.059144	-0.180209	-1.097986	0.000000	0.000000	4.000000	48.000000	0.000000
3635.705778	-0.106447	0.606929	0.027245	66.447113	-16.980446	83.464409	1.545257	0.000000	0.332196	0.000000	0.000000	0.000000	0.059144	-0.180209	-1.097986	0.000000	0.000000	4.000000	48.000000	0.000000
3635.709112	-0.106376	0.606188	0.023653	65.904900	-13.964979	88.554306	1.362259	0.000000	0.322339	0.000000	0.000000	0.000000	0.021378	-0.222180	-1.077680	0.000000	0.000000	4.000000	48.000000	0.000000
3635.712445	-0.106376	0.606188	0.023653	65.904900	-13.964979	88.554306	1.362259	0.000000	0.322339	0.000000	0.000000	0.000000	0.021378	-0.222180	-1.077680	0.000000	0.000000	4.000000	48.000000	0.000000
3635.715778	-0.106376	0.606188	0.023653	65.904900	-13.964979	88.554306	1.362259	0.000000	0.322339	0.000000	0.000000	0.000000	0.021378	-0.222180	-1.077680	0.000000	0.000000	4.000000	48.000000	0.000000
3635.719112	-0.106426	0.605265	0.020121	65.348114	-11.336498	92.966232	1.182646	0.000000	0.318776	0.000000	0.000000	0.000000	-0.015231	-0.276951	-1.059640	0.000000	0.000000	4.000000	48.000000	0.000000
3635.722445	-0.106426	0.605265	0.020121	65.348114	-11.336498	92.966232	1.182646	0.000000	0.318776	0.000000	0.000000	0.000000	-0.015231	-0.276951	-1.059640	0.000000	0.000000	4.000000	48.000000	0.000000
3635.725778	-0.106426	0.605265	0.020121	65.348114	-11.336498	92.966232	1.182646	0.000000	0.318776	0.000000	0.000000	0.000000	-0.015231	-0.276951	-1.059640	0.000000	0.000000	4.000000	48.000000	0.000000
3635.729112	-0.106547	0.604187	0.016741	64.785599	-9.088366	96.458702	1.006039	0.000000	0.321314	0.000000	0.000000	0.000000	-0.036161	-0.323258	-1.013971	0.000000	0.000000	4.000000	48.000000	0.000000
3635.732445	-0.106547	0.604187	0.016741	64.785599	-9.088366	96.458702	1.006039	0.000000	0.321314	0.000000	0.000000	0.000000	-0.036161	-0.323258	-1.013971	0.000000	0.000000	4.000000	48.000000	0.000000
3635.735778	-0.106547	0.604187	0.016741	64.785599	-9.088366	96.458702	1.006039	0.000000	0.321314	0.000000	0.000000	0.000000	-0.036161	-0.323258	-1.013971	0.000000	0.000000	4.000000	48.000000	0.000000
3635.739112	-0.106763	0.602979	0.013523	64.238808	-7.149821	99.189766	0.837044	0.000000	0.327341	0.000000	0.000000	0.000000	-0.064820	-0.362602	-0.965229	0.000000	0.000000	4.000000	48.000000	0.000000
3635.742445	-0.106763	0.602979	0.013523	64.238808	-7.149821	99.189766	0.837044	0.000000	0.327341	0.000000	0.000000	0.000000	-0.064820	-0.362602	-0.965229	0.000000	0.000000	4.000000	48.000000	0.000000
3635.745778	-0.106763	0.602979	0.013523	64.238808	-7.149821	99.189766	0.837044	0.000000	0.327341	0.000000	0.000000	0.000000	-0.064820	-0.362602	-0.965229	0.000000	0.000000	4.000000	48.000000	0.000000
3635.749112	-0.107114	0.601666	0.010541	63.696503	-5.455608	101.598183	0.676173	0.000000	0.338144	0.000000	0.000000	0.000000	-0.105389	-0.393662	-0.894683	0.000000	0.000000	4.000000	48.000000	0.000000
3635.752445	-0.107114	0.601666	0.010541	63.696503	-5.455608	101.598183	0.676173	0.000000	0.338144	0.000000	0.000000	0.000000	-0.105389	-0.393662	-0.894683	0.000000	0.000000	4.000000	48.000000	0.000000
3635.755778	-0.107114	0.601666	0.010541	63.696503	-5.455608	101.598183	0.676173	0.000000	0.338144	0.000000	0.000000	0.000000	-0.105389	-0.393662	-0.894683	0.000000	0.000000	4.000000	48.000000	0.000000
3635.759112	-0.107628	0.600318	0.007813	63.153919	-3.949075	103.895920	0.527059	0.000000	0.355709	0.000000	0.000000	0.000000	-0.154246	-0.404556	-0.818502	0.000000	0.000000	4.000000	48.000000	0.000000
3635.762445	-0.107628	0.600318	0.007813	63.153919	-3.949075	103.895920	0.527059	0.000000	0.355709	0.000000	0.000000	0.000000	-0.154246	-0.404556	-0.818502	0.000000	0.000000	4.000000	48.000000	0.000000
3635.765778	-0.107628	0.600318	0.007813	63.153919	-3.949075	103.895920	0.527059	0.000000	0.355709	0.000000	0.000000	0.000000	-0.154246	-0.404556	-0.818502	0.000000	0.000000	4.000000	48.000000	0.000000
3635.769112	-0.108304	0.598961	0.005331	62.612877	-2.622612	106.117302	0.390642	0.000000	0.381417	0.000000	0.000000	0.000000	-0.202660	-0.407216	-0.744467	0.000000	0.000000	4.000000	48.000000	0.000000
3635.772445	-0.108304	0.598961	0.005331	62.612877	-2.622612	106.117302	0.390642	0.000000	0.381417	0.000000	0.000000	0.000000	-0.202660	-0.407216	-0.744467	0.000000	0.000000	4.000000	48.000000	0.000000
3635.775778	-0.108304	0.598961	0.005331	62.612877	-2.622612	106.117302	0.390642	0.000000	0.381417	0.000000	0.000000	0.000000	-0.202660	-0.407216	-0.744467	0.000000	0.000000	4.000000	48.000000	0.000000
3635.779112	-0.109158	0.597673	0.003069	62.068981	-1.480733	108.196022	0.266564	0.000000	0.415193	0.000000	0.000000	0.000000	-0.256218	-0.386355	-0.678616	0.000000	0.000000	4.000000	48.000000	0.000000
3635.782445	-0.109158	0.597673	0.003069	62.068981	-1.480733	108.196022	0.266564	0.000000	0.415193	0.000000	0.000000	0.000000	-0.256218	-0.386355	-0.678616	0.000000	0.000000	4.000000	48.000000	0.000000
3635.785778	-0.109158	0.597673	0.003069	62.068981	-1.480733	108.196022	0.266564	0.000000	0.415193	0.000000	0.000000	0.000000	-0.256218	-0.386355	-0.678616	0.000000	0.000000	4.000000	48.000000	0.000000
3635.789112	-0.110166	0.596505	0.001018	61.531590	-0.556025	109.801323	0.153462	0.000000	0.457896	0.000000	0.000000	0.000000	-0.302367	-0.350163	-0.615484	0.000000	0.000000	4.000000	48.000000	0.000000
3635.792445	-0.110166	0.596505	0.001018	61.531590	-0.556025	109.801323	0.153462	0.000000	0.457896	0.000000	0.000000	0.000000	-0.302367	-0.350163	-0.615484	0.000000	0.000000	4.000000	48.000000	0.000000
3635.795778	-0.110166	0.596505	0.001018	61.531590	-0.556025	109.801323	0.153462	0.000000	0.457896	0.000000	0.000000	0.000000	-0.302367	-0.350163	-0.615484	0.000000	0.000000	4.000000	48.000000	0.000000
3635.799112	-0.111350	0.595388	-0.000829	61.028870	0.188244	110.803238	0.050881	0.000000	0.508291	0.000000	0.000000	0.000000	-0.355281	-0.335312	-0.554131	0.000000	0.000000	4.000000	48.000000	0.000000
3635.802445	-0.111350	0.595388	-0.000829	61.028870	0.188244	110.803238	0.050881	0.000000	0.508291	0.000000	0.000000	0.000000	-0.355281	-0.335312	-0.554131	0.000000	0.000000	4.000000	48.000000	0.000000
3635.805778	-0.111350	0.595388	-0.000829	61.028870	0.188244	110.803238	0.050881	0.000000	0.508291	0.000000	0.000000	0.000000	-0.355281	-0.335312	-0.554131	0.000000	0.000000	4.000000	48.000000	0.000000
3635.809112	-0.112671	0.594363	-0.002453	60.540768	0.844409	111.503624	-0.041474	0.000000	0.567504	0.000000	0.000000	0.000000	-0.396224	-0.307288	-0.487060	0.000000	0.000000	4.000000	48.000000	0.000000
3635.812445	-0.112671	0.594363	-0.002453	60.540768	0.844409	111.503624	-0.041474	0.000000	0.567504	0.000000	0.000000	0.000000	-0.396224	-0.307288	-0.487060	0.000000	0.000000	4.000000	48.000000	0.000000
3635.815778	-0.112671	0.594363	-0.002453	60.540768	0.844409	111.503624	-0.041474	0.000000	0.567504	0.000000	0.000000	0.000000	-0.396224	-0.307288	-0.487060	0.000000	0.000000	4.000000	48.000000	0.000000
3635.819112	-0.114060	0.593505	-0.003676	60.056885	1.461419	112.299164	-0.122651	0.000000	0.633542	0.000000	0.000000	0.000000	-0.416835	-0.257644	-0.366803	0.000000	0.000000	4.000000	48.000000	0.000000
3635.822445	-0.114060	0.593505	-0.003676	60.056885	1.461419	112.299164	-0.122651	0.000000	0.633542	0.000000	0.000000	0.000000	-0.416835	-0.257644	-0.366803	0.000000	0.000000	4.000000	48.000000	0.000000
3635.825778	-0.114060	0.593505	-0.003676	60.056885	1.461419	112.299164	-0.122651	0.000000	0.633542	0.000000	0.000000	0.000000	-0.416835	-0.257644	-0.366803	0.000000	0.000000	4.000000	48.000000	0.000000
3635.829112	-0.115597	0.592824	-0.004565	59.573315	2.082141	113.557869	-0.183785	0.000000	0.703014	0.000000	0.000000	0.000000	-0.461111	-0.204282	-0.266821	0.000000	0.000000	4.000000	48.000000	0.000000
3635.832445	-0.115597	0.592824	-0.004565	59.573315	2.082141	113.557869	-0.183785	0.000000	0.703014	0.000000	0.000000	0.000000	-0.461111	-0.204282	-0.266821	0.000000	0.000000	4.000000	48.000000	0.000000
3635.835778	-0.115597	0.592824	-0.004565	59.573315	2.082141	113.557869	-0.183785	0.000000	0.703014	0.000000	0.000000	0.000000	-0.461111	-0.204282	-0.266821	0.000000	0.000000	4.000000	48.000000	0.000000
3635.839112	-0.117369	0.592275	-0.005153	59.317982	2.987966	115.500580	-0.228255	0.000000	0.779866	0.000000	0.000000	0.000000	-0.531580	-0.164598	-0.176330	0.000000	0.000000	4.000000	48.000000	0.000000
3635.842445	-0.117369	0.592275	-0.005153	59.317982	2.987966	115.500580	-0.228255	0.000000	0.779866	0.000000	0.000000	0.000000	-0.531580	-0.164598	-0.176330	0.000000	0.000000	4.000000	48.000000	0.000000
3635.845778	-0.117369	0.592275	-0.005153	59.317982	2.987966	115.500580	-0.228255	0.000000	0.779866	0.000000	0.000000	0.000000	-0.531580	-0.164598	-0.176330	0.000000	0.000000	4.000000	48.000000	0.000000
3635.849112	-0.119196	0.591408	-0.005965	59.747742	4.905373	118.416740	-0.257643	0.000000	0.868463	0.000000	0.000000	0.000000	-0.547904	-0.259992	-0.243549	0.000000	0.000000	4.000000	48.000000	0.000000
3635.852445	-0.119196	0.591408	-0.005965	59.747742	4.905373	118.416740	-0.257643	0.000000	0.868463	0.000000	0.000000	0.000000	-0.547904	-0.259992	-0.243549	0.000000	0.000000	4.000000	48.000000	0.000000
3635.855778	-0.119196	0.591408	-0.005965	59.747742	4.905373	118.416740	-0.257643	0.000000	0.868463	0.000000	0.000000	0.000000	-0.547904	-0.259992	-0.243549	0.000000	0.000000	4.000000	48.000000	0.000000
3635.859112	-0.120984	0.590601	-0.006566	60.403152	7.397685	121.486473	-0.298235	0.000000	0.959780	0.000000	0.000000	0.000000	-0.536513	-0.242135	-0.180406	0.000000	0.000000	4.000000	48.000000	0.000000
3635.862445	-0.120984	0.590601	-0.006566	60.403152	7.397685	121.486473	-0.298235	0.000000	0.959780	0.000000	0.000000	0.000000	-0.536513	-0.242135	-0.180406	0.000000	0.000000	4.000000	48.000000	0.000000
3635.865778	-0.120984	0.590601	-0.006566	60.403152	7.397685	121.486473	-0.298235	0.000000	0.959780	0.000000	0.000000	0.000000	-0.536513	-0.242135	-0.180406	0.000000	0.000000	4.000000	48.000000	0.000000
3635.869112	-0.122969	0.589950	-0.006865	60.925247	9.894300	124.188507	-0.328302	0.000000	1.049199	0.000000	0.000000	0.000000	-0.595387	-0.195413	-0.089808	0.000000	0.000000	4.000000	48.000000	0.000000
3635.872445	-0.122969	0.589950	-0.006865	60.925247	9.894300	124.188507	-0.328302	0.000000	1.049199	0.000000	0.000000	0.000000	-0.595387	-0.195413	-0.089808	0.000000	0.000000	4.000000	48.000000	0.000000
3635.875778	-0.122969	0.589950	-0.006865	60.925247	9.894300	124.188507	-0.328302	0.000000	1.049199	0.000000	0.000000	0.000000	-0.595387	-0.195413	-0.089808	0.000000	0.000000	4.000000	48.000000	0.000000
3635.879112	-0.125188	0.589298	-0.006989	61.381634	12.245871	126.292259	-0.343270	0.000000	1.148430	0.000000	0.000000	0.000000	-0.665933	-0.195635	-0.036966	0.000000	0.000000	4.000000	48.000000	0.000000
3635.882445	-0.125188	0.589298	-0.006989	61.381634	12.245871	126.292259	-0.343270	0.000000	1.148430	0.000000	0.000000	0.000000	-0.665933	-0.195635	-0.036966	0.000000	0.000000	4.000000	48.000000	0.000000
3635.885778	-0.125188	0.589298	-0.006989	61.381634	12.245871	126.292259	-0.343270	0.000000	1.148430	0.000000	0.000000	0.000000	-0.665933	-0.195635	-0.036966	0.000000	0.000000	4.000000	48.000000	0.000000
3635.889112	-0.127545	0.588613	-0.006970	61.829285	14.438664	128.059738	-0.349431	0.000000	1.259419	0.000000	0.000000	0.000000	-0.707033	-0.205274	0.005476	0.000000	0.000000	4.000000	48.000000	0.000000
3635.892445	-0.127545	0.588613	-0.006970	61.829285	14.438664	128.059738	-0.349431	0.000000	1.259419	0.000000	0.000000	0.000000	-0.707033	-0.205274	0.005476	0.000000	0.000000	4.000000	48.000000	0.000000
3635.895778	-0.127545	0.588613	-0.006970	61.829285	14.438664	128.059738	-0.349431	0.000000	1.259419	0.000000	0.000000	0.000000	-0.707033	-0.205274	0.005476	0.000000	0.000000	4.000000	48.000000	0.000000
3635.899112	-0.130047	0.587936	-0.006872	62.258610	16.480368	129.675522	-0.348519	0.000000	1.377258	0.000000	0.000000	0.000000	-0.750697	-0.203280	0.029499	0.000000	0.000000	4.000000	48.000000	0.000000
3635.902445	-0.130047	0.587936	-0.006872	62.258610	16.480368	129.675522	-0.348519	0.000000	1.377258	0.000000	0.000000	0.000000	-0.750697	-0.203280	0.029499	0.000000	0.000000	4.000000	48.000000	0.000000
3635.905778	-0.130047	0.587936	-0.006872	62.258610	16.480368	129.675522	-0.348519	0.000000	1.377258	0.000000	0.000000	0.000000	-0.750697	-0.203280	0.029499	0.000000	0.000000	4.000000	48.000000	0.000000
3635.909112	-0.132573	0.587331	-0.006565	62.642521	18.419865	131.432785	-0.343602	0.000000	1.502374	0.000000	0.000000	0.000000	-0.757722	-0.181553	0.092243	0.000000	0.000000	4.000000	48.000000	0.000000
3635.912445	-0.132573	0.587331	-0.006565	62.642521	18.419865	131.432785	-0.343602	0.000000	1.502374	0.000000	0.000000	0.000000	-0.757722	-0.181553	0.092243	0.000000	0.000000	4.000000	48.000000	0.000000
3635.915778	-0.132573	0.587331	-0.006565	62.642521	18.419865	131.432785	-0.343602	0.000000	1.502374	0.000000	0.000000	0.000000	-0.757722	-0.181553	0.092243	0.000000	0.000000	4.000000	48.000000	0.000000
3635.919112	-0.135111	0.586789	-0.006019	62.985958	20.303740	133.426224	-0.328228	0.000000	1.628662	0.000000	0.000000	0.000000	-0.761264	-0.162363	0.163684	0.000000	0.000000	4.000000	48.000000	0.000000
3635.922445	-0.135111	0.586789	-0.006019	62.985958	20.303740	133.426224	-0.328228	0.000000	1.628662	0.000000	0.000000	0.000000	-0.761264	-0.162363	0.163684	0.000000	0.000000	4.000000	48.000000	0.000000
3635.925778	-0.135111	0.586789	-0.006019	62.985958	20.303740	133.426224	-0.328228	0.000000	1.628662	0.000000	0.000000	0.000000	-0.761264	-0.162363	0.163684	0.000000	0.000000	4.000000	48.000000	0.000000
3635.929112	-0.137737	0.586300	-0.005301	63.298717	22.114040	135.507095	-0.300948	0.000000	1.755539	0.000000	0.000000	0.000000	-0.787898	-0.146924	0.215522	0.000000	0.000000	4.000000	48.000000	0.000000
3635.932445	-0.137737	0.586300	-0.005301	63.298717	22.114040	135.507095	-0.300948	0.000000	1.755539	0.000000	0.000000	0.000000	-0.787898	-0.146924	0.215522	0.000000	0.000000	4.000000	48.000000	0.000000
3635.935778	-0.137737	0.586300	-0.005301	63.298717	22.114040	135.507095	-0.300948	0.000000	1.755539	0.000000	0.000000	0.000000	-0.787898	-0.146924	0.215522	0.000000	0.000000	4.000000	48.000000	0.000000
3635.939112	-0.140445	0.585871	-0.004365	63.650280	24.028414	137.566956	-0.265027	0.000000	1.886855	0.000000	0.000000	0.000000	-0.812511	-0.128569	0.280515	0.000000	0.000000	4.000000	48.000000	0.000000
3635.942445	-0.140445	0.585871	-0.004365	63.650280	24.028414	137.566956	-0.265027	0.000000	1.886855	0.000000	0.000000	0.000000	-0.812511	-0.128569	0.280515	0.000000	0.000000	4.000000	48.000000	0.000000
3635.945778	-0.140445	0.585871	-0.004365	63.650280	24.028414	137.566956	-0.265027	0.000000	1.886855	0.000000	0.000000	0.000000	-0.812511	-0.128569	0.280515	0.000000	0.000000	4.000000	48.000000	0.000000
3635.949112	-0.143110	0.585403	-0.003398	64.155121	26.833605	140.337540	-0.218275	0.000000	2.022274	0.000000	0.000000	0.000000	-0.799469	-0.140425	0.290191	0.000000	0.000000	4.000000	48.000000	0.000000
3635.952445	-0.143110	0.585403	-0.003398	64.155121	26.833605	140.337540	-0.218275	0.000000	2.022274	0.000000	0.000000	0.000000	-0.799469	-0.140425	0.290191	0.000000	0.000000	4.000000	48.000000	0.000000
3635.955778	-0.143110	0.585403	-0.003398	64.155121	26.833605	140.337540	-0.218275	0.000000	2.022274	0.000000	0.000000	0.000000	-0.799469	-0.140425	0.290191	0.000000	0.000000	4.000000	48.000000	0.000000
3635.959112	-0.145631	0.585032	-0.002267	64.654152	30.272629	143.648239	-0.169910	0.000000	2.155519	0.000000	0.000000	0.000000	-0.756094	-0.111367	0.339355	0.000000	0.000000	4.000000	48.000000	0.000000
3635.962445	-0.145631	0.585032	-0.002267	64.654152	30.272629	143.648239	-0.169910	0.000000	2.155519	0.000000	0.000000	0.000000	-0.756094	-0.111367	0.339355	0.000000	0.000000	4.000000	48.000000	0.000000
3635.965778	-0.145631	0.585032	-0.002267	64.654152	30.272629	143.648239	-0.169910	0.000000	2.155519	0.000000	0.000000	0.000000	-0.756094	-0.111367	0.339355	0.000000	0.000000	4.000000	48.000000	0.000000
3635.969112	-0.148173	0.584813	-0.000971	65.052612	33.768692	146.974182	-0.113350	0.000000	2.281534	0.000000	0.000000	0.000000	-0.762841	-0.065700	0.388848	0.000000	0.000000	4.000000	48.000000	0.000000
3635.972445	-0.148173	0.584813	-0.000971	65.052612	33.768692	146.974182	-0.113350	0.000000	2.281534	0.000000	0.000000	0.000000	-0.762841	-0.065700	0.388848	0.000000	0.000000	4.000000	48.000000	0.000000
3635.975778	-0.148173	0.584813	-0.000971	65.052612	33.768692	146.974182	-0.113350	0.000000	2.281534	0.000000	0.000000	0.000000	-0.762841	-0.065700	0.388848	0.000000	0.000000	4.000000	48.000000	0.000000
3635.979112	-0.150872	0.584649	0.000451	65.411285	37.163887	150.041656	-0.048542	0.000000	2.408675	0.000000	0.000000	0.000000	-0.809508	-0.049223	0.426448	0.000000	0.000000	4.000000	48.000000	0.000000
3635.982445	-0.150872	0.584649	0.000451	65.411285	37.163887	150.041656	-0.048542	0.000000	2.408675	0.000000	0.000000	0.000000	-0.809508	-0.049223	0.426448	0.000000	0.000000	4.000000	48.000000	0.000000
3635.985778	-0.150872	0.584649	0.000451	65.411285	37.163887	150.041656	-0.048542	0.000000	2.408675	0.000000	0.000000	0.000000	-0.809508	-0.049223	0.426448	0.000000	0.000000	4.000000	48.000000	0.000000
3635.989112	-0.153573	0.584443	0.001891	65.796562	40.491619	152.658203	0.022532	0.000000	2.543593	0.000000	0.000000	0.000000	-0.810237	-0.061610	0.432008	0.000000	0.000000	4.000000	48.000000	0.000000
3635.992445	-0.153573	0.584443	0.001891	65.796562	40.491619	152.658203	0.022532	0.000000	2.543593	0.000000	0.000000	0.000000	-0.810237	-0.061610	0.432008	0.000000	0.000000	4.000000	48.000000	0.000000
3635.995778	-0.153573	0.584443	0.001891	65.796562	40.491619	152.658203	0.022532	0.000000	2.543593	0.000000	0.000000	0.000000	-0.810237	-0.061610	0.432008	0.000000	0.000000	4.000000	48.000000	0.000000
3635.999112	-0.156235	0.584241	0.003373	66.196938	43.643723	154.692825	0.094534	0.000000	2.678632	0.000000	0.000000	0.000000	-0.798779	-0.060708	0.444798	0.000000	0.000000	4.000000	48.000000	0.000000
3636.002445	-0.156235	0.584241	0.003373	66.196938	43.643723	154.692825	0.094534	0.000000	2.678632	0.000000	0.000000	0.000000	-0.798779	-0.060708	0.444798	0.000000	0.000000	4.000000	48.000000	0.000000
3636.005778	-0.156235	0.584241	0.003373	66.196938	43.643723	154.692825	0.094534	0.000000	2.678632	0.000000	0.000000	0.000000	-0.798779	-0.060708	0.444798	0.000000	0.000000	4.000000	48.000000	0.000000
3636.009112	-0.158857	0.584046	0.005035	66.599953	45.497284	155.144150	0.168667	0.000000	2.811762	0.000000	0.000000	0.000000	-0.786538	-0.058412	0.498597	0.000000	0.000000	4.000000	48.000000	0.000000
3636.012445	-0.158857	0.584046	0.005035	66.599953	45.497284	155.144150	0.168667	0.000000	2.811762	0.000000	0.000000	0.000000	-0.786538	-0.058412	0.498597	0.000000	0.000000	4.000000	48.000000	0.000000
3636.015778	-0.158857	0.584046	0.005035	66.599953	45.497284	155.144150	0.168667	0.000000	2.811762	0.000000	0.000000	0.000000	-0.786538	-0.058412	0.498597	0.000000	0.000000	4.000000	48.000000	0.000000
3636.019112	-0.161575	0.584027	0.007056	67.018791	45.014202	153.078751	0.251766	0.000000	2.942852	0.000000	0.000000	0.000000	-0.815298	-0.005669	0.606154	0.000000	0.000000	4.000000	48.000000	0.000000
3636.022445	-0.161575	0.584027	0.007056	67.018791	45.014202	153.078751	0.251766	0.000000	2.942852	0.000000	0.000000	0.000000	-0.815298	-0.005669	0.606154	0.000000	0.000000	4.000000	48.000000	0.000000
3636.025778	-0.161575	0.584027	0.007056	67.018791	45.014202	153.078751	0.251766	0.000000	2.942852	0.000000	0.000000	0.000000	-0.815298	-0.005669	0.606154	0.000000	0.000000	4.000000	48.000000	0.000000
3636.029112	-0.164329	0.583929	0.009115	67.496964	44.010052	150.561905	0.352792	0.000000	3.078735	0.000000	0.000000	0.000000	-0.826282	-0.029682	0.617643	0.000000	0.000000	4.000000	48.000000	0.000000
3636.032445	-0.164329	0.583929	0.009115	67.496964	44.010052	150.561905	0.352792	0.000000	3.078735	0.000000	0.000000	0.000000	-0.826282	-0.029682	0.617643	0.000000	0.000000	4.000000	48.000000	0.000000
3636.035778	-0.164329	0.583929	0.009115	67.496964	44.010052	150.561905	0.352792	0.000000	3.078735	0.000000	0.000000	0.000000	-0.826282	-0.029682	0.617643	0.000000	0.000000	4.000000	48.000000	0.000000
3636.039112	-0.166809	0.583748	0.011322	68.024727	43.138042	148.456238	0.455732	0.000000	3.216449	0.000000	0.000000	0.000000	-0.743999	-0.054162	0.662221	0.000000	0.000000	4.000000	48.000000	0.000000
3636.042445	-0.166809	0.583748	0.011322	68.024727	43.138042	148.456238	0.455732	0.000000	3.216449	0.000000	0.000000	0.000000	-0.743999	-0.054162	0.662221	0.000000	0.000000	4.000000	48.000000	0.000000
3636.045778	-0.166809	0.583748	0.011322	68.024727	43.138042	148.456238	0.455732	0.000000	3.216449	0.000000	0.000000	0.000000	-0.743999	-0.054162	0.662221	0.000000	0.000000	4.000000	48.000000	0.000000
3636.049112	-0.169112	0.583595	0.013684	68.543274	42.395390	146.827591	0.566103	0.000000	3.340449	0.000000	0.000000	0.000000	-0.690943	-0.045940	0.708575	0.000000	0.000000	4.000000	48.000000	0.000000
3636.052445	-0.169112	0.583595	0.013684	68.543274	42.395390	146.827591	0.566103	0.000000	3.340449	0.000000	0.000000	0.000000	-0.690943	-0.045940	0.708575	0.000000	0.000000	4.000000	48.000000	0.000000
3636.055778	-0.169112	0.583595	0.013684	68.543274	42.395390	146.827591	0.566103	0.000000	3.340449	0.000000	0.000000	0.000000	-0.690943	-0.045940	0.708575	0.000000	0.000000	4.000000	48.000000	0.000000
3636.059112	-0.171382	0.583581	0.016255	69.056541	41.684105	145.549728	0.684198	0.000000	3.455606	0.000000	0.000000	0.000000	-0.680824	-0.004086	0.771339	0.000000	0.000000	4.000000	48.000000	0.000000
3636.062445	-0.171382	0.583581	0.016255	69.056541	41.684105	145.549728	0.684198	0.000000	3.455606	0.000000	0.000000	0.000000	-0.680824	-0.004086	0.771339	0.000000	0.000000	4.000000	48.000000	0.000000
3636.065778	-0.171382	0.583581	0.016255	69.056541	41.684105	145.549728	0.684198	0.000000	3.455606	0.000000	0.000000	0.000000	-0.680824	-0.004086	0.771339	0.000000	0.000000	4.000000	48.000000	0.000000
3636.069112	-0.173440	0.583752	0.018975	69.620918	40.871792	144.114563	0.812755	0.000000	3.569077	0.000000	0.000000	0.000000	-0.617687	0.051241	0.815879	0.000000	0.000000	4.000000	48.000000	0.000000
3636.072445	-0.173440	0.583752	0.018975	69.620918	40.871792	144.114563	0.812755	0.000000	3.569077	0.000000	0.000000	0.000000	-0.617687	0.051241	0.815879	0.000000	0.000000	4.000000	48.000000	0.000000
3636.075778	-0.173440	0.583752	0.018975	69.620918	40.871792	144.114563	0.812755	0.000000	3.569077	0.000000	0.000000	0.000000	-0.617687	0.051241	0.815879	0.000000	0.000000	4.000000	48.000000	0.000000
3636.079112	-0.175371	0.584064	0.021870	70.316360	39.889874	142.321640	0.948735	0.000000	3.672024	0.000000	0.000000	0.000000	-0.579265	0.093487	0.868586	0.000000	0.000000	4.000000	48.000000	0.000000
3636.082445	-0.175371	0.584064	0.021870	70.316360	39.889874	142.321640	0.948735	0.000000	3.672024	0.000000	0.000000	0.000000	-0.579265	0.093487	0.868586	0.000000	0.000000	4.000000	48.000000	0.000000
3636.085778	-0.175371	0.584064	0.021870	70.316360	39.889874	142.321640	0.948735	0.000000	3.672024	0.000000	0.000000	0.000000	-0.579265	0.093487	0.868586	0.000000	0.000000	4.000000	48.000000	0.000000
3636.089112	-0.177128	0.584441	0.024754	71.243584	38.816685	140.158997	1.093499	0.000000	3.768568	0.000000	0.000000	0.000000	-0.526956	0.113107	0.865172	0.000000	0.000000	4.000000	48.000000	0.000000
3636.092445	-0.177128	0.584441	0.024754	71.243584	38.816685	140.158997	1.093499	0.000000	3.768568	0.000000	0.000000	0.000000	-0.526956	0.113107	0.865172	0.000000	0.000000	4.000000	48.000000	0.000000
3636.095778	-0.177128	0.584441	0.024754	71.243584	38.816685	140.158997	1.093499	0.000000	3.768568	0.000000	0.000000	0.000000	-0.526956	0.113107	0.865172	0.000000	0.000000	4.000000	48.000000	0.000000
3636.099112	-0.178542	0.584762	0.027677	72.451691	37.915005	137.854523	1.237695	0.000000	3.856394	0.000000	0.000000	0.000000	-0.424187	0.096449	0.876887	0.000000	0.000000	4.000000	48.000000	0.000000
3636.102445	-0.178542	0.584762	0.027677	72.451691	37.915005	137.854523	1.237695	0.000000	3.856394	0.000000	0.000000	0.000000	-0.424187	0.096449	0.876887	0.000000	0.000000	4.000000	48.000000	0.000000
3636.105778	-0.178542	0.584762	0.027677	72.451691	37.915005	137.854523	1.237695	0.000000	3.856394	0.000000	0.000000	0.000000	-0.424187	0.096449	0.876887	0.000000	0.000000	4.000000	48.000000	0.000000
3636.109112	-0.179616	0.585094	0.030666	73.838974	36.822208	135.148346	1.383842	0.000000	3.927092	0.000000	0.000000	0.000000	-0.322325	0.099680	0.896784	0.000000	0.000000	4.000000	48.000000	0.000000
3636.112445	-0.179616	0.585094	0.030666	73.838974	36.822208	135.148346	1.383842	0.000000	3.927092	0.000000	0.000000	0.000000	-0.322325	0.099680	0.896784	0.000000	0.000000	4.000000	48.000000	0.000000
3636.115778	-0.179616	0.585094	0.030666	73.838974	36.822208	135.148346	1.383842	0.000000	3.927092	0.000000	0.000000	0.000000	-0.322325	0.099680	0.896784	0.000000	0.000000	4.000000	48.000000	0.000000
3636.119112	-0.180437	0.585438	0.033757	75.315483	35.080643	131.663422	1.533306	0.000000	3.980813	0.000000	0.000000	0.000000	-0.246121	0.103189	0.927226	0.000000	0.000000	4.000000	48.000000	0.000000
3636.122445	-0.180437	0.585438	0.033757	75.315483	35.080643	131.663422	1.533306	0.000000	3.980813	0.000000	0.000000	0.000000	-0.246121	0.103189	0.927226	0.000000	0.000000	4.000000	48.000000	0.000000
3636.125778	-0.180437	0.585438	0.033757	75.315483	35.080643	131.663422	1.533306	0.000000	3.980813	0.000000	0.000000	0.000000	-0.246121	0.103189	0.927226	0.000000	0.000000	4.000000	48.000000	0.000000
3636.129112	-0.180990	0.585727	0.036927	76.829323	32.376980	127.117798	1.687844	0.000000	4.021833	0.000000	0.000000	0.000000	-0.165854	0.086622	0.950923	0.000000	0.000000	4.000000	48.000000	0.000000
3636.132445	-0.180990	0.585727	0.036927	76.829323	32.376980	127.117798	1.687844	0.000000	4.021833	0.000000	0.000000	0.000000	-0.165854	0.086622	0.950923	0.000000	0.000000	4.000000	48.000000	0.000000
3636.135778	-0.180990	0.585727	0.036927	76.829323	32.376980	127.117798	1.687844	0.000000	4.021833	0.000000	0.000000	0.000000	-0.165854	0.086622	0.950923	0.000000	0.000000	4.000000	48.000000	0.000000
3636.139112	-0.181367	0.586037	0.040077	78.352478	28.269361	121.066673	1.846331	0.000000	4.049475	0.000000	0.000000	0.000000	-0.113355	0.093041	0.945069	0.000000	0.000000	4.000000	48.000000	0.000000
3636.142445	-0.181367	0.586037	0.040077	78.352478	28.269361	121.066673	1.846331	0.000000	4.049475	0.000000	0.000000	0.000000	-0.113355	0.093041	0.945069	0.000000	0.000000	4.000000	48.000000	0.000000
3636.145778	-0.181367	0.586037	0.040077	78.352478	28.269361	121.066673	1.846331	0.000000	4.049475	0.000000	0.000000	0.000000	-0.113355	0.093041	0.945069	0.000000	0.000000	4.000000	48.000000	0.000000
3636.149112	-0.181674	0.586408	0.043204	79.782440	22.204388	113.008453	2.003843	0.000000	4.068367	0.000000	0.000000	0.000000	-0.091947	0.111314	0.938003	0.000000	0.000000	4.000000	48.000000	0.000000
3636.152445	-0.181674	0.586408	0.043204	79.782440	22.204388	113.008453	2.003843	0.000000	4.068367	0.000000	0.000000	0.000000	-0.091947	0.111314	0.938003	0.000000	0.000000	4.000000	48.000000	0.000000
3636.155778	-0.181674	0.586408	0.043204	79.782440	22.204388	113.008453	2.003843	0.000000	4.068367	0.000000	0.000000	0.000000	-0.091947	0.111314	0.938003	0.000000	0.000000	4.000000	48.000000	0.000000
3636.159112	-0.181805	0.586851	0.046320	80.973106	13.720963	102.530930	2.160177	0.000000	4.083692	0.000000	0.000000	0.000000	-0.039305	0.132973	0.934820	0.000000	0.000000	4.000000	48.000000	0.000000
3636.162445	-0.181805	0.586851	0.046320	80.973106	13.720963	102.530930	2.160177	0.000000	4.083692	0.000000	0.000000	0.000000	-0.039305	0.132973	0.934820	0.000000	0.000000	4.000000	48.000000	0.000000
3636.165778	-0.181805	0.586851	0.046320	80.973106	13.720963	102.530930	2.160177	0.000000	4.083692	0.000000	0.000000	0.000000	-0.039305	0.132973	0.934820	0.000000	0.000000	4.000000	48.000000	0.000000
3636.169112	-0.181782	0.587369	0.049416	81.758453	3.248553	90.165955	2.315980	0.000000	4.090242	0.000000	0.000000	0.000000	0.006819	0.155134	0.929056	0.000000	0.000000	4.000000	48.000000	0.000000
3636.172445	-0.181782	0.587369	0.049416	81.758453	3.248553	90.165955	2.315980	0.000000	4.090242	0.000000	0.000000	0.000000	0.006819	0.155134	0.929056	0.000000	0.000000	4.000000	48.000000	0.000000
3636.175778	-0.181782	0.587369	0.049416	81.758453	3.248553	90.165955	2.315980	0.000000	4.090242	0.000000	0.000000	0.000000	0.006819	0.155134	0.929056	0.000000	0.000000	4.000000	48.000000	0.000000
3636.179112	-0.181553	0.587912	0.052503	82.125175	-7.712488	77.486855	2.470823	0.000000	4.089107	0.000000	0.000000	0.000000	0.068868	0.163014	0.926004	0.000000	0.000000	4.000000	48.000000	0.000000
3636.182445	-0.181553	0.587912	0.052503	82.125175	-7.712488	77.486855	2.470823	0.000000	4.089107	0.000000	0.000000	0.000000	0.068868	0.163014	0.926004	0.000000	0.000000	4.000000	48.000000	0.000000
3636.185778	-0.181553	0.587912	0.052503	82.125175	-7.712488	77.486855	2.470823	0.000000	4.089107	0.000000	0.000000	0.000000	0.068868	0.163014	0.926004	0.000000	0.000000	4.000000	48.000000	0.000000
3636.189112	-0.181148	0.588455	0.055445	82.293060	-17.577005	66.274239	2.625157	0.000000	4.077628	0.000000	0.000000	0.000000	0.121259	0.162861	0.882574	0.000000	0.000000	4.000000	48.000000	0.000000
3636.192445	-0.181148	0.588455	0.055445	82.293060	-17.577005	66.274239	2.625157	0.000000	4.077628	0.000000	0.000000	0.000000	0.121259	0.162861	0.882574	0.000000	0.000000	4.000000	48.000000	0.000000
3636.195778	-0.181148	0.588455	0.055445	82.293060	-17.577005	66.274239	2.625157	0.000000	4.077628	0.000000	0.000000	0.000000	0.121259	0.162861	0.882574	0.000000	0.000000	4.000000	48.000000	0.000000
3636.199112	-0.180589	0.588979	0.058219	82.511375	-26.363121	56.516972	2.772252	0.000000	4.057418	0.000000	0.000000	0.000000	0.167831	0.157139	0.832304	0.000000	0.000000	4.000000	48.000000	0.000000
3636.202445	-0.180589	0.588979	0.058219	82.511375	-26.363121	56.516972	2.772252	0.000000	4.057418	0.000000	0.000000	0.000000	0.167831	0.157139	0.832304	0.000000	0.000000	4.000000	48.000000	0.000000
3636.205778	-0.180589	0.588979	0.058219	82.511375	-26.363121	56.516972	2.772252	0.000000	4.057418	0.000000	0.000000	0.000000	0.167831	0.157139	0.832304	0.000000	0.000000	4.000000	48.000000	0.000000
3636.209112	-0.179938	0.589671	0.060928	82.679573	-34.885700	47.275471	2.910969	0.000000	4.029447	0.000000	0.000000	0.000000	0.195287	0.207693	0.812694	0.000000	0.000000	4.000000	48.000000	0.000000
3636.212445	-0.179938	0.589671	0.060928	82.679573	-34.885700	47.275471	2.910969	0.000000	4.029447	0.000000	0.000000	0.000000	0.195287	0.207693	0.812694	0.000000	0.000000	4.000000	48.000000	0.000000
3636.215778	-0.179938	0.589671	0.060928	82.679573	-34.885700	47.275471	2.910969	0.000000	4.029447	0.000000	0.000000	0.000000	0.195287	0.207693	0.812694	0.000000	0.000000	4.000000	48.000000	0.000000
3636.219112	-0.179212	0.590465	0.063540	82.689064	-43.276936	38.206379	3.030948	0.000000	3.976601	0.000000	0.000000	0.000000	0.217694	0.238111	0.783598	0.000000	0.000000	4.000000	48.000000	0.000000
3636.222445	-0.179212	0.590465	0.063540	82.689064	-43.276936	38.206379	3.030948	0.000000	3.976601	0.000000	0.000000	0.000000	0.217694	0.238111	0.783598	0.000000	0.000000	4.000000	48.000000	0.000000
3636.225778	-0.179212	0.590465	0.063540	82.689064	-43.276936	38.206379	3.030948	0.000000	3.976601	0.000000	0.000000	0.000000	0.217694	0.238111	0.783598	0.000000	0.000000	4.000000	48.000000	0.000000
3636.229112	-0.178311	0.591311	0.066081	82.530083	-51.244450	29.405813	3.128592	0.000000	3.900246	0.000000	0.000000	0.000000	0.270522	0.254025	0.762265	0.000000	0.000000	4.000000	48.000000	0.000000
3636.232445	-0.178311	0.591311	0.066081	82.530083	-51.244450	29.405813	3.128592	0.000000	3.900246	0.000000	0.000000	0.000000	0.270522	0.254025	0.762265	0.000000	0.000000	4.000000	48.000000	0.000000
3636.235778	-0.178311	0.591311	0.066081	82.530083	-51.244450	29.405813	3.128592	0.000000	3.900246	0.000000	0.000000	0.000000	0.270522	0.254025	0.762265	0.000000	0.000000	4.000000	48.000000	0.000000
3636.239112	-0.177106	0.592143	0.068505	82.247360	-58.701954	21.022520	3.224545	0.000000	3.821296	0.000000	0.000000	0.000000	0.361517	0.249630	0.727015	0.000000	0.000000	4.000000	48.000000	0.000000
3636.242445	-0.177106	0.592143	0.068505	82.247360	-58.701954	21.022520	3.224545	0.000000	3.821296	0.000000	0.000000	0.000000	0.361517	0.249630	0.727015	0.000000	0.000000	4.000000	48.000000	0.000000
3636.245778	-0.177106	0.592143	0.068505	82.247360	-58.701954	21.022520	3.224545	0.000000	3.821296	0.000000	0.000000	0.000000	0.361517	0.249630	0.727015	0.000000	0.000000	4.000000	48.000000	0.000000
3636.249112	-0.175647	0.592961	0.070793	81.839378	-65.514542	13.426943	3.320909	0.000000	3.737856	0.000000	0.000000	0.000000	0.437691	0.245312	0.686428	0.000000	0.000000	4.000000	48.000000	0.000000
3636.252445	-0.175647	0.592961	0.070793	81.839378	-65.514542	13.426943	3.320909	0.000000	3.737856	0.000000	0.000000	0.000000	0.437691	0.245312	0.686428	0.000000	0.000000	4.000000	48.000000	0.000000
3636.255778	-0.175647	0.592961	0.070793	81.839378	-65.514542	13.426943	3.320909	0.000000	3.737856	0.000000	0.000000	0.000000	0.437691	0.245312	0.686428	0.000000	0.000000	4.000000	48.000000	0.000000
3636.259112	-0.173908	0.593777	0.072865	81.274940	-71.642952	6.687932	3.416470	0.000000	3.650717	0.000000	0.000000	0.000000	0.521548	0.244626	0.621830	0.000000	0.000000	4.000000	48.000000	0.000000
3636.262445	-0.173908	0.593777	0.072865	81.274940	-71.642952	6.687932	3.416470	0.000000	3.650717	0.000000	0.000000	0.000000	0.521548	0.244626	0.621830	0.000000	0.000000	4.000000	48.000000	0.000000
3636.265778	-0.173908	0.593777	0.072865	81.274940	-71.642952	6.687932	3.416470	0.000000	3.650717	0.000000	0.000000	0.000000	0.521548	0.244626	0.621830	0.000000	0.000000	4.000000	48.000000	0.000000
3636.269112	-0.171931	0.594569	0.074756	80.531326	-76.964249	0.698259	3.510331	0.000000	3.560558	0.000000	0.000000	0.000000	0.593148	0.237643	0.567183	0.000000	0.000000	4.000000	48.000000	0.000000
3636.272445	-0.171931	0.594569	0.074756	80.531326	-76.964249	0.698259	3.510331	0.000000	3.560558	0.000000	0.000000	0.000000	0.593148	0.237643	0.567183	0.000000	0.000000	4.000000	48.000000	0.000000
3636.275778	-0.171931	0.594569	0.074756	80.531326	-76.964249	0.698259	3.510331	0.000000	3.560558	0.000000	0.000000	0.000000	0.593148	0.237643	0.567183	0.000000	0.000000	4.000000	48.000000	0.000000
3636.279112	-0.169747	0.595357	0.076469	79.611740	-81.369957	-4.404026	3.602960	0.000000	3.466797	0.000000	0.000000	0.000000	0.655271	0.236571	0.513893	0.000000	0.000000	4.000000	48.000000	0.000000
3636.282445	-0.169747	0.595357	0.076469	79.611740	-81.369957	-4.404026	3.602960	0.000000	3.466797	0.000000	0.000000	0.000000	0.655271	0.236571	0.513893	0.000000	0.000000	4.000000	48.000000	0.000000
3636.285778	-0.169747	0.595357	0.076469	79.611740	-81.369957	-4.404026	3.602960	0.000000	3.466797	0.000000	0.000000	0.000000	0.655271	0.236571	0.513893	0.000000	0.000000	4.000000	48.000000	0.000000
3636.289112	-0.167422	0.596133	0.077943	78.560844	-84.792877	-8.464261	3.694181	0.000000	3.369425	0.000000	0.000000	0.000000	0.697300	0.232672	0.442126	0.000000	0.000000	4.000000	48.000000	0.000000
3636.292445	-0.167422	0.596133	0.077943	78.560844	-84.792877	-8.464261	3.694181	0.000000	3.369425	0.000000	0.000000	0.000000	0.697300	0.232672	0.442126	0.000000	0.000000	4.000000	48.000000	0.000000
3636.295778	-0.167422	0.596133	0.077943	78.560844	-84.792877	-8.464261	3.694181	0.000000	3.369425	0.000000	0.000000	0.000000	0.697300	0.232672	0.442126	0.000000	0.000000	4.000000	48.000000	0.000000
3636.299112	-0.164910	0.596895	0.079192	77.442162	-87.347595	-11.563595	3.781520	0.000000	3.271101	0.000000	0.000000	0.000000	0.753609	0.228662	0.374721	0.000000	0.000000	4.000000	48.000000	0.000000
3636.302445	-0.164910	0.596895	0.079192	77.442162	-87.347595	-11.563595	3.781520	0.000000	3.271101	0.000000	0.000000	0.000000	0.753609	0.228662	0.374721	0.000000	0.000000	4.000000	48.000000	0.000000
3636.305778	-0.164910	0.596895	0.079192	77.442162	-87.347595	-11.563595	3.781520	0.000000	3.271101	0.000000	0.000000	0.000000	0.753609	0.228662	0.374721	0.000000	0.000000	4.000000	48.000000	0.000000
3636.309112	-0.162274	0.597602	0.080228	76.305565	-89.163574	-13.845683	3.866987	0.000000	3.169608	0.000000	0.000000	0.000000	0.791036	0.212067	0.310756	0.000000	0.000000	4.000000	48.000000	0.000000
3636.312445	-0.162274	0.597602	0.080228	76.305565	-89.163574	-13.845683	3.866987	0.000000	3.169608	0.000000	0.000000	0.000000	0.791036	0.212067	0.310756	0.000000	0.000000	4.000000	48.000000	0.000000
3636.315778	-0.162274	0.597602	0.080228	76.305565	-89.163574	-13.845683	3.866987	0.000000	3.169608	0.000000	0.000000	0.000000	0.791036	0.212067	0.310756	0.000000	0.000000	4.000000	48.000000	0.000000
3636.319112	-0.159598	0.598242	0.081048	75.203262	-90.419189	-15.623341	3.949762	0.000000	3.065841	0.000000	0.000000	0.000000	0.802601	0.192108	0.246077	0.000000	0.000000	4.000000	48.000000	0.000000
3636.322445	-0.159598	0.598242	0.081048	75.203262	-90.419189	-15.623341	3.949762	0.000000	3.065841	0.000000	0.000000	0.000000	0.802601	0.192108	0.246077	0.000000	0.000000	4.000000	48.000000	0.000000
3636.325778	-0.159598	0.598242	0.081048	75.203262	-90.419189	-15.623341	3.949762	0.000000	3.065841	0.000000	0.000000	0.000000	0.802601	0.192108	0.246077	0.000000	0.000000	4.000000	48.000000	0.000000
3636.329112	-0.156898	0.598867	0.081594	74.173744	-91.249725	-16.958742	4.028159	0.000000	2.962083	0.000000	0.000000	0.000000	0.809966	0.187527	0.163854	0.000000	0.000000	4.000000	48.000000	0.000000
3636.332445	-0.156898	0.598867	0.081594	74.173744	-91.249725	-16.958742	4.028159	0.000000	2.962083	0.000000	0.000000	0.000000	0.809966	0.187527	0.163854	0.000000	0.000000	4.000000	48.000000	0.000000
3636.335778	-0.156898	0.598867	0.081594	74.173744	-91.249725	-16.958742	4.028159	0.000000	2.962083	0.000000	0.000000	0.000000	0.809966	0.187527	0.163854	0.000000	0.000000	4.000000	48.000000	0.000000
3636.339112	-0.154176	0.599426	0.081859	73.264015	-91.764664	-17.793123	4.079710	0.000000	2.844914	0.000000	0.000000	0.000000	0.816776	0.167436	0.079493	0.000000	0.000000	4.000000	48.000000	0.000000
3636.342445	-0.154176	0.599426	0.081859	73.264015	-91.764664	-17.793123	4.079710	0.000000	2.844914	0.000000	0.000000	0.000000	0.816776	0.167436	0.079493	0.000000	0.000000	4.000000	48.000000	0.000000
3636.345778	-0.154176	0.599426	0.081859	73.264015	-91.764664	-17.793123	4.079710	0.000000	2.844914	0.000000	0.000000	0.000000	0.816776	0.167436	0.079493	0.000000	0.000000	4.000000	48.000000	0.000000
3636.349112	-0.151436	0.599966	0.081849	72.470612	-92.001732	-18.472437	4.092958	0.000000	2.708785	0.000000	0.000000	0.000000	0.821881	0.162263	-0.002930	0.000000	0.000000	4.000000	48.000000	0.000000
3636.352445	-0.151436	0.599966	0.081849	72.470612	-92.001732	-18.472437	4.092958	0.000000	2.708785	0.000000	0.000000	0.000000	0.821881	0.162263	-0.002930	0.000000	0.000000	4.000000	48.000000	0.000000
3636.355778	-0.151436	0.599966	0.081849	72.470612	-92.001732	-18.472437	4.092958	0.000000	2.708785	0.000000	0.000000	0.000000	0.821881	0.162263	-0.002930	0.000000	0.000000	4.000000	48.000000	0.000000
3636.359112	-0.148783	0.600519	0.081529	71.851265	-91.890015	-18.570644	4.092470	0.000000	2.571805	0.000000	0.000000	0.000000	0.795894	0.165882	-0.096259	0.000000	0.000000	4.000000	48.000000	0.000000
3636.362445	-0.148783	0.600519	0.081529	71.851265	-91.890015	-18.570644	4.092470	0.000000	2.571805	0.000000	0.000000	0.000000	0.795894	0.165882	-0.096259	0.000000	0.000000	4.000000	48.000000	0.000000
3636.365778	-0.148783	0.600519	0.081529	71.851265	-91.890015	-18.570644	4.092470	0.000000	2.571805	0.000000	0.000000	0.000000	0.795894	0.165882	-0.096259	0.000000	0.000000	4.000000	48.000000	0.000000
3636.369112	-0.146220	0.601083	0.080897	71.450829	-91.471893	-17.981009	4.076427	0.000000	2.439156	0.000000	0.000000	0.000000	0.769017	0.169003	-0.189373	0.000000	0.000000	4.000000	48.000000	0.000000
3636.372445	-0.146220	0.601083	0.080897	71.450829	-91.471893	-17.981009	4.076427	0.000000	2.439156	0.000000	0.000000	0.000000	0.769017	0.169003	-0.189373	0.000000	0.000000	4.000000	48.000000	0.000000
3636.375778	-0.146220	0.601083	0.080897	71.450829	-91.471893	-17.981009	4.076427	0.000000	2.439156	0.000000	0.000000	0.000000	0.769017	0.169003	-0.189373	0.000000	0.000000	4.000000	48.000000	0.000000
3636.379112	-0.143617	0.601635	0.079976	71.275337	-90.663086	-17.298903	4.044865	0.000000	2.310987	0.000000	0.000000	0.000000	0.780790	0.165570	-0.276403	0.000000	0.000000	4.000000	48.000000	0.000000
3636.382445	-0.143617	0.601635	0.079976	71.275337	-90.663086	-17.298903	4.044865	0.000000	2.310987	0.000000	0.000000	0.000000	0.780790	0.165570	-0.276403	0.000000	0.000000	4.000000	48.000000	0.000000
3636.385778	-0.143617	0.601635	0.079976	71.275337	-90.663086	-17.298903	4.044865	0.000000	2.310987	0.000000	0.000000	0.000000	0.780790	0.165570	-0.276403	0.000000	0.000000	4.000000	48.000000	0.000000
3636.389112	-0.141074	0.602193	0.078816	71.283440	-89.382858	-16.289116	3.998798	0.000000	2.180855	0.000000	0.000000	0.000000	0.763032	0.167401	-0.348048	0.000000	0.000000	4.000000	48.000000	0.000000
3636.392445	-0.141074	0.602193	0.078816	71.283440	-89.382858	-16.289116	3.998798	0.000000	2.180855	0.000000	0.000000	0.000000	0.763032	0.167401	-0.348048	0.000000	0.000000	4.000000	48.000000	0.000000
3636.395778	-0.141074	0.602193	0.078816	71.283440	-89.382858	-16.289116	3.998798	0.000000	2.180855	0.000000	0.000000	0.000000	0.763032	0.167401	-0.348048	0.000000	0.000000	4.000000	48.000000	0.000000
3636.399112	-0.138611	0.602684	0.077389	71.314667	-87.809387	-14.962569	3.940790	0.000000	2.053683	0.000000	0.000000	0.000000	0.738855	0.147579	-0.427995	0.000000	0.000000	4.000000	48.000000	0.000000
3636.402445	-0.138611	0.602684	0.077389	71.314667	-87.809387	-14.962569	3.940790	0.000000	2.053683	0.000000	0.000000	0.000000	0.738855	0.147579	-0.427995	0.000000	0.000000	4.000000	48.000000	0.000000
3636.405778	-0.138611	0.602684	0.077389	71.314667	-87.809387	-14.962569	3.940790	0.000000	2.053683	0.000000	0.000000	0.000000	0.738855	0.147579	-0.427995	0.000000	0.000000	4.000000	48.000000	0.000000
3636.409112	-0.136197	0.603069	0.075674	71.333015	-86.081818	-13.490313	3.869457	0.000000	1.930541	0.000000	0.000000	0.000000	0.724114	0.115305	-0.514624	0.000000	0.000000	4.000000	48.000000	0.000000
3636.412445	-0.136197	0.603069	0.075674	71.333015	-86.081818	-13.490313	3.869457	0.000000	1.930541	0.000000	0.000000	0.000000	0.724114	0.115305	-0.514624	0.000000	0.000000	4.000000	48.000000	0.000000
3636.415778	-0.136197	0.603069	0.075674	71.333015	-86.081818	-13.490313	3.869457	0.000000	1.930541	0.000000	0.000000	0.000000	0.724114	0.115305	-0.514624	0.000000	0.000000	4.000000	48.000000	0.000000
3636.419112	-0.133836	0.603314	0.073677	71.365379	-84.288963	-11.834511	3.783687	0.000000	1.809855	0.000000	0.000000	0.000000	0.708387	0.073614	-0.599101	0.000000	0.000000	4.000000	48.000000	0.000000
3636.422445	-0.133836	0.603314	0.073677	71.365379	-84.288963	-11.834511	3.783687	0.000000	1.809855	0.000000	0.000000	0.000000	0.708387	0.073614	-0.599101	0.000000	0.000000	4.000000	48.000000	0.000000
3636.425778	-0.133836	0.603314	0.073677	71.365379	-84.288963	-11.834511	3.783687	0.000000	1.809855	0.000000	0.000000	0.000000	0.708387	0.073614	-0.599101	0.000000	0.000000	4.000000	48.000000	0.000000
3636.429112	-0.131603	0.603420	0.071379	71.419090	-82.530510	-9.253104	3.683837	0.000000	1.691791	0.000000	0.000000	0.000000	0.669806	0.031600	-0.689431	0.000000	0.000000	4.000000	48.000000	0.000000
3636.432445	-0.131603	0.603420	0.071379	71.419090	-82.530510	-9.253104	3.683837	0.000000	1.691791	0.000000	0.000000	0.000000	0.669806	0.031600	-0.689431	0.000000	0.000000	4.000000	48.000000	0.000000
3636.435778	-0.131603	0.603420	0.071379	71.419090	-82.530510	-9.253104	3.683837	0.000000	1.691791	0.000000	0.000000	0.000000	0.669806	0.031600	-0.689431	0.000000	0.000000	4.000000	48.000000	0.000000
3636.439112	-0.129497	0.603335	0.068772	71.463051	-80.864098	-5.237885	3.568932	0.000000	1.580157	0.000000	0.000000	0.000000	0.631879	-0.025503	-0.781852	0.000000	0.000000	4.000000	48.000000	0.000000
3636.442445	-0.129497	0.603335	0.068772	71.463051	-80.864098	-5.237885	3.568932	0.000000	1.580157	0.000000	0.000000	0.000000	0.631879	-0.025503	-0.781852	0.000000	0.000000	4.000000	48.000000	0.000000
3636.445778	-0.129497	0.603335	0.068772	71.463051	-80.864098	-5.237885	3.568932	0.000000	1.580157	0.000000	0.000000	0.000000	0.631879	-0.025503	-0.781852	0.000000	0.000000	4.000000	48.000000	0.000000
3636.449112	-0.127493	0.603108	0.065871	71.481079	-79.075272	-0.624372	3.438623	0.000000	1.474844	0.000000	0.000000	0.000000	0.601245	-0.067863	-0.870579	0.000000	0.000000	4.000000	48.000000	0.000000
3636.452445	-0.127493	0.603108	0.065871	71.481079	-79.075272	-0.624372	3.438623	0.000000	1.474844	0.000000	0.000000	0.000000	0.601245	-0.067863	-0.870579	0.000000	0.000000	4.000000	48.000000	0.000000
3636.455778	-0.127493	0.603108	0.065871	71.481079	-79.075272	-0.624372	3.438623	0.000000	1.474844	0.000000	0.000000	0.000000	0.601245	-0.067863	-0.870579	0.000000	0.000000	4.000000	48.000000	0.000000
3636.459112	-0.125604	0.602820	0.062731	71.475830	-76.425575	4.626384	3.293527	0.000000	1.374636	0.000000	0.000000	0.000000	0.566715	-0.086630	-0.941921	0.000000	0.000000	4.000000	48.000000	0.000000
3636.462445	-0.125604	0.602820	0.062731	71.475830	-76.425575	4.626384	3.293527	0.000000	1.374636	0.000000	0.000000	0.000000	0.566715	-0.086630	-0.941921	0.000000	0.000000	4.000000	48.000000	0.000000
3636.465778	-0.125604	0.602820	0.062731	71.475830	-76.425575	4.626384	3.293527	0.000000	1.374636	0.000000	0.000000	0.000000	0.566715	-0.086630	-0.941921	0.000000	0.000000	4.000000	48.000000	0.000000
3636.469112	-0.123926	0.602528	0.059440	71.468132	-72.412987	10.703186	3.136540	0.000000	1.280184	0.000000	0.000000	0.000000	0.503162	-0.087537	-0.987330	0.000000	0.000000	4.000000	48.000000	0.000000
3636.472445	-0.123926	0.602528	0.059440	71.468132	-72.412987	10.703186	3.136540	0.000000	1.280184	0.000000	0.000000	0.000000	0.503162	-0.087537	-0.987330	0.000000	0.000000	4.000000	48.000000	0.000000
3636.475778	-0.123926	0.602528	0.059440	71.468132	-72.412987	10.703186	3.136540	0.000000	1.280184	0.000000	0.000000	0.000000	0.503162	-0.087537	-0.987330	0.000000	0.000000	4.000000	48.000000	0.000000
3636.479112	-0.122431	0.602183	0.055997	71.419182	-67.292046	16.652956	2.971985	0.000000	1.196323	0.000000	0.000000	0.000000	0.448608	-0.103408	-1.032713	0.000000	0.000000	4.000000	48.000000	0.000000
3636.482445	-0.122431	0.602183	0.055997	71.419182	-67.292046	16.652956	2.971985	0.000000	1.196323	0.000000	0.000000	0.000000	0.448608	-0.103408	-1.032713	0.000000	0.000000	4.000000	48.000000	0.000000
3636.485778	-0.122431	0.602183	0.055997	71.419182	-67.292046	16.652956	2.971985	0.000000	1.196323	0.000000	0.000000	0.000000	0.448608	-0.103408	-1.032713	0.000000	0.000000	4.000000	48.000000	0.000000
3636.489112	-0.121054	0.601816	0.052474	71.300095	-61.364735	22.822115	2.799866	0.000000	1.121555	0.000000	0.000000	0.000000	0.413198	-0.110229	-1.056898	0.000000	0.000000	4.000000	48.000000	0.000000
3636.492445	-0.121054	0.601816	0.052474	71.300095	-61.364735	22.822115	2.799866	0.000000	1.121555	0.000000	0.000000	0.000000	0.413198	-0.110229	-1.056898	0.000000	0.000000	4.000000	48.000000	0.000000
3636.495778	-0.121054	0.601816	0.052474	71.300095	-61.364735	22.822115	2.799866	0.000000	1.121555	0.000000	0.000000	0.000000	0.413198	-0.110229	-1.056898	0.000000	0.000000	4.000000	48.000000	0.000000
3636.499112	-0.119945	0.601436	0.048875	71.062279	-55.004364	29.682541	2.623716	0.000000	1.052689	0.000000	0.000000	0.000000	0.332585	-0.113936	-1.079774	0.000000	0.000000	4.000000	48.000000	0.000000
3636.502445	-0.119945	0.601436	0.048875	71.062279	-55.004364	29.682541	2.623716	0.000000	1.052689	0.000000	0.000000	0.000000	0.332585	-0.113936	-1.079774	0.000000	0.000000	4.000000	48.000000	0.000000
3636.505778	-0.119945	0.601436	0.048875	71.062279	-55.004364	29.682541	2.623716	0.000000	1.052689	0.000000	0.000000	0.000000	0.332585	-0.113936	-1.079774	0.000000	0.000000	4.000000	48.000000	0.000000
3636.509112	-0.119044	0.601094	0.045287	70.640694	-48.683876	36.723812	2.443754	0.000000	0.997258	0.000000	0.000000	0.000000	0.270269	-0.102645	-1.076541	0.000000	0.000000	4.000000	48.000000	0.000000
3636.512445	-0.119044	0.601094	0.045287	70.640694	-48.683876	36.723812	2.443754	0.000000	0.997258	0.000000	0.000000	0.000000	0.270269	-0.102645	-1.076541	0.000000	0.000000	4.000000	48.000000	0.000000
3636.515778	-0.119044	0.601094	0.045287	70.640694	-48.683876	36.723812	2.443754	0.000000	0.997258	0.000000	0.000000	0.000000	0.270269	-0.102645	-1.076541	0.000000	0.000000	4.000000	48.000000	0.000000
3636.519112	-0.118305	0.600705	0.041745	70.041336	-42.559650	43.805294	2.264331	0.000000	0.952213	0.000000	0.000000	0.000000	0.221695	-0.116607	-1.062488	0.000000	0.000000	4.000000	48.000000	0.000000
3636.522445	-0.118305	0.600705	0.041745	70.041336	-42.559650	43.805294	2.264331	0.000000	0.952213	0.000000	0.000000	0.000000	0.221695	-0.116607	-1.062488	0.000000	0.000000	4.000000	48.000000	0.000000
3636.525778	-0.118305	0.600705	0.041745	70.041336	-42.559650	43.805294	2.264331	0.000000	0.952213	0.000000	0.000000	0.000000	0.221695	-0.116607	-1.062488	0.000000	0.000000	4.000000	48.000000	0.000000
3636.529112	-0.117689	0.600255	0.038308	69.308708	-36.826618	50.758755	2.087249	0.000000	0.915264	0.000000	0.000000	0.000000	0.184819	-0.135116	-1.030956	0.000000	0.000000	4.000000	48.000000	0.000000
3636.532445	-0.117689	0.600255	0.038308	69.308708	-36.826618	50.758755	2.087249	0.000000	0.915264	0.000000	0.000000	0.000000	0.184819	-0.135116	-1.030956	0.000000	0.000000	4.000000	48.000000	0.000000
3636.535778	-0.117689	0.600255	0.038308	69.308708	-36.826618	50.758755	2.087249	0.000000	0.915264	0.000000	0.000000	0.000000	0.184819	-0.135116	-1.030956	0.000000	0.000000	4.000000	48.000000	0.000000
3636.539112	-0.117238	0.599665	0.035057	68.434120	-31.532013	57.530178	1.915423	0.000000	0.884461	0.000000	0.000000	0.000000	0.135417	-0.176958	-0.975544	0.000000	0.000000	4.000000	48.000000	0.000000
3636.542445	-0.117238	0.599665	0.035057	68.434120	-31.532013	57.530178	1.915423	0.000000	0.884461	0.000000	0.000000	0.000000	0.135417	-0.176958	-0.975544	0.000000	0.000000	4.000000	48.000000	0.000000
3636.545778	-0.117238	0.599665	0.035057	68.434120	-31.532013	57.530178	1.915423	0.000000	0.884461	0.000000	0.000000	0.000000	0.135417	-0.176958	-0.975544	0.000000	0.000000	4.000000	48.000000	0.000000
3636.549112	-0.116857	0.598940	0.032013	67.418785	-26.801769	63.936581	1.752833	0.000000	0.861891	0.000000	0.000000	0.000000	0.114383	-0.217496	-0.913108	0.000000	0.000000	4.000000	48.000000	0.000000
3636.552445	-0.116857	0.598940	0.032013	67.418785	-26.801769	63.936581	1.752833	0.000000	0.861891	0.000000	0.000000	0.000000	0.114383	-0.217496	-0.913108	0.000000	0.000000	4.000000	48.000000	0.000000
3636.555778	-0.116857	0.598940	0.032013	67.418785	-26.801769	63.936581	1.752833	0.000000	0.861891	0.000000	0.000000	0.000000	0.114383	-0.217496	-0.913108	0.000000	0.000000	4.000000	48.000000	0.000000
3636.559112	-0.116597	0.598149	0.029191	66.272285	-22.649685	69.914764	1.600648	0.000000	0.842827	0.000000	0.000000	0.000000	0.077758	-0.237163	-0.846722	0.000000	0.000000	4.000000	48.000000	0.000000
3636.562445	-0.116597	0.598149	0.029191	66.272285	-22.649685	69.914764	1.600648	0.000000	0.842827	0.000000	0.000000	0.000000	0.077758	-0.237163	-0.846722	0.000000	0.000000	4.000000	48.000000	0.000000
3636.565778	-0.116597	0.598149	0.029191	66.272285	-22.649685	69.914764	1.600648	0.000000	0.842827	0.000000	0.000000	0.000000	0.077758	-0.237163	-0.846722	0.000000	0.000000	4.000000	48.000000	0.000000
3636.569112	-0.116473	0.597400	0.026645	65.024323	-19.154640	75.189224	1.459528	0.000000	0.829868	0.000000	0.000000	0.000000	0.037281	-0.224874	-0.763550	0.000000	0.000000	4.000000	48.000000	0.000000
3636.572445	-0.116473	0.597400	0.026645	65.024323	-19.154640	75.189224	1.459528	0.000000	0.829868	0.000000	0.000000	0.000000	0.037281	-0.224874	-0.763550	0.000000	0.000000	4.000000	48.000000	0.000000
3636.575778	-0.116473	0.597400	0.026645	65.024323	-19.154640	75.189224	1.459528	0.000000	0.829868	0.000000	0.000000	0.000000	0.037281	-0.224874	-0.763550	0.000000	0.000000	4.000000	48.000000	0.000000
3636.579112	-0.116467	0.596758	0.024409	64.002991	-16.329353	79.755257	1.332269	0.000000	0.823654	0.000000	0.000000	0.000000	0.001864	-0.192643	-0.671038	0.000000	0.000000	4.000000	48.000000	0.000000
3636.582445	-0.116467	0.596758	0.024409	64.002991	-16.329353	79.755257	1.332269	0.000000	0.823654	0.000000	0.000000	0.000000	0.001864	-0.192643	-0.671038	0.000000	0.000000	4.000000	48.000000	0.000000
3636.585778	-0.116467	0.596758	0.024409	64.002991	-16.329353	79.755257	1.332269	0.000000	0.823654	0.000000	0.000000	0.000000	0.001864	-0.192643	-0.671038	0.000000	0.000000	4.000000	48.000000	0.000000
3636.589112	-0.116561	0.596045	0.022207	63.847115	-13.985575	83.605286	1.220430	0.000000	0.823344	0.000000	0.000000	0.000000	-0.028194	-0.213873	-0.660591	0.000000	0.000000	4.000000	48.000000	0.000000
3636.592445	-0.116561	0.596045	0.022207	63.847115	-13.985575	83.605286	1.220430	0.000000	0.823344	0.000000	0.000000	0.000000	-0.028194	-0.213873	-0.660591	0.000000	0.000000	4.000000	48.000000	0.000000
3636.595778	-0.116561	0.596045	0.022207	63.847115	-13.985575	83.605286	1.220430	0.000000	0.823344	0.000000	0.000000	0.000000	-0.028194	-0.213873	-0.660591	0.000000	0.000000	4.000000	48.000000	0.000000
3636.599112	-0.116836	0.595562	0.020375	63.944012	-11.708569	86.869125	1.110331	0.000000	0.828043	0.000000	0.000000	0.000000	-0.082603	-0.144684	-0.549342	0.000000	0.000000	4.000000	48.000000	0.000000
3636.602445	-0.116836	0.595562	0.020375	63.944012	-11.708569	86.869125	1.110331	0.000000	0.828043	0.000000	0.000000	0.000000	-0.082603	-0.144684	-0.549342	0.000000	0.000000	4.000000	48.000000	0.000000
3636.605778	-0.116836	0.595562	0.020375	63.944012	-11.708569	86.869125	1.110331	0.000000	0.828043	0.000000	0.000000	0.000000	-0.082603	-0.144684	-0.549342	0.000000	0.000000	4.000000	48.000000	0.000000
3636.609112	-0.117217	0.595226	0.018894	63.939915	-9.478418	89.376633	1.018774	0.000000	0.841810	0.000000	0.000000	0.000000	-0.114093	-0.100824	-0.444503	0.000000	0.000000	4.000000	48.000000	0.000000
3636.612445	-0.117217	0.595226	0.018894	63.939915	-9.478418	89.376633	1.018774	0.000000	0.841810	0.000000	0.000000	0.000000	-0.114093	-0.100824	-0.444503	0.000000	0.000000	4.000000	48.000000	0.000000
3636.615778	-0.117217	0.595226	0.018894	63.939915	-9.478418	89.376633	1.018774	0.000000	0.841810	0.000000	0.000000	0.000000	-0.114093	-0.100824	-0.444503	0.000000	0.000000	4.000000	48.000000	0.000000
3636.619112	-0.117826	0.594975	0.017772	63.839035	-7.354336	91.250786	0.944690	0.000000	0.860825	0.000000	0.000000	0.000000	-0.182719	-0.075283	-0.336452	0.000000	0.000000	4.000000	48.000000	0.000000
3636.622445	-0.117826	0.594975	0.017772	63.839035	-7.354336	91.250786	0.944690	0.000000	0.860825	0.000000	0.000000	0.000000	-0.182719	-0.075283	-0.336452	0.000000	0.000000	4.000000	48.000000	0.000000
3636.625778	-0.117826	0.594975	0.017772	63.839035	-7.354336	91.250786	0.944690	0.000000	0.860825	0.000000	0.000000	0.000000	-0.182719	-0.075283	-0.336452	0.000000	0.000000	4.000000	48.000000	0.000000
3636.629112	-0.118709	0.594769	0.016901	63.703556	-5.302940	93.229210	0.888615	0.000000	0.891278	0.000000	0.000000	0.000000	-0.264995	-0.062038	-0.261495	0.000000	0.000000	4.000000	48.000000	0.000000
3636.632445	-0.118709	0.594769	0.016901	63.703556	-5.302940	93.229210	0.888615	0.000000	0.891278	0.000000	0.000000	0.000000	-0.264995	-0.062038	-0.261495	0.000000	0.000000	4.000000	48.000000	0.000000
3636.635778	-0.118709	0.594769	0.016901	63.703556	-5.302940	93.229210	0.888615	0.000000	0.891278	0.000000	0.000000	0.000000	-0.264995	-0.062038	-0.261495	0.000000	0.000000	4.000000	48.000000	0.000000
3636.639112	-0.119770	0.594500	0.016177	63.739933	-3.102522	95.917984	0.845032	0.000000	0.935444	0.000000	0.000000	0.000000	-0.318413	-0.080556	-0.217032	0.000000	0.000000	4.000000	48.000000	0.000000
3636.642445	-0.119770	0.594500	0.016177	63.739933	-3.102522	95.917984	0.845032	0.000000	0.935444	0.000000	0.000000	0.000000	-0.318413	-0.080556	-0.217032	0.000000	0.000000	4.000000	48.000000	0.000000
3636.645778	-0.119770	0.594500	0.016177	63.739933	-3.102522	95.917984	0.845032	0.000000	0.935444	0.000000	0.000000	0.000000	-0.318413	-0.080556	-0.217032	0.000000	0.000000	4.000000	48.000000	0.000000
3636.649112	-0.120932	0.594258	0.015573	64.035309	-0.506545	99.665367	0.808860	0.000000	0.988513	0.000000	0.000000	0.000000	-0.348422	-0.072693	-0.181184	0.000000	0.000000	4.000000	48.000000	0.000000
3636.652445	-0.120932	0.594258	0.015573	64.035309	-0.506545	99.665367	0.808860	0.000000	0.988513	0.000000	0.000000	0.000000	-0.348422	-0.072693	-0.181184	0.000000	0.000000	4.000000	48.000000	0.000000
3636.655778	-0.120932	0.594258	0.015573	64.035309	-0.506545	99.665367	0.808860	0.000000	0.988513	0.000000	0.000000	0.000000	-0.348422	-0.072693	-0.181184	0.000000	0.000000	4.000000	48.000000	0.000000
3636.659112	-0.122167	0.594159	0.015262	64.382751	2.427457	103.835327	0.778663	0.000000	1.046584	0.000000	0.000000	0.000000	-0.370638	-0.029687	-0.093407	0.000000	0.000000	4.000000	48.000000	0.000000
3636.662445	-0.122167	0.594159	0.015262	64.382751	2.427457	103.835327	0.778663	0.000000	1.046584	0.000000	0.000000	0.000000	-0.370638	-0.029687	-0.093407	0.000000	0.000000	4.000000	48.000000	0.000000
3636.665778	-0.122167	0.594159	0.015262	64.382751	2.427457	103.835327	0.778663	0.000000	1.046584	0.000000	0.000000	0.000000	-0.370638	-0.029687	-0.093407	0.000000	0.000000	4.000000	48.000000	0.000000
3636.669112	-0.123626	0.594188	0.015253	64.714752	5.448926	107.720116	0.763095	0.000000	1.108357	0.000000	0.000000	0.000000	-0.437527	0.008639	-0.002548	0.000000	0.000000	4.000000	48.000000	0.000000
3636.672445	-0.123626	0.594188	0.015253	64.714752	5.448926	107.720116	0.763095	0.000000	1.108357	0.000000	0.000000	0.000000	-0.437527	0.008639	-0.002548	0.000000	0.000000	4.000000	48.000000	0.000000
3636.675778	-0.123626	0.594188	0.015253	64.714752	5.448926	107.720116	0.763095	0.000000	1.108357	0.000000	0.000000	0.000000	-0.437527	0.008639	-0.002548	0.000000	0.000000	4.000000	48.000000	0.000000
3636.679112	-0.125350	0.594257	0.015426	65.139984	8.600195	111.361702	0.762671	0.000000	1.181278	0.000000	0.000000	0.000000	-0.517400	0.020785	0.051811	0.000000	0.000000	4.000000	48.000000	0.000000
3636.682445	-0.125350	0.594257	0.015426	65.139984	8.600195	111.361702	0.762671	0.000000	1.181278	0.000000	0.000000	0.000000	-0.517400	0.020785	0.051811	0.000000	0.000000	4.000000	48.000000	0.000000
3636.685778	-0.125350	0.594257	0.015426	65.139984	8.600195	111.361702	0.762671	0.000000	1.181278	0.000000	0.000000	0.000000	-0.517400	0.020785	0.051811	0.000000	0.000000	4.000000	48.000000	0.000000
3636.689112	-0.127223	0.594328	0.015776	65.673874	11.969435	114.913452	0.771306	0.000000	1.267511	0.000000	0.000000	0.000000	-0.561804	0.021412	0.104870	0.000000	0.000000	4.000000	48.000000	0.000000
3636.692445	-0.127223	0.594328	0.015776	65.673874	11.969435	114.913452	0.771306	0.000000	1.267511	0.000000	0.000000	0.000000	-0.561804	0.021412	0.104870	0.000000	0.000000	4.000000	48.000000	0.000000
3636.695778	-0.127223	0.594328	0.015776	65.673874	11.969435	114.913452	0.771306	0.000000	1.267511	0.000000	0.000000	0.000000	-0.561804	0.021412	0.104870	0.000000	0.000000	4.000000	48.000000	0.000000
3636.699112	-0.129181	0.594447	0.016327	66.191437	15.549780	118.527824	0.788784	0.000000	1.361145	0.000000	0.000000	0.000000	-0.587358	0.035658	0.165370	0.000000	0.000000	4.000000	48.000000	0.000000
3636.702445	-0.129181	0.594447	0.016327	66.191437	15.549780	118.527824	0.788784	0.000000	1.361145	0.000000	0.000000	0.000000	-0.587358	0.035658	0.165370	0.000000	0.000000	4.000000	48.000000	0.000000
3636.705778	-0.129181	0.594447	0.016327	66.191437	15.549780	118.527824	0.788784	0.000000	1.361145	0.000000	0.000000	0.000000	-0.587358	0.035658	0.165370	0.000000	0.000000	4.000000	48.000000	0.000000
3636.709112	-0.131175	0.594621	0.017068	66.654488	19.214281	122.158195	0.816346	0.000000	1.459038	0.000000	0.000000	0.000000	-0.598154	0.052078	0.222318	0.000000	0.000000	4.000000	48.000000	0.000000
3636.712445	-0.131175	0.594621	0.017068	66.654488	19.214281	122.158195	0.816346	0.000000	1.459038	0.000000	0.000000	0.000000	-0.598154	0.052078	0.222318	0.000000	0.000000	4.000000	48.000000	0.000000
3636.715778	-0.131175	0.594621	0.017068	66.654488	19.214281	122.158195	0.816346	0.000000	1.459038	0.000000	0.000000	0.000000	-0.598154	0.052078	0.222318	0.000000	0.000000	4.000000	48.000000	0.000000
3636.719112	-0.133191	0.594746	0.017943	67.073212	22.755440	125.595146	0.853399	0.000000	1.558730	0.000000	0.000000	0.000000	-0.604847	0.037489	0.262483	0.000000	0.000000	4.000000	48.000000	0.000000
3636.722445	-0.133191	0.594746	0.017943	67.073212	22.755440	125.595146	0.853399	0.000000	1.558730	0.000000	0.000000	0.000000	-0.604847	0.037489	0.262483	0.000000	0.000000	4.000000	48.000000	0.000000
3636.725778	-0.133191	0.594746	0.017943	67.073212	22.755440	125.595146	0.853399	0.000000	1.558730	0.000000	0.000000	0.000000	-0.604847	0.037489	0.262483	0.000000	0.000000	4.000000	48.000000	0.000000
3636.729112	-0.135281	0.594818	0.018871	67.518311	26.153461	128.762543	0.897146	0.000000	1.659538	0.000000	0.000000	0.000000	-0.627022	0.021635	0.278410	0.000000	0.000000	4.000000	48.000000	0.000000
3636.732445	-0.135281	0.594818	0.018871	67.518311	26.153461	128.762543	0.897146	0.000000	1.659538	0.000000	0.000000	0.000000	-0.627022	0.021635	0.278410	0.000000	0.000000	4.000000	48.000000	0.000000
3636.735778	-0.135281	0.594818	0.018871	67.518311	26.153461	128.762543	0.897146	0.000000	1.659538	0.000000	0.000000	0.000000	-0.627022	0.021635	0.278410	0.000000	0.000000	4.000000	48.000000	0.000000
3636.739112	-0.137407	0.594828	0.019887	68.006332	29.397268	131.788239	0.943548	0.000000	1.764042	0.000000	0.000000	0.000000	-0.637863	0.003166	0.304758	0.000000	0.000000	4.000000	48.000000	0.000000
3636.742445	-0.137407	0.594828	0.019887	68.006332	29.397268	131.788239	0.943548	0.000000	1.764042	0.000000	0.000000	0.000000	-0.637863	0.003166	0.304758	0.000000	0.000000	4.000000	48.000000	0.000000
3636.745778	-0.137407	0.594828	0.019887	68.006332	29.397268	131.788239	0.943548	0.000000	1.764042	0.000000	0.000000	0.000000	-0.637863	0.003166	0.304758	0.000000	0.000000	4.000000	48.000000	0.000000
3636.749112	-0.139421	0.594793	0.020984	68.495819	32.556610	134.801346	0.994341	0.000000	1.870353	0.000000	0.000000	0.000000	-0.604155	-0.010729	0.329235	0.000000	0.000000	4.000000	48.000000	0.000000
3636.752445	-0.139421	0.594793	0.020984	68.495819	32.556610	134.801346	0.994341	0.000000	1.870353	0.000000	0.000000	0.000000	-0.604155	-0.010729	0.329235	0.000000	0.000000	4.000000	48.000000	0.000000
3636.755778	-0.139421	0.594793	0.020984	68.495819	32.556610	134.801346	0.994341	0.000000	1.870353	0.000000	0.000000	0.000000	-0.604155	-0.010729	0.329235	0.000000	0.000000	4.000000	48.000000	0.000000
3636.759112	-0.141290	0.594767	0.022224	68.926880	35.713638	137.865738	1.049213	0.000000	1.971045	0.000000	0.000000	0.000000	-0.560729	-0.007654	0.372033	0.000000	0.000000	4.000000	48.000000	0.000000
3636.762445	-0.141290	0.594767	0.022224	68.926880	35.713638	137.865738	1.049213	0.000000	1.971045	0.000000	0.000000	0.000000	-0.560729	-0.007654	0.372033	0.000000	0.000000	4.000000	48.000000	0.000000
3636.765778	-0.141290	0.594767	0.022224	68.926880	35.713638	137.865738	1.049213	0.000000	1.971045	0.000000	0.000000	0.000000	-0.560729	-0.007654	0.372033	0.000000	0.000000	4.000000	48.000000	0.000000
3636.769112	-0.143066	0.594721	0.023535	69.308403	38.836617	140.859421	1.111218	0.000000	2.064500	0.000000	0.000000	0.000000	-0.532873	-0.013734	0.393152	0.000000	0.000000	4.000000	48.000000	0.000000
3636.772445	-0.143066	0.594721	0.023535	69.308403	38.836617	140.859421	1.111218	0.000000	2.064500	0.000000	0.000000	0.000000	-0.532873	-0.013734	0.393152	0.000000	0.000000	4.000000	48.000000	0.000000
3636.775778	-0.143066	0.594721	0.023535	69.308403	38.836617	140.859421	1.111218	0.000000	2.064500	0.000000	0.000000	0.000000	-0.532873	-0.013734	0.393152	0.000000	0.000000	4.000000	48.000000	0.000000
3636.779112	-0.144822	0.594652	0.024829	69.686020	41.822029	143.649109	1.176744	0.000000	2.153312	0.000000	0.000000	0.000000	-0.526821	-0.020692	0.388177	0.000000	0.000000	4.000000	48.000000	0.000000
3636.782445	-0.144822	0.594652	0.024829	69.686020	41.822029	143.649109	1.176744	0.000000	2.153312	0.000000	0.000000	0.000000	-0.526821	-0.020692	0.388177	0.000000	0.000000	4.000000	48.000000	0.000000
3636.785778	-0.144822	0.594652	0.024829	69.686020	41.822029	143.649109	1.176744	0.000000	2.153312	0.000000	0.000000	0.000000	-0.526821	-0.020692	0.388177	0.000000	0.000000	4.000000	48.000000	0.000000
3636.789112	-0.146590	0.594524	0.026129	70.071419	44.226765	145.773468	1.241440	0.000000	2.241116	0.000000	0.000000	0.000000	-0.530273	-0.038455	0.390113	0.000000	0.000000	4.000000	48.000000	0.000000
3636.792445	-0.146590	0.594524	0.026129	70.071419	44.226765	145.773468	1.241440	0.000000	2.241116	0.000000	0.000000	0.000000	-0.530273	-0.038455	0.390113	0.000000	0.000000	4.000000	48.000000	0.000000
3636.795778	-0.146590	0.594524	0.026129	70.071419	44.226765	145.773468	1.241440	0.000000	2.241116	0.000000	0.000000	0.000000	-0.530273	-0.038455	0.390113	0.000000	0.000000	4.000000	48.000000	0.000000
3636.799112	-0.148432	0.594462	0.027558	70.386681	44.691631	145.874161	1.306459	0.000000	2.329494	0.000000	0.000000	0.000000	-0.552525	-0.018632	0.428745	0.000000	0.000000	4.000000	48.000000	0.000000
3636.802445	-0.148432	0.594462	0.027558	70.386681	44.691631	145.874161	1.306459	0.000000	2.329494	0.000000	0.000000	0.000000	-0.552525	-0.018632	0.428745	0.000000	0.000000	4.000000	48.000000	0.000000
3636.805778	-0.148432	0.594462	0.027558	70.386681	44.691631	145.874161	1.306459	0.000000	2.329494	0.000000	0.000000	0.000000	-0.552525	-0.018632	0.428745	0.000000	0.000000	4.000000	48.000000	0.000000
3636.809112	-0.150277	0.594397	0.029046	70.656082	43.820370	144.490662	1.377916	0.000000	2.421582	0.000000	0.000000	0.000000	-0.553531	-0.019464	0.446255	0.000000	0.000000	4.000000	48.000000	0.000000
3636.812445	-0.150277	0.594397	0.029046	70.656082	43.820370	144.490662	1.377916	0.000000	2.421582	0.000000	0.000000	0.000000	-0.553531	-0.019464	0.446255	0.000000	0.000000	4.000000	48.000000	0.000000
3636.815778	-0.150277	0.594397	0.029046	70.656082	43.820370	144.490662	1.377916	0.000000	2.421582	0.000000	0.000000	0.000000	-0.553531	-0.019464	0.446255	0.000000	0.000000	4.000000	48.000000	0.000000
3636.819112	-0.151986	0.594308	0.030552	70.943321	42.882092	142.801620	1.452292	0.000000	2.513838	0.000000	0.000000	0.000000	-0.512823	-0.026706	0.451993	0.000000	0.000000	4.000000	48.000000	0.000000
3636.822445	-0.151986	0.594308	0.030552	70.943321	42.882092	142.801620	1.452292	0.000000	2.513838	0.000000	0.000000	0.000000	-0.512823	-0.026706	0.451993	0.000000	0.000000	4.000000	48.000000	0.000000
3636.825778	-0.151986	0.594308	0.030552	70.943321	42.882092	142.801620	1.452292	0.000000	2.513838	0.000000	0.000000	0.000000	-0.512823	-0.026706	0.451993	0.000000	0.000000	4.000000	48.000000	0.000000
3636.829112	-0.153628	0.594195	0.032058	71.238258	41.962776	140.939301	1.527624	0.000000	2.599308	0.000000	0.000000	0.000000	-0.492588	-0.034012	0.451627	0.000000	0.000000	4.000000	48.000000	0.000000
3636.832445	-0.153628	0.594195	0.032058	71.238258	41.962776	140.939301	1.527624	0.000000	2.599308	0.000000	0.000000	0.000000	-0.492588	-0.034012	0.451627	0.000000	0.000000	4.000000	48.000000	0.000000
3636.835778	-0.153628	0.594195	0.032058	71.238258	41.962776	140.939301	1.527624	0.000000	2.599308	0.000000	0.000000	0.000000	-0.492588	-0.034012	0.451627	0.000000	0.000000	4.000000	48.000000	0.000000
3636.839112	-0.155234	0.594075	0.033504	71.531662	41.096470	139.155609	1.602895	0.000000	2.681406	0.000000	0.000000	0.000000	-0.481884	-0.036001	0.433706	0.000000	0.000000	4.000000	48.000000	0.000000
3636.842445	-0.155234	0.594075	0.033504	71.531662	41.096470	139.155609	1.602895	0.000000	2.681406	0.000000	0.000000	0.000000	-0.481884	-0.036001	0.433706	0.000000	0.000000	4.000000	48.000000	0.000000
3636.845778	-0.155234	0.594075	0.033504	71.531662	41.096470	139.155609	1.602895	0.000000	2.681406	0.000000	0.000000	0.000000	-0.481884	-0.036001	0.433706	0.000000	0.000000	4.000000	48.000000	0.000000
3636.849112	-0.156758	0.593949	0.034905	71.850998	40.293888	137.512238	1.675179	0.000000	2.761721	0.000000	0.000000	0.000000	-0.456993	-0.037872	0.420419	0.000000	0.000000	4.000000	48.000000	0.000000
3636.852445	-0.156758	0.593949	0.034905	71.850998	40.293888	137.512238	1.675179	0.000000	2.761721	0.000000	0.000000	0.000000	-0.456993	-0.037872	0.420419	0.000000	0.000000	4.000000	48.000000	0.000000
3636.855778	-0.156758	0.593949	0.034905	71.850998	40.293888	137.512238	1.675179	0.000000	2.761721	0.000000	0.000000	0.000000	-0.456993	-0.037872	0.420419	0.000000	0.000000	4.000000	48.000000	0.000000
3636.859112	-0.158270	0.593788	0.036248	72.195839	39.443054	136.037628	1.745249	0.000000	2.837886	0.000000	0.000000	0.000000	-0.453601	-0.048119	0.402793	0.000000	0.000000	4.000000	48.000000	0.000000
3636.862445	-0.158270	0.593788	0.036248	72.195839	39.443054	136.037628	1.745249	0.000000	2.837886	0.000000	0.000000	0.000000	-0.453601	-0.048119	0.402793	0.000000	0.000000	4.000000	48.000000	0.000000
3636.865778	-0.158270	0.593788	0.036248	72.195839	39.443054	136.037628	1.745249	0.000000	2.837886	0.000000	0.000000	0.000000	-0.453601	-0.048119	0.402793	0.000000	0.000000	4.000000	48.000000	0.000000
3636.869112	-0.159686	0.593633	0.037592	72.530609	38.427021	134.597885	1.812381	0.000000	2.913487	0.000000	0.000000	0.000000	-0.424859	-0.046692	0.403382	0.000000	0.000000	4.000000	48.000000	0.000000
3636.872445	-0.159686	0.593633	0.037592	72.530609	38.427021	134.597885	1.812381	0.000000	2.913487	0.000000	0.000000	0.000000	-0.424859	-0.046692	0.403382	0.000000	0.000000	4.000000	48.000000	0.000000
3636.875778	-0.159686	0.593633	0.037592	72.530609	38.427021	134.597885	1.812381	0.000000	2.913487	0.000000	0.000000	0.000000	-0.424859	-0.046692	0.403382	0.000000	0.000000	4.000000	48.000000	0.000000
3636.879112	-0.160994	0.593492	0.038984	72.825226	37.177471	133.025375	1.879612	0.000000	2.984296	0.000000	0.000000	0.000000	-0.392396	-0.042173	0.417675	0.000000	0.000000	4.000000	48.000000	0.000000
3636.882445	-0.160994	0.593492	0.038984	72.825226	37.177471	133.025375	1.879612	0.000000	2.984296	0.000000	0.000000	0.000000	-0.392396	-0.042173	0.417675	0.000000	0.000000	4.000000	48.000000	0.000000
3636.885778	-0.160994	0.593492	0.038984	72.825226	37.177471	133.025375	1.879612	0.000000	2.984296	0.000000	0.000000	0.000000	-0.392396	-0.042173	0.417675	0.000000	0.000000	4.000000	48.000000	0.000000
3636.889112	-0.162226	0.593385	0.040366	73.093826	35.739895	131.248062	1.949224	0.000000	3.049696	0.000000	0.000000	0.000000	-0.369500	-0.032089	0.414352	0.000000	0.000000	4.000000	48.000000	0.000000
3636.892445	-0.162226	0.593385	0.040366	73.093826	35.739895	131.248062	1.949224	0.000000	3.049696	0.000000	0.000000	0.000000	-0.369500	-0.032089	0.414352	0.000000	0.000000	4.000000	48.000000	0.000000
3636.895778	-0.162226	0.593385	0.040366	73.093826	35.739895	131.248062	1.949224	0.000000	3.049696	0.000000	0.000000	0.000000	-0.369500	-0.032089	0.414352	0.000000	0.000000	4.000000	48.000000	0.000000
3636.899112	-0.163387	0.593303	0.041758	73.381897	34.075253	129.183609	2.018283	0.000000	3.111279	0.000000	0.000000	0.000000	-0.348563	-0.024619	0.417834	0.000000	0.000000	4.000000	48.000000	0.000000
3636.902445	-0.163387	0.593303	0.041758	73.381897	34.075253	129.183609	2.018283	0.000000	3.111279	0.000000	0.000000	0.000000	-0.348563	-0.024619	0.417834	0.000000	0.000000	4.000000	48.000000	0.000000
3636.905778	-0.163387	0.593303	0.041758	73.381897	34.075253	129.183609	2.018283	0.000000	3.111279	0.000000	0.000000	0.000000	-0.348563	-0.024619	0.417834	0.000000	0.000000	4.000000	48.000000	0.000000
3636.909112	-0.164479	0.593246	0.043163	73.690323	32.121586	126.725571	2.087922	0.000000	3.169373	0.000000	0.000000	0.000000	-0.327435	-0.017098	0.421466	0.000000	0.000000	4.000000	48.000000	0.000000
3636.912445	-0.164479	0.593246	0.043163	73.690323	32.121586	126.725571	2.087922	0.000000	3.169373	0.000000	0.000000	0.000000	-0.327435	-0.017098	0.421466	0.000000	0.000000	4.000000	48.000000	0.000000
3636.915778	-0.164479	0.593246	0.043163	73.690323	32.121586	126.725571	2.087922	0.000000	3.169373	0.000000	0.000000	0.000000	-0.327435	-0.017098	0.421466	0.000000	0.000000	4.000000	48.000000	0.000000
3636.919112	-0.165449	0.593243	0.044589	73.980469	29.861414	123.815964	2.158166	0.000000	3.223946	0.000000	0.000000	0.000000	-0.291124	-0.000810	0.427833	0.000000	0.000000	4.000000	48.000000	0.000000
3636.922445	-0.165449	0.593243	0.044589	73.980469	29.861414	123.815964	2.158166	0.000000	3.223946	0.000000	0.000000	0.000000	-0.291124	-0.000810	0.427833	0.000000	0.000000	4.000000	48.000000	0.000000
3636.925778	-0.165449	0.593243	0.044589	73.980469	29.861414	123.815964	2.158166	0.000000	3.223946	0.000000	0.000000	0.000000	-0.291124	-0.000810	0.427833	0.000000	0.000000	4.000000	48.000000	0.000000
3636.929112	-0.166305	0.593286	0.046059	74.227776	27.327801	120.469925	2.229471	0.000000	3.272466	0.000000	0.000000	0.000000	-0.256669	0.012758	0.440988	0.000000	0.000000	4.000000	48.000000	0.000000
3636.932445	-0.166305	0.593286	0.046059	74.227776	27.327801	120.469925	2.229471	0.000000	3.272466	0.000000	0.000000	0.000000	-0.256669	0.012758	0.440988	0.000000	0.000000	4.000000	48.000000	0.000000
3636.935778	-0.166305	0.593286	0.046059	74.227776	27.327801	120.469925	2.229471	0.000000	3.272466	0.000000	0.000000	0.000000	-0.256669	0.012758	0.440988	0.000000	0.000000	4.000000	48.000000	0.000000
3636.939112	-0.167028	0.593364	0.047604	74.424622	24.516903	116.665222	2.302969	0.000000	3.315244	0.000000	0.000000	0.000000	-0.216884	0.023610	0.463243	0.000000	0.000000	4.000000	48.000000	0.000000
3636.942445	-0.167028	0.593364	0.047604	74.424622	24.516903	116.665222	2.302969	0.000000	3.315244	0.000000	0.000000	0.000000	-0.216884	0.023610	0.463243	0.000000	0.000000	4.000000	48.000000	0.000000
3636.945778	-0.167028	0.593364	0.047604	74.424622	24.516903	116.665222	2.302969	0.000000	3.315244	0.000000	0.000000	0.000000	-0.216884	0.023610	0.463243	0.000000	0.000000	4.000000	48.000000	0.000000
3636.949112	-0.167650	0.593499	0.049163	74.554405	21.360666	112.460419	2.380177	0.000000	3.351392	0.000000	0.000000	0.000000	-0.186759	0.040272	0.467721	0.000000	0.000000	4.000000	48.000000	0.000000
3636.952445	-0.167650	0.593499	0.049163	74.554405	21.360666	112.460419	2.380177	0.000000	3.351392	0.000000	0.000000	0.000000	-0.186759	0.040272	0.467721	0.000000	0.000000	4.000000	48.000000	0.000000
3636.955778	-0.167650	0.593499	0.049163	74.554405	21.360666	112.460419	2.380177	0.000000	3.351392	0.000000	0.000000	0.000000	-0.186759	0.040272	0.467721	0.000000	0.000000	4.000000	48.000000	0.000000
3636.959112	-0.168130	0.593659	0.050693	74.610680	18.029615	108.194176	2.458130	0.000000	3.382518	0.000000	0.000000	0.000000	-0.144036	0.048251	0.459267	0.000000	0.000000	4.000000	48.000000	0.000000
3636.962445	-0.168130	0.593659	0.050693	74.610680	18.029615	108.194176	2.458130	0.000000	3.382518	0.000000	0.000000	0.000000	-0.144036	0.048251	0.459267	0.000000	0.000000	4.000000	48.000000	0.000000
3636.965778	-0.168130	0.593659	0.050693	74.610680	18.029615	108.194176	2.458130	0.000000	3.382518	0.000000	0.000000	0.000000	-0.144036	0.048251	0.459267	0.000000	0.000000	4.000000	48.000000	0.000000
3636.969112	-0.168375	0.593848	0.052162	74.603294	14.713243	104.051163	2.534674	0.000000	3.406524	0.000000	0.000000	0.000000	-0.073441	0.056422	0.440643	0.000000	0.000000	4.000000	48.000000	0.000000
3636.972445	-0.168375	0.593848	0.052162	74.603294	14.713243	104.051163	2.534674	0.000000	3.406524	0.000000	0.000000	0.000000	-0.073441	0.056422	0.440643	0.000000	0.000000	4.000000	48.000000	0.000000
3636.975778	-0.168375	0.593848	0.052162	74.603294	14.713243	104.051163	2.534674	0.000000	3.406524	0.000000	0.000000	0.000000	-0.073441	0.056422	0.440643	0.000000	0.000000	4.000000	48.000000	0.000000
3636.979112	-0.168434	0.594034	0.053561	74.549835	11.558414	100.186935	2.608115	0.000000	3.418763	0.000000	0.000000	0.000000	-0.017690	0.055963	0.419547	0.000000	0.000000	4.000000	48.000000	0.000000
3636.982445	-0.168434	0.594034	0.053561	74.549835	11.558414	100.186935	2.608115	0.000000	3.418763	0.000000	0.000000	0.000000	-0.017690	0.055963	0.419547	0.000000	0.000000	4.000000	48.000000	0.000000
3636.985778	-0.168434	0.594034	0.053561	74.549835	11.558414	100.186935	2.608115	0.000000	3.418763	0.000000	0.000000	0.000000	-0.017690	0.055963	0.419547	0.000000	0.000000	4.000000	48.000000	0.000000
3636.989112	-0.168251	0.594210	0.054802	74.465500	8.650679	96.569534	2.678040	0.000000	3.421712	0.000000	0.000000	0.000000	0.054949	0.052729	0.372510	0.000000	0.000000	4.000000	48.000000	0.000000
3636.992445	-0.168251	0.594210	0.054802	74.465500	8.650679	96.569534	2.678040	0.000000	3.421712	0.000000	0.000000	0.000000	0.054949	0.052729	0.372510	0.000000	0.000000	4.000000	48.000000	0.000000
3636.995778	-0.168251	0.594210	0.054802	74.465500	8.650679	96.569534	2.678040	0.000000	3.421712	0.000000	0.000000	0.000000	0.054949	0.052729	0.372510	0.000000	0.000000	4.000000	48.000000	0.000000
3636.999112	-0.167852	0.594444	0.055968	74.353477	6.032434	93.254013	2.740124	0.000000	3.412553	0.000000	0.000000	0.000000	0.119792	0.070273	0.349707	0.000000	0.000000	4.000000	48.000000	0.000000
3637.002445	-0.167852	0.594444	0.055968	74.353477	6.032434	93.254013	2.740124	0.000000	3.412553	0.000000	0.000000	0.000000	0.119792	0.070273	0.349707	0.000000	0.000000	4.000000	48.000000	0.000000
3637.005778	-0.167852	0.594444	0.055968	74.353477	6.032434	93.254013	2.740124	0.000000	3.412553	0.000000	0.000000	0.000000	0.119792	0.070273	0.349707	0.000000	0.000000	4.000000	48.000000	0.000000
3637.009112	-0.167202	0.594698	0.057036	74.226448	3.731196	90.278801	2.798409	0.000000	3.392588	0.000000	0.000000	0.000000	0.194980	0.076207	0.320382	0.000000	0.000000	4.000000	48.000000	0.000000
3637.012445	-0.167202	0.594698	0.057036	74.226448	3.731196	90.278801	2.798409	0.000000	3.392588	0.000000	0.000000	0.000000	0.194980	0.076207	0.320382	0.000000	0.000000	4.000000	48.000000	0.000000
3637.015778	-0.167202	0.594698	0.057036	74.226448	3.731196	90.278801	2.798409	0.000000	3.392588	0.000000	0.000000	0.000000	0.194980	0.076207	0.320382	0.000000	0.000000	4.000000	48.000000	0.000000
3637.019112	-0.166371	0.595021	0.058056	74.104027	1.737891	87.637024	2.851806	0.000000	3.360092	0.000000	0.000000	0.000000	0.249203	0.096969	0.305845	0.000000	0.000000	4.000000	48.000000	0.000000
3637.022445	-0.166371	0.595021	0.058056	74.104027	1.737891	87.637024	2.851806	0.000000	3.360092	0.000000	0.000000	0.000000	0.249203	0.096969	0.305845	0.000000	0.000000	4.000000	48.000000	0.000000
3637.025778	-0.166371	0.595021	0.058056	74.104027	1.737891	87.637024	2.851806	0.000000	3.360092	0.000000	0.000000	0.000000	0.249203	0.096969	0.305845	0.000000	0.000000	4.000000	48.000000	0.000000
3637.029112	-0.165330	0.595394	0.059019	73.995354	0.012300	85.275345	2.902780	0.000000	3.318558	0.000000	0.000000	0.000000	0.312263	0.111931	0.289009	0.000000	0.000000	4.000000	48.000000	0.000000
3637.032445	-0.165330	0.595394	0.059019	73.995354	0.012300	85.275345	2.902780	0.000000	3.318558	0.000000	0.000000	0.000000	0.312263	0.111931	0.289009	0.000000	0.000000	4.000000	48.000000	0.000000
3637.035778	-0.165330	0.595394	0.059019	73.995354	0.012300	85.275345	2.902780	0.000000	3.318558	0.000000	0.000000	0.000000	0.312263	0.111931	0.289009	0.000000	0.000000	4.000000	48.000000	0.000000
3637.039112	-0.164130	0.595788	0.059917	73.926994	-1.564089	83.052238	2.950948	0.000000	3.266514	0.000000	0.000000	0.000000	0.359953	0.118023	0.269298	0.000000	0.000000	4.000000	48.000000	0.000000
3637.042445	-0.164130	0.595788	0.059917	73.926994	-1.564089	83.052238	2.950948	0.000000	3.266514	0.000000	0.000000	0.000000	0.359953	0.118023	0.269298	0.000000	0.000000	4.000000	48.000000	0.000000
3637.045778	-0.164130	0.595788	0.059917	73.926994	-1.564089	83.052238	2.950948	0.000000	3.266514	0.000000	0.000000	0.000000	0.359953	0.118023	0.269298	0.000000	0.000000	4.000000	48.000000	0.000000
3637.049112	-0.162767	0.596182	0.060733	73.907722	-3.033966	81.038010	2.995831	0.000000	3.206522	0.000000	0.000000	0.000000	0.408967	0.118256	0.244896	0.000000	0.000000	4.000000	48.000000	0.000000
3637.052445	-0.162767	0.596182	0.060733	73.907722	-3.033966	81.038010	2.995831	0.000000	3.206522	0.000000	0.000000	0.000000	0.408967	0.118256	0.244896	0.000000	0.000000	4.000000	48.000000	0.000000
3637.055778	-0.162767	0.596182	0.060733	73.907722	-3.033966	81.038010	2.995831	0.000000	3.206522	0.000000	0.000000	0.000000	0.408967	0.118256	0.244896	0.000000	0.000000	4.000000	48.000000	0.000000
3637.059112	-0.161194	0.596557	0.061401	73.954376	-4.394150	79.459877	3.036647	0.000000	3.138361	0.000000	0.000000	0.000000	0.472020	0.112561	0.200544	0.000000	0.000000	4.000000	48.000000	0.000000
3637.062445	-0.161194	0.596557	0.061401	73.954376	-4.394150	79.459877	3.036647	0.000000	3.138361	0.000000	0.000000	0.000000	0.472020	0.112561	0.200544	0.000000	0.000000	4.000000	48.000000	0.000000
3637.065778	-0.161194	0.596557	0.061401	73.954376	-4.394150	79.459877	3.036647	0.000000	3.138361	0.000000	0.000000	0.000000	0.472020	0.112561	0.200544	0.000000	0.000000	4.000000	48.000000	0.000000
3637.069112	-0.159468	0.596903	0.061927	74.031700	-5.701862	78.500587	3.070071	0.000000	3.059691	0.000000	0.000000	0.000000	0.517891	0.103800	0.157703	0.000000	0.000000	4.000000	48.000000	0.000000
3637.072445	-0.159468	0.596903	0.061927	74.031700	-5.701862	78.500587	3.070071	0.000000	3.059691	0.000000	0.000000	0.000000	0.517891	0.103800	0.157703	0.000000	0.000000	4.000000	48.000000	0.000000
3637.075778	-0.159468	0.596903	0.061927	74.031700	-5.701862	78.500587	3.070071	0.000000	3.059691	0.000000	0.000000	0.000000	0.517891	0.103800	0.157703	0.000000	0.000000	4.000000	48.000000	0.000000
3637.079112	-0.157502	0.597161	0.062287	74.112724	-6.988387	77.862373	3.096355	0.000000	2.973376	0.000000	0.000000	0.000000	0.589523	0.077177	0.108004	0.000000	0.000000	4.000000	48.000000	0.000000
3637.082445	-0.157502	0.597161	0.062287	74.112724	-6.988387	77.862373	3.096355	0.000000	2.973376	0.000000	0.000000	0.000000	0.589523	0.077177	0.108004	0.000000	0.000000	4.000000	48.000000	0.000000
3637.085778	-0.157502	0.597161	0.062287	74.112724	-6.988387	77.862373	3.096355	0.000000	2.973376	0.000000	0.000000	0.000000	0.589523	0.077177	0.108004	0.000000	0.000000	4.000000	48.000000	0.000000
3637.089112	-0.155334	0.597368	0.062501	74.200317	-8.313573	77.093750	3.114356	0.000000	2.875122	0.000000	0.000000	0.000000	0.650519	0.062294	0.064087	0.000000	0.000000	4.000000	48.000000	0.000000
3637.092445	-0.155334	0.597368	0.062501	74.200317	-8.313573	77.093750	3.114356	0.000000	2.875122	0.000000	0.000000	0.000000	0.650519	0.062294	0.064087	0.000000	0.000000	4.000000	48.000000	0.000000
3637.095778	-0.155334	0.597368	0.062501	74.200317	-8.313573	77.093750	3.114356	0.000000	2.875122	0.000000	0.000000	0.000000	0.650519	0.062294	0.064087	0.000000	0.000000	4.000000	48.000000	0.000000
3637.099112	-0.153018	0.597546	0.062565	74.286331	-9.745646	75.786942	3.125037	0.000000	2.766702	0.000000	0.000000	0.000000	0.694829	0.053224	0.019426	0.000000	0.000000	4.000000	48.000000	0.000000
3637.102445	-0.153018	0.597546	0.062565	74.286331	-9.745646	75.786942	3.125037	0.000000	2.766702	0.000000	0.000000	0.000000	0.694829	0.053224	0.019426	0.000000	0.000000	4.000000	48.000000	0.000000
3637.105778	-0.153018	0.597546	0.062565	74.286331	-9.745646	75.786942	3.125037	0.000000	2.766702	0.000000	0.000000	0.000000	0.694829	0.053224	0.019426	0.000000	0.000000	4.000000	48.000000	0.000000
3637.109112	-0.150585	0.597712	0.062487	74.370758	-11.301925	74.094193	3.128274	0.000000	2.650897	0.000000	0.000000	0.000000	0.729843	0.049978	-0.023618	0.000000	0.000000	4.000000	48.000000	0.000000
3637.112445	-0.150585	0.597712	0.062487	74.370758	-11.301925	74.094193	3.128274	0.000000	2.650897	0.000000	0.000000	0.000000	0.729843	0.049978	-0.023618	0.000000	0.000000	4.000000	48.000000	0.000000
3637.115778	-0.150585	0.597712	0.062487	74.370758	-11.301925	74.094193	3.128274	0.000000	2.650897	0.000000	0.000000	0.000000	0.729843	0.049978	-0.023618	0.000000	0.000000	4.000000	48.000000	0.000000
3637.119112	-0.148112	0.597867	0.062242	74.445183	-12.937309	72.397987	3.124338	0.000000	2.529257	0.000000	0.000000	0.000000	0.742076	0.046545	-0.073548	0.000000	0.000000	4.000000	48.000000	0.000000
3637.122445	-0.148112	0.597867	0.062242	74.445183	-12.937309	72.397987	3.124338	0.000000	2.529257	0.000000	0.000000	0.000000	0.742076	0.046545	-0.073548	0.000000	0.000000	4.000000	48.000000	0.000000
3637.125778	-0.148112	0.597867	0.062242	74.445183	-12.937309	72.397987	3.124338	0.000000	2.529257	0.000000	0.000000	0.000000	0.742076	0.046545	-0.073548	0.000000	0.000000	4.000000	48.000000	0.000000
3637.129112	-0.145591	0.598011	0.061895	74.503983	-14.625072	70.868919	3.112080	0.000000	2.405577	0.000000	0.000000	0.000000	0.756146	0.043048	-0.103951	0.000000	0.000000	4.000000	48.000000	0.000000
3637.132445	-0.145591	0.598011	0.061895	74.503983	-14.625072	70.868919	3.112080	0.000000	2.405577	0.000000	0.000000	0.000000	0.756146	0.043048	-0.103951	0.000000	0.000000	4.000000	48.000000	0.000000
3637.135778	-0.145591	0.598011	0.061895	74.503983	-14.625072	70.868919	3.112080	0.000000	2.405577	0.000000	0.000000	0.000000	0.756146	0.043048	-0.103951	0.000000	0.000000	4.000000	48.000000	0.000000
3637.139112	-0.143045	0.598122	0.061425	74.545662	-16.356178	69.263115	3.094755	0.000000	2.279552	0.000000	0.000000	0.000000	0.763665	0.033516	-0.141097	0.000000	0.000000	4.000000	48.000000	0.000000
3637.142445	-0.143045	0.598122	0.061425	74.545662	-16.356178	69.263115	3.094755	0.000000	2.279552	0.000000	0.000000	0.000000	0.763665	0.033516	-0.141097	0.000000	0.000000	4.000000	48.000000	0.000000
3637.145778	-0.143045	0.598122	0.061425	74.545662	-16.356178	69.263115	3.094755	0.000000	2.279552	0.000000	0.000000	0.000000	0.763665	0.033516	-0.141097	0.000000	0.000000	4.000000	48.000000	0.000000
3637.149112	-0.140478	0.598251	0.060837	74.569702	-18.077290	67.604477	3.071239	0.000000	2.152275	0.000000	0.000000	0.000000	0.770155	0.038605	-0.176230	0.000000	0.000000	4.000000	48.000000	0.000000
3637.152445	-0.140478	0.598251	0.060837	74.569702	-18.077290	67.604477	3.071239	0.000000	2.152275	0.000000	0.000000	0.000000	0.770155	0.038605	-0.176230	0.000000	0.000000	4.000000	48.000000	0.000000
3637.155778	-0.140478	0.598251	0.060837	74.569702	-18.077290	67.604477	3.071239	0.000000	2.152275	0.000000	0.000000	0.000000	0.770155	0.038605	-0.176230	0.000000	0.000000	4.000000	48.000000	0.000000
3637.159112	-0.137889	0.598347	0.060125	74.580276	-19.771675	65.981964	3.041867	0.000000	2.023916	0.000000	0.000000	0.000000	0.776837	0.028783	-0.213767	0.000000	0.000000	4.000000	48.000000	0.000000
3637.162445	-0.137889	0.598347	0.060125	74.580276	-19.771675	65.981964	3.041867	0.000000	2.023916	0.000000	0.000000	0.000000	0.776837	0.028783	-0.213767	0.000000	0.000000	4.000000	48.000000	0.000000
3637.165778	-0.137889	0.598347	0.060125	74.580276	-19.771675	65.981964	3.041867	0.000000	2.023916	0.000000	0.000000	0.000000	0.776837	0.028783	-0.213767	0.000000	0.000000	4.000000	48.000000	0.000000
3637.169112	-0.135301	0.598439	0.059273	74.573151	-21.489157	64.243950	3.006239	0.000000	1.894442	0.000000	0.000000	0.000000	0.776324	0.027624	-0.255682	0.000000	0.000000	4.000000	48.000000	0.000000
3637.172445	-0.135301	0.598439	0.059273	74.573151	-21.489157	64.243950	3.006239	0.000000	1.894442	0.000000	0.000000	0.000000	0.776324	0.027624	-0.255682	0.000000	0.000000	4.000000	48.000000	0.000000
3637.175778	-0.135301	0.598439	0.059273	74.573151	-21.489157	64.243950	3.006239	0.000000	1.894442	0.000000	0.000000	0.000000	0.776324	0.027624	-0.255682	0.000000	0.000000	4.000000	48.000000	0.000000
3637.179112	-0.132763	0.598478	0.058260	74.554863	-23.155582	62.734241	2.963625	0.000000	1.765055	0.000000	0.000000	0.000000	0.761297	0.011643	-0.303733	0.000000	0.000000	4.000000	48.000000	0.000000
3637.182445	-0.132763	0.598478	0.058260	74.554863	-23.155582	62.734241	2.963625	0.000000	1.765055	0.000000	0.000000	0.000000	0.761297	0.011643	-0.303733	0.000000	0.000000	4.000000	48.000000	0.000000
3637.185778	-0.132763	0.598478	0.058260	74.554863	-23.155582	62.734241	2.963625	0.000000	1.765055	0.000000	0.000000	0.000000	0.761297	0.011643	-0.303733	0.000000	0.000000	4.000000	48.000000	0.000000
3637.189112	-0.130300	0.598503	0.057177	74.517311	-24.763483	61.774765	2.913003	0.000000	1.638172	0.000000	0.000000	0.000000	0.739115	0.007601	-0.324777	0.000000	0.000000	4.000000	48.000000	0.000000
3637.192445	-0.130300	0.598503	0.057177	74.517311	-24.763483	61.774765	2.913003	0.000000	1.638172	0.000000	0.000000	0.000000	0.739115	0.007601	-0.324777	0.000000	0.000000	4.000000	48.000000	0.000000
3637.195778	-0.130300	0.598503	0.057177	74.517311	-24.763483	61.774765	2.913003	0.000000	1.638172	0.000000	0.000000	0.000000	0.739115	0.007601	-0.324777	0.000000	0.000000	4.000000	48.000000	0.000000
3637.199112	-0.127813	0.598515	0.056050	74.424873	-26.323439	61.172691	2.858874	0.000000	1.514987	0.000000	0.000000	0.000000	0.746163	0.003517	-0.338283	0.000000	0.000000	4.000000	48.000000	0.000000
3637.202445	-0.127813	0.598515	0.056050	74.424873	-26.323439	61.172691	2.858874	0.000000	1.514987	0.000000	0.000000	0.000000	0.746163	0.003517	-0.338283	0.000000	0.000000	4.000000	48.000000	0.000000
3637.205778	-0.127813	0.598515	0.056050	74.424873	-26.323439	61.172691	2.858874	0.000000	1.514987	0.000000	0.000000	0.000000	0.746163	0.003517	-0.338283	0.000000	0.000000	4.000000	48.000000	0.000000
3637.209112	-0.125407	0.598552	0.054883	74.191910	-27.822821	60.710419	2.802493	0.000000	1.390626	0.000000	0.000000	0.000000	0.721629	0.011128	-0.350064	0.000000	0.000000	4.000000	48.000000	0.000000
3637.212445	-0.125407	0.598552	0.054883	74.191910	-27.822821	60.710419	2.802493	0.000000	1.390626	0.000000	0.000000	0.000000	0.721629	0.011128	-0.350064	0.000000	0.000000	4.000000	48.000000	0.000000
3637.215778	-0.125407	0.598552	0.054883	74.191910	-27.822821	60.710419	2.802493	0.000000	1.390626	0.000000	0.000000	0.000000	0.721629	0.011128	-0.350064	0.000000	0.000000	4.000000	48.000000	0.000000
3637.219112	-0.123055	0.598607	0.053772	73.832039	-29.145247	60.235161	2.744149	0.000000	1.270354	0.000000	0.000000	0.000000	0.705763	0.016302	-0.333154	0.000000	0.000000	4.000000	48.000000	0.000000
3637.222445	-0.123055	0.598607	0.053772	73.832039	-29.145247	60.235161	2.744149	0.000000	1.270354	0.000000	0.000000	0.000000	0.705763	0.016302	-0.333154	0.000000	0.000000	4.000000	48.000000	0.000000
3637.225778	-0.123055	0.598607	0.053772	73.832039	-29.145247	60.235161	2.744149	0.000000	1.270354	0.000000	0.000000	0.000000	0.705763	0.016302	-0.333154	0.000000	0.000000	4.000000	48.000000	0.000000
3637.229112	-0.120760	0.598657	0.052638	73.430061	-30.231125	59.670166	2.688624	0.000000	1.152727	0.000000	0.000000	0.000000	0.688266	0.015283	-0.340347	0.000000	0.000000	4.000000	48.000000	0.000000
3637.232445	-0.120760	0.598657	0.052638	73.430061	-30.231125	59.670166	2.688624	0.000000	1.152727	0.000000	0.000000	0.000000	0.688266	0.015283	-0.340347	0.000000	0.000000	4.000000	48.000000	0.000000
3637.235778	-0.120760	0.598657	0.052638	73.430061	-30.231125	59.670166	2.688624	0.000000	1.152727	0.000000	0.000000	0.000000	0.688266	0.015283	-0.340347	0.000000	0.000000	4.000000	48.000000	0.000000
3637.239112	-0.118545	0.598686	0.051459	73.039909	-31.093422	58.775761	2.631899	0.000000	1.038016	0.000000	0.000000	0.000000	0.664659	0.008417	-0.353562	0.000000	0.000000	4.000000	48.000000	0.000000
3637.242445	-0.118545	0.598686	0.051459	73.039909	-31.093422	58.775761	2.631899	0.000000	1.038016	0.000000	0.000000	0.000000	0.664659	0.008417	-0.353562	0.000000	0.000000	4.000000	48.000000	0.000000
3637.245778	-0.118545	0.598686	0.051459	73.039909	-31.093422	58.775761	2.631899	0.000000	1.038016	0.000000	0.000000	0.000000	0.664659	0.008417	-0.353562	0.000000	0.000000	4.000000	48.000000	0.000000
3637.249112	-0.116547	0.598700	0.050182	72.699745	-31.726526	57.770733	2.572972	0.000000	0.927240	0.000000	0.000000	0.000000	0.599355	0.004225	-0.383280	0.000000	0.000000	4.000000	48.000000	0.000000
3637.252445	-0.116547	0.598700	0.050182	72.699745	-31.726526	57.770733	2.572972	0.000000	0.927240	0.000000	0.000000	0.000000	0.599355	0.004225	-0.383280	0.000000	0.000000	4.000000	48.000000	0.000000
3637.255778	-0.116547	0.598700	0.050182	72.699745	-31.726526	57.770733	2.572972	0.000000	0.927240	0.000000	0.000000	0.000000	0.599355	0.004225	-0.383280	0.000000	0.000000	4.000000	48.000000	0.000000
3637.259112	-0.114688	0.598709	0.048801	72.438744	-32.097736	57.185173	2.509092	0.000000	0.827347	0.000000	0.000000	0.000000	0.557593	0.002660	-0.414218	0.000000	0.000000	4.000000	48.000000	0.000000
3637.262445	-0.114688	0.598709	0.048801	72.438744	-32.097736	57.185173	2.509092	0.000000	0.827347	0.000000	0.000000	0.000000	0.557593	0.002660	-0.414218	0.000000	0.000000	4.000000	48.000000	0.000000
3637.265778	-0.114688	0.598709	0.048801	72.438744	-32.097736	57.185173	2.509092	0.000000	0.827347	0.000000	0.000000	0.000000	0.557593	0.002660	-0.414218	0.000000	0.000000	4.000000	48.000000	0.000000
3637.269112	-0.113023	0.598675	0.047338	72.273766	-32.194374	57.252846	2.440056	0.000000	0.734415	0.000000	0.000000	0.000000	0.499619	-0.010130	-0.438884	0.000000	0.000000	4.000000	48.000000	0.000000
3637.272445	-0.113023	0.598675	0.047338	72.273766	-32.194374	57.252846	2.440056	0.000000	0.734415	0.000000	0.000000	0.000000	0.499619	-0.010130	-0.438884	0.000000	0.000000	4.000000	48.000000	0.000000
3637.275778	-0.113023	0.598675	0.047338	72.273766	-32.194374	57.252846	2.440056	0.000000	0.734415	0.000000	0.000000	0.000000	0.499619	-0.010130	-0.438884	0.000000	0.000000	4.000000	48.000000	0.000000
3637.279112	-0.111532	0.598637	0.045831	72.200691	-32.074120	57.713303	2.366909	0.000000	0.651145	0.000000	0.000000	0.000000	0.447202	-0.011216	-0.452261	0.000000	0.000000	4.000000	48.000000	0.000000
3637.282445	-0.111532	0.598637	0.045831	72.200691	-32.074120	57.713303	2.366909	0.000000	0.651145	0.000000	0.000000	0.000000	0.447202	-0.011216	-0.452261	0.000000	0.000000	4.000000	48.000000	0.000000
3637.285778	-0.111532	0.598637	0.045831	72.200691	-32.074120	57.713303	2.366909	0.000000	0.651145	0.000000	0.000000	0.000000	0.447202	-0.011216	-0.452261	0.000000	0.000000	4.000000	48.000000	0.000000
3637.289112	-0.110220	0.598588	0.044303	72.163528	-31.840916	58.099747	2.291532	0.000000	0.576611	0.000000	0.000000	0.000000	0.393722	-0.014890	-0.458314	0.000000	0.000000	4.000000	48.000000	0.000000
3637.292445	-0.110220	0.598588	0.044303	72.163528	-31.840916	58.099747	2.291532	0.000000	0.576611	0.000000	0.000000	0.000000	0.393722	-0.014890	-0.458314	0.000000	0.000000	4.000000	48.000000	0.000000
3637.295778	-0.110220	0.598588	0.044303	72.163528	-31.840916	58.099747	2.291532	0.000000	0.576611	0.000000	0.000000	0.000000	0.393722	-0.014890	-0.458314	0.000000	0.000000	4.000000	48.000000	0.000000
3637.299112	-0.109150	0.598520	0.042830	72.120102	-31.633669	58.249969	2.215146	0.000000	0.510991	0.000000	0.000000	0.000000	0.320973	-0.020412	-0.441797	0.000000	0.000000	4.000000	48.000000	0.000000
3637.302445	-0.109150	0.598520	0.042830	72.120102	-31.633669	58.249969	2.215146	0.000000	0.510991	0.000000	0.000000	0.000000	0.320973	-0.020412	-0.441797	0.000000	0.000000	4.000000	48.000000	0.000000
3637.305778	-0.109150	0.598520	0.042830	72.120102	-31.633669	58.249969	2.215146	0.000000	0.510991	0.000000	0.000000	0.000000	0.320973	-0.020412	-0.441797	0.000000	0.000000	4.000000	48.000000	0.000000
3637.309112	-0.108251	0.598481	0.041438	72.057983	-31.401760	58.405659	2.141513	0.000000	0.457496	0.000000	0.000000	0.000000	0.269685	-0.011526	-0.417733	0.000000	0.000000	4.000000	48.000000	0.000000
3637.312445	-0.108251	0.598481	0.041438	72.057983	-31.401760	58.405659	2.141513	0.000000	0.457496	0.000000	0.000000	0.000000	0.269685	-0.011526	-0.417733	0.000000	0.000000	4.000000	48.000000	0.000000
3637.315778	-0.108251	0.598481	0.041438	72.057983	-31.401760	58.405659	2.141513	0.000000	0.457496	0.000000	0.000000	0.000000	0.269685	-0.011526	-0.417733	0.000000	0.000000	4.000000	48.000000	0.000000
3637.319112	-0.107498	0.598473	0.040132	71.990074	-31.034399	58.776272	2.071891	0.000000	0.412548	0.000000	0.000000	0.000000	0.225927	-0.002501	-0.391749	0.000000	0.000000	4.000000	48.000000	0.000000
3637.322445	-0.107498	0.598473	0.040132	71.990074	-31.034399	58.776272	2.071891	0.000000	0.412548	0.000000	0.000000	0.000000	0.225927	-0.002501	-0.391749	0.000000	0.000000	4.000000	48.000000	0.000000
3637.325778	-0.107498	0.598473	0.040132	71.990074	-31.034399	58.776272	2.071891	0.000000	0.412548	0.000000	0.000000	0.000000	0.225927	-0.002501	-0.391749	0.000000	0.000000	4.000000	48.000000	0.000000
3637.329112	-0.106899	0.598478	0.038960	71.966087	-30.424995	59.524464	2.006599	0.000000	0.374894	0.000000	0.000000	0.000000	0.179539	0.001577	-0.351667	0.000000	0.000000	4.000000	48.000000	0.000000
3637.332445	-0.106899	0.598478	0.038960	71.966087	-30.424995	59.524464	2.006599	0.000000	0.374894	0.000000	0.000000	0.000000	0.179539	0.001577	-0.351667	0.000000	0.000000	4.000000	48.000000	0.000000
3637.335778	-0.106899	0.598478	0.038960	71.966087	-30.424995	59.524464	2.006599	0.000000	0.374894	0.000000	0.000000	0.000000	0.179539	0.001577	-0.351667	0.000000	0.000000	4.000000	48.000000	0.000000
3637.339112	-0.106446	0.598487	0.037884	71.990005	-29.605934	60.607269	1.947988	0.000000	0.344970	0.000000	0.000000	0.000000	0.135950	0.002585	-0.322844	0.000000	0.000000	4.000000	48.000000	0.000000
3637.342445	-0.106446	0.598487	0.037884	71.990005	-29.605934	60.607269	1.947988	0.000000	0.344970	0.000000	0.000000	0.000000	0.135950	0.002585	-0.322844	0.000000	0.000000	4.000000	48.000000	0.000000
3637.345778	-0.106446	0.598487	0.037884	71.990005	-29.605934	60.607269	1.947988	0.000000	0.344970	0.000000	0.000000	0.000000	0.135950	0.002585	-0.322844	0.000000	0.000000	4.000000	48.000000	0.000000
3637.349112	-0.106129	0.598488	0.036866	72.062912	-28.633081	61.959202	1.894181	0.000000	0.322312	0.000000	0.000000	0.000000	0.095103	0.000395	-0.305377	0.000000	0.000000	4.000000	48.000000	0.000000
3637.352445	-0.106129	0.598488	0.036866	72.062912	-28.633081	61.959202	1.894181	0.000000	0.322312	0.000000	0.000000	0.000000	0.095103	0.000395	-0.305377	0.000000	0.000000	4.000000	48.000000	0.000000
3637.355778	-0.106129	0.598488	0.036866	72.062912	-28.633081	61.959202	1.894181	0.000000	0.322312	0.000000	0.000000	0.000000	0.095103	0.000395	-0.305377	0.000000	0.000000	4.000000	48.000000	0.000000
3637.359112	-0.105999	0.598474	0.035919	72.174294	-27.544125	63.521832	1.843285	0.000000	0.306461	0.000000	0.000000	0.000000	0.038940	-0.004118	-0.283889	0.000000	0.000000	4.000000	48.000000	0.000000
3637.362445	-0.105999	0.598474	0.035919	72.174294	-27.544125	63.521832	1.843285	0.000000	0.306461	0.000000	0.000000	0.000000	0.038940	-0.004118	-0.283889	0.000000	0.000000	4.000000	48.000000	0.000000
3637.365778	-0.105999	0.598474	0.035919	72.174294	-27.544125	63.521832	1.843285	0.000000	0.306461	0.000000	0.000000	0.000000	0.038940	-0.004118	-0.283889	0.000000	0.000000	4.000000	48.000000	0.000000
3637.369112	-0.105978	0.598435	0.035022	72.338959	-26.373493	65.236984	1.795970	0.000000	0.299971	0.000000	0.000000	0.000000	0.006559	-0.011852	-0.269343	0.000000	0.000000	4.000000	48.000000	0.000000
3637.372445	-0.105978	0.598435	0.035022	72.338959	-26.373493	65.236984	1.795970	0.000000	0.299971	0.000000	0.000000	0.000000	0.006559	-0.011852	-0.269343	0.000000	0.000000	4.000000	48.000000	0.000000
3637.375778	-0.105978	0.598435	0.035022	72.338959	-26.373493	65.236984	1.795970	0.000000	0.299971	0.000000	0.000000	0.000000	0.006559	-0.011852	-0.269343	0.000000	0.000000	4.000000	48.000000	0.000000
3637.379112	-0.106042	0.598343	0.034185	72.515160	-25.190838	66.984795	1.751079	0.000000	0.298878	0.000000	0.000000	0.000000	-0.019189	-0.027683	-0.250992	0.000000	0.000000	4.000000	48.000000	0.000000
3637.382445	-0.106042	0.598343	0.034185	72.515160	-25.190838	66.984795	1.751079	0.000000	0.298878	0.000000	0.000000	0.000000	-0.019189	-0.027683	-0.250992	0.000000	0.000000	4.000000	48.000000	0.000000
3637.385778	-0.106042	0.598343	0.034185	72.515160	-25.190838	66.984795	1.751079	0.000000	0.298878	0.000000	0.000000	0.000000	-0.019189	-0.027683	-0.250992	0.000000	0.000000	4.000000	48.000000	0.000000
3637.389112	-0.106168	0.598198	0.033415	72.684982	-24.002720	68.738235	1.709247	0.000000	0.302076	0.000000	0.000000	0.000000	-0.037879	-0.043435	-0.231120	0.000000	0.000000	4.000000	48.000000	0.000000
3637.392445	-0.106168	0.598198	0.033415	72.684982	-24.002720	68.738235	1.709247	0.000000	0.302076	0.000000	0.000000	0.000000	-0.037879	-0.043435	-0.231120	0.000000	0.000000	4.000000	48.000000	0.000000
3637.395778	-0.106168	0.598198	0.033415	72.684982	-24.002720	68.738235	1.709247	0.000000	0.302076	0.000000	0.000000	0.000000	-0.037879	-0.043435	-0.231120	0.000000	0.000000	4.000000	48.000000	0.000000
3637.399112	-0.106368	0.597971	0.032651	72.841240	-22.865417	70.421295	1.670727	0.000000	0.308390	0.000000	0.000000	0.000000	-0.059995	-0.068171	-0.229024	0.000000	0.000000	4.000000	48.000000	0.000000
3637.402445	-0.106368	0.597971	0.032651	72.841240	-22.865417	70.421295	1.670727	0.000000	0.308390	0.000000	0.000000	0.000000	-0.059995	-0.068171	-0.229024	0.000000	0.000000	4.000000	48.000000	0.000000
3637.405778	-0.106368	0.597971	0.032651	72.841240	-22.865417	70.421295	1.670727	0.000000	0.308390	0.000000	0.000000	0.000000	-0.059995	-0.068171	-0.229024	0.000000	0.000000	4.000000	48.000000	0.000000
3637.409112	-0.106669	0.597653	0.031913	72.990433	-21.803297	72.002541	1.632557	0.000000	0.318389	0.000000	0.000000	0.000000	-0.090495	-0.095222	-0.221583	0.000000	0.000000	4.000000	48.000000	0.000000
3637.412445	-0.106669	0.597653	0.031913	72.990433	-21.803297	72.002541	1.632557	0.000000	0.318389	0.000000	0.000000	0.000000	-0.090495	-0.095222	-0.221583	0.000000	0.000000	4.000000	48.000000	0.000000
3637.415778	-0.106669	0.597653	0.031913	72.990433	-21.803297	72.002541	1.632557	0.000000	0.318389	0.000000	0.000000	0.000000	-0.090495	-0.095222	-0.221583	0.000000	0.000000	4.000000	48.000000	0.000000
3637.419112	-0.107031	0.597238	0.031232	73.140999	-20.762012	73.556183	1.595626	0.000000	0.333471	0.000000	0.000000	0.000000	-0.108499	-0.124625	-0.204272	0.000000	0.000000	4.000000	48.000000	0.000000
3637.422445	-0.107031	0.597238	0.031232	73.140999	-20.762012	73.556183	1.595626	0.000000	0.333471	0.000000	0.000000	0.000000	-0.108499	-0.124625	-0.204272	0.000000	0.000000	4.000000	48.000000	0.000000
3637.425778	-0.107031	0.597238	0.031232	73.140999	-20.762012	73.556183	1.595626	0.000000	0.333471	0.000000	0.000000	0.000000	-0.108499	-0.124625	-0.204272	0.000000	0.000000	4.000000	48.000000	0.000000
3637.429112	-0.107469	0.596760	0.030572	73.291649	-19.660845	75.201820	1.561581	0.000000	0.351555	0.000000	0.000000	0.000000	-0.131428	-0.143272	-0.197741	0.000000	0.000000	4.000000	48.000000	0.000000
3637.432445	-0.107469	0.596760	0.030572	73.291649	-19.660845	75.201820	1.561581	0.000000	0.351555	0.000000	0.000000	0.000000	-0.131428	-0.143272	-0.197741	0.000000	0.000000	4.000000	48.000000	0.000000
3637.435778	-0.107469	0.596760	0.030572	73.291649	-19.660845	75.201820	1.561581	0.000000	0.351555	0.000000	0.000000	0.000000	-0.131428	-0.143272	-0.197741	0.000000	0.000000	4.000000	48.000000	0.000000
3637.439112	-0.107954	0.596256	0.029909	73.439819	-18.441879	77.011208	1.528624	0.000000	0.373459	0.000000	0.000000	0.000000	-0.145337	-0.151288	-0.198926	0.000000	0.000000	4.000000	48.000000	0.000000
3637.442445	-0.107954	0.596256	0.029909	73.439819	-18.441879	77.011208	1.528624	0.000000	0.373459	0.000000	0.000000	0.000000	-0.145337	-0.151288	-0.198926	0.000000	0.000000	4.000000	48.000000	0.000000
3637.445778	-0.107954	0.596256	0.029909	73.439819	-18.441879	77.011208	1.528624	0.000000	0.373459	0.000000	0.000000	0.000000	-0.145337	-0.151288	-0.198926	0.000000	0.000000	4.000000	48.000000	0.000000
3637.449112	-0.108504	0.595706	0.029221	73.583626	-17.165783	78.899277	1.495470	0.000000	0.397682	0.000000	0.000000	0.000000	-0.165067	-0.164990	-0.206424	0.000000	0.000000	4.000000	48.000000	0.000000
3637.452445	-0.108504	0.595706	0.029221	73.583626	-17.165783	78.899277	1.495470	0.000000	0.397682	0.000000	0.000000	0.000000	-0.165067	-0.164990	-0.206424	0.000000	0.000000	4.000000	48.000000	0.000000
3637.455778	-0.108504	0.595706	0.029221	73.583626	-17.165783	78.899277	1.495470	0.000000	0.397682	0.000000	0.000000	0.000000	-0.165067	-0.164990	-0.206424	0.000000	0.000000	4.000000	48.000000	0.000000
3637.459112	-0.109103	0.595149	0.028544	73.710068	-15.937357	80.724060	1.461066	0.000000	0.425194	0.000000	0.000000	0.000000	-0.179884	-0.167173	-0.203068	0.000000	0.000000	4.000000	48.000000	0.000000
3637.462445	-0.109103	0.595149	0.028544	73.710068	-15.937357	80.724060	1.461066	0.000000	0.425194	0.000000	0.000000	0.000000	-0.179884	-0.167173	-0.203068	0.000000	0.000000	4.000000	48.000000	0.000000
3637.465778	-0.109103	0.595149	0.028544	73.710068	-15.937357	80.724060	1.461066	0.000000	0.425194	0.000000	0.000000	0.000000	-0.179884	-0.167173	-0.203068	0.000000	0.000000	4.000000	48.000000	0.000000
3637.469112	-0.109733	0.594589	0.027794	73.831505	-14.877641	82.320709	1.427221	0.000000	0.455174	0.000000	0.000000	0.000000	-0.188917	-0.167816	-0.225229	0.000000	0.000000	4.000000	48.000000	0.000000
3637.472445	-0.109733	0.594589	0.027794	73.831505	-14.877641	82.320709	1.427221	0.000000	0.455174	0.000000	0.000000	0.000000	-0.188917	-0.167816	-0.225229	0.000000	0.000000	4.000000	48.000000	0.000000
3637.475778	-0.109733	0.594589	0.027794	73.831505	-14.877641	82.320709	1.427221	0.000000	0.455174	0.000000	0.000000	0.000000	-0.188917	-0.167816	-0.225229	0.000000	0.000000	4.000000	48.000000	0.000000
3637.479112	-0.110369	0.593955	0.026973	73.948441	-14.033465	83.615013	1.389683	0.000000	0.486660	0.000000	0.000000	0.000000	-0.190809	-0.190429	-0.246236	0.000000	0.000000	4.000000	48.000000	0.000000
3637.482445	-0.110369	0.593955	0.026973	73.948441	-14.033465	83.615013	1.389683	0.000000	0.486660	0.000000	0.000000	0.000000	-0.190809	-0.190429	-0.246236	0.000000	0.000000	4.000000	48.000000	0.000000
3637.485778	-0.110369	0.593955	0.026973	73.948441	-14.033465	83.615013	1.389683	0.000000	0.486660	0.000000	0.000000	0.000000	-0.190809	-0.190429	-0.246236	0.000000	0.000000	4.000000	48.000000	0.000000
3637.489112	-0.111006	0.593253	0.026059	74.074524	-13.414825	84.595078	1.348643	0.000000	0.518462	0.000000	0.000000	0.000000	-0.190958	-0.210472	-0.274285	0.000000	0.000000	4.000000	48.000000	0.000000
3637.492445	-0.111006	0.593253	0.026059	74.074524	-13.414825	84.595078	1.348643	0.000000	0.518462	0.000000	0.000000	0.000000	-0.190958	-0.210472	-0.274285	0.000000	0.000000	4.000000	48.000000	0.000000
3637.495778	-0.111006	0.593253	0.026059	74.074524	-13.414825	84.595078	1.348643	0.000000	0.518462	0.000000	0.000000	0.000000	-0.190958	-0.210472	-0.274285	0.000000	0.000000	4.000000	48.000000	0.000000
3637.499112	-0.111575	0.592458	0.025073	74.209877	-12.952145	85.353874	1.302929	0.000000	0.550288	0.000000	0.000000	0.000000	-0.170801	-0.238576	-0.295545	0.000000	0.000000	4.000000	48.000000	0.000000
3637.502445	-0.111575	0.592458	0.025073	74.209877	-12.952145	85.353874	1.302929	0.000000	0.550288	0.000000	0.000000	0.000000	-0.170801	-0.238576	-0.295545	0.000000	0.000000	4.000000	48.000000	0.000000
3637.505778	-0.111575	0.592458	0.025073	74.209877	-12.952145	85.353874	1.302929	0.000000	0.550288	0.000000	0.000000	0.000000	-0.170801	-0.238576	-0.295545	0.000000	0.000000	4.000000	48.000000	0.000000
3637.509112	-0.112083	0.591634	0.024042	74.356026	-12.548365	86.025146	1.253672	0.000000	0.578755	0.000000	0.000000	0.000000	-0.152284	-0.246994	-0.309548	0.000000	0.000000	4.000000	48.000000	0.000000
3637.512445	-0.112083	0.591634	0.024042	74.356026	-12.548365	86.025146	1.253672	0.000000	0.578755	0.000000	0.000000	0.000000	-0.152284	-0.246994	-0.309548	0.000000	0.000000	4.000000	48.000000	0.000000
3637.515778	-0.112083	0.591634	0.024042	74.356026	-12.548365	86.025146	1.253672	0.000000	0.578755	0.000000	0.000000	0.000000	-0.152284	-0.246994	-0.309548	0.000000	0.000000	4.000000	48.000000	0.000000
3637.519112	-0.112562	0.590767	0.023004	74.500404	-12.101423	86.745041	1.202080	0.000000	0.604136	0.000000	0.000000	0.000000	-0.143838	-0.260191	-0.311365	0.000000	0.000000	4.000000	48.000000	0.000000
3637.522445	-0.112562	0.590767	0.023004	74.500404	-12.101423	86.745041	1.202080	0.000000	0.604136	0.000000	0.000000	0.000000	-0.143838	-0.260191	-0.311365	0.000000	0.000000	4.000000	48.000000	0.000000
3637.525778	-0.112562	0.590767	0.023004	74.500404	-12.101423	86.745041	1.202080	0.000000	0.604136	0.000000	0.000000	0.000000	-0.143838	-0.260191	-0.311365	0.000000	0.000000	4.000000	48.000000	0.000000
3637.529112	-0.112957	0.589872	0.021924	74.651665	-11.570646	87.568283	1.150186	0.000000	0.628109	0.000000	0.000000	0.000000	-0.118497	-0.268468	-0.323830	0.000000	0.000000	4.000000	48.000000	0.000000
3637.532445	-0.112957	0.589872	0.021924	74.651665	-11.570646	87.568283	1.150186	0.000000	0.628109	0.000000	0.000000	0.000000	-0.118497	-0.268468	-0.323830	0.000000	0.000000	4.000000	48.000000	0.000000
3637.535778	-0.112957	0.589872	0.021924	74.651665	-11.570646	87.568283	1.150186	0.000000	0.628109	0.000000	0.000000	0.000000	-0.118497	-0.268468	-0.323830	0.000000	0.000000	4.000000	48.000000	0.000000
3637.539112	-0.113373	0.588953	0.020844	74.796638	-11.016748	88.415962	1.096214	0.000000	0.647859	0.000000	0.000000	0.000000	-0.124849	-0.275863	-0.324165	0.000000	0.000000	4.000000	48.000000	0.000000
3637.542445	-0.113373	0.588953	0.020844	74.796638	-11.016748	88.415962	1.096214	0.000000	0.647859	0.000000	0.000000	0.000000	-0.124849	-0.275863	-0.324165	0.000000	0.000000	4.000000	48.000000	0.000000
3637.545778	-0.113373	0.588953	0.020844	74.796638	-11.016748	88.415962	1.096214	0.000000	0.647859	0.000000	0.000000	0.000000	-0.124849	-0.275863	-0.324165	0.000000	0.000000	4.000000	48.000000	0.000000
3637.549112	-0.113807	0.587990	0.019746	74.913239	-10.518480	89.194878	1.042187	0.000000	0.668667	0.000000	0.000000	0.000000	-0.130002	-0.288838	-0.329377	0.000000	0.000000	4.000000	48.000000	0.000000
3637.552445	-0.113807	0.587990	0.019746	74.913239	-10.518480	89.194878	1.042187	0.000000	0.668667	0.000000	0.000000	0.000000	-0.130002	-0.288838	-0.329377	0.000000	0.000000	4.000000	48.000000	0.000000
3637.555778	-0.113807	0.587990	0.019746	74.913239	-10.518480	89.194878	1.042187	0.000000	0.668667	0.000000	0.000000	0.000000	-0.130002	-0.288838	-0.329377	0.000000	0.000000	4.000000	48.000000	0.000000
3637.559112	-0.114265	0.587022	0.018662	74.955299	-10.137870	89.825058	0.987291	0.000000	0.690334	0.000000	0.000000	0.000000	-0.137391	-0.290496	-0.325031	0.000000	0.000000	4.000000	48.000000	0.000000
3637.562445	-0.114265	0.587022	0.018662	74.955299	-10.137870	89.825058	0.987291	0.000000	0.690334	0.000000	0.000000	0.000000	-0.137391	-0.290496	-0.325031	0.000000	0.000000	4.000000	48.000000	0.000000
3637.565778	-0.114265	0.587022	0.018662	74.955299	-10.137870	89.825058	0.987291	0.000000	0.690334	0.000000	0.000000	0.000000	-0.137391	-0.290496	-0.325031	0.000000	0.000000	4.000000	48.000000	0.000000
3637.569112	-0.114726	0.586021	0.017606	74.896164	-9.895106	90.282135	0.933119	0.000000	0.713233	0.000000	0.000000	0.000000	-0.138495	-0.300142	-0.317021	0.000000	0.000000	4.000000	48.000000	0.000000
3637.572445	-0.114726	0.586021	0.017606	74.896164	-9.895106	90.282135	0.933119	0.000000	0.713233	0.000000	0.000000	0.000000	-0.138495	-0.300142	-0.317021	0.000000	0.000000	4.000000	48.000000	0.000000
3637.575778	-0.114726	0.586021	0.017606	74.896164	-9.895106	90.282135	0.933119	0.000000	0.713233	0.000000	0.000000	0.000000	-0.138495	-0.300142	-0.317021	0.000000	0.000000	4.000000	48.000000	0.000000
3637.579112	-0.115233	0.585042	0.016551	74.757858	-9.779767	90.586998	0.880282	0.000000	0.736315	0.000000	0.000000	0.000000	-0.152123	-0.293777	-0.316414	0.000000	0.000000	4.000000	48.000000	0.000000
3637.582445	-0.115233	0.585042	0.016551	74.757858	-9.779767	90.586998	0.880282	0.000000	0.736315	0.000000	0.000000	0.000000	-0.152123	-0.293777	-0.316414	0.000000	0.000000	4.000000	48.000000	0.000000
3637.585778	-0.115233	0.585042	0.016551	74.757858	-9.779767	90.586998	0.880282	0.000000	0.736315	0.000000	0.000000	0.000000	-0.152123	-0.293777	-0.316414	0.000000	0.000000	4.000000	48.000000	0.000000
3637.589112	-0.115807	0.584078	0.015583	74.567772	-9.783301	90.743179	0.827546	0.000000	0.761669	0.000000	0.000000	0.000000	-0.171954	-0.289109	-0.290259	0.000000	0.000000	4.000000	48.000000	0.000000
3637.592445	-0.115807	0.584078	0.015583	74.567772	-9.783301	90.743179	0.827546	0.000000	0.761669	0.000000	0.000000	0.000000	-0.171954	-0.289109	-0.290259	0.000000	0.000000	4.000000	48.000000	0.000000
3637.595778	-0.115807	0.584078	0.015583	74.567772	-9.783301	90.743179	0.827546	0.000000	0.761669	0.000000	0.000000	0.000000	-0.171954	-0.289109	-0.290259	0.000000	0.000000	4.000000	48.000000	0.000000
3637.599112	-0.116408	0.583127	0.014646	74.337959	-9.855509	90.823654	0.779170	0.000000	0.790328	0.000000	0.000000	0.000000	-0.180542	-0.285262	-0.281096	0.000000	0.000000	4.000000	48.000000	0.000000
3637.602445	-0.116408	0.583127	0.014646	74.337959	-9.855509	90.823654	0.779170	0.000000	0.790328	0.000000	0.000000	0.000000	-0.180542	-0.285262	-0.281096	0.000000	0.000000	4.000000	48.000000	0.000000
3637.605778	-0.116408	0.583127	0.014646	74.337959	-9.855509	90.823654	0.779170	0.000000	0.790328	0.000000	0.000000	0.000000	-0.180542	-0.285262	-0.281096	0.000000	0.000000	4.000000	48.000000	0.000000
3637.609112	-0.117096	0.582245	0.013778	74.082184	-9.924263	90.917984	0.732321	0.000000	0.820419	0.000000	0.000000	0.000000	-0.206218	-0.264808	-0.260572	0.000000	0.000000	4.000000	48.000000	0.000000
3637.612445	-0.117096	0.582245	0.013778	74.082184	-9.924263	90.917984	0.732321	0.000000	0.820419	0.000000	0.000000	0.000000	-0.206218	-0.264808	-0.260572	0.000000	0.000000	4.000000	48.000000	0.000000
3637.615778	-0.117096	0.582245	0.013778	74.082184	-9.924263	90.917984	0.732321	0.000000	0.820419	0.000000	0.000000	0.000000	-0.206218	-0.264808	-0.260572	0.000000	0.000000	4.000000	48.000000	0.000000
3637.619112	-0.117777	0.581384	0.012990	73.816261	-9.969269	91.049103	0.688892	0.000000	0.854788	0.000000	0.000000	0.000000	-0.204447	-0.258034	-0.236226	0.000000	0.000000	4.000000	48.000000	0.000000
3637.622445	-0.117777	0.581384	0.012990	73.816261	-9.969269	91.049103	0.688892	0.000000	0.854788	0.000000	0.000000	0.000000	-0.204447	-0.258034	-0.236226	0.000000	0.000000	4.000000	48.000000	0.000000
3637.625778	-0.117777	0.581384	0.012990	73.816261	-9.969269	91.049103	0.688892	0.000000	0.854788	0.000000	0.000000	0.000000	-0.204447	-0.258034	-0.236226	0.000000	0.000000	4.000000	48.000000	0.000000
3637.629112	-0.118494	0.580528	0.012257	73.553406	-9.995643	91.212830	0.649521	0.000000	0.888863	0.000000	0.000000	0.000000	-0.214980	-0.256811	-0.220097	0.000000	0.000000	4.000000	48.000000	0.000000
3637.632445	-0.118494	0.580528	0.012257	73.553406	-9.995643	91.212830	0.649521	0.000000	0.888863	0.000000	0.000000	0.000000	-0.214980	-0.256811	-0.220097	0.000000	0.000000	4.000000	48.000000	0.000000
3637.635778	-0.118494	0.580528	0.012257	73.553406	-9.995643	91.212830	0.649521	0.000000	0.888863	0.000000	0.000000	0.000000	-0.214980	-0.256811	-0.220097	0.000000	0.000000	4.000000	48.000000	0.000000
3637.639112	-0.119252	0.579668	0.011600	73.307121	-10.066171	91.317238	0.612838	0.000000	0.924692	0.000000	0.000000	0.000000	-0.227333	-0.258086	-0.197116	0.000000	0.000000	4.000000	48.000000	0.000000
3637.642445	-0.119252	0.579668	0.011600	73.307121	-10.066171	91.317238	0.612838	0.000000	0.924692	0.000000	0.000000	0.000000	-0.227333	-0.258086	-0.197116	0.000000	0.000000	4.000000	48.000000	0.000000
3637.645778	-0.119252	0.579668	0.011600	73.307121	-10.066171	91.317238	0.612838	0.000000	0.924692	0.000000	0.000000	0.000000	-0.227333	-0.258086	-0.197116	0.000000	0.000000	4.000000	48.000000	0.000000
3637.649112	-0.119996	0.578793	0.010991	73.094742	-10.178188	91.353645	0.579985	0.000000	0.962581	0.000000	0.000000	0.000000	-0.223442	-0.262504	-0.182560	0.000000	0.000000	4.000000	48.000000	0.000000
3637.652445	-0.119996	0.578793	0.010991	73.094742	-10.178188	91.353645	0.579985	0.000000	0.962581	0.000000	0.000000	0.000000	-0.223442	-0.262504	-0.182560	0.000000	0.000000	4.000000	48.000000	0.000000
3637.655778	-0.119996	0.578793	0.010991	73.094742	-10.178188	91.353645	0.579985	0.000000	0.962581	0.000000	0.000000	0.000000	-0.223442	-0.262504	-0.182560	0.000000	0.000000	4.000000	48.000000	0.000000
3637.659112	-0.120740	0.577887	0.010477	72.923264	-10.329685	91.321785	0.549559	0.000000	0.999821	0.000000	0.000000	0.000000	-0.223190	-0.271825	-0.154275	0.000000	0.000000	4.000000	48.000000	0.000000
3637.662445	-0.120740	0.577887	0.010477	72.923264	-10.329685	91.321785	0.549559	0.000000	0.999821	0.000000	0.000000	0.000000	-0.223190	-0.271825	-0.154275	0.000000	0.000000	4.000000	48.000000	0.000000
3637.665778	-0.120740	0.577887	0.010477	72.923264	-10.329685	91.321785	0.549559	0.000000	0.999821	0.000000	0.000000	0.000000	-0.223190	-0.271825	-0.154275	0.000000	0.000000	4.000000	48.000000	0.000000
3637.669112	-0.121450	0.576966	0.010017	72.787193	-10.490055	91.262291	0.523846	0.000000	1.037020	0.000000	0.000000	0.000000	-0.212875	-0.276298	-0.138002	0.000000	0.000000	4.000000	48.000000	0.000000
3637.672445	-0.121450	0.576966	0.010017	72.787193	-10.490055	91.262291	0.523846	0.000000	1.037020	0.000000	0.000000	0.000000	-0.212875	-0.276298	-0.138002	0.000000	0.000000	4.000000	48.000000	0.000000
3637.675778	-0.121450	0.576966	0.010017	72.787193	-10.490055	91.262291	0.523846	0.000000	1.037020	0.000000	0.000000	0.000000	-0.212875	-0.276298	-0.138002	0.000000	0.000000	4.000000	48.000000	0.000000
3637.679112	-0.122142	0.576032	0.009673	72.691757	-10.632176	91.217552	0.500846	0.000000	1.072499	0.000000	0.000000	0.000000	-0.207545	-0.280311	-0.103030	0.000000	0.000000	4.000000	48.000000	0.000000
3637.682445	-0.122142	0.576032	0.009673	72.691757	-10.632176	91.217552	0.500846	0.000000	1.072499	0.000000	0.000000	0.000000	-0.207545	-0.280311	-0.103030	0.000000	0.000000	4.000000	48.000000	0.000000
3637.685778	-0.122142	0.576032	0.009673	72.691757	-10.632176	91.217552	0.500846	0.000000	1.072499	0.000000	0.000000	0.000000	-0.207545	-0.280311	-0.103030	0.000000	0.000000	4.000000	48.000000	0.000000
3637.689112	-0.122790	0.575065	0.009436	72.628563	-10.751770	91.183960	0.483674	0.000000	1.107090	0.000000	0.000000	0.000000	-0.194439	-0.289877	-0.071263	0.000000	0.000000	4.000000	48.000000	0.000000
3637.692445	-0.122790	0.575065	0.009436	72.628563	-10.751770	91.183960	0.483674	0.000000	1.107090	0.000000	0.000000	0.000000	-0.194439	-0.289877	-0.071263	0.000000	0.000000	4.000000	48.000000	0.000000
3637.695778	-0.122790	0.575065	0.009436	72.628563	-10.751770	91.183960	0.483674	0.000000	1.107090	0.000000	0.000000	0.000000	-0.194439	-0.289877	-0.071263	0.000000	0.000000	4.000000	48.000000	0.000000
3637.699112	-0.123427	0.574174	0.009336	72.596657	-10.856076	91.162109	0.471797	0.000000	1.139496	0.000000	0.000000	0.000000	-0.191086	-0.267445	-0.029991	0.000000	0.000000	4.000000	48.000000	0.000000
3637.702445	-0.123427	0.574174	0.009336	72.596657	-10.856076	91.162109	0.471797	0.000000	1.139496	0.000000	0.000000	0.000000	-0.191086	-0.267445	-0.029991	0.000000	0.000000	4.000000	48.000000	0.000000
3637.705778	-0.123427	0.574174	0.009336	72.596657	-10.856076	91.162109	0.471797	0.000000	1.139496	0.000000	0.000000	0.000000	-0.191086	-0.267445	-0.029991	0.000000	0.000000	4.000000	48.000000	0.000000
3637.709112	-0.124039	0.573322	0.009409	72.588287	-10.936680	91.149521	0.466798	0.000000	1.171344	0.000000	0.000000	0.000000	-0.183592	-0.255627	0.021867	0.000000	0.000000	4.000000	48.000000	0.000000
3637.712445	-0.124039	0.573322	0.009409	72.588287	-10.936680	91.149521	0.466798	0.000000	1.171344	0.000000	0.000000	0.000000	-0.183592	-0.255627	0.021867	0.000000	0.000000	4.000000	48.000000	0.000000
3637.715778	-0.124039	0.573322	0.009409	72.588287	-10.936680	91.149521	0.466798	0.000000	1.171344	0.000000	0.000000	0.000000	-0.183592	-0.255627	0.021867	0.000000	0.000000	4.000000	48.000000	0.000000
3637.719112	-0.124039	0.573322	0.009409	72.606598	-10.998401	91.146919	0.470443	0.000000	1.201942	0.000000	0.000000	0.000000	-0.183592	-0.255627	0.021867	0.000000	0.000000	4.000000	48.000000	0.000000
3637.722445	-0.124576	0.572517	0.009644	72.606598	-10.998401	91.146919	0.470443	0.000000	1.201942	0.000000	0.000000	0.000000	-0.161150	-0.241584	0.070540	0.000000	0.000000	4.000000	48.000000	0.000000
3637.725778	-0.124576	0.572517	0.009644	72.606598	-10.998401	91.146919	0.470443	0.000000	1.201942	0.000000	0.000000	0.000000	-0.161150	-0.241584	0.070540	0.000000	0.000000	4.000000	48.000000	0.000000
3637.729112	-0.125039	0.571757	0.010042	72.649277	-11.036562	91.153572	0.470443	0.000000	1.201942	0.000000	0.000000	0.000000	-0.138785	-0.227771	0.119350	0.000000	0.000000	4.000000	48.000000	0.000000
3637.732445	-0.125039	0.571757	0.010042	72.649277	-11.036562	91.153572	0.470443	0.000000	1.201942	0.000000	0.000000	0.000000	-0.138785	-0.227771	0.119350	0.000000	0.000000	4.000000	48.000000	0.000000
3637.735778	-0.125039	0.571757	0.010042	72.649277	-11.036562	91.153572	0.470443	0.000000	1.201942	0.000000	0.000000	0.000000	-0.138785	-0.227771	0.119350	0.000000	0.000000	4.000000	48.000000	0.000000
3637.739112	-0.125451	0.571017	0.010603	72.715691	-11.052042	91.168793	0.502091	0.000000	1.251931	0.000000	0.000000	0.000000	-0.123577	-0.222068	0.168287	0.000000	0.000000	4.000000	48.000000	0.000000
3637.742445	-0.125451	0.571017	0.010603	72.715691	-11.052042	91.168793	0.502091	0.000000	1.251931	0.000000	0.000000	0.000000	-0.123577	-0.222068	0.168287	0.000000	0.000000	4.000000	48.000000	0.000000
3637.745778	-0.125451	0.571017	0.010603	72.715691	-11.052042	91.168793	0.502091	0.000000	1.251931	0.000000	0.000000	0.000000	-0.123577	-0.222068	0.168287	0.000000	0.000000	4.000000	48.000000	0.000000
3637.749112	-0.125794	0.570223	0.011260	72.784401	-11.055748	91.184837	0.530139	0.000000	1.272528	0.000000	0.000000	0.000000	-0.102943	-0.238256	0.197197	0.000000	0.000000	4.000000	48.000000	0.000000
3637.752445	-0.125794	0.570223	0.011260	72.784401	-11.055748	91.184837	0.530139	0.000000	1.272528	0.000000	0.000000	0.000000	-0.102943	-0.238256	0.197197	0.000000	0.000000	4.000000	48.000000	0.000000
3637.755778	-0.125794	0.570223	0.011260	72.784401	-11.055748	91.184837	0.530139	0.000000	1.272528	0.000000	0.000000	0.000000	-0.102943	-0.238256	0.197197	0.000000	0.000000	4.000000	48.000000	0.000000
3637.759112	-0.126045	0.569374	0.012020	72.853073	-11.048463	91.201004	0.563005	0.000000	1.289685	0.000000	0.000000	0.000000	-0.075512	-0.254649	0.227858	0.000000	0.000000	4.000000	48.000000	0.000000
3637.762445	-0.126045	0.569374	0.012020	72.853073	-11.048463	91.201004	0.563005	0.000000	1.289685	0.000000	0.000000	0.000000	-0.075512	-0.254649	0.227858	0.000000	0.000000	4.000000	48.000000	0.000000
3637.765778	-0.126045	0.569374	0.012020	72.853073	-11.048463	91.201004	0.563005	0.000000	1.289685	0.000000	0.000000	0.000000	-0.075512	-0.254649	0.227858	0.000000	0.000000	4.000000	48.000000	0.000000
3637.769112	-0.126239	0.568461	0.012830	72.931152	-11.030728	91.219566	0.600982	0.000000	1.302270	0.000000	0.000000	0.000000	-0.058114	-0.274036	0.243051	0.000000	0.000000	4.000000	48.000000	0.000000
3637.772445	-0.126239	0.568461	0.012830	72.931152	-11.030728	91.219566	0.600982	0.000000	1.302270	0.000000	0.000000	0.000000	-0.058114	-0.274036	0.243051	0.000000	0.000000	4.000000	48.000000	0.000000
3637.775778	-0.126239	0.568461	0.012830	72.931152	-11.030728	91.219566	0.600982	0.000000	1.302270	0.000000	0.000000	0.000000	-0.058114	-0.274036	0.243051	0.000000	0.000000	4.000000	48.000000	0.000000
3637.779112	-0.126431	0.567465	0.013724	73.015434	-11.003254	91.239754	0.641490	0.000000	1.311956	0.000000	0.000000	0.000000	-0.057630	-0.298776	0.268123	0.000000	0.000000	4.000000	48.000000	0.000000
3637.782445	-0.126431	0.567465	0.013724	73.015434	-11.003254	91.239754	0.641490	0.000000	1.311956	0.000000	0.000000	0.000000	-0.057630	-0.298776	0.268123	0.000000	0.000000	4.000000	48.000000	0.000000
3637.785778	-0.126431	0.567465	0.013724	73.015434	-11.003254	91.239754	0.641490	0.000000	1.311956	0.000000	0.000000	0.000000	-0.057630	-0.298776	0.268123	0.000000	0.000000	4.000000	48.000000	0.000000
3637.789112	-0.126558	0.566412	0.014645	73.105988	-10.971394	91.261688	0.686177	0.000000	1.321561	0.000000	0.000000	0.000000	-0.038167	-0.315926	0.276316	0.000000	0.000000	4.000000	48.000000	0.000000
3637.792445	-0.126558	0.566412	0.014645	73.105988	-10.971394	91.261688	0.686177	0.000000	1.321561	0.000000	0.000000	0.000000	-0.038167	-0.315926	0.276316	0.000000	0.000000	4.000000	48.000000	0.000000
3637.795778	-0.126558	0.566412	0.014645	73.105988	-10.971394	91.261688	0.686177	0.000000	1.321561	0.000000	0.000000	0.000000	-0.038167	-0.315926	0.276316	0.000000	0.000000	4.000000	48.000000	0.000000
3637.799112	-0.126676	0.565310	0.015620	73.199684	-10.933150	91.284615	0.732230	0.000000	1.327923	0.000000	0.000000	0.000000	-0.035187	-0.330448	0.292636	0.000000	0.000000	4.000000	48.000000	0.000000
3637.802445	-0.126676	0.565310	0.015620	73.199684	-10.933150	91.284615	0.732230	0.000000	1.327923	0.000000	0.000000	0.000000	-0.035187	-0.330448	0.292636	0.000000	0.000000	4.000000	48.000000	0.000000
3637.805778	-0.126676	0.565310	0.015620	73.199684	-10.933150	91.284615	0.732230	0.000000	1.327923	0.000000	0.000000	0.000000	-0.035187	-0.330448	0.292636	0.000000	0.000000	4.000000	48.000000	0.000000
3637.809112	-0.126766	0.564160	0.016588	73.299583	-10.887712	91.309334	0.781002	0.000000	1.333787	0.000000	0.000000	0.000000	-0.027153	-0.345172	0.290272	0.000000	0.000000	4.000000	48.000000	0.000000
3637.812445	-0.126766	0.564160	0.016588	73.299583	-10.887712	91.309334	0.781002	0.000000	1.333787	0.000000	0.000000	0.000000	-0.027153	-0.345172	0.290272	0.000000	0.000000	4.000000	48.000000	0.000000
3637.815778	-0.126766	0.564160	0.016588	73.299583	-10.887712	91.309334	0.781002	0.000000	1.333787	0.000000	0.000000	0.000000	-0.027153	-0.345172	0.290272	0.000000	0.000000	4.000000	48.000000	0.000000
3637.819112	-0.126836	0.562951	0.017570	73.402611	-10.841229	91.335144	0.829381	0.000000	1.338313	0.000000	0.000000	0.000000	-0.020861	-0.362593	0.294574	0.000000	0.000000	4.000000	48.000000	0.000000
3637.822445	-0.126836	0.562951	0.017570	73.402611	-10.841229	91.335144	0.829381	0.000000	1.338313	0.000000	0.000000	0.000000	-0.020861	-0.362593	0.294574	0.000000	0.000000	4.000000	48.000000	0.000000
3637.825778	-0.126836	0.562951	0.017570	73.402611	-10.841229	91.335144	0.829381	0.000000	1.338313	0.000000	0.000000	0.000000	-0.020861	-0.362593	0.294574	0.000000	0.000000	4.000000	48.000000	0.000000
3637.829112	-0.126883	0.561711	0.018560	73.511887	-10.792913	91.362839	0.878477	0.000000	1.341789	0.000000	0.000000	0.000000	-0.014053	-0.372028	0.297105	0.000000	0.000000	4.000000	48.000000	0.000000
3637.832445	-0.126883	0.561711	0.018560	73.511887	-10.792913	91.362839	0.878477	0.000000	1.341789	0.000000	0.000000	0.000000	-0.014053	-0.372028	0.297105	0.000000	0.000000	4.000000	48.000000	0.000000
3637.835778	-0.126883	0.561711	0.018560	73.511887	-10.792913	91.362839	0.878477	0.000000	1.341789	0.000000	0.000000	0.000000	-0.014053	-0.372028	0.297105	0.000000	0.000000	4.000000	48.000000	0.000000
3637.839112	-0.126923	0.560448	0.019530	73.627388	-10.739953	91.392532	0.927994	0.000000	1.344131	0.000000	0.000000	0.000000	-0.012175	-0.378778	0.291033	0.000000	0.000000	4.000000	48.000000	0.000000
3637.842445	-0.126923	0.560448	0.019530	73.627388	-10.739953	91.392532	0.927994	0.000000	1.344131	0.000000	0.000000	0.000000	-0.012175	-0.378778	0.291033	0.000000	0.000000	4.000000	48.000000	0.000000
3637.845778	-0.126923	0.560448	0.019530	73.627388	-10.739953	91.392532	0.927994	0.000000	1.344131	0.000000	0.000000	0.000000	-0.012175	-0.378778	0.291033	0.000000	0.000000	4.000000	48.000000	0.000000
3637.849112	-0.126943	0.559137	0.020423	73.746025	-10.685803	91.423447	0.976500	0.000000	1.346160	0.000000	0.000000	0.000000	-0.005804	-0.393307	0.267989	0.000000	0.000000	4.000000	48.000000	0.000000
3637.852445	-0.126943	0.559137	0.020423	73.746025	-10.685803	91.423447	0.976500	0.000000	1.346160	0.000000	0.000000	0.000000	-0.005804	-0.393307	0.267989	0.000000	0.000000	4.000000	48.000000	0.000000
3637.855778	-0.126943	0.559137	0.020423	73.746025	-10.685803	91.423447	0.976500	0.000000	1.346160	0.000000	0.000000	0.000000	-0.005804	-0.393307	0.267989	0.000000	0.000000	4.000000	48.000000	0.000000
3637.859112	-0.126903	0.557841	0.021280	73.867775	-10.624991	91.455620	1.021164	0.000000	1.347127	0.000000	0.000000	0.000000	0.011898	-0.388940	0.257120	0.000000	0.000000	4.000000	48.000000	0.000000
3637.862445	-0.126903	0.557841	0.021280	73.867775	-10.624991	91.455620	1.021164	0.000000	1.347127	0.000000	0.000000	0.000000	0.011898	-0.388940	0.257120	0.000000	0.000000	4.000000	48.000000	0.000000
3637.865778	-0.126903	0.557841	0.021280	73.867775	-10.624991	91.455620	1.021164	0.000000	1.347127	0.000000	0.000000	0.000000	0.011898	-0.388940	0.257120	0.000000	0.000000	4.000000	48.000000	0.000000
3637.869112	-0.126848	0.556586	0.022084	73.986389	-10.564497	91.487411	1.064018	0.000000	1.345144	0.000000	0.000000	0.000000	0.016402	-0.376320	0.241109	0.000000	0.000000	4.000000	48.000000	0.000000
3637.872445	-0.126848	0.556586	0.022084	73.986389	-10.564497	91.487411	1.064018	0.000000	1.345144	0.000000	0.000000	0.000000	0.016402	-0.376320	0.241109	0.000000	0.000000	4.000000	48.000000	0.000000
3637.875778	-0.126848	0.556586	0.022084	73.986389	-10.564497	91.487411	1.064018	0.000000	1.345144	0.000000	0.000000	0.000000	0.016402	-0.376320	0.241109	0.000000	0.000000	4.000000	48.000000	0.000000
3637.879112	-0.126732	0.555402	0.022842	74.101875	-10.501662	91.518845	1.104203	0.000000	1.342410	0.000000	0.000000	0.000000	0.034934	-0.355359	0.227257	0.000000	0.000000	4.000000	48.000000	0.000000
3637.882445	-0.126732	0.555402	0.022842	74.101875	-10.501662	91.518845	1.104203	0.000000	1.342410	0.000000	0.000000	0.000000	0.034934	-0.355359	0.227257	0.000000	0.000000	4.000000	48.000000	0.000000
3637.885778	-0.126732	0.555402	0.022842	74.101875	-10.501662	91.518845	1.104203	0.000000	1.342410	0.000000	0.000000	0.000000	0.034934	-0.355359	0.227257	0.000000	0.000000	4.000000	48.000000	0.000000
3637.889112	-0.126576	0.554288	0.023547	74.207878	-10.431316	91.554100	1.142079	0.000000	1.336588	0.000000	0.000000	0.000000	0.046606	-0.334206	0.211746	0.000000	0.000000	4.000000	48.000000	0.000000
3637.892445	-0.126576	0.554288	0.023547	74.207878	-10.431316	91.554100	1.142079	0.000000	1.336588	0.000000	0.000000	0.000000	0.046606	-0.334206	0.211746	0.000000	0.000000	4.000000	48.000000	0.000000
3637.895778	-0.126576	0.554288	0.023547	74.207878	-10.431316	91.554100	1.142079	0.000000	1.336588	0.000000	0.000000	0.000000	0.046606	-0.334206	0.211746	0.000000	0.000000	4.000000	48.000000	0.000000
3637.899112	-0.126396	0.553298	0.024254	74.298393	-10.366169	91.579391	1.177370	0.000000	1.328820	0.000000	0.000000	0.000000	0.054172	-0.297073	0.211853	0.000000	0.000000	4.000000	48.000000	0.000000
3637.902445	-0.126396	0.553298	0.024254	74.298393	-10.366169	91.579391	1.177370	0.000000	1.328820	0.000000	0.000000	0.000000	0.054172	-0.297073	0.211853	0.000000	0.000000	4.000000	48.000000	0.000000
3637.905778	-0.126396	0.553298	0.024254	74.298393	-10.366169	91.579391	1.177370	0.000000	1.328820	0.000000	0.000000	0.000000	0.054172	-0.297073	0.211853	0.000000	0.000000	4.000000	48.000000	0.000000
3637.909112	-0.126145	0.552443	0.024883	74.378723	-10.297764	91.602348	1.212679	0.000000	1.319791	0.000000	0.000000	0.000000	0.075174	-0.256358	0.188756	0.000000	0.000000	4.000000	48.000000	0.000000
3637.912445	-0.126145	0.552443	0.024883	74.378723	-10.297764	91.602348	1.212679	0.000000	1.319791	0.000000	0.000000	0.000000	0.075174	-0.256358	0.188756	0.000000	0.000000	4.000000	48.000000	0.000000
3637.915778	-0.126145	0.552443	0.024883	74.378723	-10.297764	91.602348	1.212679	0.000000	1.319791	0.000000	0.000000	0.000000	0.075174	-0.256358	0.188756	0.000000	0.000000	4.000000	48.000000	0.000000
3637.919112	-0.126145	0.552443	0.024883	74.444260	-10.230820	91.621010	1.244138	0.000000	1.307262	0.000000	0.000000	0.000000	0.075174	-0.256358	0.188756	0.000000	0.000000	4.000000	48.000000	0.000000
3637.922445	-0.125886	0.551750	0.025480	74.444260	-10.230820	91.621010	1.244138	0.000000	1.307262	0.000000	0.000000	0.000000	0.077917	-0.207817	0.179281	0.000000	0.000000	4.000000	48.000000	0.000000
3637.925778	-0.125886	0.551750	0.025480	74.444260	-10.230820	91.621010	1.244138	0.000000	1.307262	0.000000	0.000000	0.000000	0.077917	-0.207817	0.179281	0.000000	0.000000	4.000000	48.000000	0.000000
3637.929112	-0.125596	0.551205	0.025968	74.491081	-10.174357	91.634468	1.244138	0.000000	1.307262	0.000000	0.000000	0.000000	0.086747	-0.163732	0.146294	0.000000	0.000000	4.000000	48.000000	0.000000
3637.932445	-0.125596	0.551205	0.025968	74.491081	-10.174357	91.634468	1.244138	0.000000	1.307262	0.000000	0.000000	0.000000	0.086747	-0.163732	0.146294	0.000000	0.000000	4.000000	48.000000	0.000000
3637.935778	-0.125596	0.551205	0.025968	74.491081	-10.174357	91.634468	1.244138	0.000000	1.307262	0.000000	0.000000	0.000000	0.086747	-0.163732	0.146294	0.000000	0.000000	4.000000	48.000000	0.000000
3637.939112	-0.125596	0.551205	0.025968	74.522301	-10.122170	91.643471	1.298401	0.000000	1.279818	0.000000	0.000000	0.000000	0.086747	-0.163732	0.146294	0.000000	0.000000	4.000000	48.000000	0.000000
3637.942445	-0.125300	0.550834	0.026335	74.522301	-10.122170	91.643471	1.298401	0.000000	1.279818	0.000000	0.000000	0.000000	0.088957	-0.111247	0.110174	0.000000	0.000000	4.000000	48.000000	0.000000
3637.945778	-0.125300	0.550834	0.026335	74.522301	-10.122170	91.643471	1.298401	0.000000	1.279818	0.000000	0.000000	0.000000	0.088957	-0.111247	0.110174	0.000000	0.000000	4.000000	48.000000	0.000000
3637.949112	-0.124994	0.550654	0.026667	74.534782	-10.075166	91.647087	1.298401	0.000000	1.279818	0.000000	0.000000	0.000000	0.091809	-0.054060	0.099662	0.000000	0.000000	4.000000	48.000000	0.000000
3637.952445	-0.124994	0.550654	0.026667	74.534782	-10.075166	91.647087	1.298401	0.000000	1.279818	0.000000	0.000000	0.000000	0.091809	-0.054060	0.099662	0.000000	0.000000	4.000000	48.000000	0.000000
3637.955778	-0.124994	0.550654	0.026667	74.534782	-10.075166	91.647087	1.298401	0.000000	1.279818	0.000000	0.000000	0.000000	0.091809	-0.054060	0.099662	0.000000	0.000000	4.000000	48.000000	0.000000
3637.959112	-0.124994	0.550654	0.026667	74.522301	-10.035138	91.643471	1.333373	0.000000	1.249691	0.000000	0.000000	0.000000	0.091809	-0.054060	0.099662	0.000000	0.000000	4.000000	48.000000	0.000000
3637.962445	-0.124700	0.550692	0.026954	74.522301	-10.035138	91.643471	1.333373	0.000000	1.249691	0.000000	0.000000	0.000000	0.088100	0.011440	0.085944	0.000000	0.000000	4.000000	48.000000	0.000000
3637.965778	-0.124700	0.550692	0.026954	74.522301	-10.035138	91.643471	1.333373	0.000000	1.249691	0.000000	0.000000	0.000000	0.088100	0.011440	0.085944	0.000000	0.000000	4.000000	48.000000	0.000000
3637.969112	-0.124700	0.550692	0.026954	74.487961	-10.001171	91.633560	1.333373	0.000000	1.249691	0.000000	0.000000	0.000000	0.088100	0.011440	0.085944	0.000000	0.000000	4.000000	48.000000	0.000000
3637.972445	-0.124700	0.550692	0.026954	74.487961	-10.001171	91.633560	1.333373	0.000000	1.249691	0.000000	0.000000	0.000000	0.088100	0.011440	0.085944	0.000000	0.000000	4.000000	48.000000	0.000000
3637.975778	-0.124351	0.550921	0.027217	74.487961	-10.001171	91.633560	1.333373	0.000000	1.249691	0.000000	0.000000	0.000000	0.104677	0.068825	0.079020	0.000000	0.000000	4.000000	48.000000	0.000000
3637.979112	-0.124026	0.551350	0.027479	74.425537	-9.974877	91.615669	1.347697	0.000000	1.235008	0.000000	0.000000	0.000000	0.097529	0.128558	0.078539	0.000000	0.000000	4.000000	48.000000	0.000000
3637.982445	-0.124026	0.551350	0.027479	74.425537	-9.974877	91.615669	1.347697	0.000000	1.235008	0.000000	0.000000	0.000000	0.097529	0.128558	0.078539	0.000000	0.000000	4.000000	48.000000	0.000000
3637.985778	-0.124026	0.551350	0.027479	74.425537	-9.974877	91.615669	1.347697	0.000000	1.235008	0.000000	0.000000	0.000000	0.097529	0.128558	0.078539	0.000000	0.000000	4.000000	48.000000	0.000000
3637.989112	-0.124026	0.551350	0.027479	74.344391	-9.953582	91.592590	1.373957	0.000000	1.201306	0.000000	0.000000	0.000000	0.097529	0.128558	0.078539	0.000000	0.000000	4.000000	48.000000	0.000000
3637.992445	-0.123726	0.551950	0.027744	74.344391	-9.953582	91.592590	1.373957	0.000000	1.201306	0.000000	0.000000	0.000000	0.090030	0.180203	0.079421	0.000000	0.000000	4.000000	48.000000	0.000000
3637.995778	-0.123726	0.551950	0.027744	74.344391	-9.953582	91.592590	1.373957	0.000000	1.201306	0.000000	0.000000	0.000000	0.090030	0.180203	0.079421	0.000000	0.000000	4.000000	48.000000	0.000000
3637.999112	-0.123429	0.552696	0.028022	74.244514	-9.939793	91.564537	1.373957	0.000000	1.201306	0.000000	0.000000	0.000000	0.089096	0.223676	0.083405	0.000000	0.000000	4.000000	48.000000	0.000000
3638.002445	-0.123429	0.552696	0.028022	74.244514	-9.939793	91.564537	1.373957	0.000000	1.201306	0.000000	0.000000	0.000000	0.089096	0.223676	0.083405	0.000000	0.000000	4.000000	48.000000	0.000000
3638.005778	-0.123429	0.552696	0.028022	74.244514	-9.939793	91.564537	1.373957	0.000000	1.201306	0.000000	0.000000	0.000000	0.089096	0.223676	0.083405	0.000000	0.000000	4.000000	48.000000	0.000000
3638.009112	-0.123429	0.552696	0.028022	74.132149	-9.934396	91.533417	1.401095	0.000000	1.171452	0.000000	0.000000	0.000000	0.089096	0.223676	0.083405	0.000000	0.000000	4.000000	48.000000	0.000000
3638.012445	-0.123134	0.553554	0.028211	74.132149	-9.934396	91.533417	1.401095	0.000000	1.171452	0.000000	0.000000	0.000000	0.088623	0.257316	0.056604	0.000000	0.000000	4.000000	48.000000	0.000000
3638.015778	-0.123134	0.553554	0.028211	74.132149	-9.934396	91.533417	1.401095	0.000000	1.171452	0.000000	0.000000	0.000000	0.088623	0.257316	0.056604	0.000000	0.000000	4.000000	48.000000	0.000000
3638.019112	-0.122876	0.554476	0.028353	74.013550	-9.932924	91.500999	1.401095	0.000000	1.171452	0.000000	0.000000	0.000000	0.077438	0.276821	0.042827	0.000000	0.000000	4.000000	48.000000	0.000000
3638.022445	-0.122876	0.554476	0.028353	74.013550	-9.932924	91.500999	1.401095	0.000000	1.171452	0.000000	0.000000	0.000000	0.077438	0.276821	0.042827	0.000000	0.000000	4.000000	48.000000	0.000000
3638.025778	-0.122876	0.554476	0.028353	74.013550	-9.932924	91.500999	1.401095	0.000000	1.171452	0.000000	0.000000	0.000000	0.077438	0.276821	0.042827	0.000000	0.000000	4.000000	48.000000	0.000000
3638.029112	-0.122655	0.555464	0.028450	73.888680	-9.935325	91.467361	1.417667	0.000000	1.143775	0.000000	0.000000	0.000000	0.066252	0.296319	0.028966	0.000000	0.000000	4.000000	48.000000	0.000000
3638.032445	-0.122655	0.555464	0.028450	73.888680	-9.935325	91.467361	1.417667	0.000000	1.143775	0.000000	0.000000	0.000000	0.066252	0.296319	0.028966	0.000000	0.000000	4.000000	48.000000	0.000000
3638.035778	-0.122655	0.555464	0.028450	73.888680	-9.935325	91.467361	1.417667	0.000000	1.143775	0.000000	0.000000	0.000000	0.066252	0.296319	0.028966	0.000000	0.000000	4.000000	48.000000	0.000000
3638.039112	-0.122461	0.556509	0.028461	73.760696	-9.946170	91.433434	1.422494	0.000000	1.132733	0.000000	0.000000	0.000000	0.058046	0.313373	0.003189	0.000000	0.000000	4.000000	48.000000	0.000000
3638.042445	-0.122461	0.556509	0.028461	73.760696	-9.946170	91.433434	1.422494	0.000000	1.132733	0.000000	0.000000	0.000000	0.058046	0.313373	0.003189	0.000000	0.000000	4.000000	48.000000	0.000000
3638.045778	-0.122461	0.556509	0.028461	73.760696	-9.946170	91.433434	1.422494	0.000000	1.132733	0.000000	0.000000	0.000000	0.058046	0.313373	0.003189	0.000000	0.000000	4.000000	48.000000	0.000000
3638.049112	-0.122298	0.557555	0.028396	73.635818	-9.958426	91.400826	1.423026	0.000000	1.123059	0.000000	0.000000	0.000000	0.049041	0.313881	-0.019485	0.000000	0.000000	4.000000	48.000000	0.000000
3638.052445	-0.122298	0.557555	0.028396	73.635818	-9.958426	91.400826	1.423026	0.000000	1.123059	0.000000	0.000000	0.000000	0.049041	0.313881	-0.019485	0.000000	0.000000	4.000000	48.000000	0.000000
3638.055778	-0.122298	0.557555	0.028396	73.635818	-9.958426	91.400826	1.423026	0.000000	1.123059	0.000000	0.000000	0.000000	0.049041	0.313881	-0.019485	0.000000	0.000000	4.000000	48.000000	0.000000
3638.059112	-0.122146	0.558620	0.028278	73.510948	-9.978372	91.368690	1.419778	0.000000	1.114885	0.000000	0.000000	0.000000	0.045650	0.319619	-0.035305	0.000000	0.000000	4.000000	48.000000	0.000000
3638.062445	-0.122146	0.558620	0.028278	73.510948	-9.978372	91.368690	1.419778	0.000000	1.114885	0.000000	0.000000	0.000000	0.045650	0.319619	-0.035305	0.000000	0.000000	4.000000	48.000000	0.000000
3638.065778	-0.122146	0.558620	0.028278	73.510948	-9.978372	91.368690	1.419778	0.000000	1.114885	0.000000	0.000000	0.000000	0.045650	0.319619	-0.035305	0.000000	0.000000	4.000000	48.000000	0.000000
3638.069112	-0.122056	0.559695	0.028118	73.386063	-10.000575	91.337006	1.413894	0.000000	1.107277	0.000000	0.000000	0.000000	0.026753	0.322420	-0.047912	0.000000	0.000000	4.000000	48.000000	0.000000
3638.072445	-0.122056	0.559695	0.028118	73.386063	-10.000575	91.337006	1.413894	0.000000	1.107277	0.000000	0.000000	0.000000	0.026753	0.322420	-0.047912	0.000000	0.000000	4.000000	48.000000	0.000000
3638.075778	-0.122056	0.559695	0.028118	73.386063	-10.000575	91.337006	1.413894	0.000000	1.107277	0.000000	0.000000	0.000000	0.026753	0.322420	-0.047912	0.000000	0.000000	4.000000	48.000000	0.000000
3638.079112	-0.121971	0.560787	0.027973	73.258041	-10.025761	91.305023	1.405909	0.000000	1.102818	0.000000	0.000000	0.000000	0.025634	0.327686	-0.043508	0.000000	0.000000	4.000000	48.000000	0.000000
3638.082445	-0.121971	0.560787	0.027973	73.258041	-10.025761	91.305023	1.405909	0.000000	1.102818	0.000000	0.000000	0.000000	0.025634	0.327686	-0.043508	0.000000	0.000000	4.000000	48.000000	0.000000
3638.085778	-0.121971	0.560787	0.027973	73.258041	-10.025761	91.305023	1.405909	0.000000	1.102818	0.000000	0.000000	0.000000	0.025634	0.327686	-0.043508	0.000000	0.000000	4.000000	48.000000	0.000000
3638.089112	-0.121939	0.561915	0.027848	73.126923	-10.056664	91.272751	1.398657	0.000000	1.098546	0.000000	0.000000	0.000000	0.009438	0.338334	-0.037545	0.000000	0.000000	4.000000	48.000000	0.000000
3638.092445	-0.121939	0.561915	0.027848	73.126923	-10.056664	91.272751	1.398657	0.000000	1.098546	0.000000	0.000000	0.000000	0.009438	0.338334	-0.037545	0.000000	0.000000	4.000000	48.000000	0.000000
3638.095778	-0.121939	0.561915	0.027848	73.126923	-10.056664	91.272751	1.398657	0.000000	1.098546	0.000000	0.000000	0.000000	0.009438	0.338334	-0.037545	0.000000	0.000000	4.000000	48.000000	0.000000
3638.099112	-0.121916	0.563079	0.027754	72.986420	-10.089226	91.238716	1.392400	0.000000	1.096972	0.000000	0.000000	0.000000	0.007083	0.349109	-0.028180	0.000000	0.000000	4.000000	48.000000	0.000000
3638.102445	-0.121916	0.563079	0.027754	72.986420	-10.089226	91.238716	1.392400	0.000000	1.096972	0.000000	0.000000	0.000000	0.007083	0.349109	-0.028180	0.000000	0.000000	4.000000	48.000000	0.000000
3638.105778	-0.121916	0.563079	0.027754	72.986420	-10.089226	91.238716	1.392400	0.000000	1.096972	0.000000	0.000000	0.000000	0.007083	0.349109	-0.028180	0.000000	0.000000	4.000000	48.000000	0.000000
3638.109112	-0.121901	0.564251	0.027697	72.839531	-10.118876	91.209366	1.387703	0.000000	1.095792	0.000000	0.000000	0.000000	0.004321	0.351738	-0.017190	0.000000	0.000000	4.000000	48.000000	0.000000
3638.112445	-0.121901	0.564251	0.027697	72.839531	-10.118876	91.209366	1.387703	0.000000	1.095792	0.000000	0.000000	0.000000	0.004321	0.351738	-0.017190	0.000000	0.000000	4.000000	48.000000	0.000000
3638.115778	-0.121901	0.564251	0.027697	72.839531	-10.118876	91.209366	1.387703	0.000000	1.095792	0.000000	0.000000	0.000000	0.004321	0.351738	-0.017190	0.000000	0.000000	4.000000	48.000000	0.000000
3638.119112	-0.121883	0.565441	0.027721	72.692772	-10.151766	91.174934	1.384838	0.000000	1.095072	0.000000	0.000000	0.000000	0.005512	0.357067	0.007287	0.000000	0.000000	4.000000	48.000000	0.000000
3638.122445	-0.121883	0.565441	0.027721	72.692772	-10.151766	91.174934	1.384838	0.000000	1.095072	0.000000	0.000000	0.000000	0.005512	0.357067	0.007287	0.000000	0.000000	4.000000	48.000000	0.000000
3638.125778	-0.121883	0.565441	0.027721	72.692772	-10.151766	91.174934	1.384838	0.000000	1.095072	0.000000	0.000000	0.000000	0.005512	0.357067	0.007287	0.000000	0.000000	4.000000	48.000000	0.000000
3638.129112	-0.121870	0.566623	0.027765	72.542870	-10.179326	91.140358	1.386053	0.000000	1.094153	0.000000	0.000000	0.000000	0.004024	0.354486	0.013198	0.000000	0.000000	4.000000	48.000000	0.000000
3638.132445	-0.121870	0.566623	0.027765	72.542870	-10.179326	91.140358	1.386053	0.000000	1.094153	0.000000	0.000000	0.000000	0.004024	0.354486	0.013198	0.000000	0.000000	4.000000	48.000000	0.000000
3638.135778	-0.121870	0.566623	0.027765	72.542870	-10.179326	91.140358	1.386053	0.000000	1.094153	0.000000	0.000000	0.000000	0.004024	0.354486	0.013198	0.000000	0.000000	4.000000	48.000000	0.000000
3638.139112	-0.121822	0.567760	0.027869	72.395531	-10.184478	91.134758	1.388252	0.000000	1.093483	0.000000	0.000000	0.000000	0.014214	0.340984	0.031109	0.000000	0.000000	4.000000	48.000000	0.000000
3638.142445	-0.121822	0.567760	0.027869	72.395531	-10.184478	91.134758	1.388252	0.000000	1.093483	0.000000	0.000000	0.000000	0.014214	0.340984	0.031109	0.000000	0.000000	4.000000	48.000000	0.000000
3638.145778	-0.121822	0.567760	0.027869	72.395531	-10.184478	91.134758	1.388252	0.000000	1.093483	0.000000	0.000000	0.000000	0.014214	0.340984	0.031109	0.000000	0.000000	4.000000	48.000000	0.000000
3638.149112	-0.121791	0.568870	0.028037	72.247032	-10.152788	91.184532	1.393437	0.000000	1.091114	0.000000	0.000000	0.000000	0.009328	0.333017	0.050615	0.000000	0.000000	4.000000	48.000000	0.000000
3638.152445	-0.121791	0.568870	0.028037	72.247032	-10.152788	91.184532	1.393437	0.000000	1.091114	0.000000	0.000000	0.000000	0.009328	0.333017	0.050615	0.000000	0.000000	4.000000	48.000000	0.000000
3638.155778	-0.121791	0.568870	0.028037	72.247032	-10.152788	91.184532	1.393437	0.000000	1.091114	0.000000	0.000000	0.000000	0.009328	0.333017	0.050615	0.000000	0.000000	4.000000	48.000000	0.000000
3638.159112	-0.121745	0.569917	0.028244	72.099281	-10.045452	91.344208	1.401873	0.000000	1.089559	0.000000	0.000000	0.000000	0.013845	0.314167	0.061948	0.000000	0.000000	4.000000	48.000000	0.000000
3638.162445	-0.121745	0.569917	0.028244	72.099281	-10.045452	91.344208	1.401873	0.000000	1.089559	0.000000	0.000000	0.000000	0.013845	0.314167	0.061948	0.000000	0.000000	4.000000	48.000000	0.000000
3638.165778	-0.121745	0.569917	0.028244	72.099281	-10.045452	91.344208	1.401873	0.000000	1.089559	0.000000	0.000000	0.000000	0.013845	0.314167	0.061948	0.000000	0.000000	4.000000	48.000000	0.000000
3638.169112	-0.121690	0.570892	0.028511	71.984375	-9.808702	91.693848	1.412198	0.000000	1.087252	0.000000	0.000000	0.000000	0.016654	0.292648	0.080158	0.000000	0.000000	4.000000	48.000000	0.000000
3638.172445	-0.121690	0.570892	0.028511	71.984375	-9.808702	91.693848	1.412198	0.000000	1.087252	0.000000	0.000000	0.000000	0.016654	0.292648	0.080158	0.000000	0.000000	4.000000	48.000000	0.000000
3638.175778	-0.121690	0.570892	0.028511	71.984375	-9.808702	91.693848	1.412198	0.000000	1.087252	0.000000	0.000000	0.000000	0.016654	0.292648	0.080158	0.000000	0.000000	4.000000	48.000000	0.000000
3638.179112	-0.121690	0.570892	0.028511	72.073204	-9.429810	92.212753	1.425557	0.000000	1.084476	0.000000	0.000000	0.000000	0.016654	0.292648	0.080158	0.000000	0.000000	4.000000	48.000000	0.000000
3638.182445	-0.121613	0.571677	0.028696	72.073204	-9.429810	92.212753	1.425557	0.000000	1.084476	0.000000	0.000000	0.000000	0.022908	0.235438	0.055320	0.000000	0.000000	4.000000	48.000000	0.000000
3638.185778	-0.121613	0.571677	0.028696	72.073204	-9.429810	92.212753	1.425557	0.000000	1.084476	0.000000	0.000000	0.000000	0.022908	0.235438	0.055320	0.000000	0.000000	4.000000	48.000000	0.000000
3638.189112	-0.121520	0.572289	0.028815	72.368576	-8.912215	92.888321	1.425557	0.000000	1.084476	0.000000	0.000000	0.000000	0.027832	0.183538	0.035711	0.000000	0.000000	4.000000	48.000000	0.000000
3638.192445	-0.121520	0.572289	0.028815	72.368576	-8.912215	92.888321	1.425557	0.000000	1.084476	0.000000	0.000000	0.000000	0.027832	0.183538	0.035711	0.000000	0.000000	4.000000	48.000000	0.000000
3638.195778	-0.121520	0.572289	0.028815	72.368576	-8.912215	92.888321	1.425557	0.000000	1.084476	0.000000	0.000000	0.000000	0.027832	0.183538	0.035711	0.000000	0.000000	4.000000	48.000000	0.000000
3638.199112	-0.121520	0.572289	0.028815	72.693581	-8.302512	93.675545	1.440729	0.000000	1.076019	0.000000	0.000000	0.000000	0.027832	0.183538	0.035711	0.000000	0.000000	4.000000	48.000000	0.000000
3638.202445	-0.121437	0.572737	0.028970	72.693581	-8.302512	93.675545	1.440729	0.000000	1.076019	0.000000	0.000000	0.000000	0.025152	0.134348	0.046508	0.000000	0.000000	4.000000	48.000000	0.000000
3638.205778	-0.121437	0.572737	0.028970	72.693581	-8.302512	93.675545	1.440729	0.000000	1.076019	0.000000	0.000000	0.000000	0.025152	0.134348	0.046508	0.000000	0.000000	4.000000	48.000000	0.000000
3638.209112	-0.121360	0.573048	0.029155	72.994949	-7.681714	94.474373	1.440729	0.000000	1.076019	0.000000	0.000000	0.000000	0.022901	0.093371	0.055593	0.000000	0.000000	4.000000	48.000000	0.000000
3638.212445	-0.121360	0.573048	0.029155	72.994949	-7.681714	94.474373	1.440729	0.000000	1.076019	0.000000	0.000000	0.000000	0.022901	0.093371	0.055593	0.000000	0.000000	4.000000	48.000000	0.000000
3638.215778	-0.121360	0.573048	0.029155	72.994949	-7.681714	94.474373	1.440729	0.000000	1.076019	0.000000	0.000000	0.000000	0.022901	0.093371	0.055593	0.000000	0.000000	4.000000	48.000000	0.000000
3638.219112	-0.121266	0.573177	0.029366	73.276894	-7.083219	95.234741	1.457746	0.000000	1.068010	0.000000	0.000000	0.000000	0.028342	0.038611	0.063392	0.000000	0.000000	4.000000	48.000000	0.000000
3638.222445	-0.121266	0.573177	0.029366	73.276894	-7.083219	95.234741	1.457746	0.000000	1.068010	0.000000	0.000000	0.000000	0.028342	0.038611	0.063392	0.000000	0.000000	4.000000	48.000000	0.000000
3638.225778	-0.121266	0.573177	0.029366	73.276894	-7.083219	95.234741	1.457746	0.000000	1.068010	0.000000	0.000000	0.000000	0.028342	0.038611	0.063392	0.000000	0.000000	4.000000	48.000000	0.000000
3638.229112	-0.121266	0.573177	0.029366	73.530182	-6.539113	95.915916	1.468311	0.000000	1.063287	0.000000	0.000000	0.000000	0.028342	0.038611	0.063392	0.000000	0.000000	4.000000	48.000000	0.000000
3638.232445	-0.121199	0.573123	0.029592	73.530182	-6.539113	95.915916	1.468311	0.000000	1.063287	0.000000	0.000000	0.000000	0.019920	-0.016218	0.067780	0.000000	0.000000	4.000000	48.000000	0.000000
3638.235778	-0.121199	0.573123	0.029592	73.530182	-6.539113	95.915916	1.468311	0.000000	1.063287	0.000000	0.000000	0.000000	0.019920	-0.016218	0.067780	0.000000	0.000000	4.000000	48.000000	0.000000
3638.239112	-0.121199	0.573123	0.029592	73.750320	-6.060482	96.507217	1.468311	0.000000	1.063287	0.000000	0.000000	0.000000	0.019920	-0.016218	0.067780	0.000000	0.000000	4.000000	48.000000	0.000000
3638.242445	-0.121199	0.573123	0.029592	73.750320	-6.060482	96.507217	1.468311	0.000000	1.063287	0.000000	0.000000	0.000000	0.019920	-0.016218	0.067780	0.000000	0.000000	4.000000	48.000000	0.000000
3638.245778	-0.121129	0.572950	0.029804	73.750320	-6.060482	96.507217	1.468311	0.000000	1.063287	0.000000	0.000000	0.000000	0.021032	-0.051928	0.063429	0.000000	0.000000	4.000000	48.000000	0.000000
3638.249112	-0.121057	0.572630	0.030007	73.948433	-5.684500	96.957420	1.479608	0.000000	1.059967	0.000000	0.000000	0.000000	0.021694	-0.095875	0.060880	0.000000	0.000000	4.000000	48.000000	0.000000
3638.252445	-0.121057	0.572630	0.030007	73.948433	-5.684500	96.957420	1.479608	0.000000	1.059967	0.000000	0.000000	0.000000	0.021694	-0.095875	0.060880	0.000000	0.000000	4.000000	48.000000	0.000000
3638.255778	-0.121057	0.572630	0.030007	73.948433	-5.684500	96.957420	1.479608	0.000000	1.059967	0.000000	0.000000	0.000000	0.021694	-0.095875	0.060880	0.000000	0.000000	4.000000	48.000000	0.000000
3638.259112	-0.121000	0.572173	0.030172	74.104584	-5.415128	97.270401	1.500326	0.000000	1.052846	0.000000	0.000000	0.000000	0.017111	-0.137122	0.049759	0.000000	0.000000	4.000000	48.000000	0.000000
3638.262445	-0.121000	0.572173	0.030172	74.104584	-5.415128	97.270401	1.500326	0.000000	1.052846	0.000000	0.000000	0.000000	0.017111	-0.137122	0.049759	0.000000	0.000000	4.000000	48.000000	0.000000
3638.265778	-0.121000	0.572173	0.030172	74.104584	-5.415128	97.270401	1.500326	0.000000	1.052846	0.000000	0.000000	0.000000	0.017111	-0.137122	0.049759	0.000000	0.000000	4.000000	48.000000	0.000000
3638.269112	-0.121000	0.572173	0.030172	74.223778	-5.216978	97.500511	1.508619	0.000000	1.049994	0.000000	0.000000	0.000000	0.017111	-0.137122	0.049759	0.000000	0.000000	4.000000	48.000000	0.000000
3638.272445	-0.120926	0.571606	0.030368	74.223778	-5.216978	97.500511	1.508619	0.000000	1.049994	0.000000	0.000000	0.000000	0.022296	-0.170131	0.058640	0.000000	0.000000	4.000000	48.000000	0.000000
3638.275778	-0.120926	0.571606	0.030368	74.223778	-5.216978	97.500511	1.508619	0.000000	1.049994	0.000000	0.000000	0.000000	0.022296	-0.170131	0.058640	0.000000	0.000000	4.000000	48.000000	0.000000
3638.279112	-0.120840	0.570956	0.030519	74.298706	-5.028356	97.729149	1.508619	0.000000	1.049994	0.000000	0.000000	0.000000	0.025603	-0.194868	0.045396	0.000000	0.000000	4.000000	48.000000	0.000000
3638.282445	-0.120840	0.570956	0.030519	74.298706	-5.028356	97.729149	1.508619	0.000000	1.049994	0.000000	0.000000	0.000000	0.025603	-0.194868	0.045396	0.000000	0.000000	4.000000	48.000000	0.000000
3638.285778	-0.120840	0.570956	0.030519	74.298706	-5.028356	97.729149	1.508619	0.000000	1.049994	0.000000	0.000000	0.000000	0.025603	-0.194868	0.045396	0.000000	0.000000	4.000000	48.000000	0.000000
3638.289112	-0.120840	0.570956	0.030519	74.375580	-4.858005	97.932938	1.525958	0.000000	1.042011	0.000000	0.000000	0.000000	0.025603	-0.194868	0.045396	0.000000	0.000000	4.000000	48.000000	0.000000
3638.292445	-0.120753	0.570233	0.030665	74.375580	-4.858005	97.932938	1.525958	0.000000	1.042011	0.000000	0.000000	0.000000	0.026021	-0.216867	0.043781	0.000000	0.000000	4.000000	48.000000	0.000000
3638.295778	-0.120753	0.570233	0.030665	74.375580	-4.858005	97.932938	1.525958	0.000000	1.042011	0.000000	0.000000	0.000000	0.026021	-0.216867	0.043781	0.000000	0.000000	4.000000	48.000000	0.000000
3638.299112	-0.120683	0.569447	0.030777	74.465630	-4.747072	98.050430	1.525958	0.000000	1.042011	0.000000	0.000000	0.000000	0.021184	-0.236079	0.033597	0.000000	0.000000	4.000000	48.000000	0.000000
3638.302445	-0.120683	0.569447	0.030777	74.465630	-4.747072	98.050430	1.525958	0.000000	1.042011	0.000000	0.000000	0.000000	0.021184	-0.236079	0.033597	0.000000	0.000000	4.000000	48.000000	0.000000
3638.305778	-0.120683	0.569447	0.030777	74.465630	-4.747072	98.050430	1.525958	0.000000	1.042011	0.000000	0.000000	0.000000	0.021184	-0.236079	0.033597	0.000000	0.000000	4.000000	48.000000	0.000000
3638.309112	-0.120683	0.569447	0.030777	74.567589	-4.676733	98.112106	1.538855	0.000000	1.034143	0.000000	0.000000	0.000000	0.021184	-0.236079	0.033597	0.000000	0.000000	4.000000	48.000000	0.000000
3638.312445	-0.120578	0.568578	0.030850	74.567589	-4.676733	98.112106	1.538855	0.000000	1.034143	0.000000	0.000000	0.000000	0.031488	-0.260697	0.021776	0.000000	0.000000	4.000000	48.000000	0.000000
3638.315778	-0.120578	0.568578	0.030850	74.567589	-4.676733	98.112106	1.538855	0.000000	1.034143	0.000000	0.000000	0.000000	0.031488	-0.260697	0.021776	0.000000	0.000000	4.000000	48.000000	0.000000
3638.319112	-0.120470	0.567663	0.030910	74.678825	-4.594669	98.180298	1.538855	0.000000	1.034143	0.000000	0.000000	0.000000	0.032404	-0.274333	0.018091	0.000000	0.000000	4.000000	48.000000	0.000000
3638.322445	-0.120470	0.567663	0.030910	74.678825	-4.594669	98.180298	1.538855	0.000000	1.034143	0.000000	0.000000	0.000000	0.032404	-0.274333	0.018091	0.000000	0.000000	4.000000	48.000000	0.000000
3638.325778	-0.120470	0.567663	0.030910	74.678825	-4.594669	98.180298	1.538855	0.000000	1.034143	0.000000	0.000000	0.000000	0.032404	-0.274333	0.018091	0.000000	0.000000	4.000000	48.000000	0.000000
3638.329112	-0.120470	0.567663	0.030910	74.795387	-4.497044	98.272346	1.545499	0.000000	1.023494	0.000000	0.000000	0.000000	0.032404	-0.274333	0.018091	0.000000	0.000000	4.000000	48.000000	0.000000
3638.332445	-0.120330	0.566712	0.030941	74.795387	-4.497044	98.272346	1.545499	0.000000	1.023494	0.000000	0.000000	0.000000	0.041951	-0.285165	0.009298	0.000000	0.000000	4.000000	48.000000	0.000000
3638.335778	-0.120330	0.566712	0.030941	74.795387	-4.497044	98.272346	1.545499	0.000000	1.023494	0.000000	0.000000	0.000000	0.041951	-0.285165	0.009298	0.000000	0.000000	4.000000	48.000000	0.000000
3638.339112	-0.120187	0.565717	0.030959	74.924026	-4.371894	98.394577	1.545499	0.000000	1.023494	0.000000	0.000000	0.000000	0.042896	-0.298692	0.005463	0.000000	0.000000	4.000000	48.000000	0.000000
3638.342445	-0.120187	0.565717	0.030959	74.924026	-4.371894	98.394577	1.545499	0.000000	1.023494	0.000000	0.000000	0.000000	0.042896	-0.298692	0.005463	0.000000	0.000000	4.000000	48.000000	0.000000
3638.345778	-0.120187	0.565717	0.030959	74.924026	-4.371894	98.394577	1.545499	0.000000	1.023494	0.000000	0.000000	0.000000	0.042896	-0.298692	0.005463	0.000000	0.000000	4.000000	48.000000	0.000000
3638.349112	-0.120044	0.564722	0.030975	75.076614	-4.169569	98.613152	1.547959	0.000000	1.009353	0.000000	0.000000	0.000000	0.043042	-0.298592	0.004864	0.000000	0.000000	4.000000	48.000000	0.000000
3638.352445	-0.120044	0.564722	0.030975	75.076614	-4.169569	98.613152	1.547959	0.000000	1.009353	0.000000	0.000000	0.000000	0.043042	-0.298592	0.004864	0.000000	0.000000	4.000000	48.000000	0.000000
3638.355778	-0.120044	0.564722	0.030975	75.076614	-4.169569	98.613152	1.547959	0.000000	1.009353	0.000000	0.000000	0.000000	0.043042	-0.298592	0.004864	0.000000	0.000000	4.000000	48.000000	0.000000
3638.359112	-0.119927	0.563710	0.030900	75.269417	-3.874267	98.946220	1.548770	0.000000	1.002180	0.000000	0.000000	0.000000	0.035064	-0.303597	-0.022703	0.000000	0.000000	4.000000	48.000000	0.000000
3638.362445	-0.119927	0.563710	0.030900	75.269417	-3.874267	98.946220	1.548770	0.000000	1.002180	0.000000	0.000000	0.000000	0.035064	-0.303597	-0.022703	0.000000	0.000000	4.000000	48.000000	0.000000
3638.365778	-0.119927	0.563710	0.030900	75.269417	-3.874267	98.946220	1.548770	0.000000	1.002180	0.000000	0.000000	0.000000	0.035064	-0.303597	-0.022703	0.000000	0.000000	4.000000	48.000000	0.000000
3638.369112	-0.119927	0.563710	0.030900	75.482307	-3.468848	99.422432	1.544986	0.000000	0.996336	0.000000	0.000000	0.000000	0.035064	-0.303597	-0.022703	0.000000	0.000000	4.000000	48.000000	0.000000
3638.372445	-0.119808	0.562726	0.030816	75.482307	-3.468848	99.422432	1.544986	0.000000	0.996336	0.000000	0.000000	0.000000	0.035621	-0.295118	-0.025007	0.000000	0.000000	4.000000	48.000000	0.000000
3638.375778	-0.119808	0.562726	0.030816	75.482307	-3.468848	99.422432	1.544986	0.000000	0.996336	0.000000	0.000000	0.000000	0.035621	-0.295118	-0.025007	0.000000	0.000000	4.000000	48.000000	0.000000
3638.379112	-0.119702	0.561734	0.030686	75.659622	-3.000809	100.000359	1.544986	0.000000	0.996336	0.000000	0.000000	0.000000	0.031697	-0.297440	-0.039097	0.000000	0.000000	4.000000	48.000000	0.000000
3638.382445	-0.119702	0.561734	0.030686	75.659622	-3.000809	100.000359	1.544986	0.000000	0.996336	0.000000	0.000000	0.000000	0.031697	-0.297440	-0.039097	0.000000	0.000000	4.000000	48.000000	0.000000
3638.385778	-0.119702	0.561734	0.030686	75.659622	-3.000809	100.000359	1.544986	0.000000	0.996336	0.000000	0.000000	0.000000	0.031697	-0.297440	-0.039097	0.000000	0.000000	4.000000	48.000000	0.000000
3638.389112	-0.119702	0.561734	0.030686	75.783112	-2.461578	100.688194	1.534302	0.000000	0.985116	0.000000	0.000000	0.000000	0.031697	-0.297440	-0.039097	0.000000	0.000000	4.000000	48.000000	0.000000
3638.392445	-0.119607	0.560790	0.030498	75.783112	-2.461578	100.688194	1.534302	0.000000	0.985116	0.000000	0.000000	0.000000	0.028590	-0.283210	-0.056505	0.000000	0.000000	4.000000	48.000000	0.000000
3638.395778	-0.119607	0.560790	0.030498	75.783112	-2.461578	100.688194	1.534302	0.000000	0.985116	0.000000	0.000000	0.000000	0.028590	-0.283210	-0.056505	0.000000	0.000000	4.000000	48.000000	0.000000
3638.399112	-0.119481	0.559884	0.030285	75.870872	-1.816538	101.530090	1.534302	0.000000	0.985116	0.000000	0.000000	0.000000	0.037703	-0.271824	-0.063717	0.000000	0.000000	4.000000	48.000000	0.000000
3638.402445	-0.119481	0.559884	0.030285	75.870872	-1.816538	101.530090	1.534302	0.000000	0.985116	0.000000	0.000000	0.000000	0.037703	-0.271824	-0.063717	0.000000	0.000000	4.000000	48.000000	0.000000
3638.405778	-0.119481	0.559884	0.030285	75.870872	-1.816538	101.530090	1.534302	0.000000	0.985116	0.000000	0.000000	0.000000	0.037703	-0.271824	-0.063717	0.000000	0.000000	4.000000	48.000000	0.000000
3638.409112	-0.119481	0.559884	0.030285	75.934967	-1.001887	102.610100	1.514265	0.000000	0.974067	0.000000	0.000000	0.000000	0.037703	-0.271824	-0.063717	0.000000	0.000000	4.000000	48.000000	0.000000
3638.412445	-0.119370	0.559044	0.030032	75.934967	-1.001887	102.610100	1.514265	0.000000	0.974067	0.000000	0.000000	0.000000	0.033314	-0.252183	-0.075902	0.000000	0.000000	4.000000	48.000000	0.000000
3638.415778	-0.119370	0.559044	0.030032	75.934967	-1.001887	102.610100	1.514265	0.000000	0.974067	0.000000	0.000000	0.000000	0.033314	-0.252183	-0.075902	0.000000	0.000000	4.000000	48.000000	0.000000
3638.419112	-0.119262	0.558249	0.029789	75.979675	-0.067254	103.855896	1.514265	0.000000	0.974067	0.000000	0.000000	0.000000	0.032553	-0.238331	-0.072859	0.000000	0.000000	4.000000	48.000000	0.000000
3638.422445	-0.119262	0.558249	0.029789	75.979675	-0.067254	103.855896	1.514265	0.000000	0.974067	0.000000	0.000000	0.000000	0.032553	-0.238331	-0.072859	0.000000	0.000000	4.000000	48.000000	0.000000
3638.425778	-0.119262	0.558249	0.029789	75.979675	-0.067254	103.855896	1.514265	0.000000	0.974067	0.000000	0.000000	0.000000	0.032553	-0.238331	-0.072859	0.000000	0.000000	4.000000	48.000000	0.000000
3638.429112	-0.119210	0.557502	0.029478	76.012497	0.944142	105.218079	1.489472	0.000000	0.963089	0.000000	0.000000	0.000000	0.015525	-0.224074	-0.093391	0.000000	0.000000	4.000000	48.000000	0.000000
3638.432445	-0.119210	0.557502	0.029478	76.012497	0.944142	105.218079	1.489472	0.000000	0.963089	0.000000	0.000000	0.000000	0.015525	-0.224074	-0.093391	0.000000	0.000000	4.000000	48.000000	0.000000
3638.435778	-0.119210	0.557502	0.029478	76.012497	0.944142	105.218079	1.489472	0.000000	0.963089	0.000000	0.000000	0.000000	0.015525	-0.224074	-0.093391	0.000000	0.000000	4.000000	48.000000	0.000000
3638.439112	-0.119152	0.556766	0.029143	76.034447	1.968508	106.598923	1.473907	0.000000	0.960501	0.000000	0.000000	0.000000	0.017268	-0.220901	-0.100475	0.000000	0.000000	4.000000	48.000000	0.000000
3638.442445	-0.119152	0.556766	0.029143	76.034447	1.968508	106.598923	1.473907	0.000000	0.960501	0.000000	0.000000	0.000000	0.017268	-0.220901	-0.100475	0.000000	0.000000	4.000000	48.000000	0.000000
3638.445778	-0.119152	0.556766	0.029143	76.034447	1.968508	106.598923	1.473907	0.000000	0.960501	0.000000	0.000000	0.000000	0.017268	-0.220901	-0.100475	0.000000	0.000000	4.000000	48.000000	0.000000
3638.449112	-0.119152	0.556766	0.029143	76.071114	3.016562	108.006813	1.457161	0.000000	0.957623	0.000000	0.000000	0.000000	0.017268	-0.220901	-0.100475	0.000000	0.000000	4.000000	48.000000	0.000000
3638.452445	-0.119124	0.556060	0.028729	76.071114	3.016562	108.006813	1.457161	0.000000	0.957623	0.000000	0.000000	0.000000	0.008463	-0.211902	-0.124372	0.000000	0.000000	4.000000	48.000000	0.000000
3638.455778	-0.119124	0.556060	0.028729	76.071114	3.016562	108.006813	1.457161	0.000000	0.957623	0.000000	0.000000	0.000000	0.008463	-0.211902	-0.124372	0.000000	0.000000	4.000000	48.000000	0.000000
3638.459112	-0.119072	0.555321	0.028217	76.157776	4.089586	109.412628	1.457161	0.000000	0.957623	0.000000	0.000000	0.000000	0.015666	-0.221675	-0.153595	0.000000	0.000000	4.000000	48.000000	0.000000
3638.462445	-0.119072	0.555321	0.028217	76.157776	4.089586	109.412628	1.457161	0.000000	0.957623	0.000000	0.000000	0.000000	0.015666	-0.221675	-0.153595	0.000000	0.000000	4.000000	48.000000	0.000000
3638.465778	-0.119072	0.555321	0.028217	76.157776	4.089586	109.412628	1.457161	0.000000	0.957623	0.000000	0.000000	0.000000	0.015666	-0.221675	-0.153595	0.000000	0.000000	4.000000	48.000000	0.000000
3638.469112	-0.119072	0.555321	0.028217	76.281219	5.130114	110.740189	1.410833	0.000000	0.953601	0.000000	0.000000	0.000000	0.015666	-0.221675	-0.153595	0.000000	0.000000	4.000000	48.000000	0.000000
3638.472445	-0.118983	0.554596	0.027557	76.281219	5.130114	110.740189	1.410833	0.000000	0.953601	0.000000	0.000000	0.000000	0.026582	-0.217346	-0.197875	0.000000	0.000000	4.000000	48.000000	0.000000
3638.475778	-0.118983	0.554596	0.027557	76.281219	5.130114	110.740189	1.410833	0.000000	0.953601	0.000000	0.000000	0.000000	0.026582	-0.217346	-0.197875	0.000000	0.000000	4.000000	48.000000	0.000000
3638.479112	-0.118849	0.553912	0.026812	76.407288	6.006496	111.844833	1.410833	0.000000	0.953601	0.000000	0.000000	0.000000	0.040232	-0.205295	-0.223465	0.000000	0.000000	4.000000	48.000000	0.000000
3638.482445	-0.118849	0.553912	0.026812	76.407288	6.006496	111.844833	1.410833	0.000000	0.953601	0.000000	0.000000	0.000000	0.040232	-0.205295	-0.223465	0.000000	0.000000	4.000000	48.000000	0.000000
3638.485778	-0.118849	0.553912	0.026812	76.407288	6.006496	111.844833	1.410833	0.000000	0.953601	0.000000	0.000000	0.000000	0.040232	-0.205295	-0.223465	0.000000	0.000000	4.000000	48.000000	0.000000
3638.489112	-0.118690	0.553223	0.025964	76.529732	6.720502	112.731277	1.340610	0.000000	0.942466	0.000000	0.000000	0.000000	0.047878	-0.206670	-0.254405	0.000000	0.000000	4.000000	48.000000	0.000000
3638.492445	-0.118690	0.553223	0.025964	76.529732	6.720502	112.731277	1.340610	0.000000	0.942466	0.000000	0.000000	0.000000	0.047878	-0.206670	-0.254405	0.000000	0.000000	4.000000	48.000000	0.000000
3638.495778	-0.118690	0.553223	0.025964	76.529732	6.720502	112.731277	1.340610	0.000000	0.942466	0.000000	0.000000	0.000000	0.047878	-0.206670	-0.254405	0.000000	0.000000	4.000000	48.000000	0.000000
3638.499112	-0.118486	0.552547	0.025036	76.635048	7.228598	113.354538	1.298209	0.000000	0.934486	0.000000	0.000000	0.000000	0.061142	-0.202713	-0.278537	0.000000	0.000000	4.000000	48.000000	0.000000
3638.502445	-0.118486	0.552547	0.025036	76.635048	7.228598	113.354538	1.298209	0.000000	0.934486	0.000000	0.000000	0.000000	0.061142	-0.202713	-0.278537	0.000000	0.000000	4.000000	48.000000	0.000000
3638.505778	-0.118486	0.552547	0.025036	76.635048	7.228598	113.354538	1.298209	0.000000	0.934486	0.000000	0.000000	0.000000	0.061142	-0.202713	-0.278537	0.000000	0.000000	4.000000	48.000000	0.000000
3638.509112	-0.118293	0.551893	0.024055	76.747650	7.561473	113.748108	1.251786	0.000000	0.924296	0.000000	0.000000	0.000000	0.057741	-0.196427	-0.294169	0.000000	0.000000	4.000000	48.000000	0.000000
3638.512445	-0.118293	0.551893	0.024055	76.747650	7.561473	113.748108	1.251786	0.000000	0.924296	0.000000	0.000000	0.000000	0.057741	-0.196427	-0.294169	0.000000	0.000000	4.000000	48.000000	0.000000
3638.515778	-0.118293	0.551893	0.024055	76.747650	7.561473	113.748108	1.251786	0.000000	0.924296	0.000000	0.000000	0.000000	0.057741	-0.196427	-0.294169	0.000000	0.000000	4.000000	48.000000	0.000000
3638.519112	-0.118095	0.551249	0.023050	76.869316	7.794949	114.003723	1.202758	0.000000	0.914672	0.000000	0.000000	0.000000	0.059580	-0.193048	-0.301401	0.000000	0.000000	4.000000	48.000000	0.000000
3638.522445	-0.118095	0.551249	0.023050	76.869316	7.794949	114.003723	1.202758	0.000000	0.914672	0.000000	0.000000	0.000000	0.059580	-0.193048	-0.301401	0.000000	0.000000	4.000000	48.000000	0.000000
3638.525778	-0.118095	0.551249	0.023050	76.869316	7.794949	114.003723	1.202758	0.000000	0.914672	0.000000	0.000000	0.000000	0.059580	-0.193048	-0.301401	0.000000	0.000000	4.000000	48.000000	0.000000
3638.529112	-0.117879	0.550636	0.021977	76.994370	8.006785	114.223984	1.152524	0.000000	0.904742	0.000000	0.000000	0.000000	0.064725	-0.183894	-0.322071	0.000000	0.000000	4.000000	48.000000	0.000000
3638.532445	-0.117879	0.550636	0.021977	76.994370	8.006785	114.223984	1.152524	0.000000	0.904742	0.000000	0.000000	0.000000	0.064725	-0.183894	-0.322071	0.000000	0.000000	4.000000	48.000000	0.000000
3638.535778	-0.117879	0.550636	0.021977	76.994370	8.006785	114.223984	1.152524	0.000000	0.904742	0.000000	0.000000	0.000000	0.064725	-0.183894	-0.322071	0.000000	0.000000	4.000000	48.000000	0.000000
3638.539112	-0.117661	0.550052	0.020897	77.115723	8.217099	114.449875	1.098846	0.000000	0.893955	0.000000	0.000000	0.000000	0.065283	-0.175380	-0.324077	0.000000	0.000000	4.000000	48.000000	0.000000
3638.542445	-0.117661	0.550052	0.020897	77.115723	8.217099	114.449875	1.098846	0.000000	0.893955	0.000000	0.000000	0.000000	0.065283	-0.175380	-0.324077	0.000000	0.000000	4.000000	48.000000	0.000000
3638.545778	-0.117661	0.550052	0.020897	77.115723	8.217099	114.449875	1.098846	0.000000	0.893955	0.000000	0.000000	0.000000	0.065283	-0.175380	-0.324077	0.000000	0.000000	4.000000	48.000000	0.000000
3638.549112	-0.117473	0.549470	0.019741	77.240372	8.429237	114.678589	1.044833	0.000000	0.883074	0.000000	0.000000	0.000000	0.056493	-0.174389	-0.346627	0.000000	0.000000	4.000000	48.000000	0.000000
3638.552445	-0.117473	0.549470	0.019741	77.240372	8.429237	114.678589	1.044833	0.000000	0.883074	0.000000	0.000000	0.000000	0.056493	-0.174389	-0.346627	0.000000	0.000000	4.000000	48.000000	0.000000
3638.555778	-0.117473	0.549470	0.019741	77.240372	8.429237	114.678589	1.044833	0.000000	0.883074	0.000000	0.000000	0.000000	0.056493	-0.174389	-0.346627	0.000000	0.000000	4.000000	48.000000	0.000000
3638.559112	-0.117335	0.548919	0.018500	77.361946	8.632293	114.906258	0.987062	0.000000	0.873659	0.000000	0.000000	0.000000	0.041408	-0.165354	-0.372339	0.000000	0.000000	4.000000	48.000000	0.000000
3638.562445	-0.117335	0.548919	0.018500	77.361946	8.632293	114.906258	0.987062	0.000000	0.873659	0.000000	0.000000	0.000000	0.041408	-0.165354	-0.372339	0.000000	0.000000	4.000000	48.000000	0.000000
3638.565778	-0.117335	0.548919	0.018500	77.361946	8.632293	114.906258	0.987062	0.000000	0.873659	0.000000	0.000000	0.000000	0.041408	-0.165354	-0.372339	0.000000	0.000000	4.000000	48.000000	0.000000
3638.569112	-0.117262	0.548396	0.017236	77.486198	8.839725	115.143860	0.925005	0.000000	0.866757	0.000000	0.000000	0.000000	0.021880	-0.156963	-0.379322	0.000000	0.000000	4.000000	48.000000	0.000000
3638.572445	-0.117262	0.548396	0.017236	77.486198	8.839725	115.143860	0.925005	0.000000	0.866757	0.000000	0.000000	0.000000	0.021880	-0.156963	-0.379322	0.000000	0.000000	4.000000	48.000000	0.000000
3638.575778	-0.117262	0.548396	0.017236	77.486198	8.839725	115.143860	0.925005	0.000000	0.866757	0.000000	0.000000	0.000000	0.021880	-0.156963	-0.379322	0.000000	0.000000	4.000000	48.000000	0.000000
3638.579112	-0.117209	0.547900	0.015959	77.602486	9.029879	115.369522	0.861785	0.000000	0.863111	0.000000	0.000000	0.000000	0.015987	-0.148608	-0.382930	0.000000	0.000000	4.000000	48.000000	0.000000
3638.582445	-0.117209	0.547900	0.015959	77.602486	9.029879	115.369522	0.861785	0.000000	0.863111	0.000000	0.000000	0.000000	0.015987	-0.148608	-0.382930	0.000000	0.000000	4.000000	48.000000	0.000000
3638.585778	-0.117209	0.547900	0.015959	77.602486	9.029879	115.369522	0.861785	0.000000	0.863111	0.000000	0.000000	0.000000	0.015987	-0.148608	-0.382930	0.000000	0.000000	4.000000	48.000000	0.000000
3638.589112	-0.117174	0.547459	0.014666	77.708206	9.204233	115.583878	0.797963	0.000000	0.860446	0.000000	0.000000	0.000000	0.010500	-0.132363	-0.387946	0.000000	0.000000	4.000000	48.000000	0.000000
3638.592445	-0.117174	0.547459	0.014666	77.708206	9.204233	115.583878	0.797963	0.000000	0.860446	0.000000	0.000000	0.000000	0.010500	-0.132363	-0.387946	0.000000	0.000000	4.000000	48.000000	0.000000
3638.595778	-0.117174	0.547459	0.014666	77.708206	9.204233	115.583878	0.797963	0.000000	0.860446	0.000000	0.000000	0.000000	0.010500	-0.132363	-0.387946	0.000000	0.000000	4.000000	48.000000	0.000000
3638.599112	-0.117188	0.547068	0.013482	77.762558	9.253447	115.677208	0.733306	0.000000	0.858696	0.000000	0.000000	0.000000	-0.004281	-0.117284	-0.355363	0.000000	0.000000	4.000000	48.000000	0.000000
3638.602445	-0.117188	0.547068	0.013482	77.762558	9.253447	115.677208	0.733306	0.000000	0.858696	0.000000	0.000000	0.000000	-0.004281	-0.117284	-0.355363	0.000000	0.000000	4.000000	48.000000	0.000000
3638.605778	-0.117188	0.547068	0.013482	77.762558	9.253447	115.677208	0.733306	0.000000	0.858696	0.000000	0.000000	0.000000	-0.004281	-0.117284	-0.355363	0.000000	0.000000	4.000000	48.000000	0.000000
3638.609112	-0.117210	0.546712	0.012331	77.762962	9.150919	115.622139	0.674078	0.000000	0.859409	0.000000	0.000000	0.000000	-0.006409	-0.106860	-0.345092	0.000000	0.000000	4.000000	48.000000	0.000000
3638.612445	-0.117210	0.546712	0.012331	77.762962	9.150919	115.622139	0.674078	0.000000	0.859409	0.000000	0.000000	0.000000	-0.006409	-0.106860	-0.345092	0.000000	0.000000	4.000000	48.000000	0.000000
3638.615778	-0.117210	0.546712	0.012331	77.762962	9.150919	115.622139	0.674078	0.000000	0.859409	0.000000	0.000000	0.000000	-0.006409	-0.106860	-0.345092	0.000000	0.000000	4.000000	48.000000	0.000000
3638.619112	-0.117267	0.546355	0.011237	77.742226	8.985251	115.505539	0.616563	0.000000	0.860477	0.000000	0.000000	0.000000	-0.017279	-0.107246	-0.328284	0.000000	0.000000	4.000000	48.000000	0.000000
3638.622445	-0.117267	0.546355	0.011237	77.742226	8.985251	115.505539	0.616563	0.000000	0.860477	0.000000	0.000000	0.000000	-0.017279	-0.107246	-0.328284	0.000000	0.000000	4.000000	48.000000	0.000000
3638.625778	-0.117267	0.546355	0.011237	77.742226	8.985251	115.505539	0.616563	0.000000	0.860477	0.000000	0.000000	0.000000	-0.017279	-0.107246	-0.328284	0.000000	0.000000	4.000000	48.000000	0.000000
3638.629112	-0.117361	0.545996	0.010199	77.728333	8.831006	115.405647	0.561849	0.000000	0.863357	0.000000	0.000000	0.000000	-0.028151	-0.107586	-0.311443	0.000000	0.000000	4.000000	48.000000	0.000000
3638.632445	-0.117361	0.545996	0.010199	77.728333	8.831006	115.405647	0.561849	0.000000	0.863357	0.000000	0.000000	0.000000	-0.028151	-0.107586	-0.311443	0.000000	0.000000	4.000000	48.000000	0.000000
3638.635778	-0.117361	0.545996	0.010199	77.728333	8.831006	115.405647	0.561849	0.000000	0.863357	0.000000	0.000000	0.000000	-0.028151	-0.107586	-0.311443	0.000000	0.000000	4.000000	48.000000	0.000000
3638.639112	-0.117538	0.545595	0.009124	77.722427	8.693332	115.327240	0.509942	0.000000	0.868049	0.000000	0.000000	0.000000	-0.053224	-0.120404	-0.322343	0.000000	0.000000	4.000000	48.000000	0.000000
3638.642445	-0.117538	0.545595	0.009124	77.722427	8.693332	115.327240	0.509942	0.000000	0.868049	0.000000	0.000000	0.000000	-0.053224	-0.120404	-0.322343	0.000000	0.000000	4.000000	48.000000	0.000000
3638.645778	-0.117538	0.545595	0.009124	77.722427	8.693332	115.327240	0.509942	0.000000	0.868049	0.000000	0.000000	0.000000	-0.053224	-0.120404	-0.322343	0.000000	0.000000	4.000000	48.000000	0.000000
3638.649112	-0.117764	0.545185	0.008060	77.739441	8.607553	115.307747	0.456218	0.000000	0.876920	0.000000	0.000000	0.000000	-0.067543	-0.122964	-0.319272	0.000000	0.000000	4.000000	48.000000	0.000000
3638.652445	-0.117764	0.545185	0.008060	77.739441	8.607553	115.307747	0.456218	0.000000	0.876920	0.000000	0.000000	0.000000	-0.067543	-0.122964	-0.319272	0.000000	0.000000	4.000000	48.000000	0.000000
3638.655778	-0.117764	0.545185	0.008060	77.739441	8.607553	115.307747	0.456218	0.000000	0.876920	0.000000	0.000000	0.000000	-0.067543	-0.122964	-0.319272	0.000000	0.000000	4.000000	48.000000	0.000000
3638.659112	-0.118064	0.544757	0.007023	77.756454	8.516221	115.288101	0.403006	0.000000	0.888177	0.000000	0.000000	0.000000	-0.090118	-0.128314	-0.311156	0.000000	0.000000	4.000000	48.000000	0.000000
3638.662445	-0.118064	0.544757	0.007023	77.756454	8.516221	115.288101	0.403006	0.000000	0.888177	0.000000	0.000000	0.000000	-0.090118	-0.128314	-0.311156	0.000000	0.000000	4.000000	48.000000	0.000000
3638.665778	-0.118064	0.544757	0.007023	77.756454	8.516221	115.288101	0.403006	0.000000	0.888177	0.000000	0.000000	0.000000	-0.090118	-0.128314	-0.311156	0.000000	0.000000	4.000000	48.000000	0.000000
3638.669112	-0.118400	0.544329	0.006042	77.753426	8.364734	115.214996	0.351147	0.000000	0.903197	0.000000	0.000000	0.000000	-0.100786	-0.128555	-0.294345	0.000000	0.000000	4.000000	48.000000	0.000000
3638.672445	-0.118400	0.544329	0.006042	77.753426	8.364734	115.214996	0.351147	0.000000	0.903197	0.000000	0.000000	0.000000	-0.100786	-0.128555	-0.294345	0.000000	0.000000	4.000000	48.000000	0.000000
3638.675778	-0.118400	0.544329	0.006042	77.753426	8.364734	115.214996	0.351147	0.000000	0.903197	0.000000	0.000000	0.000000	-0.100786	-0.128555	-0.294345	0.000000	0.000000	4.000000	48.000000	0.000000
3638.679112	-0.118798	0.543916	0.005129	77.708939	8.109379	115.046860	0.302089	0.000000	0.919994	0.000000	0.000000	0.000000	-0.119446	-0.123767	-0.273853	0.000000	0.000000	4.000000	48.000000	0.000000
3638.682445	-0.118798	0.543916	0.005129	77.708939	8.109379	115.046860	0.302089	0.000000	0.919994	0.000000	0.000000	0.000000	-0.119446	-0.123767	-0.273853	0.000000	0.000000	4.000000	48.000000	0.000000
3638.685778	-0.118798	0.543916	0.005129	77.708939	8.109379	115.046860	0.302089	0.000000	0.919994	0.000000	0.000000	0.000000	-0.119446	-0.123767	-0.273853	0.000000	0.000000	4.000000	48.000000	0.000000
3638.689112	-0.119269	0.543527	0.004325	77.636124	7.775151	114.804268	0.256447	0.000000	0.939902	0.000000	0.000000	0.000000	-0.141269	-0.116722	-0.241252	0.000000	0.000000	4.000000	48.000000	0.000000
3638.692445	-0.119269	0.543527	0.004325	77.636124	7.775151	114.804268	0.256447	0.000000	0.939902	0.000000	0.000000	0.000000	-0.141269	-0.116722	-0.241252	0.000000	0.000000	4.000000	48.000000	0.000000
3638.695778	-0.119269	0.543527	0.004325	77.636124	7.775151	114.804268	0.256447	0.000000	0.939902	0.000000	0.000000	0.000000	-0.141269	-0.116722	-0.241252	0.000000	0.000000	4.000000	48.000000	0.000000
3638.699112	-0.119269	0.543527	0.004325	77.556160	7.425180	114.548744	0.216238	0.000000	0.963447	0.000000	0.000000	0.000000	-0.141269	-0.116722	-0.241252	0.000000	0.000000	4.000000	48.000000	0.000000
3638.702445	-0.119802	0.543154	0.003589	77.556160	7.425180	114.548744	0.216238	0.000000	0.963447	0.000000	0.000000	0.000000	-0.160040	-0.111997	-0.220765	0.000000	0.000000	4.000000	48.000000	0.000000
3638.705778	-0.119802	0.543154	0.003589	77.556160	7.425180	114.548744	0.216238	0.000000	0.963447	0.000000	0.000000	0.000000	-0.160040	-0.111997	-0.220765	0.000000	0.000000	4.000000	48.000000	0.000000
3638.709112	-0.120349	0.542805	0.002910	77.471268	7.067771	114.290550	0.179444	0.000000	0.990120	0.000000	0.000000	0.000000	-0.163998	-0.104560	-0.203612	0.000000	0.000000	4.000000	48.000000	0.000000
3638.712445	-0.120349	0.542805	0.002910	77.471268	7.067771	114.290550	0.179444	0.000000	0.990120	0.000000	0.000000	0.000000	-0.163998	-0.104560	-0.203612	0.000000	0.000000	4.000000	48.000000	0.000000
3638.715778	-0.120349	0.542805	0.002910	77.471268	7.067771	114.290550	0.179444	0.000000	0.990120	0.000000	0.000000	0.000000	-0.163998	-0.104560	-0.203612	0.000000	0.000000	4.000000	48.000000	0.000000
3638.719112	-0.120349	0.542805	0.002910	77.405807	6.767288	114.089874	0.145509	0.000000	1.017453	0.000000	0.000000	0.000000	-0.163998	-0.104560	-0.203612	0.000000	0.000000	4.000000	48.000000	0.000000
3638.722445	-0.120969	0.542479	0.002340	77.405807	6.767288	114.089874	0.145509	0.000000	1.017453	0.000000	0.000000	0.000000	-0.186093	-0.097675	-0.171036	0.000000	0.000000	4.000000	48.000000	0.000000
3638.725778	-0.120969	0.542479	0.002340	77.405807	6.767288	114.089874	0.145509	0.000000	1.017453	0.000000	0.000000	0.000000	-0.186093	-0.097675	-0.171036	0.000000	0.000000	4.000000	48.000000	0.000000
3638.729112	-0.121599	0.542162	0.001809	77.371819	6.550100	113.970276	0.117003	0.000000	1.048469	0.000000	0.000000	0.000000	-0.188827	-0.095295	-0.159272	0.000000	0.000000	4.000000	48.000000	0.000000
3638.732445	-0.121599	0.542162	0.001809	77.371819	6.550100	113.970276	0.117003	0.000000	1.048469	0.000000	0.000000	0.000000	-0.188827	-0.095295	-0.159272	0.000000	0.000000	4.000000	48.000000	0.000000
3638.735778	-0.121599	0.542162	0.001809	77.371819	6.550100	113.970276	0.117003	0.000000	1.048469	0.000000	0.000000	0.000000	-0.188827	-0.095295	-0.159272	0.000000	0.000000	4.000000	48.000000	0.000000
3638.739112	-0.121599	0.542162	0.001809	77.366501	6.406822	113.924927	0.090457	0.000000	1.079940	0.000000	0.000000	0.000000	-0.188827	-0.095295	-0.159272	0.000000	0.000000	4.000000	48.000000	0.000000
3638.742445	-0.122298	0.541850	0.001369	77.366501	6.406822	113.924927	0.090457	0.000000	1.079940	0.000000	0.000000	0.000000	-0.209703	-0.093481	-0.132147	0.000000	0.000000	4.000000	48.000000	0.000000
3638.745778	-0.122298	0.541850	0.001369	77.366501	6.406822	113.924927	0.090457	0.000000	1.079940	0.000000	0.000000	0.000000	-0.209703	-0.093481	-0.132147	0.000000	0.000000	4.000000	48.000000	0.000000
3638.749112	-0.123045	0.541545	0.001024	77.388763	6.329289	113.948822	0.090457	0.000000	1.079940	0.000000	0.000000	0.000000	-0.224178	-0.091696	-0.103348	0.000000	0.000000	4.000000	48.000000	0.000000
3638.752445	-0.123045	0.541545	0.001024	77.388763	6.329289	113.948822	0.090457	0.000000	1.079940	0.000000	0.000000	0.000000	-0.224178	-0.091696	-0.103348	0.000000	0.000000	4.000000	48.000000	0.000000
3638.755778	-0.123045	0.541545	0.001024	77.388763	6.329289	113.948822	0.090457	0.000000	1.079940	0.000000	0.000000	0.000000	-0.224178	-0.091696	-0.103348	0.000000	0.000000	4.000000	48.000000	0.000000
3638.759112	-0.123045	0.541545	0.001024	77.429558	6.302900	114.022064	0.051208	0.000000	1.152254	0.000000	0.000000	0.000000	-0.224178	-0.091696	-0.103348	0.000000	0.000000	4.000000	48.000000	0.000000
3638.762445	-0.123821	0.541219	0.000786	77.429558	6.302900	114.022064	0.051208	0.000000	1.152254	0.000000	0.000000	0.000000	-0.232641	-0.097779	-0.071513	0.000000	0.000000	4.000000	48.000000	0.000000
3638.765778	-0.123821	0.541219	0.000786	77.429558	6.302900	114.022064	0.051208	0.000000	1.152254	0.000000	0.000000	0.000000	-0.232641	-0.097779	-0.071513	0.000000	0.000000	4.000000	48.000000	0.000000
3638.769112	-0.124651	0.540874	0.000579	77.467461	6.266411	114.090599	0.039290	0.000000	1.191027	0.000000	0.000000	0.000000	-0.249176	-0.103293	-0.062095	0.000000	0.000000	4.000000	48.000000	0.000000
3638.772445	-0.124651	0.540874	0.000579	77.467461	6.266411	114.090599	0.039290	0.000000	1.191027	0.000000	0.000000	0.000000	-0.249176	-0.103293	-0.062095	0.000000	0.000000	4.000000	48.000000	0.000000
3638.775778	-0.124651	0.540874	0.000579	77.467461	6.266411	114.090599	0.039290	0.000000	1.191027	0.000000	0.000000	0.000000	-0.249176	-0.103293	-0.062095	0.000000	0.000000	4.000000	48.000000	0.000000
3638.779112	-0.124651	0.540874	0.000579	77.502380	6.222410	114.154152	0.028940	0.000000	1.232557	0.000000	0.000000	0.000000	-0.249176	-0.103293	-0.062095	0.000000	0.000000	4.000000	48.000000	0.000000
3638.782445	-0.125536	0.540552	0.000485	77.502380	6.222410	114.154152	0.028940	0.000000	1.232557	0.000000	0.000000	0.000000	-0.265525	-0.096690	-0.028110	0.000000	0.000000	4.000000	48.000000	0.000000
3638.785778	-0.125536	0.540552	0.000485	77.502380	6.222410	114.154152	0.028940	0.000000	1.232557	0.000000	0.000000	0.000000	-0.265525	-0.096690	-0.028110	0.000000	0.000000	4.000000	48.000000	0.000000
3638.789112	-0.126455	0.540211	0.000428	77.531487	6.165615	114.207420	0.028940	0.000000	1.232557	0.000000	0.000000	0.000000	-0.275752	-0.102325	-0.017084	0.000000	0.000000	4.000000	48.000000	0.000000
3638.792445	-0.126455	0.540211	0.000428	77.531487	6.165615	114.207420	0.028940	0.000000	1.232557	0.000000	0.000000	0.000000	-0.275752	-0.102325	-0.017084	0.000000	0.000000	4.000000	48.000000	0.000000
3638.795778	-0.126455	0.540211	0.000428	77.531487	6.165615	114.207420	0.028940	0.000000	1.232557	0.000000	0.000000	0.000000	-0.275752	-0.102325	-0.017084	0.000000	0.000000	4.000000	48.000000	0.000000
3638.799112	-0.127408	0.539891	0.000490	77.557693	6.103814	114.255547	0.021408	0.000000	1.322770	0.000000	0.000000	0.000000	-0.285895	-0.095845	0.018546	0.000000	0.000000	4.000000	48.000000	0.000000
3638.802445	-0.127408	0.539891	0.000490	77.557693	6.103814	114.255547	0.021408	0.000000	1.322770	0.000000	0.000000	0.000000	-0.285895	-0.095845	0.018546	0.000000	0.000000	4.000000	48.000000	0.000000
3638.805778	-0.127408	0.539891	0.000490	77.557693	6.103814	114.255547	0.021408	0.000000	1.322770	0.000000	0.000000	0.000000	-0.285895	-0.095845	0.018546	0.000000	0.000000	4.000000	48.000000	0.000000
3638.809112	-0.128418	0.539553	0.000582	77.580963	6.034260	114.298508	0.024499	0.000000	1.370419	0.000000	0.000000	0.000000	-0.302870	-0.101606	0.027599	0.000000	0.000000	4.000000	48.000000	0.000000
3638.812445	-0.128418	0.539553	0.000582	77.580963	6.034260	114.298508	0.024499	0.000000	1.370419	0.000000	0.000000	0.000000	-0.302870	-0.101606	0.027599	0.000000	0.000000	4.000000	48.000000	0.000000
[truncated: 2,916 more rows]
