# Supplementary material for: Haptic Guidance Needs to Be Intuitive Not Just Informative to Improve Human Motor Accuracy
Source: PLoS One. 2016 Mar 16;11(3):e0150912. doi: 10.1371/journal.pone.0150912 (PMC4794196; doi:10.1371/journal.pone.0150912)
Supplement: S2 Data — (ZIP) [file pone.0150912.s002.zip › Subject1/exp2_0049.txt]

Time	PosX	PosY	PosZ	RotX	RotY	RotZ	ForceX	ForceY	ForceZ	MomentX	MomentY	MomentZ	VelocityX	VelocityY	VelocityZ	CalibratedWeight	ButtonDown	Condition	Trial	Visual
3657.595778	-0.004571	0.537044	0.248441	77.491547	22.558670	81.896828	0.000000	0.000000	0.000000	0.000000	0.000000	0.000000	-0.020098	0.000004	-0.000127	0.000000	1.000000	2.000000	49.000000	0.000000
3657.599112	-0.004571	0.537044	0.248441	77.502274	22.589731	81.913345	1.938657	0.000000	-4.608862	0.000000	0.000000	0.000000	-0.020098	0.000004	-0.000127	0.000000	1.000000	2.000000	49.000000	0.000000
3657.602445	-0.004571	0.537044	0.248441	77.502274	22.589731	81.913345	1.938657	0.000000	-4.608862	0.000000	0.000000	0.000000	-0.020098	0.000004	-0.000127	0.000000	1.000000	2.000000	49.000000	0.000000
3657.605778	-0.004571	0.537044	0.248441	77.502274	22.589731	81.913345	1.938657	0.000000	-4.608862	0.000000	0.000000	0.000000	-0.020098	0.000004	-0.000127	0.000000	1.000000	2.000000	49.000000	0.000000
3657.609112	-0.003729	0.536752	0.247591	77.554131	22.720636	82.010056	1.939715	0.000000	-4.608417	0.000000	0.000000	0.000000	0.252580	-0.087502	-0.254907	0.000000	1.000000	2.000000	49.000000	0.000000
3657.612445	-0.003729	0.536752	0.247591	77.554131	22.720636	82.010056	1.939715	0.000000	-4.608417	0.000000	0.000000	0.000000	0.252580	-0.087502	-0.254907	0.000000	1.000000	2.000000	49.000000	0.000000
3657.615778	-0.003729	0.536752	0.247591	77.554131	22.720636	82.010056	1.939715	0.000000	-4.608417	0.000000	0.000000	0.000000	0.252580	-0.087502	-0.254907	0.000000	1.000000	2.000000	49.000000	0.000000
3657.619112	-0.003729	0.536752	0.247591	77.537971	22.639280	81.881035	1.932050	0.000000	-4.611636	0.000000	0.000000	0.000000	0.252580	-0.087502	-0.254907	0.000000	1.000000	2.000000	49.000000	0.000000
3657.622445	-0.003290	0.536489	0.246813	77.537971	22.639280	81.881035	1.932050	0.000000	-4.611636	0.000000	0.000000	0.000000	0.131572	-0.079000	-0.233367	0.000000	1.000000	2.000000	49.000000	0.000000
3657.625778	-0.003290	0.536489	0.246813	77.537971	22.639280	81.881035	1.932050	0.000000	-4.611636	0.000000	0.000000	0.000000	0.131572	-0.079000	-0.233367	0.000000	1.000000	2.000000	49.000000	0.000000
3657.629112	-0.002684	0.536361	0.245685	77.293175	21.440268	80.556313	1.932050	0.000000	-4.611636	0.000000	0.000000	0.000000	0.181760	-0.038233	-0.338586	0.000000	1.000000	2.000000	49.000000	0.000000
3657.632445	-0.002684	0.536361	0.245685	77.293175	21.440268	80.556313	1.932050	0.000000	-4.611636	0.000000	0.000000	0.000000	0.181760	-0.038233	-0.338586	0.000000	1.000000	2.000000	49.000000	0.000000
3657.635778	-0.002684	0.536361	0.245685	77.293175	21.440268	80.556313	1.932050	0.000000	-4.611636	0.000000	0.000000	0.000000	0.181760	-0.038233	-0.338586	0.000000	1.000000	2.000000	49.000000	0.000000
3657.639112	-0.001847	0.535969	0.244440	76.762512	18.859913	77.680222	1.928124	0.000000	-4.613278	0.000000	0.000000	0.000000	0.251227	-0.117849	-0.373537	0.000000	1.000000	2.000000	49.000000	0.000000
3657.642445	-0.001847	0.535969	0.244440	76.762512	18.859913	77.680222	1.928124	0.000000	-4.613278	0.000000	0.000000	0.000000	0.251227	-0.117849	-0.373537	0.000000	1.000000	2.000000	49.000000	0.000000
3657.645778	-0.001847	0.535969	0.244440	76.762512	18.859913	77.680222	1.928124	0.000000	-4.613278	0.000000	0.000000	0.000000	0.251227	-0.117849	-0.373537	0.000000	1.000000	2.000000	49.000000	0.000000
3657.649112	-0.001145	0.535587	0.243108	75.980347	15.675095	74.103012	1.923027	0.000000	-4.615406	0.000000	0.000000	0.000000	0.210485	-0.114598	-0.399353	0.000000	1.000000	2.000000	49.000000	0.000000
3657.652445	-0.001145	0.535587	0.243108	75.980347	15.675095	74.103012	1.923027	0.000000	-4.615406	0.000000	0.000000	0.000000	0.210485	-0.114598	-0.399353	0.000000	1.000000	2.000000	49.000000	0.000000
3657.655778	-0.001145	0.535587	0.243108	75.980347	15.675095	74.103012	1.923027	0.000000	-4.615406	0.000000	0.000000	0.000000	0.210485	-0.114598	-0.399353	0.000000	1.000000	2.000000	49.000000	0.000000
3657.659112	-0.000114	0.535184	0.241582	75.049065	12.669897	70.642738	1.920649	0.000000	-4.616395	0.000000	0.000000	0.000000	0.309238	-0.120864	-0.457854	0.000000	1.000000	2.000000	49.000000	0.000000
3657.662445	-0.000114	0.535184	0.241582	75.049065	12.669897	70.642738	1.920649	0.000000	-4.616395	0.000000	0.000000	0.000000	0.309238	-0.120864	-0.457854	0.000000	1.000000	2.000000	49.000000	0.000000
3657.665778	-0.000114	0.535184	0.241582	75.049065	12.669897	70.642738	1.920649	0.000000	-4.616395	0.000000	0.000000	0.000000	0.309238	-0.120864	-0.457854	0.000000	1.000000	2.000000	49.000000	0.000000
3657.669112	0.001210	0.534663	0.239852	74.076691	10.187239	67.688950	1.914195	0.000000	-4.619075	0.000000	0.000000	0.000000	0.397150	-0.156193	-0.518940	0.000000	1.000000	2.000000	49.000000	0.000000
3657.672445	0.001210	0.534663	0.239852	74.076691	10.187239	67.688950	1.914195	0.000000	-4.619075	0.000000	0.000000	0.000000	0.397150	-0.156193	-0.518940	0.000000	1.000000	2.000000	49.000000	0.000000
3657.675778	0.001210	0.534663	0.239852	74.076691	10.187239	67.688950	1.914195	0.000000	-4.619075	0.000000	0.000000	0.000000	0.397150	-0.156193	-0.518940	0.000000	1.000000	2.000000	49.000000	0.000000
3657.679112	0.002593	0.534081	0.238071	73.113449	8.155933	65.184166	1.904206	0.000000	-4.623202	0.000000	0.000000	0.000000	0.414929	-0.174590	-0.534278	0.000000	1.000000	2.000000	49.000000	0.000000
3657.682445	0.002593	0.534081	0.238071	73.113449	8.155933	65.184166	1.904206	0.000000	-4.623202	0.000000	0.000000	0.000000	0.414929	-0.174590	-0.534278	0.000000	1.000000	2.000000	49.000000	0.000000
3657.685778	0.002593	0.534081	0.238071	73.113449	8.155933	65.184166	1.904206	0.000000	-4.623202	0.000000	0.000000	0.000000	0.414929	-0.174590	-0.534278	0.000000	1.000000	2.000000	49.000000	0.000000
3657.689112	0.004165	0.533503	0.236133	72.200600	6.353670	62.837517	1.893406	0.000000	-4.627636	0.000000	0.000000	0.000000	0.471778	-0.173324	-0.581561	0.000000	1.000000	2.000000	49.000000	0.000000
3657.692445	0.004165	0.533503	0.236133	72.200600	6.353670	62.837517	1.893406	0.000000	-4.627636	0.000000	0.000000	0.000000	0.471778	-0.173324	-0.581561	0.000000	1.000000	2.000000	49.000000	0.000000
3657.695778	0.004165	0.533503	0.236133	72.200600	6.353670	62.837517	1.893406	0.000000	-4.627636	0.000000	0.000000	0.000000	0.471778	-0.173324	-0.581561	0.000000	1.000000	2.000000	49.000000	0.000000
3657.699112	0.005826	0.532858	0.234075	71.316345	4.612631	60.448097	1.880299	0.000000	-4.632977	0.000000	0.000000	0.000000	0.498379	-0.193670	-0.617336	0.000000	0.000000	2.000000	49.000000	0.000000
3657.702445	0.005826	0.532858	0.234075	71.316345	4.612631	60.448097	1.880299	0.000000	-4.632977	0.000000	0.000000	0.000000	0.498379	-0.193670	-0.617336	0.000000	0.000000	2.000000	49.000000	0.000000
3657.705778	0.005826	0.532858	0.234075	71.316345	4.612631	60.448097	1.880299	0.000000	-4.632977	0.000000	0.000000	0.000000	0.498379	-0.193670	-0.617336	0.000000	0.000000	2.000000	49.000000	0.000000
3657.709112	0.007510	0.532169	0.231943	70.463623	2.853086	57.920422	1.866234	0.000000	-4.638660	0.000000	0.000000	0.000000	0.504984	-0.206613	-0.639604	0.000000	0.000000	2.000000	49.000000	0.000000
3657.712445	0.007510	0.532169	0.231943	70.463623	2.853086	57.920422	1.866234	0.000000	-4.638660	0.000000	0.000000	0.000000	0.504984	-0.206613	-0.639604	0.000000	0.000000	2.000000	49.000000	0.000000
3657.715778	0.007510	0.532169	0.231943	70.463623	2.853086	57.920422	1.866234	0.000000	-4.638660	0.000000	0.000000	0.000000	0.504984	-0.206613	-0.639604	0.000000	0.000000	2.000000	49.000000	0.000000
3657.719112	0.009150	0.531561	0.229822	69.623680	1.086186	55.291309	1.851998	0.000000	-4.644362	0.000000	0.000000	0.000000	0.492111	-0.182495	-0.636328	0.000000	0.000000	2.000000	49.000000	0.000000
3657.722445	0.009150	0.531561	0.229822	69.623680	1.086186	55.291309	1.851998	0.000000	-4.644362	0.000000	0.000000	0.000000	0.492111	-0.182495	-0.636328	0.000000	0.000000	2.000000	49.000000	0.000000
3657.725778	0.009150	0.531561	0.229822	69.623680	1.086186	55.291309	1.851998	0.000000	-4.644362	0.000000	0.000000	0.000000	0.492111	-0.182495	-0.636328	0.000000	0.000000	2.000000	49.000000	0.000000
3657.729112	0.010715	0.530916	0.227693	68.816376	-0.559364	52.718842	1.838120	0.000000	-4.649872	0.000000	0.000000	0.000000	0.469511	-0.193320	-0.638806	0.000000	0.000000	2.000000	49.000000	0.000000
3657.732445	0.010715	0.530916	0.227693	68.816376	-0.559364	52.718842	1.838120	0.000000	-4.649872	0.000000	0.000000	0.000000	0.469511	-0.193320	-0.638806	0.000000	0.000000	2.000000	49.000000	0.000000
3657.735778	0.010715	0.530916	0.227693	68.816376	-0.559364	52.718842	1.838120	0.000000	-4.649872	0.000000	0.000000	0.000000	0.469511	-0.193320	-0.638806	0.000000	0.000000	2.000000	49.000000	0.000000
3657.739112	0.012272	0.530192	0.225675	68.026283	-1.893658	50.497005	1.825324	0.000000	-4.654911	0.000000	0.000000	0.000000	0.467176	-0.217149	-0.605275	0.000000	0.000000	2.000000	49.000000	0.000000
3657.742445	0.012272	0.530192	0.225675	68.026283	-1.893658	50.497005	1.825324	0.000000	-4.654911	0.000000	0.000000	0.000000	0.467176	-0.217149	-0.605275	0.000000	0.000000	2.000000	49.000000	0.000000
3657.745778	0.012272	0.530192	0.225675	68.026283	-1.893658	50.497005	1.825324	0.000000	-4.654911	0.000000	0.000000	0.000000	0.467176	-0.217149	-0.605275	0.000000	0.000000	2.000000	49.000000	0.000000
3657.749112	0.013826	0.529519	0.223923	67.249435	-2.794787	48.902611	1.811604	0.000000	-4.660267	0.000000	0.000000	0.000000	0.466016	-0.201999	-0.525622	0.000000	0.000000	2.000000	49.000000	0.000000
3657.752445	0.013826	0.529519	0.223923	67.249435	-2.794787	48.902611	1.811604	0.000000	-4.660267	0.000000	0.000000	0.000000	0.466016	-0.201999	-0.525622	0.000000	0.000000	2.000000	49.000000	0.000000
3657.755778	0.013826	0.529519	0.223923	67.249435	-2.794787	48.902611	1.811604	0.000000	-4.660267	0.000000	0.000000	0.000000	0.466016	-0.201999	-0.525622	0.000000	0.000000	2.000000	49.000000	0.000000
3657.759112	0.015347	0.528886	0.222525	66.509567	-3.110188	48.215775	1.795802	0.000000	-4.666379	0.000000	0.000000	0.000000	0.456330	-0.189965	-0.419539	0.000000	0.000000	2.000000	49.000000	0.000000
3657.762445	0.015347	0.528886	0.222525	66.509567	-3.110188	48.215775	1.795802	0.000000	-4.666379	0.000000	0.000000	0.000000	0.456330	-0.189965	-0.419539	0.000000	0.000000	2.000000	49.000000	0.000000
3657.765778	0.015347	0.528886	0.222525	66.509567	-3.110188	48.215775	1.795802	0.000000	-4.666379	0.000000	0.000000	0.000000	0.456330	-0.189965	-0.419539	0.000000	0.000000	2.000000	49.000000	0.000000
3657.769112	0.016967	0.528329	0.221476	65.811554	-2.869755	48.258694	1.777810	0.000000	-4.673264	0.000000	0.000000	0.000000	0.486085	-0.166930	-0.314645	0.000000	0.000000	2.000000	49.000000	0.000000
3657.772445	0.016967	0.528329	0.221476	65.811554	-2.869755	48.258694	1.777810	0.000000	-4.673264	0.000000	0.000000	0.000000	0.486085	-0.166930	-0.314645	0.000000	0.000000	2.000000	49.000000	0.000000
3657.775778	0.016967	0.528329	0.221476	65.811554	-2.869755	48.258694	1.777810	0.000000	-4.673264	0.000000	0.000000	0.000000	0.486085	-0.166930	-0.314645	0.000000	0.000000	2.000000	49.000000	0.000000
3657.779112	0.018465	0.527893	0.220847	65.210388	-2.416044	48.650436	1.755236	0.000000	-4.681789	0.000000	0.000000	0.000000	0.449421	-0.130928	-0.188721	0.000000	0.000000	2.000000	49.000000	0.000000
3657.782445	0.018465	0.527893	0.220847	65.210388	-2.416044	48.650436	1.755236	0.000000	-4.681789	0.000000	0.000000	0.000000	0.449421	-0.130928	-0.188721	0.000000	0.000000	2.000000	49.000000	0.000000
3657.785778	0.018465	0.527893	0.220847	65.210388	-2.416044	48.650436	1.755236	0.000000	-4.681789	0.000000	0.000000	0.000000	0.449421	-0.130928	-0.188721	0.000000	0.000000	2.000000	49.000000	0.000000
3657.789112	0.019811	0.527609	0.220604	64.965157	-1.992908	49.106892	1.731709	0.000000	-4.690542	0.000000	0.000000	0.000000	0.403744	-0.085053	-0.072854	0.000000	0.000000	2.000000	49.000000	0.000000
3657.792445	0.019811	0.527609	0.220604	64.965157	-1.992908	49.106892	1.731709	0.000000	-4.690542	0.000000	0.000000	0.000000	0.403744	-0.085053	-0.072854	0.000000	0.000000	2.000000	49.000000	0.000000
3657.795778	0.019811	0.527609	0.220604	64.965157	-1.992908	49.106892	1.731709	0.000000	-4.690542	0.000000	0.000000	0.000000	0.403744	-0.085053	-0.072854	0.000000	0.000000	2.000000	49.000000	0.000000
3657.799112	0.021003	0.527485	0.220631	65.256386	-1.582001	49.670761	1.708139	0.000000	-4.699177	0.000000	0.000000	0.000000	0.357719	-0.037345	0.008175	0.000000	0.000000	2.000000	49.000000	0.000000
3657.802445	0.021003	0.527485	0.220631	65.256386	-1.582001	49.670761	1.708139	0.000000	-4.699177	0.000000	0.000000	0.000000	0.357719	-0.037345	0.008175	0.000000	0.000000	2.000000	49.000000	0.000000
3657.805778	0.021003	0.527485	0.220631	65.256386	-1.582001	49.670761	1.708139	0.000000	-4.699177	0.000000	0.000000	0.000000	0.357719	-0.037345	0.008175	0.000000	0.000000	2.000000	49.000000	0.000000
3657.809112	0.022041	0.527435	0.220838	65.987785	-1.032486	50.534058	1.685461	0.000000	-4.707358	0.000000	0.000000	0.000000	0.311219	-0.015041	0.061980	0.000000	0.000000	2.000000	49.000000	0.000000
3657.812445	0.022041	0.527435	0.220838	65.987785	-1.032486	50.534058	1.685461	0.000000	-4.707358	0.000000	0.000000	0.000000	0.311219	-0.015041	0.061980	0.000000	0.000000	2.000000	49.000000	0.000000
3657.815778	0.022041	0.527435	0.220838	65.987785	-1.032486	50.534058	1.685461	0.000000	-4.707358	0.000000	0.000000	0.000000	0.311219	-0.015041	0.061980	0.000000	0.000000	2.000000	49.000000	0.000000
3657.819112	0.022923	0.527530	0.221183	67.105576	-0.207157	51.855171	1.664412	0.000000	-4.714841	0.000000	0.000000	0.000000	0.264498	0.028507	0.103709	0.000000	0.000000	2.000000	49.000000	0.000000
3657.822445	0.022923	0.527530	0.221183	67.105576	-0.207157	51.855171	1.664412	0.000000	-4.714841	0.000000	0.000000	0.000000	0.264498	0.028507	0.103709	0.000000	0.000000	2.000000	49.000000	0.000000
3657.825778	0.022923	0.527530	0.221183	67.105576	-0.207157	51.855171	1.664412	0.000000	-4.714841	0.000000	0.000000	0.000000	0.264498	0.028507	0.103709	0.000000	0.000000	2.000000	49.000000	0.000000
3657.829112	0.023710	0.527686	0.221575	68.413193	1.104020	53.854401	1.645347	0.000000	-4.721529	0.000000	0.000000	0.000000	0.236234	0.046769	0.117436	0.000000	0.000000	2.000000	49.000000	0.000000
3657.832445	0.023710	0.527686	0.221575	68.413193	1.104020	53.854401	1.645347	0.000000	-4.721529	0.000000	0.000000	0.000000	0.236234	0.046769	0.117436	0.000000	0.000000	2.000000	49.000000	0.000000
3657.835778	0.023710	0.527686	0.221575	68.413193	1.104020	53.854401	1.645347	0.000000	-4.721529	0.000000	0.000000	0.000000	0.236234	0.046769	0.117436	0.000000	0.000000	2.000000	49.000000	0.000000
3657.839112	0.024365	0.527848	0.221852	69.768837	3.187450	56.840725	1.627759	0.000000	-4.727621	0.000000	0.000000	0.000000	0.196554	0.048752	0.083203	0.000000	0.000000	2.000000	49.000000	0.000000
3657.842445	0.024365	0.527848	0.221852	69.768837	3.187450	56.840725	1.627759	0.000000	-4.727621	0.000000	0.000000	0.000000	0.196554	0.048752	0.083203	0.000000	0.000000	2.000000	49.000000	0.000000
3657.845778	0.024365	0.527848	0.221852	69.768837	3.187450	56.840725	1.627759	0.000000	-4.727621	0.000000	0.000000	0.000000	0.196554	0.048752	0.083203	0.000000	0.000000	2.000000	49.000000	0.000000
3657.849112	0.025013	0.527970	0.221916	71.100525	6.227900	60.967518	1.613435	0.000000	-4.732528	0.000000	0.000000	0.000000	0.194368	0.036518	0.019200	0.000000	0.000000	2.000000	49.000000	0.000000
3657.852445	0.025013	0.527970	0.221916	71.100525	6.227900	60.967518	1.613435	0.000000	-4.732528	0.000000	0.000000	0.000000	0.194368	0.036518	0.019200	0.000000	0.000000	2.000000	49.000000	0.000000
3657.855778	0.025013	0.527970	0.221916	71.100525	6.227900	60.967518	1.613435	0.000000	-4.732528	0.000000	0.000000	0.000000	0.194368	0.036518	0.019200	0.000000	0.000000	2.000000	49.000000	0.000000
3657.859112	0.025552	0.528057	0.221653	72.335052	10.232497	66.158707	1.600623	0.000000	-4.736877	0.000000	0.000000	0.000000	0.161668	0.026170	-0.078910	0.000000	0.000000	2.000000	49.000000	0.000000
3657.862445	0.025552	0.528057	0.221653	72.335052	10.232497	66.158707	1.600623	0.000000	-4.736877	0.000000	0.000000	0.000000	0.161668	0.026170	-0.078910	0.000000	0.000000	2.000000	49.000000	0.000000
3657.865778	0.025552	0.528057	0.221653	72.335052	10.232497	66.158707	1.600623	0.000000	-4.736877	0.000000	0.000000	0.000000	0.161668	0.026170	-0.078910	0.000000	0.000000	2.000000	49.000000	0.000000
3657.869112	0.025947	0.528066	0.221002	73.435959	14.993441	72.094475	1.591983	0.000000	-4.739789	0.000000	0.000000	0.000000	0.118383	0.002592	-0.195359	0.000000	0.000000	2.000000	49.000000	0.000000
3657.872445	0.025947	0.528066	0.221002	73.435959	14.993441	72.094475	1.591983	0.000000	-4.739789	0.000000	0.000000	0.000000	0.118383	0.002592	-0.195359	0.000000	0.000000	2.000000	49.000000	0.000000
3657.875778	0.025947	0.528066	0.221002	73.435959	14.993441	72.094475	1.591983	0.000000	-4.739789	0.000000	0.000000	0.000000	0.118383	0.002592	-0.195359	0.000000	0.000000	2.000000	49.000000	0.000000
3657.879112	0.026259	0.528029	0.219922	74.416847	20.215012	78.355576	1.588592	0.000000	-4.740926	0.000000	0.000000	0.000000	0.093834	-0.010969	-0.323982	0.000000	0.000000	2.000000	49.000000	0.000000
3657.882445	0.026259	0.528029	0.219922	74.416847	20.215012	78.355576	1.588592	0.000000	-4.740926	0.000000	0.000000	0.000000	0.093834	-0.010969	-0.323982	0.000000	0.000000	2.000000	49.000000	0.000000
3657.885778	0.026259	0.528029	0.219922	74.416847	20.215012	78.355576	1.588592	0.000000	-4.740926	0.000000	0.000000	0.000000	0.093834	-0.010969	-0.323982	0.000000	0.000000	2.000000	49.000000	0.000000
3657.889112	0.026522	0.527836	0.218421	75.296021	25.641775	84.638329	1.589543	0.000000	-4.740607	0.000000	0.000000	0.000000	0.078901	-0.057924	-0.450223	0.000000	0.000000	2.000000	49.000000	0.000000
3657.892445	0.026522	0.527836	0.218421	75.296021	25.641775	84.638329	1.589543	0.000000	-4.740607	0.000000	0.000000	0.000000	0.078901	-0.057924	-0.450223	0.000000	0.000000	2.000000	49.000000	0.000000
3657.895778	0.026522	0.527836	0.218421	75.296021	25.641775	84.638329	1.589543	0.000000	-4.740607	0.000000	0.000000	0.000000	0.078901	-0.057924	-0.450223	0.000000	0.000000	2.000000	49.000000	0.000000
3657.899112	0.026703	0.527618	0.216501	76.070145	31.307852	91.011322	1.594228	0.000000	-4.739034	0.000000	0.000000	0.000000	0.054253	-0.065503	-0.576192	0.000000	0.000000	2.000000	49.000000	0.000000
3657.902445	0.026703	0.527618	0.216501	76.070145	31.307852	91.011322	1.594228	0.000000	-4.739034	0.000000	0.000000	0.000000	0.054253	-0.065503	-0.576192	0.000000	0.000000	2.000000	49.000000	0.000000
3657.905778	0.026703	0.527618	0.216501	76.070145	31.307852	91.011322	1.594228	0.000000	-4.739034	0.000000	0.000000	0.000000	0.054253	-0.065503	-0.576192	0.000000	0.000000	2.000000	49.000000	0.000000
3657.909112	0.027091	0.527360	0.214196	76.697205	37.353443	97.669106	1.603367	0.000000	-4.735949	0.000000	0.000000	0.000000	0.116249	-0.077237	-0.691260	0.000000	0.000000	2.000000	49.000000	0.000000
3657.912445	0.027091	0.527360	0.214196	76.697205	37.353443	97.669106	1.603367	0.000000	-4.735949	0.000000	0.000000	0.000000	0.116249	-0.077237	-0.691260	0.000000	0.000000	2.000000	49.000000	0.000000
3657.915778	0.027091	0.527360	0.214196	76.697205	37.353443	97.669106	1.603367	0.000000	-4.735949	0.000000	0.000000	0.000000	0.116249	-0.077237	-0.691260	0.000000	0.000000	2.000000	49.000000	0.000000
3657.919112	0.027716	0.527200	0.211573	77.146233	43.843464	104.723305	1.611149	0.000000	-4.733307	0.000000	0.000000	0.000000	0.187661	-0.048036	-0.786979	0.000000	0.000000	2.000000	49.000000	0.000000
3657.922445	0.027716	0.527200	0.211573	77.146233	43.843464	104.723305	1.611149	0.000000	-4.733307	0.000000	0.000000	0.000000	0.187661	-0.048036	-0.786979	0.000000	0.000000	2.000000	49.000000	0.000000
3657.925778	0.027716	0.527200	0.211573	77.146233	43.843464	104.723305	1.611149	0.000000	-4.733307	0.000000	0.000000	0.000000	0.187661	-0.048036	-0.786979	0.000000	0.000000	2.000000	49.000000	0.000000
3657.929112	0.028640	0.527119	0.208642	77.407059	50.526112	112.042900	1.616506	0.000000	-4.731480	0.000000	0.000000	0.000000	0.277032	-0.024378	-0.879200	0.000000	0.000000	2.000000	49.000000	0.000000
3657.932445	0.028640	0.527119	0.208642	77.407059	50.526112	112.042900	1.616506	0.000000	-4.731480	0.000000	0.000000	0.000000	0.277032	-0.024378	-0.879200	0.000000	0.000000	2.000000	49.000000	0.000000
3657.935778	0.028640	0.527119	0.208642	77.407059	50.526112	112.042900	1.616506	0.000000	-4.731480	0.000000	0.000000	0.000000	0.277032	-0.024378	-0.879200	0.000000	0.000000	2.000000	49.000000	0.000000
3657.939112	0.029888	0.527154	0.205428	77.568459	56.850414	119.079994	1.618087	0.000000	-4.730941	0.000000	0.000000	0.000000	0.374528	0.010559	-0.964356	0.000000	0.000000	2.000000	49.000000	0.000000
3657.942445	0.029888	0.527154	0.205428	77.568459	56.850414	119.079994	1.618087	0.000000	-4.730941	0.000000	0.000000	0.000000	0.374528	0.010559	-0.964356	0.000000	0.000000	2.000000	49.000000	0.000000
3657.945778	0.029888	0.527154	0.205428	77.568459	56.850414	119.079994	1.618087	0.000000	-4.730941	0.000000	0.000000	0.000000	0.374528	0.010559	-0.964356	0.000000	0.000000	2.000000	49.000000	0.000000
3657.949112	0.031394	0.527307	0.201961	77.815109	62.297527	125.297157	1.615013	0.000000	-4.731990	0.000000	0.000000	0.000000	0.451670	0.045731	-1.040043	0.000000	0.000000	2.000000	49.000000	0.000000
3657.952445	0.031394	0.527307	0.201961	77.815109	62.297527	125.297157	1.615013	0.000000	-4.731990	0.000000	0.000000	0.000000	0.451670	0.045731	-1.040043	0.000000	0.000000	2.000000	49.000000	0.000000
3657.955778	0.031394	0.527307	0.201961	77.815109	62.297527	125.297157	1.615013	0.000000	-4.731990	0.000000	0.000000	0.000000	0.451670	0.045731	-1.040043	0.000000	0.000000	2.000000	49.000000	0.000000
3657.959112	0.033182	0.527557	0.198254	78.214043	66.597862	130.864410	1.608244	0.000000	-4.734295	0.000000	0.000000	0.000000	0.536511	0.075192	-1.112048	0.000000	0.000000	2.000000	49.000000	0.000000
3657.962445	0.033182	0.527557	0.198254	78.214043	66.597862	130.864410	1.608244	0.000000	-4.734295	0.000000	0.000000	0.000000	0.536511	0.075192	-1.112048	0.000000	0.000000	2.000000	49.000000	0.000000
3657.965778	0.033182	0.527557	0.198254	78.214043	66.597862	130.864410	1.608244	0.000000	-4.734295	0.000000	0.000000	0.000000	0.536511	0.075192	-1.112048	0.000000	0.000000	2.000000	49.000000	0.000000
3657.969112	0.035307	0.527939	0.194295	78.659676	69.957832	136.992386	1.596901	0.000000	-4.738133	0.000000	0.000000	0.000000	0.637614	0.114386	-1.187901	0.000000	0.000000	2.000000	49.000000	0.000000
3657.972445	0.035307	0.527939	0.194295	78.659676	69.957832	136.992386	1.596901	0.000000	-4.738133	0.000000	0.000000	0.000000	0.637614	0.114386	-1.187901	0.000000	0.000000	2.000000	49.000000	0.000000
3657.975778	0.035307	0.527939	0.194295	78.659676	69.957832	136.992386	1.596901	0.000000	-4.738133	0.000000	0.000000	0.000000	0.637614	0.114386	-1.187901	0.000000	0.000000	2.000000	49.000000	0.000000
3657.979112	0.037729	0.528482	0.190073	79.197456	72.484879	143.346237	1.579551	0.000000	-4.743945	0.000000	0.000000	0.000000	0.726597	0.163055	-1.266458	0.000000	0.000000	2.000000	49.000000	0.000000
3657.982445	0.037729	0.528482	0.190073	79.197456	72.484879	143.346237	1.579551	0.000000	-4.743945	0.000000	0.000000	0.000000	0.726597	0.163055	-1.266458	0.000000	0.000000	2.000000	49.000000	0.000000
3657.985778	0.037729	0.528482	0.190073	79.197456	72.484879	143.346237	1.579551	0.000000	-4.743945	0.000000	0.000000	0.000000	0.726597	0.163055	-1.266458	0.000000	0.000000	2.000000	49.000000	0.000000
3657.989112	0.040437	0.529163	0.185567	79.879173	74.339081	149.227921	1.556660	0.000000	-4.751506	0.000000	0.000000	0.000000	0.812355	0.204303	-1.351858	0.000000	0.000000	2.000000	49.000000	0.000000
3657.992445	0.040437	0.529163	0.185567	79.879173	74.339081	149.227921	1.556660	0.000000	-4.751506	0.000000	0.000000	0.000000	0.812355	0.204303	-1.351858	0.000000	0.000000	2.000000	49.000000	0.000000
3657.995778	0.040437	0.529163	0.185567	79.879173	74.339081	149.227921	1.556660	0.000000	-4.751506	0.000000	0.000000	0.000000	0.812355	0.204303	-1.351858	0.000000	0.000000	2.000000	49.000000	0.000000
3657.999112	0.043448	0.529938	0.180735	80.724174	75.605011	153.723022	1.528099	0.000000	-4.760768	0.000000	0.000000	0.000000	0.903287	0.232333	-1.449667	0.000000	0.000000	2.000000	49.000000	0.000000
3658.002445	0.043448	0.529938	0.180735	80.724174	75.605011	153.723022	1.528099	0.000000	-4.760768	0.000000	0.000000	0.000000	0.903287	0.232333	-1.449667	0.000000	0.000000	2.000000	49.000000	0.000000
3658.005778	0.043448	0.529938	0.180735	80.724174	75.605011	153.723022	1.528099	0.000000	-4.760768	0.000000	0.000000	0.000000	0.903287	0.232333	-1.449667	0.000000	0.000000	2.000000	49.000000	0.000000
3658.009112	0.046838	0.530816	0.175540	81.676872	76.477638	157.159393	1.493112	0.000000	-4.771857	0.000000	0.000000	0.000000	1.016849	0.263360	-1.558287	0.000000	0.000000	2.000000	49.000000	0.000000
3658.012445	0.046838	0.530816	0.175540	81.676872	76.477638	157.159393	1.493112	0.000000	-4.771857	0.000000	0.000000	0.000000	1.016849	0.263360	-1.558287	0.000000	0.000000	2.000000	49.000000	0.000000
3658.015778	0.046838	0.530816	0.175540	81.676872	76.477638	157.159393	1.493112	0.000000	-4.771857	0.000000	0.000000	0.000000	1.016849	0.263360	-1.558287	0.000000	0.000000	2.000000	49.000000	0.000000
3658.019112	0.050595	0.531730	0.170051	82.734207	76.970016	159.986130	1.449244	0.000000	-4.785362	0.000000	0.000000	0.000000	1.127166	0.274405	-1.646717	0.000000	0.000000	2.000000	49.000000	0.000000
3658.022445	0.050595	0.531730	0.170051	82.734207	76.970016	159.986130	1.449244	0.000000	-4.785362	0.000000	0.000000	0.000000	1.127166	0.274405	-1.646717	0.000000	0.000000	2.000000	49.000000	0.000000
3658.025778	0.050595	0.531730	0.170051	82.734207	76.970016	159.986130	1.449244	0.000000	-4.785362	0.000000	0.000000	0.000000	1.127166	0.274405	-1.646717	0.000000	0.000000	2.000000	49.000000	0.000000
3658.029112	0.054705	0.532663	0.164276	83.912537	76.151100	161.030807	1.394971	0.000000	-4.801464	0.000000	0.000000	0.000000	1.232909	0.279709	-1.732491	0.000000	0.000000	2.000000	49.000000	0.000000
3658.032445	0.054705	0.532663	0.164276	83.912537	76.151100	161.030807	1.394971	0.000000	-4.801464	0.000000	0.000000	0.000000	1.232909	0.279709	-1.732491	0.000000	0.000000	2.000000	49.000000	0.000000
3658.035778	0.054705	0.532663	0.164276	83.912537	76.151100	161.030807	1.394971	0.000000	-4.801464	0.000000	0.000000	0.000000	1.232909	0.279709	-1.732491	0.000000	0.000000	2.000000	49.000000	0.000000
3658.039112	0.059081	0.533737	0.158417	85.153946	70.391304	156.191055	1.329039	0.000000	-4.820130	0.000000	0.000000	0.000000	1.312899	0.322365	-1.757820	0.000000	0.000000	2.000000	49.000000	0.000000
3658.042445	0.059081	0.533737	0.158417	85.153946	70.391304	156.191055	1.329039	0.000000	-4.820130	0.000000	0.000000	0.000000	1.312899	0.322365	-1.757820	0.000000	0.000000	2.000000	49.000000	0.000000
3658.045778	0.059081	0.533737	0.158417	85.153946	70.391304	156.191055	1.329039	0.000000	-4.820130	0.000000	0.000000	0.000000	1.312899	0.322365	-1.757820	0.000000	0.000000	2.000000	49.000000	0.000000
3658.049112	0.063637	0.534997	0.152581	86.158806	54.703556	140.925949	1.250458	0.000000	-4.841111	0.000000	0.000000	0.000000	1.366894	0.377911	-1.750807	0.000000	0.000000	2.000000	49.000000	0.000000
3658.052445	0.063637	0.534997	0.152581	86.158806	54.703556	140.925949	1.250458	0.000000	-4.841111	0.000000	0.000000	0.000000	1.366894	0.377911	-1.750807	0.000000	0.000000	2.000000	49.000000	0.000000
3658.055778	0.063637	0.534997	0.152581	86.158806	54.703556	140.925949	1.250458	0.000000	-4.841111	0.000000	0.000000	0.000000	1.366894	0.377911	-1.750807	0.000000	0.000000	2.000000	49.000000	0.000000
3658.059112	0.068484	0.536338	0.146765	86.461548	29.629074	116.552574	1.159127	0.000000	-4.863787	0.000000	0.000000	0.000000	1.454090	0.402435	-1.744642	0.000000	0.000000	2.000000	49.000000	0.000000
3658.062445	0.068484	0.536338	0.146765	86.461548	29.629074	116.552574	1.159127	0.000000	-4.863787	0.000000	0.000000	0.000000	1.454090	0.402435	-1.744642	0.000000	0.000000	2.000000	49.000000	0.000000
3658.065778	0.068484	0.536338	0.146765	86.461548	29.629074	116.552574	1.159127	0.000000	-4.863787	0.000000	0.000000	0.000000	1.454090	0.402435	-1.744642	0.000000	0.000000	2.000000	49.000000	0.000000
3658.069112	0.073572	0.537745	0.140859	85.941269	6.852454	95.221581	1.049749	0.000000	-4.888561	0.000000	0.000000	0.000000	1.526248	0.422164	-1.772071	0.000000	0.000000	2.000000	49.000000	0.000000
3658.072445	0.073572	0.537745	0.140859	85.941269	6.852454	95.221581	1.049749	0.000000	-4.888561	0.000000	0.000000	0.000000	1.526248	0.422164	-1.772071	0.000000	0.000000	2.000000	49.000000	0.000000
3658.075778	0.073572	0.537745	0.140859	85.941269	6.852454	95.221581	1.049749	0.000000	-4.888561	0.000000	0.000000	0.000000	1.526248	0.422164	-1.772071	0.000000	0.000000	2.000000	49.000000	0.000000
3658.079112	0.078867	0.539156	0.134903	84.953293	-7.567228	83.008255	0.922026	0.000000	-4.914251	0.000000	0.000000	0.000000	1.588583	0.423159	-1.786659	0.000000	0.000000	2.000000	49.000000	0.000000
3658.082445	0.078867	0.539156	0.134903	84.953293	-7.567228	83.008255	0.922026	0.000000	-4.914251	0.000000	0.000000	0.000000	1.588583	0.423159	-1.786659	0.000000	0.000000	2.000000	49.000000	0.000000
3658.085778	0.078867	0.539156	0.134903	84.953293	-7.567228	83.008255	0.922026	0.000000	-4.914251	0.000000	0.000000	0.000000	1.588583	0.423159	-1.786659	0.000000	0.000000	2.000000	49.000000	0.000000
3658.089112	0.084324	0.540527	0.128828	83.783401	-16.402029	76.180458	0.773830	0.000000	-4.939756	0.000000	0.000000	0.000000	1.637030	0.411214	-1.822476	0.000000	0.000000	2.000000	49.000000	0.000000
3658.092445	0.084324	0.540527	0.128828	83.783401	-16.402029	76.180458	0.773830	0.000000	-4.939756	0.000000	0.000000	0.000000	1.637030	0.411214	-1.822476	0.000000	0.000000	2.000000	49.000000	0.000000
3658.095778	0.084324	0.540527	0.128828	83.783401	-16.402029	76.180458	0.773830	0.000000	-4.939756	0.000000	0.000000	0.000000	1.637030	0.411214	-1.822476	0.000000	0.000000	2.000000	49.000000	0.000000
3658.099112	0.089824	0.541876	0.122662	82.530159	-22.056665	71.731735	0.603962	0.000000	-4.963389	0.000000	0.000000	0.000000	1.650178	0.404805	-1.849882	0.000000	0.000000	2.000000	49.000000	0.000000
3658.102445	0.089824	0.541876	0.122662	82.530159	-22.056665	71.731735	0.603962	0.000000	-4.963389	0.000000	0.000000	0.000000	1.650178	0.404805	-1.849882	0.000000	0.000000	2.000000	49.000000	0.000000
3658.105778	0.089824	0.541876	0.122662	82.530159	-22.056665	71.731735	0.603962	0.000000	-4.963389	0.000000	0.000000	0.000000	1.650178	0.404805	-1.849882	0.000000	0.000000	2.000000	49.000000	0.000000
3658.109112	0.095390	0.543204	0.116398	81.323708	-25.900974	68.941048	0.413365	0.000000	-4.982883	0.000000	0.000000	0.000000	1.669645	0.398279	-1.879240	0.000000	0.000000	2.000000	49.000000	0.000000
3658.112445	0.095390	0.543204	0.116398	81.323708	-25.900974	68.941048	0.413365	0.000000	-4.982883	0.000000	0.000000	0.000000	1.669645	0.398279	-1.879240	0.000000	0.000000	2.000000	49.000000	0.000000
3658.115778	0.095390	0.543204	0.116398	81.323708	-25.900974	68.941048	0.413365	0.000000	-4.982883	0.000000	0.000000	0.000000	1.669645	0.398279	-1.879240	0.000000	0.000000	2.000000	49.000000	0.000000
3658.119112	0.101010	0.544490	0.110017	80.400558	-29.985340	66.526154	0.197880	0.000000	-4.996083	0.000000	0.000000	0.000000	1.686100	0.385975	-1.914319	0.000000	0.000000	2.000000	49.000000	0.000000
3658.122445	0.101010	0.544490	0.110017	80.400558	-29.985340	66.526154	0.197880	0.000000	-4.996083	0.000000	0.000000	0.000000	1.686100	0.385975	-1.914319	0.000000	0.000000	2.000000	49.000000	0.000000
3658.125778	0.101010	0.544490	0.110017	80.400558	-29.985340	66.526154	0.197880	0.000000	-4.996083	0.000000	0.000000	0.000000	1.686100	0.385975	-1.914319	0.000000	0.000000	2.000000	49.000000	0.000000
3658.129112	0.106496	0.545718	0.103433	79.828079	-35.488026	63.227505	-0.045907	0.000000	-4.999789	0.000000	0.000000	0.000000	1.645849	0.368285	-1.974945	0.000000	0.000000	2.000000	49.000000	0.000000
3658.132445	0.106496	0.545718	0.103433	79.828079	-35.488026	63.227505	-0.045907	0.000000	-4.999789	0.000000	0.000000	0.000000	1.645849	0.368285	-1.974945	0.000000	0.000000	2.000000	49.000000	0.000000
3658.135778	0.106496	0.545718	0.103433	79.828079	-35.488026	63.227505	-0.045907	0.000000	-4.999789	0.000000	0.000000	0.000000	1.645849	0.368285	-1.974945	0.000000	0.000000	2.000000	49.000000	0.000000
3658.139112	0.111898	0.546909	0.096795	79.309624	-40.810802	59.746807	-0.313416	0.000000	-4.990167	0.000000	0.000000	0.000000	1.620638	0.357367	-1.991573	0.000000	0.000000	2.000000	49.000000	0.000000
3658.142445	0.111898	0.546909	0.096795	79.309624	-40.810802	59.746807	-0.313416	0.000000	-4.990167	0.000000	0.000000	0.000000	1.620638	0.357367	-1.991573	0.000000	0.000000	2.000000	49.000000	0.000000
3658.145778	0.111898	0.546909	0.096795	79.309624	-40.810802	59.746807	-0.313416	0.000000	-4.990167	0.000000	0.000000	0.000000	1.620638	0.357367	-1.991573	0.000000	0.000000	2.000000	49.000000	0.000000
3658.149112	0.117289	0.547936	0.090068	78.826271	-45.327141	56.628677	-0.594922	0.000000	-4.839744	0.000000	0.000000	0.000000	1.617055	0.307954	-2.018169	0.000000	0.000000	2.000000	49.000000	0.000000
3658.152445	0.117289	0.547936	0.090068	78.826271	-45.327141	56.628677	-0.594922	0.000000	-4.839744	0.000000	0.000000	0.000000	1.617055	0.307954	-2.018169	0.000000	0.000000	2.000000	49.000000	0.000000
3658.155778	0.117289	0.547936	0.090068	78.826271	-45.327141	56.628677	-0.594922	0.000000	-4.839744	0.000000	0.000000	0.000000	1.617055	0.307954	-2.018169	0.000000	0.000000	2.000000	49.000000	0.000000
3658.159112	0.122732	0.548734	0.083206	78.422997	-49.196846	54.263065	-0.864431	0.000000	-4.503382	0.000000	0.000000	0.000000	1.633026	0.239429	-2.058514	0.000000	0.000000	2.000000	49.000000	0.000000
3658.162445	0.122732	0.548734	0.083206	78.422997	-49.196846	54.263065	-0.864431	0.000000	-4.503382	0.000000	0.000000	0.000000	1.633026	0.239429	-2.058514	0.000000	0.000000	2.000000	49.000000	0.000000
3658.165778	0.122732	0.548734	0.083206	78.422997	-49.196846	54.263065	-0.864431	0.000000	-4.503382	0.000000	0.000000	0.000000	1.633026	0.239429	-2.058514	0.000000	0.000000	2.000000	49.000000	0.000000
3658.169112	0.128251	0.549375	0.076229	78.058395	-52.611240	52.726566	-1.136603	0.000000	-4.160296	0.000000	0.000000	0.000000	1.655769	0.192295	-2.093005	0.000000	0.000000	2.000000	49.000000	0.000000
3658.172445	0.128251	0.549375	0.076229	78.058395	-52.611240	52.726566	-1.136603	0.000000	-4.160296	0.000000	0.000000	0.000000	1.655769	0.192295	-2.093005	0.000000	0.000000	2.000000	49.000000	0.000000
3658.175778	0.128251	0.549375	0.076229	78.058395	-52.611240	52.726566	-1.136603	0.000000	-4.160296	0.000000	0.000000	0.000000	1.655769	0.192295	-2.093005	0.000000	0.000000	2.000000	49.000000	0.000000
3658.179112	0.133690	0.550019	0.069290	77.682884	-55.469601	51.794472	-1.412564	0.000000	-3.811462	0.000000	0.000000	0.000000	1.631638	0.193303	-2.081791	0.000000	0.000000	2.000000	49.000000	0.000000
3658.182445	0.133690	0.550019	0.069290	77.682884	-55.469601	51.794472	-1.412564	0.000000	-3.811462	0.000000	0.000000	0.000000	1.631638	0.193303	-2.081791	0.000000	0.000000	2.000000	49.000000	0.000000
3658.185778	0.133690	0.550019	0.069290	77.682884	-55.469601	51.794472	-1.412564	0.000000	-3.811462	0.000000	0.000000	0.000000	1.631638	0.193303	-2.081791	0.000000	0.000000	2.000000	49.000000	0.000000
3658.189112	0.138788	0.550704	0.062496	77.313606	-57.783859	50.924637	-1.684504	0.000000	-3.464497	0.000000	0.000000	0.000000	1.529413	0.205467	-2.038050	0.000000	0.000000	2.000000	49.000000	0.000000
3658.192445	0.138788	0.550704	0.062496	77.313606	-57.783859	50.924637	-1.684504	0.000000	-3.464497	0.000000	0.000000	0.000000	1.529413	0.205467	-2.038050	0.000000	0.000000	2.000000	49.000000	0.000000
3658.195778	0.138788	0.550704	0.062496	77.313606	-57.783859	50.924637	-1.684504	0.000000	-3.464497	0.000000	0.000000	0.000000	1.529413	0.205467	-2.038050	0.000000	0.000000	2.000000	49.000000	0.000000
3658.199112	0.143434	0.551517	0.055878	77.029289	-59.597130	50.189632	-1.939406	0.000000	-3.124822	0.000000	0.000000	0.000000	1.393642	0.243944	-1.985426	0.000000	0.000000	2.000000	49.000000	0.000000
3658.202445	0.143434	0.551517	0.055878	77.029289	-59.597130	50.189632	-1.939406	0.000000	-3.124822	0.000000	0.000000	0.000000	1.393642	0.243944	-1.985426	0.000000	0.000000	2.000000	49.000000	0.000000
3658.205778	0.143434	0.551517	0.055878	77.029289	-59.597130	50.189632	-1.939406	0.000000	-3.124822	0.000000	0.000000	0.000000	1.393642	0.243944	-1.985426	0.000000	0.000000	2.000000	49.000000	0.000000
3658.209112	0.147526	0.552428	0.049488	77.036438	-61.018536	50.207199	-2.171680	0.000000	-2.793918	0.000000	0.000000	0.000000	1.227615	0.273272	-1.917073	0.000000	0.000000	2.000000	49.000000	0.000000
3658.212445	0.147526	0.552428	0.049488	77.036438	-61.018536	50.207199	-2.171680	0.000000	-2.793918	0.000000	0.000000	0.000000	1.227615	0.273272	-1.917073	0.000000	0.000000	2.000000	49.000000	0.000000
3658.215778	0.147526	0.552428	0.049488	77.036438	-61.018536	50.207199	-2.171680	0.000000	-2.793918	0.000000	0.000000	0.000000	1.227615	0.273272	-1.917073	0.000000	0.000000	2.000000	49.000000	0.000000
3658.219112	0.151183	0.553392	0.043232	77.371506	-62.205929	51.091599	-2.376283	0.000000	-2.474406	0.000000	0.000000	0.000000	1.097332	0.289334	-1.876818	0.000000	0.000000	2.000000	49.000000	0.000000
3658.222445	0.151183	0.553392	0.043232	77.371506	-62.205929	51.091599	-2.376283	0.000000	-2.474406	0.000000	0.000000	0.000000	1.097332	0.289334	-1.876818	0.000000	0.000000	2.000000	49.000000	0.000000
3658.225778	0.151183	0.553392	0.043232	77.371506	-62.205929	51.091599	-2.376283	0.000000	-2.474406	0.000000	0.000000	0.000000	1.097332	0.289334	-1.876818	0.000000	0.000000	2.000000	49.000000	0.000000
3658.229112	0.154522	0.554384	0.037028	77.980576	-63.329247	52.400455	-2.559171	0.000000	-2.161602	0.000000	0.000000	0.000000	1.001482	0.297468	-1.861200	0.000000	0.000000	2.000000	49.000000	0.000000
3658.232445	0.154522	0.554384	0.037028	77.980576	-63.329247	52.400455	-2.559171	0.000000	-2.161602	0.000000	0.000000	0.000000	1.001482	0.297468	-1.861200	0.000000	0.000000	2.000000	49.000000	0.000000
3658.235778	0.154522	0.554384	0.037028	77.980576	-63.329247	52.400455	-2.559171	0.000000	-2.161602	0.000000	0.000000	0.000000	1.001482	0.297468	-1.861200	0.000000	0.000000	2.000000	49.000000	0.000000
3658.239112	0.157509	0.555348	0.030840	78.810265	-64.478752	53.756813	-2.726085	0.000000	-1.851402	0.000000	0.000000	0.000000	0.896336	0.289172	-1.856438	0.000000	0.000000	2.000000	49.000000	0.000000
3658.242445	0.157509	0.555348	0.030840	78.810265	-64.478752	53.756813	-2.726085	0.000000	-1.851402	0.000000	0.000000	0.000000	0.896336	0.289172	-1.856438	0.000000	0.000000	2.000000	49.000000	0.000000
3658.245778	0.157509	0.555348	0.030840	78.810265	-64.478752	53.756813	-2.726085	0.000000	-1.851402	0.000000	0.000000	0.000000	0.896336	0.289172	-1.856438	0.000000	0.000000	2.000000	49.000000	0.000000
3658.249112	0.160106	0.556166	0.024603	79.837906	-65.771774	54.709827	-2.875474	0.000000	-1.541996	0.000000	0.000000	0.000000	0.778880	0.245575	-1.870969	0.000000	0.000000	2.000000	49.000000	0.000000
3658.252445	0.160106	0.556166	0.024603	79.837906	-65.771774	54.709827	-2.875474	0.000000	-1.541996	0.000000	0.000000	0.000000	0.778880	0.245575	-1.870969	0.000000	0.000000	2.000000	49.000000	0.000000
3658.255778	0.160106	0.556166	0.024603	79.837906	-65.771774	54.709827	-2.875474	0.000000	-1.541996	0.000000	0.000000	0.000000	0.778880	0.245575	-1.870969	0.000000	0.000000	2.000000	49.000000	0.000000
3658.259112	0.162475	0.556740	0.018269	80.971130	-67.379944	54.592270	-3.005288	0.000000	-1.230168	0.000000	0.000000	0.000000	0.710653	0.172166	-1.900325	0.000000	0.000000	2.000000	49.000000	0.000000
3658.262445	0.162475	0.556740	0.018269	80.971130	-67.379944	54.592270	-3.005288	0.000000	-1.230168	0.000000	0.000000	0.000000	0.710653	0.172166	-1.900325	0.000000	0.000000	2.000000	49.000000	0.000000
3658.265778	0.162475	0.556740	0.018269	80.971130	-67.379944	54.592270	-3.005288	0.000000	-1.230168	0.000000	0.000000	0.000000	0.710653	0.172166	-1.900325	0.000000	0.000000	2.000000	49.000000	0.000000
3658.269112	0.164577	0.557120	0.011799	82.142845	-69.350006	53.433170	-3.123730	0.000000	-0.913447	0.000000	0.000000	0.000000	0.630745	0.113767	-1.941087	0.000000	0.000000	2.000000	49.000000	0.000000
3658.272445	0.164577	0.557120	0.011799	82.142845	-69.350006	53.433170	-3.123730	0.000000	-0.913447	0.000000	0.000000	0.000000	0.630745	0.113767	-1.941087	0.000000	0.000000	2.000000	49.000000	0.000000
3658.275778	0.164577	0.557120	0.011799	82.142845	-69.350006	53.433170	-3.123730	0.000000	-0.913447	0.000000	0.000000	0.000000	0.630745	0.113767	-1.941087	0.000000	0.000000	2.000000	49.000000	0.000000
3658.279112	0.166401	0.557366	0.005368	83.318130	-71.872627	51.660244	-3.228854	0.000000	-0.589933	0.000000	0.000000	0.000000	0.547135	0.073944	-1.929287	0.000000	0.000000	2.000000	49.000000	0.000000
3658.282445	0.166401	0.557366	0.005368	83.318130	-71.872627	51.660244	-3.228854	0.000000	-0.589933	0.000000	0.000000	0.000000	0.547135	0.073944	-1.929287	0.000000	0.000000	2.000000	49.000000	0.000000
3658.285778	0.166401	0.557366	0.005368	83.318130	-71.872627	51.660244	-3.228854	0.000000	-0.589933	0.000000	0.000000	0.000000	0.547135	0.073944	-1.929287	0.000000	0.000000	2.000000	49.000000	0.000000
3658.289112	0.167855	0.557667	-0.000819	84.485733	-72.931740	51.338188	-3.320043	0.000000	-0.268385	0.000000	0.000000	0.000000	0.436184	0.090220	-1.856121	0.000000	0.000000	2.000000	49.000000	0.000000
3658.292445	0.167855	0.557667	-0.000819	84.485733	-72.931740	51.338188	-3.320043	0.000000	-0.268385	0.000000	0.000000	0.000000	0.436184	0.090220	-1.856121	0.000000	0.000000	2.000000	49.000000	0.000000
3658.295778	0.167855	0.557667	-0.000819	84.485733	-72.931740	51.338188	-3.320043	0.000000	-0.268385	0.000000	0.000000	0.000000	0.436184	0.090220	-1.856121	0.000000	0.000000	2.000000	49.000000	0.000000
3658.299112	0.168971	0.558179	-0.006523	85.645668	-68.151398	56.828426	-3.392741	0.000000	0.040969	0.000000	0.000000	0.000000	0.334730	0.153598	-1.710956	0.000000	0.000000	2.000000	49.000000	0.000000
3658.302445	0.168971	0.558179	-0.006523	85.645668	-68.151398	56.828426	-3.392741	0.000000	0.040969	0.000000	0.000000	0.000000	0.334730	0.153598	-1.710956	0.000000	0.000000	2.000000	49.000000	0.000000
3658.305778	0.168971	0.558179	-0.006523	85.645668	-68.151398	56.828426	-3.392741	0.000000	0.040969	0.000000	0.000000	0.000000	0.334730	0.153598	-1.710956	0.000000	0.000000	2.000000	49.000000	0.000000
3658.309112	0.169692	0.558771	-0.011816	86.677811	-53.400307	72.356743	-3.448529	0.000000	0.326128	0.000000	0.000000	0.000000	0.216457	0.177719	-1.588055	0.000000	0.000000	2.000000	49.000000	0.000000
3658.312445	0.169692	0.558771	-0.011816	86.677811	-53.400307	72.356743	-3.448529	0.000000	0.326128	0.000000	0.000000	0.000000	0.216457	0.177719	-1.588055	0.000000	0.000000	2.000000	49.000000	0.000000
3658.315778	0.169692	0.558771	-0.011816	86.677811	-53.400307	72.356743	-3.448529	0.000000	0.326128	0.000000	0.000000	0.000000	0.216457	0.177719	-1.588055	0.000000	0.000000	2.000000	49.000000	0.000000
3658.319112	0.170120	0.559324	-0.016862	87.268707	-26.329952	100.334732	-3.484606	0.000000	0.590804	0.000000	0.000000	0.000000	0.128250	0.165889	-1.513766	0.000000	0.000000	2.000000	49.000000	0.000000
3658.322445	0.170120	0.559324	-0.016862	87.268707	-26.329952	100.334732	-3.484606	0.000000	0.590804	0.000000	0.000000	0.000000	0.128250	0.165889	-1.513766	0.000000	0.000000	2.000000	49.000000	0.000000
3658.325778	0.170120	0.559324	-0.016862	87.268707	-26.329952	100.334732	-3.484606	0.000000	0.590804	0.000000	0.000000	0.000000	0.128250	0.165889	-1.513766	0.000000	0.000000	2.000000	49.000000	0.000000
3658.329112	0.170257	0.559770	-0.021802	87.097481	5.584933	133.310974	-3.505981	0.000000	0.843098	0.000000	0.000000	0.000000	0.041231	0.133780	-1.482032	0.000000	0.000000	2.000000	49.000000	0.000000
3658.332445	0.170257	0.559770	-0.021802	87.097481	5.584933	133.310974	-3.505981	0.000000	0.843098	0.000000	0.000000	0.000000	0.041231	0.133780	-1.482032	0.000000	0.000000	2.000000	49.000000	0.000000
3658.335778	0.170257	0.559770	-0.021802	87.097481	5.584933	133.310974	-3.505981	0.000000	0.843098	0.000000	0.000000	0.000000	0.041231	0.133780	-1.482032	0.000000	0.000000	2.000000	49.000000	0.000000
3658.339112	0.170166	0.560156	-0.026502	86.262260	28.432991	157.351868	-3.512852	0.000000	1.090103	0.000000	0.000000	0.000000	-0.027396	0.115824	-1.410098	0.000000	0.000000	2.000000	49.000000	0.000000
3658.342445	0.170166	0.560156	-0.026502	86.262260	28.432991	157.351868	-3.512852	0.000000	1.090103	0.000000	0.000000	0.000000	-0.027396	0.115824	-1.410098	0.000000	0.000000	2.000000	49.000000	0.000000
3658.345778	0.170166	0.560156	-0.026502	86.262260	28.432991	157.351868	-3.512852	0.000000	1.090103	0.000000	0.000000	0.000000	-0.027396	0.115824	-1.410098	0.000000	0.000000	2.000000	49.000000	0.000000
3658.349112	0.169869	0.560520	-0.030928	85.106750	41.151611	171.320297	-3.508287	0.000000	1.325120	0.000000	0.000000	0.000000	-0.088987	0.109229	-1.327817	0.000000	0.000000	2.000000	49.000000	0.000000
3658.352445	0.169869	0.560520	-0.030928	85.106750	41.151611	171.320297	-3.508287	0.000000	1.325120	0.000000	0.000000	0.000000	-0.088987	0.109229	-1.327817	0.000000	0.000000	2.000000	49.000000	0.000000
3658.355778	0.169869	0.560520	-0.030928	85.106750	41.151611	171.320297	-3.508287	0.000000	1.325120	0.000000	0.000000	0.000000	-0.088987	0.109229	-1.327817	0.000000	0.000000	2.000000	49.000000	0.000000
3658.359112	0.169341	0.560867	-0.034995	83.912987	47.480968	178.810394	-3.493455	0.000000	1.546422	0.000000	0.000000	0.000000	-0.158350	0.104032	-1.219839	0.000000	0.000000	2.000000	49.000000	0.000000
3658.362445	0.169341	0.560867	-0.034995	83.912987	47.480968	178.810394	-3.493455	0.000000	1.546422	0.000000	0.000000	0.000000	-0.158350	0.104032	-1.219839	0.000000	0.000000	2.000000	49.000000	0.000000
3658.365778	0.169341	0.560867	-0.034995	83.912987	47.480968	178.810394	-3.493455	0.000000	1.546422	0.000000	0.000000	0.000000	-0.158350	0.104032	-1.219839	0.000000	0.000000	2.000000	49.000000	0.000000
3658.369112	0.168485	0.561168	-0.038625	82.807968	50.332638	-177.328751	-3.467064	0.000000	1.749729	0.000000	0.000000	0.000000	-0.256857	0.090324	-1.089190	0.000000	0.000000	2.000000	49.000000	0.000000
3658.372445	0.168485	0.561168	-0.038625	82.807968	50.332638	-177.328751	-3.467064	0.000000	1.749729	0.000000	0.000000	0.000000	-0.256857	0.090324	-1.089190	0.000000	0.000000	2.000000	49.000000	0.000000
3658.375778	0.168485	0.561168	-0.038625	82.807968	50.332638	-177.328751	-3.467064	0.000000	1.749729	0.000000	0.000000	0.000000	-0.256857	0.090324	-1.089190	0.000000	0.000000	2.000000	49.000000	0.000000
3658.379112	0.167443	0.561487	-0.041841	81.833099	51.198215	-175.637009	-3.424254	0.000000	1.931261	0.000000	0.000000	0.000000	-0.312657	0.095604	-0.964625	0.000000	0.000000	2.000000	49.000000	0.000000
3658.382445	0.167443	0.561487	-0.041841	81.833099	51.198215	-175.637009	-3.424254	0.000000	1.931261	0.000000	0.000000	0.000000	-0.312657	0.095604	-0.964625	0.000000	0.000000	2.000000	49.000000	0.000000
3658.385778	0.167443	0.561487	-0.041841	81.833099	51.198215	-175.637009	-3.424254	0.000000	1.931261	0.000000	0.000000	0.000000	-0.312657	0.095604	-0.964625	0.000000	0.000000	2.000000	49.000000	0.000000
3658.389112	0.166233	0.561871	-0.044561	81.060440	50.464252	-175.861984	-3.372145	0.000000	2.092031	0.000000	0.000000	0.000000	-0.363117	0.115129	-0.816026	0.000000	0.000000	2.000000	49.000000	0.000000
3658.392445	0.166233	0.561871	-0.044561	81.060440	50.464252	-175.861984	-3.372145	0.000000	2.092031	0.000000	0.000000	0.000000	-0.363117	0.115129	-0.816026	0.000000	0.000000	2.000000	49.000000	0.000000
3658.395778	0.166233	0.561871	-0.044561	81.060440	50.464252	-175.861984	-3.372145	0.000000	2.092031	0.000000	0.000000	0.000000	-0.363117	0.115129	-0.816026	0.000000	0.000000	2.000000	49.000000	0.000000
3658.399112	0.164655	0.562354	-0.046736	80.470322	49.063976	-176.946030	-3.311625	0.000000	2.228036	0.000000	0.000000	0.000000	-0.473345	0.145156	-0.652485	0.000000	0.000000	2.000000	49.000000	0.000000
3658.402445	0.164655	0.562354	-0.046736	80.470322	49.063976	-176.946030	-3.311625	0.000000	2.228036	0.000000	0.000000	0.000000	-0.473345	0.145156	-0.652485	0.000000	0.000000	2.000000	49.000000	0.000000
3658.405778	0.164655	0.562354	-0.046736	80.470322	49.063976	-176.946030	-3.311625	0.000000	2.228036	0.000000	0.000000	0.000000	-0.473345	0.145156	-0.652485	0.000000	0.000000	2.000000	49.000000	0.000000
3658.409112	0.162885	0.562975	-0.048397	80.183098	47.648293	-178.252609	-3.232734	0.000000	2.336783	0.000000	0.000000	0.000000	-0.530834	0.186177	-0.498527	0.000000	0.000000	2.000000	49.000000	0.000000
3658.412445	0.162885	0.562975	-0.048397	80.183098	47.648293	-178.252609	-3.232734	0.000000	2.336783	0.000000	0.000000	0.000000	-0.530834	0.186177	-0.498527	0.000000	0.000000	2.000000	49.000000	0.000000
3658.415778	0.162885	0.562975	-0.048397	80.183098	47.648293	-178.252609	-3.232734	0.000000	2.336783	0.000000	0.000000	0.000000	-0.530834	0.186177	-0.498527	0.000000	0.000000	2.000000	49.000000	0.000000
3658.419112	0.161004	0.563735	-0.049579	80.279793	46.775131	-179.181519	-3.144262	0.000000	2.419871	0.000000	0.000000	0.000000	-0.564513	0.228072	-0.354512	0.000000	0.000000	2.000000	49.000000	0.000000
3658.422445	0.161004	0.563735	-0.049579	80.279793	46.775131	-179.181519	-3.144262	0.000000	2.419871	0.000000	0.000000	0.000000	-0.564513	0.228072	-0.354512	0.000000	0.000000	2.000000	49.000000	0.000000
3658.425778	0.161004	0.563735	-0.049579	80.279793	46.775131	-179.181519	-3.144262	0.000000	2.419871	0.000000	0.000000	0.000000	-0.564513	0.228072	-0.354512	0.000000	0.000000	2.000000	49.000000	0.000000
3658.429112	0.158939	0.564707	-0.050177	80.510132	45.470848	179.324890	-3.050177	0.000000	2.478956	0.000000	0.000000	0.000000	-0.619493	0.291426	-0.179451	0.000000	0.000000	2.000000	49.000000	0.000000
3658.432445	0.158939	0.564707	-0.050177	80.510132	45.470848	179.324890	-3.050177	0.000000	2.478956	0.000000	0.000000	0.000000	-0.619493	0.291426	-0.179451	0.000000	0.000000	2.000000	49.000000	0.000000
3658.435778	0.158939	0.564707	-0.050177	80.510132	45.470848	179.324890	-3.050177	0.000000	2.478956	0.000000	0.000000	0.000000	-0.619493	0.291426	-0.179451	0.000000	0.000000	2.000000	49.000000	0.000000
3658.439112	0.156700	0.565801	-0.050104	80.798622	43.116924	176.361115	-2.946928	0.000000	2.508865	0.000000	0.000000	0.000000	-0.671692	0.328431	0.021855	0.000000	0.000000	2.000000	49.000000	0.000000
3658.442445	0.156700	0.565801	-0.050104	80.798622	43.116924	176.361115	-2.946928	0.000000	2.508865	0.000000	0.000000	0.000000	-0.671692	0.328431	0.021855	0.000000	0.000000	2.000000	49.000000	0.000000
3658.445778	0.156700	0.565801	-0.050104	80.798622	43.116924	176.361115	-2.946928	0.000000	2.508865	0.000000	0.000000	0.000000	-0.671692	0.328431	0.021855	0.000000	0.000000	2.000000	49.000000	0.000000
3658.449112	0.154350	0.567007	-0.049411	81.116325	39.500633	171.047394	-2.834979	0.000000	2.505222	0.000000	0.000000	0.000000	-0.704983	0.361746	0.208143	0.000000	0.000000	2.000000	49.000000	0.000000
3658.452445	0.154350	0.567007	-0.049411	81.116325	39.500633	171.047394	-2.834979	0.000000	2.505222	0.000000	0.000000	0.000000	-0.704983	0.361746	0.208143	0.000000	0.000000	2.000000	49.000000	0.000000
3658.455778	0.154350	0.567007	-0.049411	81.116325	39.500633	171.047394	-2.834979	0.000000	2.505222	0.000000	0.000000	0.000000	-0.704983	0.361746	0.208143	0.000000	0.000000	2.000000	49.000000	0.000000
3658.459112	0.151821	0.568188	-0.048135	81.425491	34.996044	164.308792	-2.717482	0.000000	2.470532	0.000000	0.000000	0.000000	-0.758720	0.354187	0.382676	0.000000	0.000000	2.000000	49.000000	0.000000
3658.462445	0.151821	0.568188	-0.048135	81.425491	34.996044	164.308792	-2.717482	0.000000	2.470532	0.000000	0.000000	0.000000	-0.758720	0.354187	0.382676	0.000000	0.000000	2.000000	49.000000	0.000000
3658.465778	0.151821	0.568188	-0.048135	81.425491	34.996044	164.308792	-2.717482	0.000000	2.470532	0.000000	0.000000	0.000000	-0.758720	0.354187	0.382676	0.000000	0.000000	2.000000	49.000000	0.000000
3658.469112	0.149165	0.569283	-0.046407	81.757927	29.952730	156.962402	-2.591028	0.000000	2.406753	0.000000	0.000000	0.000000	-0.796714	0.328630	0.518476	0.000000	0.000000	2.000000	49.000000	0.000000
3658.472445	0.149165	0.569283	-0.046407	81.757927	29.952730	156.962402	-2.591028	0.000000	2.406753	0.000000	0.000000	0.000000	-0.796714	0.328630	0.518476	0.000000	0.000000	2.000000	49.000000	0.000000
3658.475778	0.149165	0.569283	-0.046407	81.757927	29.952730	156.962402	-2.591028	0.000000	2.406753	0.000000	0.000000	0.000000	-0.796714	0.328630	0.518476	0.000000	0.000000	2.000000	49.000000	0.000000
3658.479112	0.146384	0.570221	-0.044379	82.171753	24.785425	149.744064	-2.458243	0.000000	2.320340	0.000000	0.000000	0.000000	-0.834201	0.281274	0.608416	0.000000	0.000000	2.000000	49.000000	0.000000
3658.482445	0.146384	0.570221	-0.044379	82.171753	24.785425	149.744064	-2.458243	0.000000	2.320340	0.000000	0.000000	0.000000	-0.834201	0.281274	0.608416	0.000000	0.000000	2.000000	49.000000	0.000000
3658.485778	0.146384	0.570221	-0.044379	82.171753	24.785425	149.744064	-2.458243	0.000000	2.320340	0.000000	0.000000	0.000000	-0.834201	0.281274	0.608416	0.000000	0.000000	2.000000	49.000000	0.000000
3658.489112	0.143508	0.571052	-0.042009	82.608299	19.842060	143.243713	-2.319209	0.000000	2.218937	0.000000	0.000000	0.000000	-0.862965	0.249371	0.711046	0.000000	0.000000	2.000000	49.000000	0.000000
3658.492445	0.143508	0.571052	-0.042009	82.608299	19.842060	143.243713	-2.319209	0.000000	2.218937	0.000000	0.000000	0.000000	-0.862965	0.249371	0.711046	0.000000	0.000000	2.000000	49.000000	0.000000
3658.495778	0.143508	0.571052	-0.042009	82.608299	19.842060	143.243713	-2.319209	0.000000	2.218937	0.000000	0.000000	0.000000	-0.862965	0.249371	0.711046	0.000000	0.000000	2.000000	49.000000	0.000000
3658.499112	0.140516	0.571778	-0.039390	83.018684	15.813525	138.315613	-2.175381	0.000000	2.100430	0.000000	0.000000	0.000000	-0.897418	0.217892	0.785584	0.000000	0.000000	2.000000	49.000000	0.000000
3658.502445	0.140516	0.571778	-0.039390	83.018684	15.813525	138.315613	-2.175381	0.000000	2.100430	0.000000	0.000000	0.000000	-0.897418	0.217892	0.785584	0.000000	0.000000	2.000000	49.000000	0.000000
3658.505778	0.140516	0.571778	-0.039390	83.018684	15.813525	138.315613	-2.175381	0.000000	2.100430	0.000000	0.000000	0.000000	-0.897418	0.217892	0.785584	0.000000	0.000000	2.000000	49.000000	0.000000
3658.509112	0.137482	0.572398	-0.036551	83.381920	13.397759	135.605164	-2.025812	0.000000	1.969499	0.000000	0.000000	0.000000	-0.910382	0.185988	0.851702	0.000000	0.000000	2.000000	49.000000	0.000000
3658.512445	0.137482	0.572398	-0.036551	83.381920	13.397759	135.605164	-2.025812	0.000000	1.969499	0.000000	0.000000	0.000000	-0.910382	0.185988	0.851702	0.000000	0.000000	2.000000	49.000000	0.000000
3658.515778	0.137482	0.572398	-0.036551	83.381920	13.397759	135.605164	-2.025812	0.000000	1.969499	0.000000	0.000000	0.000000	-0.910382	0.185988	0.851702	0.000000	0.000000	2.000000	49.000000	0.000000
3658.519112	0.134468	0.572945	-0.033477	83.707985	12.618999	134.932922	-1.874081	0.000000	1.827549	0.000000	0.000000	0.000000	-0.904134	0.164103	0.922072	0.000000	0.000000	2.000000	49.000000	0.000000
3658.522445	0.134468	0.572945	-0.033477	83.707985	12.618999	134.932922	-1.874081	0.000000	1.827549	0.000000	0.000000	0.000000	-0.904134	0.164103	0.922072	0.000000	0.000000	2.000000	49.000000	0.000000
3658.525778	0.134468	0.572945	-0.033477	83.707985	12.618999	134.932922	-1.874081	0.000000	1.827549	0.000000	0.000000	0.000000	-0.904134	0.164103	0.922072	0.000000	0.000000	2.000000	49.000000	0.000000
3658.529112	0.131419	0.573448	-0.030185	83.988396	12.280129	134.993256	-1.723393	0.000000	1.673870	0.000000	0.000000	0.000000	-0.914797	0.150939	0.987646	0.000000	0.000000	2.000000	49.000000	0.000000
3658.532445	0.131419	0.573448	-0.030185	83.988396	12.280129	134.993256	-1.723393	0.000000	1.673870	0.000000	0.000000	0.000000	-0.914797	0.150939	0.987646	0.000000	0.000000	2.000000	49.000000	0.000000
3658.535778	0.131419	0.573448	-0.030185	83.988396	12.280129	134.993256	-1.723393	0.000000	1.673870	0.000000	0.000000	0.000000	-0.914797	0.150939	0.987646	0.000000	0.000000	2.000000	49.000000	0.000000
3658.539112	0.128405	0.573864	-0.026710	84.211349	12.035541	135.305679	-1.570926	0.000000	1.509262	0.000000	0.000000	0.000000	-0.904081	0.124550	1.042438	0.000000	0.000000	2.000000	49.000000	0.000000
3658.542445	0.128405	0.573864	-0.026710	84.211349	12.035541	135.305679	-1.570926	0.000000	1.509262	0.000000	0.000000	0.000000	-0.904081	0.124550	1.042438	0.000000	0.000000	2.000000	49.000000	0.000000
3658.545778	0.128405	0.573864	-0.026710	84.211349	12.035541	135.305679	-1.570926	0.000000	1.509262	0.000000	0.000000	0.000000	-0.904081	0.124550	1.042438	0.000000	0.000000	2.000000	49.000000	0.000000
3658.549112	0.125529	0.574139	-0.023070	84.386230	11.738446	135.488037	-1.420246	0.000000	1.335523	0.000000	0.000000	0.000000	-0.862896	0.082551	1.092240	0.000000	0.000000	2.000000	49.000000	0.000000
3658.552445	0.125529	0.574139	-0.023070	84.386230	11.738446	135.488037	-1.420246	0.000000	1.335523	0.000000	0.000000	0.000000	-0.862896	0.082551	1.092240	0.000000	0.000000	2.000000	49.000000	0.000000
3658.555778	0.125529	0.574139	-0.023070	84.386230	11.738446	135.488037	-1.420246	0.000000	1.335523	0.000000	0.000000	0.000000	-0.862896	0.082551	1.092240	0.000000	0.000000	2.000000	49.000000	0.000000
3658.559112	0.122714	0.574213	-0.019362	84.526070	11.220551	135.367432	-1.276429	0.000000	1.153483	0.000000	0.000000	0.000000	-0.844522	0.022221	1.112252	0.000000	0.000000	2.000000	49.000000	0.000000
3658.562445	0.122714	0.574213	-0.019362	84.526070	11.220551	135.367432	-1.276429	0.000000	1.153483	0.000000	0.000000	0.000000	-0.844522	0.022221	1.112252	0.000000	0.000000	2.000000	49.000000	0.000000
3658.565778	0.122714	0.574213	-0.019362	84.526070	11.220551	135.367432	-1.276429	0.000000	1.153483	0.000000	0.000000	0.000000	-0.844522	0.022221	1.112252	0.000000	0.000000	2.000000	49.000000	0.000000
3658.569112	0.119957	0.574107	-0.015593	84.629723	10.638320	135.092819	-1.135676	0.000000	0.968107	0.000000	0.000000	0.000000	-0.826807	-0.031847	1.130862	0.000000	0.000000	2.000000	49.000000	0.000000
3658.572445	0.119957	0.574107	-0.015593	84.629723	10.638320	135.092819	-1.135676	0.000000	0.968107	0.000000	0.000000	0.000000	-0.826807	-0.031847	1.130862	0.000000	0.000000	2.000000	49.000000	0.000000
3658.575778	0.119957	0.574107	-0.015593	84.629723	10.638320	135.092819	-1.135676	0.000000	0.968107	0.000000	0.000000	0.000000	-0.826807	-0.031847	1.130862	0.000000	0.000000	2.000000	49.000000	0.000000
3658.579112	0.117305	0.573859	-0.011760	84.695328	10.122687	134.806168	-0.997875	0.000000	0.779630	0.000000	0.000000	0.000000	-0.795665	-0.074232	1.149705	0.000000	0.000000	2.000000	49.000000	0.000000
3658.582445	0.117305	0.573859	-0.011760	84.695328	10.122687	134.806168	-0.997875	0.000000	0.779630	0.000000	0.000000	0.000000	-0.795665	-0.074232	1.149705	0.000000	0.000000	2.000000	49.000000	0.000000
3658.585778	0.117305	0.573859	-0.011760	84.695328	10.122687	134.806168	-0.997875	0.000000	0.779630	0.000000	0.000000	0.000000	-0.795665	-0.074232	1.149705	0.000000	0.000000	2.000000	49.000000	0.000000
3658.589112	0.114812	0.573525	-0.007915	84.741005	9.629070	134.480682	-0.865264	0.000000	0.588013	0.000000	0.000000	0.000000	-0.747870	-0.100238	1.153522	0.000000	0.000000	2.000000	49.000000	0.000000
3658.592445	0.114812	0.573525	-0.007915	84.741005	9.629070	134.480682	-0.865264	0.000000	0.588013	0.000000	0.000000	0.000000	-0.747870	-0.100238	1.153522	0.000000	0.000000	2.000000	49.000000	0.000000
3658.595778	0.114812	0.573525	-0.007915	84.741005	9.629070	134.480682	-0.865264	0.000000	0.588013	0.000000	0.000000	0.000000	-0.747870	-0.100238	1.153522	0.000000	0.000000	2.000000	49.000000	0.000000
3658.599112	0.112429	0.573092	-0.004084	84.778320	9.183943	134.140976	-0.740618	0.000000	0.395759	0.000000	0.000000	0.000000	-0.715019	-0.129981	1.149292	0.000000	0.000000	2.000000	49.000000	0.000000
3658.602445	0.112429	0.573092	-0.004084	84.778320	9.183943	134.140976	-0.740618	0.000000	0.395759	0.000000	0.000000	0.000000	-0.715019	-0.129981	1.149292	0.000000	0.000000	2.000000	49.000000	0.000000
3658.605778	0.112429	0.573092	-0.004084	84.778320	9.183943	134.140976	-0.740618	0.000000	0.395759	0.000000	0.000000	0.000000	-0.715019	-0.129981	1.149292	0.000000	0.000000	2.000000	49.000000	0.000000
3658.609112	0.110169	0.572573	-0.000317	84.955002	8.610813	133.566940	-0.621449	0.000000	0.204210	0.000000	0.000000	0.000000	-0.678099	-0.155660	1.130140	0.000000	0.000000	2.000000	49.000000	0.000000
3658.612445	0.110169	0.572573	-0.000317	84.955002	8.610813	133.566940	-0.621449	0.000000	0.204210	0.000000	0.000000	0.000000	-0.678099	-0.155660	1.130140	0.000000	0.000000	2.000000	49.000000	0.000000
3658.615778	0.110169	0.572573	-0.000317	84.955002	8.610813	133.566940	-0.621449	0.000000	0.204210	0.000000	0.000000	0.000000	-0.678099	-0.155660	1.130140	0.000000	0.000000	2.000000	49.000000	0.000000
3658.619112	0.108057	0.571930	0.003281	85.354721	7.797809	132.672501	-0.508432	0.000000	0.015854	0.000000	0.000000	0.000000	-0.633541	-0.193013	1.079382	0.000000	0.000000	2.000000	49.000000	0.000000
3658.622445	0.108057	0.571930	0.003281	85.354721	7.797809	132.672501	-0.508432	0.000000	0.015854	0.000000	0.000000	0.000000	-0.633541	-0.193013	1.079382	0.000000	0.000000	2.000000	49.000000	0.000000
3658.625778	0.108057	0.571930	0.003281	85.354721	7.797809	132.672501	-0.508432	0.000000	0.015854	0.000000	0.000000	0.000000	-0.633541	-0.193013	1.079382	0.000000	0.000000	2.000000	49.000000	0.000000
3658.629112	0.106171	0.571217	0.006816	85.829414	7.004461	131.735229	-0.402842	0.000000	-0.164043	0.000000	0.000000	0.000000	-0.565797	-0.213759	1.060483	0.000000	0.000000	2.000000	49.000000	0.000000
3658.632445	0.106171	0.571217	0.006816	85.829414	7.004461	131.735229	-0.402842	0.000000	-0.164043	0.000000	0.000000	0.000000	-0.565797	-0.213759	1.060483	0.000000	0.000000	2.000000	49.000000	0.000000
3658.635778	0.106171	0.571217	0.006816	85.829414	7.004461	131.735229	-0.402842	0.000000	-0.164043	0.000000	0.000000	0.000000	-0.565797	-0.213759	1.060483	0.000000	0.000000	2.000000	49.000000	0.000000
3658.639112	0.104473	0.570397	0.010198	86.309494	6.778530	131.510345	-0.308542	0.000000	-0.340790	0.000000	0.000000	0.000000	-0.509455	-0.246007	1.014772	0.000000	0.000000	2.000000	49.000000	0.000000
3658.642445	0.104473	0.570397	0.010198	86.309494	6.778530	131.510345	-0.308542	0.000000	-0.340790	0.000000	0.000000	0.000000	-0.509455	-0.246007	1.014772	0.000000	0.000000	2.000000	49.000000	0.000000
3658.645778	0.104473	0.570397	0.010198	86.309494	6.778530	131.510345	-0.308542	0.000000	-0.340790	0.000000	0.000000	0.000000	-0.509455	-0.246007	1.014772	0.000000	0.000000	2.000000	49.000000	0.000000
3658.649112	0.103130	0.569461	0.013419	86.787827	7.513164	132.428787	-0.223633	0.000000	-0.509919	0.000000	0.000000	0.000000	-0.402677	-0.280769	0.966318	0.000000	0.000000	2.000000	49.000000	0.000000
3658.652445	0.103130	0.569461	0.013419	86.787827	7.513164	132.428787	-0.223633	0.000000	-0.509919	0.000000	0.000000	0.000000	-0.402677	-0.280769	0.966318	0.000000	0.000000	2.000000	49.000000	0.000000
3658.655778	0.103130	0.569461	0.013419	86.787827	7.513164	132.428787	-0.223633	0.000000	-0.509919	0.000000	0.000000	0.000000	-0.402677	-0.280769	0.966318	0.000000	0.000000	2.000000	49.000000	0.000000
3658.659112	0.102053	0.568426	0.016455	87.279259	9.020579	134.271942	-0.156520	0.000000	-0.670972	0.000000	0.000000	0.000000	-0.323133	-0.310560	0.910774	0.000000	0.000000	2.000000	49.000000	0.000000
3658.662445	0.102053	0.568426	0.016455	87.279259	9.020579	134.271942	-0.156520	0.000000	-0.670972	0.000000	0.000000	0.000000	-0.323133	-0.310560	0.910774	0.000000	0.000000	2.000000	49.000000	0.000000
3658.665778	0.102053	0.568426	0.016455	87.279259	9.020579	134.271942	-0.156520	0.000000	-0.670972	0.000000	0.000000	0.000000	-0.323133	-0.310560	0.910774	0.000000	0.000000	2.000000	49.000000	0.000000
3658.669112	0.101240	0.567283	0.019268	87.775337	11.288662	136.833237	-0.102665	0.000000	-0.822768	0.000000	0.000000	0.000000	-0.243956	-0.342953	0.843791	0.000000	0.000000	2.000000	49.000000	0.000000
3658.672445	0.101240	0.567283	0.019268	87.775337	11.288662	136.833237	-0.102665	0.000000	-0.822768	0.000000	0.000000	0.000000	-0.243956	-0.342953	0.843791	0.000000	0.000000	2.000000	49.000000	0.000000
3658.675778	0.101240	0.567283	0.019268	87.775337	11.288662	136.833237	-0.102665	0.000000	-0.822768	0.000000	0.000000	0.000000	-0.243956	-0.342953	0.843791	0.000000	0.000000	2.000000	49.000000	0.000000
3658.679112	0.100688	0.566050	0.021813	88.288567	13.037843	138.769073	-0.062006	0.000000	-0.963399	0.000000	0.000000	0.000000	-0.165578	-0.369750	0.763497	0.000000	0.000000	2.000000	49.000000	0.000000
3658.682445	0.100688	0.566050	0.021813	88.288567	13.037843	138.769073	-0.062006	0.000000	-0.963399	0.000000	0.000000	0.000000	-0.165578	-0.369750	0.763497	0.000000	0.000000	2.000000	49.000000	0.000000
3658.685778	0.100688	0.566050	0.021813	88.288567	13.037843	138.769073	-0.062006	0.000000	-0.963399	0.000000	0.000000	0.000000	-0.165578	-0.369750	0.763497	0.000000	0.000000	2.000000	49.000000	0.000000
3658.689112	0.100369	0.564784	0.024152	88.814362	13.155131	138.975052	-0.034409	0.000000	-1.090649	0.000000	0.000000	0.000000	-0.095776	-0.379796	0.701743	0.000000	0.000000	2.000000	49.000000	0.000000
3658.692445	0.100369	0.564784	0.024152	88.814362	13.155131	138.975052	-0.034409	0.000000	-1.090649	0.000000	0.000000	0.000000	-0.095776	-0.379796	0.701743	0.000000	0.000000	2.000000	49.000000	0.000000
3658.695778	0.100369	0.564784	0.024152	88.814362	13.155131	138.975052	-0.034409	0.000000	-1.090649	0.000000	0.000000	0.000000	-0.095776	-0.379796	0.701743	0.000000	0.000000	2.000000	49.000000	0.000000
3658.699112	0.100258	0.563523	0.026262	89.343597	14.212442	140.099945	-0.018447	0.000000	-1.207606	0.000000	0.000000	0.000000	-0.033187	-0.378511	0.633110	0.000000	0.000000	2.000000	49.000000	0.000000
3658.702445	0.100258	0.563523	0.026262	89.343597	14.212442	140.099945	-0.018447	0.000000	-1.207606	0.000000	0.000000	0.000000	-0.033187	-0.378511	0.633110	0.000000	0.000000	2.000000	49.000000	0.000000
3658.705778	0.100258	0.563523	0.026262	89.343597	14.212442	140.099945	-0.018447	0.000000	-1.207606	0.000000	0.000000	0.000000	-0.033187	-0.378511	0.633110	0.000000	0.000000	2.000000	49.000000	0.000000
3658.709112	0.100341	0.562286	0.028167	89.634697	-117.051483	8.868113	-0.012915	0.000000	-1.313124	0.000000	0.000000	0.000000	0.024759	-0.371098	0.571261	0.000000	0.000000	2.000000	49.000000	0.000000
3658.712445	0.100341	0.562286	0.028167	89.634697	-117.051483	8.868113	-0.012915	0.000000	-1.313124	0.000000	0.000000	0.000000	0.024759	-0.371098	0.571261	0.000000	0.000000	2.000000	49.000000	0.000000
3658.715778	0.100341	0.562286	0.028167	89.634697	-117.051483	8.868113	-0.012915	0.000000	-1.313124	0.000000	0.000000	0.000000	0.024759	-0.371098	0.571261	0.000000	0.000000	2.000000	49.000000	0.000000
3658.719112	0.100610	0.561094	0.029820	89.457153	-161.486084	-35.559238	-0.017042	0.000000	-1.408335	0.000000	0.000000	0.000000	0.080836	-0.357445	0.495967	0.000000	0.000000	2.000000	49.000000	0.000000
3658.722445	0.100610	0.561094	0.029820	89.457153	-161.486084	-35.559238	-0.017042	0.000000	-1.408335	0.000000	0.000000	0.000000	0.080836	-0.357445	0.495967	0.000000	0.000000	2.000000	49.000000	0.000000
3658.725778	0.100610	0.561094	0.029820	89.457153	-161.486084	-35.559238	-0.017042	0.000000	-1.408335	0.000000	0.000000	0.000000	0.080836	-0.357445	0.495967	0.000000	0.000000	2.000000	49.000000	0.000000
3658.729112	0.101054	0.559959	0.031267	88.986832	-169.590164	-43.676659	-0.030515	0.000000	-1.490996	0.000000	0.000000	0.000000	0.133220	-0.340408	0.434211	0.000000	0.000000	2.000000	49.000000	0.000000
3658.732445	0.101054	0.559959	0.031267	88.986832	-169.590164	-43.676659	-0.030515	0.000000	-1.490996	0.000000	0.000000	0.000000	0.133220	-0.340408	0.434211	0.000000	0.000000	2.000000	49.000000	0.000000
3658.735778	0.101054	0.559959	0.031267	88.986832	-169.590164	-43.676659	-0.030515	0.000000	-1.490996	0.000000	0.000000	0.000000	0.133220	-0.340408	0.434211	0.000000	0.000000	2.000000	49.000000	0.000000
3658.739112	0.101625	0.558866	0.032502	88.382141	-169.087799	-43.207104	-0.052718	0.000000	-1.563364	0.000000	0.000000	0.000000	0.171154	-0.328088	0.370284	0.000000	0.000000	2.000000	49.000000	0.000000
3658.742445	0.101625	0.558866	0.032502	88.382141	-169.087799	-43.207104	-0.052718	0.000000	-1.563364	0.000000	0.000000	0.000000	0.171154	-0.328088	0.370284	0.000000	0.000000	2.000000	49.000000	0.000000
3658.745778	0.101625	0.558866	0.032502	88.382141	-169.087799	-43.207104	-0.052718	0.000000	-1.563364	0.000000	0.000000	0.000000	0.171154	-0.328088	0.370284	0.000000	0.000000	2.000000	49.000000	0.000000
3658.749112	0.102260	0.557799	0.033453	87.768921	-168.822342	-42.990532	-0.081244	0.000000	-1.625078	0.000000	0.000000	0.000000	0.190455	-0.320032	0.285478	0.000000	0.000000	2.000000	49.000000	0.000000
3658.752445	0.102260	0.557799	0.033453	87.768921	-168.822342	-42.990532	-0.081244	0.000000	-1.625078	0.000000	0.000000	0.000000	0.190455	-0.320032	0.285478	0.000000	0.000000	2.000000	49.000000	0.000000
3658.755778	0.102260	0.557799	0.033453	87.768921	-168.822342	-42.990532	-0.081244	0.000000	-1.625078	0.000000	0.000000	0.000000	0.190455	-0.320032	0.285478	0.000000	0.000000	2.000000	49.000000	0.000000
3658.759112	0.103015	0.556742	0.034158	87.153801	-168.633636	-42.867126	-0.112986	0.000000	-1.672658	0.000000	0.000000	0.000000	0.226630	-0.317074	0.211361	0.000000	0.000000	2.000000	49.000000	0.000000
3658.762445	0.103015	0.556742	0.034158	87.153801	-168.633636	-42.867126	-0.112986	0.000000	-1.672658	0.000000	0.000000	0.000000	0.226630	-0.317074	0.211361	0.000000	0.000000	2.000000	49.000000	0.000000
3658.765778	0.103015	0.556742	0.034158	87.153801	-168.633636	-42.867126	-0.112986	0.000000	-1.672658	0.000000	0.000000	0.000000	0.226630	-0.317074	0.211361	0.000000	0.000000	2.000000	49.000000	0.000000
3658.769112	0.103857	0.555744	0.034570	86.545830	-168.501923	-42.815613	-0.150758	0.000000	-1.707885	0.000000	0.000000	0.000000	0.252621	-0.299452	0.123580	0.000000	0.000000	2.000000	49.000000	0.000000
3658.772445	0.103857	0.555744	0.034570	86.545830	-168.501923	-42.815613	-0.150758	0.000000	-1.707885	0.000000	0.000000	0.000000	0.252621	-0.299452	0.123580	0.000000	0.000000	2.000000	49.000000	0.000000
3658.775778	0.103857	0.555744	0.034570	86.545830	-168.501923	-42.815613	-0.150758	0.000000	-1.707885	0.000000	0.000000	0.000000	0.252621	-0.299452	0.123580	0.000000	0.000000	2.000000	49.000000	0.000000
3658.779112	0.104848	0.554771	0.034640	85.951454	-168.337494	-42.757317	-0.192862	0.000000	-1.728481	0.000000	0.000000	0.000000	0.297214	-0.291881	0.020992	0.000000	0.000000	2.000000	49.000000	0.000000
3658.782445	0.104848	0.554771	0.034640	85.951454	-168.337494	-42.757317	-0.192862	0.000000	-1.728481	0.000000	0.000000	0.000000	0.297214	-0.291881	0.020992	0.000000	0.000000	2.000000	49.000000	0.000000
3658.785778	0.104848	0.554771	0.034640	85.951454	-168.337494	-42.757317	-0.192862	0.000000	-1.728481	0.000000	0.000000	0.000000	0.297214	-0.291881	0.020992	0.000000	0.000000	2.000000	49.000000	0.000000
3658.789112	0.106061	0.553915	0.034376	85.390236	-168.179367	-42.736431	-0.242397	0.000000	-1.731980	0.000000	0.000000	0.000000	0.363913	-0.256680	-0.079064	0.000000	0.000000	2.000000	49.000000	0.000000
3658.792445	0.106061	0.553915	0.034376	85.390236	-168.179367	-42.736431	-0.242397	0.000000	-1.731980	0.000000	0.000000	0.000000	0.363913	-0.256680	-0.079064	0.000000	0.000000	2.000000	49.000000	0.000000
3658.795778	0.106061	0.553915	0.034376	85.390236	-168.179367	-42.736431	-0.242397	0.000000	-1.731980	0.000000	0.000000	0.000000	0.363913	-0.256680	-0.079064	0.000000	0.000000	2.000000	49.000000	0.000000
3658.799112	0.107386	0.553186	0.033843	84.883888	-167.987335	-42.704884	-0.303049	0.000000	-1.718803	0.000000	0.000000	0.000000	0.397549	-0.218803	-0.159896	0.000000	0.000000	2.000000	49.000000	0.000000
3658.802445	0.107386	0.553186	0.033843	84.883888	-167.987335	-42.704884	-0.303049	0.000000	-1.718803	0.000000	0.000000	0.000000	0.397549	-0.218803	-0.159896	0.000000	0.000000	2.000000	49.000000	0.000000
3658.805778	0.107386	0.553186	0.033843	84.883888	-167.987335	-42.704884	-0.303049	0.000000	-1.718803	0.000000	0.000000	0.000000	0.397549	-0.218803	-0.159896	0.000000	0.000000	2.000000	49.000000	0.000000
3658.809112	0.108780	0.552674	0.033075	84.443382	-167.737930	-42.631607	-0.369308	0.000000	-1.692153	0.000000	0.000000	0.000000	0.418127	-0.153742	-0.230454	0.000000	0.000000	2.000000	49.000000	0.000000
3658.812445	0.108780	0.552674	0.033075	84.443382	-167.737930	-42.631607	-0.369308	0.000000	-1.692153	0.000000	0.000000	0.000000	0.418127	-0.153742	-0.230454	0.000000	0.000000	2.000000	49.000000	0.000000
3658.815778	0.108780	0.552674	0.033075	84.443382	-167.737930	-42.631607	-0.369308	0.000000	-1.692153	0.000000	0.000000	0.000000	0.418127	-0.153742	-0.230454	0.000000	0.000000	2.000000	49.000000	0.000000
3658.819112	0.110223	0.552340	0.032104	84.076424	-167.103439	-42.223846	-0.438996	0.000000	-1.653744	0.000000	0.000000	0.000000	0.432896	-0.099955	-0.291241	0.000000	0.000000	2.000000	49.000000	0.000000
3658.822445	0.110223	0.552340	0.032104	84.076424	-167.103439	-42.223846	-0.438996	0.000000	-1.653744	0.000000	0.000000	0.000000	0.432896	-0.099955	-0.291241	0.000000	0.000000	2.000000	49.000000	0.000000
3658.825778	0.110223	0.552340	0.032104	84.076424	-167.103439	-42.223846	-0.438996	0.000000	-1.653744	0.000000	0.000000	0.000000	0.432896	-0.099955	-0.291241	0.000000	0.000000	2.000000	49.000000	0.000000
3658.829112	0.111581	0.552121	0.030995	83.761620	-165.330414	-40.781670	-0.511145	0.000000	-1.605204	0.000000	0.000000	0.000000	0.407504	-0.065715	-0.332824	0.000000	0.000000	2.000000	49.000000	0.000000
3658.832445	0.111581	0.552121	0.030995	83.761620	-165.330414	-40.781670	-0.511145	0.000000	-1.605204	0.000000	0.000000	0.000000	0.407504	-0.065715	-0.332824	0.000000	0.000000	2.000000	49.000000	0.000000
3658.835778	0.111581	0.552121	0.030995	83.761620	-165.330414	-40.781670	-0.511145	0.000000	-1.605204	0.000000	0.000000	0.000000	0.407504	-0.065715	-0.332824	0.000000	0.000000	2.000000	49.000000	0.000000
3658.839112	0.112753	0.551981	0.029734	83.509491	-162.329376	-38.227383	-0.579062	0.000000	-1.549733	0.000000	0.000000	0.000000	0.351641	-0.042188	-0.378200	0.000000	0.000000	2.000000	49.000000	0.000000
3658.842445	0.112753	0.551981	0.029734	83.509491	-162.329376	-38.227383	-0.579062	0.000000	-1.549733	0.000000	0.000000	0.000000	0.351641	-0.042188	-0.378200	0.000000	0.000000	2.000000	49.000000	0.000000
3658.845778	0.112753	0.551981	0.029734	83.509491	-162.329376	-38.227383	-0.579062	0.000000	-1.549733	0.000000	0.000000	0.000000	0.351641	-0.042188	-0.378200	0.000000	0.000000	2.000000	49.000000	0.000000
3658.849112	0.113844	0.551844	0.028356	83.369164	-158.139175	-34.605453	-0.637669	0.000000	-1.486700	0.000000	0.000000	0.000000	0.327133	-0.041095	-0.413279	0.000000	0.000000	2.000000	49.000000	0.000000
3658.852445	0.113844	0.551844	0.028356	83.369164	-158.139175	-34.605453	-0.637669	0.000000	-1.486700	0.000000	0.000000	0.000000	0.327133	-0.041095	-0.413279	0.000000	0.000000	2.000000	49.000000	0.000000
3658.855778	0.113844	0.551844	0.028356	83.369164	-158.139175	-34.605453	-0.637669	0.000000	-1.486700	0.000000	0.000000	0.000000	0.327133	-0.041095	-0.413279	0.000000	0.000000	2.000000	49.000000	0.000000
3658.859112	0.114819	0.551736	0.026930	83.386063	-152.537354	-29.691994	-0.692191	0.000000	-1.417820	0.000000	0.000000	0.000000	0.292682	-0.032486	-0.427870	0.000000	0.000000	2.000000	49.000000	0.000000
3658.862445	0.114819	0.551736	0.026930	83.386063	-152.537354	-29.691994	-0.692191	0.000000	-1.417820	0.000000	0.000000	0.000000	0.292682	-0.032486	-0.427870	0.000000	0.000000	2.000000	49.000000	0.000000
3658.865778	0.114819	0.551736	0.026930	83.386063	-152.537354	-29.691994	-0.692191	0.000000	-1.417820	0.000000	0.000000	0.000000	0.292682	-0.032486	-0.427870	0.000000	0.000000	2.000000	49.000000	0.000000
3658.869112	0.115624	0.551708	0.025524	83.593933	-145.434158	-23.343098	-0.740972	0.000000	-1.346508	0.000000	0.000000	0.000000	0.241435	-0.008290	-0.421713	0.000000	0.000000	2.000000	49.000000	0.000000
3658.872445	0.115624	0.551708	0.025524	83.593933	-145.434158	-23.343098	-0.740972	0.000000	-1.346508	0.000000	0.000000	0.000000	0.241435	-0.008290	-0.421713	0.000000	0.000000	2.000000	49.000000	0.000000
3658.875778	0.115624	0.551708	0.025524	83.593933	-145.434158	-23.343098	-0.740972	0.000000	-1.346508	0.000000	0.000000	0.000000	0.241435	-0.008290	-0.421713	0.000000	0.000000	2.000000	49.000000	0.000000
3658.879112	0.116478	0.551813	0.024143	83.956749	-136.691772	-15.390140	-0.781211	0.000000	-1.276223	0.000000	0.000000	0.000000	0.256053	0.031409	-0.414566	0.000000	0.000000	2.000000	49.000000	0.000000
3658.882445	0.116478	0.551813	0.024143	83.956749	-136.691772	-15.390140	-0.781211	0.000000	-1.276223	0.000000	0.000000	0.000000	0.256053	0.031409	-0.414566	0.000000	0.000000	2.000000	49.000000	0.000000
3658.885778	0.116478	0.551813	0.024143	83.956749	-136.691772	-15.390140	-0.781211	0.000000	-1.276223	0.000000	0.000000	0.000000	0.256053	0.031409	-0.414566	0.000000	0.000000	2.000000	49.000000	0.000000
3658.889112	0.117465	0.551960	0.022737	84.350075	-126.268410	-5.759970	-0.823886	0.000000	-1.207129	0.000000	0.000000	0.000000	0.296158	0.044248	-0.421580	0.000000	0.000000	2.000000	49.000000	0.000000
3658.892445	0.117465	0.551960	0.022737	84.350075	-126.268410	-5.759970	-0.823886	0.000000	-1.207129	0.000000	0.000000	0.000000	0.296158	0.044248	-0.421580	0.000000	0.000000	2.000000	49.000000	0.000000
3658.895778	0.117465	0.551960	0.022737	84.350075	-126.268410	-5.759970	-0.823886	0.000000	-1.207129	0.000000	0.000000	0.000000	0.296158	0.044248	-0.421580	0.000000	0.000000	2.000000	49.000000	0.000000
3658.899112	0.118464	0.552187	0.021309	84.641922	-114.905624	4.854906	-0.873246	0.000000	-1.136865	0.000000	0.000000	0.000000	0.299818	0.067960	-0.428636	0.000000	0.000000	2.000000	49.000000	0.000000
3658.902445	0.118464	0.552187	0.021309	84.641922	-114.905624	4.854906	-0.873246	0.000000	-1.136865	0.000000	0.000000	0.000000	0.299818	0.067960	-0.428636	0.000000	0.000000	2.000000	49.000000	0.000000
3658.905778	0.118464	0.552187	0.021309	84.641922	-114.905624	4.854906	-0.873246	0.000000	-1.136865	0.000000	0.000000	0.000000	0.299818	0.067960	-0.428636	0.000000	0.000000	2.000000	49.000000	0.000000
3658.909112	0.119472	0.552447	0.019844	84.774979	-102.969437	16.074358	-0.923215	0.000000	-1.065426	0.000000	0.000000	0.000000	0.302446	0.078216	-0.439447	0.000000	0.000000	2.000000	49.000000	0.000000
3658.912445	0.119472	0.552447	0.019844	84.774979	-102.969437	16.074358	-0.923215	0.000000	-1.065426	0.000000	0.000000	0.000000	0.302446	0.078216	-0.439447	0.000000	0.000000	2.000000	49.000000	0.000000
3658.915778	0.119472	0.552447	0.019844	84.774979	-102.969437	16.074358	-0.923215	0.000000	-1.065426	0.000000	0.000000	0.000000	0.302446	0.078216	-0.439447	0.000000	0.000000	2.000000	49.000000	0.000000
3658.919112	0.120509	0.552758	0.018422	84.682899	-91.046371	27.253992	-0.973623	0.000000	-0.992185	0.000000	0.000000	0.000000	0.310984	0.093185	-0.426425	0.000000	0.000000	2.000000	49.000000	0.000000
3658.922445	0.120509	0.552758	0.018422	84.682899	-91.046371	27.253992	-0.973623	0.000000	-0.992185	0.000000	0.000000	0.000000	0.310984	0.093185	-0.426425	0.000000	0.000000	2.000000	49.000000	0.000000
3658.925778	0.120509	0.552758	0.018422	84.682899	-91.046371	27.253992	-0.973623	0.000000	-0.992185	0.000000	0.000000	0.000000	0.310984	0.093185	-0.426425	0.000000	0.000000	2.000000	49.000000	0.000000
3658.929112	0.121469	0.553082	0.017100	84.367790	-80.156242	37.380695	-1.025454	0.000000	-0.921114	0.000000	0.000000	0.000000	0.287933	0.097289	-0.396549	0.000000	0.000000	2.000000	49.000000	0.000000
3658.932445	0.121469	0.553082	0.017100	84.367790	-80.156242	37.380695	-1.025454	0.000000	-0.921114	0.000000	0.000000	0.000000	0.287933	0.097289	-0.396549	0.000000	0.000000	2.000000	49.000000	0.000000
3658.935778	0.121469	0.553082	0.017100	84.367790	-80.156242	37.380695	-1.025454	0.000000	-0.921114	0.000000	0.000000	0.000000	0.287933	0.097289	-0.396549	0.000000	0.000000	2.000000	49.000000	0.000000
3658.939112	0.122311	0.553367	0.015901	83.860397	-70.901581	45.841961	-1.073442	0.000000	-0.855022	0.000000	0.000000	0.000000	0.252619	0.085452	-0.359964	0.000000	0.000000	2.000000	49.000000	0.000000
3658.942445	0.122311	0.553367	0.015901	83.860397	-70.901581	45.841961	-1.073442	0.000000	-0.855022	0.000000	0.000000	0.000000	0.252619	0.085452	-0.359964	0.000000	0.000000	2.000000	49.000000	0.000000
3658.945778	0.122311	0.553367	0.015901	83.860397	-70.901581	45.841961	-1.073442	0.000000	-0.855022	0.000000	0.000000	0.000000	0.252619	0.085452	-0.359964	0.000000	0.000000	2.000000	49.000000	0.000000
3658.949112	0.123053	0.553622	0.014795	83.238419	-63.552082	52.396427	-1.115546	0.000000	-0.795029	0.000000	0.000000	0.000000	0.222775	0.076571	-0.331624	0.000000	0.000000	2.000000	49.000000	0.000000
3658.952445	0.123053	0.553622	0.014795	83.238419	-63.552082	52.396427	-1.115546	0.000000	-0.795029	0.000000	0.000000	0.000000	0.222775	0.076571	-0.331624	0.000000	0.000000	2.000000	49.000000	0.000000
3658.955778	0.123053	0.553622	0.014795	83.238419	-63.552082	52.396427	-1.115546	0.000000	-0.795029	0.000000	0.000000	0.000000	0.222775	0.076571	-0.331624	0.000000	0.000000	2.000000	49.000000	0.000000
3658.959112	0.123751	0.553786	0.013806	82.587357	-57.714233	57.475079	-1.152675	0.000000	-0.739758	0.000000	0.000000	0.000000	0.209291	0.049112	-0.296832	0.000000	0.000000	2.000000	49.000000	0.000000
3658.962445	0.123751	0.553786	0.013806	82.587357	-57.714233	57.475079	-1.152675	0.000000	-0.739758	0.000000	0.000000	0.000000	0.209291	0.049112	-0.296832	0.000000	0.000000	2.000000	49.000000	0.000000
3658.965778	0.123751	0.553786	0.013806	82.587357	-57.714233	57.475079	-1.152675	0.000000	-0.739758	0.000000	0.000000	0.000000	0.209291	0.049112	-0.296832	0.000000	0.000000	2.000000	49.000000	0.000000
3658.969112	0.124392	0.553894	0.012973	81.957581	-53.017452	61.481258	-1.187557	0.000000	-0.690286	0.000000	0.000000	0.000000	0.192184	0.032237	-0.249745	0.000000	0.000000	2.000000	49.000000	0.000000
3658.972445	0.124392	0.553894	0.012973	81.957581	-53.017452	61.481258	-1.187557	0.000000	-0.690286	0.000000	0.000000	0.000000	0.192184	0.032237	-0.249745	0.000000	0.000000	2.000000	49.000000	0.000000
3658.975778	0.124392	0.553894	0.012973	81.957581	-53.017452	61.481258	-1.187557	0.000000	-0.690286	0.000000	0.000000	0.000000	0.192184	0.032237	-0.249745	0.000000	0.000000	2.000000	49.000000	0.000000
3658.979112	0.124392	0.553894	0.012973	81.371696	-49.164337	64.723915	-1.219587	0.000000	-0.648662	0.000000	0.000000	0.000000	0.192184	0.032237	-0.249745	0.000000	0.000000	2.000000	49.000000	0.000000
3658.982445	0.124971	0.553955	0.012276	81.371696	-49.164337	64.723915	-1.219587	0.000000	-0.648662	0.000000	0.000000	0.000000	0.173640	0.018307	-0.209278	0.000000	0.000000	2.000000	49.000000	0.000000
3658.985778	0.124971	0.553955	0.012276	81.371696	-49.164337	64.723915	-1.219587	0.000000	-0.648662	0.000000	0.000000	0.000000	0.173640	0.018307	-0.209278	0.000000	0.000000	2.000000	49.000000	0.000000
3658.989112	0.125478	0.553961	0.011673	80.835693	-45.884903	67.469910	-1.219587	0.000000	-0.648662	0.000000	0.000000	0.000000	0.152193	0.001992	-0.180649	0.000000	0.000000	2.000000	49.000000	0.000000
3658.992445	0.125478	0.553961	0.011673	80.835693	-45.884903	67.469910	-1.219587	0.000000	-0.648662	0.000000	0.000000	0.000000	0.152193	0.001992	-0.180649	0.000000	0.000000	2.000000	49.000000	0.000000
3658.995778	0.125478	0.553961	0.011673	80.835693	-45.884903	67.469910	-1.219587	0.000000	-0.648662	0.000000	0.000000	0.000000	0.152193	0.001992	-0.180649	0.000000	0.000000	2.000000	49.000000	0.000000
3658.999112	0.125478	0.553961	0.011673	80.353943	-43.060402	69.843460	-1.273893	0.000000	-0.583674	0.000000	0.000000	0.000000	0.152193	0.001992	-0.180649	0.000000	0.000000	2.000000	49.000000	0.000000
3659.002445	0.125934	0.553957	0.011242	80.353943	-43.060402	69.843460	-1.273893	0.000000	-0.583674	0.000000	0.000000	0.000000	0.136941	-0.001347	-0.129592	0.000000	0.000000	2.000000	49.000000	0.000000
3659.005778	0.125934	0.553957	0.011242	80.353943	-43.060402	69.843460	-1.273893	0.000000	-0.583674	0.000000	0.000000	0.000000	0.136941	-0.001347	-0.129592	0.000000	0.000000	2.000000	49.000000	0.000000
3659.009112	0.126263	0.553933	0.010958	79.932701	-40.559219	71.984955	-1.273893	0.000000	-0.583674	0.000000	0.000000	0.000000	0.098701	-0.007129	-0.085010	0.000000	0.000000	2.000000	49.000000	0.000000
3659.012445	0.126263	0.553933	0.010958	79.932701	-40.559219	71.984955	-1.273893	0.000000	-0.583674	0.000000	0.000000	0.000000	0.098701	-0.007129	-0.085010	0.000000	0.000000	2.000000	49.000000	0.000000
3659.015778	0.126263	0.553933	0.010958	79.932701	-40.559219	71.984955	-1.273893	0.000000	-0.583674	0.000000	0.000000	0.000000	0.098701	-0.007129	-0.085010	0.000000	0.000000	2.000000	49.000000	0.000000
3659.019112	0.126263	0.553933	0.010958	79.584862	-38.258816	74.051643	-1.313167	0.000000	-0.547907	0.000000	0.000000	0.000000	0.098701	-0.007129	-0.085010	0.000000	0.000000	2.000000	49.000000	0.000000
3659.022445	0.126471	0.553881	0.010846	79.584862	-38.258816	74.051643	-1.313167	0.000000	-0.547907	0.000000	0.000000	0.000000	0.062448	-0.015613	-0.033605	0.000000	0.000000	2.000000	49.000000	0.000000
3659.025778	0.126471	0.553881	0.010846	79.584862	-38.258816	74.051643	-1.313167	0.000000	-0.547907	0.000000	0.000000	0.000000	0.062448	-0.015613	-0.033605	0.000000	0.000000	2.000000	49.000000	0.000000
3659.029112	0.126471	0.553881	0.010846	79.332542	-36.016495	76.215111	-1.313167	0.000000	-0.547907	0.000000	0.000000	0.000000	0.062448	-0.015613	-0.033605	0.000000	0.000000	2.000000	49.000000	0.000000
3659.032445	0.126471	0.553881	0.010846	79.332542	-36.016495	76.215111	-1.313167	0.000000	-0.547907	0.000000	0.000000	0.000000	0.062448	-0.015613	-0.033605	0.000000	0.000000	2.000000	49.000000	0.000000
3659.035778	0.126512	0.553854	0.010907	79.332542	-36.016495	76.215111	-1.313167	0.000000	-0.547907	0.000000	0.000000	0.000000	0.012126	-0.008224	0.018396	0.000000	0.000000	2.000000	49.000000	0.000000
3659.039112	0.126452	0.553841	0.011215	79.152367	-33.895554	78.376366	-1.323575	0.000000	-0.542306	0.000000	0.000000	0.000000	-0.018027	-0.003862	0.092204	0.000000	0.000000	2.000000	49.000000	0.000000
3659.042445	0.126452	0.553841	0.011215	79.152367	-33.895554	78.376366	-1.323575	0.000000	-0.542306	0.000000	0.000000	0.000000	-0.018027	-0.003862	0.092204	0.000000	0.000000	2.000000	49.000000	0.000000
3659.045778	0.126452	0.553841	0.011215	79.152367	-33.895554	78.376366	-1.323575	0.000000	-0.542306	0.000000	0.000000	0.000000	-0.018027	-0.003862	0.092204	0.000000	0.000000	2.000000	49.000000	0.000000
3659.049112	0.126452	0.553841	0.011215	79.034180	-31.994392	80.392647	-1.322592	0.000000	-0.560740	0.000000	0.000000	0.000000	-0.018027	-0.003862	0.092204	0.000000	0.000000	2.000000	49.000000	0.000000
3659.052445	0.126348	0.553818	0.011625	79.034180	-31.994392	80.392647	-1.322592	0.000000	-0.560740	0.000000	0.000000	0.000000	-0.031261	-0.006921	0.122982	0.000000	0.000000	2.000000	49.000000	0.000000
3659.055778	0.126348	0.553818	0.011625	79.034180	-31.994392	80.392647	-1.322592	0.000000	-0.560740	0.000000	0.000000	0.000000	-0.031261	-0.006921	0.122982	0.000000	0.000000	2.000000	49.000000	0.000000
3659.059112	0.126261	0.553767	0.012102	78.996742	-30.491358	82.069740	-1.322592	0.000000	-0.560740	0.000000	0.000000	0.000000	-0.025934	-0.015236	0.143141	0.000000	0.000000	2.000000	49.000000	0.000000
3659.062445	0.126261	0.553767	0.012102	78.996742	-30.491358	82.069740	-1.322592	0.000000	-0.560740	0.000000	0.000000	0.000000	-0.025934	-0.015236	0.143141	0.000000	0.000000	2.000000	49.000000	0.000000
3659.065778	0.126261	0.553767	0.012102	78.996742	-30.491358	82.069740	-1.322592	0.000000	-0.560740	0.000000	0.000000	0.000000	-0.025934	-0.015236	0.143141	0.000000	0.000000	2.000000	49.000000	0.000000
3659.069112	0.126261	0.553767	0.012102	79.107582	-29.841496	82.953194	-1.313059	0.000000	-0.605093	0.000000	0.000000	0.000000	-0.025934	-0.015236	0.143141	0.000000	0.000000	2.000000	49.000000	0.000000
3659.072445	0.126160	0.553664	0.012527	79.107582	-29.841496	82.953194	-1.313059	0.000000	-0.605093	0.000000	0.000000	0.000000	-0.030253	-0.030964	0.127504	0.000000	0.000000	2.000000	49.000000	0.000000
3659.075778	0.126160	0.553664	0.012527	79.107582	-29.841496	82.953194	-1.313059	0.000000	-0.605093	0.000000	0.000000	0.000000	-0.030253	-0.030964	0.127504	0.000000	0.000000	2.000000	49.000000	0.000000
3659.079112	0.126072	0.553525	0.012911	79.346031	-29.851803	83.223305	-1.313059	0.000000	-0.605093	0.000000	0.000000	0.000000	-0.026456	-0.041448	0.115272	0.000000	0.000000	2.000000	49.000000	0.000000
3659.082445	0.126072	0.553525	0.012911	79.346031	-29.851803	83.223305	-1.313059	0.000000	-0.605093	0.000000	0.000000	0.000000	-0.026456	-0.041448	0.115272	0.000000	0.000000	2.000000	49.000000	0.000000
3659.085778	0.126072	0.553525	0.012911	79.346031	-29.851803	83.223305	-1.313059	0.000000	-0.605093	0.000000	0.000000	0.000000	-0.026456	-0.041448	0.115272	0.000000	0.000000	2.000000	49.000000	0.000000
3659.089112	0.125966	0.553415	0.013228	79.634827	-29.970621	83.423019	-1.303608	0.000000	-0.645556	0.000000	0.000000	0.000000	-0.031950	-0.033215	0.095065	0.000000	0.000000	2.000000	49.000000	0.000000
3659.092445	0.125966	0.553415	0.013228	79.634827	-29.970621	83.423019	-1.303608	0.000000	-0.645556	0.000000	0.000000	0.000000	-0.031950	-0.033215	0.095065	0.000000	0.000000	2.000000	49.000000	0.000000
3659.095778	0.125966	0.553415	0.013228	79.634827	-29.970621	83.423019	-1.303608	0.000000	-0.645556	0.000000	0.000000	0.000000	-0.031950	-0.033215	0.095065	0.000000	0.000000	2.000000	49.000000	0.000000
3659.099112	0.125966	0.553415	0.013228	79.944214	-29.954758	83.798798	-1.298283	0.000000	-0.661400	0.000000	0.000000	0.000000	-0.031950	-0.033215	0.095065	0.000000	0.000000	2.000000	49.000000	0.000000
3659.102445	0.125861	0.553374	0.013552	79.944214	-29.954758	83.798798	-1.298283	0.000000	-0.661400	0.000000	0.000000	0.000000	-0.031444	-0.012112	0.097197	0.000000	0.000000	2.000000	49.000000	0.000000
3659.105778	0.125861	0.553374	0.013552	79.944214	-29.954758	83.798798	-1.298283	0.000000	-0.661400	0.000000	0.000000	0.000000	-0.031444	-0.012112	0.097197	0.000000	0.000000	2.000000	49.000000	0.000000
3659.109112	0.125708	0.553387	0.013878	80.255951	-29.733248	84.404694	-1.298283	0.000000	-0.661400	0.000000	0.000000	0.000000	-0.045749	0.003839	0.097712	0.000000	0.000000	2.000000	49.000000	0.000000
3659.112445	0.125708	0.553387	0.013878	80.255951	-29.733248	84.404694	-1.298283	0.000000	-0.661400	0.000000	0.000000	0.000000	-0.045749	0.003839	0.097712	0.000000	0.000000	2.000000	49.000000	0.000000
3659.115778	0.125708	0.553387	0.013878	80.255951	-29.733248	84.404694	-1.298283	0.000000	-0.661400	0.000000	0.000000	0.000000	-0.045749	0.003839	0.097712	0.000000	0.000000	2.000000	49.000000	0.000000
3659.119112	0.125521	0.553418	0.014164	80.557602	-29.230875	85.314301	-1.285418	0.000000	-0.693885	0.000000	0.000000	0.000000	-0.056128	0.009388	0.086024	0.000000	0.000000	2.000000	49.000000	0.000000
3659.122445	0.125521	0.553418	0.014164	80.557602	-29.230875	85.314301	-1.285418	0.000000	-0.693885	0.000000	0.000000	0.000000	-0.056128	0.009388	0.086024	0.000000	0.000000	2.000000	49.000000	0.000000
3659.125778	0.125521	0.553418	0.014164	80.557602	-29.230875	85.314301	-1.285418	0.000000	-0.693885	0.000000	0.000000	0.000000	-0.056128	0.009388	0.086024	0.000000	0.000000	2.000000	49.000000	0.000000
3659.129112	0.125521	0.553418	0.014164	80.848869	-28.501720	86.460304	-1.276063	0.000000	-0.708222	0.000000	0.000000	0.000000	-0.056128	0.009388	0.086024	0.000000	0.000000	2.000000	49.000000	0.000000
3659.132445	0.125328	0.553459	0.014429	80.848869	-28.501720	86.460304	-1.276063	0.000000	-0.708222	0.000000	0.000000	0.000000	-0.057999	0.012176	0.079268	0.000000	0.000000	2.000000	49.000000	0.000000
3659.135778	0.125328	0.553459	0.014429	80.848869	-28.501720	86.460304	-1.276063	0.000000	-0.708222	0.000000	0.000000	0.000000	-0.057999	0.012176	0.079268	0.000000	0.000000	2.000000	49.000000	0.000000
3659.139112	0.125095	0.553501	0.014637	81.128166	-27.613729	87.767456	-1.276063	0.000000	-0.708222	0.000000	0.000000	0.000000	-0.069739	0.012524	0.062369	0.000000	0.000000	2.000000	49.000000	0.000000
3659.142445	0.125095	0.553501	0.014637	81.128166	-27.613729	87.767456	-1.276063	0.000000	-0.708222	0.000000	0.000000	0.000000	-0.069739	0.012524	0.062369	0.000000	0.000000	2.000000	49.000000	0.000000
3659.145778	0.125095	0.553501	0.014637	81.128166	-27.613729	87.767456	-1.276063	0.000000	-0.708222	0.000000	0.000000	0.000000	-0.069739	0.012524	0.062369	0.000000	0.000000	2.000000	49.000000	0.000000
3659.149112	0.125095	0.553501	0.014637	81.380219	-26.628925	89.147621	-1.254774	0.000000	-0.731829	0.000000	0.000000	0.000000	-0.069739	0.012524	0.062369	0.000000	0.000000	2.000000	49.000000	0.000000
3659.152445	0.124843	0.553500	0.014770	81.380219	-26.628925	89.147621	-1.254774	0.000000	-0.731829	0.000000	0.000000	0.000000	-0.075706	-0.000360	0.040006	0.000000	0.000000	2.000000	49.000000	0.000000
3659.155778	0.124843	0.553500	0.014770	81.380219	-26.628925	89.147621	-1.254774	0.000000	-0.731829	0.000000	0.000000	0.000000	-0.075706	-0.000360	0.040006	0.000000	0.000000	2.000000	49.000000	0.000000
3659.159112	0.124546	0.553509	0.014824	81.571259	-25.578339	90.532928	-1.254774	0.000000	-0.731829	0.000000	0.000000	0.000000	-0.089158	0.002781	0.016359	0.000000	0.000000	2.000000	49.000000	0.000000
3659.162445	0.124546	0.553509	0.014824	81.571259	-25.578339	90.532928	-1.254774	0.000000	-0.731829	0.000000	0.000000	0.000000	-0.089158	0.002781	0.016359	0.000000	0.000000	2.000000	49.000000	0.000000
3659.165778	0.124546	0.553509	0.014824	81.571259	-25.578339	90.532928	-1.254774	0.000000	-0.731829	0.000000	0.000000	0.000000	-0.089158	0.002781	0.016359	0.000000	0.000000	2.000000	49.000000	0.000000
3659.169112	0.124255	0.553519	0.014811	81.712364	-24.719299	91.651428	-1.227296	0.000000	-0.741223	0.000000	0.000000	0.000000	-0.087354	0.003141	-0.004125	0.000000	0.000000	2.000000	49.000000	0.000000
3659.172445	0.124255	0.553519	0.014811	81.712364	-24.719299	91.651428	-1.227296	0.000000	-0.741223	0.000000	0.000000	0.000000	-0.087354	0.003141	-0.004125	0.000000	0.000000	2.000000	49.000000	0.000000
3659.175778	0.124255	0.553519	0.014811	81.712364	-24.719299	91.651428	-1.227296	0.000000	-0.741223	0.000000	0.000000	0.000000	-0.087354	0.003141	-0.004125	0.000000	0.000000	2.000000	49.000000	0.000000
3659.179112	0.124255	0.553519	0.014811	81.777580	-24.307434	92.200058	-1.212737	0.000000	-0.740535	0.000000	0.000000	0.000000	-0.087354	0.003141	-0.004125	0.000000	0.000000	2.000000	49.000000	0.000000
3659.182445	0.123956	0.553566	0.014769	81.777580	-24.307434	92.200058	-1.212737	0.000000	-0.740535	0.000000	0.000000	0.000000	-0.089507	0.013892	-0.012437	0.000000	0.000000	2.000000	49.000000	0.000000
3659.185778	0.123956	0.553566	0.014769	81.777580	-24.307434	92.200058	-1.212737	0.000000	-0.740535	0.000000	0.000000	0.000000	-0.089507	0.013892	-0.012437	0.000000	0.000000	2.000000	49.000000	0.000000
3659.189112	0.123956	0.553566	0.014769	81.772903	-24.402706	92.125046	-1.212737	0.000000	-0.740535	0.000000	0.000000	0.000000	-0.089507	0.013892	-0.012437	0.000000	0.000000	2.000000	49.000000	0.000000
3659.192445	0.123956	0.553566	0.014769	81.772903	-24.402706	92.125046	-1.212737	0.000000	-0.740535	0.000000	0.000000	0.000000	-0.089507	0.013892	-0.012437	0.000000	0.000000	2.000000	49.000000	0.000000
3659.195778	0.123642	0.553613	0.014665	81.772903	-24.402706	92.125046	-1.212737	0.000000	-0.740535	0.000000	0.000000	0.000000	-0.094370	0.014243	-0.031164	0.000000	0.000000	2.000000	49.000000	0.000000
3659.199112	0.123326	0.553687	0.014556	81.755615	-24.553974	91.968643	-1.197819	0.000000	-0.738462	0.000000	0.000000	0.000000	-0.094726	0.022203	-0.032763	0.000000	0.000000	2.000000	49.000000	0.000000
3659.202445	0.123326	0.553687	0.014556	81.755615	-24.553974	91.968643	-1.197819	0.000000	-0.738462	0.000000	0.000000	0.000000	-0.094726	0.022203	-0.032763	0.000000	0.000000	2.000000	49.000000	0.000000
3659.205778	0.123326	0.553687	0.014556	81.755615	-24.553974	91.968643	-1.197819	0.000000	-0.738462	0.000000	0.000000	0.000000	-0.094726	0.022203	-0.032763	0.000000	0.000000	2.000000	49.000000	0.000000
3659.209112	0.123326	0.553687	0.014556	81.734192	-24.729649	91.786118	-1.166304	0.000000	-0.727808	0.000000	0.000000	0.000000	-0.094726	0.022203	-0.032763	0.000000	0.000000	2.000000	49.000000	0.000000
3659.212445	0.123005	0.553770	0.014424	81.734192	-24.729649	91.786118	-1.166304	0.000000	-0.727808	0.000000	0.000000	0.000000	-0.096436	0.024951	-0.039571	0.000000	0.000000	2.000000	49.000000	0.000000
3659.215778	0.123005	0.553770	0.014424	81.734192	-24.729649	91.786118	-1.166304	0.000000	-0.727808	0.000000	0.000000	0.000000	-0.096436	0.024951	-0.039571	0.000000	0.000000	2.000000	49.000000	0.000000
3659.219112	0.123005	0.553770	0.014424	81.713684	-24.903030	91.605011	-1.166304	0.000000	-0.727808	0.000000	0.000000	0.000000	-0.096436	0.024951	-0.039571	0.000000	0.000000	2.000000	49.000000	0.000000
3659.222445	0.123005	0.553770	0.014424	81.713684	-24.903030	91.605011	-1.166304	0.000000	-0.727808	0.000000	0.000000	0.000000	-0.096436	0.024951	-0.039571	0.000000	0.000000	2.000000	49.000000	0.000000
3659.225778	0.122683	0.553853	0.014292	81.713684	-24.903030	91.605011	-1.166304	0.000000	-0.727808	0.000000	0.000000	0.000000	-0.096380	0.024927	-0.039646	0.000000	0.000000	2.000000	49.000000	0.000000
3659.229112	0.122319	0.553910	0.014176	81.692482	-25.112585	91.385124	-1.150231	0.000000	-0.721213	0.000000	0.000000	0.000000	-0.109354	0.016920	-0.034703	0.000000	0.000000	2.000000	49.000000	0.000000
3659.232445	0.122319	0.553910	0.014176	81.692482	-25.112585	91.385124	-1.150231	0.000000	-0.721213	0.000000	0.000000	0.000000	-0.109354	0.016920	-0.034703	0.000000	0.000000	2.000000	49.000000	0.000000
3659.235778	0.122319	0.553910	0.014176	81.692482	-25.112585	91.385124	-1.150231	0.000000	-0.721213	0.000000	0.000000	0.000000	-0.109354	0.016920	-0.034703	0.000000	0.000000	2.000000	49.000000	0.000000
3659.239112	0.122319	0.553910	0.014176	81.659790	-25.392982	91.064323	-1.115942	0.000000	-0.708821	0.000000	0.000000	0.000000	-0.109354	0.016920	-0.034703	0.000000	0.000000	2.000000	49.000000	0.000000
3659.242445	0.121983	0.553957	0.014077	81.659790	-25.392982	91.064323	-1.115942	0.000000	-0.708821	0.000000	0.000000	0.000000	-0.100839	0.014140	-0.029789	0.000000	0.000000	2.000000	49.000000	0.000000
3659.245778	0.121983	0.553957	0.014077	81.659790	-25.392982	91.064323	-1.115942	0.000000	-0.708821	0.000000	0.000000	0.000000	-0.100839	0.014140	-0.029789	0.000000	0.000000	2.000000	49.000000	0.000000
3659.249112	0.121983	0.553957	0.014077	81.622337	-25.756321	90.601952	-1.115942	0.000000	-0.708821	0.000000	0.000000	0.000000	-0.100839	0.014140	-0.029789	0.000000	0.000000	2.000000	49.000000	0.000000
3659.252445	0.121983	0.553957	0.014077	81.622337	-25.756321	90.601952	-1.115942	0.000000	-0.708821	0.000000	0.000000	0.000000	-0.100839	0.014140	-0.029789	0.000000	0.000000	2.000000	49.000000	0.000000
3659.255778	0.121672	0.553951	0.013982	81.622337	-25.756321	90.601952	-1.115942	0.000000	-0.708821	0.000000	0.000000	0.000000	-0.093284	-0.001854	-0.028528	0.000000	0.000000	2.000000	49.000000	0.000000
3659.259112	0.121672	0.553951	0.013982	81.566765	-26.223000	89.793579	-1.099135	0.000000	-0.703856	0.000000	0.000000	0.000000	-0.093284	-0.001854	-0.028528	0.000000	0.000000	2.000000	49.000000	0.000000
3659.262445	0.121672	0.553951	0.013982	81.566765	-26.223000	89.793579	-1.099135	0.000000	-0.703856	0.000000	0.000000	0.000000	-0.093284	-0.001854	-0.028528	0.000000	0.000000	2.000000	49.000000	0.000000
3659.265778	0.121672	0.553951	0.013982	81.566765	-26.223000	89.793579	-1.099135	0.000000	-0.703856	0.000000	0.000000	0.000000	-0.093284	-0.001854	-0.028528	0.000000	0.000000	2.000000	49.000000	0.000000
3659.269112	0.121235	0.553882	0.013954	81.477417	-26.853502	88.416931	-1.083588	0.000000	-0.699101	0.000000	0.000000	0.000000	-0.130970	-0.020539	-0.008414	0.000000	0.000000	2.000000	49.000000	0.000000
3659.272445	0.121235	0.553882	0.013954	81.477417	-26.853502	88.416931	-1.083588	0.000000	-0.699101	0.000000	0.000000	0.000000	-0.130970	-0.020539	-0.008414	0.000000	0.000000	2.000000	49.000000	0.000000
3659.275778	0.121235	0.553882	0.013954	81.477417	-26.853502	88.416931	-1.083588	0.000000	-0.699101	0.000000	0.000000	0.000000	-0.130970	-0.020539	-0.008414	0.000000	0.000000	2.000000	49.000000	0.000000
3659.279112	0.121235	0.553882	0.013954	81.349030	-27.653210	86.549789	-1.061759	0.000000	-0.697699	0.000000	0.000000	0.000000	-0.130970	-0.020539	-0.008414	0.000000	0.000000	2.000000	49.000000	0.000000
3659.282445	0.121097	0.553865	0.013971	81.349030	-27.653210	86.549789	-1.061759	0.000000	-0.697699	0.000000	0.000000	0.000000	-0.041599	-0.005211	0.005141	0.000000	0.000000	2.000000	49.000000	0.000000
3659.285778	0.121097	0.553865	0.013971	81.349030	-27.653210	86.549789	-1.061759	0.000000	-0.697699	0.000000	0.000000	0.000000	-0.041599	-0.005211	0.005141	0.000000	0.000000	2.000000	49.000000	0.000000
3659.289112	0.121022	0.553891	0.014051	81.188828	-28.528231	84.614937	-1.061759	0.000000	-0.697699	0.000000	0.000000	0.000000	-0.022431	0.007664	0.024069	0.000000	0.000000	2.000000	49.000000	0.000000
3659.292445	0.121022	0.553891	0.014051	81.188828	-28.528231	84.614937	-1.061759	0.000000	-0.697699	0.000000	0.000000	0.000000	-0.022431	0.007664	0.024069	0.000000	0.000000	2.000000	49.000000	0.000000
3659.295778	0.121022	0.553891	0.014051	81.188828	-28.528231	84.614937	-1.061759	0.000000	-0.697699	0.000000	0.000000	0.000000	-0.022431	0.007664	0.024069	0.000000	0.000000	2.000000	49.000000	0.000000
3659.299112	0.121022	0.553891	0.014051	80.998154	-29.431894	82.950951	-1.051088	0.000000	-0.702567	0.000000	0.000000	0.000000	-0.022431	0.007664	0.024069	0.000000	0.000000	2.000000	49.000000	0.000000
3659.302445	0.121023	0.553951	0.014149	80.998154	-29.431894	82.950951	-1.051088	0.000000	-0.702567	0.000000	0.000000	0.000000	0.000374	0.018084	0.029319	0.000000	0.000000	2.000000	49.000000	0.000000
3659.305778	0.121023	0.553951	0.014149	80.998154	-29.431894	82.950951	-1.051088	0.000000	-0.702567	0.000000	0.000000	0.000000	0.000374	0.018084	0.029319	0.000000	0.000000	2.000000	49.000000	0.000000
3659.309112	0.121096	0.554029	0.014247	80.788811	-30.335558	81.624832	-1.051088	0.000000	-0.702567	0.000000	0.000000	0.000000	0.021850	0.023333	0.029353	0.000000	0.000000	2.000000	49.000000	0.000000
3659.312445	0.121096	0.554029	0.014247	80.788811	-30.335558	81.624832	-1.051088	0.000000	-0.702567	0.000000	0.000000	0.000000	0.021850	0.023333	0.029353	0.000000	0.000000	2.000000	49.000000	0.000000
3659.315778	0.121096	0.554029	0.014247	80.788811	-30.335558	81.624832	-1.051088	0.000000	-0.702567	0.000000	0.000000	0.000000	0.021850	0.023333	0.029353	0.000000	0.000000	2.000000	49.000000	0.000000
3659.319112	0.121096	0.554029	0.014247	80.573021	-31.199516	80.436722	-1.054792	0.000000	-0.712346	0.000000	0.000000	0.000000	0.021850	0.023333	0.029353	0.000000	0.000000	2.000000	49.000000	0.000000
3659.322445	0.121209	0.554089	0.014316	80.573021	-31.199516	80.436722	-1.054792	0.000000	-0.712346	0.000000	0.000000	0.000000	0.033944	0.018107	0.020683	0.000000	0.000000	2.000000	49.000000	0.000000
3659.325778	0.121209	0.554089	0.014316	80.573021	-31.199516	80.436722	-1.054792	0.000000	-0.712346	0.000000	0.000000	0.000000	0.033944	0.018107	0.020683	0.000000	0.000000	2.000000	49.000000	0.000000
3659.329112	0.121209	0.554089	0.014316	80.358833	-32.012943	79.294266	-1.054792	0.000000	-0.712346	0.000000	0.000000	0.000000	0.033944	0.018107	0.020683	0.000000	0.000000	2.000000	49.000000	0.000000
3659.332445	0.121209	0.554089	0.014316	80.358833	-32.012943	79.294266	-1.054792	0.000000	-0.712346	0.000000	0.000000	0.000000	0.033944	0.018107	0.020683	0.000000	0.000000	2.000000	49.000000	0.000000
3659.335778	0.121389	0.554149	0.014367	80.358833	-32.012943	79.294266	-1.054792	0.000000	-0.712346	0.000000	0.000000	0.000000	0.054102	0.018103	0.015486	0.000000	0.000000	2.000000	49.000000	0.000000
3659.339112	0.121570	0.554210	0.014419	80.136955	-32.824585	78.142853	-1.060449	0.000000	-0.715793	0.000000	0.000000	0.000000	0.054112	0.018116	0.015461	0.000000	0.000000	2.000000	49.000000	0.000000
3659.342445	0.121570	0.554210	0.014419	80.136955	-32.824585	78.142853	-1.060449	0.000000	-0.715793	0.000000	0.000000	0.000000	0.054112	0.018116	0.015461	0.000000	0.000000	2.000000	49.000000	0.000000
3659.345778	0.121570	0.554210	0.014419	80.136955	-32.824585	78.142853	-1.060449	0.000000	-0.715793	0.000000	0.000000	0.000000	0.054112	0.018116	0.015461	0.000000	0.000000	2.000000	49.000000	0.000000
3659.349112	0.121570	0.554210	0.014419	79.903885	-33.623386	76.991844	-1.078485	0.000000	-0.720951	0.000000	0.000000	0.000000	0.054112	0.018116	0.015461	0.000000	0.000000	2.000000	49.000000	0.000000
3659.352445	0.121713	0.554245	0.014419	79.903885	-33.623386	76.991844	-1.078485	0.000000	-0.720951	0.000000	0.000000	0.000000	0.042982	0.010457	0.000016	0.000000	0.000000	2.000000	49.000000	0.000000
3659.355778	0.121713	0.554245	0.014419	79.903885	-33.623386	76.991844	-1.078485	0.000000	-0.720951	0.000000	0.000000	0.000000	0.042982	0.010457	0.000016	0.000000	0.000000	2.000000	49.000000	0.000000
3659.359112	0.121713	0.554245	0.014419	79.658829	-34.457558	75.793877	-1.078485	0.000000	-0.720951	0.000000	0.000000	0.000000	0.042982	0.010457	0.000016	0.000000	0.000000	2.000000	49.000000	0.000000
3659.362445	0.121713	0.554245	0.014419	79.658829	-34.457558	75.793877	-1.078485	0.000000	-0.720951	0.000000	0.000000	0.000000	0.042982	0.010457	0.000016	0.000000	0.000000	2.000000	49.000000	0.000000
3659.365778	0.121807	0.554262	0.014413	79.658829	-34.457558	75.793877	-1.078485	0.000000	-0.720951	0.000000	0.000000	0.000000	0.028209	0.005215	-0.001732	0.000000	0.000000	2.000000	49.000000	0.000000
3659.369112	0.121819	0.554254	0.014368	79.412247	-35.285839	74.605804	-1.085648	0.000000	-0.720954	0.000000	0.000000	0.000000	0.003629	-0.002478	-0.013683	0.000000	0.000000	2.000000	49.000000	0.000000
3659.372445	0.121819	0.554254	0.014368	79.412247	-35.285839	74.605804	-1.085648	0.000000	-0.720954	0.000000	0.000000	0.000000	0.003629	-0.002478	-0.013683	0.000000	0.000000	2.000000	49.000000	0.000000
3659.375778	0.121819	0.554254	0.014368	79.412247	-35.285839	74.605804	-1.085648	0.000000	-0.720954	0.000000	0.000000	0.000000	0.003629	-0.002478	-0.013683	0.000000	0.000000	2.000000	49.000000	0.000000
3659.379112	0.121819	0.554254	0.014368	79.199051	-36.002220	73.580223	-1.090955	0.000000	-0.718385	0.000000	0.000000	0.000000	0.003629	-0.002478	-0.013683	0.000000	0.000000	2.000000	49.000000	0.000000
3659.382445	0.121777	0.554211	0.014299	79.199051	-36.002220	73.580223	-1.090955	0.000000	-0.718385	0.000000	0.000000	0.000000	-0.012493	-0.012883	-0.020624	0.000000	0.000000	2.000000	49.000000	0.000000
3659.385778	0.121777	0.554211	0.014299	79.199051	-36.002220	73.580223	-1.090955	0.000000	-0.718385	0.000000	0.000000	0.000000	-0.012493	-0.012883	-0.020624	0.000000	0.000000	2.000000	49.000000	0.000000
3659.389112	0.121777	0.554211	0.014299	79.041504	-36.556793	72.791489	-1.090955	0.000000	-0.718385	0.000000	0.000000	0.000000	-0.012493	-0.012883	-0.020624	0.000000	0.000000	2.000000	49.000000	0.000000
3659.392445	0.121777	0.554211	0.014299	79.041504	-36.556793	72.791489	-1.090955	0.000000	-0.718385	0.000000	0.000000	0.000000	-0.012493	-0.012883	-0.020624	0.000000	0.000000	2.000000	49.000000	0.000000
3659.395778	0.121694	0.554125	0.014161	79.041504	-36.556793	72.791489	-1.090955	0.000000	-0.718385	0.000000	0.000000	0.000000	-0.024976	-0.025808	-0.041259	0.000000	0.000000	2.000000	49.000000	0.000000
3659.399112	0.121694	0.554125	0.014161	78.958412	-36.924980	72.294266	-1.088873	0.000000	-0.714947	0.000000	0.000000	0.000000	-0.024976	-0.025808	-0.041259	0.000000	0.000000	2.000000	49.000000	0.000000
3659.402445	0.121694	0.554125	0.014161	78.958412	-36.924980	72.294266	-1.088873	0.000000	-0.714947	0.000000	0.000000	0.000000	-0.024976	-0.025808	-0.041259	0.000000	0.000000	2.000000	49.000000	0.000000
3659.405778	0.121694	0.554125	0.014161	78.958412	-36.924980	72.294266	-1.088873	0.000000	-0.714947	0.000000	0.000000	0.000000	-0.024976	-0.025808	-0.041259	0.000000	0.000000	2.000000	49.000000	0.000000
3659.409112	0.121492	0.553901	0.013840	78.948799	-37.103104	72.087234	-1.084710	0.000000	-0.708071	0.000000	0.000000	0.000000	-0.060679	-0.067205	-0.096463	0.000000	0.000000	2.000000	49.000000	0.000000
3659.412445	0.121492	0.553901	0.013840	78.948799	-37.103104	72.087234	-1.084710	0.000000	-0.708071	0.000000	0.000000	0.000000	-0.060679	-0.067205	-0.096463	0.000000	0.000000	2.000000	49.000000	0.000000
3659.415778	0.121492	0.553901	0.013840	78.948799	-37.103104	72.087234	-1.084710	0.000000	-0.708071	0.000000	0.000000	0.000000	-0.060679	-0.067205	-0.096463	0.000000	0.000000	2.000000	49.000000	0.000000
3659.419112	0.121492	0.553901	0.013840	78.966866	-37.202202	71.995209	-1.074597	0.000000	-0.691994	0.000000	0.000000	0.000000	-0.060679	-0.067205	-0.096463	0.000000	0.000000	2.000000	49.000000	0.000000
3659.422445	0.121400	0.553780	0.013667	78.966866	-37.202202	71.995209	-1.074597	0.000000	-0.691994	0.000000	0.000000	0.000000	-0.027645	-0.036189	-0.051734	0.000000	0.000000	2.000000	49.000000	0.000000
3659.425778	0.121400	0.553780	0.013667	78.966866	-37.202202	71.995209	-1.074597	0.000000	-0.691994	0.000000	0.000000	0.000000	-0.027645	-0.036189	-0.051734	0.000000	0.000000	2.000000	49.000000	0.000000
3659.429112	0.121400	0.553780	0.013667	78.984993	-37.337234	71.861465	-1.074597	0.000000	-0.691994	0.000000	0.000000	0.000000	-0.027645	-0.036189	-0.051734	0.000000	0.000000	2.000000	49.000000	0.000000
3659.432445	0.121400	0.553780	0.013667	78.984993	-37.337234	71.861465	-1.074597	0.000000	-0.691994	0.000000	0.000000	0.000000	-0.027645	-0.036189	-0.051734	0.000000	0.000000	2.000000	49.000000	0.000000
3659.435778	0.121282	0.553616	0.013488	78.984993	-37.337234	71.861465	-1.074597	0.000000	-0.691994	0.000000	0.000000	0.000000	-0.035296	-0.049325	-0.053715	0.000000	0.000000	2.000000	49.000000	0.000000
3659.439112	0.121282	0.553616	0.013488	79.002373	-37.459305	71.745438	-1.069990	0.000000	-0.683371	0.000000	0.000000	0.000000	-0.035296	-0.049325	-0.053715	0.000000	0.000000	2.000000	49.000000	0.000000
3659.442445	0.121282	0.553616	0.013488	79.002373	-37.459305	71.745438	-1.069990	0.000000	-0.683371	0.000000	0.000000	0.000000	-0.035296	-0.049325	-0.053715	0.000000	0.000000	2.000000	49.000000	0.000000
3659.445778	0.121282	0.553616	0.013488	79.002373	-37.459305	71.745438	-1.069990	0.000000	-0.683371	0.000000	0.000000	0.000000	-0.035296	-0.049325	-0.053715	0.000000	0.000000	2.000000	49.000000	0.000000
3659.449112	0.121123	0.553322	0.013147	79.018501	-37.579708	71.623871	-1.064107	0.000000	-0.674419	0.000000	0.000000	0.000000	-0.047778	-0.088210	-0.102264	0.000000	0.000000	2.000000	49.000000	0.000000
3659.452445	0.121123	0.553322	0.013147	79.018501	-37.579708	71.623871	-1.064107	0.000000	-0.674419	0.000000	0.000000	0.000000	-0.047778	-0.088210	-0.102264	0.000000	0.000000	2.000000	49.000000	0.000000
3659.455778	0.121123	0.553322	0.013147	79.018501	-37.579708	71.623871	-1.064107	0.000000	-0.674419	0.000000	0.000000	0.000000	-0.047778	-0.088210	-0.102264	0.000000	0.000000	2.000000	49.000000	0.000000
3659.459112	0.121059	0.553192	0.012991	79.029839	-37.708809	71.488693	-1.056144	0.000000	-0.657375	0.000000	0.000000	0.000000	-0.019195	-0.038856	-0.046807	0.000000	0.000000	2.000000	49.000000	0.000000
3659.462445	0.121059	0.553192	0.012991	79.029839	-37.708809	71.488693	-1.056144	0.000000	-0.657375	0.000000	0.000000	0.000000	-0.019195	-0.038856	-0.046807	0.000000	0.000000	2.000000	49.000000	0.000000
3659.465778	0.121059	0.553192	0.012991	79.029839	-37.708809	71.488693	-1.056144	0.000000	-0.657375	0.000000	0.000000	0.000000	-0.019195	-0.038856	-0.046807	0.000000	0.000000	2.000000	49.000000	0.000000
3659.469112	0.121059	0.553192	0.012991	79.035004	-37.925835	71.253517	-1.052945	0.000000	-0.649574	0.000000	0.000000	0.000000	-0.019195	-0.038856	-0.046807	0.000000	0.000000	2.000000	49.000000	0.000000
3659.472445	0.120967	0.553072	0.012819	79.035004	-37.925835	71.253517	-1.052945	0.000000	-0.649574	0.000000	0.000000	0.000000	-0.027623	-0.036090	-0.051852	0.000000	0.000000	2.000000	49.000000	0.000000
3659.475778	0.120967	0.553072	0.012819	79.035004	-37.925835	71.253517	-1.052945	0.000000	-0.649574	0.000000	0.000000	0.000000	-0.027623	-0.036090	-0.051852	0.000000	0.000000	2.000000	49.000000	0.000000
3659.479112	0.120967	0.553072	0.012819	79.043465	-38.300003	70.853920	-1.052945	0.000000	-0.649574	0.000000	0.000000	0.000000	-0.027623	-0.036090	-0.051852	0.000000	0.000000	2.000000	49.000000	0.000000
3659.482445	0.120967	0.553072	0.012819	79.043465	-38.300003	70.853920	-1.052945	0.000000	-0.649574	0.000000	0.000000	0.000000	-0.027623	-0.036090	-0.051852	0.000000	0.000000	2.000000	49.000000	0.000000
3659.485778	0.120841	0.552970	0.012606	79.043465	-38.300003	70.853920	-1.052945	0.000000	-0.649574	0.000000	0.000000	0.000000	-0.037782	-0.030566	-0.063650	0.000000	0.000000	2.000000	49.000000	0.000000
3659.489112	0.120841	0.552970	0.012606	79.062584	-38.750530	70.385323	-1.048342	0.000000	-0.640932	0.000000	0.000000	0.000000	-0.037782	-0.030566	-0.063650	0.000000	0.000000	2.000000	49.000000	0.000000
3659.492445	0.120841	0.552970	0.012606	79.062584	-38.750530	70.385323	-1.048342	0.000000	-0.640932	0.000000	0.000000	0.000000	-0.037782	-0.030566	-0.063650	0.000000	0.000000	2.000000	49.000000	0.000000
3659.495778	0.120841	0.552970	0.012606	79.062584	-38.750530	70.385323	-1.048342	0.000000	-0.640932	0.000000	0.000000	0.000000	-0.037782	-0.030566	-0.063650	0.000000	0.000000	2.000000	49.000000	0.000000
3659.499112	0.120609	0.552819	0.012166	79.097771	-39.157394	69.980553	-1.042045	0.000000	-0.630323	0.000000	0.000000	0.000000	-0.069618	-0.045197	-0.132136	0.000000	0.000000	2.000000	49.000000	0.000000
3659.502445	0.120609	0.552819	0.012166	79.097771	-39.157394	69.980553	-1.042045	0.000000	-0.630323	0.000000	0.000000	0.000000	-0.069618	-0.045197	-0.132136	0.000000	0.000000	2.000000	49.000000	0.000000
3659.505778	0.120609	0.552819	0.012166	79.097771	-39.157394	69.980553	-1.042045	0.000000	-0.630323	0.000000	0.000000	0.000000	-0.069618	-0.045197	-0.132136	0.000000	0.000000	2.000000	49.000000	0.000000
3659.509112	0.120541	0.552780	0.011904	79.127838	-39.446407	69.693886	-1.030442	0.000000	-0.608301	0.000000	0.000000	0.000000	-0.020213	-0.011895	-0.078663	0.000000	0.000000	2.000000	49.000000	0.000000
3659.512445	0.120541	0.552780	0.011904	79.127838	-39.446407	69.693886	-1.030442	0.000000	-0.608301	0.000000	0.000000	0.000000	-0.020213	-0.011895	-0.078663	0.000000	0.000000	2.000000	49.000000	0.000000
3659.515778	0.120541	0.552780	0.011904	79.127838	-39.446407	69.693886	-1.030442	0.000000	-0.608301	0.000000	0.000000	0.000000	-0.020213	-0.011895	-0.078663	0.000000	0.000000	2.000000	49.000000	0.000000
3659.519112	0.120541	0.552780	0.011904	79.140709	-39.568336	69.567238	-1.027073	0.000000	-0.595190	0.000000	0.000000	0.000000	-0.020213	-0.011895	-0.078663	0.000000	0.000000	2.000000	49.000000	0.000000
3659.522445	0.120507	0.552748	0.011676	79.140709	-39.568336	69.567238	-1.027073	0.000000	-0.595190	0.000000	0.000000	0.000000	-0.010461	-0.009470	-0.068407	0.000000	0.000000	2.000000	49.000000	0.000000
3659.525778	0.120507	0.552748	0.011676	79.140709	-39.568336	69.567238	-1.027073	0.000000	-0.595190	0.000000	0.000000	0.000000	-0.010461	-0.009470	-0.068407	0.000000	0.000000	2.000000	49.000000	0.000000
3659.529112	0.120507	0.552748	0.011676	79.125237	-39.693108	69.405113	-1.027073	0.000000	-0.595190	0.000000	0.000000	0.000000	-0.010461	-0.009470	-0.068407	0.000000	0.000000	2.000000	49.000000	0.000000
3659.532445	0.120507	0.552748	0.011676	79.125237	-39.693108	69.405113	-1.027073	0.000000	-0.595190	0.000000	0.000000	0.000000	-0.010461	-0.009470	-0.068407	0.000000	0.000000	2.000000	49.000000	0.000000
3659.535778	0.120476	0.552734	0.011465	79.125237	-39.693108	69.405113	-1.027073	0.000000	-0.595190	0.000000	0.000000	0.000000	-0.009123	-0.004278	-0.063180	0.000000	0.000000	2.000000	49.000000	0.000000
3659.539112	0.120476	0.552734	0.011465	79.060455	-39.899632	69.097298	-1.025330	0.000000	-0.583789	0.000000	0.000000	0.000000	-0.009123	-0.004278	-0.063180	0.000000	0.000000	2.000000	49.000000	0.000000
3659.542445	0.120476	0.552734	0.011465	79.060455	-39.899632	69.097298	-1.025330	0.000000	-0.583789	0.000000	0.000000	0.000000	-0.009123	-0.004278	-0.063180	0.000000	0.000000	2.000000	49.000000	0.000000
3659.545778	0.120476	0.552734	0.011465	79.060455	-39.899632	69.097298	-1.025330	0.000000	-0.583789	0.000000	0.000000	0.000000	-0.009123	-0.004278	-0.063180	0.000000	0.000000	2.000000	49.000000	0.000000
3659.549112	0.120485	0.552739	0.011130	78.936234	-40.226025	68.552475	-1.023809	0.000000	-0.573259	0.000000	0.000000	0.000000	0.002585	0.001479	-0.100591	0.000000	0.000000	2.000000	49.000000	0.000000
3659.552445	0.120485	0.552739	0.011130	78.936234	-40.226025	68.552475	-1.023809	0.000000	-0.573259	0.000000	0.000000	0.000000	0.002585	0.001479	-0.100591	0.000000	0.000000	2.000000	49.000000	0.000000
3659.555778	0.120485	0.552739	0.011130	78.936234	-40.226025	68.552475	-1.023809	0.000000	-0.573259	0.000000	0.000000	0.000000	0.002585	0.001479	-0.100591	0.000000	0.000000	2.000000	49.000000	0.000000
3659.559112	0.120485	0.552739	0.011130	78.743484	-40.664814	67.652489	-1.024240	0.000000	-0.556494	0.000000	0.000000	0.000000	0.002585	0.001479	-0.100591	0.000000	0.000000	2.000000	49.000000	0.000000
3659.562445	0.120490	0.552766	0.011057	78.743484	-40.664814	67.652489	-1.024240	0.000000	-0.556494	0.000000	0.000000	0.000000	0.001454	0.008217	-0.021980	0.000000	0.000000	2.000000	49.000000	0.000000
3659.565778	0.120490	0.552766	0.011057	78.743484	-40.664814	67.652489	-1.024240	0.000000	-0.556494	0.000000	0.000000	0.000000	0.001454	0.008217	-0.021980	0.000000	0.000000	2.000000	49.000000	0.000000
3659.569112	0.120523	0.552784	0.011000	78.506096	-41.173859	66.365997	-1.024240	0.000000	-0.556494	0.000000	0.000000	0.000000	0.009859	0.005466	-0.016942	0.000000	0.000000	2.000000	49.000000	0.000000
3659.572445	0.120523	0.552784	0.011000	78.506096	-41.173859	66.365997	-1.024240	0.000000	-0.556494	0.000000	0.000000	0.000000	0.009859	0.005466	-0.016942	0.000000	0.000000	2.000000	49.000000	0.000000
3659.575778	0.120523	0.552784	0.011000	78.506096	-41.173859	66.365997	-1.024240	0.000000	-0.556494	0.000000	0.000000	0.000000	0.009859	0.005466	-0.016942	0.000000	0.000000	2.000000	49.000000	0.000000
3659.579112	0.120523	0.552784	0.011000	78.242905	-41.687775	64.917130	-1.026125	0.000000	-0.550007	0.000000	0.000000	0.000000	0.009859	0.005466	-0.016942	0.000000	0.000000	2.000000	49.000000	0.000000
3659.582445	0.120566	0.552811	0.010984	78.242905	-41.687775	64.917130	-1.026125	0.000000	-0.550007	0.000000	0.000000	0.000000	0.012943	0.007923	-0.004951	0.000000	0.000000	2.000000	49.000000	0.000000
3659.585778	0.120566	0.552811	0.010984	78.242905	-41.687775	64.917130	-1.026125	0.000000	-0.550007	0.000000	0.000000	0.000000	0.012943	0.007923	-0.004951	0.000000	0.000000	2.000000	49.000000	0.000000
3659.589112	0.120681	0.552828	0.010972	77.986610	-42.165844	63.546967	-1.026125	0.000000	-0.550007	0.000000	0.000000	0.000000	0.034686	0.005183	-0.003352	0.000000	0.000000	2.000000	49.000000	0.000000
3659.592445	0.120681	0.552828	0.010972	77.986610	-42.165844	63.546967	-1.026125	0.000000	-0.550007	0.000000	0.000000	0.000000	0.034686	0.005183	-0.003352	0.000000	0.000000	2.000000	49.000000	0.000000
3659.595778	0.120681	0.552828	0.010972	77.986610	-42.165844	63.546967	-1.026125	0.000000	-0.550007	0.000000	0.000000	0.000000	0.034686	0.005183	-0.003352	0.000000	0.000000	2.000000	49.000000	0.000000
3659.599112	0.120681	0.552828	0.010972	77.749725	-42.547306	62.390629	-1.034064	0.000000	-0.548623	0.000000	0.000000	0.000000	0.034686	0.005183	-0.003352	0.000000	0.000000	2.000000	49.000000	0.000000
3659.602445	0.120780	0.552836	0.010990	77.749725	-42.547306	62.390629	-1.034064	0.000000	-0.548623	0.000000	0.000000	0.000000	0.029760	0.002451	0.005114	0.000000	0.000000	2.000000	49.000000	0.000000
3659.605778	0.120780	0.552836	0.010990	77.749725	-42.547306	62.390629	-1.034064	0.000000	-0.548623	0.000000	0.000000	0.000000	0.029760	0.002451	0.005114	0.000000	0.000000	2.000000	49.000000	0.000000
3659.609112	0.120852	0.552854	0.010990	77.543182	-42.876167	61.235016	-1.034064	0.000000	-0.548623	0.000000	0.000000	0.000000	0.021354	0.005183	0.000075	0.000000	0.000000	2.000000	49.000000	0.000000
3659.612445	0.120852	0.552854	0.010990	77.543182	-42.876167	61.235016	-1.034064	0.000000	-0.548623	0.000000	0.000000	0.000000	0.021354	0.005183	0.000075	0.000000	0.000000	2.000000	49.000000	0.000000
3659.615778	0.120852	0.552854	0.010990	77.543182	-42.876167	61.235016	-1.034064	0.000000	-0.548623	0.000000	0.000000	0.000000	0.021354	0.005183	0.000075	0.000000	0.000000	2.000000	49.000000	0.000000
3659.619112	0.120852	0.552854	0.010990	77.359970	-43.139740	59.981766	-1.042583	0.000000	-0.549488	0.000000	0.000000	0.000000	0.021354	0.005183	0.000075	0.000000	0.000000	2.000000	49.000000	0.000000
3659.622445	0.120905	0.552888	0.011013	77.359970	-43.139740	59.981766	-1.042583	0.000000	-0.549488	0.000000	0.000000	0.000000	0.016039	0.010380	0.007028	0.000000	0.000000	2.000000	49.000000	0.000000
3659.625778	0.120905	0.552888	0.011013	77.359970	-43.139740	59.981766	-1.042583	0.000000	-0.549488	0.000000	0.000000	0.000000	0.016039	0.010380	0.007028	0.000000	0.000000	2.000000	49.000000	0.000000
3659.629112	0.120924	0.552931	0.011088	77.199051	-43.348709	58.788715	-1.042583	0.000000	-0.549488	0.000000	0.000000	0.000000	0.005799	0.012826	0.022458	0.000000	0.000000	2.000000	49.000000	0.000000
3659.632445	0.120924	0.552931	0.011088	77.199051	-43.348709	58.788715	-1.042583	0.000000	-0.549488	0.000000	0.000000	0.000000	0.005799	0.012826	0.022458	0.000000	0.000000	2.000000	49.000000	0.000000
3659.635778	0.120924	0.552931	0.011088	77.199051	-43.348709	58.788715	-1.042583	0.000000	-0.549488	0.000000	0.000000	0.000000	0.005799	0.012826	0.022458	0.000000	0.000000	2.000000	49.000000	0.000000
3659.639112	0.120924	0.552931	0.011088	77.078552	-43.497345	57.772923	-1.046222	0.000000	-0.554402	0.000000	0.000000	0.000000	0.005799	0.012826	0.022458	0.000000	0.000000	2.000000	49.000000	0.000000
3659.642445	0.120870	0.553009	0.011153	77.078552	-43.497345	57.772923	-1.046222	0.000000	-0.554402	0.000000	0.000000	0.000000	-0.016346	0.023497	0.019347	0.000000	0.000000	2.000000	49.000000	0.000000
3659.645778	0.120870	0.553009	0.011153	77.078552	-43.497345	57.772923	-1.046222	0.000000	-0.554402	0.000000	0.000000	0.000000	-0.016346	0.023497	0.019347	0.000000	0.000000	2.000000	49.000000	0.000000
3659.649112	0.120821	0.553078	0.011240	77.009041	-43.539009	57.063076	-1.046222	0.000000	-0.554402	0.000000	0.000000	0.000000	-0.014610	0.020765	0.026095	0.000000	0.000000	2.000000	49.000000	0.000000
3659.652445	0.120821	0.553078	0.011240	77.009041	-43.539009	57.063076	-1.046222	0.000000	-0.554402	0.000000	0.000000	0.000000	-0.014610	0.020765	0.026095	0.000000	0.000000	2.000000	49.000000	0.000000
3659.655778	0.120821	0.553078	0.011240	77.009041	-43.539009	57.063076	-1.046222	0.000000	-0.554402	0.000000	0.000000	0.000000	-0.014610	0.020765	0.026095	0.000000	0.000000	2.000000	49.000000	0.000000
3659.659112	0.120821	0.553078	0.011240	76.998016	-43.490997	56.564045	-1.041063	0.000000	-0.561976	0.000000	0.000000	0.000000	-0.014610	0.020765	0.026095	0.000000	0.000000	2.000000	49.000000	0.000000
3659.662445	0.120798	0.553191	0.011333	76.998016	-43.490997	56.564045	-1.041063	0.000000	-0.561976	0.000000	0.000000	0.000000	-0.006990	0.033898	0.028077	0.000000	0.000000	2.000000	49.000000	0.000000
3659.665778	0.120798	0.553191	0.011333	76.998016	-43.490997	56.564045	-1.041063	0.000000	-0.561976	0.000000	0.000000	0.000000	-0.006990	0.033898	0.028077	0.000000	0.000000	2.000000	49.000000	0.000000
3659.669112	0.120798	0.553191	0.011333	76.989693	-43.439003	56.072517	-1.041063	0.000000	-0.561976	0.000000	0.000000	0.000000	-0.006990	0.033898	0.028077	0.000000	0.000000	2.000000	49.000000	0.000000
3659.672445	0.120798	0.553191	0.011333	76.989693	-43.439003	56.072517	-1.041063	0.000000	-0.561976	0.000000	0.000000	0.000000	-0.006990	0.033898	0.028077	0.000000	0.000000	2.000000	49.000000	0.000000
3659.675778	0.120771	0.553261	0.011414	76.989693	-43.439003	56.072517	-1.041063	0.000000	-0.561976	0.000000	0.000000	0.000000	-0.007955	0.020777	0.024363	0.000000	0.000000	2.000000	49.000000	0.000000
3659.679112	0.120777	0.553338	0.011530	76.984406	-43.393848	55.708523	-1.039898	0.000000	-0.566656	0.000000	0.000000	0.000000	0.001804	0.023235	0.034622	0.000000	0.000000	2.000000	49.000000	0.000000
3659.682445	0.120777	0.553338	0.011530	76.984406	-43.393848	55.708523	-1.039898	0.000000	-0.566656	0.000000	0.000000	0.000000	0.001804	0.023235	0.034622	0.000000	0.000000	2.000000	49.000000	0.000000
3659.685778	0.120777	0.553338	0.011530	76.984406	-43.393848	55.708523	-1.039898	0.000000	-0.566656	0.000000	0.000000	0.000000	0.001804	0.023235	0.034622	0.000000	0.000000	2.000000	49.000000	0.000000
3659.689112	0.120777	0.553338	0.011530	76.979401	-43.354034	55.448639	-1.038873	0.000000	-0.576486	0.000000	0.000000	0.000000	0.001804	0.023235	0.034622	0.000000	0.000000	2.000000	49.000000	0.000000
3659.692445	0.120837	0.553364	0.011576	76.979401	-43.354034	55.448639	-1.038873	0.000000	-0.576486	0.000000	0.000000	0.000000	0.017789	0.007661	0.013771	0.000000	0.000000	2.000000	49.000000	0.000000
3659.695778	0.120837	0.553364	0.011576	76.979401	-43.354034	55.448639	-1.038873	0.000000	-0.576486	0.000000	0.000000	0.000000	0.017789	0.007661	0.013771	0.000000	0.000000	2.000000	49.000000	0.000000
3659.699112	0.120837	0.553364	0.011576	76.978050	-43.345181	55.157627	-1.038873	0.000000	-0.576486	0.000000	0.000000	0.000000	0.017789	0.007661	0.013771	0.000000	0.000000	2.000000	49.000000	0.000000
3659.702445	0.120837	0.553364	0.011576	76.978050	-43.345181	55.157627	-1.038873	0.000000	-0.576486	0.000000	0.000000	0.000000	0.017789	0.007661	0.013771	0.000000	0.000000	2.000000	49.000000	0.000000
3659.705778	0.120937	0.553345	0.011598	76.978050	-43.345181	55.157627	-1.038873	0.000000	-0.576486	0.000000	0.000000	0.000000	0.030184	-0.005485	0.006622	0.000000	0.000000	2.000000	49.000000	0.000000
3659.709112	0.120937	0.553345	0.011598	76.978355	-43.347786	54.719250	-1.041838	0.000000	-0.578781	0.000000	0.000000	0.000000	0.030184	-0.005485	0.006622	0.000000	0.000000	2.000000	49.000000	0.000000
3659.712445	0.120937	0.553345	0.011598	76.978355	-43.347786	54.719250	-1.041838	0.000000	-0.578781	0.000000	0.000000	0.000000	0.030184	-0.005485	0.006622	0.000000	0.000000	2.000000	49.000000	0.000000
3659.715778	0.120937	0.553345	0.011598	76.978355	-43.347786	54.719250	-1.041838	0.000000	-0.578781	0.000000	0.000000	0.000000	0.030184	-0.005485	0.006622	0.000000	0.000000	2.000000	49.000000	0.000000
3659.719112	0.121098	0.553240	0.011578	76.980614	-43.378017	53.990276	-1.046868	0.000000	-0.579885	0.000000	0.000000	0.000000	0.048308	-0.031728	-0.005964	0.000000	0.000000	2.000000	49.000000	0.000000
3659.722445	0.121098	0.553240	0.011578	76.980614	-43.378017	53.990276	-1.046868	0.000000	-0.579885	0.000000	0.000000	0.000000	0.048308	-0.031728	-0.005964	0.000000	0.000000	2.000000	49.000000	0.000000
3659.725778	0.121098	0.553240	0.011578	76.980614	-43.378017	53.990276	-1.046868	0.000000	-0.579885	0.000000	0.000000	0.000000	0.048308	-0.031728	-0.005964	0.000000	0.000000	2.000000	49.000000	0.000000
3659.729112	0.121098	0.553240	0.011578	76.967949	-43.433262	53.076077	-1.054920	0.000000	-0.578891	0.000000	0.000000	0.000000	0.048308	-0.031728	-0.005964	0.000000	0.000000	2.000000	49.000000	0.000000
3659.732445	0.121135	0.553178	0.011537	76.967949	-43.433262	53.076077	-1.054920	0.000000	-0.578891	0.000000	0.000000	0.000000	0.011040	-0.018335	-0.012384	0.000000	0.000000	2.000000	49.000000	0.000000
3659.735778	0.121135	0.553178	0.011537	76.967949	-43.433262	53.076077	-1.054920	0.000000	-0.578891	0.000000	0.000000	0.000000	0.011040	-0.018335	-0.012384	0.000000	0.000000	2.000000	49.000000	0.000000
3659.739112	0.121108	0.553161	0.011525	76.946472	-43.481564	52.282143	-1.054920	0.000000	-0.578891	0.000000	0.000000	0.000000	-0.008024	-0.005189	-0.003505	0.000000	0.000000	2.000000	49.000000	0.000000
3659.742445	0.121108	0.553161	0.011525	76.946472	-43.481564	52.282143	-1.054920	0.000000	-0.578891	0.000000	0.000000	0.000000	-0.008024	-0.005189	-0.003505	0.000000	0.000000	2.000000	49.000000	0.000000
3659.745778	0.121108	0.553161	0.011525	76.946472	-43.481564	52.282143	-1.054920	0.000000	-0.578891	0.000000	0.000000	0.000000	-0.008024	-0.005189	-0.003505	0.000000	0.000000	2.000000	49.000000	0.000000
3659.749112	0.121108	0.553161	0.011525	76.943748	-43.493710	52.003376	-1.055423	0.000000	-0.576243	0.000000	0.000000	0.000000	-0.008024	-0.005189	-0.003505	0.000000	0.000000	2.000000	49.000000	0.000000
3659.752445	0.121025	0.553152	0.011570	76.943748	-43.493710	52.003376	-1.055423	0.000000	-0.576243	0.000000	0.000000	0.000000	-0.024959	-0.002750	0.013649	0.000000	0.000000	2.000000	49.000000	0.000000
3659.755778	0.121025	0.553152	0.011570	76.943748	-43.493710	52.003376	-1.055423	0.000000	-0.576243	0.000000	0.000000	0.000000	-0.024959	-0.002750	0.013649	0.000000	0.000000	2.000000	49.000000	0.000000
3659.759112	0.121025	0.553152	0.011570	76.945404	-43.513317	51.983616	-1.055423	0.000000	-0.576243	0.000000	0.000000	0.000000	-0.024959	-0.002750	0.013649	0.000000	0.000000	2.000000	49.000000	0.000000
3659.762445	0.121025	0.553152	0.011570	76.945404	-43.513317	51.983616	-1.055423	0.000000	-0.576243	0.000000	0.000000	0.000000	-0.024959	-0.002750	0.013649	0.000000	0.000000	2.000000	49.000000	0.000000
3659.765778	0.120982	0.553126	0.011587	76.945404	-43.513317	51.983616	-1.055423	0.000000	-0.576243	0.000000	0.000000	0.000000	-0.012958	-0.007924	0.004969	0.000000	0.000000	2.000000	49.000000	0.000000
3659.769112	0.120982	0.553126	0.011587	76.948441	-43.522774	51.959698	-1.051263	0.000000	-0.578518	0.000000	0.000000	0.000000	-0.012958	-0.007924	0.004969	0.000000	0.000000	2.000000	49.000000	0.000000
3659.772445	0.120982	0.553126	0.011587	76.948441	-43.522774	51.959698	-1.051263	0.000000	-0.578518	0.000000	0.000000	0.000000	-0.012958	-0.007924	0.004969	0.000000	0.000000	2.000000	49.000000	0.000000
3659.775778	0.120982	0.553126	0.011587	76.948441	-43.522774	51.959698	-1.051263	0.000000	-0.578518	0.000000	0.000000	0.000000	-0.012958	-0.007924	0.004969	0.000000	0.000000	2.000000	49.000000	0.000000
3659.779112	0.120971	0.553021	0.011545	76.955078	-43.568615	51.880741	-1.049103	0.000000	-0.579346	0.000000	0.000000	0.000000	-0.003267	-0.031460	-0.012650	0.000000	0.000000	2.000000	49.000000	0.000000
3659.782445	0.120971	0.553021	0.011545	76.955078	-43.568615	51.880741	-1.049103	0.000000	-0.579346	0.000000	0.000000	0.000000	-0.003267	-0.031460	-0.012650	0.000000	0.000000	2.000000	49.000000	0.000000
3659.785778	0.120971	0.553021	0.011545	76.955078	-43.568615	51.880741	-1.049103	0.000000	-0.579346	0.000000	0.000000	0.000000	-0.003267	-0.031460	-0.012650	0.000000	0.000000	2.000000	49.000000	0.000000
3659.789112	0.120971	0.553021	0.011545	76.964973	-43.631989	51.698391	-1.048559	0.000000	-0.577238	0.000000	0.000000	0.000000	-0.003267	-0.031460	-0.012650	0.000000	0.000000	2.000000	49.000000	0.000000
3659.792445	0.120994	0.552908	0.011451	76.964973	-43.631989	51.698391	-1.048559	0.000000	-0.577238	0.000000	0.000000	0.000000	0.006991	-0.033900	-0.028088	0.000000	0.000000	2.000000	49.000000	0.000000
3659.795778	0.120994	0.552908	0.011451	76.964973	-43.631989	51.698391	-1.048559	0.000000	-0.577238	0.000000	0.000000	0.000000	0.006991	-0.033900	-0.028088	0.000000	0.000000	2.000000	49.000000	0.000000
3659.799112	0.120994	0.552908	0.011451	76.974899	-43.695480	51.388317	-1.048559	0.000000	-0.577238	0.000000	0.000000	0.000000	0.006991	-0.033900	-0.028088	0.000000	0.000000	2.000000	49.000000	0.000000
3659.802445	0.120994	0.552908	0.011451	76.974899	-43.695480	51.388317	-1.048559	0.000000	-0.577238	0.000000	0.000000	0.000000	0.006991	-0.033900	-0.028088	0.000000	0.000000	2.000000	49.000000	0.000000
3659.805778	0.121013	0.552778	0.011340	76.974899	-43.695480	51.388317	-1.048559	0.000000	-0.577238	0.000000	0.000000	0.000000	0.005628	-0.039053	-0.033333	0.000000	0.000000	2.000000	49.000000	0.000000
3659.809112	0.121013	0.552778	0.011340	76.983421	-43.761051	51.058399	-1.049724	0.000000	-0.572556	0.000000	0.000000	0.000000	0.005628	-0.039053	-0.033333	0.000000	0.000000	2.000000	49.000000	0.000000
3659.812445	0.121013	0.552778	0.011340	76.983421	-43.761051	51.058399	-1.049724	0.000000	-0.572556	0.000000	0.000000	0.000000	0.005628	-0.039053	-0.033333	0.000000	0.000000	2.000000	49.000000	0.000000
3659.815778	0.121013	0.552778	0.011340	76.983421	-43.761051	51.058399	-1.049724	0.000000	-0.572556	0.000000	0.000000	0.000000	0.005628	-0.039053	-0.033333	0.000000	0.000000	2.000000	49.000000	0.000000
3659.819112	0.121048	0.552657	0.011201	76.986725	-43.781345	50.970978	-1.050662	0.000000	-0.567001	0.000000	0.000000	0.000000	0.010544	-0.036310	-0.041821	0.000000	0.000000	2.000000	49.000000	0.000000
3659.822445	0.121048	0.552657	0.011201	76.986725	-43.781345	50.970978	-1.050662	0.000000	-0.567001	0.000000	0.000000	0.000000	0.010544	-0.036310	-0.041821	0.000000	0.000000	2.000000	49.000000	0.000000
3659.825778	0.121048	0.552657	0.011201	76.986725	-43.781345	50.970978	-1.050662	0.000000	-0.567001	0.000000	0.000000	0.000000	0.010544	-0.036310	-0.041821	0.000000	0.000000	2.000000	49.000000	0.000000
3659.829112	0.121048	0.552657	0.011201	76.986725	-43.781345	50.970978	-1.052419	0.000000	-0.560031	0.000000	0.000000	0.000000	0.010544	-0.036310	-0.041821	0.000000	0.000000	2.000000	49.000000	0.000000
3659.832445	0.121043	0.552666	0.011178	76.986725	-43.781345	50.970978	-1.052419	0.000000	-0.560031	0.000000	0.000000	0.000000	-0.001743	0.002754	-0.006752	0.000000	0.000000	2.000000	49.000000	0.000000
3659.835778	0.121043	0.552666	0.011178	76.986725	-43.781345	50.970978	-1.052419	0.000000	-0.560031	0.000000	0.000000	0.000000	-0.001743	0.002754	-0.006752	0.000000	0.000000	2.000000	49.000000	0.000000
3659.839112	0.121043	0.552666	0.011178	76.985085	-43.772575	50.966835	-1.052419	0.000000	-0.560031	0.000000	0.000000	0.000000	-0.001743	0.002754	-0.006752	0.000000	0.000000	2.000000	49.000000	0.000000
3659.842445	0.121043	0.552666	0.011178	76.985085	-43.772575	50.966835	-1.052419	0.000000	-0.560031	0.000000	0.000000	0.000000	-0.001743	0.002754	-0.006752	0.000000	0.000000	2.000000	49.000000	0.000000
3659.845778	0.121025	0.552683	0.011201	76.985085	-43.772575	50.966835	-1.052419	0.000000	-0.560031	0.000000	0.000000	0.000000	-0.005317	0.005182	0.006960	0.000000	0.000000	2.000000	49.000000	0.000000
3659.849112	0.121025	0.552683	0.011201	76.981781	-43.752266	50.958549	-1.052129	0.000000	-0.558905	0.000000	0.000000	0.000000	-0.005317	0.005182	0.006960	0.000000	0.000000	2.000000	49.000000	0.000000
3659.852445	0.121025	0.552683	0.011201	76.981781	-43.752266	50.958549	-1.052129	0.000000	-0.558905	0.000000	0.000000	0.000000	-0.005317	0.005182	0.006960	0.000000	0.000000	2.000000	49.000000	0.000000
3659.855778	0.121025	0.552683	0.011201	76.981781	-43.752266	50.958549	-1.052129	0.000000	-0.558905	0.000000	0.000000	0.000000	-0.005317	0.005182	0.006960	0.000000	0.000000	2.000000	49.000000	0.000000
3659.859112	0.120988	0.552744	0.011243	76.980141	-43.743477	50.850685	-1.051242	0.000000	-0.560065	0.000000	0.000000	0.000000	-0.011027	0.018289	0.012403	0.000000	0.000000	2.000000	49.000000	0.000000
3659.862445	0.120988	0.552744	0.011243	76.980141	-43.743477	50.850685	-1.051242	0.000000	-0.560065	0.000000	0.000000	0.000000	-0.011027	0.018289	0.012403	0.000000	0.000000	2.000000	49.000000	0.000000
3659.865778	0.120988	0.552744	0.011243	76.980141	-43.743477	50.850685	-1.051242	0.000000	-0.560065	0.000000	0.000000	0.000000	-0.011027	0.018289	0.012403	0.000000	0.000000	2.000000	49.000000	0.000000
3659.869112	0.120988	0.552744	0.011243	76.979851	-43.729996	50.626904	-1.049405	0.000000	-0.562133	0.000000	0.000000	0.000000	-0.011027	0.018289	0.012403	0.000000	0.000000	2.000000	49.000000	0.000000
3659.872445	0.120987	0.552770	0.011238	76.979851	-43.729996	50.626904	-1.049405	0.000000	-0.562133	0.000000	0.000000	0.000000	-0.000392	0.007924	-0.001516	0.000000	0.000000	2.000000	49.000000	0.000000
3659.875778	0.120987	0.552770	0.011238	76.979851	-43.729996	50.626904	-1.049405	0.000000	-0.562133	0.000000	0.000000	0.000000	-0.000392	0.007924	-0.001516	0.000000	0.000000	2.000000	49.000000	0.000000
3659.879112	0.120987	0.552770	0.011238	76.981476	-43.741493	50.264061	-1.049405	0.000000	-0.562133	0.000000	0.000000	0.000000	-0.000392	0.007924	-0.001516	0.000000	0.000000	2.000000	49.000000	0.000000
3659.882445	0.120987	0.552770	0.011238	76.981476	-43.741493	50.264061	-1.049405	0.000000	-0.562133	0.000000	0.000000	0.000000	-0.000392	0.007924	-0.001516	0.000000	0.000000	2.000000	49.000000	0.000000
3659.885778	0.120976	0.552762	0.011198	76.981476	-43.741493	50.264061	-1.049405	0.000000	-0.562133	0.000000	0.000000	0.000000	-0.003098	-0.002432	-0.011988	0.000000	0.000000	2.000000	49.000000	0.000000
3659.889112	0.120976	0.552762	0.011198	76.983147	-43.753010	49.965046	-1.049340	0.000000	-0.561880	0.000000	0.000000	0.000000	-0.003098	-0.002432	-0.011988	0.000000	0.000000	2.000000	49.000000	0.000000
3659.892445	0.120976	0.552762	0.011198	76.983147	-43.753010	49.965046	-1.049340	0.000000	-0.561880	0.000000	0.000000	0.000000	-0.003098	-0.002432	-0.011988	0.000000	0.000000	2.000000	49.000000	0.000000
3659.895778	0.120976	0.552762	0.011198	76.983147	-43.753010	49.965046	-1.049340	0.000000	-0.561880	0.000000	0.000000	0.000000	-0.003098	-0.002432	-0.011988	0.000000	0.000000	2.000000	49.000000	0.000000
3659.899112	0.121000	0.552746	0.011106	76.986145	-43.759808	49.909130	-1.048823	0.000000	-0.559882	0.000000	0.000000	0.000000	0.007146	-0.004889	-0.027423	0.000000	0.000000	2.000000	49.000000	0.000000
3659.902445	0.121000	0.552746	0.011106	76.986145	-43.759808	49.909130	-1.048823	0.000000	-0.559882	0.000000	0.000000	0.000000	0.007146	-0.004889	-0.027423	0.000000	0.000000	2.000000	49.000000	0.000000
3659.905778	0.121000	0.552746	0.011106	76.986145	-43.759808	49.909130	-1.048823	0.000000	-0.559882	0.000000	0.000000	0.000000	0.007146	-0.004889	-0.027423	0.000000	0.000000	2.000000	49.000000	0.000000
3659.909112	0.121000	0.552746	0.011106	76.986145	-43.754387	49.909119	-1.050014	0.000000	-0.555312	0.000000	0.000000	0.000000	0.007146	-0.004889	-0.027423	0.000000	0.000000	2.000000	49.000000	0.000000
3659.912445	0.121023	0.552746	0.011100	76.986145	-43.754387	49.909119	-1.050014	0.000000	-0.555312	0.000000	0.000000	0.000000	0.006670	-0.000008	-0.001723	0.000000	0.000000	2.000000	49.000000	0.000000
3659.915778	0.121023	0.552746	0.011100	76.986145	-43.754387	49.909119	-1.050014	0.000000	-0.555312	0.000000	0.000000	0.000000	0.006670	-0.000008	-0.001723	0.000000	0.000000	2.000000	49.000000	0.000000
3659.919112	0.121023	0.552746	0.011100	76.984512	-43.737423	49.920944	-1.050014	0.000000	-0.555312	0.000000	0.000000	0.000000	0.006670	-0.000008	-0.001723	0.000000	0.000000	2.000000	49.000000	0.000000
3659.922445	0.121023	0.552746	0.011100	76.984512	-43.737423	49.920944	-1.050014	0.000000	-0.555312	0.000000	0.000000	0.000000	0.006670	-0.000008	-0.001723	0.000000	0.000000	2.000000	49.000000	0.000000
3659.925778	0.121060	0.552782	0.011061	76.984512	-43.737423	49.920944	-1.050014	0.000000	-0.555312	0.000000	0.000000	0.000000	0.011199	0.010649	-0.011716	0.000000	0.000000	2.000000	49.000000	0.000000
3659.929112	0.121060	0.552782	0.011061	76.984238	-43.721203	49.936516	-1.051126	0.000000	-0.555024	0.000000	0.000000	0.000000	0.011199	0.010649	-0.011716	0.000000	0.000000	2.000000	49.000000	0.000000
3659.932445	0.121060	0.552782	0.011061	76.984238	-43.721203	49.936516	-1.051126	0.000000	-0.555024	0.000000	0.000000	0.000000	0.011199	0.010649	-0.011716	0.000000	0.000000	2.000000	49.000000	0.000000
3659.935778	0.121060	0.552782	0.011061	76.984238	-43.721203	49.936516	-1.051126	0.000000	-0.555024	0.000000	0.000000	0.000000	0.011199	0.010649	-0.011716	0.000000	0.000000	2.000000	49.000000	0.000000
3659.939112	0.121085	0.552825	0.011068	76.988029	-43.701752	49.963322	-1.052992	0.000000	-0.553072	0.000000	0.000000	0.000000	0.007632	0.013120	0.001994	0.000000	0.000000	2.000000	49.000000	0.000000
3659.942445	0.121085	0.552825	0.011068	76.988029	-43.701752	49.963322	-1.052992	0.000000	-0.553072	0.000000	0.000000	0.000000	0.007632	0.013120	0.001994	0.000000	0.000000	2.000000	49.000000	0.000000
3659.945778	0.121085	0.552825	0.011068	76.988029	-43.701752	49.963322	-1.052992	0.000000	-0.553072	0.000000	0.000000	0.000000	0.007632	0.013120	0.001994	0.000000	0.000000	2.000000	49.000000	0.000000
3659.949112	0.121085	0.552825	0.011068	76.998924	-43.685863	49.985390	-1.054264	0.000000	-0.553404	0.000000	0.000000	0.000000	0.007632	0.013120	0.001994	0.000000	0.000000	2.000000	49.000000	0.000000
3659.952445	0.121079	0.552834	0.011046	76.998924	-43.685863	49.985390	-1.054264	0.000000	-0.553404	0.000000	0.000000	0.000000	-0.001746	0.002724	-0.006752	0.000000	0.000000	2.000000	49.000000	0.000000
3659.955778	0.121079	0.552834	0.011046	76.998924	-43.685863	49.985390	-1.054264	0.000000	-0.553404	0.000000	0.000000	0.000000	-0.001746	0.002724	-0.006752	0.000000	0.000000	2.000000	49.000000	0.000000
3659.959112	0.121079	0.552834	0.011046	77.014198	-43.677464	50.011158	-1.054264	0.000000	-0.553404	0.000000	0.000000	0.000000	-0.001746	0.002724	-0.006752	0.000000	0.000000	2.000000	49.000000	0.000000
3659.962445	0.121079	0.552834	0.011046	77.014198	-43.677464	50.011158	-1.054264	0.000000	-0.553404	0.000000	0.000000	0.000000	-0.001746	0.002724	-0.006752	0.000000	0.000000	2.000000	49.000000	0.000000
3659.965778	0.121070	0.552800	0.011011	77.014198	-43.677464	50.011158	-1.054264	0.000000	-0.553404	0.000000	0.000000	0.000000	-0.002708	-0.010358	-0.010471	0.000000	0.000000	2.000000	49.000000	0.000000
3659.969112	0.121070	0.552800	0.011011	77.035225	-43.674576	50.036446	-1.053973	0.000000	-0.552279	0.000000	0.000000	0.000000	-0.002708	-0.010358	-0.010471	0.000000	0.000000	2.000000	49.000000	0.000000
3659.972445	0.121070	0.552800	0.011011	77.035225	-43.674576	50.036446	-1.053973	0.000000	-0.552279	0.000000	0.000000	0.000000	-0.002708	-0.010358	-0.010471	0.000000	0.000000	2.000000	49.000000	0.000000
3659.975778	0.121070	0.552800	0.011011	77.035225	-43.674576	50.036446	-1.053973	0.000000	-0.552279	0.000000	0.000000	0.000000	-0.002708	-0.010358	-0.010471	0.000000	0.000000	2.000000	49.000000	0.000000
3659.979112	0.121067	0.552766	0.010908	77.060333	-43.662903	50.065105	-1.053522	0.000000	-0.550534	0.000000	0.000000	0.000000	-0.000889	-0.010094	-0.030938	0.000000	0.000000	2.000000	49.000000	0.000000
3659.982445	0.121067	0.552766	0.010908	77.060333	-43.662903	50.065105	-1.053522	0.000000	-0.550534	0.000000	0.000000	0.000000	-0.000889	-0.010094	-0.030938	0.000000	0.000000	2.000000	49.000000	0.000000
3659.985778	0.121067	0.552766	0.010908	77.060333	-43.662903	50.065105	-1.053522	0.000000	-0.550534	0.000000	0.000000	0.000000	-0.000889	-0.010094	-0.030938	0.000000	0.000000	2.000000	49.000000	0.000000
3659.989112	0.121067	0.552766	0.010908	77.088882	-43.617855	50.144505	-1.053374	0.000000	-0.545377	0.000000	0.000000	0.000000	-0.000889	-0.010094	-0.030938	0.000000	0.000000	2.000000	49.000000	0.000000
3659.992445	0.121078	0.552784	0.010857	77.088882	-43.617855	50.144505	-1.053374	0.000000	-0.545377	0.000000	0.000000	0.000000	0.003173	0.005466	-0.015230	0.000000	0.000000	2.000000	49.000000	0.000000
3659.995778	0.121078	0.552784	0.010857	77.088882	-43.617855	50.144505	-1.053374	0.000000	-0.545377	0.000000	0.000000	0.000000	0.003173	0.005466	-0.015230	0.000000	0.000000	2.000000	49.000000	0.000000
3659.999112	0.121078	0.552784	0.010857	77.129707	-43.554226	50.258453	-1.053374	0.000000	-0.545377	0.000000	0.000000	0.000000	0.003173	0.005466	-0.015230	0.000000	0.000000	2.000000	49.000000	0.000000
3660.002445	0.121078	0.552784	0.010857	77.129707	-43.554226	50.258453	-1.053374	0.000000	-0.545377	0.000000	0.000000	0.000000	0.003173	0.005466	-0.015230	0.000000	0.000000	2.000000	49.000000	0.000000
3660.005778	0.121094	0.552794	0.010829	77.129707	-43.554226	50.258453	-1.053374	0.000000	-0.545377	0.000000	0.000000	0.000000	0.004918	0.002741	-0.008478	0.000000	0.000000	2.000000	49.000000	0.000000
3660.009112	0.121094	0.552794	0.010829	77.166786	-43.470581	50.382732	-1.053903	0.000000	-0.542839	0.000000	0.000000	0.000000	0.004918	0.002741	-0.008478	0.000000	0.000000	2.000000	49.000000	0.000000
3660.012445	0.121094	0.552794	0.010829	77.166786	-43.470581	50.382732	-1.053903	0.000000	-0.542839	0.000000	0.000000	0.000000	0.004918	0.002741	-0.008478	0.000000	0.000000	2.000000	49.000000	0.000000
3660.015778	0.121094	0.552794	0.010829	77.166786	-43.470581	50.382732	-1.053903	0.000000	-0.542839	0.000000	0.000000	0.000000	0.004918	0.002741	-0.008478	0.000000	0.000000	2.000000	49.000000	0.000000
3660.019112	0.121151	0.552872	0.010864	77.178078	-43.408104	50.456604	-1.054722	0.000000	-0.541426	0.000000	0.000000	0.000000	0.017004	0.023479	0.010740	0.000000	0.000000	2.000000	49.000000	0.000000
3660.022445	0.121151	0.552872	0.010864	77.178078	-43.408104	50.456604	-1.054722	0.000000	-0.541426	0.000000	0.000000	0.000000	0.017004	0.023479	0.010740	0.000000	0.000000	2.000000	49.000000	0.000000
3660.025778	0.121151	0.552872	0.010864	77.178078	-43.408104	50.456604	-1.054722	0.000000	-0.541426	0.000000	0.000000	0.000000	0.017004	0.023479	0.010740	0.000000	0.000000	2.000000	49.000000	0.000000
3660.029112	0.121151	0.552872	0.010864	77.173096	-43.373154	50.476490	-1.057556	0.000000	-0.543216	0.000000	0.000000	0.000000	0.017004	0.023479	0.010740	0.000000	0.000000	2.000000	49.000000	0.000000
3660.032445	0.121165	0.552924	0.010917	77.173096	-43.373154	50.476490	-1.057556	0.000000	-0.543216	0.000000	0.000000	0.000000	0.004066	0.015565	0.015704	0.000000	0.000000	2.000000	49.000000	0.000000
3660.035778	0.121165	0.552924	0.010917	77.173096	-43.373154	50.476490	-1.057556	0.000000	-0.543216	0.000000	0.000000	0.000000	0.004066	0.015565	0.015704	0.000000	0.000000	2.000000	49.000000	0.000000
3660.039112	0.121165	0.552924	0.010917	77.169785	-43.347191	50.492382	-1.057556	0.000000	-0.543216	0.000000	0.000000	0.000000	0.004066	0.015565	0.015704	0.000000	0.000000	2.000000	49.000000	0.000000
3660.042445	0.121165	0.552924	0.010917	77.169785	-43.347191	50.492382	-1.057556	0.000000	-0.543216	0.000000	0.000000	0.000000	0.004066	0.015565	0.015704	0.000000	0.000000	2.000000	49.000000	0.000000
3660.045778	0.121200	0.552976	0.010963	77.169785	-43.347191	50.492382	-1.057556	0.000000	-0.543216	0.000000	0.000000	0.000000	0.010730	0.015572	0.013975	0.000000	0.000000	2.000000	49.000000	0.000000
3660.049112	0.121200	0.552976	0.010963	77.164787	-43.309525	50.520210	-1.058234	0.000000	-0.545833	0.000000	0.000000	0.000000	0.010730	0.015572	0.013975	0.000000	0.000000	2.000000	49.000000	0.000000
3660.052445	0.121200	0.552976	0.010963	77.164787	-43.309525	50.520210	-1.058234	0.000000	-0.545833	0.000000	0.000000	0.000000	0.010730	0.015572	0.013975	0.000000	0.000000	2.000000	49.000000	0.000000
3660.055778	0.121200	0.552976	0.010963	77.164787	-43.309525	50.520210	-1.058234	0.000000	-0.545833	0.000000	0.000000	0.000000	0.010730	0.015572	0.013975	0.000000	0.000000	2.000000	49.000000	0.000000
3660.059112	0.121291	0.553036	0.011038	77.161438	-43.283577	50.544056	-1.060022	0.000000	-0.548163	0.000000	0.000000	0.000000	0.027172	0.018015	0.022503	0.000000	0.000000	2.000000	49.000000	0.000000
3660.062445	0.121291	0.553036	0.011038	77.161438	-43.283577	50.544056	-1.060022	0.000000	-0.548163	0.000000	0.000000	0.000000	0.027172	0.018015	0.022503	0.000000	0.000000	2.000000	49.000000	0.000000
3660.065778	0.121291	0.553036	0.011038	77.161438	-43.283577	50.544056	-1.060022	0.000000	-0.548163	0.000000	0.000000	0.000000	0.027172	0.018015	0.022503	0.000000	0.000000	2.000000	49.000000	0.000000
3660.069112	0.121291	0.553036	0.011038	77.159782	-43.266506	50.555988	-1.064551	0.000000	-0.551913	0.000000	0.000000	0.000000	0.027172	0.018015	0.022503	0.000000	0.000000	2.000000	49.000000	0.000000
3660.072445	0.121318	0.553053	0.011050	77.159782	-43.266506	50.555988	-1.064551	0.000000	-0.551913	0.000000	0.000000	0.000000	0.008021	0.005208	0.003504	0.000000	0.000000	2.000000	49.000000	0.000000
3660.075778	0.121318	0.553053	0.011050	77.159782	-43.266506	50.555988	-1.064551	0.000000	-0.551913	0.000000	0.000000	0.000000	0.008021	0.005208	0.003504	0.000000	0.000000	2.000000	49.000000	0.000000
3660.079112	0.121318	0.553053	0.011050	77.159782	-43.266506	50.555988	-1.064551	0.000000	-0.551913	0.000000	0.000000	0.000000	0.008021	0.005208	0.003504	0.000000	0.000000	2.000000	49.000000	0.000000
3660.082445	0.121318	0.553053	0.011050	77.159782	-43.266506	50.555988	-1.064551	0.000000	-0.551913	0.000000	0.000000	0.000000	0.008021	0.005208	0.003504	0.000000	0.000000	2.000000	49.000000	0.000000
3660.085778	0.121301	0.553044	0.011078	77.159782	-43.266506	50.555988	-1.064551	0.000000	-0.551913	0.000000	0.000000	0.000000	-0.004919	-0.002742	0.008480	0.000000	0.000000	2.000000	49.000000	0.000000
3660.089112	0.121301	0.553044	0.011078	77.163101	-43.292480	50.524155	-1.065888	0.000000	-0.552497	0.000000	0.000000	0.000000	-0.004919	-0.002742	0.008480	0.000000	0.000000	2.000000	49.000000	0.000000
3660.092445	0.121301	0.553044	0.011078	77.163101	-43.292480	50.524155	-1.065888	0.000000	-0.552497	0.000000	0.000000	0.000000	-0.004919	-0.002742	0.008480	0.000000	0.000000	2.000000	49.000000	0.000000
3660.095778	0.121301	0.553044	0.011078	77.163101	-43.292480	50.524155	-1.065888	0.000000	-0.552497	0.000000	0.000000	0.000000	-0.004919	-0.002742	0.008480	0.000000	0.000000	2.000000	49.000000	0.000000
3660.099112	0.121234	0.552957	0.011003	77.166451	-43.318447	50.500324	-1.065068	0.000000	-0.553911	0.000000	0.000000	0.000000	-0.020112	-0.025952	-0.022709	0.000000	0.000000	2.000000	49.000000	0.000000
3660.102445	0.121234	0.552957	0.011003	77.166451	-43.318447	50.500324	-1.065068	0.000000	-0.553911	0.000000	0.000000	0.000000	-0.020112	-0.025952	-0.022709	0.000000	0.000000	2.000000	49.000000	0.000000
3660.105778	0.121234	0.552957	0.011003	77.166451	-43.318447	50.500324	-1.065068	0.000000	-0.553911	0.000000	0.000000	0.000000	-0.020112	-0.025952	-0.022709	0.000000	0.000000	2.000000	49.000000	0.000000
3660.109112	0.121234	0.552957	0.011003	77.173103	-43.373169	50.452553	-1.061716	0.000000	-0.550126	0.000000	0.000000	0.000000	-0.020112	-0.025952	-0.022709	0.000000	0.000000	2.000000	49.000000	0.000000
3660.112445	0.121178	0.552879	0.010967	77.173103	-43.373169	50.452553	-1.061716	0.000000	-0.550126	0.000000	0.000000	0.000000	-0.017005	-0.023498	-0.010731	0.000000	0.000000	2.000000	49.000000	0.000000
3660.115778	0.121178	0.552879	0.010967	77.173103	-43.373169	50.452553	-1.061716	0.000000	-0.550126	0.000000	0.000000	0.000000	-0.017005	-0.023498	-0.010731	0.000000	0.000000	2.000000	49.000000	0.000000
3660.119112	0.121178	0.552879	0.010967	77.179001	-43.415318	50.414410	-1.061716	0.000000	-0.550126	0.000000	0.000000	0.000000	-0.017005	-0.023498	-0.010731	0.000000	0.000000	2.000000	49.000000	0.000000
3660.122445	0.121178	0.552879	0.010967	77.179001	-43.415318	50.414410	-1.061716	0.000000	-0.550126	0.000000	0.000000	0.000000	-0.017005	-0.023498	-0.010731	0.000000	0.000000	2.000000	49.000000	0.000000
3660.125778	0.121120	0.552827	0.010926	77.179001	-43.415318	50.414410	-1.061716	0.000000	-0.550126	0.000000	0.000000	0.000000	-0.017400	-0.015566	-0.012254	0.000000	0.000000	2.000000	49.000000	0.000000
3660.129112	0.121120	0.552827	0.010926	77.179390	-43.401802	50.429081	-1.058882	0.000000	-0.548337	0.000000	0.000000	0.000000	-0.017400	-0.015566	-0.012254	0.000000	0.000000	2.000000	49.000000	0.000000
3660.132445	0.121120	0.552827	0.010926	77.179390	-43.401802	50.429081	-1.058882	0.000000	-0.548337	0.000000	0.000000	0.000000	-0.017400	-0.015566	-0.012254	0.000000	0.000000	2.000000	49.000000	0.000000
3660.135778	0.121120	0.552827	0.010926	77.179390	-43.401802	50.429081	-1.058882	0.000000	-0.548337	0.000000	0.000000	0.000000	-0.017400	-0.015566	-0.012254	0.000000	0.000000	2.000000	49.000000	0.000000
3660.139112	0.121056	0.552774	0.010953	77.171913	-43.308418	50.525402	-1.055982	0.000000	-0.546295	0.000000	0.000000	0.000000	-0.019214	-0.015830	0.008207	0.000000	0.000000	2.000000	49.000000	0.000000
3660.142445	0.121056	0.552774	0.010953	77.171913	-43.308418	50.525402	-1.055982	0.000000	-0.546295	0.000000	0.000000	0.000000	-0.019214	-0.015830	0.008207	0.000000	0.000000	2.000000	49.000000	0.000000
3660.145778	0.121056	0.552774	0.010953	77.171913	-43.308418	50.525402	-1.055982	0.000000	-0.546295	0.000000	0.000000	0.000000	-0.019214	-0.015830	0.008207	0.000000	0.000000	2.000000	49.000000	0.000000
3660.149112	0.121056	0.552774	0.010953	77.166512	-43.247429	50.585468	-1.052779	0.000000	-0.547663	0.000000	0.000000	0.000000	-0.019214	-0.015830	0.008207	0.000000	0.000000	2.000000	49.000000	0.000000
3660.152445	0.121066	0.552782	0.010993	77.166512	-43.247429	50.585468	-1.052779	0.000000	-0.547663	0.000000	0.000000	0.000000	0.003099	0.002430	0.011988	0.000000	0.000000	2.000000	49.000000	0.000000
3660.155778	0.121066	0.552782	0.010993	77.166512	-43.247429	50.585468	-1.052779	0.000000	-0.547663	0.000000	0.000000	0.000000	0.003099	0.002430	0.011988	0.000000	0.000000	2.000000	49.000000	0.000000
3660.159112	0.121066	0.552782	0.010993	77.162422	-43.211605	50.618923	-1.052779	0.000000	-0.547663	0.000000	0.000000	0.000000	0.003099	0.002430	0.011988	0.000000	0.000000	2.000000	49.000000	0.000000
3660.162445	0.121066	0.552782	0.010993	77.162422	-43.211605	50.618923	-1.052779	0.000000	-0.547663	0.000000	0.000000	0.000000	0.003099	0.002430	0.011988	0.000000	0.000000	2.000000	49.000000	0.000000
3660.165778	0.121131	0.552799	0.011062	77.162422	-43.211605	50.618923	-1.052779	0.000000	-0.547663	0.000000	0.000000	0.000000	0.019538	0.004906	0.020527	0.000000	0.000000	2.000000	49.000000	0.000000
3660.169112	0.121131	0.552799	0.011062	77.157394	-43.174061	50.654636	-1.053296	0.000000	-0.549661	0.000000	0.000000	0.000000	0.019538	0.004906	0.020527	0.000000	0.000000	2.000000	49.000000	0.000000
3660.172445	0.121131	0.552799	0.011062	77.157394	-43.174061	50.654636	-1.053296	0.000000	-0.549661	0.000000	0.000000	0.000000	0.019538	0.004906	0.020527	0.000000	0.000000	2.000000	49.000000	0.000000
3660.175778	0.121131	0.552799	0.011062	77.157394	-43.174061	50.654636	-1.053296	0.000000	-0.549661	0.000000	0.000000	0.000000	0.019538	0.004906	0.020527	0.000000	0.000000	2.000000	49.000000	0.000000
3660.179112	0.121211	0.552830	0.011278	77.154099	-43.148136	50.678444	-1.056552	0.000000	-0.553082	0.000000	0.000000	0.000000	0.023923	0.009491	0.064957	0.000000	0.000000	2.000000	49.000000	0.000000
3660.182445	0.121211	0.552830	0.011278	77.154099	-43.148136	50.678444	-1.056552	0.000000	-0.553082	0.000000	0.000000	0.000000	0.023923	0.009491	0.064957	0.000000	0.000000	2.000000	49.000000	0.000000
3660.185778	0.121211	0.552830	0.011278	77.154099	-43.148136	50.678444	-1.056552	0.000000	-0.553082	0.000000	0.000000	0.000000	0.023923	0.009491	0.064957	0.000000	0.000000	2.000000	49.000000	0.000000
3660.189112	0.121211	0.552830	0.011278	77.154099	-43.148136	50.678444	-1.060539	0.000000	-0.563908	0.000000	0.000000	0.000000	0.023923	0.009491	0.064957	0.000000	0.000000	2.000000	49.000000	0.000000
3660.192445	0.121222	0.552812	0.011323	77.154099	-43.148136	50.678444	-1.060539	0.000000	-0.563908	0.000000	0.000000	0.000000	0.003493	-0.005479	0.013502	0.000000	0.000000	2.000000	49.000000	0.000000
3660.195778	0.121222	0.552812	0.011323	77.154099	-43.148136	50.678444	-1.060539	0.000000	-0.563908	0.000000	0.000000	0.000000	0.003493	-0.005479	0.013502	0.000000	0.000000	2.000000	49.000000	0.000000
3660.199112	0.121222	0.552812	0.011323	77.155754	-43.159752	50.666531	-1.060539	0.000000	-0.563908	0.000000	0.000000	0.000000	0.003493	-0.005479	0.013502	0.000000	0.000000	2.000000	49.000000	0.000000
3660.202445	0.121222	0.552812	0.011323	77.155754	-43.159752	50.666531	-1.060539	0.000000	-0.563908	0.000000	0.000000	0.000000	0.003493	-0.005479	0.013502	0.000000	0.000000	2.000000	49.000000	0.000000
3660.205778	0.121213	0.552767	0.011379	77.155754	-43.159752	50.666531	-1.060539	0.000000	-0.563908	0.000000	0.000000	0.000000	-0.002788	-0.013429	0.016744	0.000000	0.000000	2.000000	49.000000	0.000000
3660.209112	0.121213	0.552767	0.011379	77.160751	-43.197273	50.630829	-1.061121	0.000000	-0.566158	0.000000	0.000000	0.000000	-0.002788	-0.013429	0.016744	0.000000	0.000000	2.000000	49.000000	0.000000
3660.212445	0.121213	0.552767	0.011379	77.160751	-43.197273	50.630829	-1.061121	0.000000	-0.566158	0.000000	0.000000	0.000000	-0.002788	-0.013429	0.016744	0.000000	0.000000	2.000000	49.000000	0.000000
3660.215778	0.121213	0.552767	0.011379	77.160751	-43.197273	50.630829	-1.061121	0.000000	-0.566158	0.000000	0.000000	0.000000	-0.002788	-0.013429	0.016744	0.000000	0.000000	2.000000	49.000000	0.000000
3660.219112	0.121198	0.552645	0.011319	77.165771	-43.232105	50.595097	-1.060657	0.000000	-0.568949	0.000000	0.000000	0.000000	-0.004634	-0.036621	-0.017909	0.000000	0.000000	2.000000	49.000000	0.000000
3660.222445	0.121198	0.552645	0.011319	77.165771	-43.232105	50.595097	-1.060657	0.000000	-0.568949	0.000000	0.000000	0.000000	-0.004634	-0.036621	-0.017909	0.000000	0.000000	2.000000	49.000000	0.000000
3660.225778	0.121198	0.552645	0.011319	77.165771	-43.232105	50.595097	-1.060657	0.000000	-0.568949	0.000000	0.000000	0.000000	-0.004634	-0.036621	-0.017909	0.000000	0.000000	2.000000	49.000000	0.000000
3660.229112	0.121198	0.552645	0.011319	77.170044	-43.257126	50.568958	-1.059885	0.000000	-0.565964	0.000000	0.000000	0.000000	-0.004634	-0.036621	-0.017909	0.000000	0.000000	2.000000	49.000000	0.000000
3660.232445	0.121184	0.552594	0.011267	77.170044	-43.257126	50.568958	-1.059885	0.000000	-0.565964	0.000000	0.000000	0.000000	-0.004063	-0.015564	-0.015709	0.000000	0.000000	2.000000	49.000000	0.000000
3660.235778	0.121184	0.552594	0.011267	77.170044	-43.257126	50.568958	-1.059885	0.000000	-0.565964	0.000000	0.000000	0.000000	-0.004063	-0.015564	-0.015709	0.000000	0.000000	2.000000	49.000000	0.000000
3660.239112	0.121184	0.552594	0.011267	77.168144	-43.211243	50.612480	-1.059885	0.000000	-0.565964	0.000000	0.000000	0.000000	-0.004063	-0.015564	-0.015709	0.000000	0.000000	2.000000	49.000000	0.000000
3660.242445	0.121184	0.552594	0.011267	77.168144	-43.211243	50.612480	-1.059885	0.000000	-0.565964	0.000000	0.000000	0.000000	-0.004063	-0.015564	-0.015709	0.000000	0.000000	2.000000	49.000000	0.000000
3660.245778	0.121175	0.552559	0.011232	77.168144	-43.211243	50.612480	-1.059885	0.000000	-0.565964	0.000000	0.000000	0.000000	-0.002709	-0.010371	-0.010474	0.000000	0.000000	2.000000	49.000000	0.000000
3660.249112	0.121175	0.552559	0.011232	77.159134	-43.063015	50.758293	-1.059207	0.000000	-0.563346	0.000000	0.000000	0.000000	-0.002709	-0.010371	-0.010474	0.000000	0.000000	2.000000	49.000000	0.000000
3660.252445	0.121175	0.552559	0.011232	77.159134	-43.063015	50.758293	-1.059207	0.000000	-0.563346	0.000000	0.000000	0.000000	-0.002709	-0.010371	-0.010474	0.000000	0.000000	2.000000	49.000000	0.000000
3660.255778	0.121175	0.552559	0.011232	77.159134	-43.063015	50.758293	-1.059207	0.000000	-0.563346	0.000000	0.000000	0.000000	-0.002709	-0.010371	-0.010474	0.000000	0.000000	2.000000	49.000000	0.000000
3660.259112	0.121215	0.552542	0.011203	77.146080	-42.868443	50.944504	-1.058756	0.000000	-0.561601	0.000000	0.000000	0.000000	0.011986	-0.005181	-0.008689	0.000000	0.000000	2.000000	49.000000	0.000000
3660.262445	0.121215	0.552542	0.011203	77.146080	-42.868443	50.944504	-1.058756	0.000000	-0.561601	0.000000	0.000000	0.000000	0.011986	-0.005181	-0.008689	0.000000	0.000000	2.000000	49.000000	0.000000
3660.265778	0.121215	0.552542	0.011203	77.146080	-42.868443	50.944504	-1.058756	0.000000	-0.561601	0.000000	0.000000	0.000000	0.011986	-0.005181	-0.008689	0.000000	0.000000	2.000000	49.000000	0.000000
3660.269112	0.121215	0.552542	0.011203	77.141747	-42.701187	51.113766	-1.060754	0.000000	-0.560152	0.000000	0.000000	0.000000	0.011986	-0.005181	-0.008689	0.000000	0.000000	2.000000	49.000000	0.000000
3660.272445	0.121270	0.552550	0.011231	77.141747	-42.701187	51.113766	-1.060754	0.000000	-0.560152	0.000000	0.000000	0.000000	0.016442	0.002439	0.008534	0.000000	0.000000	2.000000	49.000000	0.000000
3660.275778	0.121270	0.552550	0.011231	77.141747	-42.701187	51.113766	-1.060754	0.000000	-0.560152	0.000000	0.000000	0.000000	0.016442	0.002439	0.008534	0.000000	0.000000	2.000000	49.000000	0.000000
3660.279112	0.121270	0.552550	0.011231	77.143311	-42.588024	51.229496	-1.060754	0.000000	-0.560152	0.000000	0.000000	0.000000	0.016442	0.002439	0.008534	0.000000	0.000000	2.000000	49.000000	0.000000
3660.282445	0.121270	0.552550	0.011231	77.143311	-42.588024	51.229496	-1.060754	0.000000	-0.560152	0.000000	0.000000	0.000000	0.016442	0.002439	0.008534	0.000000	0.000000	2.000000	49.000000	0.000000
3660.285778	0.121375	0.552549	0.011271	77.143311	-42.588024	51.229496	-1.060754	0.000000	-0.560152	0.000000	0.000000	0.000000	0.031538	-0.000304	0.011825	0.000000	0.000000	2.000000	49.000000	0.000000
3660.289112	0.121375	0.552549	0.011271	77.152969	-42.541958	51.286125	-1.063494	0.000000	-0.561575	0.000000	0.000000	0.000000	0.031538	-0.000304	0.011825	0.000000	0.000000	2.000000	49.000000	0.000000
3660.292445	0.121375	0.552549	0.011271	77.152969	-42.541958	51.286125	-1.063494	0.000000	-0.561575	0.000000	0.000000	0.000000	0.031538	-0.000304	0.011825	0.000000	0.000000	2.000000	49.000000	0.000000
3660.295778	0.121375	0.552549	0.011271	77.152969	-42.541958	51.286125	-1.063494	0.000000	-0.561575	0.000000	0.000000	0.000000	0.031538	-0.000304	0.011825	0.000000	0.000000	2.000000	49.000000	0.000000
3660.299112	0.121446	0.552556	0.011362	77.163376	-42.508331	51.333237	-1.068751	0.000000	-0.563546	0.000000	0.000000	0.000000	0.021304	0.002143	0.027261	0.000000	0.000000	2.000000	49.000000	0.000000
3660.302445	0.121446	0.552556	0.011362	77.163376	-42.508331	51.333237	-1.068751	0.000000	-0.563546	0.000000	0.000000	0.000000	0.021304	0.002143	0.027261	0.000000	0.000000	2.000000	49.000000	0.000000
3660.305778	0.121446	0.552556	0.011362	77.163376	-42.508331	51.333237	-1.068751	0.000000	-0.563546	0.000000	0.000000	0.000000	0.021304	0.002143	0.027261	0.000000	0.000000	2.000000	49.000000	0.000000
3660.309112	0.121446	0.552556	0.011362	77.189285	-42.480965	51.392178	-1.072301	0.000000	-0.568089	0.000000	0.000000	0.000000	0.021304	0.002143	0.027261	0.000000	0.000000	2.000000	49.000000	0.000000
3660.312445	0.121447	0.552529	0.011367	77.189285	-42.480965	51.392178	-1.072301	0.000000	-0.568089	0.000000	0.000000	0.000000	0.000392	-0.007950	0.001512	0.000000	0.000000	2.000000	49.000000	0.000000
3660.315778	0.121447	0.552529	0.011367	77.189285	-42.480965	51.392178	-1.072301	0.000000	-0.568089	0.000000	0.000000	0.000000	0.000392	-0.007950	0.001512	0.000000	0.000000	2.000000	49.000000	0.000000
3660.319112	0.121447	0.552529	0.011367	77.236656	-42.418526	51.514473	-1.072301	0.000000	-0.568089	0.000000	0.000000	0.000000	0.000392	-0.007950	0.001512	0.000000	0.000000	2.000000	49.000000	0.000000
3660.322445	0.121447	0.552529	0.011367	77.236656	-42.418526	51.514473	-1.072301	0.000000	-0.568089	0.000000	0.000000	0.000000	0.000392	-0.007950	0.001512	0.000000	0.000000	2.000000	49.000000	0.000000
3660.325778	0.121444	0.552486	0.011354	77.236656	-42.418526	51.514473	-1.072301	0.000000	-0.568089	0.000000	0.000000	0.000000	-0.000963	-0.013103	-0.003724	0.000000	0.000000	2.000000	49.000000	0.000000
3660.329112	0.121444	0.552486	0.011354	77.298943	-42.325645	51.688671	-1.072366	0.000000	-0.568341	0.000000	0.000000	0.000000	-0.000963	-0.013103	-0.003724	0.000000	0.000000	2.000000	49.000000	0.000000
3660.332445	0.121444	0.552486	0.011354	77.298943	-42.325645	51.688671	-1.072366	0.000000	-0.568341	0.000000	0.000000	0.000000	-0.000963	-0.013103	-0.003724	0.000000	0.000000	2.000000	49.000000	0.000000
3660.335778	0.121444	0.552486	0.011354	77.298943	-42.325645	51.688671	-1.072366	0.000000	-0.568341	0.000000	0.000000	0.000000	-0.000963	-0.013103	-0.003724	0.000000	0.000000	2.000000	49.000000	0.000000
3660.339112	0.121386	0.552434	0.011314	77.370789	-42.181351	51.929462	-1.072206	0.000000	-0.567720	0.000000	0.000000	0.000000	-0.017418	-0.015542	-0.012253	0.000000	0.000000	2.000000	49.000000	0.000000
3660.342445	0.121386	0.552434	0.011314	77.370789	-42.181351	51.929462	-1.072206	0.000000	-0.567720	0.000000	0.000000	0.000000	-0.017418	-0.015542	-0.012253	0.000000	0.000000	2.000000	49.000000	0.000000
3660.345778	0.121386	0.552434	0.011314	77.370789	-42.181351	51.929462	-1.072206	0.000000	-0.567720	0.000000	0.000000	0.000000	-0.017418	-0.015542	-0.012253	0.000000	0.000000	2.000000	49.000000	0.000000
3660.349112	0.121386	0.552434	0.011314	77.436081	-41.993816	52.211826	-1.069303	0.000000	-0.565678	0.000000	0.000000	0.000000	-0.017418	-0.015542	-0.012253	0.000000	0.000000	2.000000	49.000000	0.000000
3660.352445	0.121358	0.552443	0.011297	77.436081	-41.993816	52.211826	-1.069303	0.000000	-0.565678	0.000000	0.000000	0.000000	-0.008419	0.002744	-0.005020	0.000000	0.000000	2.000000	49.000000	0.000000
3660.355778	0.121358	0.552443	0.011297	77.436081	-41.993816	52.211826	-1.069303	0.000000	-0.565678	0.000000	0.000000	0.000000	-0.008419	0.002744	-0.005020	0.000000	0.000000	2.000000	49.000000	0.000000
3660.359112	0.121358	0.552443	0.011297	77.470673	-41.822857	52.439774	-1.069303	0.000000	-0.565678	0.000000	0.000000	0.000000	-0.008419	0.002744	-0.005020	0.000000	0.000000	2.000000	49.000000	0.000000
3660.362445	0.121358	0.552443	0.011297	77.470673	-41.822857	52.439774	-1.069303	0.000000	-0.565678	0.000000	0.000000	0.000000	-0.008419	0.002744	-0.005020	0.000000	0.000000	2.000000	49.000000	0.000000
3660.365778	0.121314	0.552443	0.011308	77.470673	-41.822857	52.439774	-1.069303	0.000000	-0.565678	0.000000	0.000000	0.000000	-0.013343	0.000008	0.003456	0.000000	0.000000	2.000000	49.000000	0.000000
3660.369112	0.121314	0.552443	0.011308	77.482658	-41.723999	52.567696	-1.067900	0.000000	-0.564842	0.000000	0.000000	0.000000	-0.013343	0.000008	0.003456	0.000000	0.000000	2.000000	49.000000	0.000000
3660.372445	0.121314	0.552443	0.011308	77.482658	-41.723999	52.567696	-1.067900	0.000000	-0.564842	0.000000	0.000000	0.000000	-0.013343	0.000008	0.003456	0.000000	0.000000	2.000000	49.000000	0.000000
3660.375778	0.121314	0.552443	0.011308	77.482658	-41.723999	52.567696	-1.067900	0.000000	-0.564842	0.000000	0.000000	0.000000	-0.013343	0.000008	0.003456	0.000000	0.000000	2.000000	49.000000	0.000000
3660.379112	0.121266	0.552486	0.011400	77.482323	-41.688976	52.613785	-1.065676	0.000000	-0.565418	0.000000	0.000000	0.000000	-0.014204	0.012807	0.027643	0.000000	0.000000	2.000000	49.000000	0.000000
3660.382445	0.121266	0.552486	0.011400	77.482323	-41.688976	52.613785	-1.065676	0.000000	-0.565418	0.000000	0.000000	0.000000	-0.014204	0.012807	0.027643	0.000000	0.000000	2.000000	49.000000	0.000000
3660.385778	0.121266	0.552486	0.011400	77.482323	-41.688976	52.613785	-1.065676	0.000000	-0.565418	0.000000	0.000000	0.000000	-0.014204	0.012807	0.027643	0.000000	0.000000	2.000000	49.000000	0.000000
3660.389112	0.121266	0.552486	0.011400	77.481949	-41.674923	52.629906	-1.063308	0.000000	-0.570025	0.000000	0.000000	0.000000	-0.014204	0.012807	0.027643	0.000000	0.000000	2.000000	49.000000	0.000000
3660.392445	0.121271	0.552503	0.011418	77.481949	-41.674923	52.629906	-1.063308	0.000000	-0.570025	0.000000	0.000000	0.000000	0.001356	0.005186	0.005237	0.000000	0.000000	2.000000	49.000000	0.000000
3660.395778	0.121271	0.552503	0.011418	77.481949	-41.674923	52.629906	-1.063308	0.000000	-0.570025	0.000000	0.000000	0.000000	0.001356	0.005186	0.005237	0.000000	0.000000	2.000000	49.000000	0.000000
3660.399112	0.121271	0.552503	0.011418	77.480209	-41.663204	52.641899	-1.063308	0.000000	-0.570025	0.000000	0.000000	0.000000	0.001356	0.005186	0.005237	0.000000	0.000000	2.000000	49.000000	0.000000
3660.402445	0.121271	0.552503	0.011418	77.480209	-41.663204	52.641899	-1.063308	0.000000	-0.570025	0.000000	0.000000	0.000000	0.001356	0.005186	0.005237	0.000000	0.000000	2.000000	49.000000	0.000000
3660.405778	0.121253	0.552520	0.011441	77.480209	-41.663204	52.641899	-1.063308	0.000000	-0.570025	0.000000	0.000000	0.000000	-0.005320	0.005182	0.006963	0.000000	0.000000	2.000000	49.000000	0.000000
3660.409112	0.121253	0.552520	0.011441	77.481934	-41.677647	52.629921	-1.063534	0.000000	-0.570897	0.000000	0.000000	0.000000	-0.005320	0.005182	0.006963	0.000000	0.000000	2.000000	49.000000	0.000000
3660.412445	0.121253	0.552520	0.011441	77.481934	-41.677647	52.629921	-1.063534	0.000000	-0.570897	0.000000	0.000000	0.000000	-0.005320	0.005182	0.006963	0.000000	0.000000	2.000000	49.000000	0.000000
3660.415778	0.121253	0.552520	0.011441	77.481934	-41.677647	52.629921	-1.063534	0.000000	-0.570897	0.000000	0.000000	0.000000	-0.005320	0.005182	0.006963	0.000000	0.000000	2.000000	49.000000	0.000000
3660.419112	0.121238	0.552495	0.011384	77.483681	-41.689358	52.617912	-1.062648	0.000000	-0.572058	0.000000	0.000000	0.000000	-0.004457	-0.007621	-0.017222	0.000000	0.000000	2.000000	49.000000	0.000000
3660.422445	0.121238	0.552495	0.011384	77.483681	-41.689358	52.617912	-1.062648	0.000000	-0.572058	0.000000	0.000000	0.000000	-0.004457	-0.007621	-0.017222	0.000000	0.000000	2.000000	49.000000	0.000000
3660.425778	0.121238	0.552495	0.011384	77.483681	-41.689358	52.617912	-1.062648	0.000000	-0.572058	0.000000	0.000000	0.000000	-0.004457	-0.007621	-0.017222	0.000000	0.000000	2.000000	49.000000	0.000000
3660.429112	0.121238	0.552495	0.011384	77.488487	-41.710445	52.598015	-1.061905	0.000000	-0.569188	0.000000	0.000000	0.000000	-0.004457	-0.007621	-0.017222	0.000000	0.000000	2.000000	49.000000	0.000000
3660.432445	0.121223	0.552469	0.011326	77.488487	-41.710445	52.598015	-1.061905	0.000000	-0.569188	0.000000	0.000000	0.000000	-0.004456	-0.007620	-0.017224	0.000000	0.000000	2.000000	49.000000	0.000000
3660.435778	0.121223	0.552469	0.011326	77.488487	-41.710445	52.598015	-1.061905	0.000000	-0.569188	0.000000	0.000000	0.000000	-0.004456	-0.007620	-0.017224	0.000000	0.000000	2.000000	49.000000	0.000000
3660.439112	0.121223	0.552469	0.011326	77.491974	-41.731174	52.573994	-1.061905	0.000000	-0.569188	0.000000	0.000000	0.000000	-0.004456	-0.007620	-0.017224	0.000000	0.000000	2.000000	49.000000	0.000000
3660.442445	0.121223	0.552469	0.011326	77.491974	-41.731174	52.573994	-1.061905	0.000000	-0.569188	0.000000	0.000000	0.000000	-0.004456	-0.007620	-0.017224	0.000000	0.000000	2.000000	49.000000	0.000000
3660.445778	0.121231	0.552444	0.011263	77.491974	-41.731174	52.573994	-1.061905	0.000000	-0.569188	0.000000	0.000000	0.000000	0.002216	-0.007620	-0.018952	0.000000	0.000000	2.000000	49.000000	0.000000
3660.449112	0.121231	0.552444	0.011263	77.492867	-41.730194	52.571709	-1.061162	0.000000	-0.566317	0.000000	0.000000	0.000000	0.002216	-0.007620	-0.018952	0.000000	0.000000	2.000000	49.000000	0.000000
3660.452445	0.121231	0.552444	0.011263	77.492867	-41.730194	52.571709	-1.061162	0.000000	-0.566317	0.000000	0.000000	0.000000	0.002216	-0.007620	-0.018952	0.000000	0.000000	2.000000	49.000000	0.000000
3660.455778	0.121231	0.552444	0.011263	77.492867	-41.730194	52.571709	-1.061162	0.000000	-0.566317	0.000000	0.000000	0.000000	0.002216	-0.007620	-0.018952	0.000000	0.000000	2.000000	49.000000	0.000000
3660.459112	0.121222	0.552420	0.011138	77.494720	-41.733662	52.567223	-1.061532	0.000000	-0.563158	0.000000	0.000000	0.000000	-0.002638	-0.007327	-0.037691	0.000000	0.000000	2.000000	49.000000	0.000000
3660.462445	0.121222	0.552420	0.011138	77.494720	-41.733662	52.567223	-1.061532	0.000000	-0.563158	0.000000	0.000000	0.000000	-0.002638	-0.007327	-0.037691	0.000000	0.000000	2.000000	49.000000	0.000000
3660.465778	0.121222	0.552420	0.011138	77.494720	-41.733662	52.567223	-1.061532	0.000000	-0.563158	0.000000	0.000000	0.000000	-0.002638	-0.007327	-0.037691	0.000000	0.000000	2.000000	49.000000	0.000000
3660.469112	0.121222	0.552420	0.011138	77.495628	-41.735401	52.564938	-1.061092	0.000000	-0.556877	0.000000	0.000000	0.000000	-0.002638	-0.007327	-0.037691	0.000000	0.000000	2.000000	49.000000	0.000000
3660.472445	0.121211	0.552412	0.011098	77.495628	-41.735401	52.564938	-1.061092	0.000000	-0.556877	0.000000	0.000000	0.000000	-0.003104	-0.002431	-0.011989	0.000000	0.000000	2.000000	49.000000	0.000000
3660.475778	0.121211	0.552412	0.011098	77.495628	-41.735401	52.564938	-1.061092	0.000000	-0.556877	0.000000	0.000000	0.000000	-0.003104	-0.002431	-0.011989	0.000000	0.000000	2.000000	49.000000	0.000000
3660.479112	0.121211	0.552412	0.011098	77.495628	-41.735401	52.564938	-1.061092	0.000000	-0.556877	0.000000	0.000000	0.000000	-0.003104	-0.002431	-0.011989	0.000000	0.000000	2.000000	49.000000	0.000000
3660.482445	0.121211	0.552412	0.011098	77.495628	-41.735401	52.564938	-1.061092	0.000000	-0.556877	0.000000	0.000000	0.000000	-0.003104	-0.002431	-0.011989	0.000000	0.000000	2.000000	49.000000	0.000000
3660.485778	0.121211	0.552412	0.011098	77.495628	-41.735401	52.564938	-1.061092	0.000000	-0.556877	0.000000	0.000000	0.000000	0.000001	0.000001	0.000000	0.000000	0.000000	2.000000	49.000000	0.000000
3660.489112	0.121211	0.552412	0.011098	77.495628	-41.735401	52.564938	-1.060575	0.000000	-0.554878	0.000000	0.000000	0.000000	0.000001	0.000001	0.000000	0.000000	0.000000	2.000000	49.000000	0.000000
3660.492445	0.121211	0.552412	0.011098	77.495628	-41.735401	52.564938	-1.060575	0.000000	-0.554878	0.000000	0.000000	0.000000	0.000001	0.000001	0.000000	0.000000	0.000000	2.000000	49.000000	0.000000
3660.495778	0.121211	0.552412	0.011098	77.495628	-41.735401	52.564938	-1.060575	0.000000	-0.554878	0.000000	0.000000	0.000000	0.000001	0.000001	0.000000	0.000000	0.000000	2.000000	49.000000	0.000000
3660.499112	0.121216	0.552429	0.011115	77.493896	-41.723671	52.576958	-1.060575	0.000000	-0.554878	0.000000	0.000000	0.000000	0.001356	0.005183	0.005239	0.000000	0.000000	2.000000	49.000000	0.000000
3660.502445	0.121216	0.552429	0.011115	77.493896	-41.723671	52.576958	-1.060575	0.000000	-0.554878	0.000000	0.000000	0.000000	0.001356	0.005183	0.005239	0.000000	0.000000	2.000000	49.000000	0.000000
3660.505778	0.121216	0.552429	0.011115	77.493896	-41.723671	52.576958	-1.060575	0.000000	-0.554878	0.000000	0.000000	0.000000	0.001356	0.005183	0.005239	0.000000	0.000000	2.000000	49.000000	0.000000
3660.509112	0.121216	0.552429	0.011115	77.493896	-41.726398	52.576973	-1.060801	0.000000	-0.555752	0.000000	0.000000	0.000000	0.001356	0.005183	0.005239	0.000000	0.000000	2.000000	49.000000	0.000000
3660.512445	0.121200	0.552420	0.011143	77.493896	-41.726398	52.576973	-1.060801	0.000000	-0.555752	0.000000	0.000000	0.000000	-0.004922	-0.002749	0.008476	0.000000	0.000000	2.000000	49.000000	0.000000
3660.515778	0.121200	0.552420	0.011143	77.493896	-41.726398	52.576973	-1.060801	0.000000	-0.555752	0.000000	0.000000	0.000000	-0.004922	-0.002749	0.008476	0.000000	0.000000	2.000000	49.000000	0.000000
3660.519112	0.121200	0.552420	0.011143	77.493896	-41.731834	52.576981	-1.060801	0.000000	-0.555752	0.000000	0.000000	0.000000	-0.004922	-0.002749	0.008476	0.000000	0.000000	2.000000	49.000000	0.000000
3660.522445	0.121200	0.552420	0.011143	77.493896	-41.731834	52.576981	-1.060801	0.000000	-0.555752	0.000000	0.000000	0.000000	-0.004922	-0.002749	0.008476	0.000000	0.000000	2.000000	49.000000	0.000000
3660.525778	0.121161	0.552411	0.011177	77.493896	-41.731834	52.576981	-1.060801	0.000000	-0.555752	0.000000	0.000000	0.000000	-0.011593	-0.002742	0.010201	0.000000	0.000000	2.000000	49.000000	0.000000
3660.529112	0.121161	0.552411	0.011177	77.493896	-41.734562	52.576977	-1.059980	0.000000	-0.557164	0.000000	0.000000	0.000000	-0.011593	-0.002742	0.010201	0.000000	0.000000	2.000000	49.000000	0.000000
3660.532445	0.121161	0.552411	0.011177	77.493896	-41.734562	52.576977	-1.059980	0.000000	-0.557164	0.000000	0.000000	0.000000	-0.011593	-0.002742	0.010201	0.000000	0.000000	2.000000	49.000000	0.000000
3660.535778	0.121161	0.552411	0.011177	77.493896	-41.734562	52.576977	-1.059980	0.000000	-0.557164	0.000000	0.000000	0.000000	-0.011593	-0.002742	0.010201	0.000000	0.000000	2.000000	49.000000	0.000000
3660.539112	0.121091	0.552367	0.011182	77.497368	-41.763454	52.552933	-1.058048	0.000000	-0.558865	0.000000	0.000000	0.000000	-0.020974	-0.013117	0.001446	0.000000	0.000000	2.000000	49.000000	0.000000
3660.542445	0.121091	0.552367	0.011182	77.497368	-41.763454	52.552933	-1.058048	0.000000	-0.558865	0.000000	0.000000	0.000000	-0.020974	-0.013117	0.001446	0.000000	0.000000	2.000000	49.000000	0.000000
3660.545778	0.121091	0.552367	0.011182	77.497368	-41.763454	52.552933	-1.058048	0.000000	-0.558865	0.000000	0.000000	0.000000	-0.020974	-0.013117	0.001446	0.000000	0.000000	2.000000	49.000000	0.000000
3660.549112	0.121091	0.552367	0.011182	77.500870	-41.792389	52.528900	-1.054553	0.000000	-0.559105	0.000000	0.000000	0.000000	-0.020974	-0.013117	0.001446	0.000000	0.000000	2.000000	49.000000	0.000000
3660.552445	0.121038	0.552332	0.011159	77.500870	-41.792389	52.528900	-1.054553	0.000000	-0.559105	0.000000	0.000000	0.000000	-0.016050	-0.010355	-0.007032	0.000000	0.000000	2.000000	49.000000	0.000000
3660.555778	0.121038	0.552332	0.011159	77.500870	-41.792389	52.528900	-1.054553	0.000000	-0.559105	0.000000	0.000000	0.000000	-0.016050	-0.010355	-0.007032	0.000000	0.000000	2.000000	49.000000	0.000000
3660.559112	0.121038	0.552332	0.011159	77.504326	-41.821323	52.504818	-1.054553	0.000000	-0.559105	0.000000	0.000000	0.000000	-0.016050	-0.010355	-0.007032	0.000000	0.000000	2.000000	49.000000	0.000000
3660.562445	0.121038	0.552332	0.011159	77.504326	-41.821323	52.504818	-1.054553	0.000000	-0.559105	0.000000	0.000000	0.000000	-0.016050	-0.010355	-0.007032	0.000000	0.000000	2.000000	49.000000	0.000000
3660.565778	0.120974	0.552290	0.011095	77.504326	-41.821323	52.504818	-1.054553	0.000000	-0.559105	0.000000	0.000000	0.000000	-0.019145	-0.012801	-0.019027	0.000000	0.000000	2.000000	49.000000	0.000000
3660.569112	0.120974	0.552290	0.011095	77.509537	-41.859325	52.468662	-1.051877	0.000000	-0.557933	0.000000	0.000000	0.000000	-0.019145	-0.012801	-0.019027	0.000000	0.000000	2.000000	49.000000	0.000000
3660.572445	0.120974	0.552290	0.011095	77.509537	-41.859325	52.468662	-1.051877	0.000000	-0.557933	0.000000	0.000000	0.000000	-0.019145	-0.012801	-0.019027	0.000000	0.000000	2.000000	49.000000	0.000000
3660.575778	0.120974	0.552290	0.011095	77.509537	-41.859325	52.468662	-1.051877	0.000000	-0.557933	0.000000	0.000000	0.000000	-0.019145	-0.012801	-0.019027	0.000000	0.000000	2.000000	49.000000	0.000000
3660.579112	0.120933	0.552221	0.011031	77.512993	-41.882832	52.444584	-1.048686	0.000000	-0.554762	0.000000	0.000000	0.000000	-0.012084	-0.020726	-0.019246	0.000000	0.000000	2.000000	49.000000	0.000000
3660.582445	0.120933	0.552221	0.011031	77.512993	-41.882832	52.444584	-1.048686	0.000000	-0.554762	0.000000	0.000000	0.000000	-0.012084	-0.020726	-0.019246	0.000000	0.000000	2.000000	49.000000	0.000000
3660.585778	0.120933	0.552221	0.011031	77.512993	-41.882832	52.444584	-1.048686	0.000000	-0.554762	0.000000	0.000000	0.000000	-0.012084	-0.020726	-0.019246	0.000000	0.000000	2.000000	49.000000	0.000000
3660.589112	0.120933	0.552221	0.011031	77.516464	-41.903664	52.420479	-1.046673	0.000000	-0.551555	0.000000	0.000000	0.000000	-0.012084	-0.020726	-0.019246	0.000000	0.000000	2.000000	49.000000	0.000000
3660.592445	0.120942	0.552169	0.010973	77.516464	-41.903664	52.420479	-1.046673	0.000000	-0.551555	0.000000	0.000000	0.000000	0.002604	-0.015528	-0.017451	0.000000	0.000000	2.000000	49.000000	0.000000
3660.595778	0.120942	0.552169	0.010973	77.516464	-41.903664	52.420479	-1.046673	0.000000	-0.551555	0.000000	0.000000	0.000000	0.002604	-0.015528	-0.017451	0.000000	0.000000	2.000000	49.000000	0.000000
3660.599112	0.120942	0.552169	0.010973	77.518585	-41.926811	52.392242	-1.046673	0.000000	-0.551555	0.000000	0.000000	0.000000	0.002604	-0.015528	-0.017451	0.000000	0.000000	2.000000	49.000000	0.000000
3660.602445	0.120942	0.552169	0.010973	77.518585	-41.926811	52.392242	-1.046673	0.000000	-0.551555	0.000000	0.000000	0.000000	0.002604	-0.015528	-0.017451	0.000000	0.000000	2.000000	49.000000	0.000000
3660.605778	0.120982	0.552152	0.010944	77.518585	-41.926811	52.392242	-1.046673	0.000000	-0.551555	0.000000	0.000000	0.000000	0.011980	-0.005189	-0.008689	0.000000	0.000000	2.000000	49.000000	0.000000
3660.609112	0.120982	0.552152	0.010944	77.520325	-41.933167	52.380188	-1.047107	0.000000	-0.548646	0.000000	0.000000	0.000000	0.011980	-0.005189	-0.008689	0.000000	0.000000	2.000000	49.000000	0.000000
3660.612445	0.120982	0.552152	0.010944	77.520325	-41.933167	52.380188	-1.047107	0.000000	-0.548646	0.000000	0.000000	0.000000	0.011980	-0.005189	-0.008689	0.000000	0.000000	2.000000	49.000000	0.000000
3660.615778	0.120982	0.552152	0.010944	77.520325	-41.933167	52.380188	-1.047107	0.000000	-0.548646	0.000000	0.000000	0.000000	0.011980	-0.005189	-0.008689	0.000000	0.000000	2.000000	49.000000	0.000000
3660.619112	0.121000	0.552134	0.010921	77.520325	-41.933167	52.380188	-1.049103	0.000000	-0.547198	0.000000	0.000000	0.000000	0.005309	-0.005185	-0.006967	0.000000	0.000000	2.000000	49.000000	0.000000
3660.622445	0.121000	0.552134	0.010921	77.520325	-41.933167	52.380188	-1.049103	0.000000	-0.547198	0.000000	0.000000	0.000000	0.005309	-0.005185	-0.006967	0.000000	0.000000	2.000000	49.000000	0.000000
3660.625778	0.121000	0.552134	0.010921	77.520325	-41.933167	52.380188	-1.049103	0.000000	-0.547198	0.000000	0.000000	0.000000	0.005309	-0.005185	-0.006967	0.000000	0.000000	2.000000	49.000000	0.000000
3660.629112	0.121000	0.552134	0.010921	77.518608	-41.924107	52.392273	-1.049988	0.000000	-0.546037	0.000000	0.000000	0.000000	0.005309	-0.005185	-0.006967	0.000000	0.000000	2.000000	49.000000	0.000000
3660.632445	0.120982	0.552152	0.010944	77.518608	-41.924107	52.392273	-1.049988	0.000000	-0.546037	0.000000	0.000000	0.000000	-0.005309	0.005182	0.006967	0.000000	0.000000	2.000000	49.000000	0.000000
3660.635778	0.120982	0.552152	0.010944	77.518608	-41.924107	52.392273	-1.049988	0.000000	-0.546037	0.000000	0.000000	0.000000	-0.005309	0.005182	0.006967	0.000000	0.000000	2.000000	49.000000	0.000000
3660.639112	0.120982	0.552152	0.010944	77.518585	-41.926811	52.392242	-1.049988	0.000000	-0.546037	0.000000	0.000000	0.000000	-0.005309	0.005182	0.006967	0.000000	0.000000	2.000000	49.000000	0.000000
3660.642445	0.120982	0.552152	0.010944	77.518585	-41.926811	52.392242	-1.049988	0.000000	-0.546037	0.000000	0.000000	0.000000	-0.005309	0.005182	0.006967	0.000000	0.000000	2.000000	49.000000	0.000000
3660.645778	0.120954	0.552161	0.010927	77.518585	-41.926811	52.392242	-1.049988	0.000000	-0.546037	0.000000	0.000000	0.000000	-0.008412	0.002743	-0.005027	0.000000	0.000000	2.000000	49.000000	0.000000
3660.649112	0.120954	0.552161	0.010927	77.516846	-41.912331	52.404327	-1.049103	0.000000	-0.547198	0.000000	0.000000	0.000000	-0.008412	0.002743	-0.005027	0.000000	0.000000	2.000000	49.000000	0.000000
3660.652445	0.120954	0.552161	0.010927	77.516846	-41.912331	52.404327	-1.049103	0.000000	-0.547198	0.000000	0.000000	0.000000	-0.008412	0.002743	-0.005027	0.000000	0.000000	2.000000	49.000000	0.000000
3660.655778	0.120954	0.552161	0.010927	77.516846	-41.912331	52.404327	-1.049103	0.000000	-0.547198	0.000000	0.000000	0.000000	-0.008412	0.002743	-0.005027	0.000000	0.000000	2.000000	49.000000	0.000000
3660.659112	0.120995	0.552240	0.010901	77.513405	-41.886059	52.428429	-1.047701	0.000000	-0.546360	0.000000	0.000000	0.000000	0.012166	0.023774	-0.007968	0.000000	0.000000	2.000000	49.000000	0.000000
3660.662445	0.120995	0.552240	0.010901	77.513405	-41.886059	52.428429	-1.047701	0.000000	-0.546360	0.000000	0.000000	0.000000	0.012166	0.023774	-0.007968	0.000000	0.000000	2.000000	49.000000	0.000000
3660.665778	0.120995	0.552240	0.010901	77.513405	-41.886059	52.428429	-1.047701	0.000000	-0.546360	0.000000	0.000000	0.000000	0.012166	0.023774	-0.007968	0.000000	0.000000	2.000000	49.000000	0.000000
3660.669112	0.120995	0.552240	0.010901	77.513405	-41.883350	52.428421	-1.049729	0.000000	-0.545032	0.000000	0.000000	0.000000	0.012166	0.023774	-0.007968	0.000000	0.000000	2.000000	49.000000	0.000000
3660.672445	0.121010	0.552275	0.010867	77.513405	-41.883350	52.428421	-1.049729	0.000000	-0.545032	0.000000	0.000000	0.000000	0.004530	0.010667	-0.009982	0.000000	0.000000	2.000000	49.000000	0.000000
3660.675778	0.121010	0.552275	0.010867	77.513405	-41.883350	52.428421	-1.049729	0.000000	-0.545032	0.000000	0.000000	0.000000	0.004530	0.010667	-0.009982	0.000000	0.000000	2.000000	49.000000	0.000000
3660.679112	0.121010	0.552275	0.010867	77.511665	-41.868855	52.440491	-1.049729	0.000000	-0.545032	0.000000	0.000000	0.000000	0.004530	0.010667	-0.009982	0.000000	0.000000	2.000000	49.000000	0.000000
3660.682445	0.121010	0.552275	0.010867	77.511665	-41.868855	52.440491	-1.049729	0.000000	-0.545032	0.000000	0.000000	0.000000	0.004530	0.010667	-0.009982	0.000000	0.000000	2.000000	49.000000	0.000000
3660.685778	0.121026	0.552285	0.010839	77.511665	-41.868855	52.440491	-1.049729	0.000000	-0.545032	0.000000	0.000000	0.000000	0.004920	0.002738	-0.008474	0.000000	0.000000	2.000000	49.000000	0.000000
3660.689112	0.121026	0.552285	0.010839	77.511665	-41.871582	52.440514	-1.050484	0.000000	-0.543368	0.000000	0.000000	0.000000	0.004920	0.002738	-0.008474	0.000000	0.000000	2.000000	49.000000	0.000000
3660.692445	0.121026	0.552285	0.010839	77.511665	-41.871582	52.440514	-1.050484	0.000000	-0.543368	0.000000	0.000000	0.000000	0.004920	0.002738	-0.008474	0.000000	0.000000	2.000000	49.000000	0.000000
3660.695778	0.121026	0.552285	0.010839	77.511665	-41.871582	52.440514	-1.050484	0.000000	-0.543368	0.000000	0.000000	0.000000	0.004920	0.002738	-0.008474	0.000000	0.000000	2.000000	49.000000	0.000000
3660.699112	0.120960	0.552295	0.010766	77.513405	-41.886059	52.428429	-1.051304	0.000000	-0.541956	0.000000	0.000000	0.000000	-0.019922	0.003042	-0.022050	0.000000	0.000000	2.000000	49.000000	0.000000
3660.702445	0.120960	0.552295	0.010766	77.513405	-41.886059	52.428429	-1.051304	0.000000	-0.541956	0.000000	0.000000	0.000000	-0.019922	0.003042	-0.022050	0.000000	0.000000	2.000000	49.000000	0.000000
3660.705778	0.120960	0.552295	0.010766	77.513405	-41.886059	52.428429	-1.051304	0.000000	-0.541956	0.000000	0.000000	0.000000	-0.019922	0.003042	-0.022050	0.000000	0.000000	2.000000	49.000000	0.000000
3660.709112	0.120960	0.552295	0.010766	77.513405	-41.888771	52.428429	-1.047983	0.000000	-0.538281	0.000000	0.000000	0.000000	-0.019922	0.003042	-0.022050	0.000000	0.000000	2.000000	49.000000	0.000000
3660.712445	0.120937	0.552295	0.010771	77.513405	-41.888771	52.428429	-1.047983	0.000000	-0.538281	0.000000	0.000000	0.000000	-0.006665	0.000002	0.001722	0.000000	0.000000	2.000000	49.000000	0.000000
3660.715778	0.120937	0.552295	0.010771	77.513405	-41.888771	52.428429	-1.047983	0.000000	-0.538281	0.000000	0.000000	0.000000	-0.006665	0.000002	0.001722	0.000000	0.000000	2.000000	49.000000	0.000000
3660.719112	0.120937	0.552295	0.010771	77.515129	-41.900547	52.416363	-1.047983	0.000000	-0.538281	0.000000	0.000000	0.000000	-0.006665	0.000002	0.001722	0.000000	0.000000	2.000000	49.000000	0.000000
3660.722445	0.120937	0.552295	0.010771	77.515129	-41.900547	52.416363	-1.047983	0.000000	-0.538281	0.000000	0.000000	0.000000	-0.006665	0.000002	0.001722	0.000000	0.000000	2.000000	49.000000	0.000000
3660.725778	0.120927	0.552287	0.010731	77.515129	-41.900547	52.416363	-1.047983	0.000000	-0.538281	0.000000	0.000000	0.000000	-0.003098	-0.002433	-0.011995	0.000000	0.000000	2.000000	49.000000	0.000000
3660.729112	0.120927	0.552287	0.010731	77.518608	-41.924107	52.392273	-1.046873	0.000000	-0.538568	0.000000	0.000000	0.000000	-0.003098	-0.002433	-0.011995	0.000000	0.000000	2.000000	49.000000	0.000000
3660.732445	0.120927	0.552287	0.010731	77.518608	-41.924107	52.392273	-1.046873	0.000000	-0.538568	0.000000	0.000000	0.000000	-0.003098	-0.002433	-0.011995	0.000000	0.000000	2.000000	49.000000	0.000000
3660.735778	0.120927	0.552287	0.010731	77.518608	-41.924107	52.392273	-1.046873	0.000000	-0.538568	0.000000	0.000000	0.000000	-0.003098	-0.002433	-0.011995	0.000000	0.000000	2.000000	49.000000	0.000000
3660.739112	0.120947	0.552217	0.010718	77.520325	-41.933167	52.380188	-1.046356	0.000000	-0.536569	0.000000	0.000000	0.000000	0.006088	-0.021022	-0.003949	0.000000	0.000000	2.000000	49.000000	0.000000
3660.742445	0.120947	0.552217	0.010718	77.520325	-41.933167	52.380188	-1.046356	0.000000	-0.536569	0.000000	0.000000	0.000000	0.006088	-0.021022	-0.003949	0.000000	0.000000	2.000000	49.000000	0.000000
3660.745778	0.120947	0.552217	0.010718	77.520325	-41.933167	52.380188	-1.046356	0.000000	-0.536569	0.000000	0.000000	0.000000	0.006088	-0.021022	-0.003949	0.000000	0.000000	2.000000	49.000000	0.000000
3660.749112	0.120947	0.552217	0.010718	77.522079	-41.944962	52.368137	-1.047371	0.000000	-0.535911	0.000000	0.000000	0.000000	0.006088	-0.021022	-0.003949	0.000000	0.000000	2.000000	49.000000	0.000000
3660.752445	0.120955	0.552181	0.010746	77.522079	-41.944962	52.368137	-1.047371	0.000000	-0.535911	0.000000	0.000000	0.000000	0.002135	-0.010650	0.008259	0.000000	0.000000	2.000000	49.000000	0.000000
3660.755778	0.120955	0.552181	0.010746	77.522079	-41.944962	52.368137	-1.047371	0.000000	-0.535911	0.000000	0.000000	0.000000	0.002135	-0.010650	0.008259	0.000000	0.000000	2.000000	49.000000	0.000000
3660.759112	0.120955	0.552181	0.010746	77.524216	-41.973591	52.339882	-1.047371	0.000000	-0.535911	0.000000	0.000000	0.000000	0.002135	-0.010650	0.008259	0.000000	0.000000	2.000000	49.000000	0.000000
3660.762445	0.120955	0.552181	0.010746	77.524216	-41.973591	52.339882	-1.047371	0.000000	-0.535911	0.000000	0.000000	0.000000	0.002135	-0.010650	0.008259	0.000000	0.000000	2.000000	49.000000	0.000000
3660.765778	0.120935	0.552128	0.010762	77.524216	-41.973591	52.339882	-1.047371	0.000000	-0.535911	0.000000	0.000000	0.000000	-0.005887	-0.015849	0.004736	0.000000	0.000000	2.000000	49.000000	0.000000
3660.769112	0.120935	0.552128	0.010762	77.525917	-41.988091	52.327785	-1.047727	0.000000	-0.537287	0.000000	0.000000	0.000000	-0.005887	-0.015849	0.004736	0.000000	0.000000	2.000000	49.000000	0.000000
3660.772445	0.120935	0.552128	0.010762	77.525917	-41.988091	52.327785	-1.047727	0.000000	-0.537287	0.000000	0.000000	0.000000	-0.005887	-0.015849	0.004736	0.000000	0.000000	2.000000	49.000000	0.000000
3660.775778	0.120935	0.552128	0.010762	77.525917	-41.988091	52.327785	-1.047727	0.000000	-0.537287	0.000000	0.000000	0.000000	-0.005887	-0.015849	0.004736	0.000000	0.000000	2.000000	49.000000	0.000000
3660.779112	0.120868	0.552032	0.010776	77.531105	-42.026203	52.291553	-1.046746	0.000000	-0.538077	0.000000	0.000000	0.000000	-0.020180	-0.028937	0.004437	0.000000	0.000000	2.000000	49.000000	0.000000
3660.782445	0.120868	0.552032	0.010776	77.531105	-42.026203	52.291553	-1.046746	0.000000	-0.538077	0.000000	0.000000	0.000000	-0.020180	-0.028937	0.004437	0.000000	0.000000	2.000000	49.000000	0.000000
3660.785778	0.120868	0.552032	0.010776	77.531105	-42.026203	52.291553	-1.046746	0.000000	-0.538077	0.000000	0.000000	0.000000	-0.020180	-0.028937	0.004437	0.000000	0.000000	2.000000	49.000000	0.000000
3660.789112	0.120838	0.551971	0.010752	77.534554	-42.055260	52.267345	-1.043382	0.000000	-0.538816	0.000000	0.000000	0.000000	-0.008986	-0.018279	-0.007267	0.000000	0.000000	2.000000	49.000000	0.000000
3660.792445	0.120838	0.551971	0.010752	77.534554	-42.055260	52.267345	-1.043382	0.000000	-0.538816	0.000000	0.000000	0.000000	-0.008986	-0.018279	-0.007267	0.000000	0.000000	2.000000	49.000000	0.000000
3660.795778	0.120838	0.551971	0.010752	77.534554	-42.055260	52.267345	-1.043382	0.000000	-0.538816	0.000000	0.000000	0.000000	-0.008986	-0.018279	-0.007267	0.000000	0.000000	2.000000	49.000000	0.000000
3660.799112	0.120838	0.551971	0.010752	77.541458	-42.105263	52.218929	-1.041885	0.000000	-0.537605	0.000000	0.000000	0.000000	-0.008986	-0.018279	-0.007267	0.000000	0.000000	2.000000	49.000000	0.000000
3660.802445	0.120808	0.551910	0.010728	77.541458	-42.105263	52.218929	-1.041885	0.000000	-0.537605	0.000000	0.000000	0.000000	-0.008985	-0.018278	-0.007270	0.000000	0.000000	2.000000	49.000000	0.000000
3660.805778	0.120808	0.551910	0.010728	77.541458	-42.105263	52.218929	-1.041885	0.000000	-0.537605	0.000000	0.000000	0.000000	-0.008985	-0.018278	-0.007270	0.000000	0.000000	2.000000	49.000000	0.000000
3660.809112	0.120808	0.551910	0.010728	77.546616	-42.140747	52.182579	-1.041885	0.000000	-0.537605	0.000000	0.000000	0.000000	-0.008985	-0.018278	-0.007270	0.000000	0.000000	2.000000	49.000000	0.000000
3660.812445	0.120808	0.551910	0.010728	77.546616	-42.140747	52.182579	-1.041885	0.000000	-0.537605	0.000000	0.000000	0.000000	-0.008985	-0.018278	-0.007270	0.000000	0.000000	2.000000	49.000000	0.000000
3660.815778	0.120800	0.551849	0.010698	77.546616	-42.140747	52.182579	-1.041885	0.000000	-0.537605	0.000000	0.000000	0.000000	-0.002322	-0.018277	-0.008993	0.000000	0.000000	2.000000	49.000000	0.000000
3660.819112	0.120800	0.551849	0.010698	77.551765	-42.176258	52.146175	-1.040387	0.000000	-0.536393	0.000000	0.000000	0.000000	-0.002322	-0.018277	-0.008993	0.000000	0.000000	2.000000	49.000000	0.000000
3660.822445	0.120800	0.551849	0.010698	77.551765	-42.176258	52.146175	-1.040387	0.000000	-0.536393	0.000000	0.000000	0.000000	-0.002322	-0.018277	-0.008993	0.000000	0.000000	2.000000	49.000000	0.000000
3660.825778	0.120800	0.551849	0.010698	77.551765	-42.176258	52.146175	-1.040387	0.000000	-0.536393	0.000000	0.000000	0.000000	-0.002322	-0.018277	-0.008993	0.000000	0.000000	2.000000	49.000000	0.000000
3660.829112	0.120766	0.551771	0.010656	77.553505	-42.190853	52.134064	-1.040000	0.000000	-0.534894	0.000000	0.000000	0.000000	-0.010341	-0.023440	-0.012526	0.000000	0.000000	2.000000	49.000000	0.000000
3660.832445	0.120766	0.551771	0.010656	77.553505	-42.190853	52.134064	-1.040000	0.000000	-0.534894	0.000000	0.000000	0.000000	-0.010341	-0.023440	-0.012526	0.000000	0.000000	2.000000	49.000000	0.000000
3660.835778	0.120766	0.551771	0.010656	77.553505	-42.190853	52.134064	-1.040000	0.000000	-0.534894	0.000000	0.000000	0.000000	-0.010341	-0.023440	-0.012526	0.000000	0.000000	2.000000	49.000000	0.000000
3660.839112	0.120766	0.551771	0.010656	77.553879	-42.205013	52.117840	-1.038277	0.000000	-0.532807	0.000000	0.000000	0.000000	-0.010341	-0.023440	-0.012526	0.000000	0.000000	2.000000	49.000000	0.000000
3660.842445	0.120762	0.551727	0.010644	77.553879	-42.205013	52.117840	-1.038277	0.000000	-0.532807	0.000000	0.000000	0.000000	-0.000967	-0.013090	-0.003750	0.000000	0.000000	2.000000	49.000000	0.000000
3660.845778	0.120762	0.551727	0.010644	77.553879	-42.205013	52.117840	-1.038277	0.000000	-0.532807	0.000000	0.000000	0.000000	-0.000967	-0.013090	-0.003750	0.000000	0.000000	2.000000	49.000000	0.000000
3660.849112	0.120762	0.551727	0.010644	77.555580	-42.219555	52.105724	-1.038277	0.000000	-0.532807	0.000000	0.000000	0.000000	-0.000967	-0.013090	-0.003750	0.000000	0.000000	2.000000	49.000000	0.000000
3660.852445	0.120762	0.551727	0.010644	77.555580	-42.219555	52.105724	-1.038277	0.000000	-0.532807	0.000000	0.000000	0.000000	-0.000967	-0.013090	-0.003750	0.000000	0.000000	2.000000	49.000000	0.000000
3660.855778	0.120747	0.551692	0.010677	77.555580	-42.219555	52.105724	-1.038277	0.000000	-0.532807	0.000000	0.000000	0.000000	-0.004533	-0.010657	0.009970	0.000000	0.000000	2.000000	49.000000	0.000000
3660.859112	0.120747	0.551692	0.010677	77.559036	-42.248734	52.081436	-1.038116	0.000000	-0.532182	0.000000	0.000000	0.000000	-0.004533	-0.010657	0.009970	0.000000	0.000000	2.000000	49.000000	0.000000
3660.862445	0.120747	0.551692	0.010677	77.559036	-42.248734	52.081436	-1.038116	0.000000	-0.532182	0.000000	0.000000	0.000000	-0.004533	-0.010657	0.009970	0.000000	0.000000	2.000000	49.000000	0.000000
3660.865778	0.120747	0.551692	0.010677	77.559036	-42.248734	52.081436	-1.038116	0.000000	-0.532182	0.000000	0.000000	0.000000	-0.004533	-0.010657	0.009970	0.000000	0.000000	2.000000	49.000000	0.000000
3660.869112	0.120629	0.551594	0.010771	77.560783	-42.271477	52.069309	-1.037360	0.000000	-0.533843	0.000000	0.000000	0.000000	-0.035340	-0.029260	0.028308	0.000000	0.000000	2.000000	49.000000	0.000000
3660.872445	0.120629	0.551594	0.010771	77.560783	-42.271477	52.069309	-1.037360	0.000000	-0.533843	0.000000	0.000000	0.000000	-0.035340	-0.029260	0.028308	0.000000	0.000000	2.000000	49.000000	0.000000
3660.875778	0.120629	0.551594	0.010771	77.560783	-42.271477	52.069309	-1.037360	0.000000	-0.533843	0.000000	0.000000	0.000000	-0.035340	-0.029260	0.028308	0.000000	0.000000	2.000000	49.000000	0.000000
3660.879112	0.120629	0.551594	0.010771	77.565887	-42.317959	52.032810	-1.031470	0.000000	-0.538561	0.000000	0.000000	0.000000	-0.035340	-0.029260	0.028308	0.000000	0.000000	2.000000	49.000000	0.000000
3660.882445	0.120522	0.551515	0.010815	77.565887	-42.317959	52.032810	-1.031470	0.000000	-0.538561	0.000000	0.000000	0.000000	-0.032166	-0.023773	0.013078	0.000000	0.000000	2.000000	49.000000	0.000000
3660.885778	0.120522	0.551515	0.010815	77.565887	-42.317959	52.032810	-1.031470	0.000000	-0.538561	0.000000	0.000000	0.000000	-0.032166	-0.023773	0.013078	0.000000	0.000000	2.000000	49.000000	0.000000
3660.889112	0.120522	0.551515	0.010815	77.572792	-42.376366	51.984177	-1.031470	0.000000	-0.538561	0.000000	0.000000	0.000000	-0.032166	-0.023773	0.013078	0.000000	0.000000	2.000000	49.000000	0.000000
3660.892445	0.120522	0.551515	0.010815	77.572792	-42.376366	51.984177	-1.031470	0.000000	-0.538561	0.000000	0.000000	0.000000	-0.032166	-0.023773	0.013078	0.000000	0.000000	2.000000	49.000000	0.000000
3660.895778	0.120421	0.551437	0.010790	77.572792	-42.376366	51.984177	-1.031470	0.000000	-0.538561	0.000000	0.000000	0.000000	-0.030331	-0.023428	-0.007402	0.000000	0.000000	2.000000	49.000000	0.000000
3660.899112	0.120421	0.551437	0.010790	77.578278	-42.434368	51.931393	-1.026109	0.000000	-0.540741	0.000000	0.000000	0.000000	-0.030331	-0.023428	-0.007402	0.000000	1.000000	2.000000	49.000000	0.000000
3660.902445	0.120421	0.551437	0.010790	77.578278	-42.434368	51.931393	-1.026109	0.000000	-0.540741	0.000000	0.000000	0.000000	-0.030331	-0.023428	-0.007402	0.000000	1.000000	2.000000	49.000000	0.000000
