# Supplementary material for: Haptic Guidance Needs to Be Intuitive Not Just Informative to Improve Human Motor Accuracy
Source: PLoS One. 2016 Mar 16;11(3):e0150912. doi: 10.1371/journal.pone.0150912 (PMC4794196; doi:10.1371/journal.pone.0150912)
Supplement: S2 Data — (ZIP) [file pone.0150912.s002.zip › Subject1/exp2_0050.txt]

Time	PosX	PosY	PosZ	RotX	RotY	RotZ	ForceX	ForceY	ForceZ	MomentX	MomentY	MomentZ	VelocityX	VelocityY	VelocityZ	CalibratedWeight	ButtonDown	Condition	Trial	Visual
3662.825778	0.002441	0.537801	0.251506	83.061775	23.046017	98.034859	0.000000	0.000000	0.000000	0.000000	0.000000	0.000000	-0.010106	-0.006329	-0.003961	0.000000	1.000000	2.000000	50.000000	0.000000
3662.829112	0.002103	0.537695	0.251094	83.044914	22.951265	97.963615	-1.886543	0.000000	-4.630438	0.000000	0.000000	0.000000	-0.101294	-0.031713	-0.123537	0.000000	1.000000	2.000000	50.000000	0.000000
3662.832445	0.002103	0.537695	0.251094	83.044914	22.951265	97.963615	-1.886543	0.000000	-4.630438	0.000000	0.000000	0.000000	-0.101294	-0.031713	-0.123537	0.000000	1.000000	2.000000	50.000000	0.000000
3662.835778	0.002103	0.537695	0.251094	83.044914	22.951265	97.963615	-1.886543	0.000000	-4.630438	0.000000	0.000000	0.000000	-0.101294	-0.031713	-0.123537	0.000000	1.000000	2.000000	50.000000	0.000000
3662.839112	0.002103	0.537695	0.251094	83.078423	22.989378	98.051933	-1.883407	0.000000	-4.631714	0.000000	0.000000	0.000000	-0.101294	-0.031713	-0.123537	0.000000	1.000000	2.000000	50.000000	0.000000
3662.842445	0.001531	0.537537	0.250736	83.078423	22.989378	98.051933	-1.883407	0.000000	-4.631714	0.000000	0.000000	0.000000	-0.171708	-0.047526	-0.107564	0.000000	1.000000	2.000000	50.000000	0.000000
3662.845778	0.001531	0.537537	0.250736	83.078423	22.989378	98.051933	-1.883407	0.000000	-4.631714	0.000000	0.000000	0.000000	-0.171708	-0.047526	-0.107564	0.000000	1.000000	2.000000	50.000000	0.000000
3662.849112	0.000824	0.537213	0.249954	83.029625	22.623135	97.665672	-1.883407	0.000000	-4.631714	0.000000	0.000000	0.000000	-0.211988	-0.097098	-0.234657	0.000000	1.000000	2.000000	50.000000	0.000000
3662.852445	0.000824	0.537213	0.249954	83.029625	22.623135	97.665672	-1.883407	0.000000	-4.631714	0.000000	0.000000	0.000000	-0.211988	-0.097098	-0.234657	0.000000	1.000000	2.000000	50.000000	0.000000
3662.855778	0.000824	0.537213	0.249954	83.029625	22.623135	97.665672	-1.883407	0.000000	-4.631714	0.000000	0.000000	0.000000	-0.211988	-0.097098	-0.234657	0.000000	1.000000	2.000000	50.000000	0.000000
3662.859112	0.000287	0.537090	0.248862	82.786697	21.704020	96.594002	-1.870424	0.000000	-4.636972	0.000000	0.000000	0.000000	-0.161260	-0.037081	-0.327529	0.000000	1.000000	2.000000	50.000000	0.000000
3662.862445	0.000287	0.537090	0.248862	82.786697	21.704020	96.594002	-1.870424	0.000000	-4.636972	0.000000	0.000000	0.000000	-0.161260	-0.037081	-0.327529	0.000000	1.000000	2.000000	50.000000	0.000000
3662.865778	0.000287	0.537090	0.248862	82.786697	21.704020	96.594002	-1.870424	0.000000	-4.636972	0.000000	0.000000	0.000000	-0.161260	-0.037081	-0.327529	0.000000	1.000000	2.000000	50.000000	0.000000
3662.869112	-0.000517	0.536598	0.247618	82.273811	19.950333	94.786987	-1.868867	0.000000	-4.637600	0.000000	0.000000	0.000000	-0.241044	-0.147486	-0.373114	0.000000	1.000000	2.000000	50.000000	0.000000
3662.872445	-0.000517	0.536598	0.247618	82.273811	19.950333	94.786987	-1.868867	0.000000	-4.637600	0.000000	0.000000	0.000000	-0.241044	-0.147486	-0.373114	0.000000	1.000000	2.000000	50.000000	0.000000
3662.875778	-0.000517	0.536598	0.247618	82.273811	19.950333	94.786987	-1.868867	0.000000	-4.637600	0.000000	0.000000	0.000000	-0.241044	-0.147486	-0.373114	0.000000	1.000000	2.000000	50.000000	0.000000
3662.879112	-0.001050	0.536247	0.246402	81.494904	17.808109	92.689003	-1.863993	0.000000	-4.639561	0.000000	0.000000	0.000000	-0.160051	-0.105304	-0.364798	0.000000	1.000000	2.000000	50.000000	0.000000
3662.882445	-0.001050	0.536247	0.246402	81.494904	17.808109	92.689003	-1.863993	0.000000	-4.639561	0.000000	0.000000	0.000000	-0.160051	-0.105304	-0.364798	0.000000	1.000000	2.000000	50.000000	0.000000
3662.885778	-0.001050	0.536247	0.246402	81.494904	17.808109	92.689003	-1.863993	0.000000	-4.639561	0.000000	0.000000	0.000000	-0.160051	-0.105304	-0.364798	0.000000	1.000000	2.000000	50.000000	0.000000
3662.889112	-0.001448	0.535670	0.245064	80.585411	16.024281	90.984085	-1.863264	0.000000	-4.639854	0.000000	0.000000	0.000000	-0.119411	-0.173274	-0.401307	0.000000	1.000000	2.000000	50.000000	0.000000
3662.892445	-0.001448	0.535670	0.245064	80.585411	16.024281	90.984085	-1.863264	0.000000	-4.639854	0.000000	0.000000	0.000000	-0.119411	-0.173274	-0.401307	0.000000	1.000000	2.000000	50.000000	0.000000
3662.895778	-0.001448	0.535670	0.245064	80.585411	16.024281	90.984085	-1.863264	0.000000	-4.639854	0.000000	0.000000	0.000000	-0.119411	-0.173274	-0.401307	0.000000	1.000000	2.000000	50.000000	0.000000
3662.899112	-0.001778	0.535166	0.243682	79.654572	14.838501	89.947243	-1.865532	0.000000	-4.638943	0.000000	0.000000	0.000000	-0.098957	-0.150973	-0.414706	0.000000	1.000000	2.000000	50.000000	0.000000
3662.902445	-0.001778	0.535166	0.243682	79.654572	14.838501	89.947243	-1.865532	0.000000	-4.638943	0.000000	0.000000	0.000000	-0.098957	-0.150973	-0.414706	0.000000	1.000000	2.000000	50.000000	0.000000
3662.905778	-0.001778	0.535166	0.243682	79.654572	14.838501	89.947243	-1.865532	0.000000	-4.638943	0.000000	0.000000	0.000000	-0.098957	-0.150973	-0.414706	0.000000	1.000000	2.000000	50.000000	0.000000
3662.909112	-0.002040	0.534584	0.242272	78.737679	13.981015	89.250237	-1.869234	0.000000	-4.637452	0.000000	0.000000	0.000000	-0.078616	-0.174702	-0.423034	0.000000	1.000000	2.000000	50.000000	0.000000
3662.912445	-0.002040	0.534584	0.242272	78.737679	13.981015	89.250237	-1.869234	0.000000	-4.637452	0.000000	0.000000	0.000000	-0.078616	-0.174702	-0.423034	0.000000	1.000000	2.000000	50.000000	0.000000
3662.915778	-0.002040	0.534584	0.242272	78.737679	13.981015	89.250237	-1.869234	0.000000	-4.637452	0.000000	0.000000	0.000000	-0.078616	-0.174702	-0.423034	0.000000	1.000000	2.000000	50.000000	0.000000
3662.919112	-0.002202	0.534058	0.240835	77.872292	13.129782	88.519638	-1.874275	0.000000	-4.635417	0.000000	0.000000	0.000000	-0.048446	-0.157673	-0.431090	0.000000	1.000000	2.000000	50.000000	0.000000
3662.922445	-0.002202	0.534058	0.240835	77.872292	13.129782	88.519638	-1.874275	0.000000	-4.635417	0.000000	0.000000	0.000000	-0.048446	-0.157673	-0.431090	0.000000	1.000000	2.000000	50.000000	0.000000
3662.925778	-0.002202	0.534058	0.240835	77.872292	13.129782	88.519638	-1.874275	0.000000	-4.635417	0.000000	0.000000	0.000000	-0.048446	-0.157673	-0.431090	0.000000	1.000000	2.000000	50.000000	0.000000
3662.929112	-0.002429	0.533513	0.239379	77.076691	12.133973	87.586792	-1.881209	0.000000	-4.632607	0.000000	0.000000	0.000000	-0.068062	-0.163617	-0.436785	0.000000	1.000000	2.000000	50.000000	0.000000
3662.932445	-0.002429	0.533513	0.239379	77.076691	12.133973	87.586792	-1.881209	0.000000	-4.632607	0.000000	0.000000	0.000000	-0.068062	-0.163617	-0.436785	0.000000	1.000000	2.000000	50.000000	0.000000
3662.935778	-0.002429	0.533513	0.239379	77.076691	12.133973	87.586792	-1.881209	0.000000	-4.632607	0.000000	0.000000	0.000000	-0.068062	-0.163617	-0.436785	0.000000	1.000000	2.000000	50.000000	0.000000
3662.939112	-0.002654	0.532948	0.237904	76.332535	11.238831	86.742760	-1.887257	0.000000	-4.630147	0.000000	0.000000	0.000000	-0.067750	-0.169485	-0.442480	0.000000	1.000000	2.000000	50.000000	0.000000
3662.942445	-0.002654	0.532948	0.237904	76.332535	11.238831	86.742760	-1.887257	0.000000	-4.630147	0.000000	0.000000	0.000000	-0.067750	-0.169485	-0.442480	0.000000	1.000000	2.000000	50.000000	0.000000
3662.945778	-0.002654	0.532948	0.237904	76.332535	11.238831	86.742760	-1.887257	0.000000	-4.630147	0.000000	0.000000	0.000000	-0.067750	-0.169485	-0.442480	0.000000	1.000000	2.000000	50.000000	0.000000
3662.949112	-0.002978	0.532364	0.236410	75.619507	10.455704	86.017799	-1.893517	0.000000	-4.627591	0.000000	0.000000	0.000000	-0.097065	-0.175347	-0.448357	0.000000	1.000000	2.000000	50.000000	0.000000
3662.952445	-0.002978	0.532364	0.236410	75.619507	10.455704	86.017799	-1.893517	0.000000	-4.627591	0.000000	0.000000	0.000000	-0.097065	-0.175347	-0.448357	0.000000	1.000000	2.000000	50.000000	0.000000
3662.955778	-0.002978	0.532364	0.236410	75.619507	10.455704	86.017799	-1.893517	0.000000	-4.627591	0.000000	0.000000	0.000000	-0.097065	-0.175347	-0.448357	0.000000	1.000000	2.000000	50.000000	0.000000
3662.959112	-0.003398	0.531794	0.234859	74.958755	9.778821	85.406021	-1.898342	0.000000	-4.625613	0.000000	0.000000	0.000000	-0.126127	-0.170840	-0.465215	0.000000	1.000000	2.000000	50.000000	0.000000
3662.962445	-0.003398	0.531794	0.234859	74.958755	9.778821	85.406021	-1.898342	0.000000	-4.625613	0.000000	0.000000	0.000000	-0.126127	-0.170840	-0.465215	0.000000	1.000000	2.000000	50.000000	0.000000
3662.965778	-0.003398	0.531794	0.234859	74.958755	9.778821	85.406021	-1.898342	0.000000	-4.625613	0.000000	0.000000	0.000000	-0.126127	-0.170840	-0.465215	0.000000	1.000000	2.000000	50.000000	0.000000
3662.969112	-0.003981	0.531247	0.233316	74.332878	9.235048	84.938103	-1.901981	0.000000	-4.624118	0.000000	0.000000	0.000000	-0.174735	-0.164283	-0.462972	0.000000	1.000000	2.000000	50.000000	0.000000
3662.972445	-0.003981	0.531247	0.233316	74.332878	9.235048	84.938103	-1.901981	0.000000	-4.624118	0.000000	0.000000	0.000000	-0.174735	-0.164283	-0.462972	0.000000	1.000000	2.000000	50.000000	0.000000
3662.975778	-0.003981	0.531247	0.233316	74.332878	9.235048	84.938103	-1.901981	0.000000	-4.624118	0.000000	0.000000	0.000000	-0.174735	-0.164283	-0.462972	0.000000	1.000000	2.000000	50.000000	0.000000
3662.979112	-0.004627	0.530748	0.231859	73.735298	9.032445	84.799446	-1.902868	0.000000	-4.623753	0.000000	0.000000	0.000000	-0.193745	-0.149531	-0.436890	0.000000	1.000000	2.000000	50.000000	0.000000
3662.982445	-0.004627	0.530748	0.231859	73.735298	9.032445	84.799446	-1.902868	0.000000	-4.623753	0.000000	0.000000	0.000000	-0.193745	-0.149531	-0.436890	0.000000	1.000000	2.000000	50.000000	0.000000
3662.985778	-0.004627	0.530748	0.231859	73.735298	9.032445	84.799446	-1.902868	0.000000	-4.623753	0.000000	0.000000	0.000000	-0.193745	-0.149531	-0.436890	0.000000	1.000000	2.000000	50.000000	0.000000
3662.989112	-0.005206	0.530343	0.230553	73.139099	9.326935	84.965462	-1.902075	0.000000	-4.624080	0.000000	0.000000	0.000000	-0.173672	-0.121515	-0.391972	0.000000	0.000000	2.000000	50.000000	0.000000
3662.992445	-0.005206	0.530343	0.230553	73.139099	9.326935	84.965462	-1.902075	0.000000	-4.624080	0.000000	0.000000	0.000000	-0.173672	-0.121515	-0.391972	0.000000	0.000000	2.000000	50.000000	0.000000
3662.995778	-0.005206	0.530343	0.230553	73.139099	9.326935	84.965462	-1.902075	0.000000	-4.624080	0.000000	0.000000	0.000000	-0.173672	-0.121515	-0.391972	0.000000	0.000000	2.000000	50.000000	0.000000
3662.999112	-0.005556	0.529905	0.229462	72.536804	10.000718	85.306206	-1.901363	0.000000	-4.624372	0.000000	0.000000	0.000000	-0.105094	-0.131463	-0.327350	0.000000	0.000000	2.000000	50.000000	0.000000
3663.002445	-0.005556	0.529905	0.229462	72.536804	10.000718	85.306206	-1.901363	0.000000	-4.624372	0.000000	0.000000	0.000000	-0.105094	-0.131463	-0.327350	0.000000	0.000000	2.000000	50.000000	0.000000
3663.005778	-0.005556	0.529905	0.229462	72.536804	10.000718	85.306206	-1.901363	0.000000	-4.624372	0.000000	0.000000	0.000000	-0.105094	-0.131463	-0.327350	0.000000	0.000000	2.000000	50.000000	0.000000
3663.009112	-0.005556	0.529905	0.229462	71.936882	11.095119	86.318878	-1.903058	0.000000	-4.623675	0.000000	0.000000	0.000000	-0.105094	-0.131463	-0.327350	0.000000	0.000000	2.000000	50.000000	0.000000
3663.012445	-0.005712	0.529420	0.228638	71.936882	11.095119	86.318878	-1.903058	0.000000	-4.623675	0.000000	0.000000	0.000000	-0.046839	-0.145458	-0.247041	0.000000	0.000000	2.000000	50.000000	0.000000
3663.015778	-0.005712	0.529420	0.228638	71.936882	11.095119	86.318878	-1.903058	0.000000	-4.623675	0.000000	0.000000	0.000000	-0.046839	-0.145458	-0.247041	0.000000	0.000000	2.000000	50.000000	0.000000
3663.019112	-0.005741	0.529011	0.228169	71.345673	12.487349	88.039909	-1.903058	0.000000	-4.623675	0.000000	0.000000	0.000000	-0.008590	-0.122692	-0.140631	0.000000	0.000000	2.000000	50.000000	0.000000
3663.022445	-0.005741	0.529011	0.228169	71.345673	12.487349	88.039909	-1.903058	0.000000	-4.623675	0.000000	0.000000	0.000000	-0.008590	-0.122692	-0.140631	0.000000	0.000000	2.000000	50.000000	0.000000
3663.025778	-0.005741	0.529011	0.228169	71.345673	12.487349	88.039909	-1.903058	0.000000	-4.623675	0.000000	0.000000	0.000000	-0.008590	-0.122692	-0.140631	0.000000	0.000000	2.000000	50.000000	0.000000
3663.029112	-0.005741	0.529011	0.228169	70.910980	13.945447	89.782028	-1.909068	0.000000	-4.621196	0.000000	0.000000	0.000000	-0.008590	-0.122692	-0.140631	0.000000	0.000000	2.000000	50.000000	0.000000
3663.032445	-0.005740	0.528810	0.228058	70.910980	13.945447	89.782028	-1.909068	0.000000	-4.621196	0.000000	0.000000	0.000000	0.000279	-0.060267	-0.033314	0.000000	0.000000	2.000000	50.000000	0.000000
3663.035778	-0.005740	0.528810	0.228058	70.910980	13.945447	89.782028	-1.909068	0.000000	-4.621196	0.000000	0.000000	0.000000	0.000279	-0.060267	-0.033314	0.000000	0.000000	2.000000	50.000000	0.000000
3663.039112	-0.005740	0.528810	0.228058	70.987175	15.396184	91.029030	-1.909068	0.000000	-4.621196	0.000000	0.000000	0.000000	0.000279	-0.060267	-0.033314	0.000000	0.000000	2.000000	50.000000	0.000000
3663.042445	-0.005740	0.528810	0.228058	70.987175	15.396184	91.029030	-1.909068	0.000000	-4.621196	0.000000	0.000000	0.000000	0.000279	-0.060267	-0.033314	0.000000	0.000000	2.000000	50.000000	0.000000
3663.045778	-0.005969	0.528749	0.228195	70.987175	15.396184	91.029030	-1.909068	0.000000	-4.621196	0.000000	0.000000	0.000000	-0.068672	-0.018373	0.040955	0.000000	0.000000	2.000000	50.000000	0.000000
3663.049112	-0.006330	0.528786	0.228551	71.483360	16.746675	91.722107	-1.909878	0.000000	-4.620862	0.000000	0.000000	0.000000	-0.108361	0.011234	0.106757	0.000000	0.000000	2.000000	50.000000	0.000000
3663.052445	-0.006330	0.528786	0.228551	71.483360	16.746675	91.722107	-1.909878	0.000000	-4.620862	0.000000	0.000000	0.000000	-0.108361	0.011234	0.106757	0.000000	0.000000	2.000000	50.000000	0.000000
3663.055778	-0.006330	0.528786	0.228551	71.483360	16.746675	91.722107	-1.909878	0.000000	-4.620862	0.000000	0.000000	0.000000	-0.108361	0.011234	0.106757	0.000000	0.000000	2.000000	50.000000	0.000000
3663.059112	-0.006661	0.528909	0.229178	72.155113	18.287846	92.551018	-1.896149	0.000000	-4.626513	0.000000	0.000000	0.000000	-0.099491	0.036791	0.188096	0.000000	0.000000	2.000000	50.000000	0.000000
3663.062445	-0.006661	0.528909	0.229178	72.155113	18.287846	92.551018	-1.896149	0.000000	-4.626513	0.000000	0.000000	0.000000	-0.099491	0.036791	0.188096	0.000000	0.000000	2.000000	50.000000	0.000000
3663.065778	-0.006661	0.528909	0.229178	72.155113	18.287846	92.551018	-1.896149	0.000000	-4.626513	0.000000	0.000000	0.000000	-0.099491	0.036791	0.188096	0.000000	0.000000	2.000000	50.000000	0.000000
3663.069112	-0.006735	0.529032	0.229987	72.845268	20.215004	94.038368	-1.885962	0.000000	-4.630675	0.000000	0.000000	0.000000	-0.021931	0.036794	0.242887	0.000000	0.000000	2.000000	50.000000	0.000000
3663.072445	-0.006735	0.529032	0.229987	72.845268	20.215004	94.038368	-1.885962	0.000000	-4.630675	0.000000	0.000000	0.000000	-0.021931	0.036794	0.242887	0.000000	0.000000	2.000000	50.000000	0.000000
3663.075778	-0.006735	0.529032	0.229987	72.845268	20.215004	94.038368	-1.885962	0.000000	-4.630675	0.000000	0.000000	0.000000	-0.021931	0.036794	0.242887	0.000000	0.000000	2.000000	50.000000	0.000000
3663.079112	-0.006679	0.529134	0.230963	73.516479	22.425360	95.838478	-1.878998	0.000000	-4.633504	0.000000	0.000000	0.000000	0.016733	0.030573	0.292776	0.000000	0.000000	2.000000	50.000000	0.000000
3663.082445	-0.006679	0.529134	0.230963	73.516479	22.425360	95.838478	-1.878998	0.000000	-4.633504	0.000000	0.000000	0.000000	0.016733	0.030573	0.292776	0.000000	0.000000	2.000000	50.000000	0.000000
3663.085778	-0.006679	0.529134	0.230963	73.516479	22.425360	95.838478	-1.878998	0.000000	-4.633504	0.000000	0.000000	0.000000	0.016733	0.030573	0.292776	0.000000	0.000000	2.000000	50.000000	0.000000
3663.089112	-0.006558	0.529300	0.232013	74.205025	24.481764	97.076546	-1.873136	0.000000	-4.635878	0.000000	0.000000	0.000000	0.036207	0.050020	0.314954	0.000000	0.000000	2.000000	50.000000	0.000000
3663.092445	-0.006558	0.529300	0.232013	74.205025	24.481764	97.076546	-1.873136	0.000000	-4.635878	0.000000	0.000000	0.000000	0.036207	0.050020	0.314954	0.000000	0.000000	2.000000	50.000000	0.000000
3663.095778	-0.006558	0.529300	0.232013	74.205025	24.481764	97.076546	-1.873136	0.000000	-4.635878	0.000000	0.000000	0.000000	0.036207	0.050020	0.314954	0.000000	0.000000	2.000000	50.000000	0.000000
3663.099112	-0.006437	0.529487	0.233075	74.915260	26.201212	97.761452	-1.867919	0.000000	-4.637982	0.000000	0.000000	0.000000	0.036293	0.056165	0.318544	0.000000	0.000000	2.000000	50.000000	0.000000
3663.102445	-0.006437	0.529487	0.233075	74.915260	26.201212	97.761452	-1.867919	0.000000	-4.637982	0.000000	0.000000	0.000000	0.036293	0.056165	0.318544	0.000000	0.000000	2.000000	50.000000	0.000000
3663.105778	-0.006437	0.529487	0.233075	74.915260	26.201212	97.761452	-1.867919	0.000000	-4.637982	0.000000	0.000000	0.000000	0.036293	0.056165	0.318544	0.000000	0.000000	2.000000	50.000000	0.000000
3663.109112	-0.006316	0.529733	0.234145	75.586342	27.987255	98.779655	-1.862665	0.000000	-4.640094	0.000000	0.000000	0.000000	0.036392	0.073662	0.320916	0.000000	0.000000	2.000000	50.000000	0.000000
3663.112445	-0.006316	0.529733	0.234145	75.586342	27.987255	98.779655	-1.862665	0.000000	-4.640094	0.000000	0.000000	0.000000	0.036392	0.073662	0.320916	0.000000	0.000000	2.000000	50.000000	0.000000
3663.115778	-0.006316	0.529733	0.234145	75.586342	27.987255	98.779655	-1.862665	0.000000	-4.640094	0.000000	0.000000	0.000000	0.036392	0.073662	0.320916	0.000000	0.000000	2.000000	50.000000	0.000000
3663.119112	-0.006226	0.529986	0.235097	76.219437	29.845102	100.283485	-1.857403	0.000000	-4.642203	0.000000	0.000000	0.000000	0.026969	0.075815	0.285694	0.000000	0.000000	2.000000	50.000000	0.000000
3663.122445	-0.006226	0.529986	0.235097	76.219437	29.845102	100.283485	-1.857403	0.000000	-4.642203	0.000000	0.000000	0.000000	0.026969	0.075815	0.285694	0.000000	0.000000	2.000000	50.000000	0.000000
3663.125778	-0.006226	0.529986	0.235097	76.219437	29.845102	100.283485	-1.857403	0.000000	-4.642203	0.000000	0.000000	0.000000	0.026969	0.075815	0.285694	0.000000	0.000000	2.000000	50.000000	0.000000
3663.129112	-0.006233	0.530208	0.235936	76.823418	31.645100	101.877251	-1.852445	0.000000	-4.644185	0.000000	0.000000	0.000000	-0.002263	0.066667	0.251676	0.000000	0.000000	2.000000	50.000000	0.000000
3663.132445	-0.006233	0.530208	0.235936	76.823418	31.645100	101.877251	-1.852445	0.000000	-4.644185	0.000000	0.000000	0.000000	-0.002263	0.066667	0.251676	0.000000	0.000000	2.000000	50.000000	0.000000
3663.135778	-0.006233	0.530208	0.235936	76.823418	31.645100	101.877251	-1.852445	0.000000	-4.644185	0.000000	0.000000	0.000000	-0.002263	0.066667	0.251676	0.000000	0.000000	2.000000	50.000000	0.000000
3663.139112	-0.006371	0.530372	0.236583	77.415016	33.317043	103.309357	-1.846630	0.000000	-4.646500	0.000000	0.000000	0.000000	-0.041271	0.049242	0.194275	0.000000	0.000000	2.000000	50.000000	0.000000
3663.142445	-0.006371	0.530372	0.236583	77.415016	33.317043	103.309357	-1.846630	0.000000	-4.646500	0.000000	0.000000	0.000000	-0.041271	0.049242	0.194275	0.000000	0.000000	2.000000	50.000000	0.000000
3663.145778	-0.006371	0.530372	0.236583	77.415016	33.317043	103.309357	-1.846630	0.000000	-4.646500	0.000000	0.000000	0.000000	-0.041271	0.049242	0.194275	0.000000	0.000000	2.000000	50.000000	0.000000
3663.149112	-0.006605	0.530468	0.236944	77.989891	34.903751	104.707664	-1.839925	0.000000	-4.649158	0.000000	0.000000	0.000000	-0.070197	0.028744	0.108301	0.000000	0.000000	2.000000	50.000000	0.000000
3663.152445	-0.006605	0.530468	0.236944	77.989891	34.903751	104.707664	-1.839925	0.000000	-4.649158	0.000000	0.000000	0.000000	-0.070197	0.028744	0.108301	0.000000	0.000000	2.000000	50.000000	0.000000
3663.155778	-0.006605	0.530468	0.236944	77.989891	34.903751	104.707664	-1.839925	0.000000	-4.649158	0.000000	0.000000	0.000000	-0.070197	0.028744	0.108301	0.000000	0.000000	2.000000	50.000000	0.000000
3663.159112	-0.007000	0.530506	0.236937	78.558586	36.474617	106.143486	-1.833527	0.000000	-4.651686	0.000000	0.000000	0.000000	-0.118610	0.011398	-0.002360	0.000000	0.000000	2.000000	50.000000	0.000000
3663.162445	-0.007000	0.530506	0.236937	78.558586	36.474617	106.143486	-1.833527	0.000000	-4.651686	0.000000	0.000000	0.000000	-0.118610	0.011398	-0.002360	0.000000	0.000000	2.000000	50.000000	0.000000
3663.165778	-0.007000	0.530506	0.236937	78.558586	36.474617	106.143486	-1.833527	0.000000	-4.651686	0.000000	0.000000	0.000000	-0.118610	0.011398	-0.002360	0.000000	0.000000	2.000000	50.000000	0.000000
3663.169112	-0.007000	0.530506	0.236937	79.143150	37.964001	107.474991	-1.826856	0.000000	-4.654309	0.000000	0.000000	0.000000	-0.118610	0.011398	-0.002360	0.000000	0.000000	2.000000	50.000000	0.000000
3663.172445	-0.007490	0.530479	0.236496	79.143150	37.964001	107.474991	-1.826856	0.000000	-4.654309	0.000000	0.000000	0.000000	-0.146865	-0.008049	-0.132165	0.000000	0.000000	2.000000	50.000000	0.000000
3663.175778	-0.007490	0.530479	0.236496	79.143150	37.964001	107.474991	-1.826856	0.000000	-4.654309	0.000000	0.000000	0.000000	-0.146865	-0.008049	-0.132165	0.000000	0.000000	2.000000	50.000000	0.000000
3663.179112	-0.008138	0.530425	0.235617	79.777153	39.279461	108.594643	-1.826856	0.000000	-4.654309	0.000000	0.000000	0.000000	-0.194503	-0.016152	-0.263790	0.000000	0.000000	2.000000	50.000000	0.000000
3663.182445	-0.008138	0.530425	0.235617	79.777153	39.279461	108.594643	-1.826856	0.000000	-4.654309	0.000000	0.000000	0.000000	-0.194503	-0.016152	-0.263790	0.000000	0.000000	2.000000	50.000000	0.000000
3663.185778	-0.008138	0.530425	0.235617	79.777153	39.279461	108.594643	-1.826856	0.000000	-4.654309	0.000000	0.000000	0.000000	-0.194503	-0.016152	-0.263790	0.000000	0.000000	2.000000	50.000000	0.000000
3663.189112	-0.008944	0.530365	0.234310	80.468651	40.292442	109.354523	-1.816232	0.000000	-4.658465	0.000000	0.000000	0.000000	-0.241625	-0.018188	-0.391992	0.000000	0.000000	2.000000	50.000000	0.000000
3663.192445	-0.008944	0.530365	0.234310	80.468651	40.292442	109.354523	-1.816232	0.000000	-4.658465	0.000000	0.000000	0.000000	-0.241625	-0.018188	-0.391992	0.000000	0.000000	2.000000	50.000000	0.000000
3663.195778	-0.008944	0.530365	0.234310	80.468651	40.292442	109.354523	-1.816232	0.000000	-4.658465	0.000000	0.000000	0.000000	-0.241625	-0.018188	-0.391992	0.000000	0.000000	2.000000	50.000000	0.000000
3663.199112	-0.010003	0.530382	0.232660	81.217674	40.690266	109.433205	-1.811120	0.000000	-4.660455	0.000000	0.000000	0.000000	-0.317857	0.005271	-0.495008	0.000000	0.000000	2.000000	50.000000	0.000000
3663.202445	-0.010003	0.530382	0.232660	81.217674	40.690266	109.433205	-1.811120	0.000000	-4.660455	0.000000	0.000000	0.000000	-0.317857	0.005271	-0.495008	0.000000	0.000000	2.000000	50.000000	0.000000
3663.205778	-0.010003	0.530382	0.232660	81.217674	40.690266	109.433205	-1.811120	0.000000	-4.660455	0.000000	0.000000	0.000000	-0.317857	0.005271	-0.495008	0.000000	0.000000	2.000000	50.000000	0.000000
3663.209112	-0.011347	0.530521	0.230723	81.946632	39.906391	108.287872	-1.803834	0.000000	-4.663280	0.000000	0.000000	0.000000	-0.403129	0.041652	-0.581183	0.000000	0.000000	2.000000	50.000000	0.000000
3663.212445	-0.011347	0.530521	0.230723	81.946632	39.906391	108.287872	-1.803834	0.000000	-4.663280	0.000000	0.000000	0.000000	-0.403129	0.041652	-0.581183	0.000000	0.000000	2.000000	50.000000	0.000000
3663.215778	-0.011347	0.530521	0.230723	81.946632	39.906391	108.287872	-1.803834	0.000000	-4.663280	0.000000	0.000000	0.000000	-0.403129	0.041652	-0.581183	0.000000	0.000000	2.000000	50.000000	0.000000
3663.219112	-0.012939	0.530728	0.228549	82.474098	37.408974	105.459076	-1.793370	0.000000	-4.667315	0.000000	0.000000	0.000000	-0.477680	0.062171	-0.652054	0.000000	0.000000	2.000000	50.000000	0.000000
3663.222445	-0.012939	0.530728	0.228549	82.474098	37.408974	105.459076	-1.793370	0.000000	-4.667315	0.000000	0.000000	0.000000	-0.477680	0.062171	-0.652054	0.000000	0.000000	2.000000	50.000000	0.000000
3663.225778	-0.012939	0.530728	0.228549	82.474098	37.408974	105.459076	-1.793370	0.000000	-4.667315	0.000000	0.000000	0.000000	-0.477680	0.062171	-0.652054	0.000000	0.000000	2.000000	50.000000	0.000000
3663.229112	-0.014712	0.530969	0.226173	82.762939	34.137039	101.969887	-1.779876	0.000000	-4.672478	0.000000	0.000000	0.000000	-0.531755	0.072086	-0.712775	0.000000	0.000000	2.000000	50.000000	0.000000
3663.232445	-0.014712	0.530969	0.226173	82.762939	34.137039	101.969887	-1.779876	0.000000	-4.672478	0.000000	0.000000	0.000000	-0.531755	0.072086	-0.712775	0.000000	0.000000	2.000000	50.000000	0.000000
3663.235778	-0.014712	0.530969	0.226173	82.762939	34.137039	101.969887	-1.779876	0.000000	-4.672478	0.000000	0.000000	0.000000	-0.531755	0.072086	-0.712775	0.000000	0.000000	2.000000	50.000000	0.000000
3663.239112	-0.016595	0.531254	0.223542	82.836319	31.426899	99.268456	-1.764196	0.000000	-4.678420	0.000000	0.000000	0.000000	-0.564969	0.085571	-0.789564	0.000000	0.000000	2.000000	50.000000	0.000000
3663.242445	-0.016595	0.531254	0.223542	82.836319	31.426899	99.268456	-1.764196	0.000000	-4.678420	0.000000	0.000000	0.000000	-0.564969	0.085571	-0.789564	0.000000	0.000000	2.000000	50.000000	0.000000
3663.245778	-0.016595	0.531254	0.223542	82.836319	31.426899	99.268456	-1.764196	0.000000	-4.678420	0.000000	0.000000	0.000000	-0.564969	0.085571	-0.789564	0.000000	0.000000	2.000000	50.000000	0.000000
3663.249112	-0.018583	0.531460	0.220562	82.769958	29.450209	97.448624	-1.747842	0.000000	-4.684554	0.000000	0.000000	0.000000	-0.596350	0.061953	-0.893718	0.000000	0.000000	2.000000	50.000000	0.000000
3663.252445	-0.018583	0.531460	0.220562	82.769958	29.450209	97.448624	-1.747842	0.000000	-4.684554	0.000000	0.000000	0.000000	-0.596350	0.061953	-0.893718	0.000000	0.000000	2.000000	50.000000	0.000000
3663.255778	-0.018583	0.531460	0.220562	82.769958	29.450209	97.448624	-1.747842	0.000000	-4.684554	0.000000	0.000000	0.000000	-0.596350	0.061953	-0.893718	0.000000	0.000000	2.000000	50.000000	0.000000
3663.259112	-0.020672	0.531648	0.217274	82.613503	27.578234	95.752167	-1.731472	0.000000	-4.690629	0.000000	0.000000	0.000000	-0.626647	0.056281	-0.986564	0.000000	0.000000	2.000000	50.000000	0.000000
3663.262445	-0.020672	0.531648	0.217274	82.613503	27.578234	95.752167	-1.731472	0.000000	-4.690629	0.000000	0.000000	0.000000	-0.626647	0.056281	-0.986564	0.000000	0.000000	2.000000	50.000000	0.000000
3663.265778	-0.020672	0.531648	0.217274	82.613503	27.578234	95.752167	-1.731472	0.000000	-4.690629	0.000000	0.000000	0.000000	-0.626647	0.056281	-0.986564	0.000000	0.000000	2.000000	50.000000	0.000000
3663.269112	-0.022982	0.531791	0.213618	82.393776	25.123459	93.443016	-1.714817	0.000000	-4.696744	0.000000	0.000000	0.000000	-0.693176	0.043001	-1.096878	0.000000	0.000000	2.000000	50.000000	0.000000
3663.272445	-0.022982	0.531791	0.213618	82.393776	25.123459	93.443016	-1.714817	0.000000	-4.696744	0.000000	0.000000	0.000000	-0.693176	0.043001	-1.096878	0.000000	0.000000	2.000000	50.000000	0.000000
3663.275778	-0.022982	0.531791	0.213618	82.393776	25.123459	93.443016	-1.714817	0.000000	-4.696744	0.000000	0.000000	0.000000	-0.693176	0.043001	-1.096878	0.000000	0.000000	2.000000	50.000000	0.000000
3663.279112	-0.025445	0.531969	0.209647	82.105339	22.026043	90.550232	-1.695847	0.000000	-4.703626	0.000000	0.000000	0.000000	-0.738918	0.053390	-1.191273	0.000000	0.000000	2.000000	50.000000	0.000000
3663.282445	-0.025445	0.531969	0.209647	82.105339	22.026043	90.550232	-1.695847	0.000000	-4.703626	0.000000	0.000000	0.000000	-0.738918	0.053390	-1.191273	0.000000	0.000000	2.000000	50.000000	0.000000
3663.285778	-0.025445	0.531969	0.209647	82.105339	22.026043	90.550232	-1.695847	0.000000	-4.703626	0.000000	0.000000	0.000000	-0.738918	0.053390	-1.191273	0.000000	0.000000	2.000000	50.000000	0.000000
3663.289112	-0.028117	0.532235	0.205362	81.723595	18.433868	87.289299	-1.675320	0.000000	-4.710977	0.000000	0.000000	0.000000	-0.801525	0.079849	-1.285328	0.000000	0.000000	2.000000	50.000000	0.000000
3663.292445	-0.028117	0.532235	0.205362	81.723595	18.433868	87.289299	-1.675320	0.000000	-4.710977	0.000000	0.000000	0.000000	-0.801525	0.079849	-1.285328	0.000000	0.000000	2.000000	50.000000	0.000000
3663.295778	-0.028117	0.532235	0.205362	81.723595	18.433868	87.289299	-1.675320	0.000000	-4.710977	0.000000	0.000000	0.000000	-0.801525	0.079849	-1.285328	0.000000	0.000000	2.000000	50.000000	0.000000
3663.299112	-0.030900	0.532562	0.200867	81.252701	14.640102	84.262947	-1.651878	0.000000	-4.719248	0.000000	0.000000	0.000000	-0.834841	0.097878	-1.348480	0.000000	0.000000	2.000000	50.000000	0.000000
3663.302445	-0.030900	0.532562	0.200867	81.252701	14.640102	84.262947	-1.651878	0.000000	-4.719248	0.000000	0.000000	0.000000	-0.834841	0.097878	-1.348480	0.000000	0.000000	2.000000	50.000000	0.000000
3663.305778	-0.030900	0.532562	0.200867	81.252701	14.640102	84.262947	-1.651878	0.000000	-4.719248	0.000000	0.000000	0.000000	-0.834841	0.097878	-1.348480	0.000000	0.000000	2.000000	50.000000	0.000000
3663.309112	-0.033817	0.532850	0.196114	80.747086	10.852477	81.680496	-1.626493	0.000000	-4.728057	0.000000	0.000000	0.000000	-0.875015	0.086458	-1.425911	0.000000	0.000000	2.000000	50.000000	0.000000
3663.312445	-0.033817	0.532850	0.196114	80.747086	10.852477	81.680496	-1.626493	0.000000	-4.728057	0.000000	0.000000	0.000000	-0.875015	0.086458	-1.425911	0.000000	0.000000	2.000000	50.000000	0.000000
3663.315778	-0.033817	0.532850	0.196114	80.747086	10.852477	81.680496	-1.626493	0.000000	-4.728057	0.000000	0.000000	0.000000	-0.875015	0.086458	-1.425911	0.000000	0.000000	2.000000	50.000000	0.000000
3663.319112	-0.036701	0.533035	0.191025	80.261040	7.138003	79.014679	-1.598781	0.000000	-4.737499	0.000000	0.000000	0.000000	-0.865331	0.055592	-1.526728	0.000000	0.000000	2.000000	50.000000	0.000000
3663.322445	-0.036701	0.533035	0.191025	80.261040	7.138003	79.014679	-1.598781	0.000000	-4.737499	0.000000	0.000000	0.000000	-0.865331	0.055592	-1.526728	0.000000	0.000000	2.000000	50.000000	0.000000
3663.325778	-0.036701	0.533035	0.191025	80.261040	7.138003	79.014679	-1.598781	0.000000	-4.737499	0.000000	0.000000	0.000000	-0.865331	0.055592	-1.526728	0.000000	0.000000	2.000000	50.000000	0.000000
3663.329112	-0.039574	0.532948	0.185523	79.826385	3.302143	75.672394	-1.572726	0.000000	-4.746212	0.000000	0.000000	0.000000	-0.861778	-0.026039	-1.650592	0.000000	0.000000	2.000000	50.000000	0.000000
3663.332445	-0.039574	0.532948	0.185523	79.826385	3.302143	75.672394	-1.572726	0.000000	-4.746212	0.000000	0.000000	0.000000	-0.861778	-0.026039	-1.650592	0.000000	0.000000	2.000000	50.000000	0.000000
3663.335778	-0.039574	0.532948	0.185523	79.826385	3.302143	75.672394	-1.572726	0.000000	-4.746212	0.000000	0.000000	0.000000	-0.861778	-0.026039	-1.650592	0.000000	0.000000	2.000000	50.000000	0.000000
3663.339112	-0.042424	0.532678	0.179571	79.424034	-0.803100	71.570313	-1.548474	0.000000	-4.754180	0.000000	0.000000	0.000000	-0.855234	-0.081211	-1.785590	0.000000	0.000000	2.000000	50.000000	0.000000
3663.342445	-0.042424	0.532678	0.179571	79.424034	-0.803100	71.570313	-1.548474	0.000000	-4.754180	0.000000	0.000000	0.000000	-0.855234	-0.081211	-1.785590	0.000000	0.000000	2.000000	50.000000	0.000000
3663.345778	-0.042424	0.532678	0.179571	79.424034	-0.803100	71.570313	-1.548474	0.000000	-4.754180	0.000000	0.000000	0.000000	-0.855234	-0.081211	-1.785590	0.000000	0.000000	2.000000	50.000000	0.000000
3663.349112	-0.045369	0.532302	0.173213	79.018753	-5.080025	67.077614	-1.526591	0.000000	-4.761252	0.000000	0.000000	0.000000	-0.883245	-0.112787	-1.907390	0.000000	0.000000	2.000000	50.000000	0.000000
3663.352445	-0.045369	0.532302	0.173213	79.018753	-5.080025	67.077614	-1.526591	0.000000	-4.761252	0.000000	0.000000	0.000000	-0.883245	-0.112787	-1.907390	0.000000	0.000000	2.000000	50.000000	0.000000
3663.355778	-0.045369	0.532302	0.173213	79.018753	-5.080025	67.077614	-1.526591	0.000000	-4.761252	0.000000	0.000000	0.000000	-0.883245	-0.112787	-1.907390	0.000000	0.000000	2.000000	50.000000	0.000000
3663.359112	-0.048464	0.531959	0.166582	78.506882	-9.280022	62.611465	-1.503968	0.000000	-4.768447	0.000000	0.000000	0.000000	-0.928773	-0.102712	-1.989541	0.000000	0.000000	2.000000	50.000000	0.000000
3663.362445	-0.048464	0.531959	0.166582	78.506882	-9.280022	62.611465	-1.503968	0.000000	-4.768447	0.000000	0.000000	0.000000	-0.928773	-0.102712	-1.989541	0.000000	0.000000	2.000000	50.000000	0.000000
3663.365778	-0.048464	0.531959	0.166582	78.506882	-9.280022	62.611465	-1.503968	0.000000	-4.768447	0.000000	0.000000	0.000000	-0.928773	-0.102712	-1.989541	0.000000	0.000000	2.000000	50.000000	0.000000
3663.369112	-0.051795	0.531675	0.159750	77.784988	-13.205432	58.519196	-1.477754	0.000000	-4.776635	0.000000	0.000000	0.000000	-0.999243	-0.085219	-2.049435	0.000000	0.000000	2.000000	50.000000	0.000000
3663.372445	-0.051795	0.531675	0.159750	77.784988	-13.205432	58.519196	-1.477754	0.000000	-4.776635	0.000000	0.000000	0.000000	-0.999243	-0.085219	-2.049435	0.000000	0.000000	2.000000	50.000000	0.000000
3663.375778	-0.051795	0.531675	0.159750	77.784988	-13.205432	58.519196	-1.477754	0.000000	-4.776635	0.000000	0.000000	0.000000	-0.999243	-0.085219	-2.049435	0.000000	0.000000	2.000000	50.000000	0.000000
3663.379112	-0.055441	0.531541	0.152786	76.821411	-16.498062	55.096664	-1.444427	0.000000	-4.786819	0.000000	0.000000	0.000000	-1.093812	-0.040298	-2.089159	0.000000	0.000000	2.000000	50.000000	0.000000
3663.382445	-0.055441	0.531541	0.152786	76.821411	-16.498062	55.096664	-1.444427	0.000000	-4.786819	0.000000	0.000000	0.000000	-1.093812	-0.040298	-2.089159	0.000000	0.000000	2.000000	50.000000	0.000000
3663.385778	-0.055441	0.531541	0.152786	76.821411	-16.498062	55.096664	-1.444427	0.000000	-4.786819	0.000000	0.000000	0.000000	-1.093812	-0.040298	-2.089159	0.000000	0.000000	2.000000	50.000000	0.000000
3663.389112	-0.059296	0.531528	0.145640	75.665634	-19.010918	52.451363	-1.399886	0.000000	-4.800033	0.000000	0.000000	0.000000	-1.156393	-0.004003	-2.143891	0.000000	0.000000	2.000000	50.000000	0.000000
3663.392445	-0.059296	0.531528	0.145640	75.665634	-19.010918	52.451363	-1.399886	0.000000	-4.800033	0.000000	0.000000	0.000000	-1.156393	-0.004003	-2.143891	0.000000	0.000000	2.000000	50.000000	0.000000
3663.395778	-0.059296	0.531528	0.145640	75.665634	-19.010918	52.451363	-1.399886	0.000000	-4.800033	0.000000	0.000000	0.000000	-1.156393	-0.004003	-2.143891	0.000000	0.000000	2.000000	50.000000	0.000000
3663.399112	-0.063137	0.531485	0.138232	74.451294	-20.716347	50.596985	-1.345847	0.000000	-4.815464	0.000000	0.000000	0.000000	-1.152289	-0.012815	-2.222416	0.000000	0.000000	2.000000	50.000000	0.000000
3663.402445	-0.063137	0.531485	0.138232	74.451294	-20.716347	50.596985	-1.345847	0.000000	-4.815464	0.000000	0.000000	0.000000	-1.152289	-0.012815	-2.222416	0.000000	0.000000	2.000000	50.000000	0.000000
3663.405778	-0.063137	0.531485	0.138232	74.451294	-20.716347	50.596985	-1.345847	0.000000	-4.815464	0.000000	0.000000	0.000000	-1.152289	-0.012815	-2.222416	0.000000	0.000000	2.000000	50.000000	0.000000
3663.409112	-0.066853	0.531276	0.130414	73.260941	-21.858070	48.961380	-1.288355	0.000000	-4.831163	0.000000	0.000000	0.000000	-1.114841	-0.062506	-2.345481	0.000000	0.000000	2.000000	50.000000	0.000000
3663.412445	-0.066853	0.531276	0.130414	73.260941	-21.858070	48.961380	-1.288355	0.000000	-4.831163	0.000000	0.000000	0.000000	-1.114841	-0.062506	-2.345481	0.000000	0.000000	2.000000	50.000000	0.000000
3663.415778	-0.066853	0.531276	0.130414	73.260941	-21.858070	48.961380	-1.288355	0.000000	-4.831163	0.000000	0.000000	0.000000	-1.114841	-0.062506	-2.345481	0.000000	0.000000	2.000000	50.000000	0.000000
3663.419112	-0.070439	0.530845	0.122224	72.026558	-22.660892	47.495968	-1.231678	0.000000	-4.845922	0.000000	0.000000	0.000000	-1.075741	-0.129522	-2.456832	0.000000	0.000000	2.000000	50.000000	0.000000
3663.422445	-0.070439	0.530845	0.122224	72.026558	-22.660892	47.495968	-1.231678	0.000000	-4.845922	0.000000	0.000000	0.000000	-1.075741	-0.129522	-2.456832	0.000000	0.000000	2.000000	50.000000	0.000000
3663.425778	-0.070439	0.530845	0.122224	72.026558	-22.660892	47.495968	-1.231678	0.000000	-4.845922	0.000000	0.000000	0.000000	-1.075741	-0.129522	-2.456832	0.000000	0.000000	2.000000	50.000000	0.000000
3663.429112	-0.074060	0.530458	0.113954	70.659119	-23.163874	46.360962	-1.175411	0.000000	-4.859878	0.000000	0.000000	0.000000	-1.086427	-0.116077	-2.481001	0.000000	0.000000	2.000000	50.000000	0.000000
3663.432445	-0.074060	0.530458	0.113954	70.659119	-23.163874	46.360962	-1.175411	0.000000	-4.859878	0.000000	0.000000	0.000000	-1.086427	-0.116077	-2.481001	0.000000	0.000000	2.000000	50.000000	0.000000
3663.435778	-0.074060	0.530458	0.113954	70.659119	-23.163874	46.360962	-1.175411	0.000000	-4.859878	0.000000	0.000000	0.000000	-1.086427	-0.116077	-2.481001	0.000000	0.000000	2.000000	50.000000	0.000000
3663.439112	-0.078107	0.530293	0.105724	69.131660	-23.399918	45.861195	-1.109776	0.000000	-4.875284	0.000000	0.000000	0.000000	-1.214105	-0.049320	-2.469054	0.000000	0.000000	2.000000	50.000000	0.000000
3663.442445	-0.078107	0.530293	0.105724	69.131660	-23.399918	45.861195	-1.109776	0.000000	-4.875284	0.000000	0.000000	0.000000	-1.214105	-0.049320	-2.469054	0.000000	0.000000	2.000000	50.000000	0.000000
3663.445778	-0.078107	0.530293	0.105724	69.131660	-23.399918	45.861195	-1.109776	0.000000	-4.875284	0.000000	0.000000	0.000000	-1.214105	-0.049320	-2.469054	0.000000	0.000000	2.000000	50.000000	0.000000
3663.449112	-0.082507	0.530382	0.097713	67.536263	-23.445982	46.218784	-1.013863	0.000000	-4.896129	0.000000	0.000000	0.000000	-1.320026	0.026712	-2.403168	0.000000	0.000000	2.000000	50.000000	0.000000
3663.452445	-0.082507	0.530382	0.097713	67.536263	-23.445982	46.218784	-1.013863	0.000000	-4.896129	0.000000	0.000000	0.000000	-1.320026	0.026712	-2.403168	0.000000	0.000000	2.000000	50.000000	0.000000
3663.455778	-0.082507	0.530382	0.097713	67.536263	-23.445982	46.218784	-1.013863	0.000000	-4.896129	0.000000	0.000000	0.000000	-1.320026	0.026712	-2.403168	0.000000	0.000000	2.000000	50.000000	0.000000
3663.459112	-0.087250	0.530641	0.089913	65.986580	-23.332523	46.836838	-0.874632	0.000000	-4.885671	0.000000	0.000000	0.000000	-1.422832	0.077597	-2.340022	0.000000	0.000000	2.000000	50.000000	0.000000
3663.462445	-0.087250	0.530641	0.089913	65.986580	-23.332523	46.836838	-0.874632	0.000000	-4.885671	0.000000	0.000000	0.000000	-1.422832	0.077597	-2.340022	0.000000	0.000000	2.000000	50.000000	0.000000
3663.465778	-0.087250	0.530641	0.089913	65.986580	-23.332523	46.836838	-0.874632	0.000000	-4.885671	0.000000	0.000000	0.000000	-1.422832	0.077597	-2.340022	0.000000	0.000000	2.000000	50.000000	0.000000
3663.469112	-0.092237	0.531000	0.082408	64.539780	-23.049627	47.880959	-0.637494	0.000000	-4.495667	0.000000	0.000000	0.000000	-1.496073	0.107695	-2.251666	0.000000	0.000000	2.000000	50.000000	0.000000
3663.472445	-0.092237	0.531000	0.082408	64.539780	-23.049627	47.880959	-0.637494	0.000000	-4.495667	0.000000	0.000000	0.000000	-1.496073	0.107695	-2.251666	0.000000	0.000000	2.000000	50.000000	0.000000
3663.475778	-0.092237	0.531000	0.082408	64.539780	-23.049627	47.880959	-0.637494	0.000000	-4.495667	0.000000	0.000000	0.000000	-1.496073	0.107695	-2.251666	0.000000	0.000000	2.000000	50.000000	0.000000
3663.479112	-0.097305	0.531187	0.074875	63.768196	-23.208645	48.724865	-0.388148	0.000000	-4.120390	0.000000	0.000000	0.000000	-1.520409	0.056190	-2.259976	0.000000	0.000000	2.000000	50.000000	0.000000
3663.482445	-0.097305	0.531187	0.074875	63.768196	-23.208645	48.724865	-0.388148	0.000000	-4.120390	0.000000	0.000000	0.000000	-1.520409	0.056190	-2.259976	0.000000	0.000000	2.000000	50.000000	0.000000
3663.485778	-0.097305	0.531187	0.074875	63.768196	-23.208645	48.724865	-0.388148	0.000000	-4.120390	0.000000	0.000000	0.000000	-1.520409	0.056190	-2.259976	0.000000	0.000000	2.000000	50.000000	0.000000
3663.489112	-0.102245	0.531020	0.066942	64.035110	-24.197336	48.679054	-0.134747	0.000000	-3.743727	0.000000	0.000000	0.000000	-1.482049	-0.050347	-2.379746	0.000000	0.000000	2.000000	50.000000	0.000000
3663.492445	-0.102245	0.531020	0.066942	64.035110	-24.197336	48.679054	-0.134747	0.000000	-3.743727	0.000000	0.000000	0.000000	-1.482049	-0.050347	-2.379746	0.000000	0.000000	2.000000	50.000000	0.000000
3663.495778	-0.102245	0.531020	0.066942	64.035110	-24.197336	48.679054	-0.134747	0.000000	-3.743727	0.000000	0.000000	0.000000	-1.482049	-0.050347	-2.379746	0.000000	0.000000	2.000000	50.000000	0.000000
3663.499112	-0.107046	0.530796	0.059129	64.456253	-25.187681	48.328308	0.112262	0.000000	-3.347103	0.000000	0.000000	0.000000	-1.440149	-0.066955	-2.343858	0.000000	0.000000	2.000000	50.000000	0.000000
3663.502445	-0.107046	0.530796	0.059129	64.456253	-25.187681	48.328308	0.112262	0.000000	-3.347103	0.000000	0.000000	0.000000	-1.440149	-0.066955	-2.343858	0.000000	0.000000	2.000000	50.000000	0.000000
3663.505778	-0.107046	0.530796	0.059129	64.456253	-25.187681	48.328308	0.112262	0.000000	-3.347103	0.000000	0.000000	0.000000	-1.440149	-0.066955	-2.343858	0.000000	0.000000	2.000000	50.000000	0.000000
3663.509112	-0.111569	0.530402	0.051132	64.894341	-26.167624	47.894974	0.352287	0.000000	-2.956460	0.000000	0.000000	0.000000	-1.356939	-0.118385	-2.399272	0.000000	0.000000	2.000000	50.000000	0.000000
3663.512445	-0.111569	0.530402	0.051132	64.894341	-26.167624	47.894974	0.352287	0.000000	-2.956460	0.000000	0.000000	0.000000	-1.356939	-0.118385	-2.399272	0.000000	0.000000	2.000000	50.000000	0.000000
3663.515778	-0.111569	0.530402	0.051132	64.894341	-26.167624	47.894974	0.352287	0.000000	-2.956460	0.000000	0.000000	0.000000	-1.356939	-0.118385	-2.399272	0.000000	0.000000	2.000000	50.000000	0.000000
3663.519112	-0.115847	0.529891	0.043215	65.268486	-27.245958	47.164341	0.578443	0.000000	-2.556581	0.000000	0.000000	0.000000	-1.283497	-0.153086	-2.375112	0.000000	0.000000	2.000000	50.000000	0.000000
3663.522445	-0.115847	0.529891	0.043215	65.268486	-27.245958	47.164341	0.578443	0.000000	-2.556581	0.000000	0.000000	0.000000	-1.283497	-0.153086	-2.375112	0.000000	0.000000	2.000000	50.000000	0.000000
3663.525778	-0.115847	0.529891	0.043215	65.268486	-27.245958	47.164341	0.578443	0.000000	-2.556581	0.000000	0.000000	0.000000	-1.283497	-0.153086	-2.375112	0.000000	0.000000	2.000000	50.000000	0.000000
3663.529112	-0.120148	0.529667	0.035737	65.325676	-28.151276	46.396233	0.792359	0.000000	-2.160730	0.000000	0.000000	0.000000	-1.290238	-0.067313	-2.243308	0.000000	0.000000	2.000000	50.000000	0.000000
3663.532445	-0.120148	0.529667	0.035737	65.325676	-28.151276	46.396233	0.792359	0.000000	-2.160730	0.000000	0.000000	0.000000	-1.290238	-0.067313	-2.243308	0.000000	0.000000	2.000000	50.000000	0.000000
3663.535778	-0.120148	0.529667	0.035737	65.325676	-28.151276	46.396233	0.792359	0.000000	-2.160730	0.000000	0.000000	0.000000	-1.290238	-0.067313	-2.243308	0.000000	0.000000	2.000000	50.000000	0.000000
3663.539112	-0.124381	0.529924	0.028963	64.942146	-28.602364	45.914272	1.007399	0.000000	-1.786845	0.000000	0.000000	0.000000	-1.269953	0.077134	-2.032282	0.000000	0.000000	2.000000	50.000000	0.000000
3663.542445	-0.124381	0.529924	0.028963	64.942146	-28.602364	45.914272	1.007399	0.000000	-1.786845	0.000000	0.000000	0.000000	-1.269953	0.077134	-2.032282	0.000000	0.000000	2.000000	50.000000	0.000000
3663.545778	-0.124381	0.529924	0.028963	64.942146	-28.602364	45.914272	1.007399	0.000000	-1.786845	0.000000	0.000000	0.000000	-1.269953	0.077134	-2.032282	0.000000	0.000000	2.000000	50.000000	0.000000
3663.549112	-0.128206	0.530542	0.022974	64.367210	-28.740770	45.714340	1.219058	0.000000	-1.448131	0.000000	0.000000	0.000000	-1.147562	0.185352	-1.796565	0.000000	0.000000	2.000000	50.000000	0.000000
3663.552445	-0.128206	0.530542	0.022974	64.367210	-28.740770	45.714340	1.219058	0.000000	-1.448131	0.000000	0.000000	0.000000	-1.147562	0.185352	-1.796565	0.000000	0.000000	2.000000	50.000000	0.000000
3663.555778	-0.128206	0.530542	0.022974	64.367210	-28.740770	45.714340	1.219058	0.000000	-1.448131	0.000000	0.000000	0.000000	-1.147562	0.185352	-1.796565	0.000000	0.000000	2.000000	50.000000	0.000000
3663.559112	-0.131813	0.531325	0.017445	63.793682	-28.745350	45.763458	1.410318	0.000000	-1.148704	0.000000	0.000000	0.000000	-1.081921	0.234936	-1.658596	0.000000	0.000000	2.000000	50.000000	0.000000
3663.562445	-0.131813	0.531325	0.017445	63.793682	-28.745350	45.763458	1.410318	0.000000	-1.148704	0.000000	0.000000	0.000000	-1.081921	0.234936	-1.658596	0.000000	0.000000	2.000000	50.000000	0.000000
3663.565778	-0.131813	0.531325	0.017445	63.793682	-28.745350	45.763458	1.410318	0.000000	-1.148704	0.000000	0.000000	0.000000	-1.081921	0.234936	-1.658596	0.000000	0.000000	2.000000	50.000000	0.000000
3663.569112	-0.135348	0.532189	0.012317	63.257374	-28.707558	45.987507	1.590638	0.000000	-0.872271	0.000000	0.000000	0.000000	-1.060449	0.259032	-1.538476	0.000000	0.000000	2.000000	50.000000	0.000000
3663.572445	-0.135348	0.532189	0.012317	63.257374	-28.707558	45.987507	1.590638	0.000000	-0.872271	0.000000	0.000000	0.000000	-1.060449	0.259032	-1.538476	0.000000	0.000000	2.000000	50.000000	0.000000
3663.575778	-0.135348	0.532189	0.012317	63.257374	-28.707558	45.987507	1.590638	0.000000	-0.872271	0.000000	0.000000	0.000000	-1.060449	0.259032	-1.538476	0.000000	0.000000	2.000000	50.000000	0.000000
3663.579112	-0.138789	0.533060	0.007549	62.899696	-28.866440	46.095089	1.767380	0.000000	-0.615859	0.000000	0.000000	0.000000	-1.032542	0.261348	-1.430343	0.000000	0.000000	2.000000	50.000000	0.000000
3663.582445	-0.138789	0.533060	0.007549	62.899696	-28.866440	46.095089	1.767380	0.000000	-0.615859	0.000000	0.000000	0.000000	-1.032542	0.261348	-1.430343	0.000000	0.000000	2.000000	50.000000	0.000000
3663.585778	-0.138789	0.533060	0.007549	62.899696	-28.866440	46.095089	1.767380	0.000000	-0.615859	0.000000	0.000000	0.000000	-1.032542	0.261348	-1.430343	0.000000	0.000000	2.000000	50.000000	0.000000
3663.589112	-0.142079	0.533745	0.002753	63.103729	-29.742144	45.563457	1.939470	0.000000	-0.377468	0.000000	0.000000	0.000000	-0.986915	0.205548	-1.438849	0.000000	0.000000	2.000000	50.000000	0.000000
3663.592445	-0.142079	0.533745	0.002753	63.103729	-29.742144	45.563457	1.939470	0.000000	-0.377468	0.000000	0.000000	0.000000	-0.986915	0.205548	-1.438849	0.000000	0.000000	2.000000	50.000000	0.000000
3663.595778	-0.142079	0.533745	0.002753	63.103729	-29.742144	45.563457	1.939470	0.000000	-0.377468	0.000000	0.000000	0.000000	-0.986915	0.205548	-1.438849	0.000000	0.000000	2.000000	50.000000	0.000000
3663.599112	-0.145223	0.534326	-0.001903	63.562595	-30.943291	44.769623	2.103956	0.000000	-0.137660	0.000000	0.000000	0.000000	-0.943227	0.174428	-1.396843	0.000000	0.000000	2.000000	50.000000	0.000000
3663.602445	-0.145223	0.534326	-0.001903	63.562595	-30.943291	44.769623	2.103956	0.000000	-0.137660	0.000000	0.000000	0.000000	-0.943227	0.174428	-1.396843	0.000000	0.000000	2.000000	50.000000	0.000000
3663.605778	-0.145223	0.534326	-0.001903	63.562595	-30.943291	44.769623	2.103956	0.000000	-0.137660	0.000000	0.000000	0.000000	-0.943227	0.174428	-1.396843	0.000000	0.000000	2.000000	50.000000	0.000000
3663.609112	-0.148052	0.534911	-0.006376	64.022072	-32.154858	43.926407	2.261160	0.000000	0.095147	0.000000	0.000000	0.000000	-0.848727	0.175410	-1.341768	0.000000	0.000000	2.000000	50.000000	0.000000
3663.612445	-0.148052	0.534911	-0.006376	64.022072	-32.154858	43.926407	2.261160	0.000000	0.095147	0.000000	0.000000	0.000000	-0.848727	0.175410	-1.341768	0.000000	0.000000	2.000000	50.000000	0.000000
3663.615778	-0.148052	0.534911	-0.006376	64.022072	-32.154858	43.926407	2.261160	0.000000	0.095147	0.000000	0.000000	0.000000	-0.848727	0.175410	-1.341768	0.000000	0.000000	2.000000	50.000000	0.000000
3663.619112	-0.150551	0.535687	-0.010386	64.397514	-33.268154	43.134720	2.402615	0.000000	0.318775	0.000000	0.000000	0.000000	-0.749749	0.232812	-1.203226	0.000000	0.000000	2.000000	50.000000	0.000000
3663.622445	-0.150551	0.535687	-0.010386	64.397514	-33.268154	43.134720	2.402615	0.000000	0.318775	0.000000	0.000000	0.000000	-0.749749	0.232812	-1.203226	0.000000	0.000000	2.000000	50.000000	0.000000
3663.625778	-0.150551	0.535687	-0.010386	64.397514	-33.268154	43.134720	2.402615	0.000000	0.318775	0.000000	0.000000	0.000000	-0.749749	0.232812	-1.203226	0.000000	0.000000	2.000000	50.000000	0.000000
3663.629112	-0.152962	0.536690	-0.014035	64.681488	-34.253815	42.489468	2.527573	0.000000	0.519313	0.000000	0.000000	0.000000	-0.723143	0.300912	-1.094696	0.000000	0.000000	2.000000	50.000000	0.000000
3663.632445	-0.152962	0.536690	-0.014035	64.681488	-34.253815	42.489468	2.527573	0.000000	0.519313	0.000000	0.000000	0.000000	-0.723143	0.300912	-1.094696	0.000000	0.000000	2.000000	50.000000	0.000000
3663.635778	-0.152962	0.536690	-0.014035	64.681488	-34.253815	42.489468	2.527573	0.000000	0.519313	0.000000	0.000000	0.000000	-0.723143	0.300912	-1.094696	0.000000	0.000000	2.000000	50.000000	0.000000
3663.639112	-0.155174	0.537987	-0.017199	64.880798	-35.068905	42.049351	2.648096	0.000000	0.701762	0.000000	0.000000	0.000000	-0.663489	0.388883	-0.949064	0.000000	0.000000	2.000000	50.000000	0.000000
3663.642445	-0.155174	0.537987	-0.017199	64.880798	-35.068905	42.049351	2.648096	0.000000	0.701762	0.000000	0.000000	0.000000	-0.663489	0.388883	-0.949064	0.000000	0.000000	2.000000	50.000000	0.000000
3663.645778	-0.155174	0.537987	-0.017199	64.880798	-35.068905	42.049351	2.648096	0.000000	0.701762	0.000000	0.000000	0.000000	-0.663489	0.388883	-0.949064	0.000000	0.000000	2.000000	50.000000	0.000000
3663.649112	-0.157058	0.539361	-0.019945	65.026276	-35.676880	41.870842	2.758678	0.000000	0.859940	0.000000	0.000000	0.000000	-0.565361	0.412462	-0.823901	0.000000	0.000000	2.000000	50.000000	0.000000
3663.652445	-0.157058	0.539361	-0.019945	65.026276	-35.676880	41.870842	2.758678	0.000000	0.859940	0.000000	0.000000	0.000000	-0.565361	0.412462	-0.823901	0.000000	0.000000	2.000000	50.000000	0.000000
3663.655778	-0.157058	0.539361	-0.019945	65.026276	-35.676880	41.870842	2.758678	0.000000	0.859940	0.000000	0.000000	0.000000	-0.565361	0.412462	-0.823901	0.000000	0.000000	2.000000	50.000000	0.000000
3663.659112	-0.158571	0.540718	-0.022300	65.226822	-36.178299	41.902973	2.852905	0.000000	0.997257	0.000000	0.000000	0.000000	-0.453735	0.406980	-0.706365	0.000000	0.000000	2.000000	50.000000	0.000000
3663.662445	-0.158571	0.540718	-0.022300	65.226822	-36.178299	41.902973	2.852905	0.000000	0.997257	0.000000	0.000000	0.000000	-0.453735	0.406980	-0.706365	0.000000	0.000000	2.000000	50.000000	0.000000
3663.665778	-0.158571	0.540718	-0.022300	65.226822	-36.178299	41.902973	2.852905	0.000000	0.997257	0.000000	0.000000	0.000000	-0.453735	0.406980	-0.706365	0.000000	0.000000	2.000000	50.000000	0.000000
3663.669112	-0.159535	0.541772	-0.024575	65.832703	-37.138462	41.566036	2.928527	0.000000	1.114984	0.000000	0.000000	0.000000	-0.289347	0.316149	-0.682451	0.000000	0.000000	2.000000	50.000000	0.000000
3663.672445	-0.159535	0.541772	-0.024575	65.832703	-37.138462	41.566036	2.928527	0.000000	1.114984	0.000000	0.000000	0.000000	-0.289347	0.316149	-0.682451	0.000000	0.000000	2.000000	50.000000	0.000000
3663.675778	-0.159535	0.541772	-0.024575	65.832703	-37.138462	41.566036	2.928527	0.000000	1.114984	0.000000	0.000000	0.000000	-0.289347	0.316149	-0.682451	0.000000	0.000000	2.000000	50.000000	0.000000
3663.679112	-0.160107	0.542640	-0.026679	66.770554	-38.587219	40.751286	2.976752	0.000000	1.228726	0.000000	0.000000	0.000000	-0.171528	0.260456	-0.631399	0.000000	0.000000	2.000000	50.000000	0.000000
3663.682445	-0.160107	0.542640	-0.026679	66.770554	-38.587219	40.751286	2.976752	0.000000	1.228726	0.000000	0.000000	0.000000	-0.171528	0.260456	-0.631399	0.000000	0.000000	2.000000	50.000000	0.000000
3663.685778	-0.160107	0.542640	-0.026679	66.770554	-38.587219	40.751286	2.976752	0.000000	1.228726	0.000000	0.000000	0.000000	-0.171528	0.260456	-0.631399	0.000000	0.000000	2.000000	50.000000	0.000000
3663.689112	-0.160345	0.543456	-0.028471	67.717201	-40.140450	39.774143	3.005340	0.000000	1.333959	0.000000	0.000000	0.000000	-0.071375	0.244862	-0.537410	0.000000	0.000000	2.000000	50.000000	0.000000
3663.692445	-0.160345	0.543456	-0.028471	67.717201	-40.140450	39.774143	3.005340	0.000000	1.333959	0.000000	0.000000	0.000000	-0.071375	0.244862	-0.537410	0.000000	0.000000	2.000000	50.000000	0.000000
3663.695778	-0.160345	0.543456	-0.028471	67.717201	-40.140450	39.774143	3.005340	0.000000	1.333959	0.000000	0.000000	0.000000	-0.071375	0.244862	-0.537410	0.000000	0.000000	2.000000	50.000000	0.000000
3663.699112	-0.160121	0.544214	-0.029872	68.600555	-41.767292	38.534435	3.017235	0.000000	1.423527	0.000000	0.000000	0.000000	0.067083	0.227393	-0.420544	0.000000	0.000000	2.000000	50.000000	0.000000
3663.702445	-0.160121	0.544214	-0.029872	68.600555	-41.767292	38.534435	3.017235	0.000000	1.423527	0.000000	0.000000	0.000000	0.067083	0.227393	-0.420544	0.000000	0.000000	2.000000	50.000000	0.000000
3663.705778	-0.160121	0.544214	-0.029872	68.600555	-41.767292	38.534435	3.017235	0.000000	1.423527	0.000000	0.000000	0.000000	0.067083	0.227393	-0.420544	0.000000	0.000000	2.000000	50.000000	0.000000
3663.709112	-0.159487	0.544957	-0.030887	69.398087	-43.445343	37.063816	3.006055	0.000000	1.493618	0.000000	0.000000	0.000000	0.190193	0.222945	-0.304375	0.000000	0.000000	2.000000	50.000000	0.000000
3663.712445	-0.159487	0.544957	-0.030887	69.398087	-43.445343	37.063816	3.006055	0.000000	1.493618	0.000000	0.000000	0.000000	0.190193	0.222945	-0.304375	0.000000	0.000000	2.000000	50.000000	0.000000
3663.715778	-0.159487	0.544957	-0.030887	69.398087	-43.445343	37.063816	3.006055	0.000000	1.493618	0.000000	0.000000	0.000000	0.190193	0.222945	-0.304375	0.000000	0.000000	2.000000	50.000000	0.000000
3663.719112	-0.158539	0.545696	-0.031576	70.113510	-45.201866	35.363983	2.974356	0.000000	1.544347	0.000000	0.000000	0.000000	0.284465	0.221557	-0.206591	0.000000	0.000000	2.000000	50.000000	0.000000
3663.722445	-0.158539	0.545696	-0.031576	70.113510	-45.201866	35.363983	2.974356	0.000000	1.544347	0.000000	0.000000	0.000000	0.284465	0.221557	-0.206591	0.000000	0.000000	2.000000	50.000000	0.000000
3663.725778	-0.158539	0.545696	-0.031576	70.113510	-45.201866	35.363983	2.974356	0.000000	1.544347	0.000000	0.000000	0.000000	0.284465	0.221557	-0.206591	0.000000	0.000000	2.000000	50.000000	0.000000
3663.729112	-0.157257	0.546431	-0.031933	70.763145	-46.943508	33.606792	2.926945	0.000000	1.578779	0.000000	0.000000	0.000000	0.384434	0.220575	-0.107158	0.000000	0.000000	2.000000	50.000000	0.000000
3663.732445	-0.157257	0.546431	-0.031933	70.763145	-46.943508	33.606792	2.926945	0.000000	1.578779	0.000000	0.000000	0.000000	0.384434	0.220575	-0.107158	0.000000	0.000000	2.000000	50.000000	0.000000
3663.735778	-0.157257	0.546431	-0.031933	70.763145	-46.943508	33.606792	2.926945	0.000000	1.578779	0.000000	0.000000	0.000000	0.384434	0.220575	-0.107158	0.000000	0.000000	2.000000	50.000000	0.000000
3663.739112	-0.155630	0.547131	-0.031997	71.357193	-48.636547	31.842403	2.862873	0.000000	1.596639	0.000000	0.000000	0.000000	0.488312	0.210049	-0.019132	0.000000	0.000000	2.000000	50.000000	0.000000
3663.742445	-0.155630	0.547131	-0.031997	71.357193	-48.636547	31.842403	2.862873	0.000000	1.596639	0.000000	0.000000	0.000000	0.488312	0.210049	-0.019132	0.000000	0.000000	2.000000	50.000000	0.000000
3663.745778	-0.155630	0.547131	-0.031997	71.357193	-48.636547	31.842403	2.862873	0.000000	1.596639	0.000000	0.000000	0.000000	0.488312	0.210049	-0.019132	0.000000	0.000000	2.000000	50.000000	0.000000
3663.749112	-0.153637	0.547723	-0.031819	71.900421	-50.269215	30.076551	2.781488	0.000000	1.599827	0.000000	0.000000	0.000000	0.597755	0.177480	0.053343	0.000000	0.000000	2.000000	50.000000	0.000000
3663.752445	-0.153637	0.547723	-0.031819	71.900421	-50.269215	30.076551	2.781488	0.000000	1.599827	0.000000	0.000000	0.000000	0.597755	0.177480	0.053343	0.000000	0.000000	2.000000	50.000000	0.000000
3663.755778	-0.153637	0.547723	-0.031819	71.900421	-50.269215	30.076551	2.781488	0.000000	1.599827	0.000000	0.000000	0.000000	0.597755	0.177480	0.053343	0.000000	0.000000	2.000000	50.000000	0.000000
3663.759112	-0.151328	0.548174	-0.031391	72.395340	-51.841602	28.312904	2.681861	0.000000	1.590937	0.000000	0.000000	0.000000	0.692668	0.135359	0.128175	0.000000	0.000000	2.000000	50.000000	0.000000
3663.762445	-0.151328	0.548174	-0.031391	72.395340	-51.841602	28.312904	2.681861	0.000000	1.590937	0.000000	0.000000	0.000000	0.692668	0.135359	0.128175	0.000000	0.000000	2.000000	50.000000	0.000000
3663.765778	-0.151328	0.548174	-0.031391	72.395340	-51.841602	28.312904	2.681861	0.000000	1.590937	0.000000	0.000000	0.000000	0.692668	0.135359	0.128175	0.000000	0.000000	2.000000	50.000000	0.000000
3663.769112	-0.148731	0.548518	-0.030761	72.853668	-53.379116	26.537830	2.566417	0.000000	1.569574	0.000000	0.000000	0.000000	0.779133	0.103232	0.189236	0.000000	0.000000	2.000000	50.000000	0.000000
3663.772445	-0.148731	0.548518	-0.030761	72.853668	-53.379116	26.537830	2.566417	0.000000	1.569574	0.000000	0.000000	0.000000	0.779133	0.103232	0.189236	0.000000	0.000000	2.000000	50.000000	0.000000
3663.775778	-0.148731	0.548518	-0.030761	72.853668	-53.379116	26.537830	2.566417	0.000000	1.569574	0.000000	0.000000	0.000000	0.779133	0.103232	0.189236	0.000000	0.000000	2.000000	50.000000	0.000000
3663.779112	-0.145900	0.548830	-0.029897	73.256973	-54.810638	24.868748	2.436562	0.000000	1.538035	0.000000	0.000000	0.000000	0.849403	0.093661	0.259094	0.000000	0.000000	2.000000	50.000000	0.000000
3663.782445	-0.145900	0.548830	-0.029897	73.256973	-54.810638	24.868748	2.436562	0.000000	1.538035	0.000000	0.000000	0.000000	0.849403	0.093661	0.259094	0.000000	0.000000	2.000000	50.000000	0.000000
3663.785778	-0.145900	0.548830	-0.029897	73.256973	-54.810638	24.868748	2.436562	0.000000	1.538035	0.000000	0.000000	0.000000	0.849403	0.093661	0.259094	0.000000	0.000000	2.000000	50.000000	0.000000
3663.789112	-0.142863	0.549119	-0.028772	73.619835	-56.175224	23.352165	2.294995	0.000000	1.494853	0.000000	0.000000	0.000000	0.910928	0.086717	0.337578	0.000000	0.000000	2.000000	50.000000	0.000000
3663.792445	-0.142863	0.549119	-0.028772	73.619835	-56.175224	23.352165	2.294995	0.000000	1.494853	0.000000	0.000000	0.000000	0.910928	0.086717	0.337578	0.000000	0.000000	2.000000	50.000000	0.000000
3663.795778	-0.142863	0.549119	-0.028772	73.619835	-56.175224	23.352165	2.294995	0.000000	1.494853	0.000000	0.000000	0.000000	0.910928	0.086717	0.337578	0.000000	0.000000	2.000000	50.000000	0.000000
3663.799112	-0.139588	0.549394	-0.027405	73.935020	-57.418854	22.205772	2.143173	0.000000	1.438590	0.000000	0.000000	0.000000	0.982577	0.082316	0.410009	0.000000	0.000000	2.000000	50.000000	0.000000
3663.802445	-0.139588	0.549394	-0.027405	73.935020	-57.418854	22.205772	2.143173	0.000000	1.438590	0.000000	0.000000	0.000000	0.982577	0.082316	0.410009	0.000000	0.000000	2.000000	50.000000	0.000000
3663.805778	-0.139588	0.549394	-0.027405	73.935020	-57.418854	22.205772	2.143173	0.000000	1.438590	0.000000	0.000000	0.000000	0.982577	0.082316	0.410009	0.000000	0.000000	2.000000	50.000000	0.000000
3663.809112	-0.136118	0.549620	-0.025857	74.213097	-58.564304	21.330946	1.979410	0.000000	1.370255	0.000000	0.000000	0.000000	1.041127	0.067940	0.464361	0.000000	0.000000	2.000000	50.000000	0.000000
3663.812445	-0.136118	0.549620	-0.025857	74.213097	-58.564304	21.330946	1.979410	0.000000	1.370255	0.000000	0.000000	0.000000	1.041127	0.067940	0.464361	0.000000	0.000000	2.000000	50.000000	0.000000
3663.815778	-0.136118	0.549620	-0.025857	74.213097	-58.564304	21.330946	1.979410	0.000000	1.370255	0.000000	0.000000	0.000000	1.041127	0.067940	0.464361	0.000000	0.000000	2.000000	50.000000	0.000000
3663.819112	-0.132447	0.549799	-0.024133	74.457245	-59.604549	20.561281	1.805889	0.000000	1.292862	0.000000	0.000000	0.000000	1.101358	0.053512	0.517345	0.000000	0.000000	2.000000	50.000000	0.000000
3663.822445	-0.132447	0.549799	-0.024133	74.457245	-59.604549	20.561281	1.805889	0.000000	1.292862	0.000000	0.000000	0.000000	1.101358	0.053512	0.517345	0.000000	0.000000	2.000000	50.000000	0.000000
3663.825778	-0.132447	0.549799	-0.024133	74.457245	-59.604549	20.561281	1.805889	0.000000	1.292862	0.000000	0.000000	0.000000	1.101358	0.053512	0.517345	0.000000	0.000000	2.000000	50.000000	0.000000
3663.829112	-0.128633	0.549928	-0.022324	74.670776	-60.533207	19.876087	1.622329	0.000000	1.206638	0.000000	0.000000	0.000000	1.144224	0.038848	0.542580	0.000000	0.000000	2.000000	50.000000	0.000000
3663.832445	-0.128633	0.549928	-0.022324	74.670776	-60.533207	19.876087	1.622329	0.000000	1.206638	0.000000	0.000000	0.000000	1.144224	0.038848	0.542580	0.000000	0.000000	2.000000	50.000000	0.000000
3663.835778	-0.128633	0.549928	-0.022324	74.670776	-60.533207	19.876087	1.622329	0.000000	1.206638	0.000000	0.000000	0.000000	1.144224	0.038848	0.542580	0.000000	0.000000	2.000000	50.000000	0.000000
3663.839112	-0.124677	0.550025	-0.020417	74.848167	-61.307613	19.310022	1.431625	0.000000	1.116207	0.000000	0.000000	0.000000	1.186622	0.029106	0.572120	0.000000	0.000000	2.000000	50.000000	0.000000
3663.842445	-0.124677	0.550025	-0.020417	74.848167	-61.307613	19.310022	1.431625	0.000000	1.116207	0.000000	0.000000	0.000000	1.186622	0.029106	0.572120	0.000000	0.000000	2.000000	50.000000	0.000000
3663.845778	-0.124677	0.550025	-0.020417	74.848167	-61.307613	19.310022	1.431625	0.000000	1.116207	0.000000	0.000000	0.000000	1.186622	0.029106	0.572120	0.000000	0.000000	2.000000	50.000000	0.000000
3663.849112	-0.120616	0.550114	-0.018431	75.007507	-61.957283	18.824961	1.233855	0.000000	1.020854	0.000000	0.000000	0.000000	1.218189	0.026747	0.595680	0.000000	0.000000	2.000000	50.000000	0.000000
3663.852445	-0.120616	0.550114	-0.018431	75.007507	-61.957283	18.824961	1.233855	0.000000	1.020854	0.000000	0.000000	0.000000	1.218189	0.026747	0.595680	0.000000	0.000000	2.000000	50.000000	0.000000
3663.855778	-0.120616	0.550114	-0.018431	75.007507	-61.957283	18.824961	1.233855	0.000000	1.020854	0.000000	0.000000	0.000000	1.218189	0.026747	0.595680	0.000000	0.000000	2.000000	50.000000	0.000000
3663.859112	-0.116400	0.550179	-0.016377	75.179657	-62.418217	18.481144	1.030823	0.000000	0.921574	0.000000	0.000000	0.000000	1.264816	0.019295	0.616386	0.000000	0.000000	2.000000	50.000000	0.000000
3663.862445	-0.116400	0.550179	-0.016377	75.179657	-62.418217	18.481144	1.030823	0.000000	0.921574	0.000000	0.000000	0.000000	1.264816	0.019295	0.616386	0.000000	0.000000	2.000000	50.000000	0.000000
3663.865778	-0.116400	0.550179	-0.016377	75.179657	-62.418217	18.481144	1.030823	0.000000	0.921574	0.000000	0.000000	0.000000	1.264816	0.019295	0.616386	0.000000	0.000000	2.000000	50.000000	0.000000
3663.869112	-0.111968	0.550193	-0.014306	75.411621	-62.698624	18.282990	0.820021	0.000000	0.818843	0.000000	0.000000	0.000000	1.329636	0.004158	0.621409	0.000000	0.000000	2.000000	50.000000	0.000000
3663.872445	-0.111968	0.550193	-0.014306	75.411621	-62.698624	18.282990	0.820021	0.000000	0.818843	0.000000	0.000000	0.000000	1.329636	0.004158	0.621409	0.000000	0.000000	2.000000	50.000000	0.000000
3663.875778	-0.111968	0.550193	-0.014306	75.411621	-62.698624	18.282990	0.820021	0.000000	0.818843	0.000000	0.000000	0.000000	1.329636	0.004158	0.621409	0.000000	0.000000	2.000000	50.000000	0.000000
3663.879112	-0.107385	0.550165	-0.012129	75.711258	-62.932941	18.092102	0.598415	0.000000	0.715275	0.000000	0.000000	0.000000	1.374958	-0.008413	0.652992	0.000000	0.000000	2.000000	50.000000	0.000000
3663.882445	-0.107385	0.550165	-0.012129	75.711258	-62.932941	18.092102	0.598415	0.000000	0.715275	0.000000	0.000000	0.000000	1.374958	-0.008413	0.652992	0.000000	0.000000	2.000000	50.000000	0.000000
3663.885778	-0.107385	0.550165	-0.012129	75.711258	-62.932941	18.092102	0.598415	0.000000	0.715275	0.000000	0.000000	0.000000	1.374958	-0.008413	0.652992	0.000000	0.000000	2.000000	50.000000	0.000000
3663.889112	-0.102669	0.550077	-0.009943	76.113312	-63.542461	17.602928	0.369255	0.000000	0.606443	0.000000	0.000000	0.000000	1.414814	-0.026266	0.655751	0.000000	0.000000	2.000000	50.000000	0.000000
3663.892445	-0.102669	0.550077	-0.009943	76.113312	-63.542461	17.602928	0.369255	0.000000	0.606443	0.000000	0.000000	0.000000	1.414814	-0.026266	0.655751	0.000000	0.000000	2.000000	50.000000	0.000000
3663.895778	-0.102669	0.550077	-0.009943	76.113312	-63.542461	17.602928	0.369255	0.000000	0.606443	0.000000	0.000000	0.000000	1.414814	-0.026266	0.655751	0.000000	0.000000	2.000000	50.000000	0.000000
3663.899112	-0.097937	0.549887	-0.007925	76.651825	-65.254921	16.161440	0.133453	0.000000	0.497151	0.000000	0.000000	0.000000	1.419747	-0.056944	0.605259	0.000000	0.000000	2.000000	50.000000	0.000000
3663.902445	-0.097937	0.549887	-0.007925	76.651825	-65.254921	16.161440	0.133453	0.000000	0.497151	0.000000	0.000000	0.000000	1.419747	-0.056944	0.605259	0.000000	0.000000	2.000000	50.000000	0.000000
3663.905778	-0.097937	0.549887	-0.007925	76.651825	-65.254921	16.161440	0.133453	0.000000	0.497151	0.000000	0.000000	0.000000	1.419747	-0.056944	0.605259	0.000000	0.000000	2.000000	50.000000	0.000000
3663.909112	-0.093313	0.549688	-0.006031	77.224693	-67.925369	13.702759	-0.103172	0.000000	0.396275	0.000000	0.000000	0.000000	1.386958	-0.059904	0.568417	0.000000	0.000000	2.000000	50.000000	0.000000
3663.912445	-0.093313	0.549688	-0.006031	77.224693	-67.925369	13.702759	-0.103172	0.000000	0.396275	0.000000	0.000000	0.000000	1.386958	-0.059904	0.568417	0.000000	0.000000	2.000000	50.000000	0.000000
3663.915778	-0.093313	0.549688	-0.006031	77.224693	-67.925369	13.702759	-0.103172	0.000000	0.396275	0.000000	0.000000	0.000000	1.386958	-0.059904	0.568417	0.000000	0.000000	2.000000	50.000000	0.000000
3663.919112	-0.088822	0.549537	-0.004159	77.736183	-71.102760	10.628025	-0.334332	0.000000	0.301539	0.000000	0.000000	0.000000	1.347429	-0.045247	0.561445	0.000000	0.000000	2.000000	50.000000	0.000000
3663.922445	-0.088822	0.549537	-0.004159	77.736183	-71.102760	10.628025	-0.334332	0.000000	0.301539	0.000000	0.000000	0.000000	1.347429	-0.045247	0.561445	0.000000	0.000000	2.000000	50.000000	0.000000
3663.925778	-0.088822	0.549537	-0.004159	77.736183	-71.102760	10.628025	-0.334332	0.000000	0.301539	0.000000	0.000000	0.000000	1.347429	-0.045247	0.561445	0.000000	0.000000	2.000000	50.000000	0.000000
3663.929112	-0.084570	0.549460	-0.002332	78.146454	-74.477432	7.309752	-0.558903	0.000000	0.207964	0.000000	0.000000	0.000000	1.275600	-0.022950	0.548273	0.000000	0.000000	2.000000	50.000000	0.000000
3663.932445	-0.084570	0.549460	-0.002332	78.146454	-74.477432	7.309752	-0.558903	0.000000	0.207964	0.000000	0.000000	0.000000	1.275600	-0.022950	0.548273	0.000000	0.000000	2.000000	50.000000	0.000000
3663.935778	-0.084570	0.549460	-0.002332	78.146454	-74.477432	7.309752	-0.558903	0.000000	0.207964	0.000000	0.000000	0.000000	1.275600	-0.022950	0.548273	0.000000	0.000000	2.000000	50.000000	0.000000
3663.939112	-0.080516	0.549458	-0.000533	78.474243	-77.881958	3.899601	-0.771503	0.000000	0.116586	0.000000	0.000000	0.000000	1.216164	-0.000576	0.539521	0.000000	0.000000	2.000000	50.000000	0.000000
3663.942445	-0.080516	0.549458	-0.000533	78.474243	-77.881958	3.899601	-0.771503	0.000000	0.116586	0.000000	0.000000	0.000000	1.216164	-0.000576	0.539521	0.000000	0.000000	2.000000	50.000000	0.000000
3663.945778	-0.080516	0.549458	-0.000533	78.474243	-77.881958	3.899601	-0.771503	0.000000	0.116586	0.000000	0.000000	0.000000	1.216164	-0.000576	0.539521	0.000000	0.000000	2.000000	50.000000	0.000000
3663.949112	-0.076646	0.549565	0.001281	78.751457	-81.208061	0.483571	-0.974197	0.000000	0.026666	0.000000	0.000000	0.000000	1.160983	0.032022	0.544433	0.000000	0.000000	2.000000	50.000000	0.000000
3663.952445	-0.076646	0.549565	0.001281	78.751457	-81.208061	0.483571	-0.974197	0.000000	0.026666	0.000000	0.000000	0.000000	1.160983	0.032022	0.544433	0.000000	0.000000	2.000000	50.000000	0.000000
3663.955778	-0.076646	0.549565	0.001281	78.751457	-81.208061	0.483571	-0.974197	0.000000	0.026666	0.000000	0.000000	0.000000	1.160983	0.032022	0.544433	0.000000	0.000000	2.000000	50.000000	0.000000
3663.959112	-0.072982	0.549781	0.003114	79.036911	-84.382942	-2.792724	-1.167694	0.000000	-0.064073	0.000000	0.000000	0.000000	1.099164	0.064760	0.549719	0.000000	0.000000	2.000000	50.000000	0.000000
3663.962445	-0.072982	0.549781	0.003114	79.036911	-84.382942	-2.792724	-1.167694	0.000000	-0.064073	0.000000	0.000000	0.000000	1.099164	0.064760	0.549719	0.000000	0.000000	2.000000	50.000000	0.000000
3663.965778	-0.072982	0.549781	0.003114	79.036911	-84.382942	-2.792724	-1.167694	0.000000	-0.064073	0.000000	0.000000	0.000000	1.099164	0.064760	0.549719	0.000000	0.000000	2.000000	50.000000	0.000000
3663.969112	-0.069589	0.550064	0.004946	79.389153	-87.459175	-5.827225	-1.350888	0.000000	-0.155693	0.000000	0.000000	0.000000	1.017999	0.084955	0.549543	0.000000	0.000000	2.000000	50.000000	0.000000
3663.972445	-0.069589	0.550064	0.004946	79.389153	-87.459175	-5.827225	-1.350888	0.000000	-0.155693	0.000000	0.000000	0.000000	1.017999	0.084955	0.549543	0.000000	0.000000	2.000000	50.000000	0.000000
3663.975778	-0.069589	0.550064	0.004946	79.389153	-87.459175	-5.827225	-1.350888	0.000000	-0.155693	0.000000	0.000000	0.000000	1.017999	0.084955	0.549543	0.000000	0.000000	2.000000	50.000000	0.000000
3663.979112	-0.066469	0.550364	0.006793	79.832985	-90.491699	-8.656776	-1.520555	0.000000	-0.247284	0.000000	0.000000	0.000000	0.935850	0.089887	0.554166	0.000000	0.000000	2.000000	50.000000	0.000000
3663.982445	-0.066469	0.550364	0.006793	79.832985	-90.491699	-8.656776	-1.520555	0.000000	-0.247284	0.000000	0.000000	0.000000	0.935850	0.089887	0.554166	0.000000	0.000000	2.000000	50.000000	0.000000
3663.985778	-0.066469	0.550364	0.006793	79.832985	-90.491699	-8.656776	-1.520555	0.000000	-0.247284	0.000000	0.000000	0.000000	0.935850	0.089887	0.554166	0.000000	0.000000	2.000000	50.000000	0.000000
3663.989112	-0.063698	0.550688	0.008693	80.383072	-93.606552	-11.402391	-1.676530	0.000000	-0.339645	0.000000	0.000000	0.000000	0.831568	0.097318	0.570126	0.000000	0.000000	2.000000	50.000000	0.000000
3663.992445	-0.063698	0.550688	0.008693	80.383072	-93.606552	-11.402391	-1.676530	0.000000	-0.339645	0.000000	0.000000	0.000000	0.831568	0.097318	0.570126	0.000000	0.000000	2.000000	50.000000	0.000000
3663.995778	-0.063698	0.550688	0.008693	80.383072	-93.606552	-11.402391	-1.676530	0.000000	-0.339645	0.000000	0.000000	0.000000	0.831568	0.097318	0.570126	0.000000	0.000000	2.000000	50.000000	0.000000
3663.999112	-0.061266	0.550943	0.010586	81.044128	-96.952271	-14.211716	-1.815124	0.000000	-0.434666	0.000000	0.000000	0.000000	0.729331	0.076564	0.567665	0.000000	0.000000	2.000000	50.000000	0.000000
3664.002445	-0.061266	0.550943	0.010586	81.044128	-96.952271	-14.211716	-1.815124	0.000000	-0.434666	0.000000	0.000000	0.000000	0.729331	0.076564	0.567665	0.000000	0.000000	2.000000	50.000000	0.000000
3664.005778	-0.061266	0.550943	0.010586	81.044128	-96.952271	-14.211716	-1.815124	0.000000	-0.434666	0.000000	0.000000	0.000000	0.729331	0.076564	0.567665	0.000000	0.000000	2.000000	50.000000	0.000000
3664.009112	-0.059137	0.551146	0.012499	81.819038	-100.777069	-17.341368	-1.936679	0.000000	-0.529277	0.000000	0.000000	0.000000	0.638750	0.060658	0.573959	0.000000	0.000000	2.000000	50.000000	0.000000
3664.012445	-0.059137	0.551146	0.012499	81.819038	-100.777069	-17.341368	-1.936679	0.000000	-0.529277	0.000000	0.000000	0.000000	0.638750	0.060658	0.573959	0.000000	0.000000	2.000000	50.000000	0.000000
3664.015778	-0.059137	0.551146	0.012499	81.819038	-100.777069	-17.341368	-1.936679	0.000000	-0.529277	0.000000	0.000000	0.000000	0.638750	0.060658	0.573959	0.000000	0.000000	2.000000	50.000000	0.000000
3664.019112	-0.057280	0.551278	0.014357	82.700638	-105.356987	-21.072281	-2.043138	0.000000	-0.624936	0.000000	0.000000	0.000000	0.557069	0.039592	0.557541	0.000000	0.000000	2.000000	50.000000	0.000000
3664.022445	-0.057280	0.551278	0.014357	82.700638	-105.356987	-21.072281	-2.043138	0.000000	-0.624936	0.000000	0.000000	0.000000	0.557069	0.039592	0.557541	0.000000	0.000000	2.000000	50.000000	0.000000
3664.025778	-0.057280	0.551278	0.014357	82.700638	-105.356987	-21.072281	-2.043138	0.000000	-0.624936	0.000000	0.000000	0.000000	0.557069	0.039592	0.557541	0.000000	0.000000	2.000000	50.000000	0.000000
3664.029112	-0.055762	0.551331	0.016115	83.637398	-111.061165	-25.814764	-2.135983	0.000000	-0.717860	0.000000	0.000000	0.000000	0.455540	0.015896	0.527406	0.000000	0.000000	2.000000	50.000000	0.000000
3664.032445	-0.055762	0.551331	0.016115	83.637398	-111.061165	-25.814764	-2.135983	0.000000	-0.717860	0.000000	0.000000	0.000000	0.455540	0.015896	0.527406	0.000000	0.000000	2.000000	50.000000	0.000000
3664.035778	-0.055762	0.551331	0.016115	83.637398	-111.061165	-25.814764	-2.135983	0.000000	-0.717860	0.000000	0.000000	0.000000	0.455540	0.015896	0.527406	0.000000	0.000000	2.000000	50.000000	0.000000
3664.039112	-0.054615	0.551355	0.017828	84.525749	-118.264122	-32.027336	-2.211906	0.000000	-0.805761	0.000000	0.000000	0.000000	0.343999	0.007452	0.513802	0.000000	0.000000	2.000000	50.000000	0.000000
3664.042445	-0.054615	0.551355	0.017828	84.525749	-118.264122	-32.027336	-2.211906	0.000000	-0.805761	0.000000	0.000000	0.000000	0.343999	0.007452	0.513802	0.000000	0.000000	2.000000	50.000000	0.000000
3664.045778	-0.054615	0.551355	0.017828	84.525749	-118.264122	-32.027336	-2.211906	0.000000	-0.805761	0.000000	0.000000	0.000000	0.343999	0.007452	0.513802	0.000000	0.000000	2.000000	50.000000	0.000000
3664.049112	-0.053835	0.551362	0.019411	85.284996	-126.915459	-39.729050	-2.269239	0.000000	-0.891394	0.000000	0.000000	0.000000	0.234182	0.001936	0.474785	0.000000	0.000000	2.000000	50.000000	0.000000
3664.052445	-0.053835	0.551362	0.019411	85.284996	-126.915459	-39.729050	-2.269239	0.000000	-0.891394	0.000000	0.000000	0.000000	0.234182	0.001936	0.474785	0.000000	0.000000	2.000000	50.000000	0.000000
3664.055778	-0.053835	0.551362	0.019411	85.284996	-126.915459	-39.729050	-2.269239	0.000000	-0.891394	0.000000	0.000000	0.000000	0.234182	0.001936	0.474785	0.000000	0.000000	2.000000	50.000000	0.000000
3664.059112	-0.053403	0.551394	0.020881	85.835144	-136.591370	-48.576973	-2.308270	0.000000	-0.970525	0.000000	0.000000	0.000000	0.129434	0.009527	0.441019	0.000000	0.000000	2.000000	50.000000	0.000000
3664.062445	-0.053403	0.551394	0.020881	85.835144	-136.591370	-48.576973	-2.308270	0.000000	-0.970525	0.000000	0.000000	0.000000	0.129434	0.009527	0.441019	0.000000	0.000000	2.000000	50.000000	0.000000
3664.065778	-0.053403	0.551394	0.020881	85.835144	-136.591370	-48.576973	-2.308270	0.000000	-0.970525	0.000000	0.000000	0.000000	0.129434	0.009527	0.441019	0.000000	0.000000	2.000000	50.000000	0.000000
3664.069112	-0.053347	0.551451	0.022237	86.161201	-146.013245	-57.326454	-2.329842	0.000000	-1.044028	0.000000	0.000000	0.000000	0.016768	0.017226	0.406833	0.000000	0.000000	2.000000	50.000000	0.000000
3664.072445	-0.053347	0.551451	0.022237	86.161201	-146.013245	-57.326454	-2.329842	0.000000	-1.044028	0.000000	0.000000	0.000000	0.016768	0.017226	0.406833	0.000000	0.000000	2.000000	50.000000	0.000000
3664.075778	-0.053347	0.551451	0.022237	86.161201	-146.013245	-57.326454	-2.329842	0.000000	-1.044028	0.000000	0.000000	0.000000	0.016768	0.017226	0.406833	0.000000	0.000000	2.000000	50.000000	0.000000
3664.079112	-0.053584	0.551543	0.023530	86.364708	-155.029404	-65.740685	-2.332636	0.000000	-1.111834	0.000000	0.000000	0.000000	-0.070908	0.027527	0.388101	0.000000	0.000000	2.000000	50.000000	0.000000
3664.082445	-0.053584	0.551543	0.023530	86.364708	-155.029404	-65.740685	-2.332636	0.000000	-1.111834	0.000000	0.000000	0.000000	-0.070908	0.027527	0.388101	0.000000	0.000000	2.000000	50.000000	0.000000
3664.085778	-0.053584	0.551543	0.023530	86.364708	-155.029404	-65.740685	-2.332636	0.000000	-1.111834	0.000000	0.000000	0.000000	-0.070908	0.027527	0.388101	0.000000	0.000000	2.000000	50.000000	0.000000
3664.089112	-0.053996	0.551635	0.024738	86.498367	-164.169968	-74.299065	-2.320818	0.000000	-1.176517	0.000000	0.000000	0.000000	-0.123775	0.027547	0.362337	0.000000	0.000000	2.000000	50.000000	0.000000
3664.092445	-0.053996	0.551635	0.024738	86.498367	-164.169968	-74.299065	-2.320818	0.000000	-1.176517	0.000000	0.000000	0.000000	-0.123775	0.027547	0.362337	0.000000	0.000000	2.000000	50.000000	0.000000
3664.095778	-0.053996	0.551635	0.024738	86.498367	-164.169968	-74.299065	-2.320818	0.000000	-1.176517	0.000000	0.000000	0.000000	-0.123775	0.027547	0.362337	0.000000	0.000000	2.000000	50.000000	0.000000
3664.099112	-0.054500	0.551708	0.025916	86.564987	-174.712021	-84.191956	-2.300189	0.000000	-1.236907	0.000000	0.000000	0.000000	-0.151067	0.022056	0.353420	0.000000	0.000000	2.000000	50.000000	0.000000
3664.102445	-0.054500	0.551708	0.025916	86.564987	-174.712021	-84.191956	-2.300189	0.000000	-1.236907	0.000000	0.000000	0.000000	-0.151067	0.022056	0.353420	0.000000	0.000000	2.000000	50.000000	0.000000
3664.105778	-0.054500	0.551708	0.025916	86.564987	-174.712021	-84.191956	-2.300189	0.000000	-1.236907	0.000000	0.000000	0.000000	-0.151067	0.022056	0.353420	0.000000	0.000000	2.000000	50.000000	0.000000
3664.109112	-0.055043	0.551711	0.027016	86.523567	173.002716	-95.731125	-2.275012	0.000000	-1.295810	0.000000	0.000000	0.000000	-0.162929	0.000978	0.329900	0.000000	0.000000	2.000000	50.000000	0.000000
3664.112445	-0.055043	0.551711	0.027016	86.523567	173.002716	-95.731125	-2.275012	0.000000	-1.295810	0.000000	0.000000	0.000000	-0.162929	0.000978	0.329900	0.000000	0.000000	2.000000	50.000000	0.000000
3664.115778	-0.055043	0.551711	0.027016	86.523567	173.002716	-95.731125	-2.275012	0.000000	-1.295810	0.000000	0.000000	0.000000	-0.162929	0.000978	0.329900	0.000000	0.000000	2.000000	50.000000	0.000000
3664.119112	-0.055561	0.551679	0.028081	86.282158	161.059143	-106.902161	-2.247856	0.000000	-1.350793	0.000000	0.000000	0.000000	-0.155332	-0.009783	0.319505	0.000000	0.000000	2.000000	50.000000	0.000000
3664.122445	-0.055561	0.551679	0.028081	86.282158	161.059143	-106.902161	-2.247856	0.000000	-1.350793	0.000000	0.000000	0.000000	-0.155332	-0.009783	0.319505	0.000000	0.000000	2.000000	50.000000	0.000000
3664.125778	-0.055561	0.551679	0.028081	86.282158	161.059143	-106.902161	-2.247856	0.000000	-1.350793	0.000000	0.000000	0.000000	-0.155332	-0.009783	0.319505	0.000000	0.000000	2.000000	50.000000	0.000000
3664.129112	-0.056180	0.551550	0.029001	85.851685	152.235840	-115.014198	-2.221968	0.000000	-1.404044	0.000000	0.000000	0.000000	-0.185945	-0.038527	0.276034	0.000000	0.000000	2.000000	50.000000	0.000000
3664.132445	-0.056180	0.551550	0.029001	85.851685	152.235840	-115.014198	-2.221968	0.000000	-1.404044	0.000000	0.000000	0.000000	-0.185945	-0.038527	0.276034	0.000000	0.000000	2.000000	50.000000	0.000000
3664.135778	-0.056180	0.551550	0.029001	85.851685	152.235840	-115.014198	-2.221968	0.000000	-1.404044	0.000000	0.000000	0.000000	-0.185945	-0.038527	0.276034	0.000000	0.000000	2.000000	50.000000	0.000000
3664.139112	-0.056999	0.551361	0.029801	85.384422	148.191376	-118.561317	-2.190977	0.000000	-1.450050	0.000000	0.000000	0.000000	-0.245632	-0.056902	0.239985	0.000000	0.000000	2.000000	50.000000	0.000000
3664.142445	-0.056999	0.551361	0.029801	85.384422	148.191376	-118.561317	-2.190977	0.000000	-1.450050	0.000000	0.000000	0.000000	-0.245632	-0.056902	0.239985	0.000000	0.000000	2.000000	50.000000	0.000000
3664.145778	-0.056999	0.551361	0.029801	85.384422	148.191376	-118.561317	-2.190977	0.000000	-1.450050	0.000000	0.000000	0.000000	-0.245632	-0.056902	0.239985	0.000000	0.000000	2.000000	50.000000	0.000000
3664.149112	-0.057966	0.551102	0.030445	85.061165	148.692032	-117.888947	-2.150038	0.000000	-1.490047	0.000000	0.000000	0.000000	-0.290161	-0.077658	0.193086	0.000000	0.000000	2.000000	50.000000	0.000000
3664.152445	-0.057966	0.551102	0.030445	85.061165	148.692032	-117.888947	-2.150038	0.000000	-1.490047	0.000000	0.000000	0.000000	-0.290161	-0.077658	0.193086	0.000000	0.000000	2.000000	50.000000	0.000000
3664.155778	-0.057966	0.551102	0.030445	85.061165	148.692032	-117.888947	-2.150038	0.000000	-1.490047	0.000000	0.000000	0.000000	-0.290161	-0.077658	0.193086	0.000000	0.000000	2.000000	50.000000	0.000000
3664.159112	-0.059150	0.550828	0.030913	84.832176	150.885651	-115.669708	-2.101678	0.000000	-1.522228	0.000000	0.000000	0.000000	-0.355149	-0.082177	0.140386	0.000000	0.000000	2.000000	50.000000	0.000000
3664.162445	-0.059150	0.550828	0.030913	84.832176	150.885651	-115.669708	-2.101678	0.000000	-1.522228	0.000000	0.000000	0.000000	-0.355149	-0.082177	0.140386	0.000000	0.000000	2.000000	50.000000	0.000000
3664.165778	-0.059150	0.550828	0.030913	84.832176	150.885651	-115.669708	-2.101678	0.000000	-1.522228	0.000000	0.000000	0.000000	-0.355149	-0.082177	0.140386	0.000000	0.000000	2.000000	50.000000	0.000000
3664.169112	-0.060346	0.550601	0.031260	84.645958	152.921860	-113.634857	-2.042487	0.000000	-1.545626	0.000000	0.000000	0.000000	-0.358578	-0.068110	0.104196	0.000000	0.000000	2.000000	50.000000	0.000000
3664.172445	-0.060346	0.550601	0.031260	84.645958	152.921860	-113.634857	-2.042487	0.000000	-1.545626	0.000000	0.000000	0.000000	-0.358578	-0.068110	0.104196	0.000000	0.000000	2.000000	50.000000	0.000000
3664.175778	-0.060346	0.550601	0.031260	84.645958	152.921860	-113.634857	-2.042487	0.000000	-1.545626	0.000000	0.000000	0.000000	-0.358578	-0.068110	0.104196	0.000000	0.000000	2.000000	50.000000	0.000000
3664.179112	-0.061570	0.550386	0.031448	84.494629	154.440369	-112.092964	-1.982724	0.000000	-1.562992	0.000000	0.000000	0.000000	-0.367397	-0.064361	0.056453	0.000000	0.000000	2.000000	50.000000	0.000000
3664.182445	-0.061570	0.550386	0.031448	84.494629	154.440369	-112.092964	-1.982724	0.000000	-1.562992	0.000000	0.000000	0.000000	-0.367397	-0.064361	0.056453	0.000000	0.000000	2.000000	50.000000	0.000000
3664.185778	-0.061570	0.550386	0.031448	84.494629	154.440369	-112.092964	-1.982724	0.000000	-1.562992	0.000000	0.000000	0.000000	-0.367397	-0.064361	0.056453	0.000000	0.000000	2.000000	50.000000	0.000000
3664.189112	-0.062887	0.550204	0.031422	84.379036	155.823792	-110.667183	-1.921491	0.000000	-1.572401	0.000000	0.000000	0.000000	-0.395016	-0.054736	-0.007732	0.000000	0.000000	2.000000	50.000000	0.000000
3664.192445	-0.062887	0.550204	0.031422	84.379036	155.823792	-110.667183	-1.921491	0.000000	-1.572401	0.000000	0.000000	0.000000	-0.395016	-0.054736	-0.007732	0.000000	0.000000	2.000000	50.000000	0.000000
3664.195778	-0.062887	0.550204	0.031422	84.379036	155.823792	-110.667183	-1.921491	0.000000	-1.572401	0.000000	0.000000	0.000000	-0.395016	-0.054736	-0.007732	0.000000	0.000000	2.000000	50.000000	0.000000
3664.199112	-0.064277	0.550035	0.031231	84.304878	157.482529	-108.986244	-1.855655	0.000000	-1.571112	0.000000	0.000000	0.000000	-0.417011	-0.050776	-0.057481	0.000000	0.000000	2.000000	50.000000	0.000000
3664.202445	-0.064277	0.550035	0.031231	84.304878	157.482529	-108.986244	-1.855655	0.000000	-1.571112	0.000000	0.000000	0.000000	-0.417011	-0.050776	-0.057481	0.000000	0.000000	2.000000	50.000000	0.000000
3664.205778	-0.064277	0.550035	0.031231	84.304878	157.482529	-108.986244	-1.855655	0.000000	-1.571112	0.000000	0.000000	0.000000	-0.417011	-0.050776	-0.057481	0.000000	0.000000	2.000000	50.000000	0.000000
3664.209112	-0.065738	0.549906	0.030868	84.301918	159.377731	-107.099457	-1.786153	0.000000	-1.561532	0.000000	0.000000	0.000000	-0.438381	-0.038683	-0.108919	0.000000	0.000000	2.000000	50.000000	0.000000
3664.212445	-0.065738	0.549906	0.030868	84.301918	159.377731	-107.099457	-1.786153	0.000000	-1.561532	0.000000	0.000000	0.000000	-0.438381	-0.038683	-0.108919	0.000000	0.000000	2.000000	50.000000	0.000000
3664.215778	-0.065738	0.549906	0.030868	84.301918	159.377731	-107.099457	-1.786153	0.000000	-1.561532	0.000000	0.000000	0.000000	-0.438381	-0.038683	-0.108919	0.000000	0.000000	2.000000	50.000000	0.000000
3664.219112	-0.067272	0.549807	0.030355	84.336731	161.429810	-105.064011	-1.713089	0.000000	-1.543379	0.000000	0.000000	0.000000	-0.460212	-0.029504	-0.153706	0.000000	0.000000	2.000000	50.000000	0.000000
3664.222445	-0.067272	0.549807	0.030355	84.336731	161.429810	-105.064011	-1.713089	0.000000	-1.543379	0.000000	0.000000	0.000000	-0.460212	-0.029504	-0.153706	0.000000	0.000000	2.000000	50.000000	0.000000
3664.225778	-0.067272	0.549807	0.030355	84.336731	161.429810	-105.064011	-1.713089	0.000000	-1.543379	0.000000	0.000000	0.000000	-0.460212	-0.029504	-0.153706	0.000000	0.000000	2.000000	50.000000	0.000000
3664.229112	-0.068842	0.549782	0.029776	84.509346	163.438889	-103.078293	-1.636387	0.000000	-1.517761	0.000000	0.000000	0.000000	-0.470929	-0.007617	-0.173849	0.000000	0.000000	2.000000	50.000000	0.000000
3664.232445	-0.068842	0.549782	0.029776	84.509346	163.438889	-103.078293	-1.636387	0.000000	-1.517761	0.000000	0.000000	0.000000	-0.470929	-0.007617	-0.173849	0.000000	0.000000	2.000000	50.000000	0.000000
3664.235778	-0.068842	0.549782	0.029776	84.509346	163.438889	-103.078293	-1.636387	0.000000	-1.517761	0.000000	0.000000	0.000000	-0.470929	-0.007617	-0.173849	0.000000	0.000000	2.000000	50.000000	0.000000
3664.239112	-0.070367	0.549818	0.029228	84.951355	165.324234	-101.226044	-1.557899	0.000000	-1.488786	0.000000	0.000000	0.000000	-0.457469	0.010785	-0.164188	0.000000	0.000000	2.000000	50.000000	0.000000
3664.242445	-0.070367	0.549818	0.029228	84.951355	165.324234	-101.226044	-1.557899	0.000000	-1.488786	0.000000	0.000000	0.000000	-0.457469	0.010785	-0.164188	0.000000	0.000000	2.000000	50.000000	0.000000
3664.245778	-0.070367	0.549818	0.029228	84.951355	165.324234	-101.226044	-1.557899	0.000000	-1.488786	0.000000	0.000000	0.000000	-0.457469	0.010785	-0.164188	0.000000	0.000000	2.000000	50.000000	0.000000
3664.249112	-0.071885	0.549890	0.028648	85.594154	167.677856	-98.927589	-1.481654	0.000000	-1.461422	0.000000	0.000000	0.000000	-0.455388	0.021664	-0.173995	0.000000	0.000000	2.000000	50.000000	0.000000
3664.252445	-0.071885	0.549890	0.028648	85.594154	167.677856	-98.927589	-1.481654	0.000000	-1.461422	0.000000	0.000000	0.000000	-0.455388	0.021664	-0.173995	0.000000	0.000000	2.000000	50.000000	0.000000
3664.255778	-0.071885	0.549890	0.028648	85.594154	167.677856	-98.927589	-1.481654	0.000000	-1.461422	0.000000	0.000000	0.000000	-0.455388	0.021664	-0.173995	0.000000	0.000000	2.000000	50.000000	0.000000
3664.259112	-0.073377	0.549962	0.028067	86.347092	171.864563	-94.866249	-1.405756	0.000000	-1.432423	0.000000	0.000000	0.000000	-0.447568	0.021598	-0.174397	0.000000	0.000000	2.000000	50.000000	0.000000
3664.262445	-0.073377	0.549962	0.028067	86.347092	171.864563	-94.866249	-1.405756	0.000000	-1.432423	0.000000	0.000000	0.000000	-0.447568	0.021598	-0.174397	0.000000	0.000000	2.000000	50.000000	0.000000
3664.265778	-0.073377	0.549962	0.028067	86.347092	171.864563	-94.866249	-1.405756	0.000000	-1.432423	0.000000	0.000000	0.000000	-0.447568	0.021598	-0.174397	0.000000	0.000000	2.000000	50.000000	0.000000
3664.269112	-0.074859	0.550053	0.027435	87.088120	179.915604	-87.031174	-1.331162	0.000000	-1.403357	0.000000	0.000000	0.000000	-0.444558	0.027225	-0.189494	0.000000	0.000000	2.000000	50.000000	0.000000
3664.272445	-0.074859	0.550053	0.027435	87.088120	179.915604	-87.031174	-1.331162	0.000000	-1.403357	0.000000	0.000000	0.000000	-0.444558	0.027225	-0.189494	0.000000	0.000000	2.000000	50.000000	0.000000
3664.275778	-0.074859	0.550053	0.027435	87.088120	179.915604	-87.031174	-1.331162	0.000000	-1.403357	0.000000	0.000000	0.000000	-0.444558	0.027225	-0.189494	0.000000	0.000000	2.000000	50.000000	0.000000
3664.279112	-0.076324	0.550155	0.026713	87.696754	-165.866928	-73.094864	-1.257069	0.000000	-1.371774	0.000000	0.000000	0.000000	-0.439485	0.030498	-0.216772	0.000000	0.000000	2.000000	50.000000	0.000000
3664.282445	-0.076324	0.550155	0.026713	87.696754	-165.866928	-73.094864	-1.257069	0.000000	-1.371774	0.000000	0.000000	0.000000	-0.439485	0.030498	-0.216772	0.000000	0.000000	2.000000	50.000000	0.000000
3664.285778	-0.076324	0.550155	0.026713	87.696754	-165.866928	-73.094864	-1.257069	0.000000	-1.371774	0.000000	0.000000	0.000000	-0.439485	0.030498	-0.216772	0.000000	0.000000	2.000000	50.000000	0.000000
3664.289112	-0.077866	0.550257	0.025908	88.012390	-143.779526	-51.351013	-1.183822	0.000000	-1.335646	0.000000	0.000000	0.000000	-0.462781	0.030863	-0.241619	0.000000	0.000000	2.000000	50.000000	0.000000
3664.292445	-0.077866	0.550257	0.025908	88.012390	-143.779526	-51.351013	-1.183822	0.000000	-1.335646	0.000000	0.000000	0.000000	-0.462781	0.030863	-0.241619	0.000000	0.000000	2.000000	50.000000	0.000000
3664.295778	-0.077866	0.550257	0.025908	88.012390	-143.779526	-51.351013	-1.183822	0.000000	-1.335646	0.000000	0.000000	0.000000	-0.462781	0.030863	-0.241619	0.000000	0.000000	2.000000	50.000000	0.000000
3664.299112	-0.079371	0.550361	0.025037	87.922272	-119.455284	-27.409138	-1.106691	0.000000	-1.295376	0.000000	0.000000	0.000000	-0.451400	0.031201	-0.261059	0.000000	0.000000	2.000000	50.000000	0.000000
3664.302445	-0.079371	0.550361	0.025037	87.922272	-119.455284	-27.409138	-1.106691	0.000000	-1.295376	0.000000	0.000000	0.000000	-0.451400	0.031201	-0.261059	0.000000	0.000000	2.000000	50.000000	0.000000
3664.305778	-0.079371	0.550361	0.025037	87.922272	-119.455284	-27.409138	-1.106691	0.000000	-1.295376	0.000000	0.000000	0.000000	-0.451400	0.031201	-0.261059	0.000000	0.000000	2.000000	50.000000	0.000000
3664.309112	-0.080864	0.550457	0.024122	87.534073	-101.508339	-9.841179	-1.031458	0.000000	-1.251866	0.000000	0.000000	0.000000	-0.447860	0.028673	-0.274727	0.000000	0.000000	2.000000	50.000000	0.000000
3664.312445	-0.080864	0.550457	0.024122	87.534073	-101.508339	-9.841179	-1.031458	0.000000	-1.251866	0.000000	0.000000	0.000000	-0.447860	0.028673	-0.274727	0.000000	0.000000	2.000000	50.000000	0.000000
3664.315778	-0.080864	0.550457	0.024122	87.534073	-101.508339	-9.841179	-1.031458	0.000000	-1.251866	0.000000	0.000000	0.000000	-0.447860	0.028673	-0.274727	0.000000	0.000000	2.000000	50.000000	0.000000
3664.319112	-0.082299	0.550544	0.023168	87.033112	-90.109863	1.213183	-0.956815	0.000000	-1.206078	0.000000	0.000000	0.000000	-0.430514	0.026120	-0.286038	0.000000	0.000000	2.000000	50.000000	0.000000
3664.322445	-0.082299	0.550544	0.023168	87.033112	-90.109863	1.213183	-0.956815	0.000000	-1.206078	0.000000	0.000000	0.000000	-0.430514	0.026120	-0.286038	0.000000	0.000000	2.000000	50.000000	0.000000
3664.325778	-0.082299	0.550544	0.023168	87.033112	-90.109863	1.213183	-0.956815	0.000000	-1.206078	0.000000	0.000000	0.000000	-0.430514	0.026120	-0.286038	0.000000	0.000000	2.000000	50.000000	0.000000
3664.329112	-0.083651	0.550579	0.022169	86.531235	-82.681595	8.356654	-0.885063	0.000000	-1.158405	0.000000	0.000000	0.000000	-0.405625	0.010395	-0.299856	0.000000	0.000000	2.000000	50.000000	0.000000
3664.332445	-0.083651	0.550579	0.022169	86.531235	-82.681595	8.356654	-0.885063	0.000000	-1.158405	0.000000	0.000000	0.000000	-0.405625	0.010395	-0.299856	0.000000	0.000000	2.000000	50.000000	0.000000
3664.335778	-0.083651	0.550579	0.022169	86.531235	-82.681595	8.356654	-0.885063	0.000000	-1.158405	0.000000	0.000000	0.000000	-0.405625	0.010395	-0.299856	0.000000	0.000000	2.000000	50.000000	0.000000
3664.339112	-0.084930	0.550586	0.021182	86.094353	-77.397865	13.442095	-0.817458	0.000000	-1.108429	0.000000	0.000000	0.000000	-0.383818	0.002240	-0.295969	0.000000	0.000000	2.000000	50.000000	0.000000
3664.342445	-0.084930	0.550586	0.021182	86.094353	-77.397865	13.442095	-0.817458	0.000000	-1.108429	0.000000	0.000000	0.000000	-0.383818	0.002240	-0.295969	0.000000	0.000000	2.000000	50.000000	0.000000
3664.345778	-0.084930	0.550586	0.021182	86.094353	-77.397865	13.442095	-0.817458	0.000000	-1.108429	0.000000	0.000000	0.000000	-0.383818	0.002240	-0.295969	0.000000	0.000000	2.000000	50.000000	0.000000
3664.349112	-0.086069	0.550593	0.020216	85.735199	-73.238976	17.485373	-0.753489	0.000000	-1.059101	0.000000	0.000000	0.000000	-0.341483	0.002092	-0.289739	0.000000	0.000000	2.000000	50.000000	0.000000
3664.352445	-0.086069	0.550593	0.020216	85.735199	-73.238976	17.485373	-0.753489	0.000000	-1.059101	0.000000	0.000000	0.000000	-0.341483	0.002092	-0.289739	0.000000	0.000000	2.000000	50.000000	0.000000
3664.355778	-0.086069	0.550593	0.020216	85.735199	-73.238976	17.485373	-0.753489	0.000000	-1.059101	0.000000	0.000000	0.000000	-0.341483	0.002092	-0.289739	0.000000	0.000000	2.000000	50.000000	0.000000
3664.359112	-0.087080	0.550642	0.019348	85.450584	-69.636909	21.053864	-0.696575	0.000000	-1.010811	0.000000	0.000000	0.000000	-0.303566	0.014649	-0.260343	0.000000	0.000000	2.000000	50.000000	0.000000
3664.362445	-0.087080	0.550642	0.019348	85.450584	-69.636909	21.053864	-0.696575	0.000000	-1.010811	0.000000	0.000000	0.000000	-0.303566	0.014649	-0.260343	0.000000	0.000000	2.000000	50.000000	0.000000
3664.365778	-0.087080	0.550642	0.019348	85.450584	-69.636909	21.053864	-0.696575	0.000000	-1.010811	0.000000	0.000000	0.000000	-0.303566	0.014649	-0.260343	0.000000	0.000000	2.000000	50.000000	0.000000
3664.369112	-0.087996	0.550767	0.018611	85.248161	-66.320602	24.424440	-0.645981	0.000000	-0.967420	0.000000	0.000000	0.000000	-0.274794	0.037540	-0.221253	0.000000	0.000000	2.000000	50.000000	0.000000
3664.372445	-0.087996	0.550767	0.018611	85.248161	-66.320602	24.424440	-0.645981	0.000000	-0.967420	0.000000	0.000000	0.000000	-0.274794	0.037540	-0.221253	0.000000	0.000000	2.000000	50.000000	0.000000
3664.375778	-0.087996	0.550767	0.018611	85.248161	-66.320602	24.424440	-0.645981	0.000000	-0.967420	0.000000	0.000000	0.000000	-0.274794	0.037540	-0.221253	0.000000	0.000000	2.000000	50.000000	0.000000
3664.379112	-0.088796	0.550942	0.018014	85.092003	-63.306400	27.539833	-0.600181	0.000000	-0.930545	0.000000	0.000000	0.000000	-0.239909	0.052522	-0.179203	0.000000	0.000000	2.000000	50.000000	0.000000
3664.382445	-0.088796	0.550942	0.018014	85.092003	-63.306400	27.539833	-0.600181	0.000000	-0.930545	0.000000	0.000000	0.000000	-0.239909	0.052522	-0.179203	0.000000	0.000000	2.000000	50.000000	0.000000
3664.385778	-0.088796	0.550942	0.018014	85.092003	-63.306400	27.539833	-0.600181	0.000000	-0.930545	0.000000	0.000000	0.000000	-0.239909	0.052522	-0.179203	0.000000	0.000000	2.000000	50.000000	0.000000
3664.389112	-0.088796	0.550942	0.018014	84.948090	-60.951836	29.975403	-0.560197	0.000000	-0.900678	0.000000	0.000000	0.000000	-0.239909	0.052522	-0.179203	0.000000	0.000000	2.000000	50.000000	0.000000
3664.392445	-0.089451	0.551133	0.017526	84.948090	-60.951836	29.975403	-0.560197	0.000000	-0.900678	0.000000	0.000000	0.000000	-0.196603	0.057188	-0.146363	0.000000	0.000000	2.000000	50.000000	0.000000
3664.395778	-0.089451	0.551133	0.017526	84.948090	-60.951836	29.975403	-0.560197	0.000000	-0.900678	0.000000	0.000000	0.000000	-0.196603	0.057188	-0.146363	0.000000	0.000000	2.000000	50.000000	0.000000
3664.399112	-0.089983	0.551295	0.017131	84.824944	-59.144699	31.846132	-0.560197	0.000000	-0.900678	0.000000	0.000000	0.000000	-0.159590	0.048838	-0.118433	0.000000	0.000000	2.000000	50.000000	0.000000
3664.402445	-0.089983	0.551295	0.017131	84.824944	-59.144699	31.846132	-0.560197	0.000000	-0.900678	0.000000	0.000000	0.000000	-0.159590	0.048838	-0.118433	0.000000	0.000000	2.000000	50.000000	0.000000
3664.405778	-0.089983	0.551295	0.017131	84.824944	-59.144699	31.846132	-0.560197	0.000000	-0.900678	0.000000	0.000000	0.000000	-0.159590	0.048838	-0.118433	0.000000	0.000000	2.000000	50.000000	0.000000
3664.409112	-0.090362	0.551423	0.016793	84.730797	-57.896427	33.141808	-0.500831	0.000000	-0.856545	0.000000	0.000000	0.000000	-0.113679	0.038126	-0.101258	0.000000	0.000000	2.000000	50.000000	0.000000
3664.412445	-0.090362	0.551423	0.016793	84.730797	-57.896427	33.141808	-0.500831	0.000000	-0.856545	0.000000	0.000000	0.000000	-0.113679	0.038126	-0.101258	0.000000	0.000000	2.000000	50.000000	0.000000
3664.415778	-0.090362	0.551423	0.016793	84.730797	-57.896427	33.141808	-0.500831	0.000000	-0.856545	0.000000	0.000000	0.000000	-0.113679	0.038126	-0.101258	0.000000	0.000000	2.000000	50.000000	0.000000
3664.419112	-0.090362	0.551423	0.016793	84.679253	-57.222965	33.847065	-0.481885	0.000000	-0.839669	0.000000	0.000000	0.000000	-0.113679	0.038126	-0.101258	0.000000	0.000000	2.000000	50.000000	0.000000
3664.422445	-0.090560	0.551453	0.016487	84.679253	-57.222965	33.847065	-0.481885	0.000000	-0.839669	0.000000	0.000000	0.000000	-0.059405	0.009177	-0.091820	0.000000	0.000000	2.000000	50.000000	0.000000
3664.425778	-0.090560	0.551453	0.016487	84.679253	-57.222965	33.847065	-0.481885	0.000000	-0.839669	0.000000	0.000000	0.000000	-0.059405	0.009177	-0.091820	0.000000	0.000000	2.000000	50.000000	0.000000
3664.429112	-0.090646	0.551484	0.016203	84.657349	-57.014221	34.065186	-0.481885	0.000000	-0.839669	0.000000	0.000000	0.000000	-0.025603	0.009159	-0.085398	0.000000	0.000000	2.000000	50.000000	0.000000
3664.432445	-0.090646	0.551484	0.016203	84.657349	-57.014221	34.065186	-0.481885	0.000000	-0.839669	0.000000	0.000000	0.000000	-0.025603	0.009159	-0.085398	0.000000	0.000000	2.000000	50.000000	0.000000
3664.435778	-0.090646	0.551484	0.016203	84.657349	-57.014221	34.065186	-0.481885	0.000000	-0.839669	0.000000	0.000000	0.000000	-0.025603	0.009159	-0.085398	0.000000	0.000000	2.000000	50.000000	0.000000
3664.439112	-0.090646	0.551484	0.016203	84.661232	-57.077595	33.999664	-0.467717	0.000000	-0.810133	0.000000	0.000000	0.000000	-0.025603	0.009159	-0.085398	0.000000	0.000000	2.000000	50.000000	0.000000
3664.442445	-0.090605	0.551496	0.015989	84.661232	-57.077595	33.999664	-0.467717	0.000000	-0.810133	0.000000	0.000000	0.000000	0.012248	0.003666	-0.063964	0.000000	0.000000	2.000000	50.000000	0.000000
3664.445778	-0.090605	0.551496	0.015989	84.661232	-57.077595	33.999664	-0.467717	0.000000	-0.810133	0.000000	0.000000	0.000000	0.012248	0.003666	-0.063964	0.000000	0.000000	2.000000	50.000000	0.000000
3664.449112	-0.090605	0.551496	0.015989	84.665604	-57.115150	33.951027	-0.467717	0.000000	-0.810133	0.000000	0.000000	0.000000	0.012248	0.003666	-0.063964	0.000000	0.000000	2.000000	50.000000	0.000000
3664.452445	-0.090605	0.551496	0.015989	84.665604	-57.115150	33.951027	-0.467717	0.000000	-0.810133	0.000000	0.000000	0.000000	0.012248	0.003666	-0.063964	0.000000	0.000000	2.000000	50.000000	0.000000
3664.455778	-0.090473	0.551534	0.015788	84.665604	-57.115150	33.951027	-0.467717	0.000000	-0.810133	0.000000	0.000000	0.000000	0.039482	0.011517	-0.060336	0.000000	0.000000	2.000000	50.000000	0.000000
3664.459112	-0.090473	0.551534	0.015788	84.667038	-57.115391	33.931828	-0.469758	0.000000	-0.799472	0.000000	0.000000	0.000000	0.039482	0.011517	-0.060336	0.000000	0.000000	2.000000	50.000000	0.000000
3664.462445	-0.090473	0.551534	0.015788	84.667038	-57.115391	33.931828	-0.469758	0.000000	-0.799472	0.000000	0.000000	0.000000	0.039482	0.011517	-0.060336	0.000000	0.000000	2.000000	50.000000	0.000000
3664.465778	-0.090473	0.551534	0.015788	84.667038	-57.115391	33.931828	-0.469758	0.000000	-0.799472	0.000000	0.000000	0.000000	0.039482	0.011517	-0.060336	0.000000	0.000000	2.000000	50.000000	0.000000
3664.469112	-0.089999	0.551680	0.015500	84.668434	-57.107456	33.912567	-0.476339	0.000000	-0.789416	0.000000	0.000000	0.000000	0.142140	0.043654	-0.086556	0.000000	0.000000	2.000000	50.000000	0.000000
3664.472445	-0.089999	0.551680	0.015500	84.668434	-57.107456	33.912567	-0.476339	0.000000	-0.789416	0.000000	0.000000	0.000000	0.142140	0.043654	-0.086556	0.000000	0.000000	2.000000	50.000000	0.000000
3664.475778	-0.089999	0.551680	0.015500	84.668434	-57.107456	33.912567	-0.476339	0.000000	-0.789416	0.000000	0.000000	0.000000	0.142140	0.043654	-0.086556	0.000000	0.000000	2.000000	50.000000	0.000000
3664.479112	-0.089692	0.551735	0.015350	84.692230	-57.360737	33.629532	-0.500028	0.000000	-0.774990	0.000000	0.000000	0.000000	0.092210	0.016631	-0.044848	0.000000	0.000000	2.000000	50.000000	0.000000
3664.482445	-0.089692	0.551735	0.015350	84.692230	-57.360737	33.629532	-0.500028	0.000000	-0.774990	0.000000	0.000000	0.000000	0.092210	0.016631	-0.044848	0.000000	0.000000	2.000000	50.000000	0.000000
3664.485778	-0.089692	0.551735	0.015350	84.692230	-57.360737	33.629532	-0.500028	0.000000	-0.774990	0.000000	0.000000	0.000000	0.092210	0.016631	-0.044848	0.000000	0.000000	2.000000	50.000000	0.000000
3664.489112	-0.089692	0.551735	0.015350	84.761269	-58.259163	32.704262	-0.515397	0.000000	-0.767515	0.000000	0.000000	0.000000	0.092210	0.016631	-0.044848	0.000000	0.000000	2.000000	50.000000	0.000000
3664.492445	-0.089370	0.551748	0.015124	84.761269	-58.259163	32.704262	-0.515397	0.000000	-0.767515	0.000000	0.000000	0.000000	0.096483	0.003829	-0.067792	0.000000	0.000000	2.000000	50.000000	0.000000
3664.495778	-0.089370	0.551748	0.015124	84.761269	-58.259163	32.704262	-0.515397	0.000000	-0.767515	0.000000	0.000000	0.000000	0.096483	0.003829	-0.067792	0.000000	0.000000	2.000000	50.000000	0.000000
3664.499112	-0.089370	0.551748	0.015124	84.866150	-59.693970	31.240637	-0.515397	0.000000	-0.767515	0.000000	0.000000	0.000000	0.096483	0.003829	-0.067792	0.000000	0.000000	2.000000	50.000000	0.000000
3664.502445	-0.089370	0.551748	0.015124	84.866150	-59.693970	31.240637	-0.515397	0.000000	-0.767515	0.000000	0.000000	0.000000	0.096483	0.003829	-0.067792	0.000000	0.000000	2.000000	50.000000	0.000000
3664.505778	-0.089012	0.551718	0.014826	84.866150	-59.693970	31.240637	-0.515397	0.000000	-0.767515	0.000000	0.000000	0.000000	0.107437	-0.008934	-0.089489	0.000000	0.000000	2.000000	50.000000	0.000000
3664.509112	-0.088621	0.551663	0.014473	84.973602	-61.297295	29.601093	-0.531477	0.000000	-0.756216	0.000000	0.000000	0.000000	0.117337	-0.016582	-0.105888	0.000000	0.000000	2.000000	50.000000	0.000000
3664.512445	-0.088621	0.551663	0.014473	84.973602	-61.297295	29.601093	-0.531477	0.000000	-0.756216	0.000000	0.000000	0.000000	0.117337	-0.016582	-0.105888	0.000000	0.000000	2.000000	50.000000	0.000000
3664.515778	-0.088621	0.551663	0.014473	84.973602	-61.297295	29.601093	-0.531477	0.000000	-0.756216	0.000000	0.000000	0.000000	0.117337	-0.016582	-0.105888	0.000000	0.000000	2.000000	50.000000	0.000000
3664.519112	-0.088621	0.551663	0.014473	85.060684	-62.684254	28.176563	-0.568940	0.000000	-0.723654	0.000000	0.000000	0.000000	0.117337	-0.016582	-0.105888	0.000000	0.000000	2.000000	50.000000	0.000000
3664.522445	-0.088187	0.551581	0.014133	85.060684	-62.684254	28.176563	-0.568940	0.000000	-0.723654	0.000000	0.000000	0.000000	0.130334	-0.024469	-0.101988	0.000000	0.000000	2.000000	50.000000	0.000000
3664.525778	-0.088187	0.551581	0.014133	85.060684	-62.684254	28.176563	-0.568940	0.000000	-0.723654	0.000000	0.000000	0.000000	0.130334	-0.024469	-0.101988	0.000000	0.000000	2.000000	50.000000	0.000000
3664.529112	-0.087774	0.551526	0.013783	85.124443	-63.710003	27.111046	-0.568940	0.000000	-0.723654	0.000000	0.000000	0.000000	0.123746	-0.016615	-0.104916	0.000000	0.000000	2.000000	50.000000	0.000000
3664.532445	-0.087774	0.551526	0.013783	85.124443	-63.710003	27.111046	-0.568940	0.000000	-0.723654	0.000000	0.000000	0.000000	0.123746	-0.016615	-0.104916	0.000000	0.000000	2.000000	50.000000	0.000000
3664.535778	-0.087774	0.551526	0.013783	85.124443	-63.710003	27.111046	-0.568940	0.000000	-0.723654	0.000000	0.000000	0.000000	0.123746	-0.016615	-0.104916	0.000000	0.000000	2.000000	50.000000	0.000000
3664.539112	-0.087774	0.551526	0.013783	85.164307	-64.118095	26.676500	-0.611286	0.000000	-0.689170	0.000000	0.000000	0.000000	0.123746	-0.016615	-0.104916	0.000000	0.000000	2.000000	50.000000	0.000000
3664.542445	-0.087372	0.551522	0.013487	85.164307	-64.118095	26.676500	-0.611286	0.000000	-0.689170	0.000000	0.000000	0.000000	0.120609	-0.001193	-0.088999	0.000000	0.000000	2.000000	50.000000	0.000000
3664.545778	-0.087372	0.551522	0.013487	85.164307	-64.118095	26.676500	-0.611286	0.000000	-0.689170	0.000000	0.000000	0.000000	0.120609	-0.001193	-0.088999	0.000000	0.000000	2.000000	50.000000	0.000000
3664.549112	-0.087372	0.551522	0.013487	85.204247	-64.064079	26.727345	-0.611286	0.000000	-0.689170	0.000000	0.000000	0.000000	0.120609	-0.001193	-0.088999	0.000000	0.000000	2.000000	50.000000	0.000000
3664.552445	-0.087372	0.551522	0.013487	85.204247	-64.064079	26.727345	-0.611286	0.000000	-0.689170	0.000000	0.000000	0.000000	0.120609	-0.001193	-0.088999	0.000000	0.000000	2.000000	50.000000	0.000000
3664.555778	-0.086963	0.551534	0.013275	85.204247	-64.064079	26.727345	-0.611286	0.000000	-0.689170	0.000000	0.000000	0.000000	0.122650	0.003685	-0.063426	0.000000	0.000000	2.000000	50.000000	0.000000
3664.559112	-0.086589	0.551546	0.013123	85.267326	-63.677452	27.150303	-0.631388	0.000000	-0.674337	0.000000	0.000000	0.000000	0.112326	0.003407	-0.045667	0.000000	0.000000	2.000000	50.000000	0.000000
3664.562445	-0.086589	0.551546	0.013123	85.267326	-63.677452	27.150303	-0.631388	0.000000	-0.674337	0.000000	0.000000	0.000000	0.112326	0.003407	-0.045667	0.000000	0.000000	2.000000	50.000000	0.000000
3664.565778	-0.086589	0.551546	0.013123	85.267326	-63.677452	27.150303	-0.631388	0.000000	-0.674337	0.000000	0.000000	0.000000	0.112326	0.003407	-0.045667	0.000000	0.000000	2.000000	50.000000	0.000000
3664.569112	-0.086589	0.551546	0.013123	85.346626	-63.057755	27.834303	-0.670551	0.000000	-0.656154	0.000000	0.000000	0.000000	0.112326	0.003407	-0.045667	0.000000	0.000000	2.000000	50.000000	0.000000
3664.572445	-0.086234	0.551564	0.013075	85.346626	-63.057755	27.834303	-0.670551	0.000000	-0.656154	0.000000	0.000000	0.000000	0.106502	0.005613	-0.014411	0.000000	0.000000	2.000000	50.000000	0.000000
3664.575778	-0.086234	0.551564	0.013075	85.346626	-63.057755	27.834303	-0.670551	0.000000	-0.656154	0.000000	0.000000	0.000000	0.106502	0.005613	-0.014411	0.000000	0.000000	2.000000	50.000000	0.000000
3664.579112	-0.086234	0.551564	0.013075	85.432884	-62.352833	28.613707	-0.670551	0.000000	-0.656154	0.000000	0.000000	0.000000	0.106502	0.005613	-0.014411	0.000000	0.000000	2.000000	50.000000	0.000000
3664.582445	-0.086234	0.551564	0.013075	85.432884	-62.352833	28.613707	-0.670551	0.000000	-0.656154	0.000000	0.000000	0.000000	0.106502	0.005613	-0.014411	0.000000	0.000000	2.000000	50.000000	0.000000
3664.585778	-0.085910	0.551565	0.013069	85.432884	-62.352833	28.613707	-0.670551	0.000000	-0.656154	0.000000	0.000000	0.000000	0.097257	0.000237	-0.001957	0.000000	0.000000	2.000000	50.000000	0.000000
3664.589112	-0.085910	0.551565	0.013069	85.528847	-61.481430	29.579685	-0.688301	0.000000	-0.653752	0.000000	0.000000	0.000000	0.097257	0.000237	-0.001957	0.000000	0.000000	2.000000	50.000000	0.000000
3664.592445	-0.085910	0.551565	0.013069	85.528847	-61.481430	29.579685	-0.688301	0.000000	-0.653752	0.000000	0.000000	0.000000	0.097257	0.000237	-0.001957	0.000000	0.000000	2.000000	50.000000	0.000000
3664.595778	-0.085910	0.551565	0.013069	85.528847	-61.481430	29.579685	-0.688301	0.000000	-0.653752	0.000000	0.000000	0.000000	0.097257	0.000237	-0.001957	0.000000	0.000000	2.000000	50.000000	0.000000
3664.599112	-0.085271	0.551547	0.013232	85.638344	-60.431248	30.745079	-0.704510	0.000000	-0.653426	0.000000	0.000000	0.000000	0.191744	-0.005379	0.049109	0.000000	0.000000	2.000000	50.000000	0.000000
3664.602445	-0.085271	0.551547	0.013232	85.638344	-60.431248	30.745079	-0.704510	0.000000	-0.653426	0.000000	0.000000	0.000000	0.191744	-0.005379	0.049109	0.000000	0.000000	2.000000	50.000000	0.000000
3664.605778	-0.085271	0.551547	0.013232	85.638344	-60.431248	30.745079	-0.704510	0.000000	-0.653426	0.000000	0.000000	0.000000	0.191744	-0.005379	0.049109	0.000000	0.000000	2.000000	50.000000	0.000000
3664.609112	-0.085271	0.551547	0.013232	85.761780	-59.162056	32.149212	-0.736468	0.000000	-0.661611	0.000000	0.000000	0.000000	0.191744	-0.005379	0.049109	0.000000	0.000000	2.000000	50.000000	0.000000
3664.612445	-0.084970	0.551520	0.013358	85.761780	-59.162056	32.149212	-0.736468	0.000000	-0.661611	0.000000	0.000000	0.000000	0.090067	-0.008072	0.037616	0.000000	0.000000	2.000000	50.000000	0.000000
3664.615778	-0.084970	0.551520	0.013358	85.761780	-59.162056	32.149212	-0.736468	0.000000	-0.661611	0.000000	0.000000	0.000000	0.090067	-0.008072	0.037616	0.000000	0.000000	2.000000	50.000000	0.000000
3664.619112	-0.084677	0.551502	0.013524	85.896973	-57.658161	33.811375	-0.736468	0.000000	-0.661611	0.000000	0.000000	0.000000	0.087907	-0.005629	0.049800	0.000000	0.000000	2.000000	50.000000	0.000000
3664.622445	-0.084677	0.551502	0.013524	85.896973	-57.658161	33.811375	-0.736468	0.000000	-0.661611	0.000000	0.000000	0.000000	0.087907	-0.005629	0.049800	0.000000	0.000000	2.000000	50.000000	0.000000
3664.625778	-0.084677	0.551502	0.013524	85.896973	-57.658161	33.811375	-0.736468	0.000000	-0.661611	0.000000	0.000000	0.000000	0.087907	-0.005629	0.049800	0.000000	0.000000	2.000000	50.000000	0.000000
3664.629112	-0.084677	0.551502	0.013524	86.026642	-56.022209	35.611160	-0.766130	0.000000	-0.676181	0.000000	0.000000	0.000000	0.087907	-0.005629	0.049800	0.000000	0.000000	2.000000	50.000000	0.000000
3664.632445	-0.084430	0.551457	0.013686	86.026642	-56.022209	35.611160	-0.766130	0.000000	-0.676181	0.000000	0.000000	0.000000	0.074274	-0.013473	0.048860	0.000000	0.000000	2.000000	50.000000	0.000000
3664.635778	-0.084430	0.551457	0.013686	86.026642	-56.022209	35.611160	-0.766130	0.000000	-0.676181	0.000000	0.000000	0.000000	0.074274	-0.013473	0.048860	0.000000	0.000000	2.000000	50.000000	0.000000
3664.639112	-0.084275	0.551429	0.013851	86.132744	-54.557655	37.219398	-0.766130	0.000000	-0.676181	0.000000	0.000000	0.000000	0.046533	-0.008339	0.049382	0.000000	0.000000	2.000000	50.000000	0.000000
3664.642445	-0.084275	0.551429	0.013851	86.132744	-54.557655	37.219398	-0.766130	0.000000	-0.676181	0.000000	0.000000	0.000000	0.046533	-0.008339	0.049382	0.000000	0.000000	2.000000	50.000000	0.000000
3664.645778	-0.084275	0.551429	0.013851	86.132744	-54.557655	37.219398	-0.766130	0.000000	-0.676181	0.000000	0.000000	0.000000	0.046533	-0.008339	0.049382	0.000000	0.000000	2.000000	50.000000	0.000000
3664.649112	-0.084275	0.551429	0.013851	86.219597	-53.253151	38.647087	-0.786265	0.000000	-0.692554	0.000000	0.000000	0.000000	0.046533	-0.008339	0.049382	0.000000	0.000000	2.000000	50.000000	0.000000
3664.652445	-0.084165	0.551375	0.014013	86.219597	-53.253151	38.647087	-0.786265	0.000000	-0.692554	0.000000	0.000000	0.000000	0.032874	-0.016193	0.048486	0.000000	0.000000	2.000000	50.000000	0.000000
3664.655778	-0.084165	0.551375	0.014013	86.219597	-53.253151	38.647087	-0.786265	0.000000	-0.692554	0.000000	0.000000	0.000000	0.032874	-0.016193	0.048486	0.000000	0.000000	2.000000	50.000000	0.000000
3664.659112	-0.084165	0.551375	0.014013	86.303719	-52.038853	39.981297	-0.786265	0.000000	-0.692554	0.000000	0.000000	0.000000	0.032874	-0.016193	0.048486	0.000000	0.000000	2.000000	50.000000	0.000000
3664.662445	-0.084165	0.551375	0.014013	86.303719	-52.038853	39.981297	-0.786265	0.000000	-0.692554	0.000000	0.000000	0.000000	0.032874	-0.016193	0.048486	0.000000	0.000000	2.000000	50.000000	0.000000
3664.665778	-0.084104	0.551312	0.014189	86.303719	-52.038853	39.981297	-0.786265	0.000000	-0.692554	0.000000	0.000000	0.000000	0.018250	-0.018889	0.052960	0.000000	0.000000	2.000000	50.000000	0.000000
3664.669112	-0.084104	0.551312	0.014189	86.371452	-51.076031	41.036346	-0.791744	0.000000	-0.700635	0.000000	0.000000	0.000000	0.018250	-0.018889	0.052960	0.000000	0.000000	2.000000	50.000000	0.000000
3664.672445	-0.084104	0.551312	0.014189	86.371452	-51.076031	41.036346	-0.791744	0.000000	-0.700635	0.000000	0.000000	0.000000	0.018250	-0.018889	0.052960	0.000000	0.000000	2.000000	50.000000	0.000000
3664.675778	-0.084104	0.551312	0.014189	86.371452	-51.076031	41.036346	-0.791744	0.000000	-0.700635	0.000000	0.000000	0.000000	0.018250	-0.018889	0.052960	0.000000	0.000000	2.000000	50.000000	0.000000
3664.679112	-0.084006	0.551135	0.014417	86.424950	-50.310036	41.875084	-0.794785	0.000000	-0.709462	0.000000	0.000000	0.000000	0.029392	-0.053033	0.068289	0.000000	0.000000	2.000000	50.000000	0.000000
3664.682445	-0.084006	0.551135	0.014417	86.424950	-50.310036	41.875084	-0.794785	0.000000	-0.709462	0.000000	0.000000	0.000000	0.029392	-0.053033	0.068289	0.000000	0.000000	2.000000	50.000000	0.000000
3664.685778	-0.084006	0.551135	0.014417	86.424950	-50.310036	41.875084	-0.794785	0.000000	-0.709462	0.000000	0.000000	0.000000	0.029392	-0.053033	0.068289	0.000000	0.000000	2.000000	50.000000	0.000000
3664.689112	-0.084006	0.551135	0.014417	86.463989	-49.690639	42.550861	-0.799684	0.000000	-0.720843	0.000000	0.000000	0.000000	0.029392	-0.053033	0.068289	0.000000	0.000000	2.000000	50.000000	0.000000
3664.692445	-0.083960	0.551064	0.014549	86.463989	-49.690639	42.550861	-0.799684	0.000000	-0.720843	0.000000	0.000000	0.000000	0.013758	-0.021402	0.039497	0.000000	0.000000	2.000000	50.000000	0.000000
3664.695778	-0.083960	0.551064	0.014549	86.463989	-49.690639	42.550861	-0.799684	0.000000	-0.720843	0.000000	0.000000	0.000000	0.013758	-0.021402	0.039497	0.000000	0.000000	2.000000	50.000000	0.000000
3664.699112	-0.083960	0.551064	0.014549	86.480080	-49.390675	42.870148	-0.799684	0.000000	-0.720843	0.000000	0.000000	0.000000	0.013758	-0.021402	0.039497	0.000000	0.000000	2.000000	50.000000	0.000000
3664.702445	-0.083960	0.551064	0.014549	86.480080	-49.390675	42.870148	-0.799684	0.000000	-0.720843	0.000000	0.000000	0.000000	0.013758	-0.021402	0.039497	0.000000	0.000000	2.000000	50.000000	0.000000
3664.705778	-0.083936	0.551019	0.014671	86.480080	-49.390675	42.870148	-0.799684	0.000000	-0.720843	0.000000	0.000000	0.000000	0.007320	-0.013530	0.036782	0.000000	0.000000	2.000000	50.000000	0.000000
3664.709112	-0.083896	0.551008	0.014833	86.478745	-49.334686	42.922585	-0.801977	0.000000	-0.727426	0.000000	0.000000	0.000000	0.012140	-0.003271	0.048701	0.000000	0.000000	2.000000	50.000000	0.000000
3664.712445	-0.083896	0.551008	0.014833	86.478745	-49.334686	42.922585	-0.801977	0.000000	-0.727426	0.000000	0.000000	0.000000	0.012140	-0.003271	0.048701	0.000000	0.000000	2.000000	50.000000	0.000000
3664.715778	-0.083896	0.551008	0.014833	86.478745	-49.334686	42.922585	-0.801977	0.000000	-0.727426	0.000000	0.000000	0.000000	0.012140	-0.003271	0.048701	0.000000	0.000000	2.000000	50.000000	0.000000
3664.719112	-0.083896	0.551008	0.014833	86.473915	-49.262398	42.986904	-0.805220	0.000000	-0.741673	0.000000	0.000000	0.000000	0.012140	-0.003271	0.048701	0.000000	0.000000	2.000000	50.000000	0.000000
3664.722445	-0.083855	0.550997	0.014996	86.473915	-49.262398	42.986904	-0.805220	0.000000	-0.741673	0.000000	0.000000	0.000000	0.012157	-0.003276	0.048696	0.000000	0.000000	2.000000	50.000000	0.000000
3664.725778	-0.083855	0.550997	0.014996	86.473915	-49.262398	42.986904	-0.805220	0.000000	-0.741673	0.000000	0.000000	0.000000	0.012157	-0.003276	0.048696	0.000000	0.000000	2.000000	50.000000	0.000000
3664.729112	-0.083855	0.550997	0.014996	86.466644	-49.155350	43.083282	-0.805220	0.000000	-0.741673	0.000000	0.000000	0.000000	0.012157	-0.003276	0.048696	0.000000	0.000000	2.000000	50.000000	0.000000
3664.732445	-0.083855	0.550997	0.014996	86.466644	-49.155350	43.083282	-0.805220	0.000000	-0.741673	0.000000	0.000000	0.000000	0.012157	-0.003276	0.048696	0.000000	0.000000	2.000000	50.000000	0.000000
3664.735778	-0.083815	0.550986	0.015158	86.466644	-49.155350	43.083282	-0.805220	0.000000	-0.741673	0.000000	0.000000	0.000000	0.012169	-0.003282	0.048690	0.000000	0.000000	2.000000	50.000000	0.000000
3664.739112	-0.083815	0.550986	0.015158	86.459335	-49.056908	43.171131	-0.807247	0.000000	-0.749789	0.000000	0.000000	0.000000	0.012169	-0.003282	0.048690	0.000000	0.000000	2.000000	50.000000	0.000000
3664.742445	-0.083815	0.550986	0.015158	86.459335	-49.056908	43.171131	-0.807247	0.000000	-0.749789	0.000000	0.000000	0.000000	0.012169	-0.003282	0.048690	0.000000	0.000000	2.000000	50.000000	0.000000
3664.745778	-0.083815	0.550986	0.015158	86.459335	-49.056908	43.171131	-0.807247	0.000000	-0.749789	0.000000	0.000000	0.000000	0.012169	-0.003282	0.048690	0.000000	0.000000	2.000000	50.000000	0.000000
3664.749112	-0.083842	0.550945	0.015576	86.454414	-48.990547	43.234837	-0.809275	0.000000	-0.757904	0.000000	0.000000	0.000000	-0.008369	-0.012333	0.125451	0.000000	0.000000	2.000000	50.000000	0.000000
3664.752445	-0.083842	0.550945	0.015576	86.454414	-48.990547	43.234837	-0.809275	0.000000	-0.757904	0.000000	0.000000	0.000000	-0.008369	-0.012333	0.125451	0.000000	0.000000	2.000000	50.000000	0.000000
3664.755778	-0.083842	0.550945	0.015576	86.454414	-48.990547	43.234837	-0.809275	0.000000	-0.757904	0.000000	0.000000	0.000000	-0.008369	-0.012333	0.125451	0.000000	0.000000	2.000000	50.000000	0.000000
3664.759112	-0.083842	0.550945	0.015576	86.452049	-48.958939	43.266674	-0.807880	0.000000	-0.778813	0.000000	0.000000	0.000000	-0.008369	-0.012333	0.125451	0.000000	0.000000	2.000000	50.000000	0.000000
3664.762445	-0.083874	0.550898	0.015755	86.452049	-48.958939	43.266674	-0.807880	0.000000	-0.778813	0.000000	0.000000	0.000000	-0.009486	-0.013911	0.053478	0.000000	0.000000	2.000000	50.000000	0.000000
3664.765778	-0.083874	0.550898	0.015755	86.452049	-48.958939	43.266674	-0.807880	0.000000	-0.778813	0.000000	0.000000	0.000000	-0.009486	-0.013911	0.053478	0.000000	0.000000	2.000000	50.000000	0.000000
3664.769112	-0.083932	0.550843	0.015952	86.449615	-48.929962	43.298370	-0.807880	0.000000	-0.778813	0.000000	0.000000	0.000000	-0.017438	-0.016643	0.059147	0.000000	0.000000	2.000000	50.000000	0.000000
3664.772445	-0.083932	0.550843	0.015952	86.449615	-48.929962	43.298370	-0.807880	0.000000	-0.778813	0.000000	0.000000	0.000000	-0.017438	-0.016643	0.059147	0.000000	0.000000	2.000000	50.000000	0.000000
3664.775778	-0.083932	0.550843	0.015952	86.449615	-48.929962	43.298370	-0.807880	0.000000	-0.778813	0.000000	0.000000	0.000000	-0.017438	-0.016643	0.059147	0.000000	0.000000	2.000000	50.000000	0.000000
3664.779112	-0.083932	0.550843	0.015952	86.447083	-48.900967	43.330044	-0.803392	0.000000	-0.797584	0.000000	0.000000	0.000000	-0.017438	-0.016643	0.059147	0.000000	0.000000	2.000000	50.000000	0.000000
3664.782445	-0.083986	0.550796	0.016126	86.447083	-48.900967	43.330044	-0.803392	0.000000	-0.797584	0.000000	0.000000	0.000000	-0.016223	-0.013948	0.052265	0.000000	0.000000	2.000000	50.000000	0.000000
3664.785778	-0.083986	0.550796	0.016126	86.447083	-48.900967	43.330044	-0.803392	0.000000	-0.797584	0.000000	0.000000	0.000000	-0.016223	-0.013948	0.052265	0.000000	0.000000	2.000000	50.000000	0.000000
3664.789112	-0.083986	0.550796	0.016126	86.445648	-48.851089	43.381752	-0.803392	0.000000	-0.797584	0.000000	0.000000	0.000000	-0.016223	-0.013948	0.052265	0.000000	0.000000	2.000000	50.000000	0.000000
3664.792445	-0.083986	0.550796	0.016126	86.445648	-48.851089	43.381752	-0.803392	0.000000	-0.797584	0.000000	0.000000	0.000000	-0.016223	-0.013948	0.052265	0.000000	0.000000	2.000000	50.000000	0.000000
3664.795778	-0.084022	0.550741	0.016327	86.445648	-48.851089	43.381752	-0.803392	0.000000	-0.797584	0.000000	0.000000	0.000000	-0.010704	-0.016718	0.060323	0.000000	0.000000	2.000000	50.000000	0.000000
3664.799112	-0.084022	0.550741	0.016327	86.445267	-48.780304	43.453354	-0.800689	0.000000	-0.806295	0.000000	0.000000	0.000000	-0.010704	-0.016718	0.060323	0.000000	0.000000	2.000000	50.000000	0.000000
3664.802445	-0.084022	0.550741	0.016327	86.445267	-48.780304	43.453354	-0.800689	0.000000	-0.806295	0.000000	0.000000	0.000000	-0.010704	-0.016718	0.060323	0.000000	0.000000	2.000000	50.000000	0.000000
3664.805778	-0.084022	0.550741	0.016327	86.445267	-48.780304	43.453354	-0.800689	0.000000	-0.806295	0.000000	0.000000	0.000000	-0.010704	-0.016718	0.060323	0.000000	0.000000	2.000000	50.000000	0.000000
3664.809112	-0.084078	0.550639	0.016642	86.445320	-48.783054	43.453297	-0.798904	0.000000	-0.816348	0.000000	0.000000	0.000000	-0.016796	-0.030395	0.094655	0.000000	0.000000	2.000000	50.000000	0.000000
3664.812445	-0.084078	0.550639	0.016642	86.445320	-48.783054	43.453297	-0.798904	0.000000	-0.816348	0.000000	0.000000	0.000000	-0.016796	-0.030395	0.094655	0.000000	0.000000	2.000000	50.000000	0.000000
3664.815778	-0.084078	0.550639	0.016642	86.445320	-48.783054	43.453297	-0.798904	0.000000	-0.816348	0.000000	0.000000	0.000000	-0.016796	-0.030395	0.094655	0.000000	0.000000	2.000000	50.000000	0.000000
3664.819112	-0.084078	0.550639	0.016642	86.452209	-48.809521	43.430195	-0.796105	0.000000	-0.832124	0.000000	0.000000	0.000000	-0.016796	-0.030395	0.094655	0.000000	0.000000	2.000000	50.000000	0.000000
3664.822445	-0.084092	0.550559	0.016721	86.452209	-48.809521	43.430195	-0.796105	0.000000	-0.832124	0.000000	0.000000	0.000000	-0.004191	-0.024002	0.023617	0.000000	0.000000	2.000000	50.000000	0.000000
3664.825778	-0.084092	0.550559	0.016721	86.452209	-48.809521	43.430195	-0.796105	0.000000	-0.832124	0.000000	0.000000	0.000000	-0.004191	-0.024002	0.023617	0.000000	0.000000	2.000000	50.000000	0.000000
3664.829112	-0.084092	0.550559	0.016721	86.466873	-48.846992	43.403679	-0.796105	0.000000	-0.832124	0.000000	0.000000	0.000000	-0.004191	-0.024002	0.023617	0.000000	0.000000	2.000000	50.000000	0.000000
3664.832445	-0.084092	0.550559	0.016721	86.466873	-48.846992	43.403679	-0.796105	0.000000	-0.832124	0.000000	0.000000	0.000000	-0.004191	-0.024002	0.023617	0.000000	0.000000	2.000000	50.000000	0.000000
3664.835778	-0.084126	0.550436	0.016783	86.466873	-48.846992	43.403679	-0.796105	0.000000	-0.832124	0.000000	0.000000	0.000000	-0.010254	-0.037047	0.018558	0.000000	0.000000	2.000000	50.000000	0.000000
3664.839112	-0.084121	0.550253	0.016754	86.485977	-49.033569	43.220203	-0.795407	0.000000	-0.836060	0.000000	0.000000	0.000000	0.001521	-0.054873	-0.008573	0.000000	0.000000	2.000000	50.000000	0.000000
3664.842445	-0.084121	0.550253	0.016754	86.485977	-49.033569	43.220203	-0.795407	0.000000	-0.836060	0.000000	0.000000	0.000000	0.001521	-0.054873	-0.008573	0.000000	0.000000	2.000000	50.000000	0.000000
3664.845778	-0.084121	0.550253	0.016754	86.485977	-49.033569	43.220203	-0.795407	0.000000	-0.836060	0.000000	0.000000	0.000000	0.001521	-0.054873	-0.008573	0.000000	0.000000	2.000000	50.000000	0.000000
3664.849112	-0.084121	0.550253	0.016754	86.507782	-49.326527	42.921413	-0.793951	0.000000	-0.837724	0.000000	0.000000	0.000000	0.001521	-0.054873	-0.008573	0.000000	0.000000	2.000000	50.000000	0.000000
3664.852445	-0.084131	0.550062	0.016681	86.507782	-49.326527	42.921413	-0.793951	0.000000	-0.837724	0.000000	0.000000	0.000000	-0.003050	-0.057271	-0.022022	0.000000	0.000000	2.000000	50.000000	0.000000
3664.855778	-0.084131	0.550062	0.016681	86.507782	-49.326527	42.921413	-0.793951	0.000000	-0.837724	0.000000	0.000000	0.000000	-0.003050	-0.057271	-0.022022	0.000000	0.000000	2.000000	50.000000	0.000000
3664.859112	-0.084131	0.550062	0.016681	86.534454	-49.689114	42.561031	-0.793951	0.000000	-0.837724	0.000000	0.000000	0.000000	-0.003050	-0.057271	-0.022022	0.000000	0.000000	2.000000	50.000000	0.000000
3664.862445	-0.084131	0.550062	0.016681	86.534454	-49.689114	42.561031	-0.793951	0.000000	-0.837724	0.000000	0.000000	0.000000	-0.003050	-0.057271	-0.022022	0.000000	0.000000	2.000000	50.000000	0.000000
3664.865778	-0.084132	0.549820	0.016554	86.534454	-49.689114	42.561031	-0.793951	0.000000	-0.837724	0.000000	0.000000	0.000000	-0.000185	-0.072671	-0.038155	0.000000	0.000000	2.000000	50.000000	0.000000
3664.869112	-0.084132	0.549820	0.016554	86.564644	-50.145378	42.107586	-0.793442	0.000000	-0.834054	0.000000	0.000000	0.000000	-0.000185	-0.072671	-0.038155	0.000000	0.000000	2.000000	50.000000	0.000000
3664.872445	-0.084132	0.549820	0.016554	86.564644	-50.145378	42.107586	-0.793442	0.000000	-0.834054	0.000000	0.000000	0.000000	-0.000185	-0.072671	-0.038155	0.000000	0.000000	2.000000	50.000000	0.000000
3664.875778	-0.084132	0.549820	0.016554	86.564644	-50.145378	42.107586	-0.793442	0.000000	-0.834054	0.000000	0.000000	0.000000	-0.000185	-0.072671	-0.038155	0.000000	0.000000	2.000000	50.000000	0.000000
3664.879112	-0.084187	0.549389	0.016214	86.590958	-50.525738	41.726784	-0.793411	0.000000	-0.827695	0.000000	0.000000	0.000000	-0.016641	-0.129109	-0.102107	0.000000	0.000000	2.000000	50.000000	0.000000
3664.882445	-0.084187	0.549389	0.016214	86.590958	-50.525738	41.726784	-0.793411	0.000000	-0.827695	0.000000	0.000000	0.000000	-0.016641	-0.129109	-0.102107	0.000000	0.000000	2.000000	50.000000	0.000000
3664.885778	-0.084187	0.549389	0.016214	86.590958	-50.525738	41.726784	-0.793411	0.000000	-0.827695	0.000000	0.000000	0.000000	-0.016641	-0.129109	-0.102107	0.000000	0.000000	2.000000	50.000000	0.000000
3664.889112	-0.084187	0.549389	0.016214	86.612274	-50.842472	41.417599	-0.790638	0.000000	-0.810677	0.000000	0.000000	0.000000	-0.016641	-0.129109	-0.102107	0.000000	0.000000	2.000000	50.000000	0.000000
3664.892445	-0.084226	0.549235	0.016040	86.612274	-50.842472	41.417599	-0.790638	0.000000	-0.810677	0.000000	0.000000	0.000000	-0.011612	-0.046184	-0.051990	0.000000	0.000000	2.000000	50.000000	0.000000
3664.895778	-0.084226	0.549235	0.016040	86.612274	-50.842472	41.417599	-0.790638	0.000000	-0.810677	0.000000	0.000000	0.000000	-0.011612	-0.046184	-0.051990	0.000000	0.000000	2.000000	50.000000	0.000000
3664.899112	-0.084226	0.549235	0.016040	86.636986	-51.176865	41.089745	-0.790638	0.000000	-0.810677	0.000000	0.000000	0.000000	-0.011612	-0.046184	-0.051990	0.000000	0.000000	2.000000	50.000000	0.000000
3664.902445	-0.084226	0.549235	0.016040	86.636986	-51.176865	41.089745	-0.790638	0.000000	-0.810677	0.000000	0.000000	0.000000	-0.011612	-0.046184	-0.051990	0.000000	0.000000	2.000000	50.000000	0.000000
3664.905778	-0.084243	0.549055	0.015876	86.636986	-51.176865	41.089745	-0.790638	0.000000	-0.810677	0.000000	0.000000	0.000000	-0.005122	-0.054013	-0.049330	0.000000	0.000000	2.000000	50.000000	0.000000
3664.909112	-0.084243	0.549055	0.015876	86.656837	-51.437244	40.827984	-0.788703	0.000000	-0.802012	0.000000	0.000000	0.000000	-0.005122	-0.054013	-0.049330	0.000000	0.000000	2.000000	50.000000	0.000000
3664.912445	-0.084243	0.549055	0.015876	86.656837	-51.437244	40.827984	-0.788703	0.000000	-0.802012	0.000000	0.000000	0.000000	-0.005122	-0.054013	-0.049330	0.000000	0.000000	2.000000	50.000000	0.000000
3664.915778	-0.084243	0.549055	0.015876	86.656837	-51.437244	40.827984	-0.788703	0.000000	-0.802012	0.000000	0.000000	0.000000	-0.005122	-0.054013	-0.049330	0.000000	0.000000	2.000000	50.000000	0.000000
3664.919112	-0.084094	0.548800	0.015559	86.676567	-51.695030	40.563148	-0.787849	0.000000	-0.793790	0.000000	0.000000	0.000000	0.044711	-0.076495	-0.095059	0.000000	0.000000	2.000000	50.000000	0.000000
3664.922445	-0.084094	0.548800	0.015559	86.676567	-51.695030	40.563148	-0.787849	0.000000	-0.793790	0.000000	0.000000	0.000000	0.044711	-0.076495	-0.095059	0.000000	0.000000	2.000000	50.000000	0.000000
3664.925778	-0.084094	0.548800	0.015559	86.676567	-51.695030	40.563148	-0.787849	0.000000	-0.793790	0.000000	0.000000	0.000000	0.044711	-0.076495	-0.095059	0.000000	0.000000	2.000000	50.000000	0.000000
3664.929112	-0.083959	0.548707	0.015448	86.693054	-51.933357	40.310886	-0.795301	0.000000	-0.777947	0.000000	0.000000	0.000000	0.040625	-0.027977	-0.033198	0.000000	0.000000	2.000000	50.000000	0.000000
3664.932445	-0.083959	0.548707	0.015448	86.693054	-51.933357	40.310886	-0.795301	0.000000	-0.777947	0.000000	0.000000	0.000000	0.040625	-0.027977	-0.033198	0.000000	0.000000	2.000000	50.000000	0.000000
3664.935778	-0.083959	0.548707	0.015448	86.693054	-51.933357	40.310886	-0.795301	0.000000	-0.777947	0.000000	0.000000	0.000000	0.040625	-0.027977	-0.033198	0.000000	0.000000	2.000000	50.000000	0.000000
3664.939112	-0.083959	0.548707	0.015448	86.704674	-52.101101	40.129272	-0.802071	0.000000	-0.772414	0.000000	0.000000	0.000000	0.040625	-0.027977	-0.033198	0.000000	0.000000	2.000000	50.000000	0.000000
3664.942445	-0.083804	0.548631	0.015359	86.704674	-52.101101	40.129272	-0.802071	0.000000	-0.772414	0.000000	0.000000	0.000000	0.046381	-0.022826	-0.026636	0.000000	0.000000	2.000000	50.000000	0.000000
3664.945778	-0.083804	0.548631	0.015359	86.704674	-52.101101	40.129272	-0.802071	0.000000	-0.772414	0.000000	0.000000	0.000000	0.046381	-0.022826	-0.026636	0.000000	0.000000	2.000000	50.000000	0.000000
3664.949112	-0.083804	0.548631	0.015359	86.712944	-52.257694	39.962570	-0.802071	0.000000	-0.772414	0.000000	0.000000	0.000000	0.046381	-0.022826	-0.026636	0.000000	0.000000	2.000000	50.000000	0.000000
3664.952445	-0.083804	0.548631	0.015359	86.712944	-52.257694	39.962570	-0.802071	0.000000	-0.772414	0.000000	0.000000	0.000000	0.046381	-0.022826	-0.026636	0.000000	0.000000	2.000000	50.000000	0.000000
3664.955778	-0.083738	0.548581	0.015250	86.712944	-52.257694	39.962570	-0.802071	0.000000	-0.772414	0.000000	0.000000	0.000000	0.019712	-0.014987	-0.032900	0.000000	0.000000	2.000000	50.000000	0.000000
3664.959112	-0.083738	0.548581	0.015250	86.722191	-52.401852	39.815502	-0.809802	0.000000	-0.767975	0.000000	0.000000	0.000000	0.019712	-0.014987	-0.032900	0.000000	0.000000	2.000000	50.000000	0.000000
3664.962445	-0.083738	0.548581	0.015250	86.722191	-52.401852	39.815502	-0.809802	0.000000	-0.767975	0.000000	0.000000	0.000000	0.019712	-0.014987	-0.032900	0.000000	0.000000	2.000000	50.000000	0.000000
3664.965778	-0.083738	0.548581	0.015250	86.722191	-52.401852	39.815502	-0.809802	0.000000	-0.767975	0.000000	0.000000	0.000000	0.019712	-0.014987	-0.032900	0.000000	0.000000	2.000000	50.000000	0.000000
3664.969112	-0.083690	0.548447	0.014979	86.733681	-52.589287	39.630375	-0.813087	0.000000	-0.762492	0.000000	0.000000	0.000000	0.014425	-0.040176	-0.081374	0.000000	0.000000	2.000000	50.000000	0.000000
3664.972445	-0.083690	0.548447	0.014979	86.733681	-52.589287	39.630375	-0.813087	0.000000	-0.762492	0.000000	0.000000	0.000000	0.014425	-0.040176	-0.081374	0.000000	0.000000	2.000000	50.000000	0.000000
3664.975778	-0.083690	0.548447	0.014979	86.733681	-52.589287	39.630375	-0.813087	0.000000	-0.762492	0.000000	0.000000	0.000000	0.014425	-0.040176	-0.081374	0.000000	0.000000	2.000000	50.000000	0.000000
3664.979112	-0.083690	0.548447	0.014979	86.747490	-52.818203	39.406521	-0.815491	0.000000	-0.748929	0.000000	0.000000	0.000000	0.014425	-0.040176	-0.081374	0.000000	0.000000	2.000000	50.000000	0.000000
3664.982445	-0.083726	0.548372	0.014790	86.747490	-52.818203	39.406521	-0.815491	0.000000	-0.748929	0.000000	0.000000	0.000000	-0.010779	-0.022445	-0.056533	0.000000	0.000000	2.000000	50.000000	0.000000
3664.985778	-0.083726	0.548372	0.014790	86.747490	-52.818203	39.406521	-0.815491	0.000000	-0.748929	0.000000	0.000000	0.000000	-0.010779	-0.022445	-0.056533	0.000000	0.000000	2.000000	50.000000	0.000000
3664.989112	-0.083726	0.548372	0.014790	86.763603	-53.086708	39.143154	-0.815491	0.000000	-0.748929	0.000000	0.000000	0.000000	-0.010779	-0.022445	-0.056533	0.000000	0.000000	2.000000	50.000000	0.000000
3664.992445	-0.083726	0.548372	0.014790	86.763603	-53.086708	39.143154	-0.815491	0.000000	-0.748929	0.000000	0.000000	0.000000	-0.010779	-0.022445	-0.056533	0.000000	0.000000	2.000000	50.000000	0.000000
3664.995778	-0.083714	0.548281	0.014592	86.763603	-53.086708	39.143154	-0.815491	0.000000	-0.748929	0.000000	0.000000	0.000000	0.003636	-0.027543	-0.059556	0.000000	0.000000	2.000000	50.000000	0.000000
3664.999112	-0.083680	0.548163	0.014402	86.782898	-53.371902	38.859123	-0.813694	0.000000	-0.739507	0.000000	0.000000	0.000000	0.010097	-0.035400	-0.056910	0.000000	0.000000	2.000000	50.000000	0.000000
3665.002445	-0.083680	0.548163	0.014402	86.782898	-53.371902	38.859123	-0.813694	0.000000	-0.739507	0.000000	0.000000	0.000000	0.010097	-0.035400	-0.056910	0.000000	0.000000	2.000000	50.000000	0.000000
3665.005778	-0.083680	0.548163	0.014402	86.782898	-53.371902	38.859123	-0.813694	0.000000	-0.739507	0.000000	0.000000	0.000000	0.010097	-0.035400	-0.056910	0.000000	0.000000	2.000000	50.000000	0.000000
3665.009112	-0.083680	0.548163	0.014402	86.798752	-53.637836	38.589958	-0.815983	0.000000	-0.720096	0.000000	0.000000	0.000000	0.010097	-0.035400	-0.056910	0.000000	0.000000	2.000000	50.000000	0.000000
3665.012445	-0.083619	0.548080	0.014188	86.798752	-53.637836	38.589958	-0.815983	0.000000	-0.720096	0.000000	0.000000	0.000000	0.018293	-0.024769	-0.064070	0.000000	0.000000	2.000000	50.000000	0.000000
3665.015778	-0.083619	0.548080	0.014188	86.798752	-53.637836	38.589958	-0.815983	0.000000	-0.720096	0.000000	0.000000	0.000000	0.018293	-0.024769	-0.064070	0.000000	0.000000	2.000000	50.000000	0.000000
3665.019112	-0.083619	0.548080	0.014188	86.814697	-53.903809	38.318192	-0.815983	0.000000	-0.720096	0.000000	0.000000	0.000000	0.018293	-0.024769	-0.064070	0.000000	0.000000	2.000000	50.000000	0.000000
3665.022445	-0.083619	0.548080	0.014188	86.814697	-53.903809	38.318192	-0.815983	0.000000	-0.720096	0.000000	0.000000	0.000000	0.018293	-0.024769	-0.064070	0.000000	0.000000	2.000000	50.000000	0.000000
3665.025778	-0.083518	0.547988	0.014006	86.814697	-53.903809	38.318192	-0.815983	0.000000	-0.720096	0.000000	0.000000	0.000000	0.030494	-0.027524	-0.054840	0.000000	0.000000	2.000000	50.000000	0.000000
3665.029112	-0.083518	0.547988	0.014006	86.825897	-54.091103	38.122307	-0.819032	0.000000	-0.709418	0.000000	0.000000	0.000000	0.030494	-0.027524	-0.054840	0.000000	0.000000	2.000000	50.000000	0.000000
3665.032445	-0.083518	0.547988	0.014006	86.825897	-54.091103	38.122307	-0.819032	0.000000	-0.709418	0.000000	0.000000	0.000000	0.030494	-0.027524	-0.054840	0.000000	0.000000	2.000000	50.000000	0.000000
3665.035778	-0.083518	0.547988	0.014006	86.825897	-54.091103	38.122307	-0.819032	0.000000	-0.709418	0.000000	0.000000	0.000000	0.030494	-0.027524	-0.054840	0.000000	0.000000	2.000000	50.000000	0.000000
3665.039112	-0.083427	0.547898	0.013755	86.832695	-54.209194	38.004223	-0.824114	0.000000	-0.700278	0.000000	0.000000	0.000000	0.027161	-0.027122	-0.075190	0.000000	0.000000	2.000000	50.000000	0.000000
3665.042445	-0.083427	0.547898	0.013755	86.832695	-54.209194	38.004223	-0.824114	0.000000	-0.700278	0.000000	0.000000	0.000000	0.027161	-0.027122	-0.075190	0.000000	0.000000	2.000000	50.000000	0.000000
3665.045778	-0.083427	0.547898	0.013755	86.832695	-54.209194	38.004223	-0.824114	0.000000	-0.700278	0.000000	0.000000	0.000000	0.027161	-0.027122	-0.075190	0.000000	0.000000	2.000000	50.000000	0.000000
3665.049112	-0.083427	0.547898	0.013755	86.837151	-54.288097	37.925156	-0.828641	0.000000	-0.687746	0.000000	0.000000	0.000000	0.027161	-0.027122	-0.075190	0.000000	0.000000	2.000000	50.000000	0.000000
3665.052445	-0.083416	0.547899	0.013691	86.837151	-54.288097	37.925156	-0.828641	0.000000	-0.687746	0.000000	0.000000	0.000000	0.003389	0.000370	-0.019142	0.000000	0.000000	2.000000	50.000000	0.000000
3665.055778	-0.083416	0.547899	0.013691	86.837151	-54.288097	37.925156	-0.828641	0.000000	-0.687746	0.000000	0.000000	0.000000	0.003389	0.000370	-0.019142	0.000000	0.000000	2.000000	50.000000	0.000000
3665.059112	-0.083416	0.547899	0.013691	86.850418	-54.142220	38.091076	-0.828641	0.000000	-0.687746	0.000000	0.000000	0.000000	0.003389	0.000370	-0.019142	0.000000	0.000000	2.000000	50.000000	0.000000
3665.062445	-0.083416	0.547899	0.013691	86.850418	-54.142220	38.091076	-0.828641	0.000000	-0.687746	0.000000	0.000000	0.000000	0.003389	0.000370	-0.019142	0.000000	0.000000	2.000000	50.000000	0.000000
3665.065778	-0.083431	0.547891	0.013646	86.850418	-54.142220	38.091076	-0.828641	0.000000	-0.687746	0.000000	0.000000	0.000000	-0.004529	-0.002367	-0.013462	0.000000	0.000000	2.000000	50.000000	0.000000
3665.069112	-0.083431	0.547891	0.013646	86.884293	-53.625683	38.654850	-0.829206	0.000000	-0.684556	0.000000	0.000000	0.000000	-0.004529	-0.002367	-0.013462	0.000000	0.000000	2.000000	50.000000	0.000000
3665.072445	-0.083431	0.547891	0.013646	86.884293	-53.625683	38.654850	-0.829206	0.000000	-0.684556	0.000000	0.000000	0.000000	-0.004529	-0.002367	-0.013462	0.000000	0.000000	2.000000	50.000000	0.000000
3665.075778	-0.083431	0.547891	0.013646	86.884293	-53.625683	38.654850	-0.829206	0.000000	-0.684556	0.000000	0.000000	0.000000	-0.004529	-0.002367	-0.013462	0.000000	0.000000	2.000000	50.000000	0.000000
3665.079112	-0.083392	0.547832	0.013555	86.941742	-52.822720	39.538734	-0.828451	0.000000	-0.682312	0.000000	0.000000	0.000000	0.011750	-0.017677	-0.027304	0.000000	0.000000	2.000000	50.000000	0.000000
3665.082445	-0.083392	0.547832	0.013555	86.941742	-52.822720	39.538734	-0.828451	0.000000	-0.682312	0.000000	0.000000	0.000000	0.011750	-0.017677	-0.027304	0.000000	0.000000	2.000000	50.000000	0.000000
3665.085778	-0.083392	0.547832	0.013555	86.941742	-52.822720	39.538734	-0.828451	0.000000	-0.682312	0.000000	0.000000	0.000000	0.011750	-0.017677	-0.027304	0.000000	0.000000	2.000000	50.000000	0.000000
3665.089112	-0.083379	0.547764	0.013483	87.014694	-51.757915	40.707150	-0.830410	0.000000	-0.677761	0.000000	0.000000	0.000000	0.003832	-0.020390	-0.021627	0.000000	0.000000	2.000000	50.000000	0.000000
3665.092445	-0.083379	0.547764	0.013483	87.014694	-51.757915	40.707150	-0.830410	0.000000	-0.677761	0.000000	0.000000	0.000000	0.003832	-0.020390	-0.021627	0.000000	0.000000	2.000000	50.000000	0.000000
3665.095778	-0.083379	0.547764	0.013483	87.014694	-51.757915	40.707150	-0.830410	0.000000	-0.677761	0.000000	0.000000	0.000000	0.003832	-0.020390	-0.021627	0.000000	0.000000	2.000000	50.000000	0.000000
3665.099112	-0.083379	0.547764	0.013483	87.101395	-50.501869	42.086571	-0.831048	0.000000	-0.674157	0.000000	0.000000	0.000000	0.003832	-0.020390	-0.021627	0.000000	0.000000	2.000000	50.000000	0.000000
3665.102445	-0.083383	0.547636	0.013376	87.101395	-50.501869	42.086571	-0.831048	0.000000	-0.674157	0.000000	0.000000	0.000000	-0.001210	-0.038421	-0.032177	0.000000	0.000000	2.000000	50.000000	0.000000
3665.105778	-0.083383	0.547636	0.013376	87.101395	-50.501869	42.086571	-0.831048	0.000000	-0.674157	0.000000	0.000000	0.000000	-0.001210	-0.038421	-0.032177	0.000000	0.000000	2.000000	50.000000	0.000000
3665.109112	-0.083383	0.547636	0.013376	87.186241	-49.359577	43.340836	-0.831048	0.000000	-0.674157	0.000000	0.000000	0.000000	-0.001210	-0.038421	-0.032177	0.000000	0.000000	2.000000	50.000000	0.000000
3665.112445	-0.083383	0.547636	0.013376	87.186241	-49.359577	43.340836	-0.831048	0.000000	-0.674157	0.000000	0.000000	0.000000	-0.001210	-0.038421	-0.032177	0.000000	0.000000	2.000000	50.000000	0.000000
3665.115778	-0.083358	0.547500	0.013232	87.186241	-49.359577	43.340836	-0.831048	0.000000	-0.674157	0.000000	0.000000	0.000000	0.007669	-0.040753	-0.043283	0.000000	0.000000	2.000000	50.000000	0.000000
3665.119112	-0.083358	0.547500	0.013232	87.271355	-48.411289	44.390560	-0.830847	0.000000	-0.668794	0.000000	0.000000	0.000000	0.007669	-0.040753	-0.043283	0.000000	0.000000	2.000000	50.000000	0.000000
3665.122445	-0.083358	0.547500	0.013232	87.271355	-48.411289	44.390560	-0.830847	0.000000	-0.668794	0.000000	0.000000	0.000000	0.007669	-0.040753	-0.043283	0.000000	0.000000	2.000000	50.000000	0.000000
3665.125778	-0.083358	0.547500	0.013232	87.271355	-48.411289	44.390560	-0.830847	0.000000	-0.668794	0.000000	0.000000	0.000000	0.007669	-0.040753	-0.043283	0.000000	0.000000	2.000000	50.000000	0.000000
3665.129112	-0.083254	0.547102	0.012779	87.358398	-47.530617	45.366421	-0.832125	0.000000	-0.661580	0.000000	0.000000	0.000000	0.030936	-0.119423	-0.135636	0.000000	0.000000	2.000000	50.000000	0.000000
3665.132445	-0.083254	0.547102	0.012779	87.358398	-47.530617	45.366421	-0.832125	0.000000	-0.661580	0.000000	0.000000	0.000000	0.030936	-0.119423	-0.135636	0.000000	0.000000	2.000000	50.000000	0.000000
3665.135778	-0.083254	0.547102	0.012779	87.358398	-47.530617	45.366421	-0.832125	0.000000	-0.661580	0.000000	0.000000	0.000000	0.030936	-0.119423	-0.135636	0.000000	0.000000	2.000000	50.000000	0.000000
3665.139112	-0.083179	0.546883	0.012485	87.439064	-46.868729	46.108150	-0.837281	0.000000	-0.638974	0.000000	0.000000	0.000000	0.022566	-0.065709	-0.088433	0.000000	0.000000	2.000000	50.000000	0.000000
3665.142445	-0.083179	0.546883	0.012485	87.439064	-46.868729	46.108150	-0.837281	0.000000	-0.638974	0.000000	0.000000	0.000000	0.022566	-0.065709	-0.088433	0.000000	0.000000	2.000000	50.000000	0.000000
3665.145778	-0.083179	0.546883	0.012485	87.439064	-46.868729	46.108150	-0.837281	0.000000	-0.638974	0.000000	0.000000	0.000000	0.022566	-0.065709	-0.088433	0.000000	0.000000	2.000000	50.000000	0.000000
3665.149112	-0.083179	0.546883	0.012485	87.519112	-46.154549	46.893898	-0.841042	0.000000	-0.624235	0.000000	0.000000	0.000000	0.022566	-0.065709	-0.088433	0.000000	0.000000	2.000000	50.000000	0.000000
3665.152445	-0.083037	0.546664	0.012202	87.519112	-46.154549	46.893898	-0.841042	0.000000	-0.624235	0.000000	0.000000	0.000000	0.042618	-0.065639	-0.084940	0.000000	0.000000	2.000000	50.000000	0.000000
3665.155778	-0.083037	0.546664	0.012202	87.519112	-46.154549	46.893898	-0.841042	0.000000	-0.624235	0.000000	0.000000	0.000000	0.042618	-0.065639	-0.084940	0.000000	0.000000	2.000000	50.000000	0.000000
3665.159112	-0.083037	0.546664	0.012202	87.601341	-45.300037	47.819794	-0.841042	0.000000	-0.624235	0.000000	0.000000	0.000000	0.042618	-0.065639	-0.084940	0.000000	0.000000	2.000000	50.000000	0.000000
3665.162445	-0.083037	0.546664	0.012202	87.601341	-45.300037	47.819794	-0.841042	0.000000	-0.624235	0.000000	0.000000	0.000000	0.042618	-0.065639	-0.084940	0.000000	0.000000	2.000000	50.000000	0.000000
3665.165778	-0.082825	0.546429	0.011912	87.601341	-45.300037	47.819794	-0.841042	0.000000	-0.624235	0.000000	0.000000	0.000000	0.063597	-0.070675	-0.086896	0.000000	0.000000	2.000000	50.000000	0.000000
3665.169112	-0.082590	0.546220	0.011621	87.688271	-44.194511	48.998974	-0.848145	0.000000	-0.610079	0.000000	0.000000	0.000000	0.070474	-0.062794	-0.087245	0.000000	0.000000	2.000000	50.000000	0.000000
3665.172445	-0.082590	0.546220	0.011621	87.688271	-44.194511	48.998974	-0.848145	0.000000	-0.610079	0.000000	0.000000	0.000000	0.070474	-0.062794	-0.087245	0.000000	0.000000	2.000000	50.000000	0.000000
3665.175778	-0.082590	0.546220	0.011621	87.688271	-44.194511	48.998974	-0.848145	0.000000	-0.610079	0.000000	0.000000	0.000000	0.070474	-0.062794	-0.087245	0.000000	0.000000	2.000000	50.000000	0.000000
3665.179112	-0.082590	0.546220	0.011621	87.757027	-43.783817	49.449184	-0.870490	0.000000	-0.581055	0.000000	0.000000	0.000000	0.070474	-0.062794	-0.087245	0.000000	0.000000	2.000000	50.000000	0.000000
3665.182445	-0.082364	0.545992	0.011376	87.757027	-43.783817	49.449184	-0.870490	0.000000	-0.581055	0.000000	0.000000	0.000000	0.068000	-0.068220	-0.073588	0.000000	0.000000	2.000000	50.000000	0.000000
3665.185778	-0.082364	0.545992	0.011376	87.757027	-43.783817	49.449184	-0.870490	0.000000	-0.581055	0.000000	0.000000	0.000000	0.068000	-0.068220	-0.073588	0.000000	0.000000	2.000000	50.000000	0.000000
3665.189112	-0.082364	0.545992	0.011376	87.795929	-44.446236	48.769779	-0.870490	0.000000	-0.581055	0.000000	0.000000	0.000000	0.068000	-0.068220	-0.073588	0.000000	0.000000	2.000000	50.000000	0.000000
3665.192445	-0.082364	0.545992	0.011376	87.795929	-44.446236	48.769779	-0.870490	0.000000	-0.581055	0.000000	0.000000	0.000000	0.068000	-0.068220	-0.073588	0.000000	0.000000	2.000000	50.000000	0.000000
3665.195778	-0.082201	0.545748	0.011100	87.795929	-44.446236	48.769779	-0.870490	0.000000	-0.581055	0.000000	0.000000	0.000000	0.048895	-0.073208	-0.082627	0.000000	0.000000	2.000000	50.000000	0.000000
3665.199112	-0.082086	0.545495	0.010840	87.831924	-45.096222	48.113945	-0.881823	0.000000	-0.568790	0.000000	0.000000	0.000000	0.034333	-0.075880	-0.078168	0.000000	0.000000	2.000000	50.000000	0.000000
3665.202445	-0.082086	0.545495	0.010840	87.831924	-45.096222	48.113945	-0.881823	0.000000	-0.568790	0.000000	0.000000	0.000000	0.034333	-0.075880	-0.078168	0.000000	0.000000	2.000000	50.000000	0.000000
3665.205778	-0.082086	0.545495	0.010840	87.831924	-45.096222	48.113945	-0.881823	0.000000	-0.568790	0.000000	0.000000	0.000000	0.034333	-0.075880	-0.078168	0.000000	0.000000	2.000000	50.000000	0.000000
3665.209112	-0.082086	0.545495	0.010840	87.865585	-45.733398	47.473473	-0.895695	0.000000	-0.541991	0.000000	0.000000	0.000000	0.034333	-0.075880	-0.078168	0.000000	0.000000	2.000000	50.000000	0.000000
3665.212445	-0.082046	0.545250	0.010608	87.865585	-45.733398	47.473473	-0.895695	0.000000	-0.541991	0.000000	0.000000	0.000000	0.012175	-0.073472	-0.069416	0.000000	0.000000	2.000000	50.000000	0.000000
3665.215778	-0.082046	0.545250	0.010608	87.865585	-45.733398	47.473473	-0.895695	0.000000	-0.541991	0.000000	0.000000	0.000000	0.012175	-0.073472	-0.069416	0.000000	0.000000	2.000000	50.000000	0.000000
3665.219112	-0.082046	0.545250	0.010608	87.900154	-46.361137	46.846889	-0.895695	0.000000	-0.541991	0.000000	0.000000	0.000000	0.012175	-0.073472	-0.069416	0.000000	0.000000	2.000000	50.000000	0.000000
3665.222445	-0.082046	0.545250	0.010608	87.900154	-46.361137	46.846889	-0.895695	0.000000	-0.541991	0.000000	0.000000	0.000000	0.012175	-0.073472	-0.069416	0.000000	0.000000	2.000000	50.000000	0.000000
3665.225778	-0.082008	0.545022	0.010395	87.900154	-46.361137	46.846889	-0.895695	0.000000	-0.541991	0.000000	0.000000	0.000000	0.011229	-0.068387	-0.064014	0.000000	0.000000	2.000000	50.000000	0.000000
3665.229112	-0.081948	0.544795	0.010185	87.920013	-46.752056	46.455418	-0.897724	0.000000	-0.530422	0.000000	0.000000	0.000000	0.017889	-0.068326	-0.062893	0.000000	0.000000	2.000000	50.000000	0.000000
3665.232445	-0.081948	0.544795	0.010185	87.920013	-46.752056	46.455418	-0.897724	0.000000	-0.530422	0.000000	0.000000	0.000000	0.017889	-0.068326	-0.062893	0.000000	0.000000	2.000000	50.000000	0.000000
3665.235778	-0.081948	0.544795	0.010185	87.920013	-46.752056	46.455418	-0.897724	0.000000	-0.530422	0.000000	0.000000	0.000000	0.017889	-0.068326	-0.062893	0.000000	0.000000	2.000000	50.000000	0.000000
3665.239112	-0.081906	0.544599	0.010076	87.905006	-46.396534	46.804409	-0.902577	0.000000	-0.509271	0.000000	0.000000	0.000000	0.012615	-0.058631	-0.032813	0.000000	0.000000	2.000000	50.000000	0.000000
3665.242445	-0.081906	0.544599	0.010076	87.905006	-46.396534	46.804409	-0.902577	0.000000	-0.509271	0.000000	0.000000	0.000000	0.012615	-0.058631	-0.032813	0.000000	0.000000	2.000000	50.000000	0.000000
3665.245778	-0.081906	0.544599	0.010076	87.905006	-46.396534	46.804409	-0.902577	0.000000	-0.509271	0.000000	0.000000	0.000000	0.012615	-0.058631	-0.032813	0.000000	0.000000	2.000000	50.000000	0.000000
3665.249112	-0.081906	0.544599	0.010076	87.839790	-45.037861	48.156357	-0.904679	0.000000	-0.503802	0.000000	0.000000	0.000000	0.012615	-0.058631	-0.032813	0.000000	0.000000	2.000000	50.000000	0.000000
3665.252445	-0.081852	0.544454	0.010025	87.839790	-45.037861	48.156357	-0.904679	0.000000	-0.503802	0.000000	0.000000	0.000000	0.016394	-0.043486	-0.015286	0.000000	0.000000	2.000000	50.000000	0.000000
3665.255778	-0.081852	0.544454	0.010025	87.839790	-45.037861	48.156357	-0.904679	0.000000	-0.503802	0.000000	0.000000	0.000000	0.016394	-0.043486	-0.015286	0.000000	0.000000	2.000000	50.000000	0.000000
3665.259112	-0.081852	0.544454	0.010025	87.733238	-43.052406	50.134624	-0.904679	0.000000	-0.503802	0.000000	0.000000	0.000000	0.016394	-0.043486	-0.015286	0.000000	0.000000	2.000000	50.000000	0.000000
3665.262445	-0.081852	0.544454	0.010025	87.733238	-43.052406	50.134624	-0.904679	0.000000	-0.503802	0.000000	0.000000	0.000000	0.016394	-0.043486	-0.015286	0.000000	0.000000	2.000000	50.000000	0.000000
3665.265778	-0.081796	0.544358	0.010097	87.733238	-43.052406	50.134624	-0.904679	0.000000	-0.503802	0.000000	0.000000	0.000000	0.016815	-0.028782	0.021462	0.000000	0.000000	2.000000	50.000000	0.000000
3665.269112	-0.081796	0.544358	0.010097	87.601921	-40.911312	52.268551	-0.907412	0.000000	-0.501254	0.000000	0.000000	0.000000	0.016815	-0.028782	0.021462	0.000000	0.000000	2.000000	50.000000	0.000000
3665.272445	-0.081796	0.544358	0.010097	87.601921	-40.911312	52.268551	-0.907412	0.000000	-0.501254	0.000000	0.000000	0.000000	0.016815	-0.028782	0.021462	0.000000	0.000000	2.000000	50.000000	0.000000
3665.275778	-0.081796	0.544358	0.010097	87.601921	-40.911312	52.268551	-0.907412	0.000000	-0.501254	0.000000	0.000000	0.000000	0.016815	-0.028782	0.021462	0.000000	0.000000	2.000000	50.000000	0.000000
3665.279112	-0.081817	0.544284	0.010348	87.470825	-39.044983	54.133198	-0.910214	0.000000	-0.504831	0.000000	0.000000	0.000000	-0.006324	-0.022350	0.075331	0.000000	0.000000	2.000000	50.000000	0.000000
3665.282445	-0.081817	0.544284	0.010348	87.470825	-39.044983	54.133198	-0.910214	0.000000	-0.504831	0.000000	0.000000	0.000000	-0.006324	-0.022350	0.075331	0.000000	0.000000	2.000000	50.000000	0.000000
3665.285778	-0.081817	0.544284	0.010348	87.470825	-39.044983	54.133198	-0.910214	0.000000	-0.504831	0.000000	0.000000	0.000000	-0.006324	-0.022350	0.075331	0.000000	0.000000	2.000000	50.000000	0.000000
3665.289112	-0.081817	0.544284	0.010348	87.336624	-37.357384	55.819344	-0.909160	0.000000	-0.517386	0.000000	0.000000	0.000000	-0.006324	-0.022350	0.075331	0.000000	0.000000	2.000000	50.000000	0.000000
3665.292445	-0.081877	0.544270	0.010559	87.336624	-37.357384	55.819344	-0.909160	0.000000	-0.517386	0.000000	0.000000	0.000000	-0.017943	-0.004082	0.063307	0.000000	0.000000	2.000000	50.000000	0.000000
3665.295778	-0.081877	0.544270	0.010559	87.336624	-37.357384	55.819344	-0.909160	0.000000	-0.517386	0.000000	0.000000	0.000000	-0.017943	-0.004082	0.063307	0.000000	0.000000	2.000000	50.000000	0.000000
3665.299112	-0.081877	0.544270	0.010559	87.205719	-35.894833	57.283173	-0.909160	0.000000	-0.517386	0.000000	0.000000	0.000000	-0.017943	-0.004082	0.063307	0.000000	0.000000	2.000000	50.000000	0.000000
3665.302445	-0.081877	0.544270	0.010559	87.205719	-35.894833	57.283173	-0.909160	0.000000	-0.517386	0.000000	0.000000	0.000000	-0.017943	-0.004082	0.063307	0.000000	0.000000	2.000000	50.000000	0.000000
3665.305778	-0.081914	0.544256	0.010774	87.205719	-35.894833	57.283173	-0.909160	0.000000	-0.517386	0.000000	0.000000	0.000000	-0.011283	-0.004106	0.064463	0.000000	0.000000	2.000000	50.000000	0.000000
3665.309112	-0.081938	0.544224	0.011038	87.105385	-34.878319	58.298546	-0.906170	0.000000	-0.527938	0.000000	0.000000	0.000000	-0.007017	-0.009607	0.079353	0.000000	0.000000	2.000000	50.000000	0.000000
3665.312445	-0.081938	0.544224	0.011038	87.105385	-34.878319	58.298546	-0.906170	0.000000	-0.527938	0.000000	0.000000	0.000000	-0.007017	-0.009607	0.079353	0.000000	0.000000	2.000000	50.000000	0.000000
3665.315778	-0.081938	0.544224	0.011038	87.105385	-34.878319	58.298546	-0.906170	0.000000	-0.527938	0.000000	0.000000	0.000000	-0.007017	-0.009607	0.079353	0.000000	0.000000	2.000000	50.000000	0.000000
3665.319112	-0.081938	0.544224	0.011038	87.019943	-34.066734	59.106750	-0.903120	0.000000	-0.551907	0.000000	0.000000	0.000000	-0.007017	-0.009607	0.079353	0.000000	0.000000	2.000000	50.000000	0.000000
3665.322445	-0.081990	0.544200	0.011340	87.019943	-34.066734	59.106750	-0.903120	0.000000	-0.551907	0.000000	0.000000	0.000000	-0.015837	-0.007347	0.090497	0.000000	0.000000	2.000000	50.000000	0.000000
3665.325778	-0.081990	0.544200	0.011340	87.019943	-34.066734	59.106750	-0.903120	0.000000	-0.551907	0.000000	0.000000	0.000000	-0.015837	-0.007347	0.090497	0.000000	0.000000	2.000000	50.000000	0.000000
3665.329112	-0.081990	0.544200	0.011340	86.925278	-33.258133	59.907257	-0.903120	0.000000	-0.551907	0.000000	0.000000	0.000000	-0.015837	-0.007347	0.090497	0.000000	0.000000	2.000000	50.000000	0.000000
3665.332445	-0.081990	0.544200	0.011340	86.925278	-33.258133	59.907257	-0.903120	0.000000	-0.551907	0.000000	0.000000	0.000000	-0.015837	-0.007347	0.090497	0.000000	0.000000	2.000000	50.000000	0.000000
3665.335778	-0.082006	0.544183	0.011690	86.925278	-33.258133	59.907257	-0.903120	0.000000	-0.551907	0.000000	0.000000	0.000000	-0.004636	-0.005106	0.105136	0.000000	0.000000	2.000000	50.000000	0.000000
3665.339112	-0.081991	0.544181	0.012131	86.810089	-32.306187	60.847309	-0.900480	0.000000	-0.566990	0.000000	0.000000	0.000000	0.004449	-0.000560	0.132086	0.000000	0.000000	2.000000	50.000000	0.000000
3665.342445	-0.081991	0.544181	0.012131	86.810089	-32.306187	60.847309	-0.900480	0.000000	-0.566990	0.000000	0.000000	0.000000	0.004449	-0.000560	0.132086	0.000000	0.000000	2.000000	50.000000	0.000000
3665.345778	-0.081991	0.544181	0.012131	86.810089	-32.306187	60.847309	-0.900480	0.000000	-0.566990	0.000000	0.000000	0.000000	0.004449	-0.000560	0.132086	0.000000	0.000000	2.000000	50.000000	0.000000
3665.349112	-0.081991	0.544181	0.012131	86.686134	-31.364717	61.777027	-0.900450	0.000000	-0.606527	0.000000	0.000000	0.000000	0.004449	-0.000560	0.132086	0.000000	0.000000	2.000000	50.000000	0.000000
3665.352445	-0.081964	0.544203	0.012634	86.686134	-31.364717	61.777027	-0.900450	0.000000	-0.606527	0.000000	0.000000	0.000000	0.008097	0.006696	0.150989	0.000000	0.000000	2.000000	50.000000	0.000000
3665.355778	-0.081964	0.544203	0.012634	86.686134	-31.364717	61.777027	-0.900450	0.000000	-0.606527	0.000000	0.000000	0.000000	0.008097	0.006696	0.150989	0.000000	0.000000	2.000000	50.000000	0.000000
3665.359112	-0.081930	0.544215	0.013228	86.574631	-30.628571	62.492783	-0.900450	0.000000	-0.606527	0.000000	0.000000	0.000000	0.010342	0.003396	0.178134	0.000000	0.000000	2.000000	50.000000	0.000000
3665.362445	-0.081930	0.544215	0.013228	86.574631	-30.628571	62.492783	-0.900450	0.000000	-0.606527	0.000000	0.000000	0.000000	0.010342	0.003396	0.178134	0.000000	0.000000	2.000000	50.000000	0.000000
3665.365778	-0.081930	0.544215	0.013228	86.574631	-30.628571	62.492783	-0.900450	0.000000	-0.606527	0.000000	0.000000	0.000000	0.010342	0.003396	0.178134	0.000000	0.000000	2.000000	50.000000	0.000000
3665.369112	-0.081930	0.544215	0.013228	86.481865	-30.159418	62.929134	-0.903522	0.000000	-0.661381	0.000000	0.000000	0.000000	0.010342	0.003396	0.178134	0.000000	0.000000	2.000000	50.000000	0.000000
3665.372445	-0.081851	0.544200	0.013834	86.481865	-30.159418	62.929134	-0.903522	0.000000	-0.661381	0.000000	0.000000	0.000000	0.023623	-0.004524	0.181806	0.000000	0.000000	2.000000	50.000000	0.000000
3665.375778	-0.081851	0.544200	0.013834	86.481865	-30.159418	62.929134	-0.903522	0.000000	-0.661381	0.000000	0.000000	0.000000	0.023623	-0.004524	0.181806	0.000000	0.000000	2.000000	50.000000	0.000000
3665.379112	-0.081780	0.544139	0.014490	86.403374	-30.301397	62.719540	-0.903522	0.000000	-0.661381	0.000000	0.000000	0.000000	0.021150	-0.018054	0.196848	0.000000	0.000000	2.000000	50.000000	0.000000
3665.382445	-0.081780	0.544139	0.014490	86.403374	-30.301397	62.719540	-0.903522	0.000000	-0.661381	0.000000	0.000000	0.000000	0.021150	-0.018054	0.196848	0.000000	0.000000	2.000000	50.000000	0.000000
3665.385778	-0.081780	0.544139	0.014490	86.403374	-30.301397	62.719540	-0.903522	0.000000	-0.661381	0.000000	0.000000	0.000000	0.021150	-0.018054	0.196848	0.000000	0.000000	2.000000	50.000000	0.000000
3665.389112	-0.081780	0.544139	0.014490	86.331047	-31.332441	61.556793	-0.910985	0.000000	-0.724490	0.000000	0.000000	0.000000	0.021150	-0.018054	0.196848	0.000000	0.000000	2.000000	50.000000	0.000000
3665.392445	-0.081681	0.544019	0.015118	86.331047	-31.332441	61.556793	-0.910985	0.000000	-0.724490	0.000000	0.000000	0.000000	0.029682	-0.036158	0.188440	0.000000	0.000000	2.000000	50.000000	0.000000
3665.395778	-0.081681	0.544019	0.015118	86.331047	-31.332441	61.556793	-0.910985	0.000000	-0.724490	0.000000	0.000000	0.000000	0.029682	-0.036158	0.188440	0.000000	0.000000	2.000000	50.000000	0.000000
3665.399112	-0.081580	0.543855	0.015732	86.257072	-32.904072	59.811352	-0.910985	0.000000	-0.724490	0.000000	0.000000	0.000000	0.030546	-0.049275	0.184314	0.000000	0.000000	2.000000	50.000000	0.000000
3665.402445	-0.081580	0.543855	0.015732	86.257072	-32.904072	59.811352	-0.910985	0.000000	-0.724490	0.000000	0.000000	0.000000	0.030546	-0.049275	0.184314	0.000000	0.000000	2.000000	50.000000	0.000000
3665.405778	-0.081580	0.543855	0.015732	86.257072	-32.904072	59.811352	-0.910985	0.000000	-0.724490	0.000000	0.000000	0.000000	0.030546	-0.049275	0.184314	0.000000	0.000000	2.000000	50.000000	0.000000
3665.409112	-0.081580	0.543855	0.015732	86.168816	-34.622105	57.903736	-0.921023	0.000000	-0.786615	0.000000	0.000000	0.000000	0.030546	-0.049275	0.184314	0.000000	0.000000	2.000000	50.000000	0.000000
3665.412445	-0.081507	0.543701	0.016252	86.168816	-34.622105	57.903736	-0.921023	0.000000	-0.786615	0.000000	0.000000	0.000000	0.021700	-0.046082	0.155932	0.000000	0.000000	2.000000	50.000000	0.000000
3665.415778	-0.081507	0.543701	0.016252	86.168816	-34.622105	57.903736	-0.921023	0.000000	-0.786615	0.000000	0.000000	0.000000	0.021700	-0.046082	0.155932	0.000000	0.000000	2.000000	50.000000	0.000000
3665.419112	-0.081487	0.543524	0.016941	86.009239	-36.825455	55.429321	-0.921023	0.000000	-0.786615	0.000000	0.000000	0.000000	0.006137	-0.053065	0.206650	0.000000	0.000000	2.000000	50.000000	0.000000
3665.422445	-0.081487	0.543524	0.016941	86.009239	-36.825455	55.429321	-0.921023	0.000000	-0.786615	0.000000	0.000000	0.000000	0.006137	-0.053065	0.206650	0.000000	0.000000	2.000000	50.000000	0.000000
3665.425778	-0.081487	0.543524	0.016941	86.009239	-36.825455	55.429321	-0.921023	0.000000	-0.786615	0.000000	0.000000	0.000000	0.006137	-0.053065	0.206650	0.000000	0.000000	2.000000	50.000000	0.000000
3665.429112	-0.081487	0.543524	0.016941	85.822937	-38.561615	53.438389	-0.925662	0.000000	-0.847045	0.000000	0.000000	0.000000	0.006137	-0.053065	0.206650	0.000000	0.000000	2.000000	50.000000	0.000000
3665.432445	-0.081473	0.543384	0.017534	85.822937	-38.561615	53.438389	-0.925662	0.000000	-0.847045	0.000000	0.000000	0.000000	0.004202	-0.041961	0.178042	0.000000	0.000000	2.000000	50.000000	0.000000
3665.435778	-0.081473	0.543384	0.017534	85.822937	-38.561615	53.438389	-0.925662	0.000000	-0.847045	0.000000	0.000000	0.000000	0.004202	-0.041961	0.178042	0.000000	0.000000	2.000000	50.000000	0.000000
3665.439112	-0.081462	0.543261	0.018146	85.621628	-39.946686	51.802483	-0.925662	0.000000	-0.847045	0.000000	0.000000	0.000000	0.003364	-0.037072	0.183414	0.000000	0.000000	2.000000	50.000000	0.000000
3665.442445	-0.081462	0.543261	0.018146	85.621628	-39.946686	51.802483	-0.925662	0.000000	-0.847045	0.000000	0.000000	0.000000	0.003364	-0.037072	0.183414	0.000000	0.000000	2.000000	50.000000	0.000000
3665.445778	-0.081462	0.543261	0.018146	85.621628	-39.946686	51.802483	-0.925662	0.000000	-0.847045	0.000000	0.000000	0.000000	0.003364	-0.037072	0.183414	0.000000	0.000000	2.000000	50.000000	0.000000
3665.449112	-0.081462	0.543261	0.018146	85.445381	-40.853432	50.687672	-0.926923	0.000000	-0.907288	0.000000	0.000000	0.000000	0.003364	-0.037072	0.183414	0.000000	0.000000	2.000000	50.000000	0.000000
3665.452445	-0.081444	0.543103	0.018721	85.445381	-40.853432	50.687672	-0.926923	0.000000	-0.907288	0.000000	0.000000	0.000000	0.005329	-0.047410	0.172452	0.000000	0.000000	2.000000	50.000000	0.000000
3665.455778	-0.081444	0.543103	0.018721	85.445381	-40.853432	50.687672	-0.926923	0.000000	-0.907288	0.000000	0.000000	0.000000	0.005329	-0.047410	0.172452	0.000000	0.000000	2.000000	50.000000	0.000000
3665.459112	-0.081396	0.542937	0.019258	85.301804	-41.323269	50.064869	-0.926923	0.000000	-0.907288	0.000000	0.000000	0.000000	0.014303	-0.049775	0.161269	0.000000	0.000000	2.000000	50.000000	0.000000
3665.462445	-0.081396	0.542937	0.019258	85.301804	-41.323269	50.064869	-0.926923	0.000000	-0.907288	0.000000	0.000000	0.000000	0.014303	-0.049775	0.161269	0.000000	0.000000	2.000000	50.000000	0.000000
3665.465778	-0.081396	0.542937	0.019258	85.301804	-41.323269	50.064869	-0.926923	0.000000	-0.907288	0.000000	0.000000	0.000000	0.014303	-0.049775	0.161269	0.000000	0.000000	2.000000	50.000000	0.000000
3665.469112	-0.081396	0.542937	0.019258	85.172661	-41.684734	49.563396	-0.930195	0.000000	-0.962908	0.000000	0.000000	0.000000	0.014303	-0.049775	0.161269	0.000000	0.000000	2.000000	50.000000	0.000000
3665.472445	-0.081342	0.542736	0.019759	85.172661	-41.684734	49.563396	-0.930195	0.000000	-0.962908	0.000000	0.000000	0.000000	0.016260	-0.060070	0.150317	0.000000	0.000000	2.000000	50.000000	0.000000
3665.475778	-0.081342	0.542736	0.019759	85.172661	-41.684734	49.563396	-0.930195	0.000000	-0.962908	0.000000	0.000000	0.000000	0.016260	-0.060070	0.150317	0.000000	0.000000	2.000000	50.000000	0.000000
3665.479112	-0.081319	0.542521	0.020171	85.027245	-42.131351	48.957634	-0.930195	0.000000	-0.962908	0.000000	0.000000	0.000000	0.006936	-0.064642	0.123403	0.000000	0.000000	2.000000	50.000000	0.000000
3665.482445	-0.081319	0.542521	0.020171	85.027245	-42.131351	48.957634	-0.930195	0.000000	-0.962908	0.000000	0.000000	0.000000	0.006936	-0.064642	0.123403	0.000000	0.000000	2.000000	50.000000	0.000000
3665.485778	-0.081319	0.542521	0.020171	85.027245	-42.131351	48.957634	-0.930195	0.000000	-0.962908	0.000000	0.000000	0.000000	0.006936	-0.064642	0.123403	0.000000	0.000000	2.000000	50.000000	0.000000
3665.489112	-0.081319	0.542521	0.020171	84.854744	-42.829727	48.063740	-0.934061	0.000000	-1.008529	0.000000	0.000000	0.000000	0.006936	-0.064642	0.123403	0.000000	0.000000	2.000000	50.000000	0.000000
3665.492445	-0.081337	0.542315	0.020551	84.854744	-42.829727	48.063740	-0.934061	0.000000	-1.008529	0.000000	0.000000	0.000000	-0.005454	-0.061891	0.114212	0.000000	0.000000	2.000000	50.000000	0.000000
3665.495778	-0.081337	0.542315	0.020551	84.854744	-42.829727	48.063740	-0.934061	0.000000	-1.008529	0.000000	0.000000	0.000000	-0.005454	-0.061891	0.114212	0.000000	0.000000	2.000000	50.000000	0.000000
3665.499112	-0.081337	0.542315	0.020551	84.661385	-43.856712	46.799465	-0.934061	0.000000	-1.008529	0.000000	0.000000	0.000000	-0.005454	-0.061891	0.114212	0.000000	0.000000	2.000000	50.000000	0.000000
3665.502445	-0.081337	0.542315	0.020551	84.661385	-43.856712	46.799465	-0.934061	0.000000	-1.008529	0.000000	0.000000	0.000000	-0.005454	-0.061891	0.114212	0.000000	0.000000	2.000000	50.000000	0.000000
3665.505778	-0.081412	0.542110	0.020857	84.661385	-43.856712	46.799465	-0.934061	0.000000	-1.008529	0.000000	0.000000	0.000000	-0.022600	-0.061307	0.091606	0.000000	0.000000	2.000000	50.000000	0.000000
3665.509112	-0.081476	0.541935	0.021094	84.445717	-44.910744	45.480907	-0.933152	0.000000	-1.027564	0.000000	0.000000	0.000000	-0.019121	-0.052708	0.071117	0.000000	0.000000	2.000000	50.000000	0.000000
3665.512445	-0.081476	0.541935	0.021094	84.445717	-44.910744	45.480907	-0.933152	0.000000	-1.027564	0.000000	0.000000	0.000000	-0.019121	-0.052708	0.071117	0.000000	0.000000	2.000000	50.000000	0.000000
3665.515778	-0.081476	0.541935	0.021094	84.445717	-44.910744	45.480907	-0.933152	0.000000	-1.027564	0.000000	0.000000	0.000000	-0.019121	-0.052708	0.071117	0.000000	0.000000	2.000000	50.000000	0.000000
3665.519112	-0.081476	0.541935	0.021094	84.210403	-45.892975	44.220161	-0.926199	0.000000	-1.054684	0.000000	0.000000	0.000000	-0.019121	-0.052708	0.071117	0.000000	0.000000	2.000000	50.000000	0.000000
3665.522445	-0.081559	0.541768	0.021304	84.210403	-45.892975	44.220161	-0.926199	0.000000	-1.054684	0.000000	0.000000	0.000000	-0.024775	-0.049890	0.063111	0.000000	0.000000	2.000000	50.000000	0.000000
3665.525778	-0.081559	0.541768	0.021304	84.210403	-45.892975	44.220161	-0.926199	0.000000	-1.054684	0.000000	0.000000	0.000000	-0.024775	-0.049890	0.063111	0.000000	0.000000	2.000000	50.000000	0.000000
3665.529112	-0.081559	0.541768	0.021304	83.953766	-46.940708	42.863758	-0.926199	0.000000	-1.054684	0.000000	0.000000	0.000000	-0.024775	-0.049890	0.063111	0.000000	0.000000	2.000000	50.000000	0.000000
3665.532445	-0.081559	0.541768	0.021304	83.953766	-46.940708	42.863758	-0.926199	0.000000	-1.054684	0.000000	0.000000	0.000000	-0.024775	-0.049890	0.063111	0.000000	0.000000	2.000000	50.000000	0.000000
3665.535778	-0.081682	0.541638	0.021479	83.953766	-46.940708	42.863758	-0.926199	0.000000	-1.054684	0.000000	0.000000	0.000000	-0.037024	-0.039075	0.052582	0.000000	0.000000	2.000000	50.000000	0.000000
3665.539112	-0.081817	0.541510	0.021587	83.669830	-48.065090	41.396385	-0.922070	0.000000	-1.065203	0.000000	0.000000	0.000000	-0.040602	-0.038383	0.032322	0.000000	0.000000	2.000000	50.000000	0.000000
3665.542445	-0.081817	0.541510	0.021587	83.669830	-48.065090	41.396385	-0.922070	0.000000	-1.065203	0.000000	0.000000	0.000000	-0.040602	-0.038383	0.032322	0.000000	0.000000	2.000000	50.000000	0.000000
3665.545778	-0.081817	0.541510	0.021587	83.669830	-48.065090	41.396385	-0.922070	0.000000	-1.065203	0.000000	0.000000	0.000000	-0.040602	-0.038383	0.032322	0.000000	0.000000	2.000000	50.000000	0.000000
3665.549112	-0.081817	0.541510	0.021587	83.365288	-49.192013	39.902241	-0.909132	0.000000	-1.079354	0.000000	0.000000	0.000000	-0.040602	-0.038383	0.032322	0.000000	0.000000	2.000000	50.000000	0.000000
3665.552445	-0.081994	0.541418	0.021660	83.365288	-49.192013	39.902241	-0.909132	0.000000	-1.079354	0.000000	0.000000	0.000000	-0.052856	-0.027531	0.021796	0.000000	0.000000	2.000000	50.000000	0.000000
3665.555778	-0.081994	0.541418	0.021660	83.365288	-49.192013	39.902241	-0.909132	0.000000	-1.079354	0.000000	0.000000	0.000000	-0.052856	-0.027531	0.021796	0.000000	0.000000	2.000000	50.000000	0.000000
3665.559112	-0.082201	0.541312	0.021643	83.044128	-50.131168	38.594265	-0.909132	0.000000	-1.079354	0.000000	0.000000	0.000000	-0.062307	-0.031836	-0.005083	0.000000	0.000000	2.000000	50.000000	0.000000
3665.562445	-0.082201	0.541312	0.021643	83.044128	-50.131168	38.594265	-0.909132	0.000000	-1.079354	0.000000	0.000000	0.000000	-0.062307	-0.031836	-0.005083	0.000000	0.000000	2.000000	50.000000	0.000000
3665.565778	-0.082201	0.541312	0.021643	83.044128	-50.131168	38.594265	-0.909132	0.000000	-1.079354	0.000000	0.000000	0.000000	-0.062307	-0.031836	-0.005083	0.000000	0.000000	2.000000	50.000000	0.000000
3665.569112	-0.082374	0.541235	0.021562	82.736305	-50.938423	37.430614	-0.889939	0.000000	-1.082139	0.000000	0.000000	0.000000	-0.051972	-0.023151	-0.024365	0.000000	0.000000	2.000000	50.000000	0.000000
3665.572445	-0.082374	0.541235	0.021562	82.736305	-50.938423	37.430614	-0.889939	0.000000	-1.082139	0.000000	0.000000	0.000000	-0.051972	-0.023151	-0.024365	0.000000	0.000000	2.000000	50.000000	0.000000
3665.575778	-0.082374	0.541235	0.021562	82.736305	-50.938423	37.430614	-0.889939	0.000000	-1.082139	0.000000	0.000000	0.000000	-0.051972	-0.023151	-0.024365	0.000000	0.000000	2.000000	50.000000	0.000000
3665.579112	-0.082374	0.541235	0.021562	82.442772	-51.614460	36.419434	-0.881277	0.000000	-1.078078	0.000000	0.000000	0.000000	-0.051972	-0.023151	-0.024365	0.000000	0.000000	2.000000	50.000000	0.000000
3665.582445	-0.082559	0.541160	0.021413	82.442772	-51.614460	36.419434	-0.881277	0.000000	-1.078078	0.000000	0.000000	0.000000	-0.055482	-0.022370	-0.044628	0.000000	0.000000	2.000000	50.000000	0.000000
3665.585778	-0.082559	0.541160	0.021413	82.442772	-51.614460	36.419434	-0.881277	0.000000	-1.078078	0.000000	0.000000	0.000000	-0.055482	-0.022370	-0.044628	0.000000	0.000000	2.000000	50.000000	0.000000
3665.589112	-0.082559	0.541160	0.021413	82.165138	-52.173923	35.548138	-0.881277	0.000000	-1.078078	0.000000	0.000000	0.000000	-0.055482	-0.022370	-0.044628	0.000000	0.000000	2.000000	50.000000	0.000000
3665.592445	-0.082559	0.541160	0.021413	82.165138	-52.173923	35.548138	-0.881277	0.000000	-1.078078	0.000000	0.000000	0.000000	-0.055482	-0.022370	-0.044628	0.000000	0.000000	2.000000	50.000000	0.000000
3665.595778	-0.082729	0.541125	0.021173	82.165138	-52.173923	35.548138	-0.881277	0.000000	-1.078078	0.000000	0.000000	0.000000	-0.050744	-0.010749	-0.071882	0.000000	0.000000	2.000000	50.000000	0.000000
3665.599112	-0.082890	0.541108	0.020888	81.905312	-52.638344	34.789764	-0.872030	0.000000	-1.070640	0.000000	0.000000	0.000000	-0.048320	-0.004946	-0.085525	0.000000	0.000000	2.000000	50.000000	0.000000
3665.602445	-0.082890	0.541108	0.020888	81.905312	-52.638344	34.789764	-0.872030	0.000000	-1.070640	0.000000	0.000000	0.000000	-0.048320	-0.004946	-0.085525	0.000000	0.000000	2.000000	50.000000	0.000000
3665.605778	-0.082890	0.541108	0.020888	81.905312	-52.638344	34.789764	-0.872030	0.000000	-1.070640	0.000000	0.000000	0.000000	-0.048320	-0.004946	-0.085525	0.000000	0.000000	2.000000	50.000000	0.000000
3665.609112	-0.082890	0.541108	0.020888	81.661575	-53.034866	34.121437	-0.855519	0.000000	-1.044406	0.000000	0.000000	0.000000	-0.048320	-0.004946	-0.085525	0.000000	0.000000	2.000000	50.000000	0.000000
3665.612445	-0.083026	0.541145	0.020598	81.661575	-53.034866	34.121437	-0.855519	0.000000	-1.044406	0.000000	0.000000	0.000000	-0.040975	0.010938	-0.087083	0.000000	0.000000	2.000000	50.000000	0.000000
3665.615778	-0.083026	0.541145	0.020598	81.661575	-53.034866	34.121437	-0.855519	0.000000	-1.044406	0.000000	0.000000	0.000000	-0.040975	0.010938	-0.087083	0.000000	0.000000	2.000000	50.000000	0.000000
3665.619112	-0.083026	0.541145	0.020598	81.432228	-53.304539	33.604099	-0.855519	0.000000	-1.044406	0.000000	0.000000	0.000000	-0.040975	0.010938	-0.087083	0.000000	0.000000	2.000000	50.000000	0.000000
3665.622445	-0.083026	0.541145	0.020598	81.432228	-53.304539	33.604099	-0.855519	0.000000	-1.044406	0.000000	0.000000	0.000000	-0.040975	0.010938	-0.087083	0.000000	0.000000	2.000000	50.000000	0.000000
3665.625778	-0.083177	0.541227	0.020254	81.432228	-53.304539	33.604099	-0.855519	0.000000	-1.044406	0.000000	0.000000	0.000000	-0.045103	0.024623	-0.103269	0.000000	0.000000	2.000000	50.000000	0.000000
3665.629112	-0.083299	0.541345	0.019886	81.221657	-53.506874	33.179493	-0.848690	0.000000	-1.029892	0.000000	0.000000	0.000000	-0.036792	0.035412	-0.110287	0.000000	0.000000	2.000000	50.000000	0.000000
3665.632445	-0.083299	0.541345	0.019886	81.221657	-53.506874	33.179493	-0.848690	0.000000	-1.029892	0.000000	0.000000	0.000000	-0.036792	0.035412	-0.110287	0.000000	0.000000	2.000000	50.000000	0.000000
3665.635778	-0.083299	0.541345	0.019886	81.221657	-53.506874	33.179493	-0.848690	0.000000	-1.029892	0.000000	0.000000	0.000000	-0.036792	0.035412	-0.110287	0.000000	0.000000	2.000000	50.000000	0.000000
3665.639112	-0.083447	0.541506	0.019528	81.033623	-53.702942	32.788364	-0.835040	0.000000	-0.994299	0.000000	0.000000	0.000000	-0.044212	0.048311	-0.107423	0.000000	0.000000	2.000000	50.000000	0.000000
3665.642445	-0.083447	0.541506	0.019528	81.033623	-53.702942	32.788364	-0.835040	0.000000	-0.994299	0.000000	0.000000	0.000000	-0.044212	0.048311	-0.107423	0.000000	0.000000	2.000000	50.000000	0.000000
3665.645778	-0.083447	0.541506	0.019528	81.033623	-53.702942	32.788364	-0.835040	0.000000	-0.994299	0.000000	0.000000	0.000000	-0.044212	0.048311	-0.107423	0.000000	0.000000	2.000000	50.000000	0.000000
3665.649112	-0.083447	0.541506	0.019528	80.877251	-53.917057	32.409191	-0.827672	0.000000	-0.976395	0.000000	0.000000	0.000000	-0.044212	0.048311	-0.107423	0.000000	0.000000	2.000000	50.000000	0.000000
3665.652445	-0.083593	0.541693	0.019165	80.877251	-53.917057	32.409191	-0.827672	0.000000	-0.976395	0.000000	0.000000	0.000000	-0.043879	0.056153	-0.108832	0.000000	0.000000	2.000000	50.000000	0.000000
3665.655778	-0.083593	0.541693	0.019165	80.877251	-53.917057	32.409191	-0.827672	0.000000	-0.976395	0.000000	0.000000	0.000000	-0.043879	0.056153	-0.108832	0.000000	0.000000	2.000000	50.000000	0.000000
3665.659112	-0.083709	0.541873	0.018765	80.761246	-54.101387	32.111637	-0.827672	0.000000	-0.976395	0.000000	0.000000	0.000000	-0.034848	0.053894	-0.119960	0.000000	0.000000	2.000000	50.000000	0.000000
3665.662445	-0.083709	0.541873	0.018765	80.761246	-54.101387	32.111637	-0.827672	0.000000	-0.976395	0.000000	0.000000	0.000000	-0.034848	0.053894	-0.119960	0.000000	0.000000	2.000000	50.000000	0.000000
3665.665778	-0.083709	0.541873	0.018765	80.761246	-54.101387	32.111637	-0.827672	0.000000	-0.976395	0.000000	0.000000	0.000000	-0.034848	0.053894	-0.119960	0.000000	0.000000	2.000000	50.000000	0.000000
3665.669112	-0.083709	0.541873	0.018765	80.698975	-54.342098	31.795668	-0.814550	0.000000	-0.938263	0.000000	0.000000	0.000000	-0.034848	0.053894	-0.119960	0.000000	0.000000	2.000000	50.000000	0.000000
3665.672445	-0.083799	0.542035	0.018351	80.698975	-54.342098	31.795668	-0.814550	0.000000	-0.938263	0.000000	0.000000	0.000000	-0.027019	0.048724	-0.124268	0.000000	0.000000	2.000000	50.000000	0.000000
3665.675778	-0.083799	0.542035	0.018351	80.698975	-54.342098	31.795668	-0.814550	0.000000	-0.938263	0.000000	0.000000	0.000000	-0.027019	0.048724	-0.124268	0.000000	0.000000	2.000000	50.000000	0.000000
3665.679112	-0.083799	0.542035	0.018351	80.650818	-54.561043	31.520275	-0.814550	0.000000	-0.938263	0.000000	0.000000	0.000000	-0.027019	0.048724	-0.124268	0.000000	0.000000	2.000000	50.000000	0.000000
3665.682445	-0.083799	0.542035	0.018351	80.650818	-54.561043	31.520275	-0.814550	0.000000	-0.938263	0.000000	0.000000	0.000000	-0.027019	0.048724	-0.124268	0.000000	0.000000	2.000000	50.000000	0.000000
3665.685778	-0.083888	0.542223	0.017932	80.650818	-54.561043	31.520275	-0.814550	0.000000	-0.938263	0.000000	0.000000	0.000000	-0.026690	0.056503	-0.125687	0.000000	0.000000	2.000000	50.000000	0.000000
3665.689112	-0.083947	0.542404	0.017476	80.612137	-54.736794	31.299421	-0.810047	0.000000	-0.917552	0.000000	0.000000	0.000000	-0.017669	0.054197	-0.136817	0.000000	0.000000	2.000000	50.000000	0.000000
3665.692445	-0.083947	0.542404	0.017476	80.612137	-54.736794	31.299421	-0.810047	0.000000	-0.917552	0.000000	0.000000	0.000000	-0.017669	0.054197	-0.136817	0.000000	0.000000	2.000000	50.000000	0.000000
3665.695778	-0.083947	0.542404	0.017476	80.612137	-54.736794	31.299421	-0.810047	0.000000	-0.917552	0.000000	0.000000	0.000000	-0.017669	0.054197	-0.136817	0.000000	0.000000	2.000000	50.000000	0.000000
3665.699112	-0.083947	0.542404	0.017476	80.577728	-54.842014	31.161175	-0.802654	0.000000	-0.873801	0.000000	0.000000	0.000000	-0.017669	0.054197	-0.136817	0.000000	0.000000	2.000000	50.000000	0.000000
3665.702445	-0.083985	0.542627	0.017037	80.577728	-54.842014	31.161175	-0.802654	0.000000	-0.873801	0.000000	0.000000	0.000000	-0.011552	0.066997	-0.131604	0.000000	0.000000	2.000000	50.000000	0.000000
3665.705778	-0.083985	0.542627	0.017037	80.577728	-54.842014	31.161175	-0.802654	0.000000	-0.873801	0.000000	0.000000	0.000000	-0.011552	0.066997	-0.131604	0.000000	0.000000	2.000000	50.000000	0.000000
3665.709112	-0.083985	0.542627	0.017037	80.557304	-54.839935	31.156370	-0.802654	0.000000	-0.873801	0.000000	0.000000	0.000000	-0.011552	0.066997	-0.131604	0.000000	0.000000	2.000000	50.000000	0.000000
3665.712445	-0.083985	0.542627	0.017037	80.557304	-54.839935	31.156370	-0.802654	0.000000	-0.873801	0.000000	0.000000	0.000000	-0.011552	0.066997	-0.131604	0.000000	0.000000	2.000000	50.000000	0.000000
3665.715778	-0.084008	0.542858	0.016643	80.557304	-54.839935	31.156370	-0.802654	0.000000	-0.873801	0.000000	0.000000	0.000000	-0.006908	0.069063	-0.118189	0.000000	0.000000	2.000000	50.000000	0.000000
3665.719112	-0.083994	0.543095	0.016298	80.549255	-54.797028	31.207834	-0.800729	0.000000	-0.851867	0.000000	0.000000	0.000000	0.004452	0.071160	-0.103571	0.000000	0.000000	2.000000	50.000000	0.000000
3665.722445	-0.083994	0.543095	0.016298	80.549255	-54.797028	31.207834	-0.800729	0.000000	-0.851867	0.000000	0.000000	0.000000	0.004452	0.071160	-0.103571	0.000000	0.000000	2.000000	50.000000	0.000000
3665.725778	-0.083994	0.543095	0.016298	80.549255	-54.797028	31.207834	-0.800729	0.000000	-0.851867	0.000000	0.000000	0.000000	0.004452	0.071160	-0.103571	0.000000	0.000000	2.000000	50.000000	0.000000
3665.729112	-0.083994	0.543095	0.016298	80.541458	-54.739162	31.268204	-0.800319	0.000000	-0.814907	0.000000	0.000000	0.000000	0.004452	0.071160	-0.103571	0.000000	0.000000	2.000000	50.000000	0.000000
3665.732445	-0.083935	0.543305	0.015965	80.541458	-54.739162	31.268204	-0.800319	0.000000	-0.814907	0.000000	0.000000	0.000000	0.017711	0.063163	-0.099842	0.000000	0.000000	2.000000	50.000000	0.000000
3665.735778	-0.083935	0.543305	0.015965	80.541458	-54.739162	31.268204	-0.800319	0.000000	-0.814907	0.000000	0.000000	0.000000	0.017711	0.063163	-0.099842	0.000000	0.000000	2.000000	50.000000	0.000000
3665.739112	-0.083935	0.543305	0.015965	80.534775	-54.691395	31.308355	-0.800319	0.000000	-0.814907	0.000000	0.000000	0.000000	0.017711	0.063163	-0.099842	0.000000	0.000000	2.000000	50.000000	0.000000
3665.742445	-0.083935	0.543305	0.015965	80.534775	-54.691395	31.308355	-0.800319	0.000000	-0.814907	0.000000	0.000000	0.000000	0.017711	0.063163	-0.099842	0.000000	0.000000	2.000000	50.000000	0.000000
3665.745778	-0.083816	0.543497	0.015690	80.534775	-54.691395	31.308355	-0.800319	0.000000	-0.814907	0.000000	0.000000	0.000000	0.035496	0.057446	-0.082630	0.000000	0.000000	2.000000	50.000000	0.000000
3665.749112	-0.083606	0.543645	0.015417	80.532547	-54.661884	31.321756	-0.803271	0.000000	-0.798267	0.000000	0.000000	0.000000	0.063116	0.044415	-0.081958	0.000000	0.000000	2.000000	50.000000	0.000000
3665.752445	-0.083606	0.543645	0.015417	80.532547	-54.661884	31.321756	-0.803271	0.000000	-0.798267	0.000000	0.000000	0.000000	0.063116	0.044415	-0.081958	0.000000	0.000000	2.000000	50.000000	0.000000
3665.755778	-0.083606	0.543645	0.015417	80.532547	-54.661884	31.321756	-0.803271	0.000000	-0.798267	0.000000	0.000000	0.000000	0.063116	0.044415	-0.081958	0.000000	0.000000	2.000000	50.000000	0.000000
3665.759112	-0.083606	0.543645	0.015417	80.534798	-54.653332	31.308357	-0.819707	0.000000	-0.770835	0.000000	0.000000	0.000000	0.063116	0.044415	-0.081958	0.000000	0.000000	2.000000	50.000000	0.000000
3665.762445	-0.083379	0.543731	0.015179	80.534798	-54.653332	31.308357	-0.819707	0.000000	-0.770835	0.000000	0.000000	0.000000	0.068089	0.025833	-0.071190	0.000000	0.000000	2.000000	50.000000	0.000000
3665.765778	-0.083379	0.543731	0.015179	80.534798	-54.653332	31.308357	-0.819707	0.000000	-0.770835	0.000000	0.000000	0.000000	0.068089	0.025833	-0.071190	0.000000	0.000000	2.000000	50.000000	0.000000
3665.769112	-0.083379	0.543731	0.015179	80.540092	-54.654411	31.279375	-0.819707	0.000000	-0.770835	0.000000	0.000000	0.000000	0.068089	0.025833	-0.071190	0.000000	0.000000	2.000000	50.000000	0.000000
3665.772445	-0.083379	0.543731	0.015179	80.540092	-54.654411	31.279375	-0.819707	0.000000	-0.770835	0.000000	0.000000	0.000000	0.068089	0.025833	-0.071190	0.000000	0.000000	2.000000	50.000000	0.000000
3665.775778	-0.083101	0.543783	0.014914	80.540092	-54.654411	31.279375	-0.819707	0.000000	-0.770835	0.000000	0.000000	0.000000	0.083402	0.015650	-0.079766	0.000000	0.000000	2.000000	50.000000	0.000000
3665.779112	-0.082812	0.543833	0.014715	80.545639	-54.645954	31.259357	-0.831055	0.000000	-0.758970	0.000000	0.000000	0.000000	0.086683	0.015092	-0.059512	0.000000	0.000000	2.000000	50.000000	0.000000
3665.782445	-0.082812	0.543833	0.014715	80.545639	-54.645954	31.259357	-0.831055	0.000000	-0.758970	0.000000	0.000000	0.000000	0.086683	0.015092	-0.059512	0.000000	0.000000	2.000000	50.000000	0.000000
3665.785778	-0.082812	0.543833	0.014715	80.545639	-54.645954	31.259357	-0.831055	0.000000	-0.758970	0.000000	0.000000	0.000000	0.086683	0.015092	-0.059512	0.000000	0.000000	2.000000	50.000000	0.000000
3665.789112	-0.082812	0.543833	0.014715	80.548950	-54.621571	31.252708	-0.859402	0.000000	-0.735757	0.000000	0.000000	0.000000	0.086683	0.015092	-0.059512	0.000000	0.000000	2.000000	50.000000	0.000000
3665.792445	-0.082512	0.543882	0.014584	80.548950	-54.621571	31.252708	-0.859402	0.000000	-0.735757	0.000000	0.000000	0.000000	0.089987	0.014520	-0.039256	0.000000	0.000000	2.000000	50.000000	0.000000
3665.795778	-0.082512	0.543882	0.014584	80.548950	-54.621571	31.252708	-0.859402	0.000000	-0.735757	0.000000	0.000000	0.000000	0.089987	0.014520	-0.039256	0.000000	0.000000	2.000000	50.000000	0.000000
3665.799112	-0.082512	0.543882	0.014584	80.555580	-54.579582	31.266382	-0.859402	0.000000	-0.735757	0.000000	0.000000	0.000000	0.089987	0.014520	-0.039256	0.000000	0.000000	2.000000	50.000000	0.000000
3665.802445	-0.082512	0.543882	0.014584	80.555580	-54.579582	31.266382	-0.859402	0.000000	-0.735757	0.000000	0.000000	0.000000	0.089987	0.014520	-0.039256	0.000000	0.000000	2.000000	50.000000	0.000000
3665.805778	-0.082194	0.543921	0.014480	80.555580	-54.579582	31.266382	-0.859402	0.000000	-0.735757	0.000000	0.000000	0.000000	0.095457	0.011719	-0.031299	0.000000	0.000000	2.000000	50.000000	0.000000
3665.809112	-0.081839	0.543941	0.014429	80.569847	-54.500031	31.327473	-0.874400	0.000000	-0.729215	0.000000	0.000000	0.000000	0.106464	0.006123	-0.015334	0.000000	0.000000	2.000000	50.000000	0.000000
3665.812445	-0.081839	0.543941	0.014429	80.569847	-54.500031	31.327473	-0.874400	0.000000	-0.729215	0.000000	0.000000	0.000000	0.106464	0.006123	-0.015334	0.000000	0.000000	2.000000	50.000000	0.000000
3665.815778	-0.081839	0.543941	0.014429	80.569847	-54.500031	31.327473	-0.874400	0.000000	-0.729215	0.000000	0.000000	0.000000	0.106464	0.006123	-0.015334	0.000000	0.000000	2.000000	50.000000	0.000000
3665.819112	-0.081839	0.543941	0.014429	80.597404	-54.398701	31.416275	-0.908054	0.000000	-0.721443	0.000000	0.000000	0.000000	0.106464	0.006123	-0.015334	0.000000	0.000000	2.000000	50.000000	0.000000
3665.822445	-0.081463	0.543909	0.014391	80.597404	-54.398701	31.416275	-0.908054	0.000000	-0.721443	0.000000	0.000000	0.000000	0.112663	-0.009587	-0.011455	0.000000	0.000000	2.000000	50.000000	0.000000
3665.825778	-0.081463	0.543909	0.014391	80.597404	-54.398701	31.416275	-0.908054	0.000000	-0.721443	0.000000	0.000000	0.000000	0.112663	-0.009587	-0.011455	0.000000	0.000000	2.000000	50.000000	0.000000
3665.829112	-0.081463	0.543909	0.014391	80.638130	-54.259888	31.560381	-0.908054	0.000000	-0.721443	0.000000	0.000000	0.000000	0.112663	-0.009587	-0.011455	0.000000	0.000000	2.000000	50.000000	0.000000
3665.832445	-0.081463	0.543909	0.014391	80.638130	-54.259888	31.560381	-0.908054	0.000000	-0.721443	0.000000	0.000000	0.000000	0.112663	-0.009587	-0.011455	0.000000	0.000000	2.000000	50.000000	0.000000
3665.835778	-0.081066	0.543851	0.014361	80.638130	-54.259888	31.560381	-0.908054	0.000000	-0.721443	0.000000	0.000000	0.000000	0.119106	-0.017416	-0.008993	0.000000	0.000000	2.000000	50.000000	0.000000
3665.839112	-0.080693	0.543741	0.014336	80.685356	-54.115803	31.719522	-0.926831	0.000000	-0.719533	0.000000	0.000000	0.000000	0.111883	-0.033087	-0.007450	0.000000	0.000000	2.000000	50.000000	0.000000
3665.842445	-0.080693	0.543741	0.014336	80.685356	-54.115803	31.719522	-0.926831	0.000000	-0.719533	0.000000	0.000000	0.000000	0.111883	-0.033087	-0.007450	0.000000	0.000000	2.000000	50.000000	0.000000
3665.845778	-0.080693	0.543741	0.014336	80.685356	-54.115803	31.719522	-0.926831	0.000000	-0.719533	0.000000	0.000000	0.000000	0.111883	-0.033087	-0.007450	0.000000	0.000000	2.000000	50.000000	0.000000
3665.849112	-0.080693	0.543741	0.014336	80.720619	-54.053211	31.776291	-0.965329	0.000000	-0.716793	0.000000	0.000000	0.000000	0.111883	-0.033087	-0.007450	0.000000	0.000000	2.000000	50.000000	0.000000
3665.852445	-0.080321	0.543631	0.014311	80.720619	-54.053211	31.776291	-0.965329	0.000000	-0.716793	0.000000	0.000000	0.000000	0.111860	-0.033093	-0.007548	0.000000	0.000000	2.000000	50.000000	0.000000
3665.855778	-0.080321	0.543631	0.014311	80.720619	-54.053211	31.776291	-0.965329	0.000000	-0.716793	0.000000	0.000000	0.000000	0.111860	-0.033093	-0.007548	0.000000	0.000000	2.000000	50.000000	0.000000
3665.859112	-0.080321	0.543631	0.014311	80.735115	-54.093277	31.701586	-0.965329	0.000000	-0.716793	0.000000	0.000000	0.000000	0.111860	-0.033093	-0.007548	0.000000	0.000000	2.000000	50.000000	0.000000
3665.862445	-0.080321	0.543631	0.014311	80.735115	-54.093277	31.701586	-0.965329	0.000000	-0.716793	0.000000	0.000000	0.000000	0.111860	-0.033093	-0.007548	0.000000	0.000000	2.000000	50.000000	0.000000
3665.865778	-0.080015	0.543520	0.014274	80.735115	-54.093277	31.701586	-0.965329	0.000000	-0.716793	0.000000	0.000000	0.000000	0.091693	-0.033082	-0.011063	0.000000	0.000000	2.000000	50.000000	0.000000
3665.869112	-0.079731	0.543436	0.014228	80.750717	-54.131149	31.633629	-0.983972	0.000000	-0.715535	0.000000	0.000000	0.000000	0.085194	-0.025215	-0.013661	0.000000	0.000000	2.000000	50.000000	0.000000
3665.872445	-0.079731	0.543436	0.014228	80.750717	-54.131149	31.633629	-0.983972	0.000000	-0.715535	0.000000	0.000000	0.000000	0.085194	-0.025215	-0.013661	0.000000	0.000000	2.000000	50.000000	0.000000
3665.875778	-0.079731	0.543436	0.014228	80.750717	-54.131149	31.633629	-0.983972	0.000000	-0.715535	0.000000	0.000000	0.000000	0.085194	-0.025215	-0.013661	0.000000	0.000000	2.000000	50.000000	0.000000
3665.879112	-0.079731	0.543436	0.014228	80.765068	-54.103161	31.641064	-1.013453	0.000000	-0.711414	0.000000	0.000000	0.000000	0.085194	-0.025215	-0.013661	0.000000	0.000000	2.000000	50.000000	0.000000
3665.882445	-0.079476	0.543360	0.014220	80.765068	-54.103161	31.641064	-1.013453	0.000000	-0.711414	0.000000	0.000000	0.000000	0.076381	-0.022982	-0.002529	0.000000	0.000000	2.000000	50.000000	0.000000
3665.885778	-0.079476	0.543360	0.014220	80.765068	-54.103161	31.641064	-1.013453	0.000000	-0.711414	0.000000	0.000000	0.000000	0.076381	-0.022982	-0.002529	0.000000	0.000000	2.000000	50.000000	0.000000
3665.889112	-0.079476	0.543360	0.014220	80.791473	-54.045170	31.697258	-1.013453	0.000000	-0.711414	0.000000	0.000000	0.000000	0.076381	-0.022982	-0.002529	0.000000	0.000000	2.000000	50.000000	0.000000
3665.892445	-0.079476	0.543360	0.014220	80.791473	-54.045170	31.697258	-1.013453	0.000000	-0.711414	0.000000	0.000000	0.000000	0.076381	-0.022982	-0.002529	0.000000	0.000000	2.000000	50.000000	0.000000
3665.895778	-0.079229	0.543291	0.014252	80.791473	-54.045170	31.697258	-1.013453	0.000000	-0.711414	0.000000	0.000000	0.000000	0.074302	-0.020714	0.009749	0.000000	0.000000	2.000000	50.000000	0.000000
3665.899112	-0.079229	0.543291	0.014252	80.822189	-53.945084	31.809292	-1.026183	0.000000	-0.710993	0.000000	0.000000	0.000000	0.074302	-0.020714	0.009749	0.000000	0.000000	2.000000	50.000000	0.000000
3665.902445	-0.079229	0.543291	0.014252	80.822189	-53.945084	31.809292	-1.026183	0.000000	-0.710993	0.000000	0.000000	0.000000	0.074302	-0.020714	0.009749	0.000000	0.000000	2.000000	50.000000	0.000000
3665.905778	-0.079229	0.543291	0.014252	80.822189	-53.945084	31.809292	-1.026183	0.000000	-0.710993	0.000000	0.000000	0.000000	0.074302	-0.020714	0.009749	0.000000	0.000000	2.000000	50.000000	0.000000
3665.909112	-0.078756	0.543127	0.014318	80.858406	-53.839687	31.929117	-1.038567	0.000000	-0.712618	0.000000	0.000000	0.000000	0.141669	-0.049263	0.019640	0.000000	0.000000	2.000000	50.000000	0.000000
3665.912445	-0.078756	0.543127	0.014318	80.858406	-53.839687	31.929117	-1.038567	0.000000	-0.712618	0.000000	0.000000	0.000000	0.141669	-0.049263	0.019640	0.000000	0.000000	2.000000	50.000000	0.000000
3665.915778	-0.078756	0.543127	0.014318	80.858406	-53.839687	31.929117	-1.038567	0.000000	-0.712618	0.000000	0.000000	0.000000	0.141669	-0.049263	0.019640	0.000000	0.000000	2.000000	50.000000	0.000000
3665.919112	-0.078756	0.543127	0.014318	80.886864	-53.751598	32.028297	-1.062178	0.000000	-0.715891	0.000000	0.000000	0.000000	0.141669	-0.049263	0.019640	0.000000	0.000000	2.000000	50.000000	0.000000
3665.922445	-0.078554	0.543031	0.014347	80.886864	-53.751598	32.028297	-1.062178	0.000000	-0.715891	0.000000	0.000000	0.000000	0.060651	-0.028545	0.008776	0.000000	0.000000	2.000000	50.000000	0.000000
3665.925778	-0.078554	0.543031	0.014347	80.886864	-53.751598	32.028297	-1.062178	0.000000	-0.715891	0.000000	0.000000	0.000000	0.060651	-0.028545	0.008776	0.000000	0.000000	2.000000	50.000000	0.000000
3665.929112	-0.078554	0.543031	0.014347	80.910011	-53.718918	32.064671	-1.062178	0.000000	-0.715891	0.000000	0.000000	0.000000	0.060651	-0.028545	0.008776	0.000000	0.000000	2.000000	50.000000	0.000000
3665.932445	-0.078554	0.543031	0.014347	80.910011	-53.718918	32.064671	-1.062178	0.000000	-0.715891	0.000000	0.000000	0.000000	0.060651	-0.028545	0.008776	0.000000	0.000000	2.000000	50.000000	0.000000
3665.935778	-0.078397	0.542936	0.014369	80.910011	-53.718918	32.064671	-1.062178	0.000000	-0.715891	0.000000	0.000000	0.000000	0.047224	-0.028553	0.006513	0.000000	0.000000	2.000000	50.000000	0.000000
3665.939112	-0.078397	0.542936	0.014369	80.930916	-53.702133	32.087006	-1.072287	0.000000	-0.717354	0.000000	0.000000	0.000000	0.047224	-0.028553	0.006513	0.000000	0.000000	2.000000	50.000000	0.000000
3665.942445	-0.078397	0.542936	0.014369	80.930916	-53.702133	32.087006	-1.072287	0.000000	-0.717354	0.000000	0.000000	0.000000	0.047224	-0.028553	0.006513	0.000000	0.000000	2.000000	50.000000	0.000000
3665.945778	-0.078397	0.542936	0.014369	80.930916	-53.702133	32.087006	-1.072287	0.000000	-0.717354	0.000000	0.000000	0.000000	0.047224	-0.028553	0.006513	0.000000	0.000000	2.000000	50.000000	0.000000
3665.949112	-0.078260	0.542772	0.014378	80.960472	-53.626835	32.194214	-1.080158	0.000000	-0.718439	0.000000	0.000000	0.000000	0.040963	-0.049252	0.002672	0.000000	0.000000	2.000000	50.000000	0.000000
3665.952445	-0.078260	0.542772	0.014378	80.960472	-53.626835	32.194214	-1.080158	0.000000	-0.718439	0.000000	0.000000	0.000000	0.040963	-0.049252	0.002672	0.000000	0.000000	2.000000	50.000000	0.000000
3665.955778	-0.078260	0.542772	0.014378	80.960472	-53.626835	32.194214	-1.080158	0.000000	-0.718439	0.000000	0.000000	0.000000	0.040963	-0.049252	0.002672	0.000000	0.000000	2.000000	50.000000	0.000000
3665.959112	-0.078260	0.542772	0.014378	81.014870	-53.433426	32.466446	-1.086985	0.000000	-0.718885	0.000000	0.000000	0.000000	0.040963	-0.049252	0.002672	0.000000	0.000000	2.000000	50.000000	0.000000
3665.962445	-0.078266	0.542710	0.014410	81.014870	-53.433426	32.466446	-1.086985	0.000000	-0.718885	0.000000	0.000000	0.000000	-0.001597	-0.018463	0.009623	0.000000	0.000000	2.000000	50.000000	0.000000
3665.965778	-0.078266	0.542710	0.014410	81.014870	-53.433426	32.466446	-1.086985	0.000000	-0.718885	0.000000	0.000000	0.000000	-0.001597	-0.018463	0.009623	0.000000	0.000000	2.000000	50.000000	0.000000
3665.969112	-0.078266	0.542710	0.014410	81.089478	-53.109089	32.907673	-1.086985	0.000000	-0.718885	0.000000	0.000000	0.000000	-0.001597	-0.018463	0.009623	0.000000	0.000000	2.000000	50.000000	0.000000
3665.972445	-0.078266	0.542710	0.014410	81.089478	-53.109089	32.907673	-1.086985	0.000000	-0.718885	0.000000	0.000000	0.000000	-0.001597	-0.018463	0.009623	0.000000	0.000000	2.000000	50.000000	0.000000
3665.975778	-0.078268	0.542632	0.014424	81.089478	-53.109089	32.907673	-1.086985	0.000000	-0.718885	0.000000	0.000000	0.000000	-0.000690	-0.023503	0.004146	0.000000	0.000000	2.000000	50.000000	0.000000
3665.979112	-0.078268	0.542632	0.014424	81.177147	-52.691273	33.470146	-1.086719	0.000000	-0.720488	0.000000	0.000000	0.000000	-0.000690	-0.023503	0.004146	0.000000	0.000000	2.000000	50.000000	0.000000
3665.982445	-0.078268	0.542632	0.014424	81.177147	-52.691273	33.470146	-1.086719	0.000000	-0.720488	0.000000	0.000000	0.000000	-0.000690	-0.023503	0.004146	0.000000	0.000000	2.000000	50.000000	0.000000
3665.985778	-0.078268	0.542632	0.014424	81.177147	-52.691273	33.470146	-1.086719	0.000000	-0.720488	0.000000	0.000000	0.000000	-0.000690	-0.023503	0.004146	0.000000	0.000000	2.000000	50.000000	0.000000
3665.989112	-0.078376	0.542490	0.014519	81.273254	-52.263577	34.054256	-1.086604	0.000000	-0.721179	0.000000	0.000000	0.000000	-0.032336	-0.042560	0.028482	0.000000	0.000000	2.000000	50.000000	0.000000
3665.992445	-0.078376	0.542490	0.014519	81.273254	-52.263577	34.054256	-1.086604	0.000000	-0.721179	0.000000	0.000000	0.000000	-0.032336	-0.042560	0.028482	0.000000	0.000000	2.000000	50.000000	0.000000
3665.995778	-0.078376	0.542490	0.014519	81.273254	-52.263577	34.054256	-1.086604	0.000000	-0.721179	0.000000	0.000000	0.000000	-0.032336	-0.042560	0.028482	0.000000	0.000000	2.000000	50.000000	0.000000
3665.999112	-0.078376	0.542490	0.014519	81.360229	-51.874222	34.588291	-1.081214	0.000000	-0.725926	0.000000	0.000000	0.000000	-0.032336	-0.042560	0.028482	0.000000	0.000000	2.000000	50.000000	0.000000
3666.002445	-0.078424	0.542386	0.014529	81.360229	-51.874222	34.588291	-1.081214	0.000000	-0.725926	0.000000	0.000000	0.000000	-0.014352	-0.031350	0.003280	0.000000	0.000000	2.000000	50.000000	0.000000
3666.005778	-0.078424	0.542386	0.014529	81.360229	-51.874222	34.588291	-1.081214	0.000000	-0.725926	0.000000	0.000000	0.000000	-0.014352	-0.031350	0.003280	0.000000	0.000000	2.000000	50.000000	0.000000
3666.009112	-0.078424	0.542386	0.014529	81.430214	-51.596588	34.978020	-1.081214	0.000000	-0.725926	0.000000	0.000000	0.000000	-0.014352	-0.031350	0.003280	0.000000	0.000000	2.000000	50.000000	0.000000
3666.012445	-0.078424	0.542386	0.014529	81.430214	-51.596588	34.978020	-1.081214	0.000000	-0.725926	0.000000	0.000000	0.000000	-0.014352	-0.031350	0.003280	0.000000	0.000000	2.000000	50.000000	0.000000
3666.015778	-0.078498	0.542272	0.014559	81.430214	-51.596588	34.978020	-1.081214	0.000000	-0.725926	0.000000	0.000000	0.000000	-0.022209	-0.034171	0.009007	0.000000	0.000000	2.000000	50.000000	0.000000
3666.019112	-0.078498	0.542272	0.014559	81.494698	-51.343716	35.333996	-1.078822	0.000000	-0.726473	0.000000	0.000000	0.000000	-0.022209	-0.034171	0.009007	0.000000	0.000000	2.000000	50.000000	0.000000
3666.022445	-0.078498	0.542272	0.014559	81.494698	-51.343716	35.333996	-1.078822	0.000000	-0.726473	0.000000	0.000000	0.000000	-0.022209	-0.034171	0.009007	0.000000	0.000000	2.000000	50.000000	0.000000
3666.025778	-0.078498	0.542272	0.014559	81.494698	-51.343716	35.333996	-1.078822	0.000000	-0.726473	0.000000	0.000000	0.000000	-0.022209	-0.034171	0.009007	0.000000	0.000000	2.000000	50.000000	0.000000
3666.029112	-0.078640	0.542106	0.014587	81.554222	-51.055527	35.722897	-1.075121	0.000000	-0.727974	0.000000	0.000000	0.000000	-0.042826	-0.049841	0.008383	0.000000	0.000000	2.000000	50.000000	0.000000
3666.032445	-0.078640	0.542106	0.014587	81.554222	-51.055527	35.722897	-1.075121	0.000000	-0.727974	0.000000	0.000000	0.000000	-0.042826	-0.049841	0.008383	0.000000	0.000000	2.000000	50.000000	0.000000
3666.035778	-0.078640	0.542106	0.014587	81.554222	-51.055527	35.722897	-1.075121	0.000000	-0.727974	0.000000	0.000000	0.000000	-0.042826	-0.049841	0.008383	0.000000	0.000000	2.000000	50.000000	0.000000
3666.039112	-0.078640	0.542106	0.014587	81.612686	-50.795170	36.078323	-1.067983	0.000000	-0.729371	0.000000	0.000000	0.000000	-0.042826	-0.049841	0.008383	0.000000	0.000000	2.000000	50.000000	0.000000
3666.042445	-0.078668	0.542044	0.014616	81.612686	-50.795170	36.078323	-1.067983	0.000000	-0.729371	0.000000	0.000000	0.000000	-0.008318	-0.018481	0.008476	0.000000	0.000000	2.000000	50.000000	0.000000
3666.045778	-0.078668	0.542044	0.014616	81.612686	-50.795170	36.078323	-1.067983	0.000000	-0.729371	0.000000	0.000000	0.000000	-0.008318	-0.018481	0.008476	0.000000	0.000000	2.000000	50.000000	0.000000
3666.049112	-0.078668	0.542044	0.014616	81.666878	-50.552959	36.405750	-1.067983	0.000000	-0.729371	0.000000	0.000000	0.000000	-0.008318	-0.018481	0.008476	0.000000	0.000000	2.000000	50.000000	0.000000
3666.052445	-0.078668	0.542044	0.014616	81.666878	-50.552959	36.405750	-1.067983	0.000000	-0.729371	0.000000	0.000000	0.000000	-0.008318	-0.018481	0.008476	0.000000	0.000000	2.000000	50.000000	0.000000
3666.055778	-0.078697	0.541956	0.014648	81.666878	-50.552959	36.405750	-1.067983	0.000000	-0.729371	0.000000	0.000000	0.000000	-0.008549	-0.026323	0.009843	0.000000	0.000000	2.000000	50.000000	0.000000
3666.059112	-0.078697	0.541956	0.014648	81.710655	-50.370640	36.655254	-1.066597	0.000000	-0.730784	0.000000	0.000000	0.000000	-0.008549	-0.026323	0.009843	0.000000	0.000000	2.000000	50.000000	0.000000
3666.062445	-0.078697	0.541956	0.014648	81.710655	-50.370640	36.655254	-1.066597	0.000000	-0.730784	0.000000	0.000000	0.000000	-0.008549	-0.026323	0.009843	0.000000	0.000000	2.000000	50.000000	0.000000
3666.065778	-0.078697	0.541956	0.014648	81.710655	-50.370640	36.655254	-1.066597	0.000000	-0.730784	0.000000	0.000000	0.000000	-0.008549	-0.026323	0.009843	0.000000	0.000000	2.000000	50.000000	0.000000
3666.069112	-0.078737	0.541749	0.014614	81.734688	-50.367542	36.681965	-1.065172	0.000000	-0.732425	0.000000	0.000000	0.000000	-0.012064	-0.062129	-0.010476	0.000000	0.000000	2.000000	50.000000	0.000000
3666.072445	-0.078737	0.541749	0.014614	81.734688	-50.367542	36.681965	-1.065172	0.000000	-0.732425	0.000000	0.000000	0.000000	-0.012064	-0.062129	-0.010476	0.000000	0.000000	2.000000	50.000000	0.000000
3666.075778	-0.078737	0.541749	0.014614	81.734688	-50.367542	36.681965	-1.065172	0.000000	-0.732425	0.000000	0.000000	0.000000	-0.012064	-0.062129	-0.010476	0.000000	0.000000	2.000000	50.000000	0.000000
3666.079112	-0.078737	0.541749	0.014614	81.747360	-50.445740	36.608173	-1.063162	0.000000	-0.730679	0.000000	0.000000	0.000000	-0.012064	-0.062129	-0.010476	0.000000	0.000000	2.000000	50.000000	0.000000
3666.082445	-0.078775	0.541621	0.014565	81.747360	-50.445740	36.608173	-1.063162	0.000000	-0.730679	0.000000	0.000000	0.000000	-0.011376	-0.038589	-0.014597	0.000000	0.000000	2.000000	50.000000	0.000000
3666.085778	-0.078775	0.541621	0.014565	81.747360	-50.445740	36.608173	-1.063162	0.000000	-0.730679	0.000000	0.000000	0.000000	-0.011376	-0.038589	-0.014597	0.000000	0.000000	2.000000	50.000000	0.000000
3666.089112	-0.078775	0.541621	0.014565	81.762337	-50.535664	36.519852	-1.063162	0.000000	-0.730679	0.000000	0.000000	0.000000	-0.011376	-0.038589	-0.014597	0.000000	0.000000	2.000000	50.000000	0.000000
3666.092445	-0.078775	0.541621	0.014565	81.762337	-50.535664	36.519852	-1.063162	0.000000	-0.730679	0.000000	0.000000	0.000000	-0.011376	-0.038589	-0.014597	0.000000	0.000000	2.000000	50.000000	0.000000
3666.095778	-0.078790	0.541492	0.014520	81.762337	-50.535664	36.519852	-1.063162	0.000000	-0.730679	0.000000	0.000000	0.000000	-0.004653	-0.038600	-0.013487	0.000000	0.000000	2.000000	50.000000	0.000000
3666.099112	-0.078790	0.541492	0.014520	81.770325	-50.575439	36.481380	-1.061265	0.000000	-0.728246	0.000000	0.000000	0.000000	-0.004653	-0.038600	-0.013487	0.000000	0.000000	2.000000	50.000000	0.000000
3666.102445	-0.078790	0.541492	0.014520	81.770325	-50.575439	36.481380	-1.061265	0.000000	-0.728246	0.000000	0.000000	0.000000	-0.004653	-0.038600	-0.013487	0.000000	0.000000	2.000000	50.000000	0.000000
3666.105778	-0.078790	0.541492	0.014520	81.770325	-50.575439	36.481380	-1.061265	0.000000	-0.728246	0.000000	0.000000	0.000000	-0.004653	-0.038600	-0.013487	0.000000	0.000000	2.000000	50.000000	0.000000
3666.109112	-0.078772	0.541270	0.014410	81.769753	-50.547283	36.505093	-1.060490	0.000000	-0.725998	0.000000	0.000000	0.000000	0.005508	-0.066479	-0.032970	0.000000	0.000000	2.000000	50.000000	0.000000
3666.112445	-0.078772	0.541270	0.014410	81.769753	-50.547283	36.505093	-1.060490	0.000000	-0.725998	0.000000	0.000000	0.000000	0.005508	-0.066479	-0.032970	0.000000	0.000000	2.000000	50.000000	0.000000
3666.115778	-0.078772	0.541270	0.014410	81.769753	-50.547283	36.505093	-1.060490	0.000000	-0.725998	0.000000	0.000000	0.000000	0.005508	-0.066479	-0.032970	0.000000	0.000000	2.000000	50.000000	0.000000
3666.119112	-0.078772	0.541270	0.014410	81.752121	-50.394604	36.652679	-1.061408	0.000000	-0.720503	0.000000	0.000000	0.000000	0.005508	-0.066479	-0.032970	0.000000	0.000000	2.000000	50.000000	0.000000
3666.122445	-0.078726	0.541175	0.014413	81.752121	-50.394604	36.652679	-1.061408	0.000000	-0.720503	0.000000	0.000000	0.000000	0.013669	-0.028524	0.000828	0.000000	0.000000	2.000000	50.000000	0.000000
3666.125778	-0.078726	0.541175	0.014413	81.752121	-50.394604	36.652679	-1.061408	0.000000	-0.720503	0.000000	0.000000	0.000000	0.013669	-0.028524	0.000828	0.000000	0.000000	2.000000	50.000000	0.000000
3666.129112	-0.078702	0.541106	0.014407	81.721794	-50.152695	36.883575	-1.061408	0.000000	-0.720503	0.000000	0.000000	0.000000	0.007179	-0.020676	-0.001656	0.000000	0.000000	2.000000	50.000000	0.000000
3666.132445	-0.078702	0.541106	0.014407	81.721794	-50.152695	36.883575	-1.061408	0.000000	-0.720503	0.000000	0.000000	0.000000	0.007179	-0.020676	-0.001656	0.000000	0.000000	2.000000	50.000000	0.000000
3666.135778	-0.078702	0.541106	0.014407	81.721794	-50.152695	36.883575	-1.061408	0.000000	-0.720503	0.000000	0.000000	0.000000	0.007179	-0.020676	-0.001656	0.000000	0.000000	2.000000	50.000000	0.000000
3666.139112	-0.078702	0.541106	0.014407	81.684502	-49.849785	37.179455	-1.064883	0.000000	-0.720365	0.000000	0.000000	0.000000	0.007179	-0.020676	-0.001656	0.000000	0.000000	2.000000	50.000000	0.000000
3666.142445	-0.078679	0.541011	0.014406	81.684502	-49.849785	37.179455	-1.064883	0.000000	-0.720365	0.000000	0.000000	0.000000	0.006953	-0.028533	-0.000304	0.000000	0.000000	2.000000	50.000000	0.000000
3666.145778	-0.078679	0.541011	0.014406	81.684502	-49.849785	37.179455	-1.064883	0.000000	-0.720365	0.000000	0.000000	0.000000	0.006953	-0.028533	-0.000304	0.000000	0.000000	2.000000	50.000000	0.000000
3666.149112	-0.078679	0.541011	0.014406	81.657997	-49.634270	37.391529	-1.064883	0.000000	-0.720365	0.000000	0.000000	0.000000	0.006953	-0.028533	-0.000304	0.000000	0.000000	2.000000	50.000000	0.000000
3666.152445	-0.078679	0.541011	0.014406	81.657997	-49.634270	37.391529	-1.064883	0.000000	-0.720365	0.000000	0.000000	0.000000	0.006953	-0.028533	-0.000304	0.000000	0.000000	2.000000	50.000000	0.000000
3666.155778	-0.078675	0.540926	0.014379	81.657997	-49.634270	37.391529	-1.064883	0.000000	-0.720365	0.000000	0.000000	0.000000	0.001380	-0.025702	-0.008277	0.000000	0.000000	2.000000	50.000000	0.000000
3666.159112	-0.078675	0.540926	0.014379	81.634308	-49.462173	37.561760	-1.066042	0.000000	-0.720314	0.000000	0.000000	0.000000	0.001380	-0.025702	-0.008277	0.000000	0.000000	2.000000	50.000000	0.000000
3666.162445	-0.078675	0.540926	0.014379	81.634308	-49.462173	37.561760	-1.066042	0.000000	-0.720314	0.000000	0.000000	0.000000	0.001380	-0.025702	-0.008277	0.000000	0.000000	2.000000	50.000000	0.000000
3666.165778	-0.078675	0.540926	0.014379	81.634308	-49.462173	37.561760	-1.066042	0.000000	-0.720314	0.000000	0.000000	0.000000	0.001380	-0.025702	-0.008277	0.000000	0.000000	2.000000	50.000000	0.000000
3666.169112	-0.078770	0.540747	0.014264	81.598534	-49.214073	37.810051	-1.066272	0.000000	-0.718935	0.000000	0.000000	0.000000	-0.028747	-0.053583	-0.034515	0.000000	0.000000	2.000000	50.000000	0.000000
3666.172445	-0.078770	0.540747	0.014264	81.598534	-49.214073	37.810051	-1.066272	0.000000	-0.718935	0.000000	0.000000	0.000000	-0.028747	-0.053583	-0.034515	0.000000	0.000000	2.000000	50.000000	0.000000
3666.175778	-0.078770	0.540747	0.014264	81.598534	-49.214073	37.810051	-1.066272	0.000000	-0.718935	0.000000	0.000000	0.000000	-0.028747	-0.053583	-0.034515	0.000000	0.000000	2.000000	50.000000	0.000000
3666.179112	-0.078770	0.540747	0.014264	81.548271	-48.870380	38.158283	-1.061480	0.000000	-0.713182	0.000000	0.000000	0.000000	-0.028747	-0.053583	-0.034515	0.000000	0.000000	2.000000	50.000000	0.000000
3666.182445	-0.078848	0.540680	0.014175	81.548271	-48.870380	38.158283	-1.061480	0.000000	-0.713182	0.000000	0.000000	0.000000	-0.023177	-0.020025	-0.026473	0.000000	0.000000	2.000000	50.000000	0.000000
3666.185778	-0.078848	0.540680	0.014175	81.548271	-48.870380	38.158283	-1.061480	0.000000	-0.713182	0.000000	0.000000	0.000000	-0.023177	-0.020025	-0.026473	0.000000	0.000000	2.000000	50.000000	0.000000
3666.189112	-0.078848	0.540680	0.014175	81.466820	-48.350880	38.679840	-1.061480	0.000000	-0.713182	0.000000	0.000000	0.000000	-0.023177	-0.020025	-0.026473	0.000000	0.000000	2.000000	50.000000	0.000000
3666.192445	-0.078848	0.540680	0.014175	81.466820	-48.350880	38.679840	-1.061480	0.000000	-0.713182	0.000000	0.000000	0.000000	-0.023177	-0.020025	-0.026473	0.000000	0.000000	2.000000	50.000000	0.000000
3666.195778	-0.078973	0.540630	0.014098	81.466820	-48.350880	38.679840	-1.061480	0.000000	-0.713182	0.000000	0.000000	0.000000	-0.037514	-0.015030	-0.023232	0.000000	0.000000	2.000000	50.000000	0.000000
3666.199112	-0.079126	0.540614	0.014053	81.362556	-47.714710	39.317982	-1.057618	0.000000	-0.708770	0.000000	0.000000	0.000000	-0.046057	-0.004991	-0.013377	0.000000	0.000000	2.000000	50.000000	0.000000
3666.202445	-0.079126	0.540614	0.014053	81.362556	-47.714710	39.317982	-1.057618	0.000000	-0.708770	0.000000	0.000000	0.000000	-0.046057	-0.004991	-0.013377	0.000000	0.000000	2.000000	50.000000	0.000000
3666.205778	-0.079126	0.540614	0.014053	81.362556	-47.714710	39.317982	-1.057618	0.000000	-0.708770	0.000000	0.000000	0.000000	-0.046057	-0.004991	-0.013377	0.000000	0.000000	2.000000	50.000000	0.000000
3666.209112	-0.079126	0.540614	0.014053	81.260094	-47.067150	39.975010	-1.043689	0.000000	-0.702669	0.000000	0.000000	0.000000	-0.046057	-0.004991	-0.013377	0.000000	0.000000	2.000000	50.000000	0.000000
3666.212445	-0.079301	0.540623	0.014000	81.260094	-47.067150	39.975010	-1.043689	0.000000	-0.702669	0.000000	0.000000	0.000000	-0.052534	0.002818	-0.015870	0.000000	0.000000	2.000000	50.000000	0.000000
3666.215778	-0.079301	0.540623	0.014000	81.260094	-47.067150	39.975010	-1.043689	0.000000	-0.702669	0.000000	0.000000	0.000000	-0.052534	0.002818	-0.015870	0.000000	0.000000	2.000000	50.000000	0.000000
3666.219112	-0.079301	0.540623	0.014000	81.159180	-46.449299	40.607719	-1.043689	0.000000	-0.702669	0.000000	0.000000	0.000000	-0.052534	0.002818	-0.015870	0.000000	0.000000	2.000000	50.000000	0.000000
3666.222445	-0.079301	0.540623	0.014000	81.159180	-46.449299	40.607719	-1.043689	0.000000	-0.702669	0.000000	0.000000	0.000000	-0.052534	0.002818	-0.015870	0.000000	0.000000	2.000000	50.000000	0.000000
3666.225778	-0.079483	0.540666	0.013984	81.159180	-46.449299	40.607719	-1.043689	0.000000	-0.702669	0.000000	0.000000	0.000000	-0.054381	0.012828	-0.004897	0.000000	0.000000	2.000000	50.000000	0.000000
3666.229112	-0.079648	0.540716	0.014013	81.065544	-45.897091	41.175358	-1.034933	0.000000	-0.700024	0.000000	0.000000	0.000000	-0.049754	0.015040	0.008554	0.000000	0.000000	2.000000	50.000000	0.000000
3666.232445	-0.079648	0.540716	0.014013	81.065544	-45.897091	41.175358	-1.034933	0.000000	-0.700024	0.000000	0.000000	0.000000	-0.049754	0.015040	0.008554	0.000000	0.000000	2.000000	50.000000	0.000000
3666.235778	-0.079648	0.540716	0.014013	81.065544	-45.897091	41.175358	-1.034933	0.000000	-0.700024	0.000000	0.000000	0.000000	-0.049754	0.015040	0.008554	0.000000	0.000000	2.000000	50.000000	0.000000
3666.239112	-0.079648	0.540716	0.014013	81.003220	-45.540470	41.541626	-1.017578	0.000000	-0.700633	0.000000	0.000000	0.000000	-0.049754	0.015040	0.008554	0.000000	0.000000	2.000000	50.000000	0.000000
3666.242445	-0.079789	0.540749	0.014027	81.003220	-45.540470	41.541626	-1.017578	0.000000	-0.700633	0.000000	0.000000	0.000000	-0.042124	0.010018	0.004177	0.000000	0.000000	2.000000	50.000000	0.000000
3666.245778	-0.079789	0.540749	0.014027	81.003220	-45.540470	41.541626	-1.017578	0.000000	-0.700633	0.000000	0.000000	0.000000	-0.042124	0.010018	0.004177	0.000000	0.000000	2.000000	50.000000	0.000000
3666.249112	-0.079789	0.540749	0.014027	80.977013	-45.398319	41.693058	-1.017578	0.000000	-0.700633	0.000000	0.000000	0.000000	-0.042124	0.010018	0.004177	0.000000	0.000000	2.000000	50.000000	0.000000
3666.252445	-0.079789	0.540749	0.014027	80.977013	-45.398319	41.693058	-1.017578	0.000000	-0.700633	0.000000	0.000000	0.000000	-0.042124	0.010018	0.004177	0.000000	0.000000	2.000000	50.000000	0.000000
3666.255778	-0.079878	0.540749	0.014011	80.977013	-45.398319	41.693058	-1.017578	0.000000	-0.700633	0.000000	0.000000	0.000000	-0.026841	0.000004	-0.004548	0.000000	0.000000	2.000000	50.000000	0.000000
3666.259112	-0.079878	0.540749	0.014011	80.975311	-45.396435	41.702980	-1.010557	0.000000	-0.701329	0.000000	0.000000	0.000000	-0.026841	0.000004	-0.004548	0.000000	0.000000	2.000000	50.000000	0.000000
3666.262445	-0.079878	0.540749	0.014011	80.975311	-45.396435	41.702980	-1.010557	0.000000	-0.701329	0.000000	0.000000	0.000000	-0.026841	0.000004	-0.004548	0.000000	0.000000	2.000000	50.000000	0.000000
3666.265778	-0.079878	0.540749	0.014011	80.975311	-45.396435	41.702980	-1.010557	0.000000	-0.701329	0.000000	0.000000	0.000000	-0.026841	0.000004	-0.004548	0.000000	0.000000	2.000000	50.000000	0.000000
3666.269112	-0.079969	0.540723	0.014001	80.976944	-45.416855	41.683311	-1.006083	0.000000	-0.700571	0.000000	0.000000	0.000000	-0.027069	-0.007833	-0.003203	0.000000	0.000000	2.000000	50.000000	0.000000
3666.272445	-0.079969	0.540723	0.014001	80.976944	-45.416855	41.683311	-1.006083	0.000000	-0.700571	0.000000	0.000000	0.000000	-0.027069	-0.007833	-0.003203	0.000000	0.000000	2.000000	50.000000	0.000000
3666.275778	-0.079969	0.540723	0.014001	80.976944	-45.416855	41.683311	-1.006083	0.000000	-0.700571	0.000000	0.000000	0.000000	-0.027069	-0.007833	-0.003203	0.000000	0.000000	2.000000	50.000000	0.000000
3666.279112	-0.079969	0.540723	0.014001	80.977661	-45.446201	41.655617	-1.001572	0.000000	-0.700037	0.000000	0.000000	0.000000	-0.027069	-0.007833	-0.003203	0.000000	0.000000	2.000000	50.000000	0.000000
3666.282445	-0.079988	0.540706	0.013979	80.977661	-45.446201	41.655617	-1.001572	0.000000	-0.700037	0.000000	0.000000	0.000000	-0.005780	-0.004999	-0.006633	0.000000	0.000000	2.000000	50.000000	0.000000
3666.285778	-0.079988	0.540706	0.013979	80.977661	-45.446201	41.655617	-1.001572	0.000000	-0.700037	0.000000	0.000000	0.000000	-0.005780	-0.004999	-0.006633	0.000000	0.000000	2.000000	50.000000	0.000000
3666.289112	-0.079988	0.540706	0.013979	80.976570	-45.482487	41.611889	-1.001572	0.000000	-0.700037	0.000000	0.000000	0.000000	-0.005780	-0.004999	-0.006633	0.000000	0.000000	2.000000	50.000000	0.000000
3666.292445	-0.079988	0.540706	0.013979	80.976570	-45.482487	41.611889	-1.001572	0.000000	-0.700037	0.000000	0.000000	0.000000	-0.005780	-0.004999	-0.006633	0.000000	0.000000	2.000000	50.000000	0.000000
3666.295778	-0.079985	0.540690	0.013960	80.976570	-45.482487	41.611889	-1.001572	0.000000	-0.700037	0.000000	0.000000	0.000000	0.000934	-0.005010	-0.005494	0.000000	0.000000	2.000000	50.000000	0.000000
3666.299112	-0.079985	0.540690	0.013960	80.973129	-45.477123	41.615601	-1.000608	0.000000	-0.698932	0.000000	0.000000	0.000000	0.000934	-0.005010	-0.005494	0.000000	0.000000	2.000000	50.000000	0.000000
3666.302445	-0.079985	0.540690	0.013960	80.973129	-45.477123	41.615601	-1.000608	0.000000	-0.698932	0.000000	0.000000	0.000000	0.000934	-0.005010	-0.005494	0.000000	0.000000	2.000000	50.000000	0.000000
3666.305778	-0.079985	0.540690	0.013960	80.973129	-45.477123	41.615601	-1.000608	0.000000	-0.698932	0.000000	0.000000	0.000000	0.000934	-0.005010	-0.005494	0.000000	0.000000	2.000000	50.000000	0.000000
3666.309112	-0.079950	0.540714	0.014027	80.970612	-45.462879	41.627281	-1.000764	0.000000	-0.698016	0.000000	0.000000	0.000000	0.010393	0.007193	0.020109	0.000000	0.000000	2.000000	50.000000	0.000000
3666.312445	-0.079950	0.540714	0.014027	80.970612	-45.462879	41.627281	-1.000764	0.000000	-0.698016	0.000000	0.000000	0.000000	0.010393	0.007193	0.020109	0.000000	0.000000	2.000000	50.000000	0.000000
3666.315778	-0.079950	0.540714	0.014027	80.970612	-45.462879	41.627281	-1.000764	0.000000	-0.698016	0.000000	0.000000	0.000000	0.010393	0.007193	0.020109	0.000000	0.000000	2.000000	50.000000	0.000000
3666.319112	-0.079950	0.540714	0.014027	80.970612	-45.451981	41.627258	-1.002496	0.000000	-0.701368	0.000000	0.000000	0.000000	0.010393	0.007193	0.020109	0.000000	0.000000	2.000000	50.000000	0.000000
3666.322445	-0.079883	0.540714	0.014039	80.970612	-45.451981	41.627258	-1.002496	0.000000	-0.701368	0.000000	0.000000	0.000000	0.020132	0.000005	0.003414	0.000000	0.000000	2.000000	50.000000	0.000000
3666.325778	-0.079883	0.540714	0.014039	80.970612	-45.451981	41.627258	-1.002496	0.000000	-0.701368	0.000000	0.000000	0.000000	0.020132	0.000005	0.003414	0.000000	0.000000	2.000000	50.000000	0.000000
3666.329112	-0.079883	0.540714	0.014039	80.973129	-45.455360	41.615589	-1.002496	0.000000	-0.701368	0.000000	0.000000	0.000000	0.020132	0.000005	0.003414	0.000000	0.000000	2.000000	50.000000	0.000000
3666.332445	-0.079883	0.540714	0.014039	80.973129	-45.455360	41.615589	-1.002496	0.000000	-0.701368	0.000000	0.000000	0.000000	0.020132	0.000005	0.003414	0.000000	0.000000	2.000000	50.000000	0.000000
3666.335778	-0.079794	0.540688	0.014058	80.973129	-45.455360	41.615589	-1.002496	0.000000	-0.701368	0.000000	0.000000	0.000000	0.026614	-0.007832	0.005897	0.000000	0.000000	2.000000	50.000000	0.000000
3666.339112	-0.079794	0.540688	0.014058	80.978226	-45.467590	41.592205	-1.005852	0.000000	-0.701937	0.000000	0.000000	0.000000	0.026614	-0.007832	0.005897	0.000000	0.000000	2.000000	50.000000	0.000000
3666.342445	-0.079794	0.540688	0.014058	80.978226	-45.467590	41.592205	-1.005852	0.000000	-0.701937	0.000000	0.000000	0.000000	0.026614	-0.007832	0.005897	0.000000	0.000000	2.000000	50.000000	0.000000
3666.345778	-0.079794	0.540688	0.014058	80.978226	-45.467590	41.592205	-1.005852	0.000000	-0.701937	0.000000	0.000000	0.000000	0.026614	-0.007832	0.005897	0.000000	0.000000	2.000000	50.000000	0.000000
3666.349112	-0.079651	0.540611	0.014031	80.983276	-45.482517	41.568817	-1.010288	0.000000	-0.702920	0.000000	0.000000	0.000000	0.042826	-0.022852	-0.008324	0.000000	0.000000	2.000000	50.000000	0.000000
3666.352445	-0.079651	0.540611	0.014031	80.983276	-45.482517	41.568817	-1.010288	0.000000	-0.702920	0.000000	0.000000	0.000000	0.042826	-0.022852	-0.008324	0.000000	0.000000	2.000000	50.000000	0.000000
3666.355778	-0.079651	0.540611	0.014031	80.983276	-45.482517	41.568817	-1.010288	0.000000	-0.702920	0.000000	0.000000	0.000000	0.042826	-0.022852	-0.008324	0.000000	0.000000	2.000000	50.000000	0.000000
3666.359112	-0.079651	0.540611	0.014031	80.988335	-45.500217	41.545376	-1.017425	0.000000	-0.701532	0.000000	0.000000	0.000000	0.042826	-0.022852	-0.008324	0.000000	0.000000	2.000000	50.000000	0.000000
3666.362445	-0.079601	0.540578	0.014002	80.988335	-45.500217	41.545376	-1.017425	0.000000	-0.701532	0.000000	0.000000	0.000000	0.015280	-0.010015	-0.008724	0.000000	0.000000	2.000000	50.000000	0.000000
3666.365778	-0.079601	0.540578	0.014002	80.988335	-45.500217	41.545376	-1.017425	0.000000	-0.701532	0.000000	0.000000	0.000000	0.015280	-0.010015	-0.008724	0.000000	0.000000	2.000000	50.000000	0.000000
3666.369112	-0.079601	0.540578	0.014002	80.989189	-45.501682	41.543648	-1.017425	0.000000	-0.701532	0.000000	0.000000	0.000000	0.015280	-0.010015	-0.008724	0.000000	0.000000	2.000000	50.000000	0.000000
3666.372445	-0.079601	0.540578	0.014002	80.989189	-45.501682	41.543648	-1.017425	0.000000	-0.701532	0.000000	0.000000	0.000000	0.015280	-0.010015	-0.008724	0.000000	0.000000	2.000000	50.000000	0.000000
3666.375778	-0.079594	0.540571	0.013960	80.989189	-45.501682	41.543648	-1.017425	0.000000	-0.701532	0.000000	0.000000	0.000000	0.002083	-0.002199	-0.012340	0.000000	0.000000	2.000000	50.000000	0.000000
3666.379112	-0.079594	0.540571	0.013960	80.991745	-45.513275	41.531898	-1.019972	0.000000	-0.700078	0.000000	0.000000	0.000000	0.002083	-0.002199	-0.012340	0.000000	0.000000	2.000000	50.000000	0.000000
3666.382445	-0.079594	0.540571	0.013960	80.991745	-45.513275	41.531898	-1.019972	0.000000	-0.700078	0.000000	0.000000	0.000000	0.002083	-0.002199	-0.012340	0.000000	0.000000	2.000000	50.000000	0.000000
3666.385778	-0.079594	0.540571	0.013960	80.991745	-45.513275	41.531898	-1.019972	0.000000	-0.700078	0.000000	0.000000	0.000000	0.002083	-0.002199	-0.012340	0.000000	0.000000	2.000000	50.000000	0.000000
3666.389112	-0.079638	0.540571	0.013953	80.989204	-45.504417	41.543644	-1.020319	0.000000	-0.698022	0.000000	0.000000	0.000000	-0.013419	0.000001	-0.002268	0.000000	0.000000	2.000000	50.000000	0.000000
3666.392445	-0.079638	0.540571	0.013953	80.989204	-45.504417	41.543644	-1.020319	0.000000	-0.698022	0.000000	0.000000	0.000000	-0.013419	0.000001	-0.002268	0.000000	0.000000	2.000000	50.000000	0.000000
3666.395778	-0.079638	0.540571	0.013953	80.989204	-45.504417	41.543644	-1.020319	0.000000	-0.698022	0.000000	0.000000	0.000000	-0.013419	0.000001	-0.002268	0.000000	0.000000	2.000000	50.000000	0.000000
3666.399112	-0.079638	0.540571	0.013953	80.986641	-45.498268	41.555347	-1.018082	0.000000	-0.697644	0.000000	0.000000	0.000000	-0.013419	0.000001	-0.002268	0.000000	0.000000	2.000000	50.000000	0.000000
3666.402445	-0.079686	0.540587	0.013964	80.986641	-45.498268	41.555347	-1.018082	0.000000	-0.697644	0.000000	0.000000	0.000000	-0.014348	0.005018	0.003227	0.000000	0.000000	2.000000	50.000000	0.000000
3666.405778	-0.079686	0.540587	0.013964	80.986641	-45.498268	41.555347	-1.018082	0.000000	-0.697644	0.000000	0.000000	0.000000	-0.014348	0.005018	0.003227	0.000000	0.000000	2.000000	50.000000	0.000000
3666.409112	-0.079686	0.540587	0.013964	80.984131	-45.492149	41.567078	-1.018082	0.000000	-0.697644	0.000000	0.000000	0.000000	-0.014348	0.005018	0.003227	0.000000	0.000000	2.000000	50.000000	0.000000
3666.412445	-0.079686	0.540587	0.013964	80.984131	-45.492149	41.567078	-1.018082	0.000000	-0.697644	0.000000	0.000000	0.000000	-0.014348	0.005018	0.003227	0.000000	0.000000	2.000000	50.000000	0.000000
3666.415778	-0.079734	0.540604	0.013974	80.984131	-45.492149	41.567078	-1.018082	0.000000	-0.697644	0.000000	0.000000	0.000000	-0.014349	0.004992	0.003226	0.000000	0.000000	2.000000	50.000000	0.000000
3666.419112	-0.079734	0.540604	0.013974	80.979050	-45.474472	41.590500	-1.015691	0.000000	-0.698182	0.000000	0.000000	0.000000	-0.014349	0.004992	0.003226	0.000000	0.000000	2.000000	50.000000	0.000000
3666.422445	-0.079734	0.540604	0.013974	80.979050	-45.474472	41.590500	-1.015691	0.000000	-0.698182	0.000000	0.000000	0.000000	-0.014349	0.004992	0.003226	0.000000	0.000000	2.000000	50.000000	0.000000
3666.425778	-0.079734	0.540604	0.013974	80.979050	-45.474472	41.590500	-1.015691	0.000000	-0.698182	0.000000	0.000000	0.000000	-0.014349	0.004992	0.003226	0.000000	0.000000	2.000000	50.000000	0.000000
3666.429112	-0.079802	0.540669	0.014104	80.971436	-45.442558	41.625549	-1.013299	0.000000	-0.698719	0.000000	0.000000	0.000000	-0.020388	0.019412	0.038889	0.000000	0.000000	2.000000	50.000000	0.000000
3666.432445	-0.079802	0.540669	0.014104	80.971436	-45.442558	41.625549	-1.013299	0.000000	-0.698719	0.000000	0.000000	0.000000	-0.020388	0.019412	0.038889	0.000000	0.000000	2.000000	50.000000	0.000000
3666.435778	-0.079802	0.540669	0.014104	80.971436	-45.442558	41.625549	-1.013299	0.000000	-0.698719	0.000000	0.000000	0.000000	-0.020388	0.019412	0.038889	0.000000	0.000000	2.000000	50.000000	0.000000
3666.439112	-0.079802	0.540669	0.014104	80.966339	-45.419495	41.648880	-1.009902	0.000000	-0.705201	0.000000	0.000000	0.000000	-0.020388	0.019412	0.038889	0.000000	0.000000	2.000000	50.000000	0.000000
3666.442445	-0.079812	0.540693	0.014163	80.966339	-45.419495	41.648880	-1.009902	0.000000	-0.705201	0.000000	0.000000	0.000000	-0.003020	0.007189	0.017831	0.000000	0.000000	2.000000	50.000000	0.000000
3666.445778	-0.079812	0.540693	0.014163	80.966339	-45.419495	41.648880	-1.009902	0.000000	-0.705201	0.000000	0.000000	0.000000	-0.003020	0.007189	0.017831	0.000000	0.000000	2.000000	50.000000	0.000000
3666.449112	-0.079812	0.540693	0.014163	80.961304	-45.396496	41.672226	-1.009902	0.000000	-0.705201	0.000000	0.000000	0.000000	-0.003020	0.007189	0.017831	0.000000	0.000000	2.000000	50.000000	0.000000
3666.452445	-0.079812	0.540693	0.014163	80.961304	-45.396496	41.672226	-1.009902	0.000000	-0.705201	0.000000	0.000000	0.000000	-0.003020	0.007189	0.017831	0.000000	0.000000	2.000000	50.000000	0.000000
3666.455778	-0.079821	0.540743	0.014218	80.961304	-45.396496	41.672226	-1.009902	0.000000	-0.705201	0.000000	0.000000	0.000000	-0.002790	0.015034	0.016480	0.000000	0.000000	2.000000	50.000000	0.000000
3666.459112	-0.079821	0.540743	0.014218	80.956192	-45.373482	41.695503	-1.009398	0.000000	-0.708173	0.000000	0.000000	0.000000	-0.002790	0.015034	0.016480	0.000000	0.000000	2.000000	50.000000	0.000000
3666.462445	-0.079821	0.540743	0.014218	80.956192	-45.373482	41.695503	-1.009398	0.000000	-0.708173	0.000000	0.000000	0.000000	-0.002790	0.015034	0.016480	0.000000	0.000000	2.000000	50.000000	0.000000
3666.465778	-0.079821	0.540743	0.014218	80.956192	-45.373482	41.695503	-1.009398	0.000000	-0.708173	0.000000	0.000000	0.000000	-0.002790	0.015034	0.016480	0.000000	0.000000	2.000000	50.000000	0.000000
3666.469112	-0.079831	0.540767	0.014278	80.953674	-45.362000	41.707130	-1.008933	0.000000	-0.710919	0.000000	0.000000	0.000000	-0.003019	0.007191	0.017828	0.000000	0.000000	2.000000	50.000000	0.000000
3666.472445	-0.079831	0.540767	0.014278	80.953674	-45.362000	41.707130	-1.008933	0.000000	-0.710919	0.000000	0.000000	0.000000	-0.003019	0.007191	0.017828	0.000000	0.000000	2.000000	50.000000	0.000000
3666.475778	-0.079831	0.540767	0.014278	80.953674	-45.362000	41.707130	-1.008933	0.000000	-0.710919	0.000000	0.000000	0.000000	-0.003019	0.007191	0.017828	0.000000	0.000000	2.000000	50.000000	0.000000
3666.479112	-0.079831	0.540767	0.014278	80.951126	-45.353245	41.718750	-1.008430	0.000000	-0.713891	0.000000	0.000000	0.000000	-0.003019	0.007191	0.017828	0.000000	0.000000	2.000000	50.000000	0.000000
3666.482445	-0.079857	0.540784	0.014292	80.951126	-45.353245	41.718750	-1.008430	0.000000	-0.713891	0.000000	0.000000	0.000000	-0.007644	0.005002	0.004355	0.000000	0.000000	2.000000	50.000000	0.000000
3666.485778	-0.079857	0.540784	0.014292	80.951126	-45.353245	41.718750	-1.008430	0.000000	-0.713891	0.000000	0.000000	0.000000	-0.007644	0.005002	0.004355	0.000000	0.000000	2.000000	50.000000	0.000000
3666.489112	-0.079857	0.540784	0.014292	80.951126	-45.355946	41.718765	-1.008430	0.000000	-0.713891	0.000000	0.000000	0.000000	-0.007644	0.005002	0.004355	0.000000	0.000000	2.000000	50.000000	0.000000
3666.492445	-0.079857	0.540784	0.014292	80.951126	-45.355946	41.718765	-1.008430	0.000000	-0.713891	0.000000	0.000000	0.000000	-0.007644	0.005002	0.004355	0.000000	0.000000	2.000000	50.000000	0.000000
3666.495778	-0.079879	0.540784	0.014289	80.951126	-45.355946	41.718765	-1.008430	0.000000	-0.713891	0.000000	0.000000	0.000000	-0.006715	-0.000005	-0.001137	0.000000	0.000000	2.000000	50.000000	0.000000
3666.499112	-0.079879	0.540784	0.014289	80.951126	-45.355946	41.718765	-1.007156	0.000000	-0.714616	0.000000	0.000000	0.000000	-0.006715	-0.000005	-0.001137	0.000000	0.000000	2.000000	50.000000	0.000000
3666.502445	-0.079879	0.540784	0.014289	80.951126	-45.355946	41.718765	-1.007156	0.000000	-0.714616	0.000000	0.000000	0.000000	-0.006715	-0.000005	-0.001137	0.000000	0.000000	2.000000	50.000000	0.000000
3666.505778	-0.079879	0.540784	0.014289	80.951126	-45.355946	41.718765	-1.007156	0.000000	-0.714616	0.000000	0.000000	0.000000	-0.006715	-0.000005	-0.001137	0.000000	0.000000	2.000000	50.000000	0.000000
3666.509112	-0.079882	0.540800	0.014307	80.948570	-45.344475	41.730396	-1.006037	0.000000	-0.714427	0.000000	0.000000	0.000000	-0.000930	0.005012	0.005492	0.000000	0.000000	2.000000	50.000000	0.000000
3666.512445	-0.079882	0.540800	0.014307	80.948570	-45.344475	41.730396	-1.006037	0.000000	-0.714427	0.000000	0.000000	0.000000	-0.000930	0.005012	0.005492	0.000000	0.000000	2.000000	50.000000	0.000000
3666.515778	-0.079882	0.540800	0.014307	80.948570	-45.344475	41.730396	-1.006037	0.000000	-0.714427	0.000000	0.000000	0.000000	-0.000930	0.005012	0.005492	0.000000	0.000000	2.000000	50.000000	0.000000
3666.519112	-0.079882	0.540800	0.014307	80.948586	-45.341751	41.730389	-1.005882	0.000000	-0.715342	0.000000	0.000000	0.000000	-0.000930	0.005012	0.005492	0.000000	0.000000	2.000000	50.000000	0.000000
3666.522445	-0.079864	0.540791	0.014333	80.948586	-45.341751	41.730389	-1.005882	0.000000	-0.715342	0.000000	0.000000	0.000000	0.005555	-0.002814	0.007980	0.000000	0.000000	2.000000	50.000000	0.000000
3666.525778	-0.079864	0.540791	0.014333	80.948586	-45.341751	41.730389	-1.005882	0.000000	-0.715342	0.000000	0.000000	0.000000	0.005555	-0.002814	0.007980	0.000000	0.000000	2.000000	50.000000	0.000000
3666.529112	-0.079864	0.540791	0.014333	80.951126	-45.347801	41.718735	-1.005882	0.000000	-0.715342	0.000000	0.000000	0.000000	0.005555	-0.002814	0.007980	0.000000	0.000000	2.000000	50.000000	0.000000
3666.532445	-0.079864	0.540791	0.014333	80.951126	-45.347801	41.718735	-1.005882	0.000000	-0.715342	0.000000	0.000000	0.000000	0.005555	-0.002814	0.007980	0.000000	0.000000	2.000000	50.000000	0.000000
3666.535778	-0.079824	0.540755	0.014368	80.951126	-45.347801	41.718735	-1.005882	0.000000	-0.715342	0.000000	0.000000	0.000000	0.012044	-0.010682	0.010467	0.000000	0.000000	2.000000	50.000000	0.000000
3666.539112	-0.079824	0.540755	0.014368	80.956215	-45.368038	41.695511	-1.006808	0.000000	-0.716672	0.000000	0.000000	0.000000	0.012044	-0.010682	0.010467	0.000000	0.000000	2.000000	50.000000	0.000000
3666.542445	-0.079824	0.540755	0.014368	80.956215	-45.368038	41.695511	-1.006808	0.000000	-0.716672	0.000000	0.000000	0.000000	0.012044	-0.010682	0.010467	0.000000	0.000000	2.000000	50.000000	0.000000
3666.545778	-0.079824	0.540755	0.014368	80.956215	-45.368038	41.695511	-1.006808	0.000000	-0.716672	0.000000	0.000000	0.000000	0.012044	-0.010682	0.010467	0.000000	0.000000	2.000000	50.000000	0.000000
3666.549112	-0.079804	0.540651	0.014390	80.961304	-45.391022	41.672218	-1.008815	0.000000	-0.718417	0.000000	0.000000	0.000000	0.005803	-0.031355	0.006534	0.000000	0.000000	2.000000	50.000000	0.000000
3666.552445	-0.079804	0.540651	0.014390	80.961304	-45.391022	41.672218	-1.008815	0.000000	-0.718417	0.000000	0.000000	0.000000	0.005803	-0.031355	0.006534	0.000000	0.000000	2.000000	50.000000	0.000000
3666.555778	-0.079804	0.540651	0.014390	80.961304	-45.391022	41.672218	-1.008815	0.000000	-0.718417	0.000000	0.000000	0.000000	0.005803	-0.031355	0.006534	0.000000	0.000000	2.000000	50.000000	0.000000
3666.559112	-0.079804	0.540651	0.014390	80.966370	-45.416779	41.648884	-1.009782	0.000000	-0.719506	0.000000	0.000000	0.000000	0.005803	-0.031355	0.006534	0.000000	0.000000	2.000000	50.000000	0.000000
3666.562445	-0.079828	0.540599	0.014395	80.966370	-45.416779	41.648884	-1.009782	0.000000	-0.719506	0.000000	0.000000	0.000000	-0.007173	-0.015682	0.001560	0.000000	0.000000	2.000000	50.000000	0.000000
3666.565778	-0.079828	0.540599	0.014395	80.966370	-45.416779	41.648884	-1.009782	0.000000	-0.719506	0.000000	0.000000	0.000000	-0.007173	-0.015682	0.001560	0.000000	0.000000	2.000000	50.000000	0.000000
3666.569112	-0.079828	0.540599	0.014395	80.971436	-45.442558	41.625549	-1.009782	0.000000	-0.719506	0.000000	0.000000	0.000000	-0.007173	-0.015682	0.001560	0.000000	0.000000	2.000000	50.000000	0.000000
3666.572445	-0.079828	0.540599	0.014395	80.971436	-45.442558	41.625549	-1.009782	0.000000	-0.719506	0.000000	0.000000	0.000000	-0.007173	-0.015682	0.001560	0.000000	0.000000	2.000000	50.000000	0.000000
3666.575778	-0.079856	0.540537	0.014423	80.971436	-45.442558	41.625549	-1.009782	0.000000	-0.719506	0.000000	0.000000	0.000000	-0.008329	-0.018512	0.008399	0.000000	0.000000	2.000000	50.000000	0.000000
3666.579112	-0.079856	0.540537	0.014423	80.973984	-45.456810	41.613869	-1.008587	0.000000	-0.719766	0.000000	0.000000	0.000000	-0.008329	-0.018512	0.008399	0.000000	0.000000	2.000000	50.000000	0.000000
3666.582445	-0.079856	0.540537	0.014423	80.973984	-45.456810	41.613869	-1.008587	0.000000	-0.719766	0.000000	0.000000	0.000000	-0.008329	-0.018512	0.008399	0.000000	0.000000	2.000000	50.000000	0.000000
3666.585778	-0.079856	0.540537	0.014423	80.973984	-45.456810	41.613869	-1.008587	0.000000	-0.719766	0.000000	0.000000	0.000000	-0.008329	-0.018512	0.008399	0.000000	0.000000	2.000000	50.000000	0.000000
3666.589112	-0.079918	0.540447	0.014516	80.976524	-45.471073	41.602188	-1.007198	0.000000	-0.721165	0.000000	0.000000	0.000000	-0.018527	-0.027013	0.027779	0.000000	0.000000	2.000000	50.000000	0.000000
3666.592445	-0.079918	0.540447	0.014516	80.976524	-45.471073	41.602188	-1.007198	0.000000	-0.721165	0.000000	0.000000	0.000000	-0.018527	-0.027013	0.027779	0.000000	0.000000	2.000000	50.000000	0.000000
3666.595778	-0.079918	0.540447	0.014516	80.976524	-45.471073	41.602188	-1.007198	0.000000	-0.721165	0.000000	0.000000	0.000000	-0.018527	-0.027013	0.027779	0.000000	0.000000	2.000000	50.000000	0.000000
3666.599112	-0.079918	0.540447	0.014516	80.976524	-45.471073	41.602188	-1.004111	0.000000	-0.725795	0.000000	0.000000	0.000000	-0.018527	-0.027013	0.027779	0.000000	0.000000	2.000000	50.000000	0.000000
3666.602445	-0.079929	0.540418	0.014584	80.976524	-45.471073	41.602188	-1.004111	0.000000	-0.725795	0.000000	0.000000	0.000000	-0.003474	-0.008490	0.020519	0.000000	0.000000	2.000000	50.000000	0.000000
3666.605778	-0.079929	0.540418	0.014584	80.976524	-45.471073	41.602188	-1.004111	0.000000	-0.725795	0.000000	0.000000	0.000000	-0.003474	-0.008490	0.020519	0.000000	0.000000	2.000000	50.000000	0.000000
3666.609112	-0.079929	0.540418	0.014584	80.976524	-45.471073	41.602188	-1.004111	0.000000	-0.725795	0.000000	0.000000	0.000000	-0.003474	-0.008490	0.020519	0.000000	0.000000	2.000000	50.000000	0.000000
3666.612445	-0.079929	0.540418	0.014584	80.976524	-45.471073	41.602188	-1.004111	0.000000	-0.725795	0.000000	0.000000	0.000000	-0.003474	-0.008490	0.020519	0.000000	0.000000	2.000000	50.000000	0.000000
3666.615778	-0.079945	0.540381	0.014675	80.976524	-45.471073	41.602188	-1.004111	0.000000	-0.725795	0.000000	0.000000	0.000000	-0.004635	-0.011331	0.027357	0.000000	0.000000	2.000000	50.000000	0.000000
3666.619112	-0.079945	0.540381	0.014675	80.976524	-45.465641	41.602200	-1.003532	0.000000	-0.729215	0.000000	0.000000	0.000000	-0.004635	-0.011331	0.027357	0.000000	0.000000	2.000000	50.000000	0.000000
3666.622445	-0.079945	0.540381	0.014675	80.976524	-45.465641	41.602200	-1.003532	0.000000	-0.729215	0.000000	0.000000	0.000000	-0.004635	-0.011331	0.027357	0.000000	0.000000	2.000000	50.000000	0.000000
3666.625778	-0.079945	0.540381	0.014675	80.976524	-45.465641	41.602200	-1.003532	0.000000	-0.729215	0.000000	0.000000	0.000000	-0.004635	-0.011331	0.027357	0.000000	0.000000	2.000000	50.000000	0.000000
3666.629112	-0.079905	0.540314	0.014846	80.976524	-45.462906	41.602165	-1.002759	0.000000	-0.733774	0.000000	0.000000	0.000000	0.012056	-0.019861	0.051283	0.000000	0.000000	2.000000	50.000000	0.000000
3666.632445	-0.079905	0.540314	0.014846	80.976524	-45.462906	41.602165	-1.002759	0.000000	-0.733774	0.000000	0.000000	0.000000	0.012056	-0.019861	0.051283	0.000000	0.000000	2.000000	50.000000	0.000000
3666.635778	-0.079905	0.540314	0.014846	80.976524	-45.462906	41.602165	-1.002759	0.000000	-0.733774	0.000000	0.000000	0.000000	0.012056	-0.019861	0.051283	0.000000	0.000000	2.000000	50.000000	0.000000
3666.639112	-0.079916	0.540286	0.014915	80.976524	-45.462906	41.602165	-1.004768	0.000000	-0.742322	0.000000	0.000000	0.000000	-0.003473	-0.008509	0.020513	0.000000	0.000000	2.000000	50.000000	0.000000
3666.642445	-0.079916	0.540286	0.014915	80.976524	-45.462906	41.602165	-1.004768	0.000000	-0.742322	0.000000	0.000000	0.000000	-0.003473	-0.008509	0.020513	0.000000	0.000000	2.000000	50.000000	0.000000
3666.645778	-0.079916	0.540286	0.014915	80.976524	-45.462906	41.602165	-1.004768	0.000000	-0.742322	0.000000	0.000000	0.000000	-0.003473	-0.008509	0.020513	0.000000	0.000000	2.000000	50.000000	0.000000
3666.649112	-0.079916	0.540286	0.014915	80.979050	-45.474472	41.590500	-1.004189	0.000000	-0.745740	0.000000	0.000000	0.000000	-0.003473	-0.008509	0.020513	0.000000	0.000000	2.000000	50.000000	0.000000
3666.652445	-0.079918	0.540234	0.014924	80.979050	-45.474472	41.590500	-1.004189	0.000000	-0.745740	0.000000	0.000000	0.000000	-0.000452	-0.015690	0.002685	0.000000	0.000000	2.000000	50.000000	0.000000
3666.655778	-0.079918	0.540234	0.014924	80.979050	-45.474472	41.590500	-1.004189	0.000000	-0.745740	0.000000	0.000000	0.000000	-0.000452	-0.015690	0.002685	0.000000	0.000000	2.000000	50.000000	0.000000
3666.659112	-0.079918	0.540234	0.014924	80.984131	-45.503021	41.567101	-1.004189	0.000000	-0.745740	0.000000	0.000000	0.000000	-0.000452	-0.015690	0.002685	0.000000	0.000000	2.000000	50.000000	0.000000
3666.662445	-0.079918	0.540234	0.014924	80.984131	-45.503021	41.567101	-1.004189	0.000000	-0.745740	0.000000	0.000000	0.000000	-0.000452	-0.015690	0.002685	0.000000	0.000000	2.000000	50.000000	0.000000
3666.665778	-0.079963	0.540208	0.014921	80.984131	-45.503021	41.567101	-1.004189	0.000000	-0.745740	0.000000	0.000000	0.000000	-0.013674	-0.007845	-0.000935	0.000000	0.000000	2.000000	50.000000	0.000000
3666.669112	-0.079963	0.540208	0.014921	80.986641	-45.517288	41.555363	-1.004114	0.000000	-0.746188	0.000000	0.000000	0.000000	-0.013674	-0.007845	-0.000935	0.000000	0.000000	2.000000	50.000000	0.000000
3666.672445	-0.079963	0.540208	0.014921	80.986641	-45.517288	41.555363	-1.004114	0.000000	-0.746188	0.000000	0.000000	0.000000	-0.013674	-0.007845	-0.000935	0.000000	0.000000	2.000000	50.000000	0.000000
3666.675778	-0.079963	0.540208	0.014921	80.986641	-45.517288	41.555363	-1.004114	0.000000	-0.746188	0.000000	0.000000	0.000000	-0.013674	-0.007845	-0.000935	0.000000	0.000000	2.000000	50.000000	0.000000
3666.679112	-0.080029	0.540139	0.014900	80.989189	-45.534325	41.543644	-1.001835	0.000000	-0.746032	0.000000	0.000000	0.000000	-0.019692	-0.020704	-0.006232	0.000000	0.000000	2.000000	50.000000	0.000000
3666.682445	-0.080029	0.540139	0.014900	80.989189	-45.534325	41.543644	-1.001835	0.000000	-0.746032	0.000000	0.000000	0.000000	-0.019692	-0.020704	-0.006232	0.000000	0.000000	2.000000	50.000000	0.000000
3666.685778	-0.080029	0.540139	0.014900	80.989189	-45.534325	41.543644	-1.001835	0.000000	-0.746032	0.000000	0.000000	0.000000	-0.019692	-0.020704	-0.006232	0.000000	0.000000	2.000000	50.000000	0.000000
3666.689112	-0.080029	0.540139	0.014900	80.991745	-45.548649	41.531910	-0.998553	0.000000	-0.744993	0.000000	0.000000	0.000000	-0.019692	-0.020704	-0.006232	0.000000	0.000000	2.000000	50.000000	0.000000
3666.692445	-0.080055	0.540129	0.014919	80.991745	-45.548649	41.531910	-0.998553	0.000000	-0.744993	0.000000	0.000000	0.000000	-0.007883	-0.002836	0.005696	0.000000	0.000000	2.000000	50.000000	0.000000
3666.695778	-0.080055	0.540129	0.014919	80.991745	-45.548649	41.531910	-0.998553	0.000000	-0.744993	0.000000	0.000000	0.000000	-0.007883	-0.002836	0.005696	0.000000	0.000000	2.000000	50.000000	0.000000
3666.699112	-0.080055	0.540129	0.014919	80.990036	-45.543934	41.541904	-0.998553	0.000000	-0.744993	0.000000	0.000000	0.000000	-0.007883	-0.002836	0.005696	0.000000	0.000000	2.000000	50.000000	0.000000
3666.702445	-0.080055	0.540129	0.014919	80.990036	-45.543934	41.541904	-0.998553	0.000000	-0.744993	0.000000	0.000000	0.000000	-0.007883	-0.002836	0.005696	0.000000	0.000000	2.000000	50.000000	0.000000
3666.705778	-0.080100	0.540129	0.014911	80.990036	-45.543934	41.541904	-0.998553	0.000000	-0.744993	0.000000	0.000000	0.000000	-0.013447	0.000008	-0.002280	0.000000	0.000000	2.000000	50.000000	0.000000
3666.709112	-0.080100	0.540129	0.014911	80.990036	-45.543934	41.541904	-0.997239	0.000000	-0.745943	0.000000	0.000000	0.000000	-0.013447	0.000008	-0.002280	0.000000	0.000000	2.000000	50.000000	0.000000
3666.712445	-0.080100	0.540129	0.014911	80.990036	-45.543934	41.541904	-0.997239	0.000000	-0.745943	0.000000	0.000000	0.000000	-0.013447	0.000008	-0.002280	0.000000	0.000000	2.000000	50.000000	0.000000
3666.715778	-0.080100	0.540129	0.014911	80.990036	-45.543934	41.541904	-0.997239	0.000000	-0.745943	0.000000	0.000000	0.000000	-0.013447	0.000008	-0.002280	0.000000	0.000000	2.000000	50.000000	0.000000
3666.719112	-0.080081	0.540120	0.014938	80.990036	-45.543934	41.541904	-0.994998	0.000000	-0.745563	0.000000	0.000000	0.000000	0.005564	-0.002831	0.007977	0.000000	0.000000	2.000000	50.000000	0.000000
3666.722445	-0.080081	0.540120	0.014938	80.990036	-45.543934	41.541904	-0.994998	0.000000	-0.745563	0.000000	0.000000	0.000000	0.005564	-0.002831	0.007977	0.000000	0.000000	2.000000	50.000000	0.000000
3666.725778	-0.080081	0.540120	0.014938	80.990036	-45.543934	41.541904	-0.994998	0.000000	-0.745563	0.000000	0.000000	0.000000	0.005564	-0.002831	0.007977	0.000000	0.000000	2.000000	50.000000	0.000000
3666.729112	-0.080081	0.540120	0.014938	80.992569	-45.552822	41.530186	-0.995925	0.000000	-0.746892	0.000000	0.000000	0.000000	0.005564	-0.002831	0.007977	0.000000	0.000000	2.000000	50.000000	0.000000
3666.732445	-0.080078	0.540103	0.014920	80.992569	-45.552822	41.530186	-0.995925	0.000000	-0.746892	0.000000	0.000000	0.000000	0.000932	-0.005022	-0.005496	0.000000	0.000000	2.000000	50.000000	0.000000
3666.735778	-0.080078	0.540103	0.014920	80.992569	-45.552822	41.530186	-0.995925	0.000000	-0.746892	0.000000	0.000000	0.000000	0.000932	-0.005022	-0.005496	0.000000	0.000000	2.000000	50.000000	0.000000
3666.739112	-0.080078	0.540103	0.014920	80.992569	-45.550095	41.530186	-0.995925	0.000000	-0.746892	0.000000	0.000000	0.000000	0.000932	-0.005022	-0.005496	0.000000	0.000000	2.000000	50.000000	0.000000
3666.742445	-0.080078	0.540103	0.014920	80.992569	-45.550095	41.530186	-0.995925	0.000000	-0.746892	0.000000	0.000000	0.000000	0.000932	-0.005022	-0.005496	0.000000	0.000000	2.000000	50.000000	0.000000
3666.745778	-0.080056	0.540103	0.014923	80.992569	-45.550095	41.530186	-0.995925	0.000000	-0.746892	0.000000	0.000000	0.000000	0.006723	0.000002	0.001140	0.000000	0.000000	2.000000	50.000000	0.000000
3666.749112	-0.080056	0.540103	0.014923	80.995140	-45.558956	41.518456	-0.996081	0.000000	-0.745976	0.000000	0.000000	0.000000	0.006723	0.000002	0.001140	0.000000	0.000000	2.000000	50.000000	0.000000
3666.752445	-0.080056	0.540103	0.014923	80.995140	-45.558956	41.518456	-0.996081	0.000000	-0.745976	0.000000	0.000000	0.000000	0.006723	0.000002	0.001140	0.000000	0.000000	2.000000	50.000000	0.000000
3666.755778	-0.080056	0.540103	0.014923	80.995140	-45.558956	41.518456	-0.996081	0.000000	-0.745976	0.000000	0.000000	0.000000	0.006723	0.000002	0.001140	0.000000	0.000000	2.000000	50.000000	0.000000
3666.759112	-0.080021	0.540036	0.014854	81.002701	-45.593754	41.483196	-0.997201	0.000000	-0.746166	0.000000	0.000000	0.000000	0.010452	-0.020011	-0.020848	0.000000	0.000000	2.000000	50.000000	0.000000
3666.762445	-0.080021	0.540036	0.014854	81.002701	-45.593754	41.483196	-0.997201	0.000000	-0.746166	0.000000	0.000000	0.000000	0.010452	-0.020011	-0.020848	0.000000	0.000000	2.000000	50.000000	0.000000
3666.765778	-0.080021	0.540036	0.014854	81.002701	-45.593754	41.483196	-0.997201	0.000000	-0.746166	0.000000	0.000000	0.000000	0.010452	-0.020011	-0.020848	0.000000	0.000000	2.000000	50.000000	0.000000
3666.769112	-0.080021	0.540036	0.014854	81.006935	-45.611042	41.467949	-0.998943	0.000000	-0.742691	0.000000	0.000000	0.000000	0.010452	-0.020011	-0.020848	0.000000	0.000000	2.000000	50.000000	0.000000
3666.772445	-0.080031	0.539970	0.014777	81.006935	-45.611042	41.467949	-0.998943	0.000000	-0.742691	0.000000	0.000000	0.000000	-0.002993	-0.020034	-0.023132	0.000000	0.000000	2.000000	50.000000	0.000000
3666.775778	-0.080031	0.539970	0.014777	81.006935	-45.611042	41.467949	-0.998943	0.000000	-0.742691	0.000000	0.000000	0.000000	-0.002993	-0.020034	-0.023132	0.000000	0.000000	2.000000	50.000000	0.000000
3666.779112	-0.080031	0.539970	0.014777	81.012856	-45.631283	41.449238	-0.998943	0.000000	-0.742691	0.000000	0.000000	0.000000	-0.002993	-0.020034	-0.023132	0.000000	0.000000	2.000000	50.000000	0.000000
3666.782445	-0.080031	0.539970	0.014777	81.012856	-45.631283	41.449238	-0.998943	0.000000	-0.742691	0.000000	0.000000	0.000000	-0.002993	-0.020034	-0.023132	0.000000	0.000000	2.000000	50.000000	0.000000
3666.785778	-0.080037	0.539912	0.014677	81.012856	-45.631283	41.449238	-0.998943	0.000000	-0.742691	0.000000	0.000000	0.000000	-0.001831	-0.017182	-0.029973	0.000000	0.000000	2.000000	50.000000	0.000000
3666.789112	-0.080037	0.539912	0.014677	81.008636	-45.590618	41.490665	-0.998444	0.000000	-0.738836	0.000000	0.000000	0.000000	-0.001831	-0.017182	-0.029973	0.000000	0.000000	2.000000	50.000000	0.000000
3666.792445	-0.080037	0.539912	0.014677	81.008636	-45.590618	41.490665	-0.998444	0.000000	-0.738836	0.000000	0.000000	0.000000	-0.001831	-0.017182	-0.029973	0.000000	0.000000	2.000000	50.000000	0.000000
3666.795778	-0.080037	0.539912	0.014677	81.008636	-45.590618	41.490665	-0.998444	0.000000	-0.738836	0.000000	0.000000	0.000000	-0.001831	-0.017182	-0.029973	0.000000	0.000000	2.000000	50.000000	0.000000
3666.799112	-0.080076	0.539762	0.014500	80.977356	-45.398174	41.685230	-0.998139	0.000000	-0.733841	0.000000	0.000000	0.000000	-0.011756	-0.045005	-0.052927	0.000000	0.000000	2.000000	50.000000	0.000000
3666.802445	-0.080076	0.539762	0.014500	80.977356	-45.398174	41.685230	-0.998139	0.000000	-0.733841	0.000000	0.000000	0.000000	-0.011756	-0.045005	-0.052927	0.000000	0.000000	2.000000	50.000000	0.000000
3666.805778	-0.080076	0.539762	0.014500	80.977356	-45.398174	41.685230	-0.998139	0.000000	-0.733841	0.000000	0.000000	0.000000	-0.011756	-0.045005	-0.052927	0.000000	0.000000	2.000000	50.000000	0.000000
3666.809112	-0.080076	0.539762	0.014500	80.934082	-45.137180	41.947510	-0.996180	0.000000	-0.725019	0.000000	0.000000	0.000000	-0.011756	-0.045005	-0.052927	0.000000	0.000000	2.000000	50.000000	0.000000
3666.812445	-0.080111	0.539738	0.014433	80.934082	-45.137180	41.947510	-0.996180	0.000000	-0.725019	0.000000	0.000000	0.000000	-0.010404	-0.007157	-0.020122	0.000000	0.000000	2.000000	50.000000	0.000000
3666.815778	-0.080111	0.539738	0.014433	80.934082	-45.137180	41.947510	-0.996180	0.000000	-0.725019	0.000000	0.000000	0.000000	-0.010404	-0.007157	-0.020122	0.000000	0.000000	2.000000	50.000000	0.000000
3666.819112	-0.080111	0.539738	0.014433	80.882927	-44.837784	42.247913	-0.996180	0.000000	-0.725019	0.000000	0.000000	0.000000	-0.010404	-0.007157	-0.020122	0.000000	0.000000	2.000000	50.000000	0.000000
3666.822445	-0.080111	0.539738	0.014433	80.882927	-44.837784	42.247913	-0.996180	0.000000	-0.725019	0.000000	0.000000	0.000000	-0.010404	-0.007157	-0.020122	0.000000	0.000000	2.000000	50.000000	0.000000
3666.825778	-0.080146	0.539714	0.014366	80.882927	-44.837784	42.247913	-0.996180	0.000000	-0.725019	0.000000	0.000000	0.000000	-0.010400	-0.007164	-0.020124	0.000000	0.000000	2.000000	50.000000	0.000000
3666.829112	-0.080146	0.539714	0.014366	80.832390	-44.550217	42.536930	-0.994446	0.000000	-0.721666	0.000000	0.000000	0.000000	-0.010400	-0.007164	-0.020124	0.000000	0.000000	2.000000	50.000000	0.000000
3666.832445	-0.080146	0.539714	0.014366	80.832390	-44.550217	42.536930	-0.994446	0.000000	-0.721666	0.000000	0.000000	0.000000	-0.010400	-0.007164	-0.020124	0.000000	0.000000	2.000000	50.000000	0.000000
3666.835778	-0.080146	0.539714	0.014366	80.832390	-44.550217	42.536930	-0.994446	0.000000	-0.721666	0.000000	0.000000	0.000000	-0.010400	-0.007164	-0.020124	0.000000	0.000000	2.000000	50.000000	0.000000
3666.839112	-0.080196	0.539683	0.014254	80.792801	-44.322365	42.763954	-0.992712	0.000000	-0.718312	0.000000	0.000000	0.000000	-0.015012	-0.009313	-0.033607	0.000000	0.000000	2.000000	50.000000	0.000000
3666.842445	-0.080196	0.539683	0.014254	80.792801	-44.322365	42.763954	-0.992712	0.000000	-0.718312	0.000000	0.000000	0.000000	-0.015012	-0.009313	-0.033607	0.000000	0.000000	2.000000	50.000000	0.000000
3666.845778	-0.080196	0.539683	0.014254	80.792801	-44.322365	42.763954	-0.992712	0.000000	-0.718312	0.000000	0.000000	0.000000	-0.015012	-0.009313	-0.033607	0.000000	0.000000	2.000000	50.000000	0.000000
3666.849112	-0.080196	0.539683	0.014254	80.780701	-44.247692	42.837097	-0.990210	0.000000	-0.712711	0.000000	0.000000	0.000000	-0.015012	-0.009313	-0.033607	0.000000	0.000000	2.000000	50.000000	0.000000
3666.852445	-0.080190	0.539650	0.014218	80.780701	-44.247692	42.837097	-0.990210	0.000000	-0.712711	0.000000	0.000000	0.000000	0.001872	-0.009995	-0.011007	0.000000	0.000000	2.000000	50.000000	0.000000
3666.855778	-0.080190	0.539650	0.014218	80.780701	-44.247692	42.837097	-0.990210	0.000000	-0.712711	0.000000	0.000000	0.000000	0.001872	-0.009995	-0.011007	0.000000	0.000000	2.000000	50.000000	0.000000
3666.859112	-0.080183	0.539643	0.014176	80.783287	-44.258648	42.826015	-0.990210	0.000000	-0.712711	0.000000	0.000000	0.000000	0.002100	-0.002160	-0.012341	0.000000	0.000000	2.000000	50.000000	0.000000
3666.862445	-0.080183	0.539643	0.014176	80.783287	-44.258648	42.826015	-0.990210	0.000000	-0.712711	0.000000	0.000000	0.000000	0.002100	-0.002160	-0.012341	0.000000	0.000000	2.000000	50.000000	0.000000
3666.865778	-0.080183	0.539643	0.014176	80.783287	-44.258648	42.826015	-0.990210	0.000000	-0.712711	0.000000	0.000000	0.000000	0.002100	-0.002160	-0.012341	0.000000	0.000000	2.000000	50.000000	0.000000
3666.869112	-0.080183	0.539643	0.014176	80.785866	-44.266880	42.814899	-0.990872	0.000000	-0.708819	0.000000	0.000000	0.000000	0.002100	-0.002160	-0.012341	0.000000	0.000000	2.000000	50.000000	0.000000
3666.872445	-0.080157	0.539626	0.014162	80.785866	-44.266880	42.814899	-0.990872	0.000000	-0.708819	0.000000	0.000000	0.000000	0.007650	-0.004995	-0.004363	0.000000	0.000000	2.000000	50.000000	0.000000
3666.875778	-0.080157	0.539626	0.014162	80.785866	-44.266880	42.814899	-0.990872	0.000000	-0.708819	0.000000	0.000000	0.000000	0.007650	-0.004995	-0.004363	0.000000	0.000000	2.000000	50.000000	0.000000
3666.879112	-0.080157	0.539626	0.014162	80.785866	-44.266880	42.814899	-0.990872	0.000000	-0.708819	0.000000	0.000000	0.000000	0.007650	-0.004995	-0.004363	0.000000	0.000000	2.000000	50.000000	0.000000
3666.882445	-0.080157	0.539626	0.014162	80.785866	-44.266880	42.814899	-0.990872	0.000000	-0.708819	0.000000	0.000000	0.000000	0.007650	-0.004995	-0.004363	0.000000	0.000000	2.000000	50.000000	0.000000
3666.885778	-0.080161	0.539617	0.014185	80.785866	-44.266880	42.814899	-0.990872	0.000000	-0.708819	0.000000	0.000000	0.000000	-0.001163	-0.002844	0.006836	0.000000	0.000000	2.000000	50.000000	0.000000
3666.889112	-0.080161	0.539617	0.014185	80.785866	-44.266880	42.814899	-0.992147	0.000000	-0.708092	0.000000	0.000000	0.000000	-0.001163	-0.002844	0.006836	0.000000	0.000000	2.000000	50.000000	0.000000
3666.892445	-0.080161	0.539617	0.014185	80.785866	-44.266880	42.814899	-0.992147	0.000000	-0.708092	0.000000	0.000000	0.000000	-0.001163	-0.002844	0.006836	0.000000	0.000000	2.000000	50.000000	0.000000
3666.895778	-0.080161	0.539617	0.014185	80.785866	-44.266880	42.814899	-0.992147	0.000000	-0.708092	0.000000	0.000000	0.000000	-0.001163	-0.002844	0.006836	0.000000	0.000000	2.000000	50.000000	0.000000
3666.899112	-0.080202	0.539596	0.014290	80.783287	-44.258648	42.826015	-0.991953	0.000000	-0.709232	0.000000	0.000000	0.000000	-0.012301	-0.006355	0.031707	0.000000	0.000000	2.000000	50.000000	0.000000
3666.902445	-0.080202	0.539596	0.014290	80.783287	-44.258648	42.826015	-0.991953	0.000000	-0.709232	0.000000	0.000000	0.000000	-0.012301	-0.006355	0.031707	0.000000	0.000000	2.000000	50.000000	0.000000
3666.905778	-0.080202	0.539596	0.014290	80.783287	-44.258648	42.826015	-0.991953	0.000000	-0.709232	0.000000	0.000000	0.000000	-0.012301	-0.006355	0.031707	0.000000	0.000000	2.000000	50.000000	0.000000
3666.909112	-0.080202	0.539596	0.014290	80.783302	-44.261368	42.826046	-0.989903	0.000000	-0.714516	0.000000	0.000000	0.000000	-0.012301	-0.006355	0.031707	0.000000	0.000000	2.000000	50.000000	0.000000
3666.912445	-0.080232	0.539577	0.014332	80.783302	-44.261368	42.826046	-0.989903	0.000000	-0.714516	0.000000	0.000000	0.000000	-0.009042	-0.005701	0.012528	0.000000	0.000000	2.000000	50.000000	0.000000
3666.915778	-0.080232	0.539577	0.014332	80.783302	-44.261368	42.826046	-0.989903	0.000000	-0.714516	0.000000	0.000000	0.000000	-0.009042	-0.005701	0.012528	0.000000	0.000000	2.000000	50.000000	0.000000
3666.919112	-0.080232	0.539577	0.014332	80.785866	-44.272316	42.814926	-0.989903	0.000000	-0.714516	0.000000	0.000000	0.000000	-0.009042	-0.005701	0.012528	0.000000	0.000000	2.000000	50.000000	0.000000
3666.922445	-0.080232	0.539577	0.014332	80.785866	-44.272316	42.814926	-0.989903	0.000000	-0.714516	0.000000	0.000000	0.000000	-0.009042	-0.005701	0.012528	0.000000	0.000000	2.000000	50.000000	0.000000
3666.925778	-0.080237	0.539541	0.014359	80.785866	-44.272316	42.814926	-0.989903	0.000000	-0.714516	0.000000	0.000000	0.000000	-0.001390	-0.010672	0.008166	0.000000	0.000000	2.000000	50.000000	0.000000
3666.929112	-0.080237	0.539541	0.014359	80.791023	-44.294239	42.792698	-0.988397	0.000000	-0.716604	0.000000	0.000000	0.000000	-0.001390	-0.010672	0.008166	0.000000	0.000000	2.000000	50.000000	0.000000
3666.932445	-0.080237	0.539541	0.014359	80.791023	-44.294239	42.792698	-0.988397	0.000000	-0.716604	0.000000	0.000000	0.000000	-0.001390	-0.010672	0.008166	0.000000	0.000000	2.000000	50.000000	0.000000
3666.935778	-0.080237	0.539541	0.014359	80.791023	-44.294239	42.792698	-0.988397	0.000000	-0.716604	0.000000	0.000000	0.000000	-0.001390	-0.010672	0.008166	0.000000	0.000000	2.000000	50.000000	0.000000
3666.939112	-0.080173	0.539436	0.014388	80.795296	-44.314167	42.762486	-0.988165	0.000000	-0.717965	0.000000	0.000000	0.000000	0.019242	-0.031363	0.008745	0.000000	0.000000	2.000000	50.000000	0.000000
3666.942445	-0.080173	0.539436	0.014388	80.795296	-44.314167	42.762486	-0.988165	0.000000	-0.717965	0.000000	0.000000	0.000000	0.019242	-0.031363	0.008745	0.000000	0.000000	2.000000	50.000000	0.000000
3666.945778	-0.080173	0.539436	0.014388	80.795296	-44.314167	42.762486	-0.988165	0.000000	-0.717965	0.000000	0.000000	0.000000	0.019242	-0.031363	0.008745	0.000000	0.000000	2.000000	50.000000	0.000000
3666.949112	-0.080173	0.539436	0.014388	80.792557	-44.366493	42.694237	-0.991372	0.000000	-0.719423	0.000000	0.000000	0.000000	0.019242	-0.031363	0.008745	0.000000	0.000000	2.000000	50.000000	0.000000
3666.952445	-0.080148	0.539394	0.014378	80.792557	-44.366493	42.694237	-0.991372	0.000000	-0.719423	0.000000	0.000000	0.000000	0.007427	-0.012835	-0.003036	0.000000	0.000000	2.000000	50.000000	0.000000
3666.955778	-0.080148	0.539394	0.014378	80.792557	-44.366493	42.694237	-0.991372	0.000000	-0.719423	0.000000	0.000000	0.000000	0.007427	-0.012835	-0.003036	0.000000	0.000000	2.000000	50.000000	0.000000
3666.959112	-0.080148	0.539394	0.014378	80.781082	-44.445717	42.591225	-0.991372	0.000000	-0.719423	0.000000	0.000000	0.000000	0.007427	-0.012835	-0.003036	0.000000	0.000000	2.000000	50.000000	0.000000
3666.962445	-0.080148	0.539394	0.014378	80.781082	-44.445717	42.591225	-0.991372	0.000000	-0.719423	0.000000	0.000000	0.000000	0.007427	-0.012835	-0.003036	0.000000	0.000000	2.000000	50.000000	0.000000
3666.965778	-0.080159	0.539365	0.014447	80.781082	-44.445717	42.591225	-0.991372	0.000000	-0.719423	0.000000	0.000000	0.000000	-0.003486	-0.008529	0.020503	0.000000	0.000000	2.000000	50.000000	0.000000
3666.969112	-0.080159	0.539365	0.014447	80.759163	-44.571007	42.428596	-0.992610	0.000000	-0.718917	0.000000	0.000000	0.000000	-0.003486	-0.008529	0.020503	0.000000	1.000000	2.000000	50.000000	0.000000
3666.972445	-0.080159	0.539365	0.014447	80.759163	-44.571007	42.428596	-0.992610	0.000000	-0.718917	0.000000	0.000000	0.000000	-0.003486	-0.008529	0.020503	0.000000	1.000000	2.000000	50.000000	0.000000
