# Supplementary material for: Haptic Guidance Needs to Be Intuitive Not Just Informative to Improve Human Motor Accuracy
Source: PLoS One. 2016 Mar 16;11(3):e0150912. doi: 10.1371/journal.pone.0150912 (PMC4794196; doi:10.1371/journal.pone.0150912)
Supplement: S2 Data — (ZIP) [file pone.0150912.s002.zip › Subject1/exp2_0051.txt]

Time	PosX	PosY	PosZ	RotX	RotY	RotZ	ForceX	ForceY	ForceZ	MomentX	MomentY	MomentZ	VelocityX	VelocityY	VelocityZ	CalibratedWeight	ButtonDown	Condition	Trial	Visual
3669.035778	0.005270	0.556810	0.251949	83.529518	-6.407743	67.160728	1.759670	0.000000	-4.680124	0.000000	0.000000	0.000000	0.000000	-0.000004	0.000003	0.000000	1.000000	2.000000	51.000000	0.000000
3669.039112	0.005270	0.556810	0.251949	83.529518	-6.407743	67.160728	1.759670	0.000000	-4.680124	0.000000	0.000000	0.000000	0.000000	-0.000004	0.000003	0.000000	1.000000	2.000000	51.000000	0.000000
3669.042445	0.005573	0.556884	0.251905	83.529518	-6.407743	67.160728	1.759670	0.000000	-4.680124	0.000000	0.000000	0.000000	0.090792	0.021951	-0.013185	0.000000	1.000000	2.000000	51.000000	0.000000
3669.045778	0.005573	0.556884	0.251905	83.571175	-8.864146	64.409134	1.759670	0.000000	-4.680124	0.000000	0.000000	0.000000	0.090792	0.021951	-0.013185	0.000000	1.000000	2.000000	51.000000	0.000000
3669.049112	0.006476	0.556664	0.251316	83.571175	-8.864146	64.409134	1.759670	0.000000	-4.680124	0.000000	0.000000	0.000000	0.271058	-0.065962	-0.176681	0.000000	1.000000	2.000000	51.000000	0.000000
3669.052445	0.006476	0.556664	0.251316	83.571175	-8.864146	64.409134	1.759670	0.000000	-4.680124	0.000000	0.000000	0.000000	0.271058	-0.065962	-0.176681	0.000000	1.000000	2.000000	51.000000	0.000000
3669.055778	0.006476	0.556664	0.251316	83.542839	-11.799429	61.069481	1.743843	0.000000	-4.686045	0.000000	0.000000	0.000000	0.271058	-0.065962	-0.176681	0.000000	1.000000	2.000000	51.000000	0.000000
3669.059112	0.007410	0.556521	0.250573	83.542839	-11.799429	61.069481	1.743843	0.000000	-4.686045	0.000000	0.000000	0.000000	0.280208	-0.042753	-0.223109	0.000000	1.000000	2.000000	51.000000	0.000000
3669.062445	0.007410	0.556521	0.250573	83.542839	-11.799429	61.069481	1.743843	0.000000	-4.686045	0.000000	0.000000	0.000000	0.280208	-0.042753	-0.223109	0.000000	1.000000	2.000000	51.000000	0.000000
3669.065778	0.007410	0.556521	0.250573	83.319565	-15.481505	56.997017	1.733033	0.000000	-4.690053	0.000000	0.000000	0.000000	0.280208	-0.042753	-0.223109	0.000000	1.000000	2.000000	51.000000	0.000000
3669.069112	0.007971	0.556353	0.249645	83.319565	-15.481505	56.997017	1.733033	0.000000	-4.690053	0.000000	0.000000	0.000000	0.168231	-0.050609	-0.278204	0.000000	1.000000	2.000000	51.000000	0.000000
3669.072445	0.007971	0.556353	0.249645	83.319565	-15.481505	56.997017	1.733033	0.000000	-4.690053	0.000000	0.000000	0.000000	0.168231	-0.050609	-0.278204	0.000000	1.000000	2.000000	51.000000	0.000000
3669.075778	0.007971	0.556353	0.249645	82.553345	-18.871323	53.041882	1.729426	0.000000	-4.691384	0.000000	0.000000	0.000000	0.168231	-0.050609	-0.278204	0.000000	1.000000	2.000000	51.000000	0.000000
3669.079112	0.008897	0.556106	0.248580	82.553345	-18.871323	53.041882	1.729426	0.000000	-4.691384	0.000000	0.000000	0.000000	0.277860	-0.073851	-0.319675	0.000000	1.000000	2.000000	51.000000	0.000000
3669.082445	0.008897	0.556106	0.248580	82.553345	-18.871323	53.041882	1.729426	0.000000	-4.691384	0.000000	0.000000	0.000000	0.277860	-0.073851	-0.319675	0.000000	1.000000	2.000000	51.000000	0.000000
3669.085778	0.008897	0.556106	0.248580	81.327103	-21.155020	50.069183	1.720555	0.000000	-4.694645	0.000000	0.000000	0.000000	0.277860	-0.073851	-0.319675	0.000000	1.000000	2.000000	51.000000	0.000000
3669.089112	0.009886	0.555924	0.247405	81.327103	-21.155020	50.069183	1.720555	0.000000	-4.694645	0.000000	0.000000	0.000000	0.296637	-0.054694	-0.352277	0.000000	1.000000	2.000000	51.000000	0.000000
3669.092445	0.009886	0.555924	0.247405	81.327103	-21.155020	50.069183	1.720555	0.000000	-4.694645	0.000000	0.000000	0.000000	0.296637	-0.054694	-0.352277	0.000000	1.000000	2.000000	51.000000	0.000000
3669.095778	0.009886	0.555924	0.247405	79.884888	-22.526344	47.934551	1.711202	0.000000	-4.698061	0.000000	0.000000	0.000000	0.296637	-0.054694	-0.352277	0.000000	1.000000	2.000000	51.000000	0.000000
3669.099112	0.011005	0.555665	0.246235	79.884888	-22.526344	47.934551	1.711202	0.000000	-4.698061	0.000000	0.000000	0.000000	0.335746	-0.077852	-0.350977	0.000000	1.000000	2.000000	51.000000	0.000000
3669.102445	0.011005	0.555665	0.246235	79.884888	-22.526344	47.934551	1.711202	0.000000	-4.698061	0.000000	0.000000	0.000000	0.335746	-0.077852	-0.350977	0.000000	1.000000	2.000000	51.000000	0.000000
3669.105778	0.011005	0.555665	0.246235	78.436653	-23.124441	46.540344	1.699513	0.000000	-4.702303	0.000000	0.000000	0.000000	0.335746	-0.077852	-0.350977	0.000000	1.000000	2.000000	51.000000	0.000000
3669.109112	0.012386	0.555354	0.244968	78.436653	-23.124441	46.540344	1.699513	0.000000	-4.702303	0.000000	0.000000	0.000000	0.414144	-0.093325	-0.380306	0.000000	1.000000	2.000000	51.000000	0.000000
3669.112445	0.012386	0.555354	0.244968	78.436653	-23.124441	46.540344	1.699513	0.000000	-4.702303	0.000000	0.000000	0.000000	0.414144	-0.093325	-0.380306	0.000000	1.000000	2.000000	51.000000	0.000000
3669.115778	0.012386	0.555354	0.244968	77.064911	-23.227686	45.656765	1.683826	0.000000	-4.707943	0.000000	0.000000	0.000000	0.414144	-0.093325	-0.380306	0.000000	1.000000	2.000000	51.000000	0.000000
3669.119112	0.013925	0.555008	0.243584	77.064911	-23.227686	45.656765	1.683826	0.000000	-4.707943	0.000000	0.000000	0.000000	0.461889	-0.103676	-0.415247	0.000000	1.000000	2.000000	51.000000	0.000000
3669.122445	0.013925	0.555008	0.243584	77.064911	-23.227686	45.656765	1.683826	0.000000	-4.707943	0.000000	0.000000	0.000000	0.461889	-0.103676	-0.415247	0.000000	1.000000	2.000000	51.000000	0.000000
3669.125778	0.013925	0.555008	0.243584	75.748016	-23.178944	44.916866	1.665890	0.000000	-4.714320	0.000000	0.000000	0.000000	0.461889	-0.103676	-0.415247	0.000000	1.000000	2.000000	51.000000	0.000000
3669.129112	0.015591	0.554658	0.242158	75.748016	-23.178944	44.916866	1.665890	0.000000	-4.714320	0.000000	0.000000	0.000000	0.499656	-0.104956	-0.427818	0.000000	1.000000	2.000000	51.000000	0.000000
3669.132445	0.015591	0.554658	0.242158	75.748016	-23.178944	44.916866	1.665890	0.000000	-4.714320	0.000000	0.000000	0.000000	0.499656	-0.104956	-0.427818	0.000000	1.000000	2.000000	51.000000	0.000000
3669.135778	0.015591	0.554658	0.242158	74.470352	-23.291521	43.964287	1.645741	0.000000	-4.721392	0.000000	0.000000	0.000000	0.499656	-0.104956	-0.427818	0.000000	1.000000	2.000000	51.000000	0.000000
3669.139112	0.017149	0.554266	0.240699	74.470352	-23.291521	43.964287	1.645741	0.000000	-4.721392	0.000000	0.000000	0.000000	0.467567	-0.117711	-0.437435	0.000000	1.000000	2.000000	51.000000	0.000000
3669.142445	0.017149	0.554266	0.240699	74.470352	-23.291521	43.964287	1.645741	0.000000	-4.721392	0.000000	0.000000	0.000000	0.467567	-0.117711	-0.437435	0.000000	1.000000	2.000000	51.000000	0.000000
3669.145778	0.017149	0.554266	0.240699	73.291985	-23.534193	42.858986	1.627333	0.000000	-4.727767	0.000000	0.000000	0.000000	0.467567	-0.117711	-0.437435	0.000000	1.000000	2.000000	51.000000	0.000000
3669.149112	0.018502	0.553907	0.239202	73.291985	-23.534193	42.858986	1.627333	0.000000	-4.727767	0.000000	0.000000	0.000000	0.405760	-0.107572	-0.449316	0.000000	1.000000	2.000000	51.000000	0.000000
3669.152445	0.018502	0.553907	0.239202	73.291985	-23.534193	42.858986	1.627333	0.000000	-4.727767	0.000000	0.000000	0.000000	0.405760	-0.107572	-0.449316	0.000000	1.000000	2.000000	51.000000	0.000000
3669.155778	0.018502	0.553907	0.239202	72.351631	-23.950855	41.624851	1.612519	0.000000	-4.732841	0.000000	0.000000	0.000000	0.405760	-0.107572	-0.449316	0.000000	1.000000	2.000000	51.000000	0.000000
3669.159112	0.019812	0.553472	0.237563	72.351631	-23.950855	41.624851	1.612519	0.000000	-4.732841	0.000000	0.000000	0.000000	0.392899	-0.130570	-0.491681	0.000000	1.000000	2.000000	51.000000	0.000000
3669.162445	0.019812	0.553472	0.237563	72.351631	-23.950855	41.624851	1.612519	0.000000	-4.732841	0.000000	0.000000	0.000000	0.392899	-0.130570	-0.491681	0.000000	1.000000	2.000000	51.000000	0.000000
3669.165778	0.019812	0.553472	0.237563	71.747108	-24.483444	40.429188	1.599089	0.000000	-4.737396	0.000000	0.000000	0.000000	0.392899	-0.130570	-0.491681	0.000000	1.000000	2.000000	51.000000	0.000000
3669.169112	0.021013	0.553040	0.235805	71.747108	-24.483444	40.429188	1.599089	0.000000	-4.737396	0.000000	0.000000	0.000000	0.360305	-0.129474	-0.527427	0.000000	1.000000	2.000000	51.000000	0.000000
3669.172445	0.021013	0.553040	0.235805	71.747108	-24.483444	40.429188	1.599089	0.000000	-4.737396	0.000000	0.000000	0.000000	0.360305	-0.129474	-0.527427	0.000000	1.000000	2.000000	51.000000	0.000000
3669.175778	0.021013	0.553040	0.235805	71.387222	-24.653614	39.841743	1.588118	0.000000	-4.741085	0.000000	0.000000	0.000000	0.360305	-0.129474	-0.527427	0.000000	1.000000	2.000000	51.000000	0.000000
3669.179112	0.022140	0.552621	0.233990	71.387222	-24.653614	39.841743	1.588118	0.000000	-4.741085	0.000000	0.000000	0.000000	0.338187	-0.125733	-0.544502	0.000000	1.000000	2.000000	51.000000	0.000000
3669.182445	0.022140	0.552621	0.233990	71.387222	-24.653614	39.841743	1.588118	0.000000	-4.741085	0.000000	0.000000	0.000000	0.338187	-0.125733	-0.544502	0.000000	1.000000	2.000000	51.000000	0.000000
3669.185778	0.022140	0.552621	0.233990	71.219200	-24.301392	39.993073	1.578648	0.000000	-4.744246	0.000000	0.000000	0.000000	0.338187	-0.125733	-0.544502	0.000000	1.000000	2.000000	51.000000	0.000000
3669.189112	0.023262	0.552244	0.232193	71.219200	-24.301392	39.993073	1.578648	0.000000	-4.744246	0.000000	0.000000	0.000000	0.336548	-0.113132	-0.539013	0.000000	1.000000	2.000000	51.000000	0.000000
3669.192445	0.023262	0.552244	0.232193	71.219200	-24.301392	39.993073	1.578648	0.000000	-4.744246	0.000000	0.000000	0.000000	0.336548	-0.113132	-0.539013	0.000000	1.000000	2.000000	51.000000	0.000000
3669.195778	0.023262	0.552244	0.232193	71.151810	-23.747330	40.478489	1.568999	0.000000	-4.747446	0.000000	0.000000	0.000000	0.336548	-0.113132	-0.539013	0.000000	1.000000	2.000000	51.000000	0.000000
3669.199112	0.024412	0.551838	0.230456	71.151810	-23.747330	40.478489	1.568999	0.000000	-4.747446	0.000000	0.000000	0.000000	0.345189	-0.121798	-0.520990	0.000000	1.000000	2.000000	51.000000	0.000000
3669.202445	0.024412	0.551838	0.230456	71.151810	-23.747330	40.478489	1.568999	0.000000	-4.747446	0.000000	0.000000	0.000000	0.345189	-0.121798	-0.520990	0.000000	1.000000	2.000000	51.000000	0.000000
3669.205778	0.024412	0.551838	0.230456	71.156357	-23.107334	41.258942	1.558277	0.000000	-4.750976	0.000000	0.000000	0.000000	0.345189	-0.121798	-0.520990	0.000000	1.000000	2.000000	51.000000	0.000000
3669.209112	0.025433	0.551454	0.228878	71.156357	-23.107334	41.258942	1.558277	0.000000	-4.750976	0.000000	0.000000	0.000000	0.306035	-0.115145	-0.473509	0.000000	0.000000	2.000000	51.000000	0.000000
3669.212445	0.025433	0.551454	0.228878	71.156357	-23.107334	41.258942	1.558277	0.000000	-4.750976	0.000000	0.000000	0.000000	0.306035	-0.115145	-0.473509	0.000000	0.000000	2.000000	51.000000	0.000000
3669.215778	0.025433	0.551454	0.228878	71.263557	-22.209194	42.960693	1.548852	0.000000	-4.754056	0.000000	0.000000	0.000000	0.306035	-0.115145	-0.473509	0.000000	0.000000	2.000000	51.000000	0.000000
3669.219112	0.026583	0.550976	0.227433	71.263557	-22.209194	42.960693	1.548852	0.000000	-4.754056	0.000000	0.000000	0.000000	0.345190	-0.143488	-0.433521	0.000000	0.000000	2.000000	51.000000	0.000000
3669.222445	0.026583	0.550976	0.227433	71.263557	-22.209194	42.960693	1.548852	0.000000	-4.754056	0.000000	0.000000	0.000000	0.345190	-0.143488	-0.433521	0.000000	0.000000	2.000000	51.000000	0.000000
3669.225778	0.026583	0.550976	0.227433	71.462204	-21.018906	45.891758	1.535988	0.000000	-4.758229	0.000000	0.000000	0.000000	0.345190	-0.143488	-0.433521	0.000000	0.000000	2.000000	51.000000	0.000000
3669.229112	0.027930	0.550446	0.226146	71.462204	-21.018906	45.891758	1.535988	0.000000	-4.758229	0.000000	0.000000	0.000000	0.404126	-0.159072	-0.386051	0.000000	0.000000	2.000000	51.000000	0.000000
3669.232445	0.027930	0.550446	0.226146	71.462204	-21.018906	45.891758	1.535988	0.000000	-4.758229	0.000000	0.000000	0.000000	0.404126	-0.159072	-0.386051	0.000000	0.000000	2.000000	51.000000	0.000000
3669.235778	0.027930	0.550446	0.226146	71.728317	-19.602093	49.203411	1.518203	0.000000	-4.763933	0.000000	0.000000	0.000000	0.404126	-0.159072	-0.386051	0.000000	0.000000	2.000000	51.000000	0.000000
3669.239112	0.029413	0.549973	0.225121	71.728317	-19.602093	49.203411	1.518203	0.000000	-4.763933	0.000000	0.000000	0.000000	0.444930	-0.141942	-0.307443	0.000000	0.000000	2.000000	51.000000	0.000000
3669.242445	0.029413	0.549973	0.225121	71.728317	-19.602093	49.203411	1.518203	0.000000	-4.763933	0.000000	0.000000	0.000000	0.444930	-0.141942	-0.307443	0.000000	0.000000	2.000000	51.000000	0.000000
3669.245778	0.029413	0.549973	0.225121	72.036148	-17.991480	52.473843	1.495936	0.000000	-4.770972	0.000000	0.000000	0.000000	0.444930	-0.141942	-0.307443	0.000000	0.000000	2.000000	51.000000	0.000000
3669.249112	0.031033	0.549498	0.224351	72.036148	-17.991480	52.473843	1.495936	0.000000	-4.770972	0.000000	0.000000	0.000000	0.486004	-0.142327	-0.231202	0.000000	0.000000	2.000000	51.000000	0.000000
3669.252445	0.031033	0.549498	0.224351	72.036148	-17.991480	52.473843	1.495936	0.000000	-4.770972	0.000000	0.000000	0.000000	0.486004	-0.142327	-0.231202	0.000000	0.000000	2.000000	51.000000	0.000000
3669.255778	0.031033	0.549498	0.224351	72.350189	-16.277260	55.612202	1.469178	0.000000	-4.779280	0.000000	0.000000	0.000000	0.486004	-0.142327	-0.231202	0.000000	0.000000	2.000000	51.000000	0.000000
3669.259112	0.032727	0.549118	0.223841	72.350189	-16.277260	55.612202	1.469178	0.000000	-4.779280	0.000000	0.000000	0.000000	0.508190	-0.114158	-0.152880	0.000000	0.000000	2.000000	51.000000	0.000000
3669.262445	0.032727	0.549118	0.223841	72.350189	-16.277260	55.612202	1.469178	0.000000	-4.779280	0.000000	0.000000	0.000000	0.508190	-0.114158	-0.152880	0.000000	0.000000	2.000000	51.000000	0.000000
3669.265778	0.032727	0.549118	0.223841	72.610031	-14.445114	58.552029	1.439102	0.000000	-4.788422	0.000000	0.000000	0.000000	0.508190	-0.114158	-0.152880	0.000000	0.000000	2.000000	51.000000	0.000000
3669.269112	0.034662	0.548914	0.223640	72.610031	-14.445114	58.552029	1.439102	0.000000	-4.788422	0.000000	0.000000	0.000000	0.580266	-0.061142	-0.060364	0.000000	0.000000	2.000000	51.000000	0.000000
3669.272445	0.034662	0.548914	0.223640	72.610031	-14.445114	58.552029	1.439102	0.000000	-4.788422	0.000000	0.000000	0.000000	0.580266	-0.061142	-0.060364	0.000000	0.000000	2.000000	51.000000	0.000000
3669.275778	0.034662	0.548914	0.223640	72.805878	-12.589223	60.982445	1.402179	0.000000	-4.799364	0.000000	0.000000	0.000000	0.580266	-0.061142	-0.060364	0.000000	0.000000	2.000000	51.000000	0.000000
3669.279112	0.036967	0.548770	0.223721	72.805878	-12.589223	60.982445	1.402179	0.000000	-4.799364	0.000000	0.000000	0.000000	0.691620	-0.043054	0.024275	0.000000	0.000000	2.000000	51.000000	0.000000
3669.282445	0.036967	0.548770	0.223721	72.805878	-12.589223	60.982445	1.402179	0.000000	-4.799364	0.000000	0.000000	0.000000	0.691620	-0.043054	0.024275	0.000000	0.000000	2.000000	51.000000	0.000000
3669.285778	0.036967	0.548770	0.223721	72.969803	-10.801254	63.054810	1.355953	0.000000	-4.812629	0.000000	0.000000	0.000000	0.691620	-0.043054	0.024275	0.000000	0.000000	2.000000	51.000000	0.000000
3669.289112	0.039674	0.548599	0.223990	72.969803	-10.801254	63.054810	1.355953	0.000000	-4.812629	0.000000	0.000000	0.000000	0.812100	-0.051338	0.080860	0.000000	0.000000	2.000000	51.000000	0.000000
3669.292445	0.039674	0.548599	0.223990	72.969803	-10.801254	63.054810	1.355953	0.000000	-4.812629	0.000000	0.000000	0.000000	0.812100	-0.051338	0.080860	0.000000	0.000000	2.000000	51.000000	0.000000
3669.295778	0.039674	0.548599	0.223990	73.281487	-9.448901	64.568878	1.300289	0.000000	-4.827965	0.000000	0.000000	0.000000	0.812100	-0.051338	0.080860	0.000000	0.000000	2.000000	51.000000	0.000000
3669.299112	0.042876	0.548462	0.224330	73.281487	-9.448901	64.568878	1.300289	0.000000	-4.827965	0.000000	0.000000	0.000000	0.960564	-0.041272	0.101798	0.000000	0.000000	2.000000	51.000000	0.000000
3669.302445	0.042876	0.548462	0.224330	73.281487	-9.448901	64.568878	1.300289	0.000000	-4.827965	0.000000	0.000000	0.000000	0.960564	-0.041272	0.101798	0.000000	0.000000	2.000000	51.000000	0.000000
3669.305778	0.042876	0.548462	0.224330	74.125580	-9.150597	64.856148	1.233845	0.000000	-4.845372	0.000000	0.000000	0.000000	0.960564	-0.041272	0.101798	0.000000	0.000000	2.000000	51.000000	0.000000
3669.309112	0.046463	0.548253	0.224521	74.125580	-9.150597	64.856148	1.233845	0.000000	-4.845372	0.000000	0.000000	0.000000	1.076109	-0.062734	0.057371	0.000000	0.000000	2.000000	51.000000	0.000000
3669.312445	0.046463	0.548253	0.224521	74.125580	-9.150597	64.856148	1.233845	0.000000	-4.845372	0.000000	0.000000	0.000000	1.076109	-0.062734	0.057371	0.000000	0.000000	2.000000	51.000000	0.000000
3669.315778	0.046463	0.548253	0.224521	75.431252	-9.881645	63.963219	1.159739	0.000000	-4.863641	0.000000	0.000000	0.000000	1.076109	-0.062734	0.057371	0.000000	0.000000	2.000000	51.000000	0.000000
3669.319112	0.050509	0.548143	0.224696	75.431252	-9.881645	63.963219	1.159739	0.000000	-4.863641	0.000000	0.000000	0.000000	1.213803	-0.032892	0.052453	0.000000	0.000000	2.000000	51.000000	0.000000
3669.322445	0.050509	0.548143	0.224696	75.431252	-9.881645	63.963219	1.159739	0.000000	-4.863641	0.000000	0.000000	0.000000	1.213803	-0.032892	0.052453	0.000000	0.000000	2.000000	51.000000	0.000000
3669.325778	0.050509	0.548143	0.224696	76.837898	-11.279689	62.297165	1.075513	0.000000	-4.882957	0.000000	0.000000	0.000000	1.213803	-0.032892	0.052453	0.000000	0.000000	2.000000	51.000000	0.000000
3669.329112	0.054987	0.548083	0.224904	76.837898	-11.279689	62.297165	1.075513	0.000000	-4.882957	0.000000	0.000000	0.000000	1.343388	-0.017861	0.062639	0.000000	0.000000	2.000000	51.000000	0.000000
3669.332445	0.054987	0.548083	0.224904	76.837898	-11.279689	62.297165	1.075513	0.000000	-4.882957	0.000000	0.000000	0.000000	1.343388	-0.017861	0.062639	0.000000	0.000000	2.000000	51.000000	0.000000
3669.335778	0.054987	0.548083	0.224904	78.276939	-13.308508	60.200680	0.981257	0.000000	-4.902768	0.000000	0.000000	0.000000	1.343388	-0.017861	0.062639	0.000000	0.000000	2.000000	51.000000	0.000000
3669.339112	0.059889	0.547944	0.225024	78.276939	-13.308508	60.200680	0.981257	0.000000	-4.902768	0.000000	0.000000	0.000000	1.470546	-0.041690	0.035866	0.000000	0.000000	2.000000	51.000000	0.000000
3669.342445	0.059889	0.547944	0.225024	78.276939	-13.308508	60.200680	0.981257	0.000000	-4.902768	0.000000	0.000000	0.000000	1.470546	-0.041690	0.035866	0.000000	0.000000	2.000000	51.000000	0.000000
3669.345778	0.059889	0.547944	0.225024	79.704056	-15.782262	58.492641	0.877437	0.000000	-4.922408	0.000000	0.000000	0.000000	1.470546	-0.041690	0.035866	0.000000	0.000000	2.000000	51.000000	0.000000
3669.349112	0.065142	0.547659	0.224978	79.704056	-15.782262	58.492641	0.877437	0.000000	-4.922408	0.000000	0.000000	0.000000	1.576016	-0.085611	-0.013751	0.000000	0.000000	2.000000	51.000000	0.000000
3669.352445	0.065142	0.547659	0.224978	79.704056	-15.782262	58.492641	0.877437	0.000000	-4.922408	0.000000	0.000000	0.000000	1.576016	-0.085611	-0.013751	0.000000	0.000000	2.000000	51.000000	0.000000
3669.355778	0.065142	0.547659	0.224978	81.104156	-18.590847	57.098972	0.765562	0.000000	-4.941044	0.000000	0.000000	0.000000	1.576016	-0.085611	-0.013751	0.000000	0.000000	2.000000	51.000000	0.000000
3669.359112	0.070705	0.547352	0.224697	81.104156	-18.590847	57.098972	0.765562	0.000000	-4.941044	0.000000	0.000000	0.000000	1.668961	-0.092133	-0.084416	0.000000	0.000000	2.000000	51.000000	0.000000
3669.362445	0.070705	0.547352	0.224697	81.104156	-18.590847	57.098972	0.765562	0.000000	-4.941044	0.000000	0.000000	0.000000	1.668961	-0.092133	-0.084416	0.000000	0.000000	2.000000	51.000000	0.000000
3669.365778	0.070705	0.547352	0.224697	82.471680	-22.124626	54.694088	0.646403	0.000000	-4.958040	0.000000	0.000000	0.000000	1.668961	-0.092133	-0.084416	0.000000	0.000000	2.000000	51.000000	0.000000
3669.369112	0.076668	0.546982	0.224134	82.471680	-22.124626	54.694088	0.646403	0.000000	-4.958040	0.000000	0.000000	0.000000	1.788690	-0.111098	-0.168753	0.000000	0.000000	2.000000	51.000000	0.000000
3669.372445	0.076668	0.546982	0.224134	82.471680	-22.124626	54.694088	0.646403	0.000000	-4.958040	0.000000	0.000000	0.000000	1.788690	-0.111098	-0.168753	0.000000	0.000000	2.000000	51.000000	0.000000
3669.375778	0.076668	0.546982	0.224134	83.766212	-27.191957	50.204086	0.517704	0.000000	-4.973126	0.000000	0.000000	0.000000	1.788690	-0.111098	-0.168753	0.000000	0.000000	2.000000	51.000000	0.000000
3669.379112	0.082949	0.546577	0.223219	83.766212	-27.191957	50.204086	0.517704	0.000000	-4.973126	0.000000	0.000000	0.000000	1.884565	-0.121254	-0.274660	0.000000	0.000000	2.000000	51.000000	0.000000
3669.382445	0.082949	0.546577	0.223219	83.766212	-27.191957	50.204086	0.517704	0.000000	-4.973126	0.000000	0.000000	0.000000	1.884565	-0.121254	-0.274660	0.000000	0.000000	2.000000	51.000000	0.000000
3669.385778	0.082949	0.546577	0.223219	84.889175	-34.913895	42.726646	0.380816	0.000000	-4.985476	0.000000	0.000000	0.000000	1.884565	-0.121254	-0.274660	0.000000	0.000000	2.000000	51.000000	0.000000
3669.389112	0.089488	0.546169	0.222027	84.889175	-34.913895	42.726646	0.380816	0.000000	-4.985476	0.000000	0.000000	0.000000	1.961433	-0.122534	-0.357396	0.000000	0.000000	2.000000	51.000000	0.000000
3669.392445	0.089488	0.546169	0.222027	84.889175	-34.913895	42.726646	0.380816	0.000000	-4.985476	0.000000	0.000000	0.000000	1.961433	-0.122534	-0.357396	0.000000	0.000000	2.000000	51.000000	0.000000
3669.395778	0.089488	0.546169	0.222027	85.639191	-45.285015	32.769051	0.236473	0.000000	-4.994405	0.000000	0.000000	0.000000	1.961433	-0.122534	-0.357396	0.000000	0.000000	2.000000	51.000000	0.000000
3669.399112	0.096338	0.545698	0.220534	85.639191	-45.285015	32.769051	0.236473	0.000000	-4.994405	0.000000	0.000000	0.000000	2.054996	-0.141186	-0.447918	0.000000	0.000000	2.000000	51.000000	0.000000
3669.402445	0.096338	0.545698	0.220534	85.639191	-45.285015	32.769051	0.236473	0.000000	-4.994405	0.000000	0.000000	0.000000	2.054996	-0.141186	-0.447918	0.000000	0.000000	2.000000	51.000000	0.000000
3669.405778	0.096338	0.545698	0.220534	85.903755	-52.056259	27.138708	0.083025	0.000000	-4.999310	0.000000	0.000000	0.000000	2.054996	-0.141186	-0.447918	0.000000	0.000000	2.000000	51.000000	0.000000
3669.409112	0.103412	0.545295	0.218858	85.903755	-52.056259	27.138708	0.083025	0.000000	-4.999310	0.000000	0.000000	0.000000	2.122249	-0.121137	-0.502842	0.000000	0.000000	2.000000	51.000000	0.000000
3669.412445	0.103412	0.545295	0.218858	85.903755	-52.056259	27.138708	0.083025	0.000000	-4.999310	0.000000	0.000000	0.000000	2.122249	-0.121137	-0.502842	0.000000	0.000000	2.000000	51.000000	0.000000
3669.415778	0.103412	0.545295	0.218858	85.827682	-53.184040	27.860867	-0.077933	0.000000	-4.999393	0.000000	0.000000	0.000000	2.122249	-0.121137	-0.502842	0.000000	0.000000	2.000000	51.000000	0.000000
3669.419112	0.110730	0.544895	0.216945	85.827682	-53.184040	27.860867	-0.077933	0.000000	-4.999393	0.000000	0.000000	0.000000	2.195551	-0.119777	-0.573934	0.000000	0.000000	2.000000	51.000000	0.000000
3669.422445	0.110730	0.544895	0.216945	85.827682	-53.184040	27.860867	-0.077933	0.000000	-4.999393	0.000000	0.000000	0.000000	2.195551	-0.119777	-0.573934	0.000000	0.000000	2.000000	51.000000	0.000000
3669.425778	0.110730	0.544895	0.216945	85.651474	-53.713306	29.623735	-0.247000	0.000000	-4.993896	0.000000	0.000000	0.000000	2.195551	-0.119777	-0.573934	0.000000	0.000000	2.000000	51.000000	0.000000
3669.429112	0.118223	0.544596	0.214802	85.651474	-53.713306	29.623735	-0.247000	0.000000	-4.993896	0.000000	0.000000	0.000000	2.247773	-0.089821	-0.643025	0.000000	0.000000	2.000000	51.000000	0.000000
3669.432445	0.118223	0.544596	0.214802	85.651474	-53.713306	29.623735	-0.247000	0.000000	-4.993896	0.000000	0.000000	0.000000	2.247773	-0.089821	-0.643025	0.000000	0.000000	2.000000	51.000000	0.000000
3669.435778	0.118223	0.544596	0.214802	85.431686	-54.636585	31.025404	-0.422658	0.000000	-4.982104	0.000000	0.000000	0.000000	2.247773	-0.089821	-0.643025	0.000000	0.000000	2.000000	51.000000	0.000000
3669.439112	0.125787	0.544396	0.212439	85.431686	-54.636585	31.025404	-0.422658	0.000000	-4.982104	0.000000	0.000000	0.000000	2.269301	-0.060007	-0.708734	0.000000	0.000000	2.000000	51.000000	0.000000
3669.442445	0.125787	0.544396	0.212439	85.431686	-54.636585	31.025404	-0.422658	0.000000	-4.982104	0.000000	0.000000	0.000000	2.269301	-0.060007	-0.708734	0.000000	0.000000	2.000000	51.000000	0.000000
3669.445778	0.125787	0.544396	0.212439	85.222748	-55.714180	31.674450	-0.602507	0.000000	-4.963566	0.000000	0.000000	0.000000	2.269301	-0.060007	-0.708734	0.000000	0.000000	2.000000	51.000000	0.000000
3669.449112	0.133450	0.544220	0.209857	85.222748	-55.714180	31.674450	-0.602507	0.000000	-4.963566	0.000000	0.000000	0.000000	2.299008	-0.052639	-0.774587	0.000000	0.000000	2.000000	51.000000	0.000000
3669.452445	0.133450	0.544220	0.209857	85.222748	-55.714180	31.674450	-0.602507	0.000000	-4.963566	0.000000	0.000000	0.000000	2.299008	-0.052639	-0.774587	0.000000	0.000000	2.000000	51.000000	0.000000
3669.455778	0.133450	0.544220	0.209857	85.080757	-56.939720	31.288670	-0.787046	0.000000	-4.937667	0.000000	0.000000	0.000000	2.299008	-0.052639	-0.774587	0.000000	0.000000	2.000000	51.000000	0.000000
3669.459112	0.141201	0.543991	0.207028	85.080757	-56.939720	31.288670	-0.787046	0.000000	-4.937667	0.000000	0.000000	0.000000	2.325281	-0.068844	-0.848699	0.000000	0.000000	2.000000	51.000000	0.000000
3669.462445	0.141201	0.543991	0.207028	85.080757	-56.939720	31.288670	-0.787046	0.000000	-4.937667	0.000000	0.000000	0.000000	2.325281	-0.068844	-0.848699	0.000000	0.000000	2.000000	51.000000	0.000000
3669.465778	0.141201	0.543991	0.207028	85.044022	-58.032650	30.813982	-0.975929	0.000000	-4.903832	0.000000	0.000000	0.000000	2.325281	-0.068844	-0.848699	0.000000	0.000000	2.000000	51.000000	0.000000
3669.469112	0.149071	0.543712	0.203973	85.044022	-58.032650	30.813982	-0.975929	0.000000	-4.903832	0.000000	0.000000	0.000000	2.360786	-0.083772	-0.916716	0.000000	0.000000	2.000000	51.000000	0.000000
3669.472445	0.149071	0.543712	0.203973	85.044022	-58.032650	30.813982	-0.975929	0.000000	-4.903832	0.000000	0.000000	0.000000	2.360786	-0.083772	-0.916716	0.000000	0.000000	2.000000	51.000000	0.000000
3669.475778	0.149071	0.543712	0.203973	85.081757	-59.038368	31.020000	-1.169508	0.000000	-4.861301	0.000000	0.000000	0.000000	2.360786	-0.083772	-0.916716	0.000000	0.000000	2.000000	51.000000	0.000000
3669.479112	0.156983	0.543305	0.200676	85.081757	-59.038368	31.020000	-1.169508	0.000000	-4.861301	0.000000	0.000000	0.000000	2.373706	-0.122055	-0.988907	0.000000	0.000000	2.000000	51.000000	0.000000
3669.482445	0.156983	0.543305	0.200676	85.081757	-59.038368	31.020000	-1.169508	0.000000	-4.861301	0.000000	0.000000	0.000000	2.373706	-0.122055	-0.988907	0.000000	0.000000	2.000000	51.000000	0.000000
3669.485778	0.156983	0.543305	0.200676	85.091522	-60.376823	31.862431	-1.365782	0.000000	-4.809848	0.000000	0.000000	0.000000	2.373706	-0.122055	-0.988907	0.000000	0.000000	2.000000	51.000000	0.000000
3669.489112	0.164921	0.542804	0.197099	85.091522	-60.376823	31.862431	-1.365782	0.000000	-4.809848	0.000000	0.000000	0.000000	2.381520	-0.150363	-1.073230	0.000000	0.000000	2.000000	51.000000	0.000000
3669.492445	0.164921	0.542804	0.197099	85.091522	-60.376823	31.862431	-1.365782	0.000000	-4.809848	0.000000	0.000000	0.000000	2.381520	-0.150363	-1.073230	0.000000	0.000000	2.000000	51.000000	0.000000
3669.495778	0.164921	0.542804	0.197099	84.996101	-62.052174	33.229336	-1.564255	0.000000	-4.749012	0.000000	0.000000	0.000000	2.381520	-0.150363	-1.073230	0.000000	0.000000	2.000000	51.000000	0.000000
3669.499112	0.172913	0.542286	0.193252	84.996101	-62.052174	33.229336	-1.564255	0.000000	-4.749012	0.000000	0.000000	0.000000	2.397592	-0.155162	-1.154148	0.000000	0.000000	2.000000	51.000000	0.000000
3669.502445	0.172913	0.542286	0.193252	84.996101	-62.052174	33.229336	-1.564255	0.000000	-4.749012	0.000000	0.000000	0.000000	2.397592	-0.155162	-1.154148	0.000000	0.000000	2.000000	51.000000	0.000000
3669.505778	0.172913	0.542286	0.193252	84.758278	-64.048676	34.304081	-1.765038	0.000000	-4.678102	0.000000	0.000000	0.000000	2.397592	-0.155162	-1.154148	0.000000	0.000000	2.000000	51.000000	0.000000
3669.509112	0.180824	0.541696	0.189155	84.758278	-64.048676	34.304081	-1.765038	0.000000	-4.678102	0.000000	0.000000	0.000000	2.373213	-0.177087	-1.228906	0.000000	0.000000	2.000000	51.000000	0.000000
3669.512445	0.180824	0.541696	0.189155	84.758278	-64.048676	34.304081	-1.765038	0.000000	-4.678102	0.000000	0.000000	0.000000	2.373213	-0.177087	-1.228906	0.000000	0.000000	2.000000	51.000000	0.000000
3669.515778	0.180824	0.541696	0.189155	84.358955	-65.996162	34.460754	-1.964618	0.000000	-4.597856	0.000000	0.000000	0.000000	2.373213	-0.177087	-1.228906	0.000000	0.000000	2.000000	51.000000	0.000000
3669.519112	0.188611	0.541143	0.184805	84.358955	-65.996162	34.460754	-1.964618	0.000000	-4.597856	0.000000	0.000000	0.000000	2.336182	-0.165974	-1.304913	0.000000	0.000000	2.000000	51.000000	0.000000
3669.522445	0.188611	0.541143	0.184805	84.358955	-65.996162	34.460754	-1.964618	0.000000	-4.597856	0.000000	0.000000	0.000000	2.336182	-0.165974	-1.304913	0.000000	0.000000	2.000000	51.000000	0.000000
3669.525778	0.188611	0.541143	0.184805	83.872986	-67.701973	34.064655	-2.161767	0.000000	-4.508521	0.000000	0.000000	0.000000	2.336182	-0.165974	-1.304913	0.000000	0.000000	2.000000	51.000000	0.000000
3669.529112	0.196047	0.540586	0.180241	83.872986	-67.701973	34.064655	-2.161767	0.000000	-4.508521	0.000000	0.000000	0.000000	2.230738	-0.167192	-1.369195	0.000000	0.000000	2.000000	51.000000	0.000000
3669.532445	0.196047	0.540586	0.180241	83.872986	-67.701973	34.064655	-2.161767	0.000000	-4.508521	0.000000	0.000000	0.000000	2.230738	-0.167192	-1.369195	0.000000	0.000000	2.000000	51.000000	0.000000
3669.535778	0.196047	0.540586	0.180241	83.368950	-69.148590	34.025078	-2.351386	0.000000	-4.412594	0.000000	0.000000	0.000000	2.230738	-0.167192	-1.369195	0.000000	0.000000	2.000000	51.000000	0.000000
3669.539112	0.203046	0.540065	0.175529	83.368950	-69.148590	34.025078	-2.351386	0.000000	-4.412594	0.000000	0.000000	0.000000	2.099682	-0.156300	-1.413783	0.000000	0.000000	2.000000	51.000000	0.000000
3669.542445	0.203046	0.540065	0.175529	83.368950	-69.148590	34.025078	-2.351386	0.000000	-4.412594	0.000000	0.000000	0.000000	2.099682	-0.156300	-1.413783	0.000000	0.000000	2.000000	51.000000	0.000000
3669.545778	0.203046	0.540065	0.175529	82.895157	-70.505219	34.609886	-2.531338	0.000000	-4.311882	0.000000	0.000000	0.000000	2.099682	-0.156300	-1.413783	0.000000	0.000000	2.000000	51.000000	0.000000
3669.549112	0.209623	0.539390	0.170626	82.895157	-70.505219	34.609886	-2.531338	0.000000	-4.311882	0.000000	0.000000	0.000000	1.973108	-0.202422	-1.470822	0.000000	0.000000	2.000000	51.000000	0.000000
3669.552445	0.209623	0.539390	0.170626	82.895157	-70.505219	34.609886	-2.531338	0.000000	-4.311882	0.000000	0.000000	0.000000	1.973108	-0.202422	-1.470822	0.000000	0.000000	2.000000	51.000000	0.000000
3669.555778	0.209623	0.539390	0.170626	82.482269	-71.967728	35.156185	-2.702653	0.000000	-4.206622	0.000000	0.000000	0.000000	1.973108	-0.202422	-1.470822	0.000000	0.000000	2.000000	51.000000	0.000000
3669.559112	0.215794	0.538559	0.165500	82.482269	-71.967728	35.156185	-2.702653	0.000000	-4.206622	0.000000	0.000000	0.000000	1.851232	-0.249321	-1.537918	0.000000	0.000000	2.000000	51.000000	0.000000
3669.562445	0.215794	0.538559	0.165500	82.482269	-71.967728	35.156185	-2.702653	0.000000	-4.206622	0.000000	0.000000	0.000000	1.851232	-0.249321	-1.537918	0.000000	0.000000	2.000000	51.000000	0.000000
3669.565778	0.215794	0.538559	0.165500	82.109573	-73.458733	35.025925	-2.866384	0.000000	-4.096809	0.000000	0.000000	0.000000	1.851232	-0.249321	-1.537918	0.000000	0.000000	2.000000	51.000000	0.000000
3669.569112	0.221572	0.537569	0.160114	82.109573	-73.458733	35.025925	-2.866384	0.000000	-4.096809	0.000000	0.000000	0.000000	1.733393	-0.296980	-1.615711	0.000000	0.000000	2.000000	51.000000	0.000000
3669.572445	0.221572	0.537569	0.160114	82.109573	-73.458733	35.025925	-2.866384	0.000000	-4.096809	0.000000	0.000000	0.000000	1.733393	-0.296980	-1.615711	0.000000	0.000000	2.000000	51.000000	0.000000
3669.575778	0.221572	0.537569	0.160114	81.734612	-74.791763	33.847042	-3.023607	0.000000	-3.982186	0.000000	0.000000	0.000000	1.733393	-0.296980	-1.615711	0.000000	0.000000	2.000000	51.000000	0.000000
3669.579112	0.226936	0.536391	0.154522	81.734612	-74.791763	33.847042	-3.023607	0.000000	-3.982186	0.000000	0.000000	0.000000	1.609083	-0.353436	-1.677747	0.000000	0.000000	2.000000	51.000000	0.000000
3669.582445	0.226936	0.536391	0.154522	81.734612	-74.791763	33.847042	-3.023607	0.000000	-3.982186	0.000000	0.000000	0.000000	1.609083	-0.353436	-1.677747	0.000000	0.000000	2.000000	51.000000	0.000000
3669.585778	0.226936	0.536391	0.154522	81.306969	-75.661461	32.089756	-3.173803	0.000000	-3.863544	0.000000	0.000000	0.000000	1.609083	-0.353436	-1.677747	0.000000	0.000000	2.000000	51.000000	0.000000
3669.589112	0.231893	0.535193	0.148758	81.306969	-75.661461	32.089756	-3.173803	0.000000	-3.863544	0.000000	0.000000	0.000000	1.487218	-0.359282	-1.728976	0.000000	0.000000	2.000000	51.000000	0.000000
3669.592445	0.231893	0.535193	0.148758	81.306969	-75.661461	32.089756	-3.173803	0.000000	-3.863544	0.000000	0.000000	0.000000	1.487218	-0.359282	-1.728976	0.000000	0.000000	2.000000	51.000000	0.000000
3669.595778	0.231893	0.535193	0.148758	80.853073	-75.809570	31.227676	-3.317087	0.000000	-3.741248	0.000000	0.000000	0.000000	1.487218	-0.359282	-1.728976	0.000000	0.000000	2.000000	51.000000	0.000000
3669.599112	0.236244	0.534200	0.142994	80.853073	-75.809570	31.227676	-3.317087	0.000000	-3.741248	0.000000	0.000000	0.000000	1.305236	-0.297866	-1.729291	0.000000	0.000000	2.000000	51.000000	0.000000
3669.602445	0.236244	0.534200	0.142994	80.853073	-75.809570	31.227676	-3.317087	0.000000	-3.741248	0.000000	0.000000	0.000000	1.305236	-0.297866	-1.729291	0.000000	0.000000	2.000000	51.000000	0.000000
3669.605778	0.236244	0.534200	0.142994	80.459061	-75.225937	31.818935	-3.449058	0.000000	-3.619944	0.000000	0.000000	0.000000	1.305236	-0.297866	-1.729291	0.000000	0.000000	2.000000	51.000000	0.000000
3669.609112	0.239896	0.533474	0.137234	80.459061	-75.225937	31.818935	-3.449058	0.000000	-3.619944	0.000000	0.000000	0.000000	1.095535	-0.217784	-1.727860	0.000000	0.000000	2.000000	51.000000	0.000000
3669.612445	0.239896	0.533474	0.137234	80.459061	-75.225937	31.818935	-3.449058	0.000000	-3.619944	0.000000	0.000000	0.000000	1.095535	-0.217784	-1.727860	0.000000	0.000000	2.000000	51.000000	0.000000
3669.615778	0.239896	0.533474	0.137234	80.211700	-74.060265	33.693588	-3.569318	0.000000	-3.501424	0.000000	0.000000	0.000000	1.095535	-0.217784	-1.727860	0.000000	0.000000	2.000000	51.000000	0.000000
3669.619112	0.242858	0.533010	0.131491	80.211700	-74.060265	33.693588	-3.569318	0.000000	-3.501424	0.000000	0.000000	0.000000	0.888890	-0.139294	-1.723054	0.000000	0.000000	2.000000	51.000000	0.000000
3669.622445	0.242858	0.533010	0.131491	80.211700	-74.060265	33.693588	-3.569318	0.000000	-3.501424	0.000000	0.000000	0.000000	0.888890	-0.139294	-1.723054	0.000000	0.000000	2.000000	51.000000	0.000000
3669.625778	0.242858	0.533010	0.131491	80.249924	-72.448128	36.435104	-3.678870	0.000000	-3.386136	0.000000	0.000000	0.000000	0.888890	-0.139294	-1.723054	0.000000	0.000000	2.000000	51.000000	0.000000
3669.629112	0.245046	0.532789	0.125697	80.249924	-72.448128	36.435104	-3.678870	0.000000	-3.386136	0.000000	0.000000	0.000000	0.656389	-0.066374	-1.738147	0.000000	0.000000	2.000000	51.000000	0.000000
3669.632445	0.245046	0.532789	0.125697	80.249924	-72.448128	36.435104	-3.678870	0.000000	-3.386136	0.000000	0.000000	0.000000	0.656389	-0.066374	-1.738147	0.000000	0.000000	2.000000	51.000000	0.000000
3669.635778	0.245046	0.532789	0.125697	80.578522	-70.381203	39.742130	-3.778572	0.000000	-3.274507	0.000000	0.000000	0.000000	0.656389	-0.066374	-1.738147	0.000000	0.000000	2.000000	51.000000	0.000000
3669.639112	0.246556	0.532701	0.119835	80.578522	-70.381203	39.742130	-3.778572	0.000000	-3.274507	0.000000	0.000000	0.000000	0.452956	-0.026384	-1.758726	0.000000	0.000000	2.000000	51.000000	0.000000
3669.642445	0.246556	0.532701	0.119835	80.578522	-70.381203	39.742130	-3.778572	0.000000	-3.274507	0.000000	0.000000	0.000000	0.452956	-0.026384	-1.758726	0.000000	0.000000	2.000000	51.000000	0.000000
3669.645778	0.246556	0.532701	0.119835	81.140930	-67.579971	43.640476	-3.870757	0.000000	-3.165002	0.000000	0.000000	0.000000	0.452956	-0.026384	-1.758726	0.000000	0.000000	2.000000	51.000000	0.000000
3669.649112	0.247575	0.532626	0.113724	81.140930	-67.579971	43.640476	-3.870757	0.000000	-3.165002	0.000000	0.000000	0.000000	0.305642	-0.022513	-1.833306	0.000000	0.000000	2.000000	51.000000	0.000000
3669.652445	0.247575	0.532626	0.113724	81.140930	-67.579971	43.640476	-3.870757	0.000000	-3.165002	0.000000	0.000000	0.000000	0.305642	-0.022513	-1.833306	0.000000	0.000000	2.000000	51.000000	0.000000
3669.655778	0.247575	0.532626	0.113724	81.861122	-63.469616	48.474068	-3.960468	0.000000	-3.051998	0.000000	0.000000	0.000000	0.305642	-0.022513	-1.833306	0.000000	0.000000	2.000000	51.000000	0.000000
3669.659112	0.248156	0.532483	0.107409	81.861122	-63.469616	48.474068	-3.960468	0.000000	-3.051998	0.000000	0.000000	0.000000	0.174138	-0.042993	-1.894334	0.000000	0.000000	2.000000	51.000000	0.000000
3669.662445	0.248156	0.532483	0.107409	81.861122	-63.469616	48.474068	-3.960468	0.000000	-3.051998	0.000000	0.000000	0.000000	0.174138	-0.042993	-1.894334	0.000000	0.000000	2.000000	51.000000	0.000000
3669.665778	0.248156	0.532483	0.107409	82.653503	-57.645119	54.780704	-4.048099	0.000000	-2.934774	0.000000	0.000000	0.000000	0.174138	-0.042993	-1.894334	0.000000	0.000000	2.000000	51.000000	0.000000
3669.669112	0.248270	0.532227	0.100825	82.653503	-57.645119	54.780704	-4.048099	0.000000	-2.934774	0.000000	0.000000	0.000000	0.034433	-0.076581	-1.975209	0.000000	0.000000	2.000000	51.000000	0.000000
3669.672445	0.248270	0.532227	0.100825	82.653503	-57.645119	54.780704	-4.048099	0.000000	-2.934774	0.000000	0.000000	0.000000	0.034433	-0.076581	-1.975209	0.000000	0.000000	2.000000	51.000000	0.000000
3669.675778	0.248270	0.532227	0.100825	83.340271	-49.915455	62.822552	-4.134615	0.000000	-2.811576	0.000000	0.000000	0.000000	0.034433	-0.076581	-1.975209	0.000000	0.000000	2.000000	51.000000	0.000000
3669.679112	0.248045	0.531840	0.094036	83.340271	-49.915455	62.822552	-4.134615	0.000000	-2.811576	0.000000	0.000000	0.000000	-0.067651	-0.116102	-2.036784	0.000000	0.000000	2.000000	51.000000	0.000000
3669.682445	0.248045	0.531840	0.094036	83.340271	-49.915455	62.822552	-4.134615	0.000000	-2.811576	0.000000	0.000000	0.000000	-0.067651	-0.116102	-2.036784	0.000000	0.000000	2.000000	51.000000	0.000000
3669.685778	0.248045	0.531840	0.094036	83.777260	-40.447479	72.705452	-4.220558	0.000000	-2.680837	0.000000	0.000000	0.000000	-0.067651	-0.116102	-2.036784	0.000000	0.000000	2.000000	51.000000	0.000000
3669.689112	0.247422	0.531421	0.087050	83.777260	-40.447479	72.705452	-4.220558	0.000000	-2.680837	0.000000	0.000000	0.000000	-0.186869	-0.125920	-2.095859	0.000000	0.000000	2.000000	51.000000	0.000000
3669.692445	0.247422	0.531421	0.087050	83.777260	-40.447479	72.705452	-4.220558	0.000000	-2.680837	0.000000	0.000000	0.000000	-0.186869	-0.125920	-2.095859	0.000000	0.000000	2.000000	51.000000	0.000000
3669.695778	0.247422	0.531421	0.087050	83.881187	-30.098328	83.724792	-4.305441	0.000000	-2.542278	0.000000	0.000000	0.000000	-0.186869	-0.125920	-2.095859	0.000000	0.000000	2.000000	51.000000	0.000000
3669.699112	0.246484	0.531105	0.080037	83.881187	-30.098328	83.724792	-4.305441	0.000000	-2.542278	0.000000	0.000000	0.000000	-0.281405	-0.094683	-2.103782	0.000000	0.000000	2.000000	51.000000	0.000000
3669.702445	0.246484	0.531105	0.080037	83.881187	-30.098328	83.724792	-4.305441	0.000000	-2.542278	0.000000	0.000000	0.000000	-0.281405	-0.094683	-2.103782	0.000000	0.000000	2.000000	51.000000	0.000000
3669.705778	0.246484	0.531105	0.080037	83.645355	-20.142229	94.413567	-4.387754	0.000000	-2.397418	0.000000	0.000000	0.000000	-0.281405	-0.094683	-2.103782	0.000000	0.000000	2.000000	51.000000	0.000000
3669.709112	0.245111	0.531026	0.073121	83.645355	-20.142229	94.413567	-4.387754	0.000000	-2.397418	0.000000	0.000000	0.000000	-0.411861	-0.023750	-2.074823	0.000000	0.000000	2.000000	51.000000	0.000000
3669.712445	0.245111	0.531026	0.073121	83.645355	-20.142229	94.413567	-4.387754	0.000000	-2.397418	0.000000	0.000000	0.000000	-0.411861	-0.023750	-2.074823	0.000000	0.000000	2.000000	51.000000	0.000000
3669.715778	0.245111	0.531026	0.073121	83.138130	-11.615504	103.566849	-4.465154	0.000000	-2.249979	0.000000	0.000000	0.000000	-0.411861	-0.023750	-2.074823	0.000000	0.000000	2.000000	51.000000	0.000000
3669.719112	0.243310	0.531164	0.066219	83.138130	-11.615504	103.566849	-4.465154	0.000000	-2.249979	0.000000	0.000000	0.000000	-0.540462	0.041507	-2.070586	0.000000	0.000000	2.000000	51.000000	0.000000
3669.722445	0.243310	0.531164	0.066219	83.138130	-11.615504	103.566849	-4.465154	0.000000	-2.249979	0.000000	0.000000	0.000000	-0.540462	0.041507	-2.070586	0.000000	0.000000	2.000000	51.000000	0.000000
3669.725778	0.243310	0.531164	0.066219	82.462769	-4.874064	110.632111	-4.538878	0.000000	-2.097281	0.000000	0.000000	0.000000	-0.540462	0.041507	-2.070586	0.000000	0.000000	2.000000	51.000000	0.000000
3669.729112	0.241050	0.531354	0.059369	82.462769	-4.874064	110.632111	-4.538878	0.000000	-2.097281	0.000000	0.000000	0.000000	-0.677812	0.057060	-2.055142	0.000000	0.000000	2.000000	51.000000	0.000000
3669.732445	0.241050	0.531354	0.059369	82.462769	-4.874064	110.632111	-4.538878	0.000000	-2.097281	0.000000	0.000000	0.000000	-0.677812	0.057060	-2.055142	0.000000	0.000000	2.000000	51.000000	0.000000
3669.735778	0.241050	0.531354	0.059369	81.735947	0.423780	116.050117	-4.608422	0.000000	-1.939705	0.000000	0.000000	0.000000	-0.677812	0.057060	-2.055142	0.000000	0.000000	2.000000	51.000000	0.000000
3669.739112	0.238276	0.531515	0.052477	81.735947	0.423780	116.050117	-4.608422	0.000000	-1.939705	0.000000	0.000000	0.000000	-0.832104	0.048194	-2.067405	0.000000	0.000000	2.000000	51.000000	0.000000
3669.742445	0.238276	0.531515	0.052477	81.735947	0.423780	116.050117	-4.608422	0.000000	-1.939705	0.000000	0.000000	0.000000	-0.832104	0.048194	-2.067405	0.000000	0.000000	2.000000	51.000000	0.000000
3669.745778	0.238276	0.531515	0.052477	81.018845	4.844151	120.689789	-4.674678	0.000000	-1.774086	0.000000	0.000000	0.000000	-0.832104	0.048194	-2.067405	0.000000	0.000000	2.000000	51.000000	0.000000
3669.749112	0.235079	0.531552	0.045513	81.018845	4.844151	120.689789	-4.674678	0.000000	-1.774086	0.000000	0.000000	0.000000	-0.959274	0.011063	-2.089235	0.000000	0.000000	2.000000	51.000000	0.000000
3669.752445	0.235079	0.531552	0.045513	81.018845	4.844151	120.689789	-4.674678	0.000000	-1.774086	0.000000	0.000000	0.000000	-0.959274	0.011063	-2.089235	0.000000	0.000000	2.000000	51.000000	0.000000
3669.755778	0.235079	0.531552	0.045513	80.322571	8.632787	124.798676	-4.738268	0.000000	-1.596501	0.000000	0.000000	0.000000	-0.959274	0.011063	-2.089235	0.000000	0.000000	2.000000	51.000000	0.000000
3669.759112	0.231549	0.531476	0.038517	80.322571	8.632787	124.798676	-4.738268	0.000000	-1.596501	0.000000	0.000000	0.000000	-1.058940	-0.022656	-2.098983	0.000000	0.000000	2.000000	51.000000	0.000000
3669.762445	0.231549	0.531476	0.038517	80.322571	8.632787	124.798676	-4.738268	0.000000	-1.596501	0.000000	0.000000	0.000000	-1.058940	-0.022656	-2.098983	0.000000	0.000000	2.000000	51.000000	0.000000
3669.765778	0.231549	0.531476	0.038517	79.649536	11.869154	128.444443	-4.798545	0.000000	-1.404977	0.000000	0.000000	0.000000	-1.058940	-0.022656	-2.098983	0.000000	0.000000	2.000000	51.000000	0.000000
3669.769112	0.227662	0.531248	0.031525	79.649536	11.869154	128.444443	-4.798545	0.000000	-1.404977	0.000000	0.000000	0.000000	-1.166115	-0.068445	-2.097371	0.000000	0.000000	2.000000	51.000000	0.000000
3669.772445	0.227662	0.531248	0.031525	79.649536	11.869154	128.444443	-4.798545	0.000000	-1.404977	0.000000	0.000000	0.000000	-1.166115	-0.068445	-2.097371	0.000000	0.000000	2.000000	51.000000	0.000000
3669.775778	0.227662	0.531248	0.031525	78.990555	14.544560	131.570389	-4.854183	0.000000	-1.198709	0.000000	0.000000	0.000000	-1.166115	-0.068445	-2.097371	0.000000	0.000000	2.000000	51.000000	0.000000
3669.779112	0.223470	0.530877	0.024557	78.990555	14.544560	131.570389	-4.854183	0.000000	-1.198709	0.000000	0.000000	0.000000	-1.257544	-0.111433	-2.090640	0.000000	0.000000	2.000000	51.000000	0.000000
3669.782445	0.223470	0.530877	0.024557	78.990555	14.544560	131.570389	-4.854183	0.000000	-1.198709	0.000000	0.000000	0.000000	-1.257544	-0.111433	-2.090640	0.000000	0.000000	2.000000	51.000000	0.000000
3669.785778	0.223470	0.530877	0.024557	78.315659	16.704666	134.146866	-4.903951	0.000000	-0.975328	0.000000	0.000000	0.000000	-1.257544	-0.111433	-2.090640	0.000000	0.000000	2.000000	51.000000	0.000000
3669.789112	0.219024	0.530452	0.017685	78.315659	16.704666	134.146866	-4.903951	0.000000	-0.975328	0.000000	0.000000	0.000000	-1.333886	-0.127547	-2.061479	0.000000	0.000000	2.000000	51.000000	0.000000
3669.792445	0.219024	0.530452	0.017685	78.315659	16.704666	134.146866	-4.903951	0.000000	-0.975328	0.000000	0.000000	0.000000	-1.333886	-0.127547	-2.061479	0.000000	0.000000	2.000000	51.000000	0.000000
3669.795778	0.219024	0.530452	0.017685	77.544907	18.402884	136.078125	-4.945705	0.000000	-0.734847	0.000000	0.000000	0.000000	-1.333886	-0.127547	-2.061479	0.000000	0.000000	2.000000	51.000000	0.000000
3669.799112	0.214250	0.530048	0.011069	77.544907	18.402884	136.078125	-4.945705	0.000000	-0.734847	0.000000	0.000000	0.000000	-1.432197	-0.121179	-1.984634	0.000000	0.000000	2.000000	51.000000	0.000000
3669.802445	0.214250	0.530048	0.011069	77.544907	18.402884	136.078125	-4.945705	0.000000	-0.734847	0.000000	0.000000	0.000000	-1.432197	-0.121179	-1.984634	0.000000	0.000000	2.000000	51.000000	0.000000
3669.805778	0.214250	0.530048	0.011069	76.588257	19.677637	137.249725	-4.976696	0.000000	-0.482183	0.000000	0.000000	0.000000	-1.432197	-0.121179	-1.984634	0.000000	0.000000	2.000000	51.000000	0.000000
3669.809112	0.209113	0.529754	0.004759	76.588257	19.677637	137.249725	-4.976696	0.000000	-0.482183	0.000000	0.000000	0.000000	-1.541190	-0.088162	-1.893155	0.000000	0.000000	2.000000	51.000000	0.000000
3669.812445	0.209113	0.529754	0.004759	76.588257	19.677637	137.249725	-4.976696	0.000000	-0.482183	0.000000	0.000000	0.000000	-1.541190	-0.088162	-1.893155	0.000000	0.000000	2.000000	51.000000	0.000000
3669.815778	0.209113	0.529754	0.004759	75.457344	20.556782	137.633789	-4.995251	0.000000	-0.217868	0.000000	0.000000	0.000000	-1.541190	-0.088162	-1.893155	0.000000	0.000000	2.000000	51.000000	0.000000
3669.819112	0.203626	0.529522	-0.001270	75.457344	20.556782	137.633789	-4.995251	0.000000	-0.217868	0.000000	0.000000	0.000000	-1.646051	-0.069477	-1.808543	0.000000	0.000000	2.000000	51.000000	0.000000
3669.822445	0.203626	0.529522	-0.001270	75.457344	20.556782	137.633789	-4.995251	0.000000	-0.217868	0.000000	0.000000	0.000000	-1.646051	-0.069477	-1.808543	0.000000	0.000000	2.000000	51.000000	0.000000
3669.825778	0.203626	0.529522	-0.001270	74.257362	21.060936	137.206757	-4.999624	0.000000	0.061251	0.000000	0.000000	0.000000	-1.646051	-0.069477	-1.808543	0.000000	0.000000	2.000000	51.000000	0.000000
3669.829112	0.197785	0.529304	-0.006963	74.257362	21.060936	137.206757	-4.999624	0.000000	0.061251	0.000000	0.000000	0.000000	-1.752234	-0.065578	-1.708012	0.000000	0.000000	2.000000	51.000000	0.000000
3669.832445	0.197785	0.529304	-0.006963	74.257362	21.060936	137.206757	-4.999624	0.000000	0.061251	0.000000	0.000000	0.000000	-1.752234	-0.065578	-1.708012	0.000000	0.000000	2.000000	51.000000	0.000000
3669.835778	0.197785	0.529304	-0.006963	73.072327	21.262590	136.298660	-4.889251	0.000000	0.348145	0.000000	0.000000	0.000000	-1.752234	-0.065578	-1.708012	0.000000	0.000000	2.000000	51.000000	0.000000
3669.839112	0.191494	0.529034	-0.012367	73.072327	21.262590	136.298660	-4.889251	0.000000	0.348145	0.000000	0.000000	0.000000	-1.887277	-0.080976	-1.621129	0.000000	0.000000	2.000000	51.000000	0.000000
3669.842445	0.191494	0.529034	-0.012367	73.072327	21.262590	136.298660	-4.889251	0.000000	0.348145	0.000000	0.000000	0.000000	-1.887277	-0.080976	-1.621129	0.000000	0.000000	2.000000	51.000000	0.000000
3669.845778	0.191494	0.529034	-0.012367	71.896194	21.172947	135.022781	-4.574705	0.000000	0.618333	0.000000	0.000000	0.000000	-1.887277	-0.080976	-1.621129	0.000000	0.000000	2.000000	51.000000	0.000000
3669.849112	0.184809	0.528750	-0.017358	71.896194	21.172947	135.022781	-4.574705	0.000000	0.618333	0.000000	0.000000	0.000000	-2.005576	-0.085006	-1.497270	0.000000	0.000000	2.000000	51.000000	0.000000
3669.852445	0.184809	0.528750	-0.017358	71.896194	21.172947	135.022781	-4.574705	0.000000	0.618333	0.000000	0.000000	0.000000	-2.005576	-0.085006	-1.497270	0.000000	0.000000	2.000000	51.000000	0.000000
3669.855778	0.184809	0.528750	-0.017358	70.741035	20.839600	133.433533	-4.240442	0.000000	0.867878	0.000000	0.000000	0.000000	-2.005576	-0.085006	-1.497270	0.000000	0.000000	2.000000	51.000000	0.000000
3669.859112	0.177853	0.528457	-0.021810	70.741035	20.839600	133.433533	-4.240442	0.000000	0.867878	0.000000	0.000000	0.000000	-2.086857	-0.088090	-1.335782	0.000000	0.000000	2.000000	51.000000	0.000000
3669.862445	0.177853	0.528457	-0.021810	70.741035	20.839600	133.433533	-4.240442	0.000000	0.867878	0.000000	0.000000	0.000000	-2.086857	-0.088090	-1.335782	0.000000	0.000000	2.000000	51.000000	0.000000
3669.865778	0.177853	0.528457	-0.021810	69.604828	20.384264	131.782211	-3.892632	0.000000	1.090509	0.000000	0.000000	0.000000	-2.086857	-0.088090	-1.335782	0.000000	0.000000	2.000000	51.000000	0.000000
3669.869112	0.170715	0.528162	-0.025652	69.604828	20.384264	131.782211	-3.892632	0.000000	1.090509	0.000000	0.000000	0.000000	-2.141382	-0.088501	-1.152686	0.000000	0.000000	2.000000	51.000000	0.000000
3669.872445	0.170715	0.528162	-0.025652	69.604828	20.384264	131.782211	-3.892632	0.000000	1.090509	0.000000	0.000000	0.000000	-2.141382	-0.088501	-1.152686	0.000000	0.000000	2.000000	51.000000	0.000000
3669.875778	0.170715	0.528162	-0.025652	68.484810	19.850195	130.078125	-3.535735	0.000000	1.282623	0.000000	0.000000	0.000000	-2.141382	-0.088501	-1.152686	0.000000	0.000000	2.000000	51.000000	0.000000
3669.879112	0.163519	0.527894	-0.028873	68.484810	19.850195	130.078125	-3.535735	0.000000	1.282623	0.000000	0.000000	0.000000	-2.158635	-0.080408	-0.966302	0.000000	0.000000	2.000000	51.000000	0.000000
3669.882445	0.163519	0.527894	-0.028873	68.484810	19.850195	130.078125	-3.535735	0.000000	1.282623	0.000000	0.000000	0.000000	-2.158635	-0.080408	-0.966302	0.000000	0.000000	2.000000	51.000000	0.000000
3669.885778	0.163519	0.527894	-0.028873	67.364113	19.263721	128.082184	-3.175963	0.000000	1.443673	0.000000	0.000000	0.000000	-2.158635	-0.080408	-0.966302	0.000000	0.000000	2.000000	51.000000	0.000000
3669.889112	0.156392	0.527669	-0.031363	67.364113	19.263721	128.082184	-3.175963	0.000000	1.443673	0.000000	0.000000	0.000000	-2.138294	-0.067396	-0.746800	0.000000	0.000000	2.000000	51.000000	0.000000
3669.892445	0.156392	0.527669	-0.031363	67.364113	19.263721	128.082184	-3.175963	0.000000	1.443673	0.000000	0.000000	0.000000	-2.138294	-0.067396	-0.746800	0.000000	0.000000	2.000000	51.000000	0.000000
3669.895778	0.156392	0.527669	-0.031363	66.241264	18.649307	125.771255	-2.819581	0.000000	1.568140	0.000000	0.000000	0.000000	-2.138294	-0.067396	-0.746800	0.000000	0.000000	2.000000	51.000000	0.000000
3669.899112	0.149386	0.527503	-0.033166	66.241264	18.649307	125.771255	-2.819581	0.000000	1.568140	0.000000	0.000000	0.000000	-2.101548	-0.049953	-0.540994	0.000000	0.000000	2.000000	51.000000	0.000000
3669.902445	0.149386	0.527503	-0.033166	66.241264	18.649307	125.771255	-2.819581	0.000000	1.568140	0.000000	0.000000	0.000000	-2.101548	-0.049953	-0.540994	0.000000	0.000000	2.000000	51.000000	0.000000
3669.905778	0.149386	0.527503	-0.033166	65.177216	18.000456	123.391479	-2.469323	0.000000	1.658306	0.000000	0.000000	0.000000	-2.101548	-0.049953	-0.540994	0.000000	0.000000	2.000000	51.000000	0.000000
3669.909112	0.142468	0.527414	-0.034251	65.177216	18.000456	123.391479	-2.469323	0.000000	1.658306	0.000000	0.000000	0.000000	-2.075521	-0.026432	-0.325472	0.000000	0.000000	2.000000	51.000000	0.000000
3669.912445	0.142468	0.527414	-0.034251	65.177216	18.000456	123.391479	-2.469323	0.000000	1.658306	0.000000	0.000000	0.000000	-2.075521	-0.026432	-0.325472	0.000000	0.000000	2.000000	51.000000	0.000000
3669.915778	0.142468	0.527414	-0.034251	64.652832	17.297888	121.225098	-2.123403	0.000000	1.712551	0.000000	0.000000	0.000000	-2.075521	-0.026432	-0.325472	0.000000	0.000000	2.000000	51.000000	0.000000
3669.919112	0.135656	0.527428	-0.034746	64.652832	17.297888	121.225098	-2.123403	0.000000	1.712551	0.000000	0.000000	0.000000	-2.043522	0.004043	-0.148445	0.000000	0.000000	2.000000	51.000000	0.000000
3669.922445	0.135656	0.527428	-0.034746	64.652832	17.297888	121.225098	-2.123403	0.000000	1.712551	0.000000	0.000000	0.000000	-2.043522	0.004043	-0.148445	0.000000	0.000000	2.000000	51.000000	0.000000
3669.925778	0.135656	0.527428	-0.034746	64.916351	16.559441	119.427010	-1.782816	0.000000	1.737292	0.000000	0.000000	0.000000	-2.043522	0.004043	-0.148445	0.000000	0.000000	2.000000	51.000000	0.000000
3669.929112	0.128907	0.527437	-0.034782	64.916351	16.559441	119.427010	-1.782816	0.000000	1.737292	0.000000	0.000000	0.000000	-2.024794	0.002767	-0.010894	0.000000	0.000000	2.000000	51.000000	0.000000
3669.932445	0.128907	0.527437	-0.034782	64.916351	16.559441	119.427010	-1.782816	0.000000	1.737292	0.000000	0.000000	0.000000	-2.024794	0.002767	-0.010894	0.000000	0.000000	2.000000	51.000000	0.000000
3669.935778	0.128907	0.527437	-0.034782	65.178070	15.874562	118.097130	-1.445351	0.000000	1.739107	0.000000	0.000000	0.000000	-2.024794	0.002767	-0.010894	0.000000	0.000000	2.000000	51.000000	0.000000
3669.939112	0.122490	0.527730	-0.034028	65.178070	15.874562	118.097130	-1.445351	0.000000	1.739107	0.000000	0.000000	0.000000	-1.924964	0.087904	0.226097	0.000000	0.000000	2.000000	51.000000	0.000000
3669.942445	0.122490	0.527730	-0.034028	65.178070	15.874562	118.097130	-1.445351	0.000000	1.739107	0.000000	0.000000	0.000000	-1.924964	0.087904	0.226097	0.000000	0.000000	2.000000	51.000000	0.000000
3669.945778	0.122490	0.527730	-0.034028	65.340569	15.264102	117.182663	-1.124523	0.000000	1.701425	0.000000	0.000000	0.000000	-1.924964	0.087904	0.226097	0.000000	0.000000	2.000000	51.000000	0.000000
3669.949112	0.116452	0.528199	-0.032565	65.340569	15.264102	117.182663	-1.124523	0.000000	1.701425	0.000000	0.000000	0.000000	-1.811655	0.140697	0.438916	0.000000	0.000000	2.000000	51.000000	0.000000
3669.952445	0.116452	0.528199	-0.032565	65.340569	15.264102	117.182663	-1.124523	0.000000	1.701425	0.000000	0.000000	0.000000	-1.811655	0.140697	0.438916	0.000000	0.000000	2.000000	51.000000	0.000000
3669.955778	0.116452	0.528199	-0.032565	65.535683	14.710225	116.393326	-0.822581	0.000000	1.628272	0.000000	0.000000	0.000000	-1.811655	0.140697	0.438916	0.000000	0.000000	2.000000	51.000000	0.000000
3669.959112	0.110826	0.528690	-0.030529	65.535683	14.710225	116.393326	-0.822581	0.000000	1.628272	0.000000	0.000000	0.000000	-1.687600	0.147351	0.611036	0.000000	0.000000	2.000000	51.000000	0.000000
3669.962445	0.110826	0.528690	-0.030529	65.535683	14.710225	116.393326	-0.822581	0.000000	1.628272	0.000000	0.000000	0.000000	-1.687600	0.147351	0.611036	0.000000	0.000000	2.000000	51.000000	0.000000
3669.965778	0.110826	0.528690	-0.030529	65.958130	14.181418	115.440117	-0.541314	0.000000	1.526433	0.000000	0.000000	0.000000	-1.687600	0.147351	0.611036	0.000000	0.000000	2.000000	51.000000	0.000000
3669.969112	0.105512	0.529056	-0.028040	65.958130	14.181418	115.440117	-0.541314	0.000000	1.526433	0.000000	0.000000	0.000000	-1.594196	0.109780	0.746596	0.000000	0.000000	2.000000	51.000000	0.000000
3669.972445	0.105512	0.529056	-0.028040	65.958130	14.181418	115.440117	-0.541314	0.000000	1.526433	0.000000	0.000000	0.000000	-1.594196	0.109780	0.746596	0.000000	0.000000	2.000000	51.000000	0.000000
3669.975778	0.105512	0.529056	-0.028040	66.615021	13.619574	113.867622	-0.275615	0.000000	1.402000	0.000000	0.000000	0.000000	-1.594196	0.109780	0.746596	0.000000	0.000000	2.000000	51.000000	0.000000
3669.979112	0.100496	0.529322	-0.025161	66.615021	13.619574	113.867622	-0.275615	0.000000	1.402000	0.000000	0.000000	0.000000	-1.504930	0.079657	0.863649	0.000000	0.000000	2.000000	51.000000	0.000000
3669.982445	0.100496	0.529322	-0.025161	66.615021	13.619574	113.867622	-0.275615	0.000000	1.402000	0.000000	0.000000	0.000000	-1.504930	0.079657	0.863649	0.000000	0.000000	2.000000	51.000000	0.000000
3669.985778	0.100496	0.529322	-0.025161	67.356628	12.969512	111.773621	-0.024793	0.000000	1.258059	0.000000	0.000000	0.000000	-1.504930	0.079657	0.863649	0.000000	0.000000	2.000000	51.000000	0.000000
3669.989112	0.095732	0.529502	-0.021923	67.356628	12.969512	111.773621	-0.024793	0.000000	1.258059	0.000000	0.000000	0.000000	-1.429150	0.054030	0.971375	0.000000	0.000000	2.000000	51.000000	0.000000
3669.992445	0.095732	0.529502	-0.021923	67.356628	12.969512	111.773621	-0.024793	0.000000	1.258059	0.000000	0.000000	0.000000	-1.429150	0.054030	0.971375	0.000000	0.000000	2.000000	51.000000	0.000000
3669.995778	0.095732	0.529502	-0.021923	68.134094	12.284370	109.779388	0.213399	0.000000	1.096163	0.000000	0.000000	0.000000	-1.429150	0.054030	0.971375	0.000000	0.000000	2.000000	51.000000	0.000000
3669.999112	0.091205	0.529578	-0.018338	68.134094	12.284370	109.779388	0.213399	0.000000	1.096163	0.000000	0.000000	0.000000	-1.358128	0.022789	1.075725	0.000000	0.000000	2.000000	51.000000	0.000000
3670.002445	0.091205	0.529578	-0.018338	68.134094	12.284370	109.779388	0.213399	0.000000	1.096163	0.000000	0.000000	0.000000	-1.358128	0.022789	1.075725	0.000000	0.000000	2.000000	51.000000	0.000000
3670.005778	0.091205	0.529578	-0.018338	68.887886	11.548972	108.181328	0.439753	0.000000	0.916875	0.000000	0.000000	0.000000	-1.358128	0.022789	1.075725	0.000000	0.000000	2.000000	51.000000	0.000000
3670.009112	0.086987	0.529590	-0.014533	68.887886	11.548972	108.181328	0.439753	0.000000	0.916875	0.000000	0.000000	0.000000	-1.265394	0.003652	1.141482	0.000000	0.000000	2.000000	51.000000	0.000000
3670.012445	0.086987	0.529590	-0.014533	68.887886	11.548972	108.181328	0.439753	0.000000	0.916875	0.000000	0.000000	0.000000	-1.265394	0.003652	1.141482	0.000000	0.000000	2.000000	51.000000	0.000000
3670.015778	0.086987	0.529590	-0.014533	69.593651	10.749760	107.073006	0.650652	0.000000	0.726628	0.000000	0.000000	0.000000	-1.265394	0.003652	1.141482	0.000000	0.000000	2.000000	51.000000	0.000000
3670.019112	0.082994	0.529575	-0.010469	69.593651	10.749760	107.073006	0.650652	0.000000	0.726628	0.000000	0.000000	0.000000	-1.198024	-0.004353	1.218969	0.000000	0.000000	2.000000	51.000000	0.000000
3670.022445	0.082994	0.529575	-0.010469	69.593651	10.749760	107.073006	0.650652	0.000000	0.726628	0.000000	0.000000	0.000000	-1.198024	-0.004353	1.218969	0.000000	0.000000	2.000000	51.000000	0.000000
3670.025778	0.082994	0.529575	-0.010469	70.221901	9.879017	106.208740	0.850323	0.000000	0.523467	0.000000	0.000000	0.000000	-1.198024	-0.004353	1.218969	0.000000	0.000000	2.000000	51.000000	0.000000
3670.029112	0.079242	0.529647	-0.006143	70.221901	9.879017	106.208740	0.850323	0.000000	0.523467	0.000000	0.000000	0.000000	-1.125348	0.021488	1.297826	0.000000	0.000000	2.000000	51.000000	0.000000
3670.032445	0.079242	0.529647	-0.006143	70.221901	9.879017	106.208740	0.850323	0.000000	0.523467	0.000000	0.000000	0.000000	-1.125348	0.021488	1.297826	0.000000	0.000000	2.000000	51.000000	0.000000
3670.035778	0.079242	0.529647	-0.006143	70.772568	8.945700	105.394714	1.037881	0.000000	0.307162	0.000000	0.000000	0.000000	-1.125348	0.021488	1.297826	0.000000	0.000000	2.000000	51.000000	0.000000
3670.039112	0.075872	0.529782	-0.001636	70.772568	8.945700	105.394714	1.037881	0.000000	0.307162	0.000000	0.000000	0.000000	-1.011154	0.040351	1.352206	0.000000	0.000000	2.000000	51.000000	0.000000
3670.042445	0.075872	0.529782	-0.001636	70.772568	8.945700	105.394714	1.037881	0.000000	0.307162	0.000000	0.000000	0.000000	-1.011154	0.040351	1.352206	0.000000	0.000000	2.000000	51.000000	0.000000
3670.045778	0.075872	0.529782	-0.001636	71.254211	7.992951	104.524033	1.206407	0.000000	0.081794	0.000000	0.000000	0.000000	-1.011154	0.040351	1.352206	0.000000	0.000000	2.000000	51.000000	0.000000
3670.049112	0.072972	0.529911	0.003035	71.254211	7.992951	104.524033	1.206407	0.000000	0.081794	0.000000	0.000000	0.000000	-0.869922	0.038921	1.401182	0.000000	0.000000	2.000000	51.000000	0.000000
3670.052445	0.072972	0.529911	0.003035	71.254211	7.992951	104.524033	1.206407	0.000000	0.081794	0.000000	0.000000	0.000000	-0.869922	0.038921	1.401182	0.000000	0.000000	2.000000	51.000000	0.000000
3670.055778	0.072972	0.529911	0.003035	71.658272	7.016292	103.529144	1.351394	0.000000	-0.151736	0.000000	0.000000	0.000000	-0.869922	0.038921	1.401182	0.000000	0.000000	2.000000	51.000000	0.000000
3670.059112	0.070533	0.530015	0.007751	71.658272	7.016292	103.529144	1.351394	0.000000	-0.151736	0.000000	0.000000	0.000000	-0.731748	0.030938	1.414812	0.000000	0.000000	2.000000	51.000000	0.000000
3670.062445	0.070533	0.530015	0.007751	71.658272	7.016292	103.529144	1.351394	0.000000	-0.151736	0.000000	0.000000	0.000000	-0.731748	0.030938	1.414812	0.000000	0.000000	2.000000	51.000000	0.000000
3670.065778	0.070533	0.530015	0.007751	71.998779	6.001541	102.339859	1.473352	0.000000	-0.387538	0.000000	0.000000	0.000000	-0.731748	0.030938	1.414812	0.000000	0.000000	2.000000	51.000000	0.000000
3670.069112	0.068593	0.530054	0.012542	71.998779	6.001541	102.339859	1.473352	0.000000	-0.387538	0.000000	0.000000	0.000000	-0.581970	0.011722	1.437377	0.000000	0.000000	2.000000	51.000000	0.000000
3670.072445	0.068593	0.530054	0.012542	71.998779	6.001541	102.339859	1.473352	0.000000	-0.387538	0.000000	0.000000	0.000000	-0.581970	0.011722	1.437377	0.000000	0.000000	2.000000	51.000000	0.000000
3670.075778	0.068593	0.530054	0.012542	72.286240	4.935583	100.858681	1.570347	0.000000	-0.627101	0.000000	0.000000	0.000000	-0.581970	0.011722	1.437377	0.000000	0.000000	2.000000	51.000000	0.000000
3670.079112	0.067210	0.529974	0.017242	72.286240	4.935583	100.858681	1.570347	0.000000	-0.627101	0.000000	0.000000	0.000000	-0.414779	-0.023940	1.409945	0.000000	0.000000	2.000000	51.000000	0.000000
3670.082445	0.067210	0.529974	0.017242	72.286240	4.935583	100.858681	1.570347	0.000000	-0.627101	0.000000	0.000000	0.000000	-0.414779	-0.023940	1.409945	0.000000	0.000000	2.000000	51.000000	0.000000
3670.085778	0.067210	0.529974	0.017242	72.518875	3.806534	99.110794	1.639477	0.000000	-0.862091	0.000000	0.000000	0.000000	-0.414779	-0.023940	1.409945	0.000000	0.000000	2.000000	51.000000	0.000000
3670.089112	0.066351	0.529844	0.021981	72.518875	3.806534	99.110794	1.639477	0.000000	-0.862091	0.000000	0.000000	0.000000	-0.257822	-0.038943	1.421652	0.000000	0.000000	2.000000	51.000000	0.000000
3670.092445	0.066351	0.529844	0.021981	72.518875	3.806534	99.110794	1.639477	0.000000	-0.862091	0.000000	0.000000	0.000000	-0.257822	-0.038943	1.421652	0.000000	0.000000	2.000000	51.000000	0.000000
3670.095778	0.066351	0.529844	0.021981	72.698692	2.577543	97.292763	1.682447	0.000000	-1.099033	0.000000	0.000000	0.000000	-0.257822	-0.038943	1.421652	0.000000	0.000000	2.000000	51.000000	0.000000
3670.099112	0.066022	0.529613	0.026704	72.698692	2.577543	97.292763	1.682447	0.000000	-1.099033	0.000000	0.000000	0.000000	-0.098686	-0.069413	1.417010	0.000000	0.000000	2.000000	51.000000	0.000000
3670.102445	0.066022	0.529613	0.026704	72.698692	2.577543	97.292763	1.682447	0.000000	-1.099033	0.000000	0.000000	0.000000	-0.098686	-0.069413	1.417010	0.000000	0.000000	2.000000	51.000000	0.000000
3670.105778	0.066022	0.529613	0.026704	72.822105	1.274234	95.380798	1.698895	0.000000	-1.335202	0.000000	0.000000	0.000000	-0.098686	-0.069413	1.417010	0.000000	0.000000	2.000000	51.000000	0.000000
3670.109112	0.066193	0.529401	0.031421	72.822105	1.274234	95.380798	1.698895	0.000000	-1.335202	0.000000	0.000000	0.000000	0.051340	-0.063535	1.415175	0.000000	0.000000	2.000000	51.000000	0.000000
3670.112445	0.066193	0.529401	0.031421	72.822105	1.274234	95.380798	1.698895	0.000000	-1.335202	0.000000	0.000000	0.000000	0.051340	-0.063535	1.415175	0.000000	0.000000	2.000000	51.000000	0.000000
3670.115778	0.066193	0.529401	0.031421	72.888969	-0.066375	93.331009	1.690338	0.000000	-1.571064	0.000000	0.000000	0.000000	0.051340	-0.063535	1.415175	0.000000	0.000000	2.000000	51.000000	0.000000
3670.119112	0.066880	0.529154	0.036139	72.888969	-0.066375	93.331009	1.690338	0.000000	-1.571064	0.000000	0.000000	0.000000	0.206026	-0.073904	1.415197	0.000000	0.000000	2.000000	51.000000	0.000000
3670.122445	0.066880	0.529154	0.036139	72.888969	-0.066375	93.331009	1.690338	0.000000	-1.571064	0.000000	0.000000	0.000000	0.206026	-0.073904	1.415197	0.000000	0.000000	2.000000	51.000000	0.000000
3670.125778	0.066880	0.529154	0.036139	72.916237	-1.411096	91.203506	1.656001	0.000000	-1.806930	0.000000	0.000000	0.000000	0.206026	-0.073904	1.415197	0.000000	0.000000	2.000000	51.000000	0.000000
3670.129112	0.068040	0.528806	0.040785	72.916237	-1.411096	91.203506	1.656001	0.000000	-1.806930	0.000000	0.000000	0.000000	0.347890	-0.104645	1.394024	0.000000	0.000000	2.000000	51.000000	0.000000
3670.132445	0.068040	0.528806	0.040785	72.916237	-1.411096	91.203506	1.656001	0.000000	-1.806930	0.000000	0.000000	0.000000	0.347890	-0.104645	1.394024	0.000000	0.000000	2.000000	51.000000	0.000000
3670.135778	0.068040	0.528806	0.040785	72.919128	-2.777776	88.982132	1.598019	0.000000	-2.039268	0.000000	0.000000	0.000000	0.347890	-0.104645	1.394024	0.000000	0.000000	2.000000	51.000000	0.000000
3670.139112	0.069576	0.528324	0.045271	72.919128	-2.777776	88.982132	1.598019	0.000000	-2.039268	0.000000	0.000000	0.000000	0.460939	-0.144546	1.345832	0.000000	0.000000	2.000000	51.000000	0.000000
3670.142445	0.069576	0.528324	0.045271	72.919128	-2.777776	88.982132	1.598019	0.000000	-2.039268	0.000000	0.000000	0.000000	0.460939	-0.144546	1.345832	0.000000	0.000000	2.000000	51.000000	0.000000
3670.145778	0.069576	0.528324	0.045271	72.916885	-4.211658	86.616508	1.521196	0.000000	-2.263573	0.000000	0.000000	0.000000	0.460939	-0.144546	1.345832	0.000000	0.000000	2.000000	51.000000	0.000000
3670.149112	0.071497	0.527663	0.049580	72.916885	-4.211658	86.616508	1.521196	0.000000	-2.263573	0.000000	0.000000	0.000000	0.576293	-0.198369	1.292434	0.000000	0.000000	2.000000	51.000000	0.000000
3670.152445	0.071497	0.527663	0.049580	72.916885	-4.211658	86.616508	1.521196	0.000000	-2.263573	0.000000	0.000000	0.000000	0.576293	-0.198369	1.292434	0.000000	0.000000	2.000000	51.000000	0.000000
3670.155778	0.071497	0.527663	0.049580	72.937019	-5.707805	84.133507	1.425147	0.000000	-2.478979	0.000000	0.000000	0.000000	0.576293	-0.198369	1.292434	0.000000	0.000000	2.000000	51.000000	0.000000
3670.159112	0.073744	0.526888	0.053581	72.937019	-5.707805	84.133507	1.425147	0.000000	-2.478979	0.000000	0.000000	0.000000	0.674053	-0.232519	1.200361	0.000000	0.000000	2.000000	51.000000	0.000000
3670.162445	0.073744	0.526888	0.053581	72.937019	-5.707805	84.133507	1.425147	0.000000	-2.478979	0.000000	0.000000	0.000000	0.674053	-0.232519	1.200361	0.000000	0.000000	2.000000	51.000000	0.000000
3670.165778	0.073744	0.526888	0.053581	72.949036	-7.179701	81.661354	1.312805	0.000000	-2.679039	0.000000	0.000000	0.000000	0.674053	-0.232519	1.200361	0.000000	0.000000	2.000000	51.000000	0.000000
3670.169112	0.076305	0.525977	0.057320	72.949036	-7.179701	81.661354	1.312805	0.000000	-2.679039	0.000000	0.000000	0.000000	0.768183	-0.273292	1.121853	0.000000	0.000000	2.000000	51.000000	0.000000
3670.172445	0.076305	0.525977	0.057320	72.949036	-7.179701	81.661354	1.312805	0.000000	-2.679039	0.000000	0.000000	0.000000	0.768183	-0.273292	1.121853	0.000000	0.000000	2.000000	51.000000	0.000000
3670.175778	0.076305	0.525977	0.057320	72.952904	-8.506433	79.356010	1.184775	0.000000	-2.866014	0.000000	0.000000	0.000000	0.768183	-0.273292	1.121853	0.000000	0.000000	2.000000	51.000000	0.000000
3670.179112	0.079268	0.525005	0.060689	72.952904	-8.506433	79.356010	1.184775	0.000000	-2.866014	0.000000	0.000000	0.000000	0.889048	-0.291387	1.010577	0.000000	0.000000	2.000000	51.000000	0.000000
3670.182445	0.079268	0.525005	0.060689	72.952904	-8.506433	79.356010	1.184775	0.000000	-2.866014	0.000000	0.000000	0.000000	0.889048	-0.291387	1.010577	0.000000	0.000000	2.000000	51.000000	0.000000
3670.185778	0.079268	0.525005	0.060689	72.949417	-9.625145	77.322021	1.036600	0.000000	-3.034444	0.000000	0.000000	0.000000	0.889048	-0.291387	1.010577	0.000000	0.000000	2.000000	51.000000	0.000000
3670.189112	0.082596	0.523981	0.063730	72.949417	-9.625145	77.322021	1.036600	0.000000	-3.034444	0.000000	0.000000	0.000000	0.998274	-0.307151	0.912282	0.000000	0.000000	2.000000	51.000000	0.000000
3670.192445	0.082596	0.523981	0.063730	72.949417	-9.625145	77.322021	1.036600	0.000000	-3.034444	0.000000	0.000000	0.000000	0.998274	-0.307151	0.912282	0.000000	0.000000	2.000000	51.000000	0.000000
3670.195778	0.082596	0.523981	0.063730	72.947083	-10.467813	75.701111	0.870221	0.000000	-3.186491	0.000000	0.000000	0.000000	0.998274	-0.307151	0.912282	0.000000	0.000000	2.000000	51.000000	0.000000
3670.199112	0.086112	0.522919	0.066445	72.947083	-10.467813	75.701111	0.870221	0.000000	-3.186491	0.000000	0.000000	0.000000	1.055015	-0.318569	0.814633	0.000000	0.000000	2.000000	51.000000	0.000000
3670.202445	0.086112	0.522919	0.066445	72.947083	-10.467813	75.701111	0.870221	0.000000	-3.186491	0.000000	0.000000	0.000000	1.055015	-0.318569	0.814633	0.000000	0.000000	2.000000	51.000000	0.000000
3670.205778	0.086112	0.522919	0.066445	72.959869	-11.012034	74.460709	0.694385	0.000000	-3.322263	0.000000	0.000000	0.000000	1.055015	-0.318569	0.814633	0.000000	0.000000	2.000000	51.000000	0.000000
3670.209112	0.089836	0.521788	0.068793	72.959869	-11.012034	74.460709	0.694385	0.000000	-3.322263	0.000000	0.000000	0.000000	1.116980	-0.339380	0.704420	0.000000	0.000000	2.000000	51.000000	0.000000
3670.212445	0.089836	0.521788	0.068793	72.959869	-11.012034	74.460709	0.694385	0.000000	-3.322263	0.000000	0.000000	0.000000	1.116980	-0.339380	0.704420	0.000000	0.000000	2.000000	51.000000	0.000000
3670.215778	0.089836	0.521788	0.068793	73.014236	-11.185154	73.775803	0.508222	0.000000	-3.439666	0.000000	0.000000	0.000000	1.116980	-0.339380	0.704420	0.000000	0.000000	2.000000	51.000000	0.000000
3670.219112	0.093737	0.520620	0.070773	73.014236	-11.185154	73.775803	0.508222	0.000000	-3.439666	0.000000	0.000000	0.000000	1.170493	-0.350584	0.593852	0.000000	0.000000	2.000000	51.000000	0.000000
3670.222445	0.093737	0.520620	0.070773	73.014236	-11.185154	73.775803	0.508222	0.000000	-3.439666	0.000000	0.000000	0.000000	1.170493	-0.350584	0.593852	0.000000	0.000000	2.000000	51.000000	0.000000
3670.225778	0.093737	0.520620	0.070773	73.118385	-10.942631	73.736908	0.313140	0.000000	-3.538642	0.000000	0.000000	0.000000	1.170493	-0.350584	0.593852	0.000000	0.000000	2.000000	51.000000	0.000000
3670.229112	0.097789	0.519387	0.072390	73.118385	-10.942631	73.736908	0.313140	0.000000	-3.538642	0.000000	0.000000	0.000000	1.215561	-0.369746	0.485129	0.000000	0.000000	2.000000	51.000000	0.000000
3670.232445	0.097789	0.519387	0.072390	73.118385	-10.942631	73.736908	0.313140	0.000000	-3.538642	0.000000	0.000000	0.000000	1.215561	-0.369746	0.485129	0.000000	0.000000	2.000000	51.000000	0.000000
3670.235778	0.097789	0.519387	0.072390	73.231880	-10.465009	74.056015	0.110546	0.000000	-3.619497	0.000000	0.000000	0.000000	1.215561	-0.369746	0.485129	0.000000	0.000000	2.000000	51.000000	0.000000
3670.239112	0.101978	0.518118	0.073600	73.231880	-10.465009	74.056015	0.110546	0.000000	-3.619497	0.000000	0.000000	0.000000	1.256810	-0.380616	0.363144	0.000000	0.000000	2.000000	51.000000	0.000000
3670.242445	0.101978	0.518118	0.073600	73.231880	-10.465009	74.056015	0.110546	0.000000	-3.619497	0.000000	0.000000	0.000000	1.256810	-0.380616	0.363144	0.000000	0.000000	2.000000	51.000000	0.000000
3670.245778	0.101978	0.518118	0.073600	73.356270	-9.830599	74.576599	-0.098922	0.000000	-3.680021	0.000000	0.000000	0.000000	1.256810	-0.380616	0.363144	0.000000	0.000000	2.000000	51.000000	0.000000
3670.249112	0.106383	0.516821	0.074427	73.356270	-9.830599	74.576599	-0.098922	0.000000	-3.680021	0.000000	0.000000	0.000000	1.321274	-0.389220	0.247892	0.000000	0.000000	2.000000	51.000000	0.000000
3670.252445	0.106383	0.516821	0.074427	73.356270	-9.830599	74.576599	-0.098922	0.000000	-3.680021	0.000000	0.000000	0.000000	1.321274	-0.389220	0.247892	0.000000	0.000000	2.000000	51.000000	0.000000
3670.255778	0.106383	0.516821	0.074427	73.491203	-9.012903	75.241234	-0.319135	0.000000	-3.721336	0.000000	0.000000	0.000000	1.321274	-0.389220	0.247892	0.000000	0.000000	2.000000	51.000000	0.000000
3670.259112	0.110958	0.515506	0.074810	73.491203	-9.012903	75.241234	-0.319135	0.000000	-3.721336	0.000000	0.000000	0.000000	1.372655	-0.394460	0.115004	0.000000	0.000000	2.000000	51.000000	0.000000
3670.262445	0.110958	0.515506	0.074810	73.491203	-9.012903	75.241234	-0.319135	0.000000	-3.721336	0.000000	0.000000	0.000000	1.372655	-0.394460	0.115004	0.000000	0.000000	2.000000	51.000000	0.000000
3670.265778	0.110958	0.515506	0.074810	73.659004	-8.072331	76.013557	-0.547910	0.000000	-3.740503	0.000000	0.000000	0.000000	1.372655	-0.394460	0.115004	0.000000	0.000000	2.000000	51.000000	0.000000
3670.269112	0.115722	0.514177	0.074742	73.659004	-8.072331	76.013557	-0.547910	0.000000	-3.740503	0.000000	0.000000	0.000000	1.429105	-0.398763	-0.020480	0.000000	0.000000	2.000000	51.000000	0.000000
3670.272445	0.115722	0.514177	0.074742	73.659004	-8.072331	76.013557	-0.547910	0.000000	-3.740503	0.000000	0.000000	0.000000	1.429105	-0.398763	-0.020480	0.000000	0.000000	2.000000	51.000000	0.000000
3670.275778	0.115722	0.514177	0.074742	73.862373	-7.090312	76.830368	-0.786094	0.000000	-3.737090	0.000000	0.000000	0.000000	1.429105	-0.398763	-0.020480	0.000000	0.000000	2.000000	51.000000	0.000000
3670.279112	0.120568	0.512823	0.074261	73.862373	-7.090312	76.830368	-0.786094	0.000000	-3.737090	0.000000	0.000000	0.000000	1.453843	-0.406008	-0.144089	0.000000	0.000000	2.000000	51.000000	0.000000
3670.282445	0.120568	0.512823	0.074261	73.862373	-7.090312	76.830368	-0.786094	0.000000	-3.737090	0.000000	0.000000	0.000000	1.453843	-0.406008	-0.144089	0.000000	0.000000	2.000000	51.000000	0.000000
3670.285778	0.120568	0.512823	0.074261	74.087418	-6.163568	77.572281	-1.028401	0.000000	-3.713075	0.000000	0.000000	0.000000	1.453843	-0.406008	-0.144089	0.000000	0.000000	2.000000	51.000000	0.000000
3670.289112	0.125339	0.511394	0.073304	74.087418	-6.163568	77.572281	-1.028401	0.000000	-3.713075	0.000000	0.000000	0.000000	1.431343	-0.428771	-0.287099	0.000000	0.000000	2.000000	51.000000	0.000000
3670.292445	0.125339	0.511394	0.073304	74.087418	-6.163568	77.572281	-1.028401	0.000000	-3.713075	0.000000	0.000000	0.000000	1.431343	-0.428771	-0.287099	0.000000	0.000000	2.000000	51.000000	0.000000
3670.295778	0.125339	0.511394	0.073304	74.329437	-5.384058	78.118416	-1.266958	0.000000	-3.665225	0.000000	0.000000	0.000000	1.431343	-0.428771	-0.287099	0.000000	0.000000	2.000000	51.000000	0.000000
3670.299112	0.129997	0.509922	0.071876	74.329437	-5.384058	78.118416	-1.266958	0.000000	-3.665225	0.000000	0.000000	0.000000	1.397477	-0.441598	-0.428659	0.000000	0.000000	2.000000	51.000000	0.000000
3670.302445	0.129997	0.509922	0.071876	74.329437	-5.384058	78.118416	-1.266958	0.000000	-3.665225	0.000000	0.000000	0.000000	1.397477	-0.441598	-0.428659	0.000000	0.000000	2.000000	51.000000	0.000000
3670.305778	0.129997	0.509922	0.071876	74.581230	-4.844448	78.376396	-1.499871	0.000000	-3.593781	0.000000	0.000000	0.000000	1.397477	-0.441598	-0.428659	0.000000	0.000000	2.000000	51.000000	0.000000
3670.309112	0.134491	0.508390	0.069927	74.581230	-4.844448	78.376396	-1.499871	0.000000	-3.593781	0.000000	0.000000	0.000000	1.348143	-0.459566	-0.584674	0.000000	0.000000	2.000000	51.000000	0.000000
3670.312445	0.134491	0.508390	0.069927	74.581230	-4.844448	78.376396	-1.499871	0.000000	-3.593781	0.000000	0.000000	0.000000	1.348143	-0.459566	-0.584674	0.000000	0.000000	2.000000	51.000000	0.000000
3670.315778	0.134491	0.508390	0.069927	74.837738	-4.577069	78.660690	-1.724561	0.000000	-3.496336	0.000000	0.000000	0.000000	1.348143	-0.459566	-0.584674	0.000000	0.000000	2.000000	51.000000	0.000000
3670.319112	0.138736	0.506849	0.067495	74.837738	-4.577069	78.660690	-1.724561	0.000000	-3.496336	0.000000	0.000000	0.000000	1.273569	-0.462447	-0.729452	0.000000	0.000000	2.000000	51.000000	0.000000
3670.322445	0.138736	0.506849	0.067495	74.837738	-4.577069	78.660690	-1.724561	0.000000	-3.496336	0.000000	0.000000	0.000000	1.273569	-0.462447	-0.729452	0.000000	0.000000	2.000000	51.000000	0.000000
3670.325778	0.138736	0.506849	0.067495	75.107635	-4.457043	79.620972	-1.936823	0.000000	-3.374761	0.000000	0.000000	0.000000	1.273569	-0.462447	-0.729452	0.000000	0.000000	2.000000	51.000000	0.000000
3670.329112	0.142716	0.505314	0.064564	75.107635	-4.457043	79.620972	-1.936823	0.000000	-3.374761	0.000000	0.000000	0.000000	1.193777	-0.460445	-0.879232	0.000000	0.000000	2.000000	51.000000	0.000000
3670.332445	0.142716	0.505314	0.064564	75.107635	-4.457043	79.620972	-1.936823	0.000000	-3.374761	0.000000	0.000000	0.000000	1.193777	-0.460445	-0.879232	0.000000	0.000000	2.000000	51.000000	0.000000
3670.335778	0.142716	0.505314	0.064564	75.398483	-4.385740	81.825432	-2.135785	0.000000	-3.228222	0.000000	0.000000	0.000000	1.193777	-0.460445	-0.879232	0.000000	0.000000	2.000000	51.000000	0.000000
3670.339112	0.146442	0.503901	0.061226	75.398483	-4.385740	81.825432	-2.135785	0.000000	-3.228222	0.000000	0.000000	0.000000	1.117893	-0.423989	-1.001596	0.000000	0.000000	2.000000	51.000000	0.000000
3670.342445	0.146442	0.503901	0.061226	75.398483	-4.385740	81.825432	-2.135785	0.000000	-3.228222	0.000000	0.000000	0.000000	1.117893	-0.423989	-1.001596	0.000000	0.000000	2.000000	51.000000	0.000000
3670.345778	0.146442	0.503901	0.061226	75.693871	-4.407725	84.804070	-2.322101	0.000000	-3.061289	0.000000	0.000000	0.000000	1.117893	-0.423989	-1.001596	0.000000	0.000000	2.000000	51.000000	0.000000
3670.349112	0.149864	0.502597	0.057518	75.693871	-4.407725	84.804070	-2.322101	0.000000	-3.061289	0.000000	0.000000	0.000000	1.026450	-0.391226	-1.112427	0.000000	0.000000	2.000000	51.000000	0.000000
3670.352445	0.149864	0.502597	0.057518	75.693871	-4.407725	84.804070	-2.322101	0.000000	-3.061289	0.000000	0.000000	0.000000	1.026450	-0.391226	-1.112427	0.000000	0.000000	2.000000	51.000000	0.000000
3670.355778	0.149864	0.502597	0.057518	75.971497	-4.615823	87.428963	-2.493176	0.000000	-2.875885	0.000000	0.000000	0.000000	1.026450	-0.391226	-1.112427	0.000000	0.000000	2.000000	51.000000	0.000000
3670.359112	0.152976	0.501512	0.053540	75.971497	-4.615823	87.428963	-2.493176	0.000000	-2.875885	0.000000	0.000000	0.000000	0.933627	-0.325314	-1.193305	0.000000	0.000000	2.000000	51.000000	0.000000
3670.362445	0.152976	0.501512	0.053540	75.971497	-4.615823	87.428963	-2.493176	0.000000	-2.875885	0.000000	0.000000	0.000000	0.933627	-0.325314	-1.193305	0.000000	0.000000	2.000000	51.000000	0.000000
3670.365778	0.152976	0.501512	0.053540	76.212654	-4.988822	88.828026	-2.648780	0.000000	-2.677001	0.000000	0.000000	0.000000	0.933627	-0.325314	-1.193305	0.000000	0.000000	2.000000	51.000000	0.000000
3670.369112	0.155728	0.500594	0.049402	76.212654	-4.988822	88.828026	-2.648780	0.000000	-2.677001	0.000000	0.000000	0.000000	0.825713	-0.275580	-1.241545	0.000000	0.000000	2.000000	51.000000	0.000000
3670.372445	0.155728	0.500594	0.049402	76.212654	-4.988822	88.828026	-2.648780	0.000000	-2.677001	0.000000	0.000000	0.000000	0.825713	-0.275580	-1.241545	0.000000	0.000000	2.000000	51.000000	0.000000
3670.375778	0.155728	0.500594	0.049402	76.350136	-5.322692	88.879128	-2.786399	0.000000	-2.470077	0.000000	0.000000	0.000000	0.825713	-0.275580	-1.241545	0.000000	0.000000	2.000000	51.000000	0.000000
3670.379112	0.158104	0.499826	0.045135	76.350136	-5.322692	88.879128	-2.786399	0.000000	-2.470077	0.000000	0.000000	0.000000	0.712834	-0.230421	-1.279903	0.000000	0.000000	2.000000	51.000000	0.000000
3670.382445	0.158104	0.499826	0.045135	76.350136	-5.322692	88.879128	-2.786399	0.000000	-2.470077	0.000000	0.000000	0.000000	0.712834	-0.230421	-1.279903	0.000000	0.000000	2.000000	51.000000	0.000000
3670.385778	0.158104	0.499826	0.045135	76.249847	-5.224355	88.331688	-2.905205	0.000000	-2.256759	0.000000	0.000000	0.000000	0.712834	-0.230421	-1.279903	0.000000	0.000000	2.000000	51.000000	0.000000
3670.389112	0.160145	0.499158	0.040866	76.249847	-5.224355	88.331688	-2.905205	0.000000	-2.256759	0.000000	0.000000	0.000000	0.612319	-0.200273	-1.280682	0.000000	0.000000	2.000000	51.000000	0.000000
3670.392445	0.160145	0.499158	0.040866	76.249847	-5.224355	88.331688	-2.905205	0.000000	-2.256759	0.000000	0.000000	0.000000	0.612319	-0.200273	-1.280682	0.000000	0.000000	2.000000	51.000000	0.000000
3670.395778	0.160145	0.499158	0.040866	75.976051	-4.776102	88.073296	-3.007258	0.000000	-2.043312	0.000000	0.000000	0.000000	0.612319	-0.200273	-1.280682	0.000000	0.000000	2.000000	51.000000	0.000000
3670.399112	0.161792	0.498513	0.036561	75.976051	-4.776102	88.073296	-3.007258	0.000000	-2.043312	0.000000	0.000000	0.000000	0.494099	-0.193416	-1.291561	0.000000	0.000000	2.000000	51.000000	0.000000
3670.402445	0.161792	0.498513	0.036561	75.976051	-4.776102	88.073296	-3.007258	0.000000	-2.043312	0.000000	0.000000	0.000000	0.494099	-0.193416	-1.291561	0.000000	0.000000	2.000000	51.000000	0.000000
3670.405778	0.161792	0.498513	0.036561	75.670662	-4.230011	87.939926	-3.089608	0.000000	-1.828052	0.000000	0.000000	0.000000	0.494099	-0.193416	-1.291561	0.000000	0.000000	2.000000	51.000000	0.000000
3670.409112	0.163055	0.497872	0.032158	75.670662	-4.230011	87.939926	-3.089608	0.000000	-1.828052	0.000000	0.000000	0.000000	0.378759	-0.192364	-1.321050	0.000000	0.000000	2.000000	51.000000	0.000000
3670.412445	0.163055	0.497872	0.032158	75.670662	-4.230011	87.939926	-3.089608	0.000000	-1.828052	0.000000	0.000000	0.000000	0.378759	-0.192364	-1.321050	0.000000	0.000000	2.000000	51.000000	0.000000
3670.415778	0.163055	0.497872	0.032158	75.338554	-3.576894	87.967705	-3.152735	0.000000	-1.607877	0.000000	0.000000	0.000000	0.378759	-0.192364	-1.321050	0.000000	0.000000	2.000000	51.000000	0.000000
3670.419112	0.163878	0.497349	0.027711	75.338554	-3.576894	87.967705	-3.152735	0.000000	-1.607877	0.000000	0.000000	0.000000	0.247059	-0.156825	-1.333816	0.000000	0.000000	2.000000	51.000000	0.000000
3670.422445	0.163878	0.497349	0.027711	75.338554	-3.576894	87.967705	-3.152735	0.000000	-1.607877	0.000000	0.000000	0.000000	0.247059	-0.156825	-1.333816	0.000000	0.000000	2.000000	51.000000	0.000000
3670.425778	0.163878	0.497349	0.027711	75.007332	-2.878311	88.137703	-3.193911	0.000000	-1.385574	0.000000	0.000000	0.000000	0.247059	-0.156825	-1.333816	0.000000	0.000000	2.000000	51.000000	0.000000
3670.429112	0.164177	0.497025	0.023250	75.007332	-2.878311	88.137703	-3.193911	0.000000	-1.385574	0.000000	0.000000	0.000000	0.089503	-0.097152	-1.338582	0.000000	0.000000	2.000000	51.000000	0.000000
3670.432445	0.164177	0.497025	0.023250	75.007332	-2.878311	88.137703	-3.193911	0.000000	-1.385574	0.000000	0.000000	0.000000	0.089503	-0.097152	-1.338582	0.000000	0.000000	2.000000	51.000000	0.000000
3670.435778	0.164177	0.497025	0.023250	74.703362	-2.124705	88.497849	-3.208828	0.000000	-1.162477	0.000000	0.000000	0.000000	0.089503	-0.097152	-1.338582	0.000000	0.000000	2.000000	51.000000	0.000000
3670.439112	0.163915	0.496895	0.018788	74.703362	-2.124705	88.497849	-3.208828	0.000000	-1.162477	0.000000	0.000000	0.000000	-0.078587	-0.039050	-1.338528	0.000000	0.000000	2.000000	51.000000	0.000000
3670.442445	0.163915	0.496895	0.018788	74.703362	-2.124705	88.497849	-3.208828	0.000000	-1.162477	0.000000	0.000000	0.000000	-0.078587	-0.039050	-1.338528	0.000000	0.000000	2.000000	51.000000	0.000000
3670.445778	0.163915	0.496895	0.018788	74.453499	-1.271666	89.175308	-3.195729	0.000000	-0.939389	0.000000	0.000000	0.000000	-0.078587	-0.039050	-1.338528	0.000000	0.000000	2.000000	51.000000	0.000000
3670.449112	0.163079	0.496972	0.014398	74.453499	-1.271666	89.175308	-3.195729	0.000000	-0.939389	0.000000	0.000000	0.000000	-0.250564	0.022965	-1.316879	0.000000	0.000000	2.000000	51.000000	0.000000
3670.452445	0.163079	0.496972	0.014398	74.453499	-1.271666	89.175308	-3.195729	0.000000	-0.939389	0.000000	0.000000	0.000000	-0.250564	0.022965	-1.316879	0.000000	0.000000	2.000000	51.000000	0.000000
3670.455778	0.163079	0.496972	0.014398	74.260605	-0.459105	89.967239	-3.153969	0.000000	-0.719910	0.000000	0.000000	0.000000	-0.250564	0.022965	-1.316879	0.000000	0.000000	2.000000	51.000000	0.000000
3670.459112	0.161666	0.497176	0.010023	74.260605	-0.459105	89.967239	-3.153969	0.000000	-0.719910	0.000000	0.000000	0.000000	-0.424060	0.061345	-1.312483	0.000000	0.000000	2.000000	51.000000	0.000000
3670.462445	0.161666	0.497176	0.010023	74.260605	-0.459105	89.967239	-3.153969	0.000000	-0.719910	0.000000	0.000000	0.000000	-0.424060	0.061345	-1.312483	0.000000	0.000000	2.000000	51.000000	0.000000
3670.465778	0.161666	0.497176	0.010023	74.124779	0.254182	90.771240	-3.083292	0.000000	-0.501162	0.000000	0.000000	0.000000	-0.424060	0.061345	-1.312483	0.000000	0.000000	2.000000	51.000000	0.000000
3670.469112	0.159814	0.497462	0.005595	74.124779	0.254182	90.771240	-3.083292	0.000000	-0.501162	0.000000	0.000000	0.000000	-0.555627	0.085733	-1.328601	0.000000	0.000000	2.000000	51.000000	0.000000
3670.472445	0.159814	0.497462	0.005595	74.124779	0.254182	90.771240	-3.083292	0.000000	-0.501162	0.000000	0.000000	0.000000	-0.555627	0.085733	-1.328601	0.000000	0.000000	2.000000	51.000000	0.000000
3670.475778	0.159814	0.497462	0.005595	74.044579	0.957029	91.676964	-2.990687	0.000000	-0.279729	0.000000	0.000000	0.000000	-0.555627	0.085733	-1.328601	0.000000	0.000000	2.000000	51.000000	0.000000
3670.479112	0.157744	0.497741	0.001153	74.044579	0.957029	91.676964	-2.990687	0.000000	-0.279729	0.000000	0.000000	0.000000	-0.620809	0.083753	-1.332500	0.000000	0.000000	2.000000	51.000000	0.000000
3670.482445	0.157744	0.497741	0.001153	74.044579	0.957029	91.676964	-2.990687	0.000000	-0.279729	0.000000	0.000000	0.000000	-0.620809	0.083753	-1.332500	0.000000	0.000000	2.000000	51.000000	0.000000
3670.485778	0.157744	0.497741	0.001153	73.999168	1.682861	92.708336	-2.887219	0.000000	-0.057645	0.000000	0.000000	0.000000	-0.620809	0.083753	-1.332500	0.000000	0.000000	2.000000	51.000000	0.000000
3670.489112	0.155478	0.498024	-0.003333	73.999168	1.682861	92.708336	-2.887219	0.000000	-0.057645	0.000000	0.000000	0.000000	-0.679960	0.084921	-1.345899	0.000000	0.000000	2.000000	51.000000	0.000000
3670.492445	0.155478	0.498024	-0.003333	73.999168	1.682861	92.708336	-2.887219	0.000000	-0.057645	0.000000	0.000000	0.000000	-0.679960	0.084921	-1.345899	0.000000	0.000000	2.000000	51.000000	0.000000
3670.495778	0.155478	0.498024	-0.003333	73.929932	2.467487	93.855186	-2.773893	0.000000	0.166671	0.000000	0.000000	0.000000	-0.679960	0.084921	-1.345899	0.000000	0.000000	2.000000	51.000000	0.000000
3670.499112	0.153103	0.498321	-0.007762	73.929932	2.467487	93.855186	-2.773893	0.000000	0.166671	0.000000	0.000000	0.000000	-0.712402	0.089001	-1.328502	0.000000	0.000000	2.000000	51.000000	0.000000
3670.502445	0.153103	0.498321	-0.007762	73.929932	2.467487	93.855186	-2.773893	0.000000	0.166671	0.000000	0.000000	0.000000	-0.712402	0.089001	-1.328502	0.000000	0.000000	2.000000	51.000000	0.000000
3670.505778	0.153103	0.498321	-0.007762	73.769234	3.335265	95.094353	-2.655159	0.000000	0.388088	0.000000	0.000000	0.000000	-0.712402	0.089001	-1.328502	0.000000	0.000000	2.000000	51.000000	0.000000
3670.509112	0.150602	0.498649	-0.012060	73.769234	3.335265	95.094353	-2.655159	0.000000	0.388088	0.000000	0.000000	0.000000	-0.750295	0.098425	-1.289363	0.000000	0.000000	2.000000	51.000000	0.000000
3670.512445	0.150602	0.498649	-0.012060	73.769234	3.335265	95.094353	-2.655159	0.000000	0.388088	0.000000	0.000000	0.000000	-0.750295	0.098425	-1.289363	0.000000	0.000000	2.000000	51.000000	0.000000
3670.515778	0.150602	0.498649	-0.012060	73.473709	4.255371	96.363083	-2.530110	0.000000	0.602982	0.000000	0.000000	0.000000	-0.750295	0.098425	-1.289363	0.000000	0.000000	2.000000	51.000000	0.000000
3670.519112	0.147991	0.499074	-0.016057	73.473709	4.255371	96.363083	-2.530110	0.000000	0.602982	0.000000	0.000000	0.000000	-0.783418	0.127530	-1.199066	0.000000	0.000000	2.000000	51.000000	0.000000
3670.522445	0.147991	0.499074	-0.016057	73.473709	4.255371	96.363083	-2.530110	0.000000	0.602982	0.000000	0.000000	0.000000	-0.783418	0.127530	-1.199066	0.000000	0.000000	2.000000	51.000000	0.000000
3670.525778	0.147991	0.499074	-0.016057	73.044357	5.122375	97.521629	-2.399540	0.000000	0.802826	0.000000	0.000000	0.000000	-0.783418	0.127530	-1.199066	0.000000	0.000000	2.000000	51.000000	0.000000
3670.529112	0.145244	0.499675	-0.019705	73.044357	5.122375	97.521629	-2.399540	0.000000	0.802826	0.000000	0.000000	0.000000	-0.824179	0.180175	-1.094524	0.000000	0.000000	2.000000	51.000000	0.000000
3670.532445	0.145244	0.499675	-0.019705	73.044357	5.122375	97.521629	-2.399540	0.000000	0.802826	0.000000	0.000000	0.000000	-0.824179	0.180175	-1.094524	0.000000	0.000000	2.000000	51.000000	0.000000
3670.535778	0.145244	0.499675	-0.019705	72.526909	5.861487	98.487228	-2.262176	0.000000	0.985247	0.000000	0.000000	0.000000	-0.824179	0.180175	-1.094524	0.000000	0.000000	2.000000	51.000000	0.000000
3670.539112	0.142426	0.500467	-0.022960	72.526909	5.861487	98.487228	-2.262176	0.000000	0.985247	0.000000	0.000000	0.000000	-0.845310	0.237710	-0.976401	0.000000	0.000000	2.000000	51.000000	0.000000
3670.542445	0.142426	0.500467	-0.022960	72.526909	5.861487	98.487228	-2.262176	0.000000	0.985247	0.000000	0.000000	0.000000	-0.845310	0.237710	-0.976401	0.000000	0.000000	2.000000	51.000000	0.000000
3670.545778	0.142426	0.500467	-0.022960	71.971046	6.432179	99.254990	-2.121291	0.000000	1.147980	0.000000	0.000000	0.000000	-0.845310	0.237710	-0.976401	0.000000	0.000000	2.000000	51.000000	0.000000
3670.549112	0.139432	0.501386	-0.025803	71.971046	6.432179	99.254990	-2.121291	0.000000	1.147980	0.000000	0.000000	0.000000	-0.898066	0.275587	-0.852909	0.000000	0.000000	2.000000	51.000000	0.000000
3670.552445	0.139432	0.501386	-0.025803	71.971046	6.432179	99.254990	-2.121291	0.000000	1.147980	0.000000	0.000000	0.000000	-0.898066	0.275587	-0.852909	0.000000	0.000000	2.000000	51.000000	0.000000
3670.555778	0.139432	0.501386	-0.025803	71.422646	6.883862	99.943428	-1.971613	0.000000	1.290132	0.000000	0.000000	0.000000	-0.898066	0.275587	-0.852909	0.000000	0.000000	2.000000	51.000000	0.000000
3670.559112	0.136321	0.502392	-0.028273	71.422646	6.883862	99.943428	-1.971613	0.000000	1.290132	0.000000	0.000000	0.000000	-0.933362	0.301939	-0.741232	0.000000	0.000000	2.000000	51.000000	0.000000
3670.562445	0.136321	0.502392	-0.028273	71.422646	6.883862	99.943428	-1.971613	0.000000	1.290132	0.000000	0.000000	0.000000	-0.933362	0.301939	-0.741232	0.000000	0.000000	2.000000	51.000000	0.000000
3670.565778	0.136321	0.502392	-0.028273	70.889923	7.236823	100.565613	-1.816053	0.000000	1.413670	0.000000	0.000000	0.000000	-0.933362	0.301939	-0.741232	0.000000	0.000000	2.000000	51.000000	0.000000
3670.569112	0.133188	0.503444	-0.030353	70.889923	7.236823	100.565613	-1.816053	0.000000	1.413670	0.000000	0.000000	0.000000	-0.939933	0.315448	-0.623896	0.000000	0.000000	2.000000	51.000000	0.000000
3670.572445	0.133188	0.503444	-0.030353	70.889923	7.236823	100.565613	-1.816053	0.000000	1.413670	0.000000	0.000000	0.000000	-0.939933	0.315448	-0.623896	0.000000	0.000000	2.000000	51.000000	0.000000
3670.575778	0.133188	0.503444	-0.030353	70.411598	7.470245	101.091690	-1.659397	0.000000	1.517653	0.000000	0.000000	0.000000	-0.939933	0.315448	-0.623896	0.000000	0.000000	2.000000	51.000000	0.000000
3670.579112	0.130014	0.504481	-0.032167	70.411598	7.470245	101.091690	-1.659397	0.000000	1.517653	0.000000	0.000000	0.000000	-0.952201	0.311181	-0.544143	0.000000	0.000000	2.000000	51.000000	0.000000
3670.582445	0.130014	0.504481	-0.032167	70.411598	7.470245	101.091690	-1.659397	0.000000	1.517653	0.000000	0.000000	0.000000	-0.952201	0.311181	-0.544143	0.000000	0.000000	2.000000	51.000000	0.000000
3670.585778	0.130014	0.504481	-0.032167	70.222237	7.355539	101.295097	-1.500697	0.000000	1.608343	0.000000	0.000000	0.000000	-0.952201	0.311181	-0.544143	0.000000	0.000000	2.000000	51.000000	0.000000
3670.589112	0.126894	0.505444	-0.033760	70.222237	7.355539	101.295097	-1.500697	0.000000	1.608343	0.000000	0.000000	0.000000	-0.936130	0.288932	-0.477855	0.000000	0.000000	2.000000	51.000000	0.000000
3670.592445	0.126894	0.505444	-0.033760	70.222237	7.355539	101.295097	-1.500697	0.000000	1.608343	0.000000	0.000000	0.000000	-0.936130	0.288932	-0.477855	0.000000	0.000000	2.000000	51.000000	0.000000
3670.595778	0.126894	0.505444	-0.033760	70.558754	6.687964	100.953255	-1.344675	0.000000	1.687986	0.000000	0.000000	0.000000	-0.936130	0.288932	-0.477855	0.000000	0.000000	2.000000	51.000000	0.000000
3670.599112	0.123807	0.506221	-0.035409	70.558754	6.687964	100.953255	-1.344675	0.000000	1.687986	0.000000	0.000000	0.000000	-0.925966	0.233061	-0.494847	0.000000	0.000000	2.000000	51.000000	0.000000
3670.602445	0.123807	0.506221	-0.035409	70.558754	6.687964	100.953255	-1.344675	0.000000	1.687986	0.000000	0.000000	0.000000	-0.925966	0.233061	-0.494847	0.000000	0.000000	2.000000	51.000000	0.000000
3670.605778	0.123807	0.506221	-0.035409	71.062943	5.803975	100.359154	-1.190348	0.000000	1.770460	0.000000	0.000000	0.000000	-0.925966	0.233061	-0.494847	0.000000	0.000000	2.000000	51.000000	0.000000
3670.609112	0.120795	0.506968	-0.036823	71.062943	5.803975	100.359154	-1.190348	0.000000	1.770460	0.000000	0.000000	0.000000	-0.903474	0.224116	-0.424124	0.000000	0.000000	2.000000	51.000000	0.000000
3670.612445	0.120795	0.506968	-0.036823	71.062943	5.803975	100.359154	-1.190348	0.000000	1.770460	0.000000	0.000000	0.000000	-0.903474	0.224116	-0.424124	0.000000	0.000000	2.000000	51.000000	0.000000
3670.615778	0.120795	0.506968	-0.036823	71.524712	4.916789	99.823097	-1.039768	0.000000	1.841148	0.000000	0.000000	0.000000	-0.903474	0.224116	-0.424124	0.000000	0.000000	2.000000	51.000000	0.000000
3670.619112	0.117857	0.507769	-0.037917	71.524712	4.916789	99.823097	-1.039768	0.000000	1.841148	0.000000	0.000000	0.000000	-0.881641	0.240417	-0.328306	0.000000	0.000000	2.000000	51.000000	0.000000
3670.622445	0.117857	0.507769	-0.037917	71.524712	4.916789	99.823097	-1.039768	0.000000	1.841148	0.000000	0.000000	0.000000	-0.881641	0.240417	-0.328306	0.000000	0.000000	2.000000	51.000000	0.000000
3670.625778	0.117857	0.507769	-0.037917	71.922081	4.061977	99.323166	-0.892828	0.000000	1.895865	0.000000	0.000000	0.000000	-0.881641	0.240417	-0.328306	0.000000	0.000000	2.000000	51.000000	0.000000
3670.629112	0.115005	0.508651	-0.038699	71.922081	4.061977	99.323166	-0.892828	0.000000	1.895865	0.000000	0.000000	0.000000	-0.855577	0.264470	-0.234403	0.000000	0.000000	2.000000	51.000000	0.000000
3670.632445	0.115005	0.508651	-0.038699	71.922081	4.061977	99.323166	-0.892828	0.000000	1.895865	0.000000	0.000000	0.000000	-0.855577	0.264470	-0.234403	0.000000	0.000000	2.000000	51.000000	0.000000
3670.635778	0.115005	0.508651	-0.038699	72.261063	3.230858	98.862473	-0.750232	0.000000	1.934933	0.000000	0.000000	0.000000	-0.855577	0.264470	-0.234403	0.000000	0.000000	2.000000	51.000000	0.000000
3670.639112	0.112150	0.509577	-0.039161	72.261063	3.230858	98.862473	-0.750232	0.000000	1.934933	0.000000	0.000000	0.000000	-0.856303	0.277738	-0.138655	0.000000	0.000000	2.000000	51.000000	0.000000
3670.642445	0.112150	0.509577	-0.039161	72.261063	3.230858	98.862473	-0.750232	0.000000	1.934933	0.000000	0.000000	0.000000	-0.856303	0.277738	-0.138655	0.000000	0.000000	2.000000	51.000000	0.000000
3670.645778	0.112150	0.509577	-0.039161	72.548454	2.412311	98.402626	-0.607515	0.000000	1.958042	0.000000	0.000000	0.000000	-0.856303	0.277738	-0.138655	0.000000	0.000000	2.000000	51.000000	0.000000
3670.649112	0.109292	0.510529	-0.039371	72.548454	2.412311	98.402626	-0.607515	0.000000	1.958042	0.000000	0.000000	0.000000	-0.857468	0.285750	-0.063035	0.000000	0.000000	2.000000	51.000000	0.000000
3670.652445	0.109292	0.510529	-0.039371	72.548454	2.412311	98.402626	-0.607515	0.000000	1.958042	0.000000	0.000000	0.000000	-0.857468	0.285750	-0.063035	0.000000	0.000000	2.000000	51.000000	0.000000
3670.655778	0.109292	0.510529	-0.039371	72.808853	1.581771	97.888786	-0.464603	0.000000	1.968548	0.000000	0.000000	0.000000	-0.857468	0.285750	-0.063035	0.000000	0.000000	2.000000	51.000000	0.000000
3670.659112	0.106422	0.511449	-0.039343	72.808853	1.581771	97.888786	-0.464603	0.000000	1.968548	0.000000	0.000000	0.000000	-0.861021	0.275863	0.008374	0.000000	0.000000	2.000000	51.000000	0.000000
3670.662445	0.106422	0.511449	-0.039343	72.808853	1.581771	97.888786	-0.464603	0.000000	1.968548	0.000000	0.000000	0.000000	-0.861021	0.275863	0.008374	0.000000	0.000000	2.000000	51.000000	0.000000
3670.665778	0.106422	0.511449	-0.039343	73.073448	0.671303	97.037354	-0.321100	0.000000	1.967152	0.000000	0.000000	0.000000	-0.861021	0.275863	0.008374	0.000000	0.000000	2.000000	51.000000	0.000000
3670.669112	0.103515	0.512303	-0.039159	73.073448	0.671303	97.037354	-0.321100	0.000000	1.967152	0.000000	0.000000	0.000000	-0.871956	0.256162	0.055275	0.000000	0.000000	2.000000	51.000000	0.000000
3670.672445	0.103515	0.512303	-0.039159	73.073448	0.671303	97.037354	-0.321100	0.000000	1.967152	0.000000	0.000000	0.000000	-0.871956	0.256162	0.055275	0.000000	0.000000	2.000000	51.000000	0.000000
3670.675778	0.103515	0.512303	-0.039159	73.344376	-0.285845	95.690338	-0.175774	0.000000	1.957940	0.000000	0.000000	0.000000	-0.871956	0.256162	0.055275	0.000000	0.000000	2.000000	51.000000	0.000000
3670.679112	0.100635	0.513060	-0.038807	73.344376	-0.285845	95.690338	-0.175774	0.000000	1.957940	0.000000	0.000000	0.000000	-0.864048	0.227080	0.105469	0.000000	0.000000	2.000000	51.000000	0.000000
3670.682445	0.100635	0.513060	-0.038807	73.344376	-0.285845	95.690338	-0.175774	0.000000	1.957940	0.000000	0.000000	0.000000	-0.864048	0.227080	0.105469	0.000000	0.000000	2.000000	51.000000	0.000000
3670.685778	0.100635	0.513060	-0.038807	73.596954	-1.182744	94.005844	-0.031766	0.000000	1.940361	0.000000	0.000000	0.000000	-0.864048	0.227080	0.105469	0.000000	0.000000	2.000000	51.000000	0.000000
3670.689112	0.097887	0.513739	-0.038361	73.596954	-1.182744	94.005844	-0.031766	0.000000	1.940361	0.000000	0.000000	0.000000	-0.824574	0.203746	0.133986	0.000000	0.000000	2.000000	51.000000	0.000000
3670.692445	0.097887	0.513739	-0.038361	73.596954	-1.182744	94.005844	-0.031766	0.000000	1.940361	0.000000	0.000000	0.000000	-0.824574	0.203746	0.133986	0.000000	0.000000	2.000000	51.000000	0.000000
3670.695778	0.097887	0.513739	-0.038361	73.819275	-1.977189	92.227493	0.105663	0.000000	1.918030	0.000000	0.000000	0.000000	-0.824574	0.203746	0.133986	0.000000	0.000000	2.000000	51.000000	0.000000
3670.699112	0.095292	0.514344	-0.037708	73.819275	-1.977189	92.227493	0.105663	0.000000	1.918030	0.000000	0.000000	0.000000	-0.778397	0.181426	0.195731	0.000000	0.000000	2.000000	51.000000	0.000000
3670.702445	0.095292	0.514344	-0.037708	73.819275	-1.977189	92.227493	0.105663	0.000000	1.918030	0.000000	0.000000	0.000000	-0.778397	0.181426	0.195731	0.000000	0.000000	2.000000	51.000000	0.000000
3670.705778	0.095292	0.514344	-0.037708	73.983910	-2.669462	90.691063	0.235396	0.000000	1.885409	0.000000	0.000000	0.000000	-0.778397	0.181426	0.195731	0.000000	0.000000	2.000000	51.000000	0.000000
3670.709112	0.092862	0.514907	-0.036877	73.983910	-2.669462	90.691063	0.235396	0.000000	1.885409	0.000000	0.000000	0.000000	-0.729142	0.169118	0.249323	0.000000	0.000000	2.000000	51.000000	0.000000
3670.712445	0.092862	0.514907	-0.036877	73.983910	-2.669462	90.691063	0.235396	0.000000	1.885409	0.000000	0.000000	0.000000	-0.729142	0.169118	0.249323	0.000000	0.000000	2.000000	51.000000	0.000000
3670.715778	0.092862	0.514907	-0.036877	74.090073	-3.256795	89.652870	0.356920	0.000000	1.843855	0.000000	0.000000	0.000000	-0.729142	0.169118	0.249323	0.000000	0.000000	2.000000	51.000000	0.000000
3670.719112	0.090620	0.515483	-0.035832	74.090073	-3.256795	89.652870	0.356920	0.000000	1.843855	0.000000	0.000000	0.000000	-0.672481	0.172884	0.313411	0.000000	0.000000	2.000000	51.000000	0.000000
3670.722445	0.090620	0.515483	-0.035832	74.090073	-3.256795	89.652870	0.356920	0.000000	1.843855	0.000000	0.000000	0.000000	-0.672481	0.172884	0.313411	0.000000	0.000000	2.000000	51.000000	0.000000
3670.725778	0.090620	0.515483	-0.035832	74.125999	-3.728294	88.938179	0.469000	0.000000	1.791620	0.000000	0.000000	0.000000	-0.672481	0.172884	0.313411	0.000000	0.000000	2.000000	51.000000	0.000000
3670.729112	0.088557	0.516094	-0.034505	74.125999	-3.728294	88.938179	0.469000	0.000000	1.791620	0.000000	0.000000	0.000000	-0.618917	0.183094	0.398280	0.000000	0.000000	2.000000	51.000000	0.000000
3670.732445	0.088557	0.516094	-0.034505	74.125999	-3.728294	88.938179	0.469000	0.000000	1.791620	0.000000	0.000000	0.000000	-0.618917	0.183094	0.398280	0.000000	0.000000	2.000000	51.000000	0.000000
3670.735778	0.088557	0.516094	-0.034505	74.097000	-4.087892	88.423416	0.572153	0.000000	1.725240	0.000000	0.000000	0.000000	-0.618917	0.183094	0.398280	0.000000	0.000000	2.000000	51.000000	0.000000
3670.739112	0.086648	0.516763	-0.032891	74.097000	-4.087892	88.423416	0.572153	0.000000	1.725240	0.000000	0.000000	0.000000	-0.572806	0.200671	0.484041	0.000000	0.000000	2.000000	51.000000	0.000000
3670.742445	0.086648	0.516763	-0.032891	74.097000	-4.087892	88.423416	0.572153	0.000000	1.725240	0.000000	0.000000	0.000000	-0.572806	0.200671	0.484041	0.000000	0.000000	2.000000	51.000000	0.000000
3670.745778	0.086648	0.516763	-0.032891	73.994858	-4.318051	88.122864	0.667620	0.000000	1.644566	0.000000	0.000000	0.000000	-0.572806	0.200671	0.484041	0.000000	0.000000	2.000000	51.000000	0.000000
3670.749112	0.084889	0.517468	-0.030988	73.994858	-4.318051	88.122864	0.667620	0.000000	1.644566	0.000000	0.000000	0.000000	-0.527656	0.211457	0.571139	0.000000	0.000000	2.000000	51.000000	0.000000
3670.752445	0.084889	0.517468	-0.030988	73.994858	-4.318051	88.122864	0.667620	0.000000	1.644566	0.000000	0.000000	0.000000	-0.527656	0.211457	0.571139	0.000000	0.000000	2.000000	51.000000	0.000000
3670.755778	0.084889	0.517468	-0.030988	73.828369	-4.440799	87.871773	0.755563	0.000000	1.549376	0.000000	0.000000	0.000000	-0.527656	0.211457	0.571139	0.000000	0.000000	2.000000	51.000000	0.000000
3670.759112	0.083278	0.518161	-0.028786	73.828369	-4.440799	87.871773	0.755563	0.000000	1.549376	0.000000	0.000000	0.000000	-0.483165	0.208164	0.660475	0.000000	0.000000	2.000000	51.000000	0.000000
3670.762445	0.083278	0.518161	-0.028786	73.828369	-4.440799	87.871773	0.755563	0.000000	1.549376	0.000000	0.000000	0.000000	-0.483165	0.208164	0.660475	0.000000	0.000000	2.000000	51.000000	0.000000
3670.765778	0.083278	0.518161	-0.028786	73.637848	-4.511790	87.503235	0.836090	0.000000	1.439297	0.000000	0.000000	0.000000	-0.483165	0.208164	0.660475	0.000000	0.000000	2.000000	51.000000	0.000000
3670.769112	0.081851	0.518782	-0.026307	73.637848	-4.511790	87.503235	0.836090	0.000000	1.439297	0.000000	0.000000	0.000000	-0.428074	0.186042	0.743816	0.000000	0.000000	2.000000	51.000000	0.000000
3670.772445	0.081851	0.518782	-0.026307	73.637848	-4.511790	87.503235	0.836090	0.000000	1.439297	0.000000	0.000000	0.000000	-0.428074	0.186042	0.743816	0.000000	0.000000	2.000000	51.000000	0.000000
3670.775778	0.081851	0.518782	-0.026307	73.458809	-4.586833	86.934517	0.907436	0.000000	1.315328	0.000000	0.000000	0.000000	-0.428074	0.186042	0.743816	0.000000	0.000000	2.000000	51.000000	0.000000
3670.779112	0.080612	0.519290	-0.023634	73.458809	-4.586833	86.934517	0.907436	0.000000	1.315328	0.000000	0.000000	0.000000	-0.371862	0.152604	0.801850	0.000000	0.000000	2.000000	51.000000	0.000000
3670.782445	0.080612	0.519290	-0.023634	73.458809	-4.586833	86.934517	0.907436	0.000000	1.315328	0.000000	0.000000	0.000000	-0.371862	0.152604	0.801850	0.000000	0.000000	2.000000	51.000000	0.000000
3670.785778	0.080612	0.519290	-0.023634	73.329727	-4.736171	86.165863	0.969413	0.000000	1.181686	0.000000	0.000000	0.000000	-0.371862	0.152604	0.801850	0.000000	0.000000	2.000000	51.000000	0.000000
3670.789112	0.079551	0.519682	-0.020697	73.329727	-4.736171	86.165863	0.969413	0.000000	1.181686	0.000000	0.000000	0.000000	-0.318220	0.117576	0.880955	0.000000	0.000000	2.000000	51.000000	0.000000
3670.792445	0.079551	0.519682	-0.020697	73.329727	-4.736171	86.165863	0.969413	0.000000	1.181686	0.000000	0.000000	0.000000	-0.318220	0.117576	0.880955	0.000000	0.000000	2.000000	51.000000	0.000000
3670.795778	0.079551	0.519682	-0.020697	73.262405	-4.985532	85.209534	1.022449	0.000000	1.034860	0.000000	0.000000	0.000000	-0.318220	0.117576	0.880955	0.000000	0.000000	2.000000	51.000000	0.000000
3670.799112	0.078727	0.519988	-0.017534	73.262405	-4.985532	85.209534	1.022449	0.000000	1.034860	0.000000	0.000000	0.000000	-0.247323	0.091723	0.948922	0.000000	0.000000	2.000000	51.000000	0.000000
3670.802445	0.078727	0.519988	-0.017534	73.262405	-4.985532	85.209534	1.022449	0.000000	1.034860	0.000000	0.000000	0.000000	-0.247323	0.091723	0.948922	0.000000	0.000000	2.000000	51.000000	0.000000
3670.805778	0.078727	0.519988	-0.017534	73.244865	-5.317834	84.229080	1.063670	0.000000	0.876706	0.000000	0.000000	0.000000	-0.247323	0.091723	0.948922	0.000000	0.000000	2.000000	51.000000	0.000000
3670.809112	0.078098	0.520229	-0.014140	73.244865	-5.317834	84.229080	1.063670	0.000000	0.876706	0.000000	0.000000	0.000000	-0.188687	0.072355	1.018143	0.000000	0.000000	2.000000	51.000000	0.000000
3670.812445	0.078098	0.520229	-0.014140	73.244865	-5.317834	84.229080	1.063670	0.000000	0.876706	0.000000	0.000000	0.000000	-0.188687	0.072355	1.018143	0.000000	0.000000	2.000000	51.000000	0.000000
3670.815778	0.078098	0.520229	-0.014140	73.280724	-5.752489	83.262817	1.095118	0.000000	0.707016	0.000000	0.000000	0.000000	-0.188687	0.072355	1.018143	0.000000	0.000000	2.000000	51.000000	0.000000
3670.819112	0.077710	0.520468	-0.010511	73.280724	-5.752489	83.262817	1.095118	0.000000	0.707016	0.000000	0.000000	0.000000	-0.116235	0.071693	1.088748	0.000000	0.000000	2.000000	51.000000	0.000000
3670.822445	0.077710	0.520468	-0.010511	73.280724	-5.752489	83.262817	1.095118	0.000000	0.707016	0.000000	0.000000	0.000000	-0.116235	0.071693	1.088748	0.000000	0.000000	2.000000	51.000000	0.000000
3670.825778	0.077710	0.520468	-0.010511	73.390335	-6.301876	82.343910	1.114491	0.000000	0.525558	0.000000	0.000000	0.000000	-0.116235	0.071693	1.088748	0.000000	0.000000	2.000000	51.000000	0.000000
3670.829112	0.077611	0.520678	-0.006652	73.390335	-6.301876	82.343910	1.114491	0.000000	0.525558	0.000000	0.000000	0.000000	-0.029873	0.063013	1.157799	0.000000	0.000000	2.000000	51.000000	0.000000
3670.832445	0.077611	0.520678	-0.006652	73.390335	-6.301876	82.343910	1.114491	0.000000	0.525558	0.000000	0.000000	0.000000	-0.029873	0.063013	1.157799	0.000000	0.000000	2.000000	51.000000	0.000000
3670.835778	0.077611	0.520678	-0.006652	73.602371	-6.991005	81.485199	1.119469	0.000000	0.332592	0.000000	0.000000	0.000000	-0.029873	0.063013	1.157799	0.000000	0.000000	2.000000	51.000000	0.000000
3670.839112	0.077807	0.520855	-0.002675	73.602371	-6.991005	81.485199	1.119469	0.000000	0.332592	0.000000	0.000000	0.000000	0.058934	0.052971	1.193190	0.000000	0.000000	2.000000	51.000000	0.000000
3670.842445	0.077807	0.520855	-0.002675	73.602371	-6.991005	81.485199	1.119469	0.000000	0.332592	0.000000	0.000000	0.000000	0.058934	0.052971	1.193190	0.000000	0.000000	2.000000	51.000000	0.000000
3670.845778	0.077807	0.520855	-0.002675	73.911278	-7.789054	80.711830	1.109647	0.000000	0.133727	0.000000	0.000000	0.000000	0.058934	0.052971	1.193190	0.000000	0.000000	2.000000	51.000000	0.000000
3670.849112	0.078346	0.521006	0.001389	73.911278	-7.789054	80.711830	1.109647	0.000000	0.133727	0.000000	0.000000	0.000000	0.161625	0.045325	1.219025	0.000000	0.000000	2.000000	51.000000	0.000000
3670.852445	0.078346	0.521006	0.001389	73.911278	-7.789054	80.711830	1.109647	0.000000	0.133727	0.000000	0.000000	0.000000	0.161625	0.045325	1.219025	0.000000	0.000000	2.000000	51.000000	0.000000
3670.855778	0.078346	0.521006	0.001389	74.297562	-8.722808	79.816605	1.082709	0.000000	-0.069444	0.000000	0.000000	0.000000	0.161625	0.045325	1.219025	0.000000	0.000000	2.000000	51.000000	0.000000
3670.859112	0.079228	0.521124	0.005494	74.297562	-8.722808	79.816605	1.082709	0.000000	-0.069444	0.000000	0.000000	0.000000	0.264660	0.035445	1.231584	0.000000	0.000000	2.000000	51.000000	0.000000
3670.862445	0.079228	0.521124	0.005494	74.297562	-8.722808	79.816605	1.082709	0.000000	-0.069444	0.000000	0.000000	0.000000	0.264660	0.035445	1.231584	0.000000	0.000000	2.000000	51.000000	0.000000
3670.865778	0.079228	0.521124	0.005494	74.738251	-9.795153	78.750397	1.038599	0.000000	-0.274708	0.000000	0.000000	0.000000	0.264660	0.035445	1.231584	0.000000	0.000000	2.000000	51.000000	0.000000
3670.869112	0.080465	0.521249	0.009654	74.738251	-9.795153	78.750397	1.038599	0.000000	-0.274708	0.000000	0.000000	0.000000	0.371113	0.037669	1.247938	0.000000	0.000000	2.000000	51.000000	0.000000
3670.872445	0.080465	0.521249	0.009654	74.738251	-9.795153	78.750397	1.038599	0.000000	-0.274708	0.000000	0.000000	0.000000	0.371113	0.037669	1.247938	0.000000	0.000000	2.000000	51.000000	0.000000
3670.875778	0.080465	0.521249	0.009654	75.228889	-11.026006	77.495232	0.976747	0.000000	-0.482698	0.000000	0.000000	0.000000	0.371113	0.037669	1.247938	0.000000	0.000000	2.000000	51.000000	0.000000
3670.879112	0.081978	0.521313	0.013758	75.228889	-11.026006	77.495232	0.976747	0.000000	-0.482698	0.000000	0.000000	0.000000	0.454013	0.018963	1.231352	0.000000	0.000000	2.000000	51.000000	0.000000
3670.882445	0.081978	0.521313	0.013758	75.228889	-11.026006	77.495232	0.976747	0.000000	-0.482698	0.000000	0.000000	0.000000	0.454013	0.018963	1.231352	0.000000	0.000000	2.000000	51.000000	0.000000
3670.885778	0.081978	0.521313	0.013758	75.757744	-12.425824	76.042320	0.901078	0.000000	-0.687923	0.000000	0.000000	0.000000	0.454013	0.018963	1.231352	0.000000	0.000000	2.000000	51.000000	0.000000
3670.889112	0.083782	0.521344	0.017843	75.757744	-12.425824	76.042320	0.901078	0.000000	-0.687923	0.000000	0.000000	0.000000	0.541001	0.009438	1.225294	0.000000	0.000000	2.000000	51.000000	0.000000
3670.892445	0.083782	0.521344	0.017843	75.757744	-12.425824	76.042320	0.901078	0.000000	-0.687923	0.000000	0.000000	0.000000	0.541001	0.009438	1.225294	0.000000	0.000000	2.000000	51.000000	0.000000
3670.895778	0.083782	0.521344	0.017843	76.304306	-13.980527	74.409027	0.810911	0.000000	-0.892139	0.000000	0.000000	0.000000	0.541001	0.009438	1.225294	0.000000	0.000000	2.000000	51.000000	0.000000
3670.899112	0.085796	0.521289	0.021818	76.304306	-13.980527	74.409027	0.810911	0.000000	-0.892139	0.000000	0.000000	0.000000	0.604391	-0.016483	1.192485	0.000000	0.000000	2.000000	51.000000	0.000000
3670.902445	0.085796	0.521289	0.021818	76.304306	-13.980527	74.409027	0.810911	0.000000	-0.892139	0.000000	0.000000	0.000000	0.604391	-0.016483	1.192485	0.000000	0.000000	2.000000	51.000000	0.000000
3670.905778	0.085796	0.521289	0.021818	76.851791	-15.677311	72.616676	0.710180	0.000000	-1.090886	0.000000	0.000000	0.000000	0.604391	-0.016483	1.192485	0.000000	0.000000	2.000000	51.000000	0.000000
3670.909112	0.087988	0.521162	0.025600	76.851791	-15.677311	72.616676	0.710180	0.000000	-1.090886	0.000000	0.000000	0.000000	0.657626	-0.037990	1.134670	0.000000	0.000000	2.000000	51.000000	0.000000
3670.912445	0.087988	0.521162	0.025600	76.851791	-15.677311	72.616676	0.710180	0.000000	-1.090886	0.000000	0.000000	0.000000	0.657626	-0.037990	1.134670	0.000000	0.000000	2.000000	51.000000	0.000000
3670.915778	0.087988	0.521162	0.025600	77.391342	-17.506863	70.668411	0.600575	0.000000	-1.279998	0.000000	0.000000	0.000000	0.657626	-0.037990	1.134670	0.000000	0.000000	2.000000	51.000000	0.000000
3670.919112	0.090342	0.520980	0.029211	77.391342	-17.506863	70.668411	0.600575	0.000000	-1.279998	0.000000	0.000000	0.000000	0.705906	-0.054704	1.083408	0.000000	0.000000	2.000000	51.000000	0.000000
3670.922445	0.090342	0.520980	0.029211	77.391342	-17.506863	70.668411	0.600575	0.000000	-1.279998	0.000000	0.000000	0.000000	0.705906	-0.054704	1.083408	0.000000	0.000000	2.000000	51.000000	0.000000
3670.925778	0.090342	0.520980	0.029211	77.928993	-19.508390	68.529327	0.482924	0.000000	-1.460566	0.000000	0.000000	0.000000	0.705906	-0.054704	1.083408	0.000000	0.000000	2.000000	51.000000	0.000000
3670.929112	0.092877	0.520737	0.032498	77.928993	-19.508390	68.529327	0.482924	0.000000	-1.460566	0.000000	0.000000	0.000000	0.760666	-0.072863	0.985908	0.000000	0.000000	2.000000	51.000000	0.000000
3670.932445	0.092877	0.520737	0.032498	77.928993	-19.508390	68.529327	0.482924	0.000000	-1.460566	0.000000	0.000000	0.000000	0.760666	-0.072863	0.985908	0.000000	0.000000	2.000000	51.000000	0.000000
3670.935778	0.092877	0.520737	0.032498	78.484467	-21.632349	66.288109	0.356147	0.000000	-1.624884	0.000000	0.000000	0.000000	0.760666	-0.072863	0.985908	0.000000	0.000000	2.000000	51.000000	0.000000
3670.939112	0.095565	0.520430	0.035422	78.484467	-21.632349	66.288109	0.356147	0.000000	-1.624884	0.000000	0.000000	0.000000	0.806483	-0.092226	0.877425	0.000000	0.000000	2.000000	51.000000	0.000000
3670.942445	0.095565	0.520430	0.035422	78.484467	-21.632349	66.288109	0.356147	0.000000	-1.624884	0.000000	0.000000	0.000000	0.806483	-0.092226	0.877425	0.000000	0.000000	2.000000	51.000000	0.000000
3670.945778	0.095565	0.520430	0.035422	79.092178	-23.609459	64.299225	0.221733	0.000000	-1.771122	0.000000	0.000000	0.000000	0.806483	-0.092226	0.877425	0.000000	0.000000	2.000000	51.000000	0.000000
3670.949112	0.098491	0.520082	0.037923	79.092178	-23.609459	64.299225	0.221733	0.000000	-1.771122	0.000000	0.000000	0.000000	0.877836	-0.104419	0.750161	0.000000	0.000000	2.000000	51.000000	0.000000
3670.952445	0.098491	0.520082	0.037923	79.092178	-23.609459	64.299225	0.221733	0.000000	-1.771122	0.000000	0.000000	0.000000	0.877836	-0.104419	0.750161	0.000000	0.000000	2.000000	51.000000	0.000000
3670.955778	0.098491	0.520082	0.037923	79.769379	-25.288733	62.730316	0.075427	0.000000	-1.896149	0.000000	0.000000	0.000000	0.877836	-0.104419	0.750161	0.000000	0.000000	2.000000	51.000000	0.000000
3670.959112	0.101695	0.519662	0.039951	79.769379	-25.288733	62.730316	0.075427	0.000000	-1.896149	0.000000	0.000000	0.000000	0.960977	-0.125804	0.608397	0.000000	0.000000	2.000000	51.000000	0.000000
3670.962445	0.101695	0.519662	0.039951	79.769379	-25.288733	62.730316	0.075427	0.000000	-1.896149	0.000000	0.000000	0.000000	0.960977	-0.125804	0.608397	0.000000	0.000000	2.000000	51.000000	0.000000
3670.965778	0.101695	0.519662	0.039951	80.531906	-26.772829	61.473125	-0.084736	0.000000	-1.997548	0.000000	0.000000	0.000000	0.960977	-0.125804	0.608397	0.000000	0.000000	2.000000	51.000000	0.000000
3670.969112	0.105023	0.519168	0.041493	80.531906	-26.772829	61.473125	-0.084736	0.000000	-1.997548	0.000000	0.000000	0.000000	0.998396	-0.148177	0.462663	0.000000	0.000000	2.000000	51.000000	0.000000
3670.972445	0.105023	0.519168	0.041493	80.531906	-26.772829	61.473125	-0.084736	0.000000	-1.997548	0.000000	0.000000	0.000000	0.998396	-0.148177	0.462663	0.000000	0.000000	2.000000	51.000000	0.000000
3670.975778	0.105023	0.519168	0.041493	81.349007	-28.249975	60.287422	-0.251136	0.000000	-2.074659	0.000000	0.000000	0.000000	0.998396	-0.148177	0.462663	0.000000	0.000000	2.000000	51.000000	0.000000
3670.979112	0.108372	0.518558	0.042555	81.349007	-28.249975	60.287422	-0.251136	0.000000	-2.074659	0.000000	0.000000	0.000000	1.004761	-0.183191	0.318461	0.000000	0.000000	2.000000	51.000000	0.000000
3670.982445	0.108372	0.518558	0.042555	81.349007	-28.249975	60.287422	-0.251136	0.000000	-2.074659	0.000000	0.000000	0.000000	1.004761	-0.183191	0.318461	0.000000	0.000000	2.000000	51.000000	0.000000
3670.985778	0.108372	0.518558	0.042555	82.175171	-29.833744	58.997746	-0.418596	0.000000	-2.127736	0.000000	0.000000	0.000000	1.004761	-0.183191	0.318461	0.000000	0.000000	2.000000	51.000000	0.000000
3670.989112	0.111673	0.517837	0.043193	82.175171	-29.833744	58.997746	-0.418596	0.000000	-2.127736	0.000000	0.000000	0.000000	0.990307	-0.216225	0.191353	0.000000	0.000000	2.000000	51.000000	0.000000
3670.992445	0.111673	0.517837	0.043193	82.175171	-29.833744	58.997746	-0.418596	0.000000	-2.127736	0.000000	0.000000	0.000000	0.990307	-0.216225	0.191353	0.000000	0.000000	2.000000	51.000000	0.000000
3670.995778	0.111673	0.517837	0.043193	83.009613	-31.706739	57.412617	-0.583647	0.000000	-2.159628	0.000000	0.000000	0.000000	0.990307	-0.216225	0.191353	0.000000	0.000000	2.000000	51.000000	0.000000
3670.999112	0.114928	0.517015	0.043342	83.009613	-31.706739	57.412617	-0.583647	0.000000	-2.159628	0.000000	0.000000	0.000000	0.976643	-0.246665	0.044734	0.000000	0.000000	2.000000	51.000000	0.000000
3671.002445	0.114928	0.517015	0.043342	83.009613	-31.706739	57.412617	-0.583647	0.000000	-2.159628	0.000000	0.000000	0.000000	0.976643	-0.246665	0.044734	0.000000	0.000000	2.000000	51.000000	0.000000
3671.005778	0.114928	0.517015	0.043342	83.836464	-33.880753	55.519371	-0.746421	0.000000	-2.167083	0.000000	0.000000	0.000000	0.976643	-0.246665	0.044734	0.000000	0.000000	2.000000	51.000000	0.000000
3671.009112	0.118144	0.516115	0.043062	83.836464	-33.880753	55.519371	-0.746421	0.000000	-2.167083	0.000000	0.000000	0.000000	0.964587	-0.270053	-0.084023	0.000000	0.000000	2.000000	51.000000	0.000000
3671.012445	0.118144	0.516115	0.043062	83.836464	-33.880753	55.519371	-0.746421	0.000000	-2.167083	0.000000	0.000000	0.000000	0.964587	-0.270053	-0.084023	0.000000	0.000000	2.000000	51.000000	0.000000
3671.015778	0.118144	0.516115	0.043062	84.656174	-36.577503	53.093525	-0.907186	0.000000	-2.153080	0.000000	0.000000	0.000000	0.964587	-0.270053	-0.084023	0.000000	0.000000	2.000000	51.000000	0.000000
3671.019112	0.121304	0.515235	0.042322	84.656174	-36.577503	53.093525	-0.907186	0.000000	-2.153080	0.000000	0.000000	0.000000	0.948015	-0.263955	-0.221750	0.000000	0.000000	2.000000	51.000000	0.000000
3671.022445	0.121304	0.515235	0.042322	84.656174	-36.577503	53.093525	-0.907186	0.000000	-2.153080	0.000000	0.000000	0.000000	0.948015	-0.263955	-0.221750	0.000000	0.000000	2.000000	51.000000	0.000000
3671.025778	0.121304	0.515235	0.042322	85.464516	-39.842346	50.107803	-1.065188	0.000000	-2.116121	0.000000	0.000000	0.000000	0.948015	-0.263955	-0.221750	0.000000	0.000000	2.000000	51.000000	0.000000
3671.029112	0.124414	0.514426	0.041180	85.464516	-39.842346	50.107803	-1.065188	0.000000	-2.116121	0.000000	0.000000	0.000000	0.933036	-0.242567	-0.342634	0.000000	0.000000	2.000000	51.000000	0.000000
3671.032445	0.124414	0.514426	0.041180	85.464516	-39.842346	50.107803	-1.065188	0.000000	-2.116121	0.000000	0.000000	0.000000	0.933036	-0.242567	-0.342634	0.000000	0.000000	2.000000	51.000000	0.000000
3671.035778	0.124414	0.514426	0.041180	86.245636	-44.120087	46.147793	-1.220694	0.000000	-2.059016	0.000000	0.000000	0.000000	0.933036	-0.242567	-0.342634	0.000000	0.000000	2.000000	51.000000	0.000000
3671.039112	0.127438	0.513756	0.039722	86.245636	-44.120087	46.147793	-1.220694	0.000000	-2.059016	0.000000	0.000000	0.000000	0.907272	-0.201202	-0.437604	0.000000	0.000000	2.000000	51.000000	0.000000
3671.042445	0.127438	0.513756	0.039722	86.245636	-44.120087	46.147793	-1.220694	0.000000	-2.059016	0.000000	0.000000	0.000000	0.907272	-0.201202	-0.437604	0.000000	0.000000	2.000000	51.000000	0.000000
3671.045778	0.127438	0.513756	0.039722	86.977669	-49.522064	41.094624	-1.371906	0.000000	-1.986081	0.000000	0.000000	0.000000	0.907272	-0.201202	-0.437604	0.000000	0.000000	2.000000	51.000000	0.000000
3671.049112	0.130338	0.513272	0.038015	86.977669	-49.522064	41.094624	-1.371906	0.000000	-1.986081	0.000000	0.000000	0.000000	0.870002	-0.145167	-0.511881	0.000000	0.000000	2.000000	51.000000	0.000000
3671.052445	0.130338	0.513272	0.038015	86.977669	-49.522064	41.094624	-1.371906	0.000000	-1.986081	0.000000	0.000000	0.000000	0.870002	-0.145167	-0.511881	0.000000	0.000000	2.000000	51.000000	0.000000
3671.055778	0.130338	0.513272	0.038015	87.611488	-55.603546	35.436222	-1.516907	0.000000	-1.900768	0.000000	0.000000	0.000000	0.870002	-0.145167	-0.511881	0.000000	0.000000	2.000000	51.000000	0.000000
3671.059112	0.133044	0.512990	0.036101	87.611488	-55.603546	35.436222	-1.516907	0.000000	-1.900768	0.000000	0.000000	0.000000	0.811881	-0.084491	-0.574332	0.000000	0.000000	2.000000	51.000000	0.000000
3671.062445	0.133044	0.512990	0.036101	87.611488	-55.603546	35.436222	-1.516907	0.000000	-1.900768	0.000000	0.000000	0.000000	0.811881	-0.084491	-0.574332	0.000000	0.000000	2.000000	51.000000	0.000000
3671.065778	0.133044	0.512990	0.036101	88.128624	-59.961555	31.541504	-1.652220	0.000000	-1.805046	0.000000	0.000000	0.000000	0.811881	-0.084491	-0.574332	0.000000	0.000000	2.000000	51.000000	0.000000
3671.069112	0.135478	0.512902	0.034068	88.128624	-59.961555	31.541504	-1.652220	0.000000	-1.805046	0.000000	0.000000	0.000000	0.729963	-0.026386	-0.609922	0.000000	0.000000	2.000000	51.000000	0.000000
3671.072445	0.135478	0.512902	0.034068	88.128624	-59.961555	31.541504	-1.652220	0.000000	-1.805046	0.000000	0.000000	0.000000	0.729963	-0.026386	-0.609922	0.000000	0.000000	2.000000	51.000000	0.000000
3671.075778	0.135478	0.512902	0.034068	88.525146	-58.746513	32.991901	-1.773881	0.000000	-1.703392	0.000000	0.000000	0.000000	0.729963	-0.026386	-0.609922	0.000000	0.000000	2.000000	51.000000	0.000000
3671.079112	0.137644	0.512967	0.031944	88.525146	-58.746513	32.991901	-1.773881	0.000000	-1.703392	0.000000	0.000000	0.000000	0.650001	0.019416	-0.637156	0.000000	0.000000	2.000000	51.000000	0.000000
3671.082445	0.137644	0.512967	0.031944	88.525146	-58.746513	32.991901	-1.773881	0.000000	-1.703392	0.000000	0.000000	0.000000	0.650001	0.019416	-0.637156	0.000000	0.000000	2.000000	51.000000	0.000000
3671.085778	0.137644	0.512967	0.031944	88.837700	-53.749516	38.104233	-1.882215	0.000000	-1.597200	0.000000	0.000000	0.000000	0.650001	0.019416	-0.637156	0.000000	0.000000	2.000000	51.000000	0.000000
3671.089112	0.139488	0.513150	0.029709	88.837700	-53.749516	38.104233	-1.882215	0.000000	-1.597200	0.000000	0.000000	0.000000	0.553124	0.055020	-0.670521	0.000000	0.000000	2.000000	51.000000	0.000000
3671.092445	0.139488	0.513150	0.029709	88.837700	-53.749516	38.104233	-1.882215	0.000000	-1.597200	0.000000	0.000000	0.000000	0.553124	0.055020	-0.670521	0.000000	0.000000	2.000000	51.000000	0.000000
3671.095778	0.139488	0.513150	0.029709	89.089577	-46.797447	45.153530	-1.974402	0.000000	-1.485446	0.000000	0.000000	0.000000	0.553124	0.055020	-0.670521	0.000000	0.000000	2.000000	51.000000	0.000000
3671.099112	0.141017	0.513412	0.027390	89.089577	-46.797447	45.153530	-1.974402	0.000000	-1.485446	0.000000	0.000000	0.000000	0.458605	0.078368	-0.695733	0.000000	0.000000	2.000000	51.000000	0.000000
3671.102445	0.141017	0.513412	0.027390	89.089577	-46.797447	45.153530	-1.974402	0.000000	-1.485446	0.000000	0.000000	0.000000	0.458605	0.078368	-0.695733	0.000000	0.000000	2.000000	51.000000	0.000000
3671.105778	0.141017	0.513412	0.027390	89.280174	-36.005363	56.020020	-2.050836	0.000000	-1.369491	0.000000	0.000000	0.000000	0.458605	0.078368	-0.695733	0.000000	0.000000	2.000000	51.000000	0.000000
3671.109112	0.142243	0.513781	0.025026	89.280174	-36.005363	56.020020	-2.050836	0.000000	-1.369491	0.000000	0.000000	0.000000	0.367782	0.110919	-0.709243	0.000000	0.000000	2.000000	51.000000	0.000000
3671.112445	0.142243	0.513781	0.025026	89.280174	-36.005363	56.020020	-2.050836	0.000000	-1.369491	0.000000	0.000000	0.000000	0.367782	0.110919	-0.709243	0.000000	0.000000	2.000000	51.000000	0.000000
3671.115778	0.142243	0.513781	0.025026	89.402588	-17.871113	74.250687	-2.112133	0.000000	-1.251284	0.000000	0.000000	0.000000	0.367782	0.110919	-0.709243	0.000000	0.000000	2.000000	51.000000	0.000000
3671.119112	0.143179	0.514290	0.022655	89.402588	-17.871113	74.250687	-2.112133	0.000000	-1.251284	0.000000	0.000000	0.000000	0.280917	0.152527	-0.711238	0.000000	0.000000	2.000000	51.000000	0.000000
3671.122445	0.143179	0.514290	0.022655	89.402588	-17.871113	74.250687	-2.112133	0.000000	-1.251284	0.000000	0.000000	0.000000	0.280917	0.152527	-0.711238	0.000000	0.000000	2.000000	51.000000	0.000000
3671.125778	0.143179	0.514290	0.022655	89.412491	6.742363	98.994209	-2.158952	0.000000	-1.132744	0.000000	0.000000	0.000000	0.280917	0.152527	-0.711238	0.000000	0.000000	2.000000	51.000000	0.000000
3671.129112	0.143863	0.514940	0.020311	89.412491	6.742363	98.994209	-2.158952	0.000000	-1.132744	0.000000	0.000000	0.000000	0.205267	0.194952	-0.703048	0.000000	0.000000	2.000000	51.000000	0.000000
3671.132445	0.143863	0.514940	0.020311	89.412491	6.742363	98.994209	-2.158952	0.000000	-1.132744	0.000000	0.000000	0.000000	0.205267	0.194952	-0.703048	0.000000	0.000000	2.000000	51.000000	0.000000
3671.135778	0.143863	0.514940	0.020311	89.304512	29.204533	121.636543	-2.193163	0.000000	-1.015569	0.000000	0.000000	0.000000	0.205267	0.194952	-0.703048	0.000000	0.000000	2.000000	51.000000	0.000000
3671.139112	0.144293	0.515750	0.018061	89.304512	29.204533	121.636543	-2.193163	0.000000	-1.015569	0.000000	0.000000	0.000000	0.128995	0.243063	-0.675229	0.000000	0.000000	2.000000	51.000000	0.000000
3671.142445	0.144293	0.515750	0.018061	89.304512	29.204533	121.636543	-2.193163	0.000000	-1.015569	0.000000	0.000000	0.000000	0.128995	0.243063	-0.675229	0.000000	0.000000	2.000000	51.000000	0.000000
3671.145778	0.144293	0.515750	0.018061	89.110443	44.054459	136.711548	-2.214663	0.000000	-0.903031	0.000000	0.000000	0.000000	0.128995	0.243063	-0.675229	0.000000	0.000000	2.000000	51.000000	0.000000
3671.149112	0.144423	0.516675	0.015901	89.110443	44.054459	136.711548	-2.214663	0.000000	-0.903031	0.000000	0.000000	0.000000	0.038890	0.277717	-0.647830	0.000000	0.000000	2.000000	51.000000	0.000000
3671.152445	0.144423	0.516675	0.015901	89.110443	44.054459	136.711548	-2.214663	0.000000	-0.903031	0.000000	0.000000	0.000000	0.038890	0.277717	-0.647830	0.000000	0.000000	2.000000	51.000000	0.000000
3671.155778	0.144423	0.516675	0.015901	88.885483	53.758141	146.680542	-2.221144	0.000000	-0.795059	0.000000	0.000000	0.000000	0.038890	0.277717	-0.647830	0.000000	0.000000	2.000000	51.000000	0.000000
3671.159112	0.144250	0.517699	0.013814	88.885483	53.758141	146.680542	-2.221144	0.000000	-0.795059	0.000000	0.000000	0.000000	-0.051743	0.307179	-0.626012	0.000000	0.000000	2.000000	51.000000	0.000000
3671.162445	0.144250	0.517699	0.013814	88.885483	53.758141	146.680542	-2.221144	0.000000	-0.795059	0.000000	0.000000	0.000000	-0.051743	0.307179	-0.626012	0.000000	0.000000	2.000000	51.000000	0.000000
3671.165778	0.144250	0.517699	0.013814	88.642174	60.713402	153.951874	-2.212520	0.000000	-0.690724	0.000000	0.000000	0.000000	-0.051743	0.307179	-0.626012	0.000000	0.000000	2.000000	51.000000	0.000000
3671.169112	0.143780	0.518793	0.011803	88.642174	60.713402	153.951874	-2.212520	0.000000	-0.690724	0.000000	0.000000	0.000000	-0.140985	0.328156	-0.603497	0.000000	0.000000	2.000000	51.000000	0.000000
3671.172445	0.143780	0.518793	0.011803	88.642174	60.713402	153.951874	-2.212520	0.000000	-0.690724	0.000000	0.000000	0.000000	-0.140985	0.328156	-0.603497	0.000000	0.000000	2.000000	51.000000	0.000000
3671.175778	0.143780	0.518793	0.011803	88.396973	67.192535	160.800919	-2.189023	0.000000	-0.590141	0.000000	0.000000	0.000000	-0.140985	0.328156	-0.603497	0.000000	0.000000	2.000000	51.000000	0.000000
3671.179112	0.143088	0.519908	0.009783	88.396973	67.192535	160.800919	-2.189023	0.000000	-0.590141	0.000000	0.000000	0.000000	-0.207609	0.334439	-0.606015	0.000000	0.000000	2.000000	51.000000	0.000000
3671.182445	0.143088	0.519908	0.009783	88.396973	67.192535	160.800919	-2.189023	0.000000	-0.590141	0.000000	0.000000	0.000000	-0.207609	0.334439	-0.606015	0.000000	0.000000	2.000000	51.000000	0.000000
3671.185778	0.143088	0.519908	0.009783	88.124763	73.181999	167.222931	-2.154422	0.000000	-0.489138	0.000000	0.000000	0.000000	-0.207609	0.334439	-0.606015	0.000000	0.000000	2.000000	51.000000	0.000000
3671.189112	0.142149	0.521027	0.007741	88.124763	73.181999	167.222931	-2.154422	0.000000	-0.489138	0.000000	0.000000	0.000000	-0.281787	0.335562	-0.612405	0.000000	0.000000	2.000000	51.000000	0.000000
3671.192445	0.142149	0.521027	0.007741	88.124763	73.181999	167.222931	-2.154422	0.000000	-0.489138	0.000000	0.000000	0.000000	-0.281787	0.335562	-0.612405	0.000000	0.000000	2.000000	51.000000	0.000000
3671.195778	0.142149	0.521027	0.007741	87.828949	77.737877	172.253952	-2.107457	0.000000	-0.387071	0.000000	0.000000	0.000000	-0.281787	0.335562	-0.612405	0.000000	0.000000	2.000000	51.000000	0.000000
3671.199112	0.140995	0.522111	0.005695	87.828949	77.737877	172.253952	-2.107457	0.000000	-0.387071	0.000000	0.000000	0.000000	-0.346192	0.325305	-0.613812	0.000000	0.000000	2.000000	51.000000	0.000000
3671.202445	0.140995	0.522111	0.005695	87.828949	77.737877	172.253952	-2.107457	0.000000	-0.387071	0.000000	0.000000	0.000000	-0.346192	0.325305	-0.613812	0.000000	0.000000	2.000000	51.000000	0.000000
3671.205778	0.140995	0.522111	0.005695	87.557518	80.817802	175.781662	-2.049758	0.000000	-0.284769	0.000000	0.000000	0.000000	-0.346192	0.325305	-0.613812	0.000000	0.000000	2.000000	51.000000	0.000000
3671.209112	0.139635	0.523177	0.003661	87.557518	80.817802	175.781662	-2.049758	0.000000	-0.284769	0.000000	0.000000	0.000000	-0.408095	0.319691	-0.610206	0.000000	0.000000	2.000000	51.000000	0.000000
3671.212445	0.139635	0.523177	0.003661	87.557518	80.817802	175.781662	-2.049758	0.000000	-0.284769	0.000000	0.000000	0.000000	-0.408095	0.319691	-0.610206	0.000000	0.000000	2.000000	51.000000	0.000000
3671.215778	0.139635	0.523177	0.003661	87.344803	82.666405	178.019241	-1.981742	0.000000	-0.183068	0.000000	0.000000	0.000000	-0.408095	0.319691	-0.610206	0.000000	0.000000	2.000000	51.000000	0.000000
3671.219112	0.138098	0.524239	0.001649	87.344803	82.666405	178.019241	-1.981742	0.000000	-0.183068	0.000000	0.000000	0.000000	-0.460974	0.318794	-0.603629	0.000000	0.000000	2.000000	51.000000	0.000000
3671.222445	0.138098	0.524239	0.001649	87.344803	82.666405	178.019241	-1.981742	0.000000	-0.183068	0.000000	0.000000	0.000000	-0.460974	0.318794	-0.603629	0.000000	0.000000	2.000000	51.000000	0.000000
3671.225778	0.138098	0.524239	0.001649	87.226532	83.337486	178.970261	-1.904913	0.000000	-0.082463	0.000000	0.000000	0.000000	-0.460974	0.318794	-0.603629	0.000000	0.000000	2.000000	51.000000	0.000000
3671.229112	0.136384	0.525320	-0.000278	87.226532	83.337486	178.970261	-1.904913	0.000000	-0.082463	0.000000	0.000000	0.000000	-0.514376	0.324357	-0.578078	0.000000	0.000000	2.000000	51.000000	0.000000
3671.232445	0.136384	0.525320	-0.000278	87.226532	83.337486	178.970261	-1.904913	0.000000	-0.082463	0.000000	0.000000	0.000000	-0.514376	0.324357	-0.578078	0.000000	0.000000	2.000000	51.000000	0.000000
3671.235778	0.136384	0.525320	-0.000278	87.216316	82.923164	178.710541	-1.819184	0.000000	0.013883	0.000000	0.000000	0.000000	-0.514376	0.324357	-0.578078	0.000000	0.000000	2.000000	51.000000	0.000000
3671.239112	0.134542	0.526436	-0.002116	87.216316	82.923164	178.710541	-1.819184	0.000000	0.013883	0.000000	0.000000	0.000000	-0.552498	0.334742	-0.551460	0.000000	0.000000	2.000000	51.000000	0.000000
3671.242445	0.134542	0.526436	-0.002116	87.216316	82.923164	178.710541	-1.819184	0.000000	0.013883	0.000000	0.000000	0.000000	-0.552498	0.334742	-0.551460	0.000000	0.000000	2.000000	51.000000	0.000000
3671.245778	0.134542	0.526436	-0.002116	87.244156	81.981873	177.887131	-1.727101	0.000000	0.105793	0.000000	0.000000	0.000000	-0.552498	0.334742	-0.551460	0.000000	0.000000	2.000000	51.000000	0.000000
3671.249112	0.132578	0.527573	-0.003776	87.244156	81.981873	177.887131	-1.727101	0.000000	0.105793	0.000000	0.000000	0.000000	-0.589218	0.341128	-0.498074	0.000000	0.000000	2.000000	51.000000	0.000000
3671.252445	0.132578	0.527573	-0.003776	87.244156	81.981873	177.887131	-1.727101	0.000000	0.105793	0.000000	0.000000	0.000000	-0.589218	0.341128	-0.498074	0.000000	0.000000	2.000000	51.000000	0.000000
3671.255778	0.132578	0.527573	-0.003776	87.286751	80.321663	176.329498	-1.628898	0.000000	0.188805	0.000000	0.000000	0.000000	-0.589218	0.341128	-0.498074	0.000000	0.000000	2.000000	51.000000	0.000000
3671.259112	0.130523	0.528791	-0.005233	87.286751	80.321663	176.329498	-1.628898	0.000000	0.188805	0.000000	0.000000	0.000000	-0.616387	0.365245	-0.437061	0.000000	0.000000	2.000000	51.000000	0.000000
3671.262445	0.130523	0.528791	-0.005233	87.286751	80.321663	176.329498	-1.628898	0.000000	0.188805	0.000000	0.000000	0.000000	-0.616387	0.365245	-0.437061	0.000000	0.000000	2.000000	51.000000	0.000000
3671.265778	0.130523	0.528791	-0.005233	87.342293	78.127411	174.233429	-1.526166	0.000000	0.261649	0.000000	0.000000	0.000000	-0.616387	0.365245	-0.437061	0.000000	0.000000	2.000000	51.000000	0.000000
3671.269112	0.128322	0.530029	-0.006440	87.342293	78.127411	174.233429	-1.526166	0.000000	0.261649	0.000000	0.000000	0.000000	-0.660304	0.371466	-0.362031	0.000000	0.000000	2.000000	51.000000	0.000000
3671.272445	0.128322	0.530029	-0.006440	87.342293	78.127411	174.233429	-1.526166	0.000000	0.261649	0.000000	0.000000	0.000000	-0.660304	0.371466	-0.362031	0.000000	0.000000	2.000000	51.000000	0.000000
3671.275778	0.128322	0.530029	-0.006440	87.401878	75.271500	171.479309	-1.416116	0.000000	0.321987	0.000000	0.000000	0.000000	-0.660304	0.371466	-0.362031	0.000000	0.000000	2.000000	51.000000	0.000000
3671.279112	0.126005	0.531309	-0.007455	87.401878	75.271500	171.479309	-1.416116	0.000000	0.321987	0.000000	0.000000	0.000000	-0.695274	0.383951	-0.304535	0.000000	0.000000	2.000000	51.000000	0.000000
3671.282445	0.126005	0.531309	-0.007455	87.401878	75.271500	171.479309	-1.416116	0.000000	0.321987	0.000000	0.000000	0.000000	-0.695274	0.383951	-0.304535	0.000000	0.000000	2.000000	51.000000	0.000000
3671.285778	0.126005	0.531309	-0.007455	87.444725	72.259201	168.595917	-1.300237	0.000000	0.372743	0.000000	0.000000	0.000000	-0.695274	0.383951	-0.304535	0.000000	0.000000	2.000000	51.000000	0.000000
3671.289112	0.123616	0.532555	-0.008280	87.444725	72.259201	168.595917	-1.300237	0.000000	0.372743	0.000000	0.000000	0.000000	-0.716664	0.373977	-0.247555	0.000000	0.000000	2.000000	51.000000	0.000000
3671.292445	0.123616	0.532555	-0.008280	87.444725	72.259201	168.595917	-1.300237	0.000000	0.372743	0.000000	0.000000	0.000000	-0.716664	0.373977	-0.247555	0.000000	0.000000	2.000000	51.000000	0.000000
3671.295778	0.123616	0.532555	-0.008280	87.435547	69.563766	166.101929	-1.180793	0.000000	0.414002	0.000000	0.000000	0.000000	-0.716664	0.373977	-0.247555	0.000000	0.000000	2.000000	51.000000	0.000000
3671.299112	0.121159	0.533787	-0.008898	87.435547	69.563766	166.101929	-1.180793	0.000000	0.414002	0.000000	0.000000	0.000000	-0.736954	0.369457	-0.185270	0.000000	0.000000	2.000000	51.000000	0.000000
3671.302445	0.121159	0.533787	-0.008898	87.435547	69.563766	166.101929	-1.180793	0.000000	0.414002	0.000000	0.000000	0.000000	-0.736954	0.369457	-0.185270	0.000000	0.000000	2.000000	51.000000	0.000000
3671.305778	0.121159	0.533787	-0.008898	87.380424	67.529488	164.336914	-1.057967	0.000000	0.444881	0.000000	0.000000	0.000000	-0.736954	0.369457	-0.185270	0.000000	0.000000	2.000000	51.000000	0.000000
3671.309112	0.118704	0.534957	-0.009386	87.380424	67.529488	164.336914	-1.057967	0.000000	0.444881	0.000000	0.000000	0.000000	-0.736685	0.351005	-0.146530	0.000000	0.000000	2.000000	51.000000	0.000000
3671.312445	0.118704	0.534957	-0.009386	87.380424	67.529488	164.336914	-1.057967	0.000000	0.444881	0.000000	0.000000	0.000000	-0.736685	0.351005	-0.146530	0.000000	0.000000	2.000000	51.000000	0.000000
3671.315778	0.118704	0.534957	-0.009386	87.321609	65.576866	162.666290	-0.935187	0.000000	0.469303	0.000000	0.000000	0.000000	-0.736685	0.351005	-0.146530	0.000000	0.000000	2.000000	51.000000	0.000000
3671.319112	0.116253	0.536058	-0.009722	87.321609	65.576866	162.666290	-0.935187	0.000000	0.469303	0.000000	0.000000	0.000000	-0.735119	0.330315	-0.100868	0.000000	0.000000	2.000000	51.000000	0.000000
3671.322445	0.116253	0.536058	-0.009722	87.321609	65.576866	162.666290	-0.935187	0.000000	0.469303	0.000000	0.000000	0.000000	-0.735119	0.330315	-0.100868	0.000000	0.000000	2.000000	51.000000	0.000000
3671.325778	0.116253	0.536058	-0.009722	87.260689	63.694481	161.068695	-0.812667	0.000000	0.486114	0.000000	0.000000	0.000000	-0.735119	0.330315	-0.100868	0.000000	0.000000	2.000000	51.000000	0.000000
3671.329112	0.113800	0.537101	-0.009928	87.260689	63.694481	161.068695	-0.812667	0.000000	0.486114	0.000000	0.000000	0.000000	-0.735859	0.312865	-0.061794	0.000000	0.000000	2.000000	51.000000	0.000000
3671.332445	0.113800	0.537101	-0.009928	87.260689	63.694481	161.068695	-0.812667	0.000000	0.486114	0.000000	0.000000	0.000000	-0.735859	0.312865	-0.061794	0.000000	0.000000	2.000000	51.000000	0.000000
3671.335778	0.113800	0.537101	-0.009928	87.208664	61.778065	159.422821	-0.690023	0.000000	0.496413	0.000000	0.000000	0.000000	-0.735859	0.312865	-0.061794	0.000000	0.000000	2.000000	51.000000	0.000000
3671.339112	0.111371	0.538053	-0.009982	87.208664	61.778065	159.422821	-0.690023	0.000000	0.496413	0.000000	0.000000	0.000000	-0.728738	0.285602	-0.016107	0.000000	0.000000	2.000000	51.000000	0.000000
3671.342445	0.111371	0.538053	-0.009982	87.208664	61.778065	159.422821	-0.690023	0.000000	0.496413	0.000000	0.000000	0.000000	-0.728738	0.285602	-0.016107	0.000000	0.000000	2.000000	51.000000	0.000000
3671.345778	0.111371	0.538053	-0.009982	87.172981	59.503918	157.380295	-0.568567	0.000000	0.499097	0.000000	0.000000	0.000000	-0.728738	0.285602	-0.016107	0.000000	0.000000	2.000000	51.000000	0.000000
3671.349112	0.108994	0.538948	-0.009851	87.172981	59.503918	157.380295	-0.568567	0.000000	0.499097	0.000000	0.000000	0.000000	-0.713228	0.268561	0.039341	0.000000	0.000000	2.000000	51.000000	0.000000
3671.352445	0.108994	0.538948	-0.009851	87.172981	59.503918	157.380295	-0.568567	0.000000	0.499097	0.000000	0.000000	0.000000	-0.713228	0.268561	0.039341	0.000000	0.000000	2.000000	51.000000	0.000000
3671.355778	0.108994	0.538948	-0.009851	87.170013	56.757710	154.724518	-0.449696	0.000000	0.492541	0.000000	0.000000	0.000000	-0.713228	0.268561	0.039341	0.000000	0.000000	2.000000	51.000000	0.000000
3671.359112	0.106673	0.539739	-0.009594	87.170013	56.757710	154.724518	-0.449696	0.000000	0.492541	0.000000	0.000000	0.000000	-0.696128	0.237268	0.077100	0.000000	0.000000	2.000000	51.000000	0.000000
3671.362445	0.106673	0.539739	-0.009594	87.170013	56.757710	154.724518	-0.449696	0.000000	0.492541	0.000000	0.000000	0.000000	-0.696128	0.237268	0.077100	0.000000	0.000000	2.000000	51.000000	0.000000
3671.365778	0.106673	0.539739	-0.009594	87.179916	53.723450	151.553040	-0.333674	0.000000	0.479690	0.000000	0.000000	0.000000	-0.696128	0.237268	0.077100	0.000000	0.000000	2.000000	51.000000	0.000000
3671.369112	0.104429	0.540426	-0.009214	87.179916	53.723450	151.553040	-0.333674	0.000000	0.479690	0.000000	0.000000	0.000000	-0.673234	0.206214	0.113798	0.000000	0.000000	2.000000	51.000000	0.000000
3671.372445	0.104429	0.540426	-0.009214	87.179916	53.723450	151.553040	-0.333674	0.000000	0.479690	0.000000	0.000000	0.000000	-0.673234	0.206214	0.113798	0.000000	0.000000	2.000000	51.000000	0.000000
3671.375778	0.104429	0.540426	-0.009214	87.190979	50.967052	148.586609	-0.221469	0.000000	0.460724	0.000000	0.000000	0.000000	-0.673234	0.206214	0.113798	0.000000	0.000000	2.000000	51.000000	0.000000
3671.379112	0.102346	0.540986	-0.008726	87.190979	50.967052	148.586609	-0.221469	0.000000	0.460724	0.000000	0.000000	0.000000	-0.625043	0.167840	0.146487	0.000000	0.000000	2.000000	51.000000	0.000000
3671.382445	0.102346	0.540986	-0.008726	87.190979	50.967052	148.586609	-0.221469	0.000000	0.460724	0.000000	0.000000	0.000000	-0.625043	0.167840	0.146487	0.000000	0.000000	2.000000	51.000000	0.000000
3671.385778	0.102346	0.540986	-0.008726	87.188118	48.821602	146.327621	-0.117295	0.000000	0.436310	0.000000	0.000000	0.000000	-0.625043	0.167840	0.146487	0.000000	0.000000	2.000000	51.000000	0.000000
3671.389112	0.100450	0.541419	-0.008200	87.188118	48.821602	146.327621	-0.117295	0.000000	0.436310	0.000000	0.000000	0.000000	-0.568821	0.129900	0.157902	0.000000	0.000000	2.000000	51.000000	0.000000
3671.392445	0.100450	0.541419	-0.008200	87.188118	48.821602	146.327621	-0.117295	0.000000	0.436310	0.000000	0.000000	0.000000	-0.568821	0.129900	0.157902	0.000000	0.000000	2.000000	51.000000	0.000000
3671.395778	0.100450	0.541419	-0.008200	87.203758	47.912075	145.553726	-0.022491	0.000000	0.409993	0.000000	0.000000	0.000000	-0.568821	0.129900	0.157902	0.000000	0.000000	2.000000	51.000000	0.000000
3671.399112	0.098778	0.541734	-0.007665	87.203758	47.912075	145.553726	-0.022491	0.000000	0.409993	0.000000	0.000000	0.000000	-0.501421	0.094566	0.160461	0.000000	0.000000	2.000000	51.000000	0.000000
3671.402445	0.098778	0.541734	-0.007665	87.203758	47.912075	145.553726	-0.022491	0.000000	0.409993	0.000000	0.000000	0.000000	-0.501421	0.094566	0.160461	0.000000	0.000000	2.000000	51.000000	0.000000
3671.405778	0.098778	0.541734	-0.007665	87.309502	48.858639	146.662476	0.061079	0.000000	0.383249	0.000000	0.000000	0.000000	-0.501421	0.094566	0.160461	0.000000	0.000000	2.000000	51.000000	0.000000
3671.409112	0.097302	0.541899	-0.007151	87.309502	48.858639	146.662476	0.061079	0.000000	0.383249	0.000000	0.000000	0.000000	-0.442779	0.049356	0.154212	0.000000	0.000000	2.000000	51.000000	0.000000
3671.412445	0.097302	0.541899	-0.007151	87.309502	48.858639	146.662476	0.061079	0.000000	0.383249	0.000000	0.000000	0.000000	-0.442779	0.049356	0.154212	0.000000	0.000000	2.000000	51.000000	0.000000
3671.415778	0.097302	0.541899	-0.007151	87.545845	52.318172	150.256058	0.134876	0.000000	0.357547	0.000000	0.000000	0.000000	-0.442779	0.049356	0.154212	0.000000	0.000000	2.000000	51.000000	0.000000
3671.419112	0.096012	0.541955	-0.006706	87.545845	52.318172	150.256058	0.134876	0.000000	0.357547	0.000000	0.000000	0.000000	-0.387222	0.016868	0.133496	0.000000	0.000000	2.000000	51.000000	0.000000
3671.422445	0.096012	0.541955	-0.006706	87.545845	52.318172	150.256058	0.134876	0.000000	0.357547	0.000000	0.000000	0.000000	-0.387222	0.016868	0.133496	0.000000	0.000000	2.000000	51.000000	0.000000
3671.425778	0.096012	0.541955	-0.006706	87.843956	57.403336	155.413177	0.199412	0.000000	0.335298	0.000000	0.000000	0.000000	-0.387222	0.016868	0.133496	0.000000	0.000000	2.000000	51.000000	0.000000
3671.429112	0.094868	0.541919	-0.006301	87.843956	57.403336	155.413177	0.199412	0.000000	0.335298	0.000000	0.000000	0.000000	-0.343110	-0.010724	0.121493	0.000000	0.000000	2.000000	51.000000	0.000000
3671.432445	0.094868	0.541919	-0.006301	87.843956	57.403336	155.413177	0.199412	0.000000	0.335298	0.000000	0.000000	0.000000	-0.343110	-0.010724	0.121493	0.000000	0.000000	2.000000	51.000000	0.000000
3671.435778	0.094868	0.541919	-0.006301	88.150398	63.452362	161.466370	0.256598	0.000000	0.315049	0.000000	0.000000	0.000000	-0.343110	-0.010724	0.121493	0.000000	0.000000	2.000000	51.000000	0.000000
3671.439112	0.093943	0.541849	-0.005916	88.150398	63.452362	161.466370	0.256598	0.000000	0.315049	0.000000	0.000000	0.000000	-0.277567	-0.020906	0.115488	0.000000	0.000000	2.000000	51.000000	0.000000
3671.442445	0.093943	0.541849	-0.005916	88.150398	63.452362	161.466370	0.256598	0.000000	0.315049	0.000000	0.000000	0.000000	-0.277567	-0.020906	0.115488	0.000000	0.000000	2.000000	51.000000	0.000000
3671.445778	0.093943	0.541849	-0.005916	88.453636	69.609200	167.549927	0.302859	0.000000	0.295801	0.000000	0.000000	0.000000	-0.277567	-0.020906	0.115488	0.000000	0.000000	2.000000	51.000000	0.000000
3671.449112	0.093154	0.541762	-0.005514	88.453636	69.609200	167.549927	0.302859	0.000000	0.295801	0.000000	0.000000	0.000000	-0.236507	-0.026169	0.120709	0.000000	0.000000	2.000000	51.000000	0.000000
3671.452445	0.093154	0.541762	-0.005514	88.453636	69.609200	167.549927	0.302859	0.000000	0.295801	0.000000	0.000000	0.000000	-0.236507	-0.026169	0.120709	0.000000	0.000000	2.000000	51.000000	0.000000
3671.455778	0.093154	0.541762	-0.005514	88.760933	75.773514	173.563782	0.342276	0.000000	0.275683	0.000000	0.000000	0.000000	-0.236507	-0.026169	0.120709	0.000000	0.000000	2.000000	51.000000	0.000000
3671.459112	0.092542	0.541641	-0.005120	88.760933	75.773514	173.563782	0.342276	0.000000	0.275683	0.000000	0.000000	0.000000	-0.183672	-0.036410	0.117983	0.000000	0.000000	2.000000	51.000000	0.000000
3671.462445	0.092542	0.541641	-0.005120	88.760933	75.773514	173.563782	0.342276	0.000000	0.275683	0.000000	0.000000	0.000000	-0.183672	-0.036410	0.117983	0.000000	0.000000	2.000000	51.000000	0.000000
3671.465778	0.092542	0.541641	-0.005120	89.087860	82.508263	-179.932648	0.372888	0.000000	0.256019	0.000000	0.000000	0.000000	-0.183672	-0.036410	0.117983	0.000000	0.000000	2.000000	51.000000	0.000000
3671.469112	0.092542	0.541641	-0.005120	89.087860	82.508263	-179.932648	0.372888	0.000000	0.256019	0.000000	0.000000	0.000000	-0.183672	-0.036410	0.117983	0.000000	0.000000	2.000000	51.000000	0.000000
3671.472445	0.092074	0.541436	-0.004786	89.087860	82.508263	-179.932648	0.372888	0.000000	0.256019	0.000000	0.000000	0.000000	-0.140557	-0.061453	0.100206	0.000000	0.000000	2.000000	51.000000	0.000000
3671.475778	0.092074	0.541436	-0.004786	89.436981	90.978607	-171.768951	0.372888	0.000000	0.256019	0.000000	0.000000	0.000000	-0.140557	-0.061453	0.100206	0.000000	0.000000	2.000000	51.000000	0.000000
3671.479112	0.091778	0.541180	-0.004479	89.436981	90.978607	-171.768951	0.372888	0.000000	0.256019	0.000000	0.000000	0.000000	-0.088630	-0.076679	0.092280	0.000000	0.000000	2.000000	51.000000	0.000000
3671.482445	0.091778	0.541180	-0.004479	89.436981	90.978607	-171.768951	0.372888	0.000000	0.256019	0.000000	0.000000	0.000000	-0.088630	-0.076679	0.092280	0.000000	0.000000	2.000000	51.000000	0.000000
3671.485778	0.091778	0.541180	-0.004479	89.800209	-130.032700	-33.152023	0.411086	0.000000	0.223938	0.000000	0.000000	0.000000	-0.088630	-0.076679	0.092280	0.000000	0.000000	2.000000	51.000000	0.000000
3671.489112	0.091778	0.541180	-0.004479	89.800209	-130.032700	-33.152023	0.411086	0.000000	0.223938	0.000000	0.000000	0.000000	-0.088630	-0.076679	0.092280	0.000000	0.000000	2.000000	51.000000	0.000000
3671.492445	0.091640	0.540859	-0.004280	89.800209	-130.032700	-33.152023	0.411086	0.000000	0.223938	0.000000	0.000000	0.000000	-0.041628	-0.096482	0.059628	0.000000	0.000000	2.000000	51.000000	0.000000
3671.495778	0.091640	0.540859	-0.004280	89.439774	-106.463211	-10.021305	0.411086	0.000000	0.223938	0.000000	0.000000	0.000000	-0.041628	-0.096482	0.059628	0.000000	0.000000	2.000000	51.000000	0.000000
3671.499112	0.091696	0.540486	-0.004112	89.439774	-106.463211	-10.021305	0.411086	0.000000	0.223938	0.000000	0.000000	0.000000	0.016930	-0.111689	0.050485	0.000000	0.000000	2.000000	51.000000	0.000000
3671.502445	0.091696	0.540486	-0.004112	89.439774	-106.463211	-10.021305	0.411086	0.000000	0.223938	0.000000	0.000000	0.000000	0.016930	-0.111689	0.050485	0.000000	0.000000	2.000000	51.000000	0.000000
3671.505778	0.091696	0.540486	-0.004112	89.392838	-99.974182	-4.005152	0.415202	0.000000	0.205586	0.000000	0.000000	0.000000	0.016930	-0.111689	0.050485	0.000000	0.000000	2.000000	51.000000	0.000000
3671.509112	0.091912	0.540090	-0.004038	89.392838	-99.974182	-4.005152	0.415202	0.000000	0.205586	0.000000	0.000000	0.000000	0.064914	-0.118965	0.021991	0.000000	0.000000	2.000000	51.000000	0.000000
3671.512445	0.091912	0.540090	-0.004038	89.392838	-99.974182	-4.005152	0.415202	0.000000	0.205586	0.000000	0.000000	0.000000	0.064914	-0.118965	0.021991	0.000000	0.000000	2.000000	51.000000	0.000000
3671.515778	0.091912	0.540090	-0.004038	89.002205	-93.765862	1.708452	0.404383	0.000000	0.201920	0.000000	0.000000	0.000000	0.064914	-0.118965	0.021991	0.000000	0.000000	2.000000	51.000000	0.000000
3671.519112	0.092280	0.539668	-0.003992	89.002205	-93.765862	1.708452	0.404383	0.000000	0.201920	0.000000	0.000000	0.000000	0.110370	-0.126599	0.013994	0.000000	0.000000	2.000000	51.000000	0.000000
3671.522445	0.092280	0.539668	-0.003992	89.002205	-93.765862	1.708452	0.404383	0.000000	0.201920	0.000000	0.000000	0.000000	0.110370	-0.126599	0.013994	0.000000	0.000000	2.000000	51.000000	0.000000
3671.525778	0.092280	0.539668	-0.003992	88.604507	-91.135765	3.833691	0.385988	0.000000	0.199588	0.000000	0.000000	0.000000	0.110370	-0.126599	0.013994	0.000000	0.000000	2.000000	51.000000	0.000000
3671.529112	0.092751	0.539255	-0.003991	88.604507	-91.135765	3.833691	0.385988	0.000000	0.199588	0.000000	0.000000	0.000000	0.141249	-0.123961	0.000330	0.000000	0.000000	2.000000	51.000000	0.000000
3671.532445	0.092751	0.539255	-0.003991	88.604507	-91.135765	3.833691	0.385988	0.000000	0.199588	0.000000	0.000000	0.000000	0.141249	-0.123961	0.000330	0.000000	0.000000	2.000000	51.000000	0.000000
3671.535778	0.092751	0.539255	-0.003991	88.213814	-89.493477	4.997700	0.362446	0.000000	0.199533	0.000000	0.000000	0.000000	0.141249	-0.123961	0.000330	0.000000	0.000000	2.000000	51.000000	0.000000
3671.539112	0.093347	0.538825	-0.004035	88.213814	-89.493477	4.997700	0.362446	0.000000	0.199533	0.000000	0.000000	0.000000	0.178838	-0.128896	-0.013441	0.000000	0.000000	2.000000	51.000000	0.000000
3671.542445	0.093347	0.538825	-0.004035	88.213814	-89.493477	4.997700	0.362446	0.000000	0.199533	0.000000	0.000000	0.000000	0.178838	-0.128896	-0.013441	0.000000	0.000000	2.000000	51.000000	0.000000
3671.545778	0.093347	0.538825	-0.004035	87.837349	-88.489418	5.516250	0.332640	0.000000	0.201773	0.000000	0.000000	0.000000	0.178838	-0.128896	-0.013441	0.000000	0.000000	2.000000	51.000000	0.000000
3671.549112	0.094050	0.538421	-0.004108	87.837349	-88.489418	5.516250	0.332640	0.000000	0.201773	0.000000	0.000000	0.000000	0.210816	-0.121350	-0.021790	0.000000	0.000000	2.000000	51.000000	0.000000
3671.552445	0.094050	0.538421	-0.004108	87.837349	-88.489418	5.516250	0.332640	0.000000	0.201773	0.000000	0.000000	0.000000	0.210816	-0.121350	-0.021790	0.000000	0.000000	2.000000	51.000000	0.000000
3671.555778	0.094050	0.538421	-0.004108	87.463020	-87.629845	5.873081	0.297504	0.000000	0.205405	0.000000	0.000000	0.000000	0.210816	-0.121350	-0.021790	0.000000	0.000000	2.000000	51.000000	0.000000
3671.559112	0.094796	0.537991	-0.004187	87.463020	-87.629845	5.873081	0.297504	0.000000	0.205405	0.000000	0.000000	0.000000	0.223969	-0.128950	-0.023624	0.000000	0.000000	2.000000	51.000000	0.000000
3671.562445	0.094796	0.537991	-0.004187	87.463020	-87.629845	5.873081	0.297504	0.000000	0.205405	0.000000	0.000000	0.000000	0.223969	-0.128950	-0.023624	0.000000	0.000000	2.000000	51.000000	0.000000
3671.565778	0.094796	0.537991	-0.004187	87.079460	-86.759254	6.254815	0.260176	0.000000	0.209342	0.000000	0.000000	0.000000	0.223969	-0.128950	-0.023624	0.000000	0.000000	2.000000	51.000000	0.000000
3671.569112	0.095567	0.537602	-0.004258	87.079460	-86.759254	6.254815	0.260176	0.000000	0.209342	0.000000	0.000000	0.000000	0.231290	-0.116499	-0.021207	0.000000	0.000000	2.000000	51.000000	0.000000
3671.572445	0.095567	0.537602	-0.004258	87.079460	-86.759254	6.254815	0.260176	0.000000	0.209342	0.000000	0.000000	0.000000	0.231290	-0.116499	-0.021207	0.000000	0.000000	2.000000	51.000000	0.000000
3671.575778	0.095567	0.537602	-0.004258	86.661240	-85.933815	6.550848	0.221628	0.000000	0.212877	0.000000	0.000000	0.000000	0.231290	-0.116499	-0.021207	0.000000	0.000000	2.000000	51.000000	0.000000
3671.579112	0.095567	0.537602	-0.004258	86.661240	-85.933815	6.550848	0.221628	0.000000	0.212877	0.000000	0.000000	0.000000	0.231290	-0.116499	-0.021207	0.000000	0.000000	2.000000	51.000000	0.000000
3671.582445	0.096347	0.537221	-0.004289	86.661240	-85.933815	6.550848	0.221628	0.000000	0.212877	0.000000	0.000000	0.000000	0.233915	-0.114315	-0.009304	0.000000	0.000000	2.000000	51.000000	0.000000
3671.585778	0.096347	0.537221	-0.004289	86.210075	-84.717690	7.222172	0.221628	0.000000	0.212877	0.000000	0.000000	0.000000	0.233915	-0.114315	-0.009304	0.000000	0.000000	2.000000	51.000000	0.000000
3671.589112	0.097140	0.536864	-0.004261	86.210075	-84.717690	7.222172	0.221628	0.000000	0.212877	0.000000	0.000000	0.000000	0.237790	-0.107317	0.008144	0.000000	0.000000	2.000000	51.000000	0.000000
3671.592445	0.097140	0.536864	-0.004261	86.210075	-84.717690	7.222172	0.221628	0.000000	0.212877	0.000000	0.000000	0.000000	0.237790	-0.107317	0.008144	0.000000	0.000000	2.000000	51.000000	0.000000
3671.595778	0.097140	0.536864	-0.004261	85.741585	-82.730713	8.764212	0.143010	0.000000	0.213070	0.000000	0.000000	0.000000	0.237790	-0.107317	0.008144	0.000000	0.000000	2.000000	51.000000	0.000000
3671.599112	0.097140	0.536864	-0.004261	85.741585	-82.730713	8.764212	0.143010	0.000000	0.213070	0.000000	0.000000	0.000000	0.237790	-0.107317	0.008144	0.000000	0.000000	2.000000	51.000000	0.000000
3671.602445	0.097976	0.536537	-0.004139	85.741585	-82.730713	8.764212	0.143010	0.000000	0.213070	0.000000	0.000000	0.000000	0.250887	-0.098156	0.036571	0.000000	0.000000	2.000000	51.000000	0.000000
3671.605778	0.097976	0.536537	-0.004139	85.303802	-79.422874	11.961548	0.143010	0.000000	0.213070	0.000000	0.000000	0.000000	0.250887	-0.098156	0.036571	0.000000	0.000000	2.000000	51.000000	0.000000
3671.609112	0.098912	0.536288	-0.003877	85.303802	-79.422874	11.961548	0.143010	0.000000	0.213070	0.000000	0.000000	0.000000	0.280690	-0.074455	0.078779	0.000000	0.000000	2.000000	51.000000	0.000000
3671.612445	0.098912	0.536288	-0.003877	85.303802	-79.422874	11.961548	0.143010	0.000000	0.213070	0.000000	0.000000	0.000000	0.280690	-0.074455	0.078779	0.000000	0.000000	2.000000	51.000000	0.000000
3671.615778	0.098912	0.536288	-0.003877	84.916039	-75.033249	16.552269	0.054414	0.000000	0.193845	0.000000	0.000000	0.000000	0.280690	-0.074455	0.078779	0.000000	0.000000	2.000000	51.000000	0.000000
3671.619112	0.100012	0.536119	-0.003488	84.916039	-75.033249	16.552269	0.054414	0.000000	0.193845	0.000000	0.000000	0.000000	0.330167	-0.050809	0.116533	0.000000	0.000000	2.000000	51.000000	0.000000
3671.622445	0.100012	0.536119	-0.003488	84.916039	-75.033249	16.552269	0.054414	0.000000	0.193845	0.000000	0.000000	0.000000	0.330167	-0.050809	0.116533	0.000000	0.000000	2.000000	51.000000	0.000000
3671.625778	0.100012	0.536119	-0.003488	84.552956	-70.452309	21.706778	-0.000614	0.000000	0.174423	0.000000	0.000000	0.000000	0.330167	-0.050809	0.116533	0.000000	0.000000	2.000000	51.000000	0.000000
3671.629112	0.101253	0.536012	-0.002989	84.552956	-70.452309	21.706778	-0.000614	0.000000	0.174423	0.000000	0.000000	0.000000	0.372332	-0.032088	0.149798	0.000000	0.000000	2.000000	51.000000	0.000000
3671.632445	0.101253	0.536012	-0.002989	84.552956	-70.452309	21.706778	-0.000614	0.000000	0.174423	0.000000	0.000000	0.000000	0.372332	-0.032088	0.149798	0.000000	0.000000	2.000000	51.000000	0.000000
3671.635778	0.101253	0.536012	-0.002989	84.193802	-66.369133	26.616201	-0.062669	0.000000	0.149456	0.000000	0.000000	0.000000	0.372332	-0.032088	0.149798	0.000000	0.000000	2.000000	51.000000	0.000000
3671.639112	0.102516	0.535918	-0.002411	84.193802	-66.369133	26.616201	-0.062669	0.000000	0.149456	0.000000	0.000000	0.000000	0.378746	-0.028079	0.173360	0.000000	0.000000	2.000000	51.000000	0.000000
3671.642445	0.102516	0.535918	-0.002411	84.193802	-66.369133	26.616201	-0.062669	0.000000	0.149456	0.000000	0.000000	0.000000	0.378746	-0.028079	0.173360	0.000000	0.000000	2.000000	51.000000	0.000000
3671.645778	0.102516	0.535918	-0.002411	83.794266	-63.105240	30.777662	-0.125793	0.000000	0.120563	0.000000	0.000000	0.000000	0.378746	-0.028079	0.173360	0.000000	0.000000	2.000000	51.000000	0.000000
3671.649112	0.103817	0.535847	-0.001783	83.794266	-63.105240	30.777662	-0.125793	0.000000	0.120563	0.000000	0.000000	0.000000	0.390264	-0.021300	0.188569	0.000000	0.000000	2.000000	51.000000	0.000000
3671.652445	0.103817	0.535847	-0.001783	83.794266	-63.105240	30.777662	-0.125793	0.000000	0.120563	0.000000	0.000000	0.000000	0.390264	-0.021300	0.188569	0.000000	0.000000	2.000000	51.000000	0.000000
3671.655778	0.103817	0.535847	-0.001783	83.342384	-60.772907	33.704277	-0.190837	0.000000	0.089135	0.000000	0.000000	0.000000	0.390264	-0.021300	0.188569	0.000000	0.000000	2.000000	51.000000	0.000000
3671.659112	0.105114	0.535773	-0.001090	83.342384	-60.772907	33.704277	-0.190837	0.000000	0.089135	0.000000	0.000000	0.000000	0.389228	-0.022233	0.207906	0.000000	0.000000	2.000000	51.000000	0.000000
3671.662445	0.105114	0.535773	-0.001090	83.342384	-60.772907	33.704277	-0.190837	0.000000	0.089135	0.000000	0.000000	0.000000	0.389228	-0.022233	0.207906	0.000000	0.000000	2.000000	51.000000	0.000000
3671.665778	0.105114	0.535773	-0.001090	82.830322	-59.271065	35.124477	-0.255709	0.000000	0.054484	0.000000	0.000000	0.000000	0.389228	-0.022233	0.207906	0.000000	0.000000	2.000000	51.000000	0.000000
3671.669112	0.106307	0.535698	-0.000376	82.830322	-59.271065	35.124477	-0.255709	0.000000	0.054484	0.000000	0.000000	0.000000	0.357817	-0.022546	0.214214	0.000000	0.000000	2.000000	51.000000	0.000000
3671.672445	0.106307	0.535698	-0.000376	82.830322	-59.271065	35.124477	-0.255709	0.000000	0.054484	0.000000	0.000000	0.000000	0.357817	-0.022546	0.214214	0.000000	0.000000	2.000000	51.000000	0.000000
3671.675778	0.106307	0.535698	-0.000376	82.269394	-58.384819	35.325184	-0.315345	0.000000	0.018781	0.000000	0.000000	0.000000	0.357817	-0.022546	0.214214	0.000000	0.000000	2.000000	51.000000	0.000000
3671.679112	0.107462	0.535571	0.000353	82.269394	-58.384819	35.325184	-0.315345	0.000000	0.018781	0.000000	0.000000	0.000000	0.346389	-0.038267	0.218685	0.000000	0.000000	2.000000	51.000000	0.000000
3671.682445	0.107462	0.535571	0.000353	82.269394	-58.384819	35.325184	-0.315345	0.000000	0.018781	0.000000	0.000000	0.000000	0.346389	-0.038267	0.218685	0.000000	0.000000	2.000000	51.000000	0.000000
3671.685778	0.107462	0.535571	0.000353	81.699150	-57.905102	35.015221	-0.373077	0.000000	-0.017666	0.000000	0.000000	0.000000	0.346389	-0.038267	0.218685	0.000000	0.000000	2.000000	51.000000	0.000000
3671.689112	0.108576	0.535442	0.001089	81.699150	-57.905102	35.015221	-0.373077	0.000000	-0.017666	0.000000	0.000000	0.000000	0.334313	-0.038636	0.220740	0.000000	0.000000	2.000000	51.000000	0.000000
3671.692445	0.108576	0.535442	0.001089	81.699150	-57.905102	35.015221	-0.373077	0.000000	-0.017666	0.000000	0.000000	0.000000	0.334313	-0.038636	0.220740	0.000000	0.000000	2.000000	51.000000	0.000000
3671.695778	0.108576	0.535442	0.001089	81.162460	-57.752113	34.457081	-0.428796	0.000000	-0.054456	0.000000	0.000000	0.000000	0.334313	-0.038636	0.220740	0.000000	0.000000	2.000000	51.000000	0.000000
3671.699112	0.109628	0.535312	0.001837	81.162460	-57.752113	34.457081	-0.428796	0.000000	-0.054456	0.000000	0.000000	0.000000	0.315640	-0.039014	0.224448	0.000000	0.000000	2.000000	51.000000	0.000000
3671.702445	0.109628	0.535312	0.001837	81.162460	-57.752113	34.457081	-0.428796	0.000000	-0.054456	0.000000	0.000000	0.000000	0.315640	-0.039014	0.224448	0.000000	0.000000	2.000000	51.000000	0.000000
3671.705778	0.109628	0.535312	0.001837	80.697350	-57.848690	33.832474	-0.481402	0.000000	-0.091864	0.000000	0.000000	0.000000	0.315640	-0.039014	0.224448	0.000000	0.000000	2.000000	51.000000	0.000000
3671.709112	0.110668	0.535183	0.002519	80.697350	-57.848690	33.832474	-0.481402	0.000000	-0.091864	0.000000	0.000000	0.000000	0.311938	-0.038632	0.204575	0.000000	0.000000	2.000000	51.000000	0.000000
3671.712445	0.110668	0.535183	0.002519	80.697350	-57.848690	33.832474	-0.481402	0.000000	-0.091864	0.000000	0.000000	0.000000	0.311938	-0.038632	0.204575	0.000000	0.000000	2.000000	51.000000	0.000000
3671.715778	0.110668	0.535183	0.002519	80.325493	-57.879494	33.414783	-0.533392	0.000000	-0.125960	0.000000	0.000000	0.000000	0.311938	-0.038632	0.204575	0.000000	0.000000	2.000000	51.000000	0.000000
3671.719112	0.111640	0.535037	0.003196	80.325493	-57.879494	33.414783	-0.533392	0.000000	-0.125960	0.000000	0.000000	0.000000	0.291739	-0.043880	0.203002	0.000000	0.000000	2.000000	51.000000	0.000000
3671.722445	0.111640	0.535037	0.003196	80.325493	-57.879494	33.414783	-0.533392	0.000000	-0.125960	0.000000	0.000000	0.000000	0.291739	-0.043880	0.203002	0.000000	0.000000	2.000000	51.000000	0.000000
3671.725778	0.111640	0.535037	0.003196	80.063835	-57.835243	33.056431	-0.582015	0.000000	-0.159794	0.000000	0.000000	0.000000	0.291739	-0.043880	0.203002	0.000000	0.000000	2.000000	51.000000	0.000000
3671.729112	0.112546	0.534885	0.003777	80.063835	-57.835243	33.056431	-0.582015	0.000000	-0.159794	0.000000	0.000000	0.000000	0.271722	-0.045483	0.174283	0.000000	0.000000	2.000000	51.000000	0.000000
3671.732445	0.112546	0.534885	0.003777	80.063835	-57.835243	33.056431	-0.582015	0.000000	-0.159794	0.000000	0.000000	0.000000	0.271722	-0.045483	0.174283	0.000000	0.000000	2.000000	51.000000	0.000000
3671.735778	0.112546	0.534885	0.003777	79.916092	-57.769077	32.867847	-0.627302	0.000000	-0.188841	0.000000	0.000000	0.000000	0.271722	-0.045483	0.174283	0.000000	0.000000	2.000000	51.000000	0.000000
3671.739112	0.112546	0.534885	0.003777	79.916092	-57.769077	32.867847	-0.627302	0.000000	-0.188841	0.000000	0.000000	0.000000	0.271722	-0.045483	0.174283	0.000000	0.000000	2.000000	51.000000	0.000000
3671.742445	0.113356	0.534726	0.004336	79.916092	-57.769077	32.867847	-0.627302	0.000000	-0.188841	0.000000	0.000000	0.000000	0.243027	-0.047801	0.167888	0.000000	0.000000	2.000000	51.000000	0.000000
3671.745778	0.113356	0.534726	0.004336	79.866943	-57.678928	32.830811	-0.627302	0.000000	-0.188841	0.000000	0.000000	0.000000	0.243027	-0.047801	0.167888	0.000000	0.000000	2.000000	51.000000	0.000000
3671.749112	0.114051	0.534519	0.004798	79.866943	-57.678928	32.830811	-0.627302	0.000000	-0.188841	0.000000	0.000000	0.000000	0.208465	-0.062004	0.138484	0.000000	0.000000	2.000000	51.000000	0.000000
3671.752445	0.114051	0.534519	0.004798	79.866943	-57.678928	32.830811	-0.627302	0.000000	-0.188841	0.000000	0.000000	0.000000	0.208465	-0.062004	0.138484	0.000000	0.000000	2.000000	51.000000	0.000000
3671.755778	0.114051	0.534519	0.004798	79.877037	-57.615128	32.849998	-0.702551	0.000000	-0.239903	0.000000	0.000000	0.000000	0.208465	-0.062004	0.138484	0.000000	0.000000	2.000000	51.000000	0.000000
3671.759112	0.114051	0.534519	0.004798	79.877037	-57.615128	32.849998	-0.702551	0.000000	-0.239903	0.000000	0.000000	0.000000	0.208465	-0.062004	0.138484	0.000000	0.000000	2.000000	51.000000	0.000000
3671.762445	0.114612	0.534308	0.005182	79.877037	-57.615128	32.849998	-0.702551	0.000000	-0.239903	0.000000	0.000000	0.000000	0.168181	-0.063401	0.115150	0.000000	0.000000	2.000000	51.000000	0.000000
3671.765778	0.114612	0.534308	0.005182	79.888138	-57.584335	32.852291	-0.702551	0.000000	-0.239903	0.000000	0.000000	0.000000	0.168181	-0.063401	0.115150	0.000000	0.000000	2.000000	51.000000	0.000000
3671.769112	0.115069	0.534099	0.005524	79.888138	-57.584335	32.852291	-0.702551	0.000000	-0.239903	0.000000	0.000000	0.000000	0.137347	-0.062725	0.102541	0.000000	0.000000	2.000000	51.000000	0.000000
3671.772445	0.115069	0.534099	0.005524	79.888138	-57.584335	32.852291	-0.702551	0.000000	-0.239903	0.000000	0.000000	0.000000	0.137347	-0.062725	0.102541	0.000000	0.000000	2.000000	51.000000	0.000000
3671.775778	0.115069	0.534099	0.005524	79.921417	-57.578934	32.859116	-0.753472	0.000000	-0.276185	0.000000	0.000000	0.000000	0.137347	-0.062725	0.102541	0.000000	0.000000	2.000000	51.000000	0.000000
3671.779112	0.115069	0.534099	0.005524	79.921417	-57.578934	32.859116	-0.753472	0.000000	-0.276185	0.000000	0.000000	0.000000	0.137347	-0.062725	0.102541	0.000000	0.000000	2.000000	51.000000	0.000000
3671.782445	0.115415	0.533859	0.005787	79.921417	-57.578934	32.859116	-0.753472	0.000000	-0.276185	0.000000	0.000000	0.000000	0.103688	-0.071848	0.079069	0.000000	0.000000	2.000000	51.000000	0.000000
3671.785778	0.115415	0.533859	0.005787	79.998482	-57.587395	32.911633	-0.753472	0.000000	-0.276185	0.000000	0.000000	0.000000	0.103688	-0.071848	0.079069	0.000000	0.000000	2.000000	51.000000	0.000000
3671.789112	0.115415	0.533859	0.005787	79.998482	-57.587395	32.911633	-0.753472	0.000000	-0.276185	0.000000	0.000000	0.000000	0.103688	-0.071848	0.079069	0.000000	0.000000	2.000000	51.000000	0.000000
3671.792445	0.115415	0.533859	0.005787	79.998482	-57.587395	32.911633	-0.753472	0.000000	-0.276185	0.000000	0.000000	0.000000	0.103688	-0.071848	0.079069	0.000000	0.000000	2.000000	51.000000	0.000000
3671.795778	0.115866	0.533443	0.006097	80.131340	-57.583111	33.052822	-0.770753	0.000000	-0.289363	0.000000	0.000000	0.000000	0.135336	-0.124732	0.093025	0.000000	0.000000	2.000000	51.000000	0.000000
3671.799112	0.115866	0.533443	0.006097	80.131340	-57.583111	33.052822	-0.770753	0.000000	-0.289363	0.000000	0.000000	0.000000	-0.000001	0.000009	0.000000	0.000000	0.000000	2.000000	51.000000	0.000000
3671.802445	0.115866	0.533443	0.006097	80.131340	-57.583111	33.052822	-0.770753	0.000000	-0.289363	0.000000	0.000000	0.000000	-0.000001	0.000009	0.000000	0.000000	0.000000	2.000000	51.000000	0.000000
3671.805778	0.115866	0.533443	0.006097	80.312698	-57.565388	33.271660	-0.793310	0.000000	-0.304867	0.000000	0.000000	0.000000	-0.000001	0.000009	0.000000	0.000000	0.000000	2.000000	51.000000	0.000000
3671.809112	0.115866	0.533443	0.006097	80.312698	-57.565388	33.271660	-0.793310	0.000000	-0.304867	0.000000	0.000000	0.000000	-0.000001	0.000009	0.000000	0.000000	0.000000	2.000000	51.000000	0.000000
3671.812445	0.115990	0.533225	0.006124	80.312698	-57.565388	33.271660	-0.793310	0.000000	-0.304867	0.000000	0.000000	0.000000	0.037087	-0.065525	0.008127	0.000000	0.000000	2.000000	51.000000	0.000000
3671.815778	0.115990	0.533225	0.006124	80.526138	-57.505562	33.579472	-0.793310	0.000000	-0.304867	0.000000	0.000000	0.000000	0.037087	-0.065525	0.008127	0.000000	0.000000	2.000000	51.000000	0.000000
3671.819112	0.115990	0.533225	0.006124	80.526138	-57.505562	33.579472	-0.793310	0.000000	-0.304867	0.000000	0.000000	0.000000	0.037087	-0.065525	0.008127	0.000000	0.000000	2.000000	51.000000	0.000000
3671.822445	0.115990	0.533225	0.006124	80.526138	-57.505562	33.579472	-0.793310	0.000000	-0.304867	0.000000	0.000000	0.000000	0.037087	-0.065525	0.008127	0.000000	0.000000	2.000000	51.000000	0.000000
3671.825778	0.116084	0.532961	0.006034	80.749062	-57.451370	33.894825	-0.799491	0.000000	-0.306221	0.000000	0.000000	0.000000	0.028229	-0.079347	-0.027263	0.000000	0.000000	2.000000	51.000000	0.000000
3671.829112	0.116084	0.532961	0.006034	80.749062	-57.451370	33.894825	-0.799491	0.000000	-0.306221	0.000000	0.000000	0.000000	0.028229	-0.079347	-0.027263	0.000000	0.000000	2.000000	51.000000	0.000000
3671.832445	0.116084	0.532961	0.006034	80.749062	-57.451370	33.894825	-0.799491	0.000000	-0.306221	0.000000	0.000000	0.000000	0.028229	-0.079347	-0.027263	0.000000	0.000000	2.000000	51.000000	0.000000
3671.835778	0.116084	0.532961	0.006034	80.963127	-57.345806	34.263317	-0.804195	0.000000	-0.301678	0.000000	0.000000	0.000000	0.028229	-0.079347	-0.027263	0.000000	0.000000	2.000000	51.000000	0.000000
3671.839112	0.116006	0.532898	0.005908	80.963127	-57.345806	34.263317	-0.804195	0.000000	-0.301678	0.000000	0.000000	0.000000	-0.023425	-0.018721	-0.037543	0.000000	0.000000	2.000000	51.000000	0.000000
3671.842445	0.116006	0.532898	0.005908	80.963127	-57.345806	34.263317	-0.804195	0.000000	-0.301678	0.000000	0.000000	0.000000	-0.023425	-0.018721	-0.037543	0.000000	0.000000	2.000000	51.000000	0.000000
3671.845778	0.116006	0.532898	0.005908	81.163040	-57.227539	34.633972	-0.800291	0.000000	-0.295420	0.000000	0.000000	0.000000	-0.023425	-0.018721	-0.037543	0.000000	0.000000	2.000000	51.000000	0.000000
3671.849112	0.116006	0.532898	0.005908	81.163040	-57.227539	34.633972	-0.800291	0.000000	-0.295420	0.000000	0.000000	0.000000	-0.023425	-0.018721	-0.037543	0.000000	0.000000	2.000000	51.000000	0.000000
3671.852445	0.115897	0.532924	0.005754	81.163040	-57.227539	34.633972	-0.800291	0.000000	-0.295420	0.000000	0.000000	0.000000	-0.032593	0.007673	-0.046209	0.000000	0.000000	2.000000	51.000000	0.000000
3671.855778	0.115897	0.532924	0.005754	81.346916	-57.061012	35.045708	-0.800291	0.000000	-0.295420	0.000000	0.000000	0.000000	-0.032593	0.007673	-0.046209	0.000000	0.000000	2.000000	51.000000	0.000000
3671.859112	0.115715	0.533011	0.005586	81.346916	-57.061012	35.045708	-0.800291	0.000000	-0.295420	0.000000	0.000000	0.000000	-0.054632	0.026205	-0.050385	0.000000	0.000000	2.000000	51.000000	0.000000
3671.862445	0.115715	0.533011	0.005586	81.346916	-57.061012	35.045708	-0.800291	0.000000	-0.295420	0.000000	0.000000	0.000000	-0.054632	0.026205	-0.050385	0.000000	0.000000	2.000000	51.000000	0.000000
3671.865778	0.115715	0.533011	0.005586	81.527657	-56.887386	35.463570	-0.785754	0.000000	-0.279321	0.000000	0.000000	0.000000	-0.054632	0.026205	-0.050385	0.000000	0.000000	2.000000	51.000000	0.000000
3671.869112	0.115715	0.533011	0.005586	81.527657	-56.887386	35.463570	-0.785754	0.000000	-0.279321	0.000000	0.000000	0.000000	-0.054632	0.026205	-0.050385	0.000000	0.000000	2.000000	51.000000	0.000000
3671.872445	0.115506	0.533108	0.005402	81.527657	-56.887386	35.463570	-0.785754	0.000000	-0.279321	0.000000	0.000000	0.000000	-0.062864	0.029104	-0.055473	0.000000	0.000000	2.000000	51.000000	0.000000
3671.875778	0.115506	0.533108	0.005402	81.702415	-56.707188	35.880749	-0.785754	0.000000	-0.279321	0.000000	0.000000	0.000000	-0.062864	0.029104	-0.055473	0.000000	0.000000	2.000000	51.000000	0.000000
3671.879112	0.115285	0.533224	0.005172	81.702415	-56.707188	35.880749	-0.785754	0.000000	-0.279321	0.000000	0.000000	0.000000	-0.066170	0.034838	-0.068921	0.000000	0.000000	2.000000	51.000000	0.000000
3671.882445	0.115285	0.533224	0.005172	81.702415	-56.707188	35.880749	-0.785754	0.000000	-0.279321	0.000000	0.000000	0.000000	-0.066170	0.034838	-0.068921	0.000000	0.000000	2.000000	51.000000	0.000000
3671.885778	0.115285	0.533224	0.005172	81.878052	-56.539906	36.290276	-0.764248	0.000000	-0.258589	0.000000	0.000000	0.000000	-0.066170	0.034838	-0.068921	0.000000	0.000000	2.000000	51.000000	0.000000
3671.889112	0.115285	0.533224	0.005172	81.878052	-56.539906	36.290276	-0.764248	0.000000	-0.258589	0.000000	0.000000	0.000000	-0.066170	0.034838	-0.068921	0.000000	0.000000	2.000000	51.000000	0.000000
3671.892445	0.115038	0.533324	0.004929	81.878052	-56.539906	36.290276	-0.764248	0.000000	-0.258589	0.000000	0.000000	0.000000	-0.074075	0.029906	-0.072828	0.000000	0.000000	2.000000	51.000000	0.000000
3671.895778	0.115038	0.533324	0.004929	82.048805	-56.382668	36.676910	-0.764248	0.000000	-0.258589	0.000000	0.000000	0.000000	-0.074075	0.029906	-0.072828	0.000000	0.000000	2.000000	51.000000	0.000000
3671.899112	0.114781	0.533417	0.004645	82.048805	-56.382668	36.676910	-0.764248	0.000000	-0.258589	0.000000	0.000000	0.000000	-0.077052	0.027822	-0.085091	0.000000	0.000000	2.000000	51.000000	0.000000
3671.902445	0.114781	0.533417	0.004645	82.048805	-56.382668	36.676910	-0.764248	0.000000	-0.258589	0.000000	0.000000	0.000000	-0.077052	0.027822	-0.085091	0.000000	0.000000	2.000000	51.000000	0.000000
3671.905778	0.114781	0.533417	0.004645	82.199379	-56.238560	37.022671	-0.739060	0.000000	-0.232270	0.000000	0.000000	0.000000	-0.077052	0.027822	-0.085091	0.000000	0.000000	2.000000	51.000000	0.000000
3671.909112	0.114590	0.533509	0.004345	82.199379	-56.238560	37.022671	-0.739060	0.000000	-0.232270	0.000000	0.000000	0.000000	-0.057270	0.027758	-0.090050	0.000000	0.000000	2.000000	51.000000	0.000000
3671.912445	0.114590	0.533509	0.004345	82.199379	-56.238560	37.022671	-0.739060	0.000000	-0.232270	0.000000	0.000000	0.000000	-0.057270	0.027758	-0.090050	0.000000	0.000000	2.000000	51.000000	0.000000
3671.915778	0.114590	0.533509	0.004345	82.314514	-56.113003	37.307148	-0.729515	0.000000	-0.217261	0.000000	0.000000	0.000000	-0.057270	0.027758	-0.090050	0.000000	0.000000	2.000000	51.000000	0.000000
3671.919112	0.114590	0.533509	0.004345	82.314514	-56.113003	37.307148	-0.729515	0.000000	-0.217261	0.000000	0.000000	0.000000	-0.057270	0.027758	-0.090050	0.000000	0.000000	2.000000	51.000000	0.000000
3671.922445	0.114371	0.533637	0.004024	82.314514	-56.113003	37.307148	-0.729515	0.000000	-0.217261	0.000000	0.000000	0.000000	-0.065769	0.038384	-0.096396	0.000000	0.000000	2.000000	51.000000	0.000000
3671.925778	0.114371	0.533637	0.004024	82.391090	-56.036530	37.491657	-0.729515	0.000000	-0.217261	0.000000	0.000000	0.000000	-0.065769	0.038384	-0.096396	0.000000	0.000000	2.000000	51.000000	0.000000
3671.929112	0.114371	0.533637	0.004024	82.391090	-56.036530	37.491657	-0.729515	0.000000	-0.217261	0.000000	0.000000	0.000000	-0.065769	0.038384	-0.096396	0.000000	0.000000	2.000000	51.000000	0.000000
3671.932445	0.114371	0.533637	0.004024	82.391090	-56.036530	37.491657	-0.729515	0.000000	-0.217261	0.000000	0.000000	0.000000	-0.065769	0.038384	-0.096396	0.000000	0.000000	2.000000	51.000000	0.000000
3671.935778	0.113964	0.533925	0.003412	82.415710	-55.992073	37.584843	-0.718553	0.000000	-0.201195	0.000000	0.000000	0.000000	-0.122110	0.086291	-0.183601	0.000000	0.000000	2.000000	51.000000	0.000000
3671.939112	0.113964	0.533925	0.003412	82.415710	-55.992073	37.584843	-0.718553	0.000000	-0.201195	0.000000	0.000000	0.000000	-0.000000	-0.000005	-0.000000	0.000000	0.000000	2.000000	51.000000	0.000000
3671.942445	0.113964	0.533925	0.003412	82.415710	-55.992073	37.584843	-0.718553	0.000000	-0.201195	0.000000	0.000000	0.000000	-0.000000	-0.000005	-0.000000	0.000000	0.000000	2.000000	51.000000	0.000000
3671.945778	0.113964	0.533925	0.003412	82.413200	-55.983047	37.603100	-0.698201	0.000000	-0.170595	0.000000	0.000000	0.000000	-0.000000	-0.000005	-0.000000	0.000000	0.000000	2.000000	51.000000	0.000000
3671.949112	0.113964	0.533925	0.003412	82.413200	-55.983047	37.603100	-0.698201	0.000000	-0.170595	0.000000	0.000000	0.000000	-0.000000	-0.000005	-0.000000	0.000000	0.000000	2.000000	51.000000	0.000000
3671.952445	0.113775	0.534110	0.003117	82.413200	-55.983047	37.603100	-0.698201	0.000000	-0.170595	0.000000	0.000000	0.000000	-0.056658	0.055696	-0.088421	0.000000	0.000000	2.000000	51.000000	0.000000
3671.955778	0.113775	0.534110	0.003117	82.409943	-55.925053	37.669868	-0.698201	0.000000	-0.170595	0.000000	0.000000	0.000000	-0.056658	0.055696	-0.088421	0.000000	0.000000	2.000000	51.000000	0.000000
3671.959112	0.113775	0.534110	0.003117	82.409943	-55.925053	37.669868	-0.698201	0.000000	-0.170595	0.000000	0.000000	0.000000	-0.056658	0.055696	-0.088421	0.000000	0.000000	2.000000	51.000000	0.000000
3671.962445	0.113775	0.534110	0.003117	82.409943	-55.925053	37.669868	-0.698201	0.000000	-0.170595	0.000000	0.000000	0.000000	-0.056658	0.055696	-0.088421	0.000000	0.000000	2.000000	51.000000	0.000000
3671.965778	0.113529	0.534443	0.002590	82.407799	-55.889111	37.714355	-0.688759	0.000000	-0.155858	0.000000	0.000000	0.000000	-0.073836	0.099696	-0.158190	0.000000	0.000000	2.000000	51.000000	0.000000
3671.969112	0.113529	0.534443	0.002590	82.407799	-55.889111	37.714355	-0.688759	0.000000	-0.155858	0.000000	0.000000	0.000000	-0.000001	0.000007	0.000000	0.000000	0.000000	2.000000	51.000000	0.000000
3671.972445	0.113529	0.534443	0.002590	82.407799	-55.889111	37.714355	-0.688759	0.000000	-0.155858	0.000000	0.000000	0.000000	-0.000001	0.000007	0.000000	0.000000	0.000000	2.000000	51.000000	0.000000
3671.975778	0.113529	0.534443	0.002590	82.404099	-55.811356	37.798016	-0.676453	0.000000	-0.129493	0.000000	0.000000	0.000000	-0.000001	0.000007	0.000000	0.000000	0.000000	2.000000	51.000000	0.000000
3671.979112	0.113529	0.534443	0.002590	82.404099	-55.811356	37.798016	-0.676453	0.000000	-0.129493	0.000000	0.000000	0.000000	-0.000001	0.000007	0.000000	0.000000	0.000000	2.000000	51.000000	0.000000
3671.982445	0.113427	0.534615	0.002364	82.404099	-55.811356	37.798016	-0.676453	0.000000	-0.129493	0.000000	0.000000	0.000000	-0.030614	0.051790	-0.067734	0.000000	0.000000	2.000000	51.000000	0.000000
3671.985778	0.113427	0.534615	0.002364	82.400490	-55.718544	37.893456	-0.676453	0.000000	-0.129493	0.000000	0.000000	0.000000	-0.030614	0.051790	-0.067734	0.000000	0.000000	2.000000	51.000000	0.000000
3671.989112	0.113427	0.534615	0.002364	82.400490	-55.718544	37.893456	-0.676453	0.000000	-0.129493	0.000000	0.000000	0.000000	-0.030614	0.051790	-0.067734	0.000000	0.000000	2.000000	51.000000	0.000000
3671.992445	0.113427	0.534615	0.002364	82.400490	-55.718544	37.893456	-0.676453	0.000000	-0.129493	0.000000	0.000000	0.000000	-0.030614	0.051790	-0.067734	0.000000	0.000000	2.000000	51.000000	0.000000
3671.995778	0.113297	0.534835	0.002026	82.397026	-55.613556	38.000568	-0.671351	0.000000	-0.118204	0.000000	0.000000	0.000000	-0.038909	0.065960	-0.101421	0.000000	0.000000	2.000000	51.000000	0.000000
3671.999112	0.113297	0.534835	0.002026	82.397026	-55.613556	38.000568	-0.671351	0.000000	-0.118204	0.000000	0.000000	0.000000	-0.038909	0.065960	-0.101421	0.000000	0.000000	2.000000	51.000000	0.000000
3672.002445	0.113297	0.534835	0.002026	82.397026	-55.613556	38.000568	-0.671351	0.000000	-0.118204	0.000000	0.000000	0.000000	-0.038909	0.065960	-0.101421	0.000000	0.000000	2.000000	51.000000	0.000000
3672.005778	0.113297	0.534835	0.002026	82.392586	-55.471714	38.141563	-0.664866	0.000000	-0.101301	0.000000	0.000000	0.000000	-0.038909	0.065960	-0.101421	0.000000	0.000000	2.000000	51.000000	0.000000
3672.009112	0.113274	0.534899	0.001932	82.392586	-55.471714	38.141563	-0.664866	0.000000	-0.101301	0.000000	0.000000	0.000000	-0.006950	0.019130	-0.028163	0.000000	0.000000	2.000000	51.000000	0.000000
3672.012445	0.113274	0.534899	0.001932	82.392586	-55.471714	38.141563	-0.664866	0.000000	-0.101301	0.000000	0.000000	0.000000	-0.006950	0.019130	-0.028163	0.000000	0.000000	2.000000	51.000000	0.000000
3672.015778	0.113274	0.534899	0.001932	82.390244	-55.439774	38.171429	-0.663708	0.000000	-0.096607	0.000000	0.000000	0.000000	-0.006950	0.019130	-0.028163	0.000000	0.000000	2.000000	51.000000	0.000000
3672.019112	0.113274	0.534899	0.001932	82.390244	-55.439774	38.171429	-0.663708	0.000000	-0.096607	0.000000	0.000000	0.000000	-0.006950	0.019130	-0.028163	0.000000	0.000000	2.000000	51.000000	0.000000
3672.022445	0.113258	0.534927	0.001865	82.390244	-55.439774	38.171429	-0.663708	0.000000	-0.096607	0.000000	0.000000	0.000000	-0.004983	0.008511	-0.020197	0.000000	0.000000	2.000000	51.000000	0.000000
3672.025778	0.113258	0.534927	0.001865	82.388824	-55.444748	38.167423	-0.663708	0.000000	-0.096607	0.000000	0.000000	0.000000	-0.004983	0.008511	-0.020197	0.000000	0.000000	2.000000	51.000000	0.000000
3672.029112	0.113258	0.534927	0.001865	82.388824	-55.444748	38.167423	-0.663708	0.000000	-0.096607	0.000000	0.000000	0.000000	-0.004983	0.008511	-0.020197	0.000000	0.000000	2.000000	51.000000	0.000000
3672.032445	0.113258	0.534927	0.001865	82.388824	-55.444748	38.167423	-0.663708	0.000000	-0.096607	0.000000	0.000000	0.000000	-0.004983	0.008511	-0.020197	0.000000	0.000000	2.000000	51.000000	0.000000
3672.035778	0.113178	0.534904	0.001822	82.388519	-55.474365	38.141235	-0.662877	0.000000	-0.093241	0.000000	0.000000	0.000000	-0.023981	-0.006977	-0.012888	0.000000	0.000000	2.000000	51.000000	0.000000
3672.039112	0.113178	0.534904	0.001822	82.388519	-55.474365	38.141235	-0.662877	0.000000	-0.093241	0.000000	0.000000	0.000000	-0.023981	-0.006977	-0.012888	0.000000	0.000000	2.000000	51.000000	0.000000
3672.042445	0.113178	0.534904	0.001822	82.388519	-55.474365	38.141235	-0.662877	0.000000	-0.093241	0.000000	0.000000	0.000000	-0.023981	-0.006977	-0.012888	0.000000	0.000000	2.000000	51.000000	0.000000
3672.045778	0.113178	0.534904	0.001822	82.390732	-55.529083	38.097031	-0.658880	0.000000	-0.091093	0.000000	0.000000	0.000000	-0.023981	-0.006977	-0.012888	0.000000	0.000000	2.000000	51.000000	0.000000
3672.049112	0.113070	0.534878	0.001853	82.390732	-55.529083	38.097031	-0.658880	0.000000	-0.091093	0.000000	0.000000	0.000000	-0.032380	-0.007767	0.009291	0.000000	0.000000	2.000000	51.000000	0.000000
3672.052445	0.113070	0.534878	0.001853	82.390732	-55.529083	38.097031	-0.658880	0.000000	-0.091093	0.000000	0.000000	0.000000	-0.032380	-0.007767	0.009291	0.000000	0.000000	2.000000	51.000000	0.000000
3672.055778	0.113070	0.534878	0.001853	82.391510	-55.594254	38.048733	-0.653483	0.000000	-0.092641	0.000000	0.000000	0.000000	-0.032380	-0.007767	0.009291	0.000000	0.000000	2.000000	51.000000	0.000000
3672.059112	0.113070	0.534878	0.001853	82.391510	-55.594254	38.048733	-0.653483	0.000000	-0.092641	0.000000	0.000000	0.000000	-0.032380	-0.007767	0.009291	0.000000	0.000000	2.000000	51.000000	0.000000
3672.062445	0.112941	0.534827	0.001893	82.391510	-55.594254	38.048733	-0.653483	0.000000	-0.092641	0.000000	0.000000	0.000000	-0.038616	-0.015497	0.012127	0.000000	0.000000	2.000000	51.000000	0.000000
3672.065778	0.112941	0.534827	0.001893	82.394806	-55.679092	37.982346	-0.653483	0.000000	-0.092641	0.000000	0.000000	0.000000	-0.038616	-0.015497	0.012127	0.000000	0.000000	2.000000	51.000000	0.000000
3672.069112	0.112764	0.534759	0.001926	82.394806	-55.679092	37.982346	-0.653483	0.000000	-0.092641	0.000000	0.000000	0.000000	-0.053051	-0.020392	0.009828	0.000000	0.000000	2.000000	51.000000	0.000000
3672.072445	0.112764	0.534759	0.001926	82.394806	-55.679092	37.982346	-0.653483	0.000000	-0.092641	0.000000	0.000000	0.000000	-0.053051	-0.020392	0.009828	0.000000	0.000000	2.000000	51.000000	0.000000
3672.075778	0.112764	0.534759	0.001926	82.399506	-55.761829	37.919846	-0.638206	0.000000	-0.096300	0.000000	0.000000	0.000000	-0.053051	-0.020392	0.009828	0.000000	0.000000	2.000000	51.000000	0.000000
3672.079112	0.112764	0.534759	0.001926	82.399506	-55.761829	37.919846	-0.638206	0.000000	-0.096300	0.000000	0.000000	0.000000	-0.053051	-0.020392	0.009828	0.000000	0.000000	2.000000	51.000000	0.000000
3672.082445	0.112609	0.534690	0.001953	82.399506	-55.761829	37.919846	-0.638206	0.000000	-0.096300	0.000000	0.000000	0.000000	-0.046513	-0.020423	0.008201	0.000000	0.000000	2.000000	51.000000	0.000000
3672.085778	0.112609	0.534690	0.001953	82.402626	-55.805428	37.896477	-0.638206	0.000000	-0.096300	0.000000	0.000000	0.000000	-0.046513	-0.020423	0.008201	0.000000	0.000000	2.000000	51.000000	0.000000
3672.089112	0.112609	0.534690	0.001953	82.402626	-55.805428	37.896477	-0.638206	0.000000	-0.096300	0.000000	0.000000	0.000000	-0.046513	-0.020423	0.008201	0.000000	0.000000	2.000000	51.000000	0.000000
3672.092445	0.112609	0.534690	0.001953	82.402626	-55.805428	37.896477	-0.638206	0.000000	-0.096300	0.000000	0.000000	0.000000	-0.046513	-0.020423	0.008201	0.000000	0.000000	2.000000	51.000000	0.000000
3672.095778	0.112401	0.534578	0.002046	82.403435	-55.806129	37.903122	-0.630454	0.000000	-0.097667	0.000000	0.000000	0.000000	-0.062538	-0.033840	0.027686	0.000000	0.000000	2.000000	51.000000	0.000000
3672.099112	0.112401	0.534578	0.002046	82.403435	-55.806129	37.903122	-0.630454	0.000000	-0.097667	0.000000	0.000000	0.000000	-0.062538	-0.033840	0.027686	0.000000	0.000000	2.000000	51.000000	0.000000
3672.102445	0.112401	0.534578	0.002046	82.403435	-55.806129	37.903122	-0.630454	0.000000	-0.097667	0.000000	0.000000	0.000000	-0.062538	-0.033840	0.027686	0.000000	0.000000	2.000000	51.000000	0.000000
3672.105778	0.112401	0.534578	0.002046	82.402191	-55.747772	37.965969	-0.620031	0.000000	-0.102282	0.000000	0.000000	0.000000	-0.062538	-0.033840	0.027686	0.000000	0.000000	2.000000	51.000000	0.000000
3672.109112	0.112385	0.534542	0.002078	82.402191	-55.747772	37.965969	-0.620031	0.000000	-0.102282	0.000000	0.000000	0.000000	-0.004590	-0.010592	0.009566	0.000000	0.000000	2.000000	51.000000	0.000000
3672.112445	0.112385	0.534542	0.002078	82.402191	-55.747772	37.965969	-0.620031	0.000000	-0.102282	0.000000	0.000000	0.000000	-0.004590	-0.010592	0.009566	0.000000	0.000000	2.000000	51.000000	0.000000
3672.115778	0.112385	0.534542	0.002078	82.402344	-55.732727	37.977825	-0.619266	0.000000	-0.103876	0.000000	0.000000	0.000000	-0.004590	-0.010592	0.009566	0.000000	0.000000	2.000000	51.000000	0.000000
3672.119112	0.112385	0.534542	0.002078	82.402344	-55.732727	37.977825	-0.619266	0.000000	-0.103876	0.000000	0.000000	0.000000	-0.004590	-0.010592	0.009566	0.000000	0.000000	2.000000	51.000000	0.000000
3672.122445	0.112425	0.534488	0.002144	82.402344	-55.732727	37.977825	-0.619266	0.000000	-0.103876	0.000000	0.000000	0.000000	0.011784	-0.016285	0.019830	0.000000	0.000000	2.000000	51.000000	0.000000
3672.125778	0.112425	0.534488	0.002144	82.400902	-55.732208	37.973816	-0.619266	0.000000	-0.103876	0.000000	0.000000	0.000000	0.011784	-0.016285	0.019830	0.000000	0.000000	2.000000	51.000000	0.000000
3672.129112	0.112425	0.534488	0.002144	82.400902	-55.732208	37.973816	-0.619266	0.000000	-0.103876	0.000000	0.000000	0.000000	0.011784	-0.016285	0.019830	0.000000	0.000000	2.000000	51.000000	0.000000
3672.132445	0.112425	0.534488	0.002144	82.400902	-55.732208	37.973816	-0.619266	0.000000	-0.103876	0.000000	0.000000	0.000000	0.011784	-0.016285	0.019830	0.000000	0.000000	2.000000	51.000000	0.000000
3672.135778	0.112533	0.534438	0.002303	82.399811	-55.707561	37.995968	-0.621230	0.000000	-0.107181	0.000000	0.000000	0.000000	0.032513	-0.015028	0.047824	0.000000	0.000000	2.000000	51.000000	0.000000
3672.139112	0.112533	0.534438	0.002303	82.399811	-55.707561	37.995968	-0.621230	0.000000	-0.107181	0.000000	0.000000	0.000000	0.032513	-0.015028	0.047824	0.000000	0.000000	2.000000	51.000000	0.000000
3672.142445	0.112533	0.534438	0.002303	82.399811	-55.707561	37.995968	-0.621230	0.000000	-0.107181	0.000000	0.000000	0.000000	0.032513	-0.015028	0.047824	0.000000	0.000000	2.000000	51.000000	0.000000
3672.145778	0.112533	0.534438	0.002303	82.397644	-55.660934	38.040272	-0.626649	0.000000	-0.115152	0.000000	0.000000	0.000000	0.032513	-0.015028	0.047824	0.000000	0.000000	2.000000	51.000000	0.000000
3672.149112	0.112558	0.534442	0.002407	82.397644	-55.660934	38.040272	-0.626649	0.000000	-0.115152	0.000000	0.000000	0.000000	0.007640	0.001256	0.031199	0.000000	0.000000	2.000000	51.000000	0.000000
3672.152445	0.112558	0.534442	0.002407	82.397644	-55.660934	38.040272	-0.626649	0.000000	-0.115152	0.000000	0.000000	0.000000	0.007640	0.001256	0.031199	0.000000	0.000000	2.000000	51.000000	0.000000
3672.155778	0.112558	0.534442	0.002407	82.395432	-55.619724	38.084576	-0.627922	0.000000	-0.120352	0.000000	0.000000	0.000000	0.007640	0.001256	0.031199	0.000000	0.000000	2.000000	51.000000	0.000000
3672.159112	0.112558	0.534442	0.002407	82.395432	-55.619724	38.084576	-0.627922	0.000000	-0.120352	0.000000	0.000000	0.000000	0.007640	0.001256	0.031199	0.000000	0.000000	2.000000	51.000000	0.000000
3672.162445	0.112551	0.534465	0.002471	82.395432	-55.619724	38.084576	-0.627922	0.000000	-0.120352	0.000000	0.000000	0.000000	-0.002201	0.006962	0.019337	0.000000	0.000000	2.000000	51.000000	0.000000
3672.165778	0.112551	0.534465	0.002471	82.393211	-55.581299	38.128853	-0.627922	0.000000	-0.120352	0.000000	0.000000	0.000000	-0.002201	0.006962	0.019337	0.000000	0.000000	2.000000	51.000000	0.000000
3672.169112	0.112551	0.534465	0.002471	82.393211	-55.581299	38.128853	-0.627922	0.000000	-0.120352	0.000000	0.000000	0.000000	-0.002201	0.006962	0.019337	0.000000	0.000000	2.000000	51.000000	0.000000
3672.172445	0.112551	0.534465	0.002471	82.393211	-55.581299	38.128853	-0.627922	0.000000	-0.120352	0.000000	0.000000	0.000000	-0.002201	0.006962	0.019337	0.000000	0.000000	2.000000	51.000000	0.000000
3672.175778	0.112522	0.534489	0.002541	82.394600	-55.579006	38.132866	-0.627555	0.000000	-0.123574	0.000000	0.000000	0.000000	-0.008752	0.006965	0.020939	0.000000	0.000000	2.000000	51.000000	0.000000
3672.179112	0.112522	0.534489	0.002541	82.394600	-55.579006	38.132866	-0.627555	0.000000	-0.123574	0.000000	0.000000	0.000000	-0.008752	0.006965	0.020939	0.000000	0.000000	2.000000	51.000000	0.000000
3672.182445	0.112522	0.534489	0.002541	82.394600	-55.579006	38.132866	-0.627555	0.000000	-0.123574	0.000000	0.000000	0.000000	-0.008752	0.006965	0.020939	0.000000	0.000000	2.000000	51.000000	0.000000
3672.185778	0.112522	0.534489	0.002541	82.396355	-55.603077	38.105602	-0.626096	0.000000	-0.127064	0.000000	0.000000	0.000000	-0.008752	0.006965	0.020939	0.000000	0.000000	2.000000	51.000000	0.000000
3672.189112	0.112535	0.534456	0.002499	82.396355	-55.603077	38.105602	-0.626096	0.000000	-0.127064	0.000000	0.000000	0.000000	0.003853	-0.009806	-0.012605	0.000000	0.000000	2.000000	51.000000	0.000000
3672.192445	0.112535	0.534456	0.002499	82.396355	-55.603077	38.105602	-0.626096	0.000000	-0.127064	0.000000	0.000000	0.000000	0.003853	-0.009806	-0.012605	0.000000	0.000000	2.000000	51.000000	0.000000
3672.195778	0.112535	0.534456	0.002499	82.397102	-55.536461	38.167233	-0.626738	0.000000	-0.124963	0.000000	0.000000	0.000000	0.003853	-0.009806	-0.012605	0.000000	0.000000	2.000000	51.000000	0.000000
3672.199112	0.112535	0.534456	0.002499	82.397102	-55.536461	38.167233	-0.626738	0.000000	-0.124963	0.000000	0.000000	0.000000	0.003853	-0.009806	-0.012605	0.000000	0.000000	2.000000	51.000000	0.000000
3672.202445	0.112586	0.534433	0.002424	82.397102	-55.536461	38.167233	-0.626738	0.000000	-0.124963	0.000000	0.000000	0.000000	0.015296	-0.006965	-0.022543	0.000000	0.000000	2.000000	51.000000	0.000000
3672.205778	0.112586	0.534433	0.002424	82.392075	-55.309937	38.377480	-0.626738	0.000000	-0.124963	0.000000	0.000000	0.000000	0.015296	-0.006965	-0.022543	0.000000	0.000000	2.000000	51.000000	0.000000
3672.209112	0.112586	0.534433	0.002424	82.392075	-55.309937	38.377480	-0.626738	0.000000	-0.124963	0.000000	0.000000	0.000000	0.015296	-0.006965	-0.022543	0.000000	0.000000	2.000000	51.000000	0.000000
3672.212445	0.112586	0.534433	0.002424	82.392075	-55.309937	38.377480	-0.626738	0.000000	-0.124963	0.000000	0.000000	0.000000	0.015296	-0.006965	-0.022543	0.000000	0.000000	2.000000	51.000000	0.000000
3672.215778	0.112764	0.534405	0.002208	82.380829	-54.891201	38.778667	-0.629288	0.000000	-0.121206	0.000000	0.000000	0.000000	0.053442	-0.008230	-0.064977	0.000000	0.000000	2.000000	51.000000	0.000000
3672.219112	0.112764	0.534405	0.002208	82.380829	-54.891201	38.778667	-0.629288	0.000000	-0.121206	0.000000	0.000000	0.000000	0.053442	-0.008230	-0.064977	0.000000	0.000000	2.000000	51.000000	0.000000
3672.222445	0.112764	0.534405	0.002208	82.380829	-54.891201	38.778667	-0.629288	0.000000	-0.121206	0.000000	0.000000	0.000000	0.053442	-0.008230	-0.064977	0.000000	0.000000	2.000000	51.000000	0.000000
3672.225778	0.112764	0.534405	0.002208	82.368271	-54.430157	39.224079	-0.638195	0.000000	-0.110377	0.000000	0.000000	0.000000	0.053442	-0.008230	-0.064977	0.000000	0.000000	2.000000	51.000000	0.000000
3672.229112	0.112819	0.534398	0.002151	82.368271	-54.430157	39.224079	-0.638195	0.000000	-0.110377	0.000000	0.000000	0.000000	0.016620	-0.002056	-0.017052	0.000000	0.000000	2.000000	51.000000	0.000000
3672.232445	0.112819	0.534398	0.002151	82.368271	-54.430157	39.224079	-0.638195	0.000000	-0.110377	0.000000	0.000000	0.000000	0.016620	-0.002056	-0.017052	0.000000	0.000000	2.000000	51.000000	0.000000
3672.235778	0.112819	0.534398	0.002151	82.356354	-54.009853	39.634499	-0.640965	0.000000	-0.107535	0.000000	0.000000	0.000000	0.016620	-0.002056	-0.017052	0.000000	0.000000	2.000000	51.000000	0.000000
3672.239112	0.112819	0.534398	0.002151	82.356354	-54.009853	39.634499	-0.640965	0.000000	-0.107535	0.000000	0.000000	0.000000	0.016620	-0.002056	-0.017052	0.000000	0.000000	2.000000	51.000000	0.000000
3672.242445	0.112854	0.534366	0.002103	82.356354	-54.009853	39.634499	-0.640965	0.000000	-0.107535	0.000000	0.000000	0.000000	0.010379	-0.009814	-0.014218	0.000000	0.000000	2.000000	51.000000	0.000000
3672.245778	0.112854	0.534366	0.002103	82.345161	-53.630074	40.010136	-0.640965	0.000000	-0.107535	0.000000	0.000000	0.000000	0.010379	-0.009814	-0.014218	0.000000	0.000000	2.000000	51.000000	0.000000
3672.249112	0.112854	0.534366	0.002103	82.345161	-53.630074	40.010136	-0.640965	0.000000	-0.107535	0.000000	0.000000	0.000000	0.010379	-0.009814	-0.014218	0.000000	0.000000	2.000000	51.000000	0.000000
3672.252445	0.112854	0.534366	0.002103	82.345161	-53.630074	40.010136	-0.640965	0.000000	-0.107535	0.000000	0.000000	0.000000	0.010379	-0.009814	-0.014218	0.000000	0.000000	2.000000	51.000000	0.000000
3672.255778	0.112826	0.534294	0.001989	82.335381	-53.289688	40.346329	-0.642695	0.000000	-0.105165	0.000000	0.000000	0.000000	-0.008417	-0.021658	-0.034247	0.000000	0.000000	2.000000	51.000000	0.000000
3672.259112	0.112826	0.534294	0.001989	82.335381	-53.289688	40.346329	-0.642695	0.000000	-0.105165	0.000000	0.000000	0.000000	-0.008417	-0.021658	-0.034247	0.000000	0.000000	2.000000	51.000000	0.000000
3672.262445	0.112826	0.534294	0.001989	82.335381	-53.289688	40.346329	-0.642695	0.000000	-0.105165	0.000000	0.000000	0.000000	-0.008417	-0.021658	-0.034247	0.000000	0.000000	2.000000	51.000000	0.000000
3672.265778	0.112826	0.534294	0.001989	82.329384	-53.070572	40.565052	-0.641292	0.000000	-0.099457	0.000000	0.000000	0.000000	-0.008417	-0.021658	-0.034247	0.000000	0.000000	2.000000	51.000000	0.000000
3672.269112	0.112785	0.534254	0.001917	82.329384	-53.070572	40.565052	-0.641292	0.000000	-0.099457	0.000000	0.000000	0.000000	-0.012247	-0.011851	-0.021637	0.000000	0.000000	2.000000	51.000000	0.000000
3672.272445	0.112785	0.534254	0.001917	82.329384	-53.070572	40.565052	-0.641292	0.000000	-0.099457	0.000000	0.000000	0.000000	-0.012247	-0.011851	-0.021637	0.000000	0.000000	2.000000	51.000000	0.000000
3672.275778	0.112785	0.534254	0.001917	82.329544	-53.046028	40.588566	-0.639251	0.000000	-0.095851	0.000000	0.000000	0.000000	-0.012247	-0.011851	-0.021637	0.000000	0.000000	2.000000	51.000000	0.000000
3672.279112	0.112785	0.534254	0.001917	82.329544	-53.046028	40.588566	-0.639251	0.000000	-0.095851	0.000000	0.000000	0.000000	-0.012247	-0.011851	-0.021637	0.000000	0.000000	2.000000	51.000000	0.000000
3672.282445	0.112765	0.534240	0.001835	82.329544	-53.046028	40.588566	-0.639251	0.000000	-0.095851	0.000000	0.000000	0.000000	-0.006013	-0.004115	-0.024472	0.000000	0.000000	2.000000	51.000000	0.000000
3672.285778	0.112765	0.534240	0.001835	82.328316	-53.027405	40.610126	-0.639251	0.000000	-0.095851	0.000000	0.000000	0.000000	-0.006013	-0.004115	-0.024472	0.000000	0.000000	2.000000	51.000000	0.000000
3672.289112	0.112765	0.534240	0.001835	82.328316	-53.027405	40.610126	-0.639251	0.000000	-0.095851	0.000000	0.000000	0.000000	-0.006013	-0.004115	-0.024472	0.000000	0.000000	2.000000	51.000000	0.000000
3672.292445	0.112765	0.534240	0.001835	82.328316	-53.027405	40.610126	-0.639251	0.000000	-0.095851	0.000000	0.000000	0.000000	-0.006013	-0.004115	-0.024472	0.000000	0.000000	2.000000	51.000000	0.000000
3672.295778	0.112681	0.534320	0.001776	82.327110	-53.008766	40.631695	-0.638249	0.000000	-0.091772	0.000000	0.000000	0.000000	-0.025173	0.024039	-0.017833	0.000000	0.000000	2.000000	51.000000	0.000000
3672.299112	0.112681	0.534320	0.001776	82.327110	-53.008766	40.631695	-0.638249	0.000000	-0.091772	0.000000	0.000000	0.000000	-0.025173	0.024039	-0.017833	0.000000	0.000000	2.000000	51.000000	0.000000
3672.302445	0.112681	0.534320	0.001776	82.327110	-53.008766	40.631695	-0.638249	0.000000	-0.091772	0.000000	0.000000	0.000000	-0.025173	0.024039	-0.017833	0.000000	0.000000	2.000000	51.000000	0.000000
3672.305778	0.112681	0.534320	0.001776	82.324631	-52.974236	40.674809	-0.634053	0.000000	-0.088800	0.000000	0.000000	0.000000	-0.025173	0.024039	-0.017833	0.000000	0.000000	2.000000	51.000000	0.000000
3672.309112	0.112634	0.534398	0.001774	82.324631	-52.974236	40.674809	-0.634053	0.000000	-0.088800	0.000000	0.000000	0.000000	-0.013976	0.023243	-0.000476	0.000000	0.000000	2.000000	51.000000	0.000000
3672.312445	0.112634	0.534398	0.001774	82.324631	-52.974236	40.674809	-0.634053	0.000000	-0.088800	0.000000	0.000000	0.000000	-0.013976	0.023243	-0.000476	0.000000	0.000000	2.000000	51.000000	0.000000
3672.315778	0.112634	0.534398	0.001774	82.320900	-52.915684	40.739361	-0.631724	0.000000	-0.088721	0.000000	0.000000	0.000000	-0.013976	0.023243	-0.000476	0.000000	0.000000	2.000000	51.000000	0.000000
3672.319112	0.112634	0.534398	0.001774	82.320900	-52.915684	40.739361	-0.631724	0.000000	-0.088721	0.000000	0.000000	0.000000	-0.013976	0.023243	-0.000476	0.000000	0.000000	2.000000	51.000000	0.000000
3672.322445	0.112562	0.534459	0.001760	82.320900	-52.915684	40.739361	-0.631724	0.000000	-0.088721	0.000000	0.000000	0.000000	-0.021864	0.018326	-0.004381	0.000000	0.000000	2.000000	51.000000	0.000000
3672.325778	0.112562	0.534459	0.001760	82.318443	-52.878487	40.782368	-0.631724	0.000000	-0.088721	0.000000	0.000000	0.000000	-0.021864	0.018326	-0.004381	0.000000	0.000000	2.000000	51.000000	0.000000
3672.329112	0.112562	0.534459	0.001760	82.318443	-52.878487	40.782368	-0.631724	0.000000	-0.088721	0.000000	0.000000	0.000000	-0.021864	0.018326	-0.004381	0.000000	0.000000	2.000000	51.000000	0.000000
3672.332445	0.112562	0.534459	0.001760	82.318443	-52.878487	40.782368	-0.631724	0.000000	-0.088721	0.000000	0.000000	0.000000	-0.021864	0.018326	-0.004381	0.000000	0.000000	2.000000	51.000000	0.000000
3672.335778	0.112537	0.534536	0.001753	82.317169	-52.857132	40.803864	-0.628080	0.000000	-0.087991	0.000000	0.000000	0.000000	-0.007441	0.023233	-0.002088	0.000000	0.000000	2.000000	51.000000	0.000000
3672.339112	0.112537	0.534536	0.001753	82.317169	-52.857132	40.803864	-0.628080	0.000000	-0.087991	0.000000	0.000000	0.000000	-0.007441	0.023233	-0.002088	0.000000	0.000000	2.000000	51.000000	0.000000
3672.342445	0.112537	0.534536	0.001753	82.317169	-52.857132	40.803864	-0.628080	0.000000	-0.087991	0.000000	0.000000	0.000000	-0.007441	0.023233	-0.002088	0.000000	0.000000	2.000000	51.000000	0.000000
3672.345778	0.112537	0.534536	0.001753	82.318420	-52.875767	40.782333	-0.626840	0.000000	-0.087643	0.000000	0.000000	0.000000	-0.007441	0.023233	-0.002088	0.000000	0.000000	2.000000	51.000000	0.000000
3672.349112	0.112571	0.534504	0.001705	82.318420	-52.875767	40.782333	-0.626840	0.000000	-0.087643	0.000000	0.000000	0.000000	0.010373	-0.009809	-0.014212	0.000000	0.000000	2.000000	51.000000	0.000000
3672.352445	0.112571	0.534504	0.001705	82.318420	-52.875767	40.782333	-0.626840	0.000000	-0.087643	0.000000	0.000000	0.000000	0.010373	-0.009809	-0.014212	0.000000	0.000000	2.000000	51.000000	0.000000
3672.355778	0.112571	0.534504	0.001705	82.320900	-52.912949	40.739323	-0.628569	0.000000	-0.085274	0.000000	0.000000	0.000000	0.010373	-0.009809	-0.014212	0.000000	0.000000	2.000000	51.000000	0.000000
3672.359112	0.112571	0.534504	0.001705	82.320900	-52.912949	40.739323	-0.628569	0.000000	-0.085274	0.000000	0.000000	0.000000	0.010373	-0.009809	-0.014212	0.000000	0.000000	2.000000	51.000000	0.000000
3672.362445	0.112589	0.534487	0.001682	82.320900	-52.912949	40.739323	-0.628569	0.000000	-0.085274	0.000000	0.000000	0.000000	0.005184	-0.004881	-0.007107	0.000000	0.000000	2.000000	51.000000	0.000000
3672.365778	0.112589	0.534487	0.001682	82.323402	-52.952915	40.696304	-0.628569	0.000000	-0.085274	0.000000	0.000000	0.000000	0.005184	-0.004881	-0.007107	0.000000	0.000000	2.000000	51.000000	0.000000
3672.369112	0.112589	0.534487	0.001682	82.323402	-52.952915	40.696304	-0.628569	0.000000	-0.085274	0.000000	0.000000	0.000000	0.005184	-0.004881	-0.007107	0.000000	0.000000	2.000000	51.000000	0.000000
3672.372445	0.112589	0.534487	0.001682	82.323402	-52.952915	40.696304	-0.628569	0.000000	-0.085274	0.000000	0.000000	0.000000	0.005184	-0.004881	-0.007107	0.000000	0.000000	2.000000	51.000000	0.000000
3672.375778	0.112620	0.534413	0.001620	82.325859	-52.992840	40.653236	-0.629433	0.000000	-0.084089	0.000000	0.000000	0.000000	0.009318	-0.022448	-0.018490	0.000000	0.000000	2.000000	51.000000	0.000000
3672.379112	0.112620	0.534413	0.001620	82.325859	-52.992840	40.653236	-0.629433	0.000000	-0.084089	0.000000	0.000000	0.000000	0.009318	-0.022448	-0.018490	0.000000	0.000000	2.000000	51.000000	0.000000
3672.382445	0.112620	0.534413	0.001620	82.325859	-52.992840	40.653236	-0.629433	0.000000	-0.084089	0.000000	0.000000	0.000000	0.009318	-0.022448	-0.018490	0.000000	0.000000	2.000000	51.000000	0.000000
3672.385778	0.112620	0.534413	0.001620	82.327087	-53.011517	40.631668	-0.630986	0.000000	-0.081008	0.000000	0.000000	0.000000	0.009318	-0.022448	-0.018490	0.000000	0.000000	2.000000	51.000000	0.000000
3672.389112	0.112643	0.534387	0.001619	82.327087	-53.011517	40.631668	-0.630986	0.000000	-0.081008	0.000000	0.000000	0.000000	0.006837	-0.007752	-0.000375	0.000000	0.000000	2.000000	51.000000	0.000000
3672.392445	0.112643	0.534387	0.001619	82.327087	-53.011517	40.631668	-0.630986	0.000000	-0.081008	0.000000	0.000000	0.000000	0.006837	-0.007752	-0.000375	0.000000	0.000000	2.000000	51.000000	0.000000
3672.395778	0.112643	0.534387	0.001619	82.328316	-53.035572	40.610092	-0.632125	0.000000	-0.080945	0.000000	0.000000	0.000000	0.006837	-0.007752	-0.000375	0.000000	0.000000	2.000000	51.000000	0.000000
3672.399112	0.112643	0.534387	0.001619	82.328316	-53.035572	40.610092	-0.632125	0.000000	-0.080945	0.000000	0.000000	0.000000	0.006837	-0.007752	-0.000375	0.000000	0.000000	2.000000	51.000000	0.000000
3672.402445	0.112616	0.534370	0.001606	82.328316	-53.035572	40.610092	-0.632125	0.000000	-0.080945	0.000000	0.000000	0.000000	-0.007886	-0.004899	-0.003901	0.000000	0.000000	2.000000	51.000000	0.000000
3672.405778	0.112616	0.534370	0.001606	82.329514	-53.062378	40.588558	-0.632125	0.000000	-0.080945	0.000000	0.000000	0.000000	-0.007886	-0.004899	-0.003901	0.000000	0.000000	2.000000	51.000000	0.000000
3672.409112	0.112616	0.534370	0.001606	82.329514	-53.062378	40.588558	-0.632125	0.000000	-0.080945	0.000000	0.000000	0.000000	-0.007886	-0.004899	-0.003901	0.000000	0.000000	2.000000	51.000000	0.000000
3672.412445	0.112616	0.534370	0.001606	82.329514	-53.062378	40.588558	-0.632125	0.000000	-0.080945	0.000000	0.000000	0.000000	-0.007886	-0.004899	-0.003901	0.000000	0.000000	2.000000	51.000000	0.000000
3672.415778	0.112556	0.534361	0.001644	82.328285	-53.043678	40.610138	-0.630811	0.000000	-0.080295	0.000000	0.000000	0.000000	-0.017951	-0.002838	0.011543	0.000000	0.000000	2.000000	51.000000	0.000000
3672.419112	0.112556	0.534361	0.001644	82.328285	-53.043678	40.610138	-0.630811	0.000000	-0.080295	0.000000	0.000000	0.000000	-0.017951	-0.002838	0.011543	0.000000	0.000000	2.000000	51.000000	0.000000
3672.422445	0.112556	0.534361	0.001644	82.328285	-53.043678	40.610138	-0.630811	0.000000	-0.080295	0.000000	0.000000	0.000000	-0.017951	-0.002838	0.011543	0.000000	0.000000	2.000000	51.000000	0.000000
3672.425778	0.112556	0.534361	0.001644	82.328316	-53.049149	40.610153	-0.627819	0.000000	-0.082219	0.000000	0.000000	0.000000	-0.017951	-0.002838	0.011543	0.000000	0.000000	2.000000	51.000000	0.000000
3672.429112	0.112507	0.534370	0.001633	82.328316	-53.049149	40.610153	-0.627819	0.000000	-0.082219	0.000000	0.000000	0.000000	-0.014720	0.002844	-0.003529	0.000000	0.000000	2.000000	51.000000	0.000000
3672.432445	0.112507	0.534370	0.001633	82.328316	-53.049149	40.610153	-0.627819	0.000000	-0.082219	0.000000	0.000000	0.000000	-0.014720	0.002844	-0.003529	0.000000	0.000000	2.000000	51.000000	0.000000
3672.435778	0.112507	0.534370	0.001633	82.324455	-53.011841	40.648724	-0.625366	0.000000	-0.081631	0.000000	0.000000	0.000000	-0.014720	0.002844	-0.003529	0.000000	0.000000	2.000000	51.000000	0.000000
3672.439112	0.112507	0.534370	0.001633	82.324455	-53.011841	40.648724	-0.625366	0.000000	-0.081631	0.000000	0.000000	0.000000	-0.014720	0.002844	-0.003529	0.000000	0.000000	2.000000	51.000000	0.000000
3672.442445	0.112495	0.534403	0.001675	82.324455	-53.011841	40.648724	-0.625366	0.000000	-0.081631	0.000000	0.000000	0.000000	-0.003833	0.009797	0.012613	0.000000	0.000000	2.000000	51.000000	0.000000
3672.445778	0.112495	0.534403	0.001675	82.321976	-52.971863	40.691837	-0.625366	0.000000	-0.081631	0.000000	0.000000	0.000000	-0.003833	0.009797	0.012613	0.000000	0.000000	2.000000	51.000000	0.000000
3672.449112	0.112495	0.534403	0.001675	82.321976	-52.971863	40.691837	-0.625366	0.000000	-0.081631	0.000000	0.000000	0.000000	-0.003833	0.009797	0.012613	0.000000	0.000000	2.000000	51.000000	0.000000
3672.452445	0.112495	0.534403	0.001675	82.321976	-52.971863	40.691837	-0.625366	0.000000	-0.081631	0.000000	0.000000	0.000000	-0.003833	0.009797	0.012613	0.000000	0.000000	2.000000	51.000000	0.000000
3672.455778	0.112442	0.534478	0.001742	82.319519	-52.934704	40.734867	-0.624727	0.000000	-0.083733	0.000000	0.000000	0.000000	-0.015861	0.022446	0.020089	0.000000	0.000000	2.000000	51.000000	0.000000
3672.459112	0.112442	0.534478	0.001742	82.319519	-52.934704	40.734867	-0.624727	0.000000	-0.083733	0.000000	0.000000	0.000000	-0.015861	0.022446	0.020089	0.000000	0.000000	2.000000	51.000000	0.000000
3672.462445	0.112442	0.534478	0.001742	82.319519	-52.934704	40.734867	-0.624727	0.000000	-0.083733	0.000000	0.000000	0.000000	-0.015861	0.022446	0.020089	0.000000	0.000000	2.000000	51.000000	0.000000
3672.465778	0.112442	0.534478	0.001742	82.317017	-52.894794	40.777840	-0.622083	0.000000	-0.087081	0.000000	0.000000	0.000000	-0.015861	0.022446	0.020089	0.000000	0.000000	2.000000	51.000000	0.000000
3672.469112	0.112434	0.534501	0.001806	82.317017	-52.894794	40.777840	-0.622083	0.000000	-0.087081	0.000000	0.000000	0.000000	-0.002188	0.006981	0.019343	0.000000	0.000000	2.000000	51.000000	0.000000
3672.472445	0.112434	0.534501	0.001806	82.317017	-52.894794	40.777840	-0.622083	0.000000	-0.087081	0.000000	0.000000	0.000000	-0.002188	0.006981	0.019343	0.000000	0.000000	2.000000	51.000000	0.000000
3672.475778	0.112434	0.534501	0.001806	82.315788	-52.878876	40.799393	-0.621719	0.000000	-0.090305	0.000000	0.000000	0.000000	-0.002188	0.006981	0.019343	0.000000	0.000000	2.000000	51.000000	0.000000
3672.479112	0.112434	0.534501	0.001806	82.315788	-52.878876	40.799393	-0.621719	0.000000	-0.090305	0.000000	0.000000	0.000000	-0.002188	0.006981	0.019343	0.000000	0.000000	2.000000	51.000000	0.000000
3672.482445	0.112400	0.534534	0.001853	82.315788	-52.878876	40.799393	-0.621719	0.000000	-0.090305	0.000000	0.000000	0.000000	-0.010380	0.009804	0.014209	0.000000	0.000000	2.000000	51.000000	0.000000
3672.485778	0.112400	0.534534	0.001853	82.314568	-52.860329	40.820839	-0.621719	0.000000	-0.090305	0.000000	0.000000	0.000000	-0.010380	0.009804	0.014209	0.000000	0.000000	2.000000	51.000000	0.000000
3672.489112	0.112400	0.534534	0.001853	82.314568	-52.860329	40.820839	-0.621719	0.000000	-0.090305	0.000000	0.000000	0.000000	-0.010380	0.009804	0.014209	0.000000	0.000000	2.000000	51.000000	0.000000
3672.492445	0.112400	0.534534	0.001853	82.314568	-52.860329	40.820839	-0.621719	0.000000	-0.090305	0.000000	0.000000	0.000000	-0.010380	0.009804	0.014209	0.000000	0.000000	2.000000	51.000000	0.000000
3672.495778	0.112340	0.534524	0.001892	82.314568	-52.865822	40.820812	-0.619989	0.000000	-0.092673	0.000000	0.000000	0.000000	-0.017965	-0.002833	0.011535	0.000000	0.000000	2.000000	51.000000	0.000000
3672.499112	0.112340	0.534524	0.001892	82.314568	-52.865822	40.820812	-0.619989	0.000000	-0.092673	0.000000	0.000000	0.000000	-0.017965	-0.002833	0.011535	0.000000	0.000000	2.000000	51.000000	0.000000
3672.502445	0.112340	0.534524	0.001892	82.314568	-52.865822	40.820812	-0.619989	0.000000	-0.092673	0.000000	0.000000	0.000000	-0.017965	-0.002833	0.011535	0.000000	0.000000	2.000000	51.000000	0.000000
3672.505778	0.112340	0.534524	0.001892	82.315788	-52.889786	40.799343	-0.616995	0.000000	-0.094596	0.000000	0.000000	0.000000	-0.017965	-0.002833	0.011535	0.000000	0.000000	2.000000	51.000000	0.000000
3672.509112	0.112314	0.534508	0.001879	82.315788	-52.889786	40.799343	-0.616995	0.000000	-0.094596	0.000000	0.000000	0.000000	-0.007883	-0.004915	-0.003904	0.000000	0.000000	2.000000	51.000000	0.000000
3672.512445	0.112314	0.534508	0.001879	82.315788	-52.889786	40.799343	-0.616995	0.000000	-0.094596	0.000000	0.000000	0.000000	-0.007883	-0.004915	-0.003904	0.000000	0.000000	2.000000	51.000000	0.000000
3672.515778	0.112314	0.534508	0.001879	82.317017	-52.911068	40.777866	-0.615681	0.000000	-0.093945	0.000000	0.000000	0.000000	-0.007883	-0.004915	-0.003904	0.000000	0.000000	2.000000	51.000000	0.000000
3672.519112	0.112314	0.534508	0.001879	82.317017	-52.911068	40.777866	-0.615681	0.000000	-0.093945	0.000000	0.000000	0.000000	-0.007883	-0.004915	-0.003904	0.000000	0.000000	2.000000	51.000000	0.000000
3672.522445	0.112315	0.534482	0.001883	82.317017	-52.911068	40.777866	-0.615681	0.000000	-0.093945	0.000000	0.000000	0.000000	0.000300	-0.007743	0.001231	0.000000	0.000000	2.000000	51.000000	0.000000
3672.525778	0.112315	0.534482	0.001883	82.318344	-52.922897	40.768097	-0.615681	0.000000	-0.093945	0.000000	0.000000	0.000000	0.000300	-0.007743	0.001231	0.000000	0.000000	2.000000	51.000000	0.000000
3672.529112	0.112315	0.534482	0.001883	82.318344	-52.922897	40.768097	-0.615681	0.000000	-0.093945	0.000000	0.000000	0.000000	0.000300	-0.007743	0.001231	0.000000	0.000000	2.000000	51.000000	0.000000
3672.532445	0.112315	0.534482	0.001883	82.318344	-52.922897	40.768097	-0.615681	0.000000	-0.093945	0.000000	0.000000	0.000000	0.000300	-0.007743	0.001231	0.000000	0.000000	2.000000	51.000000	0.000000
3672.535778	0.112273	0.534431	0.001902	82.316605	-52.875263	40.818008	-0.615731	0.000000	-0.094150	0.000000	0.000000	0.000000	-0.012474	-0.015491	0.005658	0.000000	0.000000	2.000000	51.000000	0.000000
3672.539112	0.112273	0.534431	0.001902	82.316605	-52.875263	40.818008	-0.615731	0.000000	-0.094150	0.000000	0.000000	0.000000	-0.012474	-0.015491	0.005658	0.000000	0.000000	2.000000	51.000000	0.000000
3672.542445	0.112273	0.534431	0.001902	82.316605	-52.875263	40.818008	-0.615731	0.000000	-0.094150	0.000000	0.000000	0.000000	-0.012474	-0.015491	0.005658	0.000000	0.000000	2.000000	51.000000	0.000000
3672.545778	0.112273	0.534431	0.001902	82.312523	-52.763420	40.934231	-0.613652	0.000000	-0.095093	0.000000	0.000000	0.000000	-0.012474	-0.015491	0.005658	0.000000	0.000000	2.000000	51.000000	0.000000
3672.549112	0.112240	0.534412	0.001957	82.312523	-52.763420	40.934231	-0.613652	0.000000	-0.095093	0.000000	0.000000	0.000000	-0.009781	-0.005701	0.016666	0.000000	0.000000	2.000000	51.000000	0.000000
3672.552445	0.112240	0.534412	0.001957	82.312523	-52.763420	40.934231	-0.613652	0.000000	-0.095093	0.000000	0.000000	0.000000	-0.009781	-0.005701	0.016666	0.000000	0.000000	2.000000	51.000000	0.000000
3672.555778	0.112240	0.534412	0.001957	82.306549	-52.613731	41.088352	-0.612021	0.000000	-0.097871	0.000000	0.000000	0.000000	-0.009781	-0.005701	0.016666	0.000000	0.000000	2.000000	51.000000	0.000000
3672.559112	0.112240	0.534412	0.001957	82.306549	-52.613731	41.088352	-0.612021	0.000000	-0.097871	0.000000	0.000000	0.000000	-0.009781	-0.005701	0.016666	0.000000	0.000000	2.000000	51.000000	0.000000
3672.562445	0.112212	0.534409	0.002031	82.306549	-52.613731	41.088352	-0.612021	0.000000	-0.097871	0.000000	0.000000	0.000000	-0.008444	-0.000784	0.022169	0.000000	0.000000	2.000000	51.000000	0.000000
3672.565778	0.112212	0.534409	0.002031	82.301193	-52.468769	41.237396	-0.612021	0.000000	-0.097871	0.000000	0.000000	0.000000	-0.008444	-0.000784	0.022169	0.000000	0.000000	2.000000	51.000000	0.000000
3672.569112	0.112212	0.534409	0.002031	82.301193	-52.468769	41.237396	-0.612021	0.000000	-0.097871	0.000000	0.000000	0.000000	-0.008444	-0.000784	0.022169	0.000000	0.000000	2.000000	51.000000	0.000000
3672.572445	0.112212	0.534409	0.002031	82.301193	-52.468769	41.237396	-0.612021	0.000000	-0.097871	0.000000	0.000000	0.000000	-0.008444	-0.000784	0.022169	0.000000	0.000000	2.000000	51.000000	0.000000
3672.575778	0.112152	0.534362	0.002165	82.297569	-52.374062	41.336666	-0.610614	0.000000	-0.101566	0.000000	0.000000	0.000000	-0.017939	-0.014224	0.040059	0.000000	0.000000	2.000000	51.000000	0.000000
3672.579112	0.112152	0.534362	0.002165	82.297569	-52.374062	41.336666	-0.610614	0.000000	-0.101566	0.000000	0.000000	0.000000	-0.017939	-0.014224	0.040059	0.000000	0.000000	2.000000	51.000000	0.000000
3672.582445	0.112152	0.534362	0.002165	82.297569	-52.374062	41.336666	-0.610614	0.000000	-0.101566	0.000000	0.000000	0.000000	-0.017939	-0.014224	0.040059	0.000000	0.000000	2.000000	51.000000	0.000000
3672.585778	0.112152	0.534362	0.002165	82.296455	-52.321705	41.393139	-0.607624	0.000000	-0.108242	0.000000	0.000000	0.000000	-0.017939	-0.014224	0.040059	0.000000	0.000000	2.000000	51.000000	0.000000
3672.589112	0.112116	0.534300	0.002206	82.296455	-52.321705	41.393139	-0.607624	0.000000	-0.108242	0.000000	0.000000	0.000000	-0.010839	-0.018356	0.012383	0.000000	0.000000	2.000000	51.000000	0.000000
3672.592445	0.112116	0.534300	0.002206	82.296455	-52.321705	41.393139	-0.607624	0.000000	-0.108242	0.000000	0.000000	0.000000	-0.010839	-0.018356	0.012383	0.000000	0.000000	2.000000	51.000000	0.000000
3672.595778	0.112116	0.534300	0.002206	82.297882	-52.318436	41.395237	-0.605818	0.000000	-0.110306	0.000000	0.000000	0.000000	-0.010839	-0.018356	0.012383	0.000000	0.000000	2.000000	51.000000	0.000000
3672.599112	0.112116	0.534300	0.002206	82.297882	-52.318436	41.395237	-0.605818	0.000000	-0.110306	0.000000	0.000000	0.000000	-0.010839	-0.018356	0.012383	0.000000	0.000000	2.000000	51.000000	0.000000
3672.602445	0.112119	0.534223	0.002218	82.297882	-52.318436	41.395237	-0.605818	0.000000	-0.110306	0.000000	0.000000	0.000000	0.000896	-0.023246	0.003681	0.000000	0.000000	2.000000	51.000000	0.000000
3672.605778	0.112119	0.534223	0.002218	82.297478	-52.262409	41.446941	-0.605818	0.000000	-0.110306	0.000000	0.000000	0.000000	0.000896	-0.023246	0.003681	0.000000	0.000000	2.000000	51.000000	0.000000
3672.609112	0.112119	0.534223	0.002218	82.297478	-52.262409	41.446941	-0.605818	0.000000	-0.110306	0.000000	0.000000	0.000000	0.000896	-0.023246	0.003681	0.000000	0.000000	2.000000	51.000000	0.000000
3672.612445	0.112119	0.534223	0.002218	82.297478	-52.262409	41.446941	-0.605818	0.000000	-0.110306	0.000000	0.000000	0.000000	0.000896	-0.023246	0.003681	0.000000	0.000000	2.000000	51.000000	0.000000
3672.615778	0.112186	0.534052	0.002209	82.292732	-52.089695	41.614227	-0.605967	0.000000	-0.110919	0.000000	0.000000	0.000000	0.020077	-0.051398	-0.002949	0.000000	0.000000	2.000000	51.000000	0.000000
3672.619112	0.112186	0.534052	0.002209	82.292732	-52.089695	41.614227	-0.605967	0.000000	-0.110919	0.000000	0.000000	0.000000	0.020077	-0.051398	-0.002949	0.000000	0.000000	2.000000	51.000000	0.000000
3672.622445	0.112186	0.534052	0.002209	82.292732	-52.089695	41.614227	-0.605967	0.000000	-0.110919	0.000000	0.000000	0.000000	0.020077	-0.051398	-0.002949	0.000000	0.000000	2.000000	51.000000	0.000000
3672.625778	0.112186	0.534052	0.002209	82.283577	-51.795475	41.896530	-0.609313	0.000000	-0.110428	0.000000	0.000000	0.000000	0.020077	-0.051398	-0.002949	0.000000	0.000000	2.000000	51.000000	0.000000
3672.629112	0.112226	0.534009	0.002184	82.283577	-51.795475	41.896530	-0.609313	0.000000	-0.110428	0.000000	0.000000	0.000000	0.012040	-0.012659	-0.007481	0.000000	0.000000	2.000000	51.000000	0.000000
3672.632445	0.112226	0.534009	0.002184	82.283577	-51.795475	41.896530	-0.609313	0.000000	-0.110428	0.000000	0.000000	0.000000	0.012040	-0.012659	-0.007481	0.000000	0.000000	2.000000	51.000000	0.000000
3672.635778	0.112226	0.534009	0.002184	82.270462	-51.405281	42.276676	-0.611320	0.000000	-0.109181	0.000000	0.000000	0.000000	0.012040	-0.012659	-0.007481	0.000000	0.000000	2.000000	51.000000	0.000000
3672.639112	0.112226	0.534009	0.002184	82.270462	-51.405281	42.276676	-0.611320	0.000000	-0.109181	0.000000	0.000000	0.000000	0.012040	-0.012659	-0.007481	0.000000	0.000000	2.000000	51.000000	0.000000
3672.642445	0.112268	0.533941	0.002163	82.270462	-51.405281	42.276676	-0.611320	0.000000	-0.109181	0.000000	0.000000	0.000000	0.012334	-0.020397	-0.006261	0.000000	0.000000	2.000000	51.000000	0.000000
3672.645778	0.112268	0.533941	0.002163	82.251648	-50.872871	42.800270	-0.611320	0.000000	-0.109181	0.000000	0.000000	0.000000	0.012334	-0.020397	-0.006261	0.000000	0.000000	2.000000	51.000000	0.000000
3672.649112	0.112268	0.533941	0.002163	82.251648	-50.872871	42.800270	-0.611320	0.000000	-0.109181	0.000000	0.000000	0.000000	0.012334	-0.020397	-0.006261	0.000000	0.000000	2.000000	51.000000	0.000000
3672.652445	0.112268	0.533941	0.002163	82.251648	-50.872871	42.800270	-0.611320	0.000000	-0.109181	0.000000	0.000000	0.000000	0.012334	-0.020397	-0.006261	0.000000	0.000000	2.000000	51.000000	0.000000
3672.655778	0.112348	0.533857	0.002113	82.232971	-50.371098	43.290932	-0.613375	0.000000	-0.108138	0.000000	0.000000	0.000000	0.024069	-0.025281	-0.014974	0.000000	0.000000	2.000000	51.000000	0.000000
3672.659112	0.112348	0.533857	0.002113	82.232971	-50.371098	43.290932	-0.613375	0.000000	-0.108138	0.000000	0.000000	0.000000	0.000001	0.000003	0.000000	0.000000	0.000000	2.000000	51.000000	0.000000
3672.662445	0.112348	0.533857	0.002113	82.232971	-50.371098	43.290932	-0.613375	0.000000	-0.108138	0.000000	0.000000	0.000000	0.000001	0.000003	0.000000	0.000000	0.000000	2.000000	51.000000	0.000000
3672.665778	0.112348	0.533857	0.002113	82.215782	-49.944798	43.707516	-0.617387	0.000000	-0.105642	0.000000	0.000000	0.000000	0.000001	0.000003	0.000000	0.000000	0.000000	2.000000	51.000000	0.000000
3672.669112	0.112348	0.533857	0.002113	82.215782	-49.944798	43.707516	-0.617387	0.000000	-0.105642	0.000000	0.000000	0.000000	0.000001	0.000003	0.000000	0.000000	0.000000	2.000000	51.000000	0.000000
3672.672445	0.112388	0.533815	0.002088	82.215782	-49.944798	43.707516	-0.617387	0.000000	-0.105642	0.000000	0.000000	0.000000	0.012033	-0.012650	-0.007490	0.000000	0.000000	2.000000	51.000000	0.000000
3672.675778	0.112388	0.533815	0.002088	82.208694	-49.704353	43.941048	-0.617387	0.000000	-0.105642	0.000000	0.000000	0.000000	0.012033	-0.012650	-0.007490	0.000000	0.000000	2.000000	51.000000	0.000000
3672.679112	0.112388	0.533815	0.002088	82.208694	-49.704353	43.941048	-0.617387	0.000000	-0.105642	0.000000	0.000000	0.000000	0.012033	-0.012650	-0.007490	0.000000	0.000000	2.000000	51.000000	0.000000
3672.682445	0.112388	0.533815	0.002088	82.208694	-49.704353	43.941048	-0.617387	0.000000	-0.105642	0.000000	0.000000	0.000000	0.012033	-0.012650	-0.007490	0.000000	0.000000	2.000000	51.000000	0.000000
3672.685778	0.112494	0.533747	0.002051	82.205879	-49.619080	44.017086	-0.619393	0.000000	-0.104394	0.000000	0.000000	0.000000	0.031949	-0.020406	-0.011079	0.000000	0.000000	2.000000	51.000000	0.000000
3672.689112	0.112494	0.533747	0.002051	82.205879	-49.619080	44.017086	-0.619393	0.000000	-0.104394	0.000000	0.000000	0.000000	0.031949	-0.020406	-0.011079	0.000000	0.000000	2.000000	51.000000	0.000000
3672.692445	0.112494	0.533747	0.002051	82.205879	-49.619080	44.017086	-0.619393	0.000000	-0.104394	0.000000	0.000000	0.000000	0.031949	-0.020406	-0.011079	0.000000	0.000000	2.000000	51.000000	0.000000
3672.695778	0.112494	0.533747	0.002051	82.207237	-49.634052	43.996407	-0.624717	0.000000	-0.102547	0.000000	0.000000	0.000000	0.031949	-0.020406	-0.011079	0.000000	0.000000	2.000000	51.000000	0.000000
3672.699112	0.112533	0.533731	0.002022	82.207237	-49.634052	43.996407	-0.624717	0.000000	-0.102547	0.000000	0.000000	0.000000	0.011727	-0.004892	-0.008715	0.000000	0.000000	2.000000	51.000000	0.000000
3672.702445	0.112533	0.533731	0.002022	82.207237	-49.634052	43.996407	-0.624717	0.000000	-0.102547	0.000000	0.000000	0.000000	0.011727	-0.004892	-0.008715	0.000000	0.000000	2.000000	51.000000	0.000000
3672.705778	0.112533	0.533731	0.002022	82.208679	-49.651791	43.975822	-0.626672	0.000000	-0.101095	0.000000	0.000000	0.000000	0.011727	-0.004892	-0.008715	0.000000	0.000000	2.000000	51.000000	0.000000
3672.709112	0.112533	0.533731	0.002022	82.208679	-49.651791	43.975822	-0.626672	0.000000	-0.101095	0.000000	0.000000	0.000000	0.011727	-0.004892	-0.008715	0.000000	0.000000	2.000000	51.000000	0.000000
3672.712445	0.112556	0.533705	0.002021	82.208679	-49.651791	43.975822	-0.626672	0.000000	-0.101095	0.000000	0.000000	0.000000	0.006838	-0.007738	-0.000385	0.000000	0.000000	2.000000	51.000000	0.000000
3672.715778	0.112556	0.533705	0.002021	82.207291	-49.628666	43.996445	-0.626672	0.000000	-0.101095	0.000000	0.000000	0.000000	0.006838	-0.007738	-0.000385	0.000000	0.000000	2.000000	51.000000	0.000000
3672.719112	0.112556	0.533705	0.002021	82.207291	-49.628666	43.996445	-0.626672	0.000000	-0.101095	0.000000	0.000000	0.000000	0.006838	-0.007738	-0.000385	0.000000	0.000000	2.000000	51.000000	0.000000
3672.722445	0.112556	0.533705	0.002021	82.207291	-49.628666	43.996445	-0.626672	0.000000	-0.101095	0.000000	0.000000	0.000000	0.006838	-0.007738	-0.000385	0.000000	0.000000	2.000000	51.000000	0.000000
3672.725778	0.112554	0.533756	0.002012	82.205856	-49.610882	44.017086	-0.627812	0.000000	-0.101030	0.000000	0.000000	0.000000	-0.000597	0.015496	-0.002436	0.000000	0.000000	2.000000	51.000000	0.000000
3672.729112	0.112554	0.533756	0.002012	82.205856	-49.610882	44.017086	-0.627812	0.000000	-0.101030	0.000000	0.000000	0.000000	-0.000597	0.015496	-0.002436	0.000000	0.000000	2.000000	51.000000	0.000000
3672.732445	0.112554	0.533756	0.002012	82.205856	-49.610882	44.017086	-0.627812	0.000000	-0.101030	0.000000	0.000000	0.000000	-0.000597	0.015496	-0.002436	0.000000	0.000000	2.000000	51.000000	0.000000
3672.735778	0.112554	0.533756	0.002012	82.202354	-49.556507	44.074436	-0.627712	0.000000	-0.100624	0.000000	0.000000	0.000000	-0.000597	0.015496	-0.002436	0.000000	0.000000	2.000000	51.000000	0.000000
3672.739112	0.112530	0.533808	0.002010	82.202354	-49.556507	44.074436	-0.627712	0.000000	-0.100624	0.000000	0.000000	0.000000	-0.007136	0.015502	-0.000836	0.000000	0.000000	2.000000	51.000000	0.000000
3672.742445	0.112530	0.533808	0.002010	82.202354	-49.556507	44.074436	-0.627712	0.000000	-0.100624	0.000000	0.000000	0.000000	-0.007136	0.015502	-0.000836	0.000000	0.000000	2.000000	51.000000	0.000000
3672.745778	0.112530	0.533808	0.002010	82.199539	-49.518406	44.115658	-0.626523	0.000000	-0.100485	0.000000	0.000000	0.000000	-0.007136	0.015502	-0.000836	0.000000	0.000000	2.000000	51.000000	0.000000
3672.749112	0.112511	0.533876	0.002025	82.199539	-49.518406	44.115658	-0.626523	0.000000	-0.100485	0.000000	0.000000	0.000000	-0.005788	0.020378	0.004672	0.000000	0.000000	2.000000	51.000000	0.000000
3672.752445	0.112511	0.533876	0.002025	82.199539	-49.518406	44.115658	-0.626523	0.000000	-0.100485	0.000000	0.000000	0.000000	-0.005788	0.020378	0.004672	0.000000	0.000000	2.000000	51.000000	0.000000
3672.755778	0.112511	0.533876	0.002025	82.195313	-49.457169	44.177406	-0.625558	0.000000	-0.101264	0.000000	0.000000	0.000000	-0.005788	0.020378	0.004672	0.000000	0.000000	2.000000	51.000000	0.000000
3672.759112	0.112511	0.533876	0.002025	82.195313	-49.457169	44.177406	-0.625558	0.000000	-0.101264	0.000000	0.000000	0.000000	-0.005788	0.020378	0.004672	0.000000	0.000000	2.000000	51.000000	0.000000
3672.762445	0.112508	0.533954	0.002013	82.195313	-49.457169	44.177406	-0.625558	0.000000	-0.101264	0.000000	0.000000	0.000000	-0.000898	0.023248	-0.003664	0.000000	0.000000	2.000000	51.000000	0.000000
3672.765778	0.112508	0.533954	0.002013	82.191086	-49.398792	44.239120	-0.625558	0.000000	-0.101264	0.000000	0.000000	0.000000	-0.000898	0.023248	-0.003664	0.000000	0.000000	2.000000	51.000000	0.000000
3672.769112	0.112508	0.533954	0.002013	82.191086	-49.398792	44.239120	-0.625558	0.000000	-0.101264	0.000000	0.000000	0.000000	-0.000898	0.023248	-0.003664	0.000000	0.000000	2.000000	51.000000	0.000000
3672.772445	0.112508	0.533954	0.002013	82.191086	-49.398792	44.239120	-0.625558	0.000000	-0.101264	0.000000	0.000000	0.000000	-0.000898	0.023248	-0.003664	0.000000	0.000000	2.000000	51.000000	0.000000
3672.775778	0.112488	0.534047	0.002025	82.188271	-49.358074	44.280251	-0.625409	0.000000	-0.100653	0.000000	0.000000	0.000000	-0.006088	0.028145	0.003442	0.000000	0.000000	2.000000	51.000000	0.000000
3672.779112	0.112488	0.534047	0.002025	82.188271	-49.358074	44.280251	-0.625409	0.000000	-0.100653	0.000000	0.000000	0.000000	-0.006088	0.028145	0.003442	0.000000	0.000000	2.000000	51.000000	0.000000
3672.782445	0.112488	0.534047	0.002025	82.188271	-49.358074	44.280251	-0.625409	0.000000	-0.100653	0.000000	0.000000	0.000000	-0.006088	0.028145	0.003442	0.000000	0.000000	2.000000	51.000000	0.000000
3672.785778	0.112488	0.534047	0.002025	82.186859	-49.340439	44.300793	-0.624394	0.000000	-0.101227	0.000000	0.000000	0.000000	-0.006088	0.028145	0.003442	0.000000	0.000000	2.000000	51.000000	0.000000
3672.789112	0.112465	0.534073	0.002026	82.186859	-49.340439	44.300793	-0.624394	0.000000	-0.101227	0.000000	0.000000	0.000000	-0.006838	0.007745	0.000378	0.000000	0.000000	2.000000	51.000000	0.000000
3672.792445	0.112465	0.534073	0.002026	82.186859	-49.340439	44.300793	-0.624394	0.000000	-0.101227	0.000000	0.000000	0.000000	-0.006838	0.007745	0.000378	0.000000	0.000000	2.000000	51.000000	0.000000
3672.795778	0.112465	0.534073	0.002026	82.188271	-49.366230	44.280251	-0.623254	0.000000	-0.101290	0.000000	0.000000	0.000000	-0.006838	0.007745	0.000378	0.000000	0.000000	2.000000	51.000000	0.000000
3672.799112	0.112465	0.534073	0.002026	82.188271	-49.366230	44.280251	-0.623254	0.000000	-0.101290	0.000000	0.000000	0.000000	-0.006838	0.007745	0.000378	0.000000	0.000000	2.000000	51.000000	0.000000
3672.802445	0.112417	0.534057	0.002018	82.188271	-49.366230	44.280251	-0.623254	0.000000	-0.101290	0.000000	0.000000	0.000000	-0.014430	-0.004886	-0.002305	0.000000	0.000000	2.000000	51.000000	0.000000
3672.805778	0.112417	0.534057	0.002018	82.191063	-49.409649	44.239120	-0.623254	0.000000	-0.101290	0.000000	0.000000	0.000000	-0.014430	-0.004886	-0.002305	0.000000	0.000000	2.000000	51.000000	0.000000
3672.809112	0.112417	0.534057	0.002018	82.191063	-49.409649	44.239120	-0.623254	0.000000	-0.101290	0.000000	0.000000	0.000000	-0.014430	-0.004886	-0.002305	0.000000	0.000000	2.000000	51.000000	0.000000
3672.812445	0.112417	0.534057	0.002018	82.191063	-49.409649	44.239120	-0.623254	0.000000	-0.101290	0.000000	0.000000	0.000000	-0.014430	-0.004886	-0.002305	0.000000	0.000000	2.000000	51.000000	0.000000
3672.815778	0.112319	0.533969	0.001902	82.195313	-49.473526	44.177414	-0.620849	0.000000	-0.100906	0.000000	0.000000	0.000000	-0.029351	-0.026537	-0.034983	0.000000	0.000000	2.000000	51.000000	0.000000
3672.819112	0.112319	0.533969	0.001902	82.195313	-49.473526	44.177414	-0.620849	0.000000	-0.100906	0.000000	0.000000	0.000000	-0.029351	-0.026537	-0.034983	0.000000	0.000000	2.000000	51.000000	0.000000
3672.822445	0.112319	0.533969	0.001902	82.195313	-49.473526	44.177414	-0.620849	0.000000	-0.100906	0.000000	0.000000	0.000000	-0.029351	-0.026537	-0.034983	0.000000	0.000000	2.000000	51.000000	0.000000
3672.825778	0.112319	0.533969	0.001902	82.202354	-49.578270	44.074455	-0.615957	0.000000	-0.095075	0.000000	0.000000	0.000000	-0.029351	-0.026537	-0.034983	0.000000	0.000000	2.000000	51.000000	0.000000
3672.829112	0.112301	0.533903	0.001828	82.202354	-49.578270	44.074455	-0.615957	0.000000	-0.095075	0.000000	0.000000	0.000000	-0.005391	-0.019593	-0.022040	0.000000	0.000000	2.000000	51.000000	0.000000
3672.832445	0.112301	0.533903	0.001828	82.202354	-49.578270	44.074455	-0.615957	0.000000	-0.095075	0.000000	0.000000	0.000000	-0.005391	-0.019593	-0.022040	0.000000	0.000000	2.000000	51.000000	0.000000
3672.835778	0.112301	0.533903	0.001828	82.207993	-49.662777	43.991943	-0.615059	0.000000	-0.091402	0.000000	0.000000	0.000000	-0.005391	-0.019593	-0.022040	0.000000	0.000000	2.000000	51.000000	0.000000
3672.839112	0.112301	0.533903	0.001828	82.207993	-49.662777	43.991943	-0.615059	0.000000	-0.091402	0.000000	0.000000	0.000000	-0.005391	-0.019593	-0.022040	0.000000	0.000000	2.000000	51.000000	0.000000
3672.842445	0.112261	0.533838	0.001760	82.207993	-49.662777	43.991943	-0.615059	0.000000	-0.091402	0.000000	0.000000	0.000000	-0.011929	-0.019569	-0.020446	0.000000	0.000000	2.000000	51.000000	0.000000
3672.845778	0.112261	0.533838	0.001760	82.213562	-49.744640	43.909275	-0.615059	0.000000	-0.091402	0.000000	0.000000	0.000000	-0.011929	-0.019569	-0.020446	0.000000	0.000000	2.000000	51.000000	0.000000
3672.849112	0.112261	0.533838	0.001760	82.213562	-49.744640	43.909275	-0.615059	0.000000	-0.091402	0.000000	0.000000	0.000000	-0.011929	-0.019569	-0.020446	0.000000	0.000000	2.000000	51.000000	0.000000
3672.852445	0.112261	0.533838	0.001760	82.213562	-49.744640	43.909275	-0.615059	0.000000	-0.091402	0.000000	0.000000	0.000000	-0.011929	-0.019569	-0.020446	0.000000	0.000000	2.000000	51.000000	0.000000
3672.855778	0.112248	0.533682	0.001612	82.220497	-49.844379	43.805828	-0.613070	0.000000	-0.087994	0.000000	0.000000	0.000000	-0.003955	-0.046900	-0.044483	0.000000	0.000000	2.000000	51.000000	0.000000
3672.859112	0.112248	0.533682	0.001612	82.220497	-49.844379	43.805828	-0.613070	0.000000	-0.087994	0.000000	0.000000	0.000000	-0.003955	-0.046900	-0.044483	0.000000	0.000000	2.000000	51.000000	0.000000
3672.862445	0.112248	0.533682	0.001612	82.220497	-49.844379	43.805828	-0.613070	0.000000	-0.087994	0.000000	0.000000	0.000000	-0.003955	-0.046900	-0.044483	0.000000	0.000000	2.000000	51.000000	0.000000
3672.865778	0.112248	0.533682	0.001612	82.226097	-49.923824	43.722916	-0.612411	0.000000	-0.080581	0.000000	0.000000	0.000000	-0.003955	-0.046900	-0.044483	0.000000	0.000000	2.000000	51.000000	0.000000
3672.869112	0.112258	0.533607	0.001555	82.226097	-49.923824	43.722916	-0.612411	0.000000	-0.080581	0.000000	0.000000	0.000000	0.002784	-0.022409	-0.016925	0.000000	0.000000	2.000000	51.000000	0.000000
3672.872445	0.112258	0.533607	0.001555	82.226097	-49.923824	43.722916	-0.612411	0.000000	-0.080581	0.000000	0.000000	0.000000	0.002784	-0.022409	-0.016925	0.000000	0.000000	2.000000	51.000000	0.000000
3672.875778	0.112258	0.533607	0.001555	82.231659	-50.003384	43.639889	-0.612875	0.000000	-0.077760	0.000000	0.000000	0.000000	0.002784	-0.022409	-0.016925	0.000000	0.000000	2.000000	51.000000	0.000000
3672.879112	0.112258	0.533607	0.001555	82.231659	-50.003384	43.639889	-0.612875	0.000000	-0.077760	0.000000	0.000000	0.000000	0.002784	-0.022409	-0.016925	0.000000	0.000000	2.000000	51.000000	0.000000
3672.882445	0.112267	0.533532	0.001499	82.231659	-50.003384	43.639889	-0.612875	0.000000	-0.077760	0.000000	0.000000	0.000000	0.002780	-0.022416	-0.016929	0.000000	0.000000	2.000000	51.000000	0.000000
3672.885778	0.112267	0.533532	0.001499	82.236511	-50.069412	43.572964	-0.612875	0.000000	-0.077760	0.000000	0.000000	0.000000	0.002780	-0.022416	-0.016929	0.000000	0.000000	2.000000	51.000000	0.000000
3672.889112	0.112267	0.533532	0.001499	82.236511	-50.069412	43.572964	-0.612875	0.000000	-0.077760	0.000000	0.000000	0.000000	0.002780	-0.022416	-0.016929	0.000000	0.000000	2.000000	51.000000	0.000000
3672.892445	0.112267	0.533532	0.001499	82.236511	-50.069412	43.572964	-0.612875	0.000000	-0.077760	0.000000	0.000000	0.000000	0.002780	-0.022416	-0.016929	0.000000	0.000000	2.000000	51.000000	0.000000
3672.895778	0.112236	0.533392	0.001374	82.241997	-50.151836	43.489765	-0.613339	0.000000	-0.074938	0.000000	0.000000	0.000000	-0.009156	-0.041942	-0.037405	0.000000	0.000000	2.000000	51.000000	0.000000
3672.899112	0.112236	0.533392	0.001374	82.241997	-50.151836	43.489765	-0.613339	0.000000	-0.074938	0.000000	0.000000	0.000000	-0.009156	-0.041942	-0.037405	0.000000	0.000000	2.000000	51.000000	0.000000
3672.902445	0.112236	0.533392	0.001374	82.241997	-50.151836	43.489765	-0.613339	0.000000	-0.074938	0.000000	0.000000	0.000000	-0.009156	-0.041942	-0.037405	0.000000	0.000000	2.000000	51.000000	0.000000
3672.905778	0.112236	0.533392	0.001374	82.246117	-50.216522	43.427227	-0.611813	0.000000	-0.068704	0.000000	0.000000	0.000000	-0.009156	-0.041942	-0.037405	0.000000	0.000000	2.000000	51.000000	0.000000
3672.909112	0.112191	0.533337	0.001283	82.246117	-50.216522	43.427227	-0.611813	0.000000	-0.068704	0.000000	0.000000	0.000000	-0.013580	-0.016673	-0.027207	0.000000	0.000000	2.000000	51.000000	0.000000
3672.912445	0.112191	0.533337	0.001283	82.246117	-50.216522	43.427227	-0.611813	0.000000	-0.068704	0.000000	0.000000	0.000000	-0.013580	-0.016673	-0.027207	0.000000	0.000000	2.000000	51.000000	0.000000
3672.915778	0.112191	0.533337	0.001283	82.248856	-50.248390	43.397209	-0.609549	0.000000	-0.064170	0.000000	0.000000	0.000000	-0.013580	-0.016673	-0.027207	0.000000	0.000000	2.000000	51.000000	0.000000
3672.919112	0.112155	0.533314	0.001229	82.248856	-50.248390	43.397209	-0.609549	0.000000	-0.064170	0.000000	0.000000	0.000000	-0.010876	-0.006929	-0.016173	0.000000	0.000000	2.000000	51.000000	0.000000
3672.922445	0.112155	0.533314	0.001229	82.248856	-50.248390	43.397209	-0.609549	0.000000	-0.064170	0.000000	0.000000	0.000000	-0.010876	-0.006929	-0.016173	0.000000	0.000000	2.000000	51.000000	0.000000
3672.925778	0.112155	0.533314	0.001229	82.248878	-50.229546	43.420467	-0.607736	0.000000	-0.061474	0.000000	0.000000	0.000000	-0.010876	-0.006929	-0.016173	0.000000	0.000000	2.000000	51.000000	0.000000
3672.929112	0.112155	0.533314	0.001229	82.248878	-50.229546	43.420467	-0.607736	0.000000	-0.061474	0.000000	0.000000	0.000000	-0.010876	-0.006929	-0.016173	0.000000	0.000000	2.000000	51.000000	0.000000
3672.932445	0.112091	0.533300	0.001158	82.248878	-50.229546	43.420467	-0.607736	0.000000	-0.061474	0.000000	0.000000	0.000000	-0.019049	-0.004075	-0.021310	0.000000	0.000000	2.000000	51.000000	0.000000
3672.935778	0.112091	0.533300	0.001158	82.245461	-50.138138	43.513409	-0.607736	0.000000	-0.061474	0.000000	0.000000	0.000000	-0.019049	-0.004075	-0.021310	0.000000	0.000000	2.000000	51.000000	0.000000
3672.939112	0.112091	0.533300	0.001158	82.245461	-50.138138	43.513409	-0.607736	0.000000	-0.061474	0.000000	0.000000	0.000000	-0.019049	-0.004075	-0.021310	0.000000	0.000000	2.000000	51.000000	0.000000
3672.942445	0.112091	0.533300	0.001158	82.245461	-50.138138	43.513409	-0.607736	0.000000	-0.061474	0.000000	0.000000	0.000000	-0.019049	-0.004075	-0.021310	0.000000	0.000000	2.000000	51.000000	0.000000
3672.945778	0.112006	0.533287	0.001093	82.238533	-49.967674	43.687302	-0.604562	0.000000	-0.057922	0.000000	0.000000	0.000000	-0.025572	-0.004063	-0.019719	0.000000	0.000000	2.000000	51.000000	0.000000
3672.949112	0.112006	0.533287	0.001093	82.238533	-49.967674	43.687302	-0.604562	0.000000	-0.057922	0.000000	0.000000	0.000000	-0.025572	-0.004063	-0.019719	0.000000	0.000000	2.000000	51.000000	0.000000
3672.952445	0.112006	0.533287	0.001093	82.238533	-49.967674	43.687302	-0.604562	0.000000	-0.057922	0.000000	0.000000	0.000000	-0.025572	-0.004063	-0.019719	0.000000	0.000000	2.000000	51.000000	0.000000
3672.955778	0.112006	0.533287	0.001093	82.231560	-49.794750	43.860920	-0.600300	0.000000	-0.054636	0.000000	0.000000	0.000000	-0.025572	-0.004063	-0.019719	0.000000	0.000000	2.000000	51.000000	0.000000
3672.959112	0.111974	0.533280	0.001057	82.231560	-49.794750	43.860920	-0.600300	0.000000	-0.054636	0.000000	0.000000	0.000000	-0.009521	-0.002036	-0.010659	0.000000	0.000000	2.000000	51.000000	0.000000
3672.962445	0.111974	0.533280	0.001057	82.231560	-49.794750	43.860920	-0.600300	0.000000	-0.054636	0.000000	0.000000	0.000000	-0.009521	-0.002036	-0.010659	0.000000	0.000000	2.000000	51.000000	0.000000
3672.965778	0.111974	0.533280	0.001057	82.225922	-49.652096	44.001934	-0.598713	0.000000	-0.052860	0.000000	0.000000	0.000000	-0.009521	-0.002036	-0.010659	0.000000	0.000000	2.000000	51.000000	0.000000
3672.969112	0.111974	0.533280	0.001057	82.225922	-49.652096	44.001934	-0.598713	0.000000	-0.052860	0.000000	0.000000	0.000000	-0.009521	-0.002036	-0.010659	0.000000	0.000000	2.000000	51.000000	0.000000
3672.972445	0.111970	0.533264	0.001039	82.225922	-49.652096	44.001934	-0.598713	0.000000	-0.052860	0.000000	0.000000	0.000000	-0.001349	-0.004868	-0.005522	0.000000	0.000000	2.000000	51.000000	0.000000
3672.975778	0.111970	0.533264	0.001039	82.225166	-49.611549	44.041325	-0.598713	0.000000	-0.052860	0.000000	0.000000	0.000000	-0.001349	-0.004868	-0.005522	0.000000	0.000000	2.000000	51.000000	0.000000
3672.979112	0.111970	0.533264	0.001039	82.225166	-49.611549	44.041325	-0.598713	0.000000	-0.052860	0.000000	0.000000	0.000000	-0.001349	-0.004868	-0.005522	0.000000	0.000000	2.000000	51.000000	0.000000
3672.982445	0.111970	0.533264	0.001039	82.225166	-49.611549	44.041325	-0.598713	0.000000	-0.052860	0.000000	0.000000	0.000000	-0.001349	-0.004868	-0.005522	0.000000	0.000000	2.000000	51.000000	0.000000
3672.985778	0.111995	0.533198	0.000955	82.226578	-49.629345	44.020634	-0.598488	0.000000	-0.051939	0.000000	0.000000	0.000000	0.007652	-0.019542	-0.025278	0.000000	0.000000	2.000000	51.000000	0.000000
3672.989112	0.111995	0.533198	0.000955	82.226578	-49.629345	44.020634	-0.598488	0.000000	-0.051939	0.000000	0.000000	0.000000	0.007652	-0.019542	-0.025278	0.000000	0.000000	2.000000	51.000000	0.000000
3672.992445	0.111995	0.533198	0.000955	82.226578	-49.629345	44.020634	-0.598488	0.000000	-0.051939	0.000000	0.000000	0.000000	0.007652	-0.019542	-0.025278	0.000000	0.000000	2.000000	51.000000	0.000000
3672.995778	0.111995	0.533198	0.000955	82.229385	-49.664890	43.979244	-0.599764	0.000000	-0.047726	0.000000	0.000000	0.000000	0.007652	-0.019542	-0.025278	0.000000	0.000000	2.000000	51.000000	0.000000
3672.999112	0.112040	0.533173	0.000948	82.229385	-49.664890	43.979244	-0.599764	0.000000	-0.047726	0.000000	0.000000	0.000000	0.013343	-0.007724	-0.001981	0.000000	0.000000	2.000000	51.000000	0.000000
3673.002445	0.112040	0.533173	0.000948	82.229385	-49.664890	43.979244	-0.599764	0.000000	-0.047726	0.000000	0.000000	0.000000	0.013343	-0.007724	-0.001981	0.000000	0.000000	2.000000	51.000000	0.000000
3673.005778	0.112040	0.533173	0.000948	82.232216	-49.697803	43.937851	-0.601988	0.000000	-0.047396	0.000000	0.000000	0.000000	0.013343	-0.007724	-0.001981	0.000000	0.000000	2.000000	51.000000	0.000000
3673.009112	0.112040	0.533173	0.000948	82.232216	-49.697803	43.937851	-0.601988	0.000000	-0.047396	0.000000	0.000000	0.000000	0.013343	-0.007724	-0.001981	0.000000	0.000000	2.000000	51.000000	0.000000
3673.012445	0.112074	0.533140	0.000900	82.232216	-49.697803	43.937851	-0.601988	0.000000	-0.047396	0.000000	0.000000	0.000000	0.010347	-0.009759	-0.014237	0.000000	0.000000	2.000000	51.000000	0.000000
3673.015778	0.112074	0.533140	0.000900	82.234283	-49.717072	43.912590	-0.601988	0.000000	-0.047396	0.000000	0.000000	0.000000	0.010347	-0.009759	-0.014237	0.000000	0.000000	2.000000	51.000000	0.000000
3673.019112	0.112074	0.533140	0.000900	82.234283	-49.717072	43.912590	-0.601988	0.000000	-0.047396	0.000000	0.000000	0.000000	0.010347	-0.009759	-0.014237	0.000000	0.000000	2.000000	51.000000	0.000000
3673.022445	0.112074	0.533140	0.000900	82.234283	-49.717072	43.912590	-0.601988	0.000000	-0.047396	0.000000	0.000000	0.000000	0.010347	-0.009759	-0.014237	0.000000	0.000000	2.000000	51.000000	0.000000
3673.025778	0.112127	0.533066	0.000833	82.237122	-49.755447	43.871140	-0.603712	0.000000	-0.045023	0.000000	0.000000	0.000000	0.015809	-0.022371	-0.020151	0.000000	0.000000	2.000000	51.000000	0.000000
3673.029112	0.112127	0.533066	0.000833	82.237122	-49.755447	43.871140	-0.603712	0.000000	-0.045023	0.000000	0.000000	0.000000	0.015809	-0.022371	-0.020151	0.000000	0.000000	2.000000	51.000000	0.000000
3673.032445	0.112127	0.533066	0.000833	82.237122	-49.755447	43.871140	-0.603712	0.000000	-0.045023	0.000000	0.000000	0.000000	0.015809	-0.022371	-0.020151	0.000000	0.000000	2.000000	51.000000	0.000000
3673.035778	0.112127	0.533066	0.000833	82.238487	-49.761158	43.862015	-0.606347	0.000000	-0.041665	0.000000	0.000000	0.000000	0.015809	-0.022371	-0.020151	0.000000	0.000000	2.000000	51.000000	0.000000
3673.039112	0.112140	0.533033	0.000791	82.238487	-49.761158	43.862015	-0.606347	0.000000	-0.041665	0.000000	0.000000	0.000000	0.003817	-0.009761	-0.012645	0.000000	0.000000	2.000000	51.000000	0.000000
3673.042445	0.112140	0.533033	0.000791	82.238487	-49.761158	43.862015	-0.606347	0.000000	-0.041665	0.000000	0.000000	0.000000	0.003817	-0.009761	-0.012645	0.000000	0.000000	2.000000	51.000000	0.000000
3673.045778	0.112140	0.533033	0.000791	82.234947	-49.676758	43.942951	-0.606983	0.000000	-0.039557	0.000000	0.000000	0.000000	0.003817	-0.009761	-0.012645	0.000000	0.000000	2.000000	51.000000	0.000000
3673.049112	0.112140	0.533033	0.000791	82.234947	-49.676758	43.942951	-0.606983	0.000000	-0.039557	0.000000	0.000000	0.000000	0.003817	-0.009761	-0.012645	0.000000	0.000000	2.000000	51.000000	0.000000
3673.052445	0.112161	0.533033	0.000786	82.234947	-49.676758	43.942951	-0.606983	0.000000	-0.039557	0.000000	0.000000	0.000000	0.006523	0.000002	-0.001597	0.000000	0.000000	2.000000	51.000000	0.000000
3673.055778	0.112161	0.533033	0.000786	82.230698	-49.561230	44.051632	-0.606983	0.000000	-0.039557	0.000000	0.000000	0.000000	0.006523	0.000002	-0.001597	0.000000	0.000000	2.000000	51.000000	0.000000
3673.059112	0.112161	0.533033	0.000786	82.230698	-49.561230	44.051632	-0.606983	0.000000	-0.039557	0.000000	0.000000	0.000000	0.006523	0.000002	-0.001597	0.000000	0.000000	2.000000	51.000000	0.000000
3673.062445	0.112161	0.533033	0.000786	82.230698	-49.561230	44.051632	-0.606983	0.000000	-0.039557	0.000000	0.000000	0.000000	0.006523	0.000002	-0.001597	0.000000	0.000000	2.000000	51.000000	0.000000
3673.065778	0.112222	0.533017	0.000751	82.224312	-49.411800	44.197010	-0.608070	0.000000	-0.039291	0.000000	0.000000	0.000000	0.018213	-0.004869	-0.010317	0.000000	0.000000	2.000000	51.000000	0.000000
3673.069112	0.112222	0.533017	0.000751	82.224312	-49.411800	44.197010	-0.608070	0.000000	-0.039291	0.000000	0.000000	0.000000	0.018213	-0.004869	-0.010317	0.000000	0.000000	2.000000	51.000000	0.000000
3673.072445	0.112222	0.533017	0.000751	82.224312	-49.411800	44.197010	-0.608070	0.000000	-0.039291	0.000000	0.000000	0.000000	0.018213	-0.004869	-0.010317	0.000000	0.000000	2.000000	51.000000	0.000000
3673.075778	0.112222	0.533017	0.000751	82.219238	-49.280350	44.321461	-0.611106	0.000000	-0.037571	0.000000	0.000000	0.000000	0.018213	-0.004869	-0.010317	0.000000	0.000000	2.000000	51.000000	0.000000
3673.079112	0.112261	0.533000	0.000722	82.219238	-49.280350	44.321461	-0.611106	0.000000	-0.037571	0.000000	0.000000	0.000000	0.011690	-0.004894	-0.008721	0.000000	0.000000	2.000000	51.000000	0.000000
3673.082445	0.112261	0.533000	0.000722	82.219238	-49.280350	44.321461	-0.611106	0.000000	-0.037571	0.000000	0.000000	0.000000	0.011690	-0.004894	-0.008721	0.000000	0.000000	2.000000	51.000000	0.000000
3673.085778	0.112261	0.533000	0.000722	82.214195	-49.151772	44.445812	-0.613054	0.000000	-0.036118	0.000000	0.000000	0.000000	0.011690	-0.004894	-0.008721	0.000000	0.000000	2.000000	51.000000	0.000000
3673.089112	0.112261	0.533000	0.000722	82.214195	-49.151772	44.445812	-0.613054	0.000000	-0.036118	0.000000	0.000000	0.000000	0.011690	-0.004894	-0.008721	0.000000	0.000000	2.000000	51.000000	0.000000
3673.092445	0.112273	0.532994	0.000676	82.214195	-49.151772	44.445812	-0.613054	0.000000	-0.036118	0.000000	0.000000	0.000000	0.003515	-0.002008	-0.013854	0.000000	0.000000	2.000000	51.000000	0.000000
3673.095778	0.112273	0.532994	0.000676	82.209099	-49.023312	44.569958	-0.613054	0.000000	-0.036118	0.000000	0.000000	0.000000	0.003515	-0.002008	-0.013854	0.000000	0.000000	2.000000	51.000000	0.000000
3673.099112	0.112273	0.532994	0.000676	82.209099	-49.023312	44.569958	-0.613054	0.000000	-0.036118	0.000000	0.000000	0.000000	0.003515	-0.002008	-0.013854	0.000000	0.000000	2.000000	51.000000	0.000000
3673.102445	0.112273	0.532994	0.000676	82.209099	-49.023312	44.569958	-0.613054	0.000000	-0.036118	0.000000	0.000000	0.000000	0.003515	-0.002008	-0.013854	0.000000	0.000000	2.000000	51.000000	0.000000
3673.105778	0.112281	0.532945	0.000616	82.203918	-48.885674	44.705570	-0.613640	0.000000	-0.033809	0.000000	0.000000	0.000000	0.002455	-0.014654	-0.018174	0.000000	0.000000	2.000000	51.000000	0.000000
3673.109112	0.112281	0.532945	0.000616	82.203918	-48.885674	44.705570	-0.613640	0.000000	-0.033809	0.000000	0.000000	0.000000	0.002455	-0.014654	-0.018174	0.000000	0.000000	2.000000	51.000000	0.000000
3673.112445	0.112281	0.532945	0.000616	82.203918	-48.885674	44.705570	-0.613640	0.000000	-0.033809	0.000000	0.000000	0.000000	0.002455	-0.014654	-0.018174	0.000000	0.000000	2.000000	51.000000	0.000000
3673.115778	0.112281	0.532945	0.000616	82.198677	-48.748203	44.841015	-0.614049	0.000000	-0.030780	0.000000	0.000000	0.000000	0.002455	-0.014654	-0.018174	0.000000	0.000000	2.000000	51.000000	0.000000
3673.119112	0.112272	0.532912	0.000579	82.198677	-48.748203	44.841015	-0.614049	0.000000	-0.030780	0.000000	0.000000	0.000000	-0.002711	-0.009733	-0.011051	0.000000	0.000000	2.000000	51.000000	0.000000
3673.122445	0.112272	0.532912	0.000579	82.198677	-48.748203	44.841015	-0.614049	0.000000	-0.030780	0.000000	0.000000	0.000000	-0.002711	-0.009733	-0.011051	0.000000	0.000000	2.000000	51.000000	0.000000
3673.125778	0.112272	0.532912	0.000579	82.193352	-48.598900	44.987797	-0.613597	0.000000	-0.028938	0.000000	0.000000	0.000000	-0.002711	-0.009733	-0.011051	0.000000	0.000000	2.000000	51.000000	0.000000
3673.129112	0.112272	0.532912	0.000579	82.193352	-48.598900	44.987797	-0.613597	0.000000	-0.028938	0.000000	0.000000	0.000000	-0.002711	-0.009733	-0.011051	0.000000	0.000000	2.000000	51.000000	0.000000
3673.132445	0.112258	0.532864	0.000523	82.193352	-48.598900	44.987797	-0.613597	0.000000	-0.028938	0.000000	0.000000	0.000000	-0.004065	-0.014635	-0.016579	0.000000	0.000000	2.000000	51.000000	0.000000
3673.135778	0.112258	0.532864	0.000523	82.188805	-48.465904	45.118469	-0.613597	0.000000	-0.028938	0.000000	0.000000	0.000000	-0.004065	-0.014635	-0.016579	0.000000	0.000000	2.000000	51.000000	0.000000
3673.139112	0.112258	0.532864	0.000523	82.188805	-48.465904	45.118469	-0.613597	0.000000	-0.028938	0.000000	0.000000	0.000000	-0.004065	-0.014635	-0.016579	0.000000	0.000000	2.000000	51.000000	0.000000
3673.142445	0.112258	0.532864	0.000523	82.188805	-48.465904	45.118469	-0.613597	0.000000	-0.028938	0.000000	0.000000	0.000000	-0.004065	-0.014635	-0.016579	0.000000	0.000000	2.000000	51.000000	0.000000
3673.145778	0.112218	0.532717	0.000358	82.193825	-48.518520	45.064457	-0.612919	0.000000	-0.026175	0.000000	0.000000	0.000000	-0.012201	-0.043880	-0.049751	0.000000	0.000000	2.000000	51.000000	0.000000
3673.149112	0.112218	0.532717	0.000358	82.193825	-48.518520	45.064457	-0.612919	0.000000	-0.026175	0.000000	0.000000	0.000000	0.000001	0.000001	-0.000000	0.000000	0.000000	2.000000	51.000000	0.000000
3673.152445	0.112218	0.532717	0.000358	82.193825	-48.518520	45.064457	-0.612919	0.000000	-0.026175	0.000000	0.000000	0.000000	0.000001	0.000001	-0.000000	0.000000	0.000000	2.000000	51.000000	0.000000
3673.155778	0.112218	0.532717	0.000358	82.205322	-48.656910	44.926563	-0.610886	0.000000	-0.017883	0.000000	0.000000	0.000000	0.000001	0.000001	-0.000000	0.000000	0.000000	2.000000	51.000000	0.000000
3673.159112	0.112218	0.532717	0.000358	82.205322	-48.656910	44.926563	-0.610886	0.000000	-0.017883	0.000000	0.000000	0.000000	0.000001	0.000001	-0.000000	0.000000	0.000000	2.000000	51.000000	0.000000
3673.162445	0.112186	0.532604	0.000229	82.205322	-48.656910	44.926563	-0.610886	0.000000	-0.017883	0.000000	0.000000	0.000000	-0.009493	-0.034094	-0.038709	0.000000	0.000000	2.000000	51.000000	0.000000
3673.165778	0.112186	0.532604	0.000229	82.218300	-48.836918	44.742096	-0.610886	0.000000	-0.017883	0.000000	0.000000	0.000000	-0.009493	-0.034094	-0.038709	0.000000	0.000000	2.000000	51.000000	0.000000
3673.169112	0.112186	0.532604	0.000229	82.218300	-48.836918	44.742096	-0.610886	0.000000	-0.017883	0.000000	0.000000	0.000000	-0.009493	-0.034094	-0.038709	0.000000	0.000000	2.000000	51.000000	0.000000
3673.172445	0.112186	0.532604	0.000229	82.218300	-48.836918	44.742096	-0.610886	0.000000	-0.017883	0.000000	0.000000	0.000000	-0.009493	-0.034094	-0.038709	0.000000	0.000000	2.000000	51.000000	0.000000
3673.175778	0.112150	0.532260	-0.000106	82.234688	-49.038849	44.537048	-0.609304	0.000000	-0.011431	0.000000	0.000000	0.000000	-0.010822	-0.103027	-0.100400	0.000000	0.000000	2.000000	51.000000	0.000000
3673.179112	0.112150	0.532260	-0.000106	82.234688	-49.038849	44.537048	-0.609304	0.000000	-0.011431	0.000000	0.000000	0.000000	-0.010822	-0.103027	-0.100400	0.000000	0.000000	2.000000	51.000000	0.000000
3673.182445	0.112150	0.532260	-0.000106	82.234688	-49.038849	44.537048	-0.609304	0.000000	-0.011431	0.000000	0.000000	0.000000	-0.010822	-0.103027	-0.100400	0.000000	0.000000	2.000000	51.000000	0.000000
3673.185778	0.112150	0.532260	-0.000106	82.251770	-49.257385	44.312569	-0.607500	0.000000	0.005302	0.000000	0.000000	0.000000	-0.010822	-0.103027	-0.100400	0.000000	0.000000	2.000000	51.000000	0.000000
3673.189112	0.112119	0.532014	-0.000325	82.251770	-49.257385	44.312569	-0.607500	0.000000	0.005302	0.000000	0.000000	0.000000	-0.009212	-0.073768	-0.065663	0.000000	0.000000	2.000000	51.000000	0.000000
3673.192445	0.112119	0.532014	-0.000325	82.251770	-49.257385	44.312569	-0.607500	0.000000	0.005302	0.000000	0.000000	0.000000	-0.009212	-0.073768	-0.065663	0.000000	0.000000	2.000000	51.000000	0.000000
3673.195778	0.112119	0.532014	-0.000325	82.265717	-49.348309	44.212872	-0.605965	0.000000	0.016246	0.000000	0.000000	0.000000	-0.009212	-0.073768	-0.065663	0.000000	0.000000	2.000000	51.000000	0.000000
3673.199112	0.112101	0.531736	-0.000586	82.265717	-49.348309	44.212872	-0.605965	0.000000	0.016246	0.000000	0.000000	0.000000	-0.005450	-0.083430	-0.078395	0.000000	0.000000	2.000000	51.000000	0.000000
3673.202445	0.112101	0.531736	-0.000586	82.265717	-49.348309	44.212872	-0.605965	0.000000	0.016246	0.000000	0.000000	0.000000	-0.005450	-0.083430	-0.078395	0.000000	0.000000	2.000000	51.000000	0.000000
3673.205778	0.112101	0.531736	-0.000586	82.269753	-49.236668	44.314419	-0.605057	0.000000	0.029312	0.000000	0.000000	0.000000	-0.005450	-0.083430	-0.078395	0.000000	0.000000	2.000000	51.000000	0.000000
3673.209112	0.112101	0.531736	-0.000586	82.269753	-49.236668	44.314419	-0.605057	0.000000	0.029312	0.000000	0.000000	0.000000	-0.005450	-0.083430	-0.078395	0.000000	0.000000	2.000000	51.000000	0.000000
3673.212445	0.112051	0.531452	-0.000883	82.269753	-49.236668	44.314419	-0.605057	0.000000	0.029312	0.000000	0.000000	0.000000	-0.014995	-0.085323	-0.089141	0.000000	0.000000	2.000000	51.000000	0.000000
3673.215778	0.112051	0.531452	-0.000883	82.263557	-48.898762	44.642887	-0.605057	0.000000	0.029312	0.000000	0.000000	0.000000	-0.014995	-0.085323	-0.089141	0.000000	0.000000	2.000000	51.000000	0.000000
3673.219112	0.112051	0.531452	-0.000883	82.263557	-48.898762	44.642887	-0.605057	0.000000	0.029312	0.000000	0.000000	0.000000	-0.014995	-0.085323	-0.089141	0.000000	0.000000	2.000000	51.000000	0.000000
3673.222445	0.112051	0.531452	-0.000883	82.263557	-48.898762	44.642887	-0.605057	0.000000	0.029312	0.000000	0.000000	0.000000	-0.014995	-0.085323	-0.089141	0.000000	0.000000	2.000000	51.000000	0.000000
3673.225778	0.111878	0.530826	-0.001496	82.251846	-48.425915	45.107059	-0.602557	0.000000	0.044168	0.000000	0.000000	0.000000	-0.051978	-0.187767	-0.183660	0.000000	0.000000	2.000000	51.000000	0.000000
3673.229112	0.111878	0.530826	-0.001496	82.251846	-48.425915	45.107059	-0.602557	0.000000	0.044168	0.000000	0.000000	0.000000	0.000001	0.000005	-0.000000	0.000000	0.000000	2.000000	51.000000	0.000000
3673.232445	0.111878	0.530826	-0.001496	82.251846	-48.425915	45.107059	-0.602557	0.000000	0.044168	0.000000	0.000000	0.000000	0.000001	0.000005	-0.000000	0.000000	0.000000	2.000000	51.000000	0.000000
3673.235778	0.111878	0.530826	-0.001496	82.230316	-47.757694	45.762024	-0.593894	0.000000	0.074778	0.000000	0.000000	0.000000	0.000001	0.000005	-0.000000	0.000000	0.000000	2.000000	51.000000	0.000000
3673.239112	0.111878	0.530826	-0.001496	82.230316	-47.757694	45.762024	-0.593894	0.000000	0.074778	0.000000	0.000000	0.000000	0.000001	0.000005	-0.000000	0.000000	0.000000	2.000000	51.000000	0.000000
3673.242445	0.111791	0.530520	-0.001848	82.230316	-47.757694	45.762024	-0.593894	0.000000	0.074778	0.000000	0.000000	0.000000	-0.025934	-0.091859	-0.105635	0.000000	0.000000	2.000000	51.000000	0.000000
3673.245778	0.111791	0.530520	-0.001848	82.207794	-47.081123	46.424973	-0.593894	0.000000	0.074778	0.000000	0.000000	0.000000	-0.025934	-0.091859	-0.105635	0.000000	0.000000	2.000000	51.000000	0.000000
3673.249112	0.111791	0.530520	-0.001848	82.207794	-47.081123	46.424973	-0.593894	0.000000	0.074778	0.000000	0.000000	0.000000	-0.025934	-0.091859	-0.105635	0.000000	0.000000	2.000000	51.000000	0.000000
3673.252445	0.111791	0.530520	-0.001848	82.207794	-47.081123	46.424973	-0.593894	0.000000	0.074778	0.000000	0.000000	0.000000	-0.025934	-0.091859	-0.105635	0.000000	0.000000	2.000000	51.000000	0.000000
3673.255778	0.111603	0.529912	-0.002616	82.185081	-46.436348	47.056694	-0.589572	0.000000	0.092384	0.000000	0.000000	0.000000	-0.056606	-0.182503	-0.230578	0.000000	0.000000	2.000000	51.000000	0.000000
3673.259112	0.111603	0.529912	-0.002616	82.185081	-46.436348	47.056694	-0.589572	0.000000	0.092384	0.000000	0.000000	0.000000	-0.000000	-0.000006	0.000000	0.000000	0.000000	2.000000	51.000000	0.000000
3673.262445	0.111603	0.529912	-0.002616	82.185081	-46.436348	47.056694	-0.589572	0.000000	0.092384	0.000000	0.000000	0.000000	-0.000000	-0.000006	0.000000	0.000000	0.000000	2.000000	51.000000	0.000000
3673.265778	0.111603	0.529912	-0.002616	82.169701	-45.929554	47.551060	-0.580137	0.000000	0.130814	0.000000	0.000000	0.000000	-0.000000	-0.000006	0.000000	0.000000	0.000000	2.000000	51.000000	0.000000
3673.269112	0.111603	0.529912	-0.002616	82.169701	-45.929554	47.551060	-0.580137	0.000000	0.130814	0.000000	0.000000	0.000000	-0.000000	-0.000006	0.000000	0.000000	0.000000	2.000000	51.000000	0.000000
3673.272445	0.111501	0.529584	-0.003029	82.169701	-45.929554	47.551060	-0.580137	0.000000	0.130814	0.000000	0.000000	0.000000	-0.030396	-0.098297	-0.123801	0.000000	0.000000	2.000000	51.000000	0.000000
3673.275778	0.111501	0.529584	-0.003029	82.162407	-45.597099	47.875725	-0.580137	0.000000	0.130814	0.000000	0.000000	0.000000	-0.030396	-0.098297	-0.123801	0.000000	0.000000	2.000000	51.000000	0.000000
3673.279112	0.111372	0.529292	-0.003463	82.162407	-45.597099	47.875725	-0.580137	0.000000	0.130814	0.000000	0.000000	0.000000	-0.038816	-0.087637	-0.130205	0.000000	0.000000	2.000000	51.000000	0.000000
3673.282445	0.111372	0.529292	-0.003463	82.162407	-45.597099	47.875725	-0.580137	0.000000	0.130814	0.000000	0.000000	0.000000	-0.038816	-0.087637	-0.130205	0.000000	0.000000	2.000000	51.000000	0.000000
3673.285778	0.111372	0.529292	-0.003463	82.167793	-45.504463	47.965607	-0.568602	0.000000	0.173148	0.000000	0.000000	0.000000	-0.038816	-0.087637	-0.130205	0.000000	0.000000	2.000000	51.000000	0.000000
3673.289112	0.111372	0.529292	-0.003463	82.167793	-45.504463	47.965607	-0.568602	0.000000	0.173148	0.000000	0.000000	0.000000	-0.038816	-0.087637	-0.130205	0.000000	0.000000	2.000000	51.000000	0.000000
3673.292445	0.111227	0.528991	-0.003870	82.167793	-45.504463	47.965607	-0.568602	0.000000	0.173148	0.000000	0.000000	0.000000	-0.043634	-0.090381	-0.121997	0.000000	0.000000	2.000000	51.000000	0.000000
3673.295778	0.111227	0.528991	-0.003870	82.185211	-45.633034	47.836273	-0.568602	0.000000	0.173148	0.000000	0.000000	0.000000	-0.043634	-0.090381	-0.121997	0.000000	0.000000	2.000000	51.000000	0.000000
3673.299112	0.111054	0.528699	-0.004294	82.185211	-45.633034	47.836273	-0.568602	0.000000	0.173148	0.000000	0.000000	0.000000	-0.051737	-0.087405	-0.127256	0.000000	0.000000	2.000000	51.000000	0.000000
3673.302445	0.111054	0.528699	-0.004294	82.185211	-45.633034	47.836273	-0.568602	0.000000	0.173148	0.000000	0.000000	0.000000	-0.051737	-0.087405	-0.127256	0.000000	0.000000	2.000000	51.000000	0.000000
3673.305778	0.111054	0.528699	-0.004294	82.209381	-45.904167	47.568764	-0.552707	0.000000	0.214690	0.000000	0.000000	0.000000	-0.051737	-0.087405	-0.127256	0.000000	0.000000	2.000000	51.000000	0.000000
3673.309112	0.111054	0.528699	-0.004294	82.209381	-45.904167	47.568764	-0.552707	0.000000	0.214690	0.000000	0.000000	0.000000	-0.051737	-0.087405	-0.127256	0.000000	0.000000	2.000000	51.000000	0.000000
3673.312445	0.110907	0.528450	-0.004709	82.209381	-45.904167	47.568764	-0.552707	0.000000	0.214690	0.000000	0.000000	0.000000	-0.044185	-0.074854	-0.124486	0.000000	0.000000	2.000000	51.000000	0.000000
3673.315778	0.110907	0.528450	-0.004709	82.237671	-46.269127	47.208656	-0.552707	0.000000	0.214690	0.000000	0.000000	0.000000	-0.044185	-0.074854	-0.124486	0.000000	0.000000	2.000000	51.000000	0.000000
3673.319112	0.110745	0.528166	-0.005093	82.237671	-46.269127	47.208656	-0.552707	0.000000	0.214690	0.000000	0.000000	0.000000	-0.048697	-0.085238	-0.115138	0.000000	0.000000	2.000000	51.000000	0.000000
3673.322445	0.110745	0.528166	-0.005093	82.237671	-46.269127	47.208656	-0.552707	0.000000	0.214690	0.000000	0.000000	0.000000	-0.048697	-0.085238	-0.115138	0.000000	0.000000	2.000000	51.000000	0.000000
3673.325778	0.110745	0.528166	-0.005093	82.265640	-46.633900	46.845947	-0.537226	0.000000	0.254627	0.000000	0.000000	0.000000	-0.048697	-0.085238	-0.115138	0.000000	0.000000	2.000000	51.000000	0.000000
3673.329112	0.110745	0.528166	-0.005093	82.265640	-46.633900	46.845947	-0.537226	0.000000	0.254627	0.000000	0.000000	0.000000	-0.048697	-0.085238	-0.115138	0.000000	0.000000	2.000000	51.000000	0.000000
3673.332445	0.110608	0.527898	-0.005463	82.265640	-46.633900	46.845947	-0.537226	0.000000	0.254627	0.000000	0.000000	0.000000	-0.040878	-0.080344	-0.111208	0.000000	0.000000	2.000000	51.000000	0.000000
3673.335778	0.110608	0.527898	-0.005463	82.294876	-47.021492	46.460308	-0.537226	0.000000	0.254627	0.000000	0.000000	0.000000	-0.040878	-0.080344	-0.111208	0.000000	0.000000	2.000000	51.000000	0.000000
3673.339112	0.110608	0.527898	-0.005463	82.294876	-47.021492	46.460308	-0.537226	0.000000	0.254627	0.000000	0.000000	0.000000	-0.040878	-0.080344	-0.111208	0.000000	0.000000	2.000000	51.000000	0.000000
3673.342445	0.110608	0.527898	-0.005463	82.294876	-47.021492	46.460308	-0.537226	0.000000	0.254627	0.000000	0.000000	0.000000	-0.040878	-0.080344	-0.111208	0.000000	0.000000	2.000000	51.000000	0.000000
3673.345778	0.110338	0.527287	-0.006194	82.325249	-47.432377	46.051247	-0.530414	0.000000	0.273162	0.000000	0.000000	0.000000	-0.080934	-0.183218	-0.219335	0.000000	0.000000	2.000000	51.000000	0.000000
3673.349112	0.110338	0.527287	-0.006194	82.325249	-47.432377	46.051247	-0.530414	0.000000	0.273162	0.000000	0.000000	0.000000	-0.000000	-0.000006	-0.000000	0.000000	0.000000	2.000000	51.000000	0.000000
3673.352445	0.110338	0.527287	-0.006194	82.325249	-47.432377	46.051247	-0.530414	0.000000	0.273162	0.000000	0.000000	0.000000	-0.000000	-0.000006	-0.000000	0.000000	0.000000	2.000000	51.000000	0.000000
3673.355778	0.110338	0.527287	-0.006194	82.353783	-47.823189	45.659657	-0.516925	0.000000	0.309718	0.000000	0.000000	0.000000	-0.000000	-0.000006	-0.000000	0.000000	0.000000	2.000000	51.000000	0.000000
3673.359112	0.110338	0.527287	-0.006194	82.353783	-47.823189	45.659657	-0.516925	0.000000	0.309718	0.000000	0.000000	0.000000	-0.000000	-0.000006	-0.000000	0.000000	0.000000	2.000000	51.000000	0.000000
3673.362445	0.110230	0.526985	-0.006545	82.353783	-47.823189	45.659657	-0.516925	0.000000	0.309718	0.000000	0.000000	0.000000	-0.032543	-0.090460	-0.105213	0.000000	0.000000	2.000000	51.000000	0.000000
3673.365778	0.110230	0.526985	-0.006545	82.381920	-48.216980	45.265114	-0.516925	0.000000	0.309718	0.000000	0.000000	0.000000	-0.032543	-0.090460	-0.105213	0.000000	0.000000	2.000000	51.000000	0.000000
3673.369112	0.110230	0.526985	-0.006545	82.381920	-48.216980	45.265114	-0.516925	0.000000	0.309718	0.000000	0.000000	0.000000	-0.032543	-0.090460	-0.105213	0.000000	0.000000	2.000000	51.000000	0.000000
3673.372445	0.110230	0.526985	-0.006545	82.381920	-48.216980	45.265114	-0.516925	0.000000	0.309718	0.000000	0.000000	0.000000	-0.032543	-0.090460	-0.105213	0.000000	0.000000	2.000000	51.000000	0.000000
3673.375778	0.110027	0.526444	-0.007282	82.406784	-48.569252	44.909687	-0.511501	0.000000	0.327253	0.000000	0.000000	0.000000	-0.060899	-0.162577	-0.221212	0.000000	0.000000	2.000000	51.000000	0.000000
3673.379112	0.110027	0.526444	-0.007282	82.406784	-48.569252	44.909687	-0.511501	0.000000	0.327253	0.000000	0.000000	0.000000	0.000000	0.000000	-0.000000	0.000000	0.000000	2.000000	51.000000	0.000000
3673.382445	0.110027	0.526444	-0.007282	82.406784	-48.569252	44.909687	-0.511501	0.000000	0.327253	0.000000	0.000000	0.000000	0.000000	0.000000	-0.000000	0.000000	0.000000	2.000000	51.000000	0.000000
3673.385778	0.110027	0.526444	-0.007282	82.429924	-48.902931	44.573082	-0.501351	0.000000	0.364122	0.000000	0.000000	0.000000	0.000000	0.000000	-0.000000	0.000000	0.000000	2.000000	51.000000	0.000000
3673.389112	0.110027	0.526444	-0.007282	82.429924	-48.902931	44.573082	-0.501351	0.000000	0.364122	0.000000	0.000000	0.000000	0.000000	0.000000	-0.000000	0.000000	0.000000	2.000000	51.000000	0.000000
3673.392445	0.109943	0.526209	-0.007628	82.429924	-48.902931	44.573082	-0.501351	0.000000	0.364122	0.000000	0.000000	0.000000	-0.025337	-0.070221	-0.103609	0.000000	0.000000	2.000000	51.000000	0.000000
3673.395778	0.109943	0.526209	-0.007628	82.450645	-49.200855	44.272243	-0.501351	0.000000	0.364122	0.000000	0.000000	0.000000	-0.025337	-0.070221	-0.103609	0.000000	0.000000	2.000000	51.000000	0.000000
3673.399112	0.109943	0.526209	-0.007628	82.450645	-49.200855	44.272243	-0.501351	0.000000	0.364122	0.000000	0.000000	0.000000	-0.025337	-0.070221	-0.103609	0.000000	0.000000	2.000000	51.000000	0.000000
3673.402445	0.109943	0.526209	-0.007628	82.450645	-49.200855	44.272243	-0.501351	0.000000	0.364122	0.000000	0.000000	0.000000	-0.025337	-0.070221	-0.103609	0.000000	0.000000	2.000000	51.000000	0.000000
3673.405778	0.109817	0.525846	-0.008234	82.467667	-49.451103	44.017029	-0.497128	0.000000	0.381390	0.000000	0.000000	0.000000	-0.037696	-0.108985	-0.181853	0.000000	0.000000	2.000000	51.000000	0.000000
3673.409112	0.109817	0.525846	-0.008234	82.467667	-49.451103	44.017029	-0.497128	0.000000	0.381390	0.000000	0.000000	0.000000	0.000000	0.000002	0.000000	0.000000	0.000000	2.000000	51.000000	0.000000
3673.412445	0.109817	0.525846	-0.008234	82.467667	-49.451103	44.017029	-0.497128	0.000000	0.381390	0.000000	0.000000	0.000000	0.000000	0.000002	0.000000	0.000000	0.000000	2.000000	51.000000	0.000000
3673.415778	0.109817	0.525846	-0.008234	82.483124	-49.684029	43.782074	-0.490845	0.000000	0.411699	0.000000	0.000000	0.000000	0.000000	0.000002	0.000000	0.000000	0.000000	2.000000	51.000000	0.000000
3673.419112	0.109817	0.525846	-0.008234	82.483124	-49.684029	43.782074	-0.490845	0.000000	0.411699	0.000000	0.000000	0.000000	0.000000	0.000002	0.000000	0.000000	0.000000	2.000000	51.000000	0.000000
3673.422445	0.109750	0.525701	-0.008508	82.483124	-49.684029	43.782074	-0.490845	0.000000	0.411699	0.000000	0.000000	0.000000	-0.020128	-0.043522	-0.082286	0.000000	0.000000	2.000000	51.000000	0.000000
3673.425778	0.109750	0.525701	-0.008508	82.497078	-49.893841	43.567707	-0.490845	0.000000	0.411699	0.000000	0.000000	0.000000	-0.020128	-0.043522	-0.082286	0.000000	0.000000	2.000000	51.000000	0.000000
3673.429112	0.109750	0.525701	-0.008508	82.497078	-49.893841	43.567707	-0.490845	0.000000	0.411699	0.000000	0.000000	0.000000	-0.020128	-0.043522	-0.082286	0.000000	0.000000	2.000000	51.000000	0.000000
3673.432445	0.109750	0.525701	-0.008508	82.497078	-49.893841	43.567707	-0.490845	0.000000	0.411699	0.000000	0.000000	0.000000	-0.020128	-0.043522	-0.082286	0.000000	0.000000	2.000000	51.000000	0.000000
3673.435778	0.109718	0.525499	-0.009006	82.508156	-50.059032	43.395599	-0.487491	0.000000	0.425413	0.000000	0.000000	0.000000	-0.009482	-0.060496	-0.149402	0.000000	0.000000	2.000000	51.000000	0.000000
3673.439112	0.109718	0.525499	-0.009006	82.508156	-50.059032	43.395599	-0.487491	0.000000	0.425413	0.000000	0.000000	0.000000	-0.009482	-0.060496	-0.149402	0.000000	0.000000	2.000000	51.000000	0.000000
3673.442445	0.109718	0.525499	-0.009006	82.508156	-50.059032	43.395599	-0.487491	0.000000	0.425413	0.000000	0.000000	0.000000	-0.009482	-0.060496	-0.149402	0.000000	0.000000	2.000000	51.000000	0.000000
3673.445778	0.109718	0.525499	-0.009006	82.516434	-50.181908	43.266232	-0.485911	0.000000	0.450314	0.000000	0.000000	0.000000	-0.009482	-0.060496	-0.149402	0.000000	0.000000	2.000000	51.000000	0.000000
3673.449112	0.109711	0.525443	-0.009220	82.516434	-50.181908	43.266232	-0.485911	0.000000	0.450314	0.000000	0.000000	0.000000	-0.002136	-0.016996	-0.063969	0.000000	0.000000	2.000000	51.000000	0.000000
3673.452445	0.109711	0.525443	-0.009220	82.516434	-50.181908	43.266232	-0.485911	0.000000	0.450314	0.000000	0.000000	0.000000	-0.002136	-0.016996	-0.063969	0.000000	0.000000	2.000000	51.000000	0.000000
3673.455778	0.109711	0.525443	-0.009220	82.521919	-50.262119	43.179848	-0.485554	0.000000	0.460975	0.000000	0.000000	0.000000	-0.002136	-0.016996	-0.063969	0.000000	0.000000	2.000000	51.000000	0.000000
3673.459112	0.109711	0.525443	-0.009220	82.521919	-50.262119	43.179848	-0.485554	0.000000	0.460975	0.000000	0.000000	0.000000	-0.002136	-0.016996	-0.063969	0.000000	0.000000	2.000000	51.000000	0.000000
3673.462445	0.109692	0.525418	-0.009390	82.521919	-50.262119	43.179848	-0.485554	0.000000	0.460975	0.000000	0.000000	0.000000	-0.005758	-0.007571	-0.051114	0.000000	0.000000	2.000000	51.000000	0.000000
3673.465778	0.109692	0.525418	-0.009390	82.526031	-50.323780	43.114883	-0.485554	0.000000	0.460975	0.000000	0.000000	0.000000	-0.005758	-0.007571	-0.051114	0.000000	0.000000	2.000000	51.000000	0.000000
3673.469112	0.109692	0.525418	-0.009390	82.526031	-50.323780	43.114883	-0.485554	0.000000	0.460975	0.000000	0.000000	0.000000	-0.005758	-0.007571	-0.051114	0.000000	0.000000	2.000000	51.000000	0.000000
3673.472445	0.109692	0.525418	-0.009390	82.526031	-50.323780	43.114883	-0.485554	0.000000	0.460975	0.000000	0.000000	0.000000	-0.005758	-0.007571	-0.051114	0.000000	0.000000	2.000000	51.000000	0.000000
3673.475778	0.109662	0.525424	-0.009697	82.528770	-50.363998	43.071571	-0.484595	0.000000	0.469494	0.000000	0.000000	0.000000	-0.009032	0.001897	-0.092024	0.000000	0.000000	2.000000	51.000000	0.000000
3673.479112	0.109662	0.525424	-0.009697	82.528770	-50.363998	43.071571	-0.484595	0.000000	0.469494	0.000000	0.000000	0.000000	-0.009032	0.001897	-0.092024	0.000000	0.000000	2.000000	51.000000	0.000000
3673.482445	0.109662	0.525424	-0.009697	82.528770	-50.363998	43.071571	-0.484595	0.000000	0.469494	0.000000	0.000000	0.000000	-0.009032	0.001897	-0.092024	0.000000	0.000000	2.000000	51.000000	0.000000
3673.485778	0.109662	0.525424	-0.009697	82.534073	-50.373569	43.064602	-0.483089	0.000000	0.484831	0.000000	0.000000	0.000000	-0.009032	0.001897	-0.092024	0.000000	0.000000	2.000000	51.000000	0.000000
3673.489112	0.109656	0.525446	-0.009811	82.534073	-50.373569	43.064602	-0.483089	0.000000	0.484831	0.000000	0.000000	0.000000	-0.001618	0.006594	-0.034169	0.000000	0.000000	2.000000	51.000000	0.000000
3673.492445	0.109656	0.525446	-0.009811	82.534073	-50.373569	43.064602	-0.483089	0.000000	0.484831	0.000000	0.000000	0.000000	-0.001618	0.006594	-0.034169	0.000000	0.000000	2.000000	51.000000	0.000000
3673.495778	0.109656	0.525446	-0.009811	82.539330	-50.383167	43.057632	-0.482820	0.000000	0.490526	0.000000	0.000000	0.000000	-0.001618	0.006594	-0.034169	0.000000	0.000000	2.000000	51.000000	0.000000
3673.499112	0.109656	0.525446	-0.009811	82.539330	-50.383167	43.057632	-0.482820	0.000000	0.490526	0.000000	0.000000	0.000000	-0.001618	0.006594	-0.034169	0.000000	0.000000	2.000000	51.000000	0.000000
3673.502445	0.109671	0.525493	-0.009933	82.539330	-50.383167	43.057632	-0.482820	0.000000	0.490526	0.000000	0.000000	0.000000	0.004480	0.014149	-0.036820	0.000000	0.000000	2.000000	51.000000	0.000000
3673.505778	0.109671	0.525493	-0.009933	82.537964	-50.356224	43.079308	-0.482820	0.000000	0.490526	0.000000	0.000000	0.000000	0.004480	0.014149	-0.036820	0.000000	0.000000	2.000000	51.000000	0.000000
3673.509112	0.109671	0.525493	-0.009933	82.537964	-50.356224	43.079308	-0.482820	0.000000	0.490526	0.000000	0.000000	0.000000	0.004480	0.014149	-0.036820	0.000000	0.000000	2.000000	51.000000	0.000000
3673.512445	0.109671	0.525493	-0.009933	82.537964	-50.356224	43.079308	-0.482820	0.000000	0.490526	0.000000	0.000000	0.000000	0.004480	0.014149	-0.036820	0.000000	0.000000	2.000000	51.000000	0.000000
3673.515778	0.109657	0.525638	-0.010176	82.535233	-50.310513	43.122669	-0.483566	0.000000	0.496663	0.000000	0.000000	0.000000	-0.004330	0.043346	-0.072704	0.000000	0.000000	2.000000	51.000000	0.000000
3673.519112	0.109657	0.525638	-0.010176	82.535233	-50.310513	43.122669	-0.483566	0.000000	0.496663	0.000000	0.000000	0.000000	-0.004330	0.043346	-0.072704	0.000000	0.000000	2.000000	51.000000	0.000000
3673.522445	0.109657	0.525638	-0.010176	82.535233	-50.310513	43.122669	-0.483566	0.000000	0.496663	0.000000	0.000000	0.000000	-0.004330	0.043346	-0.072704	0.000000	0.000000	2.000000	51.000000	0.000000
3673.525778	0.109657	0.525638	-0.010176	82.531181	-50.246143	43.187645	-0.482845	0.000000	0.508780	0.000000	0.000000	0.000000	-0.004330	0.043346	-0.072704	0.000000	0.000000	2.000000	51.000000	0.000000
3673.529112	0.109632	0.525751	-0.010276	82.531181	-50.246143	43.187645	-0.482845	0.000000	0.508780	0.000000	0.000000	0.000000	-0.007416	0.033913	-0.030238	0.000000	0.000000	2.000000	51.000000	0.000000
3673.532445	0.109632	0.525751	-0.010276	82.531181	-50.246143	43.187645	-0.482845	0.000000	0.508780	0.000000	0.000000	0.000000	-0.007416	0.033913	-0.030238	0.000000	0.000000	2.000000	51.000000	0.000000
3673.535778	0.109632	0.525751	-0.010276	82.527031	-50.184429	43.252560	-0.481609	0.000000	0.513820	0.000000	0.000000	0.000000	-0.007416	0.033913	-0.030238	0.000000	0.000000	2.000000	51.000000	0.000000
3673.539112	0.109632	0.525751	-0.010276	82.527031	-50.184429	43.252560	-0.481609	0.000000	0.513820	0.000000	0.000000	0.000000	-0.007416	0.033913	-0.030238	0.000000	0.000000	2.000000	51.000000	0.000000
3673.542445	0.109596	0.525870	-0.010331	82.527031	-50.184429	43.252560	-0.481609	0.000000	0.513820	0.000000	0.000000	0.000000	-0.010744	0.035807	-0.016293	0.000000	0.000000	2.000000	51.000000	0.000000
3673.545778	0.109596	0.525870	-0.010331	82.521576	-50.098740	43.339039	-0.481609	0.000000	0.513820	0.000000	0.000000	0.000000	-0.010744	0.035807	-0.016293	0.000000	0.000000	2.000000	51.000000	0.000000
3673.549112	0.109596	0.525870	-0.010331	82.521576	-50.098740	43.339039	-0.481609	0.000000	0.513820	0.000000	0.000000	0.000000	-0.010744	0.035807	-0.016293	0.000000	0.000000	2.000000	51.000000	0.000000
3673.552445	0.109596	0.525870	-0.010331	82.521576	-50.098740	43.339039	-0.481609	0.000000	0.513820	0.000000	0.000000	0.000000	-0.010744	0.035807	-0.016293	0.000000	0.000000	2.000000	51.000000	0.000000
3673.555778	0.109541	0.526093	-0.010463	82.516014	-50.015953	43.425270	-0.479818	0.000000	0.516535	0.000000	0.000000	0.000000	-0.016511	0.066861	-0.039825	0.000000	0.000000	2.000000	51.000000	0.000000
3673.559112	0.109541	0.526093	-0.010463	82.516014	-50.015953	43.425270	-0.479818	0.000000	0.516535	0.000000	0.000000	0.000000	-0.016511	0.066861	-0.039825	0.000000	0.000000	2.000000	51.000000	0.000000
3673.562445	0.109541	0.526093	-0.010463	82.516014	-50.015953	43.425270	-0.479818	0.000000	0.516535	0.000000	0.000000	0.000000	-0.016511	0.066861	-0.039825	0.000000	0.000000	2.000000	51.000000	0.000000
3673.565778	0.109541	0.526093	-0.010463	82.510513	-49.930489	43.511486	-0.477066	0.000000	0.523173	0.000000	0.000000	0.000000	-0.016511	0.066861	-0.039825	0.000000	0.000000	2.000000	51.000000	0.000000
3673.569112	0.109537	0.526218	-0.010482	82.510513	-49.930489	43.511486	-0.477066	0.000000	0.523173	0.000000	0.000000	0.000000	-0.001345	0.037685	-0.005488	0.000000	0.000000	2.000000	51.000000	0.000000
3673.572445	0.109537	0.526218	-0.010482	82.510513	-49.930489	43.511486	-0.477066	0.000000	0.523173	0.000000	0.000000	0.000000	-0.001345	0.037685	-0.005488	0.000000	0.000000	2.000000	51.000000	0.000000
3673.575778	0.109537	0.526218	-0.010482	82.503517	-49.826523	43.619053	-0.476842	0.000000	0.524088	0.000000	0.000000	0.000000	-0.001345	0.037685	-0.005488	0.000000	0.000000	2.000000	51.000000	0.000000
3673.579112	0.109537	0.526218	-0.010482	82.503517	-49.826523	43.619053	-0.476842	0.000000	0.524088	0.000000	0.000000	0.000000	-0.001345	0.037685	-0.005488	0.000000	0.000000	2.000000	51.000000	0.000000
3673.582445	0.109496	0.526310	-0.010464	82.503517	-49.826523	43.619053	-0.476842	0.000000	0.524088	0.000000	0.000000	0.000000	-0.012149	0.027347	0.005468	0.000000	0.000000	2.000000	51.000000	0.000000
3673.585778	0.109496	0.526310	-0.010464	82.497971	-49.749542	43.704948	-0.476842	0.000000	0.524088	0.000000	0.000000	0.000000	-0.012149	0.027347	0.005468	0.000000	0.000000	2.000000	51.000000	0.000000
3673.589112	0.109496	0.526310	-0.010464	82.497971	-49.749542	43.704948	-0.476842	0.000000	0.524088	0.000000	0.000000	0.000000	-0.012149	0.027347	0.005468	0.000000	0.000000	2.000000	51.000000	0.000000
3673.592445	0.109496	0.526310	-0.010464	82.497971	-49.749542	43.704948	-0.476842	0.000000	0.524088	0.000000	0.000000	0.000000	-0.012149	0.027347	0.005468	0.000000	0.000000	2.000000	51.000000	0.000000
3673.595778	0.109430	0.526514	-0.010367	82.489586	-49.627480	43.833580	-0.474817	0.000000	0.523176	0.000000	0.000000	0.000000	-0.019884	0.061347	0.028953	0.000000	0.000000	2.000000	51.000000	0.000000
3673.599112	0.109430	0.526514	-0.010367	82.489586	-49.627480	43.833580	-0.474817	0.000000	0.523176	0.000000	0.000000	0.000000	-0.019884	0.061347	0.028953	0.000000	0.000000	2.000000	51.000000	0.000000
3673.602445	0.109430	0.526514	-0.010367	82.489586	-49.627480	43.833580	-0.474817	0.000000	0.523176	0.000000	0.000000	0.000000	-0.019884	0.061347	0.028953	0.000000	0.000000	2.000000	51.000000	0.000000
3673.605778	0.109430	0.526514	-0.010367	82.482529	-49.526871	43.940502	-0.471503	0.000000	0.518351	0.000000	0.000000	0.000000	-0.019884	0.061347	0.028953	0.000000	0.000000	2.000000	51.000000	0.000000
3673.609112	0.109410	0.526618	-0.010266	82.482529	-49.526871	43.940502	-0.471503	0.000000	0.518351	0.000000	0.000000	0.000000	-0.006090	0.031197	0.030229	0.000000	0.000000	2.000000	51.000000	0.000000
3673.612445	0.109410	0.526618	-0.010266	82.482529	-49.526871	43.940502	-0.471503	0.000000	0.518351	0.000000	0.000000	0.000000	-0.006090	0.031197	0.030229	0.000000	0.000000	2.000000	51.000000	0.000000
3673.615778	0.109410	0.526618	-0.010266	82.474052	-49.405315	44.068581	-0.470488	0.000000	0.513313	0.000000	0.000000	0.000000	-0.006090	0.031197	0.030229	0.000000	0.000000	2.000000	51.000000	0.000000
3673.619112	0.109410	0.526618	-0.010266	82.474052	-49.405315	44.068581	-0.470488	0.000000	0.513313	0.000000	0.000000	0.000000	-0.006090	0.031197	0.030229	0.000000	0.000000	2.000000	51.000000	0.000000
3673.622445	0.109395	0.526713	-0.010143	82.474052	-49.405315	44.068581	-0.470488	0.000000	0.513313	0.000000	0.000000	0.000000	-0.004444	0.028394	0.036968	0.000000	0.000000	2.000000	51.000000	0.000000
3673.625778	0.109395	0.526713	-0.010143	82.465584	-49.281345	44.196396	-0.470488	0.000000	0.513313	0.000000	0.000000	0.000000	-0.004444	0.028394	0.036968	0.000000	0.000000	2.000000	51.000000	0.000000
3673.629112	0.109402	0.526782	-0.010021	82.465584	-49.281345	44.196396	-0.470488	0.000000	0.513313	0.000000	0.000000	0.000000	0.002183	0.020872	0.036510	0.000000	0.000000	2.000000	51.000000	0.000000
3673.632445	0.109402	0.526782	-0.010021	82.465584	-49.281345	44.196396	-0.470488	0.000000	0.513313	0.000000	0.000000	0.000000	0.002183	0.020872	0.036510	0.000000	0.000000	2.000000	51.000000	0.000000
3673.635778	0.109402	0.526782	-0.010021	82.457047	-49.157665	44.323933	-0.470111	0.000000	0.501066	0.000000	0.000000	0.000000	0.002183	0.020872	0.036510	0.000000	0.000000	2.000000	51.000000	0.000000
3673.639112	0.109402	0.526782	-0.010021	82.457047	-49.157665	44.323933	-0.470111	0.000000	0.501066	0.000000	0.000000	0.000000	0.002183	0.020872	0.036510	0.000000	0.000000	2.000000	51.000000	0.000000
3673.642445	0.109414	0.526868	-0.009881	82.457047	-49.157665	44.323933	-0.470111	0.000000	0.501066	0.000000	0.000000	0.000000	0.003558	0.025621	0.042143	0.000000	0.000000	2.000000	51.000000	0.000000
3673.645778	0.109414	0.526868	-0.009881	82.449890	-49.052567	44.429932	-0.470111	0.000000	0.501066	0.000000	0.000000	0.000000	0.003558	0.025621	0.042143	0.000000	0.000000	2.000000	51.000000	0.000000
3673.649112	0.109414	0.526868	-0.009881	82.449890	-49.052567	44.429932	-0.470111	0.000000	0.501066	0.000000	0.000000	0.000000	0.003558	0.025621	0.042143	0.000000	0.000000	2.000000	51.000000	0.000000
3673.652445	0.109414	0.526868	-0.009881	82.449890	-49.052567	44.429932	-0.470111	0.000000	0.501066	0.000000	0.000000	0.000000	0.003558	0.025621	0.042143	0.000000	0.000000	2.000000	51.000000	0.000000
3673.655778	0.109503	0.526988	-0.009608	82.442749	-48.944885	44.535801	-0.470704	0.000000	0.494042	0.000000	0.000000	0.000000	0.026765	0.036142	0.081806	0.000000	0.000000	2.000000	51.000000	0.000000
3673.659112	0.109503	0.526988	-0.009608	82.442749	-48.944885	44.535801	-0.470704	0.000000	0.494042	0.000000	0.000000	0.000000	0.026765	0.036142	0.081806	0.000000	0.000000	2.000000	51.000000	0.000000
3673.662445	0.109503	0.526988	-0.009608	82.442749	-48.944885	44.535801	-0.470704	0.000000	0.494042	0.000000	0.000000	0.000000	0.026765	0.036142	0.081806	0.000000	0.000000	2.000000	51.000000	0.000000
3673.665778	0.109503	0.526988	-0.009608	82.435532	-48.837452	44.641426	-0.475165	0.000000	0.480408	0.000000	0.000000	0.000000	0.026765	0.036142	0.081806	0.000000	0.000000	2.000000	51.000000	0.000000
3673.669112	0.109584	0.527064	-0.009461	82.435532	-48.837452	44.641426	-0.475165	0.000000	0.480408	0.000000	0.000000	0.000000	0.024325	0.022837	0.044186	0.000000	0.000000	2.000000	51.000000	0.000000
3673.672445	0.109584	0.527064	-0.009461	82.435532	-48.837452	44.641426	-0.475165	0.000000	0.480408	0.000000	0.000000	0.000000	0.024325	0.022837	0.044186	0.000000	0.000000	2.000000	51.000000	0.000000
3673.675778	0.109584	0.527064	-0.009461	82.428322	-48.724773	44.746845	-0.479220	0.000000	0.473044	0.000000	0.000000	0.000000	0.024325	0.022837	0.044186	0.000000	0.000000	2.000000	51.000000	0.000000
3673.679112	0.109584	0.527064	-0.009461	82.428322	-48.724773	44.746845	-0.479220	0.000000	0.473044	0.000000	0.000000	0.000000	0.024325	0.022837	0.044186	0.000000	0.000000	2.000000	51.000000	0.000000
3673.682445	0.109666	0.527115	-0.009310	82.428322	-48.724773	44.746845	-0.479220	0.000000	0.473044	0.000000	0.000000	0.000000	0.024604	0.015292	0.045286	0.000000	0.000000	2.000000	51.000000	0.000000
3673.685778	0.109666	0.527115	-0.009310	82.418175	-48.573326	44.894169	-0.479220	0.000000	0.473044	0.000000	0.000000	0.000000	0.024604	0.015292	0.045286	0.000000	0.000000	2.000000	51.000000	0.000000
3673.689112	0.109753	0.527182	-0.009140	82.418175	-48.573326	44.894169	-0.479220	0.000000	0.473044	0.000000	0.000000	0.000000	0.025991	0.020035	0.050907	0.000000	0.000000	2.000000	51.000000	0.000000
3673.692445	0.109753	0.527182	-0.009140	82.418175	-48.573326	44.894169	-0.479220	0.000000	0.473044	0.000000	0.000000	0.000000	0.025991	0.020035	0.050907	0.000000	0.000000	2.000000	51.000000	0.000000
3673.695778	0.109753	0.527182	-0.009140	82.408699	-48.426495	45.036533	-0.487652	0.000000	0.457012	0.000000	0.000000	0.000000	0.025991	0.020035	0.050907	0.000000	0.000000	2.000000	51.000000	0.000000
3673.699112	0.109753	0.527182	-0.009140	82.408699	-48.426495	45.036533	-0.487652	0.000000	0.457012	0.000000	0.000000	0.000000	0.025991	0.020035	0.050907	0.000000	0.000000	2.000000	51.000000	0.000000
3673.702445	0.109850	0.527255	-0.008929	82.408699	-48.426495	45.036533	-0.487652	0.000000	0.457012	0.000000	0.000000	0.000000	0.029032	0.021999	0.063267	0.000000	0.000000	2.000000	51.000000	0.000000
3673.705778	0.109850	0.527255	-0.008929	82.398445	-48.278515	45.183060	-0.487652	0.000000	0.457012	0.000000	0.000000	0.000000	0.029032	0.021999	0.063267	0.000000	0.000000	2.000000	51.000000	0.000000
3673.709112	0.109850	0.527255	-0.008929	82.398445	-48.278515	45.183060	-0.487652	0.000000	0.457012	0.000000	0.000000	0.000000	0.029032	0.021999	0.063267	0.000000	0.000000	2.000000	51.000000	0.000000
3673.712445	0.109850	0.527255	-0.008929	82.398445	-48.278515	45.183060	-0.487652	0.000000	0.457012	0.000000	0.000000	0.000000	0.029032	0.021999	0.063267	0.000000	0.000000	2.000000	51.000000	0.000000
3673.715778	0.110007	0.527367	-0.008471	82.387383	-48.114433	45.345581	-0.492491	0.000000	0.446467	0.000000	0.000000	0.000000	0.047236	0.033586	0.137471	0.000000	0.000000	2.000000	51.000000	0.000000
3673.719112	0.110007	0.527367	-0.008471	82.387383	-48.114433	45.345581	-0.492491	0.000000	0.446467	0.000000	0.000000	0.000000	0.047236	0.033586	0.137471	0.000000	0.000000	2.000000	51.000000	0.000000
3673.722445	0.110007	0.527367	-0.008471	82.387383	-48.114433	45.345581	-0.492491	0.000000	0.446467	0.000000	0.000000	0.000000	0.047236	0.033586	0.137471	0.000000	0.000000	2.000000	51.000000	0.000000
3673.725778	0.110007	0.527367	-0.008471	82.380013	-48.011250	45.449665	-0.500364	0.000000	0.423555	0.000000	0.000000	0.000000	0.047236	0.033586	0.137471	0.000000	0.000000	2.000000	51.000000	0.000000
3673.729112	0.110068	0.527406	-0.008224	82.380013	-48.011250	45.449665	-0.500364	0.000000	0.423555	0.000000	0.000000	0.000000	0.018191	0.011614	0.074209	0.000000	0.000000	2.000000	51.000000	0.000000
3673.732445	0.110068	0.527406	-0.008224	82.380013	-48.011250	45.449665	-0.500364	0.000000	0.423555	0.000000	0.000000	0.000000	0.018191	0.011614	0.074209	0.000000	0.000000	2.000000	51.000000	0.000000
3673.735778	0.110068	0.527406	-0.008224	82.371124	-47.887695	45.574326	-0.503396	0.000000	0.411187	0.000000	0.000000	0.000000	0.018191	0.011614	0.074209	0.000000	0.000000	2.000000	51.000000	0.000000
3673.739112	0.110129	0.527419	-0.007973	82.371124	-47.887695	45.574326	-0.503396	0.000000	0.411187	0.000000	0.000000	0.000000	0.018463	0.004037	0.075312	0.000000	0.000000	2.000000	51.000000	0.000000
3673.742445	0.110129	0.527419	-0.007973	82.371124	-47.887695	45.574326	-0.503396	0.000000	0.411187	0.000000	0.000000	0.000000	0.018463	0.004037	0.075312	0.000000	0.000000	2.000000	51.000000	0.000000
3673.745778	0.110129	0.527419	-0.007973	82.365189	-47.808224	45.657284	-0.506473	0.000000	0.398635	0.000000	0.000000	0.000000	0.018463	0.004037	0.075312	0.000000	0.000000	2.000000	51.000000	0.000000
3673.749112	0.110129	0.527419	-0.007973	82.365189	-47.808224	45.657284	-0.506473	0.000000	0.398635	0.000000	0.000000	0.000000	0.018463	0.004037	0.075312	0.000000	0.000000	2.000000	51.000000	0.000000
3673.752445	0.110160	0.527426	-0.007758	82.365189	-47.808224	45.657284	-0.506473	0.000000	0.398635	0.000000	0.000000	0.000000	0.009028	0.002065	0.064505	0.000000	0.000000	2.000000	51.000000	0.000000
3673.755778	0.110160	0.527426	-0.007758	82.360672	-47.746643	45.719368	-0.506473	0.000000	0.398635	0.000000	0.000000	0.000000	0.009028	0.002065	0.064505	0.000000	0.000000	2.000000	51.000000	0.000000
3673.759112	0.110160	0.527426	-0.007758	82.360672	-47.746643	45.719368	-0.506473	0.000000	0.398635	0.000000	0.000000	0.000000	0.009028	0.002065	0.064505	0.000000	0.000000	2.000000	51.000000	0.000000
3673.762445	0.110160	0.527426	-0.007758	82.360672	-47.746643	45.719368	-0.506473	0.000000	0.398635	0.000000	0.000000	0.000000	0.009028	0.002065	0.064505	0.000000	0.000000	2.000000	51.000000	0.000000
3673.765778	0.110280	0.527399	-0.007358	82.356194	-47.685181	45.781414	-0.507977	0.000000	0.387884	0.000000	0.000000	0.000000	0.036147	-0.008213	0.119772	0.000000	0.000000	2.000000	51.000000	0.000000
3673.769112	0.110280	0.527399	-0.007358	82.356194	-47.685181	45.781414	-0.507977	0.000000	0.387884	0.000000	0.000000	0.000000	0.036147	-0.008213	0.119772	0.000000	0.000000	2.000000	51.000000	0.000000
3673.772445	0.110280	0.527399	-0.007358	82.356194	-47.685181	45.781414	-0.507977	0.000000	0.387884	0.000000	0.000000	0.000000	0.036147	-0.008213	0.119772	0.000000	0.000000	2.000000	51.000000	0.000000
3673.775778	0.110280	0.527399	-0.007358	82.352455	-47.622375	45.838985	-0.514002	0.000000	0.367922	0.000000	0.000000	0.000000	0.036147	-0.008213	0.119772	0.000000	0.000000	2.000000	51.000000	0.000000
3673.779112	0.110344	0.527374	-0.007191	82.352455	-47.622375	45.838985	-0.514002	0.000000	0.367922	0.000000	0.000000	0.000000	0.019077	-0.007476	0.050097	0.000000	0.000000	2.000000	51.000000	0.000000
3673.782445	0.110344	0.527374	-0.007191	82.352455	-47.622375	45.838985	-0.514002	0.000000	0.367922	0.000000	0.000000	0.000000	0.019077	-0.007476	0.050097	0.000000	0.000000	2.000000	51.000000	0.000000
3673.785778	0.110344	0.527374	-0.007191	82.348602	-47.550007	45.908386	-0.517181	0.000000	0.359573	0.000000	0.000000	0.000000	0.019077	-0.007476	0.050097	0.000000	0.000000	2.000000	51.000000	0.000000
3673.789112	0.110344	0.527374	-0.007191	82.348602	-47.550007	45.908386	-0.517181	0.000000	0.359573	0.000000	0.000000	0.000000	0.019077	-0.007476	0.050097	0.000000	0.000000	2.000000	51.000000	0.000000
3673.792445	0.110407	0.527349	-0.007024	82.348602	-47.550007	45.908386	-0.517181	0.000000	0.359573	0.000000	0.000000	0.000000	0.019077	-0.007491	0.050089	0.000000	0.000000	2.000000	51.000000	0.000000
3673.795778	0.110407	0.527349	-0.007024	82.340118	-47.391899	46.063122	-0.517181	0.000000	0.359573	0.000000	0.000000	0.000000	0.019077	-0.007491	0.050089	0.000000	0.000000	2.000000	51.000000	0.000000
3673.799112	0.110461	0.527318	-0.006899	82.340118	-47.391899	46.063122	-0.517181	0.000000	0.359573	0.000000	0.000000	0.000000	0.016052	-0.009410	0.037727	0.000000	0.000000	2.000000	51.000000	0.000000
3673.802445	0.110461	0.527318	-0.006899	82.340118	-47.391899	46.063122	-0.517181	0.000000	0.359573	0.000000	0.000000	0.000000	0.016052	-0.009410	0.037727	0.000000	0.000000	2.000000	51.000000	0.000000
3673.805778	0.110461	0.527318	-0.006899	82.326012	-47.120018	46.330589	-0.523036	0.000000	0.344937	0.000000	0.000000	0.000000	0.016052	-0.009410	0.037727	0.000000	0.000000	2.000000	51.000000	0.000000
3673.809112	0.110461	0.527318	-0.006899	82.326012	-47.120018	46.330589	-0.523036	0.000000	0.344937	0.000000	0.000000	0.000000	0.016052	-0.009410	0.037727	0.000000	0.000000	2.000000	51.000000	0.000000
3673.812445	0.110519	0.527302	-0.006754	82.326012	-47.120018	46.330589	-0.523036	0.000000	0.344937	0.000000	0.000000	0.000000	0.017433	-0.004674	0.043340	0.000000	0.000000	2.000000	51.000000	0.000000
3673.815778	0.110519	0.527302	-0.006754	82.313339	-46.798557	46.647522	-0.523036	0.000000	0.344937	0.000000	0.000000	0.000000	0.017433	-0.004674	0.043340	0.000000	0.000000	2.000000	51.000000	0.000000
3673.819112	0.110519	0.527302	-0.006754	82.313339	-46.798557	46.647522	-0.523036	0.000000	0.344937	0.000000	0.000000	0.000000	0.017433	-0.004674	0.043340	0.000000	0.000000	2.000000	51.000000	0.000000
3673.822445	0.110519	0.527302	-0.006754	82.313339	-46.798557	46.647522	-0.523036	0.000000	0.344937	0.000000	0.000000	0.000000	0.017433	-0.004674	0.043340	0.000000	0.000000	2.000000	51.000000	0.000000
3673.825778	0.110681	0.527207	-0.006556	82.303818	-46.484371	46.958260	-0.525941	0.000000	0.337713	0.000000	0.000000	0.000000	0.048613	-0.028425	0.059462	0.000000	0.000000	2.000000	51.000000	0.000000
3673.829112	0.110681	0.527207	-0.006556	82.303818	-46.484371	46.958260	-0.525941	0.000000	0.337713	0.000000	0.000000	0.000000	0.048613	-0.028425	0.059462	0.000000	0.000000	2.000000	51.000000	0.000000
3673.832445	0.110681	0.527207	-0.006556	82.303818	-46.484371	46.958260	-0.525941	0.000000	0.337713	0.000000	0.000000	0.000000	0.048613	-0.028425	0.059462	0.000000	0.000000	2.000000	51.000000	0.000000
3673.835778	0.110681	0.527207	-0.006556	82.292679	-46.159706	47.274437	-0.534044	0.000000	0.327803	0.000000	0.000000	0.000000	0.048613	-0.028425	0.059462	0.000000	0.000000	2.000000	51.000000	0.000000
3673.839112	0.110784	0.527154	-0.006506	82.292679	-46.159706	47.274437	-0.534044	0.000000	0.327803	0.000000	0.000000	0.000000	0.030906	-0.016125	0.015003	0.000000	0.000000	2.000000	51.000000	0.000000
3673.842445	0.110784	0.527154	-0.006506	82.292679	-46.159706	47.274437	-0.534044	0.000000	0.327803	0.000000	0.000000	0.000000	0.030906	-0.016125	0.015003	0.000000	0.000000	2.000000	51.000000	0.000000
3673.845778	0.110784	0.527154	-0.006506	82.278183	-45.841434	47.580662	-0.539194	0.000000	0.325303	0.000000	0.000000	0.000000	0.030906	-0.016125	0.015003	0.000000	0.000000	2.000000	51.000000	0.000000
3673.849112	0.110784	0.527154	-0.006506	82.278183	-45.841434	47.580662	-0.539194	0.000000	0.325303	0.000000	0.000000	0.000000	0.030906	-0.016125	0.015003	0.000000	0.000000	2.000000	51.000000	0.000000
3673.852445	0.110856	0.527068	-0.006488	82.278183	-45.841434	47.580662	-0.539194	0.000000	0.325303	0.000000	0.000000	0.000000	0.021732	-0.025667	0.005335	0.000000	0.000000	2.000000	51.000000	0.000000
3673.855778	0.110856	0.527068	-0.006488	82.265083	-45.559025	47.854057	-0.539194	0.000000	0.325303	0.000000	0.000000	0.000000	0.021732	-0.025667	0.005335	0.000000	0.000000	2.000000	51.000000	0.000000
3673.859112	0.110856	0.527068	-0.006488	82.265083	-45.559025	47.854057	-0.539194	0.000000	0.325303	0.000000	0.000000	0.000000	0.021732	-0.025667	0.005335	0.000000	0.000000	2.000000	51.000000	0.000000
3673.862445	0.110856	0.527068	-0.006488	82.265083	-45.559025	47.854057	-0.539194	0.000000	0.325303	0.000000	0.000000	0.000000	0.021732	-0.025667	0.005335	0.000000	0.000000	2.000000	51.000000	0.000000
3673.865778	0.110953	0.526906	-0.006465	82.254478	-45.325443	48.079041	-0.542817	0.000000	0.324413	0.000000	0.000000	0.000000	0.028969	-0.048494	0.007077	0.000000	0.000000	2.000000	51.000000	0.000000
3673.869112	0.110953	0.526906	-0.006465	82.254478	-45.325443	48.079041	-0.542817	0.000000	0.324413	0.000000	0.000000	0.000000	0.028969	-0.048494	0.007077	0.000000	0.000000	2.000000	51.000000	0.000000
3673.872445	0.110953	0.526906	-0.006465	82.254478	-45.325443	48.079041	-0.542817	0.000000	0.324413	0.000000	0.000000	0.000000	0.028969	-0.048494	0.007077	0.000000	0.000000	2.000000	51.000000	0.000000
3673.875778	0.110953	0.526906	-0.006465	82.241364	-45.074448	48.327385	-0.547645	0.000000	0.323234	0.000000	0.000000	0.000000	0.028969	-0.048494	0.007077	0.000000	0.000000	2.000000	51.000000	0.000000
3673.879112	0.110959	0.526872	-0.006439	82.241364	-45.074448	48.327385	-0.547645	0.000000	0.323234	0.000000	0.000000	0.000000	0.001929	-0.010455	0.007839	0.000000	0.000000	2.000000	51.000000	0.000000
3673.882445	0.110959	0.526872	-0.006439	82.241364	-45.074448	48.327385	-0.547645	0.000000	0.323234	0.000000	0.000000	0.000000	0.001929	-0.010455	0.007839	0.000000	0.000000	2.000000	51.000000	0.000000
3673.885778	0.110959	0.526872	-0.006439	82.224686	-44.772999	48.626045	-0.547966	0.000000	0.321928	0.000000	0.000000	0.000000	0.001929	-0.010455	0.007839	0.000000	0.000000	2.000000	51.000000	0.000000
3673.889112	0.110959	0.526872	-0.006439	82.224686	-44.772999	48.626045	-0.547966	0.000000	0.321928	0.000000	0.000000	0.000000	0.001929	-0.010455	0.007839	0.000000	0.000000	2.000000	51.000000	0.000000
3673.892445	0.110970	0.526853	-0.006394	82.224686	-44.772999	48.626045	-0.547966	0.000000	0.321928	0.000000	0.000000	0.000000	0.003314	-0.005707	0.013458	0.000000	0.000000	2.000000	51.000000	0.000000
3673.895778	0.110970	0.526853	-0.006394	82.208145	-44.410294	48.991436	-0.547966	0.000000	0.321928	0.000000	0.000000	0.000000	0.003314	-0.005707	0.013458	0.000000	0.000000	2.000000	51.000000	0.000000
3673.899112	0.110970	0.526853	-0.006394	82.208145	-44.410294	48.991436	-0.547966	0.000000	0.321928	0.000000	0.000000	0.000000	0.003314	-0.005707	0.013458	0.000000	0.000000	2.000000	51.000000	0.000000
3673.902445	0.110970	0.526853	-0.006394	82.208145	-44.410294	48.991436	-0.547966	0.000000	0.321928	0.000000	0.000000	0.000000	0.003314	-0.005707	0.013458	0.000000	0.000000	2.000000	51.000000	0.000000
3673.905778	0.110984	0.526900	-0.006337	82.198555	-44.057285	49.356865	-0.548519	0.000000	0.319684	0.000000	0.000000	0.000000	0.004149	0.014280	0.016861	0.000000	0.000000	2.000000	51.000000	0.000000
3673.909112	0.110984	0.526900	-0.006337	82.198555	-44.057285	49.356865	-0.548519	0.000000	0.319684	0.000000	0.000000	0.000000	0.004149	0.014280	0.016861	0.000000	0.000000	2.000000	51.000000	0.000000
3673.912445	0.110984	0.526900	-0.006337	82.198555	-44.057285	49.356865	-0.548519	0.000000	0.319684	0.000000	0.000000	0.000000	0.004149	0.014280	0.016861	0.000000	0.000000	2.000000	51.000000	0.000000
3673.915778	0.110984	0.526900	-0.006337	82.196671	-43.673763	49.766174	-0.549210	0.000000	0.316874	0.000000	0.000000	0.000000	0.004149	0.014280	0.016861	0.000000	0.000000	2.000000	51.000000	0.000000
3673.919112	0.110997	0.526973	-0.006285	82.196671	-43.673763	49.766174	-0.549210	0.000000	0.316874	0.000000	0.000000	0.000000	0.003878	0.021873	0.015748	0.000000	0.000000	2.000000	51.000000	0.000000
3673.922445	0.110997	0.526973	-0.006285	82.196671	-43.673763	49.766174	-0.549210	0.000000	0.316874	0.000000	0.000000	0.000000	0.003878	0.021873	0.015748	0.000000	0.000000	2.000000	51.000000	0.000000
3673.925778	0.110997	0.526973	-0.006285	82.206680	-43.293694	50.189545	-0.549857	0.000000	0.314250	0.000000	0.000000	0.000000	0.003878	0.021873	0.015748	0.000000	0.000000	2.000000	51.000000	0.000000
3673.929112	0.110997	0.526973	-0.006285	82.206680	-43.293694	50.189545	-0.549857	0.000000	0.314250	0.000000	0.000000	0.000000	0.003878	0.021873	0.015748	0.000000	0.000000	2.000000	51.000000	0.000000
3673.932445	0.111010	0.527046	-0.006233	82.206680	-43.293694	50.189545	-0.549857	0.000000	0.314250	0.000000	0.000000	0.000000	0.003874	0.021904	0.015744	0.000000	0.000000	2.000000	51.000000	0.000000
3673.935778	0.111010	0.527046	-0.006233	82.238838	-43.016365	50.526676	-0.549857	0.000000	0.314250	0.000000	0.000000	0.000000	0.003874	0.021904	0.015744	0.000000	0.000000	2.000000	51.000000	0.000000
3673.939112	0.111010	0.527046	-0.006233	82.238838	-43.016365	50.526676	-0.549857	0.000000	0.314250	0.000000	0.000000	0.000000	0.003874	0.021904	0.015744	0.000000	0.000000	2.000000	51.000000	0.000000
3673.942445	0.111010	0.527046	-0.006233	82.238838	-43.016365	50.526676	-0.549857	0.000000	0.314250	0.000000	0.000000	0.000000	0.003874	0.021904	0.015744	0.000000	0.000000	2.000000	51.000000	0.000000
3673.945778	0.111041	0.527221	-0.006200	82.281898	-42.745407	50.875893	-0.550502	0.000000	0.311626	0.000000	0.000000	0.000000	0.009202	0.052349	0.009704	0.000000	0.000000	2.000000	51.000000	0.000000
3673.949112	0.111041	0.527221	-0.006200	82.281898	-42.745407	50.875893	-0.550502	0.000000	0.311626	0.000000	0.000000	0.000000	0.009202	0.052349	0.009704	0.000000	0.000000	2.000000	51.000000	0.000000
3673.952445	0.111041	0.527221	-0.006200	82.281898	-42.745407	50.875893	-0.550502	0.000000	0.311626	0.000000	0.000000	0.000000	0.009202	0.052349	0.009704	0.000000	0.000000	2.000000	51.000000	0.000000
3673.955778	0.111041	0.527221	-0.006200	82.322174	-42.533676	51.159069	-0.552036	0.000000	0.310008	0.000000	0.000000	0.000000	0.009202	0.052349	0.009704	0.000000	0.000000	2.000000	51.000000	0.000000
3673.959112	0.111027	0.527303	-0.006165	82.322174	-42.533676	51.159069	-0.552036	0.000000	0.310008	0.000000	0.000000	0.000000	-0.004207	0.024748	0.010582	0.000000	0.000000	2.000000	51.000000	0.000000
3673.962445	0.111027	0.527303	-0.006165	82.322174	-42.533676	51.159069	-0.552036	0.000000	0.310008	0.000000	0.000000	0.000000	-0.004207	0.024748	0.010582	0.000000	0.000000	2.000000	51.000000	0.000000
3673.965778	0.111027	0.527303	-0.006165	82.347633	-42.371132	51.370945	-0.551335	0.000000	0.308245	0.000000	0.000000	0.000000	-0.004207	0.024748	0.010582	0.000000	0.000000	2.000000	51.000000	0.000000
3673.969112	0.111027	0.527303	-0.006165	82.347633	-42.371132	51.370945	-0.551335	0.000000	0.308245	0.000000	0.000000	0.000000	-0.004207	0.024748	0.010582	0.000000	0.000000	2.000000	51.000000	0.000000
3673.972445	0.110998	0.527363	-0.006189	82.347633	-42.371132	51.370945	-0.551335	0.000000	0.308245	0.000000	0.000000	0.000000	-0.008629	0.018073	-0.007382	0.000000	0.000000	2.000000	51.000000	0.000000
3673.975778	0.110998	0.527363	-0.006189	82.359329	-42.306927	51.458275	-0.551335	0.000000	0.308245	0.000000	0.000000	0.000000	-0.008629	0.018073	-0.007382	0.000000	0.000000	2.000000	51.000000	0.000000
3673.979112	0.110998	0.527363	-0.006189	82.359329	-42.306927	51.458275	-0.551335	0.000000	0.308245	0.000000	0.000000	0.000000	-0.008629	0.018073	-0.007382	0.000000	0.000000	2.000000	51.000000	0.000000
3673.982445	0.110998	0.527363	-0.006189	82.359329	-42.306927	51.458275	-0.551335	0.000000	0.308245	0.000000	0.000000	0.000000	-0.008629	0.018073	-0.007382	0.000000	0.000000	2.000000	51.000000	0.000000
3673.985778	0.110942	0.527433	-0.006231	82.357613	-42.290260	51.477840	-0.549896	0.000000	0.309475	0.000000	0.000000	0.000000	-0.016708	0.020905	-0.012536	0.000000	0.000000	2.000000	51.000000	0.000000
3673.989112	0.110942	0.527433	-0.006231	82.357613	-42.290260	51.477840	-0.549896	0.000000	0.309475	0.000000	0.000000	0.000000	-0.016708	0.020905	-0.012536	0.000000	0.000000	2.000000	51.000000	0.000000
3673.992445	0.110942	0.527433	-0.006231	82.357613	-42.290260	51.477840	-0.549896	0.000000	0.309475	0.000000	0.000000	0.000000	-0.016708	0.020905	-0.012536	0.000000	0.000000	2.000000	51.000000	0.000000
3673.995778	0.110942	0.527433	-0.006231	82.356560	-42.271770	51.493427	-0.547112	0.000000	0.311564	0.000000	0.000000	0.000000	-0.016708	0.020905	-0.012536	0.000000	0.000000	2.000000	51.000000	0.000000
3673.999112	0.110958	0.527443	-0.006259	82.356560	-42.271770	51.493427	-0.547112	0.000000	0.311564	0.000000	0.000000	0.000000	0.004766	0.002858	-0.008312	0.000000	0.000000	2.000000	51.000000	0.000000
3674.002445	0.110958	0.527443	-0.006259	82.356560	-42.271770	51.493427	-0.547112	0.000000	0.311564	0.000000	0.000000	0.000000	0.004766	0.002858	-0.008312	0.000000	0.000000	2.000000	51.000000	0.000000
3674.005778	0.110958	0.527443	-0.006259	82.356613	-42.269081	51.493431	-0.547906	0.000000	0.312950	0.000000	0.000000	0.000000	0.004766	0.002858	-0.008312	0.000000	0.000000	2.000000	51.000000	0.000000
3674.009112	0.110958	0.527443	-0.006259	82.356613	-42.269081	51.493431	-0.547906	0.000000	0.312950	0.000000	0.000000	0.000000	0.004766	0.002858	-0.008312	0.000000	0.000000	2.000000	51.000000	0.000000
3674.012445	0.110968	0.527461	-0.006309	82.356613	-42.269081	51.493431	-0.547906	0.000000	0.312950	0.000000	0.000000	0.000000	0.003108	0.005674	-0.015044	0.000000	0.000000	2.000000	51.000000	0.000000
3674.015778	0.110968	0.527461	-0.006309	82.355637	-42.250584	51.509056	-0.547906	0.000000	0.312950	0.000000	0.000000	0.000000	0.003108	0.005674	-0.015044	0.000000	0.000000	2.000000	51.000000	0.000000
3674.019112	0.110968	0.527461	-0.006309	82.355637	-42.250584	51.509056	-0.547906	0.000000	0.312950	0.000000	0.000000	0.000000	0.003108	0.005674	-0.015044	0.000000	0.000000	2.000000	51.000000	0.000000
3674.022445	0.110968	0.527461	-0.006309	82.355637	-42.250584	51.509056	-0.547906	0.000000	0.312950	0.000000	0.000000	0.000000	0.003108	0.005674	-0.015044	0.000000	0.000000	2.000000	51.000000	0.000000
3674.025778	0.110994	0.527477	-0.006296	82.352859	-42.215527	51.544136	-0.548424	0.000000	0.315457	0.000000	0.000000	0.000000	0.007802	0.004784	0.004033	0.000000	0.000000	2.000000	51.000000	0.000000
3674.029112	0.110994	0.527477	-0.006296	82.352859	-42.215527	51.544136	-0.548424	0.000000	0.315457	0.000000	0.000000	0.000000	0.007802	0.004784	0.004033	0.000000	0.000000	2.000000	51.000000	0.000000
3674.032445	0.110994	0.527477	-0.006296	82.352859	-42.215527	51.544136	-0.548424	0.000000	0.315457	0.000000	0.000000	0.000000	0.007802	0.004784	0.004033	0.000000	0.000000	2.000000	51.000000	0.000000
3674.035778	0.110994	0.527477	-0.006296	82.352859	-42.212803	51.544170	-0.549724	0.000000	0.314785	0.000000	0.000000	0.000000	0.007802	0.004784	0.004033	0.000000	0.000000	2.000000	51.000000	0.000000
3674.039112	0.111016	0.527477	-0.006301	82.352859	-42.212803	51.544170	-0.549724	0.000000	0.314785	0.000000	0.000000	0.000000	0.006423	-0.000008	-0.001581	0.000000	0.000000	2.000000	51.000000	0.000000
3674.042445	0.111016	0.527477	-0.006301	82.352859	-42.212803	51.544170	-0.549724	0.000000	0.314785	0.000000	0.000000	0.000000	0.006423	-0.000008	-0.001581	0.000000	0.000000	2.000000	51.000000	0.000000
3674.045778	0.111016	0.527477	-0.006301	82.352859	-42.212803	51.544170	-0.550795	0.000000	0.315048	0.000000	0.000000	0.000000	0.006423	-0.000008	-0.001581	0.000000	0.000000	2.000000	51.000000	0.000000
3674.049112	0.111016	0.527477	-0.006301	82.352859	-42.212803	51.544170	-0.550795	0.000000	0.315048	0.000000	0.000000	0.000000	0.006423	-0.000008	-0.001581	0.000000	0.000000	2.000000	51.000000	0.000000
3674.052445	0.111000	0.527468	-0.006273	82.352859	-42.212803	51.544170	-0.550795	0.000000	0.315048	0.000000	0.000000	0.000000	-0.004766	-0.002864	0.008313	0.000000	0.000000	2.000000	51.000000	0.000000
3674.055778	0.111000	0.527468	-0.006273	82.354607	-42.234837	51.524673	-0.550795	0.000000	0.315048	0.000000	0.000000	0.000000	-0.004766	-0.002864	0.008313	0.000000	0.000000	2.000000	51.000000	0.000000
3674.059112	0.111000	0.527468	-0.006273	82.354607	-42.234837	51.524673	-0.550795	0.000000	0.315048	0.000000	0.000000	0.000000	-0.004766	-0.002864	0.008313	0.000000	0.000000	2.000000	51.000000	0.000000
3674.062445	0.111000	0.527468	-0.006273	82.354607	-42.234837	51.524673	-0.550795	0.000000	0.315048	0.000000	0.000000	0.000000	-0.004766	-0.002864	0.008313	0.000000	0.000000	2.000000	51.000000	0.000000
3674.065778	0.111001	0.527443	-0.006270	82.354607	-42.234837	51.524673	-0.550001	0.000000	0.313663	0.000000	0.000000	0.000000	0.000277	-0.007602	0.001118	0.000000	0.000000	2.000000	51.000000	0.000000
3674.069112	0.111001	0.527443	-0.006270	82.354607	-42.234837	51.524673	-0.550001	0.000000	0.313663	0.000000	0.000000	0.000000	0.000277	-0.007602	0.001118	0.000000	0.000000	2.000000	51.000000	0.000000
3674.072445	0.111001	0.527443	-0.006270	82.354607	-42.234837	51.524673	-0.550001	0.000000	0.313663	0.000000	0.000000	0.000000	0.000277	-0.007602	0.001118	0.000000	0.000000	2.000000	51.000000	0.000000
3674.075778	0.111001	0.527443	-0.006270	82.356354	-42.256958	51.505074	-0.550047	0.000000	0.313476	0.000000	0.000000	0.000000	0.000277	-0.007602	0.001118	0.000000	0.000000	2.000000	51.000000	0.000000
3674.079112	0.110975	0.527427	-0.006283	82.356354	-42.256958	51.505074	-0.550047	0.000000	0.313476	0.000000	0.000000	0.000000	-0.007805	-0.004782	-0.004033	0.000000	0.000000	2.000000	51.000000	0.000000
3674.082445	0.110975	0.527427	-0.006283	82.356354	-42.256958	51.505074	-0.550047	0.000000	0.313476	0.000000	0.000000	0.000000	-0.007805	-0.004782	-0.004033	0.000000	0.000000	2.000000	51.000000	0.000000
3674.085778	0.110975	0.527427	-0.006283	82.356354	-42.262375	51.505112	-0.548746	0.000000	0.314149	0.000000	0.000000	0.000000	-0.007805	-0.004782	-0.004033	0.000000	0.000000	2.000000	51.000000	0.000000
3674.089112	0.110975	0.527427	-0.006283	82.356354	-42.262375	51.505112	-0.548746	0.000000	0.314149	0.000000	0.000000	0.000000	-0.007805	-0.004782	-0.004033	0.000000	0.000000	2.000000	51.000000	0.000000
3674.092445	0.110932	0.527427	-0.006272	82.356354	-42.262375	51.505112	-0.548746	0.000000	0.314149	0.000000	0.000000	0.000000	-0.012843	-0.000007	0.003160	0.000000	0.000000	2.000000	51.000000	0.000000
3674.095778	0.110932	0.527427	-0.006272	82.354607	-42.245716	51.524654	-0.548746	0.000000	0.314149	0.000000	0.000000	0.000000	-0.012843	-0.000007	0.003160	0.000000	0.000000	2.000000	51.000000	0.000000
3674.099112	0.110932	0.527427	-0.006272	82.354607	-42.245716	51.524654	-0.548746	0.000000	0.314149	0.000000	0.000000	0.000000	-0.012843	-0.000007	0.003160	0.000000	0.000000	2.000000	51.000000	0.000000
3674.102445	0.110932	0.527427	-0.006272	82.354607	-42.245716	51.524654	-0.548746	0.000000	0.314149	0.000000	0.000000	0.000000	-0.012843	-0.000007	0.003160	0.000000	0.000000	2.000000	51.000000	0.000000
3674.105778	0.110888	0.527452	-0.006266	82.354607	-42.248459	51.524620	-0.546606	0.000000	0.313622	0.000000	0.000000	0.000000	-0.013117	0.007610	0.002041	0.000000	0.000000	2.000000	51.000000	0.000000
3674.109112	0.110888	0.527452	-0.006266	82.354607	-42.248459	51.524620	-0.546606	0.000000	0.313622	0.000000	0.000000	0.000000	-0.013117	0.007610	0.002041	0.000000	0.000000	2.000000	51.000000	0.000000
3674.112445	0.110888	0.527452	-0.006266	82.354607	-42.248459	51.524620	-0.546606	0.000000	0.313622	0.000000	0.000000	0.000000	-0.013117	0.007610	0.002041	0.000000	0.000000	2.000000	51.000000	0.000000
3674.115778	0.110888	0.527452	-0.006266	82.352859	-42.231827	51.544174	-0.544420	0.000000	0.313282	0.000000	0.000000	0.000000	-0.013117	0.007610	0.002041	0.000000	0.000000	2.000000	51.000000	0.000000
3674.119112	0.110866	0.527477	-0.006264	82.352859	-42.231827	51.544174	-0.544420	0.000000	0.313282	0.000000	0.000000	0.000000	-0.006698	0.007610	0.000461	0.000000	0.000000	2.000000	51.000000	0.000000
3674.122445	0.110866	0.527477	-0.006264	82.352859	-42.231827	51.544174	-0.544420	0.000000	0.313282	0.000000	0.000000	0.000000	-0.006698	0.007610	0.000461	0.000000	0.000000	2.000000	51.000000	0.000000
3674.125778	0.110866	0.527477	-0.006264	82.352859	-42.234550	51.544144	-0.543303	0.000000	0.313205	0.000000	0.000000	0.000000	-0.006698	0.007610	0.000461	0.000000	0.000000	2.000000	51.000000	0.000000
3674.129112	0.110866	0.527477	-0.006264	82.352859	-42.234550	51.544144	-0.543303	0.000000	0.313205	0.000000	0.000000	0.000000	-0.006698	0.007610	0.000461	0.000000	0.000000	2.000000	51.000000	0.000000
3674.132445	0.110845	0.527477	-0.006259	82.352859	-42.234550	51.544144	-0.543303	0.000000	0.313205	0.000000	0.000000	0.000000	-0.006421	-0.000008	0.001579	0.000000	0.000000	2.000000	51.000000	0.000000
3674.135778	0.110845	0.527477	-0.006259	82.352859	-42.231827	51.544174	-0.543303	0.000000	0.313205	0.000000	0.000000	0.000000	-0.006421	-0.000008	0.001579	0.000000	0.000000	2.000000	51.000000	0.000000
3674.139112	0.110845	0.527477	-0.006259	82.352859	-42.231827	51.544174	-0.543303	0.000000	0.313205	0.000000	0.000000	0.000000	-0.006421	-0.000008	0.001579	0.000000	0.000000	2.000000	51.000000	0.000000
3674.142445	0.110845	0.527477	-0.006259	82.352859	-42.231827	51.544174	-0.543303	0.000000	0.313205	0.000000	0.000000	0.000000	-0.006421	-0.000008	0.001579	0.000000	0.000000	2.000000	51.000000	0.000000
3674.145778	0.110893	0.527468	-0.006247	82.352859	-42.229137	51.544174	-0.542233	0.000000	0.312942	0.000000	0.000000	0.000000	0.014500	-0.002864	0.003575	0.000000	0.000000	2.000000	51.000000	0.000000
3674.149112	0.110893	0.527468	-0.006247	82.352859	-42.229137	51.544174	-0.542233	0.000000	0.312942	0.000000	0.000000	0.000000	0.014500	-0.002864	0.003575	0.000000	0.000000	2.000000	51.000000	0.000000
3674.152445	0.110893	0.527468	-0.006247	82.352859	-42.229137	51.544174	-0.542233	0.000000	0.312942	0.000000	0.000000	0.000000	0.014500	-0.002864	0.003575	0.000000	0.000000	2.000000	51.000000	0.000000
3674.155778	0.110893	0.527468	-0.006247	82.354607	-42.245716	51.524654	-0.544649	0.000000	0.312346	0.000000	0.000000	0.000000	0.014500	-0.002864	0.003575	0.000000	0.000000	2.000000	51.000000	0.000000
3674.159112	0.110915	0.527443	-0.006248	82.354607	-42.245716	51.524654	-0.544649	0.000000	0.312346	0.000000	0.000000	0.000000	0.006697	-0.007602	-0.000461	0.000000	0.000000	2.000000	51.000000	0.000000
3674.162445	0.110915	0.527443	-0.006248	82.354607	-42.245716	51.524654	-0.544649	0.000000	0.312346	0.000000	0.000000	0.000000	0.006697	-0.007602	-0.000461	0.000000	0.000000	2.000000	51.000000	0.000000
3674.165778	0.110915	0.527443	-0.006248	82.354607	-42.243053	51.524597	-0.545766	0.000000	0.312423	0.000000	0.000000	0.000000	0.006697	-0.007602	-0.000461	0.000000	0.000000	2.000000	51.000000	0.000000
3674.169112	0.110915	0.527443	-0.006248	82.354607	-42.243053	51.524597	-0.545766	0.000000	0.312423	0.000000	0.000000	0.000000	0.006697	-0.007602	-0.000461	0.000000	0.000000	2.000000	51.000000	0.000000
3674.172445	0.110942	0.527433	-0.006231	82.354607	-42.243053	51.524597	-0.545766	0.000000	0.312423	0.000000	0.000000	0.000000	0.008078	-0.002859	0.005152	0.000000	0.000000	2.000000	51.000000	0.000000
3674.175778	0.110942	0.527433	-0.006231	82.354607	-42.243053	51.524597	-0.545766	0.000000	0.312423	0.000000	0.000000	0.000000	0.008078	-0.002859	0.005152	0.000000	0.000000	2.000000	51.000000	0.000000
3674.179112	0.110942	0.527433	-0.006231	82.354607	-42.243053	51.524597	-0.545766	0.000000	0.312423	0.000000	0.000000	0.000000	0.008078	-0.002859	0.005152	0.000000	0.000000	2.000000	51.000000	0.000000
3674.182445	0.110942	0.527433	-0.006231	82.354607	-42.243053	51.524597	-0.545766	0.000000	0.312423	0.000000	0.000000	0.000000	0.008078	-0.002859	0.005152	0.000000	0.000000	2.000000	51.000000	0.000000
3674.185778	0.110942	0.527433	-0.006231	82.354607	-42.243053	51.524597	-0.547112	0.000000	0.311564	0.000000	0.000000	0.000000	0.000000	0.000002	0.000000	0.000000	0.000000	2.000000	51.000000	0.000000
3674.189112	0.110942	0.527433	-0.006231	82.354607	-42.243053	51.524597	-0.547112	0.000000	0.311564	0.000000	0.000000	0.000000	0.000000	0.000002	0.000000	0.000000	0.000000	2.000000	51.000000	0.000000
3674.192445	0.110942	0.527433	-0.006231	82.354607	-42.243053	51.524597	-0.547112	0.000000	0.311564	0.000000	0.000000	0.000000	0.000000	0.000002	0.000000	0.000000	0.000000	2.000000	51.000000	0.000000
3674.195778	0.110942	0.527433	-0.006231	82.352859	-42.223660	51.544151	-0.547112	0.000000	0.311564	0.000000	0.000000	0.000000	0.000000	0.000002	0.000000	0.000000	0.000000	2.000000	51.000000	0.000000
3674.199112	0.110947	0.527449	-0.006213	82.352859	-42.223660	51.544151	-0.547112	0.000000	0.311564	0.000000	0.000000	0.000000	0.001380	0.004781	0.005614	0.000000	0.000000	2.000000	51.000000	0.000000
3674.202445	0.110947	0.527449	-0.006213	82.352859	-42.223660	51.544151	-0.547112	0.000000	0.311564	0.000000	0.000000	0.000000	0.001380	0.004781	0.005614	0.000000	0.000000	2.000000	51.000000	0.000000
3674.205778	0.110947	0.527449	-0.006213	82.352859	-42.223660	51.544151	-0.547342	0.000000	0.310629	0.000000	0.000000	0.000000	0.001380	0.004781	0.005614	0.000000	0.000000	2.000000	51.000000	0.000000
3674.209112	0.110947	0.527449	-0.006213	82.352859	-42.223660	51.544151	-0.547342	0.000000	0.310629	0.000000	0.000000	0.000000	0.001380	0.004781	0.005614	0.000000	0.000000	2.000000	51.000000	0.000000
3674.212445	0.110941	0.527458	-0.006235	82.352859	-42.223660	51.544151	-0.547342	0.000000	0.310629	0.000000	0.000000	0.000000	-0.001656	0.002845	-0.006732	0.000000	0.000000	2.000000	51.000000	0.000000
3674.215778	0.110941	0.527458	-0.006235	82.351112	-42.204300	51.563698	-0.547342	0.000000	0.310629	0.000000	0.000000	0.000000	-0.001656	0.002845	-0.006732	0.000000	0.000000	2.000000	51.000000	0.000000
3674.219112	0.110941	0.527458	-0.006235	82.351112	-42.204300	51.563698	-0.547342	0.000000	0.310629	0.000000	0.000000	0.000000	-0.001656	0.002845	-0.006732	0.000000	0.000000	2.000000	51.000000	0.000000
3674.222445	0.110941	0.527458	-0.006235	82.351112	-42.204300	51.563698	-0.547342	0.000000	0.310629	0.000000	0.000000	0.000000	-0.001656	0.002845	-0.006732	0.000000	0.000000	2.000000	51.000000	0.000000
3674.225778	0.110972	0.527490	-0.006203	82.351143	-42.201645	51.563656	-0.547066	0.000000	0.311751	0.000000	0.000000	0.000000	0.009186	0.009542	0.009647	0.000000	0.000000	2.000000	51.000000	0.000000
3674.229112	0.110972	0.527490	-0.006203	82.351143	-42.201645	51.563656	-0.547066	0.000000	0.311751	0.000000	0.000000	0.000000	0.009186	0.009542	0.009647	0.000000	0.000000	2.000000	51.000000	0.000000
3674.232445	0.110972	0.527490	-0.006203	82.351143	-42.201645	51.563656	-0.547066	0.000000	0.311751	0.000000	0.000000	0.000000	0.009186	0.009542	0.009647	0.000000	0.000000	2.000000	51.000000	0.000000
3674.235778	0.110972	0.527490	-0.006203	82.349342	-42.182308	51.583153	-0.548597	0.000000	0.310143	0.000000	0.000000	0.000000	0.009186	0.009542	0.009647	0.000000	0.000000	2.000000	51.000000	0.000000
3674.239112	0.110966	0.527500	-0.006225	82.349342	-42.182308	51.583153	-0.548597	0.000000	0.310143	0.000000	0.000000	0.000000	-0.001658	0.002831	-0.006732	0.000000	0.000000	2.000000	51.000000	0.000000
3674.242445	0.110966	0.527500	-0.006225	82.349342	-42.182308	51.583153	-0.548597	0.000000	0.310143	0.000000	0.000000	0.000000	-0.001658	0.002831	-0.006732	0.000000	0.000000	2.000000	51.000000	0.000000
3674.245778	0.110966	0.527500	-0.006225	82.346626	-42.147289	51.618229	-0.548321	0.000000	0.311265	0.000000	0.000000	0.000000	-0.001658	0.002831	-0.006732	0.000000	0.000000	2.000000	51.000000	0.000000
3674.249112	0.110966	0.527500	-0.006225	82.346626	-42.147289	51.618229	-0.548321	0.000000	0.311265	0.000000	0.000000	0.000000	-0.001658	0.002831	-0.006732	0.000000	0.000000	2.000000	51.000000	0.000000
3674.252445	0.110977	0.527506	-0.006184	82.346626	-42.147289	51.618229	-0.548321	0.000000	0.311265	0.000000	0.000000	0.000000	0.003038	0.001928	0.012345	0.000000	0.000000	2.000000	51.000000	0.000000
3674.255778	0.110977	0.527506	-0.006184	82.345116	-42.105175	51.659462	-0.548321	0.000000	0.311265	0.000000	0.000000	0.000000	0.003038	0.001928	0.012345	0.000000	0.000000	2.000000	51.000000	0.000000
3674.259112	0.110977	0.527506	-0.006184	82.345116	-42.105175	51.659462	-0.548321	0.000000	0.311265	0.000000	0.000000	0.000000	0.003038	0.001928	0.012345	0.000000	0.000000	2.000000	51.000000	0.000000
3674.262445	0.110977	0.527506	-0.006184	82.345116	-42.105175	51.659462	-0.548321	0.000000	0.311265	0.000000	0.000000	0.000000	0.003038	0.001928	0.012345	0.000000	0.000000	2.000000	51.000000	0.000000
3674.265778	0.111013	0.527528	-0.006130	82.343575	-42.065826	51.700680	-0.548827	0.000000	0.309207	0.000000	0.000000	0.000000	0.010842	0.006699	0.016376	0.000000	0.000000	2.000000	51.000000	0.000000
3674.269112	0.111013	0.527528	-0.006130	82.343575	-42.065826	51.700680	-0.548827	0.000000	0.309207	0.000000	0.000000	0.000000	0.010842	0.006699	0.016376	0.000000	0.000000	2.000000	51.000000	0.000000
3674.272445	0.111013	0.527528	-0.006130	82.343575	-42.065826	51.700680	-0.548827	0.000000	0.309207	0.000000	0.000000	0.000000	0.010842	0.006699	0.016376	0.000000	0.000000	2.000000	51.000000	0.000000
3674.275778	0.111013	0.527528	-0.006130	82.344040	-42.022991	51.744209	-0.550634	0.000000	0.306478	0.000000	0.000000	0.000000	0.010842	0.006699	0.016376	0.000000	0.000000	2.000000	51.000000	0.000000
3674.279112	0.111040	0.527519	-0.006112	82.344040	-42.022991	51.744209	-0.550634	0.000000	0.306478	0.000000	0.000000	0.000000	0.008081	-0.002863	0.005150	0.000000	0.000000	2.000000	51.000000	0.000000
3674.282445	0.111040	0.527519	-0.006112	82.344040	-42.022991	51.744209	-0.550634	0.000000	0.306478	0.000000	0.000000	0.000000	0.008081	-0.002863	0.005150	0.000000	0.000000	2.000000	51.000000	0.000000
3674.285778	0.111040	0.527519	-0.006112	82.348656	-41.993393	51.780743	-0.551981	0.000000	0.305620	0.000000	0.000000	0.000000	0.008081	-0.002863	0.005150	0.000000	0.000000	2.000000	51.000000	0.000000
3674.289112	0.111046	0.527484	-0.006086	82.348656	-41.993393	51.780743	-0.551981	0.000000	0.305620	0.000000	0.000000	0.000000	0.001933	-0.010457	0.007850	0.000000	0.000000	2.000000	51.000000	0.000000
3674.292445	0.111046	0.527484	-0.006086	82.348656	-41.993393	51.780743	-0.551981	0.000000	0.305620	0.000000	0.000000	0.000000	0.001933	-0.010457	0.007850	0.000000	0.000000	2.000000	51.000000	0.000000
3674.295778	0.111046	0.527484	-0.006086	82.348885	-41.941154	51.835926	-0.552303	0.000000	0.304311	0.000000	0.000000	0.000000	0.001933	-0.010457	0.007850	0.000000	0.000000	2.000000	51.000000	0.000000
3674.299112	0.111046	0.527484	-0.006086	82.348885	-41.941154	51.835926	-0.552303	0.000000	0.304311	0.000000	0.000000	0.000000	0.001933	-0.010457	0.007850	0.000000	0.000000	2.000000	51.000000	0.000000
3674.302445	0.111052	0.527449	-0.006060	82.348885	-41.941154	51.835926	-0.552303	0.000000	0.304311	0.000000	0.000000	0.000000	0.001931	-0.010452	0.007849	0.000000	0.000000	2.000000	51.000000	0.000000
3674.305778	0.111052	0.527449	-0.006060	82.344856	-41.846260	51.931553	-0.552303	0.000000	0.304311	0.000000	0.000000	0.000000	0.001931	-0.010452	0.007849	0.000000	0.000000	2.000000	51.000000	0.000000
3674.309112	0.111052	0.527449	-0.006060	82.344856	-41.846260	51.931553	-0.552303	0.000000	0.304311	0.000000	0.000000	0.000000	0.001931	-0.010452	0.007849	0.000000	0.000000	2.000000	51.000000	0.000000
3674.312445	0.111052	0.527449	-0.006060	82.344856	-41.846260	51.931553	-0.552303	0.000000	0.304311	0.000000	0.000000	0.000000	0.001931	-0.010452	0.007849	0.000000	0.000000	2.000000	51.000000	0.000000
3674.315778	0.111081	0.527389	-0.006035	82.334717	-41.654900	52.119984	-0.552625	0.000000	0.303003	0.000000	0.000000	0.000000	0.008631	-0.018064	0.007384	0.000000	0.000000	2.000000	51.000000	0.000000
3674.319112	0.111081	0.527389	-0.006035	82.334717	-41.654900	52.119984	-0.552625	0.000000	0.303003	0.000000	0.000000	0.000000	0.008631	-0.018064	0.007384	0.000000	0.000000	2.000000	51.000000	0.000000
3674.322445	0.111081	0.527389	-0.006035	82.334717	-41.654900	52.119984	-0.552625	0.000000	0.303003	0.000000	0.000000	0.000000	0.008631	-0.018064	0.007384	0.000000	0.000000	2.000000	51.000000	0.000000
3674.325778	0.111081	0.527389	-0.006035	82.328163	-41.372597	52.417580	-0.554063	0.000000	0.301773	0.000000	0.000000	0.000000	0.008631	-0.018064	0.007384	0.000000	0.000000	2.000000	51.000000	0.000000
3674.329112	0.111071	0.527370	-0.005985	82.328163	-41.372597	52.417580	-0.554063	0.000000	0.301773	0.000000	0.000000	0.000000	-0.003109	-0.005698	0.015042	0.000000	0.000000	2.000000	51.000000	0.000000
3674.332445	0.111071	0.527370	-0.005985	82.328163	-41.372597	52.417580	-0.554063	0.000000	0.301773	0.000000	0.000000	0.000000	-0.003109	-0.005698	0.015042	0.000000	0.000000	2.000000	51.000000	0.000000
3674.335778	0.111071	0.527370	-0.005985	82.327904	-41.005444	52.811516	-0.553545	0.000000	0.299266	0.000000	0.000000	0.000000	-0.003109	-0.005698	0.015042	0.000000	0.000000	2.000000	51.000000	0.000000
3674.339112	0.111071	0.527370	-0.005985	82.327904	-41.005444	52.811516	-0.553545	0.000000	0.299266	0.000000	0.000000	0.000000	-0.000000	0.000006	0.000000	0.000000	0.000000	2.000000	51.000000	0.000000
3674.342445	0.111071	0.527370	-0.005985	82.327904	-41.005444	52.811516	-0.553545	0.000000	0.299266	0.000000	0.000000	0.000000	-0.000000	0.000006	0.000000	0.000000	0.000000	2.000000	51.000000	0.000000
3674.345778	0.111071	0.527370	-0.005985	82.344093	-40.678703	53.185066	-0.553545	0.000000	0.299266	0.000000	0.000000	0.000000	-0.000000	0.000006	0.000000	0.000000	0.000000	2.000000	51.000000	0.000000
3674.349112	0.111071	0.527370	-0.005985	82.344093	-40.678703	53.185066	-0.553545	0.000000	0.299266	0.000000	0.000000	0.000000	-0.000000	0.000006	0.000000	0.000000	0.000000	2.000000	51.000000	0.000000
3674.352445	0.111080	0.527402	-0.005948	82.344093	-40.678703	53.185066	-0.553545	0.000000	0.299266	0.000000	0.000000	0.000000	0.002762	0.009546	0.011226	0.000000	0.000000	2.000000	51.000000	0.000000
3674.355778	0.111080	0.527402	-0.005948	82.373726	-40.499733	53.415520	-0.553545	0.000000	0.299266	0.000000	0.000000	0.000000	0.002762	0.009546	0.011226	0.000000	0.000000	2.000000	51.000000	0.000000
3674.359112	0.111080	0.527402	-0.005948	82.373726	-40.499733	53.415520	-0.553545	0.000000	0.299266	0.000000	0.000000	0.000000	0.002762	0.009546	0.011226	0.000000	0.000000	2.000000	51.000000	0.000000
3674.362445	0.111080	0.527402	-0.005948	82.373726	-40.499733	53.415520	-0.553545	0.000000	0.299266	0.000000	0.000000	0.000000	0.002762	0.009546	0.011226	0.000000	0.000000	2.000000	51.000000	0.000000
3674.365778	0.111062	0.527443	-0.005928	82.406555	-40.348331	53.623295	-0.554006	0.000000	0.297395	0.000000	0.000000	0.000000	-0.005320	0.012375	0.006077	0.000000	0.000000	2.000000	51.000000	0.000000
3674.369112	0.111062	0.527443	-0.005928	82.406555	-40.348331	53.623295	-0.554006	0.000000	0.297395	0.000000	0.000000	0.000000	-0.005320	0.012375	0.006077	0.000000	0.000000	2.000000	51.000000	0.000000
3674.372445	0.111062	0.527443	-0.005928	82.406555	-40.348331	53.623295	-0.554006	0.000000	0.297395	0.000000	0.000000	0.000000	-0.005320	0.012375	0.006077	0.000000	0.000000	2.000000	51.000000	0.000000
3674.375778	0.111062	0.527443	-0.005928	82.439377	-40.195320	53.832695	-0.553119	0.000000	0.296382	0.000000	0.000000	0.000000	-0.005320	0.012375	0.006077	0.000000	0.000000	2.000000	51.000000	0.000000
3674.379112	0.111024	0.527459	-0.005898	82.439377	-40.195320	53.832695	-0.553119	0.000000	0.296382	0.000000	0.000000	0.000000	-0.011474	0.004762	0.008775	0.000000	0.000000	2.000000	51.000000	0.000000
3674.382445	0.111024	0.527459	-0.005898	82.439377	-40.195320	53.832695	-0.553119	0.000000	0.296382	0.000000	0.000000	0.000000	-0.011474	0.004762	0.008775	0.000000	0.000000	2.000000	51.000000	0.000000
3674.385778	0.111024	0.527459	-0.005898	82.469177	-40.081726	53.997807	-0.551207	0.000000	0.294919	0.000000	0.000000	0.000000	-0.011474	0.004762	0.008775	0.000000	0.000000	2.000000	51.000000	0.000000
3674.389112	0.111024	0.527459	-0.005898	82.469177	-40.081726	53.997807	-0.551207	0.000000	0.294919	0.000000	0.000000	0.000000	-0.011474	0.004762	0.008775	0.000000	0.000000	2.000000	51.000000	0.000000
3674.392445	0.111003	0.527459	-0.005893	82.469177	-40.081726	53.997807	-0.551207	0.000000	0.294919	0.000000	0.000000	0.000000	-0.006425	0.000005	0.001581	0.000000	0.000000	2.000000	51.000000	0.000000
3674.395778	0.111003	0.527459	-0.005893	82.495331	-39.981400	54.144077	-0.551207	0.000000	0.294919	0.000000	0.000000	0.000000	-0.006425	0.000005	0.001581	0.000000	0.000000	2.000000	51.000000	0.000000
3674.399112	0.111003	0.527459	-0.005893	82.495331	-39.981400	54.144077	-0.551207	0.000000	0.294919	0.000000	0.000000	0.000000	-0.006425	0.000005	0.001581	0.000000	0.000000	2.000000	51.000000	0.000000
3674.402445	0.111003	0.527459	-0.005893	82.495331	-39.981400	54.144077	-0.551207	0.000000	0.294919	0.000000	0.000000	0.000000	-0.006425	0.000005	0.001581	0.000000	0.000000	2.000000	51.000000	0.000000
3674.405778	0.110907	0.527453	-0.005913	82.521103	-39.888737	54.280682	-0.550136	0.000000	0.294656	0.000000	0.000000	0.000000	-0.028742	-0.001917	-0.006023	0.000000	0.000000	2.000000	51.000000	0.000000
3674.409112	0.110907	0.527453	-0.005913	82.521103	-39.888737	54.280682	-0.550136	0.000000	0.294656	0.000000	0.000000	0.000000	-0.028742	-0.001917	-0.006023	0.000000	0.000000	2.000000	51.000000	0.000000
3674.412445	0.110907	0.527453	-0.005913	82.521103	-39.888737	54.280682	-0.550136	0.000000	0.294656	0.000000	0.000000	0.000000	-0.028742	-0.001917	-0.006023	0.000000	0.000000	2.000000	51.000000	0.000000
3674.415778	0.110907	0.527453	-0.005913	82.536545	-39.830769	54.368046	-0.545345	0.000000	0.295660	0.000000	0.000000	0.000000	-0.028742	-0.001917	-0.006023	0.000000	0.000000	2.000000	51.000000	0.000000
3674.419112	0.110864	0.527453	-0.005903	82.536545	-39.830769	54.368046	-0.545345	0.000000	0.295660	0.000000	0.000000	0.000000	-0.012854	-0.000004	0.003158	0.000000	0.000000	2.000000	51.000000	0.000000
3674.422445	0.110864	0.527453	-0.005903	82.536545	-39.830769	54.368046	-0.545345	0.000000	0.295660	0.000000	0.000000	0.000000	-0.012854	-0.000004	0.003158	0.000000	0.000000	2.000000	51.000000	0.000000
3674.425778	0.110864	0.527453	-0.005903	82.543121	-39.833187	54.375500	-0.543203	0.000000	0.295133	0.000000	0.000000	0.000000	-0.012854	-0.000004	0.003158	0.000000	0.000000	2.000000	51.000000	0.000000
3674.429112	0.110864	0.527453	-0.005903	82.543121	-39.833187	54.375500	-0.543203	0.000000	0.295133	0.000000	0.000000	0.000000	-0.012854	-0.000004	0.003158	0.000000	0.000000	2.000000	51.000000	0.000000
3674.432445	0.110838	0.527437	-0.005916	82.543121	-39.833187	54.375500	-0.543203	0.000000	0.295133	0.000000	0.000000	0.000000	-0.007804	-0.004765	-0.004034	0.000000	0.000000	2.000000	51.000000	0.000000
3674.435778	0.110838	0.527437	-0.005916	82.544991	-39.855209	54.356064	-0.543203	0.000000	0.295133	0.000000	0.000000	0.000000	-0.007804	-0.004765	-0.004034	0.000000	0.000000	2.000000	51.000000	0.000000
3674.439112	0.110838	0.527437	-0.005916	82.544991	-39.855209	54.356064	-0.543203	0.000000	0.295133	0.000000	0.000000	0.000000	-0.007804	-0.004765	-0.004034	0.000000	0.000000	2.000000	51.000000	0.000000
3674.442445	0.110838	0.527437	-0.005916	82.544991	-39.855209	54.356064	-0.543203	0.000000	0.295133	0.000000	0.000000	0.000000	-0.007804	-0.004765	-0.004034	0.000000	0.000000	2.000000	51.000000	0.000000
3674.445778	0.110834	0.527395	-0.005931	82.546860	-39.871784	54.336636	-0.541902	0.000000	0.295806	0.000000	0.000000	0.000000	-0.001105	-0.012386	-0.004496	0.000000	0.000000	2.000000	51.000000	0.000000
3674.449112	0.110834	0.527395	-0.005931	82.546860	-39.871784	54.336636	-0.541902	0.000000	0.295806	0.000000	0.000000	0.000000	-0.001105	-0.012386	-0.004496	0.000000	0.000000	2.000000	51.000000	0.000000
3674.452445	0.110834	0.527395	-0.005931	82.546860	-39.871784	54.336636	-0.541902	0.000000	0.295806	0.000000	0.000000	0.000000	-0.001105	-0.012386	-0.004496	0.000000	0.000000	2.000000	51.000000	0.000000
3674.455778	0.110834	0.527395	-0.005931	82.546829	-39.869007	54.336651	-0.541718	0.000000	0.296555	0.000000	0.000000	0.000000	-0.001105	-0.012386	-0.004496	0.000000	0.000000	2.000000	51.000000	0.000000
3674.459112	0.110856	0.527395	-0.005936	82.546829	-39.869007	54.336651	-0.541718	0.000000	0.296555	0.000000	0.000000	0.000000	0.006426	0.000005	-0.001579	0.000000	0.000000	2.000000	51.000000	0.000000
3674.462445	0.110856	0.527395	-0.005936	82.546829	-39.869007	54.336651	-0.541718	0.000000	0.296555	0.000000	0.000000	0.000000	0.006426	0.000005	-0.001579	0.000000	0.000000	2.000000	51.000000	0.000000
3674.465778	0.110856	0.527395	-0.005936	82.545013	-39.844307	54.356098	-0.542789	0.000000	0.296818	0.000000	0.000000	0.000000	0.006426	0.000005	-0.001579	0.000000	0.000000	2.000000	51.000000	0.000000
3674.469112	0.110856	0.527395	-0.005936	82.545013	-39.844307	54.356098	-0.542789	0.000000	0.296818	0.000000	0.000000	0.000000	0.006426	0.000005	-0.001579	0.000000	0.000000	2.000000	51.000000	0.000000
3674.472445	0.110908	0.527427	-0.005909	82.545013	-39.844307	54.356098	-0.542789	0.000000	0.296818	0.000000	0.000000	0.000000	0.015612	0.009527	0.008069	0.000000	0.000000	2.000000	51.000000	0.000000
3674.475778	0.110908	0.527427	-0.005909	82.541283	-39.805790	54.394936	-0.542789	0.000000	0.296818	0.000000	0.000000	0.000000	0.015612	0.009527	0.008069	0.000000	0.000000	2.000000	51.000000	0.000000
3674.479112	0.110908	0.527427	-0.005909	82.541283	-39.805790	54.394936	-0.542789	0.000000	0.296818	0.000000	0.000000	0.000000	0.015612	0.009527	0.008069	0.000000	0.000000	2.000000	51.000000	0.000000
3674.482445	0.110908	0.527427	-0.005909	82.541283	-39.805790	54.394936	-0.542789	0.000000	0.296818	0.000000	0.000000	0.000000	0.015612	0.009527	0.008069	0.000000	0.000000	2.000000	51.000000	0.000000
3674.485778	0.110912	0.527468	-0.005894	82.539444	-39.786572	54.414341	-0.545391	0.000000	0.295473	0.000000	0.000000	0.000000	0.001105	0.012392	0.004495	0.000000	0.000000	2.000000	51.000000	0.000000
3674.489112	0.110912	0.527468	-0.005894	82.539444	-39.786572	54.414341	-0.545391	0.000000	0.295473	0.000000	0.000000	0.000000	0.001105	0.012392	0.004495	0.000000	0.000000	2.000000	51.000000	0.000000
3674.492445	0.110912	0.527468	-0.005894	82.539444	-39.786572	54.414341	-0.545391	0.000000	0.295473	0.000000	0.000000	0.000000	0.001105	0.012392	0.004495	0.000000	0.000000	2.000000	51.000000	0.000000
3674.495778	0.110912	0.527468	-0.005894	82.537598	-39.770046	54.433765	-0.545575	0.000000	0.294724	0.000000	0.000000	0.000000	0.001105	0.012392	0.004495	0.000000	0.000000	2.000000	51.000000	0.000000
3674.499112	0.110895	0.527484	-0.005871	82.537598	-39.770046	54.433765	-0.545575	0.000000	0.294724	0.000000	0.000000	0.000000	-0.005048	0.004761	0.007192	0.000000	0.000000	2.000000	51.000000	0.000000
3674.502445	0.110895	0.527484	-0.005871	82.537598	-39.770046	54.433765	-0.545575	0.000000	0.294724	0.000000	0.000000	0.000000	-0.005048	0.004761	0.007192	0.000000	0.000000	2.000000	51.000000	0.000000
3674.505778	0.110895	0.527484	-0.005871	82.537598	-39.770046	54.433765	-0.544734	0.000000	0.293525	0.000000	0.000000	0.000000	-0.005048	0.004761	0.007192	0.000000	0.000000	2.000000	51.000000	0.000000
3674.509112	0.110895	0.527484	-0.005871	82.537598	-39.770046	54.433765	-0.544734	0.000000	0.293525	0.000000	0.000000	0.000000	-0.005048	0.004761	0.007192	0.000000	0.000000	2.000000	51.000000	0.000000
3674.512445	0.110889	0.527494	-0.005893	82.537598	-39.770046	54.433765	-0.544734	0.000000	0.293525	0.000000	0.000000	0.000000	-0.001654	0.002861	-0.006731	0.000000	0.000000	2.000000	51.000000	0.000000
3674.515778	0.110889	0.527494	-0.005893	82.537544	-39.772755	54.433754	-0.544734	0.000000	0.293525	0.000000	0.000000	0.000000	-0.001654	0.002861	-0.006731	0.000000	0.000000	2.000000	51.000000	0.000000
3674.519112	0.110889	0.527494	-0.005893	82.537544	-39.772755	54.433754	-0.544734	0.000000	0.293525	0.000000	0.000000	0.000000	-0.001654	0.002861	-0.006731	0.000000	0.000000	2.000000	51.000000	0.000000
3674.522445	0.110889	0.527494	-0.005893	82.537544	-39.772755	54.433754	-0.544734	0.000000	0.293525	0.000000	0.000000	0.000000	-0.001654	0.002861	-0.006731	0.000000	0.000000	2.000000	51.000000	0.000000
3674.525778	0.110825	0.527506	-0.005968	82.538338	-39.778996	54.429920	-0.544458	0.000000	0.294647	0.000000	0.000000	0.000000	-0.019191	0.003772	-0.022649	0.000000	0.000000	2.000000	51.000000	0.000000
3674.529112	0.110825	0.527506	-0.005968	82.538338	-39.778996	54.429920	-0.544458	0.000000	0.294647	0.000000	0.000000	0.000000	-0.019191	0.003772	-0.022649	0.000000	0.000000	2.000000	51.000000	0.000000
3674.532445	0.110825	0.527506	-0.005968	82.538338	-39.778996	54.429920	-0.544458	0.000000	0.294647	0.000000	0.000000	0.000000	-0.019191	0.003772	-0.022649	0.000000	0.000000	2.000000	51.000000	0.000000
3674.535778	0.110825	0.527506	-0.005968	82.537254	-39.766010	54.445526	-0.541259	0.000000	0.298422	0.000000	0.000000	0.000000	-0.019191	0.003772	-0.022649	0.000000	0.000000	2.000000	51.000000	0.000000
3674.539112	0.110804	0.527506	-0.005963	82.537254	-39.766010	54.445526	-0.541259	0.000000	0.298422	0.000000	0.000000	0.000000	-0.006425	-0.000001	0.001578	0.000000	0.000000	2.000000	51.000000	0.000000
3674.542445	0.110804	0.527506	-0.005963	82.537254	-39.766010	54.445526	-0.541259	0.000000	0.298422	0.000000	0.000000	0.000000	-0.006425	-0.000001	0.001578	0.000000	0.000000	2.000000	51.000000	0.000000
3674.545778	0.110804	0.527506	-0.005963	82.536148	-39.750252	54.461121	-0.540189	0.000000	0.298159	0.000000	0.000000	0.000000	-0.006425	-0.000001	0.001578	0.000000	0.000000	2.000000	51.000000	0.000000
3674.549112	0.110804	0.527506	-0.005963	82.536148	-39.750252	54.461121	-0.540189	0.000000	0.298159	0.000000	0.000000	0.000000	-0.006425	-0.000001	0.001578	0.000000	0.000000	2.000000	51.000000	0.000000
3674.552445	0.110804	0.527506	-0.005963	82.536148	-39.750252	54.461121	-0.540189	0.000000	0.298159	0.000000	0.000000	0.000000	-0.000001	-0.000001	0.000000	0.000000	0.000000	2.000000	51.000000	0.000000
3674.555778	0.110804	0.527506	-0.005963	82.535027	-39.734581	54.476646	-0.540189	0.000000	0.298159	0.000000	0.000000	0.000000	-0.000001	-0.000001	0.000000	0.000000	0.000000	2.000000	51.000000	0.000000
3674.559112	0.110804	0.527506	-0.005963	82.535027	-39.734581	54.476646	-0.540189	0.000000	0.298159	0.000000	0.000000	0.000000	-0.000001	-0.000001	0.000000	0.000000	0.000000	2.000000	51.000000	0.000000
3674.562445	0.110804	0.527506	-0.005963	82.535027	-39.734581	54.476646	-0.540189	0.000000	0.298159	0.000000	0.000000	0.000000	-0.000001	-0.000001	0.000000	0.000000	0.000000	2.000000	51.000000	0.000000
3674.565778	0.110810	0.527471	-0.005937	82.536888	-39.753788	54.457268	-0.540189	0.000000	0.298159	0.000000	0.000000	0.000000	0.001926	-0.010474	0.007851	0.000000	0.000000	2.000000	51.000000	0.000000
3674.569112	0.110810	0.527471	-0.005937	82.536888	-39.753788	54.457268	-0.540189	0.000000	0.298159	0.000000	0.000000	0.000000	0.001926	-0.010474	0.007851	0.000000	0.000000	2.000000	51.000000	0.000000
3674.572445	0.110810	0.527471	-0.005937	82.536888	-39.753788	54.457268	-0.540189	0.000000	0.298159	0.000000	0.000000	0.000000	0.001926	-0.010474	0.007851	0.000000	0.000000	2.000000	51.000000	0.000000
3674.575778	0.110810	0.527471	-0.005937	82.537651	-39.757301	54.453465	-0.540510	0.000000	0.296851	0.000000	0.000000	0.000000	0.001926	-0.010474	0.007851	0.000000	0.000000	2.000000	51.000000	0.000000
3674.579112	0.110838	0.527437	-0.005916	82.537651	-39.757301	54.453465	-0.540510	0.000000	0.296851	0.000000	0.000000	0.000000	0.008354	-0.010451	0.006271	0.000000	0.000000	2.000000	51.000000	0.000000
3674.582445	0.110838	0.527437	-0.005916	82.537651	-39.757301	54.453465	-0.540510	0.000000	0.296851	0.000000	0.000000	0.000000	0.008354	-0.010451	0.006271	0.000000	0.000000	2.000000	51.000000	0.000000
3674.585778	0.110838	0.527437	-0.005916	82.537651	-39.751850	54.453480	-0.541902	0.000000	0.295806	0.000000	0.000000	0.000000	0.008354	-0.010451	0.006271	0.000000	0.000000	2.000000	51.000000	0.000000
3674.589112	0.110838	0.527437	-0.005916	82.537651	-39.751850	54.453480	-0.541902	0.000000	0.295806	0.000000	0.000000	0.000000	0.008354	-0.010451	0.006271	0.000000	0.000000	2.000000	51.000000	0.000000
3674.592445	0.110866	0.527402	-0.005895	82.537651	-39.751850	54.453480	-0.541902	0.000000	0.295806	0.000000	0.000000	0.000000	0.008355	-0.010464	0.006270	0.000000	0.000000	2.000000	51.000000	0.000000
3674.595778	0.110866	0.527402	-0.005895	82.541389	-39.787605	54.414688	-0.541902	0.000000	0.295806	0.000000	0.000000	0.000000	0.008355	-0.010464	0.006270	0.000000	0.000000	2.000000	51.000000	0.000000
3674.599112	0.110866	0.527402	-0.005895	82.541389	-39.787605	54.414688	-0.541902	0.000000	0.295806	0.000000	0.000000	0.000000	0.008355	-0.010464	0.006270	0.000000	0.000000	2.000000	51.000000	0.000000
3674.602445	0.110866	0.527402	-0.005895	82.541389	-39.787605	54.414688	-0.541902	0.000000	0.295806	0.000000	0.000000	0.000000	0.008355	-0.010464	0.006270	0.000000	0.000000	2.000000	51.000000	0.000000
3674.605778	0.110916	0.527341	-0.005876	82.543228	-39.804077	54.395275	-0.543295	0.000000	0.294761	0.000000	0.000000	0.000000	0.015056	-0.018094	0.005806	0.000000	0.000000	2.000000	51.000000	0.000000
3674.609112	0.110916	0.527341	-0.005876	82.543228	-39.804077	54.395275	-0.543295	0.000000	0.294761	0.000000	0.000000	0.000000	0.015056	-0.018094	0.005806	0.000000	0.000000	2.000000	51.000000	0.000000
3674.612445	0.110916	0.527341	-0.005876	82.543228	-39.804077	54.395275	-0.543295	0.000000	0.294761	0.000000	0.000000	0.000000	0.015056	-0.018094	0.005806	0.000000	0.000000	2.000000	51.000000	0.000000
3674.615778	0.110916	0.527341	-0.005876	82.545097	-39.820648	54.375866	-0.545804	0.000000	0.293793	0.000000	0.000000	0.000000	0.015056	-0.018094	0.005806	0.000000	0.000000	2.000000	51.000000	0.000000
3674.619112	0.110965	0.527307	-0.005860	82.545097	-39.820648	54.375866	-0.545804	0.000000	0.293793	0.000000	0.000000	0.000000	0.014783	-0.010472	0.004686	0.000000	0.000000	2.000000	51.000000	0.000000
3674.622445	0.110965	0.527307	-0.005860	82.545097	-39.820648	54.375866	-0.545804	0.000000	0.293793	0.000000	0.000000	0.000000	0.014783	-0.010472	0.004686	0.000000	0.000000	2.000000	51.000000	0.000000
3674.625778	0.110965	0.527307	-0.005860	82.545097	-39.817936	54.375866	-0.548268	0.000000	0.293012	0.000000	0.000000	0.000000	0.014783	-0.010472	0.004686	0.000000	0.000000	2.000000	51.000000	0.000000
3674.629112	0.110965	0.527307	-0.005860	82.545097	-39.817936	54.375866	-0.548268	0.000000	0.293012	0.000000	0.000000	0.000000	0.014783	-0.010472	0.004686	0.000000	0.000000	2.000000	51.000000	0.000000
3674.632445	0.110976	0.527288	-0.005815	82.545097	-39.817936	54.375866	-0.548268	0.000000	0.293012	0.000000	0.000000	0.000000	0.003309	-0.005688	0.013459	0.000000	0.000000	2.000000	51.000000	0.000000
3674.635778	0.110976	0.527288	-0.005815	82.545097	-39.817936	54.375866	-0.548268	0.000000	0.293012	0.000000	0.000000	0.000000	0.003309	-0.005688	0.013459	0.000000	0.000000	2.000000	51.000000	0.000000
3674.639112	0.110976	0.527288	-0.005815	82.545097	-39.817936	54.375866	-0.548268	0.000000	0.293012	0.000000	0.000000	0.000000	0.003309	-0.005688	0.013459	0.000000	0.000000	2.000000	51.000000	0.000000
3674.642445	0.110976	0.527288	-0.005815	82.545097	-39.817936	54.375866	-0.548268	0.000000	0.293012	0.000000	0.000000	0.000000	0.003309	-0.005688	0.013459	0.000000	0.000000	2.000000	51.000000	0.000000
3674.645778	0.111014	0.527259	-0.005753	82.545128	-39.815239	54.375858	-0.548820	0.000000	0.290769	0.000000	0.000000	0.000000	0.011390	-0.008552	0.018607	0.000000	0.000000	2.000000	51.000000	0.000000
3674.649112	0.111014	0.527259	-0.005753	82.545128	-39.815239	54.375858	-0.548820	0.000000	0.290769	0.000000	0.000000	0.000000	0.011390	-0.008552	0.018607	0.000000	0.000000	2.000000	51.000000	0.000000
3674.652445	0.111014	0.527259	-0.005753	82.545128	-39.815239	54.375858	-0.548820	0.000000	0.290769	0.000000	0.000000	0.000000	0.011390	-0.008552	0.018607	0.000000	0.000000	2.000000	51.000000	0.000000
3674.655778	0.111014	0.527259	-0.005753	82.547699	-39.832600	54.352577	-0.550718	0.000000	0.287668	0.000000	0.000000	0.000000	0.011390	-0.008552	0.018607	0.000000	0.000000	2.000000	51.000000	0.000000
3674.659112	0.111048	0.527227	-0.005801	82.547699	-39.832600	54.352577	-0.550718	0.000000	0.287668	0.000000	0.000000	0.000000	0.010096	-0.009545	-0.014390	0.000000	0.000000	2.000000	51.000000	0.000000
3674.662445	0.111048	0.527227	-0.005801	82.547699	-39.832600	54.352577	-0.550718	0.000000	0.287668	0.000000	0.000000	0.000000	0.010096	-0.009545	-0.014390	0.000000	0.000000	2.000000	51.000000	0.000000
3674.665778	0.111048	0.527227	-0.005801	82.548492	-39.836075	54.348778	-0.552401	0.000000	0.290066	0.000000	0.000000	0.000000	0.010096	-0.009545	-0.014390	0.000000	0.000000	2.000000	51.000000	0.000000
3674.669112	0.111048	0.527227	-0.005801	82.548492	-39.836075	54.348778	-0.552401	0.000000	0.290066	0.000000	0.000000	0.000000	0.010096	-0.009545	-0.014390	0.000000	0.000000	2.000000	51.000000	0.000000
3674.672445	0.111038	0.527221	-0.005842	82.548492	-39.836075	54.348778	-0.552401	0.000000	0.290066	0.000000	0.000000	0.000000	-0.003035	-0.001901	-0.012343	0.000000	0.000000	2.000000	51.000000	0.000000
3674.675778	0.111038	0.527221	-0.005842	82.541939	-39.744366	54.442448	-0.552401	0.000000	0.290066	0.000000	0.000000	0.000000	-0.003035	-0.001901	-0.012343	0.000000	0.000000	2.000000	51.000000	0.000000
3674.679112	0.111038	0.527221	-0.005842	82.541939	-39.744366	54.442448	-0.552401	0.000000	0.290066	0.000000	0.000000	0.000000	-0.003035	-0.001901	-0.012343	0.000000	0.000000	2.000000	51.000000	0.000000
3674.682445	0.111038	0.527221	-0.005842	82.541939	-39.744366	54.442448	-0.552401	0.000000	0.290066	0.000000	0.000000	0.000000	-0.003035	-0.001901	-0.012343	0.000000	0.000000	2.000000	51.000000	0.000000
3674.685778	0.110978	0.527237	-0.005808	82.524673	-39.510967	54.679558	-0.551895	0.000000	0.292123	0.000000	0.000000	0.000000	-0.017903	0.004756	0.010357	0.000000	0.000000	2.000000	51.000000	0.000000
3674.689112	0.110978	0.527237	-0.005808	82.524673	-39.510967	54.679558	-0.551895	0.000000	0.292123	0.000000	0.000000	0.000000	-0.017903	0.004756	0.010357	0.000000	1.000000	2.000000	51.000000	0.000000
3674.692445	0.110978	0.527237	-0.005808	82.524673	-39.510967	54.679558	-0.551895	0.000000	0.292123	0.000000	0.000000	0.000000	-0.017903	0.004756	0.010357	0.000000	1.000000	2.000000	51.000000	0.000000
