# Supplementary material for: Haptic Guidance Needs to Be Intuitive Not Just Informative to Improve Human Motor Accuracy
Source: PLoS One. 2016 Mar 16;11(3):e0150912. doi: 10.1371/journal.pone.0150912 (PMC4794196; doi:10.1371/journal.pone.0150912)
Supplement: S2 Data — (ZIP) [file pone.0150912.s002.zip › Subject1/exp2_0052.txt]

Time	PosX	PosY	PosZ	RotX	RotY	RotZ	ForceX	ForceY	ForceZ	MomentX	MomentY	MomentZ	VelocityX	VelocityY	VelocityZ	CalibratedWeight	ButtonDown	Condition	Trial	Visual
3677.893840	0.000119	0.553092	0.247707	81.447487	18.937626	102.304176	0.000000	0.000000	0.000000	0.000000	0.000000	0.000000	0.040153	-0.051417	0.054515	0.000000	1.000000	2.000000	52.000000	0.000000
3677.897173	0.000119	0.553092	0.247707	81.479141	18.934196	102.287659	-1.873655	0.000000	-4.635668	0.000000	0.000000	0.000000	0.040153	-0.051417	0.054515	0.000000	1.000000	2.000000	52.000000	0.000000
3677.900506	0.000019	0.552673	0.247511	81.479141	18.934196	102.287659	-1.873655	0.000000	-4.635668	0.000000	0.000000	0.000000	-0.030117	-0.125655	-0.058974	0.000000	1.000000	2.000000	52.000000	0.000000
3677.903840	0.000019	0.552673	0.247511	81.479141	18.934196	102.287659	-1.873655	0.000000	-4.635668	0.000000	0.000000	0.000000	-0.030117	-0.125655	-0.058974	0.000000	1.000000	2.000000	52.000000	0.000000
3677.907173	0.000019	0.552673	0.247511	81.531929	18.749811	102.055779	-1.873318	0.000000	-4.635804	0.000000	0.000000	0.000000	-0.030117	-0.125655	-0.058974	0.000000	1.000000	2.000000	52.000000	0.000000
3677.910506	0.000019	0.552673	0.247511	81.531929	18.749811	102.055779	-1.873318	0.000000	-4.635804	0.000000	0.000000	0.000000	-0.030117	-0.125655	-0.058974	0.000000	1.000000	2.000000	52.000000	0.000000
3677.913840	-0.000450	0.552421	0.247386	81.531929	18.749811	102.055779	-1.873318	0.000000	-4.635804	0.000000	0.000000	0.000000	-0.140476	-0.075606	-0.037355	0.000000	1.000000	2.000000	52.000000	0.000000
3677.917173	-0.001017	0.551854	0.246812	81.614258	18.449888	101.546608	-1.873318	0.000000	-4.635804	0.000000	0.000000	0.000000	-0.170327	-0.170127	-0.172317	0.000000	1.000000	2.000000	52.000000	0.000000
3677.920506	-0.001017	0.551854	0.246812	81.614258	18.449888	101.546608	-1.873318	0.000000	-4.635804	0.000000	0.000000	0.000000	-0.170327	-0.170127	-0.172317	0.000000	1.000000	2.000000	52.000000	0.000000
3677.923840	-0.001017	0.551854	0.246812	81.614258	18.449888	101.546608	-1.873318	0.000000	-4.635804	0.000000	0.000000	0.000000	-0.170327	-0.170127	-0.172317	0.000000	1.000000	2.000000	52.000000	0.000000
3677.927173	-0.001484	0.551544	0.245963	81.574989	18.402264	101.105850	-1.861131	0.000000	-4.640711	0.000000	0.000000	0.000000	-0.139823	-0.092856	-0.254634	0.000000	1.000000	2.000000	52.000000	0.000000
3677.930506	-0.001484	0.551544	0.245963	81.574989	18.402264	101.105850	-1.861131	0.000000	-4.640711	0.000000	0.000000	0.000000	-0.139823	-0.092856	-0.254634	0.000000	1.000000	2.000000	52.000000	0.000000
3677.933840	-0.001484	0.551544	0.245963	81.574989	18.402264	101.105850	-1.861131	0.000000	-4.640711	0.000000	0.000000	0.000000	-0.139823	-0.092856	-0.254634	0.000000	1.000000	2.000000	52.000000	0.000000
3677.937173	-0.002148	0.550805	0.244962	81.304306	18.060682	100.546890	-1.859088	0.000000	-4.641529	0.000000	0.000000	0.000000	-0.199355	-0.221794	-0.300323	0.000000	1.000000	2.000000	52.000000	0.000000
3677.940506	-0.002148	0.550805	0.244962	81.304306	18.060682	100.546890	-1.859088	0.000000	-4.641529	0.000000	0.000000	0.000000	-0.199355	-0.221794	-0.300323	0.000000	1.000000	2.000000	52.000000	0.000000
3677.943840	-0.002148	0.550805	0.244962	81.304306	18.060682	100.546890	-1.859088	0.000000	-4.641529	0.000000	0.000000	0.000000	-0.199355	-0.221794	-0.300323	0.000000	1.000000	2.000000	52.000000	0.000000
3677.947173	-0.002511	0.550173	0.244024	80.680969	17.412764	99.993721	-1.854782	0.000000	-4.643251	0.000000	0.000000	0.000000	-0.108986	-0.189507	-0.281415	0.000000	1.000000	2.000000	52.000000	0.000000
3677.950506	-0.002511	0.550173	0.244024	80.680969	17.412764	99.993721	-1.854782	0.000000	-4.643251	0.000000	0.000000	0.000000	-0.108986	-0.189507	-0.281415	0.000000	1.000000	2.000000	52.000000	0.000000
3677.953840	-0.002511	0.550173	0.244024	80.680969	17.412764	99.993721	-1.854782	0.000000	-4.643251	0.000000	0.000000	0.000000	-0.108986	-0.189507	-0.281415	0.000000	1.000000	2.000000	52.000000	0.000000
3677.957173	-0.002873	0.549407	0.242941	79.896141	16.877541	99.499557	-1.854970	0.000000	-4.643177	0.000000	0.000000	0.000000	-0.108514	-0.229834	-0.324928	0.000000	1.000000	2.000000	52.000000	0.000000
3677.960506	-0.002873	0.549407	0.242941	79.896141	16.877541	99.499557	-1.854970	0.000000	-4.643177	0.000000	0.000000	0.000000	-0.108514	-0.229834	-0.324928	0.000000	1.000000	2.000000	52.000000	0.000000
3677.963840	-0.002873	0.549407	0.242941	79.896141	16.877541	99.499557	-1.854970	0.000000	-4.643177	0.000000	0.000000	0.000000	-0.108514	-0.229834	-0.324928	0.000000	1.000000	2.000000	52.000000	0.000000
3677.967173	-0.003167	0.548643	0.241710	79.093765	16.417957	98.838127	-1.856140	0.000000	-4.642709	0.000000	0.000000	0.000000	-0.088064	-0.229198	-0.369329	0.000000	1.000000	2.000000	52.000000	0.000000
3677.970506	-0.003167	0.548643	0.241710	79.093765	16.417957	98.838127	-1.856140	0.000000	-4.642709	0.000000	0.000000	0.000000	-0.088064	-0.229198	-0.369329	0.000000	1.000000	2.000000	52.000000	0.000000
3677.973840	-0.003167	0.548643	0.241710	79.093765	16.417957	98.838127	-1.856140	0.000000	-4.642709	0.000000	0.000000	0.000000	-0.088064	-0.229198	-0.369329	0.000000	1.000000	2.000000	52.000000	0.000000
3677.977173	-0.003558	0.547792	0.240389	78.334633	15.817473	97.963318	-1.859428	0.000000	-4.641393	0.000000	0.000000	0.000000	-0.117418	-0.255261	-0.396339	0.000000	1.000000	2.000000	52.000000	0.000000
3677.980506	-0.003558	0.547792	0.240389	78.334633	15.817473	97.963318	-1.859428	0.000000	-4.641393	0.000000	0.000000	0.000000	-0.117418	-0.255261	-0.396339	0.000000	1.000000	2.000000	52.000000	0.000000
3677.983840	-0.003558	0.547792	0.240389	78.334633	15.817473	97.963318	-1.859428	0.000000	-4.641393	0.000000	0.000000	0.000000	-0.117418	-0.255261	-0.396339	0.000000	1.000000	2.000000	52.000000	0.000000
3677.987173	-0.004047	0.546935	0.238998	77.632027	15.026229	96.928741	-1.861721	0.000000	-4.640474	0.000000	0.000000	0.000000	-0.146593	-0.257103	-0.417162	0.000000	1.000000	2.000000	52.000000	0.000000
3677.990506	-0.004047	0.546935	0.238998	77.632027	15.026229	96.928741	-1.861721	0.000000	-4.640474	0.000000	0.000000	0.000000	-0.146593	-0.257103	-0.417162	0.000000	1.000000	2.000000	52.000000	0.000000
3677.993840	-0.004047	0.546935	0.238998	77.632027	15.026229	96.928741	-1.861721	0.000000	-4.640474	0.000000	0.000000	0.000000	-0.146593	-0.257103	-0.417162	0.000000	1.000000	2.000000	52.000000	0.000000
3677.997173	-0.004533	0.546098	0.237583	76.994049	14.182455	95.791809	-1.862879	0.000000	-4.640009	0.000000	0.000000	0.000000	-0.145953	-0.251371	-0.424414	0.000000	1.000000	2.000000	52.000000	0.000000
3678.000506	-0.004533	0.546098	0.237583	76.994049	14.182455	95.791809	-1.862879	0.000000	-4.640009	0.000000	0.000000	0.000000	-0.145953	-0.251371	-0.424414	0.000000	1.000000	2.000000	52.000000	0.000000
3678.003840	-0.004533	0.546098	0.237583	76.994049	14.182455	95.791809	-1.862879	0.000000	-4.640009	0.000000	0.000000	0.000000	-0.145953	-0.251371	-0.424414	0.000000	1.000000	2.000000	52.000000	0.000000
3678.007173	-0.004985	0.545308	0.236222	76.394287	13.345012	94.485748	-1.864249	0.000000	-4.639459	0.000000	0.000000	0.000000	-0.135591	-0.236915	-0.408379	0.000000	1.000000	2.000000	52.000000	0.000000
3678.010506	-0.004985	0.545308	0.236222	76.394287	13.345012	94.485748	-1.864249	0.000000	-4.639459	0.000000	0.000000	0.000000	-0.135591	-0.236915	-0.408379	0.000000	1.000000	2.000000	52.000000	0.000000
3678.013840	-0.004985	0.545308	0.236222	76.394287	13.345012	94.485748	-1.864249	0.000000	-4.639459	0.000000	0.000000	0.000000	-0.135591	-0.236915	-0.408379	0.000000	1.000000	2.000000	52.000000	0.000000
3678.017173	-0.005403	0.544574	0.234979	75.814140	12.718269	93.331467	-1.865855	0.000000	-4.638813	0.000000	0.000000	0.000000	-0.125470	-0.220170	-0.372884	0.000000	1.000000	2.000000	52.000000	0.000000
3678.020506	-0.005403	0.544574	0.234979	75.814140	12.718269	93.331467	-1.865855	0.000000	-4.638813	0.000000	0.000000	0.000000	-0.125470	-0.220170	-0.372884	0.000000	1.000000	2.000000	52.000000	0.000000
3678.023840	-0.005403	0.544574	0.234979	75.814140	12.718269	93.331467	-1.865855	0.000000	-4.638813	0.000000	0.000000	0.000000	-0.125470	-0.220170	-0.372884	0.000000	1.000000	2.000000	52.000000	0.000000
3678.027173	-0.005625	0.543920	0.233903	75.238464	12.366952	92.750984	-1.867244	0.000000	-4.638254	0.000000	0.000000	0.000000	-0.066377	-0.196030	-0.322874	0.000000	1.000000	2.000000	52.000000	0.000000
3678.030506	-0.005625	0.543920	0.233903	75.238464	12.366952	92.750984	-1.867244	0.000000	-4.638254	0.000000	0.000000	0.000000	-0.066377	-0.196030	-0.322874	0.000000	1.000000	2.000000	52.000000	0.000000
3678.033840	-0.005625	0.543920	0.233903	75.238464	12.366952	92.750984	-1.867244	0.000000	-4.638254	0.000000	0.000000	0.000000	-0.066377	-0.196030	-0.322874	0.000000	1.000000	2.000000	52.000000	0.000000
3678.037173	-0.005748	0.543292	0.233017	74.677734	12.225339	92.760948	-1.870860	0.000000	-4.636797	0.000000	0.000000	0.000000	-0.037157	-0.188393	-0.265675	0.000000	0.000000	2.000000	52.000000	0.000000
3678.040506	-0.005748	0.543292	0.233017	74.677734	12.225339	92.760948	-1.870860	0.000000	-4.636797	0.000000	0.000000	0.000000	-0.037157	-0.188393	-0.265675	0.000000	0.000000	2.000000	52.000000	0.000000
3678.043840	-0.005748	0.543292	0.233017	74.677734	12.225339	92.760948	-1.870860	0.000000	-4.636797	0.000000	0.000000	0.000000	-0.037157	-0.188393	-0.265675	0.000000	0.000000	2.000000	52.000000	0.000000
3678.047173	-0.005748	0.543292	0.233017	74.138420	12.197421	92.913414	-1.874853	0.000000	-4.635183	0.000000	0.000000	0.000000	-0.037157	-0.188393	-0.265675	0.000000	0.000000	2.000000	52.000000	0.000000
3678.050506	-0.005776	0.542677	0.232374	74.138420	12.197421	92.913414	-1.874853	0.000000	-4.635183	0.000000	0.000000	0.000000	-0.008214	-0.184730	-0.192918	0.000000	0.000000	2.000000	52.000000	0.000000
3678.053840	-0.005776	0.542677	0.232374	74.138420	12.197421	92.913414	-1.874853	0.000000	-4.635183	0.000000	0.000000	0.000000	-0.008214	-0.184730	-0.192918	0.000000	0.000000	2.000000	52.000000	0.000000
3678.057173	-0.005674	0.542111	0.231970	73.635284	12.219362	93.101967	-1.878840	0.000000	-4.633569	0.000000	0.000000	0.000000	0.030460	-0.169864	-0.121151	0.000000	0.000000	2.000000	52.000000	0.000000
3678.060506	-0.005674	0.542111	0.231970	73.635284	12.219362	93.101967	-1.878840	0.000000	-4.633569	0.000000	0.000000	0.000000	0.030460	-0.169864	-0.121151	0.000000	0.000000	2.000000	52.000000	0.000000
3678.063840	-0.005674	0.542111	0.231970	73.635284	12.219362	93.101967	-1.878840	0.000000	-4.633569	0.000000	0.000000	0.000000	0.030460	-0.169864	-0.121151	0.000000	0.000000	2.000000	52.000000	0.000000
3678.067173	-0.005706	0.541577	0.231823	73.167076	12.307548	93.357384	-1.883388	0.000000	-4.631722	0.000000	0.000000	0.000000	-0.009449	-0.160208	-0.044271	0.000000	0.000000	2.000000	52.000000	0.000000
3678.070506	-0.005706	0.541577	0.231823	73.167076	12.307548	93.357384	-1.883388	0.000000	-4.631722	0.000000	0.000000	0.000000	-0.009449	-0.160208	-0.044271	0.000000	0.000000	2.000000	52.000000	0.000000
3678.073840	-0.005706	0.541577	0.231823	73.167076	12.307548	93.357384	-1.883388	0.000000	-4.631722	0.000000	0.000000	0.000000	-0.009449	-0.160208	-0.044271	0.000000	0.000000	2.000000	52.000000	0.000000
3678.077173	-0.005706	0.541577	0.231823	72.787010	12.510441	93.593491	-1.883877	0.000000	-4.631524	0.000000	0.000000	0.000000	-0.009449	-0.160208	-0.044271	0.000000	0.000000	2.000000	52.000000	0.000000
3678.080506	-0.005739	0.541129	0.231910	72.787010	12.510441	93.593491	-1.883877	0.000000	-4.631524	0.000000	0.000000	0.000000	-0.010031	-0.134353	0.026151	0.000000	0.000000	2.000000	52.000000	0.000000
3678.083840	-0.005739	0.541129	0.231910	72.787010	12.510441	93.593491	-1.883877	0.000000	-4.631524	0.000000	0.000000	0.000000	-0.010031	-0.134353	0.026151	0.000000	0.000000	2.000000	52.000000	0.000000
3678.087173	-0.005872	0.540717	0.232139	72.729538	13.121104	93.972534	-1.882696	0.000000	-4.632003	0.000000	0.000000	0.000000	-0.039842	-0.123442	0.068692	0.000000	0.000000	2.000000	52.000000	0.000000
3678.090506	-0.005872	0.540717	0.232139	72.729538	13.121104	93.972534	-1.882696	0.000000	-4.632003	0.000000	0.000000	0.000000	-0.039842	-0.123442	0.068692	0.000000	0.000000	2.000000	52.000000	0.000000
3678.093840	-0.005872	0.540717	0.232139	72.729538	13.121104	93.972534	-1.882696	0.000000	-4.632003	0.000000	0.000000	0.000000	-0.039842	-0.123442	0.068692	0.000000	0.000000	2.000000	52.000000	0.000000
3678.097173	-0.005872	0.540717	0.232139	73.152649	14.369106	94.780792	-1.878826	0.000000	-4.633574	0.000000	0.000000	0.000000	-0.039842	-0.123442	0.068692	0.000000	0.000000	2.000000	52.000000	0.000000
3678.100506	-0.006102	0.540315	0.232284	73.152649	14.369106	94.780792	-1.878826	0.000000	-4.633574	0.000000	0.000000	0.000000	-0.069107	-0.120783	0.043460	0.000000	0.000000	2.000000	52.000000	0.000000
3678.103840	-0.006102	0.540315	0.232284	73.152649	14.369106	94.780792	-1.878826	0.000000	-4.633574	0.000000	0.000000	0.000000	-0.069107	-0.120783	0.043460	0.000000	0.000000	2.000000	52.000000	0.000000
3678.107173	-0.006431	0.540004	0.232400	73.850883	16.054527	95.995499	-1.873870	0.000000	-4.635581	0.000000	0.000000	0.000000	-0.098521	-0.093158	0.034858	0.000000	0.000000	2.000000	52.000000	0.000000
3678.110506	-0.006431	0.540004	0.232400	73.850883	16.054527	95.995499	-1.873870	0.000000	-4.635581	0.000000	0.000000	0.000000	-0.098521	-0.093158	0.034858	0.000000	0.000000	2.000000	52.000000	0.000000
3678.113840	-0.006431	0.540004	0.232400	73.850883	16.054527	95.995499	-1.873870	0.000000	-4.635581	0.000000	0.000000	0.000000	-0.098521	-0.093158	0.034858	0.000000	0.000000	2.000000	52.000000	0.000000
3678.117173	-0.006857	0.539727	0.232478	74.600456	17.873129	97.579941	-1.867429	0.000000	-4.638180	0.000000	0.000000	0.000000	-0.127911	-0.083016	0.023445	0.000000	0.000000	2.000000	52.000000	0.000000
3678.120506	-0.006857	0.539727	0.232478	74.600456	17.873129	97.579941	-1.867429	0.000000	-4.638180	0.000000	0.000000	0.000000	-0.127911	-0.083016	0.023445	0.000000	0.000000	2.000000	52.000000	0.000000
3678.123840	-0.006857	0.539727	0.232478	74.600456	17.873129	97.579941	-1.867429	0.000000	-4.638180	0.000000	0.000000	0.000000	-0.127911	-0.083016	0.023445	0.000000	0.000000	2.000000	52.000000	0.000000
3678.127173	-0.007446	0.539452	0.232407	75.369118	19.499605	99.015945	-1.859561	0.000000	-4.641339	0.000000	0.000000	0.000000	-0.176577	-0.082592	-0.021416	0.000000	0.000000	2.000000	52.000000	0.000000
3678.130506	-0.007446	0.539452	0.232407	75.369118	19.499605	99.015945	-1.859561	0.000000	-4.641339	0.000000	0.000000	0.000000	-0.176577	-0.082592	-0.021416	0.000000	0.000000	2.000000	52.000000	0.000000
3678.133840	-0.007446	0.539452	0.232407	75.369118	19.499605	99.015945	-1.859561	0.000000	-4.641339	0.000000	0.000000	0.000000	-0.176577	-0.082592	-0.021416	0.000000	0.000000	2.000000	52.000000	0.000000
3678.137173	-0.008228	0.539116	0.232143	76.139259	20.844696	100.024742	-1.849912	0.000000	-4.645194	0.000000	0.000000	0.000000	-0.234781	-0.100779	-0.079054	0.000000	0.000000	2.000000	52.000000	0.000000
3678.140506	-0.008228	0.539116	0.232143	76.139259	20.844696	100.024742	-1.849912	0.000000	-4.645194	0.000000	0.000000	0.000000	-0.234781	-0.100779	-0.079054	0.000000	0.000000	2.000000	52.000000	0.000000
3678.143840	-0.008228	0.539116	0.232143	76.139259	20.844696	100.024742	-1.849912	0.000000	-4.645194	0.000000	0.000000	0.000000	-0.234781	-0.100779	-0.079054	0.000000	0.000000	2.000000	52.000000	0.000000
3678.147173	-0.009236	0.538850	0.231654	76.867508	22.203846	101.209686	-1.838191	0.000000	-4.649845	0.000000	0.000000	0.000000	-0.302404	-0.079943	-0.146673	0.000000	0.000000	2.000000	52.000000	0.000000
3678.150506	-0.009236	0.538850	0.231654	76.867508	22.203846	101.209686	-1.838191	0.000000	-4.649845	0.000000	0.000000	0.000000	-0.302404	-0.079943	-0.146673	0.000000	0.000000	2.000000	52.000000	0.000000
3678.153840	-0.009236	0.538850	0.231654	76.867508	22.203846	101.209686	-1.838191	0.000000	-4.649845	0.000000	0.000000	0.000000	-0.302404	-0.079943	-0.146673	0.000000	0.000000	2.000000	52.000000	0.000000
3678.157173	-0.010567	0.538543	0.230983	77.561562	23.583363	102.619682	-1.824022	0.000000	-4.655421	0.000000	0.000000	0.000000	-0.399194	-0.091823	-0.201485	0.000000	0.000000	2.000000	52.000000	0.000000
3678.160506	-0.010567	0.538543	0.230983	77.561562	23.583363	102.619682	-1.824022	0.000000	-4.655421	0.000000	0.000000	0.000000	-0.399194	-0.091823	-0.201485	0.000000	0.000000	2.000000	52.000000	0.000000
3678.163840	-0.010567	0.538543	0.230983	77.561562	23.583363	102.619682	-1.824022	0.000000	-4.655421	0.000000	0.000000	0.000000	-0.399194	-0.091823	-0.201485	0.000000	0.000000	2.000000	52.000000	0.000000
3678.167173	-0.012251	0.538252	0.230102	78.216316	24.897282	103.993767	-1.805326	0.000000	-4.662703	0.000000	0.000000	0.000000	-0.505048	-0.087343	-0.264123	0.000000	0.000000	2.000000	52.000000	0.000000
3678.170506	-0.012251	0.538252	0.230102	78.216316	24.897282	103.993767	-1.805326	0.000000	-4.662703	0.000000	0.000000	0.000000	-0.505048	-0.087343	-0.264123	0.000000	0.000000	2.000000	52.000000	0.000000
3678.173840	-0.012251	0.538252	0.230102	78.216316	24.897282	103.993767	-1.805326	0.000000	-4.662703	0.000000	0.000000	0.000000	-0.505048	-0.087343	-0.264123	0.000000	0.000000	2.000000	52.000000	0.000000
3678.177173	-0.014284	0.537959	0.229028	78.821075	26.278002	105.483467	-1.781597	0.000000	-4.671821	0.000000	0.000000	0.000000	-0.610151	-0.087920	-0.322290	0.000000	0.000000	2.000000	52.000000	0.000000
3678.180506	-0.014284	0.537959	0.229028	78.821075	26.278002	105.483467	-1.781597	0.000000	-4.671821	0.000000	0.000000	0.000000	-0.610151	-0.087920	-0.322290	0.000000	0.000000	2.000000	52.000000	0.000000
3678.183840	-0.014284	0.537959	0.229028	78.821075	26.278002	105.483467	-1.781597	0.000000	-4.671821	0.000000	0.000000	0.000000	-0.610151	-0.087920	-0.322290	0.000000	0.000000	2.000000	52.000000	0.000000
3678.187173	-0.016600	0.537643	0.227743	79.364883	27.825142	107.197693	-1.752571	0.000000	-4.682787	0.000000	0.000000	0.000000	-0.694633	-0.094736	-0.385474	0.000000	0.000000	2.000000	52.000000	0.000000
3678.190506	-0.016600	0.537643	0.227743	79.364883	27.825142	107.197693	-1.752571	0.000000	-4.682787	0.000000	0.000000	0.000000	-0.694633	-0.094736	-0.385474	0.000000	0.000000	2.000000	52.000000	0.000000
3678.193840	-0.016600	0.537643	0.227743	79.364883	27.825142	107.197693	-1.752571	0.000000	-4.682787	0.000000	0.000000	0.000000	-0.694633	-0.094736	-0.385474	0.000000	0.000000	2.000000	52.000000	0.000000
3678.197173	-0.019126	0.537335	0.226175	79.879677	29.492620	109.063408	-1.719353	0.000000	-4.695085	0.000000	0.000000	0.000000	-0.757943	-0.092633	-0.470297	0.000000	0.000000	2.000000	52.000000	0.000000
3678.200506	-0.019126	0.537335	0.226175	79.879677	29.492620	109.063408	-1.719353	0.000000	-4.695085	0.000000	0.000000	0.000000	-0.757943	-0.092633	-0.470297	0.000000	0.000000	2.000000	52.000000	0.000000
3678.203840	-0.019126	0.537335	0.226175	79.879677	29.492620	109.063408	-1.719353	0.000000	-4.695085	0.000000	0.000000	0.000000	-0.757943	-0.092633	-0.470297	0.000000	0.000000	2.000000	52.000000	0.000000
3678.207173	-0.021988	0.537070	0.224312	80.376511	31.077852	110.849884	-1.683468	0.000000	-4.708071	0.000000	0.000000	0.000000	-0.858624	-0.079475	-0.559070	0.000000	0.000000	2.000000	52.000000	0.000000
3678.210506	-0.021988	0.537070	0.224312	80.376511	31.077852	110.849884	-1.683468	0.000000	-4.708071	0.000000	0.000000	0.000000	-0.858624	-0.079475	-0.559070	0.000000	0.000000	2.000000	52.000000	0.000000
3678.213840	-0.021988	0.537070	0.224312	80.376511	31.077852	110.849884	-1.683468	0.000000	-4.708071	0.000000	0.000000	0.000000	-0.858624	-0.079475	-0.559070	0.000000	0.000000	2.000000	52.000000	0.000000
3678.217173	-0.025049	0.536824	0.222103	80.911545	32.283600	112.203789	-1.642417	0.000000	-4.722548	0.000000	0.000000	0.000000	-0.918108	-0.073839	-0.662603	0.000000	0.000000	2.000000	52.000000	0.000000
3678.220506	-0.025049	0.536824	0.222103	80.911545	32.283600	112.203789	-1.642417	0.000000	-4.722548	0.000000	0.000000	0.000000	-0.918108	-0.073839	-0.662603	0.000000	0.000000	2.000000	52.000000	0.000000
3678.223840	-0.025049	0.536824	0.222103	80.911545	32.283600	112.203789	-1.642417	0.000000	-4.722548	0.000000	0.000000	0.000000	-0.918108	-0.073839	-0.662603	0.000000	0.000000	2.000000	52.000000	0.000000
3678.227173	-0.028334	0.536636	0.219570	81.506660	32.924393	112.928528	-1.598729	0.000000	-4.737516	0.000000	0.000000	0.000000	-0.985519	-0.056257	-0.759846	0.000000	0.000000	2.000000	52.000000	0.000000
3678.230506	-0.028334	0.536636	0.219570	81.506660	32.924393	112.928528	-1.598729	0.000000	-4.737516	0.000000	0.000000	0.000000	-0.985519	-0.056257	-0.759846	0.000000	0.000000	2.000000	52.000000	0.000000
3678.233840	-0.028334	0.536636	0.219570	81.506660	32.924393	112.928528	-1.598729	0.000000	-4.737516	0.000000	0.000000	0.000000	-0.985519	-0.056257	-0.759846	0.000000	0.000000	2.000000	52.000000	0.000000
3678.237173	-0.031869	0.536526	0.216719	82.165787	32.750172	112.959312	-1.551417	0.000000	-4.753221	0.000000	0.000000	0.000000	-1.060445	-0.033016	-0.855316	0.000000	0.000000	2.000000	52.000000	0.000000
3678.240506	-0.031869	0.536526	0.216719	82.165787	32.750172	112.959312	-1.551417	0.000000	-4.753221	0.000000	0.000000	0.000000	-1.060445	-0.033016	-0.855316	0.000000	0.000000	2.000000	52.000000	0.000000
3678.243840	-0.031869	0.536526	0.216719	82.165787	32.750172	112.959312	-1.551417	0.000000	-4.753221	0.000000	0.000000	0.000000	-1.060445	-0.033016	-0.855316	0.000000	0.000000	2.000000	52.000000	0.000000
3678.247173	-0.035648	0.536463	0.213613	82.862656	31.773317	112.565079	-1.499525	0.000000	-4.769845	0.000000	0.000000	0.000000	-1.133913	-0.019031	-0.931837	0.000000	0.000000	2.000000	52.000000	0.000000
3678.250506	-0.035648	0.536463	0.213613	82.862656	31.773317	112.565079	-1.499525	0.000000	-4.769845	0.000000	0.000000	0.000000	-1.133913	-0.019031	-0.931837	0.000000	0.000000	2.000000	52.000000	0.000000
3678.253840	-0.035648	0.536463	0.213613	82.862656	31.773317	112.565079	-1.499525	0.000000	-4.769845	0.000000	0.000000	0.000000	-1.133913	-0.019031	-0.931837	0.000000	0.000000	2.000000	52.000000	0.000000
3678.257173	-0.039535	0.536457	0.210200	83.545357	30.314142	111.971771	-1.442243	0.000000	-4.787477	0.000000	0.000000	0.000000	-1.165981	-0.001818	-1.024028	0.000000	0.000000	2.000000	52.000000	0.000000
3678.260506	-0.039535	0.536457	0.210200	83.545357	30.314142	111.971771	-1.442243	0.000000	-4.787477	0.000000	0.000000	0.000000	-1.165981	-0.001818	-1.024028	0.000000	0.000000	2.000000	52.000000	0.000000
3678.263840	-0.039535	0.536457	0.210200	83.545357	30.314142	111.971771	-1.442243	0.000000	-4.787477	0.000000	0.000000	0.000000	-1.165981	-0.001818	-1.024028	0.000000	0.000000	2.000000	52.000000	0.000000
3678.267173	-0.043491	0.536453	0.206498	84.165482	28.864489	111.544289	-1.382226	0.000000	-4.805148	0.000000	0.000000	0.000000	-1.186692	-0.001020	-1.110467	0.000000	0.000000	2.000000	52.000000	0.000000
3678.270506	-0.043491	0.536453	0.206498	84.165482	28.864489	111.544289	-1.382226	0.000000	-4.805148	0.000000	0.000000	0.000000	-1.186692	-0.001020	-1.110467	0.000000	0.000000	2.000000	52.000000	0.000000
3678.273840	-0.043491	0.536453	0.206498	84.165482	28.864489	111.544289	-1.382226	0.000000	-4.805148	0.000000	0.000000	0.000000	-1.186692	-0.001020	-1.110467	0.000000	0.000000	2.000000	52.000000	0.000000
3678.277173	-0.047481	0.536459	0.202573	84.682198	27.736649	111.456055	-1.319754	0.000000	-4.822680	0.000000	0.000000	0.000000	-1.197258	0.001757	-1.177566	0.000000	0.000000	2.000000	52.000000	0.000000
3678.280506	-0.047481	0.536459	0.202573	84.682198	27.736649	111.456055	-1.319754	0.000000	-4.822680	0.000000	0.000000	0.000000	-1.197258	0.001757	-1.177566	0.000000	0.000000	2.000000	52.000000	0.000000
3678.283840	-0.047481	0.536459	0.202573	84.682198	27.736649	111.456055	-1.319754	0.000000	-4.822680	0.000000	0.000000	0.000000	-1.197258	0.001757	-1.177566	0.000000	0.000000	2.000000	52.000000	0.000000
3678.287173	-0.051400	0.536460	0.198325	85.108559	26.992924	111.821716	-1.254802	0.000000	-4.839987	0.000000	0.000000	0.000000	-1.175677	0.000426	-1.274337	0.000000	0.000000	2.000000	52.000000	0.000000
3678.290506	-0.051400	0.536460	0.198325	85.108559	26.992924	111.821716	-1.254802	0.000000	-4.839987	0.000000	0.000000	0.000000	-1.175677	0.000426	-1.274337	0.000000	0.000000	2.000000	52.000000	0.000000
3678.293840	-0.051400	0.536460	0.198325	85.108559	26.992924	111.821716	-1.254802	0.000000	-4.839987	0.000000	0.000000	0.000000	-1.175677	0.000426	-1.274337	0.000000	0.000000	2.000000	52.000000	0.000000
3678.297173	-0.055272	0.536491	0.193744	85.505424	26.591557	112.438217	-1.190041	0.000000	-4.856316	0.000000	0.000000	0.000000	-1.161357	0.009207	-1.374446	0.000000	0.000000	2.000000	52.000000	0.000000
3678.300506	-0.055272	0.536491	0.193744	85.505424	26.591557	112.438217	-1.190041	0.000000	-4.856316	0.000000	0.000000	0.000000	-1.161357	0.009207	-1.374446	0.000000	0.000000	2.000000	52.000000	0.000000
3678.303840	-0.055272	0.536491	0.193744	85.505424	26.591557	112.438217	-1.190041	0.000000	-4.856316	0.000000	0.000000	0.000000	-1.161357	0.009207	-1.374446	0.000000	0.000000	2.000000	52.000000	0.000000
3678.307173	-0.059206	0.536489	0.188767	85.925705	25.640841	112.327805	-1.124736	0.000000	-4.871855	0.000000	0.000000	0.000000	-1.180417	-0.000679	-1.493016	0.000000	0.000000	2.000000	52.000000	0.000000
3678.310506	-0.059206	0.536489	0.188767	85.925705	25.640841	112.327805	-1.124736	0.000000	-4.871855	0.000000	0.000000	0.000000	-1.180417	-0.000679	-1.493016	0.000000	0.000000	2.000000	52.000000	0.000000
3678.313840	-0.059206	0.536489	0.188767	85.925705	25.640841	112.327805	-1.124736	0.000000	-4.871855	0.000000	0.000000	0.000000	-1.180417	-0.000679	-1.493016	0.000000	0.000000	2.000000	52.000000	0.000000
3678.317173	-0.063199	0.536495	0.183452	86.323685	22.026415	109.444611	-1.056150	0.000000	-4.887182	0.000000	0.000000	0.000000	-1.197937	0.001923	-1.594524	0.000000	0.000000	2.000000	52.000000	0.000000
3678.320506	-0.063199	0.536495	0.183452	86.323685	22.026415	109.444611	-1.056150	0.000000	-4.887182	0.000000	0.000000	0.000000	-1.197937	0.001923	-1.594524	0.000000	0.000000	2.000000	52.000000	0.000000
3678.323840	-0.063199	0.536495	0.183452	86.323685	22.026415	109.444611	-1.056150	0.000000	-4.887182	0.000000	0.000000	0.000000	-1.197937	0.001923	-1.594524	0.000000	0.000000	2.000000	52.000000	0.000000
3678.327173	-0.067400	0.536536	0.177861	86.590439	14.587275	102.845589	-0.983412	0.000000	-4.902336	0.000000	0.000000	0.000000	-1.260162	0.012168	-1.677356	0.000000	0.000000	2.000000	52.000000	0.000000
3678.330506	-0.067400	0.536536	0.177861	86.590439	14.587275	102.845589	-0.983412	0.000000	-4.902336	0.000000	0.000000	0.000000	-1.260162	0.012168	-1.677356	0.000000	0.000000	2.000000	52.000000	0.000000
3678.333840	-0.067400	0.536536	0.177861	86.590439	14.587275	102.845589	-0.983412	0.000000	-4.902336	0.000000	0.000000	0.000000	-1.260162	0.012168	-1.677356	0.000000	0.000000	2.000000	52.000000	0.000000
3678.337173	-0.071768	0.536647	0.172020	86.666458	4.817919	94.030495	-0.901432	0.000000	-4.918071	0.000000	0.000000	0.000000	-1.310449	0.033352	-1.752366	0.000000	0.000000	2.000000	52.000000	0.000000
3678.340506	-0.071768	0.536647	0.172020	86.666458	4.817919	94.030495	-0.901432	0.000000	-4.918071	0.000000	0.000000	0.000000	-1.310449	0.033352	-1.752366	0.000000	0.000000	2.000000	52.000000	0.000000
3678.343840	-0.071768	0.536647	0.172020	86.666458	4.817919	94.030495	-0.901432	0.000000	-4.918071	0.000000	0.000000	0.000000	-1.310449	0.033352	-1.752366	0.000000	0.000000	2.000000	52.000000	0.000000
3678.347173	-0.076113	0.536737	0.165936	86.533440	-3.849535	86.177406	-0.809768	0.000000	-4.933992	0.000000	0.000000	0.000000	-1.303464	0.026975	-1.825070	0.000000	0.000000	2.000000	52.000000	0.000000
3678.350506	-0.076113	0.536737	0.165936	86.533440	-3.849535	86.177406	-0.809768	0.000000	-4.933992	0.000000	0.000000	0.000000	-1.303464	0.026975	-1.825070	0.000000	0.000000	2.000000	52.000000	0.000000
3678.353840	-0.076113	0.536737	0.165936	86.533440	-3.849535	86.177406	-0.809768	0.000000	-4.933992	0.000000	0.000000	0.000000	-1.303464	0.026975	-1.825070	0.000000	0.000000	2.000000	52.000000	0.000000
3678.357173	-0.080428	0.536857	0.159618	86.256546	-8.148804	82.349602	-0.712422	0.000000	-4.948985	0.000000	0.000000	0.000000	-1.294505	0.036119	-1.895422	0.000000	0.000000	2.000000	52.000000	0.000000
3678.360506	-0.080428	0.536857	0.159618	86.256546	-8.148804	82.349602	-0.712422	0.000000	-4.948985	0.000000	0.000000	0.000000	-1.294505	0.036119	-1.895422	0.000000	0.000000	2.000000	52.000000	0.000000
3678.363840	-0.080428	0.536857	0.159618	86.256546	-8.148804	82.349602	-0.712422	0.000000	-4.948985	0.000000	0.000000	0.000000	-1.294505	0.036119	-1.895422	0.000000	0.000000	2.000000	52.000000	0.000000
3678.367173	-0.084698	0.536981	0.153010	85.898880	-8.333516	82.648941	-0.608531	0.000000	-4.962831	0.000000	0.000000	0.000000	-1.280975	0.037169	-1.982239	0.000000	0.000000	2.000000	52.000000	0.000000
3678.370506	-0.084698	0.536981	0.153010	85.898880	-8.333516	82.648941	-0.608531	0.000000	-4.962831	0.000000	0.000000	0.000000	-1.280975	0.037169	-1.982239	0.000000	0.000000	2.000000	52.000000	0.000000
3678.373840	-0.084698	0.536981	0.153010	85.898880	-8.333516	82.648941	-0.608531	0.000000	-4.962831	0.000000	0.000000	0.000000	-1.280975	0.037169	-1.982239	0.000000	0.000000	2.000000	52.000000	0.000000
3678.377173	-0.088708	0.537068	0.146107	85.460075	-8.205596	83.282120	-0.497552	0.000000	-4.975183	0.000000	0.000000	0.000000	-1.202956	0.025866	-2.071002	0.000000	0.000000	2.000000	52.000000	0.000000
3678.380506	-0.088708	0.537068	0.146107	85.460075	-8.205596	83.282120	-0.497552	0.000000	-4.975183	0.000000	0.000000	0.000000	-1.202956	0.025866	-2.071002	0.000000	0.000000	2.000000	52.000000	0.000000
3678.383840	-0.088708	0.537068	0.146107	85.460075	-8.205596	83.282120	-0.497552	0.000000	-4.975183	0.000000	0.000000	0.000000	-1.202956	0.025866	-2.071002	0.000000	0.000000	2.000000	52.000000	0.000000
3678.387173	-0.092561	0.537109	0.138853	84.946739	-8.662798	83.289047	-0.385287	0.000000	-4.985133	0.000000	0.000000	0.000000	-1.156010	0.012351	-2.176196	0.000000	0.000000	2.000000	52.000000	0.000000
3678.390506	-0.092561	0.537109	0.138853	84.946739	-8.662798	83.289047	-0.385287	0.000000	-4.985133	0.000000	0.000000	0.000000	-1.156010	0.012351	-2.176196	0.000000	0.000000	2.000000	52.000000	0.000000
3678.393840	-0.092561	0.537109	0.138853	84.946739	-8.662798	83.289047	-0.385287	0.000000	-4.985133	0.000000	0.000000	0.000000	-1.156010	0.012351	-2.176196	0.000000	0.000000	2.000000	52.000000	0.000000
3678.397173	-0.096299	0.537336	0.131378	84.333649	-9.142673	83.274452	-0.267484	0.000000	-4.992840	0.000000	0.000000	0.000000	-1.121487	0.068257	-2.242630	0.000000	0.000000	2.000000	52.000000	0.000000
3678.400506	-0.096299	0.537336	0.131378	84.333649	-9.142673	83.274452	-0.267484	0.000000	-4.992840	0.000000	0.000000	0.000000	-1.121487	0.068257	-2.242630	0.000000	0.000000	2.000000	52.000000	0.000000
3678.403840	-0.096299	0.537336	0.131378	84.333649	-9.142673	83.274452	-0.267484	0.000000	-4.992840	0.000000	0.000000	0.000000	-1.121487	0.068257	-2.242630	0.000000	0.000000	2.000000	52.000000	0.000000
3678.407173	-0.099953	0.537765	0.123729	83.648430	-9.623461	83.261551	-0.140781	0.000000	-4.998017	0.000000	0.000000	0.000000	-1.096096	0.128617	-2.294665	0.000000	0.000000	2.000000	52.000000	0.000000
3678.410506	-0.099953	0.537765	0.123729	83.648430	-9.623461	83.261551	-0.140781	0.000000	-4.998017	0.000000	0.000000	0.000000	-1.096096	0.128617	-2.294665	0.000000	0.000000	2.000000	52.000000	0.000000
3678.413840	-0.099953	0.537765	0.123729	83.648430	-9.623461	83.261551	-0.140781	0.000000	-4.998017	0.000000	0.000000	0.000000	-1.096096	0.128617	-2.294665	0.000000	0.000000	2.000000	52.000000	0.000000
3678.417173	-0.103609	0.538346	0.115954	82.927483	-10.091198	83.286713	-0.001896	0.000000	-5.000000	0.000000	0.000000	0.000000	-1.096786	0.174166	-2.332415	0.000000	0.000000	2.000000	52.000000	0.000000
3678.420506	-0.103609	0.538346	0.115954	82.927483	-10.091198	83.286713	-0.001896	0.000000	-5.000000	0.000000	0.000000	0.000000	-1.096786	0.174166	-2.332415	0.000000	0.000000	2.000000	52.000000	0.000000
3678.423840	-0.103609	0.538346	0.115954	82.927483	-10.091198	83.286713	-0.001896	0.000000	-5.000000	0.000000	0.000000	0.000000	-1.096786	0.174166	-2.332415	0.000000	0.000000	2.000000	52.000000	0.000000
3678.427173	-0.107177	0.539021	0.108056	82.214821	-10.485597	83.417534	0.155549	0.000000	-4.997580	0.000000	0.000000	0.000000	-1.070343	0.202607	-2.369353	0.000000	0.000000	2.000000	52.000000	0.000000
3678.430506	-0.107177	0.539021	0.108056	82.214821	-10.485597	83.417534	0.155549	0.000000	-4.997580	0.000000	0.000000	0.000000	-1.070343	0.202607	-2.369353	0.000000	0.000000	2.000000	52.000000	0.000000
3678.433840	-0.107177	0.539021	0.108056	82.214821	-10.485597	83.417534	0.155549	0.000000	-4.997580	0.000000	0.000000	0.000000	-1.070343	0.202607	-2.369353	0.000000	0.000000	2.000000	52.000000	0.000000
3678.437173	-0.110559	0.539747	0.100121	81.531677	-10.599170	83.859131	0.331359	0.000000	-4.989008	0.000000	0.000000	0.000000	-1.014506	0.217834	-2.380722	0.000000	0.000000	2.000000	52.000000	0.000000
3678.440506	-0.110559	0.539747	0.100121	81.531677	-10.599170	83.859131	0.331359	0.000000	-4.989008	0.000000	0.000000	0.000000	-1.014506	0.217834	-2.380722	0.000000	0.000000	2.000000	52.000000	0.000000
3678.443840	-0.110559	0.539747	0.100121	81.531677	-10.599170	83.859131	0.331359	0.000000	-4.989008	0.000000	0.000000	0.000000	-1.014506	0.217834	-2.380722	0.000000	0.000000	2.000000	52.000000	0.000000
3678.447173	-0.113679	0.540424	0.092040	80.886826	-10.525805	84.522194	0.524384	0.000000	-4.972426	0.000000	0.000000	0.000000	-0.935987	0.203030	-2.424138	0.000000	0.000000	2.000000	52.000000	0.000000
3678.450506	-0.113679	0.540424	0.092040	80.886826	-10.525805	84.522194	0.524384	0.000000	-4.972426	0.000000	0.000000	0.000000	-0.935987	0.203030	-2.424138	0.000000	0.000000	2.000000	52.000000	0.000000
3678.453840	-0.113679	0.540424	0.092040	80.886826	-10.525805	84.522194	0.524384	0.000000	-4.972426	0.000000	0.000000	0.000000	-0.935987	0.203030	-2.424138	0.000000	0.000000	2.000000	52.000000	0.000000
3678.457173	-0.116495	0.541025	0.083871	80.293823	-10.540564	85.079880	0.683925	0.000000	-4.602004	0.000000	0.000000	0.000000	-0.844997	0.180254	-2.450590	0.000000	0.000000	2.000000	52.000000	0.000000
3678.460506	-0.116495	0.541025	0.083871	80.293823	-10.540564	85.079880	0.683925	0.000000	-4.602004	0.000000	0.000000	0.000000	-0.844997	0.180254	-2.450590	0.000000	0.000000	2.000000	52.000000	0.000000
3678.463840	-0.116495	0.541025	0.083871	80.293823	-10.540564	85.079880	0.683925	0.000000	-4.602004	0.000000	0.000000	0.000000	-0.844997	0.180254	-2.450590	0.000000	0.000000	2.000000	52.000000	0.000000
3678.467173	-0.118895	0.541489	0.075448	79.774338	-10.866382	85.243866	0.824758	0.000000	-4.193572	0.000000	0.000000	0.000000	-0.719994	0.139243	-2.526966	0.000000	0.000000	2.000000	52.000000	0.000000
3678.470506	-0.118895	0.541489	0.075448	79.774338	-10.866382	85.243866	0.824758	0.000000	-4.193572	0.000000	0.000000	0.000000	-0.719994	0.139243	-2.526966	0.000000	0.000000	2.000000	52.000000	0.000000
3678.473840	-0.118895	0.541489	0.075448	79.774338	-10.866382	85.243866	0.824758	0.000000	-4.193572	0.000000	0.000000	0.000000	-0.719994	0.139243	-2.526966	0.000000	0.000000	2.000000	52.000000	0.000000
3678.477173	-0.120829	0.541767	0.066771	79.278038	-11.484913	85.009911	0.944757	0.000000	-3.772411	0.000000	0.000000	0.000000	-0.580126	0.083607	-2.603237	0.000000	0.000000	2.000000	52.000000	0.000000
3678.480506	-0.120829	0.541767	0.066771	79.278038	-11.484913	85.009911	0.944757	0.000000	-3.772411	0.000000	0.000000	0.000000	-0.580126	0.083607	-2.603237	0.000000	0.000000	2.000000	52.000000	0.000000
3678.483840	-0.120829	0.541767	0.066771	79.278038	-11.484913	85.009911	0.944757	0.000000	-3.772411	0.000000	0.000000	0.000000	-0.580126	0.083607	-2.603237	0.000000	0.000000	2.000000	52.000000	0.000000
3678.487173	-0.122412	0.542127	0.058191	78.575089	-12.354464	84.422119	1.041444	0.000000	-3.338538	0.000000	0.000000	0.000000	-0.474820	0.107971	-2.573854	0.000000	0.000000	2.000000	52.000000	0.000000
3678.490506	-0.122412	0.542127	0.058191	78.575089	-12.354464	84.422119	1.041444	0.000000	-3.338538	0.000000	0.000000	0.000000	-0.474820	0.107971	-2.573854	0.000000	0.000000	2.000000	52.000000	0.000000
3678.493840	-0.122412	0.542127	0.058191	78.575089	-12.354464	84.422119	1.041444	0.000000	-3.338538	0.000000	0.000000	0.000000	-0.474820	0.107971	-2.573854	0.000000	0.000000	2.000000	52.000000	0.000000
3678.497173	-0.123892	0.542742	0.049948	77.487434	-13.499655	83.436172	1.120581	0.000000	-2.909563	0.000000	0.000000	0.000000	-0.444202	0.184445	-2.473057	0.000000	0.000000	2.000000	52.000000	0.000000
3678.500506	-0.123892	0.542742	0.049948	77.487434	-13.499655	83.436172	1.120581	0.000000	-2.909563	0.000000	0.000000	0.000000	-0.444202	0.184445	-2.473057	0.000000	0.000000	2.000000	52.000000	0.000000
3678.503840	-0.123892	0.542742	0.049948	77.487434	-13.499655	83.436172	1.120581	0.000000	-2.909563	0.000000	0.000000	0.000000	-0.444202	0.184445	-2.473057	0.000000	0.000000	2.000000	52.000000	0.000000
3678.507173	-0.125320	0.543529	0.042096	76.162231	-14.627748	82.395523	1.194615	0.000000	-2.497387	0.000000	0.000000	0.000000	-0.428225	0.236021	-2.355608	0.000000	0.000000	2.000000	52.000000	0.000000
3678.510506	-0.125320	0.543529	0.042096	76.162231	-14.627748	82.395523	1.194615	0.000000	-2.497387	0.000000	0.000000	0.000000	-0.428225	0.236021	-2.355608	0.000000	0.000000	2.000000	52.000000	0.000000
3678.513840	-0.125320	0.543529	0.042096	76.162231	-14.627748	82.395523	1.194615	0.000000	-2.497387	0.000000	0.000000	0.000000	-0.428225	0.236021	-2.355608	0.000000	0.000000	2.000000	52.000000	0.000000
3678.517173	-0.126523	0.544505	0.034709	74.778496	-15.490186	81.597710	1.265985	0.000000	-2.104785	0.000000	0.000000	0.000000	-0.361035	0.292772	-2.216155	0.000000	0.000000	2.000000	52.000000	0.000000
3678.520506	-0.126523	0.544505	0.034709	74.778496	-15.490186	81.597710	1.265985	0.000000	-2.104785	0.000000	0.000000	0.000000	-0.361035	0.292772	-2.216155	0.000000	0.000000	2.000000	52.000000	0.000000
3678.523840	-0.126523	0.544505	0.034709	74.778496	-15.490186	81.597710	1.265985	0.000000	-2.104785	0.000000	0.000000	0.000000	-0.361035	0.292772	-2.216155	0.000000	0.000000	2.000000	52.000000	0.000000
3678.527173	-0.127429	0.545657	0.027908	73.390594	-16.007174	81.193398	1.326158	0.000000	-1.735426	0.000000	0.000000	0.000000	-0.271796	0.345703	-2.040069	0.000000	0.000000	2.000000	52.000000	0.000000
3678.530506	-0.127429	0.545657	0.027908	73.390594	-16.007174	81.193398	1.326158	0.000000	-1.735426	0.000000	0.000000	0.000000	-0.271796	0.345703	-2.040069	0.000000	0.000000	2.000000	52.000000	0.000000
3678.533840	-0.127429	0.545657	0.027908	73.390594	-16.007174	81.193398	1.326158	0.000000	-1.735426	0.000000	0.000000	0.000000	-0.271796	0.345703	-2.040069	0.000000	0.000000	2.000000	52.000000	0.000000
3678.537173	-0.128163	0.546911	0.021625	72.089523	-16.269974	81.105156	1.371457	0.000000	-1.395415	0.000000	0.000000	0.000000	-0.220091	0.376046	-1.884974	0.000000	0.000000	2.000000	52.000000	0.000000
3678.540506	-0.128163	0.546911	0.021625	72.089523	-16.269974	81.105156	1.371457	0.000000	-1.395415	0.000000	0.000000	0.000000	-0.220091	0.376046	-1.884974	0.000000	0.000000	2.000000	52.000000	0.000000
3678.543840	-0.128163	0.546911	0.021625	72.089523	-16.269974	81.105156	1.371457	0.000000	-1.395415	0.000000	0.000000	0.000000	-0.220091	0.376046	-1.884974	0.000000	0.000000	2.000000	52.000000	0.000000
3678.547173	-0.128649	0.548083	0.015617	71.571442	-16.580261	80.963898	1.408139	0.000000	-1.081252	0.000000	0.000000	0.000000	-0.146002	0.351819	-1.802496	0.000000	0.000000	2.000000	52.000000	0.000000
3678.550506	-0.128649	0.548083	0.015617	71.571442	-16.580261	80.963898	1.408139	0.000000	-1.081252	0.000000	0.000000	0.000000	-0.146002	0.351819	-1.802496	0.000000	0.000000	2.000000	52.000000	0.000000
3678.553840	-0.128649	0.548083	0.015617	71.571442	-16.580261	80.963898	1.408139	0.000000	-1.081252	0.000000	0.000000	0.000000	-0.146002	0.351819	-1.802496	0.000000	0.000000	2.000000	52.000000	0.000000
3678.557173	-0.128854	0.548994	0.009626	72.020981	-17.106680	80.494614	1.432473	0.000000	-0.780836	0.000000	0.000000	0.000000	-0.061373	0.273123	-1.797089	0.000000	0.000000	2.000000	52.000000	0.000000
3678.560506	-0.128854	0.548994	0.009626	72.020981	-17.106680	80.494614	1.432473	0.000000	-0.780836	0.000000	0.000000	0.000000	-0.061373	0.273123	-1.797089	0.000000	0.000000	2.000000	52.000000	0.000000
3678.563840	-0.128854	0.548994	0.009626	72.020981	-17.106680	80.494614	1.432473	0.000000	-0.780836	0.000000	0.000000	0.000000	-0.061373	0.273123	-1.797089	0.000000	0.000000	2.000000	52.000000	0.000000
3678.567173	-0.128796	0.549810	0.003866	72.571655	-17.833975	79.678513	1.442702	0.000000	-0.481322	0.000000	0.000000	0.000000	0.017313	0.244723	-1.728160	0.000000	0.000000	2.000000	52.000000	0.000000
3678.570506	-0.128796	0.549810	0.003866	72.571655	-17.833975	79.678513	1.442702	0.000000	-0.481322	0.000000	0.000000	0.000000	0.017313	0.244723	-1.728160	0.000000	0.000000	2.000000	52.000000	0.000000
3678.573840	-0.128796	0.549810	0.003866	72.571655	-17.833975	79.678513	1.442702	0.000000	-0.481322	0.000000	0.000000	0.000000	0.017313	0.244723	-1.728160	0.000000	0.000000	2.000000	52.000000	0.000000
3678.577173	-0.128372	0.550476	-0.001662	73.094383	-18.863426	78.349480	1.439816	0.000000	-0.193295	0.000000	0.000000	0.000000	0.127386	0.199803	-1.658472	0.000000	0.000000	2.000000	52.000000	0.000000
3678.580506	-0.128372	0.550476	-0.001662	73.094383	-18.863426	78.349480	1.439816	0.000000	-0.193295	0.000000	0.000000	0.000000	0.127386	0.199803	-1.658472	0.000000	0.000000	2.000000	52.000000	0.000000
3678.583840	-0.128372	0.550476	-0.001662	73.094383	-18.863426	78.349480	1.439816	0.000000	-0.193295	0.000000	0.000000	0.000000	0.127386	0.199803	-1.658472	0.000000	0.000000	2.000000	52.000000	0.000000
3678.587173	-0.127773	0.551125	-0.006899	73.524513	-20.141342	76.755066	1.418585	0.000000	0.083117	0.000000	0.000000	0.000000	0.179527	0.194875	-1.570940	0.000000	0.000000	2.000000	52.000000	0.000000
3678.590506	-0.127773	0.551125	-0.006899	73.524513	-20.141342	76.755066	1.418585	0.000000	0.083117	0.000000	0.000000	0.000000	0.179527	0.194875	-1.570940	0.000000	0.000000	2.000000	52.000000	0.000000
3678.593840	-0.127773	0.551125	-0.006899	73.524513	-20.141342	76.755066	1.418585	0.000000	0.083117	0.000000	0.000000	0.000000	0.179527	0.194875	-1.570940	0.000000	0.000000	2.000000	52.000000	0.000000
3678.597173	-0.127127	0.552042	-0.011594	73.804207	-21.511866	75.217590	1.388664	0.000000	0.344940	0.000000	0.000000	0.000000	0.193893	0.274918	-1.408561	0.000000	0.000000	2.000000	52.000000	0.000000
3678.600506	-0.127127	0.552042	-0.011594	73.804207	-21.511866	75.217590	1.388664	0.000000	0.344940	0.000000	0.000000	0.000000	0.193893	0.274918	-1.408561	0.000000	0.000000	2.000000	52.000000	0.000000
3678.603840	-0.127127	0.552042	-0.011594	73.804207	-21.511866	75.217590	1.388664	0.000000	0.344940	0.000000	0.000000	0.000000	0.193893	0.274918	-1.408561	0.000000	0.000000	2.000000	52.000000	0.000000
3678.607173	-0.126277	0.553219	-0.015606	73.894310	-22.830067	73.611977	1.356348	0.000000	0.579700	0.000000	0.000000	0.000000	0.254945	0.353221	-1.203572	0.000000	0.000000	2.000000	52.000000	0.000000
3678.610506	-0.126277	0.553219	-0.015606	73.894310	-22.830067	73.611977	1.356348	0.000000	0.579700	0.000000	0.000000	0.000000	0.254945	0.353221	-1.203572	0.000000	0.000000	2.000000	52.000000	0.000000
3678.613840	-0.126277	0.553219	-0.015606	73.894310	-22.830067	73.611977	1.356348	0.000000	0.579700	0.000000	0.000000	0.000000	0.254945	0.353221	-1.203572	0.000000	0.000000	2.000000	52.000000	0.000000
3678.617173	-0.125248	0.554536	-0.019047	73.855095	-23.926323	72.248421	1.313857	0.000000	0.780296	0.000000	0.000000	0.000000	0.308671	0.395060	-1.032222	0.000000	0.000000	2.000000	52.000000	0.000000
3678.620506	-0.125248	0.554536	-0.019047	73.855095	-23.926323	72.248421	1.313857	0.000000	0.780296	0.000000	0.000000	0.000000	0.308671	0.395060	-1.032222	0.000000	0.000000	2.000000	52.000000	0.000000
3678.623840	-0.125248	0.554536	-0.019047	73.855095	-23.926323	72.248421	1.313857	0.000000	0.780296	0.000000	0.000000	0.000000	0.308671	0.395060	-1.032222	0.000000	0.000000	2.000000	52.000000	0.000000
3678.627173	-0.124135	0.555924	-0.021924	73.753609	-24.697235	71.272659	1.262412	0.000000	0.952333	0.000000	0.000000	0.000000	0.333930	0.416480	-0.863300	0.000000	0.000000	2.000000	52.000000	0.000000
3678.630506	-0.124135	0.555924	-0.021924	73.753609	-24.697235	71.272659	1.262412	0.000000	0.952333	0.000000	0.000000	0.000000	0.333930	0.416480	-0.863300	0.000000	0.000000	2.000000	52.000000	0.000000
3678.633840	-0.124135	0.555924	-0.021924	73.753609	-24.697235	71.272659	1.262412	0.000000	0.952333	0.000000	0.000000	0.000000	0.333930	0.416480	-0.863300	0.000000	0.000000	2.000000	52.000000	0.000000
3678.637173	-0.122950	0.557248	-0.024368	73.656517	-25.202658	70.547798	1.206757	0.000000	1.096216	0.000000	0.000000	0.000000	0.355677	0.397142	-0.733160	0.000000	0.000000	2.000000	52.000000	0.000000
3678.640506	-0.122950	0.557248	-0.024368	73.656517	-25.202658	70.547798	1.206757	0.000000	1.096216	0.000000	0.000000	0.000000	0.355677	0.397142	-0.733160	0.000000	0.000000	2.000000	52.000000	0.000000
3678.643840	-0.122950	0.557248	-0.024368	73.656517	-25.202658	70.547798	1.206757	0.000000	1.096216	0.000000	0.000000	0.000000	0.355677	0.397142	-0.733160	0.000000	0.000000	2.000000	52.000000	0.000000
3678.647173	-0.121649	0.558429	-0.026460	73.636909	-25.620104	69.824471	1.147477	0.000000	1.218409	0.000000	0.000000	0.000000	0.390267	0.354488	-0.627432	0.000000	0.000000	2.000000	52.000000	0.000000
3678.650506	-0.121649	0.558429	-0.026460	73.636909	-25.620104	69.824471	1.147477	0.000000	1.218409	0.000000	0.000000	0.000000	0.390267	0.354488	-0.627432	0.000000	0.000000	2.000000	52.000000	0.000000
3678.653840	-0.121649	0.558429	-0.026460	73.636909	-25.620104	69.824471	1.147477	0.000000	1.218409	0.000000	0.000000	0.000000	0.390267	0.354488	-0.627432	0.000000	0.000000	2.000000	52.000000	0.000000
3678.657173	-0.120240	0.559402	-0.028413	73.873131	-26.282061	68.825119	1.082433	0.000000	1.322981	0.000000	0.000000	0.000000	0.422492	0.291841	-0.585958	0.000000	0.000000	2.000000	52.000000	0.000000
3678.660506	-0.120240	0.559402	-0.028413	73.873131	-26.282061	68.825119	1.082433	0.000000	1.322981	0.000000	0.000000	0.000000	0.422492	0.291841	-0.585958	0.000000	0.000000	2.000000	52.000000	0.000000
3678.663840	-0.120240	0.559402	-0.028413	73.873131	-26.282061	68.825119	1.082433	0.000000	1.322981	0.000000	0.000000	0.000000	0.422492	0.291841	-0.585958	0.000000	0.000000	2.000000	52.000000	0.000000
3678.667173	-0.118824	0.560197	-0.030192	74.277924	-27.204729	67.526382	1.012018	0.000000	1.420641	0.000000	0.000000	0.000000	0.424982	0.238384	-0.533676	0.000000	0.000000	2.000000	52.000000	0.000000
3678.670506	-0.118824	0.560197	-0.030192	74.277924	-27.204729	67.526382	1.012018	0.000000	1.420641	0.000000	0.000000	0.000000	0.424982	0.238384	-0.533676	0.000000	0.000000	2.000000	52.000000	0.000000
3678.673840	-0.118824	0.560197	-0.030192	74.277924	-27.204729	67.526382	1.012018	0.000000	1.420641	0.000000	0.000000	0.000000	0.424982	0.238384	-0.533676	0.000000	0.000000	2.000000	52.000000	0.000000
3678.677173	-0.117372	0.560892	-0.031737	74.734306	-28.303543	66.046806	0.941187	0.000000	1.509587	0.000000	0.000000	0.000000	0.435617	0.208656	-0.463520	0.000000	0.000000	2.000000	52.000000	0.000000
3678.680506	-0.117372	0.560892	-0.031737	74.734306	-28.303543	66.046806	0.941187	0.000000	1.509587	0.000000	0.000000	0.000000	0.435617	0.208656	-0.463520	0.000000	0.000000	2.000000	52.000000	0.000000
3678.683840	-0.117372	0.560892	-0.031737	74.734306	-28.303543	66.046806	0.941187	0.000000	1.509587	0.000000	0.000000	0.000000	0.435617	0.208656	-0.463520	0.000000	0.000000	2.000000	52.000000	0.000000
3678.687173	-0.115914	0.561638	-0.032860	75.153618	-29.312424	64.731850	0.868584	0.000000	1.586840	0.000000	0.000000	0.000000	0.437395	0.223734	-0.337064	0.000000	0.000000	2.000000	52.000000	0.000000
3678.690506	-0.115914	0.561638	-0.032860	75.153618	-29.312424	64.731850	0.868584	0.000000	1.586840	0.000000	0.000000	0.000000	0.437395	0.223734	-0.337064	0.000000	0.000000	2.000000	52.000000	0.000000
3678.693840	-0.115914	0.561638	-0.032860	75.153618	-29.312424	64.731850	0.868584	0.000000	1.586840	0.000000	0.000000	0.000000	0.437395	0.223734	-0.337064	0.000000	0.000000	2.000000	52.000000	0.000000
3678.697173	-0.114436	0.562496	-0.033527	75.520226	-29.896250	64.084511	0.795685	0.000000	1.643018	0.000000	0.000000	0.000000	0.443356	0.257284	-0.200015	0.000000	0.000000	2.000000	52.000000	0.000000
3678.700506	-0.114436	0.562496	-0.033527	75.520226	-29.896250	64.084511	0.795685	0.000000	1.643018	0.000000	0.000000	0.000000	0.443356	0.257284	-0.200015	0.000000	0.000000	2.000000	52.000000	0.000000
3678.703840	-0.114436	0.562496	-0.033527	75.520226	-29.896250	64.084511	0.795685	0.000000	1.643018	0.000000	0.000000	0.000000	0.443356	0.257284	-0.200015	0.000000	0.000000	2.000000	52.000000	0.000000
3678.707173	-0.112877	0.563489	-0.033634	75.832413	-30.020205	64.113884	0.721793	0.000000	1.676353	0.000000	0.000000	0.000000	0.467793	0.297955	-0.032201	0.000000	0.000000	2.000000	52.000000	0.000000
3678.710506	-0.112877	0.563489	-0.033634	75.832413	-30.020205	64.113884	0.721793	0.000000	1.676353	0.000000	0.000000	0.000000	0.467793	0.297955	-0.032201	0.000000	0.000000	2.000000	52.000000	0.000000
3678.713840	-0.112877	0.563489	-0.033634	75.832413	-30.020205	64.113884	0.721793	0.000000	1.676353	0.000000	0.000000	0.000000	0.467793	0.297955	-0.032201	0.000000	0.000000	2.000000	52.000000	0.000000
3678.717173	-0.111167	0.564536	-0.033261	76.081734	-29.789751	64.543709	0.643827	0.000000	1.681720	0.000000	0.000000	0.000000	0.512750	0.314060	0.111899	0.000000	0.000000	2.000000	52.000000	0.000000
3678.720506	-0.111167	0.564536	-0.033261	76.081734	-29.789751	64.543709	0.643827	0.000000	1.681720	0.000000	0.000000	0.000000	0.512750	0.314060	0.111899	0.000000	0.000000	2.000000	52.000000	0.000000
3678.723840	-0.111167	0.564536	-0.033261	76.081734	-29.789751	64.543709	0.643827	0.000000	1.681720	0.000000	0.000000	0.000000	0.512750	0.314060	0.111899	0.000000	0.000000	2.000000	52.000000	0.000000
3678.727173	-0.109282	0.565550	-0.032406	76.331451	-29.365143	64.986191	0.558369	0.000000	1.663070	0.000000	0.000000	0.000000	0.565516	0.304294	0.256743	0.000000	0.000000	2.000000	52.000000	0.000000
3678.730506	-0.109282	0.565550	-0.032406	76.331451	-29.365143	64.986191	0.558369	0.000000	1.663070	0.000000	0.000000	0.000000	0.565516	0.304294	0.256743	0.000000	0.000000	2.000000	52.000000	0.000000
3678.733840	-0.109282	0.565550	-0.032406	76.331451	-29.365143	64.986191	0.558369	0.000000	1.663070	0.000000	0.000000	0.000000	0.565516	0.304294	0.256743	0.000000	0.000000	2.000000	52.000000	0.000000
3678.737173	-0.107245	0.566368	-0.031288	76.855003	-29.209909	65.151253	0.464116	0.000000	1.620280	0.000000	0.000000	0.000000	0.611271	0.245460	0.335158	0.000000	0.000000	2.000000	52.000000	0.000000
3678.740506	-0.107245	0.566368	-0.031288	76.855003	-29.209909	65.151253	0.464116	0.000000	1.620280	0.000000	0.000000	0.000000	0.611271	0.245460	0.335158	0.000000	0.000000	2.000000	52.000000	0.000000
3678.743840	-0.107245	0.566368	-0.031288	76.855003	-29.209909	65.151253	0.464116	0.000000	1.620280	0.000000	0.000000	0.000000	0.611271	0.245460	0.335158	0.000000	0.000000	2.000000	52.000000	0.000000
3678.747173	-0.105036	0.566941	-0.030056	77.819656	-29.766935	64.579849	0.362237	0.000000	1.564420	0.000000	0.000000	0.000000	0.662694	0.171901	0.369657	0.000000	0.000000	2.000000	52.000000	0.000000
3678.750506	-0.105036	0.566941	-0.030056	77.819656	-29.766935	64.579849	0.362237	0.000000	1.564420	0.000000	0.000000	0.000000	0.662694	0.171901	0.369657	0.000000	0.000000	2.000000	52.000000	0.000000
3678.753840	-0.105036	0.566941	-0.030056	77.819656	-29.766935	64.579849	0.362237	0.000000	1.564420	0.000000	0.000000	0.000000	0.662694	0.171901	0.369657	0.000000	0.000000	2.000000	52.000000	0.000000
3678.757173	-0.102764	0.567475	-0.028515	78.934380	-30.980371	63.289051	0.251788	0.000000	1.502811	0.000000	0.000000	0.000000	0.681473	0.160243	0.462356	0.000000	0.000000	2.000000	52.000000	0.000000
3678.760506	-0.102764	0.567475	-0.028515	78.934380	-30.980371	63.289051	0.251788	0.000000	1.502811	0.000000	0.000000	0.000000	0.681473	0.160243	0.462356	0.000000	0.000000	2.000000	52.000000	0.000000
3678.763840	-0.102764	0.567475	-0.028515	78.934380	-30.980371	63.289051	0.251788	0.000000	1.502811	0.000000	0.000000	0.000000	0.681473	0.160243	0.462356	0.000000	0.000000	2.000000	52.000000	0.000000
3678.767173	-0.100417	0.567915	-0.026788	80.051018	-32.930923	61.290451	0.138209	0.000000	1.425751	0.000000	0.000000	0.000000	0.704230	0.131807	0.518216	0.000000	0.000000	2.000000	52.000000	0.000000
3678.770506	-0.100417	0.567915	-0.026788	80.051018	-32.930923	61.290451	0.138209	0.000000	1.425751	0.000000	0.000000	0.000000	0.704230	0.131807	0.518216	0.000000	0.000000	2.000000	52.000000	0.000000
3678.773840	-0.100417	0.567915	-0.026788	80.051018	-32.930923	61.290451	0.138209	0.000000	1.425751	0.000000	0.000000	0.000000	0.704230	0.131807	0.518216	0.000000	0.000000	2.000000	52.000000	0.000000
3678.777173	-0.098050	0.568345	-0.024797	81.082687	-35.770954	58.807171	0.020838	0.000000	1.339382	0.000000	0.000000	0.000000	0.710024	0.129093	0.597214	0.000000	0.000000	2.000000	52.000000	0.000000
3678.780506	-0.098050	0.568345	-0.024797	81.082687	-35.770954	58.807171	0.020838	0.000000	1.339382	0.000000	0.000000	0.000000	0.710024	0.129093	0.597214	0.000000	0.000000	2.000000	52.000000	0.000000
3678.783840	-0.098050	0.568345	-0.024797	81.082687	-35.770954	58.807171	0.020838	0.000000	1.339382	0.000000	0.000000	0.000000	0.710024	0.129093	0.597214	0.000000	0.000000	2.000000	52.000000	0.000000
3678.787173	-0.095750	0.568804	-0.022619	82.011559	-39.515079	56.179138	-0.097499	0.000000	1.239846	0.000000	0.000000	0.000000	0.690102	0.137611	0.653340	0.000000	0.000000	2.000000	52.000000	0.000000
3678.790506	-0.095750	0.568804	-0.022619	82.011559	-39.515079	56.179138	-0.097499	0.000000	1.239846	0.000000	0.000000	0.000000	0.690102	0.137611	0.653340	0.000000	0.000000	2.000000	52.000000	0.000000
3678.793840	-0.095750	0.568804	-0.022619	82.011559	-39.515079	56.179138	-0.097499	0.000000	1.239846	0.000000	0.000000	0.000000	0.690102	0.137611	0.653340	0.000000	0.000000	2.000000	52.000000	0.000000
3678.797173	-0.093597	0.569266	-0.020265	82.769310	-44.588486	52.235138	-0.212517	0.000000	1.130956	0.000000	0.000000	0.000000	0.645901	0.138661	0.706112	0.000000	0.000000	2.000000	52.000000	0.000000
3678.800506	-0.093597	0.569266	-0.020265	82.769310	-44.588486	52.235138	-0.212517	0.000000	1.130956	0.000000	0.000000	0.000000	0.645901	0.138661	0.706112	0.000000	0.000000	2.000000	52.000000	0.000000
3678.803840	-0.093597	0.569266	-0.020265	82.769310	-44.588486	52.235138	-0.212517	0.000000	1.130956	0.000000	0.000000	0.000000	0.645901	0.138661	0.706112	0.000000	0.000000	2.000000	52.000000	0.000000
3678.807173	-0.091617	0.569766	-0.017704	83.219040	-50.754925	46.704021	-0.320167	0.000000	1.013271	0.000000	0.000000	0.000000	0.593812	0.149972	0.768567	0.000000	0.000000	2.000000	52.000000	0.000000
3678.810506	-0.091617	0.569766	-0.017704	83.219040	-50.754925	46.704021	-0.320167	0.000000	1.013271	0.000000	0.000000	0.000000	0.593812	0.149972	0.768567	0.000000	0.000000	2.000000	52.000000	0.000000
3678.813840	-0.091617	0.569766	-0.017704	83.219040	-50.754925	46.704021	-0.320167	0.000000	1.013271	0.000000	0.000000	0.000000	0.593812	0.149972	0.768567	0.000000	0.000000	2.000000	52.000000	0.000000
3678.817173	-0.089833	0.570253	-0.014924	83.305138	-56.292526	41.437286	-0.419135	0.000000	0.885176	0.000000	0.000000	0.000000	0.535213	0.146284	0.833837	0.000000	0.000000	2.000000	52.000000	0.000000
3678.820506	-0.089833	0.570253	-0.014924	83.305138	-56.292526	41.437286	-0.419135	0.000000	0.885176	0.000000	0.000000	0.000000	0.535213	0.146284	0.833837	0.000000	0.000000	2.000000	52.000000	0.000000
3678.823840	-0.089833	0.570253	-0.014924	83.305138	-56.292526	41.437286	-0.419135	0.000000	0.885176	0.000000	0.000000	0.000000	0.535213	0.146284	0.833837	0.000000	0.000000	2.000000	52.000000	0.000000
3678.827173	-0.088165	0.570682	-0.011989	83.154099	-60.023499	37.765308	-0.508337	0.000000	0.746204	0.000000	0.000000	0.000000	0.500432	0.128426	0.880669	0.000000	0.000000	2.000000	52.000000	0.000000
3678.830506	-0.088165	0.570682	-0.011989	83.154099	-60.023499	37.765308	-0.508337	0.000000	0.746204	0.000000	0.000000	0.000000	0.500432	0.128426	0.880669	0.000000	0.000000	2.000000	52.000000	0.000000
3678.833840	-0.088165	0.570682	-0.011989	83.154099	-60.023499	37.765308	-0.508337	0.000000	0.746204	0.000000	0.000000	0.000000	0.500432	0.128426	0.880669	0.000000	0.000000	2.000000	52.000000	0.000000
3678.837173	-0.086554	0.571027	-0.008969	82.950874	-62.291874	35.552452	-0.591743	0.000000	0.599425	0.000000	0.000000	0.000000	0.483370	0.103677	0.905747	0.000000	0.000000	2.000000	52.000000	0.000000
3678.840506	-0.086554	0.571027	-0.008969	82.950874	-62.291874	35.552452	-0.591743	0.000000	0.599425	0.000000	0.000000	0.000000	0.483370	0.103677	0.905747	0.000000	0.000000	2.000000	52.000000	0.000000
3678.843840	-0.086554	0.571027	-0.008969	82.950874	-62.291874	35.552452	-0.591743	0.000000	0.599425	0.000000	0.000000	0.000000	0.483370	0.103677	0.905747	0.000000	0.000000	2.000000	52.000000	0.000000
3678.847173	-0.085015	0.571321	-0.005900	82.842178	-63.183064	34.952789	-0.672304	0.000000	0.448468	0.000000	0.000000	0.000000	0.461602	0.088092	0.920898	0.000000	0.000000	2.000000	52.000000	0.000000
3678.850506	-0.085015	0.571321	-0.005900	82.842178	-63.183064	34.952789	-0.672304	0.000000	0.448468	0.000000	0.000000	0.000000	0.461602	0.088092	0.920898	0.000000	0.000000	2.000000	52.000000	0.000000
3678.853840	-0.085015	0.571321	-0.005900	82.842178	-63.183064	34.952789	-0.672304	0.000000	0.448468	0.000000	0.000000	0.000000	0.461602	0.088092	0.920898	0.000000	0.000000	2.000000	52.000000	0.000000
3678.857173	-0.083585	0.571551	-0.002828	82.863914	-63.008617	35.679630	-0.749238	0.000000	0.294985	0.000000	0.000000	0.000000	0.428927	0.069021	0.921639	0.000000	0.000000	2.000000	52.000000	0.000000
3678.860506	-0.083585	0.571551	-0.002828	82.863914	-63.008617	35.679630	-0.749238	0.000000	0.294985	0.000000	0.000000	0.000000	0.428927	0.069021	0.921639	0.000000	0.000000	2.000000	52.000000	0.000000
3678.863840	-0.083585	0.571551	-0.002828	82.863914	-63.008617	35.679630	-0.749238	0.000000	0.294985	0.000000	0.000000	0.000000	0.428927	0.069021	0.921639	0.000000	0.000000	2.000000	52.000000	0.000000
3678.867173	-0.082153	0.571749	0.000238	82.907928	-62.319618	36.773750	-0.820726	0.000000	0.141378	0.000000	0.000000	0.000000	0.429746	0.059472	0.919683	0.000000	0.000000	2.000000	52.000000	0.000000
3678.870506	-0.082153	0.571749	0.000238	82.907928	-62.319618	36.773750	-0.820726	0.000000	0.141378	0.000000	0.000000	0.000000	0.429746	0.059472	0.919683	0.000000	0.000000	2.000000	52.000000	0.000000
3678.873840	-0.082153	0.571749	0.000238	82.907928	-62.319618	36.773750	-0.820726	0.000000	0.141378	0.000000	0.000000	0.000000	0.429746	0.059472	0.919683	0.000000	0.000000	2.000000	52.000000	0.000000
3678.877173	-0.080845	0.571923	0.003251	82.953606	-61.076488	38.237408	-0.892350	0.000000	-0.011903	0.000000	0.000000	0.000000	0.392329	0.052092	0.903818	0.000000	0.000000	2.000000	52.000000	0.000000
3678.880506	-0.080845	0.571923	0.003251	82.953606	-61.076488	38.237408	-0.892350	0.000000	-0.011903	0.000000	0.000000	0.000000	0.392329	0.052092	0.903818	0.000000	0.000000	2.000000	52.000000	0.000000
3678.883840	-0.080845	0.571923	0.003251	82.953606	-61.076488	38.237408	-0.892350	0.000000	-0.011903	0.000000	0.000000	0.000000	0.392329	0.052092	0.903818	0.000000	0.000000	2.000000	52.000000	0.000000
3678.887173	-0.079689	0.572046	0.006214	82.981834	-59.449402	39.855637	-0.957738	0.000000	-0.162539	0.000000	0.000000	0.000000	0.347007	0.037009	0.889038	0.000000	0.000000	2.000000	52.000000	0.000000
3678.890506	-0.079689	0.572046	0.006214	82.981834	-59.449402	39.855637	-0.957738	0.000000	-0.162539	0.000000	0.000000	0.000000	0.347007	0.037009	0.889038	0.000000	0.000000	2.000000	52.000000	0.000000
3678.893840	-0.079689	0.572046	0.006214	82.981834	-59.449402	39.855637	-0.957738	0.000000	-0.162539	0.000000	0.000000	0.000000	0.347007	0.037009	0.889038	0.000000	0.000000	2.000000	52.000000	0.000000
3678.897173	-0.078637	0.572152	0.009108	83.017250	-58.381485	40.859512	-1.015573	0.000000	-0.310712	0.000000	0.000000	0.000000	0.315394	0.031854	0.868019	0.000000	0.000000	2.000000	52.000000	0.000000
3678.900506	-0.078637	0.572152	0.009108	83.017250	-58.381485	40.859512	-1.015573	0.000000	-0.310712	0.000000	0.000000	0.000000	0.315394	0.031854	0.868019	0.000000	0.000000	2.000000	52.000000	0.000000
3678.903840	-0.078637	0.572152	0.009108	83.017250	-58.381485	40.859512	-1.015573	0.000000	-0.310712	0.000000	0.000000	0.000000	0.315394	0.031854	0.868019	0.000000	0.000000	2.000000	52.000000	0.000000
3678.907173	-0.077759	0.572150	0.011768	83.207016	-59.586067	39.597630	-1.068139	0.000000	-0.455382	0.000000	0.000000	0.000000	0.263609	-0.000725	0.798003	0.000000	0.000000	2.000000	52.000000	0.000000
3678.910506	-0.077759	0.572150	0.011768	83.207016	-59.586067	39.597630	-1.068139	0.000000	-0.455382	0.000000	0.000000	0.000000	0.263609	-0.000725	0.798003	0.000000	0.000000	2.000000	52.000000	0.000000
3678.913840	-0.077759	0.572150	0.011768	83.207016	-59.586067	39.597630	-1.068139	0.000000	-0.455382	0.000000	0.000000	0.000000	0.263609	-0.000725	0.798003	0.000000	0.000000	2.000000	52.000000	0.000000
3678.917173	-0.077052	0.572099	0.014160	83.501884	-62.714600	36.426464	-1.112074	0.000000	-0.588382	0.000000	0.000000	0.000000	0.211912	-0.015134	0.717847	0.000000	0.000000	2.000000	52.000000	0.000000
3678.920506	-0.077052	0.572099	0.014160	83.501884	-62.714600	36.426464	-1.112074	0.000000	-0.588382	0.000000	0.000000	0.000000	0.211912	-0.015134	0.717847	0.000000	0.000000	2.000000	52.000000	0.000000
3678.923840	-0.077052	0.572099	0.014160	83.501884	-62.714600	36.426464	-1.112074	0.000000	-0.588382	0.000000	0.000000	0.000000	0.211912	-0.015134	0.717847	0.000000	0.000000	2.000000	52.000000	0.000000
3678.927173	-0.076524	0.572023	0.016436	83.760834	-66.500618	32.593864	-1.147392	0.000000	-0.708023	0.000000	0.000000	0.000000	0.158416	-0.022822	0.682621	0.000000	0.000000	2.000000	52.000000	0.000000
3678.930506	-0.076524	0.572023	0.016436	83.760834	-66.500618	32.593864	-1.147392	0.000000	-0.708023	0.000000	0.000000	0.000000	0.158416	-0.022822	0.682621	0.000000	0.000000	2.000000	52.000000	0.000000
3678.933840	-0.076524	0.572023	0.016436	83.760834	-66.500618	32.593864	-1.147392	0.000000	-0.708023	0.000000	0.000000	0.000000	0.158416	-0.022822	0.682621	0.000000	0.000000	2.000000	52.000000	0.000000
3678.937173	-0.076211	0.571876	0.018513	83.973442	-70.568779	28.486277	-1.173795	0.000000	-0.821793	0.000000	0.000000	0.000000	0.093915	-0.044115	0.623150	0.000000	0.000000	2.000000	52.000000	0.000000
3678.940506	-0.076211	0.571876	0.018513	83.973442	-70.568779	28.486277	-1.173795	0.000000	-0.821793	0.000000	0.000000	0.000000	0.093915	-0.044115	0.623150	0.000000	0.000000	2.000000	52.000000	0.000000
3678.943840	-0.076211	0.571876	0.018513	83.973442	-70.568779	28.486277	-1.173795	0.000000	-0.821793	0.000000	0.000000	0.000000	0.093915	-0.044115	0.623150	0.000000	0.000000	2.000000	52.000000	0.000000
3678.947173	-0.076077	0.571577	0.020288	84.163933	-74.693398	24.367481	-1.189448	0.000000	-0.925652	0.000000	0.000000	0.000000	0.040216	-0.089797	0.532485	0.000000	0.000000	2.000000	52.000000	0.000000
3678.950506	-0.076077	0.571577	0.020288	84.163933	-74.693398	24.367481	-1.189448	0.000000	-0.925652	0.000000	0.000000	0.000000	0.040216	-0.089797	0.532485	0.000000	0.000000	2.000000	52.000000	0.000000
3678.953840	-0.076077	0.571577	0.020288	84.163933	-74.693398	24.367481	-1.189448	0.000000	-0.925652	0.000000	0.000000	0.000000	0.040216	-0.089797	0.532485	0.000000	0.000000	2.000000	52.000000	0.000000
3678.957173	-0.076112	0.571154	0.021822	84.351387	-78.747665	20.368271	-1.196150	0.000000	-1.014399	0.000000	0.000000	0.000000	-0.010395	-0.127035	0.460341	0.000000	0.000000	2.000000	52.000000	0.000000
3678.960506	-0.076112	0.571154	0.021822	84.351387	-78.747665	20.368271	-1.196150	0.000000	-1.014399	0.000000	0.000000	0.000000	-0.010395	-0.127035	0.460341	0.000000	0.000000	2.000000	52.000000	0.000000
3678.963840	-0.076112	0.571154	0.021822	84.351387	-78.747665	20.368271	-1.196150	0.000000	-1.014399	0.000000	0.000000	0.000000	-0.010395	-0.127035	0.460341	0.000000	0.000000	2.000000	52.000000	0.000000
3678.967173	-0.076262	0.570677	0.023065	84.542679	-82.630913	16.597082	-1.194417	0.000000	-1.091123	0.000000	0.000000	0.000000	-0.045219	-0.143011	0.372864	0.000000	0.000000	2.000000	52.000000	0.000000
3678.970506	-0.076262	0.570677	0.023065	84.542679	-82.630913	16.597082	-1.194417	0.000000	-1.091123	0.000000	0.000000	0.000000	-0.045219	-0.143011	0.372864	0.000000	0.000000	2.000000	52.000000	0.000000
3678.973840	-0.076262	0.570677	0.023065	84.542679	-82.630913	16.597082	-1.194417	0.000000	-1.091123	0.000000	0.000000	0.000000	-0.045219	-0.143011	0.372864	0.000000	0.000000	2.000000	52.000000	0.000000
3678.977173	-0.076494	0.570176	0.024082	84.775581	-86.305153	13.119781	-1.186881	0.000000	-1.153267	0.000000	0.000000	0.000000	-0.069490	-0.150288	0.304855	0.000000	0.000000	2.000000	52.000000	0.000000
3678.980506	-0.076494	0.570176	0.024082	84.775581	-86.305153	13.119781	-1.186881	0.000000	-1.153267	0.000000	0.000000	0.000000	-0.069490	-0.150288	0.304855	0.000000	0.000000	2.000000	52.000000	0.000000
3678.983840	-0.076494	0.570176	0.024082	84.775581	-86.305153	13.119781	-1.186881	0.000000	-1.153267	0.000000	0.000000	0.000000	-0.069490	-0.150288	0.304855	0.000000	0.000000	2.000000	52.000000	0.000000
3678.987173	-0.076494	0.570176	0.024082	85.063309	-89.657738	10.030369	-1.175299	0.000000	-1.204076	0.000000	0.000000	0.000000	-0.069490	-0.150288	0.304855	0.000000	0.000000	2.000000	52.000000	0.000000
3678.990506	-0.076802	0.569714	0.024836	85.063309	-89.657738	10.030369	-1.175299	0.000000	-1.204076	0.000000	0.000000	0.000000	-0.092277	-0.138661	0.226317	0.000000	0.000000	2.000000	52.000000	0.000000
3678.993840	-0.076802	0.569714	0.024836	85.063309	-89.657738	10.030369	-1.175299	0.000000	-1.204076	0.000000	0.000000	0.000000	-0.092277	-0.138661	0.226317	0.000000	0.000000	2.000000	52.000000	0.000000
3678.997173	-0.077150	0.569292	0.025399	85.410805	-92.853973	7.114989	-1.159920	0.000000	-1.241796	0.000000	0.000000	0.000000	-0.104462	-0.126388	0.169058	0.000000	0.000000	2.000000	52.000000	0.000000
3679.000506	-0.077150	0.569292	0.025399	85.410805	-92.853973	7.114989	-1.159920	0.000000	-1.241796	0.000000	0.000000	0.000000	-0.104462	-0.126388	0.169058	0.000000	0.000000	2.000000	52.000000	0.000000
3679.003840	-0.077150	0.569292	0.025399	85.410805	-92.853973	7.114989	-1.159920	0.000000	-1.241796	0.000000	0.000000	0.000000	-0.104462	-0.126388	0.169058	0.000000	0.000000	2.000000	52.000000	0.000000
3679.007173	-0.077150	0.569292	0.025399	85.794952	-95.954880	4.215500	-1.142510	0.000000	-1.269972	0.000000	0.000000	0.000000	-0.104462	-0.126388	0.169058	0.000000	0.000000	2.000000	52.000000	0.000000
3679.010506	-0.077510	0.568877	0.025742	85.794952	-95.954880	4.215500	-1.142510	0.000000	-1.269972	0.000000	0.000000	0.000000	-0.108120	-0.124679	0.102705	0.000000	0.000000	2.000000	52.000000	0.000000
3679.013840	-0.077510	0.568877	0.025742	85.794952	-95.954880	4.215500	-1.142510	0.000000	-1.269972	0.000000	0.000000	0.000000	-0.108120	-0.124679	0.102705	0.000000	0.000000	2.000000	52.000000	0.000000
3679.017173	-0.077890	0.568450	0.025909	86.186996	-98.289604	1.989300	-1.124490	0.000000	-1.287089	0.000000	0.000000	0.000000	-0.113933	-0.127946	0.050246	0.000000	0.000000	2.000000	52.000000	0.000000
3679.020506	-0.077890	0.568450	0.025909	86.186996	-98.289604	1.989300	-1.124490	0.000000	-1.287089	0.000000	0.000000	0.000000	-0.113933	-0.127946	0.050246	0.000000	0.000000	2.000000	52.000000	0.000000
3679.023840	-0.077890	0.568450	0.025909	86.186996	-98.289604	1.989300	-1.124490	0.000000	-1.287089	0.000000	0.000000	0.000000	-0.113933	-0.127946	0.050246	0.000000	0.000000	2.000000	52.000000	0.000000
3679.027173	-0.078267	0.567986	0.025912	86.575035	-98.783943	1.526522	-1.105501	0.000000	-1.295464	0.000000	0.000000	0.000000	-0.113065	-0.139128	0.000684	0.000000	0.000000	2.000000	52.000000	0.000000
3679.030506	-0.078267	0.567986	0.025912	86.575035	-98.783943	1.526522	-1.105501	0.000000	-1.295464	0.000000	0.000000	0.000000	-0.113065	-0.139128	0.000684	0.000000	0.000000	2.000000	52.000000	0.000000
3679.033840	-0.078267	0.567986	0.025912	86.575035	-98.783943	1.526522	-1.105501	0.000000	-1.295464	0.000000	0.000000	0.000000	-0.113065	-0.139128	0.000684	0.000000	0.000000	2.000000	52.000000	0.000000
3679.037173	-0.078671	0.567567	0.025790	86.933563	-96.732643	3.510080	-1.086657	0.000000	-1.295578	0.000000	0.000000	0.000000	-0.121178	-0.125970	-0.036397	0.000000	0.000000	2.000000	52.000000	0.000000
3679.040506	-0.078671	0.567567	0.025790	86.933563	-96.732643	3.510080	-1.086657	0.000000	-1.295578	0.000000	0.000000	0.000000	-0.121178	-0.125970	-0.036397	0.000000	0.000000	2.000000	52.000000	0.000000
3679.043840	-0.078671	0.567567	0.025790	86.933563	-96.732643	3.510080	-1.086657	0.000000	-1.295578	0.000000	0.000000	0.000000	-0.121178	-0.125970	-0.036397	0.000000	0.000000	2.000000	52.000000	0.000000
3679.047173	-0.078671	0.567567	0.025790	87.224701	-91.547073	8.608440	-1.066460	0.000000	-1.289512	0.000000	0.000000	0.000000	-0.121178	-0.125970	-0.036397	0.000000	0.000000	2.000000	52.000000	0.000000
3679.050506	-0.079116	0.567182	0.025632	87.224701	-91.547073	8.608440	-1.066460	0.000000	-1.289512	0.000000	0.000000	0.000000	-0.133442	-0.115260	-0.047562	0.000000	0.000000	2.000000	52.000000	0.000000
3679.053840	-0.079116	0.567182	0.025632	87.224701	-91.547073	8.608440	-1.066460	0.000000	-1.289512	0.000000	0.000000	0.000000	-0.133442	-0.115260	-0.047562	0.000000	0.000000	2.000000	52.000000	0.000000
3679.057173	-0.079561	0.566824	0.025336	87.415405	-84.153099	15.875079	-1.044220	0.000000	-1.281585	0.000000	0.000000	0.000000	-0.133676	-0.107388	-0.088663	0.000000	0.000000	2.000000	52.000000	0.000000
3679.060506	-0.079561	0.566824	0.025336	87.415405	-84.153099	15.875079	-1.044220	0.000000	-1.281585	0.000000	0.000000	0.000000	-0.133676	-0.107388	-0.088663	0.000000	0.000000	2.000000	52.000000	0.000000
3679.063840	-0.079561	0.566824	0.025336	87.415405	-84.153099	15.875079	-1.044220	0.000000	-1.281585	0.000000	0.000000	0.000000	-0.133676	-0.107388	-0.088663	0.000000	0.000000	2.000000	52.000000	0.000000
3679.067173	-0.079561	0.566824	0.025336	87.482857	-75.884483	23.996300	-1.021941	0.000000	-1.266807	0.000000	0.000000	0.000000	-0.133676	-0.107388	-0.088663	0.000000	0.000000	2.000000	52.000000	0.000000
3679.070506	-0.079997	0.566538	0.024982	87.482857	-75.884483	23.996300	-1.021941	0.000000	-1.266807	0.000000	0.000000	0.000000	-0.130625	-0.086015	-0.106254	0.000000	0.000000	2.000000	52.000000	0.000000
3679.073840	-0.079997	0.566538	0.024982	87.482857	-75.884483	23.996300	-1.021941	0.000000	-1.266807	0.000000	0.000000	0.000000	-0.130625	-0.086015	-0.106254	0.000000	0.000000	2.000000	52.000000	0.000000
3679.077173	-0.080464	0.566331	0.024539	87.421242	-68.378395	31.401863	-1.000170	0.000000	-1.249098	0.000000	0.000000	0.000000	-0.140091	-0.062042	-0.133019	0.000000	0.000000	2.000000	52.000000	0.000000
3679.080506	-0.080464	0.566331	0.024539	87.421242	-68.378395	31.401863	-1.000170	0.000000	-1.249098	0.000000	0.000000	0.000000	-0.140091	-0.062042	-0.133019	0.000000	0.000000	2.000000	52.000000	0.000000
3679.083840	-0.080464	0.566331	0.024539	87.421242	-68.378395	31.401863	-1.000170	0.000000	-1.249098	0.000000	0.000000	0.000000	-0.140091	-0.062042	-0.133019	0.000000	0.000000	2.000000	52.000000	0.000000
3679.087173	-0.080464	0.566331	0.024539	87.265915	-62.650211	37.087036	-0.976821	0.000000	-1.226929	0.000000	0.000000	0.000000	-0.140091	-0.062042	-0.133019	0.000000	0.000000	2.000000	52.000000	0.000000
3679.090506	-0.080985	0.566204	0.024002	87.265915	-62.650211	37.087036	-0.976821	0.000000	-1.226929	0.000000	0.000000	0.000000	-0.156295	-0.038080	-0.160949	0.000000	0.000000	2.000000	52.000000	0.000000
3679.093840	-0.080985	0.566204	0.024002	87.265915	-62.650211	37.087036	-0.976821	0.000000	-1.226929	0.000000	0.000000	0.000000	-0.156295	-0.038080	-0.160949	0.000000	0.000000	2.000000	52.000000	0.000000
3679.097173	-0.081518	0.566121	0.023409	87.097618	-58.330978	41.418652	-0.950772	0.000000	-1.200104	0.000000	0.000000	0.000000	-0.160127	-0.024840	-0.177929	0.000000	0.000000	2.000000	52.000000	0.000000
3679.100506	-0.081518	0.566121	0.023409	87.097618	-58.330978	41.418652	-0.950772	0.000000	-1.200104	0.000000	0.000000	0.000000	-0.160127	-0.024840	-0.177929	0.000000	0.000000	2.000000	52.000000	0.000000
3679.103840	-0.081518	0.566121	0.023409	87.097618	-58.330978	41.418652	-0.950772	0.000000	-1.200104	0.000000	0.000000	0.000000	-0.160127	-0.024840	-0.177929	0.000000	0.000000	2.000000	52.000000	0.000000
3679.107173	-0.081518	0.566121	0.023409	86.939507	-54.858807	44.952984	-0.924084	0.000000	-1.170449	0.000000	0.000000	0.000000	-0.160127	-0.024840	-0.177929	0.000000	0.000000	2.000000	52.000000	0.000000
3679.110506	-0.082064	0.566109	0.022753	86.939507	-54.858807	44.952984	-0.924084	0.000000	-1.170449	0.000000	0.000000	0.000000	-0.163569	-0.003664	-0.196687	0.000000	0.000000	2.000000	52.000000	0.000000
3679.113840	-0.082064	0.566109	0.022753	86.939507	-54.858807	44.952984	-0.924084	0.000000	-1.170449	0.000000	0.000000	0.000000	-0.163569	-0.003664	-0.196687	0.000000	0.000000	2.000000	52.000000	0.000000
3679.117173	-0.082629	0.566123	0.022087	86.795700	-52.341579	47.537750	-0.896823	0.000000	-1.137668	0.000000	0.000000	0.000000	-0.169598	0.004213	-0.199866	0.000000	0.000000	2.000000	52.000000	0.000000
3679.120506	-0.082629	0.566123	0.022087	86.795700	-52.341579	47.537750	-0.896823	0.000000	-1.137668	0.000000	0.000000	0.000000	-0.169598	0.004213	-0.199866	0.000000	0.000000	2.000000	52.000000	0.000000
3679.123840	-0.082629	0.566123	0.022087	86.795700	-52.341579	47.537750	-0.896823	0.000000	-1.137668	0.000000	0.000000	0.000000	-0.169598	0.004213	-0.199866	0.000000	0.000000	2.000000	52.000000	0.000000
3679.127173	-0.082629	0.566123	0.022087	86.661758	-50.708855	49.219990	-0.868556	0.000000	-1.104356	0.000000	0.000000	0.000000	-0.169598	0.004213	-0.199866	0.000000	0.000000	2.000000	52.000000	0.000000
3679.130506	-0.083185	0.566127	0.021380	86.661758	-50.708855	49.219990	-0.868556	0.000000	-1.104356	0.000000	0.000000	0.000000	-0.166983	0.001348	-0.212209	0.000000	0.000000	2.000000	52.000000	0.000000
3679.133840	-0.083185	0.566127	0.021380	86.661758	-50.708855	49.219990	-0.868556	0.000000	-1.104356	0.000000	0.000000	0.000000	-0.166983	0.001348	-0.212209	0.000000	0.000000	2.000000	52.000000	0.000000
3679.137173	-0.083764	0.566105	0.020673	86.538750	-49.898514	50.052185	-0.840726	0.000000	-1.068988	0.000000	0.000000	0.000000	-0.173547	-0.006713	-0.211905	0.000000	0.000000	2.000000	52.000000	0.000000
3679.140506	-0.083764	0.566105	0.020673	86.538750	-49.898514	50.052185	-0.840726	0.000000	-1.068988	0.000000	0.000000	0.000000	-0.173547	-0.006713	-0.211905	0.000000	0.000000	2.000000	52.000000	0.000000
3679.143840	-0.083764	0.566105	0.020673	86.538750	-49.898514	50.052185	-0.840726	0.000000	-1.068988	0.000000	0.000000	0.000000	-0.173547	-0.006713	-0.211905	0.000000	0.000000	2.000000	52.000000	0.000000
3679.147173	-0.083764	0.566105	0.020673	86.429497	-49.653309	50.299168	-0.811801	0.000000	-1.033671	0.000000	0.000000	0.000000	-0.173547	-0.006713	-0.211905	0.000000	0.000000	2.000000	52.000000	0.000000
3679.150506	-0.084376	0.566055	0.019901	86.429497	-49.653309	50.299168	-0.811801	0.000000	-1.033671	0.000000	0.000000	0.000000	-0.183519	-0.014931	-0.231841	0.000000	0.000000	2.000000	52.000000	0.000000
3679.153840	-0.084376	0.566055	0.019901	86.429497	-49.653309	50.299168	-0.811801	0.000000	-1.033671	0.000000	0.000000	0.000000	-0.183519	-0.014931	-0.231841	0.000000	0.000000	2.000000	52.000000	0.000000
3679.157173	-0.084968	0.565970	0.019160	86.320602	-49.657028	50.288322	-0.781215	0.000000	-0.995031	0.000000	0.000000	0.000000	-0.177624	-0.025525	-0.222269	0.000000	0.000000	2.000000	52.000000	0.000000
3679.160506	-0.084968	0.565970	0.019160	86.320602	-49.657028	50.288322	-0.781215	0.000000	-0.995031	0.000000	0.000000	0.000000	-0.177624	-0.025525	-0.222269	0.000000	0.000000	2.000000	52.000000	0.000000
3679.163840	-0.084968	0.565970	0.019160	86.320602	-49.657028	50.288322	-0.781215	0.000000	-0.995031	0.000000	0.000000	0.000000	-0.177624	-0.025525	-0.222269	0.000000	0.000000	2.000000	52.000000	0.000000
3679.167173	-0.084968	0.565970	0.019160	86.195839	-49.661255	50.267265	-0.751610	0.000000	-0.957986	0.000000	0.000000	0.000000	-0.177624	-0.025525	-0.222269	0.000000	0.000000	2.000000	52.000000	0.000000
3679.170506	-0.085532	0.565867	0.018405	86.195839	-49.661255	50.267265	-0.751610	0.000000	-0.957986	0.000000	0.000000	0.000000	-0.169303	-0.030935	-0.226524	0.000000	0.000000	2.000000	52.000000	0.000000
3679.173840	-0.085532	0.565867	0.018405	86.195839	-49.661255	50.267265	-0.751610	0.000000	-0.957986	0.000000	0.000000	0.000000	-0.169303	-0.030935	-0.226524	0.000000	0.000000	2.000000	52.000000	0.000000
3679.177173	-0.086102	0.565773	0.017689	86.067169	-49.546341	50.360142	-0.723393	0.000000	-0.920232	0.000000	0.000000	0.000000	-0.170885	-0.028216	-0.214712	0.000000	0.000000	2.000000	52.000000	0.000000
3679.180506	-0.086102	0.565773	0.017689	86.067169	-49.546341	50.360142	-0.723393	0.000000	-0.920232	0.000000	0.000000	0.000000	-0.170885	-0.028216	-0.214712	0.000000	0.000000	2.000000	52.000000	0.000000
3679.183840	-0.086102	0.565773	0.017689	86.067169	-49.546341	50.360142	-0.723393	0.000000	-0.920232	0.000000	0.000000	0.000000	-0.170885	-0.028216	-0.214712	0.000000	0.000000	2.000000	52.000000	0.000000
3679.187173	-0.086102	0.565773	0.017689	85.908440	-48.978756	50.907024	-0.694912	0.000000	-0.884447	0.000000	0.000000	0.000000	-0.170885	-0.028216	-0.214712	0.000000	0.000000	2.000000	52.000000	0.000000
3679.190506	-0.086662	0.565697	0.017057	85.908440	-48.978756	50.907024	-0.694912	0.000000	-0.884447	0.000000	0.000000	0.000000	-0.167980	-0.022741	-0.189555	0.000000	0.000000	2.000000	52.000000	0.000000
3679.193840	-0.086662	0.565697	0.017057	85.908440	-48.978756	50.907024	-0.694912	0.000000	-0.884447	0.000000	0.000000	0.000000	-0.167980	-0.022741	-0.189555	0.000000	0.000000	2.000000	52.000000	0.000000
3679.197173	-0.087188	0.565692	0.016502	85.718285	-47.931347	51.921532	-0.666916	0.000000	-0.852854	0.000000	0.000000	0.000000	-0.157821	-0.001443	-0.166616	0.000000	0.000000	2.000000	52.000000	0.000000
3679.200506	-0.087188	0.565692	0.016502	85.718285	-47.931347	51.921532	-0.666916	0.000000	-0.852854	0.000000	0.000000	0.000000	-0.157821	-0.001443	-0.166616	0.000000	0.000000	2.000000	52.000000	0.000000
3679.203840	-0.087188	0.565692	0.016502	85.718285	-47.931347	51.921532	-0.666916	0.000000	-0.852854	0.000000	0.000000	0.000000	-0.157821	-0.001443	-0.166616	0.000000	0.000000	2.000000	52.000000	0.000000
3679.207173	-0.087188	0.565692	0.016502	85.506340	-46.662075	53.158600	-0.640612	0.000000	-0.825085	0.000000	0.000000	0.000000	-0.157821	-0.001443	-0.166616	0.000000	0.000000	2.000000	52.000000	0.000000
3679.210506	-0.087656	0.565714	0.016016	85.506340	-46.662075	53.158600	-0.640612	0.000000	-0.825085	0.000000	0.000000	0.000000	-0.140414	0.006616	-0.145800	0.000000	0.000000	2.000000	52.000000	0.000000
3679.213840	-0.087656	0.565714	0.016016	85.506340	-46.662075	53.158600	-0.640612	0.000000	-0.825085	0.000000	0.000000	0.000000	-0.140414	0.006616	-0.145800	0.000000	0.000000	2.000000	52.000000	0.000000
3679.217173	-0.088065	0.565790	0.015593	85.298508	-45.248219	54.574875	-0.617210	0.000000	-0.800785	0.000000	0.000000	0.000000	-0.122807	0.022522	-0.126671	0.000000	0.000000	2.000000	52.000000	0.000000
3679.220506	-0.088065	0.565790	0.015593	85.298508	-45.248219	54.574875	-0.617210	0.000000	-0.800785	0.000000	0.000000	0.000000	-0.122807	0.022522	-0.126671	0.000000	0.000000	2.000000	52.000000	0.000000
3679.223840	-0.088065	0.565790	0.015593	85.298508	-45.248219	54.574875	-0.617210	0.000000	-0.800785	0.000000	0.000000	0.000000	-0.122807	0.022522	-0.126671	0.000000	0.000000	2.000000	52.000000	0.000000
3679.227173	-0.088065	0.565790	0.015593	85.105995	-43.996181	55.830196	-0.596742	0.000000	-0.779673	0.000000	0.000000	0.000000	-0.122807	0.022522	-0.126671	0.000000	0.000000	2.000000	52.000000	0.000000
3679.230506	-0.088396	0.565865	0.015251	85.105995	-43.996181	55.830196	-0.596742	0.000000	-0.779673	0.000000	0.000000	0.000000	-0.099230	0.022715	-0.102731	0.000000	0.000000	2.000000	52.000000	0.000000
3679.233840	-0.088396	0.565865	0.015251	85.105995	-43.996181	55.830196	-0.596742	0.000000	-0.779673	0.000000	0.000000	0.000000	-0.099230	0.022715	-0.102731	0.000000	0.000000	2.000000	52.000000	0.000000
3679.237173	-0.088396	0.565865	0.015251	84.927849	-42.969521	56.850128	-0.580203	0.000000	-0.762551	0.000000	0.000000	0.000000	-0.099230	0.022715	-0.102731	0.000000	0.000000	2.000000	52.000000	0.000000
3679.240506	-0.088396	0.565865	0.015251	84.927849	-42.969521	56.850128	-0.580203	0.000000	-0.762551	0.000000	0.000000	0.000000	-0.099230	0.022715	-0.102731	0.000000	0.000000	2.000000	52.000000	0.000000
3679.243840	-0.088672	0.566012	0.014990	84.927849	-42.969521	56.850128	-0.580203	0.000000	-0.762551	0.000000	0.000000	0.000000	-0.082792	0.043987	-0.078325	0.000000	0.000000	2.000000	52.000000	0.000000
3679.247173	-0.088917	0.566203	0.014812	84.773888	-42.209339	57.599472	-0.580203	0.000000	-0.762551	0.000000	0.000000	0.000000	-0.073486	0.057402	-0.053411	0.000000	0.000000	2.000000	52.000000	0.000000
3679.250506	-0.088917	0.566203	0.014812	84.773888	-42.209339	57.599472	-0.580203	0.000000	-0.762551	0.000000	0.000000	0.000000	-0.073486	0.057402	-0.053411	0.000000	0.000000	2.000000	52.000000	0.000000
3679.253840	-0.088917	0.566203	0.014812	84.773888	-42.209339	57.599472	-0.580203	0.000000	-0.762551	0.000000	0.000000	0.000000	-0.073486	0.057402	-0.053411	0.000000	0.000000	2.000000	52.000000	0.000000
3679.257173	-0.088917	0.566203	0.014812	84.644379	-41.671982	58.110909	-0.554157	0.000000	-0.740595	0.000000	0.000000	0.000000	-0.073486	0.057402	-0.053411	0.000000	0.000000	2.000000	52.000000	0.000000
3679.260506	-0.089110	0.566413	0.014727	84.644379	-41.671982	58.110909	-0.554157	0.000000	-0.740595	0.000000	0.000000	0.000000	-0.057839	0.062973	-0.025467	0.000000	0.000000	2.000000	52.000000	0.000000
3679.263840	-0.089110	0.566413	0.014727	84.644379	-41.671982	58.110909	-0.554157	0.000000	-0.740595	0.000000	0.000000	0.000000	-0.057839	0.062973	-0.025467	0.000000	0.000000	2.000000	52.000000	0.000000
3679.267173	-0.089110	0.566413	0.014727	84.536713	-41.443008	58.294949	-0.544517	0.000000	-0.736351	0.000000	0.000000	0.000000	-0.057839	0.062973	-0.025467	0.000000	0.000000	2.000000	52.000000	0.000000
3679.270506	-0.089110	0.566413	0.014727	84.536713	-41.443008	58.294949	-0.544517	0.000000	-0.736351	0.000000	0.000000	0.000000	-0.057839	0.062973	-0.025467	0.000000	0.000000	2.000000	52.000000	0.000000
3679.273840	-0.089220	0.566632	0.014699	84.536713	-41.443008	58.294949	-0.544517	0.000000	-0.736351	0.000000	0.000000	0.000000	-0.033226	0.065766	-0.008336	0.000000	0.000000	2.000000	52.000000	0.000000
3679.277173	-0.089220	0.566632	0.014699	84.454758	-41.697002	57.975330	-0.544517	0.000000	-0.736351	0.000000	0.000000	0.000000	-0.033226	0.065766	-0.008336	0.000000	0.000000	2.000000	52.000000	0.000000
3679.280506	-0.089220	0.566632	0.014699	84.454758	-41.697002	57.975330	-0.544517	0.000000	-0.736351	0.000000	0.000000	0.000000	-0.033226	0.065766	-0.008336	0.000000	0.000000	2.000000	52.000000	0.000000
3679.283840	-0.089220	0.566632	0.014699	84.454758	-41.697002	57.975330	-0.544517	0.000000	-0.736351	0.000000	0.000000	0.000000	-0.033226	0.065766	-0.008336	0.000000	0.000000	2.000000	52.000000	0.000000
3679.287173	-0.089419	0.566932	0.014768	84.382149	-42.489082	57.068810	-0.538979	0.000000	-0.734961	0.000000	0.000000	0.000000	-0.059583	0.089958	0.020555	0.000000	0.000000	2.000000	52.000000	0.000000
3679.290506	-0.089419	0.566932	0.014768	84.382149	-42.489082	57.068810	-0.538979	0.000000	-0.734961	0.000000	0.000000	0.000000	-0.059583	0.089958	0.020555	0.000000	0.000000	2.000000	52.000000	0.000000
3679.293840	-0.089419	0.566932	0.014768	84.382149	-42.489082	57.068810	-0.538979	0.000000	-0.734961	0.000000	0.000000	0.000000	-0.059583	0.089958	0.020555	0.000000	0.000000	2.000000	52.000000	0.000000
3679.297173	-0.089419	0.566932	0.014768	84.292160	-43.548004	55.863266	-0.529049	0.000000	-0.738387	0.000000	0.000000	0.000000	-0.059583	0.089958	0.020555	0.000000	0.000000	2.000000	52.000000	0.000000
3679.300506	-0.089496	0.566986	0.014807	84.292160	-43.548004	55.863266	-0.529049	0.000000	-0.738387	0.000000	0.000000	0.000000	-0.023099	0.016019	0.011665	0.000000	0.000000	2.000000	52.000000	0.000000
3679.303840	-0.089496	0.566986	0.014807	84.292160	-43.548004	55.863266	-0.529049	0.000000	-0.738387	0.000000	0.000000	0.000000	-0.023099	0.016019	0.011665	0.000000	0.000000	2.000000	52.000000	0.000000
3679.307173	-0.089507	0.567013	0.014864	84.192345	-44.769566	54.468517	-0.525199	0.000000	-0.740331	0.000000	0.000000	0.000000	-0.003273	0.008163	0.017252	0.000000	0.000000	2.000000	52.000000	0.000000
3679.310506	-0.089507	0.567013	0.014864	84.192345	-44.769566	54.468517	-0.525199	0.000000	-0.740331	0.000000	0.000000	0.000000	-0.003273	0.008163	0.017252	0.000000	0.000000	2.000000	52.000000	0.000000
3679.313840	-0.089507	0.567013	0.014864	84.192345	-44.769566	54.468517	-0.525199	0.000000	-0.740331	0.000000	0.000000	0.000000	-0.003273	0.008163	0.017252	0.000000	0.000000	2.000000	52.000000	0.000000
3679.317173	-0.089507	0.567013	0.014864	84.098473	-45.924767	53.135784	-0.524654	0.000000	-0.743207	0.000000	0.000000	0.000000	-0.003273	0.008163	0.017252	0.000000	0.000000	2.000000	52.000000	0.000000
3679.320506	-0.089453	0.566988	0.014946	84.098473	-45.924767	53.135784	-0.524654	0.000000	-0.743207	0.000000	0.000000	0.000000	0.016229	-0.007607	0.024611	0.000000	0.000000	2.000000	52.000000	0.000000
3679.323840	-0.089453	0.566988	0.014946	84.098473	-45.924767	53.135784	-0.524654	0.000000	-0.743207	0.000000	0.000000	0.000000	0.016229	-0.007607	0.024611	0.000000	0.000000	2.000000	52.000000	0.000000
3679.327173	-0.089453	0.566988	0.014946	84.025879	-46.786560	52.129650	-0.527359	0.000000	-0.747309	0.000000	0.000000	0.000000	0.016229	-0.007607	0.024611	0.000000	0.000000	2.000000	52.000000	0.000000
3679.330506	-0.089453	0.566988	0.014946	84.025879	-46.786560	52.129650	-0.527359	0.000000	-0.747309	0.000000	0.000000	0.000000	0.016229	-0.007607	0.024611	0.000000	0.000000	2.000000	52.000000	0.000000
3679.333840	-0.089325	0.566927	0.015007	84.025879	-46.786560	52.129650	-0.527359	0.000000	-0.747309	0.000000	0.000000	0.000000	0.038365	-0.018300	0.018102	0.000000	0.000000	2.000000	52.000000	0.000000
3679.337173	-0.089325	0.566927	0.015007	83.955742	-47.292446	51.502914	-0.527359	0.000000	-0.747309	0.000000	0.000000	0.000000	0.038365	-0.018300	0.018102	0.000000	0.000000	2.000000	52.000000	0.000000
3679.340506	-0.089325	0.566927	0.015007	83.955742	-47.292446	51.502914	-0.527359	0.000000	-0.747309	0.000000	0.000000	0.000000	0.038365	-0.018300	0.018102	0.000000	0.000000	2.000000	52.000000	0.000000
3679.343840	-0.089325	0.566927	0.015007	83.955742	-47.292446	51.502914	-0.527359	0.000000	-0.747309	0.000000	0.000000	0.000000	0.038365	-0.018300	0.018102	0.000000	0.000000	2.000000	52.000000	0.000000
3679.347173	-0.089034	0.566790	0.015313	83.881721	-47.459328	51.244186	-0.533753	0.000000	-0.750326	0.000000	0.000000	0.000000	0.087154	-0.041114	0.091870	0.000000	0.000000	2.000000	52.000000	0.000000
3679.350506	-0.089034	0.566790	0.015313	83.881721	-47.459328	51.244186	-0.533753	0.000000	-0.750326	0.000000	0.000000	0.000000	0.087154	-0.041114	0.091870	0.000000	0.000000	2.000000	52.000000	0.000000
3679.353840	-0.089034	0.566790	0.015313	83.881721	-47.459328	51.244186	-0.533753	0.000000	-0.750326	0.000000	0.000000	0.000000	0.087154	-0.041114	0.091870	0.000000	0.000000	2.000000	52.000000	0.000000
3679.357173	-0.089034	0.566790	0.015313	83.810455	-47.330814	51.311573	-0.548278	0.000000	-0.765637	0.000000	0.000000	0.000000	0.087154	-0.041114	0.091870	0.000000	0.000000	2.000000	52.000000	0.000000
3679.360506	-0.088931	0.566704	0.015506	83.810455	-47.330814	51.311573	-0.548278	0.000000	-0.765637	0.000000	0.000000	0.000000	0.030919	-0.025676	0.057864	0.000000	0.000000	2.000000	52.000000	0.000000
3679.363840	-0.088931	0.566704	0.015506	83.810455	-47.330814	51.311573	-0.548278	0.000000	-0.765637	0.000000	0.000000	0.000000	0.030919	-0.025676	0.057864	0.000000	0.000000	2.000000	52.000000	0.000000
3679.367173	-0.088854	0.566636	0.015711	83.760902	-46.994247	51.622955	-0.553432	0.000000	-0.775281	0.000000	0.000000	0.000000	0.023245	-0.020342	0.061748	0.000000	0.000000	2.000000	52.000000	0.000000
3679.370506	-0.088854	0.566636	0.015711	83.760902	-46.994247	51.622955	-0.553432	0.000000	-0.775281	0.000000	0.000000	0.000000	0.023245	-0.020342	0.061748	0.000000	0.000000	2.000000	52.000000	0.000000
3679.373840	-0.088854	0.566636	0.015711	83.760902	-46.994247	51.622955	-0.553432	0.000000	-0.775281	0.000000	0.000000	0.000000	0.023245	-0.020342	0.061748	0.000000	0.000000	2.000000	52.000000	0.000000
3679.377173	-0.088854	0.566636	0.015711	83.734406	-46.755352	51.851185	-0.557306	0.000000	-0.785573	0.000000	0.000000	0.000000	0.023245	-0.020342	0.061748	0.000000	0.000000	2.000000	52.000000	0.000000
3679.380506	-0.088773	0.566550	0.015900	83.734406	-46.755352	51.851185	-0.557306	0.000000	-0.785573	0.000000	0.000000	0.000000	0.024245	-0.025701	0.056572	0.000000	0.000000	2.000000	52.000000	0.000000
3679.383840	-0.088773	0.566550	0.015900	83.734406	-46.755352	51.851185	-0.557306	0.000000	-0.785573	0.000000	0.000000	0.000000	0.024245	-0.025701	0.056572	0.000000	0.000000	2.000000	52.000000	0.000000
3679.387173	-0.088773	0.566550	0.015900	83.727081	-46.682137	51.904739	-0.561347	0.000000	-0.795001	0.000000	0.000000	0.000000	0.024245	-0.025701	0.056572	0.000000	0.000000	2.000000	52.000000	0.000000
3679.390506	-0.088773	0.566550	0.015900	83.727081	-46.682137	51.904739	-0.561347	0.000000	-0.795001	0.000000	0.000000	0.000000	0.024245	-0.025701	0.056572	0.000000	0.000000	2.000000	52.000000	0.000000
3679.393840	-0.088708	0.566429	0.016050	83.727081	-46.682137	51.904739	-0.561347	0.000000	-0.795001	0.000000	0.000000	0.000000	0.019469	-0.036407	0.044965	0.000000	0.000000	2.000000	52.000000	0.000000
3679.397173	-0.088708	0.566429	0.016050	83.738152	-46.725174	51.849377	-0.561347	0.000000	-0.795001	0.000000	0.000000	0.000000	0.019469	-0.036407	0.044965	0.000000	0.000000	2.000000	52.000000	0.000000
3679.400506	-0.088708	0.566429	0.016050	83.738152	-46.725174	51.849377	-0.561347	0.000000	-0.795001	0.000000	0.000000	0.000000	0.019469	-0.036407	0.044965	0.000000	0.000000	2.000000	52.000000	0.000000
3679.403840	-0.088708	0.566429	0.016050	83.738152	-46.725174	51.849377	-0.561347	0.000000	-0.795001	0.000000	0.000000	0.000000	0.019469	-0.036407	0.044965	0.000000	0.000000	2.000000	52.000000	0.000000
3679.407173	-0.088511	0.566158	0.016237	83.751823	-46.785259	51.776928	-0.564592	0.000000	-0.802495	0.000000	0.000000	0.000000	0.059263	-0.081244	0.056135	0.000000	0.000000	2.000000	52.000000	0.000000
3679.410506	-0.088511	0.566158	0.016237	83.751823	-46.785259	51.776928	-0.564592	0.000000	-0.802495	0.000000	0.000000	0.000000	0.059263	-0.081244	0.056135	0.000000	0.000000	2.000000	52.000000	0.000000
3679.413840	-0.088511	0.566158	0.016237	83.751823	-46.785259	51.776928	-0.564592	0.000000	-0.802495	0.000000	0.000000	0.000000	0.059263	-0.081244	0.056135	0.000000	0.000000	2.000000	52.000000	0.000000
3679.417173	-0.088511	0.566158	0.016237	83.764389	-46.853569	51.691769	-0.574469	0.000000	-0.811851	0.000000	0.000000	0.000000	0.059263	-0.081244	0.056135	0.000000	0.000000	2.000000	52.000000	0.000000
3679.420506	-0.088381	0.566027	0.016291	83.764389	-46.853569	51.691769	-0.574469	0.000000	-0.811851	0.000000	0.000000	0.000000	0.038815	-0.039486	0.016329	0.000000	0.000000	2.000000	52.000000	0.000000
3679.423840	-0.088381	0.566027	0.016291	83.764389	-46.853569	51.691769	-0.574469	0.000000	-0.811851	0.000000	0.000000	0.000000	0.038815	-0.039486	0.016329	0.000000	0.000000	2.000000	52.000000	0.000000
3679.427173	-0.088228	0.565921	0.016344	83.777985	-46.908817	51.618633	-0.580938	0.000000	-0.814573	0.000000	0.000000	0.000000	0.045895	-0.031590	0.015813	0.000000	0.000000	2.000000	52.000000	0.000000
3679.430506	-0.088228	0.565921	0.016344	83.777985	-46.908817	51.618633	-0.580938	0.000000	-0.814573	0.000000	0.000000	0.000000	0.045895	-0.031590	0.015813	0.000000	0.000000	2.000000	52.000000	0.000000
3679.433840	-0.088228	0.565921	0.016344	83.777985	-46.908817	51.618633	-0.580938	0.000000	-0.814573	0.000000	0.000000	0.000000	0.045895	-0.031590	0.015813	0.000000	0.000000	2.000000	52.000000	0.000000
3679.437173	-0.088228	0.565921	0.016344	83.787506	-46.917080	51.591743	-0.588587	0.000000	-0.817208	0.000000	0.000000	0.000000	0.045895	-0.031590	0.015813	0.000000	0.000000	2.000000	52.000000	0.000000
3679.440506	-0.088047	0.565851	0.016372	83.787506	-46.917080	51.591743	-0.588587	0.000000	-0.817208	0.000000	0.000000	0.000000	0.054263	-0.021105	0.008371	0.000000	0.000000	2.000000	52.000000	0.000000
3679.443840	-0.088047	0.565851	0.016372	83.787506	-46.917080	51.591743	-0.588587	0.000000	-0.817208	0.000000	0.000000	0.000000	0.054263	-0.021105	0.008371	0.000000	0.000000	2.000000	52.000000	0.000000
3679.447173	-0.088047	0.565851	0.016372	83.796478	-46.889854	51.606541	-0.597631	0.000000	-0.818603	0.000000	0.000000	0.000000	0.054263	-0.021105	0.008371	0.000000	0.000000	2.000000	52.000000	0.000000
3679.450506	-0.088047	0.565851	0.016372	83.796478	-46.889854	51.606541	-0.597631	0.000000	-0.818603	0.000000	0.000000	0.000000	0.054263	-0.021105	0.008371	0.000000	0.000000	2.000000	52.000000	0.000000
3679.453840	-0.087880	0.565798	0.016350	83.796478	-46.889854	51.606541	-0.597631	0.000000	-0.818603	0.000000	0.000000	0.000000	0.050091	-0.016009	-0.006752	0.000000	0.000000	2.000000	52.000000	0.000000
3679.457173	-0.087880	0.565798	0.016350	83.805458	-46.862595	51.621357	-0.597631	0.000000	-0.818603	0.000000	0.000000	0.000000	0.050091	-0.016009	-0.006752	0.000000	0.000000	2.000000	52.000000	0.000000
3679.460506	-0.087880	0.565798	0.016350	83.805458	-46.862595	51.621357	-0.597631	0.000000	-0.818603	0.000000	0.000000	0.000000	0.050091	-0.016009	-0.006752	0.000000	0.000000	2.000000	52.000000	0.000000
3679.463840	-0.087880	0.565798	0.016350	83.805458	-46.862595	51.621357	-0.597631	0.000000	-0.818603	0.000000	0.000000	0.000000	0.050091	-0.016009	-0.006752	0.000000	0.000000	2.000000	52.000000	0.000000
3679.467173	-0.087558	0.565788	0.016368	83.812233	-46.769257	51.707508	-0.605980	0.000000	-0.817478	0.000000	0.000000	0.000000	0.096655	-0.002788	0.005389	0.000000	0.000000	2.000000	52.000000	0.000000
3679.470506	-0.087558	0.565788	0.016368	83.812233	-46.769257	51.707508	-0.605980	0.000000	-0.817478	0.000000	0.000000	0.000000	0.096655	-0.002788	0.005389	0.000000	0.000000	2.000000	52.000000	0.000000
3679.473840	-0.087558	0.565788	0.016368	83.812233	-46.769257	51.707508	-0.605980	0.000000	-0.817478	0.000000	0.000000	0.000000	0.096655	-0.002788	0.005389	0.000000	0.000000	2.000000	52.000000	0.000000
3679.477173	-0.087558	0.565788	0.016368	83.821053	-46.654381	51.818653	-0.622089	0.000000	-0.818376	0.000000	0.000000	0.000000	0.096655	-0.002788	0.005389	0.000000	0.000000	2.000000	52.000000	0.000000
3679.480506	-0.087415	0.565806	0.016346	83.821053	-46.654381	51.818653	-0.622089	0.000000	-0.818376	0.000000	0.000000	0.000000	0.043022	0.005128	-0.006376	0.000000	0.000000	2.000000	52.000000	0.000000
3679.483840	-0.087415	0.565806	0.016346	83.821053	-46.654381	51.818653	-0.622089	0.000000	-0.818376	0.000000	0.000000	0.000000	0.043022	0.005128	-0.006376	0.000000	0.000000	2.000000	52.000000	0.000000
3679.487173	-0.087415	0.565806	0.016346	83.825874	-46.584679	51.880508	-0.629259	0.000000	-0.817313	0.000000	0.000000	0.000000	0.043022	0.005128	-0.006376	0.000000	0.000000	2.000000	52.000000	0.000000
3679.490506	-0.087415	0.565806	0.016346	83.825874	-46.584679	51.880508	-0.629259	0.000000	-0.817313	0.000000	0.000000	0.000000	0.043022	0.005128	-0.006376	0.000000	0.000000	2.000000	52.000000	0.000000
3679.493840	-0.087268	0.565805	0.016308	83.825874	-46.584679	51.880508	-0.629259	0.000000	-0.817313	0.000000	0.000000	0.000000	0.043970	-0.000223	-0.011566	0.000000	0.000000	2.000000	52.000000	0.000000
3679.497173	-0.087147	0.565822	0.016282	83.828415	-46.588165	51.863342	-0.629259	0.000000	-0.817313	0.000000	0.000000	0.000000	0.036266	0.005100	-0.007644	0.000000	0.000000	2.000000	52.000000	0.000000
3679.500506	-0.087147	0.565822	0.016282	83.828415	-46.588165	51.863342	-0.629259	0.000000	-0.817313	0.000000	0.000000	0.000000	0.036266	0.005100	-0.007644	0.000000	0.000000	2.000000	52.000000	0.000000
3679.503840	-0.087147	0.565822	0.016282	83.828415	-46.588165	51.863342	-0.629259	0.000000	-0.817313	0.000000	0.000000	0.000000	0.036266	0.005100	-0.007644	0.000000	0.000000	2.000000	52.000000	0.000000
3679.507173	-0.087147	0.565822	0.016282	83.828415	-46.577278	51.863342	-0.642632	0.000000	-0.814112	0.000000	0.000000	0.000000	0.036266	0.005100	-0.007644	0.000000	0.000000	2.000000	52.000000	0.000000
3679.510506	-0.087045	0.565847	0.016229	83.828415	-46.577278	51.863342	-0.642632	0.000000	-0.814112	0.000000	0.000000	0.000000	0.030792	0.007676	-0.015821	0.000000	0.000000	2.000000	52.000000	0.000000
3679.513840	-0.087045	0.565847	0.016229	83.828415	-46.577278	51.863342	-0.642632	0.000000	-0.814112	0.000000	0.000000	0.000000	0.030792	0.007676	-0.015821	0.000000	0.000000	2.000000	52.000000	0.000000
3679.517173	-0.087045	0.565847	0.016229	83.832298	-46.529106	51.912865	-0.647764	0.000000	-0.811475	0.000000	0.000000	0.000000	0.030792	0.007676	-0.015821	0.000000	0.000000	2.000000	52.000000	0.000000
3679.520506	-0.087045	0.565847	0.016229	83.832298	-46.529106	51.912865	-0.647764	0.000000	-0.811475	0.000000	0.000000	0.000000	0.030792	0.007676	-0.015821	0.000000	0.000000	2.000000	52.000000	0.000000
3679.523840	-0.086983	0.565881	0.016145	83.832298	-46.529106	51.912865	-0.647764	0.000000	-0.811475	0.000000	0.000000	0.000000	0.018576	0.010222	-0.025234	0.000000	0.000000	2.000000	52.000000	0.000000
3679.527173	-0.086983	0.565881	0.016145	83.852669	-46.298164	52.174015	-0.647764	0.000000	-0.811475	0.000000	0.000000	0.000000	0.018576	0.010222	-0.025234	0.000000	0.000000	2.000000	52.000000	0.000000
3679.530506	-0.086983	0.565881	0.016145	83.852669	-46.298164	52.174015	-0.647764	0.000000	-0.811475	0.000000	0.000000	0.000000	0.018576	0.010222	-0.025234	0.000000	0.000000	2.000000	52.000000	0.000000
3679.533840	-0.086983	0.565881	0.016145	83.852669	-46.298164	52.174015	-0.647764	0.000000	-0.811475	0.000000	0.000000	0.000000	0.018576	0.010222	-0.025234	0.000000	0.000000	2.000000	52.000000	0.000000
3679.537173	-0.086895	0.565994	0.016048	83.892731	-45.751171	52.798367	-0.650860	0.000000	-0.807269	0.000000	0.000000	0.000000	0.026277	0.033868	-0.029261	0.000000	0.000000	2.000000	52.000000	0.000000
3679.540506	-0.086895	0.565994	0.016048	83.892731	-45.751171	52.798367	-0.650860	0.000000	-0.807269	0.000000	0.000000	0.000000	0.026277	0.033868	-0.029261	0.000000	0.000000	2.000000	52.000000	0.000000
3679.543840	-0.086895	0.565994	0.016048	83.892731	-45.751171	52.798367	-0.650860	0.000000	-0.807269	0.000000	0.000000	0.000000	0.026277	0.033868	-0.029261	0.000000	0.000000	2.000000	52.000000	0.000000
3679.547173	-0.086895	0.565994	0.016048	83.948318	-44.954006	53.704166	-0.655239	0.000000	-0.802392	0.000000	0.000000	0.000000	0.026277	0.033868	-0.029261	0.000000	0.000000	2.000000	52.000000	0.000000
3679.550506	-0.086844	0.566055	0.016021	83.948318	-44.954006	53.704166	-0.655239	0.000000	-0.802392	0.000000	0.000000	0.000000	0.015395	0.018330	-0.007964	0.000000	0.000000	2.000000	52.000000	0.000000
3679.553840	-0.086844	0.566055	0.016021	83.948318	-44.954006	53.704166	-0.655239	0.000000	-0.802392	0.000000	0.000000	0.000000	0.015395	0.018330	-0.007964	0.000000	0.000000	2.000000	52.000000	0.000000
3679.557173	-0.086844	0.566055	0.016021	83.999069	-44.141407	54.629242	-0.657805	0.000000	-0.801065	0.000000	0.000000	0.000000	0.015395	0.018330	-0.007964	0.000000	0.000000	2.000000	52.000000	0.000000
3679.560506	-0.086844	0.566055	0.016021	83.999069	-44.141407	54.629242	-0.657805	0.000000	-0.801065	0.000000	0.000000	0.000000	0.015395	0.018330	-0.007964	0.000000	0.000000	2.000000	52.000000	0.000000
3679.563840	-0.086847	0.566170	0.016038	83.999069	-44.141407	54.629242	-0.657805	0.000000	-0.801065	0.000000	0.000000	0.000000	-0.000932	0.034315	0.005082	0.000000	0.000000	2.000000	52.000000	0.000000
3679.567173	-0.086847	0.566170	0.016038	84.043922	-43.372284	55.502304	-0.657805	0.000000	-0.801065	0.000000	0.000000	0.000000	-0.000932	0.034315	0.005082	0.000000	0.000000	2.000000	52.000000	0.000000
3679.570506	-0.086847	0.566170	0.016038	84.043922	-43.372284	55.502304	-0.657805	0.000000	-0.801065	0.000000	0.000000	0.000000	-0.000932	0.034315	0.005082	0.000000	0.000000	2.000000	52.000000	0.000000
3679.573840	-0.086847	0.566170	0.016038	84.043922	-43.372284	55.502304	-0.657805	0.000000	-0.801065	0.000000	0.000000	0.000000	-0.000932	0.034315	0.005082	0.000000	0.000000	2.000000	52.000000	0.000000
3679.577173	-0.086865	0.566303	0.016136	84.087585	-42.590576	56.387894	-0.657650	0.000000	-0.801912	0.000000	0.000000	0.000000	-0.005374	0.039918	0.029280	0.000000	0.000000	2.000000	52.000000	0.000000
3679.580506	-0.086865	0.566303	0.016136	84.087585	-42.590576	56.387894	-0.657650	0.000000	-0.801912	0.000000	0.000000	0.000000	-0.005374	0.039918	0.029280	0.000000	0.000000	2.000000	52.000000	0.000000
3679.583840	-0.086865	0.566303	0.016136	84.087585	-42.590576	56.387894	-0.657650	0.000000	-0.801912	0.000000	0.000000	0.000000	-0.005374	0.039918	0.029280	0.000000	0.000000	2.000000	52.000000	0.000000
3679.587173	-0.086865	0.566303	0.016136	84.125801	-41.961002	57.102478	-0.656754	0.000000	-0.806792	0.000000	0.000000	0.000000	-0.005374	0.039918	0.029280	0.000000	0.000000	2.000000	52.000000	0.000000
3679.590506	-0.086875	0.566330	0.016193	84.125801	-41.961002	57.102478	-0.656754	0.000000	-0.806792	0.000000	0.000000	0.000000	-0.003171	0.008136	0.017274	0.000000	0.000000	2.000000	52.000000	0.000000
3679.593840	-0.086875	0.566330	0.016193	84.125801	-41.961002	57.102478	-0.656754	0.000000	-0.806792	0.000000	0.000000	0.000000	-0.003171	0.008136	0.017274	0.000000	0.000000	2.000000	52.000000	0.000000
3679.597173	-0.086875	0.566330	0.016193	84.151619	-41.603447	57.516415	-0.656226	0.000000	-0.809671	0.000000	0.000000	0.000000	-0.003171	0.008136	0.017274	0.000000	0.000000	2.000000	52.000000	0.000000
3679.600506	-0.086875	0.566330	0.016193	84.151619	-41.603447	57.516415	-0.656226	0.000000	-0.809671	0.000000	0.000000	0.000000	-0.003171	0.008136	0.017274	0.000000	0.000000	2.000000	52.000000	0.000000
3679.603840	-0.086925	0.566322	0.016208	84.151619	-41.603447	57.516415	-0.656226	0.000000	-0.809671	0.000000	0.000000	0.000000	-0.014755	-0.002545	0.004455	0.000000	0.000000	2.000000	52.000000	0.000000
3679.607173	-0.086925	0.566322	0.016208	84.165550	-41.518753	57.623363	-0.656226	0.000000	-0.809671	0.000000	0.000000	0.000000	-0.014755	-0.002545	0.004455	0.000000	0.000000	2.000000	52.000000	0.000000
3679.610506	-0.086925	0.566322	0.016208	84.165550	-41.518753	57.623363	-0.656226	0.000000	-0.809671	0.000000	0.000000	0.000000	-0.014755	-0.002545	0.004455	0.000000	0.000000	2.000000	52.000000	0.000000
3679.613840	-0.086925	0.566322	0.016208	84.165550	-41.518753	57.623363	-0.656226	0.000000	-0.809671	0.000000	0.000000	0.000000	-0.014755	-0.002545	0.004455	0.000000	0.000000	2.000000	52.000000	0.000000
3679.617173	-0.087006	0.566242	0.016146	84.170891	-41.555878	57.591541	-0.653767	0.000000	-0.810414	0.000000	0.000000	0.000000	-0.024439	-0.023919	-0.018711	0.000000	0.000000	2.000000	52.000000	0.000000
3679.620506	-0.087006	0.566242	0.016146	84.170891	-41.555878	57.591541	-0.653767	0.000000	-0.810414	0.000000	0.000000	0.000000	-0.024439	-0.023919	-0.018711	0.000000	0.000000	2.000000	52.000000	0.000000
3679.623840	-0.087006	0.566242	0.016146	84.170891	-41.555878	57.591541	-0.653767	0.000000	-0.810414	0.000000	0.000000	0.000000	-0.024439	-0.023919	-0.018711	0.000000	0.000000	2.000000	52.000000	0.000000
3679.627173	-0.087006	0.566242	0.016146	84.177116	-41.578098	57.573570	-0.649694	0.000000	-0.807295	0.000000	0.000000	0.000000	-0.024439	-0.023919	-0.018711	0.000000	0.000000	2.000000	52.000000	0.000000
3679.630506	-0.087022	0.566206	0.016107	84.177116	-41.578098	57.573570	-0.649694	0.000000	-0.807295	0.000000	0.000000	0.000000	-0.004838	-0.010669	-0.011583	0.000000	0.000000	2.000000	52.000000	0.000000
3679.633840	-0.087022	0.566206	0.016107	84.177116	-41.578098	57.573570	-0.649694	0.000000	-0.807295	0.000000	0.000000	0.000000	-0.004838	-0.010669	-0.011583	0.000000	0.000000	2.000000	52.000000	0.000000
3679.637173	-0.087022	0.566206	0.016107	84.186783	-41.604084	57.553394	-0.648887	0.000000	-0.805365	0.000000	0.000000	0.000000	-0.004838	-0.010669	-0.011583	0.000000	0.000000	2.000000	52.000000	0.000000
3679.640506	-0.087022	0.566206	0.016107	84.186783	-41.604084	57.553394	-0.648887	0.000000	-0.805365	0.000000	0.000000	0.000000	-0.004838	-0.010669	-0.011583	0.000000	0.000000	2.000000	52.000000	0.000000
3679.643840	-0.087035	0.566153	0.016051	84.186783	-41.604084	57.553394	-0.648887	0.000000	-0.805365	0.000000	0.000000	0.000000	-0.003887	-0.015997	-0.016760	0.000000	0.000000	2.000000	52.000000	0.000000
3679.647173	-0.087035	0.566153	0.016051	84.193909	-41.611473	57.549282	-0.648887	0.000000	-0.805365	0.000000	0.000000	0.000000	-0.003887	-0.015997	-0.016760	0.000000	0.000000	2.000000	52.000000	0.000000
3679.650506	-0.087035	0.566153	0.016051	84.193909	-41.611473	57.549282	-0.648887	0.000000	-0.805365	0.000000	0.000000	0.000000	-0.003887	-0.015997	-0.016760	0.000000	0.000000	2.000000	52.000000	0.000000
3679.653840	-0.087035	0.566153	0.016051	84.193909	-41.611473	57.549282	-0.648887	0.000000	-0.805365	0.000000	0.000000	0.000000	-0.003887	-0.015997	-0.016760	0.000000	0.000000	2.000000	52.000000	0.000000
3679.657173	-0.086988	0.566081	0.015923	84.203629	-41.632103	57.529026	-0.648240	0.000000	-0.802571	0.000000	0.000000	0.000000	0.014046	-0.021581	-0.038493	0.000000	0.000000	2.000000	52.000000	0.000000
3679.660506	-0.086988	0.566081	0.015923	84.203629	-41.632103	57.529026	-0.648240	0.000000	-0.802571	0.000000	0.000000	0.000000	0.014046	-0.021581	-0.038493	0.000000	0.000000	2.000000	52.000000	0.000000
3679.663840	-0.086988	0.566081	0.015923	84.203629	-41.632103	57.529026	-0.648240	0.000000	-0.802571	0.000000	0.000000	0.000000	0.014046	-0.021581	-0.038493	0.000000	0.000000	2.000000	52.000000	0.000000
3679.667173	-0.086988	0.566081	0.015923	84.214325	-41.693424	57.464664	-0.650581	0.000000	-0.796156	0.000000	0.000000	0.000000	0.014046	-0.021581	-0.038493	0.000000	0.000000	2.000000	52.000000	0.000000
3679.670506	-0.086931	0.566010	0.015862	84.214325	-41.693424	57.464664	-0.650581	0.000000	-0.796156	0.000000	0.000000	0.000000	0.017279	-0.021330	-0.018226	0.000000	0.000000	2.000000	52.000000	0.000000
3679.673840	-0.086931	0.566010	0.015862	84.214325	-41.693424	57.464664	-0.650581	0.000000	-0.796156	0.000000	0.000000	0.000000	0.017279	-0.021330	-0.018226	0.000000	0.000000	2.000000	52.000000	0.000000
3679.677173	-0.086931	0.566010	0.015862	84.227692	-41.768414	57.383896	-0.653460	0.000000	-0.793118	0.000000	0.000000	0.000000	0.017279	-0.021330	-0.018226	0.000000	0.000000	2.000000	52.000000	0.000000
3679.680506	-0.086931	0.566010	0.015862	84.227692	-41.768414	57.383896	-0.653460	0.000000	-0.793118	0.000000	0.000000	0.000000	0.017279	-0.021330	-0.018226	0.000000	0.000000	2.000000	52.000000	0.000000
3679.683840	-0.086867	0.565903	0.015767	84.227692	-41.768414	57.383896	-0.653460	0.000000	-0.793118	0.000000	0.000000	0.000000	0.019181	-0.031986	-0.028588	0.000000	0.000000	2.000000	52.000000	0.000000
3679.687173	-0.086867	0.565903	0.015767	84.246399	-41.873363	57.270164	-0.653460	0.000000	-0.793118	0.000000	0.000000	0.000000	0.019181	-0.031986	-0.028588	0.000000	0.000000	2.000000	52.000000	0.000000
3679.690506	-0.086867	0.565903	0.015767	84.246399	-41.873363	57.270164	-0.653460	0.000000	-0.793118	0.000000	0.000000	0.000000	0.019181	-0.031986	-0.028588	0.000000	0.000000	2.000000	52.000000	0.000000
3679.693840	-0.086867	0.565903	0.015767	84.246399	-41.873363	57.270164	-0.653460	0.000000	-0.793118	0.000000	0.000000	0.000000	0.019181	-0.031986	-0.028588	0.000000	0.000000	2.000000	52.000000	0.000000
3679.697173	-0.086754	0.565681	0.015532	84.265030	-41.984577	57.155643	-0.656657	0.000000	-0.788354	0.000000	0.000000	0.000000	0.033837	-0.066757	-0.070562	0.000000	0.000000	2.000000	52.000000	0.000000
3679.700506	-0.086754	0.565681	0.015532	84.265030	-41.984577	57.155643	-0.656657	0.000000	-0.788354	0.000000	0.000000	0.000000	0.033837	-0.066757	-0.070562	0.000000	0.000000	2.000000	52.000000	0.000000
3679.703840	-0.086754	0.565681	0.015532	84.265030	-41.984577	57.155643	-0.656657	0.000000	-0.788354	0.000000	0.000000	0.000000	0.033837	-0.066757	-0.070562	0.000000	0.000000	2.000000	52.000000	0.000000
3679.707173	-0.086732	0.565556	0.015411	84.283714	-42.099239	57.040424	-0.662296	0.000000	-0.776593	0.000000	0.000000	0.000000	0.006659	-0.037286	-0.036281	0.000000	0.000000	2.000000	52.000000	0.000000
3679.710506	-0.086732	0.565556	0.015411	84.283714	-42.099239	57.040424	-0.662296	0.000000	-0.776593	0.000000	0.000000	0.000000	0.006659	-0.037286	-0.036281	0.000000	0.000000	2.000000	52.000000	0.000000
3679.713840	-0.086732	0.565556	0.015411	84.283714	-42.099239	57.040424	-0.662296	0.000000	-0.776593	0.000000	0.000000	0.000000	0.006659	-0.037286	-0.036281	0.000000	0.000000	2.000000	52.000000	0.000000
3679.717173	-0.086732	0.565556	0.015411	84.299721	-42.198109	56.941044	-0.663406	0.000000	-0.770546	0.000000	0.000000	0.000000	0.006659	-0.037286	-0.036281	0.000000	0.000000	2.000000	52.000000	0.000000
3679.720506	-0.086710	0.565432	0.015290	84.299721	-42.198109	56.941044	-0.663406	0.000000	-0.770546	0.000000	0.000000	0.000000	0.006661	-0.037283	-0.036295	0.000000	0.000000	2.000000	52.000000	0.000000
3679.723840	-0.086710	0.565432	0.015290	84.299721	-42.198109	56.941044	-0.663406	0.000000	-0.770546	0.000000	0.000000	0.000000	0.006661	-0.037283	-0.036295	0.000000	0.000000	2.000000	52.000000	0.000000
3679.727173	-0.086710	0.565432	0.015290	84.318283	-42.316803	56.824463	-0.664516	0.000000	-0.764497	0.000000	0.000000	0.000000	0.006661	-0.037283	-0.036295	0.000000	0.000000	2.000000	52.000000	0.000000
3679.730506	-0.086710	0.565432	0.015290	84.318283	-42.316803	56.824463	-0.664516	0.000000	-0.764497	0.000000	0.000000	0.000000	0.006661	-0.037283	-0.036295	0.000000	0.000000	2.000000	52.000000	0.000000
3679.733840	-0.086710	0.565308	0.015165	84.318283	-42.316803	56.824463	-0.664516	0.000000	-0.764497	0.000000	0.000000	0.000000	-0.000062	-0.037263	-0.037544	0.000000	0.000000	2.000000	52.000000	0.000000
3679.737173	-0.086710	0.565308	0.015165	84.334236	-42.419636	56.723888	-0.664516	0.000000	-0.764497	0.000000	0.000000	0.000000	-0.000062	-0.037263	-0.037544	0.000000	0.000000	2.000000	52.000000	0.000000
3679.740506	-0.086710	0.565308	0.015165	84.334236	-42.419636	56.723888	-0.664516	0.000000	-0.764497	0.000000	0.000000	0.000000	-0.000062	-0.037263	-0.037544	0.000000	0.000000	2.000000	52.000000	0.000000
3679.743840	-0.086710	0.565308	0.015165	84.334236	-42.419636	56.723888	-0.664516	0.000000	-0.764497	0.000000	0.000000	0.000000	-0.000062	-0.037263	-0.037544	0.000000	0.000000	2.000000	52.000000	0.000000
3679.747173	-0.086694	0.565095	0.014953	84.350174	-42.520317	56.622780	-0.664506	0.000000	-0.758240	0.000000	0.000000	0.000000	0.004706	-0.063847	-0.063511	0.000000	0.000000	2.000000	52.000000	0.000000
3679.750506	-0.086694	0.565095	0.014953	84.350174	-42.520317	56.622780	-0.664506	0.000000	-0.758240	0.000000	0.000000	0.000000	0.004706	-0.063847	-0.063511	0.000000	0.000000	2.000000	52.000000	0.000000
3679.753840	-0.086694	0.565095	0.014953	84.350174	-42.520317	56.622780	-0.664506	0.000000	-0.758240	0.000000	0.000000	0.000000	0.004706	-0.063847	-0.063511	0.000000	0.000000	2.000000	52.000000	0.000000
3679.757173	-0.086694	0.565095	0.014953	84.363403	-42.604637	56.538010	-0.665290	0.000000	-0.747655	0.000000	0.000000	0.000000	0.004706	-0.063847	-0.063511	0.000000	0.000000	2.000000	52.000000	0.000000
3679.760506	-0.086678	0.565006	0.014867	84.363403	-42.604637	56.538010	-0.665290	0.000000	-0.747655	0.000000	0.000000	0.000000	0.004767	-0.026579	-0.025960	0.000000	0.000000	2.000000	52.000000	0.000000
3679.763840	-0.086678	0.565006	0.014867	84.363403	-42.604637	56.538010	-0.665290	0.000000	-0.747655	0.000000	0.000000	0.000000	0.004767	-0.026579	-0.025960	0.000000	0.000000	2.000000	52.000000	0.000000
3679.767173	-0.086678	0.565006	0.014867	84.376671	-42.689312	56.452923	-0.666085	0.000000	-0.743328	0.000000	0.000000	0.000000	0.004767	-0.026579	-0.025960	0.000000	0.000000	2.000000	52.000000	0.000000
3679.770506	-0.086678	0.565006	0.014867	84.376671	-42.689312	56.452923	-0.666085	0.000000	-0.743328	0.000000	0.000000	0.000000	0.004767	-0.026579	-0.025960	0.000000	0.000000	2.000000	52.000000	0.000000
3679.773840	-0.086670	0.564927	0.014820	84.376671	-42.689312	56.452923	-0.666085	0.000000	-0.743328	0.000000	0.000000	0.000000	0.002542	-0.023829	-0.013843	0.000000	0.000000	2.000000	52.000000	0.000000
3679.777173	-0.086670	0.564927	0.014820	84.384583	-42.737602	56.401665	-0.666085	0.000000	-0.743328	0.000000	0.000000	0.000000	0.002542	-0.023829	-0.013843	0.000000	0.000000	2.000000	52.000000	0.000000
3679.780506	-0.086670	0.564927	0.014820	84.384583	-42.737602	56.401665	-0.666085	0.000000	-0.743328	0.000000	0.000000	0.000000	0.002542	-0.023829	-0.013843	0.000000	0.000000	2.000000	52.000000	0.000000
3679.783840	-0.086670	0.564927	0.014820	84.384583	-42.737602	56.401665	-0.666085	0.000000	-0.743328	0.000000	0.000000	0.000000	0.002542	-0.023829	-0.013843	0.000000	0.000000	2.000000	52.000000	0.000000
3679.787173	-0.086628	0.564821	0.014721	84.392479	-42.788708	56.350258	-0.666508	0.000000	-0.741021	0.000000	0.000000	0.000000	0.012443	-0.031891	-0.029935	0.000000	0.000000	2.000000	52.000000	0.000000
3679.790506	-0.086628	0.564821	0.014721	84.392479	-42.788708	56.350258	-0.666508	0.000000	-0.741021	0.000000	0.000000	0.000000	0.012443	-0.031891	-0.029935	0.000000	0.000000	2.000000	52.000000	0.000000
3679.793840	-0.086628	0.564821	0.014721	84.392479	-42.788708	56.350258	-0.666508	0.000000	-0.741021	0.000000	0.000000	0.000000	0.012443	-0.031891	-0.029935	0.000000	0.000000	2.000000	52.000000	0.000000
3679.797173	-0.086628	0.564821	0.014721	84.400459	-42.842819	56.298691	-0.668582	0.000000	-0.736032	0.000000	0.000000	0.000000	0.012443	-0.031891	-0.029935	0.000000	0.000000	2.000000	52.000000	0.000000
3679.800506	-0.086641	0.564768	0.014665	84.400459	-42.842819	56.298691	-0.668582	0.000000	-0.736032	0.000000	0.000000	0.000000	-0.003860	-0.015938	-0.016822	0.000000	0.000000	2.000000	52.000000	0.000000
3679.803840	-0.086641	0.564768	0.014665	84.400459	-42.842819	56.298691	-0.668582	0.000000	-0.736032	0.000000	0.000000	0.000000	-0.003860	-0.015938	-0.016822	0.000000	0.000000	2.000000	52.000000	0.000000
3679.807173	-0.086641	0.564768	0.014665	84.408363	-42.894249	56.246994	-0.667939	0.000000	-0.733228	0.000000	0.000000	0.000000	-0.003860	-0.015938	-0.016822	0.000000	0.000000	2.000000	52.000000	0.000000
3679.810506	-0.086641	0.564768	0.014665	84.408363	-42.894249	56.246994	-0.667939	0.000000	-0.733228	0.000000	0.000000	0.000000	-0.003860	-0.015938	-0.016822	0.000000	0.000000	2.000000	52.000000	0.000000
3679.813840	-0.086628	0.564697	0.014595	84.408363	-42.894249	56.246994	-0.667939	0.000000	-0.733228	0.000000	0.000000	0.000000	0.003818	-0.021264	-0.020788	0.000000	0.000000	2.000000	52.000000	0.000000
3679.817173	-0.086628	0.564697	0.014595	84.421562	-42.983021	56.160553	-0.667939	0.000000	-0.733228	0.000000	0.000000	0.000000	0.003818	-0.021264	-0.020788	0.000000	0.000000	2.000000	52.000000	0.000000
3679.820506	-0.086628	0.564697	0.014595	84.421562	-42.983021	56.160553	-0.667939	0.000000	-0.733228	0.000000	0.000000	0.000000	0.003818	-0.021264	-0.020788	0.000000	0.000000	2.000000	52.000000	0.000000
3679.823840	-0.086628	0.564697	0.014595	84.421562	-42.983021	56.160553	-0.667939	0.000000	-0.733228	0.000000	0.000000	0.000000	0.003818	-0.021264	-0.020788	0.000000	0.000000	2.000000	52.000000	0.000000
3679.827173	-0.086649	0.564529	0.014454	84.434753	-43.072186	56.073677	-0.668575	0.000000	-0.729763	0.000000	0.000000	0.000000	-0.006113	-0.050357	-0.042327	0.000000	0.000000	2.000000	52.000000	0.000000
3679.830506	-0.086649	0.564529	0.014454	84.434753	-43.072186	56.073677	-0.668575	0.000000	-0.729763	0.000000	0.000000	0.000000	-0.006113	-0.050357	-0.042327	0.000000	0.000000	2.000000	52.000000	0.000000
3679.833840	-0.086649	0.564529	0.014454	84.434753	-43.072186	56.073677	-0.668575	0.000000	-0.729763	0.000000	0.000000	0.000000	-0.006113	-0.050357	-0.042327	0.000000	0.000000	2.000000	52.000000	0.000000
3679.837173	-0.086649	0.564529	0.014454	84.445290	-43.144436	56.003849	-0.667556	0.000000	-0.722709	0.000000	0.000000	0.000000	-0.006113	-0.050357	-0.042327	0.000000	0.000000	2.000000	52.000000	0.000000
3679.840506	-0.086654	0.564467	0.014358	84.445290	-43.144436	56.003849	-0.667556	0.000000	-0.722709	0.000000	0.000000	0.000000	-0.001620	-0.018699	-0.028967	0.000000	0.000000	2.000000	52.000000	0.000000
3679.843840	-0.086654	0.564467	0.014358	84.445290	-43.144436	56.003849	-0.667556	0.000000	-0.722709	0.000000	0.000000	0.000000	-0.001620	-0.018699	-0.028967	0.000000	0.000000	2.000000	52.000000	0.000000
3679.847173	-0.086654	0.564467	0.014358	84.453133	-43.196640	55.951286	-0.667286	0.000000	-0.717881	0.000000	0.000000	0.000000	-0.001620	-0.018699	-0.028967	0.000000	0.000000	2.000000	52.000000	0.000000
3679.850506	-0.086654	0.564467	0.014358	84.453133	-43.196640	55.951286	-0.667286	0.000000	-0.717881	0.000000	0.000000	0.000000	-0.001620	-0.018699	-0.028967	0.000000	0.000000	2.000000	52.000000	0.000000
3679.853840	-0.086640	0.564422	0.014283	84.453133	-43.196640	55.951286	-0.667286	0.000000	-0.717881	0.000000	0.000000	0.000000	0.004141	-0.013361	-0.022535	0.000000	0.000000	2.000000	52.000000	0.000000
3679.857173	-0.086640	0.564422	0.014283	84.458435	-43.231575	55.916229	-0.667286	0.000000	-0.717881	0.000000	0.000000	0.000000	0.004141	-0.013361	-0.022535	0.000000	0.000000	2.000000	52.000000	0.000000
3679.860506	-0.086640	0.564422	0.014283	84.458435	-43.231575	55.916229	-0.667286	0.000000	-0.717881	0.000000	0.000000	0.000000	0.004141	-0.013361	-0.022535	0.000000	0.000000	2.000000	52.000000	0.000000
3679.863840	-0.086640	0.564422	0.014283	84.458435	-43.231575	55.916229	-0.667286	0.000000	-0.717881	0.000000	0.000000	0.000000	0.004141	-0.013361	-0.022535	0.000000	0.000000	2.000000	52.000000	0.000000
3679.867173	-0.086626	0.564404	0.014202	84.458435	-43.231575	55.916229	-0.667976	0.000000	-0.714125	0.000000	0.000000	0.000000	0.004458	-0.005515	-0.024266	0.000000	0.000000	2.000000	52.000000	0.000000
3679.870506	-0.086626	0.564404	0.014202	84.458435	-43.231575	55.916229	-0.667976	0.000000	-0.714125	0.000000	0.000000	0.000000	0.004458	-0.005515	-0.024266	0.000000	0.000000	2.000000	52.000000	0.000000
3679.873840	-0.086626	0.564404	0.014202	84.458435	-43.231575	55.916229	-0.667976	0.000000	-0.714125	0.000000	0.000000	0.000000	0.004458	-0.005515	-0.024266	0.000000	0.000000	2.000000	52.000000	0.000000
3679.877173	-0.086626	0.564404	0.014202	84.453979	-43.199989	55.947887	-0.668719	0.000000	-0.710081	0.000000	0.000000	0.000000	0.004458	-0.005515	-0.024266	0.000000	0.000000	2.000000	52.000000	0.000000
3679.880506	-0.086625	0.564430	0.014196	84.453979	-43.199989	55.947887	-0.668719	0.000000	-0.710081	0.000000	0.000000	0.000000	0.000319	0.007847	-0.001728	0.000000	0.000000	2.000000	52.000000	0.000000
3679.883840	-0.086625	0.564430	0.014196	84.453979	-43.199989	55.947887	-0.668719	0.000000	-0.710081	0.000000	0.000000	0.000000	0.000319	0.007847	-0.001728	0.000000	0.000000	2.000000	52.000000	0.000000
3679.887173	-0.086625	0.564430	0.014196	84.448502	-43.180958	55.965160	-0.668773	0.000000	-0.709793	0.000000	0.000000	0.000000	0.000319	0.007847	-0.001728	0.000000	0.000000	2.000000	52.000000	0.000000
3679.890506	-0.086625	0.564430	0.014196	84.448502	-43.180958	55.965160	-0.668773	0.000000	-0.709793	0.000000	0.000000	0.000000	0.000319	0.007847	-0.001728	0.000000	0.000000	2.000000	52.000000	0.000000
3679.893840	-0.086628	0.564448	0.014213	84.448502	-43.180958	55.965160	-0.668773	0.000000	-0.709793	0.000000	0.000000	0.000000	-0.000957	0.005289	0.005202	0.000000	0.000000	2.000000	52.000000	0.000000
3679.897173	-0.086628	0.564448	0.014213	84.444092	-43.149475	55.996780	-0.668773	0.000000	-0.709793	0.000000	0.000000	0.000000	-0.000957	0.005289	0.005202	0.000000	0.000000	2.000000	52.000000	0.000000
3679.900506	-0.086628	0.564448	0.014213	84.444092	-43.149475	55.996780	-0.668773	0.000000	-0.709793	0.000000	0.000000	0.000000	-0.000957	0.005289	0.005202	0.000000	0.000000	2.000000	52.000000	0.000000
3679.903840	-0.086628	0.564448	0.014213	84.444092	-43.149475	55.996780	-0.668773	0.000000	-0.709793	0.000000	0.000000	0.000000	-0.000957	0.005289	0.005202	0.000000	0.000000	2.000000	52.000000	0.000000
3679.907173	-0.086639	0.564448	0.014277	84.440285	-43.121288	56.024765	-0.668613	0.000000	-0.710660	0.000000	0.000000	0.000000	-0.003503	0.000216	0.019063	0.000000	0.000000	2.000000	52.000000	0.000000
3679.910506	-0.086639	0.564448	0.014277	84.440285	-43.121288	56.024765	-0.668613	0.000000	-0.710660	0.000000	0.000000	0.000000	-0.003503	0.000216	0.019063	0.000000	0.000000	2.000000	52.000000	0.000000
3679.913840	-0.086639	0.564448	0.014277	84.440285	-43.121288	56.024765	-0.668613	0.000000	-0.710660	0.000000	0.000000	0.000000	-0.003503	0.000216	0.019063	0.000000	0.000000	2.000000	52.000000	0.000000
3679.917173	-0.086639	0.564448	0.014277	84.429092	-43.036884	56.108780	-0.668029	0.000000	-0.713837	0.000000	0.000000	0.000000	-0.003503	0.000216	0.019063	0.000000	0.000000	2.000000	52.000000	0.000000
3679.920506	-0.086644	0.564440	0.014300	84.429092	-43.036884	56.108780	-0.668029	0.000000	-0.713837	0.000000	0.000000	0.000000	-0.001275	-0.002544	0.006931	0.000000	0.000000	2.000000	52.000000	0.000000
3679.923840	-0.086644	0.564440	0.014300	84.429092	-43.036884	56.108780	-0.668029	0.000000	-0.713837	0.000000	0.000000	0.000000	-0.001275	-0.002544	0.006931	0.000000	0.000000	2.000000	52.000000	0.000000
3679.927173	-0.086644	0.564440	0.014300	84.408440	-42.880360	56.261814	-0.667817	0.000000	-0.714992	0.000000	0.000000	0.000000	-0.001275	-0.002544	0.006931	0.000000	0.000000	2.000000	52.000000	0.000000
3679.930506	-0.086644	0.564440	0.014300	84.408440	-42.880360	56.261814	-0.667817	0.000000	-0.714992	0.000000	0.000000	0.000000	-0.001275	-0.002544	0.006931	0.000000	0.000000	2.000000	52.000000	0.000000
3679.933840	-0.086630	0.564423	0.014350	84.408440	-42.880360	56.261814	-0.667817	0.000000	-0.714992	0.000000	0.000000	0.000000	0.004167	-0.005113	0.015095	0.000000	0.000000	2.000000	52.000000	0.000000
3679.937173	-0.086630	0.564423	0.014350	84.371971	-42.611561	56.526840	-0.667817	0.000000	-0.714992	0.000000	0.000000	0.000000	0.004167	-0.005113	0.015095	0.000000	0.000000	2.000000	52.000000	0.000000
3679.940506	-0.086630	0.564423	0.014350	84.371971	-42.611561	56.526840	-0.667817	0.000000	-0.714992	0.000000	0.000000	0.000000	0.004167	-0.005113	0.015095	0.000000	0.000000	2.000000	52.000000	0.000000
3679.943840	-0.086630	0.564423	0.014350	84.371971	-42.611561	56.526840	-0.667817	0.000000	-0.714992	0.000000	0.000000	0.000000	0.004167	-0.005113	0.015095	0.000000	0.000000	2.000000	52.000000	0.000000
3679.947173	-0.086586	0.564424	0.014490	84.333443	-42.332554	56.801922	-0.668511	0.000000	-0.717508	0.000000	0.000000	0.000000	0.013150	0.000422	0.041823	0.000000	0.000000	2.000000	52.000000	0.000000
3679.950506	-0.086586	0.564424	0.014490	84.333443	-42.332554	56.801922	-0.668511	0.000000	-0.717508	0.000000	0.000000	0.000000	0.013150	0.000422	0.041823	0.000000	0.000000	2.000000	52.000000	0.000000
3679.953840	-0.086586	0.564424	0.014490	84.333443	-42.332554	56.801922	-0.668511	0.000000	-0.717508	0.000000	0.000000	0.000000	0.013150	0.000422	0.041823	0.000000	0.000000	2.000000	52.000000	0.000000
3679.957173	-0.086586	0.564424	0.014490	84.296730	-42.067951	57.059959	-0.670703	0.000000	-0.724479	0.000000	0.000000	0.000000	0.013150	0.000422	0.041823	0.000000	0.000000	2.000000	52.000000	0.000000
3679.960506	-0.086575	0.564425	0.014557	84.296730	-42.067951	57.059959	-0.670703	0.000000	-0.724479	0.000000	0.000000	0.000000	0.003219	0.000194	0.020294	0.000000	0.000000	2.000000	52.000000	0.000000
3679.963840	-0.086575	0.564425	0.014557	84.296730	-42.067951	57.059959	-0.670703	0.000000	-0.724479	0.000000	0.000000	0.000000	0.003219	0.000194	0.020294	0.000000	0.000000	2.000000	52.000000	0.000000
3679.967173	-0.086575	0.564425	0.014557	84.267487	-41.865028	57.262054	-0.671239	0.000000	-0.727861	0.000000	0.000000	0.000000	0.003219	0.000194	0.020294	0.000000	0.000000	2.000000	52.000000	0.000000
3679.970506	-0.086575	0.564425	0.014557	84.267487	-41.865028	57.262054	-0.671239	0.000000	-0.727861	0.000000	0.000000	0.000000	0.003219	0.000194	0.020294	0.000000	0.000000	2.000000	52.000000	0.000000
3679.973840	-0.086583	0.564434	0.014598	84.267487	-41.865028	57.262054	-0.671239	0.000000	-0.727861	0.000000	0.000000	0.000000	-0.002225	0.002762	0.012131	0.000000	0.000000	2.000000	52.000000	0.000000
3679.977173	-0.086583	0.564434	0.014598	84.262573	-41.828346	57.298424	-0.671239	0.000000	-0.727861	0.000000	0.000000	0.000000	-0.002225	0.002762	0.012131	0.000000	0.000000	2.000000	52.000000	0.000000
3679.980506	-0.086583	0.564434	0.014598	84.262573	-41.828346	57.298424	-0.671239	0.000000	-0.727861	0.000000	0.000000	0.000000	-0.002225	0.002762	0.012131	0.000000	0.000000	2.000000	52.000000	0.000000
3679.983840	-0.086583	0.564434	0.014598	84.262573	-41.828346	57.298424	-0.671239	0.000000	-0.727861	0.000000	0.000000	0.000000	-0.002225	0.002762	0.012131	0.000000	0.000000	2.000000	52.000000	0.000000
3679.987173	-0.086587	0.564329	0.014621	84.267899	-41.860870	57.265705	-0.670869	0.000000	-0.729883	0.000000	0.000000	0.000000	-0.001271	-0.031449	0.006911	0.000000	0.000000	2.000000	52.000000	0.000000
3679.990506	-0.086587	0.564329	0.014621	84.267899	-41.860870	57.265705	-0.670869	0.000000	-0.729883	0.000000	0.000000	0.000000	-0.001271	-0.031449	0.006911	0.000000	0.000000	2.000000	52.000000	0.000000
3679.993840	-0.086587	0.564329	0.014621	84.267899	-41.860870	57.265705	-0.670869	0.000000	-0.729883	0.000000	0.000000	0.000000	-0.001271	-0.031449	0.006911	0.000000	0.000000	2.000000	52.000000	0.000000
3679.997173	-0.086587	0.564329	0.014621	84.273987	-41.896446	57.229794	-0.670657	0.000000	-0.731035	0.000000	0.000000	0.000000	-0.001271	-0.031449	0.006911	0.000000	0.000000	2.000000	52.000000	0.000000
3680.000506	-0.086589	0.564277	0.014632	84.273987	-41.896446	57.229794	-0.670657	0.000000	-0.731035	0.000000	0.000000	0.000000	-0.000631	-0.015706	0.003453	0.000000	0.000000	2.000000	52.000000	0.000000
3680.003840	-0.086589	0.564277	0.014632	84.273987	-41.896446	57.229794	-0.670657	0.000000	-0.731035	0.000000	0.000000	0.000000	-0.000631	-0.015706	0.003453	0.000000	0.000000	2.000000	52.000000	0.000000
3680.007173	-0.086589	0.564277	0.014632	84.271729	-41.875912	57.249905	-0.670552	0.000000	-0.731610	0.000000	0.000000	0.000000	-0.000631	-0.015706	0.003453	0.000000	0.000000	2.000000	52.000000	0.000000
3680.010506	-0.086589	0.564277	0.014632	84.271729	-41.875912	57.249905	-0.670552	0.000000	-0.731610	0.000000	0.000000	0.000000	-0.000631	-0.015706	0.003453	0.000000	0.000000	2.000000	52.000000	0.000000
3680.013840	-0.086587	0.564233	0.014621	84.271729	-41.875912	57.249905	-0.670552	0.000000	-0.731610	0.000000	0.000000	0.000000	0.000636	-0.013190	-0.003477	0.000000	0.000000	2.000000	52.000000	0.000000
3680.017173	-0.086587	0.564233	0.014621	84.257309	-41.773060	57.352100	-0.670552	0.000000	-0.731610	0.000000	0.000000	0.000000	0.000636	-0.013190	-0.003477	0.000000	0.000000	2.000000	52.000000	0.000000
3680.020506	-0.086587	0.564233	0.014621	84.257309	-41.773060	57.352100	-0.670552	0.000000	-0.731610	0.000000	0.000000	0.000000	0.000636	-0.013190	-0.003477	0.000000	0.000000	2.000000	52.000000	0.000000
3680.023840	-0.086587	0.564233	0.014621	84.257309	-41.773060	57.352100	-0.670552	0.000000	-0.731610	0.000000	0.000000	0.000000	0.000636	-0.013190	-0.003477	0.000000	0.000000	2.000000	52.000000	0.000000
3680.027173	-0.086591	0.564224	0.014644	84.227928	-41.573055	57.551235	-0.670658	0.000000	-0.731031	0.000000	0.000000	0.000000	-0.001270	-0.002538	0.006928	0.000000	0.000000	2.000000	52.000000	0.000000
3680.030506	-0.086591	0.564224	0.014644	84.227928	-41.573055	57.551235	-0.670658	0.000000	-0.731031	0.000000	0.000000	0.000000	-0.001270	-0.002538	0.006928	0.000000	0.000000	2.000000	52.000000	0.000000
3680.033840	-0.086591	0.564224	0.014644	84.227928	-41.573055	57.551235	-0.670658	0.000000	-0.731031	0.000000	0.000000	0.000000	-0.001270	-0.002538	0.006928	0.000000	0.000000	2.000000	52.000000	0.000000
3680.037173	-0.086591	0.564224	0.014644	84.192818	-41.333542	57.787033	-0.670446	0.000000	-0.732185	0.000000	0.000000	0.000000	-0.001270	-0.002538	0.006928	0.000000	0.000000	2.000000	52.000000	0.000000
3680.040506	-0.086576	0.564234	0.014688	84.192818	-41.333542	57.787033	-0.670446	0.000000	-0.732185	0.000000	0.000000	0.000000	0.004493	0.002747	0.013364	0.000000	0.000000	2.000000	52.000000	0.000000
3680.043840	-0.086576	0.564234	0.014688	84.192818	-41.333542	57.787033	-0.670446	0.000000	-0.732185	0.000000	0.000000	0.000000	0.004493	0.002747	0.013364	0.000000	0.000000	2.000000	52.000000	0.000000
3680.047173	-0.086576	0.564234	0.014688	84.157555	-41.096851	58.019936	-0.671195	0.000000	-0.734413	0.000000	0.000000	0.000000	0.004493	0.002747	0.013364	0.000000	0.000000	2.000000	52.000000	0.000000
3680.050506	-0.086576	0.564234	0.014688	84.157555	-41.096851	58.019936	-0.671195	0.000000	-0.734413	0.000000	0.000000	0.000000	0.004493	0.002747	0.013364	0.000000	0.000000	2.000000	52.000000	0.000000
3680.053840	-0.086534	0.564251	0.014714	84.157555	-41.096851	58.019936	-0.671195	0.000000	-0.734413	0.000000	0.000000	0.000000	0.012488	0.005304	0.007668	0.000000	0.000000	2.000000	52.000000	0.000000
3680.057173	-0.086534	0.564251	0.014714	84.126099	-40.882774	58.224964	-0.671195	0.000000	-0.734413	0.000000	0.000000	0.000000	0.012488	0.005304	0.007668	0.000000	0.000000	2.000000	52.000000	0.000000
3680.060506	-0.086534	0.564251	0.014714	84.126099	-40.882774	58.224964	-0.671195	0.000000	-0.734413	0.000000	0.000000	0.000000	0.012488	0.005304	0.007668	0.000000	0.000000	2.000000	52.000000	0.000000
3680.063840	-0.086534	0.564251	0.014714	84.126099	-40.882774	58.224964	-0.671195	0.000000	-0.734413	0.000000	0.000000	0.000000	0.012488	0.005304	0.007668	0.000000	0.000000	2.000000	52.000000	0.000000
3680.067173	-0.086430	0.564260	0.014775	84.095284	-40.676453	58.424789	-0.673276	0.000000	-0.735691	0.000000	0.000000	0.000000	0.031380	0.002740	0.018289	0.000000	0.000000	2.000000	52.000000	0.000000
3680.070506	-0.086430	0.564260	0.014775	84.095284	-40.676453	58.424789	-0.673276	0.000000	-0.735691	0.000000	0.000000	0.000000	0.031380	0.002740	0.018289	0.000000	0.000000	2.000000	52.000000	0.000000
3680.073840	-0.086430	0.564260	0.014775	84.095284	-40.676453	58.424789	-0.673276	0.000000	-0.735691	0.000000	0.000000	0.000000	0.031380	0.002740	0.018289	0.000000	0.000000	2.000000	52.000000	0.000000
3680.077173	-0.086430	0.564260	0.014775	84.064423	-40.469395	58.614609	-0.678506	0.000000	-0.738739	0.000000	0.000000	0.000000	0.031380	0.002740	0.018289	0.000000	0.000000	2.000000	52.000000	0.000000
3680.080506	-0.086385	0.564260	0.014783	84.064423	-40.469395	58.614609	-0.678506	0.000000	-0.738739	0.000000	0.000000	0.000000	0.013442	0.000004	0.002461	0.000000	0.000000	2.000000	52.000000	0.000000
3680.083840	-0.086385	0.564260	0.014783	84.064423	-40.469395	58.614609	-0.678506	0.000000	-0.738739	0.000000	0.000000	0.000000	0.013442	0.000004	0.002461	0.000000	0.000000	2.000000	52.000000	0.000000
3680.087173	-0.086385	0.564260	0.014783	84.032280	-40.260300	58.819645	-0.680746	0.000000	-0.739149	0.000000	0.000000	0.000000	0.013442	0.000004	0.002461	0.000000	0.000000	2.000000	52.000000	0.000000
3680.090506	-0.086385	0.564260	0.014783	84.032280	-40.260300	58.819645	-0.680746	0.000000	-0.739149	0.000000	0.000000	0.000000	0.013442	0.000004	0.002461	0.000000	0.000000	2.000000	52.000000	0.000000
3680.093840	-0.086364	0.564234	0.014793	84.032280	-40.260300	58.819645	-0.680746	0.000000	-0.739149	0.000000	0.000000	0.000000	0.006407	-0.007852	0.002956	0.000000	0.000000	2.000000	52.000000	0.000000
3680.097173	-0.086364	0.564234	0.014793	83.992340	-40.005066	59.070644	-0.680746	0.000000	-0.739149	0.000000	0.000000	0.000000	0.006407	-0.007852	0.002956	0.000000	0.000000	2.000000	52.000000	0.000000
3680.100506	-0.086364	0.564234	0.014793	83.992340	-40.005066	59.070644	-0.680746	0.000000	-0.739149	0.000000	0.000000	0.000000	0.006407	-0.007852	0.002956	0.000000	0.000000	2.000000	52.000000	0.000000
3680.103840	-0.086364	0.564234	0.014793	83.992340	-40.005066	59.070644	-0.680746	0.000000	-0.739149	0.000000	0.000000	0.000000	0.006407	-0.007852	0.002956	0.000000	0.000000	2.000000	52.000000	0.000000
3680.107173	-0.086336	0.564173	0.014768	83.941391	-39.687176	59.386433	-0.681814	0.000000	-0.739642	0.000000	0.000000	0.000000	0.008311	-0.018477	-0.007452	0.000000	0.000000	2.000000	52.000000	0.000000
3680.110506	-0.086336	0.564173	0.014768	83.941391	-39.687176	59.386433	-0.681814	0.000000	-0.739642	0.000000	0.000000	0.000000	0.008311	-0.018477	-0.007452	0.000000	0.000000	2.000000	52.000000	0.000000
3680.113840	-0.086336	0.564173	0.014768	83.941391	-39.687176	59.386433	-0.681814	0.000000	-0.739642	0.000000	0.000000	0.000000	0.008311	-0.018477	-0.007452	0.000000	0.000000	2.000000	52.000000	0.000000
3680.117173	-0.086336	0.564173	0.014768	83.888367	-39.365627	59.708626	-0.683199	0.000000	-0.738400	0.000000	0.000000	0.000000	0.008311	-0.018477	-0.007452	0.000000	0.000000	2.000000	52.000000	0.000000
3680.120506	-0.086352	0.564137	0.014729	83.888367	-39.365627	59.708626	-0.683199	0.000000	-0.738400	0.000000	0.000000	0.000000	-0.004817	-0.010626	-0.011638	0.000000	0.000000	2.000000	52.000000	0.000000
3680.123840	-0.086352	0.564137	0.014729	83.888367	-39.365627	59.708626	-0.683199	0.000000	-0.738400	0.000000	0.000000	0.000000	-0.004817	-0.010626	-0.011638	0.000000	0.000000	2.000000	52.000000	0.000000
3680.127173	-0.086352	0.564137	0.014729	83.858574	-39.184933	59.887989	-0.682396	0.000000	-0.736460	0.000000	0.000000	0.000000	-0.004817	-0.010626	-0.011638	0.000000	0.000000	2.000000	52.000000	0.000000
3680.130506	-0.086352	0.564137	0.014729	83.858574	-39.184933	59.887989	-0.682396	0.000000	-0.736460	0.000000	0.000000	0.000000	-0.004817	-0.010626	-0.011638	0.000000	0.000000	2.000000	52.000000	0.000000
3680.133840	-0.086354	0.564085	0.014741	83.858574	-39.184933	59.887989	-0.682396	0.000000	-0.736460	0.000000	0.000000	0.000000	-0.000630	-0.015733	0.003447	0.000000	0.000000	2.000000	52.000000	0.000000
3680.137173	-0.086354	0.564085	0.014741	83.856209	-39.166809	59.905628	-0.682396	0.000000	-0.736460	0.000000	0.000000	0.000000	-0.000630	-0.015733	0.003447	0.000000	0.000000	2.000000	52.000000	0.000000
3680.140506	-0.086354	0.564085	0.014741	83.856209	-39.166809	59.905628	-0.682396	0.000000	-0.736460	0.000000	0.000000	0.000000	-0.000630	-0.015733	0.003447	0.000000	0.000000	2.000000	52.000000	0.000000
3680.143840	-0.086354	0.564085	0.014741	83.856209	-39.166809	59.905628	-0.682396	0.000000	-0.736460	0.000000	0.000000	0.000000	-0.000630	-0.015733	0.003447	0.000000	0.000000	2.000000	52.000000	0.000000
3680.147173	-0.086357	0.564006	0.014758	83.858986	-39.180843	59.891544	-0.682291	0.000000	-0.737034	0.000000	0.000000	0.000000	-0.000945	-0.023581	0.005167	0.000000	0.000000	2.000000	52.000000	0.000000
3680.150506	-0.086357	0.564006	0.014758	83.858986	-39.180843	59.891544	-0.682291	0.000000	-0.737034	0.000000	0.000000	0.000000	-0.000945	-0.023581	0.005167	0.000000	0.000000	2.000000	52.000000	0.000000
3680.153840	-0.086357	0.564006	0.014758	83.858986	-39.180843	59.891544	-0.682291	0.000000	-0.737034	0.000000	0.000000	0.000000	-0.000945	-0.023581	0.005167	0.000000	0.000000	2.000000	52.000000	0.000000
3680.157173	-0.086357	0.564006	0.014758	83.858986	-39.180843	59.891544	-0.682134	0.000000	-0.737896	0.000000	0.000000	0.000000	-0.000945	-0.023581	0.005167	0.000000	0.000000	2.000000	52.000000	0.000000
3680.160506	-0.086362	0.563998	0.014781	83.858986	-39.180843	59.891544	-0.682134	0.000000	-0.737896	0.000000	0.000000	0.000000	-0.001267	-0.002559	0.006928	0.000000	0.000000	2.000000	52.000000	0.000000
3680.163840	-0.086362	0.563998	0.014781	83.858986	-39.180843	59.891544	-0.682134	0.000000	-0.737896	0.000000	0.000000	0.000000	-0.001267	-0.002559	0.006928	0.000000	0.000000	2.000000	52.000000	0.000000
3680.167173	-0.086362	0.563998	0.014781	83.858986	-39.178047	59.891605	-0.681922	0.000000	-0.739050	0.000000	0.000000	0.000000	-0.001267	-0.002559	0.006928	0.000000	0.000000	2.000000	52.000000	0.000000
3680.170506	-0.086362	0.563998	0.014781	83.858986	-39.178047	59.891605	-0.681922	0.000000	-0.739050	0.000000	0.000000	0.000000	-0.001267	-0.002559	0.006928	0.000000	0.000000	2.000000	52.000000	0.000000
3680.173840	-0.086343	0.563989	0.014808	83.858986	-39.178047	59.891605	-0.681922	0.000000	-0.739050	0.000000	0.000000	0.000000	0.005454	-0.002565	0.008157	0.000000	0.000000	2.000000	52.000000	0.000000
3680.177173	-0.086343	0.563989	0.014808	83.858986	-39.178047	59.891605	-0.681922	0.000000	-0.739050	0.000000	0.000000	0.000000	0.005454	-0.002565	0.008157	0.000000	0.000000	2.000000	52.000000	0.000000
3680.180506	-0.086343	0.563989	0.014808	83.858986	-39.178047	59.891605	-0.681922	0.000000	-0.739050	0.000000	0.000000	0.000000	0.005454	-0.002565	0.008157	0.000000	0.000000	2.000000	52.000000	0.000000
3680.183840	-0.086343	0.563989	0.014808	83.858986	-39.178047	59.891605	-0.681922	0.000000	-0.739050	0.000000	0.000000	0.000000	0.005454	-0.002565	0.008157	0.000000	0.000000	2.000000	52.000000	0.000000
3680.187173	-0.086352	0.563972	0.014854	83.858986	-39.178047	59.891605	-0.682831	0.000000	-0.740410	0.000000	0.000000	0.000000	-0.002535	-0.005117	0.013855	0.000000	0.000000	2.000000	52.000000	0.000000
3680.190506	-0.086352	0.563972	0.014854	83.858986	-39.178047	59.891605	-0.682831	0.000000	-0.740410	0.000000	0.000000	0.000000	-0.002535	-0.005117	0.013855	0.000000	0.000000	2.000000	52.000000	0.000000
3680.193840	-0.086352	0.563972	0.014854	83.858986	-39.178047	59.891605	-0.682831	0.000000	-0.740410	0.000000	0.000000	0.000000	-0.002535	-0.005117	0.013855	0.000000	0.000000	2.000000	52.000000	0.000000
3680.197173	-0.086352	0.563972	0.014854	83.858986	-39.178047	59.891605	-0.682409	0.000000	-0.742719	0.000000	0.000000	0.000000	-0.002535	-0.005117	0.013855	0.000000	0.000000	2.000000	52.000000	0.000000
3680.200506	-0.086360	0.563955	0.014901	83.858986	-39.178047	59.891605	-0.682409	0.000000	-0.742719	0.000000	0.000000	0.000000	-0.002534	-0.005130	0.013854	0.000000	0.000000	2.000000	52.000000	0.000000
3680.203840	-0.086360	0.563955	0.014901	83.858986	-39.178047	59.891605	-0.682409	0.000000	-0.742719	0.000000	0.000000	0.000000	-0.002534	-0.005130	0.013854	0.000000	0.000000	2.000000	52.000000	0.000000
3680.207173	-0.086360	0.563955	0.014901	83.861702	-39.192127	59.877434	-0.681987	0.000000	-0.745028	0.000000	0.000000	0.000000	-0.002534	-0.005130	0.013854	0.000000	0.000000	2.000000	52.000000	0.000000
3680.210506	-0.086360	0.563955	0.014901	83.861702	-39.192127	59.877434	-0.681987	0.000000	-0.745028	0.000000	0.000000	0.000000	-0.002534	-0.005130	0.013854	0.000000	0.000000	2.000000	52.000000	0.000000
3680.213840	-0.086366	0.563920	0.014929	83.861702	-39.192127	59.877434	-0.681987	0.000000	-0.745028	0.000000	0.000000	0.000000	-0.001581	-0.010417	0.008648	0.000000	0.000000	2.000000	52.000000	0.000000
3680.217173	-0.086353	0.563877	0.014985	83.865219	-39.191704	59.876766	-0.681987	0.000000	-0.745028	0.000000	0.000000	0.000000	0.003874	-0.012992	0.016803	0.000000	0.000000	2.000000	52.000000	0.000000
3680.220506	-0.086353	0.563877	0.014985	83.865219	-39.191704	59.876766	-0.681987	0.000000	-0.745028	0.000000	0.000000	0.000000	0.003874	-0.012992	0.016803	0.000000	0.000000	2.000000	52.000000	0.000000
3680.223840	-0.086353	0.563877	0.014985	83.865219	-39.191704	59.876766	-0.681987	0.000000	-0.745028	0.000000	0.000000	0.000000	0.003874	-0.012992	0.016803	0.000000	0.000000	2.000000	52.000000	0.000000
3680.227173	-0.086353	0.563877	0.014985	83.865219	-39.191704	59.876766	-0.682369	0.000000	-0.749270	0.000000	0.000000	0.000000	0.003874	-0.012992	0.016803	0.000000	0.000000	2.000000	52.000000	0.000000
3680.230506	-0.086361	0.563860	0.015032	83.865219	-39.191704	59.876766	-0.682369	0.000000	-0.749270	0.000000	0.000000	0.000000	-0.002533	-0.005120	0.013853	0.000000	0.000000	2.000000	52.000000	0.000000
3680.233840	-0.086361	0.563860	0.015032	83.865219	-39.191704	59.876766	-0.682369	0.000000	-0.749270	0.000000	0.000000	0.000000	-0.002533	-0.005120	0.013853	0.000000	0.000000	2.000000	52.000000	0.000000
3680.237173	-0.086361	0.563860	0.015032	83.862495	-39.174961	59.890903	-0.681947	0.000000	-0.751579	0.000000	0.000000	0.000000	-0.002533	-0.005120	0.013853	0.000000	0.000000	2.000000	52.000000	0.000000
3680.240506	-0.086361	0.563860	0.015032	83.862495	-39.174961	59.890903	-0.681947	0.000000	-0.751579	0.000000	0.000000	0.000000	-0.002533	-0.005120	0.013853	0.000000	0.000000	2.000000	52.000000	0.000000
3680.243840	-0.086350	0.563860	0.015099	83.862495	-39.174961	59.890903	-0.681947	0.000000	-0.751579	0.000000	0.000000	0.000000	0.003240	0.000178	0.020288	0.000000	0.000000	2.000000	52.000000	0.000000
3680.247173	-0.086350	0.563860	0.015099	83.863297	-39.157841	59.896328	-0.681947	0.000000	-0.751579	0.000000	0.000000	0.000000	0.003240	0.000178	0.020288	0.000000	0.000000	2.000000	52.000000	0.000000
3680.250506	-0.086350	0.563860	0.015099	83.863297	-39.157841	59.896328	-0.681947	0.000000	-0.751579	0.000000	0.000000	0.000000	0.003240	0.000178	0.020288	0.000000	0.000000	2.000000	52.000000	0.000000
3680.253840	-0.086350	0.563860	0.015099	83.863297	-39.157841	59.896328	-0.681947	0.000000	-0.751579	0.000000	0.000000	0.000000	0.003240	0.000178	0.020288	0.000000	0.000000	2.000000	52.000000	0.000000
3680.257173	-0.086285	0.563835	0.015248	83.861351	-39.126625	59.923885	-0.682487	0.000000	-0.754960	0.000000	0.000000	0.000000	0.019628	-0.007527	0.044752	0.000000	0.000000	2.000000	52.000000	0.000000
3680.260506	-0.086285	0.563835	0.015248	83.861351	-39.126625	59.923885	-0.682487	0.000000	-0.754960	0.000000	0.000000	0.000000	0.019628	-0.007527	0.044752	0.000000	0.000000	2.000000	52.000000	0.000000
3680.263840	-0.086285	0.563835	0.015248	83.861351	-39.126625	59.923885	-0.682487	0.000000	-0.754960	0.000000	0.000000	0.000000	0.019628	-0.007527	0.044752	0.000000	0.000000	2.000000	52.000000	0.000000
3680.267173	-0.086285	0.563835	0.015248	83.864861	-39.120705	59.915295	-0.685758	0.000000	-0.762419	0.000000	0.000000	0.000000	0.019628	-0.007527	0.044752	0.000000	0.000000	2.000000	52.000000	0.000000
3680.270506	-0.086227	0.563792	0.015313	83.864861	-39.120705	59.915295	-0.685758	0.000000	-0.762419	0.000000	0.000000	0.000000	0.017346	-0.013018	0.019255	0.000000	0.000000	2.000000	52.000000	0.000000
3680.273840	-0.086227	0.563792	0.015313	83.864861	-39.120705	59.915295	-0.685758	0.000000	-0.762419	0.000000	0.000000	0.000000	0.017346	-0.013018	0.019255	0.000000	0.000000	2.000000	52.000000	0.000000
3680.277173	-0.086227	0.563792	0.015313	83.865692	-39.103584	59.920719	-0.688649	0.000000	-0.765628	0.000000	0.000000	0.000000	0.017346	-0.013018	0.019255	0.000000	0.000000	2.000000	52.000000	0.000000
3680.280506	-0.086227	0.563792	0.015313	83.865692	-39.103584	59.920719	-0.688649	0.000000	-0.765628	0.000000	0.000000	0.000000	0.017346	-0.013018	0.019255	0.000000	0.000000	2.000000	52.000000	0.000000
3680.283840	-0.086172	0.563766	0.015394	83.865692	-39.103584	59.920719	-0.688649	0.000000	-0.765628	0.000000	0.000000	0.000000	0.016398	-0.007690	0.024458	0.000000	0.000000	2.000000	52.000000	0.000000
3680.287173	-0.086172	0.563766	0.015394	83.873497	-39.073978	59.948975	-0.688649	0.000000	-0.765628	0.000000	0.000000	0.000000	0.016398	-0.007690	0.024458	0.000000	0.000000	2.000000	52.000000	0.000000
3680.290506	-0.086172	0.563766	0.015394	83.873497	-39.073978	59.948975	-0.688649	0.000000	-0.765628	0.000000	0.000000	0.000000	0.016398	-0.007690	0.024458	0.000000	0.000000	2.000000	52.000000	0.000000
3680.293840	-0.086172	0.563766	0.015394	83.873497	-39.073978	59.948975	-0.688649	0.000000	-0.765628	0.000000	0.000000	0.000000	0.016398	-0.007690	0.024458	0.000000	0.000000	2.000000	52.000000	0.000000
3680.297173	-0.086037	0.563696	0.015413	83.886093	-38.987877	60.034187	-0.691382	0.000000	-0.769704	0.000000	0.000000	0.000000	0.040705	-0.021058	0.005585	0.000000	0.000000	2.000000	52.000000	0.000000
3680.300506	-0.086037	0.563696	0.015413	83.886093	-38.987877	60.034187	-0.691382	0.000000	-0.769704	0.000000	0.000000	0.000000	0.040705	-0.021058	0.005585	0.000000	0.000000	2.000000	52.000000	0.000000
3680.303840	-0.086037	0.563696	0.015413	83.886093	-38.987877	60.034187	-0.691382	0.000000	-0.769704	0.000000	0.000000	0.000000	0.040705	-0.021058	0.005585	0.000000	0.000000	2.000000	52.000000	0.000000
3680.307173	-0.086037	0.563696	0.015413	83.900627	-38.816441	60.191185	-0.698166	0.000000	-0.770635	0.000000	0.000000	0.000000	0.040705	-0.021058	0.005585	0.000000	0.000000	2.000000	52.000000	0.000000
3680.310506	-0.085989	0.563678	0.015404	83.900627	-38.816441	60.191185	-0.698166	0.000000	-0.770635	0.000000	0.000000	0.000000	0.014410	-0.005304	-0.002758	0.000000	0.000000	2.000000	52.000000	0.000000
3680.313840	-0.085989	0.563678	0.015404	83.900627	-38.816441	60.191185	-0.698166	0.000000	-0.770635	0.000000	0.000000	0.000000	0.014410	-0.005304	-0.002758	0.000000	0.000000	2.000000	52.000000	0.000000
3680.317173	-0.085989	0.563678	0.015404	83.910019	-38.668697	60.274338	-0.700568	0.000000	-0.770175	0.000000	0.000000	0.000000	0.014410	-0.005304	-0.002758	0.000000	0.000000	2.000000	52.000000	0.000000
3680.320506	-0.085989	0.563678	0.015404	83.910019	-38.668697	60.274338	-0.700568	0.000000	-0.770175	0.000000	0.000000	0.000000	0.014410	-0.005304	-0.002758	0.000000	0.000000	2.000000	52.000000	0.000000
3680.323840	-0.085944	0.563678	0.015412	83.910019	-38.668697	60.274338	-0.700568	0.000000	-0.770175	0.000000	0.000000	0.000000	0.013461	0.000007	0.002448	0.000000	0.000000	2.000000	52.000000	0.000000
3680.327173	-0.085944	0.563678	0.015412	83.913086	-38.618324	60.169193	-0.700568	0.000000	-0.770175	0.000000	0.000000	0.000000	0.013461	0.000007	0.002448	0.000000	0.000000	2.000000	52.000000	0.000000
3680.330506	-0.085944	0.563678	0.015412	83.913086	-38.618324	60.169193	-0.700568	0.000000	-0.770175	0.000000	0.000000	0.000000	0.013461	0.000007	0.002448	0.000000	0.000000	2.000000	52.000000	0.000000
3680.333840	-0.085944	0.563678	0.015412	83.913086	-38.618324	60.169193	-0.700568	0.000000	-0.770175	0.000000	0.000000	0.000000	0.013461	0.000007	0.002448	0.000000	0.000000	2.000000	52.000000	0.000000
3680.337173	-0.085913	0.563696	0.015370	83.913048	-38.618332	60.113358	-0.702811	0.000000	-0.770583	0.000000	0.000000	0.000000	0.009247	0.005152	-0.012627	0.000000	0.000000	2.000000	52.000000	0.000000
3680.340506	-0.085913	0.563696	0.015370	83.913048	-38.618332	60.113358	-0.702811	0.000000	-0.770583	0.000000	0.000000	0.000000	0.009247	0.005152	-0.012627	0.000000	0.000000	2.000000	52.000000	0.000000
3680.343840	-0.085913	0.563696	0.015370	83.913048	-38.618332	60.113358	-0.702811	0.000000	-0.770583	0.000000	0.000000	0.000000	0.009247	0.005152	-0.012627	0.000000	0.000000	2.000000	52.000000	0.000000
3680.347173	-0.085913	0.563696	0.015370	83.910347	-38.604416	60.127373	-0.704352	0.000000	-0.768479	0.000000	0.000000	0.000000	0.009247	0.005152	-0.012627	0.000000	0.000000	2.000000	52.000000	0.000000
3680.350506	-0.085916	0.563713	0.015387	83.910347	-38.604416	60.127373	-0.704352	0.000000	-0.768479	0.000000	0.000000	0.000000	-0.000945	0.005312	0.005208	0.000000	0.000000	2.000000	52.000000	0.000000
3680.353840	-0.085916	0.563713	0.015387	83.910347	-38.604416	60.127373	-0.704352	0.000000	-0.768479	0.000000	0.000000	0.000000	-0.000945	0.005312	0.005208	0.000000	0.000000	2.000000	52.000000	0.000000
3680.357173	-0.085916	0.563713	0.015387	83.907578	-38.593262	60.141338	-0.704195	0.000000	-0.769347	0.000000	0.000000	0.000000	-0.000945	0.005312	0.005208	0.000000	0.000000	2.000000	52.000000	0.000000
3680.360506	-0.085916	0.563713	0.015387	83.907578	-38.593262	60.141338	-0.704195	0.000000	-0.769347	0.000000	0.000000	0.000000	-0.000945	0.005312	0.005208	0.000000	0.000000	2.000000	52.000000	0.000000
3680.363840	-0.085942	0.563731	0.015400	83.907578	-38.593262	60.141338	-0.704195	0.000000	-0.769347	0.000000	0.000000	0.000000	-0.007676	0.005293	0.003984	0.000000	0.000000	2.000000	52.000000	0.000000
3680.367173	-0.085942	0.563731	0.015400	83.907578	-38.593262	60.141338	-0.704195	0.000000	-0.769347	0.000000	0.000000	0.000000	-0.007676	0.005293	0.003984	0.000000	0.000000	2.000000	52.000000	0.000000
3680.370506	-0.085942	0.563731	0.015400	83.907578	-38.593262	60.141338	-0.704195	0.000000	-0.769347	0.000000	0.000000	0.000000	-0.007676	0.005293	0.003984	0.000000	0.000000	2.000000	52.000000	0.000000
3680.373840	-0.085942	0.563731	0.015400	83.907578	-38.593262	60.141338	-0.704195	0.000000	-0.769347	0.000000	0.000000	0.000000	-0.007676	0.005293	0.003984	0.000000	0.000000	2.000000	52.000000	0.000000
3680.377173	-0.085946	0.563722	0.015423	83.909088	-38.569439	60.168503	-0.702915	0.000000	-0.770011	0.000000	0.000000	0.000000	-0.001262	-0.002563	0.006926	0.000000	0.000000	2.000000	52.000000	0.000000
3680.380506	-0.085946	0.563722	0.015423	83.909088	-38.569439	60.168503	-0.702915	0.000000	-0.770011	0.000000	0.000000	0.000000	-0.001262	-0.002563	0.006926	0.000000	0.000000	2.000000	52.000000	0.000000
3680.383840	-0.085946	0.563722	0.015423	83.909088	-38.569439	60.168503	-0.702915	0.000000	-0.770011	0.000000	0.000000	0.000000	-0.001262	-0.002563	0.006926	0.000000	0.000000	2.000000	52.000000	0.000000
3680.387173	-0.085946	0.563722	0.015423	83.917328	-38.497326	60.249893	-0.702705	0.000000	-0.771165	0.000000	0.000000	0.000000	-0.001262	-0.002563	0.006926	0.000000	0.000000	2.000000	52.000000	0.000000
3680.390506	-0.085920	0.563705	0.015410	83.917328	-38.497326	60.249893	-0.702705	0.000000	-0.771165	0.000000	0.000000	0.000000	0.007678	-0.005316	-0.003984	0.000000	0.000000	2.000000	52.000000	0.000000
3680.393840	-0.085920	0.563705	0.015410	83.917328	-38.497326	60.249893	-0.702705	0.000000	-0.771165	0.000000	0.000000	0.000000	0.007678	-0.005316	-0.003984	0.000000	0.000000	2.000000	52.000000	0.000000
3680.397173	-0.085920	0.563705	0.015410	83.933952	-38.295921	60.481960	-0.703985	0.000000	-0.770501	0.000000	0.000000	0.000000	0.007678	-0.005316	-0.003984	0.000000	0.000000	2.000000	52.000000	0.000000
3680.400506	-0.085920	0.563705	0.015410	83.933952	-38.295921	60.481960	-0.703985	0.000000	-0.770501	0.000000	0.000000	0.000000	0.007678	-0.005316	-0.003984	0.000000	0.000000	2.000000	52.000000	0.000000
3680.403840	-0.085917	0.563687	0.015393	83.933952	-38.295921	60.481960	-0.703985	0.000000	-0.770501	0.000000	0.000000	0.000000	0.000945	-0.005297	-0.005208	0.000000	0.000000	2.000000	52.000000	0.000000
3680.407173	-0.085917	0.563687	0.015393	83.957428	-37.984901	60.831264	-0.703985	0.000000	-0.770501	0.000000	0.000000	0.000000	0.000945	-0.005297	-0.005208	0.000000	0.000000	2.000000	52.000000	0.000000
3680.410506	-0.085917	0.563687	0.015393	83.957428	-37.984901	60.831264	-0.703985	0.000000	-0.770501	0.000000	0.000000	0.000000	0.000945	-0.005297	-0.005208	0.000000	0.000000	2.000000	52.000000	0.000000
3680.413840	-0.085917	0.563687	0.015393	83.957428	-37.984901	60.831264	-0.703985	0.000000	-0.770501	0.000000	0.000000	0.000000	0.000945	-0.005297	-0.005208	0.000000	0.000000	2.000000	52.000000	0.000000
3680.417173	-0.085903	0.563643	0.015317	83.985687	-37.648415	61.219006	-0.704142	0.000000	-0.769633	0.000000	0.000000	0.000000	0.004102	-0.013353	-0.022552	0.000000	0.000000	2.000000	52.000000	0.000000
3680.420506	-0.085903	0.563643	0.015317	83.985687	-37.648415	61.219006	-0.704142	0.000000	-0.769633	0.000000	0.000000	0.000000	0.004102	-0.013353	-0.022552	0.000000	0.000000	2.000000	52.000000	0.000000
3680.423840	-0.085903	0.563643	0.015317	83.985687	-37.648415	61.219006	-0.704142	0.000000	-0.769633	0.000000	0.000000	0.000000	0.004102	-0.013353	-0.022552	0.000000	0.000000	2.000000	52.000000	0.000000
3680.427173	-0.085903	0.563643	0.015317	84.017975	-37.297459	61.624500	-0.704826	0.000000	-0.765874	0.000000	0.000000	0.000000	0.004102	-0.013353	-0.022552	0.000000	0.000000	2.000000	52.000000	0.000000
3680.430506	-0.085894	0.563590	0.015265	84.017975	-37.297459	61.624500	-0.704826	0.000000	-0.765874	0.000000	0.000000	0.000000	0.002840	-0.015889	-0.015629	0.000000	0.000000	2.000000	52.000000	0.000000
3680.433840	-0.085894	0.563590	0.015265	84.017975	-37.297459	61.624500	-0.704826	0.000000	-0.765874	0.000000	0.000000	0.000000	0.002840	-0.015889	-0.015629	0.000000	0.000000	2.000000	52.000000	0.000000
3680.437173	-0.085894	0.563590	0.015265	84.050011	-36.942657	62.033951	-0.705299	0.000000	-0.763270	0.000000	0.000000	0.000000	0.002840	-0.015889	-0.015629	0.000000	0.000000	2.000000	52.000000	0.000000
3680.440506	-0.085894	0.563590	0.015265	84.050011	-36.942657	62.033951	-0.705299	0.000000	-0.763270	0.000000	0.000000	0.000000	0.002840	-0.015889	-0.015629	0.000000	0.000000	2.000000	52.000000	0.000000
3680.443840	-0.085881	0.563519	0.015196	84.050011	-36.942657	62.033951	-0.705299	0.000000	-0.763270	0.000000	0.000000	0.000000	0.003790	-0.021196	-0.020843	0.000000	0.000000	2.000000	52.000000	0.000000
3680.447173	-0.085881	0.563519	0.015196	84.087387	-36.610474	62.412575	-0.705299	0.000000	-0.763270	0.000000	0.000000	0.000000	0.003790	-0.021196	-0.020843	0.000000	0.000000	2.000000	52.000000	0.000000
3680.450506	-0.085881	0.563519	0.015196	84.087387	-36.610474	62.412575	-0.705299	0.000000	-0.763270	0.000000	0.000000	0.000000	0.003790	-0.021196	-0.020843	0.000000	0.000000	2.000000	52.000000	0.000000
3680.453840	-0.085881	0.563519	0.015196	84.087387	-36.610474	62.412575	-0.705299	0.000000	-0.763270	0.000000	0.000000	0.000000	0.003790	-0.021196	-0.020843	0.000000	0.000000	2.000000	52.000000	0.000000
3680.457173	-0.085853	0.563360	0.015040	84.122437	-36.247875	62.823441	-0.705931	0.000000	-0.759796	0.000000	0.000000	0.000000	0.008527	-0.047706	-0.046913	0.000000	0.000000	2.000000	52.000000	0.000000
3680.460506	-0.085853	0.563360	0.015040	84.122437	-36.247875	62.823441	-0.705931	0.000000	-0.759796	0.000000	0.000000	0.000000	0.008527	-0.047706	-0.046913	0.000000	0.000000	2.000000	52.000000	0.000000
3680.463840	-0.085853	0.563360	0.015040	84.122437	-36.247875	62.823441	-0.705931	0.000000	-0.759796	0.000000	0.000000	0.000000	0.008527	-0.047706	-0.046913	0.000000	0.000000	2.000000	52.000000	0.000000
3680.467173	-0.085853	0.563360	0.015040	84.162155	-35.855637	63.269100	-0.707352	0.000000	-0.751977	0.000000	0.000000	0.000000	0.008527	-0.047706	-0.046913	0.000000	0.000000	2.000000	52.000000	0.000000
3680.470506	-0.085837	0.563272	0.014953	84.162155	-35.855637	63.269100	-0.707352	0.000000	-0.751977	0.000000	0.000000	0.000000	0.004740	-0.026493	-0.026073	0.000000	0.000000	2.000000	52.000000	0.000000
3680.473840	-0.085837	0.563272	0.014953	84.162155	-35.855637	63.269100	-0.707352	0.000000	-0.751977	0.000000	0.000000	0.000000	0.004740	-0.026493	-0.026073	0.000000	0.000000	2.000000	52.000000	0.000000
3680.477173	-0.085837	0.563272	0.014953	84.197990	-35.457504	63.726887	-0.708143	0.000000	-0.747632	0.000000	0.000000	0.000000	0.004740	-0.026493	-0.026073	0.000000	0.000000	2.000000	52.000000	0.000000
3680.480506	-0.085837	0.563272	0.014953	84.197990	-35.457504	63.726887	-0.708143	0.000000	-0.747632	0.000000	0.000000	0.000000	0.004740	-0.026493	-0.026073	0.000000	0.000000	2.000000	52.000000	0.000000
3680.483840	-0.085820	0.563210	0.014860	84.197990	-35.457504	63.726887	-0.708143	0.000000	-0.747632	0.000000	0.000000	0.000000	0.005051	-0.018597	-0.027789	0.000000	0.000000	2.000000	52.000000	0.000000
3680.487173	-0.085820	0.563210	0.014860	84.225250	-35.211079	64.004539	-0.708143	0.000000	-0.747632	0.000000	0.000000	0.000000	0.005051	-0.018597	-0.027789	0.000000	0.000000	2.000000	52.000000	0.000000
3680.490506	-0.085820	0.563210	0.014860	84.225250	-35.211079	64.004539	-0.708143	0.000000	-0.747632	0.000000	0.000000	0.000000	0.005051	-0.018597	-0.027789	0.000000	0.000000	2.000000	52.000000	0.000000
3680.493840	-0.085820	0.563210	0.014860	84.225250	-35.211079	64.004539	-0.708143	0.000000	-0.747632	0.000000	0.000000	0.000000	0.005051	-0.018597	-0.027789	0.000000	0.000000	2.000000	52.000000	0.000000
3680.497173	-0.085820	0.563112	0.014728	84.235168	-35.176933	64.041733	-0.708984	0.000000	-0.743000	0.000000	0.000000	0.000000	0.000228	-0.029205	-0.039451	0.000000	0.000000	2.000000	52.000000	0.000000
3680.500506	-0.085820	0.563112	0.014728	84.235168	-35.176933	64.041733	-0.708984	0.000000	-0.743000	0.000000	0.000000	0.000000	0.000228	-0.029205	-0.039451	0.000000	0.000000	2.000000	52.000000	0.000000
3680.503840	-0.085820	0.563112	0.014728	84.235168	-35.176933	64.041733	-0.708984	0.000000	-0.743000	0.000000	0.000000	0.000000	0.000228	-0.029205	-0.039451	0.000000	0.000000	2.000000	52.000000	0.000000
3680.507173	-0.085790	0.563103	0.014692	84.238022	-35.187202	64.020691	-0.709023	0.000000	-0.736425	0.000000	0.000000	0.000000	0.008929	-0.002733	-0.010922	0.000000	0.000000	2.000000	52.000000	0.000000
3680.510506	-0.085790	0.563103	0.014692	84.238022	-35.187202	64.020691	-0.709023	0.000000	-0.736425	0.000000	0.000000	0.000000	0.008929	-0.002733	-0.010922	0.000000	0.000000	2.000000	52.000000	0.000000
3680.513840	-0.085790	0.563103	0.014692	84.238022	-35.187202	64.020691	-0.709023	0.000000	-0.736425	0.000000	0.000000	0.000000	0.008929	-0.002733	-0.010922	0.000000	0.000000	2.000000	52.000000	0.000000
3680.517173	-0.085790	0.563103	0.014692	84.240883	-35.200298	63.999569	-0.710511	0.000000	-0.734604	0.000000	0.000000	0.000000	0.008929	-0.002733	-0.010922	0.000000	0.000000	2.000000	52.000000	0.000000
3680.520506	-0.085791	0.563077	0.014698	84.240883	-35.200298	63.999569	-0.710511	0.000000	-0.734604	0.000000	0.000000	0.000000	-0.000310	-0.007853	0.001707	0.000000	0.000000	2.000000	52.000000	0.000000
3680.523840	-0.085791	0.563077	0.014698	84.240883	-35.200298	63.999569	-0.710511	0.000000	-0.734604	0.000000	0.000000	0.000000	-0.000310	-0.007853	0.001707	0.000000	0.000000	2.000000	52.000000	0.000000
3680.527173	-0.085791	0.563077	0.014698	84.240814	-35.200253	63.991577	-0.710459	0.000000	-0.734889	0.000000	0.000000	0.000000	-0.000310	-0.007853	0.001707	0.000000	0.000000	2.000000	52.000000	0.000000
3680.530506	-0.085791	0.563077	0.014698	84.240814	-35.200253	63.991577	-0.710459	0.000000	-0.734889	0.000000	0.000000	0.000000	-0.000310	-0.007853	0.001707	0.000000	0.000000	2.000000	52.000000	0.000000
3680.533840	-0.085773	0.563068	0.014725	84.240814	-35.200253	63.991577	-0.710459	0.000000	-0.734889	0.000000	0.000000	0.000000	0.005462	-0.002566	0.008148	0.000000	0.000000	2.000000	52.000000	0.000000
3680.537173	-0.085773	0.563068	0.014725	84.243668	-35.210674	63.962456	-0.710459	0.000000	-0.734889	0.000000	0.000000	0.000000	0.005462	-0.002566	0.008148	0.000000	0.000000	2.000000	52.000000	0.000000
3680.540506	-0.085773	0.563068	0.014725	84.243668	-35.210674	63.962456	-0.710459	0.000000	-0.734889	0.000000	0.000000	0.000000	0.005462	-0.002566	0.008148	0.000000	0.000000	2.000000	52.000000	0.000000
3680.543840	-0.085773	0.563068	0.014725	84.243668	-35.210674	63.962456	-0.710459	0.000000	-0.734889	0.000000	0.000000	0.000000	0.005462	-0.002566	0.008148	0.000000	0.000000	2.000000	52.000000	0.000000
3680.547173	-0.085782	0.563025	0.014777	84.243668	-35.210655	63.954472	-0.711369	0.000000	-0.736247	0.000000	0.000000	0.000000	-0.002830	-0.012992	0.015558	0.000000	0.000000	2.000000	52.000000	0.000000
3680.550506	-0.085782	0.563025	0.014777	84.243668	-35.210655	63.954472	-0.711369	0.000000	-0.736247	0.000000	0.000000	0.000000	-0.002830	-0.012992	0.015558	0.000000	0.000000	2.000000	52.000000	0.000000
3680.553840	-0.085782	0.563025	0.014777	84.243668	-35.210655	63.954472	-0.711369	0.000000	-0.736247	0.000000	0.000000	0.000000	-0.002830	-0.012992	0.015558	0.000000	0.000000	2.000000	52.000000	0.000000
3680.557173	-0.085782	0.563025	0.014777	84.243668	-35.210674	63.946499	-0.710898	0.000000	-0.738840	0.000000	0.000000	0.000000	-0.002830	-0.012992	0.015558	0.000000	0.000000	2.000000	52.000000	0.000000
3680.560506	-0.085790	0.563008	0.014823	84.243668	-35.210674	63.946499	-0.710898	0.000000	-0.738840	0.000000	0.000000	0.000000	-0.002518	-0.005137	0.013851	0.000000	0.000000	2.000000	52.000000	0.000000
3680.563840	-0.085790	0.563008	0.014823	84.243668	-35.210674	63.946499	-0.710898	0.000000	-0.738840	0.000000	0.000000	0.000000	-0.002518	-0.005137	0.013851	0.000000	0.000000	2.000000	52.000000	0.000000
3680.567173	-0.085790	0.563008	0.014823	84.240814	-35.197563	63.951672	-0.710478	0.000000	-0.741148	0.000000	0.000000	0.000000	-0.002518	-0.005137	0.013851	0.000000	0.000000	2.000000	52.000000	0.000000
3680.570506	-0.085790	0.563008	0.014823	84.240814	-35.197563	63.951672	-0.710478	0.000000	-0.741148	0.000000	0.000000	0.000000	-0.002518	-0.005137	0.013851	0.000000	0.000000	2.000000	52.000000	0.000000
3680.573840	-0.085798	0.563017	0.014863	84.240814	-35.197563	63.951672	-0.710478	0.000000	-0.741148	0.000000	0.000000	0.000000	-0.002207	0.002723	0.012144	0.000000	0.000000	2.000000	52.000000	0.000000
3680.577173	-0.085798	0.563017	0.014863	84.238022	-35.187256	63.964809	-0.710478	0.000000	-0.741148	0.000000	0.000000	0.000000	-0.002207	0.002723	0.012144	0.000000	0.000000	2.000000	52.000000	0.000000
3680.580506	-0.085798	0.563017	0.014863	84.238022	-35.187256	63.964809	-0.710478	0.000000	-0.741148	0.000000	0.000000	0.000000	-0.002207	0.002723	0.012144	0.000000	0.000000	2.000000	52.000000	0.000000
3680.583840	-0.085798	0.563017	0.014863	84.238022	-35.187256	63.964809	-0.710478	0.000000	-0.741148	0.000000	0.000000	0.000000	-0.002207	0.002723	0.012144	0.000000	0.000000	2.000000	52.000000	0.000000
3680.587173	-0.085853	0.563044	0.014913	84.235168	-35.176888	63.969975	-0.710110	0.000000	-0.743172	0.000000	0.000000	0.000000	-0.016602	0.008025	0.014917	0.000000	0.000000	2.000000	52.000000	0.000000
3680.590506	-0.085853	0.563044	0.014913	84.235168	-35.176888	63.969975	-0.710110	0.000000	-0.743172	0.000000	0.000000	0.000000	-0.016602	0.008025	0.014917	0.000000	0.000000	2.000000	52.000000	0.000000
3680.593840	-0.085853	0.563044	0.014913	84.235168	-35.176888	63.969975	-0.710110	0.000000	-0.743172	0.000000	0.000000	0.000000	-0.016602	0.008025	0.014917	0.000000	0.000000	2.000000	52.000000	0.000000
3680.597173	-0.085853	0.563044	0.014913	84.235168	-35.179604	63.969921	-0.707343	0.000000	-0.745659	0.000000	0.000000	0.000000	-0.016602	0.008025	0.014917	0.000000	0.000000	2.000000	52.000000	0.000000
3680.600506	-0.085876	0.563044	0.014909	84.235168	-35.179604	63.969921	-0.707343	0.000000	-0.745659	0.000000	0.000000	0.000000	-0.006721	-0.000004	-0.001223	0.000000	0.000000	2.000000	52.000000	0.000000
3680.603840	-0.085876	0.563044	0.014909	84.235168	-35.179604	63.969921	-0.707343	0.000000	-0.745659	0.000000	0.000000	0.000000	-0.006721	-0.000004	-0.001223	0.000000	0.000000	2.000000	52.000000	0.000000
3680.607173	-0.085876	0.563044	0.014909	84.232315	-35.166588	63.975048	-0.706223	0.000000	-0.745455	0.000000	0.000000	0.000000	-0.006721	-0.000004	-0.001223	0.000000	0.000000	2.000000	52.000000	0.000000
3680.610506	-0.085876	0.563044	0.014909	84.232315	-35.166588	63.975048	-0.706223	0.000000	-0.745455	0.000000	0.000000	0.000000	-0.006721	-0.000004	-0.001223	0.000000	0.000000	2.000000	52.000000	0.000000
3680.613840	-0.085875	0.563070	0.014903	84.232315	-35.166588	63.975048	-0.706223	0.000000	-0.745455	0.000000	0.000000	0.000000	0.000311	0.007852	-0.001707	0.000000	0.000000	2.000000	52.000000	0.000000
3680.617173	-0.085875	0.563070	0.014903	84.229492	-35.153591	63.980171	-0.706223	0.000000	-0.745455	0.000000	0.000000	0.000000	0.000311	0.007852	-0.001707	0.000000	0.000000	2.000000	52.000000	0.000000
3680.620506	-0.085875	0.563070	0.014903	84.229492	-35.153591	63.980171	-0.706223	0.000000	-0.745455	0.000000	0.000000	0.000000	0.000311	0.007852	-0.001707	0.000000	0.000000	2.000000	52.000000	0.000000
3680.623840	-0.085875	0.563070	0.014903	84.229492	-35.153591	63.980171	-0.706223	0.000000	-0.745455	0.000000	0.000000	0.000000	0.000311	0.007852	-0.001707	0.000000	0.000000	2.000000	52.000000	0.000000
3680.627173	-0.085854	0.563114	0.014919	84.226669	-35.137894	63.985283	-0.706275	0.000000	-0.745170	0.000000	0.000000	0.000000	0.006084	0.013167	0.004733	0.000000	0.000000	2.000000	52.000000	0.000000
3680.630506	-0.085854	0.563114	0.014919	84.226669	-35.137894	63.985283	-0.706275	0.000000	-0.745170	0.000000	0.000000	0.000000	0.006084	0.013167	0.004733	0.000000	0.000000	2.000000	52.000000	0.000000
3680.633840	-0.085854	0.563114	0.014919	84.226669	-35.137894	63.985283	-0.706275	0.000000	-0.745170	0.000000	0.000000	0.000000	0.006084	0.013167	0.004733	0.000000	0.000000	2.000000	52.000000	0.000000
3680.637173	-0.085854	0.563114	0.014919	84.223824	-35.122173	63.990391	-0.707289	0.000000	-0.745959	0.000000	0.000000	0.000000	0.006084	0.013167	0.004733	0.000000	0.000000	2.000000	52.000000	0.000000
3680.640506	-0.085838	0.563149	0.014958	84.223824	-35.122173	63.990391	-0.707289	0.000000	-0.745959	0.000000	0.000000	0.000000	0.004827	0.010590	0.011656	0.000000	0.000000	2.000000	52.000000	0.000000
3680.643840	-0.085838	0.563149	0.014958	84.223824	-35.122173	63.990391	-0.707289	0.000000	-0.745959	0.000000	0.000000	0.000000	0.004827	0.010590	0.011656	0.000000	0.000000	2.000000	52.000000	0.000000
3680.647173	-0.085838	0.563149	0.014958	84.215279	-35.080513	64.013504	-0.708093	0.000000	-0.747902	0.000000	0.000000	0.000000	0.004827	0.010590	0.011656	0.000000	0.000000	2.000000	52.000000	0.000000
3680.650506	-0.085838	0.563149	0.014958	84.215279	-35.080513	64.013504	-0.708093	0.000000	-0.747902	0.000000	0.000000	0.000000	0.004827	0.010590	0.011656	0.000000	0.000000	2.000000	52.000000	0.000000
3680.653840	-0.085818	0.563193	0.014974	84.215279	-35.080513	64.013504	-0.708093	0.000000	-0.747902	0.000000	0.000000	0.000000	0.006085	0.013169	0.004730	0.000000	0.000000	2.000000	52.000000	0.000000
3680.657173	-0.085818	0.563193	0.014974	84.209587	-35.057335	64.039551	-0.708093	0.000000	-0.747902	0.000000	0.000000	0.000000	0.006085	0.013169	0.004730	0.000000	0.000000	2.000000	52.000000	0.000000
3680.660506	-0.085818	0.563193	0.014974	84.209587	-35.057335	64.039551	-0.708093	0.000000	-0.747902	0.000000	0.000000	0.000000	0.006085	0.013169	0.004730	0.000000	0.000000	2.000000	52.000000	0.000000
3680.663840	-0.085818	0.563193	0.014974	84.209587	-35.057335	64.039551	-0.708093	0.000000	-0.747902	0.000000	0.000000	0.000000	0.006085	0.013169	0.004730	0.000000	0.000000	2.000000	52.000000	0.000000
3680.667173	-0.085876	0.563237	0.015041	84.206749	-35.047153	64.044563	-0.709107	0.000000	-0.748690	0.000000	0.000000	0.000000	-0.017552	0.013320	0.020127	0.000000	0.000000	2.000000	52.000000	0.000000
3680.670506	-0.085876	0.563237	0.015041	84.206749	-35.047153	64.044563	-0.709107	0.000000	-0.748690	0.000000	0.000000	0.000000	-0.017552	0.013320	0.020127	0.000000	0.000000	2.000000	52.000000	0.000000
3680.673840	-0.085876	0.563237	0.015041	84.206749	-35.047153	64.044563	-0.709107	0.000000	-0.748690	0.000000	0.000000	0.000000	-0.017552	0.013320	0.020127	0.000000	0.000000	2.000000	52.000000	0.000000
3680.677173	-0.085876	0.563237	0.015041	84.206818	-35.052612	64.044548	-0.706182	0.000000	-0.752045	0.000000	0.000000	0.000000	-0.017552	0.013320	0.020127	0.000000	0.000000	2.000000	52.000000	0.000000
3680.680506	-0.085921	0.563237	0.015033	84.206818	-35.052612	64.044548	-0.706182	0.000000	-0.752045	0.000000	0.000000	0.000000	-0.013448	-0.000001	-0.002446	0.000000	0.000000	2.000000	52.000000	0.000000
3680.683840	-0.085921	0.563237	0.015033	84.206818	-35.052612	64.044548	-0.706182	0.000000	-0.752045	0.000000	0.000000	0.000000	-0.013448	-0.000001	-0.002446	0.000000	0.000000	2.000000	52.000000	0.000000
3680.687173	-0.085921	0.563237	0.015033	84.212425	-35.083878	64.010574	-0.703940	0.000000	-0.751637	0.000000	0.000000	0.000000	-0.013448	-0.000001	-0.002446	0.000000	0.000000	2.000000	52.000000	0.000000
3680.690506	-0.085921	0.563237	0.015033	84.212425	-35.083878	64.010574	-0.703940	0.000000	-0.751637	0.000000	0.000000	0.000000	-0.013448	-0.000001	-0.002446	0.000000	0.000000	2.000000	52.000000	0.000000
3680.693840	-0.085961	0.563176	0.014996	84.212425	-35.083878	64.010574	-0.703940	0.000000	-0.751637	0.000000	0.000000	0.000000	-0.011862	-0.018458	-0.011169	0.000000	0.000000	2.000000	52.000000	0.000000
3680.697173	-0.085961	0.563176	0.014996	84.223824	-35.138508	63.958424	-0.703940	0.000000	-0.751637	0.000000	0.000000	0.000000	-0.011862	-0.018458	-0.011169	0.000000	0.000000	2.000000	52.000000	0.000000
3680.700506	-0.085961	0.563176	0.014996	84.223824	-35.138508	63.958424	-0.703940	0.000000	-0.751637	0.000000	0.000000	0.000000	-0.011862	-0.018458	-0.011169	0.000000	0.000000	2.000000	52.000000	0.000000
3680.703840	-0.085961	0.563176	0.014996	84.223824	-35.138508	63.958424	-0.703940	0.000000	-0.751637	0.000000	0.000000	0.000000	-0.011862	-0.018458	-0.011169	0.000000	0.000000	2.000000	52.000000	0.000000
3680.707173	-0.086002	0.563061	0.014838	84.232384	-35.182968	63.919201	-0.701963	0.000000	-0.749775	0.000000	0.000000	0.000000	-0.012259	-0.034502	-0.047116	0.000000	0.000000	2.000000	52.000000	0.000000
3680.710506	-0.086002	0.563061	0.014838	84.232384	-35.182968	63.919201	-0.701963	0.000000	-0.749775	0.000000	0.000000	0.000000	-0.012259	-0.034502	-0.047116	0.000000	0.000000	2.000000	52.000000	0.000000
3680.713840	-0.086002	0.563061	0.014838	84.232384	-35.182968	63.919201	-0.701963	0.000000	-0.749775	0.000000	0.000000	0.000000	-0.012259	-0.034502	-0.047116	0.000000	0.000000	2.000000	52.000000	0.000000
3680.717173	-0.086002	0.563061	0.014838	84.243736	-35.235126	63.866776	-0.699920	0.000000	-0.741923	0.000000	0.000000	0.000000	-0.012259	-0.034502	-0.047116	0.000000	0.000000	2.000000	52.000000	0.000000
3680.720506	-0.085988	0.563016	0.014763	84.243736	-35.235126	63.866776	-0.699920	0.000000	-0.741923	0.000000	0.000000	0.000000	0.004116	-0.013302	-0.022579	0.000000	0.000000	2.000000	52.000000	0.000000
3680.723840	-0.085988	0.563016	0.014763	84.243736	-35.235126	63.866776	-0.699920	0.000000	-0.741923	0.000000	0.000000	0.000000	0.004116	-0.013302	-0.022579	0.000000	0.000000	2.000000	52.000000	0.000000
3680.727173	-0.085988	0.563016	0.014763	84.249359	-35.258602	63.832470	-0.700606	0.000000	-0.738160	0.000000	0.000000	0.000000	0.004116	-0.013302	-0.022579	0.000000	0.000000	2.000000	52.000000	0.000000
3680.730506	-0.085988	0.563016	0.014763	84.249359	-35.258602	63.832470	-0.700606	0.000000	-0.738160	0.000000	0.000000	0.000000	0.004116	-0.013302	-0.022579	0.000000	0.000000	2.000000	52.000000	0.000000
3680.733840	-0.085955	0.562990	0.014709	84.249359	-35.258602	63.832470	-0.700606	0.000000	-0.738160	0.000000	0.000000	0.000000	0.009882	-0.008018	-0.016138	0.000000	0.000000	2.000000	52.000000	0.000000
3680.737173	-0.085955	0.562990	0.014709	84.252197	-35.263569	63.819328	-0.700606	0.000000	-0.738160	0.000000	0.000000	0.000000	0.009882	-0.008018	-0.016138	0.000000	0.000000	2.000000	52.000000	0.000000
3680.740506	-0.085955	0.562990	0.014709	84.252197	-35.263569	63.819328	-0.700606	0.000000	-0.738160	0.000000	0.000000	0.000000	0.009882	-0.008018	-0.016138	0.000000	0.000000	2.000000	52.000000	0.000000
3680.743840	-0.085955	0.562990	0.014709	84.252197	-35.263569	63.819328	-0.700606	0.000000	-0.738160	0.000000	0.000000	0.000000	0.009882	-0.008018	-0.016138	0.000000	0.000000	2.000000	52.000000	0.000000
3680.747173	-0.085790	0.563007	0.014692	84.249359	-35.242287	63.832436	-0.702253	0.000000	-0.735470	0.000000	0.000000	0.000000	0.049562	0.005119	-0.005290	0.000000	0.000000	2.000000	52.000000	0.000000
3680.750506	-0.085790	0.563007	0.014692	84.249359	-35.242287	63.832436	-0.702253	0.000000	-0.735470	0.000000	0.000000	0.000000	0.049562	0.005119	-0.005290	0.000000	0.000000	2.000000	52.000000	0.000000
3680.753840	-0.085790	0.563007	0.014692	84.249359	-35.242287	63.832436	-0.702253	0.000000	-0.735470	0.000000	0.000000	0.000000	0.049562	0.005119	-0.005290	0.000000	0.000000	2.000000	52.000000	0.000000
3680.757173	-0.085790	0.563007	0.014692	84.246567	-35.221024	63.845673	-0.710514	0.000000	-0.734588	0.000000	0.000000	0.000000	0.049562	0.005119	-0.005290	0.000000	0.000000	2.000000	52.000000	0.000000
3680.760506	-0.085740	0.563042	0.014671	84.246567	-35.221024	63.845673	-0.710514	0.000000	-0.734588	0.000000	0.000000	0.000000	0.015007	0.010442	-0.006190	0.000000	0.000000	2.000000	52.000000	0.000000
3680.763840	-0.085740	0.563042	0.014671	84.246567	-35.221024	63.845673	-0.710514	0.000000	-0.734588	0.000000	0.000000	0.000000	0.015007	0.010442	-0.006190	0.000000	0.000000	2.000000	52.000000	0.000000
3680.767173	-0.085740	0.563042	0.014671	84.243736	-35.207954	63.858807	-0.713015	0.000000	-0.733556	0.000000	0.000000	0.000000	0.015007	0.010442	-0.006190	0.000000	0.000000	2.000000	52.000000	0.000000
3680.770506	-0.085740	0.563042	0.014671	84.243736	-35.207954	63.858807	-0.713015	0.000000	-0.733556	0.000000	0.000000	0.000000	0.015007	0.010442	-0.006190	0.000000	0.000000	2.000000	52.000000	0.000000
3680.773840	-0.085739	0.563068	0.014665	84.243736	-35.207954	63.858807	-0.713015	0.000000	-0.733556	0.000000	0.000000	0.000000	0.000312	0.007855	-0.001707	0.000000	0.000000	2.000000	52.000000	0.000000
3680.777173	-0.085739	0.563068	0.014665	84.240852	-35.194874	63.871941	-0.713015	0.000000	-0.733556	0.000000	0.000000	0.000000	0.000312	0.007855	-0.001707	0.000000	0.000000	2.000000	52.000000	0.000000
3680.780506	-0.085739	0.563068	0.014665	84.240852	-35.194874	63.871941	-0.713015	0.000000	-0.733556	0.000000	0.000000	0.000000	0.000312	0.007855	-0.001707	0.000000	0.000000	2.000000	52.000000	0.000000
3680.783840	-0.085739	0.563068	0.014665	84.240852	-35.194874	63.871941	-0.713015	0.000000	-0.733556	0.000000	0.000000	0.000000	0.000312	0.007855	-0.001707	0.000000	0.000000	2.000000	52.000000	0.000000
3680.787173	-0.085756	0.563103	0.014633	84.240852	-35.197571	63.871906	-0.713067	0.000000	-0.733272	0.000000	0.000000	0.000000	-0.005149	0.010442	-0.009855	0.000000	0.000000	2.000000	52.000000	0.000000
3680.790506	-0.085756	0.563103	0.014633	84.240852	-35.197571	63.871906	-0.713067	0.000000	-0.733272	0.000000	0.000000	0.000000	-0.005149	0.010442	-0.009855	0.000000	0.000000	2.000000	52.000000	0.000000
3680.793840	-0.085756	0.563103	0.014633	84.240852	-35.197571	63.871906	-0.713067	0.000000	-0.733272	0.000000	0.000000	0.000000	-0.005149	0.010442	-0.009855	0.000000	0.000000	2.000000	52.000000	0.000000
3680.797173	-0.085756	0.563103	0.014633	84.246529	-35.229145	63.845631	-0.712208	0.000000	-0.731629	0.000000	0.000000	0.000000	-0.005149	0.010442	-0.009855	0.000000	0.000000	2.000000	52.000000	0.000000
3680.800506	-0.085794	0.563067	0.014590	84.246529	-35.229145	63.845631	-0.712208	0.000000	-0.731629	0.000000	0.000000	0.000000	-0.011539	-0.010584	-0.012881	0.000000	0.000000	2.000000	52.000000	0.000000
3680.803840	-0.085794	0.563067	0.014590	84.246529	-35.229145	63.845631	-0.712208	0.000000	-0.731629	0.000000	0.000000	0.000000	-0.011539	-0.010584	-0.012881	0.000000	0.000000	2.000000	52.000000	0.000000
3680.807173	-0.085794	0.563067	0.014590	84.252228	-35.258148	63.819309	-0.710285	0.000000	-0.729483	0.000000	0.000000	0.000000	-0.011539	-0.010584	-0.012881	0.000000	0.000000	2.000000	52.000000	0.000000
3680.810506	-0.085794	0.563067	0.014590	84.252228	-35.258148	63.819309	-0.710285	0.000000	-0.729483	0.000000	0.000000	0.000000	-0.011539	-0.010584	-0.012881	0.000000	0.000000	2.000000	52.000000	0.000000
3680.813840	-0.085810	0.563032	0.014551	84.252228	-35.258148	63.819309	-0.710285	0.000000	-0.729483	0.000000	0.000000	0.000000	-0.004819	-0.010582	-0.011661	0.000000	0.000000	2.000000	52.000000	0.000000
3680.817173	-0.085810	0.563032	0.014551	84.257889	-35.287125	63.792904	-0.710285	0.000000	-0.729483	0.000000	0.000000	0.000000	-0.004819	-0.010582	-0.011661	0.000000	0.000000	2.000000	52.000000	0.000000
3680.820506	-0.085810	0.563032	0.014551	84.257889	-35.287125	63.792904	-0.710285	0.000000	-0.729483	0.000000	0.000000	0.000000	-0.004819	-0.010582	-0.011661	0.000000	0.000000	2.000000	52.000000	0.000000
3680.823840	-0.085810	0.563032	0.014551	84.257889	-35.287125	63.792904	-0.710285	0.000000	-0.729483	0.000000	0.000000	0.000000	-0.004819	-0.010582	-0.011661	0.000000	0.000000	2.000000	52.000000	0.000000
3680.827173	-0.085838	0.562970	0.014450	84.263596	-35.316177	63.766434	-0.709482	0.000000	-0.727539	0.000000	0.000000	0.000000	-0.008375	-0.018600	-0.030251	0.000000	0.000000	2.000000	52.000000	0.000000
3680.830506	-0.085838	0.562970	0.014450	84.263596	-35.316177	63.766434	-0.709482	0.000000	-0.727539	0.000000	0.000000	0.000000	-0.008375	-0.018600	-0.030251	0.000000	0.000000	2.000000	52.000000	0.000000
3680.833840	-0.085838	0.562970	0.014450	84.263596	-35.316177	63.766434	-0.709482	0.000000	-0.727539	0.000000	0.000000	0.000000	-0.008375	-0.018600	-0.030251	0.000000	0.000000	2.000000	52.000000	0.000000
3680.837173	-0.085838	0.562970	0.014450	84.262299	-35.307728	63.774712	-0.708086	0.000000	-0.722497	0.000000	0.000000	0.000000	-0.008375	-0.018600	-0.030251	0.000000	0.000000	2.000000	52.000000	0.000000
3680.840506	-0.085835	0.562952	0.014433	84.262299	-35.307728	63.774712	-0.708086	0.000000	-0.722497	0.000000	0.000000	0.000000	0.000950	-0.005295	-0.005221	0.000000	0.000000	2.000000	52.000000	0.000000
3680.843840	-0.085835	0.562952	0.014433	84.262299	-35.307728	63.774712	-0.708086	0.000000	-0.722497	0.000000	0.000000	0.000000	0.000950	-0.005295	-0.005221	0.000000	0.000000	2.000000	52.000000	0.000000
3680.847173	-0.085835	0.562952	0.014433	84.258232	-35.286083	63.796249	-0.708244	0.000000	-0.721627	0.000000	0.000000	0.000000	0.000950	-0.005295	-0.005221	0.000000	0.000000	2.000000	52.000000	0.000000
3680.850506	-0.085835	0.562952	0.014433	84.258232	-35.286083	63.796249	-0.708244	0.000000	-0.721627	0.000000	0.000000	0.000000	0.000950	-0.005295	-0.005221	0.000000	0.000000	2.000000	52.000000	0.000000
3680.853840	-0.085835	0.562952	0.014433	84.258232	-35.286083	63.796249	-0.708244	0.000000	-0.721627	0.000000	0.000000	0.000000	0.000000	-0.000002	-0.000000	0.000000	0.000000	2.000000	52.000000	0.000000
3680.857173	-0.085835	0.562952	0.014433	84.253349	-35.256710	63.820183	-0.708244	0.000000	-0.721627	0.000000	0.000000	0.000000	0.000000	-0.000002	-0.000000	0.000000	0.000000	2.000000	52.000000	0.000000
3680.860506	-0.085835	0.562952	0.014433	84.253349	-35.256710	63.820183	-0.708244	0.000000	-0.721627	0.000000	0.000000	0.000000	0.000000	-0.000002	-0.000000	0.000000	0.000000	2.000000	52.000000	0.000000
3680.863840	-0.085835	0.562952	0.014433	84.253349	-35.256710	63.820183	-0.708244	0.000000	-0.721627	0.000000	0.000000	0.000000	0.000000	-0.000002	-0.000000	0.000000	0.000000	2.000000	52.000000	0.000000
3680.867173	-0.085783	0.562971	0.014526	84.250519	-35.240925	63.833324	-0.708244	0.000000	-0.721627	0.000000	0.000000	0.000000	0.015731	0.005455	0.027960	0.000000	0.000000	2.000000	52.000000	0.000000
3680.870506	-0.085783	0.562971	0.014526	84.250519	-35.240925	63.833324	-0.708244	0.000000	-0.721627	0.000000	0.000000	0.000000	0.015731	0.005455	0.027960	0.000000	0.000000	2.000000	52.000000	0.000000
3680.873840	-0.085783	0.562971	0.014526	84.250519	-35.240925	63.833324	-0.708244	0.000000	-0.721627	0.000000	0.000000	0.000000	0.015731	0.005455	0.027960	0.000000	0.000000	2.000000	52.000000	0.000000
3680.877173	-0.085783	0.562971	0.014526	84.247627	-35.222309	63.846470	-0.710866	0.000000	-0.726287	0.000000	0.000000	0.000000	0.015731	0.005455	0.027960	0.000000	0.000000	2.000000	52.000000	0.000000
3680.880506	-0.085745	0.562980	0.014574	84.247627	-35.222309	63.846470	-0.710866	0.000000	-0.726287	0.000000	0.000000	0.000000	0.011229	0.002711	0.014590	0.000000	0.000000	2.000000	52.000000	0.000000
3680.883840	-0.085745	0.562980	0.014574	84.247627	-35.222309	63.846470	-0.710866	0.000000	-0.726287	0.000000	0.000000	0.000000	0.011229	0.002711	0.014590	0.000000	0.000000	2.000000	52.000000	0.000000
3680.887173	-0.085745	0.562980	0.014574	84.244835	-35.209286	63.859653	-0.712738	0.000000	-0.728719	0.000000	0.000000	0.000000	0.011229	0.002711	0.014590	0.000000	0.000000	2.000000	52.000000	0.000000
3680.890506	-0.085745	0.562980	0.014574	84.244835	-35.209286	63.859653	-0.712738	0.000000	-0.728719	0.000000	0.000000	0.000000	0.011229	0.002711	0.014590	0.000000	0.000000	2.000000	52.000000	0.000000
3680.893840	-0.085757	0.562980	0.014638	84.244835	-35.209286	63.859653	-0.712738	0.000000	-0.728719	0.000000	0.000000	0.000000	-0.003468	0.000157	0.019072	0.000000	0.000000	2.000000	52.000000	0.000000
3680.897173	-0.085757	0.562980	0.014638	84.244835	-35.209286	63.859653	-0.712738	0.000000	-0.728719	0.000000	0.000000	0.000000	-0.003468	0.000157	0.019072	0.000000	0.000000	2.000000	52.000000	0.000000
3680.900506	-0.085757	0.562980	0.014638	84.244835	-35.209286	63.859653	-0.712738	0.000000	-0.728719	0.000000	0.000000	0.000000	-0.003468	0.000157	0.019072	0.000000	0.000000	2.000000	52.000000	0.000000
3680.903840	-0.085757	0.562980	0.014638	84.244835	-35.209286	63.859653	-0.712738	0.000000	-0.728719	0.000000	0.000000	0.000000	-0.003468	0.000157	0.019072	0.000000	0.000000	2.000000	52.000000	0.000000
3680.907173	-0.085792	0.562954	0.014703	84.244835	-35.209286	63.859653	-0.712160	0.000000	-0.731897	0.000000	0.000000	0.000000	-0.010496	-0.007712	0.019556	0.000000	0.000000	2.000000	52.000000	0.000000
3680.910506	-0.085792	0.562954	0.014703	84.244835	-35.209286	63.859653	-0.712160	0.000000	-0.731897	0.000000	0.000000	0.000000	-0.010496	-0.007712	0.019556	0.000000	0.000000	2.000000	52.000000	0.000000
3680.913840	-0.085792	0.562954	0.014703	84.244835	-35.209286	63.859653	-0.712160	0.000000	-0.731897	0.000000	0.000000	0.000000	-0.010496	-0.007712	0.019556	0.000000	0.000000	2.000000	52.000000	0.000000
3680.917173	-0.085792	0.562954	0.014703	84.247658	-35.227806	63.846527	-0.710410	0.000000	-0.735157	0.000000	0.000000	0.000000	-0.010496	-0.007712	0.019556	0.000000	0.000000	2.000000	52.000000	0.000000
3680.920506	-0.085815	0.562928	0.014705	84.247658	-35.227806	63.846527	-0.710410	0.000000	-0.735157	0.000000	0.000000	0.000000	-0.007030	-0.007861	0.000483	0.000000	0.000000	2.000000	52.000000	0.000000
3680.923840	-0.085815	0.562928	0.014705	84.247658	-35.227806	63.846527	-0.710410	0.000000	-0.735157	0.000000	0.000000	0.000000	-0.007030	-0.007861	0.000483	0.000000	0.000000	2.000000	52.000000	0.000000
3680.927173	-0.085815	0.562928	0.014705	84.250450	-35.246387	63.833267	-0.709239	0.000000	-0.735237	0.000000	0.000000	0.000000	-0.007030	-0.007861	0.000483	0.000000	0.000000	2.000000	52.000000	0.000000
3680.930506	-0.085815	0.562928	0.014705	84.250450	-35.246387	63.833267	-0.709239	0.000000	-0.735237	0.000000	0.000000	0.000000	-0.007030	-0.007861	0.000483	0.000000	0.000000	2.000000	52.000000	0.000000
3680.933840	-0.085857	0.562911	0.014679	84.250450	-35.246387	63.833267	-0.709239	0.000000	-0.735237	0.000000	0.000000	0.000000	-0.012491	-0.005284	-0.007665	0.000000	0.000000	2.000000	52.000000	0.000000
3680.937173	-0.085857	0.562911	0.014679	84.253281	-35.262165	63.820148	-0.709239	0.000000	-0.735237	0.000000	0.000000	0.000000	-0.012491	-0.005284	-0.007665	0.000000	0.000000	2.000000	52.000000	0.000000
3680.940506	-0.085857	0.562911	0.014679	84.253281	-35.262165	63.820148	-0.709239	0.000000	-0.735237	0.000000	0.000000	0.000000	-0.012491	-0.005284	-0.007665	0.000000	0.000000	2.000000	52.000000	0.000000
3680.943840	-0.085857	0.562911	0.014679	84.253281	-35.262165	63.820148	-0.709239	0.000000	-0.735237	0.000000	0.000000	0.000000	-0.012491	-0.005284	-0.007665	0.000000	0.000000	2.000000	52.000000	0.000000
3680.947173	-0.085894	0.562902	0.014631	84.253281	-35.264870	63.812202	-0.707157	0.000000	-0.733960	0.000000	0.000000	0.000000	-0.011230	-0.002720	-0.014592	0.000000	0.000000	2.000000	52.000000	0.000000
3680.950506	-0.085894	0.562902	0.014631	84.253281	-35.264870	63.812202	-0.707157	0.000000	-0.733960	0.000000	0.000000	0.000000	-0.011230	-0.002720	-0.014592	0.000000	0.000000	2.000000	52.000000	0.000000
3680.953840	-0.085894	0.562902	0.014631	84.253281	-35.264870	63.812202	-0.707157	0.000000	-0.733960	0.000000	0.000000	0.000000	-0.011230	-0.002720	-0.014592	0.000000	0.000000	2.000000	52.000000	0.000000
3680.957173	-0.085894	0.562902	0.014631	84.253281	-35.264870	63.812202	-0.705285	0.000000	-0.731528	0.000000	0.000000	0.000000	-0.011230	-0.002720	-0.014592	0.000000	0.000000	2.000000	52.000000	0.000000
3680.960506	-0.085894	0.562902	0.014631	84.253281	-35.264870	63.812202	-0.705285	0.000000	-0.731528	0.000000	0.000000	0.000000	-0.000000	-0.000002	-0.000000	0.000000	0.000000	2.000000	52.000000	0.000000
3680.963840	-0.085894	0.562902	0.014631	84.253281	-35.264870	63.812202	-0.705285	0.000000	-0.731528	0.000000	0.000000	0.000000	-0.000000	-0.000002	-0.000000	0.000000	0.000000	2.000000	52.000000	0.000000
3680.967173	-0.085894	0.562902	0.014631	84.250488	-35.249050	63.825340	-0.705285	0.000000	-0.731528	0.000000	0.000000	0.000000	-0.000000	-0.000002	-0.000000	0.000000	0.000000	2.000000	52.000000	0.000000
3680.970506	-0.085894	0.562902	0.014631	84.250488	-35.249050	63.825340	-0.705285	0.000000	-0.731528	0.000000	0.000000	0.000000	-0.000000	-0.000002	-0.000000	0.000000	0.000000	2.000000	52.000000	0.000000
3680.973840	-0.085875	0.562919	0.014652	84.250488	-35.249050	63.825340	-0.705285	0.000000	-0.731528	0.000000	0.000000	0.000000	0.005770	0.005290	0.006444	0.000000	0.000000	2.000000	52.000000	0.000000
3680.977173	-0.085875	0.562919	0.014652	84.250488	-35.246357	63.825325	-0.705285	0.000000	-0.731528	0.000000	0.000000	0.000000	0.005770	0.005290	0.006444	0.000000	0.000000	2.000000	52.000000	0.000000
3680.980506	-0.085875	0.562919	0.014652	84.250488	-35.246357	63.825325	-0.705285	0.000000	-0.731528	0.000000	0.000000	0.000000	0.005770	0.005290	0.006444	0.000000	0.000000	2.000000	52.000000	0.000000
3680.983840	-0.085875	0.562919	0.014652	84.250488	-35.246357	63.825325	-0.705285	0.000000	-0.731528	0.000000	0.000000	0.000000	0.005770	0.005290	0.006444	0.000000	0.000000	2.000000	52.000000	0.000000
3680.987173	-0.085833	0.562937	0.014678	84.250488	-35.243664	63.825317	-0.706247	0.000000	-0.732602	0.000000	0.000000	0.000000	0.012491	0.005289	0.007665	0.000000	0.000000	2.000000	52.000000	0.000000
3680.990506	-0.085833	0.562937	0.014678	84.250488	-35.243664	63.825317	-0.706247	0.000000	-0.732602	0.000000	0.000000	0.000000	0.012491	0.005289	0.007665	0.000000	0.000000	2.000000	52.000000	0.000000
3680.993840	-0.085833	0.562937	0.014678	84.250488	-35.243664	63.825317	-0.706247	0.000000	-0.732602	0.000000	0.000000	0.000000	0.012491	0.005289	0.007665	0.000000	0.000000	2.000000	52.000000	0.000000
3680.997173	-0.085833	0.562937	0.014678	84.247589	-35.227737	63.838478	-0.708328	0.000000	-0.733879	0.000000	0.000000	0.000000	0.012491	0.005289	0.007665	0.000000	0.000000	2.000000	52.000000	0.000000
3681.000506	-0.085811	0.562937	0.014682	84.247589	-35.227737	63.838478	-0.708328	0.000000	-0.733879	0.000000	0.000000	0.000000	0.006721	-0.000004	0.001222	0.000000	0.000000	2.000000	52.000000	0.000000
3681.003840	-0.085811	0.562937	0.014682	84.247589	-35.227737	63.838478	-0.708328	0.000000	-0.733879	0.000000	0.000000	0.000000	0.006721	-0.000004	0.001222	0.000000	0.000000	2.000000	52.000000	0.000000
3681.007173	-0.085811	0.562937	0.014682	84.244766	-35.214714	63.851662	-0.709449	0.000000	-0.734083	0.000000	0.000000	0.000000	0.006721	-0.000004	0.001222	0.000000	0.000000	2.000000	52.000000	0.000000
3681.010506	-0.085811	0.562937	0.014682	84.244766	-35.214714	63.851662	-0.709449	0.000000	-0.734083	0.000000	0.000000	0.000000	0.006721	-0.000004	0.001222	0.000000	0.000000	2.000000	52.000000	0.000000
3681.013840	-0.085810	0.562963	0.014676	84.244766	-35.214714	63.851662	-0.709449	0.000000	-0.734083	0.000000	0.000000	0.000000	0.000309	0.007851	-0.001705	0.000000	0.000000	2.000000	52.000000	0.000000
3681.017173	-0.085810	0.562963	0.014676	84.241966	-35.201653	63.864788	-0.709449	0.000000	-0.734083	0.000000	0.000000	0.000000	0.000309	0.007851	-0.001705	0.000000	0.000000	2.000000	52.000000	0.000000
3681.020506	-0.085810	0.562963	0.014676	84.241966	-35.201653	63.864788	-0.709449	0.000000	-0.734083	0.000000	0.000000	0.000000	0.000309	0.007851	-0.001705	0.000000	0.000000	2.000000	52.000000	0.000000
3681.023840	-0.085810	0.562963	0.014676	84.241966	-35.201653	63.864788	-0.709449	0.000000	-0.734083	0.000000	0.000000	0.000000	0.000309	0.007851	-0.001705	0.000000	0.000000	2.000000	52.000000	0.000000
3681.027173	-0.085865	0.562990	0.014726	84.239113	-35.194061	63.877892	-0.709500	0.000000	-0.733799	0.000000	0.000000	0.000000	-0.016598	0.008021	0.014920	0.000000	0.000000	2.000000	52.000000	0.000000
3681.030506	-0.085865	0.562990	0.014726	84.239113	-35.194061	63.877892	-0.709500	0.000000	-0.733799	0.000000	0.000000	0.000000	-0.016598	0.008021	0.014920	0.000000	0.000000	2.000000	52.000000	0.000000
3681.033840	-0.085865	0.562990	0.014726	84.239113	-35.194061	63.877892	-0.709500	0.000000	-0.733799	0.000000	0.000000	0.000000	-0.016598	0.008021	0.014920	0.000000	0.000000	2.000000	52.000000	0.000000
3681.037173	-0.085865	0.562990	0.014726	84.236252	-35.180931	63.891033	-0.706734	0.000000	-0.736285	0.000000	0.000000	0.000000	-0.016598	0.008021	0.014920	0.000000	0.000000	2.000000	52.000000	0.000000
3681.040506	-0.085891	0.563007	0.014739	84.236252	-35.180931	63.891033	-0.706734	0.000000	-0.736285	0.000000	0.000000	0.000000	-0.007670	0.005284	0.003996	0.000000	0.000000	2.000000	52.000000	0.000000
3681.043840	-0.085891	0.563007	0.014739	84.236252	-35.180931	63.891033	-0.706734	0.000000	-0.736285	0.000000	0.000000	0.000000	-0.007670	0.005284	0.003996	0.000000	0.000000	2.000000	52.000000	0.000000
3681.047173	-0.085891	0.563007	0.014739	84.233467	-35.170654	63.896160	-0.705456	0.000000	-0.736952	0.000000	0.000000	0.000000	-0.007670	0.005284	0.003996	0.000000	0.000000	2.000000	52.000000	0.000000
3681.050506	-0.085891	0.563007	0.014739	84.233467	-35.170654	63.896160	-0.705456	0.000000	-0.736952	0.000000	0.000000	0.000000	-0.007670	0.005284	0.003996	0.000000	0.000000	2.000000	52.000000	0.000000
3681.053840	-0.085898	0.563016	0.014780	84.233467	-35.170654	63.896160	-0.705456	0.000000	-0.736952	0.000000	0.000000	0.000000	-0.002212	0.002720	0.012144	0.000000	0.000000	2.000000	52.000000	0.000000
3681.057173	-0.085898	0.563016	0.014780	84.230614	-35.157658	63.909241	-0.705456	0.000000	-0.736952	0.000000	0.000000	0.000000	-0.002212	0.002720	0.012144	0.000000	0.000000	2.000000	52.000000	0.000000
3681.060506	-0.085898	0.563016	0.014780	84.230614	-35.157658	63.909241	-0.705456	0.000000	-0.736952	0.000000	0.000000	0.000000	-0.002212	0.002720	0.012144	0.000000	0.000000	2.000000	52.000000	0.000000
3681.063840	-0.085898	0.563016	0.014780	84.230614	-35.157658	63.909241	-0.705456	0.000000	-0.736952	0.000000	0.000000	0.000000	-0.002212	0.002720	0.012144	0.000000	0.000000	2.000000	52.000000	0.000000
3681.067173	-0.085905	0.563052	0.014814	84.227760	-35.144619	63.922363	-0.705087	0.000000	-0.738976	0.000000	0.000000	0.000000	-0.001899	0.010585	0.010437	0.000000	0.000000	2.000000	52.000000	0.000000
3681.070506	-0.085905	0.563052	0.014814	84.227760	-35.144619	63.922363	-0.705087	0.000000	-0.738976	0.000000	0.000000	0.000000	-0.001899	0.010585	0.010437	0.000000	0.000000	2.000000	52.000000	0.000000
3681.073840	-0.085905	0.563052	0.014814	84.227760	-35.144619	63.922363	-0.705087	0.000000	-0.738976	0.000000	0.000000	0.000000	-0.001899	0.010585	0.010437	0.000000	0.000000	2.000000	52.000000	0.000000
3681.077173	-0.085905	0.563052	0.014814	84.227760	-35.144638	63.914337	-0.704770	0.000000	-0.740715	0.000000	0.000000	0.000000	-0.001899	0.010585	0.010437	0.000000	0.000000	2.000000	52.000000	0.000000
3681.080506	-0.085909	0.563043	0.014837	84.227760	-35.144638	63.914337	-0.704770	0.000000	-0.740715	0.000000	0.000000	0.000000	-0.001262	-0.002583	0.006925	0.000000	0.000000	2.000000	52.000000	0.000000
3681.083840	-0.085909	0.563043	0.014837	84.227760	-35.144638	63.914337	-0.704770	0.000000	-0.740715	0.000000	0.000000	0.000000	-0.001262	-0.002583	0.006925	0.000000	0.000000	2.000000	52.000000	0.000000
3681.087173	-0.085909	0.563043	0.014837	84.227760	-35.144638	63.914337	-0.704560	0.000000	-0.741869	0.000000	0.000000	0.000000	-0.001262	-0.002583	0.006925	0.000000	0.000000	2.000000	52.000000	0.000000
3681.090506	-0.085909	0.563043	0.014837	84.227760	-35.144638	63.914337	-0.704560	0.000000	-0.741869	0.000000	0.000000	0.000000	-0.001262	-0.002583	0.006925	0.000000	0.000000	2.000000	52.000000	0.000000
3681.093840	-0.085909	0.563043	0.014837	84.227760	-35.144638	63.914337	-0.704560	0.000000	-0.741869	0.000000	0.000000	0.000000	0.000001	-0.000008	-0.000000	0.000000	0.000000	2.000000	52.000000	0.000000
3681.097173	-0.085909	0.563043	0.014837	84.230614	-35.154903	63.893314	-0.704560	0.000000	-0.741869	0.000000	0.000000	0.000000	0.000001	-0.000008	-0.000000	0.000000	0.000000	2.000000	52.000000	0.000000
3681.100506	-0.085909	0.563043	0.014837	84.230614	-35.154903	63.893314	-0.704560	0.000000	-0.741869	0.000000	0.000000	0.000000	0.000001	-0.000008	-0.000000	0.000000	0.000000	2.000000	52.000000	0.000000
3681.103840	-0.085909	0.563043	0.014837	84.230614	-35.154903	63.893314	-0.704560	0.000000	-0.741869	0.000000	0.000000	0.000000	0.000001	-0.000008	-0.000000	0.000000	0.000000	2.000000	52.000000	0.000000
3681.107173	-0.085879	0.563034	0.014801	84.228539	-35.144230	63.903908	-0.704560	0.000000	-0.741869	0.000000	0.000000	0.000000	0.008934	-0.002718	-0.010920	0.000000	0.000000	2.000000	52.000000	0.000000
3681.110506	-0.085879	0.563034	0.014801	84.228539	-35.144230	63.903908	-0.704560	0.000000	-0.741869	0.000000	0.000000	0.000000	0.008934	-0.002718	-0.010920	0.000000	0.000000	2.000000	52.000000	0.000000
3681.113840	-0.085879	0.563034	0.014801	84.228539	-35.144230	63.903908	-0.704560	0.000000	-0.741869	0.000000	0.000000	0.000000	0.008934	-0.002718	-0.010920	0.000000	0.000000	2.000000	52.000000	0.000000
3681.117173	-0.085879	0.563034	0.014801	84.228577	-35.141544	63.903976	-0.706049	0.000000	-0.740049	0.000000	0.000000	0.000000	0.008934	-0.002718	-0.010920	0.000000	0.000000	2.000000	52.000000	0.000000
3681.120506	-0.085857	0.563034	0.014805	84.228577	-35.141544	63.903976	-0.706049	0.000000	-0.740049	0.000000	0.000000	0.000000	0.006720	0.000000	0.001223	0.000000	0.000000	2.000000	52.000000	0.000000
3681.123840	-0.085857	0.563034	0.014805	84.228577	-35.141544	63.903976	-0.706049	0.000000	-0.740049	0.000000	0.000000	0.000000	0.006720	0.000000	0.001223	0.000000	0.000000	2.000000	52.000000	0.000000
3681.127173	-0.085857	0.563034	0.014805	84.226509	-35.130848	63.914528	-0.707169	0.000000	-0.740253	0.000000	0.000000	0.000000	0.006720	0.000000	0.001223	0.000000	0.000000	2.000000	52.000000	0.000000
3681.130506	-0.085857	0.563034	0.014805	84.226509	-35.130848	63.914528	-0.707169	0.000000	-0.740253	0.000000	0.000000	0.000000	0.006720	0.000000	0.001223	0.000000	0.000000	2.000000	52.000000	0.000000
3681.133840	-0.085857	0.563034	0.014805	84.226509	-35.130848	63.914528	-0.707169	0.000000	-0.740253	0.000000	0.000000	0.000000	0.000001	0.000000	0.000000	0.000000	0.000000	2.000000	52.000000	0.000000
3681.137173	-0.085857	0.563034	0.014805	84.226471	-35.128082	63.914528	-0.707169	0.000000	-0.740253	0.000000	0.000000	0.000000	0.000001	0.000000	0.000000	0.000000	0.000000	2.000000	52.000000	0.000000
3681.140506	-0.085857	0.563034	0.014805	84.226471	-35.128082	63.914528	-0.707169	0.000000	-0.740253	0.000000	0.000000	0.000000	0.000001	0.000000	0.000000	0.000000	0.000000	2.000000	52.000000	0.000000
3681.143840	-0.085857	0.563034	0.014805	84.226471	-35.128082	63.914528	-0.707169	0.000000	-0.740253	0.000000	0.000000	0.000000	0.000001	0.000000	0.000000	0.000000	0.000000	2.000000	52.000000	0.000000
3681.147173	-0.085820	0.563017	0.014859	84.224426	-35.114723	63.925148	-0.707169	0.000000	-0.740253	0.000000	0.000000	0.000000	0.010928	-0.005145	0.016295	0.000000	0.000000	2.000000	52.000000	0.000000
3681.150506	-0.085820	0.563017	0.014859	84.224426	-35.114723	63.925148	-0.707169	0.000000	-0.740253	0.000000	0.000000	0.000000	0.010928	-0.005145	0.016295	0.000000	0.000000	2.000000	52.000000	0.000000
3681.153840	-0.085820	0.563017	0.014859	84.224426	-35.114723	63.925148	-0.707169	0.000000	-0.740253	0.000000	0.000000	0.000000	0.010928	-0.005145	0.016295	0.000000	0.000000	2.000000	52.000000	0.000000
3681.157173	-0.085820	0.563017	0.014859	84.224426	-35.114723	63.925148	-0.708990	0.000000	-0.742969	0.000000	0.000000	0.000000	0.010928	-0.005145	0.016295	0.000000	0.000000	2.000000	52.000000	0.000000
3681.160506	-0.085824	0.563008	0.014882	84.224426	-35.114723	63.925148	-0.708990	0.000000	-0.742969	0.000000	0.000000	0.000000	-0.001259	-0.002577	0.006925	0.000000	0.000000	2.000000	52.000000	0.000000
3681.163840	-0.085824	0.563008	0.014882	84.224426	-35.114723	63.925148	-0.708990	0.000000	-0.742969	0.000000	0.000000	0.000000	-0.001259	-0.002577	0.006925	0.000000	0.000000	2.000000	52.000000	0.000000
3681.167173	-0.085824	0.563008	0.014882	84.224464	-35.112026	63.925156	-0.708780	0.000000	-0.744123	0.000000	0.000000	0.000000	-0.001259	-0.002577	0.006925	0.000000	0.000000	2.000000	52.000000	0.000000
3681.170506	-0.085824	0.563008	0.014882	84.224464	-35.112026	63.925156	-0.708780	0.000000	-0.744123	0.000000	0.000000	0.000000	-0.001259	-0.002577	0.006925	0.000000	0.000000	2.000000	52.000000	0.000000
3681.173840	-0.085810	0.562991	0.014933	84.224464	-35.112026	63.925156	-0.708780	0.000000	-0.744123	0.000000	0.000000	0.000000	0.004204	-0.005129	0.015072	0.000000	0.000000	2.000000	52.000000	0.000000
3681.177173	-0.085810	0.562991	0.014933	84.224403	-35.111954	63.917164	-0.708780	0.000000	-0.744123	0.000000	0.000000	0.000000	0.004204	-0.005129	0.015072	0.000000	0.000000	2.000000	52.000000	0.000000
3681.180506	-0.085810	0.562991	0.014933	84.224403	-35.111954	63.917164	-0.708780	0.000000	-0.744123	0.000000	0.000000	0.000000	0.004204	-0.005129	0.015072	0.000000	0.000000	2.000000	52.000000	0.000000
3681.183840	-0.085810	0.562991	0.014933	84.224403	-35.111954	63.917164	-0.708780	0.000000	-0.744123	0.000000	0.000000	0.000000	0.004204	-0.005129	0.015072	0.000000	0.000000	2.000000	52.000000	0.000000
3681.187173	-0.085824	0.562939	0.015008	84.227287	-35.124989	63.904171	-0.709481	0.000000	-0.746635	0.000000	0.000000	0.000000	-0.004086	-0.015579	0.022479	0.000000	0.000000	2.000000	52.000000	0.000000
3681.190506	-0.085824	0.562939	0.015008	84.227287	-35.124989	63.904171	-0.709481	0.000000	-0.746635	0.000000	0.000000	0.000000	-0.004086	-0.015579	0.022479	0.000000	0.000000	2.000000	52.000000	0.000000
3681.193840	-0.085824	0.562939	0.015008	84.227287	-35.124989	63.904171	-0.709481	0.000000	-0.746635	0.000000	0.000000	0.000000	-0.004086	-0.015579	0.022479	0.000000	0.000000	2.000000	52.000000	0.000000
3681.197173	-0.085824	0.562939	0.015008	84.230141	-35.137974	63.891071	-0.708800	0.000000	-0.750381	0.000000	0.000000	0.000000	-0.004086	-0.015579	0.022479	0.000000	0.000000	2.000000	52.000000	0.000000
3681.200506	-0.085833	0.562896	0.015059	84.230141	-35.137974	63.891071	-0.708800	0.000000	-0.750381	0.000000	0.000000	0.000000	-0.002827	-0.013023	0.015552	0.000000	0.000000	2.000000	52.000000	0.000000
3681.203840	-0.085833	0.562896	0.015059	84.230141	-35.137974	63.891071	-0.708800	0.000000	-0.750381	0.000000	0.000000	0.000000	-0.002827	-0.013023	0.015552	0.000000	0.000000	2.000000	52.000000	0.000000
3681.207173	-0.085833	0.562896	0.015059	84.232964	-35.151047	63.877972	-0.708329	0.000000	-0.752973	0.000000	0.000000	0.000000	-0.002827	-0.013023	0.015552	0.000000	0.000000	2.000000	52.000000	0.000000
3681.210506	-0.085833	0.562896	0.015059	84.232964	-35.151047	63.877972	-0.708329	0.000000	-0.752973	0.000000	0.000000	0.000000	-0.002827	-0.013023	0.015552	0.000000	0.000000	2.000000	52.000000	0.000000
3681.213840	-0.085844	0.562826	0.015117	84.232964	-35.151047	63.877972	-0.708329	0.000000	-0.752973	0.000000	0.000000	0.000000	-0.003135	-0.020898	0.017255	0.000000	0.000000	2.000000	52.000000	0.000000
3681.217173	-0.085844	0.562826	0.015117	84.238640	-35.179817	63.851746	-0.708329	0.000000	-0.752973	0.000000	0.000000	0.000000	-0.003135	-0.020898	0.017255	0.000000	0.000000	2.000000	52.000000	0.000000
3681.220506	-0.085844	0.562826	0.015117	84.238640	-35.179817	63.851746	-0.708329	0.000000	-0.752973	0.000000	0.000000	0.000000	-0.003135	-0.020898	0.017255	0.000000	0.000000	2.000000	52.000000	0.000000
3681.223840	-0.085844	0.562826	0.015117	84.238640	-35.179817	63.851746	-0.708329	0.000000	-0.752973	0.000000	0.000000	0.000000	-0.003135	-0.020898	0.017255	0.000000	0.000000	2.000000	52.000000	0.000000
3681.227173	-0.085901	0.562704	0.015178	84.247147	-35.221706	63.812363	-0.707807	0.000000	-0.755849	0.000000	0.000000	0.000000	-0.017208	-0.036616	0.018208	0.000000	0.000000	2.000000	52.000000	0.000000
3681.230506	-0.085901	0.562704	0.015178	84.247147	-35.221706	63.812363	-0.707807	0.000000	-0.755849	0.000000	0.000000	0.000000	-0.017208	-0.036616	0.018208	0.000000	0.000000	2.000000	52.000000	0.000000
3681.233840	-0.085901	0.562704	0.015178	84.247147	-35.221706	63.812363	-0.707807	0.000000	-0.755849	0.000000	0.000000	0.000000	-0.017208	-0.036616	0.018208	0.000000	0.000000	2.000000	52.000000	0.000000
3681.237173	-0.085901	0.562704	0.015178	84.252800	-35.250645	63.786045	-0.704938	0.000000	-0.758884	0.000000	0.000000	0.000000	-0.017208	-0.036616	0.018208	0.000000	0.000000	2.000000	52.000000	0.000000
3681.240506	-0.085934	0.562635	0.015231	84.252800	-35.250645	63.786045	-0.704938	0.000000	-0.758884	0.000000	0.000000	0.000000	-0.009865	-0.020905	0.016022	0.000000	0.000000	2.000000	52.000000	0.000000
3681.243840	-0.085934	0.562635	0.015231	84.252800	-35.250645	63.786045	-0.704938	0.000000	-0.758884	0.000000	0.000000	0.000000	-0.009865	-0.020905	0.016022	0.000000	0.000000	2.000000	52.000000	0.000000
3681.247173	-0.085934	0.562635	0.015231	84.258537	-35.276939	63.759624	-0.703295	0.000000	-0.761554	0.000000	0.000000	0.000000	-0.009865	-0.020905	0.016022	0.000000	0.000000	2.000000	52.000000	0.000000
3681.250506	-0.085934	0.562635	0.015231	84.258537	-35.276939	63.759624	-0.703295	0.000000	-0.761554	0.000000	0.000000	0.000000	-0.009865	-0.020905	0.016022	0.000000	0.000000	2.000000	52.000000	0.000000
3681.253840	-0.085914	0.562582	0.015246	84.258537	-35.276939	63.759624	-0.703295	0.000000	-0.761554	0.000000	0.000000	0.000000	0.006110	-0.015731	0.004623	0.000000	0.000000	2.000000	52.000000	0.000000
3681.257173	-0.085914	0.562582	0.015246	84.264206	-35.297752	63.733242	-0.703295	0.000000	-0.761554	0.000000	0.000000	0.000000	0.006110	-0.015731	0.004623	0.000000	0.000000	2.000000	52.000000	0.000000
3681.260506	-0.085914	0.562582	0.015246	84.264206	-35.297752	63.733242	-0.703295	0.000000	-0.761554	0.000000	0.000000	0.000000	0.006110	-0.015731	0.004623	0.000000	0.000000	2.000000	52.000000	0.000000
3681.263840	-0.085914	0.562582	0.015246	84.264206	-35.297752	63.733242	-0.703295	0.000000	-0.761554	0.000000	0.000000	0.000000	0.006110	-0.015731	0.004623	0.000000	0.000000	2.000000	52.000000	0.000000
3681.267173	-0.085865	0.562494	0.015231	84.269882	-35.321465	63.706692	-0.704313	0.000000	-0.762325	0.000000	0.000000	0.000000	0.014735	-0.026307	-0.004602	0.000000	0.000000	2.000000	52.000000	0.000000
3681.270506	-0.085865	0.562494	0.015231	84.269882	-35.321465	63.706692	-0.704313	0.000000	-0.762325	0.000000	0.000000	0.000000	0.014735	-0.026307	-0.004602	0.000000	0.000000	2.000000	52.000000	0.000000
3681.273840	-0.085865	0.562494	0.015231	84.269882	-35.321465	63.706692	-0.704313	0.000000	-0.762325	0.000000	0.000000	0.000000	0.014735	-0.026307	-0.004602	0.000000	0.000000	2.000000	52.000000	0.000000
3681.277173	-0.085865	0.562494	0.015231	84.272682	-35.331852	63.693439	-0.706769	0.000000	-0.761558	0.000000	0.000000	0.000000	0.014735	-0.026307	-0.004602	0.000000	0.000000	2.000000	52.000000	0.000000
3681.280506	-0.085836	0.562459	0.015200	84.272682	-35.331852	63.693439	-0.706769	0.000000	-0.761558	0.000000	0.000000	0.000000	0.008627	-0.010587	-0.009225	0.000000	0.000000	2.000000	52.000000	0.000000
3681.283840	-0.085836	0.562459	0.015200	84.272682	-35.331852	63.693439	-0.706769	0.000000	-0.761558	0.000000	0.000000	0.000000	0.008627	-0.010587	-0.009225	0.000000	0.000000	2.000000	52.000000	0.000000
3681.287173	-0.085836	0.562459	0.015200	84.276321	-35.344795	63.677689	-0.708207	0.000000	-0.760020	0.000000	0.000000	0.000000	0.008627	-0.010587	-0.009225	0.000000	0.000000	2.000000	52.000000	0.000000
3681.290506	-0.085836	0.562459	0.015200	84.276321	-35.344795	63.677689	-0.708207	0.000000	-0.760020	0.000000	0.000000	0.000000	0.008627	-0.010587	-0.009225	0.000000	0.000000	2.000000	52.000000	0.000000
3681.293840	-0.085814	0.562433	0.015210	84.276321	-35.344795	63.677689	-0.708207	0.000000	-0.760020	0.000000	0.000000	0.000000	0.006419	-0.007875	0.002919	0.000000	0.000000	2.000000	52.000000	0.000000
3681.297173	-0.085814	0.562433	0.015210	84.275841	-35.338684	63.683468	-0.708207	0.000000	-0.760020	0.000000	0.000000	0.000000	0.006419	-0.007875	0.002919	0.000000	0.000000	2.000000	52.000000	0.000000
3681.300506	-0.085814	0.562433	0.015210	84.275841	-35.338684	63.683468	-0.708207	0.000000	-0.760020	0.000000	0.000000	0.000000	0.006419	-0.007875	0.002919	0.000000	0.000000	2.000000	52.000000	0.000000
3681.303840	-0.085814	0.562433	0.015210	84.275841	-35.338684	63.683468	-0.708207	0.000000	-0.760020	0.000000	0.000000	0.000000	0.006419	-0.007875	0.002919	0.000000	0.000000	2.000000	52.000000	0.000000
3681.307173	-0.085801	0.562389	0.015135	84.266396	-35.286892	63.734894	-0.709277	0.000000	-0.760507	0.000000	0.000000	0.000000	0.004104	-0.013282	-0.022595	0.000000	0.000000	2.000000	52.000000	0.000000
3681.310506	-0.085801	0.562389	0.015135	84.266396	-35.286892	63.734894	-0.709277	0.000000	-0.760507	0.000000	0.000000	0.000000	0.004104	-0.013282	-0.022595	0.000000	0.000000	2.000000	52.000000	0.000000
3681.313840	-0.085801	0.562389	0.015135	84.266396	-35.286892	63.734894	-0.709277	0.000000	-0.760507	0.000000	0.000000	0.000000	0.004104	-0.013282	-0.022595	0.000000	0.000000	2.000000	52.000000	0.000000
3681.317173	-0.085801	0.562389	0.015135	84.246666	-35.181438	63.831665	-0.709961	0.000000	-0.756741	0.000000	0.000000	0.000000	0.004104	-0.013282	-0.022595	0.000000	0.000000	2.000000	52.000000	0.000000
3681.320506	-0.085798	0.562371	0.015117	84.246666	-35.181438	63.831665	-0.709961	0.000000	-0.756741	0.000000	0.000000	0.000000	0.000950	-0.005288	-0.005225	0.000000	0.000000	2.000000	52.000000	0.000000
3681.323840	-0.085798	0.562371	0.015117	84.246666	-35.181438	63.831665	-0.709961	0.000000	-0.756741	0.000000	0.000000	0.000000	0.000950	-0.005288	-0.005225	0.000000	0.000000	2.000000	52.000000	0.000000
3681.327173	-0.085798	0.562371	0.015117	84.227760	-35.079140	63.933220	-0.710119	0.000000	-0.755870	0.000000	0.000000	0.000000	0.000950	-0.005288	-0.005225	0.000000	0.000000	2.000000	52.000000	0.000000
3681.330506	-0.085798	0.562371	0.015117	84.227760	-35.079140	63.933220	-0.710119	0.000000	-0.755870	0.000000	0.000000	0.000000	0.000950	-0.005288	-0.005225	0.000000	0.000000	2.000000	52.000000	0.000000
3681.333840	-0.085795	0.562327	0.015106	84.227760	-35.079140	63.933220	-0.710119	0.000000	-0.755870	0.000000	0.000000	0.000000	0.000641	-0.013142	-0.003530	0.000000	0.000000	2.000000	52.000000	0.000000
3681.337173	-0.085795	0.562327	0.015106	84.203903	-34.953953	64.057617	-0.710119	0.000000	-0.755870	0.000000	0.000000	0.000000	0.000641	-0.013142	-0.003530	0.000000	0.000000	2.000000	52.000000	0.000000
3681.340506	-0.085795	0.562327	0.015106	84.203903	-34.953953	64.057617	-0.710119	0.000000	-0.755870	0.000000	0.000000	0.000000	0.000641	-0.013142	-0.003530	0.000000	0.000000	2.000000	52.000000	0.000000
3681.343840	-0.085795	0.562327	0.015106	84.203903	-34.953953	64.057617	-0.710119	0.000000	-0.755870	0.000000	0.000000	0.000000	0.000641	-0.013142	-0.003530	0.000000	0.000000	2.000000	52.000000	0.000000
3681.347173	-0.085785	0.562301	0.015048	84.177925	-34.819344	64.191338	-0.710226	0.000000	-0.755282	0.000000	0.000000	0.000000	0.003156	-0.007983	-0.017374	0.000000	0.000000	2.000000	52.000000	0.000000
3681.350506	-0.085785	0.562301	0.015048	84.177925	-34.819344	64.191338	-0.710226	0.000000	-0.755282	0.000000	0.000000	0.000000	0.003156	-0.007983	-0.017374	0.000000	0.000000	2.000000	52.000000	0.000000
3681.353840	-0.085785	0.562301	0.015048	84.177925	-34.819344	64.191338	-0.710226	0.000000	-0.755282	0.000000	0.000000	0.000000	0.003156	-0.007983	-0.017374	0.000000	0.000000	2.000000	52.000000	0.000000
3681.357173	-0.085785	0.562301	0.015048	84.158165	-34.717175	64.292923	-0.710752	0.000000	-0.752386	0.000000	0.000000	0.000000	0.003156	-0.007983	-0.017374	0.000000	0.000000	2.000000	52.000000	0.000000
3681.360506	-0.085759	0.562283	0.015034	84.158165	-34.717175	64.292923	-0.710752	0.000000	-0.752386	0.000000	0.000000	0.000000	0.007674	-0.005299	-0.004005	0.000000	0.000000	2.000000	52.000000	0.000000
3681.363840	-0.085759	0.562283	0.015034	84.158165	-34.717175	64.292923	-0.710752	0.000000	-0.752386	0.000000	0.000000	0.000000	0.007674	-0.005299	-0.004005	0.000000	0.000000	2.000000	52.000000	0.000000
3681.367173	-0.085759	0.562283	0.015034	84.141678	-34.628624	64.375603	-0.712031	0.000000	-0.751719	0.000000	0.000000	0.000000	0.007674	-0.005299	-0.004005	0.000000	0.000000	2.000000	52.000000	0.000000
3681.370506	-0.085759	0.562283	0.015034	84.141678	-34.628624	64.375603	-0.712031	0.000000	-0.751719	0.000000	0.000000	0.000000	0.007674	-0.005299	-0.004005	0.000000	0.000000	2.000000	52.000000	0.000000
3681.373840	-0.085737	0.562283	0.015038	84.141678	-34.628624	64.375603	-0.712031	0.000000	-0.751719	0.000000	0.000000	0.000000	0.006725	-0.000007	0.001221	0.000000	0.000000	2.000000	52.000000	0.000000
3681.377173	-0.085737	0.562283	0.015038	84.133385	-34.579094	64.416695	-0.712031	0.000000	-0.751719	0.000000	0.000000	0.000000	0.006725	-0.000007	0.001221	0.000000	0.000000	2.000000	52.000000	0.000000
3681.380506	-0.085737	0.562283	0.015038	84.133385	-34.579094	64.416695	-0.712031	0.000000	-0.751719	0.000000	0.000000	0.000000	0.006725	-0.000007	0.001221	0.000000	0.000000	2.000000	52.000000	0.000000
3681.383840	-0.085737	0.562283	0.015038	84.133385	-34.579094	64.416695	-0.712031	0.000000	-0.751719	0.000000	0.000000	0.000000	0.006725	-0.000007	0.001221	0.000000	0.000000	2.000000	52.000000	0.000000
3681.387173	-0.085621	0.562292	0.015036	84.131348	-34.563351	64.426971	-0.713152	0.000000	-0.751922	0.000000	0.000000	0.000000	0.034881	0.002575	-0.000821	0.000000	0.000000	2.000000	52.000000	0.000000
3681.390506	-0.085621	0.562292	0.015036	84.131348	-34.563351	64.426971	-0.713152	0.000000	-0.751922	0.000000	0.000000	0.000000	0.034881	0.002575	-0.000821	0.000000	0.000000	2.000000	52.000000	0.000000
3681.393840	-0.085621	0.562292	0.015036	84.131348	-34.563351	64.426971	-0.713152	0.000000	-0.751922	0.000000	0.000000	0.000000	0.034881	0.002575	-0.000821	0.000000	0.000000	2.000000	52.000000	0.000000
3681.397173	-0.085621	0.562292	0.015036	84.128510	-34.545361	64.439613	-0.718965	0.000000	-0.751785	0.000000	0.000000	0.000000	0.034881	0.002575	-0.000821	0.000000	0.000000	2.000000	52.000000	0.000000
3681.400506	-0.085579	0.562309	0.015061	84.128510	-34.545361	64.439613	-0.718965	0.000000	-0.751785	0.000000	0.000000	0.000000	0.012501	0.005292	0.007665	0.000000	0.000000	2.000000	52.000000	0.000000
3681.403840	-0.085579	0.562309	0.015061	84.128510	-34.545361	64.439613	-0.718965	0.000000	-0.751785	0.000000	0.000000	0.000000	0.012501	0.005292	0.007665	0.000000	0.000000	2.000000	52.000000	0.000000
3681.407173	-0.085579	0.562309	0.015061	84.128510	-34.545361	64.439613	-0.721049	0.000000	-0.753063	0.000000	0.000000	0.000000	0.012501	0.005292	0.007665	0.000000	0.000000	2.000000	52.000000	0.000000
3681.410506	-0.085579	0.562309	0.015061	84.128510	-34.545361	64.439613	-0.721049	0.000000	-0.753063	0.000000	0.000000	0.000000	0.012501	0.005292	0.007665	0.000000	0.000000	2.000000	52.000000	0.000000
3681.413840	-0.085579	0.562309	0.015061	84.128510	-34.545361	64.439613	-0.721049	0.000000	-0.753063	0.000000	0.000000	0.000000	-0.000001	-0.000001	-0.000000	0.000000	0.000000	2.000000	52.000000	0.000000
3681.417173	-0.085579	0.562309	0.015061	84.128510	-34.548134	64.439568	-0.721049	0.000000	-0.753063	0.000000	0.000000	0.000000	-0.000001	-0.000001	-0.000000	0.000000	0.000000	2.000000	52.000000	0.000000
3681.420506	-0.085579	0.562309	0.015061	84.128510	-34.548134	64.439568	-0.721049	0.000000	-0.753063	0.000000	0.000000	0.000000	-0.000001	-0.000001	-0.000000	0.000000	0.000000	2.000000	52.000000	0.000000
3681.423840	-0.085579	0.562309	0.015061	84.128510	-34.548134	64.439568	-0.721049	0.000000	-0.753063	0.000000	0.000000	0.000000	-0.000001	-0.000001	-0.000000	0.000000	0.000000	2.000000	52.000000	0.000000
3681.427173	-0.085628	0.562301	0.015076	84.128510	-34.550797	64.439606	-0.721049	0.000000	-0.753063	0.000000	0.000000	0.000000	-0.014706	-0.002583	0.004483	0.000000	0.000000	2.000000	52.000000	0.000000
3681.430506	-0.085628	0.562301	0.015076	84.128510	-34.550797	64.439606	-0.721049	0.000000	-0.753063	0.000000	0.000000	0.000000	-0.014706	-0.002583	0.004483	0.000000	0.000000	2.000000	52.000000	0.000000
3681.433840	-0.085628	0.562301	0.015076	84.128510	-34.550797	64.439606	-0.721049	0.000000	-0.753063	0.000000	0.000000	0.000000	-0.014706	-0.002583	0.004483	0.000000	0.000000	2.000000	52.000000	0.000000
3681.437173	-0.085628	0.562301	0.015076	84.125671	-34.541046	64.452148	-0.718598	0.000000	-0.753810	0.000000	0.000000	0.000000	-0.014706	-0.002583	0.004483	0.000000	0.000000	2.000000	52.000000	0.000000
3681.440506	-0.085654	0.562318	0.015090	84.125671	-34.541046	64.452148	-0.718598	0.000000	-0.753810	0.000000	0.000000	0.000000	-0.007671	0.005266	0.004007	0.000000	0.000000	2.000000	52.000000	0.000000
3681.443840	-0.085654	0.562318	0.015090	84.125671	-34.541046	64.452148	-0.718598	0.000000	-0.753810	0.000000	0.000000	0.000000	-0.007671	0.005266	0.004007	0.000000	0.000000	2.000000	52.000000	0.000000
3681.447173	-0.085654	0.562318	0.015090	84.125671	-34.541046	64.452148	-0.717319	0.000000	-0.754478	0.000000	0.000000	0.000000	-0.007671	0.005266	0.004007	0.000000	0.000000	2.000000	52.000000	0.000000
3681.450506	-0.085654	0.562318	0.015090	84.125671	-34.541046	64.452148	-0.717319	0.000000	-0.754478	0.000000	0.000000	0.000000	-0.007671	0.005266	0.004007	0.000000	0.000000	2.000000	52.000000	0.000000
3681.453840	-0.085654	0.562318	0.015090	84.125671	-34.541046	64.452148	-0.717319	0.000000	-0.754478	0.000000	0.000000	0.000000	0.000000	0.000009	0.000000	0.000000	0.000000	2.000000	52.000000	0.000000
3681.457173	-0.085654	0.562318	0.015090	84.122772	-34.528481	64.464737	-0.717319	0.000000	-0.754478	0.000000	0.000000	0.000000	0.000000	0.000009	0.000000	0.000000	0.000000	2.000000	52.000000	0.000000
3681.460506	-0.085654	0.562318	0.015090	84.122772	-34.528481	64.464737	-0.717319	0.000000	-0.754478	0.000000	0.000000	0.000000	0.000000	0.000009	0.000000	0.000000	0.000000	2.000000	52.000000	0.000000
3681.463840	-0.085654	0.562318	0.015090	84.122772	-34.528481	64.464737	-0.717319	0.000000	-0.754478	0.000000	0.000000	0.000000	0.000000	0.000009	0.000000	0.000000	0.000000	2.000000	52.000000	0.000000
3681.467173	-0.085657	0.562336	0.015107	84.122101	-34.541359	64.442238	-0.717319	0.000000	-0.754478	0.000000	0.000000	0.000000	-0.000948	0.005300	0.005226	0.000000	0.000000	2.000000	52.000000	0.000000
3681.470506	-0.085657	0.562336	0.015107	84.122101	-34.541359	64.442238	-0.717319	0.000000	-0.754478	0.000000	0.000000	0.000000	-0.000948	0.005300	0.005226	0.000000	0.000000	2.000000	52.000000	0.000000
3681.473840	-0.085657	0.562336	0.015107	84.122101	-34.541359	64.442238	-0.717319	0.000000	-0.754478	0.000000	0.000000	0.000000	-0.000948	0.005300	0.005226	0.000000	0.000000	2.000000	52.000000	0.000000
3681.477173	-0.085657	0.562336	0.015107	84.122131	-34.538624	64.442238	-0.717161	0.000000	-0.755349	0.000000	0.000000	0.000000	-0.000948	0.005300	0.005226	0.000000	0.000000	2.000000	52.000000	0.000000
3681.480506	-0.085639	0.562327	0.015134	84.122131	-34.538624	64.442238	-0.717161	0.000000	-0.755349	0.000000	0.000000	0.000000	0.005470	-0.002574	0.008141	0.000000	0.000000	2.000000	52.000000	0.000000
3681.483840	-0.085639	0.562327	0.015134	84.122131	-34.538624	64.442238	-0.717161	0.000000	-0.755349	0.000000	0.000000	0.000000	0.005470	-0.002574	0.008141	0.000000	0.000000	2.000000	52.000000	0.000000
3681.487173	-0.085639	0.562327	0.015134	84.122101	-34.535938	64.442177	-0.718073	0.000000	-0.756706	0.000000	0.000000	0.000000	0.005470	-0.002574	0.008141	0.000000	0.000000	2.000000	52.000000	0.000000
3681.490506	-0.085639	0.562327	0.015134	84.122101	-34.535938	64.442177	-0.718073	0.000000	-0.756706	0.000000	0.000000	0.000000	0.005470	-0.002574	0.008141	0.000000	0.000000	2.000000	52.000000	0.000000
3681.493840	-0.085616	0.562327	0.015138	84.122101	-34.535938	64.442177	-0.718073	0.000000	-0.756706	0.000000	0.000000	0.000000	0.006728	0.000001	0.001219	0.000000	0.000000	2.000000	52.000000	0.000000
3681.497173	-0.085616	0.562327	0.015138	84.124969	-34.548393	64.429680	-0.718073	0.000000	-0.756706	0.000000	0.000000	0.000000	0.006728	0.000001	0.001219	0.000000	0.000000	2.000000	52.000000	0.000000
3681.500506	-0.085616	0.562327	0.015138	84.124969	-34.548393	64.429680	-0.718073	0.000000	-0.756706	0.000000	0.000000	0.000000	0.006728	0.000001	0.001219	0.000000	0.000000	2.000000	52.000000	0.000000
3681.503840	-0.085616	0.562327	0.015138	84.124969	-34.548393	64.429680	-0.718073	0.000000	-0.756706	0.000000	0.000000	0.000000	0.006728	0.000001	0.001219	0.000000	0.000000	2.000000	52.000000	0.000000
3681.507173	-0.085606	0.562301	0.015080	84.123703	-34.540276	64.437561	-0.719194	0.000000	-0.756909	0.000000	0.000000	0.000000	0.003149	-0.007983	-0.017375	0.000000	0.000000	2.000000	52.000000	0.000000
3681.510506	-0.085606	0.562301	0.015080	84.123703	-34.540276	64.437561	-0.719194	0.000000	-0.756909	0.000000	0.000000	0.000000	0.003149	-0.007983	-0.017375	0.000000	0.000000	2.000000	52.000000	0.000000
3681.513840	-0.085606	0.562301	0.015080	84.123703	-34.540276	64.437561	-0.719194	0.000000	-0.756909	0.000000	0.000000	0.000000	0.003149	-0.007983	-0.017375	0.000000	0.000000	2.000000	52.000000	0.000000
3681.517173	-0.085606	0.562301	0.015080	84.118301	-34.511635	64.465965	-0.719719	0.000000	-0.754013	0.000000	0.000000	0.000000	0.003149	-0.007983	-0.017375	0.000000	0.000000	2.000000	52.000000	0.000000
3681.520506	-0.085602	0.562283	0.015063	84.118301	-34.511635	64.465965	-0.719719	0.000000	-0.754013	0.000000	0.000000	0.000000	0.000948	-0.005299	-0.005227	0.000000	0.000000	2.000000	52.000000	0.000000
3681.523840	-0.085602	0.562283	0.015063	84.118301	-34.511635	64.465965	-0.719719	0.000000	-0.754013	0.000000	0.000000	0.000000	0.000948	-0.005299	-0.005227	0.000000	0.000000	2.000000	52.000000	0.000000
3681.527173	-0.085602	0.562283	0.015063	84.097672	-34.411961	64.567825	-0.719877	0.000000	-0.753142	0.000000	0.000000	0.000000	0.000948	-0.005299	-0.005227	0.000000	0.000000	2.000000	52.000000	0.000000
3681.530506	-0.085602	0.562283	0.015063	84.097672	-34.411961	64.567825	-0.719877	0.000000	-0.753142	0.000000	0.000000	0.000000	0.000948	-0.005299	-0.005227	0.000000	0.000000	2.000000	52.000000	0.000000
3681.533840	-0.085625	0.562283	0.015059	84.097672	-34.411961	64.567825	-0.719877	0.000000	-0.753142	0.000000	0.000000	0.000000	-0.006725	-0.000007	-0.001219	0.000000	0.000000	2.000000	52.000000	0.000000
3681.537173	-0.085625	0.562283	0.015059	84.068726	-34.272499	64.709244	-0.719877	0.000000	-0.753142	0.000000	0.000000	0.000000	-0.006725	-0.000007	-0.001219	0.000000	0.000000	2.000000	52.000000	0.000000
3681.540506	-0.085625	0.562283	0.015059	84.068726	-34.272499	64.709244	-0.719877	0.000000	-0.753142	0.000000	0.000000	0.000000	-0.006725	-0.000007	-0.001219	0.000000	0.000000	2.000000	52.000000	0.000000
3681.543840	-0.085625	0.562283	0.015059	84.068726	-34.272499	64.709244	-0.719877	0.000000	-0.753142	0.000000	0.000000	0.000000	-0.006725	-0.000007	-0.001219	0.000000	0.000000	2.000000	52.000000	0.000000
3681.547173	-0.085650	0.562301	0.015072	84.038986	-34.129482	64.851616	-0.718756	0.000000	-0.752939	0.000000	0.000000	0.000000	-0.007673	0.005285	0.004007	0.000000	0.000000	2.000000	52.000000	0.000000
3681.550506	-0.085650	0.562301	0.015072	84.038986	-34.129482	64.851616	-0.718756	0.000000	-0.752939	0.000000	0.000000	0.000000	-0.007673	0.005285	0.004007	0.000000	0.000000	2.000000	52.000000	0.000000
3681.553840	-0.085650	0.562301	0.015072	84.038986	-34.129482	64.851616	-0.718756	0.000000	-0.752939	0.000000	0.000000	0.000000	-0.007673	0.005285	0.004007	0.000000	0.000000	2.000000	52.000000	0.000000
3681.557173	-0.085650	0.562301	0.015072	84.018265	-34.032497	64.950775	-0.717477	0.000000	-0.753607	0.000000	0.000000	0.000000	-0.007673	0.005285	0.004007	0.000000	0.000000	2.000000	52.000000	0.000000
3681.560506	-0.085677	0.562292	0.015091	84.018265	-34.032497	64.950775	-0.717477	0.000000	-0.753607	0.000000	0.000000	0.000000	-0.007981	-0.002590	0.005701	0.000000	0.000000	2.000000	52.000000	0.000000
3681.563840	-0.085677	0.562292	0.015091	84.018265	-34.032497	64.950775	-0.717477	0.000000	-0.753607	0.000000	0.000000	0.000000	-0.007981	-0.002590	0.005701	0.000000	0.000000	2.000000	52.000000	0.000000
3681.567173	-0.085677	0.562292	0.015091	84.007141	-33.980797	65.002327	-0.716147	0.000000	-0.754557	0.000000	0.000000	0.000000	-0.007981	-0.002590	0.005701	0.000000	0.000000	2.000000	52.000000	0.000000
3681.570506	-0.085677	0.562292	0.015091	84.007141	-33.980797	65.002327	-0.716147	0.000000	-0.754557	0.000000	0.000000	0.000000	-0.007981	-0.002590	0.005701	0.000000	0.000000	2.000000	52.000000	0.000000
3681.573840	-0.085684	0.562301	0.015132	84.007141	-33.980797	65.002327	-0.716147	0.000000	-0.754557	0.000000	0.000000	0.000000	-0.002204	0.002695	0.012148	0.000000	0.000000	2.000000	52.000000	0.000000
3681.577173	-0.085684	0.562301	0.015132	84.006523	-33.990719	64.987999	-0.716147	0.000000	-0.754557	0.000000	0.000000	0.000000	-0.002204	0.002695	0.012148	0.000000	0.000000	2.000000	52.000000	0.000000
3681.580506	-0.085684	0.562301	0.015132	84.006523	-33.990719	64.987999	-0.716147	0.000000	-0.754557	0.000000	0.000000	0.000000	-0.002204	0.002695	0.012148	0.000000	0.000000	2.000000	52.000000	0.000000
3681.583840	-0.085684	0.562301	0.015132	84.006523	-33.990719	64.987999	-0.716147	0.000000	-0.754557	0.000000	0.000000	0.000000	-0.002204	0.002695	0.012148	0.000000	0.000000	2.000000	52.000000	0.000000
3681.587173	-0.085670	0.562284	0.015182	84.006523	-33.990719	64.987999	-0.715779	0.000000	-0.756582	0.000000	0.000000	0.000000	0.004216	-0.005169	0.015062	0.000000	0.000000	2.000000	52.000000	0.000000
3681.590506	-0.085670	0.562284	0.015182	84.006523	-33.990719	64.987999	-0.715779	0.000000	-0.756582	0.000000	0.000000	0.000000	0.004216	-0.005169	0.015062	0.000000	0.000000	2.000000	52.000000	0.000000
3681.593840	-0.085670	0.562284	0.015182	84.006523	-33.990719	64.987999	-0.715779	0.000000	-0.756582	0.000000	0.000000	0.000000	0.004216	-0.005169	0.015062	0.000000	0.000000	2.000000	52.000000	0.000000
3681.597173	-0.085670	0.562284	0.015182	84.007271	-33.992741	64.985786	-0.716482	0.000000	-0.759092	0.000000	0.000000	0.000000	0.004216	-0.005169	0.015062	0.000000	0.000000	2.000000	52.000000	0.000000
3681.600506	-0.085667	0.562266	0.015164	84.007271	-33.992741	64.985786	-0.716482	0.000000	-0.759092	0.000000	0.000000	0.000000	0.000948	-0.005293	-0.005227	0.000000	0.000000	2.000000	52.000000	0.000000
3681.603840	-0.085667	0.562266	0.015164	84.007271	-33.992741	64.985786	-0.716482	0.000000	-0.759092	0.000000	0.000000	0.000000	0.000948	-0.005293	-0.005227	0.000000	0.000000	2.000000	52.000000	0.000000
3681.607173	-0.085667	0.562266	0.015164	84.007271	-33.992741	64.985786	-0.716640	0.000000	-0.758221	0.000000	0.000000	0.000000	0.000948	-0.005293	-0.005227	0.000000	0.000000	2.000000	52.000000	0.000000
3681.610506	-0.085667	0.562266	0.015164	84.007271	-33.992741	64.985786	-0.716640	0.000000	-0.758221	0.000000	0.000000	0.000000	0.000948	-0.005293	-0.005227	0.000000	0.000000	2.000000	52.000000	0.000000
3681.613840	-0.085667	0.562266	0.015164	84.007271	-33.992741	64.985786	-0.716640	0.000000	-0.758221	0.000000	0.000000	0.000000	0.000001	0.000000	0.000000	0.000000	0.000000	2.000000	52.000000	0.000000
3681.617173	-0.085667	0.562266	0.015164	84.008087	-33.994827	64.983612	-0.716640	0.000000	-0.758221	0.000000	0.000000	0.000000	0.000001	0.000000	0.000000	0.000000	0.000000	2.000000	52.000000	0.000000
3681.620506	-0.085667	0.562266	0.015164	84.008087	-33.994827	64.983612	-0.716640	0.000000	-0.758221	0.000000	0.000000	0.000000	0.000001	0.000000	0.000000	0.000000	0.000000	2.000000	52.000000	0.000000
3681.623840	-0.085667	0.562266	0.015164	84.008087	-33.994827	64.983612	-0.716640	0.000000	-0.758221	0.000000	0.000000	0.000000	0.000001	0.000000	0.000000	0.000000	0.000000	2.000000	52.000000	0.000000
3681.627173	-0.085669	0.562214	0.015176	84.004715	-33.977139	65.001091	-0.716640	0.000000	-0.758221	0.000000	0.000000	0.000000	-0.000613	-0.015729	0.003388	0.000000	0.000000	2.000000	52.000000	0.000000
3681.630506	-0.085669	0.562214	0.015176	84.004715	-33.977139	65.001091	-0.716640	0.000000	-0.758221	0.000000	0.000000	0.000000	-0.000613	-0.015729	0.003388	0.000000	0.000000	2.000000	52.000000	0.000000
3681.633840	-0.085669	0.562214	0.015176	84.004715	-33.977139	65.001091	-0.716640	0.000000	-0.758221	0.000000	0.000000	0.000000	-0.000613	-0.015729	0.003388	0.000000	0.000000	2.000000	52.000000	0.000000
3681.637173	-0.085648	0.562187	0.015185	83.999260	-33.949543	65.028366	-0.716538	0.000000	-0.758786	0.000000	0.000000	0.000000	0.006420	-0.007867	0.002913	0.000000	0.000000	2.000000	52.000000	0.000000
3681.640506	-0.085648	0.562187	0.015185	83.999260	-33.949543	65.028366	-0.716538	0.000000	-0.758786	0.000000	0.000000	0.000000	0.006420	-0.007867	0.002913	0.000000	0.000000	2.000000	52.000000	0.000000
3681.643840	-0.085648	0.562187	0.015185	83.999260	-33.949543	65.028366	-0.716538	0.000000	-0.758786	0.000000	0.000000	0.000000	0.006420	-0.007867	0.002913	0.000000	0.000000	2.000000	52.000000	0.000000
3681.647173	-0.085648	0.562187	0.015185	83.995148	-33.927048	65.040100	-0.717608	0.000000	-0.759271	0.000000	0.000000	0.000000	0.006420	-0.007867	0.002913	0.000000	0.000000	2.000000	52.000000	0.000000
3681.650506	-0.085652	0.562179	0.015208	83.995148	-33.927048	65.040100	-0.717608	0.000000	-0.759271	0.000000	0.000000	0.000000	-0.001254	-0.002580	0.006921	0.000000	0.000000	2.000000	52.000000	0.000000
3681.653840	-0.085652	0.562179	0.015208	83.995148	-33.927048	65.040100	-0.717608	0.000000	-0.759271	0.000000	0.000000	0.000000	-0.001254	-0.002580	0.006921	0.000000	0.000000	2.000000	52.000000	0.000000
3681.657173	-0.085652	0.562179	0.015208	83.998024	-33.936287	65.028046	-0.717399	0.000000	-0.760425	0.000000	0.000000	0.000000	-0.001254	-0.002580	0.006921	0.000000	0.000000	2.000000	52.000000	0.000000
3681.660506	-0.085652	0.562179	0.015208	83.998024	-33.936287	65.028046	-0.717399	0.000000	-0.760425	0.000000	0.000000	0.000000	-0.001254	-0.002580	0.006921	0.000000	0.000000	2.000000	52.000000	0.000000
3681.663840	-0.085631	0.562153	0.015218	83.998024	-33.936287	65.028046	-0.717399	0.000000	-0.760425	0.000000	0.000000	0.000000	0.006420	-0.007879	0.002912	0.000000	0.000000	2.000000	52.000000	0.000000
3681.667173	-0.085631	0.562153	0.015218	83.998024	-33.936287	65.028046	-0.717399	0.000000	-0.760425	0.000000	0.000000	0.000000	0.006420	-0.007879	0.002912	0.000000	0.000000	2.000000	52.000000	0.000000
3681.670506	-0.085631	0.562153	0.015218	83.998024	-33.936287	65.028046	-0.717399	0.000000	-0.760425	0.000000	0.000000	0.000000	0.006420	-0.007879	0.002912	0.000000	0.000000	2.000000	52.000000	0.000000
3681.673840	-0.085631	0.562153	0.015218	83.998024	-33.936287	65.028046	-0.717399	0.000000	-0.760425	0.000000	0.000000	0.000000	0.006420	-0.007879	0.002912	0.000000	0.000000	2.000000	52.000000	0.000000
3681.677173	-0.085660	0.562162	0.015255	83.995148	-33.927048	65.040100	-0.718469	0.000000	-0.760910	0.000000	0.000000	0.000000	-0.008930	0.002717	0.010928	0.000000	0.000000	2.000000	52.000000	0.000000
3681.680506	-0.085660	0.562162	0.015255	83.995148	-33.927048	65.040100	-0.718469	0.000000	-0.760910	0.000000	0.000000	0.000000	-0.008930	0.002717	0.010928	0.000000	0.000000	2.000000	52.000000	0.000000
3681.683840	-0.085660	0.562162	0.015255	83.995148	-33.927048	65.040100	-0.718469	0.000000	-0.760910	0.000000	0.000000	0.000000	-0.008930	0.002717	0.010928	0.000000	0.000000	2.000000	52.000000	0.000000
3681.687173	-0.085660	0.562162	0.015255	83.988754	-33.921253	65.049744	-0.716980	0.000000	-0.762731	0.000000	0.000000	0.000000	-0.008930	0.002717	0.010928	0.000000	0.000000	2.000000	52.000000	0.000000
3681.690506	-0.085716	0.562188	0.015304	83.988754	-33.921253	65.049744	-0.716980	0.000000	-0.762731	0.000000	0.000000	0.000000	-0.016608	0.007982	0.014934	0.000000	0.000000	2.000000	52.000000	0.000000
3681.693840	-0.085716	0.562188	0.015304	83.988754	-33.921253	65.049744	-0.716980	0.000000	-0.762731	0.000000	0.000000	0.000000	-0.016608	0.007982	0.014934	0.000000	0.000000	2.000000	52.000000	0.000000
3681.697173	-0.085716	0.562188	0.015304	83.985886	-33.912075	65.053734	-0.714213	0.000000	-0.765221	0.000000	0.000000	0.000000	-0.016608	0.007982	0.014934	0.000000	0.000000	2.000000	52.000000	0.000000
3681.700506	-0.085716	0.562188	0.015304	83.985886	-33.912075	65.053734	-0.714213	0.000000	-0.765221	0.000000	0.000000	0.000000	-0.016608	0.007982	0.014934	0.000000	0.000000	2.000000	52.000000	0.000000
3681.703840	-0.085745	0.562223	0.015335	83.985886	-33.912075	65.053734	-0.714213	0.000000	-0.765221	0.000000	0.000000	0.000000	-0.008628	0.010572	0.009233	0.000000	0.000000	2.000000	52.000000	0.000000
3681.707173	-0.085745	0.562223	0.015335	83.980179	-33.890995	65.061722	-0.714213	0.000000	-0.765221	0.000000	0.000000	0.000000	-0.008628	0.010572	0.009233	0.000000	1.000000	2.000000	52.000000	0.000000
3681.710506	-0.085745	0.562223	0.015335	83.980179	-33.890995	65.061722	-0.714213	0.000000	-0.765221	0.000000	0.000000	0.000000	-0.008628	0.010572	0.009233	0.000000	1.000000	2.000000	52.000000	0.000000
