# Supplementary material for: Haptic Guidance Needs to Be Intuitive Not Just Informative to Improve Human Motor Accuracy
Source: PLoS One. 2016 Mar 16;11(3):e0150912. doi: 10.1371/journal.pone.0150912 (PMC4794196; doi:10.1371/journal.pone.0150912)
Supplement: S2 Data — (ZIP) [file pone.0150912.s002.zip › Subject1/exp2_0053.txt]

Time	PosX	PosY	PosZ	RotX	RotY	RotZ	ForceX	ForceY	ForceZ	MomentX	MomentY	MomentZ	VelocityX	VelocityY	VelocityZ	CalibratedWeight	ButtonDown	Condition	Trial	Visual
3683.453840	0.005395	0.542207	0.255034	83.207535	46.429581	128.576019	0.000000	0.000000	0.000000	0.000000	0.000000	0.000000	0.011076	0.020700	0.123875	0.000000	1.000000	2.000000	53.000000	0.000000
3683.457173	0.005800	0.542168	0.255035	83.385597	45.042610	126.990883	1.738973	0.000000	-4.687854	0.000000	0.000000	0.000000	0.121725	-0.011688	0.000441	0.000000	1.000000	2.000000	53.000000	0.000000
3683.460506	0.005800	0.542168	0.255035	83.385597	45.042610	126.990883	1.738973	0.000000	-4.687854	0.000000	0.000000	0.000000	0.121725	-0.011688	0.000441	0.000000	1.000000	2.000000	53.000000	0.000000
3683.463840	0.005800	0.542168	0.255035	83.385597	45.042610	126.990883	1.738973	0.000000	-4.687854	0.000000	0.000000	0.000000	0.121725	-0.011688	0.000441	0.000000	1.000000	2.000000	53.000000	0.000000
3683.467173	0.006680	0.542137	0.255094	83.503357	44.070705	125.846649	1.732403	0.000000	-4.690286	0.000000	0.000000	0.000000	0.263898	-0.009461	0.017540	0.000000	1.000000	2.000000	53.000000	0.000000
3683.470506	0.006680	0.542137	0.255094	83.503357	44.070705	125.846649	1.732403	0.000000	-4.690286	0.000000	0.000000	0.000000	0.263898	-0.009461	0.017540	0.000000	1.000000	2.000000	53.000000	0.000000
3683.473840	0.006680	0.542137	0.255094	83.503357	44.070705	125.846649	1.732403	0.000000	-4.690286	0.000000	0.000000	0.000000	0.263898	-0.009461	0.017540	0.000000	1.000000	2.000000	53.000000	0.000000
3683.477173	0.006680	0.542137	0.255094	83.593452	43.785976	125.444077	1.717796	0.000000	-4.695655	0.000000	0.000000	0.000000	0.263898	-0.009461	0.017540	0.000000	1.000000	2.000000	53.000000	0.000000
3683.480506	0.007252	0.542030	0.254851	83.593452	43.785976	125.444077	1.717796	0.000000	-4.695655	0.000000	0.000000	0.000000	0.171718	-0.032155	-0.072745	0.000000	1.000000	2.000000	53.000000	0.000000
3683.483840	0.007252	0.542030	0.254851	83.593452	43.785976	125.444077	1.717796	0.000000	-4.695655	0.000000	0.000000	0.000000	0.171718	-0.032155	-0.072745	0.000000	1.000000	2.000000	53.000000	0.000000
3683.487173	0.007988	0.541945	0.254135	83.775024	43.152889	124.627022	1.709929	0.000000	-4.698525	0.000000	0.000000	0.000000	0.220697	-0.025327	-0.214905	0.000000	1.000000	2.000000	53.000000	0.000000
3683.490506	0.007988	0.541945	0.254135	83.775024	43.152889	124.627022	1.709929	0.000000	-4.698525	0.000000	0.000000	0.000000	0.220697	-0.025327	-0.214905	0.000000	1.000000	2.000000	53.000000	0.000000
3683.493840	0.007988	0.541945	0.254135	83.775024	43.152889	124.627022	1.709929	0.000000	-4.698525	0.000000	0.000000	0.000000	0.220697	-0.025327	-0.214905	0.000000	1.000000	2.000000	53.000000	0.000000
3683.497173	0.009088	0.541658	0.253029	84.111404	41.459549	122.605507	1.702168	0.000000	-4.701343	0.000000	0.000000	0.000000	0.330093	-0.086268	-0.331771	0.000000	1.000000	2.000000	53.000000	0.000000
3683.500506	0.009088	0.541658	0.253029	84.111404	41.459549	122.605507	1.702168	0.000000	-4.701343	0.000000	0.000000	0.000000	0.330093	-0.086268	-0.331771	0.000000	1.000000	2.000000	53.000000	0.000000
3683.503840	0.009088	0.541658	0.253029	84.111404	41.459549	122.605507	1.702168	0.000000	-4.701343	0.000000	0.000000	0.000000	0.330093	-0.086268	-0.331771	0.000000	1.000000	2.000000	53.000000	0.000000
3683.507173	0.010014	0.541306	0.251709	84.489426	37.121803	117.803810	1.690655	0.000000	-4.705495	0.000000	0.000000	0.000000	0.277655	-0.105587	-0.396103	0.000000	1.000000	2.000000	53.000000	0.000000
3683.510506	0.010014	0.541306	0.251709	84.489426	37.121803	117.803810	1.690655	0.000000	-4.705495	0.000000	0.000000	0.000000	0.277655	-0.105587	-0.396103	0.000000	1.000000	2.000000	53.000000	0.000000
3683.513840	0.010014	0.541306	0.251709	84.489426	37.121803	117.803810	1.690655	0.000000	-4.705495	0.000000	0.000000	0.000000	0.277655	-0.105587	-0.396103	0.000000	1.000000	2.000000	53.000000	0.000000
3683.517173	0.010967	0.540940	0.250258	84.640503	28.107689	108.169884	1.683179	0.000000	-4.708174	0.000000	0.000000	0.000000	0.286086	-0.109897	-0.435144	0.000000	1.000000	2.000000	53.000000	0.000000
3683.520506	0.010967	0.540940	0.250258	84.640503	28.107689	108.169884	1.683179	0.000000	-4.708174	0.000000	0.000000	0.000000	0.286086	-0.109897	-0.435144	0.000000	1.000000	2.000000	53.000000	0.000000
3683.523840	0.010967	0.540940	0.250258	84.640503	28.107689	108.169884	1.683179	0.000000	-4.708174	0.000000	0.000000	0.000000	0.286086	-0.109897	-0.435144	0.000000	1.000000	2.000000	53.000000	0.000000
3683.527173	0.012149	0.540615	0.248650	84.215416	16.293625	95.636337	1.675916	0.000000	-4.710765	0.000000	0.000000	0.000000	0.354488	-0.097447	-0.482328	0.000000	1.000000	2.000000	53.000000	0.000000
3683.530506	0.012149	0.540615	0.248650	84.215416	16.293625	95.636337	1.675916	0.000000	-4.710765	0.000000	0.000000	0.000000	0.354488	-0.097447	-0.482328	0.000000	1.000000	2.000000	53.000000	0.000000
3683.533840	0.012149	0.540615	0.248650	84.215416	16.293625	95.636337	1.675916	0.000000	-4.710765	0.000000	0.000000	0.000000	0.354488	-0.097447	-0.482328	0.000000	1.000000	2.000000	53.000000	0.000000
3683.537173	0.013321	0.540204	0.246807	83.343094	7.391667	86.099648	1.665652	0.000000	-4.714404	0.000000	0.000000	0.000000	0.351522	-0.123095	-0.553047	0.000000	1.000000	2.000000	53.000000	0.000000
3683.540506	0.013321	0.540204	0.246807	83.343094	7.391667	86.099648	1.665652	0.000000	-4.714404	0.000000	0.000000	0.000000	0.351522	-0.123095	-0.553047	0.000000	1.000000	2.000000	53.000000	0.000000
3683.543840	0.013321	0.540204	0.246807	83.343094	7.391667	86.099648	1.665652	0.000000	-4.714404	0.000000	0.000000	0.000000	0.351522	-0.123095	-0.553047	0.000000	1.000000	2.000000	53.000000	0.000000
3683.547173	0.014482	0.539870	0.244770	82.277367	2.464170	80.720695	1.656805	0.000000	-4.717520	0.000000	0.000000	0.000000	0.348456	-0.100378	-0.611158	0.000000	0.000000	2.000000	53.000000	0.000000
3683.550506	0.014482	0.539870	0.244770	82.277367	2.464170	80.720695	1.656805	0.000000	-4.717520	0.000000	0.000000	0.000000	0.348456	-0.100378	-0.611158	0.000000	0.000000	2.000000	53.000000	0.000000
3683.553840	0.014482	0.539870	0.244770	82.277367	2.464170	80.720695	1.656805	0.000000	-4.717520	0.000000	0.000000	0.000000	0.348456	-0.100378	-0.611158	0.000000	0.000000	2.000000	53.000000	0.000000
3683.557173	0.015697	0.539578	0.242427	81.111000	0.406699	78.514236	1.649146	0.000000	-4.720203	0.000000	0.000000	0.000000	0.364280	-0.087626	-0.702835	0.000000	0.000000	2.000000	53.000000	0.000000
3683.560506	0.015697	0.539578	0.242427	81.111000	0.406699	78.514236	1.649146	0.000000	-4.720203	0.000000	0.000000	0.000000	0.364280	-0.087626	-0.702835	0.000000	0.000000	2.000000	53.000000	0.000000
3683.563840	0.015697	0.539578	0.242427	81.111000	0.406699	78.514236	1.649146	0.000000	-4.720203	0.000000	0.000000	0.000000	0.364280	-0.087626	-0.702835	0.000000	0.000000	2.000000	53.000000	0.000000
3683.567173	0.016832	0.539401	0.239914	79.876709	-0.131714	78.312668	1.642274	0.000000	-4.722599	0.000000	0.000000	0.000000	0.340668	-0.053035	-0.753967	0.000000	0.000000	2.000000	53.000000	0.000000
3683.570506	0.016832	0.539401	0.239914	79.876709	-0.131714	78.312668	1.642274	0.000000	-4.722599	0.000000	0.000000	0.000000	0.340668	-0.053035	-0.753967	0.000000	0.000000	2.000000	53.000000	0.000000
3683.573840	0.016832	0.539401	0.239914	79.876709	-0.131714	78.312668	1.642274	0.000000	-4.722599	0.000000	0.000000	0.000000	0.340668	-0.053035	-0.753967	0.000000	0.000000	2.000000	53.000000	0.000000
3683.577173	0.017891	0.539273	0.237333	78.517578	-0.216237	78.907608	1.637677	0.000000	-4.724195	0.000000	0.000000	0.000000	0.317802	-0.038341	-0.774167	0.000000	0.000000	2.000000	53.000000	0.000000
3683.580506	0.017891	0.539273	0.237333	78.517578	-0.216237	78.907608	1.637677	0.000000	-4.724195	0.000000	0.000000	0.000000	0.317802	-0.038341	-0.774167	0.000000	0.000000	2.000000	53.000000	0.000000
3683.583840	0.017891	0.539273	0.237333	78.517578	-0.216237	78.907608	1.637677	0.000000	-4.724195	0.000000	0.000000	0.000000	0.317802	-0.038341	-0.774167	0.000000	0.000000	2.000000	53.000000	0.000000
3683.587173	0.019041	0.539142	0.234735	77.036407	-0.328995	79.303108	1.634748	0.000000	-4.725209	0.000000	0.000000	0.000000	0.344770	-0.039188	-0.779358	0.000000	0.000000	2.000000	53.000000	0.000000
3683.590506	0.019041	0.539142	0.234735	77.036407	-0.328995	79.303108	1.634748	0.000000	-4.725209	0.000000	0.000000	0.000000	0.344770	-0.039188	-0.779358	0.000000	0.000000	2.000000	53.000000	0.000000
3683.593840	0.019041	0.539142	0.234735	77.036407	-0.328995	79.303108	1.634748	0.000000	-4.725209	0.000000	0.000000	0.000000	0.344770	-0.039188	-0.779358	0.000000	0.000000	2.000000	53.000000	0.000000
3683.597173	0.020379	0.538962	0.232204	75.446762	-0.564565	79.163040	1.630243	0.000000	-4.726765	0.000000	0.000000	0.000000	0.401609	-0.054099	-0.759340	0.000000	0.000000	2.000000	53.000000	0.000000
3683.600506	0.020379	0.538962	0.232204	75.446762	-0.564565	79.163040	1.630243	0.000000	-4.726765	0.000000	0.000000	0.000000	0.401609	-0.054099	-0.759340	0.000000	0.000000	2.000000	53.000000	0.000000
3683.603840	0.020379	0.538962	0.232204	75.446762	-0.564565	79.163040	1.630243	0.000000	-4.726765	0.000000	0.000000	0.000000	0.401609	-0.054099	-0.759340	0.000000	0.000000	2.000000	53.000000	0.000000
3683.607173	0.021749	0.538756	0.229939	73.794449	-0.800190	78.841469	1.621763	0.000000	-4.729681	0.000000	0.000000	0.000000	0.410879	-0.061898	-0.679429	0.000000	0.000000	2.000000	53.000000	0.000000
3683.610506	0.021749	0.538756	0.229939	73.794449	-0.800190	78.841469	1.621763	0.000000	-4.729681	0.000000	0.000000	0.000000	0.410879	-0.061898	-0.679429	0.000000	0.000000	2.000000	53.000000	0.000000
3683.613840	0.021749	0.538756	0.229939	73.794449	-0.800190	78.841469	1.621763	0.000000	-4.729681	0.000000	0.000000	0.000000	0.410879	-0.061898	-0.679429	0.000000	0.000000	2.000000	53.000000	0.000000
3683.617173	0.023092	0.538565	0.228123	72.145866	-0.893679	78.645935	1.610835	0.000000	-4.733414	0.000000	0.000000	0.000000	0.402863	-0.057323	-0.544893	0.000000	0.000000	2.000000	53.000000	0.000000
3683.620506	0.023092	0.538565	0.228123	72.145866	-0.893679	78.645935	1.610835	0.000000	-4.733414	0.000000	0.000000	0.000000	0.402863	-0.057323	-0.544893	0.000000	0.000000	2.000000	53.000000	0.000000
3683.623840	0.023092	0.538565	0.228123	72.145866	-0.893679	78.645935	1.610835	0.000000	-4.733414	0.000000	0.000000	0.000000	0.402863	-0.057323	-0.544893	0.000000	0.000000	2.000000	53.000000	0.000000
3683.627173	0.024575	0.538509	0.226806	70.509331	-0.626438	78.957039	1.597338	0.000000	-4.737987	0.000000	0.000000	0.000000	0.445060	-0.016584	-0.395103	0.000000	0.000000	2.000000	53.000000	0.000000
3683.630506	0.024575	0.538509	0.226806	70.509331	-0.626438	78.957039	1.597338	0.000000	-4.737987	0.000000	0.000000	0.000000	0.445060	-0.016584	-0.395103	0.000000	0.000000	2.000000	53.000000	0.000000
3683.633840	0.024575	0.538509	0.226806	70.509331	-0.626438	78.957039	1.597338	0.000000	-4.737987	0.000000	0.000000	0.000000	0.445060	-0.016584	-0.395103	0.000000	0.000000	2.000000	53.000000	0.000000
3683.637173	0.026204	0.538445	0.226041	69.074089	-0.069667	79.704933	1.577798	0.000000	-4.744529	0.000000	0.000000	0.000000	0.488672	-0.019399	-0.229353	0.000000	0.000000	2.000000	53.000000	0.000000
3683.640506	0.026204	0.538445	0.226041	69.074089	-0.069667	79.704933	1.577798	0.000000	-4.744529	0.000000	0.000000	0.000000	0.488672	-0.019399	-0.229353	0.000000	0.000000	2.000000	53.000000	0.000000
3683.643840	0.026204	0.538445	0.226041	69.074089	-0.069667	79.704933	1.577798	0.000000	-4.744529	0.000000	0.000000	0.000000	0.488672	-0.019399	-0.229353	0.000000	0.000000	2.000000	53.000000	0.000000
3683.647173	0.027934	0.538345	0.225454	69.084953	0.456429	80.328979	1.551747	0.000000	-4.753112	0.000000	0.000000	0.000000	0.519035	-0.029826	-0.176122	0.000000	0.000000	2.000000	53.000000	0.000000
3683.650506	0.027934	0.538345	0.225454	69.084953	0.456429	80.328979	1.551747	0.000000	-4.753112	0.000000	0.000000	0.000000	0.519035	-0.029826	-0.176122	0.000000	0.000000	2.000000	53.000000	0.000000
3683.653840	0.027934	0.538345	0.225454	69.084953	0.456429	80.328979	1.551747	0.000000	-4.753112	0.000000	0.000000	0.000000	0.519035	-0.029826	-0.176122	0.000000	0.000000	2.000000	53.000000	0.000000
3683.657173	0.029996	0.538273	0.225077	70.127098	1.184495	81.183701	1.522348	0.000000	-4.762610	0.000000	0.000000	0.000000	0.618324	-0.021661	-0.113236	0.000000	0.000000	2.000000	53.000000	0.000000
3683.660506	0.029996	0.538273	0.225077	70.127098	1.184495	81.183701	1.522348	0.000000	-4.762610	0.000000	0.000000	0.000000	0.618324	-0.021661	-0.113236	0.000000	0.000000	2.000000	53.000000	0.000000
3683.663840	0.029996	0.538273	0.225077	70.127098	1.184495	81.183701	1.522348	0.000000	-4.762610	0.000000	0.000000	0.000000	0.618324	-0.021661	-0.113236	0.000000	0.000000	2.000000	53.000000	0.000000
3683.667173	0.032461	0.538434	0.225045	71.322281	2.235299	82.399574	1.484956	0.000000	-4.774401	0.000000	0.000000	0.000000	0.739517	0.048260	-0.009721	0.000000	0.000000	2.000000	53.000000	0.000000
3683.670506	0.032461	0.538434	0.225045	71.322281	2.235299	82.399574	1.484956	0.000000	-4.774401	0.000000	0.000000	0.000000	0.739517	0.048260	-0.009721	0.000000	0.000000	2.000000	53.000000	0.000000
3683.673840	0.032461	0.538434	0.225045	71.322281	2.235299	82.399574	1.484956	0.000000	-4.774401	0.000000	0.000000	0.000000	0.739517	0.048260	-0.009721	0.000000	0.000000	2.000000	53.000000	0.000000
3683.677173	0.035066	0.538734	0.225212	72.537323	3.484571	83.795647	1.437248	0.000000	-4.788979	0.000000	0.000000	0.000000	0.781738	0.090049	0.050114	0.000000	0.000000	2.000000	53.000000	0.000000
3683.680506	0.035066	0.538734	0.225212	72.537323	3.484571	83.795647	1.437248	0.000000	-4.788979	0.000000	0.000000	0.000000	0.781738	0.090049	0.050114	0.000000	0.000000	2.000000	53.000000	0.000000
3683.683840	0.035066	0.538734	0.225212	72.537323	3.484571	83.795647	1.437248	0.000000	-4.788979	0.000000	0.000000	0.000000	0.781738	0.090049	0.050114	0.000000	0.000000	2.000000	53.000000	0.000000
3683.687173	0.037809	0.539009	0.225463	73.826057	4.570898	84.891693	1.385188	0.000000	-4.804296	0.000000	0.000000	0.000000	0.822832	0.082433	0.075546	0.000000	0.000000	2.000000	53.000000	0.000000
3683.690506	0.037809	0.539009	0.225463	73.826057	4.570898	84.891693	1.385188	0.000000	-4.804296	0.000000	0.000000	0.000000	0.822832	0.082433	0.075546	0.000000	0.000000	2.000000	53.000000	0.000000
3683.693840	0.037809	0.539009	0.225463	73.826057	4.570898	84.891693	1.385188	0.000000	-4.804296	0.000000	0.000000	0.000000	0.822832	0.082433	0.075546	0.000000	0.000000	2.000000	53.000000	0.000000
3683.697173	0.040747	0.539280	0.225660	75.196594	5.145322	85.302811	1.329527	0.000000	-4.819996	0.000000	0.000000	0.000000	0.881363	0.081317	0.058865	0.000000	0.000000	2.000000	53.000000	0.000000
3683.700506	0.040747	0.539280	0.225660	75.196594	5.145322	85.302811	1.329527	0.000000	-4.819996	0.000000	0.000000	0.000000	0.881363	0.081317	0.058865	0.000000	0.000000	2.000000	53.000000	0.000000
3683.703840	0.040747	0.539280	0.225660	75.196594	5.145322	85.302811	1.329527	0.000000	-4.819996	0.000000	0.000000	0.000000	0.881363	0.081317	0.058865	0.000000	0.000000	2.000000	53.000000	0.000000
3683.707173	0.043808	0.539515	0.225690	76.645538	5.642415	85.874367	1.269838	0.000000	-4.836064	0.000000	0.000000	0.000000	0.918199	0.070488	0.009223	0.000000	0.000000	2.000000	53.000000	0.000000
3683.710506	0.043808	0.539515	0.225690	76.645538	5.642415	85.874367	1.269838	0.000000	-4.836064	0.000000	0.000000	0.000000	0.918199	0.070488	0.009223	0.000000	0.000000	2.000000	53.000000	0.000000
3683.713840	0.043808	0.539515	0.225690	76.645538	5.642415	85.874367	1.269838	0.000000	-4.836064	0.000000	0.000000	0.000000	0.918199	0.070488	0.009223	0.000000	0.000000	2.000000	53.000000	0.000000
3683.717173	0.047148	0.539785	0.225502	78.145439	6.296287	86.765625	1.208018	0.000000	-4.851875	0.000000	0.000000	0.000000	1.002203	0.080859	-0.056633	0.000000	0.000000	2.000000	53.000000	0.000000
3683.720506	0.047148	0.539785	0.225502	78.145439	6.296287	86.765625	1.208018	0.000000	-4.851875	0.000000	0.000000	0.000000	1.002203	0.080859	-0.056633	0.000000	0.000000	2.000000	53.000000	0.000000
3683.723840	0.047148	0.539785	0.225502	78.145439	6.296287	86.765625	1.208018	0.000000	-4.851875	0.000000	0.000000	0.000000	1.002203	0.080859	-0.056633	0.000000	0.000000	2.000000	53.000000	0.000000
3683.727173	0.050729	0.540081	0.225027	79.723984	7.553586	88.420311	1.140951	0.000000	-4.868083	0.000000	0.000000	0.000000	1.074125	0.088823	-0.142491	0.000000	0.000000	2.000000	53.000000	0.000000
3683.730506	0.050729	0.540081	0.225027	79.723984	7.553586	88.420311	1.140951	0.000000	-4.868083	0.000000	0.000000	0.000000	1.074125	0.088823	-0.142491	0.000000	0.000000	2.000000	53.000000	0.000000
3683.733840	0.050729	0.540081	0.225027	79.723984	7.553586	88.420311	1.140951	0.000000	-4.868083	0.000000	0.000000	0.000000	1.074125	0.088823	-0.142491	0.000000	0.000000	2.000000	53.000000	0.000000
3683.737173	0.054541	0.540436	0.224224	81.329369	9.886269	91.110970	1.069451	0.000000	-4.884288	0.000000	0.000000	0.000000	1.143770	0.106647	-0.240686	0.000000	0.000000	2.000000	53.000000	0.000000
3683.740506	0.054541	0.540436	0.224224	81.329369	9.886269	91.110970	1.069451	0.000000	-4.884288	0.000000	0.000000	0.000000	1.143770	0.106647	-0.240686	0.000000	0.000000	2.000000	53.000000	0.000000
3683.743840	0.054541	0.540436	0.224224	81.329369	9.886269	91.110970	1.069451	0.000000	-4.884288	0.000000	0.000000	0.000000	1.143770	0.106647	-0.240686	0.000000	0.000000	2.000000	53.000000	0.000000
3683.747173	0.058573	0.540822	0.223011	82.918091	13.544464	94.943619	0.993475	0.000000	-4.900307	0.000000	0.000000	0.000000	1.209579	0.115670	-0.364021	0.000000	0.000000	2.000000	53.000000	0.000000
3683.750506	0.058573	0.540822	0.223011	82.918091	13.544464	94.943619	0.993475	0.000000	-4.900307	0.000000	0.000000	0.000000	1.209579	0.115670	-0.364021	0.000000	0.000000	2.000000	53.000000	0.000000
3683.753840	0.058573	0.540822	0.223011	82.918091	13.544464	94.943619	0.993475	0.000000	-4.900307	0.000000	0.000000	0.000000	1.209579	0.115670	-0.364021	0.000000	0.000000	2.000000	53.000000	0.000000
3683.757173	0.062749	0.541327	0.221359	84.475365	19.115040	100.417953	0.913183	0.000000	-4.915903	0.000000	0.000000	0.000000	1.252788	0.151589	-0.495585	0.000000	0.000000	2.000000	53.000000	0.000000
3683.760506	0.062749	0.541327	0.221359	84.475365	19.115040	100.417953	0.913183	0.000000	-4.915903	0.000000	0.000000	0.000000	1.252788	0.151589	-0.495585	0.000000	0.000000	2.000000	53.000000	0.000000
3683.763840	0.062749	0.541327	0.221359	84.475365	19.115040	100.417953	0.913183	0.000000	-4.915903	0.000000	0.000000	0.000000	1.252788	0.151589	-0.495585	0.000000	0.000000	2.000000	53.000000	0.000000
3683.767173	0.067027	0.541892	0.219257	85.959686	27.692728	108.918427	0.829744	0.000000	-4.930672	0.000000	0.000000	0.000000	1.283276	0.169509	-0.630668	0.000000	0.000000	2.000000	53.000000	0.000000
3683.770506	0.067027	0.541892	0.219257	85.959686	27.692728	108.918427	0.829744	0.000000	-4.930672	0.000000	0.000000	0.000000	1.283276	0.169509	-0.630668	0.000000	0.000000	2.000000	53.000000	0.000000
3683.773840	0.067027	0.541892	0.219257	85.959686	27.692728	108.918427	0.829744	0.000000	-4.930672	0.000000	0.000000	0.000000	1.283276	0.169509	-0.630668	0.000000	0.000000	2.000000	53.000000	0.000000
3683.777173	0.071487	0.542584	0.216646	87.341629	42.272038	123.891380	0.743569	0.000000	-4.944401	0.000000	0.000000	0.000000	1.338192	0.207598	-0.783114	0.000000	0.000000	2.000000	53.000000	0.000000
3683.780506	0.071487	0.542584	0.216646	87.341629	42.272038	123.891380	0.743569	0.000000	-4.944401	0.000000	0.000000	0.000000	1.338192	0.207598	-0.783114	0.000000	0.000000	2.000000	53.000000	0.000000
3683.783840	0.071487	0.542584	0.216646	87.341629	42.272038	123.891380	0.743569	0.000000	-4.944401	0.000000	0.000000	0.000000	1.338192	0.207598	-0.783114	0.000000	0.000000	2.000000	53.000000	0.000000
3683.787173	0.076120	0.543419	0.213533	88.344246	76.778816	159.641434	0.652417	0.000000	-4.957253	0.000000	0.000000	0.000000	1.389627	0.250612	-0.934006	0.000000	0.000000	2.000000	53.000000	0.000000
3683.790506	0.076120	0.543419	0.213533	88.344246	76.778816	159.641434	0.652417	0.000000	-4.957253	0.000000	0.000000	0.000000	1.389627	0.250612	-0.934006	0.000000	0.000000	2.000000	53.000000	0.000000
3683.793840	0.076120	0.543419	0.213533	88.344246	76.778816	159.641434	0.652417	0.000000	-4.957253	0.000000	0.000000	0.000000	1.389627	0.250612	-0.934006	0.000000	0.000000	2.000000	53.000000	0.000000
3683.797173	0.080888	0.544479	0.210000	88.184692	129.550842	-145.958328	0.555710	0.000000	-4.969022	0.000000	0.000000	0.000000	1.430547	0.317985	-1.059781	0.000000	0.000000	2.000000	53.000000	0.000000
3683.800506	0.080888	0.544479	0.210000	88.184692	129.550842	-145.958328	0.555710	0.000000	-4.969022	0.000000	0.000000	0.000000	1.430547	0.317985	-1.059781	0.000000	0.000000	2.000000	53.000000	0.000000
3683.803840	0.080888	0.544479	0.210000	88.184692	129.550842	-145.958328	0.555710	0.000000	-4.969022	0.000000	0.000000	0.000000	1.430547	0.317985	-1.059781	0.000000	0.000000	2.000000	53.000000	0.000000
3683.807173	0.085815	0.545705	0.206059	87.216949	155.446487	-118.041763	0.453173	0.000000	-4.979421	0.000000	0.000000	0.000000	1.478002	0.367657	-1.182321	0.000000	0.000000	2.000000	53.000000	0.000000
3683.810506	0.085815	0.545705	0.206059	87.216949	155.446487	-118.041763	0.453173	0.000000	-4.979421	0.000000	0.000000	0.000000	1.478002	0.367657	-1.182321	0.000000	0.000000	2.000000	53.000000	0.000000
3683.813840	0.085815	0.545705	0.206059	87.216949	155.446487	-118.041763	0.453173	0.000000	-4.979421	0.000000	0.000000	0.000000	1.478002	0.367657	-1.182321	0.000000	0.000000	2.000000	53.000000	0.000000
3683.817173	0.090833	0.547063	0.201780	86.438385	165.001328	-105.986618	0.343391	0.000000	-4.988194	0.000000	0.000000	0.000000	1.505511	0.407316	-1.283719	0.000000	0.000000	2.000000	53.000000	0.000000
3683.820506	0.090833	0.547063	0.201780	86.438385	165.001328	-105.986618	0.343391	0.000000	-4.988194	0.000000	0.000000	0.000000	1.505511	0.407316	-1.283719	0.000000	0.000000	2.000000	53.000000	0.000000
3683.823840	0.090833	0.547063	0.201780	86.438385	165.001328	-105.986618	0.343391	0.000000	-4.988194	0.000000	0.000000	0.000000	1.505511	0.407316	-1.283719	0.000000	0.000000	2.000000	53.000000	0.000000
3683.827173	0.096007	0.548504	0.197238	86.198006	168.563919	-99.639816	0.226917	0.000000	-4.994848	0.000000	0.000000	0.000000	1.552206	0.432546	-1.362740	0.000000	0.000000	2.000000	53.000000	0.000000
3683.830506	0.096007	0.548504	0.197238	86.198006	168.563919	-99.639816	0.226917	0.000000	-4.994848	0.000000	0.000000	0.000000	1.552206	0.432546	-1.362740	0.000000	0.000000	2.000000	53.000000	0.000000
3683.833840	0.096007	0.548504	0.197238	86.198006	168.563919	-99.639816	0.226917	0.000000	-4.994848	0.000000	0.000000	0.000000	1.552206	0.432546	-1.362740	0.000000	0.000000	2.000000	53.000000	0.000000
3683.837173	0.101337	0.549935	0.192295	86.085938	170.413452	-95.572311	0.101200	0.000000	-4.998976	0.000000	0.000000	0.000000	1.599054	0.429268	-1.482755	0.000000	0.000000	2.000000	53.000000	0.000000
3683.840506	0.101337	0.549935	0.192295	86.085938	170.413452	-95.572311	0.101200	0.000000	-4.998976	0.000000	0.000000	0.000000	1.599054	0.429268	-1.482755	0.000000	0.000000	2.000000	53.000000	0.000000
3683.843840	0.101337	0.549935	0.192295	86.085938	170.413452	-95.572311	0.101200	0.000000	-4.998976	0.000000	0.000000	0.000000	1.599054	0.429268	-1.482755	0.000000	0.000000	2.000000	53.000000	0.000000
3683.847173	0.106779	0.551244	0.186963	85.907486	171.841766	-93.063164	-0.034771	0.000000	-4.999879	0.000000	0.000000	0.000000	1.632613	0.392493	-1.599603	0.000000	0.000000	2.000000	53.000000	0.000000
3683.850506	0.106779	0.551244	0.186963	85.907486	171.841766	-93.063164	-0.034771	0.000000	-4.999879	0.000000	0.000000	0.000000	1.632613	0.392493	-1.599603	0.000000	0.000000	2.000000	53.000000	0.000000
3683.853840	0.106779	0.551244	0.186963	85.907486	171.841766	-93.063164	-0.034771	0.000000	-4.999879	0.000000	0.000000	0.000000	1.632613	0.392493	-1.599603	0.000000	0.000000	2.000000	53.000000	0.000000
3683.857173	0.112396	0.552417	0.181149	85.676178	173.485046	-91.243599	-0.181182	0.000000	-4.996716	0.000000	0.000000	0.000000	1.685050	0.351926	-1.744172	0.000000	0.000000	2.000000	53.000000	0.000000
3683.860506	0.112396	0.552417	0.181149	85.676178	173.485046	-91.243599	-0.181182	0.000000	-4.996716	0.000000	0.000000	0.000000	1.685050	0.351926	-1.744172	0.000000	0.000000	2.000000	53.000000	0.000000
3683.863840	0.112396	0.552417	0.181149	85.676178	173.485046	-91.243599	-0.181182	0.000000	-4.996716	0.000000	0.000000	0.000000	1.685050	0.351926	-1.744172	0.000000	0.000000	2.000000	53.000000	0.000000
3683.867173	0.118239	0.553427	0.174904	85.421104	175.618546	-88.762093	-0.341355	0.000000	-4.988334	0.000000	0.000000	0.000000	1.752957	0.302968	-1.873703	0.000000	0.000000	2.000000	53.000000	0.000000
3683.870506	0.118239	0.553427	0.174904	85.421104	175.618546	-88.762093	-0.341355	0.000000	-4.988334	0.000000	0.000000	0.000000	1.752957	0.302968	-1.873703	0.000000	0.000000	2.000000	53.000000	0.000000
3683.873840	0.118239	0.553427	0.174904	85.421104	175.618546	-88.762093	-0.341355	0.000000	-4.988334	0.000000	0.000000	0.000000	1.752957	0.302968	-1.873703	0.000000	0.000000	2.000000	53.000000	0.000000
3683.877173	0.124141	0.554257	0.168263	85.186714	178.945984	-84.321617	-0.518599	0.000000	-4.973033	0.000000	0.000000	0.000000	1.770588	0.249119	-1.992280	0.000000	0.000000	2.000000	53.000000	0.000000
3683.880506	0.124141	0.554257	0.168263	85.186714	178.945984	-84.321617	-0.518599	0.000000	-4.973033	0.000000	0.000000	0.000000	1.770588	0.249119	-1.992280	0.000000	0.000000	2.000000	53.000000	0.000000
3683.883840	0.124141	0.554257	0.168263	85.186714	178.945984	-84.321617	-0.518599	0.000000	-4.973033	0.000000	0.000000	0.000000	1.770588	0.249119	-1.992280	0.000000	0.000000	2.000000	53.000000	0.000000
3683.887173	0.129958	0.555047	0.161352	85.058945	-176.155624	-77.098778	-0.710098	0.000000	-4.949319	0.000000	0.000000	0.000000	1.744951	0.237025	-2.073283	0.000000	0.000000	2.000000	53.000000	0.000000
3683.890506	0.129958	0.555047	0.161352	85.058945	-176.155624	-77.098778	-0.710098	0.000000	-4.949319	0.000000	0.000000	0.000000	1.744951	0.237025	-2.073283	0.000000	0.000000	2.000000	53.000000	0.000000
3683.893840	0.129958	0.555047	0.161352	85.058945	-176.155624	-77.098778	-0.710098	0.000000	-4.949319	0.000000	0.000000	0.000000	1.744951	0.237025	-2.073283	0.000000	0.000000	2.000000	53.000000	0.000000
3683.897173	0.135656	0.555834	0.154205	85.045593	-169.767807	-67.482407	-0.912740	0.000000	-4.915985	0.000000	0.000000	0.000000	1.709340	0.236122	-2.144140	0.000000	0.000000	2.000000	53.000000	0.000000
3683.900506	0.135656	0.555834	0.154205	85.045593	-169.767807	-67.482407	-0.912740	0.000000	-4.915985	0.000000	0.000000	0.000000	1.709340	0.236122	-2.144140	0.000000	0.000000	2.000000	53.000000	0.000000
3683.903840	0.135656	0.555834	0.154205	85.045593	-169.767807	-67.482407	-0.912740	0.000000	-4.915985	0.000000	0.000000	0.000000	1.709340	0.236122	-2.144140	0.000000	0.000000	2.000000	53.000000	0.000000
3683.907173	0.141232	0.556567	0.146846	85.137558	-162.145569	-56.781124	-1.126395	0.000000	-4.871471	0.000000	0.000000	0.000000	1.672855	0.219853	-2.207543	0.000000	0.000000	2.000000	53.000000	0.000000
3683.910506	0.141232	0.556567	0.146846	85.137558	-162.145569	-56.781124	-1.126395	0.000000	-4.871471	0.000000	0.000000	0.000000	1.672855	0.219853	-2.207543	0.000000	0.000000	2.000000	53.000000	0.000000
3683.913840	0.141232	0.556567	0.146846	85.137558	-162.145569	-56.781124	-1.126395	0.000000	-4.871471	0.000000	0.000000	0.000000	1.672855	0.219853	-2.207543	0.000000	0.000000	2.000000	53.000000	0.000000
3683.917173	0.146602	0.557250	0.139332	85.410294	-153.565903	-46.212345	-1.351641	0.000000	-4.813841	0.000000	0.000000	0.000000	1.611074	0.204914	-2.254106	0.000000	0.000000	2.000000	53.000000	0.000000
3683.920506	0.146602	0.557250	0.139332	85.410294	-153.565903	-46.212345	-1.351641	0.000000	-4.813841	0.000000	0.000000	0.000000	1.611074	0.204914	-2.254106	0.000000	0.000000	2.000000	53.000000	0.000000
3683.923840	0.146602	0.557250	0.139332	85.410294	-153.565903	-46.212345	-1.351641	0.000000	-4.813841	0.000000	0.000000	0.000000	1.611074	0.204914	-2.254106	0.000000	0.000000	2.000000	53.000000	0.000000
3683.927173	0.151761	0.557692	0.131545	85.844513	-143.518509	-35.275288	-1.585974	0.000000	-4.741802	0.000000	0.000000	0.000000	1.547805	0.132562	-2.336220	0.000000	0.000000	2.000000	53.000000	0.000000
3683.930506	0.151761	0.557692	0.131545	85.844513	-143.518509	-35.275288	-1.585974	0.000000	-4.741802	0.000000	0.000000	0.000000	1.547805	0.132562	-2.336220	0.000000	0.000000	2.000000	53.000000	0.000000
3683.933840	0.151761	0.557692	0.131545	85.844513	-143.518509	-35.275288	-1.585974	0.000000	-4.741802	0.000000	0.000000	0.000000	1.547805	0.132562	-2.336220	0.000000	0.000000	2.000000	53.000000	0.000000
3683.937173	0.156717	0.557804	0.123437	86.338203	-130.360245	-22.113482	-1.830804	0.000000	-4.652758	0.000000	0.000000	0.000000	1.486817	0.033552	-2.432396	0.000000	0.000000	2.000000	53.000000	0.000000
3683.940506	0.156717	0.557804	0.123437	86.338203	-130.360245	-22.113482	-1.830804	0.000000	-4.652758	0.000000	0.000000	0.000000	1.486817	0.033552	-2.432396	0.000000	0.000000	2.000000	53.000000	0.000000
3683.943840	0.156717	0.557804	0.123437	86.338203	-130.360245	-22.113482	-1.830804	0.000000	-4.652758	0.000000	0.000000	0.000000	1.486817	0.033552	-2.432396	0.000000	0.000000	2.000000	53.000000	0.000000
3683.947173	0.161549	0.557597	0.115020	86.699036	-112.055008	-4.256922	-2.087595	0.000000	-4.543341	0.000000	0.000000	0.000000	1.449606	-0.062066	-2.525172	0.000000	0.000000	2.000000	53.000000	0.000000
3683.950506	0.161549	0.557597	0.115020	86.699036	-112.055008	-4.256922	-2.087595	0.000000	-4.543341	0.000000	0.000000	0.000000	1.449606	-0.062066	-2.525172	0.000000	0.000000	2.000000	53.000000	0.000000
3683.953840	0.161549	0.557597	0.115020	86.699036	-112.055008	-4.256922	-2.087595	0.000000	-4.543341	0.000000	0.000000	0.000000	1.449606	-0.062066	-2.525172	0.000000	0.000000	2.000000	53.000000	0.000000
3683.957173	0.166240	0.557141	0.106380	86.641182	-89.729332	17.713755	-2.359072	0.000000	-4.408490	0.000000	0.000000	0.000000	1.407117	-0.136670	-2.591956	0.000000	0.000000	2.000000	53.000000	0.000000
3683.960506	0.166240	0.557141	0.106380	86.641182	-89.729332	17.713755	-2.359072	0.000000	-4.408490	0.000000	0.000000	0.000000	1.407117	-0.136670	-2.591956	0.000000	0.000000	2.000000	53.000000	0.000000
3683.963840	0.166240	0.557141	0.106380	86.641182	-89.729332	17.713755	-2.359072	0.000000	-4.408490	0.000000	0.000000	0.000000	1.407117	-0.136670	-2.591956	0.000000	0.000000	2.000000	53.000000	0.000000
3683.967173	0.170721	0.556570	0.097613	86.018768	-69.753159	37.832909	-2.642885	0.000000	-4.244427	0.000000	0.000000	0.000000	1.344359	-0.171426	-2.630084	0.000000	0.000000	2.000000	53.000000	0.000000
3683.970506	0.170721	0.556570	0.097613	86.018768	-69.753159	37.832909	-2.642885	0.000000	-4.244427	0.000000	0.000000	0.000000	1.344359	-0.171426	-2.630084	0.000000	0.000000	2.000000	53.000000	0.000000
3683.973840	0.170721	0.556570	0.097613	86.018768	-69.753159	37.832909	-2.642885	0.000000	-4.244427	0.000000	0.000000	0.000000	1.344359	-0.171426	-2.630084	0.000000	0.000000	2.000000	53.000000	0.000000
3683.977173	0.174724	0.555961	0.088876	84.955040	-55.993893	52.298203	-2.933521	0.000000	-4.049006	0.000000	0.000000	0.000000	1.200929	-0.182773	-2.621230	0.000000	0.000000	2.000000	53.000000	0.000000
3683.980506	0.174724	0.555961	0.088876	84.955040	-55.993893	52.298203	-2.933521	0.000000	-4.049006	0.000000	0.000000	0.000000	1.200929	-0.182773	-2.621230	0.000000	0.000000	2.000000	53.000000	0.000000
3683.983840	0.174724	0.555961	0.088876	84.955040	-55.993893	52.298203	-2.933521	0.000000	-4.049006	0.000000	0.000000	0.000000	1.200929	-0.182773	-2.621230	0.000000	0.000000	2.000000	53.000000	0.000000
3683.987173	0.178082	0.555439	0.080319	83.675476	-47.128635	62.126595	-3.217692	0.000000	-3.827069	0.000000	0.000000	0.000000	1.007411	-0.156452	-2.566998	0.000000	0.000000	2.000000	53.000000	0.000000
3683.990506	0.178082	0.555439	0.080319	83.675476	-47.128635	62.126595	-3.217692	0.000000	-3.827069	0.000000	0.000000	0.000000	1.007411	-0.156452	-2.566998	0.000000	0.000000	2.000000	53.000000	0.000000
3683.993840	0.178082	0.555439	0.080319	83.675476	-47.128635	62.126595	-3.217692	0.000000	-3.827069	0.000000	0.000000	0.000000	1.007411	-0.156452	-2.566998	0.000000	0.000000	2.000000	53.000000	0.000000
3683.997173	0.180970	0.554923	0.071901	82.399117	-40.948032	68.985786	-3.485260	0.000000	-3.585102	0.000000	0.000000	0.000000	0.866226	-0.154860	-2.525540	0.000000	0.000000	2.000000	53.000000	0.000000
3684.000506	0.180970	0.554923	0.071901	82.399117	-40.948032	68.985786	-3.485260	0.000000	-3.585102	0.000000	0.000000	0.000000	0.866226	-0.154860	-2.525540	0.000000	0.000000	2.000000	53.000000	0.000000
3684.003840	0.180970	0.554923	0.071901	82.399117	-40.948032	68.985786	-3.485260	0.000000	-3.585102	0.000000	0.000000	0.000000	0.866226	-0.154860	-2.525540	0.000000	0.000000	2.000000	53.000000	0.000000
3684.007173	0.183393	0.554375	0.063598	81.350189	-35.722961	74.424385	-3.738708	0.000000	-3.319950	0.000000	0.000000	0.000000	0.727046	-0.164326	-2.490621	0.000000	0.000000	2.000000	53.000000	0.000000
3684.010506	0.183393	0.554375	0.063598	81.350189	-35.722961	74.424385	-3.738708	0.000000	-3.319950	0.000000	0.000000	0.000000	0.727046	-0.164326	-2.490621	0.000000	0.000000	2.000000	53.000000	0.000000
3684.013840	0.183393	0.554375	0.063598	81.350189	-35.722961	74.424385	-3.738708	0.000000	-3.319950	0.000000	0.000000	0.000000	0.727046	-0.164326	-2.490621	0.000000	0.000000	2.000000	53.000000	0.000000
3684.017173	0.185399	0.553751	0.055504	80.674347	-30.305086	80.048271	-3.975760	0.000000	-3.032051	0.000000	0.000000	0.000000	0.601865	-0.187221	-2.428231	0.000000	0.000000	2.000000	53.000000	0.000000
3684.020506	0.185399	0.553751	0.055504	80.674347	-30.305086	80.048271	-3.975760	0.000000	-3.032051	0.000000	0.000000	0.000000	0.601865	-0.187221	-2.428231	0.000000	0.000000	2.000000	53.000000	0.000000
3684.023840	0.185399	0.553751	0.055504	80.674347	-30.305086	80.048271	-3.975760	0.000000	-3.032051	0.000000	0.000000	0.000000	0.601865	-0.187221	-2.428231	0.000000	0.000000	2.000000	53.000000	0.000000
3684.027173	0.187213	0.552989	0.047519	80.210098	-24.693390	85.815475	-4.192335	0.000000	-2.724762	0.000000	0.000000	0.000000	0.543960	-0.228757	-2.395701	0.000000	0.000000	2.000000	53.000000	0.000000
3684.030506	0.187213	0.552989	0.047519	80.210098	-24.693390	85.815475	-4.192335	0.000000	-2.724762	0.000000	0.000000	0.000000	0.543960	-0.228757	-2.395701	0.000000	0.000000	2.000000	53.000000	0.000000
3684.033840	0.187213	0.552989	0.047519	80.210098	-24.693390	85.815475	-4.192335	0.000000	-2.724762	0.000000	0.000000	0.000000	0.543960	-0.228757	-2.395701	0.000000	0.000000	2.000000	53.000000	0.000000
3684.037173	0.188660	0.552050	0.039810	79.730301	-19.698566	91.004272	-4.360626	0.000000	-2.375934	0.000000	0.000000	0.000000	0.434101	-0.281726	-2.312673	0.000000	0.000000	2.000000	53.000000	0.000000
3684.040506	0.188660	0.552050	0.039810	79.730301	-19.698566	91.004272	-4.360626	0.000000	-2.375934	0.000000	0.000000	0.000000	0.434101	-0.281726	-2.312673	0.000000	0.000000	2.000000	53.000000	0.000000
3684.043840	0.188660	0.552050	0.039810	79.730301	-19.698566	91.004272	-4.360626	0.000000	-2.375934	0.000000	0.000000	0.000000	0.434101	-0.281726	-2.312673	0.000000	0.000000	2.000000	53.000000	0.000000
3684.047173	0.189719	0.550956	0.032485	79.192726	-15.558681	95.798790	-4.432976	0.000000	-1.990488	0.000000	0.000000	0.000000	0.317719	-0.328038	-2.197543	0.000000	0.000000	2.000000	53.000000	0.000000
3684.050506	0.189719	0.550956	0.032485	79.192726	-15.558681	95.798790	-4.432976	0.000000	-1.990488	0.000000	0.000000	0.000000	0.317719	-0.328038	-2.197543	0.000000	0.000000	2.000000	53.000000	0.000000
3684.053840	0.189719	0.550956	0.032485	79.192726	-15.558681	95.798790	-4.432976	0.000000	-1.990488	0.000000	0.000000	0.000000	0.317719	-0.328038	-2.197543	0.000000	0.000000	2.000000	53.000000	0.000000
3684.057173	0.190588	0.549724	0.025523	78.621704	-11.999087	100.406647	-4.485929	0.000000	-1.624231	0.000000	0.000000	0.000000	0.260850	-0.369786	-2.088538	0.000000	0.000000	2.000000	53.000000	0.000000
3684.060506	0.190588	0.549724	0.025523	78.621704	-11.999087	100.406647	-4.485929	0.000000	-1.624231	0.000000	0.000000	0.000000	0.260850	-0.369786	-2.088538	0.000000	0.000000	2.000000	53.000000	0.000000
3684.063840	0.190588	0.549724	0.025523	78.621704	-11.999087	100.406647	-4.485929	0.000000	-1.624231	0.000000	0.000000	0.000000	0.260850	-0.369786	-2.088538	0.000000	0.000000	2.000000	53.000000	0.000000
3684.067173	0.191119	0.548595	0.019107	78.048897	-8.825105	104.777840	-4.529404	0.000000	-1.276141	0.000000	0.000000	0.000000	0.159385	-0.338689	-1.924839	0.000000	0.000000	2.000000	53.000000	0.000000
3684.070506	0.191119	0.548595	0.019107	78.048897	-8.825105	104.777840	-4.529404	0.000000	-1.276141	0.000000	0.000000	0.000000	0.159385	-0.338689	-1.924839	0.000000	0.000000	2.000000	53.000000	0.000000
3684.073840	0.191119	0.548595	0.019107	78.048897	-8.825105	104.777840	-4.529404	0.000000	-1.276141	0.000000	0.000000	0.000000	0.159385	-0.338689	-1.924839	0.000000	0.000000	2.000000	53.000000	0.000000
3684.077173	0.191070	0.547673	0.013287	77.470924	-6.082313	108.708374	-4.555969	0.000000	-0.955335	0.000000	0.000000	0.000000	-0.014874	-0.276432	-1.745950	0.000000	0.000000	2.000000	53.000000	0.000000
3684.080506	0.191070	0.547673	0.013287	77.470924	-6.082313	108.708374	-4.555969	0.000000	-0.955335	0.000000	0.000000	0.000000	-0.014874	-0.276432	-1.745950	0.000000	0.000000	2.000000	53.000000	0.000000
3684.083840	0.191070	0.547673	0.013287	77.470924	-6.082313	108.708374	-4.555969	0.000000	-0.955335	0.000000	0.000000	0.000000	-0.014874	-0.276432	-1.745950	0.000000	0.000000	2.000000	53.000000	0.000000
3684.087173	0.190638	0.546966	0.007975	76.921967	-3.563505	112.254616	-4.553490	0.000000	-0.664343	0.000000	0.000000	0.000000	-0.129466	-0.212094	-1.593597	0.000000	0.000000	2.000000	53.000000	0.000000
3684.090506	0.190638	0.546966	0.007975	76.921967	-3.563505	112.254616	-4.553490	0.000000	-0.664343	0.000000	0.000000	0.000000	-0.129466	-0.212094	-1.593597	0.000000	0.000000	2.000000	53.000000	0.000000
3684.093840	0.190638	0.546966	0.007975	76.921967	-3.563505	112.254616	-4.553490	0.000000	-0.664343	0.000000	0.000000	0.000000	-0.129466	-0.212094	-1.593597	0.000000	0.000000	2.000000	53.000000	0.000000
3684.097173	0.189868	0.546369	0.002979	76.522049	-0.832882	115.992607	-4.531912	0.000000	-0.398744	0.000000	0.000000	0.000000	-0.231166	-0.179025	-1.498802	0.000000	0.000000	2.000000	53.000000	0.000000
3684.100506	0.189868	0.546369	0.002979	76.522049	-0.832882	115.992607	-4.531912	0.000000	-0.398744	0.000000	0.000000	0.000000	-0.231166	-0.179025	-1.498802	0.000000	0.000000	2.000000	53.000000	0.000000
3684.103840	0.189868	0.546369	0.002979	76.522049	-0.832882	115.992607	-4.531912	0.000000	-0.398744	0.000000	0.000000	0.000000	-0.231166	-0.179025	-1.498802	0.000000	0.000000	2.000000	53.000000	0.000000
3684.107173	0.188878	0.545832	-0.001873	76.357979	2.084893	119.831230	-4.493384	0.000000	-0.148943	0.000000	0.000000	0.000000	-0.296768	-0.161148	-1.455491	0.000000	0.000000	2.000000	53.000000	0.000000
3684.110506	0.188878	0.545832	-0.001873	76.357979	2.084893	119.831230	-4.493384	0.000000	-0.148943	0.000000	0.000000	0.000000	-0.296768	-0.161148	-1.455491	0.000000	0.000000	2.000000	53.000000	0.000000
3684.113840	0.188878	0.545832	-0.001873	76.357979	2.084893	119.831230	-4.493384	0.000000	-0.148943	0.000000	0.000000	0.000000	-0.296768	-0.161148	-1.455491	0.000000	0.000000	2.000000	53.000000	0.000000
3684.117173	0.187694	0.545412	-0.006483	76.380234	5.085599	123.634293	-4.443923	0.000000	0.093639	0.000000	0.000000	0.000000	-0.355389	-0.126087	-1.382972	0.000000	0.000000	2.000000	53.000000	0.000000
3684.120506	0.187694	0.545412	-0.006483	76.380234	5.085599	123.634293	-4.443923	0.000000	0.093639	0.000000	0.000000	0.000000	-0.355389	-0.126087	-1.382972	0.000000	0.000000	2.000000	53.000000	0.000000
3684.123840	0.187694	0.545412	-0.006483	76.380234	5.085599	123.634293	-4.443923	0.000000	0.093639	0.000000	0.000000	0.000000	-0.355389	-0.126087	-1.382972	0.000000	0.000000	2.000000	53.000000	0.000000
3684.127173	0.186173	0.545112	-0.010673	76.485146	8.093032	127.640610	-4.384692	0.000000	0.324134	0.000000	0.000000	0.000000	-0.456350	-0.089874	-1.257140	0.000000	0.000000	2.000000	53.000000	0.000000
3684.130506	0.186173	0.545112	-0.010673	76.485146	8.093032	127.640610	-4.384692	0.000000	0.324134	0.000000	0.000000	0.000000	-0.456350	-0.089874	-1.257140	0.000000	0.000000	2.000000	53.000000	0.000000
3684.133840	0.186173	0.545112	-0.010673	76.485146	8.093032	127.640610	-4.384692	0.000000	0.324134	0.000000	0.000000	0.000000	-0.456350	-0.089874	-1.257140	0.000000	0.000000	2.000000	53.000000	0.000000
3684.137173	0.184412	0.544882	-0.014540	76.622917	10.979116	131.599121	-4.308633	0.000000	0.533657	0.000000	0.000000	0.000000	-0.528084	-0.069106	-1.160118	0.000000	0.000000	2.000000	53.000000	0.000000
3684.140506	0.184412	0.544882	-0.014540	76.622917	10.979116	131.599121	-4.308633	0.000000	0.533657	0.000000	0.000000	0.000000	-0.528084	-0.069106	-1.160118	0.000000	0.000000	2.000000	53.000000	0.000000
3684.143840	0.184412	0.544882	-0.014540	76.622917	10.979116	131.599121	-4.308633	0.000000	0.533657	0.000000	0.000000	0.000000	-0.528084	-0.069106	-1.160118	0.000000	0.000000	2.000000	53.000000	0.000000
3684.147173	0.182550	0.544625	-0.018072	76.797958	13.676684	135.382019	-4.220620	0.000000	0.727010	0.000000	0.000000	0.000000	-0.558849	-0.077155	-1.059672	0.000000	0.000000	2.000000	53.000000	0.000000
3684.150506	0.182550	0.544625	-0.018072	76.797958	13.676684	135.382019	-4.220620	0.000000	0.727010	0.000000	0.000000	0.000000	-0.558849	-0.077155	-1.059672	0.000000	0.000000	2.000000	53.000000	0.000000
3684.153840	0.182550	0.544625	-0.018072	76.797958	13.676684	135.382019	-4.220620	0.000000	0.727010	0.000000	0.000000	0.000000	-0.558849	-0.077155	-1.059672	0.000000	0.000000	2.000000	53.000000	0.000000
3684.157173	0.180486	0.544293	-0.021287	77.002701	16.166031	138.920181	-4.127478	0.000000	0.903622	0.000000	0.000000	0.000000	-0.619196	-0.099441	-0.964388	0.000000	0.000000	2.000000	53.000000	0.000000
3684.160506	0.180486	0.544293	-0.021287	77.002701	16.166031	138.920181	-4.127478	0.000000	0.903622	0.000000	0.000000	0.000000	-0.619196	-0.099441	-0.964388	0.000000	0.000000	2.000000	53.000000	0.000000
3684.163840	0.180486	0.544293	-0.021287	77.002701	16.166031	138.920181	-4.127478	0.000000	0.903622	0.000000	0.000000	0.000000	-0.619196	-0.099441	-0.964388	0.000000	0.000000	2.000000	53.000000	0.000000
3684.167173	0.178238	0.544025	-0.024101	77.203430	18.310595	141.907440	-4.024279	0.000000	1.064354	0.000000	0.000000	0.000000	-0.674312	-0.080368	-0.844060	0.000000	0.000000	2.000000	53.000000	0.000000
3684.170506	0.178238	0.544025	-0.024101	77.203430	18.310595	141.907440	-4.024279	0.000000	1.064354	0.000000	0.000000	0.000000	-0.674312	-0.080368	-0.844060	0.000000	0.000000	2.000000	53.000000	0.000000
3684.173840	0.178238	0.544025	-0.024101	77.203430	18.310595	141.907440	-4.024279	0.000000	1.064354	0.000000	0.000000	0.000000	-0.674312	-0.080368	-0.844060	0.000000	0.000000	2.000000	53.000000	0.000000
3684.177173	0.175735	0.543864	-0.026468	77.395309	19.806910	143.612671	-3.911894	0.000000	1.205030	0.000000	0.000000	0.000000	-0.750833	-0.048458	-0.710359	0.000000	0.000000	2.000000	53.000000	0.000000
3684.180506	0.175735	0.543864	-0.026468	77.395309	19.806910	143.612671	-3.911894	0.000000	1.205030	0.000000	0.000000	0.000000	-0.750833	-0.048458	-0.710359	0.000000	0.000000	2.000000	53.000000	0.000000
3684.183840	0.175735	0.543864	-0.026468	77.395309	19.806910	143.612671	-3.911894	0.000000	1.205030	0.000000	0.000000	0.000000	-0.750833	-0.048458	-0.710359	0.000000	0.000000	2.000000	53.000000	0.000000
3684.187173	0.172870	0.543893	-0.028319	77.543167	20.586048	143.734680	-3.786754	0.000000	1.323424	0.000000	0.000000	0.000000	-0.859463	0.008716	-0.555134	0.000000	0.000000	2.000000	53.000000	0.000000
3684.190506	0.172870	0.543893	-0.028319	77.543167	20.586048	143.734680	-3.786754	0.000000	1.323424	0.000000	0.000000	0.000000	-0.859463	0.008716	-0.555134	0.000000	0.000000	2.000000	53.000000	0.000000
3684.193840	0.172870	0.543893	-0.028319	77.543167	20.586048	143.734680	-3.786754	0.000000	1.323424	0.000000	0.000000	0.000000	-0.859463	0.008716	-0.555134	0.000000	0.000000	2.000000	53.000000	0.000000
3684.197173	0.169750	0.544087	-0.029694	77.643593	20.900724	142.767517	-3.643510	0.000000	1.415946	0.000000	0.000000	0.000000	-0.936112	0.058144	-0.412587	0.000000	0.000000	2.000000	53.000000	0.000000
3684.200506	0.169750	0.544087	-0.029694	77.643593	20.900724	142.767517	-3.643510	0.000000	1.415946	0.000000	0.000000	0.000000	-0.936112	0.058144	-0.412587	0.000000	0.000000	2.000000	53.000000	0.000000
3684.203840	0.169750	0.544087	-0.029694	77.643593	20.900724	142.767517	-3.643510	0.000000	1.415946	0.000000	0.000000	0.000000	-0.936112	0.058144	-0.412587	0.000000	0.000000	2.000000	53.000000	0.000000
3684.207173	0.166508	0.544429	-0.030672	77.707367	20.959673	141.325653	-3.487491	0.000000	1.484710	0.000000	0.000000	0.000000	-0.972421	0.102697	-0.293405	0.000000	0.000000	2.000000	53.000000	0.000000
3684.210506	0.166508	0.544429	-0.030672	77.707367	20.959673	141.325653	-3.487491	0.000000	1.484710	0.000000	0.000000	0.000000	-0.972421	0.102697	-0.293405	0.000000	0.000000	2.000000	53.000000	0.000000
3684.213840	0.166508	0.544429	-0.030672	77.707367	20.959673	141.325653	-3.487491	0.000000	1.484710	0.000000	0.000000	0.000000	-0.972421	0.102697	-0.293405	0.000000	0.000000	2.000000	53.000000	0.000000
3684.217173	0.163030	0.544912	-0.031187	77.729668	20.909996	140.024780	-3.325421	0.000000	1.533611	0.000000	0.000000	0.000000	-1.043531	0.144987	-0.154483	0.000000	0.000000	2.000000	53.000000	0.000000
3684.220506	0.163030	0.544912	-0.031187	77.729668	20.909996	140.024780	-3.325421	0.000000	1.533611	0.000000	0.000000	0.000000	-1.043531	0.144987	-0.154483	0.000000	0.000000	2.000000	53.000000	0.000000
3684.223840	0.163030	0.544912	-0.031187	77.729668	20.909996	140.024780	-3.325421	0.000000	1.533611	0.000000	0.000000	0.000000	-1.043531	0.144987	-0.154483	0.000000	0.000000	2.000000	53.000000	0.000000
3684.227173	0.159328	0.545563	-0.031257	77.710739	20.816980	139.218094	-3.151499	0.000000	1.559358	0.000000	0.000000	0.000000	-1.110558	0.195159	-0.020951	0.000000	0.000000	2.000000	53.000000	0.000000
3684.230506	0.159328	0.545563	-0.031257	77.710739	20.816980	139.218094	-3.151499	0.000000	1.559358	0.000000	0.000000	0.000000	-1.110558	0.195159	-0.020951	0.000000	0.000000	2.000000	53.000000	0.000000
3684.233840	0.159328	0.545563	-0.031257	77.710739	20.816980	139.218094	-3.151499	0.000000	1.559358	0.000000	0.000000	0.000000	-1.110558	0.195159	-0.020951	0.000000	0.000000	2.000000	53.000000	0.000000
3684.237173	0.155603	0.546308	-0.030948	77.659866	20.718090	138.868317	-2.966406	0.000000	1.562850	0.000000	0.000000	0.000000	-1.117504	0.223427	0.092674	0.000000	0.000000	2.000000	53.000000	0.000000
3684.240506	0.155603	0.546308	-0.030948	77.659866	20.718090	138.868317	-2.966406	0.000000	1.562850	0.000000	0.000000	0.000000	-1.117504	0.223427	0.092674	0.000000	0.000000	2.000000	53.000000	0.000000
3684.243840	0.155603	0.546308	-0.030948	77.659866	20.718090	138.868317	-2.966406	0.000000	1.562850	0.000000	0.000000	0.000000	-1.117504	0.223427	0.092674	0.000000	0.000000	2.000000	53.000000	0.000000
3684.247173	0.151836	0.547091	-0.030292	77.585312	20.653101	138.815048	-2.780156	0.000000	1.547405	0.000000	0.000000	0.000000	-1.130221	0.235033	0.196847	0.000000	0.000000	2.000000	53.000000	0.000000
3684.250506	0.151836	0.547091	-0.030292	77.585312	20.653101	138.815048	-2.780156	0.000000	1.547405	0.000000	0.000000	0.000000	-1.130221	0.235033	0.196847	0.000000	0.000000	2.000000	53.000000	0.000000
3684.253840	0.151836	0.547091	-0.030292	77.585312	20.653101	138.815048	-2.780156	0.000000	1.547405	0.000000	0.000000	0.000000	-1.130221	0.235033	0.196847	0.000000	0.000000	2.000000	53.000000	0.000000
3684.257173	0.148052	0.547924	-0.029257	77.516342	20.602720	138.824387	-2.591785	0.000000	1.514597	0.000000	0.000000	0.000000	-1.135222	0.249792	0.310523	0.000000	0.000000	2.000000	53.000000	0.000000
3684.260506	0.148052	0.547924	-0.029257	77.516342	20.602720	138.824387	-2.591785	0.000000	1.514597	0.000000	0.000000	0.000000	-1.135222	0.249792	0.310523	0.000000	0.000000	2.000000	53.000000	0.000000
3684.263840	0.148052	0.547924	-0.029257	77.516342	20.602720	138.824387	-2.591785	0.000000	1.514597	0.000000	0.000000	0.000000	-1.135222	0.249792	0.310523	0.000000	0.000000	2.000000	53.000000	0.000000
3684.267173	0.144244	0.548732	-0.028037	77.637054	20.539032	138.644577	-2.402582	0.000000	1.462843	0.000000	0.000000	0.000000	-1.142399	0.242585	0.365885	0.000000	0.000000	2.000000	53.000000	0.000000
3684.270506	0.144244	0.548732	-0.028037	77.637054	20.539032	138.644577	-2.402582	0.000000	1.462843	0.000000	0.000000	0.000000	-1.142399	0.242585	0.365885	0.000000	0.000000	2.000000	53.000000	0.000000
3684.273840	0.144244	0.548732	-0.028037	77.637054	20.539032	138.644577	-2.402582	0.000000	1.462843	0.000000	0.000000	0.000000	-1.142399	0.242585	0.365885	0.000000	0.000000	2.000000	53.000000	0.000000
3684.277173	0.140405	0.549543	-0.026638	78.037102	20.434582	138.140335	-2.212182	0.000000	1.401862	0.000000	0.000000	0.000000	-1.151666	0.243079	0.419675	0.000000	0.000000	2.000000	53.000000	0.000000
3684.280506	0.140405	0.549543	-0.026638	78.037102	20.434582	138.140335	-2.212182	0.000000	1.401862	0.000000	0.000000	0.000000	-1.151666	0.243079	0.419675	0.000000	0.000000	2.000000	53.000000	0.000000
3684.283840	0.140405	0.549543	-0.026638	78.037102	20.434582	138.140335	-2.212182	0.000000	1.401862	0.000000	0.000000	0.000000	-1.151666	0.243079	0.419675	0.000000	0.000000	2.000000	53.000000	0.000000
3684.287173	0.136483	0.550407	-0.024850	78.539391	20.111410	137.284393	-2.020238	0.000000	1.331916	0.000000	0.000000	0.000000	-1.176450	0.259276	0.536557	0.000000	0.000000	2.000000	53.000000	0.000000
3684.290506	0.136483	0.550407	-0.024850	78.539391	20.111410	137.284393	-2.020238	0.000000	1.331916	0.000000	0.000000	0.000000	-1.176450	0.259276	0.536557	0.000000	0.000000	2.000000	53.000000	0.000000
3684.293840	0.136483	0.550407	-0.024850	78.539391	20.111410	137.284393	-2.020238	0.000000	1.331916	0.000000	0.000000	0.000000	-1.176450	0.259276	0.536557	0.000000	0.000000	2.000000	53.000000	0.000000
3684.297173	0.132581	0.551293	-0.022817	79.018929	19.717384	136.194183	-1.824163	0.000000	1.242490	0.000000	0.000000	0.000000	-1.170691	0.265700	0.609908	0.000000	0.000000	2.000000	53.000000	0.000000
3684.300506	0.132581	0.551293	-0.022817	79.018929	19.717384	136.194183	-1.824163	0.000000	1.242490	0.000000	0.000000	0.000000	-1.170691	0.265700	0.609908	0.000000	0.000000	2.000000	53.000000	0.000000
3684.303840	0.132581	0.551293	-0.022817	79.018929	19.717384	136.194183	-1.824163	0.000000	1.242490	0.000000	0.000000	0.000000	-1.170691	0.265700	0.609908	0.000000	0.000000	2.000000	53.000000	0.000000
3684.307173	0.128741	0.552143	-0.020518	79.456573	19.326897	134.912781	-1.629048	0.000000	1.140839	0.000000	0.000000	0.000000	-1.152036	0.255048	0.689484	0.000000	0.000000	2.000000	53.000000	0.000000
3684.310506	0.128741	0.552143	-0.020518	79.456573	19.326897	134.912781	-1.629048	0.000000	1.140839	0.000000	0.000000	0.000000	-1.152036	0.255048	0.689484	0.000000	0.000000	2.000000	53.000000	0.000000
3684.313840	0.128741	0.552143	-0.020518	79.456573	19.326897	134.912781	-1.629048	0.000000	1.140839	0.000000	0.000000	0.000000	-1.152036	0.255048	0.689484	0.000000	0.000000	2.000000	53.000000	0.000000
3684.317173	0.124924	0.552924	-0.017983	79.851768	18.934105	133.334106	-1.437042	0.000000	1.025925	0.000000	0.000000	0.000000	-1.145188	0.234363	0.760719	0.000000	0.000000	2.000000	53.000000	0.000000
3684.320506	0.124924	0.552924	-0.017983	79.851768	18.934105	133.334106	-1.437042	0.000000	1.025925	0.000000	0.000000	0.000000	-1.145188	0.234363	0.760719	0.000000	0.000000	2.000000	53.000000	0.000000
3684.323840	0.124924	0.552924	-0.017983	79.851768	18.934105	133.334106	-1.437042	0.000000	1.025925	0.000000	0.000000	0.000000	-1.145188	0.234363	0.760719	0.000000	0.000000	2.000000	53.000000	0.000000
3684.327173	0.124924	0.552924	-0.017983	80.216805	18.536022	131.660004	-1.246178	0.000000	0.899138	0.000000	0.000000	0.000000	-1.145188	0.234363	0.760719	0.000000	0.000000	2.000000	53.000000	0.000000
3684.330506	0.121073	0.553644	-0.015220	80.216805	18.536022	131.660004	-1.246178	0.000000	0.899138	0.000000	0.000000	0.000000	-1.155147	0.215928	0.828810	0.000000	0.000000	2.000000	53.000000	0.000000
3684.333840	0.121073	0.553644	-0.015220	80.216805	18.536022	131.660004	-1.246178	0.000000	0.899138	0.000000	0.000000	0.000000	-1.155147	0.215928	0.828810	0.000000	0.000000	2.000000	53.000000	0.000000
3684.337173	0.117317	0.554318	-0.012316	80.533150	18.134865	130.145081	-1.053653	0.000000	0.761003	0.000000	0.000000	0.000000	-1.126795	0.202159	0.871298	0.000000	0.000000	2.000000	53.000000	0.000000
3684.340506	0.117317	0.554318	-0.012316	80.533150	18.134865	130.145081	-1.053653	0.000000	0.761003	0.000000	0.000000	0.000000	-1.126795	0.202159	0.871298	0.000000	0.000000	2.000000	53.000000	0.000000
3684.343840	0.117317	0.554318	-0.012316	80.533150	18.134865	130.145081	-1.053653	0.000000	0.761003	0.000000	0.000000	0.000000	-1.126795	0.202159	0.871298	0.000000	0.000000	2.000000	53.000000	0.000000
3684.347173	0.113687	0.554978	-0.009306	80.840195	17.755718	128.923096	-0.865854	0.000000	0.615787	0.000000	0.000000	0.000000	-1.088979	0.198112	0.902901	0.000000	0.000000	2.000000	53.000000	0.000000
3684.350506	0.113687	0.554978	-0.009306	80.840195	17.755718	128.923096	-0.865854	0.000000	0.615787	0.000000	0.000000	0.000000	-1.088979	0.198112	0.902901	0.000000	0.000000	2.000000	53.000000	0.000000
3684.353840	0.113687	0.554978	-0.009306	80.840195	17.755718	128.923096	-0.865854	0.000000	0.615787	0.000000	0.000000	0.000000	-1.088979	0.198112	0.902901	0.000000	0.000000	2.000000	53.000000	0.000000
3684.357173	0.110274	0.555591	-0.006181	81.124733	17.403618	128.131805	-0.684358	0.000000	0.465304	0.000000	0.000000	0.000000	-1.024024	0.183860	0.937588	0.000000	0.000000	2.000000	53.000000	0.000000
3684.360506	0.110274	0.555591	-0.006181	81.124733	17.403618	128.131805	-0.684358	0.000000	0.465304	0.000000	0.000000	0.000000	-1.024024	0.183860	0.937588	0.000000	0.000000	2.000000	53.000000	0.000000
3684.363840	0.110274	0.555591	-0.006181	81.124733	17.403618	128.131805	-0.684358	0.000000	0.465304	0.000000	0.000000	0.000000	-1.024024	0.183860	0.937588	0.000000	0.000000	2.000000	53.000000	0.000000
3684.367173	0.110274	0.555591	-0.006181	81.396042	17.084923	127.703026	-0.513687	0.000000	0.309039	0.000000	0.000000	0.000000	-1.024024	0.183860	0.937588	0.000000	0.000000	2.000000	53.000000	0.000000
3684.370506	0.107080	0.556205	-0.003014	81.396042	17.084923	127.703026	-0.513687	0.000000	0.309039	0.000000	0.000000	0.000000	-0.958053	0.184318	0.950012	0.000000	0.000000	2.000000	53.000000	0.000000
3684.373840	0.107080	0.556205	-0.003014	81.396042	17.084923	127.703026	-0.513687	0.000000	0.309039	0.000000	0.000000	0.000000	-0.958053	0.184318	0.950012	0.000000	0.000000	2.000000	53.000000	0.000000
3684.377173	0.104153	0.556795	0.000194	81.669022	16.791641	127.494690	-0.354011	0.000000	0.150704	0.000000	0.000000	0.000000	-0.878118	0.176949	0.962435	0.000000	0.000000	2.000000	53.000000	0.000000
3684.380506	0.104153	0.556795	0.000194	81.669022	16.791641	127.494690	-0.354011	0.000000	0.150704	0.000000	0.000000	0.000000	-0.878118	0.176949	0.962435	0.000000	0.000000	2.000000	53.000000	0.000000
3684.383840	0.104153	0.556795	0.000194	81.669022	16.791641	127.494690	-0.354011	0.000000	0.150704	0.000000	0.000000	0.000000	-0.878118	0.176949	0.962435	0.000000	0.000000	2.000000	53.000000	0.000000
3684.387173	0.101471	0.557376	0.003339	81.952362	16.445488	127.335312	-0.207659	0.000000	-0.009702	0.000000	0.000000	0.000000	-0.804512	0.174293	0.943559	0.000000	0.000000	2.000000	53.000000	0.000000
3684.390506	0.101471	0.557376	0.003339	81.952362	16.445488	127.335312	-0.207659	0.000000	-0.009702	0.000000	0.000000	0.000000	-0.804512	0.174293	0.943559	0.000000	0.000000	2.000000	53.000000	0.000000
3684.393840	0.101471	0.557376	0.003339	81.952362	16.445488	127.335312	-0.207659	0.000000	-0.009702	0.000000	0.000000	0.000000	-0.804512	0.174293	0.943559	0.000000	0.000000	2.000000	53.000000	0.000000
3684.397173	0.099075	0.557879	0.006478	82.251900	15.869890	126.871391	-0.073573	0.000000	-0.166962	0.000000	0.000000	0.000000	-0.719022	0.150919	0.941635	0.000000	0.000000	2.000000	53.000000	0.000000
3684.400506	0.099075	0.557879	0.006478	82.251900	15.869890	126.871391	-0.073573	0.000000	-0.166962	0.000000	0.000000	0.000000	-0.719022	0.150919	0.941635	0.000000	0.000000	2.000000	53.000000	0.000000
3684.403840	0.099075	0.557879	0.006478	82.251900	15.869890	126.871391	-0.073573	0.000000	-0.166962	0.000000	0.000000	0.000000	-0.719022	0.150919	0.941635	0.000000	0.000000	2.000000	53.000000	0.000000
3684.407173	0.099075	0.557879	0.006478	82.558823	14.904976	125.783302	0.046264	0.000000	-0.323901	0.000000	0.000000	0.000000	-0.719022	0.150919	0.941635	0.000000	0.000000	2.000000	53.000000	0.000000
3684.410506	0.096954	0.558328	0.009546	82.558823	14.904976	125.783302	0.046264	0.000000	-0.323901	0.000000	0.000000	0.000000	-0.636360	0.134802	0.920448	0.000000	0.000000	2.000000	53.000000	0.000000
3684.413840	0.096954	0.558328	0.009546	82.558823	14.904976	125.783302	0.046264	0.000000	-0.323901	0.000000	0.000000	0.000000	-0.636360	0.134802	0.920448	0.000000	0.000000	2.000000	53.000000	0.000000
3684.417173	0.096954	0.558328	0.009546	82.860016	13.360023	123.877831	0.152324	0.000000	-0.477309	0.000000	0.000000	0.000000	-0.636360	0.134802	0.920448	0.000000	0.000000	2.000000	53.000000	0.000000
3684.420506	0.095217	0.558715	0.012485	82.860016	13.360023	123.877831	0.152324	0.000000	-0.477309	0.000000	0.000000	0.000000	-0.520888	0.115845	0.881582	0.000000	0.000000	2.000000	53.000000	0.000000
3684.423840	0.095217	0.558715	0.012485	82.860016	13.360023	123.877831	0.152324	0.000000	-0.477309	0.000000	0.000000	0.000000	-0.520888	0.115845	0.881582	0.000000	0.000000	2.000000	53.000000	0.000000
3684.427173	0.095217	0.558715	0.012485	83.153236	10.999973	120.937355	0.239138	0.000000	-0.624240	0.000000	0.000000	0.000000	-0.520888	0.115845	0.881582	0.000000	0.000000	2.000000	53.000000	0.000000
3684.430506	0.093852	0.559037	0.015303	83.153236	10.999973	120.937355	0.239138	0.000000	-0.624240	0.000000	0.000000	0.000000	-0.409585	0.096653	0.845479	0.000000	0.000000	2.000000	53.000000	0.000000
3684.433840	0.093852	0.559037	0.015303	83.153236	10.999973	120.937355	0.239138	0.000000	-0.624240	0.000000	0.000000	0.000000	-0.409585	0.096653	0.845479	0.000000	0.000000	2.000000	53.000000	0.000000
3684.437173	0.093852	0.559037	0.015303	83.421982	7.644279	116.855553	0.307402	0.000000	-0.765153	0.000000	0.000000	0.000000	-0.409585	0.096653	0.845479	0.000000	0.000000	2.000000	53.000000	0.000000
3684.440506	0.092835	0.559286	0.017969	83.421982	7.644279	116.855553	0.307402	0.000000	-0.765153	0.000000	0.000000	0.000000	-0.305105	0.074656	0.799678	0.000000	0.000000	2.000000	53.000000	0.000000
3684.443840	0.092835	0.559286	0.017969	83.421982	7.644279	116.855553	0.307402	0.000000	-0.765153	0.000000	0.000000	0.000000	-0.305105	0.074656	0.799678	0.000000	0.000000	2.000000	53.000000	0.000000
3684.447173	0.092168	0.559496	0.020456	83.653992	3.335809	111.798508	0.358253	0.000000	-0.898432	0.000000	0.000000	0.000000	-0.200087	0.063136	0.746195	0.000000	0.000000	2.000000	53.000000	0.000000
3684.450506	0.092168	0.559496	0.020456	83.653992	3.335809	111.798508	0.358253	0.000000	-0.898432	0.000000	0.000000	0.000000	-0.200087	0.063136	0.746195	0.000000	0.000000	2.000000	53.000000	0.000000
3684.453840	0.092168	0.559496	0.020456	83.653992	3.335809	111.798508	0.358253	0.000000	-0.898432	0.000000	0.000000	0.000000	-0.200087	0.063136	0.746195	0.000000	0.000000	2.000000	53.000000	0.000000
3684.457173	0.092168	0.559496	0.020456	83.801720	-1.946883	105.805786	0.391601	0.000000	-1.022798	0.000000	0.000000	0.000000	-0.200087	0.063136	0.746195	0.000000	0.000000	2.000000	53.000000	0.000000
3684.460506	0.091832	0.559651	0.022754	83.801720	-1.946883	105.805786	0.391601	0.000000	-1.022798	0.000000	0.000000	0.000000	-0.100854	0.046377	0.689404	0.000000	0.000000	2.000000	53.000000	0.000000
3684.463840	0.091832	0.559651	0.022754	83.801720	-1.946883	105.805786	0.391601	0.000000	-1.022798	0.000000	0.000000	0.000000	-0.100854	0.046377	0.689404	0.000000	0.000000	2.000000	53.000000	0.000000
3684.467173	0.091832	0.559651	0.022754	83.846802	-7.786299	99.336052	0.408410	0.000000	-1.137699	0.000000	0.000000	0.000000	-0.100854	0.046377	0.689404	0.000000	0.000000	2.000000	53.000000	0.000000
3684.470506	0.091856	0.559821	0.024866	83.846802	-7.786299	99.336052	0.408410	0.000000	-1.137699	0.000000	0.000000	0.000000	0.007381	0.051006	0.633582	0.000000	0.000000	2.000000	53.000000	0.000000
3684.473840	0.091856	0.559821	0.024866	83.846802	-7.786299	99.336052	0.408410	0.000000	-1.137699	0.000000	0.000000	0.000000	0.007381	0.051006	0.633582	0.000000	0.000000	2.000000	53.000000	0.000000
3684.477173	0.091856	0.559821	0.024866	83.790474	-13.610518	92.832527	0.407180	0.000000	-1.243296	0.000000	0.000000	0.000000	0.007381	0.051006	0.633582	0.000000	0.000000	2.000000	53.000000	0.000000
3684.480506	0.092265	0.559945	0.026759	83.790474	-13.610518	92.832527	0.407180	0.000000	-1.243296	0.000000	0.000000	0.000000	0.122482	0.037179	0.567821	0.000000	0.000000	2.000000	53.000000	0.000000
3684.483840	0.092265	0.559945	0.026759	83.790474	-13.610518	92.832527	0.407180	0.000000	-1.243296	0.000000	0.000000	0.000000	0.122482	0.037179	0.567821	0.000000	0.000000	2.000000	53.000000	0.000000
3684.487173	0.092265	0.559945	0.026759	83.656219	-18.598896	87.183510	0.386766	0.000000	-1.337933	0.000000	0.000000	0.000000	0.122482	0.037179	0.567821	0.000000	0.000000	2.000000	53.000000	0.000000
3684.490506	0.093053	0.560041	0.028386	83.656219	-18.598896	87.183510	0.386766	0.000000	-1.337933	0.000000	0.000000	0.000000	0.236441	0.028952	0.488274	0.000000	0.000000	2.000000	53.000000	0.000000
3684.493840	0.093053	0.560041	0.028386	83.656219	-18.598896	87.183510	0.386766	0.000000	-1.337933	0.000000	0.000000	0.000000	0.236441	0.028952	0.488274	0.000000	0.000000	2.000000	53.000000	0.000000
3684.497173	0.093053	0.560041	0.028386	83.521317	-22.450838	82.758919	0.347359	0.000000	-1.419312	0.000000	0.000000	0.000000	0.236441	0.028952	0.488274	0.000000	0.000000	2.000000	53.000000	0.000000
3684.500506	0.094103	0.560048	0.029741	83.521317	-22.450838	82.758919	0.347359	0.000000	-1.419312	0.000000	0.000000	0.000000	0.315188	0.002126	0.406389	0.000000	0.000000	2.000000	53.000000	0.000000
3684.503840	0.094103	0.560048	0.029741	83.521317	-22.450838	82.758919	0.347359	0.000000	-1.419312	0.000000	0.000000	0.000000	0.315188	0.002126	0.406389	0.000000	0.000000	2.000000	53.000000	0.000000
3684.507173	0.094103	0.560048	0.029741	83.416351	-25.128502	79.611687	0.294828	0.000000	-1.487043	0.000000	0.000000	0.000000	0.315188	0.002126	0.406389	0.000000	0.000000	2.000000	53.000000	0.000000
3684.510506	0.095446	0.559957	0.030840	83.416351	-25.128502	79.611687	0.294828	0.000000	-1.487043	0.000000	0.000000	0.000000	0.402710	-0.027449	0.329665	0.000000	0.000000	2.000000	53.000000	0.000000
3684.513840	0.095446	0.559957	0.030840	83.416351	-25.128502	79.611687	0.294828	0.000000	-1.487043	0.000000	0.000000	0.000000	0.402710	-0.027449	0.329665	0.000000	0.000000	2.000000	53.000000	0.000000
3684.517173	0.095446	0.559957	0.030840	83.348343	-26.965771	77.377098	0.227709	0.000000	-1.541987	0.000000	0.000000	0.000000	0.402710	-0.027449	0.329665	0.000000	0.000000	2.000000	53.000000	0.000000
3684.520506	0.097053	0.559776	0.031663	83.348343	-26.965771	77.377098	0.227709	0.000000	-1.541987	0.000000	0.000000	0.000000	0.482223	-0.054145	0.246947	0.000000	0.000000	2.000000	53.000000	0.000000
3684.523840	0.097053	0.559776	0.031663	83.348343	-26.965771	77.377098	0.227709	0.000000	-1.541987	0.000000	0.000000	0.000000	0.482223	-0.054145	0.246947	0.000000	0.000000	2.000000	53.000000	0.000000
3684.527173	0.097053	0.559776	0.031663	83.286240	-28.216581	75.764465	0.147339	0.000000	-1.583145	0.000000	0.000000	0.000000	0.482223	-0.054145	0.246947	0.000000	0.000000	2.000000	53.000000	0.000000
3684.530506	0.098809	0.559507	0.032232	83.286240	-28.216581	75.764465	0.147339	0.000000	-1.583145	0.000000	0.000000	0.000000	0.526824	-0.080732	0.170616	0.000000	0.000000	2.000000	53.000000	0.000000
3684.533840	0.098809	0.559507	0.032232	83.286240	-28.216581	75.764465	0.147339	0.000000	-1.583145	0.000000	0.000000	0.000000	0.526824	-0.080732	0.170616	0.000000	0.000000	2.000000	53.000000	0.000000
3684.537173	0.098809	0.559507	0.032232	83.193176	-29.227644	74.364761	0.059535	0.000000	-1.611581	0.000000	0.000000	0.000000	0.526824	-0.080732	0.170616	0.000000	0.000000	2.000000	53.000000	0.000000
3684.540506	0.100678	0.559176	0.032611	83.193176	-29.227644	74.364761	0.059535	0.000000	-1.611581	0.000000	0.000000	0.000000	0.560578	-0.099368	0.113840	0.000000	0.000000	2.000000	53.000000	0.000000
3684.543840	0.100678	0.559176	0.032611	83.193176	-29.227644	74.364761	0.059535	0.000000	-1.611581	0.000000	0.000000	0.000000	0.560578	-0.099368	0.113840	0.000000	0.000000	2.000000	53.000000	0.000000
3684.547173	0.100678	0.559176	0.032611	83.059799	-30.305065	72.827866	-0.033895	0.000000	-1.630555	0.000000	0.000000	0.000000	0.560578	-0.099368	0.113840	0.000000	0.000000	2.000000	53.000000	0.000000
3684.550506	0.102766	0.558775	0.032736	83.059799	-30.305065	72.827866	-0.033895	0.000000	-1.630555	0.000000	0.000000	0.000000	0.626331	-0.120338	0.037483	0.000000	0.000000	2.000000	53.000000	0.000000
3684.553840	0.102766	0.558775	0.032736	83.059799	-30.305065	72.827866	-0.033895	0.000000	-1.630555	0.000000	0.000000	0.000000	0.626331	-0.120338	0.037483	0.000000	0.000000	2.000000	53.000000	0.000000
3684.557173	0.102766	0.558775	0.032736	82.896378	-31.558979	71.049217	-0.138283	0.000000	-1.636802	0.000000	0.000000	0.000000	0.626331	-0.120338	0.037483	0.000000	0.000000	2.000000	53.000000	0.000000
3684.560506	0.104948	0.558321	0.032713	82.896378	-31.558979	71.049217	-0.138283	0.000000	-1.636802	0.000000	0.000000	0.000000	0.654677	-0.136227	-0.006903	0.000000	0.000000	2.000000	53.000000	0.000000
3684.563840	0.104948	0.558321	0.032713	82.896378	-31.558979	71.049217	-0.138283	0.000000	-1.636802	0.000000	0.000000	0.000000	0.654677	-0.136227	-0.006903	0.000000	0.000000	2.000000	53.000000	0.000000
3684.567173	0.104948	0.558321	0.032713	82.713120	-32.915756	69.128311	-0.247396	0.000000	-1.635651	0.000000	0.000000	0.000000	0.654677	-0.136227	-0.006903	0.000000	0.000000	2.000000	53.000000	0.000000
3684.570506	0.107210	0.557895	0.032592	82.713120	-32.915756	69.128311	-0.247396	0.000000	-1.635651	0.000000	0.000000	0.000000	0.678620	-0.127833	-0.036334	0.000000	0.000000	2.000000	53.000000	0.000000
3684.573840	0.107210	0.557895	0.032592	82.713120	-32.915756	69.128311	-0.247396	0.000000	-1.635651	0.000000	0.000000	0.000000	0.678620	-0.127833	-0.036334	0.000000	0.000000	2.000000	53.000000	0.000000
3684.577173	0.107210	0.557895	0.032592	82.512451	-34.255363	67.183678	-0.360499	0.000000	-1.629596	0.000000	0.000000	0.000000	0.678620	-0.127833	-0.036334	0.000000	0.000000	2.000000	53.000000	0.000000
3684.580506	0.109618	0.557452	0.032344	82.512451	-34.255363	67.183678	-0.360499	0.000000	-1.629596	0.000000	0.000000	0.000000	0.722382	-0.132860	-0.074283	0.000000	0.000000	2.000000	53.000000	0.000000
3684.583840	0.109618	0.557452	0.032344	82.512451	-34.255363	67.183678	-0.360499	0.000000	-1.629596	0.000000	0.000000	0.000000	0.722382	-0.132860	-0.074283	0.000000	0.000000	2.000000	53.000000	0.000000
3684.587173	0.112128	0.557010	0.031996	82.338303	-35.313072	65.555687	-0.480896	0.000000	-1.617215	0.000000	0.000000	0.000000	0.752953	-0.132515	-0.104544	0.000000	0.000000	2.000000	53.000000	0.000000
3684.590506	0.112128	0.557010	0.031996	82.338303	-35.313072	65.555687	-0.480896	0.000000	-1.617215	0.000000	0.000000	0.000000	0.752953	-0.132515	-0.104544	0.000000	0.000000	2.000000	53.000000	0.000000
3684.593840	0.112128	0.557010	0.031996	82.338303	-35.313072	65.555687	-0.480896	0.000000	-1.617215	0.000000	0.000000	0.000000	0.752953	-0.132515	-0.104544	0.000000	0.000000	2.000000	53.000000	0.000000
3684.597173	0.112128	0.557010	0.031996	82.235451	-35.999928	64.417076	-0.606388	0.000000	-1.599791	0.000000	0.000000	0.000000	0.752953	-0.132515	-0.104544	0.000000	0.000000	2.000000	53.000000	0.000000
3684.600506	0.114669	0.556570	0.031561	82.235451	-35.999928	64.417076	-0.606388	0.000000	-1.599791	0.000000	0.000000	0.000000	0.762269	-0.132124	-0.130372	0.000000	0.000000	2.000000	53.000000	0.000000
3684.603840	0.114669	0.556570	0.031561	82.235451	-35.999928	64.417076	-0.606388	0.000000	-1.599791	0.000000	0.000000	0.000000	0.762269	-0.132124	-0.130372	0.000000	0.000000	2.000000	53.000000	0.000000
3684.607173	0.114669	0.556570	0.031561	82.210541	-36.261574	63.780579	-0.733433	0.000000	-1.578063	0.000000	0.000000	0.000000	0.762269	-0.132124	-0.130372	0.000000	0.000000	2.000000	53.000000	0.000000
3684.610506	0.117287	0.556103	0.031034	82.210541	-36.261574	63.780579	-0.733433	0.000000	-1.578063	0.000000	0.000000	0.000000	0.785526	-0.139873	-0.158107	0.000000	0.000000	2.000000	53.000000	0.000000
3684.613840	0.117287	0.556103	0.031034	82.210541	-36.261574	63.780579	-0.733433	0.000000	-1.578063	0.000000	0.000000	0.000000	0.785526	-0.139873	-0.158107	0.000000	0.000000	2.000000	53.000000	0.000000
3684.617173	0.117287	0.556103	0.031034	82.252602	-36.269253	63.475502	-0.864354	0.000000	-1.551711	0.000000	0.000000	0.000000	0.785526	-0.139873	-0.158107	0.000000	0.000000	2.000000	53.000000	0.000000
3684.620506	0.119889	0.555611	0.030436	82.252602	-36.269253	63.475502	-0.864354	0.000000	-1.551711	0.000000	0.000000	0.000000	0.780611	-0.147624	-0.179412	0.000000	0.000000	2.000000	53.000000	0.000000
3684.623840	0.119889	0.555611	0.030436	82.252602	-36.269253	63.475502	-0.864354	0.000000	-1.551711	0.000000	0.000000	0.000000	0.780611	-0.147624	-0.179412	0.000000	0.000000	2.000000	53.000000	0.000000
3684.627173	0.119889	0.555611	0.030436	82.296654	-36.357635	63.081680	-0.994456	0.000000	-1.521809	0.000000	0.000000	0.000000	0.780611	-0.147624	-0.179412	0.000000	0.000000	2.000000	53.000000	0.000000
3684.630506	0.122452	0.555066	0.029778	82.296654	-36.357635	63.081680	-0.994456	0.000000	-1.521809	0.000000	0.000000	0.000000	0.768852	-0.163509	-0.197371	0.000000	0.000000	2.000000	53.000000	0.000000
3684.633840	0.122452	0.555066	0.029778	82.296654	-36.357635	63.081680	-0.994456	0.000000	-1.521809	0.000000	0.000000	0.000000	0.768852	-0.163509	-0.197371	0.000000	0.000000	2.000000	53.000000	0.000000
3684.637173	0.122452	0.555066	0.029778	82.342323	-36.474010	62.689060	-1.122598	0.000000	-1.488914	0.000000	0.000000	0.000000	0.768852	-0.163509	-0.197371	0.000000	0.000000	2.000000	53.000000	0.000000
3684.640506	0.124945	0.554506	0.029039	82.342323	-36.474010	62.689060	-1.122598	0.000000	-1.488914	0.000000	0.000000	0.000000	0.747806	-0.168202	-0.221653	0.000000	0.000000	2.000000	53.000000	0.000000
3684.643840	0.124945	0.554506	0.029039	82.342323	-36.474010	62.689060	-1.122598	0.000000	-1.488914	0.000000	0.000000	0.000000	0.747806	-0.168202	-0.221653	0.000000	0.000000	2.000000	53.000000	0.000000
3684.647173	0.124945	0.554506	0.029039	82.389496	-36.610821	62.281025	-1.247232	0.000000	-1.451972	0.000000	0.000000	0.000000	0.747806	-0.168202	-0.221653	0.000000	0.000000	2.000000	53.000000	0.000000
3684.650506	0.127443	0.553992	0.028232	82.389496	-36.610821	62.281025	-1.247232	0.000000	-1.451972	0.000000	0.000000	0.000000	0.749455	-0.154002	-0.242356	0.000000	0.000000	2.000000	53.000000	0.000000
3684.653840	0.127443	0.553992	0.028232	82.389496	-36.610821	62.281025	-1.247232	0.000000	-1.451972	0.000000	0.000000	0.000000	0.749455	-0.154002	-0.242356	0.000000	0.000000	2.000000	53.000000	0.000000
3684.657173	0.127443	0.553992	0.028232	82.434311	-36.745502	61.878284	-1.372142	0.000000	-1.411579	0.000000	0.000000	0.000000	0.749455	-0.154002	-0.242356	0.000000	0.000000	2.000000	53.000000	0.000000
3684.660506	0.129809	0.553499	0.027397	82.434311	-36.745502	61.878284	-1.372142	0.000000	-1.411579	0.000000	0.000000	0.000000	0.709828	-0.148030	-0.250438	0.000000	0.000000	2.000000	53.000000	0.000000
3684.663840	0.129809	0.553499	0.027397	82.434311	-36.745502	61.878284	-1.372142	0.000000	-1.411579	0.000000	0.000000	0.000000	0.709828	-0.148030	-0.250438	0.000000	0.000000	2.000000	53.000000	0.000000
3684.667173	0.129809	0.553499	0.027397	82.474854	-36.864109	61.500259	-1.490447	0.000000	-1.369840	0.000000	0.000000	0.000000	0.709828	-0.148030	-0.250438	0.000000	0.000000	2.000000	53.000000	0.000000
3684.670506	0.132011	0.553090	0.026511	82.474854	-36.864109	61.500259	-1.490447	0.000000	-1.369840	0.000000	0.000000	0.000000	0.660630	-0.122652	-0.265743	0.000000	0.000000	2.000000	53.000000	0.000000
3684.673840	0.132011	0.553090	0.026511	82.474854	-36.864109	61.500259	-1.490447	0.000000	-1.369840	0.000000	0.000000	0.000000	0.660630	-0.122652	-0.265743	0.000000	0.000000	2.000000	53.000000	0.000000
3684.677173	0.132011	0.553090	0.026511	82.513184	-36.992516	61.121124	-1.600551	0.000000	-1.325549	0.000000	0.000000	0.000000	0.660630	-0.122652	-0.265743	0.000000	0.000000	2.000000	53.000000	0.000000
3684.680506	0.134003	0.552766	0.025589	82.513184	-36.992516	61.121124	-1.600551	0.000000	-1.325549	0.000000	0.000000	0.000000	0.597585	-0.097250	-0.276525	0.000000	0.000000	2.000000	53.000000	0.000000
3684.683840	0.134003	0.552766	0.025589	82.513184	-36.992516	61.121124	-1.600551	0.000000	-1.325549	0.000000	0.000000	0.000000	0.597585	-0.097250	-0.276525	0.000000	0.000000	2.000000	53.000000	0.000000
3684.687173	0.134003	0.552766	0.025589	82.549232	-37.130123	60.757362	-1.700148	0.000000	-1.279462	0.000000	0.000000	0.000000	0.597585	-0.097250	-0.276525	0.000000	0.000000	2.000000	53.000000	0.000000
3684.690506	0.135731	0.552464	0.024618	82.549232	-37.130123	60.757362	-1.700148	0.000000	-1.279462	0.000000	0.000000	0.000000	0.518364	-0.090667	-0.291397	0.000000	0.000000	2.000000	53.000000	0.000000
3684.693840	0.135731	0.552464	0.024618	82.549232	-37.130123	60.757362	-1.700148	0.000000	-1.279462	0.000000	0.000000	0.000000	0.518364	-0.090667	-0.291397	0.000000	0.000000	2.000000	53.000000	0.000000
3684.697173	0.135731	0.552464	0.024618	82.588753	-37.339794	60.359169	-1.786542	0.000000	-1.230896	0.000000	0.000000	0.000000	0.518364	-0.090667	-0.291397	0.000000	0.000000	2.000000	53.000000	0.000000
3684.700506	0.137149	0.552183	0.023613	82.588753	-37.339794	60.359169	-1.786542	0.000000	-1.230896	0.000000	0.000000	0.000000	0.425474	-0.084072	-0.301540	0.000000	0.000000	2.000000	53.000000	0.000000
3684.703840	0.137149	0.552183	0.023613	82.588753	-37.339794	60.359169	-1.786542	0.000000	-1.230896	0.000000	0.000000	0.000000	0.425474	-0.084072	-0.301540	0.000000	0.000000	2.000000	53.000000	0.000000
3684.707173	0.137149	0.552183	0.023613	82.635689	-37.581013	59.962955	-1.857455	0.000000	-1.180639	0.000000	0.000000	0.000000	0.425474	-0.084072	-0.301540	0.000000	0.000000	2.000000	53.000000	0.000000
3684.710506	0.138341	0.551878	0.022606	82.635689	-37.581013	59.962955	-1.857455	0.000000	-1.180639	0.000000	0.000000	0.000000	0.357531	-0.091547	-0.302058	0.000000	0.000000	2.000000	53.000000	0.000000
3684.713840	0.138341	0.551878	0.022606	82.635689	-37.581013	59.962955	-1.857455	0.000000	-1.180639	0.000000	0.000000	0.000000	0.357531	-0.091547	-0.302058	0.000000	0.000000	2.000000	53.000000	0.000000
3684.717173	0.138341	0.551878	0.022606	82.694992	-37.782230	59.648075	-1.917043	0.000000	-1.130296	0.000000	0.000000	0.000000	0.357531	-0.091547	-0.302058	0.000000	0.000000	2.000000	53.000000	0.000000
3684.720506	0.139323	0.551558	0.021570	82.694992	-37.782230	59.648075	-1.917043	0.000000	-1.130296	0.000000	0.000000	0.000000	0.294701	-0.096070	-0.310721	0.000000	0.000000	2.000000	53.000000	0.000000
3684.723840	0.139323	0.551558	0.021570	82.694992	-37.782230	59.648075	-1.917043	0.000000	-1.130296	0.000000	0.000000	0.000000	0.294701	-0.096070	-0.310721	0.000000	0.000000	2.000000	53.000000	0.000000
3684.727173	0.140120	0.551238	0.020585	82.759720	-37.716377	59.643021	-1.966159	0.000000	-1.078509	0.000000	0.000000	0.000000	0.238932	-0.095922	-0.295518	0.000000	0.000000	2.000000	53.000000	0.000000
3684.730506	0.140120	0.551238	0.020585	82.759720	-37.716377	59.643021	-1.966159	0.000000	-1.078509	0.000000	0.000000	0.000000	0.238932	-0.095922	-0.295518	0.000000	0.000000	2.000000	53.000000	0.000000
3684.733840	0.140120	0.551238	0.020585	82.759720	-37.716377	59.643021	-1.966159	0.000000	-1.078509	0.000000	0.000000	0.000000	0.238932	-0.095922	-0.295518	0.000000	0.000000	2.000000	53.000000	0.000000
3684.737173	0.140120	0.551238	0.020585	82.803635	-37.145805	60.173134	-2.005981	0.000000	-1.029256	0.000000	0.000000	0.000000	0.238932	-0.095922	-0.295518	0.000000	0.000000	2.000000	53.000000	0.000000
3684.740506	0.140712	0.550963	0.019671	82.803635	-37.145805	60.173134	-2.005981	0.000000	-1.029256	0.000000	0.000000	0.000000	0.177796	-0.082440	-0.274363	0.000000	0.000000	2.000000	53.000000	0.000000
3684.743840	0.140712	0.550963	0.019671	82.803635	-37.145805	60.173134	-2.005981	0.000000	-1.029256	0.000000	0.000000	0.000000	0.177796	-0.082440	-0.274363	0.000000	0.000000	2.000000	53.000000	0.000000
3684.747173	0.140712	0.550963	0.019671	82.811165	-35.990215	61.322483	-2.035614	0.000000	-0.983529	0.000000	0.000000	0.000000	0.177796	-0.082440	-0.274363	0.000000	0.000000	2.000000	53.000000	0.000000
3684.750506	0.140712	0.550963	0.019671	82.811165	-35.990215	61.322483	-2.035614	0.000000	-0.983529	0.000000	0.000000	0.000000	0.177796	-0.082440	-0.274363	0.000000	0.000000	2.000000	53.000000	0.000000
3684.753840	0.141078	0.550761	0.018829	82.811165	-35.990215	61.322483	-2.035614	0.000000	-0.983529	0.000000	0.000000	0.000000	0.109819	-0.060853	-0.252410	0.000000	0.000000	2.000000	53.000000	0.000000
3684.757173	0.141078	0.550761	0.018829	82.781807	-34.439724	62.899254	-2.035614	0.000000	-0.983529	0.000000	0.000000	0.000000	0.109819	-0.060853	-0.252410	0.000000	0.000000	2.000000	53.000000	0.000000
3684.760506	0.141159	0.550593	0.018109	82.781807	-34.439724	62.899254	-2.035614	0.000000	-0.983529	0.000000	0.000000	0.000000	0.024317	-0.050356	-0.216147	0.000000	0.000000	2.000000	53.000000	0.000000
3684.763840	0.141159	0.550593	0.018109	82.781807	-34.439724	62.899254	-2.035614	0.000000	-0.983529	0.000000	0.000000	0.000000	0.024317	-0.050356	-0.216147	0.000000	0.000000	2.000000	53.000000	0.000000
3684.767173	0.141159	0.550593	0.018109	82.732452	-32.759560	64.642380	-2.057970	0.000000	-0.905436	0.000000	0.000000	0.000000	0.024317	-0.050356	-0.216147	0.000000	0.000000	2.000000	53.000000	0.000000
3684.770506	0.141159	0.550593	0.018109	82.732452	-32.759560	64.642380	-2.057970	0.000000	-0.905436	0.000000	0.000000	0.000000	0.024317	-0.050356	-0.216147	0.000000	0.000000	2.000000	53.000000	0.000000
3684.773840	0.140965	0.550506	0.017454	82.732452	-32.759560	64.642380	-2.057970	0.000000	-0.905436	0.000000	0.000000	0.000000	-0.058372	-0.026022	-0.196534	0.000000	0.000000	2.000000	53.000000	0.000000
3684.777173	0.140965	0.550506	0.017454	82.681717	-31.277431	66.212082	-2.057970	0.000000	-0.905436	0.000000	0.000000	0.000000	-0.058372	-0.026022	-0.196534	0.000000	0.000000	2.000000	53.000000	0.000000
3684.780506	0.140549	0.550463	0.016877	82.681717	-31.277431	66.212082	-2.057970	0.000000	-0.905436	0.000000	0.000000	0.000000	-0.124811	-0.012748	-0.172917	0.000000	0.000000	2.000000	53.000000	0.000000
3684.783840	0.140549	0.550463	0.016877	82.681717	-31.277431	66.212082	-2.057970	0.000000	-0.905436	0.000000	0.000000	0.000000	-0.124811	-0.012748	-0.172917	0.000000	0.000000	2.000000	53.000000	0.000000
3684.787173	0.140549	0.550463	0.016877	82.637184	-30.003874	67.599014	-2.027440	0.000000	-0.843861	0.000000	0.000000	0.000000	-0.124811	-0.012748	-0.172917	0.000000	0.000000	2.000000	53.000000	0.000000
3684.790506	0.140549	0.550463	0.016877	82.637184	-30.003874	67.599014	-2.027440	0.000000	-0.843861	0.000000	0.000000	0.000000	-0.124811	-0.012748	-0.172917	0.000000	0.000000	2.000000	53.000000	0.000000
3684.793840	0.139923	0.550457	0.016333	82.637184	-30.003874	67.599014	-2.027440	0.000000	-0.843861	0.000000	0.000000	0.000000	-0.187751	-0.001867	-0.163254	0.000000	0.000000	2.000000	53.000000	0.000000
3684.797173	0.139923	0.550457	0.016333	82.629990	-28.995922	68.754143	-2.027440	0.000000	-0.843861	0.000000	0.000000	0.000000	-0.187751	-0.001867	-0.163254	0.000000	0.000000	2.000000	53.000000	0.000000
3684.800506	0.139157	0.550460	0.015805	82.629990	-28.995922	68.754143	-2.027440	0.000000	-0.843861	0.000000	0.000000	0.000000	-0.229821	0.000890	-0.158324	0.000000	0.000000	2.000000	53.000000	0.000000
3684.803840	0.139157	0.550460	0.015805	82.629990	-28.995922	68.754143	-2.027440	0.000000	-0.843861	0.000000	0.000000	0.000000	-0.229821	0.000890	-0.158324	0.000000	0.000000	2.000000	53.000000	0.000000
3684.807173	0.139157	0.550460	0.015805	82.647530	-28.207684	69.707596	-1.957845	0.000000	-0.790265	0.000000	0.000000	0.000000	-0.229821	0.000890	-0.158324	0.000000	0.000000	2.000000	53.000000	0.000000
3684.810506	0.138297	0.550445	0.015285	82.647530	-28.207684	69.707596	-1.957845	0.000000	-0.790265	0.000000	0.000000	0.000000	-0.257850	-0.004453	-0.156078	0.000000	0.000000	2.000000	53.000000	0.000000
3684.813840	0.138297	0.550445	0.015285	82.647530	-28.207684	69.707596	-1.957845	0.000000	-0.790265	0.000000	0.000000	0.000000	-0.257850	-0.004453	-0.156078	0.000000	0.000000	2.000000	53.000000	0.000000
3684.817173	0.138297	0.550445	0.015285	82.658371	-27.679966	70.382767	-1.914870	0.000000	-0.764252	0.000000	0.000000	0.000000	-0.257850	-0.004453	-0.156078	0.000000	0.000000	2.000000	53.000000	0.000000
3684.820506	0.137317	0.550395	0.014761	82.658371	-27.679966	70.382767	-1.914870	0.000000	-0.764252	0.000000	0.000000	0.000000	-0.293999	-0.014979	-0.157223	0.000000	0.000000	2.000000	53.000000	0.000000
3684.823840	0.137317	0.550395	0.014761	82.658371	-27.679966	70.382767	-1.914870	0.000000	-0.764252	0.000000	0.000000	0.000000	-0.293999	-0.014979	-0.157223	0.000000	0.000000	2.000000	53.000000	0.000000
3684.827173	0.137317	0.550395	0.014761	82.665298	-27.565252	70.615944	-1.865870	0.000000	-0.738048	0.000000	0.000000	0.000000	-0.293999	-0.014979	-0.157223	0.000000	0.000000	2.000000	53.000000	0.000000
3684.830506	0.136246	0.550301	0.014248	82.665298	-27.565252	70.615944	-1.865870	0.000000	-0.738048	0.000000	0.000000	0.000000	-0.321357	-0.028339	-0.153896	0.000000	0.000000	2.000000	53.000000	0.000000
3684.833840	0.136246	0.550301	0.014248	82.665298	-27.565252	70.615944	-1.865870	0.000000	-0.738048	0.000000	0.000000	0.000000	-0.321357	-0.028339	-0.153896	0.000000	0.000000	2.000000	53.000000	0.000000
3684.837173	0.136246	0.550301	0.014248	82.672440	-27.666210	70.623901	-1.812311	0.000000	-0.712399	0.000000	0.000000	0.000000	-0.321357	-0.028339	-0.153896	0.000000	0.000000	2.000000	53.000000	0.000000
3684.840506	0.135084	0.550162	0.013745	82.672440	-27.666210	70.623901	-1.812311	0.000000	-0.712399	0.000000	0.000000	0.000000	-0.348602	-0.041617	-0.150775	0.000000	0.000000	2.000000	53.000000	0.000000
3684.843840	0.135084	0.550162	0.013745	82.672440	-27.666210	70.623901	-1.812311	0.000000	-0.712399	0.000000	0.000000	0.000000	-0.348602	-0.041617	-0.150775	0.000000	0.000000	2.000000	53.000000	0.000000
3684.847173	0.135084	0.550162	0.013745	82.661148	-27.582504	70.819466	-1.754211	0.000000	-0.687269	0.000000	0.000000	0.000000	-0.348602	-0.041617	-0.150775	0.000000	0.000000	2.000000	53.000000	0.000000
3684.850506	0.133902	0.550023	0.013246	82.661148	-27.582504	70.819466	-1.754211	0.000000	-0.687269	0.000000	0.000000	0.000000	-0.354583	-0.041682	-0.149853	0.000000	0.000000	2.000000	53.000000	0.000000
3684.853840	0.133902	0.550023	0.013246	82.661148	-27.582504	70.819466	-1.754211	0.000000	-0.687269	0.000000	0.000000	0.000000	-0.354583	-0.041682	-0.149853	0.000000	0.000000	2.000000	53.000000	0.000000
3684.857173	0.133902	0.550023	0.013246	82.611534	-27.142082	71.376060	-1.695113	0.000000	-0.662294	0.000000	0.000000	0.000000	-0.354583	-0.041682	-0.149853	0.000000	0.000000	2.000000	53.000000	0.000000
3684.860506	0.132683	0.549902	0.012773	82.611534	-27.142082	71.376060	-1.695113	0.000000	-0.662294	0.000000	0.000000	0.000000	-0.365762	-0.036530	-0.141874	0.000000	0.000000	2.000000	53.000000	0.000000
3684.863840	0.132683	0.549902	0.012773	82.611534	-27.142082	71.376060	-1.695113	0.000000	-0.662294	0.000000	0.000000	0.000000	-0.365762	-0.036530	-0.141874	0.000000	0.000000	2.000000	53.000000	0.000000
3684.867173	0.132683	0.549902	0.012773	82.502708	-26.250467	72.377113	-1.634153	0.000000	-0.638648	0.000000	0.000000	0.000000	-0.365762	-0.036530	-0.141874	0.000000	0.000000	2.000000	53.000000	0.000000
3684.870506	0.131455	0.549787	0.012342	82.502708	-26.250467	72.377113	-1.634153	0.000000	-0.638648	0.000000	0.000000	0.000000	-0.368361	-0.034257	-0.129159	0.000000	0.000000	2.000000	53.000000	0.000000
3684.873840	0.131455	0.549787	0.012342	82.502708	-26.250467	72.377113	-1.634153	0.000000	-0.638648	0.000000	0.000000	0.000000	-0.368361	-0.034257	-0.129159	0.000000	0.000000	2.000000	53.000000	0.000000
3684.877173	0.131455	0.549787	0.012342	82.364853	-25.173603	73.564331	-1.572759	0.000000	-0.617122	0.000000	0.000000	0.000000	-0.368361	-0.034257	-0.129159	0.000000	0.000000	2.000000	53.000000	0.000000
3684.880506	0.130241	0.549681	0.011948	82.364853	-25.173603	73.564331	-1.572759	0.000000	-0.617122	0.000000	0.000000	0.000000	-0.364338	-0.031948	-0.118304	0.000000	0.000000	2.000000	53.000000	0.000000
3684.883840	0.130241	0.549681	0.011948	82.364853	-25.173603	73.564331	-1.572759	0.000000	-0.617122	0.000000	0.000000	0.000000	-0.364338	-0.031948	-0.118304	0.000000	0.000000	2.000000	53.000000	0.000000
3684.887173	0.130241	0.549681	0.011948	82.218102	-24.100351	74.747749	-1.512036	0.000000	-0.597404	0.000000	0.000000	0.000000	-0.364338	-0.031948	-0.118304	0.000000	0.000000	2.000000	53.000000	0.000000
3684.890506	0.129033	0.549591	0.011568	82.218102	-24.100351	74.747749	-1.512036	0.000000	-0.597404	0.000000	0.000000	0.000000	-0.362219	-0.026819	-0.114102	0.000000	0.000000	2.000000	53.000000	0.000000
3684.893840	0.129033	0.549591	0.011568	82.218102	-24.100351	74.747749	-1.512036	0.000000	-0.597404	0.000000	0.000000	0.000000	-0.362219	-0.026819	-0.114102	0.000000	0.000000	2.000000	53.000000	0.000000
3684.897173	0.129033	0.549591	0.011568	82.081352	-23.165867	75.793396	-1.451666	0.000000	-0.578387	0.000000	0.000000	0.000000	-0.362219	-0.026819	-0.114102	0.000000	0.000000	2.000000	53.000000	0.000000
3684.900506	0.127845	0.549500	0.011246	82.081352	-23.165867	75.793396	-1.451666	0.000000	-0.578387	0.000000	0.000000	0.000000	-0.356477	-0.027335	-0.096467	0.000000	0.000000	2.000000	53.000000	0.000000
3684.903840	0.127845	0.549500	0.011246	82.081352	-23.165867	75.793396	-1.451666	0.000000	-0.578387	0.000000	0.000000	0.000000	-0.356477	-0.027335	-0.096467	0.000000	0.000000	2.000000	53.000000	0.000000
3684.907173	0.127845	0.549500	0.011246	81.960365	-22.409487	76.660789	-1.392253	0.000000	-0.562310	0.000000	0.000000	0.000000	-0.356477	-0.027335	-0.096467	0.000000	0.000000	2.000000	53.000000	0.000000
3684.910506	0.126681	0.549409	0.010915	81.960365	-22.409487	76.660789	-1.392253	0.000000	-0.562310	0.000000	0.000000	0.000000	-0.349226	-0.027387	-0.099247	0.000000	0.000000	2.000000	53.000000	0.000000
3684.913840	0.126681	0.549409	0.010915	81.960365	-22.409487	76.660789	-1.392253	0.000000	-0.562310	0.000000	0.000000	0.000000	-0.349226	-0.027387	-0.099247	0.000000	0.000000	2.000000	53.000000	0.000000
3684.917173	0.126681	0.549409	0.010915	81.864098	-21.843515	77.339119	-1.334049	0.000000	-0.545768	0.000000	0.000000	0.000000	-0.349226	-0.027387	-0.099247	0.000000	0.000000	2.000000	53.000000	0.000000
3684.920506	0.125546	0.549324	0.010684	81.864098	-21.843515	77.339119	-1.334049	0.000000	-0.545768	0.000000	0.000000	0.000000	-0.340421	-0.025481	-0.069521	0.000000	0.000000	2.000000	53.000000	0.000000
3684.923840	0.125546	0.549324	0.010684	81.864098	-21.843515	77.339119	-1.334049	0.000000	-0.545768	0.000000	0.000000	0.000000	-0.340421	-0.025481	-0.069521	0.000000	0.000000	2.000000	53.000000	0.000000
3684.927173	0.125546	0.549324	0.010684	81.788910	-21.440077	77.854233	-1.277312	0.000000	-0.534182	0.000000	0.000000	0.000000	-0.340421	-0.025481	-0.069521	0.000000	0.000000	2.000000	53.000000	0.000000
3684.930506	0.124422	0.549273	0.010484	81.788910	-21.440077	77.854233	-1.277312	0.000000	-0.534182	0.000000	0.000000	0.000000	-0.337170	-0.015216	-0.059869	0.000000	0.000000	2.000000	53.000000	0.000000
3684.933840	0.124422	0.549273	0.010484	81.788910	-21.440077	77.854233	-1.277312	0.000000	-0.534182	0.000000	0.000000	0.000000	-0.337170	-0.015216	-0.059869	0.000000	0.000000	2.000000	53.000000	0.000000
3684.937173	0.124422	0.549273	0.010484	81.745789	-21.261173	78.150284	-1.221117	0.000000	-0.524203	0.000000	0.000000	0.000000	-0.337170	-0.015216	-0.059869	0.000000	0.000000	2.000000	53.000000	0.000000
3684.940506	0.123320	0.549265	0.010357	81.745789	-21.261173	78.150284	-1.221117	0.000000	-0.524203	0.000000	0.000000	0.000000	-0.330812	-0.002617	-0.038185	0.000000	0.000000	2.000000	53.000000	0.000000
3684.943840	0.123320	0.549265	0.010357	81.745789	-21.261173	78.150284	-1.221117	0.000000	-0.524203	0.000000	0.000000	0.000000	-0.330812	-0.002617	-0.038185	0.000000	0.000000	2.000000	53.000000	0.000000
3684.947173	0.123320	0.549265	0.010357	81.745552	-21.359425	78.169922	-1.165981	0.000000	-0.517839	0.000000	0.000000	0.000000	-0.330812	-0.002617	-0.038185	0.000000	0.000000	2.000000	53.000000	0.000000
3684.950506	0.122274	0.549237	0.010260	81.745552	-21.359425	78.169922	-1.165981	0.000000	-0.517839	0.000000	0.000000	0.000000	-0.313651	-0.008209	-0.029007	0.000000	0.000000	2.000000	53.000000	0.000000
3684.953840	0.122274	0.549237	0.010260	81.745552	-21.359425	78.169922	-1.165981	0.000000	-0.517839	0.000000	0.000000	0.000000	-0.313651	-0.008209	-0.029007	0.000000	0.000000	2.000000	53.000000	0.000000
3684.957173	0.122274	0.549237	0.010260	81.763313	-21.565426	78.079994	-1.113706	0.000000	-0.513005	0.000000	0.000000	0.000000	-0.313651	-0.008209	-0.029007	0.000000	0.000000	2.000000	53.000000	0.000000
3684.960506	0.121246	0.549209	0.010224	81.763313	-21.565426	78.079994	-1.113706	0.000000	-0.513005	0.000000	0.000000	0.000000	-0.308523	-0.008626	-0.010977	0.000000	0.000000	2.000000	53.000000	0.000000
3684.963840	0.121246	0.549209	0.010224	81.763313	-21.565426	78.079994	-1.113706	0.000000	-0.513005	0.000000	0.000000	0.000000	-0.308523	-0.008626	-0.010977	0.000000	0.000000	2.000000	53.000000	0.000000
3684.967173	0.121246	0.549209	0.010224	81.780014	-21.776226	77.980659	-1.062286	0.000000	-0.511175	0.000000	0.000000	0.000000	-0.308523	-0.008626	-0.010977	0.000000	0.000000	2.000000	53.000000	0.000000
3684.970506	0.120237	0.549136	0.010166	81.780014	-21.776226	77.980659	-1.062286	0.000000	-0.511175	0.000000	0.000000	0.000000	-0.302655	-0.021705	-0.017206	0.000000	0.000000	2.000000	53.000000	0.000000
3684.973840	0.120237	0.549136	0.010166	81.780014	-21.776226	77.980659	-1.062286	0.000000	-0.511175	0.000000	0.000000	0.000000	-0.302655	-0.021705	-0.017206	0.000000	0.000000	2.000000	53.000000	0.000000
3684.977173	0.120237	0.549136	0.010166	81.802742	-22.000540	77.863960	-1.011843	0.000000	-0.508308	0.000000	0.000000	0.000000	-0.302655	-0.021705	-0.017206	0.000000	0.000000	2.000000	53.000000	0.000000
3684.980506	0.119280	0.549028	0.010123	81.802742	-22.000540	77.863960	-1.011843	0.000000	-0.508308	0.000000	0.000000	0.000000	-0.287047	-0.032370	-0.013072	0.000000	0.000000	2.000000	53.000000	0.000000
3684.983840	0.119280	0.549028	0.010123	81.802742	-22.000540	77.863960	-1.011843	0.000000	-0.508308	0.000000	0.000000	0.000000	-0.287047	-0.032370	-0.013072	0.000000	0.000000	2.000000	53.000000	0.000000
3684.987173	0.119280	0.549028	0.010123	81.827927	-22.235739	77.733513	-0.964002	0.000000	-0.506129	0.000000	0.000000	0.000000	-0.287047	-0.032370	-0.013072	0.000000	0.000000	2.000000	53.000000	0.000000
3684.990506	0.118369	0.548894	0.010071	81.827927	-22.235739	77.733513	-0.964002	0.000000	-0.506129	0.000000	0.000000	0.000000	-0.273194	-0.040252	-0.015595	0.000000	0.000000	2.000000	53.000000	0.000000
3684.993840	0.118369	0.548894	0.010071	81.827927	-22.235739	77.733513	-0.964002	0.000000	-0.506129	0.000000	0.000000	0.000000	-0.273194	-0.040252	-0.015595	0.000000	0.000000	2.000000	53.000000	0.000000
3684.997173	0.118369	0.548894	0.010071	81.852135	-22.470810	77.593224	-0.918470	0.000000	-0.503530	0.000000	0.000000	0.000000	-0.273194	-0.040252	-0.015595	0.000000	0.000000	2.000000	53.000000	0.000000
3685.000506	0.118369	0.548894	0.010071	81.852135	-22.470810	77.593224	-0.918470	0.000000	-0.503530	0.000000	0.000000	0.000000	-0.273194	-0.040252	-0.015595	0.000000	0.000000	2.000000	53.000000	0.000000
3685.003840	0.117509	0.548751	0.010028	81.852135	-22.470810	77.593224	-0.918470	0.000000	-0.503530	0.000000	0.000000	0.000000	-0.258026	-0.043012	-0.012746	0.000000	0.000000	2.000000	53.000000	0.000000
3685.007173	0.117509	0.548751	0.010028	81.872833	-22.692608	77.456421	-0.918470	0.000000	-0.503530	0.000000	0.000000	0.000000	-0.258026	-0.043012	-0.012746	0.000000	0.000000	2.000000	53.000000	0.000000
3685.010506	0.116731	0.548633	0.010025	81.872833	-22.692608	77.456421	-0.918470	0.000000	-0.503530	0.000000	0.000000	0.000000	-0.233587	-0.035493	-0.000871	0.000000	0.000000	2.000000	53.000000	0.000000
3685.013840	0.116731	0.548633	0.010025	81.872833	-22.692608	77.456421	-0.918470	0.000000	-0.503530	0.000000	0.000000	0.000000	-0.233587	-0.035493	-0.000871	0.000000	0.000000	2.000000	53.000000	0.000000
3685.017173	0.116731	0.548633	0.010025	81.881638	-22.868689	77.354179	-0.836534	0.000000	-0.501260	0.000000	0.000000	0.000000	-0.233587	-0.035493	-0.000871	0.000000	0.000000	2.000000	53.000000	0.000000
3685.020506	0.116731	0.548633	0.010025	81.881638	-22.868689	77.354179	-0.836534	0.000000	-0.501260	0.000000	0.000000	0.000000	-0.233587	-0.035493	-0.000871	0.000000	0.000000	2.000000	53.000000	0.000000
3685.023840	0.116033	0.548539	0.010062	81.881638	-22.868689	77.354179	-0.836534	0.000000	-0.501260	0.000000	0.000000	0.000000	-0.209228	-0.027977	0.011139	0.000000	0.000000	2.000000	53.000000	0.000000
3685.027173	0.116033	0.548539	0.010062	81.880569	-23.046303	77.233543	-0.836534	0.000000	-0.501260	0.000000	0.000000	0.000000	-0.209228	-0.027977	0.011139	0.000000	0.000000	2.000000	53.000000	0.000000
3685.030506	0.115426	0.548505	0.010175	81.880569	-23.046303	77.233543	-0.836534	0.000000	-0.501260	0.000000	0.000000	0.000000	-0.182313	-0.010247	0.033884	0.000000	0.000000	2.000000	53.000000	0.000000
3685.033840	0.115426	0.548505	0.010175	81.880569	-23.046303	77.233543	-0.836534	0.000000	-0.501260	0.000000	0.000000	0.000000	-0.182313	-0.010247	0.033884	0.000000	0.000000	2.000000	53.000000	0.000000
3685.037173	0.115426	0.548505	0.010175	81.861465	-23.257635	77.054596	-0.771277	0.000000	-0.508764	0.000000	0.000000	0.000000	-0.182313	-0.010247	0.033884	0.000000	0.000000	2.000000	53.000000	0.000000
3685.040506	0.115426	0.548505	0.010175	81.861465	-23.257635	77.054596	-0.771277	0.000000	-0.508764	0.000000	0.000000	0.000000	-0.182313	-0.010247	0.033884	0.000000	0.000000	2.000000	53.000000	0.000000
3685.043840	0.114893	0.548505	0.010306	81.861465	-23.257635	77.054596	-0.771277	0.000000	-0.508764	0.000000	0.000000	0.000000	-0.159761	-0.000001	0.039359	0.000000	0.000000	2.000000	53.000000	0.000000
3685.047173	0.114893	0.548505	0.010306	81.815300	-23.599371	76.699173	-0.771277	0.000000	-0.508764	0.000000	0.000000	0.000000	-0.159761	-0.000001	0.039359	0.000000	0.000000	2.000000	53.000000	0.000000
3685.050506	0.114408	0.548512	0.010535	81.815300	-23.599371	76.699173	-0.771277	0.000000	-0.508764	0.000000	0.000000	0.000000	-0.145585	0.001940	0.068463	0.000000	0.000000	2.000000	53.000000	0.000000
3685.053840	0.114408	0.548512	0.010535	81.815300	-23.599371	76.699173	-0.771277	0.000000	-0.508764	0.000000	0.000000	0.000000	-0.145585	0.001940	0.068463	0.000000	0.000000	2.000000	53.000000	0.000000
3685.057173	0.114408	0.548512	0.010535	81.744644	-24.108852	76.128731	-0.720386	0.000000	-0.526735	0.000000	0.000000	0.000000	-0.145585	0.001940	0.068463	0.000000	0.000000	2.000000	53.000000	0.000000
3685.060506	0.114408	0.548512	0.010535	81.744644	-24.108852	76.128731	-0.720386	0.000000	-0.526735	0.000000	0.000000	0.000000	-0.145585	0.001940	0.068463	0.000000	0.000000	2.000000	53.000000	0.000000
3685.063840	0.113944	0.548518	0.010757	81.744644	-24.108852	76.128731	-0.720386	0.000000	-0.526735	0.000000	0.000000	0.000000	-0.139033	0.001951	0.066687	0.000000	0.000000	2.000000	53.000000	0.000000
3685.067173	0.113944	0.548518	0.010757	81.654732	-24.733480	75.403961	-0.720386	0.000000	-0.526735	0.000000	0.000000	0.000000	-0.139033	0.001951	0.066687	0.000000	0.000000	2.000000	53.000000	0.000000
3685.070506	0.113944	0.548518	0.010757	81.654732	-24.733480	75.403961	-0.720386	0.000000	-0.526735	0.000000	0.000000	0.000000	-0.139033	0.001951	0.066687	0.000000	0.000000	2.000000	53.000000	0.000000
3685.073840	0.113944	0.548518	0.010757	81.654732	-24.733480	75.403961	-0.720386	0.000000	-0.526735	0.000000	0.000000	0.000000	-0.139033	0.001951	0.066687	0.000000	0.000000	2.000000	53.000000	0.000000
3685.077173	0.113135	0.548469	0.011206	81.561592	-25.414398	74.607300	-0.697214	0.000000	-0.537849	0.000000	0.000000	0.000000	-0.242679	-0.014684	0.134580	0.000000	0.000000	2.000000	53.000000	0.000000
3685.080506	0.113135	0.548469	0.011206	81.561592	-25.414398	74.607300	-0.697214	0.000000	-0.537849	0.000000	0.000000	0.000000	0.000000	-0.000003	-0.000000	0.000000	0.000000	2.000000	53.000000	0.000000
3685.083840	0.113135	0.548469	0.011206	81.561592	-25.414398	74.607300	-0.697214	0.000000	-0.537849	0.000000	0.000000	0.000000	0.000000	-0.000003	-0.000000	0.000000	0.000000	2.000000	53.000000	0.000000
3685.087173	0.113135	0.548469	0.011206	81.471107	-26.107384	73.791168	-0.656768	0.000000	-0.560279	0.000000	0.000000	0.000000	0.000000	-0.000003	-0.000000	0.000000	0.000000	2.000000	53.000000	0.000000
3685.090506	0.113135	0.548469	0.011206	81.471107	-26.107384	73.791168	-0.656768	0.000000	-0.560279	0.000000	0.000000	0.000000	0.000000	-0.000003	-0.000000	0.000000	0.000000	2.000000	53.000000	0.000000
3685.093840	0.112793	0.548398	0.011346	81.471107	-26.107384	73.791168	-0.656768	0.000000	-0.560279	0.000000	0.000000	0.000000	-0.102779	-0.021353	0.042181	0.000000	0.000000	2.000000	53.000000	0.000000
3685.097173	0.112793	0.548398	0.011346	81.383316	-26.748720	73.022804	-0.656768	0.000000	-0.560279	0.000000	0.000000	0.000000	-0.102779	-0.021353	0.042181	0.000000	0.000000	2.000000	53.000000	0.000000
3685.100506	0.112793	0.548398	0.011346	81.383316	-26.748720	73.022804	-0.656768	0.000000	-0.560279	0.000000	0.000000	0.000000	-0.102779	-0.021353	0.042181	0.000000	0.000000	2.000000	53.000000	0.000000
3685.103840	0.112793	0.548398	0.011346	81.383316	-26.748720	73.022804	-0.656768	0.000000	-0.560279	0.000000	0.000000	0.000000	-0.102779	-0.021353	0.042181	0.000000	0.000000	2.000000	53.000000	0.000000
3685.107173	0.112321	0.548221	0.011538	81.310493	-27.324326	72.328560	-0.639638	0.000000	-0.567309	0.000000	0.000000	0.000000	-0.141480	-0.052939	0.057512	0.000000	0.000000	2.000000	53.000000	0.000000
3685.110506	0.112321	0.548221	0.011538	81.310493	-27.324326	72.328560	-0.639638	0.000000	-0.567309	0.000000	0.000000	0.000000	-0.141480	-0.052939	0.057512	0.000000	0.000000	2.000000	53.000000	0.000000
3685.113840	0.112321	0.548221	0.011538	81.310493	-27.324326	72.328560	-0.639638	0.000000	-0.567309	0.000000	0.000000	0.000000	-0.141480	-0.052939	0.057512	0.000000	0.000000	2.000000	53.000000	0.000000
3685.117173	0.112321	0.548221	0.011538	81.250305	-27.802807	71.746445	-0.616058	0.000000	-0.576895	0.000000	0.000000	0.000000	-0.141480	-0.052939	0.057512	0.000000	0.000000	2.000000	53.000000	0.000000
3685.120506	0.112215	0.548116	0.011584	81.250305	-27.802807	71.746445	-0.616058	0.000000	-0.576895	0.000000	0.000000	0.000000	-0.031989	-0.031596	0.013794	0.000000	0.000000	2.000000	53.000000	0.000000
3685.123840	0.112215	0.548116	0.011584	81.250305	-27.802807	71.746445	-0.616058	0.000000	-0.576895	0.000000	0.000000	0.000000	-0.031989	-0.031596	0.013794	0.000000	0.000000	2.000000	53.000000	0.000000
3685.127173	0.112215	0.548116	0.011584	81.198860	-28.209654	71.241035	-0.610726	0.000000	-0.579194	0.000000	0.000000	0.000000	-0.031989	-0.031596	0.013794	0.000000	0.000000	2.000000	53.000000	0.000000
3685.130506	0.112147	0.548020	0.011597	81.198860	-28.209654	71.241035	-0.610726	0.000000	-0.579194	0.000000	0.000000	0.000000	-0.020262	-0.028820	0.003818	0.000000	0.000000	2.000000	53.000000	0.000000
3685.133840	0.112147	0.548020	0.011597	81.198860	-28.209654	71.241035	-0.610726	0.000000	-0.579194	0.000000	0.000000	0.000000	-0.020262	-0.028820	0.003818	0.000000	0.000000	2.000000	53.000000	0.000000
3685.137173	0.112147	0.548020	0.011597	81.164070	-28.536966	70.834496	-0.607349	0.000000	-0.579830	0.000000	0.000000	0.000000	-0.020262	-0.028820	0.003818	0.000000	0.000000	2.000000	53.000000	0.000000
3685.140506	0.112147	0.548020	0.011597	81.164070	-28.536966	70.834496	-0.607349	0.000000	-0.579830	0.000000	0.000000	0.000000	-0.020262	-0.028820	0.003818	0.000000	0.000000	2.000000	53.000000	0.000000
3685.143840	0.112170	0.547898	0.011593	81.164070	-28.536966	70.834496	-0.607349	0.000000	-0.579830	0.000000	0.000000	0.000000	0.006788	-0.036708	-0.001131	0.000000	0.000000	2.000000	53.000000	0.000000
3685.147173	0.112170	0.547898	0.011593	81.148117	-28.753885	70.567711	-0.607349	0.000000	-0.579830	0.000000	0.000000	0.000000	0.006788	-0.036708	-0.001131	0.000000	0.000000	2.000000	53.000000	0.000000
3685.150506	0.112170	0.547898	0.011593	81.148117	-28.753885	70.567711	-0.607349	0.000000	-0.579830	0.000000	0.000000	0.000000	0.006788	-0.036708	-0.001131	0.000000	0.000000	2.000000	53.000000	0.000000
3685.153840	0.112170	0.547898	0.011593	81.148117	-28.753885	70.567711	-0.607349	0.000000	-0.579830	0.000000	0.000000	0.000000	0.006788	-0.036708	-0.001131	0.000000	0.000000	2.000000	53.000000	0.000000
3685.157173	0.112272	0.547645	0.011529	81.152451	-28.876562	70.417122	-0.608480	0.000000	-0.579641	0.000000	0.000000	0.000000	0.030700	-0.075766	-0.019177	0.000000	0.000000	2.000000	53.000000	0.000000
3685.160506	0.112272	0.547645	0.011529	81.152451	-28.876562	70.417122	-0.608480	0.000000	-0.579641	0.000000	0.000000	0.000000	0.030700	-0.075766	-0.019177	0.000000	0.000000	2.000000	53.000000	0.000000
3685.163840	0.112272	0.547645	0.011529	81.152451	-28.876562	70.417122	-0.608480	0.000000	-0.579641	0.000000	0.000000	0.000000	0.030700	-0.075766	-0.019177	0.000000	0.000000	2.000000	53.000000	0.000000
3685.167173	0.112272	0.547645	0.011529	81.166290	-28.947111	70.334717	-0.613597	0.000000	-0.576445	0.000000	0.000000	0.000000	0.030700	-0.075766	-0.019177	0.000000	0.000000	2.000000	53.000000	0.000000
3685.170506	0.112375	0.547489	0.011468	81.166290	-28.947111	70.334717	-0.613597	0.000000	-0.576445	0.000000	0.000000	0.000000	0.030924	-0.046951	-0.018212	0.000000	0.000000	2.000000	53.000000	0.000000
3685.173840	0.112375	0.547489	0.011468	81.166290	-28.947111	70.334717	-0.613597	0.000000	-0.576445	0.000000	0.000000	0.000000	0.030924	-0.046951	-0.018212	0.000000	0.000000	2.000000	53.000000	0.000000
3685.177173	0.112375	0.547489	0.011468	81.180130	-29.012438	70.252090	-0.618751	0.000000	-0.573410	0.000000	0.000000	0.000000	0.030924	-0.046951	-0.018212	0.000000	0.000000	2.000000	53.000000	0.000000
3685.180506	0.112375	0.547489	0.011468	81.180130	-29.012438	70.252090	-0.618751	0.000000	-0.573410	0.000000	0.000000	0.000000	0.030924	-0.046951	-0.018212	0.000000	0.000000	2.000000	53.000000	0.000000
3685.183840	0.112505	0.547349	0.011420	81.180130	-29.012438	70.252090	-0.618751	0.000000	-0.573410	0.000000	0.000000	0.000000	0.038869	-0.041816	-0.014509	0.000000	0.000000	2.000000	53.000000	0.000000
3685.187173	0.112505	0.547349	0.011420	81.194000	-29.075350	70.169189	-0.618751	0.000000	-0.573410	0.000000	0.000000	0.000000	0.038869	-0.041816	-0.014509	0.000000	0.000000	2.000000	53.000000	0.000000
3685.190506	0.112661	0.547227	0.011384	81.194000	-29.075350	70.169189	-0.618751	0.000000	-0.573410	0.000000	0.000000	0.000000	0.046813	-0.036704	-0.010808	0.000000	0.000000	2.000000	53.000000	0.000000
3685.193840	0.112661	0.547227	0.011384	81.194000	-29.075350	70.169189	-0.618751	0.000000	-0.573410	0.000000	0.000000	0.000000	0.046813	-0.036704	-0.010808	0.000000	0.000000	2.000000	53.000000	0.000000
3685.197173	0.112661	0.547227	0.011384	81.205513	-29.119316	70.099922	-0.633032	0.000000	-0.569190	0.000000	0.000000	0.000000	0.046813	-0.036704	-0.010808	0.000000	0.000000	2.000000	53.000000	0.000000
3685.200506	0.112661	0.547227	0.011384	81.205513	-29.119316	70.099922	-0.633032	0.000000	-0.569190	0.000000	0.000000	0.000000	0.046813	-0.036704	-0.010808	0.000000	0.000000	2.000000	53.000000	0.000000
3685.203840	0.112867	0.547095	0.011360	81.205513	-29.119316	70.099922	-0.633032	0.000000	-0.569190	0.000000	0.000000	0.000000	0.061779	-0.039489	-0.007285	0.000000	0.000000	2.000000	53.000000	0.000000
3685.207173	0.112867	0.547095	0.011360	81.210968	-29.118887	70.069801	-0.633032	0.000000	-0.569190	0.000000	0.000000	0.000000	0.061779	-0.039489	-0.007285	0.000000	0.000000	2.000000	53.000000	0.000000
3685.210506	0.112867	0.547095	0.011360	81.210968	-29.118887	70.069801	-0.633032	0.000000	-0.569190	0.000000	0.000000	0.000000	0.061779	-0.039489	-0.007285	0.000000	0.000000	2.000000	53.000000	0.000000
3685.213840	0.112867	0.547095	0.011360	81.210968	-29.118887	70.069801	-0.633032	0.000000	-0.569190	0.000000	0.000000	0.000000	0.061779	-0.039489	-0.007285	0.000000	0.000000	2.000000	53.000000	0.000000
3685.217173	0.113421	0.546925	0.011413	81.212822	-29.082455	70.075073	-0.643328	0.000000	-0.567976	0.000000	0.000000	0.000000	0.166286	-0.051149	0.015981	0.000000	0.000000	2.000000	53.000000	0.000000
3685.220506	0.113421	0.546925	0.011413	81.212822	-29.082455	70.075073	-0.643328	0.000000	-0.567976	0.000000	0.000000	0.000000	0.166286	-0.051149	0.015981	0.000000	0.000000	2.000000	53.000000	0.000000
3685.223840	0.113421	0.546925	0.011413	81.212822	-29.082455	70.075073	-0.643328	0.000000	-0.567976	0.000000	0.000000	0.000000	0.166286	-0.051149	0.015981	0.000000	0.000000	2.000000	53.000000	0.000000
3685.227173	0.113421	0.546925	0.011413	81.211349	-29.038170	70.086594	-0.671043	0.000000	-0.570640	0.000000	0.000000	0.000000	0.166286	-0.051149	0.015981	0.000000	0.000000	2.000000	53.000000	0.000000
3685.230506	0.113721	0.546869	0.011483	81.211349	-29.038170	70.086594	-0.671043	0.000000	-0.570640	0.000000	0.000000	0.000000	0.089912	-0.016780	0.021133	0.000000	0.000000	2.000000	53.000000	0.000000
3685.233840	0.113721	0.546869	0.011483	81.211349	-29.038170	70.086594	-0.671043	0.000000	-0.570640	0.000000	0.000000	0.000000	0.089912	-0.016780	0.021133	0.000000	0.000000	2.000000	53.000000	0.000000
3685.237173	0.113721	0.546869	0.011483	81.209045	-28.991844	70.100433	-0.686028	0.000000	-0.574162	0.000000	0.000000	0.000000	0.089912	-0.016780	0.021133	0.000000	0.000000	2.000000	53.000000	0.000000
3685.240506	0.113721	0.546869	0.011483	81.209045	-28.991844	70.100433	-0.686028	0.000000	-0.574162	0.000000	0.000000	0.000000	0.089912	-0.016780	0.021133	0.000000	0.000000	2.000000	53.000000	0.000000
3685.243840	0.114030	0.546821	0.011594	81.209045	-28.991844	70.100433	-0.686028	0.000000	-0.574162	0.000000	0.000000	0.000000	0.092885	-0.014473	0.033152	0.000000	0.000000	2.000000	53.000000	0.000000
3685.247173	0.114030	0.546821	0.011594	81.206772	-28.942793	70.114326	-0.686028	0.000000	-0.574162	0.000000	0.000000	0.000000	0.092885	-0.014473	0.033152	0.000000	0.000000	2.000000	53.000000	0.000000
3685.250506	0.114030	0.546821	0.011594	81.206772	-28.942793	70.114326	-0.686028	0.000000	-0.574162	0.000000	0.000000	0.000000	0.092885	-0.014473	0.033152	0.000000	0.000000	2.000000	53.000000	0.000000
3685.253840	0.114030	0.546821	0.011594	81.206772	-28.942793	70.114326	-0.686028	0.000000	-0.574162	0.000000	0.000000	0.000000	0.092885	-0.014473	0.033152	0.000000	0.000000	2.000000	53.000000	0.000000
3685.257173	0.114656	0.546752	0.011741	81.204437	-28.899124	70.128197	-0.701509	0.000000	-0.579687	0.000000	0.000000	0.000000	0.187637	-0.020606	0.044217	0.000000	0.000000	2.000000	53.000000	0.000000
3685.260506	0.114656	0.546752	0.011741	81.204437	-28.899124	70.128197	-0.701509	0.000000	-0.579687	0.000000	0.000000	0.000000	0.187637	-0.020606	0.044217	0.000000	0.000000	2.000000	53.000000	0.000000
3685.263840	0.114656	0.546752	0.011741	81.204437	-28.899124	70.128197	-0.701509	0.000000	-0.579687	0.000000	0.000000	0.000000	0.187637	-0.020606	0.044217	0.000000	0.000000	2.000000	53.000000	0.000000
3685.267173	0.114656	0.546752	0.011741	81.204437	-28.869196	70.128204	-0.732781	0.000000	-0.587057	0.000000	0.000000	0.000000	0.187637	-0.020606	0.044217	0.000000	0.000000	2.000000	53.000000	0.000000
3685.270506	0.114906	0.546705	0.011799	81.204437	-28.869196	70.128204	-0.732781	0.000000	-0.587057	0.000000	0.000000	0.000000	0.075047	-0.014033	0.017403	0.000000	0.000000	2.000000	53.000000	0.000000
3685.273840	0.114906	0.546705	0.011799	81.204437	-28.869196	70.128204	-0.732781	0.000000	-0.587057	0.000000	0.000000	0.000000	0.075047	-0.014033	0.017403	0.000000	0.000000	2.000000	53.000000	0.000000
3685.277173	0.114906	0.546705	0.011799	81.202148	-28.828327	70.142052	-0.745289	0.000000	-0.589957	0.000000	0.000000	0.000000	0.075047	-0.014033	0.017403	0.000000	0.000000	2.000000	53.000000	0.000000
3685.280506	0.114906	0.546705	0.011799	81.202148	-28.828327	70.142052	-0.745289	0.000000	-0.589957	0.000000	0.000000	0.000000	0.075047	-0.014033	0.017403	0.000000	0.000000	2.000000	53.000000	0.000000
3685.283840	0.115144	0.546704	0.011807	81.202148	-28.828327	70.142052	-0.745289	0.000000	-0.589957	0.000000	0.000000	0.000000	0.071405	-0.000490	0.002440	0.000000	0.000000	2.000000	53.000000	0.000000
3685.287173	0.115144	0.546704	0.011807	81.203194	-28.795296	70.149673	-0.745289	0.000000	-0.589957	0.000000	0.000000	0.000000	0.071405	-0.000490	0.002440	0.000000	0.000000	2.000000	53.000000	0.000000
3685.290506	0.115144	0.546704	0.011807	81.203194	-28.795296	70.149673	-0.745289	0.000000	-0.589957	0.000000	0.000000	0.000000	0.071405	-0.000490	0.002440	0.000000	0.000000	2.000000	53.000000	0.000000
3685.293840	0.115144	0.546704	0.011807	81.203194	-28.795296	70.149673	-0.745289	0.000000	-0.589957	0.000000	0.000000	0.000000	0.071405	-0.000490	0.002440	0.000000	0.000000	2.000000	53.000000	0.000000
3685.297173	0.115528	0.546694	0.011737	81.206406	-28.756084	70.172470	-0.757190	0.000000	-0.590364	0.000000	0.000000	0.000000	0.115196	-0.002809	-0.021175	0.000000	0.000000	2.000000	53.000000	0.000000
3685.300506	0.115528	0.546694	0.011737	81.206406	-28.756084	70.172470	-0.757190	0.000000	-0.590364	0.000000	0.000000	0.000000	0.115196	-0.002809	-0.021175	0.000000	0.000000	2.000000	53.000000	0.000000
3685.303840	0.115528	0.546694	0.011737	81.206406	-28.756084	70.172470	-0.757190	0.000000	-0.590364	0.000000	0.000000	0.000000	0.115196	-0.002809	-0.021175	0.000000	0.000000	2.000000	53.000000	0.000000
3685.307173	0.115528	0.546694	0.011737	81.210701	-28.713764	70.202881	-0.776389	0.000000	-0.586835	0.000000	0.000000	0.000000	0.115196	-0.002809	-0.021175	0.000000	0.000000	2.000000	53.000000	0.000000
3685.310506	0.115695	0.546713	0.011648	81.210701	-28.713764	70.202881	-0.776389	0.000000	-0.586835	0.000000	0.000000	0.000000	0.050091	0.005601	-0.026663	0.000000	0.000000	2.000000	53.000000	0.000000
3685.313840	0.115695	0.546713	0.011648	81.210701	-28.713764	70.202881	-0.776389	0.000000	-0.586835	0.000000	0.000000	0.000000	0.050091	0.005601	-0.026663	0.000000	0.000000	2.000000	53.000000	0.000000
3685.317173	0.115695	0.546713	0.011648	81.214813	-28.648729	70.262474	-0.784738	0.000000	-0.582391	0.000000	0.000000	0.000000	0.050091	0.005601	-0.026663	0.000000	0.000000	2.000000	53.000000	0.000000
3685.320506	0.115695	0.546713	0.011648	81.214813	-28.648729	70.262474	-0.784738	0.000000	-0.582391	0.000000	0.000000	0.000000	0.050091	0.005601	-0.026663	0.000000	0.000000	2.000000	53.000000	0.000000
3685.323840	0.115816	0.546758	0.011565	81.214813	-28.648729	70.262474	-0.784738	0.000000	-0.582391	0.000000	0.000000	0.000000	0.036377	0.013536	-0.024807	0.000000	0.000000	2.000000	53.000000	0.000000
3685.327173	0.115816	0.546758	0.011565	81.221207	-28.600077	70.308220	-0.784738	0.000000	-0.582391	0.000000	0.000000	0.000000	0.036377	0.013536	-0.024807	0.000000	0.000000	2.000000	53.000000	0.000000
3685.330506	0.115911	0.546786	0.011470	81.221207	-28.600077	70.308220	-0.784738	0.000000	-0.582391	0.000000	0.000000	0.000000	0.028369	0.008404	-0.028488	0.000000	0.000000	2.000000	53.000000	0.000000
3685.333840	0.115911	0.546786	0.011470	81.221207	-28.600077	70.308220	-0.784738	0.000000	-0.582391	0.000000	0.000000	0.000000	0.028369	0.008404	-0.028488	0.000000	0.000000	2.000000	53.000000	0.000000
3685.337173	0.115911	0.546786	0.011470	81.228867	-28.573681	70.332535	-0.795529	0.000000	-0.573508	0.000000	0.000000	0.000000	0.028369	0.008404	-0.028488	0.000000	0.000000	2.000000	53.000000	0.000000
3685.340506	0.115911	0.546786	0.011470	81.228867	-28.573681	70.332535	-0.795529	0.000000	-0.573508	0.000000	0.000000	0.000000	0.028369	0.008404	-0.028488	0.000000	0.000000	2.000000	53.000000	0.000000
3685.343840	0.115952	0.546780	0.011351	81.228867	-28.573681	70.332535	-0.795529	0.000000	-0.573508	0.000000	0.000000	0.000000	0.012383	-0.001813	-0.035833	0.000000	0.000000	2.000000	53.000000	0.000000
3685.347173	0.115952	0.546780	0.011351	81.238998	-28.589048	70.313858	-0.795529	0.000000	-0.573508	0.000000	0.000000	0.000000	0.012383	-0.001813	-0.035833	0.000000	0.000000	2.000000	53.000000	0.000000
3685.350506	0.115952	0.546780	0.011351	81.238998	-28.589048	70.313858	-0.795529	0.000000	-0.573508	0.000000	0.000000	0.000000	0.012383	-0.001813	-0.035833	0.000000	0.000000	2.000000	53.000000	0.000000
3685.353840	0.115952	0.546780	0.011351	81.238998	-28.589048	70.313858	-0.795529	0.000000	-0.573508	0.000000	0.000000	0.000000	0.012383	-0.001813	-0.035833	0.000000	0.000000	2.000000	53.000000	0.000000
3685.357173	0.115999	0.546717	0.011064	81.246712	-28.626867	70.269814	-0.797593	0.000000	-0.567536	0.000000	0.000000	0.000000	0.014106	-0.018958	-0.085989	0.000000	0.000000	2.000000	53.000000	0.000000
3685.360506	0.115999	0.546717	0.011064	81.246712	-28.626867	70.269814	-0.797593	0.000000	-0.567536	0.000000	0.000000	0.000000	0.014106	-0.018958	-0.085989	0.000000	0.000000	2.000000	53.000000	0.000000
3685.363840	0.115999	0.546717	0.011064	81.246712	-28.626867	70.269814	-0.797593	0.000000	-0.567536	0.000000	0.000000	0.000000	0.014106	-0.018958	-0.085989	0.000000	0.000000	2.000000	53.000000	0.000000
3685.367173	0.115999	0.546717	0.011064	81.255920	-28.676485	70.214104	-0.799944	0.000000	-0.553205	0.000000	0.000000	0.000000	0.014106	-0.018958	-0.085989	0.000000	0.000000	2.000000	53.000000	0.000000
3685.370506	0.116009	0.546677	0.010915	81.255920	-28.676485	70.214104	-0.799944	0.000000	-0.553205	0.000000	0.000000	0.000000	0.003044	-0.012034	-0.044837	0.000000	0.000000	2.000000	53.000000	0.000000
3685.373840	0.116009	0.546677	0.010915	81.255920	-28.676485	70.214104	-0.799944	0.000000	-0.553205	0.000000	0.000000	0.000000	0.003044	-0.012034	-0.044837	0.000000	0.000000	2.000000	53.000000	0.000000
3685.377173	0.116009	0.546677	0.010915	81.263649	-28.714409	70.169922	-0.800451	0.000000	-0.545732	0.000000	0.000000	0.000000	0.003044	-0.012034	-0.044837	0.000000	0.000000	2.000000	53.000000	0.000000
3685.380506	0.116009	0.546677	0.010915	81.263649	-28.714409	70.169922	-0.800451	0.000000	-0.545732	0.000000	0.000000	0.000000	0.003044	-0.012034	-0.044837	0.000000	0.000000	2.000000	53.000000	0.000000
3685.383840	0.116019	0.546637	0.010765	81.263649	-28.714409	70.169922	-0.800451	0.000000	-0.545732	0.000000	0.000000	0.000000	0.003035	-0.012030	-0.044842	0.000000	0.000000	2.000000	53.000000	0.000000
3685.387173	0.116019	0.546637	0.010765	81.270576	-28.753151	70.128029	-0.800451	0.000000	-0.545732	0.000000	0.000000	0.000000	0.003035	-0.012030	-0.044842	0.000000	0.000000	2.000000	53.000000	0.000000
3685.390506	0.116019	0.546637	0.010765	81.270576	-28.753151	70.128029	-0.800451	0.000000	-0.545732	0.000000	0.000000	0.000000	0.003035	-0.012030	-0.044842	0.000000	0.000000	2.000000	53.000000	0.000000
3685.393840	0.116019	0.546637	0.010765	81.270576	-28.753151	70.128029	-0.800451	0.000000	-0.545732	0.000000	0.000000	0.000000	0.003035	-0.012030	-0.044842	0.000000	0.000000	2.000000	53.000000	0.000000
3685.397173	0.115986	0.546607	0.010536	81.275978	-28.782883	70.097649	-0.800957	0.000000	-0.538258	0.000000	0.000000	0.000000	-0.009978	-0.008730	-0.068764	0.000000	0.000000	2.000000	53.000000	0.000000
3685.400506	0.115986	0.546607	0.010536	81.275978	-28.782883	70.097649	-0.800957	0.000000	-0.538258	0.000000	0.000000	0.000000	-0.009978	-0.008730	-0.068764	0.000000	0.000000	2.000000	53.000000	0.000000
3685.403840	0.115986	0.546607	0.010536	81.275978	-28.782883	70.097649	-0.800957	0.000000	-0.538258	0.000000	0.000000	0.000000	-0.009978	-0.008730	-0.068764	0.000000	0.000000	2.000000	53.000000	0.000000
3685.407173	0.115986	0.546607	0.010536	81.280617	-28.810585	70.069626	-0.799294	0.000000	-0.526797	0.000000	0.000000	0.000000	-0.009978	-0.008730	-0.068764	0.000000	0.000000	2.000000	53.000000	0.000000
3685.410506	0.115960	0.546601	0.010433	81.280617	-28.810585	70.069626	-0.799294	0.000000	-0.526797	0.000000	0.000000	0.000000	-0.007663	-0.001816	-0.030897	0.000000	0.000000	2.000000	53.000000	0.000000
3685.413840	0.115960	0.546601	0.010433	81.280617	-28.810585	70.069626	-0.799294	0.000000	-0.526797	0.000000	0.000000	0.000000	-0.007663	-0.001816	-0.030897	0.000000	0.000000	2.000000	53.000000	0.000000
3685.417173	0.115960	0.546601	0.010433	81.287468	-28.857615	70.027557	-0.798017	0.000000	-0.521648	0.000000	0.000000	0.000000	-0.007663	-0.001816	-0.030897	0.000000	0.000000	2.000000	53.000000	0.000000
3685.420506	0.115960	0.546601	0.010433	81.287468	-28.857615	70.027557	-0.798017	0.000000	-0.521648	0.000000	0.000000	0.000000	-0.007663	-0.001816	-0.030897	0.000000	0.000000	2.000000	53.000000	0.000000
3685.423840	0.115886	0.546578	0.010323	81.287468	-28.857615	70.027557	-0.798017	0.000000	-0.521648	0.000000	0.000000	0.000000	-0.022298	-0.006932	-0.032925	0.000000	0.000000	2.000000	53.000000	0.000000
3685.427173	0.115886	0.546578	0.010323	81.294373	-28.904713	69.985390	-0.798017	0.000000	-0.521648	0.000000	0.000000	0.000000	-0.022298	-0.006932	-0.032925	0.000000	0.000000	2.000000	53.000000	0.000000
3685.430506	0.115886	0.546578	0.010323	81.294373	-28.904713	69.985390	-0.798017	0.000000	-0.521648	0.000000	0.000000	0.000000	-0.022298	-0.006932	-0.032925	0.000000	0.000000	2.000000	53.000000	0.000000
3685.433840	0.115886	0.546578	0.010323	81.294373	-28.904713	69.985390	-0.798017	0.000000	-0.521648	0.000000	0.000000	0.000000	-0.022298	-0.006932	-0.032925	0.000000	0.000000	2.000000	53.000000	0.000000
3685.437173	0.115702	0.546481	0.010056	81.305840	-28.982433	69.915039	-0.794300	0.000000	-0.516160	0.000000	0.000000	0.000000	-0.055195	-0.029144	-0.080212	0.000000	0.000000	2.000000	53.000000	0.000000
3685.440506	0.115702	0.546481	0.010056	81.305840	-28.982433	69.915039	-0.794300	0.000000	-0.516160	0.000000	0.000000	0.000000	-0.055195	-0.029144	-0.080212	0.000000	0.000000	2.000000	53.000000	0.000000
3685.443840	0.115702	0.546481	0.010056	81.305840	-28.982433	69.915039	-0.794300	0.000000	-0.516160	0.000000	0.000000	0.000000	-0.055195	-0.029144	-0.080212	0.000000	0.000000	2.000000	53.000000	0.000000
3685.447173	0.115702	0.546481	0.010056	81.319633	-29.071604	69.830353	-0.785101	0.000000	-0.502792	0.000000	0.000000	0.000000	-0.055195	-0.029144	-0.080212	0.000000	0.000000	2.000000	53.000000	0.000000
3685.450506	0.115597	0.546424	0.009916	81.319633	-29.071604	69.830353	-0.785101	0.000000	-0.502792	0.000000	0.000000	0.000000	-0.031572	-0.017118	-0.041965	0.000000	0.000000	2.000000	53.000000	0.000000
3685.453840	0.115597	0.546424	0.009916	81.319633	-29.071604	69.830353	-0.785101	0.000000	-0.502792	0.000000	0.000000	0.000000	-0.031572	-0.017118	-0.041965	0.000000	0.000000	2.000000	53.000000	0.000000
3685.457173	0.115597	0.546424	0.009916	81.334534	-29.183601	69.723534	-0.779839	0.000000	-0.495798	0.000000	0.000000	0.000000	-0.031572	-0.017118	-0.041965	0.000000	0.000000	2.000000	53.000000	0.000000
3685.460506	0.115597	0.546424	0.009916	81.334534	-29.183601	69.723534	-0.779839	0.000000	-0.495798	0.000000	0.000000	0.000000	-0.031572	-0.017118	-0.041965	0.000000	0.000000	2.000000	53.000000	0.000000
3685.463840	0.115499	0.546342	0.009712	81.334534	-29.183601	69.723534	-0.779839	0.000000	-0.495798	0.000000	0.000000	0.000000	-0.029219	-0.024523	-0.061043	0.000000	0.000000	2.000000	53.000000	0.000000
3685.467173	0.115499	0.546342	0.009712	81.350555	-29.287411	69.624054	-0.779839	0.000000	-0.495798	0.000000	0.000000	0.000000	-0.029219	-0.024523	-0.061043	0.000000	0.000000	2.000000	53.000000	0.000000
3685.470506	0.115403	0.546234	0.009514	81.350555	-29.287411	69.624054	-0.779839	0.000000	-0.495798	0.000000	0.000000	0.000000	-0.028860	-0.032399	-0.059646	0.000000	0.000000	2.000000	53.000000	0.000000
3685.473840	0.115403	0.546234	0.009514	81.350555	-29.287411	69.624054	-0.779839	0.000000	-0.495798	0.000000	0.000000	0.000000	-0.028860	-0.032399	-0.059646	0.000000	0.000000	2.000000	53.000000	0.000000
3685.477173	0.115403	0.546234	0.009514	81.368782	-29.405750	69.509895	-0.770159	0.000000	-0.475683	0.000000	0.000000	0.000000	-0.028860	-0.032399	-0.059646	0.000000	0.000000	2.000000	53.000000	0.000000
3685.480506	0.115403	0.546234	0.009514	81.368782	-29.405750	69.509895	-0.770159	0.000000	-0.475683	0.000000	0.000000	0.000000	-0.028860	-0.032399	-0.059646	0.000000	0.000000	2.000000	53.000000	0.000000
3685.483840	0.115301	0.546136	0.009292	81.368782	-29.405750	69.509895	-0.770159	0.000000	-0.475683	0.000000	0.000000	0.000000	-0.030524	-0.029588	-0.066422	0.000000	0.000000	2.000000	53.000000	0.000000
3685.487173	0.115301	0.546136	0.009292	81.388191	-29.547327	69.373207	-0.770159	0.000000	-0.475683	0.000000	0.000000	0.000000	-0.030524	-0.029588	-0.066422	0.000000	0.000000	2.000000	53.000000	0.000000
3685.490506	0.115301	0.546136	0.009292	81.388191	-29.547327	69.373207	-0.770159	0.000000	-0.475683	0.000000	0.000000	0.000000	-0.030524	-0.029588	-0.066422	0.000000	0.000000	2.000000	53.000000	0.000000
3685.493840	0.115301	0.546136	0.009292	81.388191	-29.547327	69.373207	-0.770159	0.000000	-0.475683	0.000000	0.000000	0.000000	-0.030524	-0.029588	-0.066422	0.000000	0.000000	2.000000	53.000000	0.000000
3685.497173	0.115030	0.545869	0.008857	81.410889	-29.697895	69.229195	-0.765072	0.000000	-0.464612	0.000000	0.000000	0.000000	-0.081553	-0.079957	-0.130521	0.000000	0.000000	2.000000	53.000000	0.000000
3685.500506	0.115030	0.545869	0.008857	81.410889	-29.697895	69.229195	-0.765072	0.000000	-0.464612	0.000000	0.000000	0.000000	-0.081553	-0.079957	-0.130521	0.000000	0.000000	2.000000	53.000000	0.000000
3685.503840	0.115030	0.545869	0.008857	81.410889	-29.697895	69.229195	-0.765072	0.000000	-0.464612	0.000000	0.000000	0.000000	-0.081553	-0.079957	-0.130521	0.000000	0.000000	2.000000	53.000000	0.000000
3685.507173	0.115030	0.545869	0.008857	81.433540	-29.854702	69.084351	-0.751480	0.000000	-0.442859	0.000000	0.000000	0.000000	-0.081553	-0.079957	-0.130521	0.000000	0.000000	2.000000	53.000000	0.000000
3685.510506	0.114881	0.545728	0.008633	81.433540	-29.854702	69.084351	-0.751480	0.000000	-0.442859	0.000000	0.000000	0.000000	-0.044728	-0.042489	-0.067169	0.000000	0.000000	2.000000	53.000000	0.000000
3685.513840	0.114881	0.545728	0.008633	81.433540	-29.854702	69.084351	-0.751480	0.000000	-0.442859	0.000000	0.000000	0.000000	-0.044728	-0.042489	-0.067169	0.000000	0.000000	2.000000	53.000000	0.000000
3685.517173	0.114881	0.545728	0.008633	81.458405	-30.026724	68.924133	-0.744025	0.000000	-0.431664	0.000000	0.000000	0.000000	-0.044728	-0.042489	-0.067169	0.000000	0.000000	2.000000	53.000000	0.000000
3685.520506	0.114881	0.545728	0.008633	81.458405	-30.026724	68.924133	-0.744025	0.000000	-0.431664	0.000000	0.000000	0.000000	-0.044728	-0.042489	-0.067169	0.000000	0.000000	2.000000	53.000000	0.000000
3685.523840	0.114705	0.545569	0.008397	81.458405	-30.026724	68.924133	-0.744025	0.000000	-0.431664	0.000000	0.000000	0.000000	-0.052659	-0.047537	-0.070925	0.000000	0.000000	2.000000	53.000000	0.000000
3685.527173	0.114705	0.545569	0.008397	81.483185	-30.199688	68.763016	-0.744025	0.000000	-0.431664	0.000000	0.000000	0.000000	-0.052659	-0.047537	-0.070925	0.000000	0.000000	2.000000	53.000000	0.000000
3685.530506	0.114705	0.545569	0.008397	81.483185	-30.199688	68.763016	-0.744025	0.000000	-0.431664	0.000000	0.000000	0.000000	-0.052659	-0.047537	-0.070925	0.000000	0.000000	2.000000	53.000000	0.000000
3685.533840	0.114705	0.545569	0.008397	81.483185	-30.199688	68.763016	-0.744025	0.000000	-0.431664	0.000000	0.000000	0.000000	-0.052659	-0.047537	-0.070925	0.000000	0.000000	2.000000	53.000000	0.000000
3685.537173	0.114363	0.545286	0.007959	81.502342	-30.350147	68.622932	-0.735249	0.000000	-0.419843	0.000000	0.000000	0.000000	-0.102599	-0.084841	-0.131291	0.000000	0.000000	2.000000	53.000000	0.000000
3685.540506	0.114363	0.545286	0.007959	81.502342	-30.350147	68.622932	-0.735249	0.000000	-0.419843	0.000000	0.000000	0.000000	-0.102599	-0.084841	-0.131291	0.000000	0.000000	2.000000	53.000000	0.000000
3685.543840	0.114363	0.545286	0.007959	81.502342	-30.350147	68.622932	-0.735249	0.000000	-0.419843	0.000000	0.000000	0.000000	-0.102599	-0.084841	-0.131291	0.000000	0.000000	2.000000	53.000000	0.000000
3685.547173	0.114363	0.545286	0.007959	81.518021	-30.460667	68.519440	-0.718149	0.000000	-0.397961	0.000000	0.000000	0.000000	-0.102599	-0.084841	-0.131291	0.000000	0.000000	2.000000	53.000000	0.000000
3685.550506	0.114227	0.545196	0.007788	81.518021	-30.460667	68.519440	-0.718149	0.000000	-0.397961	0.000000	0.000000	0.000000	-0.040691	-0.027149	-0.051263	0.000000	0.000000	2.000000	53.000000	0.000000
3685.553840	0.114227	0.545196	0.007788	81.518021	-30.460667	68.519440	-0.718149	0.000000	-0.397961	0.000000	0.000000	0.000000	-0.040691	-0.027149	-0.051263	0.000000	0.000000	2.000000	53.000000	0.000000
3685.557173	0.114227	0.545196	0.007788	81.531464	-30.556856	68.430420	-0.711367	0.000000	-0.389417	0.000000	0.000000	0.000000	-0.040691	-0.027149	-0.051263	0.000000	0.000000	2.000000	53.000000	0.000000
3685.560506	0.114227	0.545196	0.007788	81.531464	-30.556856	68.430420	-0.711367	0.000000	-0.389417	0.000000	0.000000	0.000000	-0.040691	-0.027149	-0.051263	0.000000	0.000000	2.000000	53.000000	0.000000
3685.563840	0.114140	0.545122	0.007624	81.531464	-30.556856	68.430420	-0.711367	0.000000	-0.389417	0.000000	0.000000	0.000000	-0.026120	-0.022106	-0.049178	0.000000	0.000000	2.000000	53.000000	0.000000
3685.567173	0.114140	0.545122	0.007624	81.537888	-30.614548	68.375572	-0.711367	0.000000	-0.389417	0.000000	0.000000	0.000000	-0.026120	-0.022106	-0.049178	0.000000	0.000000	2.000000	53.000000	0.000000
3685.570506	0.114140	0.545122	0.007624	81.537888	-30.614548	68.375572	-0.711367	0.000000	-0.389417	0.000000	0.000000	0.000000	-0.026120	-0.022106	-0.049178	0.000000	0.000000	2.000000	53.000000	0.000000
3685.573840	0.114140	0.545122	0.007624	81.537888	-30.614548	68.375572	-0.711367	0.000000	-0.389417	0.000000	0.000000	0.000000	-0.026120	-0.022106	-0.049178	0.000000	0.000000	2.000000	53.000000	0.000000
3685.577173	0.114031	0.545049	0.007466	81.542374	-30.646755	68.345757	-0.707014	0.000000	-0.381221	0.000000	0.000000	0.000000	-0.032727	-0.022068	-0.047569	0.000000	0.000000	2.000000	53.000000	0.000000
3685.580506	0.114031	0.545049	0.007466	81.542374	-30.646755	68.345757	-0.707014	0.000000	-0.381221	0.000000	0.000000	0.000000	-0.032727	-0.022068	-0.047569	0.000000	0.000000	2.000000	53.000000	0.000000
3685.583840	0.114031	0.545049	0.007466	81.542374	-30.646755	68.345757	-0.707014	0.000000	-0.381221	0.000000	0.000000	0.000000	-0.032727	-0.022068	-0.047569	0.000000	0.000000	2.000000	53.000000	0.000000
3685.587173	0.114031	0.545049	0.007466	81.545708	-30.687466	68.308357	-0.701559	0.000000	-0.373293	0.000000	0.000000	0.000000	-0.032727	-0.022068	-0.047569	0.000000	0.000000	2.000000	53.000000	0.000000
3685.590506	0.113983	0.545032	0.007459	81.545708	-30.687466	68.308357	-0.701559	0.000000	-0.373293	0.000000	0.000000	0.000000	-0.014550	-0.005075	-0.002115	0.000000	0.000000	2.000000	53.000000	0.000000
3685.593840	0.113983	0.545032	0.007459	81.545708	-30.687466	68.308357	-0.701559	0.000000	-0.373293	0.000000	0.000000	0.000000	-0.014550	-0.005075	-0.002115	0.000000	0.000000	2.000000	53.000000	0.000000
3685.597173	0.113983	0.545032	0.007459	81.549126	-30.725521	68.270920	-0.699135	0.000000	-0.372940	0.000000	0.000000	0.000000	-0.014550	-0.005075	-0.002115	0.000000	0.000000	2.000000	53.000000	0.000000
3685.600506	0.113983	0.545032	0.007459	81.549126	-30.725521	68.270920	-0.699135	0.000000	-0.372940	0.000000	0.000000	0.000000	-0.014550	-0.005075	-0.002115	0.000000	0.000000	2.000000	53.000000	0.000000
3685.603840	0.113952	0.544998	0.007428	81.549126	-30.725521	68.270920	-0.699135	0.000000	-0.372940	0.000000	0.000000	0.000000	-0.009250	-0.010140	-0.009102	0.000000	0.000000	2.000000	53.000000	0.000000
3685.607173	0.113952	0.544998	0.007428	81.551384	-30.772114	68.225876	-0.699135	0.000000	-0.372940	0.000000	0.000000	0.000000	-0.009250	-0.010140	-0.009102	0.000000	0.000000	2.000000	53.000000	0.000000
3685.610506	0.113952	0.544998	0.007428	81.551384	-30.772114	68.225876	-0.699135	0.000000	-0.372940	0.000000	0.000000	0.000000	-0.009250	-0.010140	-0.009102	0.000000	0.000000	2.000000	53.000000	0.000000
3685.613840	0.113952	0.544998	0.007428	81.551384	-30.772114	68.225876	-0.699135	0.000000	-0.372940	0.000000	0.000000	0.000000	-0.009250	-0.010140	-0.009102	0.000000	0.000000	2.000000	53.000000	0.000000
3685.617173	0.113856	0.544938	0.007419	81.551384	-30.803959	68.195702	-0.697593	0.000000	-0.371423	0.000000	0.000000	0.000000	-0.028753	-0.017964	-0.002841	0.000000	0.000000	2.000000	53.000000	0.000000
3685.620506	0.113856	0.544938	0.007419	81.551384	-30.803959	68.195702	-0.697593	0.000000	-0.371423	0.000000	0.000000	0.000000	-0.028753	-0.017964	-0.002841	0.000000	0.000000	2.000000	53.000000	0.000000
3685.623840	0.113856	0.544938	0.007419	81.551384	-30.803959	68.195702	-0.697593	0.000000	-0.371423	0.000000	0.000000	0.000000	-0.028753	-0.017964	-0.002841	0.000000	0.000000	2.000000	53.000000	0.000000
3685.627173	0.113856	0.544938	0.007419	81.553642	-30.824203	68.180756	-0.692801	0.000000	-0.370950	0.000000	0.000000	0.000000	-0.028753	-0.017964	-0.002841	0.000000	0.000000	2.000000	53.000000	0.000000
3685.630506	0.113808	0.544921	0.007412	81.553642	-30.824203	68.180756	-0.692801	0.000000	-0.370950	0.000000	0.000000	0.000000	-0.014548	-0.005066	-0.002122	0.000000	0.000000	2.000000	53.000000	0.000000
3685.633840	0.113808	0.544921	0.007412	81.553642	-30.824203	68.180756	-0.692801	0.000000	-0.370950	0.000000	0.000000	0.000000	-0.014548	-0.005066	-0.002122	0.000000	0.000000	2.000000	53.000000	0.000000
3685.637173	0.113808	0.544921	0.007412	81.554771	-30.847523	68.158241	-0.690376	0.000000	-0.370596	0.000000	0.000000	0.000000	-0.014548	-0.005066	-0.002122	0.000000	0.000000	2.000000	53.000000	0.000000
3685.640506	0.113808	0.544921	0.007412	81.554771	-30.847523	68.158241	-0.690376	0.000000	-0.370596	0.000000	0.000000	0.000000	-0.014548	-0.005066	-0.002122	0.000000	0.000000	2.000000	53.000000	0.000000
3685.643840	0.113781	0.544904	0.007399	81.554771	-30.847523	68.158241	-0.690376	0.000000	-0.370596	0.000000	0.000000	0.000000	-0.007932	-0.005059	-0.003744	0.000000	0.000000	2.000000	53.000000	0.000000
3685.647173	0.113781	0.544904	0.007399	81.554771	-30.871206	68.128029	-0.690376	0.000000	-0.370596	0.000000	0.000000	0.000000	-0.007932	-0.005059	-0.003744	0.000000	0.000000	2.000000	53.000000	0.000000
3685.650506	0.113781	0.544904	0.007399	81.554771	-30.871206	68.128029	-0.690376	0.000000	-0.370596	0.000000	0.000000	0.000000	-0.007932	-0.005059	-0.003744	0.000000	0.000000	2.000000	53.000000	0.000000
3685.653840	0.113781	0.544904	0.007399	81.554771	-30.871206	68.128029	-0.690376	0.000000	-0.370596	0.000000	0.000000	0.000000	-0.007932	-0.005059	-0.003744	0.000000	0.000000	2.000000	53.000000	0.000000
3685.657173	0.113810	0.544869	0.007421	81.542671	-30.934835	68.044716	-0.689054	0.000000	-0.369972	0.000000	0.000000	0.000000	0.008616	-0.010619	0.006536	0.000000	0.000000	2.000000	53.000000	0.000000
3685.660506	0.113810	0.544869	0.007421	81.542671	-30.934835	68.044716	-0.689054	0.000000	-0.369972	0.000000	0.000000	0.000000	0.008616	-0.010619	0.006536	0.000000	0.000000	2.000000	53.000000	0.000000
3685.663840	0.113810	0.544869	0.007421	81.542671	-30.934835	68.044716	-0.689054	0.000000	-0.369972	0.000000	0.000000	0.000000	0.008616	-0.010619	0.006536	0.000000	0.000000	2.000000	53.000000	0.000000
3685.667173	0.113810	0.544869	0.007421	81.519554	-31.058458	67.886261	-0.690490	0.000000	-0.371062	0.000000	0.000000	0.000000	0.008616	-0.010619	0.006536	0.000000	0.000000	2.000000	53.000000	0.000000
3685.670506	0.113793	0.544860	0.007449	81.519554	-31.058458	67.886261	-0.690490	0.000000	-0.371062	0.000000	0.000000	0.000000	-0.004963	-0.002780	0.008381	0.000000	0.000000	2.000000	53.000000	0.000000
3685.673840	0.113793	0.544860	0.007449	81.519554	-31.058458	67.886261	-0.690490	0.000000	-0.371062	0.000000	0.000000	0.000000	-0.004963	-0.002780	0.008381	0.000000	0.000000	2.000000	53.000000	0.000000
3685.677173	0.113793	0.544860	0.007449	81.480873	-31.258282	67.623795	-0.689663	0.000000	-0.372459	0.000000	0.000000	0.000000	-0.004963	-0.002780	0.008381	0.000000	0.000000	2.000000	53.000000	0.000000
3685.680506	0.113793	0.544860	0.007449	81.480873	-31.258282	67.623795	-0.689663	0.000000	-0.372459	0.000000	0.000000	0.000000	-0.004963	-0.002780	0.008381	0.000000	0.000000	2.000000	53.000000	0.000000
3685.683840	0.113804	0.544841	0.007494	81.480873	-31.258282	67.623795	-0.689663	0.000000	-0.372459	0.000000	0.000000	0.000000	0.003311	-0.005557	0.013520	0.000000	0.000000	2.000000	53.000000	0.000000
3685.687173	0.113804	0.544841	0.007494	81.432053	-31.506573	67.296776	-0.689663	0.000000	-0.372459	0.000000	0.000000	0.000000	0.003311	-0.005557	0.013520	0.000000	0.000000	2.000000	53.000000	0.000000
3685.690506	0.113804	0.544841	0.007494	81.432053	-31.506573	67.296776	-0.689663	0.000000	-0.372459	0.000000	0.000000	0.000000	0.003311	-0.005557	0.013520	0.000000	0.000000	2.000000	53.000000	0.000000
3685.693840	0.113804	0.544841	0.007494	81.432053	-31.506573	67.296776	-0.689663	0.000000	-0.372459	0.000000	0.000000	0.000000	0.003311	-0.005557	0.013520	0.000000	0.000000	2.000000	53.000000	0.000000
3685.697173	0.113826	0.544804	0.007584	81.379669	-31.768118	66.951126	-0.690215	0.000000	-0.374712	0.000000	0.000000	0.000000	0.006622	-0.011110	0.027038	0.000000	0.000000	2.000000	53.000000	0.000000
3685.700506	0.113826	0.544804	0.007584	81.379669	-31.768118	66.951126	-0.690215	0.000000	-0.374712	0.000000	0.000000	0.000000	0.006622	-0.011110	0.027038	0.000000	0.000000	2.000000	53.000000	0.000000
3685.703840	0.113826	0.544804	0.007584	81.379669	-31.768118	66.951126	-0.690215	0.000000	-0.374712	0.000000	0.000000	0.000000	0.006622	-0.011110	0.027038	0.000000	0.000000	2.000000	53.000000	0.000000
3685.707173	0.113826	0.544804	0.007584	81.327034	-32.020557	66.609055	-0.691319	0.000000	-0.379218	0.000000	0.000000	0.000000	0.006622	-0.011110	0.027038	0.000000	0.000000	2.000000	53.000000	0.000000
3685.710506	0.113876	0.544795	0.007596	81.327034	-32.020557	66.609055	-0.691319	0.000000	-0.379218	0.000000	0.000000	0.000000	0.014893	-0.002771	0.003516	0.000000	0.000000	2.000000	53.000000	0.000000
3685.713840	0.113876	0.544795	0.007596	81.327034	-32.020557	66.609055	-0.691319	0.000000	-0.379218	0.000000	0.000000	0.000000	0.014893	-0.002771	0.003516	0.000000	0.000000	2.000000	53.000000	0.000000
3685.717173	0.113876	0.544795	0.007596	81.271950	-32.282894	66.256294	-0.693801	0.000000	-0.379804	0.000000	0.000000	0.000000	0.014893	-0.002771	0.003516	0.000000	0.000000	2.000000	53.000000	0.000000
3685.720506	0.113876	0.544795	0.007596	81.271950	-32.282894	66.256294	-0.693801	0.000000	-0.379804	0.000000	0.000000	0.000000	0.014893	-0.002771	0.003516	0.000000	0.000000	2.000000	53.000000	0.000000
3685.723840	0.113931	0.544776	0.007630	81.271950	-32.282894	66.256294	-0.693801	0.000000	-0.379804	0.000000	0.000000	0.000000	0.016550	-0.005565	0.010273	0.000000	0.000000	2.000000	53.000000	0.000000
3685.727173	0.113931	0.544776	0.007630	81.212082	-32.559765	65.879128	-0.693801	0.000000	-0.379804	0.000000	0.000000	0.000000	0.016550	-0.005565	0.010273	0.000000	0.000000	2.000000	53.000000	0.000000
3685.730506	0.113959	0.544767	0.007647	81.212082	-32.559765	65.879128	-0.693801	0.000000	-0.379804	0.000000	0.000000	0.000000	0.008275	-0.002787	0.005136	0.000000	0.000000	2.000000	53.000000	0.000000
3685.733840	0.113959	0.544767	0.007647	81.212082	-32.559765	65.879128	-0.693801	0.000000	-0.379804	0.000000	0.000000	0.000000	0.008275	-0.002787	0.005136	0.000000	0.000000	2.000000	53.000000	0.000000
3685.737173	0.113959	0.544767	0.007647	81.154198	-32.824421	65.520454	-0.697939	0.000000	-0.382372	0.000000	0.000000	0.000000	0.008275	-0.002787	0.005136	0.000000	0.000000	2.000000	53.000000	0.000000
3685.740506	0.113959	0.544767	0.007647	81.154198	-32.824421	65.520454	-0.697939	0.000000	-0.382372	0.000000	0.000000	0.000000	0.008275	-0.002787	0.005136	0.000000	0.000000	2.000000	53.000000	0.000000
3685.743840	0.113986	0.544758	0.007665	81.154198	-32.824421	65.520454	-0.697939	0.000000	-0.382372	0.000000	0.000000	0.000000	0.008279	-0.002781	0.005135	0.000000	0.000000	2.000000	53.000000	0.000000
3685.747173	0.113986	0.544758	0.007665	81.113457	-32.955559	65.326920	-0.697939	0.000000	-0.382372	0.000000	0.000000	0.000000	0.008279	-0.002781	0.005135	0.000000	0.000000	2.000000	53.000000	0.000000
3685.750506	0.113986	0.544758	0.007665	81.113457	-32.955559	65.326920	-0.697939	0.000000	-0.382372	0.000000	0.000000	0.000000	0.008279	-0.002781	0.005135	0.000000	0.000000	2.000000	53.000000	0.000000
3685.753840	0.113986	0.544758	0.007665	81.113457	-32.955559	65.326920	-0.697939	0.000000	-0.382372	0.000000	0.000000	0.000000	0.008279	-0.002781	0.005135	0.000000	0.000000	2.000000	53.000000	0.000000
3685.757173	0.114092	0.544825	0.007714	81.102333	-32.951855	65.314781	-0.699319	0.000000	-0.383228	0.000000	0.000000	0.000000	0.031744	0.020278	0.014958	0.000000	0.000000	2.000000	53.000000	0.000000
3685.760506	0.114092	0.544825	0.007714	81.102333	-32.951855	65.314781	-0.699319	0.000000	-0.383228	0.000000	0.000000	0.000000	0.031744	0.020278	0.014958	0.000000	0.000000	2.000000	53.000000	0.000000
3685.763840	0.114092	0.544825	0.007714	81.102333	-32.951855	65.314781	-0.699319	0.000000	-0.383228	0.000000	0.000000	0.000000	0.031744	0.020278	0.014958	0.000000	0.000000	2.000000	53.000000	0.000000
3685.767173	0.114092	0.544825	0.007714	81.098053	-32.917320	65.344269	-0.704609	0.000000	-0.385721	0.000000	0.000000	0.000000	0.031744	0.020278	0.014958	0.000000	0.000000	2.000000	53.000000	0.000000
3685.770506	0.114140	0.544868	0.007717	81.098053	-32.917320	65.344269	-0.704609	0.000000	-0.385721	0.000000	0.000000	0.000000	0.014216	0.012910	0.000717	0.000000	0.000000	2.000000	53.000000	0.000000
3685.773840	0.114140	0.544868	0.007717	81.098053	-32.917320	65.344269	-0.704609	0.000000	-0.385721	0.000000	0.000000	0.000000	0.014216	0.012910	0.000717	0.000000	0.000000	2.000000	53.000000	0.000000
3685.777173	0.114140	0.544868	0.007717	81.091614	-32.870991	65.388405	-0.706979	0.000000	-0.385841	0.000000	0.000000	0.000000	0.014216	0.012910	0.000717	0.000000	0.000000	2.000000	53.000000	0.000000
3685.780506	0.114140	0.544868	0.007717	81.091614	-32.870991	65.388405	-0.706979	0.000000	-0.385841	0.000000	0.000000	0.000000	0.014216	0.012910	0.000717	0.000000	0.000000	2.000000	53.000000	0.000000
3685.783840	0.114175	0.544919	0.007765	81.091614	-32.870991	65.388405	-0.706979	0.000000	-0.385841	0.000000	0.000000	0.000000	0.010570	0.015197	0.014460	0.000000	0.000000	2.000000	53.000000	0.000000
3685.787173	0.114175	0.544919	0.007765	81.087296	-32.841927	65.417786	-0.706979	0.000000	-0.385841	0.000000	0.000000	0.000000	0.010570	0.015197	0.014460	0.000000	0.000000	2.000000	53.000000	0.000000
3685.790506	0.114175	0.544919	0.007765	81.087296	-32.841927	65.417786	-0.706979	0.000000	-0.385841	0.000000	0.000000	0.000000	0.010570	0.015197	0.014460	0.000000	0.000000	2.000000	53.000000	0.000000
3685.793840	0.114175	0.544919	0.007765	81.087296	-32.841927	65.417786	-0.706979	0.000000	-0.385841	0.000000	0.000000	0.000000	0.010570	0.015197	0.014460	0.000000	0.000000	2.000000	53.000000	0.000000
3685.797173	0.114197	0.545003	0.007854	81.080864	-32.795746	65.461823	-0.708740	0.000000	-0.388251	0.000000	0.000000	0.000000	0.006582	0.025340	0.026804	0.000000	0.000000	2.000000	53.000000	0.000000
3685.800506	0.114197	0.545003	0.007854	81.080864	-32.795746	65.461823	-0.708740	0.000000	-0.388251	0.000000	0.000000	0.000000	0.006582	0.025340	0.026804	0.000000	0.000000	2.000000	53.000000	0.000000
3685.803840	0.114197	0.545003	0.007854	81.080864	-32.795746	65.461823	-0.708740	0.000000	-0.388251	0.000000	0.000000	0.000000	0.006582	0.025340	0.026804	0.000000	0.000000	2.000000	53.000000	0.000000
3685.807173	0.114197	0.545003	0.007854	81.076584	-32.769501	65.491165	-0.709837	0.000000	-0.392718	0.000000	0.000000	0.000000	0.006582	0.025340	0.026804	0.000000	0.000000	2.000000	53.000000	0.000000
3685.810506	0.114206	0.545037	0.007890	81.076584	-32.769501	65.491165	-0.709837	0.000000	-0.392718	0.000000	0.000000	0.000000	0.002632	0.010127	0.010720	0.000000	0.000000	2.000000	53.000000	0.000000
3685.813840	0.114206	0.545037	0.007890	81.076584	-32.769501	65.491165	-0.709837	0.000000	-0.392718	0.000000	0.000000	0.000000	0.002632	0.010127	0.010720	0.000000	0.000000	2.000000	53.000000	0.000000
3685.817173	0.114206	0.545037	0.007890	81.074387	-32.755020	65.505760	-0.710276	0.000000	-0.394505	0.000000	0.000000	0.000000	0.002632	0.010127	0.010720	0.000000	0.000000	2.000000	53.000000	0.000000
3685.820506	0.114206	0.545037	0.007890	81.074387	-32.755020	65.505760	-0.710276	0.000000	-0.394505	0.000000	0.000000	0.000000	0.002632	0.010127	0.010720	0.000000	0.000000	2.000000	53.000000	0.000000
3685.823840	0.114193	0.545045	0.007936	81.074387	-32.755020	65.505760	-0.710276	0.000000	-0.394505	0.000000	0.000000	0.000000	-0.003649	0.002295	0.013743	0.000000	0.000000	2.000000	53.000000	0.000000
3685.827173	0.114193	0.545045	0.007936	81.075531	-32.752571	65.512711	-0.710276	0.000000	-0.394505	0.000000	0.000000	0.000000	-0.003649	0.002295	0.013743	0.000000	0.000000	2.000000	53.000000	0.000000
3685.830506	0.114193	0.545045	0.007936	81.075531	-32.752571	65.512711	-0.710276	0.000000	-0.394505	0.000000	0.000000	0.000000	-0.003649	0.002295	0.013743	0.000000	0.000000	2.000000	53.000000	0.000000
3685.833840	0.114193	0.545045	0.007936	81.075531	-32.752571	65.512711	-0.710276	0.000000	-0.394505	0.000000	0.000000	0.000000	-0.003649	0.002295	0.013743	0.000000	0.000000	2.000000	53.000000	0.000000
3685.837173	0.114171	0.545045	0.007941	81.075508	-32.755253	65.512733	-0.709668	0.000000	-0.396795	0.000000	0.000000	0.000000	-0.006623	0.000006	0.001626	0.000000	0.000000	2.000000	53.000000	0.000000
3685.840506	0.114171	0.545045	0.007941	81.075508	-32.755253	65.512733	-0.709668	0.000000	-0.396795	0.000000	0.000000	0.000000	-0.006623	0.000006	0.001626	0.000000	0.000000	2.000000	53.000000	0.000000
3685.843840	0.114171	0.545045	0.007941	81.075508	-32.755253	65.512733	-0.709668	0.000000	-0.396795	0.000000	0.000000	0.000000	-0.006623	0.000006	0.001626	0.000000	0.000000	2.000000	53.000000	0.000000
3685.847173	0.114171	0.545045	0.007941	81.077736	-32.767063	65.498116	-0.708564	0.000000	-0.397066	0.000000	0.000000	0.000000	-0.006623	0.000006	0.001626	0.000000	0.000000	2.000000	53.000000	0.000000
3685.850506	0.114189	0.545028	0.007918	81.077736	-32.767063	65.498116	-0.708564	0.000000	-0.397066	0.000000	0.000000	0.000000	0.005307	-0.005066	-0.006986	0.000000	0.000000	2.000000	53.000000	0.000000
3685.853840	0.114189	0.545028	0.007918	81.077736	-32.767063	65.498116	-0.708564	0.000000	-0.397066	0.000000	0.000000	0.000000	0.005307	-0.005066	-0.006986	0.000000	0.000000	2.000000	53.000000	0.000000
3685.857173	0.114189	0.545028	0.007918	81.075531	-32.752571	65.512711	-0.709448	0.000000	-0.395902	0.000000	0.000000	0.000000	0.005307	-0.005066	-0.006986	0.000000	0.000000	2.000000	53.000000	0.000000
3685.860506	0.114189	0.545028	0.007918	81.075531	-32.752571	65.512711	-0.709448	0.000000	-0.395902	0.000000	0.000000	0.000000	0.005307	-0.005066	-0.006986	0.000000	0.000000	2.000000	53.000000	0.000000
3685.863840	0.114193	0.545045	0.007936	81.075531	-32.752571	65.512711	-0.709448	0.000000	-0.395902	0.000000	0.000000	0.000000	0.001317	0.005067	0.005360	0.000000	0.000000	2.000000	53.000000	0.000000
3685.867173	0.114193	0.545045	0.007936	81.075531	-32.749847	65.512711	-0.709448	0.000000	-0.395902	0.000000	0.000000	0.000000	0.001317	0.005067	0.005360	0.000000	0.000000	2.000000	53.000000	0.000000
3685.870506	0.114193	0.545045	0.007936	81.075531	-32.749847	65.512711	-0.709448	0.000000	-0.395902	0.000000	0.000000	0.000000	0.001317	0.005067	0.005360	0.000000	0.000000	2.000000	53.000000	0.000000
3685.873840	0.114193	0.545045	0.007936	81.075531	-32.749847	65.512711	-0.709448	0.000000	-0.395902	0.000000	0.000000	0.000000	0.001317	0.005067	0.005360	0.000000	0.000000	2.000000	53.000000	0.000000
3685.877173	0.114210	0.545054	0.007908	81.075531	-32.749847	65.512711	-0.709668	0.000000	-0.396795	0.000000	0.000000	0.000000	0.004965	0.002790	-0.008384	0.000000	0.000000	2.000000	53.000000	0.000000
3685.880506	0.114210	0.545054	0.007908	81.075531	-32.749847	65.512711	-0.709668	0.000000	-0.396795	0.000000	0.000000	0.000000	0.004965	0.002790	-0.008384	0.000000	0.000000	2.000000	53.000000	0.000000
3685.883840	0.114210	0.545054	0.007908	81.075531	-32.749847	65.512711	-0.709668	0.000000	-0.396795	0.000000	0.000000	0.000000	0.004965	0.002790	-0.008384	0.000000	0.000000	2.000000	53.000000	0.000000
3685.887173	0.114210	0.545054	0.007908	81.075531	-32.749847	65.512711	-0.710495	0.000000	-0.395398	0.000000	0.000000	0.000000	0.004965	0.002790	-0.008384	0.000000	0.000000	2.000000	53.000000	0.000000
3685.890506	0.114210	0.545054	0.007908	81.075531	-32.749847	65.512711	-0.710495	0.000000	-0.395398	0.000000	0.000000	0.000000	0.000001	0.000000	0.000000	0.000000	0.000000	2.000000	53.000000	0.000000
3685.893840	0.114210	0.545054	0.007908	81.075531	-32.749847	65.512711	-0.710495	0.000000	-0.395398	0.000000	0.000000	0.000000	0.000001	0.000000	0.000000	0.000000	0.000000	2.000000	53.000000	0.000000
3685.897173	0.114210	0.545054	0.007908	81.077690	-32.764328	65.498093	-0.710495	0.000000	-0.395398	0.000000	0.000000	0.000000	0.000001	0.000000	0.000000	0.000000	0.000000	2.000000	53.000000	0.000000
3685.900506	0.114210	0.545054	0.007908	81.077690	-32.764328	65.498093	-0.710495	0.000000	-0.395398	0.000000	0.000000	0.000000	0.000001	0.000000	0.000000	0.000000	0.000000	2.000000	53.000000	0.000000
3685.903840	0.114200	0.545047	0.007868	81.077690	-32.764328	65.498093	-0.710495	0.000000	-0.395398	0.000000	0.000000	0.000000	-0.002975	-0.002289	-0.012117	0.000000	0.000000	2.000000	53.000000	0.000000
3685.907173	0.114200	0.545047	0.007868	81.076370	-32.749390	65.510170	-0.710495	0.000000	-0.395398	0.000000	0.000000	0.000000	-0.002975	-0.002289	-0.012117	0.000000	0.000000	2.000000	53.000000	0.000000
3685.910506	0.114200	0.545047	0.007868	81.076370	-32.749390	65.510170	-0.710495	0.000000	-0.395398	0.000000	0.000000	0.000000	-0.002975	-0.002289	-0.012117	0.000000	0.000000	2.000000	53.000000	0.000000
3685.913840	0.114200	0.545047	0.007868	81.076370	-32.749390	65.510170	-0.710495	0.000000	-0.395398	0.000000	0.000000	0.000000	-0.002975	-0.002289	-0.012117	0.000000	0.000000	2.000000	53.000000	0.000000
3685.917173	0.114218	0.545030	0.007844	81.077164	-32.751640	65.507545	-0.709999	0.000000	-0.393379	0.000000	0.000000	0.000000	0.005308	-0.005072	-0.006986	0.000000	0.000000	2.000000	53.000000	0.000000
3685.920506	0.114218	0.545030	0.007844	81.077164	-32.751640	65.507545	-0.709999	0.000000	-0.393379	0.000000	0.000000	0.000000	0.005308	-0.005072	-0.006986	0.000000	0.000000	2.000000	53.000000	0.000000
3685.923840	0.114218	0.545030	0.007844	81.077164	-32.751640	65.507545	-0.709999	0.000000	-0.393379	0.000000	0.000000	0.000000	0.005308	-0.005072	-0.006986	0.000000	0.000000	2.000000	53.000000	0.000000
3685.927173	0.114218	0.545030	0.007844	81.075836	-32.736725	65.519646	-0.710884	0.000000	-0.392214	0.000000	0.000000	0.000000	0.005308	-0.005072	-0.006986	0.000000	0.000000	2.000000	53.000000	0.000000
3685.930506	0.114245	0.545020	0.007861	81.075836	-32.736725	65.519646	-0.710884	0.000000	-0.392214	0.000000	0.000000	0.000000	0.008280	-0.002777	0.005131	0.000000	0.000000	2.000000	53.000000	0.000000
3685.933840	0.114245	0.545020	0.007861	81.075836	-32.736725	65.519646	-0.710884	0.000000	-0.392214	0.000000	0.000000	0.000000	0.008280	-0.002777	0.005131	0.000000	0.000000	2.000000	53.000000	0.000000
3685.937173	0.114245	0.545020	0.007861	81.074478	-32.724495	65.531677	-0.712264	0.000000	-0.393069	0.000000	0.000000	0.000000	0.008280	-0.002777	0.005131	0.000000	0.000000	2.000000	53.000000	0.000000
3685.940506	0.114245	0.545020	0.007861	81.074478	-32.724495	65.531677	-0.712264	0.000000	-0.393069	0.000000	0.000000	0.000000	0.008280	-0.002777	0.005131	0.000000	0.000000	2.000000	53.000000	0.000000
3685.943840	0.114251	0.545011	0.007884	81.074478	-32.724495	65.531677	-0.712264	0.000000	-0.393069	0.000000	0.000000	0.000000	0.001661	-0.002788	0.006758	0.000000	0.000000	2.000000	53.000000	0.000000
3685.947173	0.114251	0.545011	0.007884	81.074478	-32.724495	65.531677	-0.712264	0.000000	-0.393069	0.000000	0.000000	0.000000	0.001661	-0.002788	0.006758	0.000000	0.000000	2.000000	53.000000	0.000000
3685.950506	0.114251	0.545011	0.007884	81.074478	-32.724495	65.531677	-0.712264	0.000000	-0.393069	0.000000	0.000000	0.000000	0.001661	-0.002788	0.006758	0.000000	0.000000	2.000000	53.000000	0.000000
3685.953840	0.114251	0.545011	0.007884	81.074478	-32.724495	65.531677	-0.712264	0.000000	-0.393069	0.000000	0.000000	0.000000	0.001661	-0.002788	0.006758	0.000000	0.000000	2.000000	53.000000	0.000000
3685.957173	0.114240	0.544993	0.007934	81.074516	-32.727207	65.531693	-0.712541	0.000000	-0.394196	0.000000	0.000000	0.000000	-0.003305	-0.005547	0.015141	0.000000	0.000000	2.000000	53.000000	0.000000
3685.960506	0.114240	0.544993	0.007934	81.074516	-32.727207	65.531693	-0.712541	0.000000	-0.394196	0.000000	0.000000	0.000000	-0.003305	-0.005547	0.015141	0.000000	0.000000	2.000000	53.000000	0.000000
3685.963840	0.114240	0.544993	0.007934	81.074516	-32.727207	65.531693	-0.712541	0.000000	-0.394196	0.000000	0.000000	0.000000	-0.003305	-0.005547	0.015141	0.000000	0.000000	2.000000	53.000000	0.000000
3685.967173	0.114240	0.544993	0.007934	81.074516	-32.729939	65.531700	-0.711990	0.000000	-0.396719	0.000000	0.000000	0.000000	-0.003305	-0.005547	0.015141	0.000000	0.000000	2.000000	53.000000	0.000000
3685.970506	0.114223	0.544983	0.007962	81.074516	-32.729939	65.531700	-0.711990	0.000000	-0.396719	0.000000	0.000000	0.000000	-0.004964	-0.002787	0.008384	0.000000	0.000000	2.000000	53.000000	0.000000
3685.973840	0.114223	0.544983	0.007962	81.074516	-32.729939	65.531700	-0.711990	0.000000	-0.396719	0.000000	0.000000	0.000000	-0.004964	-0.002787	0.008384	0.000000	0.000000	2.000000	53.000000	0.000000
3685.977173	0.114223	0.544983	0.007962	81.076675	-32.747108	65.517059	-0.711163	0.000000	-0.398116	0.000000	0.000000	0.000000	-0.004964	-0.002787	0.008384	0.000000	0.000000	2.000000	53.000000	0.000000
3685.980506	0.114223	0.544983	0.007962	81.076675	-32.747108	65.517059	-0.711163	0.000000	-0.398116	0.000000	0.000000	0.000000	-0.004964	-0.002787	0.008384	0.000000	0.000000	2.000000	53.000000	0.000000
3685.983840	0.114202	0.544957	0.007972	81.076675	-32.747108	65.517059	-0.711163	0.000000	-0.398116	0.000000	0.000000	0.000000	-0.006280	-0.007853	0.003024	0.000000	0.000000	2.000000	53.000000	0.000000
3685.987173	0.114202	0.544957	0.007972	81.076637	-32.752541	65.517044	-0.711163	0.000000	-0.398116	0.000000	0.000000	0.000000	-0.006280	-0.007853	0.003024	0.000000	0.000000	2.000000	53.000000	0.000000
3685.990506	0.114202	0.544957	0.007972	81.076637	-32.752541	65.517044	-0.711163	0.000000	-0.398116	0.000000	0.000000	0.000000	-0.006280	-0.007853	0.003024	0.000000	0.000000	2.000000	53.000000	0.000000
3685.993840	0.114202	0.544957	0.007972	81.076637	-32.752541	65.517044	-0.711163	0.000000	-0.398116	0.000000	0.000000	0.000000	-0.006280	-0.007853	0.003024	0.000000	0.000000	2.000000	53.000000	0.000000
3685.997173	0.114099	0.544922	0.008027	81.075333	-32.745754	65.529144	-0.710116	0.000000	-0.398620	0.000000	0.000000	0.000000	-0.031125	-0.010641	0.016282	0.000000	0.000000	2.000000	53.000000	0.000000
3686.000506	0.114099	0.544922	0.008027	81.075333	-32.745754	65.529144	-0.710116	0.000000	-0.398620	0.000000	0.000000	0.000000	-0.031125	-0.010641	0.016282	0.000000	0.000000	2.000000	53.000000	0.000000
3686.003840	0.114099	0.544922	0.008027	81.075333	-32.745754	65.529144	-0.710116	0.000000	-0.398620	0.000000	0.000000	0.000000	-0.031125	-0.010641	0.016282	0.000000	0.000000	2.000000	53.000000	0.000000
3686.007173	0.114099	0.544922	0.008027	81.076149	-32.756210	65.526505	-0.704929	0.000000	-0.401334	0.000000	0.000000	0.000000	-0.031125	-0.010641	0.016282	0.000000	0.000000	2.000000	53.000000	0.000000
3686.010506	0.114060	0.544912	0.008060	81.076149	-32.756210	65.526505	-0.704929	0.000000	-0.401334	0.000000	0.000000	0.000000	-0.011593	-0.002785	0.010006	0.000000	0.000000	2.000000	53.000000	0.000000
3686.013840	0.114060	0.544912	0.008060	81.076149	-32.756210	65.526505	-0.704929	0.000000	-0.401334	0.000000	0.000000	0.000000	-0.011593	-0.002785	0.010006	0.000000	0.000000	2.000000	53.000000	0.000000
3686.017173	0.114060	0.544912	0.008060	81.074783	-32.749409	65.538605	-0.702997	0.000000	-0.403002	0.000000	0.000000	0.000000	-0.011593	-0.002785	0.010006	0.000000	0.000000	2.000000	53.000000	0.000000
3686.020506	0.114060	0.544912	0.008060	81.074783	-32.749409	65.538605	-0.702997	0.000000	-0.403002	0.000000	0.000000	0.000000	-0.011593	-0.002785	0.010006	0.000000	0.000000	2.000000	53.000000	0.000000
3686.023840	0.114021	0.544903	0.008093	81.074783	-32.749409	65.538605	-0.702997	0.000000	-0.403002	0.000000	0.000000	0.000000	-0.011596	-0.002779	0.010005	0.000000	0.000000	2.000000	53.000000	0.000000
3686.027173	0.114021	0.544903	0.008093	81.074821	-32.754883	65.538597	-0.702997	0.000000	-0.403002	0.000000	0.000000	0.000000	-0.011596	-0.002779	0.010005	0.000000	0.000000	2.000000	53.000000	0.000000
3686.030506	0.114021	0.544903	0.008093	81.074821	-32.754883	65.538597	-0.702997	0.000000	-0.403002	0.000000	0.000000	0.000000	-0.011596	-0.002779	0.010005	0.000000	0.000000	2.000000	53.000000	0.000000
3686.033840	0.114021	0.544903	0.008093	81.074821	-32.754883	65.538597	-0.702997	0.000000	-0.403002	0.000000	0.000000	0.000000	-0.011596	-0.002779	0.010005	0.000000	0.000000	2.000000	53.000000	0.000000
3686.037173	0.113972	0.544875	0.008177	81.074783	-32.757572	65.538551	-0.701064	0.000000	-0.404669	0.000000	0.000000	0.000000	-0.014914	-0.008357	0.025141	0.000000	0.000000	2.000000	53.000000	0.000000
3686.040506	0.113972	0.544875	0.008177	81.074783	-32.757572	65.538551	-0.701064	0.000000	-0.404669	0.000000	0.000000	0.000000	-0.014914	-0.008357	0.025141	0.000000	0.000000	2.000000	53.000000	0.000000
3686.043840	0.113972	0.544875	0.008177	81.074783	-32.757572	65.538551	-0.701064	0.000000	-0.404669	0.000000	0.000000	0.000000	-0.014914	-0.008357	0.025141	0.000000	0.000000	2.000000	53.000000	0.000000
3686.047173	0.113972	0.544875	0.008177	81.074783	-32.757572	65.538551	-0.698578	0.000000	-0.408859	0.000000	0.000000	0.000000	-0.014914	-0.008357	0.025141	0.000000	0.000000	2.000000	53.000000	0.000000
3686.050506	0.113972	0.544875	0.008177	81.074783	-32.757572	65.538551	-0.698578	0.000000	-0.408859	0.000000	0.000000	0.000000	-0.000001	-0.000006	-0.000000	0.000000	0.000000	2.000000	53.000000	0.000000
3686.053840	0.113972	0.544875	0.008177	81.074783	-32.757572	65.538551	-0.698578	0.000000	-0.408859	0.000000	0.000000	0.000000	-0.000001	-0.000006	-0.000000	0.000000	0.000000	2.000000	53.000000	0.000000
3686.057173	0.113972	0.544875	0.008177	81.072662	-32.740398	65.553276	-0.698578	0.000000	-0.408859	0.000000	0.000000	0.000000	-0.000001	-0.000006	-0.000000	0.000000	0.000000	2.000000	53.000000	0.000000
3686.060506	0.113972	0.544875	0.008177	81.072662	-32.740398	65.553276	-0.698578	0.000000	-0.408859	0.000000	0.000000	0.000000	-0.000001	-0.000006	-0.000000	0.000000	0.000000	2.000000	53.000000	0.000000
3686.063840	0.113998	0.544892	0.008190	81.072662	-32.740398	65.553276	-0.698578	0.000000	-0.408859	0.000000	0.000000	0.000000	0.007939	0.005066	0.003738	0.000000	0.000000	2.000000	53.000000	0.000000
3686.067173	0.113998	0.544892	0.008190	81.072662	-32.737728	65.553238	-0.698578	0.000000	-0.408859	0.000000	0.000000	0.000000	0.007939	0.005066	0.003738	0.000000	0.000000	2.000000	53.000000	0.000000
3686.070506	0.113998	0.544892	0.008190	81.072662	-32.737728	65.553238	-0.698578	0.000000	-0.408859	0.000000	0.000000	0.000000	0.007939	0.005066	0.003738	0.000000	0.000000	2.000000	53.000000	0.000000
3686.073840	0.113998	0.544892	0.008190	81.072662	-32.737728	65.553238	-0.698578	0.000000	-0.408859	0.000000	0.000000	0.000000	0.007939	0.005066	0.003738	0.000000	0.000000	2.000000	53.000000	0.000000
3686.077173	0.114036	0.544928	0.008152	81.070511	-32.720528	65.567871	-0.699902	0.000000	-0.409482	0.000000	0.000000	0.000000	0.011256	0.010644	-0.011401	0.000000	0.000000	2.000000	53.000000	0.000000
3686.080506	0.114036	0.544928	0.008152	81.070511	-32.720528	65.567871	-0.699902	0.000000	-0.409482	0.000000	0.000000	0.000000	0.011256	0.010644	-0.011401	0.000000	0.000000	2.000000	53.000000	0.000000
3686.083840	0.114036	0.544928	0.008152	81.070511	-32.720528	65.567871	-0.699902	0.000000	-0.409482	0.000000	0.000000	0.000000	0.011256	0.010644	-0.011401	0.000000	0.000000	2.000000	53.000000	0.000000
3686.087173	0.114036	0.544928	0.008152	81.068359	-32.703346	65.582504	-0.701778	0.000000	-0.407582	0.000000	0.000000	0.000000	0.011256	0.010644	-0.011401	0.000000	0.000000	2.000000	53.000000	0.000000
3686.090506	0.114079	0.544954	0.008136	81.068359	-32.703346	65.582504	-0.701778	0.000000	-0.407582	0.000000	0.000000	0.000000	0.012911	0.007860	-0.004645	0.000000	0.000000	2.000000	53.000000	0.000000
3686.093840	0.114079	0.544954	0.008136	81.068359	-32.703346	65.582504	-0.701778	0.000000	-0.407582	0.000000	0.000000	0.000000	0.012911	0.007860	-0.004645	0.000000	0.000000	2.000000	53.000000	0.000000
3686.097173	0.114079	0.544954	0.008136	81.066208	-32.683472	65.597107	-0.703929	0.000000	-0.406808	0.000000	0.000000	0.000000	0.012911	0.007860	-0.004645	0.000000	0.000000	2.000000	53.000000	0.000000
3686.100506	0.114079	0.544954	0.008136	81.066208	-32.683472	65.597107	-0.703929	0.000000	-0.406808	0.000000	0.000000	0.000000	0.012911	0.007860	-0.004645	0.000000	0.000000	2.000000	53.000000	0.000000
3686.103840	0.114104	0.544997	0.008144	81.066208	-32.683472	65.597107	-0.703929	0.000000	-0.406808	0.000000	0.000000	0.000000	0.007599	0.012901	0.002338	0.000000	0.000000	2.000000	53.000000	0.000000
3686.107173	0.114104	0.544997	0.008144	81.061867	-32.651924	65.626297	-0.703929	0.000000	-0.406808	0.000000	0.000000	0.000000	0.007599	0.012901	0.002338	0.000000	0.000000	2.000000	53.000000	0.000000
3686.110506	0.114104	0.544997	0.008144	81.061867	-32.651924	65.626297	-0.703929	0.000000	-0.406808	0.000000	0.000000	0.000000	0.007599	0.012901	0.002338	0.000000	0.000000	2.000000	53.000000	0.000000
3686.113840	0.114104	0.544997	0.008144	81.061867	-32.651924	65.626297	-0.703929	0.000000	-0.406808	0.000000	0.000000	0.000000	0.007599	0.012901	0.002338	0.000000	0.000000	2.000000	53.000000	0.000000
3686.117173	0.114156	0.545057	0.008164	81.059692	-32.634747	65.640907	-0.705196	0.000000	-0.407198	0.000000	0.000000	0.000000	0.015539	0.018008	0.006069	0.000000	0.000000	2.000000	53.000000	0.000000
3686.120506	0.114156	0.545057	0.008164	81.059692	-32.634747	65.640907	-0.705196	0.000000	-0.407198	0.000000	0.000000	0.000000	0.015539	0.018008	0.006069	0.000000	0.000000	2.000000	53.000000	0.000000
3686.123840	0.114156	0.545057	0.008164	81.059692	-32.634747	65.640907	-0.705196	0.000000	-0.407198	0.000000	0.000000	0.000000	0.015539	0.018008	0.006069	0.000000	0.000000	2.000000	53.000000	0.000000
3686.127173	0.114156	0.545057	0.008164	81.057587	-32.620388	65.655464	-0.707786	0.000000	-0.408209	0.000000	0.000000	0.000000	0.015539	0.018008	0.006069	0.000000	0.000000	2.000000	53.000000	0.000000
3686.130506	0.114178	0.545057	0.008159	81.057587	-32.620388	65.655464	-0.707786	0.000000	-0.408209	0.000000	0.000000	0.000000	0.006628	0.000001	-0.001626	0.000000	0.000000	2.000000	53.000000	0.000000
3686.133840	0.114178	0.545057	0.008159	81.057587	-32.620388	65.655464	-0.707786	0.000000	-0.408209	0.000000	0.000000	0.000000	0.006628	0.000001	-0.001626	0.000000	0.000000	2.000000	53.000000	0.000000
3686.137173	0.114178	0.545057	0.008159	81.057587	-32.617661	65.655502	-0.708890	0.000000	-0.407938	0.000000	0.000000	0.000000	0.006628	0.000001	-0.001626	0.000000	0.000000	2.000000	53.000000	0.000000
3686.140506	0.114178	0.545057	0.008159	81.057587	-32.617661	65.655502	-0.708890	0.000000	-0.407938	0.000000	0.000000	0.000000	0.006628	0.000001	-0.001626	0.000000	0.000000	2.000000	53.000000	0.000000
3686.143840	0.114183	0.545048	0.008181	81.057587	-32.617661	65.655502	-0.708890	0.000000	-0.407938	0.000000	0.000000	0.000000	0.001658	-0.002782	0.006757	0.000000	0.000000	2.000000	53.000000	0.000000
3686.147173	0.114183	0.545048	0.008181	81.059738	-32.632080	65.640877	-0.708890	0.000000	-0.407938	0.000000	0.000000	0.000000	0.001658	-0.002782	0.006757	0.000000	0.000000	2.000000	53.000000	0.000000
3686.150506	0.114183	0.545048	0.008181	81.059738	-32.632080	65.640877	-0.708890	0.000000	-0.407938	0.000000	0.000000	0.000000	0.001658	-0.002782	0.006757	0.000000	0.000000	2.000000	53.000000	0.000000
3686.153840	0.114183	0.545048	0.008181	81.059738	-32.632080	65.640877	-0.708890	0.000000	-0.407938	0.000000	0.000000	0.000000	0.001658	-0.002782	0.006757	0.000000	0.000000	2.000000	53.000000	0.000000
3686.157173	0.114175	0.545014	0.008146	81.061897	-32.646488	65.626297	-0.709167	0.000000	-0.409065	0.000000	0.000000	0.000000	-0.002630	-0.010137	-0.010718	0.000000	0.000000	2.000000	53.000000	0.000000
3686.160506	0.114175	0.545014	0.008146	81.061897	-32.646488	65.626297	-0.709167	0.000000	-0.409065	0.000000	0.000000	0.000000	-0.002630	-0.010137	-0.010718	0.000000	0.000000	2.000000	53.000000	0.000000
3686.163840	0.114175	0.545014	0.008146	81.061897	-32.646488	65.626297	-0.709167	0.000000	-0.409065	0.000000	0.000000	0.000000	-0.002630	-0.010137	-0.010718	0.000000	0.000000	2.000000	53.000000	0.000000
3686.167173	0.114175	0.545014	0.008146	81.059212	-32.622162	65.650330	-0.708728	0.000000	-0.407278	0.000000	0.000000	0.000000	-0.002630	-0.010137	-0.010718	0.000000	0.000000	2.000000	53.000000	0.000000
3686.170506	0.114175	0.545014	0.008146	81.059212	-32.622162	65.650330	-0.708728	0.000000	-0.407278	0.000000	0.000000	0.000000	0.000000	0.000002	-0.000000	0.000000	0.000000	2.000000	53.000000	0.000000
3686.173840	0.114175	0.545014	0.008146	81.059212	-32.622162	65.650330	-0.708728	0.000000	-0.407278	0.000000	0.000000	0.000000	0.000000	0.000002	-0.000000	0.000000	0.000000	2.000000	53.000000	0.000000
3686.177173	0.114175	0.545014	0.008146	81.054375	-32.586098	65.688972	-0.708728	0.000000	-0.407278	0.000000	0.000000	0.000000	0.000000	0.000002	-0.000000	0.000000	0.000000	2.000000	53.000000	0.000000
3686.180506	0.114175	0.545014	0.008146	81.054375	-32.586098	65.688972	-0.708728	0.000000	-0.407278	0.000000	0.000000	0.000000	0.000000	0.000002	-0.000000	0.000000	0.000000	2.000000	53.000000	0.000000
3686.183840	0.114151	0.545040	0.008146	81.054375	-32.586098	65.688972	-0.708728	0.000000	-0.407278	0.000000	0.000000	0.000000	-0.006969	0.007857	0.000228	0.000000	0.000000	2.000000	53.000000	0.000000
3686.187173	0.114151	0.545040	0.008146	81.045509	-32.513699	65.763512	-0.708728	0.000000	-0.407278	0.000000	0.000000	0.000000	-0.006969	0.007857	0.000228	0.000000	0.000000	2.000000	53.000000	0.000000
3686.190506	0.114151	0.545040	0.008146	81.045509	-32.513699	65.763512	-0.708728	0.000000	-0.407278	0.000000	0.000000	0.000000	-0.006969	0.007857	0.000228	0.000000	0.000000	2.000000	53.000000	0.000000
3686.193840	0.114151	0.545040	0.008146	81.045509	-32.513699	65.763512	-0.708728	0.000000	-0.407278	0.000000	0.000000	0.000000	-0.006969	0.007857	0.000228	0.000000	0.000000	2.000000	53.000000	0.000000
3686.197173	0.114126	0.545081	0.008233	81.037178	-32.451397	65.828484	-0.707567	0.000000	-0.407316	0.000000	0.000000	0.000000	-0.007656	0.012440	0.026083	0.000000	0.000000	2.000000	53.000000	0.000000
3686.200506	0.114126	0.545081	0.008233	81.037178	-32.451397	65.828484	-0.707567	0.000000	-0.407316	0.000000	0.000000	0.000000	-0.007656	0.012440	0.026083	0.000000	0.000000	2.000000	53.000000	0.000000
3686.203840	0.114126	0.545081	0.008233	81.037178	-32.451397	65.828484	-0.707567	0.000000	-0.407316	0.000000	0.000000	0.000000	-0.007656	0.012440	0.026083	0.000000	0.000000	2.000000	53.000000	0.000000
3686.207173	0.114126	0.545081	0.008233	81.032310	-32.415573	65.866913	-0.706291	0.000000	-0.411663	0.000000	0.000000	0.000000	-0.007656	0.012440	0.026083	0.000000	0.000000	2.000000	53.000000	0.000000
3686.210506	0.114108	0.545098	0.008257	81.032310	-32.415573	65.866913	-0.706291	0.000000	-0.411663	0.000000	0.000000	0.000000	-0.005315	0.005067	0.006983	0.000000	0.000000	2.000000	53.000000	0.000000
3686.213840	0.114108	0.545098	0.008257	81.032310	-32.415573	65.866913	-0.706291	0.000000	-0.411663	0.000000	0.000000	0.000000	-0.005315	0.005067	0.006983	0.000000	0.000000	2.000000	53.000000	0.000000
3686.217173	0.114108	0.545098	0.008257	81.030159	-32.401241	65.881409	-0.705405	0.000000	-0.412827	0.000000	0.000000	0.000000	-0.005315	0.005067	0.006983	0.000000	0.000000	2.000000	53.000000	0.000000
3686.220506	0.114108	0.545098	0.008257	81.030159	-32.401241	65.881409	-0.705405	0.000000	-0.412827	0.000000	0.000000	0.000000	-0.005315	0.005067	0.006983	0.000000	0.000000	2.000000	53.000000	0.000000
3686.223840	0.114118	0.545106	0.008297	81.030159	-32.401241	65.881409	-0.705405	0.000000	-0.412827	0.000000	0.000000	0.000000	0.002971	0.002295	0.012115	0.000000	0.000000	2.000000	53.000000	0.000000
3686.227173	0.114118	0.545106	0.008297	81.030159	-32.401241	65.881409	-0.705405	0.000000	-0.412827	0.000000	0.000000	0.000000	0.002971	0.002295	0.012115	0.000000	0.000000	2.000000	53.000000	0.000000
3686.230506	0.114118	0.545106	0.008297	81.030159	-32.401241	65.881409	-0.705405	0.000000	-0.412827	0.000000	0.000000	0.000000	0.002971	0.002295	0.012115	0.000000	0.000000	2.000000	53.000000	0.000000
3686.233840	0.114118	0.545106	0.008297	81.030159	-32.401241	65.881409	-0.705405	0.000000	-0.412827	0.000000	0.000000	0.000000	0.002971	0.002295	0.012115	0.000000	0.000000	2.000000	53.000000	0.000000
3686.237173	0.114158	0.545052	0.008364	81.032288	-32.412838	65.866867	-0.705900	0.000000	-0.414846	0.000000	0.000000	0.000000	0.011944	-0.016198	0.020043	0.000000	0.000000	2.000000	53.000000	0.000000
3686.240506	0.114158	0.545052	0.008364	81.032288	-32.412838	65.866867	-0.705900	0.000000	-0.414846	0.000000	0.000000	0.000000	0.011944	-0.016198	0.020043	0.000000	0.000000	2.000000	53.000000	0.000000
3686.243840	0.114158	0.545052	0.008364	81.032288	-32.412838	65.866867	-0.705900	0.000000	-0.414846	0.000000	0.000000	0.000000	0.011944	-0.016198	0.020043	0.000000	0.000000	2.000000	53.000000	0.000000
3686.247173	0.114158	0.545052	0.008364	81.032097	-32.392872	65.885780	-0.707891	0.000000	-0.418187	0.000000	0.000000	0.000000	0.011944	-0.016198	0.020043	0.000000	0.000000	2.000000	53.000000	0.000000
3686.250506	0.114185	0.545043	0.008381	81.032097	-32.392872	65.885780	-0.707891	0.000000	-0.418187	0.000000	0.000000	0.000000	0.008286	-0.002799	0.005130	0.000000	0.000000	2.000000	53.000000	0.000000
3686.253840	0.114185	0.545043	0.008381	81.032097	-32.392872	65.885780	-0.707891	0.000000	-0.418187	0.000000	0.000000	0.000000	0.008286	-0.002799	0.005130	0.000000	0.000000	2.000000	53.000000	0.000000
3686.257173	0.114185	0.545043	0.008381	81.030754	-32.380756	65.897781	-0.709271	0.000000	-0.419042	0.000000	0.000000	0.000000	0.008286	-0.002799	0.005130	0.000000	0.000000	2.000000	53.000000	0.000000
3686.260506	0.114185	0.545043	0.008381	81.030754	-32.380756	65.897781	-0.709271	0.000000	-0.419042	0.000000	0.000000	0.000000	0.008286	-0.002799	0.005130	0.000000	0.000000	2.000000	53.000000	0.000000
3686.263840	0.114196	0.545024	0.008426	81.030754	-32.380756	65.897781	-0.709271	0.000000	-0.419042	0.000000	0.000000	0.000000	0.003315	-0.005558	0.013512	0.000000	0.000000	2.000000	53.000000	0.000000
3686.267173	0.114196	0.545024	0.008426	81.028061	-32.356579	65.921669	-0.709271	0.000000	-0.419042	0.000000	0.000000	0.000000	0.003315	-0.005558	0.013512	0.000000	0.000000	2.000000	53.000000	0.000000
3686.270506	0.114196	0.545024	0.008426	81.028061	-32.356579	65.921669	-0.709271	0.000000	-0.419042	0.000000	0.000000	0.000000	0.003315	-0.005558	0.013512	0.000000	0.000000	2.000000	53.000000	0.000000
3686.273840	0.114196	0.545024	0.008426	81.028061	-32.356579	65.921669	-0.709271	0.000000	-0.419042	0.000000	0.000000	0.000000	0.003315	-0.005558	0.013512	0.000000	0.000000	2.000000	53.000000	0.000000
3686.277173	0.114212	0.545022	0.008489	81.024345	-32.312946	65.966957	-0.709824	0.000000	-0.421294	0.000000	0.000000	0.000000	0.004628	-0.000492	0.018869	0.000000	0.000000	2.000000	53.000000	0.000000
3686.280506	0.114212	0.545022	0.008489	81.024345	-32.312946	65.966957	-0.709824	0.000000	-0.421294	0.000000	0.000000	0.000000	0.004628	-0.000492	0.018869	0.000000	0.000000	2.000000	53.000000	0.000000
3686.283840	0.114212	0.545022	0.008489	81.024345	-32.312946	65.966957	-0.709824	0.000000	-0.421294	0.000000	0.000000	0.000000	0.004628	-0.000492	0.018869	0.000000	0.000000	2.000000	53.000000	0.000000
3686.287173	0.114212	0.545022	0.008489	81.020271	-32.276737	66.002724	-0.710595	0.000000	-0.424439	0.000000	0.000000	0.000000	0.004628	-0.000492	0.018869	0.000000	0.000000	2.000000	53.000000	0.000000
3686.290506	0.114223	0.545004	0.008534	81.020271	-32.276737	66.002724	-0.710595	0.000000	-0.424439	0.000000	0.000000	0.000000	0.003313	-0.005594	0.013511	0.000000	0.000000	2.000000	53.000000	0.000000
3686.293840	0.114223	0.545004	0.008534	81.020271	-32.276737	66.002724	-0.710595	0.000000	-0.424439	0.000000	0.000000	0.000000	0.003313	-0.005594	0.013511	0.000000	0.000000	2.000000	53.000000	0.000000
3686.297173	0.114223	0.545004	0.008534	81.016197	-32.240574	66.038422	-0.711148	0.000000	-0.426690	0.000000	0.000000	0.000000	0.003313	-0.005594	0.013511	0.000000	0.000000	2.000000	53.000000	0.000000
3686.300506	0.114223	0.545004	0.008534	81.016197	-32.240574	66.038422	-0.711148	0.000000	-0.426690	0.000000	0.000000	0.000000	0.003313	-0.005594	0.013511	0.000000	0.000000	2.000000	53.000000	0.000000
3686.303840	0.114234	0.544985	0.008579	81.016197	-32.240574	66.038422	-0.711148	0.000000	-0.426690	0.000000	0.000000	0.000000	0.003313	-0.005563	0.013510	0.000000	0.000000	2.000000	53.000000	0.000000
3686.307173	0.114234	0.544985	0.008579	81.015198	-32.220840	66.057243	-0.711148	0.000000	-0.426690	0.000000	0.000000	0.000000	0.003313	-0.005563	0.013510	0.000000	0.000000	2.000000	53.000000	0.000000
3686.310506	0.114234	0.544985	0.008579	81.015198	-32.220840	66.057243	-0.711148	0.000000	-0.426690	0.000000	0.000000	0.000000	0.003313	-0.005563	0.013510	0.000000	0.000000	2.000000	53.000000	0.000000
3686.313840	0.114234	0.544985	0.008579	81.015198	-32.220840	66.057243	-0.711148	0.000000	-0.426690	0.000000	0.000000	0.000000	0.003313	-0.005563	0.013510	0.000000	0.000000	2.000000	53.000000	0.000000
3686.317173	0.114265	0.544897	0.008610	81.013313	-32.196220	66.078499	-0.711700	0.000000	-0.428942	0.000000	0.000000	0.000000	0.009318	-0.026388	0.009317	0.000000	0.000000	2.000000	53.000000	0.000000
3686.320506	0.114265	0.544897	0.008610	81.013313	-32.196220	66.078499	-0.711700	0.000000	-0.428942	0.000000	0.000000	0.000000	0.009318	-0.026388	0.009317	0.000000	0.000000	2.000000	53.000000	0.000000
3686.323840	0.114265	0.544897	0.008610	81.013313	-32.196220	66.078499	-0.711700	0.000000	-0.428942	0.000000	0.000000	0.000000	0.009318	-0.026388	0.009317	0.000000	0.000000	2.000000	53.000000	0.000000
3686.327173	0.114265	0.544897	0.008610	81.013580	-32.188541	66.085403	-0.713253	0.000000	-0.430495	0.000000	0.000000	0.000000	0.009318	-0.026388	0.009317	0.000000	0.000000	2.000000	53.000000	0.000000
3686.330506	0.114273	0.544836	0.008642	81.013580	-32.188541	66.085403	-0.713253	0.000000	-0.430495	0.000000	0.000000	0.000000	0.002341	-0.018507	0.009545	0.000000	0.000000	2.000000	53.000000	0.000000
3686.333840	0.114273	0.544836	0.008642	81.013580	-32.188541	66.085403	-0.713253	0.000000	-0.430495	0.000000	0.000000	0.000000	0.002341	-0.018507	0.009545	0.000000	0.000000	2.000000	53.000000	0.000000
3686.337173	0.114273	0.544836	0.008642	81.008194	-32.140438	66.132912	-0.713643	0.000000	-0.432086	0.000000	0.000000	0.000000	0.002341	-0.018507	0.009545	0.000000	0.000000	2.000000	53.000000	0.000000
3686.340506	0.114273	0.544836	0.008642	81.008194	-32.140438	66.132912	-0.713643	0.000000	-0.432086	0.000000	0.000000	0.000000	0.002341	-0.018507	0.009545	0.000000	0.000000	2.000000	53.000000	0.000000
3686.343840	0.114257	0.544800	0.008674	81.008194	-32.140438	66.132912	-0.713643	0.000000	-0.432086	0.000000	0.000000	0.000000	-0.004634	-0.010638	0.009776	0.000000	0.000000	2.000000	53.000000	0.000000
3686.347173	0.114257	0.544800	0.008674	81.008987	-32.148018	66.130402	-0.713643	0.000000	-0.432086	0.000000	0.000000	0.000000	-0.004634	-0.010638	0.009776	0.000000	0.000000	2.000000	53.000000	0.000000
3686.350506	0.114252	0.544772	0.008747	81.008987	-32.148018	66.130402	-0.713643	0.000000	-0.432086	0.000000	0.000000	0.000000	-0.001667	-0.008385	0.021887	0.000000	0.000000	2.000000	53.000000	0.000000
3686.353840	0.114252	0.544772	0.008747	81.008987	-32.148018	66.130402	-0.713643	0.000000	-0.432086	0.000000	0.000000	0.000000	-0.001667	-0.008385	0.021887	0.000000	0.000000	2.000000	53.000000	0.000000
3686.357173	0.114252	0.544772	0.008747	81.011215	-32.164951	66.116058	-0.712593	0.000000	-0.437363	0.000000	0.000000	0.000000	-0.001667	-0.008385	0.021887	0.000000	0.000000	2.000000	53.000000	0.000000
3686.360506	0.114252	0.544772	0.008747	81.011215	-32.164951	66.116058	-0.712593	0.000000	-0.437363	0.000000	0.000000	0.000000	-0.001667	-0.008385	0.021887	0.000000	0.000000	2.000000	53.000000	0.000000
3686.363840	0.114236	0.544737	0.008780	81.011215	-32.164951	66.116058	-0.712593	0.000000	-0.437363	0.000000	0.000000	0.000000	-0.004639	-0.010655	0.009774	0.000000	0.000000	2.000000	53.000000	0.000000
3686.367173	0.114236	0.544737	0.008780	81.011215	-32.164951	66.116058	-0.712593	0.000000	-0.437363	0.000000	0.000000	0.000000	-0.004639	-0.010655	0.009774	0.000000	0.000000	2.000000	53.000000	0.000000
3686.370506	0.114236	0.544737	0.008780	81.011215	-32.164951	66.116058	-0.712593	0.000000	-0.437363	0.000000	0.000000	0.000000	-0.004639	-0.010655	0.009774	0.000000	0.000000	2.000000	53.000000	0.000000
3686.373840	0.114236	0.544737	0.008780	81.011215	-32.164951	66.116058	-0.712593	0.000000	-0.437363	0.000000	0.000000	0.000000	-0.004639	-0.010655	0.009774	0.000000	0.000000	2.000000	53.000000	0.000000
3686.377173	0.114260	0.544673	0.008875	81.013329	-32.179180	66.101624	-0.711820	0.000000	-0.438992	0.000000	0.000000	0.000000	0.006962	-0.019041	0.028403	0.000000	0.000000	2.000000	53.000000	0.000000
3686.380506	0.114260	0.544673	0.008875	81.013329	-32.179180	66.101624	-0.711820	0.000000	-0.438992	0.000000	0.000000	0.000000	0.006962	-0.019041	0.028403	0.000000	0.000000	2.000000	53.000000	0.000000
3686.383840	0.114260	0.544673	0.008875	81.013329	-32.179180	66.101624	-0.711820	0.000000	-0.438992	0.000000	0.000000	0.000000	0.006962	-0.019041	0.028403	0.000000	0.000000	2.000000	53.000000	0.000000
3686.387173	0.114260	0.544673	0.008875	81.011215	-32.164951	66.116058	-0.712980	0.000000	-0.443726	0.000000	0.000000	0.000000	0.006962	-0.019041	0.028403	0.000000	0.000000	2.000000	53.000000	0.000000
3686.390506	0.114270	0.544681	0.008915	81.011215	-32.164951	66.116058	-0.712980	0.000000	-0.443726	0.000000	0.000000	0.000000	0.002970	0.002274	0.012112	0.000000	0.000000	2.000000	53.000000	0.000000
3686.393840	0.114270	0.544681	0.008915	81.011215	-32.164951	66.116058	-0.712980	0.000000	-0.443726	0.000000	0.000000	0.000000	0.002970	0.002274	0.012112	0.000000	0.000000	2.000000	53.000000	0.000000
3686.397173	0.114270	0.544681	0.008915	81.011177	-32.167686	66.116020	-0.713475	0.000000	-0.445744	0.000000	0.000000	0.000000	0.002970	0.002274	0.012112	0.000000	0.000000	2.000000	53.000000	0.000000
3686.400506	0.114270	0.544681	0.008915	81.011177	-32.167686	66.116020	-0.713475	0.000000	-0.445744	0.000000	0.000000	0.000000	0.002970	0.002274	0.012112	0.000000	0.000000	2.000000	53.000000	0.000000
3686.403840	0.114258	0.544662	0.008965	81.011177	-32.167686	66.116020	-0.713475	0.000000	-0.445744	0.000000	0.000000	0.000000	-0.003328	-0.005582	0.015131	0.000000	0.000000	2.000000	53.000000	0.000000
3686.407173	0.114258	0.544662	0.008965	81.011177	-32.170372	66.116051	-0.713475	0.000000	-0.445744	0.000000	0.000000	0.000000	-0.003328	-0.005582	0.015131	0.000000	0.000000	2.000000	53.000000	0.000000
3686.410506	0.114258	0.544662	0.008965	81.011177	-32.170372	66.116051	-0.713475	0.000000	-0.445744	0.000000	0.000000	0.000000	-0.003328	-0.005582	0.015131	0.000000	0.000000	2.000000	53.000000	0.000000
3686.413840	0.114258	0.544662	0.008965	81.011177	-32.170372	66.116051	-0.713475	0.000000	-0.445744	0.000000	0.000000	0.000000	-0.003328	-0.005582	0.015131	0.000000	0.000000	2.000000	53.000000	0.000000
3686.417173	0.114236	0.544662	0.008971	81.011177	-32.170372	66.116051	-0.712920	0.000000	-0.448266	0.000000	0.000000	0.000000	-0.006640	-0.000003	0.001627	0.000000	0.000000	2.000000	53.000000	0.000000
3686.420506	0.114236	0.544662	0.008971	81.011177	-32.170372	66.116051	-0.712920	0.000000	-0.448266	0.000000	0.000000	0.000000	-0.006640	-0.000003	0.001627	0.000000	0.000000	2.000000	53.000000	0.000000
3686.423840	0.114236	0.544662	0.008971	81.011177	-32.170372	66.116051	-0.712920	0.000000	-0.448266	0.000000	0.000000	0.000000	-0.006640	-0.000003	0.001627	0.000000	0.000000	2.000000	53.000000	0.000000
3686.427173	0.114236	0.544662	0.008971	81.013359	-32.184616	66.101616	-0.711814	0.000000	-0.448537	0.000000	0.000000	0.000000	-0.006640	-0.000003	0.001627	0.000000	0.000000	2.000000	53.000000	0.000000
3686.430506	0.114222	0.544638	0.008913	81.013359	-32.184616	66.101616	-0.711814	0.000000	-0.448537	0.000000	0.000000	0.000000	-0.004280	-0.007346	-0.017472	0.000000	0.000000	2.000000	53.000000	0.000000
3686.433840	0.114222	0.544638	0.008913	81.013359	-32.184616	66.101616	-0.711814	0.000000	-0.448537	0.000000	0.000000	0.000000	-0.004280	-0.007346	-0.017472	0.000000	0.000000	2.000000	53.000000	0.000000
3686.437173	0.114222	0.544638	0.008913	81.017693	-32.213066	66.072823	-0.711100	0.000000	-0.445626	0.000000	0.000000	0.000000	-0.004280	-0.007346	-0.017472	0.000000	0.000000	2.000000	53.000000	0.000000
3686.440506	0.114222	0.544638	0.008913	81.017693	-32.213066	66.072823	-0.711100	0.000000	-0.445626	0.000000	0.000000	0.000000	-0.004280	-0.007346	-0.017472	0.000000	0.000000	2.000000	53.000000	0.000000
3686.443840	0.114207	0.544639	0.008850	81.017693	-32.213066	66.072823	-0.711100	0.000000	-0.445626	0.000000	0.000000	0.000000	-0.004623	0.000516	-0.018865	0.000000	0.000000	2.000000	53.000000	0.000000
3686.447173	0.114207	0.544639	0.008850	81.017708	-32.210377	66.072784	-0.711100	0.000000	-0.445626	0.000000	0.000000	0.000000	-0.004623	0.000516	-0.018865	0.000000	0.000000	2.000000	53.000000	0.000000
3686.450506	0.114207	0.544639	0.008850	81.017708	-32.210377	66.072784	-0.711100	0.000000	-0.445626	0.000000	0.000000	0.000000	-0.004623	0.000516	-0.018865	0.000000	0.000000	2.000000	53.000000	0.000000
3686.453840	0.114207	0.544639	0.008850	81.017708	-32.210377	66.072784	-0.711100	0.000000	-0.445626	0.000000	0.000000	0.000000	-0.004623	0.000516	-0.018865	0.000000	0.000000	2.000000	53.000000	0.000000
3686.457173	0.114244	0.544675	0.008812	81.015549	-32.193424	66.087234	-0.710330	0.000000	-0.442481	0.000000	0.000000	0.000000	0.011277	0.010673	-0.011398	0.000000	0.000000	2.000000	53.000000	0.000000
3686.460506	0.114244	0.544675	0.008812	81.015549	-32.193424	66.087234	-0.710330	0.000000	-0.442481	0.000000	0.000000	0.000000	0.011277	0.010673	-0.011398	0.000000	0.000000	2.000000	53.000000	0.000000
3686.463840	0.114244	0.544675	0.008812	81.015549	-32.193424	66.087234	-0.710330	0.000000	-0.442481	0.000000	0.000000	0.000000	0.011277	0.010673	-0.011398	0.000000	0.000000	2.000000	53.000000	0.000000
3686.467173	0.114244	0.544675	0.008812	81.011177	-32.162231	66.116043	-0.712209	0.000000	-0.440582	0.000000	0.000000	0.000000	0.011277	0.010673	-0.011398	0.000000	0.000000	2.000000	53.000000	0.000000
3686.470506	0.114275	0.544709	0.008842	81.011177	-32.162231	66.116043	-0.712209	0.000000	-0.440582	0.000000	0.000000	0.000000	0.009265	0.010123	0.009092	0.000000	0.000000	2.000000	53.000000	0.000000
3686.473840	0.114275	0.544709	0.008842	81.011177	-32.162231	66.116043	-0.712209	0.000000	-0.440582	0.000000	0.000000	0.000000	0.009265	0.010123	0.009092	0.000000	0.000000	2.000000	53.000000	0.000000
3686.477173	0.114275	0.544709	0.008842	81.008987	-32.148018	66.130402	-0.712209	0.000000	-0.440582	0.000000	0.000000	0.000000	0.009265	0.010123	0.009092	0.000000	0.000000	2.000000	53.000000	0.000000
3686.480506	0.114275	0.544709	0.008842	81.008987	-32.148018	66.130402	-0.712209	0.000000	-0.440582	0.000000	0.000000	0.000000	0.009265	0.010123	0.009092	0.000000	0.000000	2.000000	53.000000	0.000000
3686.483840	0.114279	0.544726	0.008860	81.008987	-32.148018	66.130402	-0.712209	0.000000	-0.440582	0.000000	0.000000	0.000000	0.001314	0.005075	0.005359	0.000000	0.000000	2.000000	53.000000	0.000000
3686.487173	0.114279	0.544726	0.008860	81.006844	-32.133789	66.144852	-0.713753	0.000000	-0.442097	0.000000	0.000000	0.000000	0.001314	0.005075	0.005359	0.000000	0.000000	2.000000	53.000000	0.000000
3686.490506	0.114279	0.544726	0.008860	81.006844	-32.133789	66.144852	-0.713753	0.000000	-0.442097	0.000000	0.000000	0.000000	0.001314	0.005075	0.005359	0.000000	0.000000	2.000000	53.000000	0.000000
3686.493840	0.114279	0.544726	0.008860	81.006844	-32.133789	66.144852	-0.713753	0.000000	-0.442097	0.000000	0.000000	0.000000	0.001314	0.005075	0.005359	0.000000	0.000000	2.000000	53.000000	0.000000
3686.497173	0.114289	0.544733	0.008900	81.007957	-32.128628	66.151794	-0.713972	0.000000	-0.442990	0.000000	0.000000	0.000000	0.002969	0.002267	0.012112	0.000000	0.000000	2.000000	53.000000	0.000000
3686.500506	0.114289	0.544733	0.008900	81.007957	-32.128628	66.151794	-0.713972	0.000000	-0.442990	0.000000	0.000000	0.000000	0.002969	0.002267	0.012112	0.000000	0.000000	2.000000	53.000000	0.000000
3686.503840	0.114289	0.544733	0.008900	81.007957	-32.128628	66.151794	-0.713972	0.000000	-0.442990	0.000000	0.000000	0.000000	0.002969	0.002267	0.012112	0.000000	0.000000	2.000000	53.000000	0.000000
3686.507173	0.114289	0.544733	0.008900	81.010162	-32.142853	66.137444	-0.714467	0.000000	-0.445009	0.000000	0.000000	0.000000	0.002969	0.002267	0.012112	0.000000	0.000000	2.000000	53.000000	0.000000
3686.510506	0.114281	0.544699	0.008864	81.010162	-32.142853	66.137444	-0.714467	0.000000	-0.445009	0.000000	0.000000	0.000000	-0.002627	-0.010130	-0.010718	0.000000	0.000000	2.000000	53.000000	0.000000
3686.513840	0.114281	0.544699	0.008864	81.010162	-32.142853	66.137444	-0.714467	0.000000	-0.445009	0.000000	0.000000	0.000000	-0.002627	-0.010130	-0.010718	0.000000	0.000000	2.000000	53.000000	0.000000
3686.517173	0.114281	0.544699	0.008864	81.014473	-32.168564	66.108589	-0.714467	0.000000	-0.445009	0.000000	0.000000	0.000000	-0.002627	-0.010130	-0.010718	0.000000	0.000000	2.000000	53.000000	0.000000
3686.520506	0.114281	0.544699	0.008864	81.014473	-32.168564	66.108589	-0.714467	0.000000	-0.445009	0.000000	0.000000	0.000000	-0.002627	-0.010130	-0.010718	0.000000	0.000000	2.000000	53.000000	0.000000
3686.523840	0.114304	0.544673	0.008864	81.014473	-32.168564	66.108589	-0.714467	0.000000	-0.445009	0.000000	0.000000	0.000000	0.006978	-0.007865	-0.000235	0.000000	0.000000	2.000000	53.000000	0.000000
3686.527173	0.114304	0.544673	0.008864	81.016678	-32.182762	66.094215	-0.714029	0.000000	-0.443222	0.000000	0.000000	0.000000	0.006978	-0.007865	-0.000235	0.000000	0.000000	2.000000	53.000000	0.000000
3686.530506	0.114304	0.544673	0.008864	81.016678	-32.182762	66.094215	-0.714029	0.000000	-0.443222	0.000000	0.000000	0.000000	0.006978	-0.007865	-0.000235	0.000000	0.000000	2.000000	53.000000	0.000000
3686.533840	0.114304	0.544673	0.008864	81.016678	-32.182762	66.094215	-0.714029	0.000000	-0.443222	0.000000	0.000000	0.000000	0.006978	-0.007865	-0.000235	0.000000	0.000000	2.000000	53.000000	0.000000
3686.537173	0.114293	0.544654	0.008914	81.014496	-32.171291	66.108620	-0.715192	0.000000	-0.443183	0.000000	0.000000	0.000000	-0.003326	-0.005582	0.015132	0.000000	0.000000	2.000000	53.000000	0.000000
3686.540506	0.114293	0.544654	0.008914	81.014496	-32.171291	66.108620	-0.715192	0.000000	-0.443183	0.000000	0.000000	0.000000	-0.003326	-0.005582	0.015132	0.000000	0.000000	2.000000	53.000000	0.000000
3686.543840	0.114293	0.544654	0.008914	81.014496	-32.171291	66.108620	-0.715192	0.000000	-0.443183	0.000000	0.000000	0.000000	-0.003326	-0.005582	0.015132	0.000000	0.000000	2.000000	53.000000	0.000000
3686.547173	0.114293	0.544654	0.008914	81.007957	-32.128628	66.151794	-0.714638	0.000000	-0.445705	0.000000	0.000000	0.000000	-0.003326	-0.005582	0.015132	0.000000	1.000000	2.000000	53.000000	0.000000
3686.550506	0.114322	0.544677	0.009035	81.007957	-32.128628	66.151794	-0.714638	0.000000	-0.445705	0.000000	0.000000	0.000000	0.008908	0.006809	0.036333	0.000000	1.000000	2.000000	53.000000	0.000000
