# Supplementary material for: Haptic Guidance Needs to Be Intuitive Not Just Informative to Improve Human Motor Accuracy
Source: PLoS One. 2016 Mar 16;11(3):e0150912. doi: 10.1371/journal.pone.0150912 (PMC4794196; doi:10.1371/journal.pone.0150912)
Supplement: S2 Data — (ZIP) [file pone.0150912.s002.zip › Subject1/exp2_0054.txt]

Time	PosX	PosY	PosZ	RotX	RotY	RotZ	ForceX	ForceY	ForceZ	MomentX	MomentY	MomentZ	VelocityX	VelocityY	VelocityZ	CalibratedWeight	ButtonDown	Condition	Trial	Visual
3688.603840	0.000495	0.545568	0.258932	81.280663	58.871464	142.563080	0.000000	0.000000	0.000000	0.000000	0.000000	0.000000	0.051003	-0.014784	0.024986	0.000000	1.000000	2.000000	54.000000	0.000000
3688.607173	0.000495	0.545568	0.258932	81.314201	58.899029	142.510315	-1.806930	0.000000	-4.662081	0.000000	0.000000	0.000000	0.051003	-0.014784	0.024986	0.000000	1.000000	2.000000	54.000000	0.000000
3688.610506	0.000495	0.545568	0.258932	81.314201	58.899029	142.510315	-1.806930	0.000000	-4.662081	0.000000	0.000000	0.000000	0.051003	-0.014784	0.024986	0.000000	1.000000	2.000000	54.000000	0.000000
3688.613840	0.000427	0.545470	0.258620	81.314201	58.899029	142.510315	-1.806930	0.000000	-4.662081	0.000000	0.000000	0.000000	-0.020453	-0.029439	-0.093790	0.000000	1.000000	2.000000	54.000000	0.000000
3688.617173	0.000427	0.545470	0.258620	81.453781	58.846977	142.259338	-1.809086	0.000000	-4.661246	0.000000	0.000000	0.000000	-0.020453	-0.029439	-0.093790	0.000000	1.000000	2.000000	54.000000	0.000000
3688.620506	0.000427	0.545470	0.258620	81.453781	58.846977	142.259338	-1.809086	0.000000	-4.661246	0.000000	0.000000	0.000000	-0.020453	-0.029439	-0.093790	0.000000	1.000000	2.000000	54.000000	0.000000
3688.623840	0.000427	0.545470	0.258620	81.453781	58.846977	142.259338	-1.809086	0.000000	-4.661246	0.000000	0.000000	0.000000	-0.020453	-0.029439	-0.093790	0.000000	1.000000	2.000000	54.000000	0.000000
3688.627173	-0.000253	0.544957	0.257831	81.662750	58.611198	141.519928	-1.809919	0.000000	-4.660922	0.000000	0.000000	0.000000	-0.203794	-0.154090	-0.236510	0.000000	1.000000	2.000000	54.000000	0.000000
3688.630506	-0.000253	0.544957	0.257831	81.662750	58.611198	141.519928	-1.809919	0.000000	-4.660922	0.000000	0.000000	0.000000	-0.203794	-0.154090	-0.236510	0.000000	1.000000	2.000000	54.000000	0.000000
3688.633840	-0.000253	0.544957	0.257831	81.662750	58.611198	141.519928	-1.809919	0.000000	-4.660922	0.000000	0.000000	0.000000	-0.203794	-0.154090	-0.236510	0.000000	1.000000	2.000000	54.000000	0.000000
3688.637173	-0.000524	0.544830	0.256962	81.765556	58.999592	141.238785	-1.804052	0.000000	-4.663196	0.000000	0.000000	0.000000	-0.081270	-0.037927	-0.260680	0.000000	1.000000	2.000000	54.000000	0.000000
3688.640506	-0.000524	0.544830	0.256962	81.765556	58.999592	141.238785	-1.804052	0.000000	-4.663196	0.000000	0.000000	0.000000	-0.081270	-0.037927	-0.260680	0.000000	1.000000	2.000000	54.000000	0.000000
3688.643840	-0.000524	0.544830	0.256962	81.765556	58.999592	141.238785	-1.804052	0.000000	-4.663196	0.000000	0.000000	0.000000	-0.081270	-0.037927	-0.260680	0.000000	1.000000	2.000000	54.000000	0.000000
3688.647173	-0.000963	0.544295	0.255986	81.776886	59.868336	141.558670	-1.805082	0.000000	-4.662797	0.000000	0.000000	0.000000	-0.131818	-0.160511	-0.292988	0.000000	1.000000	2.000000	54.000000	0.000000
3688.650506	-0.000963	0.544295	0.255986	81.776886	59.868336	141.558670	-1.805082	0.000000	-4.662797	0.000000	0.000000	0.000000	-0.131818	-0.160511	-0.292988	0.000000	1.000000	2.000000	54.000000	0.000000
3688.653840	-0.000963	0.544295	0.255986	81.776886	59.868336	141.558670	-1.805082	0.000000	-4.662797	0.000000	0.000000	0.000000	-0.131818	-0.160511	-0.292988	0.000000	1.000000	2.000000	54.000000	0.000000
3688.657173	-0.001097	0.543882	0.255023	81.785179	60.745987	142.240952	-1.804111	0.000000	-4.663173	0.000000	0.000000	0.000000	-0.040181	-0.124116	-0.288777	0.000000	1.000000	2.000000	54.000000	0.000000
3688.660506	-0.001097	0.543882	0.255023	81.785179	60.745987	142.240952	-1.804111	0.000000	-4.663173	0.000000	0.000000	0.000000	-0.040181	-0.124116	-0.288777	0.000000	1.000000	2.000000	54.000000	0.000000
3688.663840	-0.001097	0.543882	0.255023	81.785179	60.745987	142.240952	-1.804111	0.000000	-4.663173	0.000000	0.000000	0.000000	-0.040181	-0.124116	-0.288777	0.000000	1.000000	2.000000	54.000000	0.000000
3688.667173	-0.001197	0.543348	0.254041	81.798523	61.032536	142.551132	-1.807902	0.000000	-4.661705	0.000000	0.000000	0.000000	-0.029932	-0.160036	-0.294508	0.000000	1.000000	2.000000	54.000000	0.000000
3688.670506	-0.001197	0.543348	0.254041	81.798523	61.032536	142.551132	-1.807902	0.000000	-4.661705	0.000000	0.000000	0.000000	-0.029932	-0.160036	-0.294508	0.000000	1.000000	2.000000	54.000000	0.000000
3688.673840	-0.001197	0.543348	0.254041	81.798523	61.032536	142.551132	-1.807902	0.000000	-4.661705	0.000000	0.000000	0.000000	-0.029932	-0.160036	-0.294508	0.000000	1.000000	2.000000	54.000000	0.000000
3688.677173	-0.001263	0.542862	0.253114	81.714447	59.499310	141.055557	-1.812381	0.000000	-4.659966	0.000000	0.000000	0.000000	-0.019763	-0.145914	-0.278198	0.000000	1.000000	2.000000	54.000000	0.000000
3688.680506	-0.001263	0.542862	0.253114	81.714447	59.499310	141.055557	-1.812381	0.000000	-4.659966	0.000000	0.000000	0.000000	-0.019763	-0.145914	-0.278198	0.000000	1.000000	2.000000	54.000000	0.000000
3688.683840	-0.001263	0.542862	0.253114	81.714447	59.499310	141.055557	-1.812381	0.000000	-4.659966	0.000000	0.000000	0.000000	-0.019763	-0.145914	-0.278198	0.000000	1.000000	2.000000	54.000000	0.000000
3688.687173	-0.001396	0.542312	0.252145	81.522308	56.707726	138.321213	-1.817092	0.000000	-4.658131	0.000000	0.000000	0.000000	-0.039890	-0.164797	-0.290799	0.000000	1.000000	2.000000	54.000000	0.000000
3688.690506	-0.001396	0.542312	0.252145	81.522308	56.707726	138.321213	-1.817092	0.000000	-4.658131	0.000000	0.000000	0.000000	-0.039890	-0.164797	-0.290799	0.000000	1.000000	2.000000	54.000000	0.000000
3688.693840	-0.001396	0.542312	0.252145	81.522308	56.707726	138.321213	-1.817092	0.000000	-4.658131	0.000000	0.000000	0.000000	-0.039890	-0.164797	-0.290799	0.000000	1.000000	2.000000	54.000000	0.000000
3688.697173	-0.001663	0.541760	0.251141	81.271004	53.583454	135.268204	-1.821021	0.000000	-4.656596	0.000000	0.000000	0.000000	-0.080107	-0.165621	-0.301019	0.000000	1.000000	2.000000	54.000000	0.000000
3688.700506	-0.001663	0.541760	0.251141	81.271004	53.583454	135.268204	-1.821021	0.000000	-4.656596	0.000000	0.000000	0.000000	-0.080107	-0.165621	-0.301019	0.000000	1.000000	2.000000	54.000000	0.000000
3688.703840	-0.001663	0.541760	0.251141	81.271004	53.583454	135.268204	-1.821021	0.000000	-4.656596	0.000000	0.000000	0.000000	-0.080107	-0.165621	-0.301019	0.000000	1.000000	2.000000	54.000000	0.000000
3688.707173	-0.002063	0.541198	0.250041	80.991089	50.629208	132.403992	-1.823037	0.000000	-4.655807	0.000000	0.000000	0.000000	-0.120087	-0.168680	-0.330014	0.000000	1.000000	2.000000	54.000000	0.000000
3688.710506	-0.002063	0.541198	0.250041	80.991089	50.629208	132.403992	-1.823037	0.000000	-4.655807	0.000000	0.000000	0.000000	-0.120087	-0.168680	-0.330014	0.000000	1.000000	2.000000	54.000000	0.000000
3688.713840	-0.002063	0.541198	0.250041	80.991089	50.629208	132.403992	-1.823037	0.000000	-4.655807	0.000000	0.000000	0.000000	-0.120087	-0.168680	-0.330014	0.000000	1.000000	2.000000	54.000000	0.000000
3688.717173	-0.002495	0.540668	0.248871	80.684006	48.063347	129.948456	-1.823528	0.000000	-4.655614	0.000000	0.000000	0.000000	-0.129693	-0.159014	-0.351201	0.000000	1.000000	2.000000	54.000000	0.000000
3688.720506	-0.002495	0.540668	0.248871	80.684006	48.063347	129.948456	-1.823528	0.000000	-4.655614	0.000000	0.000000	0.000000	-0.129693	-0.159014	-0.351201	0.000000	1.000000	2.000000	54.000000	0.000000
3688.723840	-0.002495	0.540668	0.248871	80.684006	48.063347	129.948456	-1.823528	0.000000	-4.655614	0.000000	0.000000	0.000000	-0.129693	-0.159014	-0.351201	0.000000	1.000000	2.000000	54.000000	0.000000
3688.727173	-0.003060	0.540191	0.247642	80.317772	46.103592	128.142349	-1.823953	0.000000	-4.655448	0.000000	0.000000	0.000000	-0.169338	-0.143055	-0.368629	0.000000	1.000000	2.000000	54.000000	0.000000
3688.730506	-0.003060	0.540191	0.247642	80.317772	46.103592	128.142349	-1.823953	0.000000	-4.655448	0.000000	0.000000	0.000000	-0.169338	-0.143055	-0.368629	0.000000	1.000000	2.000000	54.000000	0.000000
3688.733840	-0.003060	0.540191	0.247642	80.317772	46.103592	128.142349	-1.823953	0.000000	-4.655448	0.000000	0.000000	0.000000	-0.169338	-0.143055	-0.368629	0.000000	1.000000	2.000000	54.000000	0.000000
3688.737173	-0.003589	0.539765	0.246499	79.869225	44.795097	126.916924	-1.822600	0.000000	-4.655978	0.000000	0.000000	0.000000	-0.158855	-0.127976	-0.342961	0.000000	1.000000	2.000000	54.000000	0.000000
3688.740506	-0.003589	0.539765	0.246499	79.869225	44.795097	126.916924	-1.822600	0.000000	-4.655978	0.000000	0.000000	0.000000	-0.158855	-0.127976	-0.342961	0.000000	1.000000	2.000000	54.000000	0.000000
3688.743840	-0.003589	0.539765	0.246499	79.869225	44.795097	126.916924	-1.822600	0.000000	-4.655978	0.000000	0.000000	0.000000	-0.158855	-0.127976	-0.342961	0.000000	1.000000	2.000000	54.000000	0.000000
3688.747173	-0.004050	0.539363	0.245397	79.360962	43.996708	125.986267	-1.821256	0.000000	-4.656504	0.000000	0.000000	0.000000	-0.138397	-0.120409	-0.330446	0.000000	1.000000	2.000000	54.000000	0.000000
3688.750506	-0.004050	0.539363	0.245397	79.360962	43.996708	125.986267	-1.821256	0.000000	-4.656504	0.000000	0.000000	0.000000	-0.138397	-0.120409	-0.330446	0.000000	1.000000	2.000000	54.000000	0.000000
3688.753840	-0.004050	0.539363	0.245397	79.360962	43.996708	125.986267	-1.821256	0.000000	-4.656504	0.000000	0.000000	0.000000	-0.138397	-0.120409	-0.330446	0.000000	1.000000	2.000000	54.000000	0.000000
3688.757173	-0.004478	0.538956	0.244405	78.839584	43.421116	125.211845	-1.820754	0.000000	-4.656700	0.000000	0.000000	0.000000	-0.128178	-0.122109	-0.297585	0.000000	1.000000	2.000000	54.000000	0.000000
3688.760506	-0.004478	0.538956	0.244405	78.839584	43.421116	125.211845	-1.820754	0.000000	-4.656700	0.000000	0.000000	0.000000	-0.128178	-0.122109	-0.297585	0.000000	1.000000	2.000000	54.000000	0.000000
3688.763840	-0.004478	0.538956	0.244405	78.839584	43.421116	125.211845	-1.820754	0.000000	-4.656700	0.000000	0.000000	0.000000	-0.128178	-0.122109	-0.297585	0.000000	1.000000	2.000000	54.000000	0.000000
3688.767173	-0.004938	0.538603	0.243532	78.349640	42.869713	124.705101	-1.820103	0.000000	-4.656955	0.000000	0.000000	0.000000	-0.138041	-0.106070	-0.261908	0.000000	1.000000	2.000000	54.000000	0.000000
3688.770506	-0.004938	0.538603	0.243532	78.349640	42.869713	124.705101	-1.820103	0.000000	-4.656955	0.000000	0.000000	0.000000	-0.138041	-0.106070	-0.261908	0.000000	1.000000	2.000000	54.000000	0.000000
3688.773840	-0.004938	0.538603	0.243532	78.349640	42.869713	124.705101	-1.820103	0.000000	-4.656955	0.000000	0.000000	0.000000	-0.138041	-0.106070	-0.261908	0.000000	1.000000	2.000000	54.000000	0.000000
3688.777173	-0.004938	0.538603	0.243532	77.910484	42.312252	124.397881	-1.818129	0.000000	-4.657725	0.000000	0.000000	0.000000	-0.138041	-0.106070	-0.261908	0.000000	0.000000	2.000000	54.000000	0.000000
3688.780506	-0.005398	0.538222	0.242756	77.910484	42.312252	124.397881	-1.818129	0.000000	-4.657725	0.000000	0.000000	0.000000	-0.137919	-0.114127	-0.232763	0.000000	0.000000	2.000000	54.000000	0.000000
3688.783840	-0.005398	0.538222	0.242756	77.910484	42.312252	124.397881	-1.818129	0.000000	-4.657725	0.000000	0.000000	0.000000	-0.137919	-0.114127	-0.232763	0.000000	0.000000	2.000000	54.000000	0.000000
3688.787173	-0.005824	0.537811	0.242047	77.540535	41.812061	124.153099	-1.818129	0.000000	-4.657725	0.000000	0.000000	0.000000	-0.127819	-0.123238	-0.212912	0.000000	0.000000	2.000000	54.000000	0.000000
3688.790506	-0.005824	0.537811	0.242047	77.540535	41.812061	124.153099	-1.818129	0.000000	-4.657725	0.000000	0.000000	0.000000	-0.127819	-0.123238	-0.212912	0.000000	0.000000	2.000000	54.000000	0.000000
3688.793840	-0.005824	0.537811	0.242047	77.540535	41.812061	124.153099	-1.818129	0.000000	-4.657725	0.000000	0.000000	0.000000	-0.127819	-0.123238	-0.212912	0.000000	0.000000	2.000000	54.000000	0.000000
3688.797173	-0.006216	0.537328	0.241376	77.218582	41.404434	123.979385	-1.813018	0.000000	-4.659718	0.000000	0.000000	0.000000	-0.117713	-0.144891	-0.201171	0.000000	0.000000	2.000000	54.000000	0.000000
3688.800506	-0.006216	0.537328	0.241376	77.218582	41.404434	123.979385	-1.813018	0.000000	-4.659718	0.000000	0.000000	0.000000	-0.117713	-0.144891	-0.201171	0.000000	0.000000	2.000000	54.000000	0.000000
3688.803840	-0.006216	0.537328	0.241376	77.218582	41.404434	123.979385	-1.813018	0.000000	-4.659718	0.000000	0.000000	0.000000	-0.117713	-0.144891	-0.201171	0.000000	0.000000	2.000000	54.000000	0.000000
3688.807173	-0.006707	0.536774	0.240743	76.945900	41.066235	123.866066	-1.810813	0.000000	-4.660575	0.000000	0.000000	0.000000	-0.147413	-0.166477	-0.189794	0.000000	0.000000	2.000000	54.000000	0.000000
3688.810506	-0.006707	0.536774	0.240743	76.945900	41.066235	123.866066	-1.810813	0.000000	-4.660575	0.000000	0.000000	0.000000	-0.147413	-0.166477	-0.189794	0.000000	0.000000	2.000000	54.000000	0.000000
3688.813840	-0.006707	0.536774	0.240743	76.945900	41.066235	123.866066	-1.810813	0.000000	-4.660575	0.000000	0.000000	0.000000	-0.147413	-0.166477	-0.189794	0.000000	0.000000	2.000000	54.000000	0.000000
3688.817173	-0.007330	0.536143	0.240116	76.760033	40.820221	123.783386	-1.806681	0.000000	-4.662178	0.000000	0.000000	0.000000	-0.186888	-0.189094	-0.188142	0.000000	0.000000	2.000000	54.000000	0.000000
3688.820506	-0.007330	0.536143	0.240116	76.760033	40.820221	123.783386	-1.806681	0.000000	-4.662178	0.000000	0.000000	0.000000	-0.186888	-0.189094	-0.188142	0.000000	0.000000	2.000000	54.000000	0.000000
3688.823840	-0.007330	0.536143	0.240116	76.760033	40.820221	123.783386	-1.806681	0.000000	-4.662178	0.000000	0.000000	0.000000	-0.186888	-0.189094	-0.188142	0.000000	0.000000	2.000000	54.000000	0.000000
3688.827173	-0.008116	0.535444	0.239380	76.738205	40.776627	123.768196	-1.800262	0.000000	-4.664660	0.000000	0.000000	0.000000	-0.235785	-0.209709	-0.220874	0.000000	0.000000	2.000000	54.000000	0.000000
3688.830506	-0.008116	0.535444	0.239380	76.738205	40.776627	123.768196	-1.800262	0.000000	-4.664660	0.000000	0.000000	0.000000	-0.235785	-0.209709	-0.220874	0.000000	0.000000	2.000000	54.000000	0.000000
3688.833840	-0.008116	0.535444	0.239380	76.738205	40.776627	123.768196	-1.800262	0.000000	-4.664660	0.000000	0.000000	0.000000	-0.235785	-0.209709	-0.220874	0.000000	0.000000	2.000000	54.000000	0.000000
3688.837173	-0.009030	0.534666	0.238438	76.905525	41.374920	124.251495	-1.791742	0.000000	-4.667940	0.000000	0.000000	0.000000	-0.274130	-0.233383	-0.282608	0.000000	0.000000	2.000000	54.000000	0.000000
3688.840506	-0.009030	0.534666	0.238438	76.905525	41.374920	124.251495	-1.791742	0.000000	-4.667940	0.000000	0.000000	0.000000	-0.274130	-0.233383	-0.282608	0.000000	0.000000	2.000000	54.000000	0.000000
3688.843840	-0.009030	0.534666	0.238438	76.905525	41.374920	124.251495	-1.791742	0.000000	-4.667940	0.000000	0.000000	0.000000	-0.274130	-0.233383	-0.282608	0.000000	0.000000	2.000000	54.000000	0.000000
3688.847173	-0.010068	0.533792	0.237128	77.220871	42.680401	125.331680	-1.782309	0.000000	-4.671549	0.000000	0.000000	0.000000	-0.311368	-0.262183	-0.393010	0.000000	0.000000	2.000000	54.000000	0.000000
3688.850506	-0.010068	0.533792	0.237128	77.220871	42.680401	125.331680	-1.782309	0.000000	-4.671549	0.000000	0.000000	0.000000	-0.311368	-0.262183	-0.393010	0.000000	0.000000	2.000000	54.000000	0.000000
3688.853840	-0.010068	0.533792	0.237128	77.220871	42.680401	125.331680	-1.782309	0.000000	-4.671549	0.000000	0.000000	0.000000	-0.311368	-0.262183	-0.393010	0.000000	0.000000	2.000000	54.000000	0.000000
3688.857173	-0.011294	0.532944	0.235497	77.631203	44.337284	126.650139	-1.773045	0.000000	-4.675074	0.000000	0.000000	0.000000	-0.367848	-0.254431	-0.489340	0.000000	0.000000	2.000000	54.000000	0.000000
3688.860506	-0.011294	0.532944	0.235497	77.631203	44.337284	126.650139	-1.773045	0.000000	-4.675074	0.000000	0.000000	0.000000	-0.367848	-0.254431	-0.489340	0.000000	0.000000	2.000000	54.000000	0.000000
3688.863840	-0.011294	0.532944	0.235497	77.631203	44.337284	126.650139	-1.773045	0.000000	-4.675074	0.000000	0.000000	0.000000	-0.367848	-0.254431	-0.489340	0.000000	0.000000	2.000000	54.000000	0.000000
3688.867173	-0.012903	0.532184	0.233579	78.055260	45.971584	127.972435	-1.762487	0.000000	-4.679064	0.000000	0.000000	0.000000	-0.482635	-0.228110	-0.575283	0.000000	0.000000	2.000000	54.000000	0.000000
3688.870506	-0.012903	0.532184	0.233579	78.055260	45.971584	127.972435	-1.762487	0.000000	-4.679064	0.000000	0.000000	0.000000	-0.482635	-0.228110	-0.575283	0.000000	0.000000	2.000000	54.000000	0.000000
3688.873840	-0.012903	0.532184	0.233579	78.055260	45.971584	127.972435	-1.762487	0.000000	-4.679064	0.000000	0.000000	0.000000	-0.482635	-0.228110	-0.575283	0.000000	0.000000	2.000000	54.000000	0.000000
3688.877173	-0.014890	0.531497	0.231421	78.470978	47.483807	129.353012	-1.746907	0.000000	-4.684903	0.000000	0.000000	0.000000	-0.596155	-0.206009	-0.647633	0.000000	0.000000	2.000000	54.000000	0.000000
3688.880506	-0.014890	0.531497	0.231421	78.470978	47.483807	129.353012	-1.746907	0.000000	-4.684903	0.000000	0.000000	0.000000	-0.596155	-0.206009	-0.647633	0.000000	0.000000	2.000000	54.000000	0.000000
3688.883840	-0.014890	0.531497	0.231421	78.470978	47.483807	129.353012	-1.746907	0.000000	-4.684903	0.000000	0.000000	0.000000	-0.596155	-0.206009	-0.647633	0.000000	0.000000	2.000000	54.000000	0.000000
3688.887173	-0.017251	0.530924	0.229043	78.826256	48.970970	130.835464	-1.725843	0.000000	-4.692704	0.000000	0.000000	0.000000	-0.708154	-0.171860	-0.713141	0.000000	0.000000	2.000000	54.000000	0.000000
3688.890506	-0.017251	0.530924	0.229043	78.826256	48.970970	130.835464	-1.725843	0.000000	-4.692704	0.000000	0.000000	0.000000	-0.708154	-0.171860	-0.713141	0.000000	0.000000	2.000000	54.000000	0.000000
3688.893840	-0.017251	0.530924	0.229043	78.826256	48.970970	130.835464	-1.725843	0.000000	-4.692704	0.000000	0.000000	0.000000	-0.708154	-0.171860	-0.713141	0.000000	0.000000	2.000000	54.000000	0.000000
3688.897173	-0.019913	0.530427	0.226448	79.084419	50.503338	132.512863	-1.698935	0.000000	-4.702512	0.000000	0.000000	0.000000	-0.798829	-0.149306	-0.778679	0.000000	0.000000	2.000000	54.000000	0.000000
3688.900506	-0.019913	0.530427	0.226448	79.084419	50.503338	132.512863	-1.698935	0.000000	-4.702512	0.000000	0.000000	0.000000	-0.798829	-0.149306	-0.778679	0.000000	0.000000	2.000000	54.000000	0.000000
3688.903840	-0.019913	0.530427	0.226448	79.084419	50.503338	132.512863	-1.698935	0.000000	-4.702512	0.000000	0.000000	0.000000	-0.798829	-0.149306	-0.778679	0.000000	0.000000	2.000000	54.000000	0.000000
3688.907173	-0.022808	0.530003	0.223630	79.304985	51.919914	134.116394	-1.667133	0.000000	-4.713881	0.000000	0.000000	0.000000	-0.868245	-0.127072	-0.845377	0.000000	0.000000	2.000000	54.000000	0.000000
3688.910506	-0.022808	0.530003	0.223630	79.304985	51.919914	134.116394	-1.667133	0.000000	-4.713881	0.000000	0.000000	0.000000	-0.868245	-0.127072	-0.845377	0.000000	0.000000	2.000000	54.000000	0.000000
3688.913840	-0.022808	0.530003	0.223630	79.304985	51.919914	134.116394	-1.667133	0.000000	-4.713881	0.000000	0.000000	0.000000	-0.868245	-0.127072	-0.845377	0.000000	0.000000	2.000000	54.000000	0.000000
3688.917173	-0.025829	0.529628	0.220540	79.498055	53.158043	135.522202	-1.631440	0.000000	-4.726352	0.000000	0.000000	0.000000	-0.906354	-0.112415	-0.926938	0.000000	0.000000	2.000000	54.000000	0.000000
3688.920506	-0.025829	0.529628	0.220540	79.498055	53.158043	135.522202	-1.631440	0.000000	-4.726352	0.000000	0.000000	0.000000	-0.906354	-0.112415	-0.926938	0.000000	0.000000	2.000000	54.000000	0.000000
3688.923840	-0.025829	0.529628	0.220540	79.498055	53.158043	135.522202	-1.631440	0.000000	-4.726352	0.000000	0.000000	0.000000	-0.906354	-0.112415	-0.926938	0.000000	0.000000	2.000000	54.000000	0.000000
3688.927173	-0.028970	0.529355	0.217150	79.674820	54.206959	136.790298	-1.593857	0.000000	-4.739158	0.000000	0.000000	0.000000	-0.942395	-0.082044	-1.016906	0.000000	0.000000	2.000000	54.000000	0.000000
3688.930506	-0.028970	0.529355	0.217150	79.674820	54.206959	136.790298	-1.593857	0.000000	-4.739158	0.000000	0.000000	0.000000	-0.942395	-0.082044	-1.016906	0.000000	0.000000	2.000000	54.000000	0.000000
3688.933840	-0.028970	0.529355	0.217150	79.674820	54.206959	136.790298	-1.593857	0.000000	-4.739158	0.000000	0.000000	0.000000	-0.942395	-0.082044	-1.016906	0.000000	0.000000	2.000000	54.000000	0.000000
3688.937173	-0.032163	0.529184	0.213491	79.894341	55.249966	138.069229	-1.554455	0.000000	-4.752228	0.000000	0.000000	0.000000	-0.957793	-0.051366	-1.097731	0.000000	0.000000	2.000000	54.000000	0.000000
3688.940506	-0.032163	0.529184	0.213491	79.894341	55.249966	138.069229	-1.554455	0.000000	-4.752228	0.000000	0.000000	0.000000	-0.957793	-0.051366	-1.097731	0.000000	0.000000	2.000000	54.000000	0.000000
3688.943840	-0.032163	0.529184	0.213491	79.894341	55.249966	138.069229	-1.554455	0.000000	-4.752228	0.000000	0.000000	0.000000	-0.957793	-0.051366	-1.097731	0.000000	0.000000	2.000000	54.000000	0.000000
3688.947173	-0.035432	0.529128	0.209538	80.188782	56.155739	139.161194	-1.514158	0.000000	-4.765220	0.000000	0.000000	0.000000	-0.980711	-0.016527	-1.186131	0.000000	0.000000	2.000000	54.000000	0.000000
3688.950506	-0.035432	0.529128	0.209538	80.188782	56.155739	139.161194	-1.514158	0.000000	-4.765220	0.000000	0.000000	0.000000	-0.980711	-0.016527	-1.186131	0.000000	0.000000	2.000000	54.000000	0.000000
3688.953840	-0.035432	0.529128	0.209538	80.188782	56.155739	139.161194	-1.514158	0.000000	-4.765220	0.000000	0.000000	0.000000	-0.980711	-0.016527	-1.186131	0.000000	0.000000	2.000000	54.000000	0.000000
3688.957173	-0.038839	0.529270	0.205373	80.546349	56.693527	139.831787	-1.472412	0.000000	-4.778285	0.000000	0.000000	0.000000	-1.022098	0.042366	-1.249237	0.000000	0.000000	2.000000	54.000000	0.000000
3688.960506	-0.038839	0.529270	0.205373	80.546349	56.693527	139.831787	-1.472412	0.000000	-4.778285	0.000000	0.000000	0.000000	-1.022098	0.042366	-1.249237	0.000000	0.000000	2.000000	54.000000	0.000000
3688.963840	-0.038839	0.529270	0.205373	80.546349	56.693527	139.831787	-1.472412	0.000000	-4.778285	0.000000	0.000000	0.000000	-1.022098	0.042366	-1.249237	0.000000	0.000000	2.000000	54.000000	0.000000
3688.967173	-0.042449	0.529709	0.201133	80.924118	56.167038	139.395996	-1.427088	0.000000	-4.792017	0.000000	0.000000	0.000000	-1.082962	0.131951	-1.272004	0.000000	0.000000	2.000000	54.000000	0.000000
3688.970506	-0.042449	0.529709	0.201133	80.924118	56.167038	139.395996	-1.427088	0.000000	-4.792017	0.000000	0.000000	0.000000	-1.082962	0.131951	-1.272004	0.000000	0.000000	2.000000	54.000000	0.000000
3688.973840	-0.042449	0.529709	0.201133	80.924118	56.167038	139.395996	-1.427088	0.000000	-4.792017	0.000000	0.000000	0.000000	-1.082962	0.131951	-1.272004	0.000000	0.000000	2.000000	54.000000	0.000000
3688.977173	-0.046317	0.530224	0.196799	81.238052	54.101334	137.426346	-1.375477	0.000000	-4.807085	0.000000	0.000000	0.000000	-1.160523	0.154252	-1.300326	0.000000	0.000000	2.000000	54.000000	0.000000
3688.980506	-0.046317	0.530224	0.196799	81.238052	54.101334	137.426346	-1.375477	0.000000	-4.807085	0.000000	0.000000	0.000000	-1.160523	0.154252	-1.300326	0.000000	0.000000	2.000000	54.000000	0.000000
3688.983840	-0.046317	0.530224	0.196799	81.238052	54.101334	137.426346	-1.375477	0.000000	-4.807085	0.000000	0.000000	0.000000	-1.160523	0.154252	-1.300326	0.000000	0.000000	2.000000	54.000000	0.000000
3688.987173	-0.050279	0.530878	0.192334	81.447052	50.723213	134.166397	-1.315828	0.000000	-4.823754	0.000000	0.000000	0.000000	-1.188647	0.196187	-1.339408	0.000000	0.000000	2.000000	54.000000	0.000000
3688.990506	-0.050279	0.530878	0.192334	81.447052	50.723213	134.166397	-1.315828	0.000000	-4.823754	0.000000	0.000000	0.000000	-1.188647	0.196187	-1.339408	0.000000	0.000000	2.000000	54.000000	0.000000
3688.993840	-0.050279	0.530878	0.192334	81.447052	50.723213	134.166397	-1.315828	0.000000	-4.823754	0.000000	0.000000	0.000000	-1.188647	0.196187	-1.339408	0.000000	0.000000	2.000000	54.000000	0.000000
3688.997173	-0.054295	0.531518	0.187685	81.535683	46.896755	130.516235	-1.251424	0.000000	-4.840861	0.000000	0.000000	0.000000	-1.204644	0.192198	-1.394693	0.000000	0.000000	2.000000	54.000000	0.000000
3689.000506	-0.054295	0.531518	0.187685	81.535683	46.896755	130.516235	-1.251424	0.000000	-4.840861	0.000000	0.000000	0.000000	-1.204644	0.192198	-1.394693	0.000000	0.000000	2.000000	54.000000	0.000000
3689.003840	-0.054295	0.531518	0.187685	81.535683	46.896755	130.516235	-1.251424	0.000000	-4.840861	0.000000	0.000000	0.000000	-1.204644	0.192198	-1.394693	0.000000	0.000000	2.000000	54.000000	0.000000
3689.007173	-0.058352	0.532156	0.182794	81.544273	43.173046	126.987518	-1.183033	0.000000	-4.858027	0.000000	0.000000	0.000000	-1.217344	0.191262	-1.467392	0.000000	0.000000	2.000000	54.000000	0.000000
3689.010506	-0.058352	0.532156	0.182794	81.544273	43.173046	126.987518	-1.183033	0.000000	-4.858027	0.000000	0.000000	0.000000	-1.217344	0.191262	-1.467392	0.000000	0.000000	2.000000	54.000000	0.000000
3689.013840	-0.058352	0.532156	0.182794	81.544273	43.173046	126.987518	-1.183033	0.000000	-4.858027	0.000000	0.000000	0.000000	-1.217344	0.191262	-1.467392	0.000000	0.000000	2.000000	54.000000	0.000000
3689.017173	-0.062315	0.532740	0.177566	81.559822	39.274883	123.121742	-1.110729	0.000000	-4.875067	0.000000	0.000000	0.000000	-1.188623	0.175381	-1.568312	0.000000	0.000000	2.000000	54.000000	0.000000
3689.020506	-0.062315	0.532740	0.177566	81.559822	39.274883	123.121742	-1.110729	0.000000	-4.875067	0.000000	0.000000	0.000000	-1.188623	0.175381	-1.568312	0.000000	0.000000	2.000000	54.000000	0.000000
3689.023840	-0.062315	0.532740	0.177566	81.559822	39.274883	123.121742	-1.110729	0.000000	-4.875067	0.000000	0.000000	0.000000	-1.188623	0.175381	-1.568312	0.000000	0.000000	2.000000	54.000000	0.000000
3689.027173	-0.066304	0.533283	0.172091	81.595406	34.696537	118.238319	-1.038045	0.000000	-4.891060	0.000000	0.000000	0.000000	-1.196936	0.162690	-1.642449	0.000000	0.000000	2.000000	54.000000	0.000000
3689.030506	-0.066304	0.533283	0.172091	81.595406	34.696537	118.238319	-1.038045	0.000000	-4.891060	0.000000	0.000000	0.000000	-1.196936	0.162690	-1.642449	0.000000	0.000000	2.000000	54.000000	0.000000
3689.033840	-0.066304	0.533283	0.172091	81.595406	34.696537	118.238319	-1.038045	0.000000	-4.891060	0.000000	0.000000	0.000000	-1.196936	0.162690	-1.642449	0.000000	0.000000	2.000000	54.000000	0.000000
3689.037173	-0.070363	0.533959	0.166539	81.534386	29.067244	111.894096	-0.960761	0.000000	-4.906826	0.000000	0.000000	0.000000	-1.217673	0.202996	-1.665814	0.000000	0.000000	2.000000	54.000000	0.000000
3689.040506	-0.070363	0.533959	0.166539	81.534386	29.067244	111.894096	-0.960761	0.000000	-4.906826	0.000000	0.000000	0.000000	-1.217673	0.202996	-1.665814	0.000000	0.000000	2.000000	54.000000	0.000000
3689.043840	-0.070363	0.533959	0.166539	81.534386	29.067244	111.894096	-0.960761	0.000000	-4.906826	0.000000	0.000000	0.000000	-1.217673	0.202996	-1.665814	0.000000	0.000000	2.000000	54.000000	0.000000
3689.047173	-0.074440	0.534814	0.161017	81.254929	23.293459	105.415161	-0.876023	0.000000	-4.922660	0.000000	0.000000	0.000000	-1.223059	0.256464	-1.656616	0.000000	0.000000	2.000000	54.000000	0.000000
3689.050506	-0.074440	0.534814	0.161017	81.254929	23.293459	105.415161	-0.876023	0.000000	-4.922660	0.000000	0.000000	0.000000	-1.223059	0.256464	-1.656616	0.000000	0.000000	2.000000	54.000000	0.000000
3689.053840	-0.074440	0.534814	0.161017	81.254929	23.293459	105.415161	-0.876023	0.000000	-4.922660	0.000000	0.000000	0.000000	-1.223059	0.256464	-1.656616	0.000000	0.000000	2.000000	54.000000	0.000000
3689.057173	-0.078505	0.535723	0.155527	80.792686	18.662443	100.623871	-0.783889	0.000000	-4.938169	0.000000	0.000000	0.000000	-1.219380	0.272708	-1.646909	0.000000	0.000000	2.000000	54.000000	0.000000
3689.060506	-0.078505	0.535723	0.155527	80.792686	18.662443	100.623871	-0.783889	0.000000	-4.938169	0.000000	0.000000	0.000000	-1.219380	0.272708	-1.646909	0.000000	0.000000	2.000000	54.000000	0.000000
3689.063840	-0.078505	0.535723	0.155527	80.792686	18.662443	100.623871	-0.783889	0.000000	-4.938169	0.000000	0.000000	0.000000	-1.219380	0.272708	-1.646909	0.000000	0.000000	2.000000	54.000000	0.000000
3689.067173	-0.082581	0.536681	0.150031	80.215965	15.437703	97.762711	-0.684540	0.000000	-4.952919	0.000000	0.000000	0.000000	-1.222887	0.287309	-1.648728	0.000000	0.000000	2.000000	54.000000	0.000000
3689.070506	-0.082581	0.536681	0.150031	80.215965	15.437703	97.762711	-0.684540	0.000000	-4.952919	0.000000	0.000000	0.000000	-1.222887	0.287309	-1.648728	0.000000	0.000000	2.000000	54.000000	0.000000
3689.073840	-0.082581	0.536681	0.150031	80.215965	15.437703	97.762711	-0.684540	0.000000	-4.952919	0.000000	0.000000	0.000000	-1.222887	0.287309	-1.648728	0.000000	0.000000	2.000000	54.000000	0.000000
3689.077173	-0.086714	0.537558	0.144446	79.618538	13.133595	95.956161	-0.576640	0.000000	-4.966637	0.000000	0.000000	0.000000	-1.239787	0.263095	-1.675590	0.000000	0.000000	2.000000	54.000000	0.000000
3689.080506	-0.086714	0.537558	0.144446	79.618538	13.133595	95.956161	-0.576640	0.000000	-4.966637	0.000000	0.000000	0.000000	-1.239787	0.263095	-1.675590	0.000000	0.000000	2.000000	54.000000	0.000000
3689.083840	-0.086714	0.537558	0.144446	79.618538	13.133595	95.956161	-0.576640	0.000000	-4.966637	0.000000	0.000000	0.000000	-1.239787	0.263095	-1.675590	0.000000	0.000000	2.000000	54.000000	0.000000
3689.087173	-0.090859	0.538279	0.138710	79.076271	11.169193	94.481567	-0.457976	0.000000	-4.978981	0.000000	0.000000	0.000000	-1.243715	0.216382	-1.720922	0.000000	0.000000	2.000000	54.000000	0.000000
3689.090506	-0.090859	0.538279	0.138710	79.076271	11.169193	94.481567	-0.457976	0.000000	-4.978981	0.000000	0.000000	0.000000	-1.243715	0.216382	-1.720922	0.000000	0.000000	2.000000	54.000000	0.000000
3689.093840	-0.090859	0.538279	0.138710	79.076271	11.169193	94.481567	-0.457976	0.000000	-4.978981	0.000000	0.000000	0.000000	-1.243715	0.216382	-1.720922	0.000000	0.000000	2.000000	54.000000	0.000000
3689.097173	-0.094958	0.538807	0.132662	78.626030	9.481799	93.138908	-0.328777	0.000000	-4.989179	0.000000	0.000000	0.000000	-1.229495	0.158440	-1.814387	0.000000	0.000000	2.000000	54.000000	0.000000
3689.100506	-0.094958	0.538807	0.132662	78.626030	9.481799	93.138908	-0.328777	0.000000	-4.989179	0.000000	0.000000	0.000000	-1.229495	0.158440	-1.814387	0.000000	0.000000	2.000000	54.000000	0.000000
3689.103840	-0.094958	0.538807	0.132662	78.626030	9.481799	93.138908	-0.328777	0.000000	-4.989179	0.000000	0.000000	0.000000	-1.229495	0.158440	-1.814387	0.000000	0.000000	2.000000	54.000000	0.000000
3689.107173	-0.098847	0.539133	0.126248	78.323830	7.906404	91.484009	-0.189909	0.000000	-4.996392	0.000000	0.000000	0.000000	-1.166908	0.097735	-1.924099	0.000000	0.000000	2.000000	54.000000	0.000000
3689.110506	-0.098847	0.539133	0.126248	78.323830	7.906404	91.484009	-0.189909	0.000000	-4.996392	0.000000	0.000000	0.000000	-1.166908	0.097735	-1.924099	0.000000	0.000000	2.000000	54.000000	0.000000
3689.113840	-0.098847	0.539133	0.126248	78.323830	7.906404	91.484009	-0.189909	0.000000	-4.996392	0.000000	0.000000	0.000000	-1.166908	0.097735	-1.924099	0.000000	0.000000	2.000000	54.000000	0.000000
3689.117173	-0.102517	0.539270	0.119445	78.148796	6.368320	89.519096	-0.045649	0.000000	-4.999791	0.000000	0.000000	0.000000	-1.100821	0.041230	-2.040760	0.000000	0.000000	2.000000	54.000000	0.000000
3689.120506	-0.102517	0.539270	0.119445	78.148796	6.368320	89.519096	-0.045649	0.000000	-4.999791	0.000000	0.000000	0.000000	-1.100821	0.041230	-2.040760	0.000000	0.000000	2.000000	54.000000	0.000000
3689.123840	-0.102517	0.539270	0.119445	78.148796	6.368320	89.519096	-0.045649	0.000000	-4.999791	0.000000	0.000000	0.000000	-1.100821	0.041230	-2.040760	0.000000	0.000000	2.000000	54.000000	0.000000
3689.127173	-0.105987	0.539437	0.112411	78.036064	4.883733	87.651474	0.105328	0.000000	-4.998890	0.000000	0.000000	0.000000	-1.041103	0.049929	-2.110234	0.000000	0.000000	2.000000	54.000000	0.000000
3689.130506	-0.105987	0.539437	0.112411	78.036064	4.883733	87.651474	0.105328	0.000000	-4.998890	0.000000	0.000000	0.000000	-1.041103	0.049929	-2.110234	0.000000	0.000000	2.000000	54.000000	0.000000
3689.133840	-0.105987	0.539437	0.112411	78.036064	4.883733	87.651474	0.105328	0.000000	-4.998890	0.000000	0.000000	0.000000	-1.041103	0.049929	-2.110234	0.000000	0.000000	2.000000	54.000000	0.000000
3689.137173	-0.109296	0.539755	0.105358	77.948311	3.520445	86.156700	0.265926	0.000000	-4.992923	0.000000	0.000000	0.000000	-0.992550	0.095475	-2.116030	0.000000	0.000000	2.000000	54.000000	0.000000
3689.140506	-0.109296	0.539755	0.105358	77.948311	3.520445	86.156700	0.265926	0.000000	-4.992923	0.000000	0.000000	0.000000	-0.992550	0.095475	-2.116030	0.000000	0.000000	2.000000	54.000000	0.000000
3689.143840	-0.109296	0.539755	0.105358	77.948311	3.520445	86.156700	0.265926	0.000000	-4.992923	0.000000	0.000000	0.000000	-0.992550	0.095475	-2.116030	0.000000	0.000000	2.000000	54.000000	0.000000
3689.147173	-0.112457	0.540182	0.098352	77.863197	2.356824	85.246552	0.439437	0.000000	-4.980652	0.000000	0.000000	0.000000	-0.948439	0.128015	-2.101726	0.000000	0.000000	2.000000	54.000000	0.000000
3689.150506	-0.112457	0.540182	0.098352	77.863197	2.356824	85.246552	0.439437	0.000000	-4.980652	0.000000	0.000000	0.000000	-0.948439	0.128015	-2.101726	0.000000	0.000000	2.000000	54.000000	0.000000
3689.153840	-0.112457	0.540182	0.098352	77.863197	2.356824	85.246552	0.439437	0.000000	-4.980652	0.000000	0.000000	0.000000	-0.948439	0.128015	-2.101726	0.000000	0.000000	2.000000	54.000000	0.000000
3689.157173	-0.115511	0.540658	0.091440	77.763054	1.309469	84.576675	0.622852	0.000000	-4.917603	0.000000	0.000000	0.000000	-0.916219	0.142935	-2.073693	0.000000	0.000000	2.000000	54.000000	0.000000
3689.160506	-0.115511	0.540658	0.091440	77.763054	1.309469	84.576675	0.622852	0.000000	-4.917603	0.000000	0.000000	0.000000	-0.916219	0.142935	-2.073693	0.000000	0.000000	2.000000	54.000000	0.000000
3689.163840	-0.115511	0.540658	0.091440	77.763054	1.309469	84.576675	0.622852	0.000000	-4.917603	0.000000	0.000000	0.000000	-0.916219	0.142935	-2.073693	0.000000	0.000000	2.000000	54.000000	0.000000
3689.167173	-0.118507	0.541105	0.084709	77.570076	0.108389	83.742249	0.775556	0.000000	-4.571987	0.000000	0.000000	0.000000	-0.898816	0.133950	-2.019135	0.000000	0.000000	2.000000	54.000000	0.000000
3689.170506	-0.118507	0.541105	0.084709	77.570076	0.108389	83.742249	0.775556	0.000000	-4.571987	0.000000	0.000000	0.000000	-0.898816	0.133950	-2.019135	0.000000	0.000000	2.000000	54.000000	0.000000
3689.173840	-0.118507	0.541105	0.084709	77.570076	0.108389	83.742249	0.775556	0.000000	-4.571987	0.000000	0.000000	0.000000	-0.898816	0.133950	-2.019135	0.000000	0.000000	2.000000	54.000000	0.000000
3689.177173	-0.121423	0.541428	0.078043	77.275887	-1.328701	82.622665	0.925358	0.000000	-4.235465	0.000000	0.000000	0.000000	-0.874744	0.097065	-1.999946	0.000000	0.000000	2.000000	54.000000	0.000000
3689.180506	-0.121423	0.541428	0.078043	77.275887	-1.328701	82.622665	0.925358	0.000000	-4.235465	0.000000	0.000000	0.000000	-0.874744	0.097065	-1.999946	0.000000	0.000000	2.000000	54.000000	0.000000
3689.183840	-0.121423	0.541428	0.078043	77.275887	-1.328701	82.622665	0.925358	0.000000	-4.235465	0.000000	0.000000	0.000000	-0.874744	0.097065	-1.999946	0.000000	0.000000	2.000000	54.000000	0.000000
3689.187173	-0.124142	0.541621	0.071390	76.918968	-2.896375	81.234947	1.071149	0.000000	-3.902140	0.000000	0.000000	0.000000	-0.815839	0.057738	-1.995823	0.000000	0.000000	2.000000	54.000000	0.000000
3689.190506	-0.124142	0.541621	0.071390	76.918968	-2.896375	81.234947	1.071149	0.000000	-3.902140	0.000000	0.000000	0.000000	-0.815839	0.057738	-1.995823	0.000000	0.000000	2.000000	54.000000	0.000000
3689.193840	-0.124142	0.541621	0.071390	76.918968	-2.896375	81.234947	1.071149	0.000000	-3.902140	0.000000	0.000000	0.000000	-0.815839	0.057738	-1.995823	0.000000	0.000000	2.000000	54.000000	0.000000
3689.197173	-0.126540	0.541590	0.064655	76.548653	-4.526526	79.518631	1.207122	0.000000	-3.569503	0.000000	0.000000	0.000000	-0.719415	-0.009138	-2.020583	0.000000	0.000000	2.000000	54.000000	0.000000
3689.200506	-0.126540	0.541590	0.064655	76.548653	-4.526526	79.518631	1.207122	0.000000	-3.569503	0.000000	0.000000	0.000000	-0.719415	-0.009138	-2.020583	0.000000	0.000000	2.000000	54.000000	0.000000
3689.203840	-0.126540	0.541590	0.064655	76.548653	-4.526526	79.518631	1.207122	0.000000	-3.569503	0.000000	0.000000	0.000000	-0.719415	-0.009138	-2.020583	0.000000	0.000000	2.000000	54.000000	0.000000
3689.207173	-0.128522	0.541400	0.057855	76.148438	-6.241401	77.815994	1.327024	0.000000	-3.232739	0.000000	0.000000	0.000000	-0.594392	-0.057148	-2.039872	0.000000	0.000000	2.000000	54.000000	0.000000
3689.210506	-0.128522	0.541400	0.057855	76.148438	-6.241401	77.815994	1.327024	0.000000	-3.232739	0.000000	0.000000	0.000000	-0.594392	-0.057148	-2.039872	0.000000	0.000000	2.000000	54.000000	0.000000
3689.213840	-0.128522	0.541400	0.057855	76.148438	-6.241401	77.815994	1.327024	0.000000	-3.232739	0.000000	0.000000	0.000000	-0.594392	-0.057148	-2.039872	0.000000	0.000000	2.000000	54.000000	0.000000
3689.217173	-0.130197	0.541234	0.051193	75.591171	-8.046607	76.026527	1.426089	0.000000	-2.892761	0.000000	0.000000	0.000000	-0.502649	-0.049657	-1.998582	0.000000	0.000000	2.000000	54.000000	0.000000
3689.220506	-0.130197	0.541234	0.051193	75.591171	-8.046607	76.026527	1.426089	0.000000	-2.892761	0.000000	0.000000	0.000000	-0.502649	-0.049657	-1.998582	0.000000	0.000000	2.000000	54.000000	0.000000
3689.223840	-0.130197	0.541234	0.051193	75.591171	-8.046607	76.026527	1.426089	0.000000	-2.892761	0.000000	0.000000	0.000000	-0.502649	-0.049657	-1.998582	0.000000	0.000000	2.000000	54.000000	0.000000
3689.227173	-0.131635	0.541436	0.044987	74.861847	-9.679288	74.395538	1.509864	0.000000	-2.559664	0.000000	0.000000	0.000000	-0.431367	0.060461	-1.861830	0.000000	0.000000	2.000000	54.000000	0.000000
3689.230506	-0.131635	0.541436	0.044987	74.861847	-9.679288	74.395538	1.509864	0.000000	-2.559664	0.000000	0.000000	0.000000	-0.431367	0.060461	-1.861830	0.000000	0.000000	2.000000	54.000000	0.000000
3689.233840	-0.131635	0.541436	0.044987	74.861847	-9.679288	74.395538	1.509864	0.000000	-2.559664	0.000000	0.000000	0.000000	-0.431367	0.060461	-1.861830	0.000000	0.000000	2.000000	54.000000	0.000000
3689.237173	-0.132786	0.542001	0.039370	74.029144	-10.977414	73.125023	1.581759	0.000000	-2.249359	0.000000	0.000000	0.000000	-0.345301	0.169560	-1.685080	0.000000	0.000000	2.000000	54.000000	0.000000
3689.240506	-0.132786	0.542001	0.039370	74.029144	-10.977414	73.125023	1.581759	0.000000	-2.249359	0.000000	0.000000	0.000000	-0.345301	0.169560	-1.685080	0.000000	0.000000	2.000000	54.000000	0.000000
3689.243840	-0.132786	0.542001	0.039370	74.029144	-10.977414	73.125023	1.581759	0.000000	-2.249359	0.000000	0.000000	0.000000	-0.345301	0.169560	-1.685080	0.000000	0.000000	2.000000	54.000000	0.000000
3689.247173	-0.133768	0.542829	0.034427	73.153709	-11.973787	72.182938	1.639309	0.000000	-1.968512	0.000000	0.000000	0.000000	-0.294450	0.248482	-1.482857	0.000000	0.000000	2.000000	54.000000	0.000000
3689.250506	-0.133768	0.542829	0.034427	73.153709	-11.973787	72.182938	1.639309	0.000000	-1.968512	0.000000	0.000000	0.000000	-0.294450	0.248482	-1.482857	0.000000	0.000000	2.000000	54.000000	0.000000
3689.253840	-0.133768	0.542829	0.034427	73.153709	-11.973787	72.182938	1.639309	0.000000	-1.968512	0.000000	0.000000	0.000000	-0.294450	0.248482	-1.482857	0.000000	0.000000	2.000000	54.000000	0.000000
3689.257173	-0.134743	0.543798	0.030059	72.324379	-12.820975	71.377907	1.688384	0.000000	-1.721369	0.000000	0.000000	0.000000	-0.292577	0.290756	-1.310372	0.000000	0.000000	2.000000	54.000000	0.000000
3689.260506	-0.134743	0.543798	0.030059	72.324379	-12.820975	71.377907	1.688384	0.000000	-1.721369	0.000000	0.000000	0.000000	-0.292577	0.290756	-1.310372	0.000000	0.000000	2.000000	54.000000	0.000000
3689.263840	-0.134743	0.543798	0.030059	72.324379	-12.820975	71.377907	1.688384	0.000000	-1.721369	0.000000	0.000000	0.000000	-0.292577	0.290756	-1.310372	0.000000	0.000000	2.000000	54.000000	0.000000
3689.267173	-0.135669	0.544737	0.025989	72.319656	-13.580323	70.546196	1.737146	0.000000	-1.502974	0.000000	0.000000	0.000000	-0.277832	0.281456	-1.220994	0.000000	0.000000	2.000000	54.000000	0.000000
3689.270506	-0.135669	0.544737	0.025989	72.319656	-13.580323	70.546196	1.737146	0.000000	-1.502974	0.000000	0.000000	0.000000	-0.277832	0.281456	-1.220994	0.000000	0.000000	2.000000	54.000000	0.000000
3689.273840	-0.135669	0.544737	0.025989	72.319656	-13.580323	70.546196	1.737146	0.000000	-1.502974	0.000000	0.000000	0.000000	-0.277832	0.281456	-1.220994	0.000000	0.000000	2.000000	54.000000	0.000000
3689.277173	-0.136466	0.545395	0.021830	73.398796	-14.259431	69.736099	1.783452	0.000000	-1.299475	0.000000	0.000000	0.000000	-0.239012	0.197445	-1.247910	0.000000	0.000000	2.000000	54.000000	0.000000
3689.280506	-0.136466	0.545395	0.021830	73.398796	-14.259431	69.736099	1.783452	0.000000	-1.299475	0.000000	0.000000	0.000000	-0.239012	0.197445	-1.247910	0.000000	0.000000	2.000000	54.000000	0.000000
3689.283840	-0.136466	0.545395	0.021830	73.398796	-14.259431	69.736099	1.783452	0.000000	-1.299475	0.000000	0.000000	0.000000	-0.239012	0.197445	-1.247910	0.000000	0.000000	2.000000	54.000000	0.000000
3689.287173	-0.137172	0.546152	0.018052	74.674156	-14.947416	68.928070	1.823287	0.000000	-1.091490	0.000000	0.000000	0.000000	-0.211798	0.227306	-1.133433	0.000000	0.000000	2.000000	54.000000	0.000000
3689.290506	-0.137172	0.546152	0.018052	74.674156	-14.947416	68.928070	1.823287	0.000000	-1.091490	0.000000	0.000000	0.000000	-0.211798	0.227306	-1.133433	0.000000	0.000000	2.000000	54.000000	0.000000
3689.293840	-0.137172	0.546152	0.018052	74.674156	-14.947416	68.928070	1.823287	0.000000	-1.091490	0.000000	0.000000	0.000000	-0.211798	0.227306	-1.133433	0.000000	0.000000	2.000000	54.000000	0.000000
3689.297173	-0.137636	0.546745	0.014445	75.927299	-15.656679	68.111771	1.858587	0.000000	-0.902584	0.000000	0.000000	0.000000	-0.139171	0.177701	-1.082135	0.000000	0.000000	2.000000	54.000000	0.000000
3689.300506	-0.137636	0.546745	0.014445	75.927299	-15.656679	68.111771	1.858587	0.000000	-0.902584	0.000000	0.000000	0.000000	-0.139171	0.177701	-1.082135	0.000000	0.000000	2.000000	54.000000	0.000000
3689.303840	-0.137636	0.546745	0.014445	75.927299	-15.656679	68.111771	1.858587	0.000000	-0.902584	0.000000	0.000000	0.000000	-0.139171	0.177701	-1.082135	0.000000	0.000000	2.000000	54.000000	0.000000
3689.307173	-0.137914	0.547151	0.010934	77.135902	-16.504831	67.137337	1.881782	0.000000	-0.722229	0.000000	0.000000	0.000000	-0.083575	0.121816	-1.053299	0.000000	0.000000	2.000000	54.000000	0.000000
3689.310506	-0.137914	0.547151	0.010934	77.135902	-16.504831	67.137337	1.881782	0.000000	-0.722229	0.000000	0.000000	0.000000	-0.083575	0.121816	-1.053299	0.000000	0.000000	2.000000	54.000000	0.000000
3689.313840	-0.137914	0.547151	0.010934	77.135902	-16.504831	67.137337	1.881782	0.000000	-0.722229	0.000000	0.000000	0.000000	-0.083575	0.121816	-1.053299	0.000000	0.000000	2.000000	54.000000	0.000000
3689.317173	-0.138067	0.547463	0.007464	78.284019	-17.580704	65.906181	1.895710	0.000000	-0.546679	0.000000	0.000000	0.000000	-0.045947	0.093703	-1.040988	0.000000	0.000000	2.000000	54.000000	0.000000
3689.320506	-0.138067	0.547463	0.007464	78.284019	-17.580704	65.906181	1.895710	0.000000	-0.546679	0.000000	0.000000	0.000000	-0.045947	0.093703	-1.040988	0.000000	0.000000	2.000000	54.000000	0.000000
3689.323840	-0.138067	0.547463	0.007464	78.284019	-17.580704	65.906181	1.895710	0.000000	-0.546679	0.000000	0.000000	0.000000	-0.045947	0.093703	-1.040988	0.000000	0.000000	2.000000	54.000000	0.000000
3689.327173	-0.138074	0.547820	0.004195	79.339783	-18.936163	64.363556	1.903368	0.000000	-0.373181	0.000000	0.000000	0.000000	-0.001956	0.106975	-0.980696	0.000000	0.000000	2.000000	54.000000	0.000000
3689.330506	-0.138074	0.547820	0.004195	79.339783	-18.936163	64.363556	1.903368	0.000000	-0.373181	0.000000	0.000000	0.000000	-0.001956	0.106975	-0.980696	0.000000	0.000000	2.000000	54.000000	0.000000
3689.333840	-0.138074	0.547820	0.004195	79.339783	-18.936163	64.363556	1.903368	0.000000	-0.373181	0.000000	0.000000	0.000000	-0.001956	0.106975	-0.980696	0.000000	0.000000	2.000000	54.000000	0.000000
3689.337173	-0.138086	0.548368	0.001144	80.248207	-20.407104	62.735355	1.903694	0.000000	-0.209731	0.000000	0.000000	0.000000	-0.003623	0.164401	-0.915238	0.000000	0.000000	2.000000	54.000000	0.000000
3689.340506	-0.138086	0.548368	0.001144	80.248207	-20.407104	62.735355	1.903694	0.000000	-0.209731	0.000000	0.000000	0.000000	-0.003623	0.164401	-0.915238	0.000000	0.000000	2.000000	54.000000	0.000000
3689.343840	-0.138086	0.548368	0.001144	80.248207	-20.407104	62.735355	1.903694	0.000000	-0.209731	0.000000	0.000000	0.000000	-0.003623	0.164401	-0.915238	0.000000	0.000000	2.000000	54.000000	0.000000
3689.347173	-0.138142	0.549130	-0.001569	80.933037	-21.576731	61.513157	1.904297	0.000000	-0.057192	0.000000	0.000000	0.000000	-0.016838	0.228771	-0.813788	0.000000	0.000000	2.000000	54.000000	0.000000
3689.350506	-0.138142	0.549130	-0.001569	80.933037	-21.576731	61.513157	1.904297	0.000000	-0.057192	0.000000	0.000000	0.000000	-0.016838	0.228771	-0.813788	0.000000	0.000000	2.000000	54.000000	0.000000
3689.353840	-0.138142	0.549130	-0.001569	80.933037	-21.576731	61.513157	1.904297	0.000000	-0.057192	0.000000	0.000000	0.000000	-0.016838	0.228771	-0.813788	0.000000	0.000000	2.000000	54.000000	0.000000
3689.357173	-0.138183	0.549962	-0.003916	81.350739	-21.803999	61.405231	1.907104	0.000000	0.078440	0.000000	0.000000	0.000000	-0.012129	0.249386	-0.704272	0.000000	0.000000	2.000000	54.000000	0.000000
3689.360506	-0.138183	0.549962	-0.003916	81.350739	-21.803999	61.405231	1.907104	0.000000	0.078440	0.000000	0.000000	0.000000	-0.012129	0.249386	-0.704272	0.000000	0.000000	2.000000	54.000000	0.000000
3689.363840	-0.138183	0.549962	-0.003916	81.350739	-21.803999	61.405231	1.907104	0.000000	0.078440	0.000000	0.000000	0.000000	-0.012129	0.249386	-0.704272	0.000000	0.000000	2.000000	54.000000	0.000000
3689.367173	-0.138168	0.550797	-0.005961	81.605713	-21.223116	62.225475	1.909125	0.000000	0.195818	0.000000	0.000000	0.000000	0.004361	0.250483	-0.613539	0.000000	0.000000	2.000000	54.000000	0.000000
3689.370506	-0.138168	0.550797	-0.005961	81.605713	-21.223116	62.225475	1.909125	0.000000	0.195818	0.000000	0.000000	0.000000	0.004361	0.250483	-0.613539	0.000000	0.000000	2.000000	54.000000	0.000000
3689.373840	-0.138168	0.550797	-0.005961	81.605713	-21.223116	62.225475	1.909125	0.000000	0.195818	0.000000	0.000000	0.000000	0.004361	0.250483	-0.613539	0.000000	0.000000	2.000000	54.000000	0.000000
3689.377173	-0.137980	0.551561	-0.007718	81.797424	-19.894032	63.893154	1.908398	0.000000	0.298075	0.000000	0.000000	0.000000	0.056331	0.229321	-0.527022	0.000000	0.000000	2.000000	54.000000	0.000000
3689.380506	-0.137980	0.551561	-0.007718	81.797424	-19.894032	63.893154	1.908398	0.000000	0.298075	0.000000	0.000000	0.000000	0.056331	0.229321	-0.527022	0.000000	0.000000	2.000000	54.000000	0.000000
3689.383840	-0.137980	0.551561	-0.007718	81.797424	-19.894032	63.893154	1.908398	0.000000	0.298075	0.000000	0.000000	0.000000	0.056331	0.229321	-0.527022	0.000000	0.000000	2.000000	54.000000	0.000000
3689.387173	-0.137627	0.552300	-0.009174	81.929947	-17.931868	66.257751	1.899010	0.000000	0.385912	0.000000	0.000000	0.000000	0.106096	0.221751	-0.436592	0.000000	0.000000	2.000000	54.000000	0.000000
3689.390506	-0.137627	0.552300	-0.009174	81.929947	-17.931868	66.257751	1.899010	0.000000	0.385912	0.000000	0.000000	0.000000	0.106096	0.221751	-0.436592	0.000000	0.000000	2.000000	54.000000	0.000000
3689.393840	-0.137627	0.552300	-0.009174	81.929947	-17.931868	66.257751	1.899010	0.000000	0.385912	0.000000	0.000000	0.000000	0.106096	0.221751	-0.436592	0.000000	0.000000	2.000000	54.000000	0.000000
3689.397173	-0.137056	0.552982	-0.010349	82.008072	-15.455371	69.180733	1.881327	0.000000	0.458677	0.000000	0.000000	0.000000	0.171012	0.204661	-0.352694	0.000000	0.000000	2.000000	54.000000	0.000000
3689.400506	-0.137056	0.552982	-0.010349	82.008072	-15.455371	69.180733	1.881327	0.000000	0.458677	0.000000	0.000000	0.000000	0.171012	0.204661	-0.352694	0.000000	0.000000	2.000000	54.000000	0.000000
3689.403840	-0.137056	0.552982	-0.010349	82.008072	-15.455371	69.180733	1.881327	0.000000	0.458677	0.000000	0.000000	0.000000	0.171012	0.204661	-0.352694	0.000000	0.000000	2.000000	54.000000	0.000000
3689.407173	-0.136303	0.553669	-0.011222	82.031441	-12.736202	72.342606	1.852825	0.000000	0.517459	0.000000	0.000000	0.000000	0.226198	0.206021	-0.261875	0.000000	0.000000	2.000000	54.000000	0.000000
3689.410506	-0.136303	0.553669	-0.011222	82.031441	-12.736202	72.342606	1.852825	0.000000	0.517459	0.000000	0.000000	0.000000	0.226198	0.206021	-0.261875	0.000000	0.000000	2.000000	54.000000	0.000000
3689.413840	-0.136303	0.553669	-0.011222	82.031441	-12.736202	72.342606	1.852825	0.000000	0.517459	0.000000	0.000000	0.000000	0.226198	0.206021	-0.261875	0.000000	0.000000	2.000000	54.000000	0.000000
3689.417173	-0.135368	0.554361	-0.011862	81.978455	-10.035087	75.454193	1.815125	0.000000	0.561105	0.000000	0.000000	0.000000	0.280457	0.207706	-0.191938	0.000000	0.000000	2.000000	54.000000	0.000000
3689.420506	-0.135368	0.554361	-0.011862	81.978455	-10.035087	75.454193	1.815125	0.000000	0.561105	0.000000	0.000000	0.000000	0.280457	0.207706	-0.191938	0.000000	0.000000	2.000000	54.000000	0.000000
3689.423840	-0.135368	0.554361	-0.011862	81.978455	-10.035087	75.454193	1.815125	0.000000	0.561105	0.000000	0.000000	0.000000	0.280457	0.207706	-0.191938	0.000000	0.000000	2.000000	54.000000	0.000000
3689.427173	-0.134236	0.555121	-0.012096	81.848839	-7.536568	78.304062	1.768382	0.000000	0.593095	0.000000	0.000000	0.000000	0.339620	0.227944	-0.070121	0.000000	0.000000	2.000000	54.000000	0.000000
3689.430506	-0.134236	0.555121	-0.012096	81.848839	-7.536568	78.304062	1.768382	0.000000	0.593095	0.000000	0.000000	0.000000	0.339620	0.227944	-0.070121	0.000000	0.000000	2.000000	54.000000	0.000000
3689.433840	-0.134236	0.555121	-0.012096	81.848839	-7.536568	78.304062	1.768382	0.000000	0.593095	0.000000	0.000000	0.000000	0.339620	0.227944	-0.070121	0.000000	0.000000	2.000000	54.000000	0.000000
3689.437173	-0.132852	0.555916	-0.011947	81.688843	-5.225601	80.894287	1.711779	0.000000	0.604782	0.000000	0.000000	0.000000	0.415080	0.238450	0.044521	0.000000	0.000000	2.000000	54.000000	0.000000
3689.440506	-0.132852	0.555916	-0.011947	81.688843	-5.225601	80.894287	1.711779	0.000000	0.604782	0.000000	0.000000	0.000000	0.415080	0.238450	0.044521	0.000000	0.000000	2.000000	54.000000	0.000000
3689.443840	-0.132852	0.555916	-0.011947	81.688843	-5.225601	80.894287	1.711779	0.000000	0.604782	0.000000	0.000000	0.000000	0.415080	0.238450	0.044521	0.000000	0.000000	2.000000	54.000000	0.000000
3689.447173	-0.131302	0.556697	-0.011434	81.506714	-3.150594	83.182800	1.642599	0.000000	0.597362	0.000000	0.000000	0.000000	0.465078	0.234212	0.154056	0.000000	0.000000	2.000000	54.000000	0.000000
3689.450506	-0.131302	0.556697	-0.011434	81.506714	-3.150594	83.182800	1.642599	0.000000	0.597362	0.000000	0.000000	0.000000	0.465078	0.234212	0.154056	0.000000	0.000000	2.000000	54.000000	0.000000
3689.453840	-0.131302	0.556697	-0.011434	81.506714	-3.150594	83.182800	1.642599	0.000000	0.597362	0.000000	0.000000	0.000000	0.465078	0.234212	0.154056	0.000000	0.000000	2.000000	54.000000	0.000000
3689.457173	-0.129561	0.557439	-0.010545	81.331924	-1.500517	84.929230	1.565086	0.000000	0.571686	0.000000	0.000000	0.000000	0.522177	0.222749	0.266476	0.000000	0.000000	2.000000	54.000000	0.000000
3689.460506	-0.129561	0.557439	-0.010545	81.331924	-1.500517	84.929230	1.565086	0.000000	0.571686	0.000000	0.000000	0.000000	0.522177	0.222749	0.266476	0.000000	0.000000	2.000000	54.000000	0.000000
3689.463840	-0.129561	0.557439	-0.010545	81.331924	-1.500517	84.929230	1.565086	0.000000	0.571686	0.000000	0.000000	0.000000	0.522177	0.222749	0.266476	0.000000	0.000000	2.000000	54.000000	0.000000
3689.467173	-0.127654	0.558067	-0.009344	81.243279	-0.427847	85.919106	1.478056	0.000000	0.527273	0.000000	0.000000	0.000000	0.572136	0.188398	0.360519	0.000000	0.000000	2.000000	54.000000	0.000000
3689.470506	-0.127654	0.558067	-0.009344	81.243279	-0.427847	85.919106	1.478056	0.000000	0.527273	0.000000	0.000000	0.000000	0.572136	0.188398	0.360519	0.000000	0.000000	2.000000	54.000000	0.000000
3689.473840	-0.127654	0.558067	-0.009344	81.243279	-0.427847	85.919106	1.478056	0.000000	0.527273	0.000000	0.000000	0.000000	0.572136	0.188398	0.360519	0.000000	0.000000	2.000000	54.000000	0.000000
3689.477173	-0.125622	0.558536	-0.007992	81.377113	0.196926	86.253029	1.382700	0.000000	0.467186	0.000000	0.000000	0.000000	0.609652	0.140698	0.405530	0.000000	0.000000	2.000000	54.000000	0.000000
3689.480506	-0.125622	0.558536	-0.007992	81.377113	0.196926	86.253029	1.382700	0.000000	0.467186	0.000000	0.000000	0.000000	0.609652	0.140698	0.405530	0.000000	0.000000	2.000000	54.000000	0.000000
3689.483840	-0.125622	0.558536	-0.007992	81.377113	0.196926	86.253029	1.382700	0.000000	0.467186	0.000000	0.000000	0.000000	0.609652	0.140698	0.405530	0.000000	0.000000	2.000000	54.000000	0.000000
3689.487173	-0.123499	0.558872	-0.006440	81.671593	0.857137	86.532463	1.281091	0.000000	0.399598	0.000000	0.000000	0.000000	0.636909	0.100697	0.465653	0.000000	0.000000	2.000000	54.000000	0.000000
3689.490506	-0.123499	0.558872	-0.006440	81.671593	0.857137	86.532463	1.281091	0.000000	0.399598	0.000000	0.000000	0.000000	0.636909	0.100697	0.465653	0.000000	0.000000	2.000000	54.000000	0.000000
3689.493840	-0.123499	0.558872	-0.006440	81.671593	0.857137	86.532463	1.281091	0.000000	0.399598	0.000000	0.000000	0.000000	0.636909	0.100697	0.465653	0.000000	0.000000	2.000000	54.000000	0.000000
3689.497173	-0.121200	0.559072	-0.004734	81.988983	1.391317	86.630089	1.174940	0.000000	0.321989	0.000000	0.000000	0.000000	0.689771	0.060175	0.511736	0.000000	0.000000	2.000000	54.000000	0.000000
3689.500506	-0.121200	0.559072	-0.004734	81.988983	1.391317	86.630089	1.174940	0.000000	0.321989	0.000000	0.000000	0.000000	0.689771	0.060175	0.511736	0.000000	0.000000	2.000000	54.000000	0.000000
3689.503840	-0.121200	0.559072	-0.004734	81.988983	1.391317	86.630089	1.174940	0.000000	0.321989	0.000000	0.000000	0.000000	0.689771	0.060175	0.511736	0.000000	0.000000	2.000000	54.000000	0.000000
3689.507173	-0.118817	0.559128	-0.002946	82.277725	1.747512	86.515953	1.059978	0.000000	0.236700	0.000000	0.000000	0.000000	0.714645	0.016630	0.536537	0.000000	0.000000	2.000000	54.000000	0.000000
3689.510506	-0.118817	0.559128	-0.002946	82.277725	1.747512	86.515953	1.059978	0.000000	0.236700	0.000000	0.000000	0.000000	0.714645	0.016630	0.536537	0.000000	0.000000	2.000000	54.000000	0.000000
3689.513840	-0.118817	0.559128	-0.002946	82.277725	1.747512	86.515953	1.059978	0.000000	0.236700	0.000000	0.000000	0.000000	0.714645	0.016630	0.536537	0.000000	0.000000	2.000000	54.000000	0.000000
3689.517173	-0.116434	0.559081	-0.001017	82.534370	1.930553	86.212685	0.940871	0.000000	0.147277	0.000000	0.000000	0.000000	0.714958	-0.014190	0.578515	0.000000	0.000000	2.000000	54.000000	0.000000
3689.520506	-0.116434	0.559081	-0.001017	82.534370	1.930553	86.212685	0.940871	0.000000	0.147277	0.000000	0.000000	0.000000	0.714958	-0.014190	0.578515	0.000000	0.000000	2.000000	54.000000	0.000000
3689.523840	-0.116434	0.559081	-0.001017	82.534370	1.930553	86.212685	0.940871	0.000000	0.147277	0.000000	0.000000	0.000000	0.714958	-0.014190	0.578515	0.000000	0.000000	2.000000	54.000000	0.000000
3689.527173	-0.114013	0.558972	0.001005	82.757225	1.950709	85.741173	0.821711	0.000000	0.050858	0.000000	0.000000	0.000000	0.726477	-0.032585	0.606760	0.000000	0.000000	2.000000	54.000000	0.000000
3689.530506	-0.114013	0.558972	0.001005	82.757225	1.950709	85.741173	0.821711	0.000000	0.050858	0.000000	0.000000	0.000000	0.726477	-0.032585	0.606760	0.000000	0.000000	2.000000	54.000000	0.000000
3689.533840	-0.114013	0.558972	0.001005	82.757225	1.950709	85.741173	0.821711	0.000000	0.050858	0.000000	0.000000	0.000000	0.726477	-0.032585	0.606760	0.000000	0.000000	2.000000	54.000000	0.000000
3689.537173	-0.111669	0.558810	0.003135	82.932671	1.799267	85.100731	0.700631	0.000000	-0.050269	0.000000	0.000000	0.000000	0.702986	-0.048620	0.638927	0.000000	0.000000	2.000000	54.000000	0.000000
3689.540506	-0.111669	0.558810	0.003135	82.932671	1.799267	85.100731	0.700631	0.000000	-0.050269	0.000000	0.000000	0.000000	0.702986	-0.048620	0.638927	0.000000	0.000000	2.000000	54.000000	0.000000
3689.543840	-0.111669	0.558810	0.003135	82.932671	1.799267	85.100731	0.700631	0.000000	-0.050269	0.000000	0.000000	0.000000	0.702986	-0.048620	0.638927	0.000000	0.000000	2.000000	54.000000	0.000000
3689.547173	-0.109362	0.558576	0.005298	83.060562	1.632101	84.475151	0.583467	0.000000	-0.156757	0.000000	0.000000	0.000000	0.692252	-0.070313	0.648782	0.000000	0.000000	2.000000	54.000000	0.000000
3689.550506	-0.109362	0.558576	0.005298	83.060562	1.632101	84.475151	0.583467	0.000000	-0.156757	0.000000	0.000000	0.000000	0.692252	-0.070313	0.648782	0.000000	0.000000	2.000000	54.000000	0.000000
3689.553840	-0.109362	0.558576	0.005298	83.060562	1.632101	84.475151	0.583467	0.000000	-0.156757	0.000000	0.000000	0.000000	0.692252	-0.070313	0.648782	0.000000	0.000000	2.000000	54.000000	0.000000
3689.557173	-0.107129	0.558312	0.007564	83.142677	1.639535	84.079063	0.468092	0.000000	-0.264887	0.000000	0.000000	0.000000	0.669808	-0.079196	0.679812	0.000000	0.000000	2.000000	54.000000	0.000000
3689.560506	-0.107129	0.558312	0.007564	83.142677	1.639535	84.079063	0.468092	0.000000	-0.264887	0.000000	0.000000	0.000000	0.669808	-0.079196	0.679812	0.000000	0.000000	2.000000	54.000000	0.000000
3689.563840	-0.107129	0.558312	0.007564	83.142677	1.639535	84.079063	0.468092	0.000000	-0.264887	0.000000	0.000000	0.000000	0.669808	-0.079196	0.679812	0.000000	0.000000	2.000000	54.000000	0.000000
3689.567173	-0.104947	0.558008	0.009831	83.149055	1.965289	84.081444	0.356457	0.000000	-0.378189	0.000000	0.000000	0.000000	0.654718	-0.091003	0.680060	0.000000	0.000000	2.000000	54.000000	0.000000
3689.570506	-0.104947	0.558008	0.009831	83.149055	1.965289	84.081444	0.356457	0.000000	-0.378189	0.000000	0.000000	0.000000	0.654718	-0.091003	0.680060	0.000000	0.000000	2.000000	54.000000	0.000000
3689.573840	-0.104947	0.558008	0.009831	83.149055	1.965289	84.081444	0.356457	0.000000	-0.378189	0.000000	0.000000	0.000000	0.654718	-0.091003	0.680060	0.000000	0.000000	2.000000	54.000000	0.000000
3689.577173	-0.102798	0.557656	0.012127	83.122597	2.234825	84.049797	0.247337	0.000000	-0.491532	0.000000	0.000000	0.000000	0.644653	-0.105656	0.688833	0.000000	0.000000	2.000000	54.000000	0.000000
3689.580506	-0.102798	0.557656	0.012127	83.122597	2.234825	84.049797	0.247337	0.000000	-0.491532	0.000000	0.000000	0.000000	0.644653	-0.105656	0.688833	0.000000	0.000000	2.000000	54.000000	0.000000
3689.583840	-0.102798	0.557656	0.012127	83.122597	2.234825	84.049797	0.247337	0.000000	-0.491532	0.000000	0.000000	0.000000	0.644653	-0.105656	0.688833	0.000000	0.000000	2.000000	54.000000	0.000000
3689.587173	-0.100665	0.557237	0.014372	83.099960	2.527484	84.053185	0.139895	0.000000	-0.606338	0.000000	0.000000	0.000000	0.639793	-0.125624	0.673532	0.000000	0.000000	2.000000	54.000000	0.000000
3689.590506	-0.100665	0.557237	0.014372	83.099960	2.527484	84.053185	0.139895	0.000000	-0.606338	0.000000	0.000000	0.000000	0.639793	-0.125624	0.673532	0.000000	0.000000	2.000000	54.000000	0.000000
3689.593840	-0.100665	0.557237	0.014372	83.099960	2.527484	84.053185	0.139895	0.000000	-0.606338	0.000000	0.000000	0.000000	0.639793	-0.125624	0.673532	0.000000	0.000000	2.000000	54.000000	0.000000
3689.597173	-0.098435	0.556726	0.016464	83.189262	3.195008	84.425896	0.033263	0.000000	-0.718593	0.000000	0.000000	0.000000	0.669112	-0.153358	0.627649	0.000000	0.000000	2.000000	54.000000	0.000000
3689.600506	-0.098435	0.556726	0.016464	83.189262	3.195008	84.425896	0.033263	0.000000	-0.718593	0.000000	0.000000	0.000000	0.669112	-0.153358	0.627649	0.000000	0.000000	2.000000	54.000000	0.000000
3689.603840	-0.098435	0.556726	0.016464	83.189262	3.195008	84.425896	0.033263	0.000000	-0.718593	0.000000	0.000000	0.000000	0.669112	-0.153358	0.627649	0.000000	0.000000	2.000000	54.000000	0.000000
3689.607173	-0.096148	0.556158	0.018365	83.473640	4.580866	85.544525	-0.078256	0.000000	-0.823201	0.000000	0.000000	0.000000	0.685992	-0.170277	0.570273	0.000000	0.000000	2.000000	54.000000	0.000000
3689.610506	-0.096148	0.556158	0.018365	83.473640	4.580866	85.544525	-0.078256	0.000000	-0.823201	0.000000	0.000000	0.000000	0.685992	-0.170277	0.570273	0.000000	0.000000	2.000000	54.000000	0.000000
3689.613840	-0.096148	0.556158	0.018365	83.473640	4.580866	85.544525	-0.078256	0.000000	-0.823201	0.000000	0.000000	0.000000	0.685992	-0.170277	0.570273	0.000000	0.000000	2.000000	54.000000	0.000000
3689.617173	-0.093871	0.555623	0.020153	83.788834	6.343810	87.054909	-0.192588	0.000000	-0.918247	0.000000	0.000000	0.000000	0.683193	-0.160722	0.536408	0.000000	0.000000	2.000000	54.000000	0.000000
3689.620506	-0.093871	0.555623	0.020153	83.788834	6.343810	87.054909	-0.192588	0.000000	-0.918247	0.000000	0.000000	0.000000	0.683193	-0.160722	0.536408	0.000000	0.000000	2.000000	54.000000	0.000000
3689.623840	-0.093871	0.555623	0.020153	83.788834	6.343810	87.054909	-0.192588	0.000000	-0.918247	0.000000	0.000000	0.000000	0.683193	-0.160722	0.536408	0.000000	0.000000	2.000000	54.000000	0.000000
3689.627173	-0.091638	0.555172	0.021877	84.062378	8.120667	88.622101	-0.306453	0.000000	-1.007648	0.000000	0.000000	0.000000	0.669920	-0.135228	0.517202	0.000000	0.000000	2.000000	54.000000	0.000000
3689.630506	-0.091638	0.555172	0.021877	84.062378	8.120667	88.622101	-0.306453	0.000000	-1.007648	0.000000	0.000000	0.000000	0.669920	-0.135228	0.517202	0.000000	0.000000	2.000000	54.000000	0.000000
3689.633840	-0.091638	0.555172	0.021877	84.062378	8.120667	88.622101	-0.306453	0.000000	-1.007648	0.000000	0.000000	0.000000	0.669920	-0.135228	0.517202	0.000000	0.000000	2.000000	54.000000	0.000000
3689.637173	-0.089562	0.554763	0.023504	84.304497	9.704301	89.992958	-0.418107	0.000000	-1.093848	0.000000	0.000000	0.000000	0.622667	-0.122726	0.488227	0.000000	0.000000	2.000000	54.000000	0.000000
3689.640506	-0.089562	0.554763	0.023504	84.304497	9.704301	89.992958	-0.418107	0.000000	-1.093848	0.000000	0.000000	0.000000	0.622667	-0.122726	0.488227	0.000000	0.000000	2.000000	54.000000	0.000000
3689.643840	-0.089562	0.554763	0.023504	84.304497	9.704301	89.992958	-0.418107	0.000000	-1.093848	0.000000	0.000000	0.000000	0.622667	-0.122726	0.488227	0.000000	0.000000	2.000000	54.000000	0.000000
3689.647173	-0.087693	0.554396	0.025029	84.505669	10.906051	90.954697	-0.521884	0.000000	-1.175220	0.000000	0.000000	0.000000	0.560876	-0.110034	0.457456	0.000000	0.000000	2.000000	54.000000	0.000000
3689.650506	-0.087693	0.554396	0.025029	84.505669	10.906051	90.954697	-0.521884	0.000000	-1.175220	0.000000	0.000000	0.000000	0.560876	-0.110034	0.457456	0.000000	0.000000	2.000000	54.000000	0.000000
3689.653840	-0.087693	0.554396	0.025029	84.505669	10.906051	90.954697	-0.521884	0.000000	-1.175220	0.000000	0.000000	0.000000	0.560876	-0.110034	0.457456	0.000000	0.000000	2.000000	54.000000	0.000000
3689.657173	-0.086001	0.554091	0.026413	84.657127	11.886292	91.716835	-0.615364	0.000000	-1.251462	0.000000	0.000000	0.000000	0.507531	-0.091581	0.415032	0.000000	0.000000	2.000000	54.000000	0.000000
3689.660506	-0.086001	0.554091	0.026413	84.657127	11.886292	91.716835	-0.615364	0.000000	-1.251462	0.000000	0.000000	0.000000	0.507531	-0.091581	0.415032	0.000000	0.000000	2.000000	54.000000	0.000000
3689.663840	-0.086001	0.554091	0.026413	84.657127	11.886292	91.716835	-0.615364	0.000000	-1.251462	0.000000	0.000000	0.000000	0.507531	-0.091581	0.415032	0.000000	0.000000	2.000000	54.000000	0.000000
3689.667173	-0.084488	0.553804	0.027645	84.748085	12.863971	92.529663	-0.699952	0.000000	-1.320635	0.000000	0.000000	0.000000	0.453940	-0.086144	0.369553	0.000000	0.000000	2.000000	54.000000	0.000000
3689.670506	-0.084488	0.553804	0.027645	84.748085	12.863971	92.529663	-0.699952	0.000000	-1.320635	0.000000	0.000000	0.000000	0.453940	-0.086144	0.369553	0.000000	0.000000	2.000000	54.000000	0.000000
3689.673840	-0.084488	0.553804	0.027645	84.748085	12.863971	92.529663	-0.699952	0.000000	-1.320635	0.000000	0.000000	0.000000	0.453940	-0.086144	0.369553	0.000000	0.000000	2.000000	54.000000	0.000000
3689.677173	-0.083107	0.553518	0.028717	84.787216	14.043801	93.612076	-0.775609	0.000000	-1.382227	0.000000	0.000000	0.000000	0.414256	-0.085831	0.321745	0.000000	0.000000	2.000000	54.000000	0.000000
3689.680506	-0.083107	0.553518	0.028717	84.787216	14.043801	93.612076	-0.775609	0.000000	-1.382227	0.000000	0.000000	0.000000	0.414256	-0.085831	0.321745	0.000000	0.000000	2.000000	54.000000	0.000000
3689.683840	-0.083107	0.553518	0.028717	84.787216	14.043801	93.612076	-0.775609	0.000000	-1.382227	0.000000	0.000000	0.000000	0.414256	-0.085831	0.321745	0.000000	0.000000	2.000000	54.000000	0.000000
3689.687173	-0.081800	0.553244	0.029553	84.781731	15.568482	95.098030	-0.844651	0.000000	-1.435851	0.000000	0.000000	0.000000	0.392084	-0.082032	0.250890	0.000000	0.000000	2.000000	54.000000	0.000000
3689.690506	-0.081800	0.553244	0.029553	84.781731	15.568482	95.098030	-0.844651	0.000000	-1.435851	0.000000	0.000000	0.000000	0.392084	-0.082032	0.250890	0.000000	0.000000	2.000000	54.000000	0.000000
3689.693840	-0.081800	0.553244	0.029553	84.781731	15.568482	95.098030	-0.844651	0.000000	-1.435851	0.000000	0.000000	0.000000	0.392084	-0.082032	0.250890	0.000000	0.000000	2.000000	54.000000	0.000000
3689.697173	-0.080599	0.552992	0.030191	84.752831	17.449120	97.002876	-0.909999	0.000000	-1.477666	0.000000	0.000000	0.000000	0.360215	-0.075633	0.191271	0.000000	0.000000	2.000000	54.000000	0.000000
3689.700506	-0.080599	0.552992	0.030191	84.752831	17.449120	97.002876	-0.909999	0.000000	-1.477666	0.000000	0.000000	0.000000	0.360215	-0.075633	0.191271	0.000000	0.000000	2.000000	54.000000	0.000000
3689.703840	-0.080599	0.552992	0.030191	84.752831	17.449120	97.002876	-0.909999	0.000000	-1.477666	0.000000	0.000000	0.000000	0.360215	-0.075633	0.191271	0.000000	0.000000	2.000000	54.000000	0.000000
3689.707173	-0.079526	0.552771	0.030604	84.717621	19.503454	99.121292	-0.970034	0.000000	-1.509544	0.000000	0.000000	0.000000	0.321933	-0.066224	0.123976	0.000000	0.000000	2.000000	54.000000	0.000000
3689.710506	-0.079526	0.552771	0.030604	84.717621	19.503454	99.121292	-0.970034	0.000000	-1.509544	0.000000	0.000000	0.000000	0.321933	-0.066224	0.123976	0.000000	0.000000	2.000000	54.000000	0.000000
3689.713840	-0.079526	0.552771	0.030604	84.717621	19.503454	99.121292	-0.970034	0.000000	-1.509544	0.000000	0.000000	0.000000	0.321933	-0.066224	0.123976	0.000000	0.000000	2.000000	54.000000	0.000000
3689.717173	-0.079526	0.552771	0.030604	84.699471	21.381153	101.061562	-1.023690	0.000000	-1.530207	0.000000	0.000000	0.000000	0.321933	-0.066224	0.123976	0.000000	0.000000	2.000000	54.000000	0.000000
3689.720506	-0.078625	0.552592	0.030764	84.699471	21.381153	101.061562	-1.023690	0.000000	-1.530207	0.000000	0.000000	0.000000	0.270324	-0.053824	0.047896	0.000000	0.000000	2.000000	54.000000	0.000000
3689.723840	-0.078625	0.552592	0.030764	84.699471	21.381153	101.061562	-1.023690	0.000000	-1.530207	0.000000	0.000000	0.000000	0.270324	-0.053824	0.047896	0.000000	0.000000	2.000000	54.000000	0.000000
3689.727173	-0.077884	0.552479	0.030733	84.704430	22.710363	102.422325	-1.023690	0.000000	-1.530207	0.000000	0.000000	0.000000	0.222450	-0.033784	-0.009347	0.000000	0.000000	2.000000	54.000000	0.000000
3689.730506	-0.077884	0.552479	0.030733	84.704430	22.710363	102.422325	-1.023690	0.000000	-1.530207	0.000000	0.000000	0.000000	0.222450	-0.033784	-0.009347	0.000000	0.000000	2.000000	54.000000	0.000000
3689.733840	-0.077884	0.552479	0.030733	84.704430	22.710363	102.422325	-1.023690	0.000000	-1.530207	0.000000	0.000000	0.000000	0.222450	-0.033784	-0.009347	0.000000	0.000000	2.000000	54.000000	0.000000
3689.737173	-0.077884	0.552479	0.030733	84.701912	23.308081	103.007874	-1.105819	0.000000	-1.536632	0.000000	0.000000	0.000000	0.222450	-0.033784	-0.009347	0.000000	0.000000	2.000000	54.000000	0.000000
3689.740506	-0.077330	0.552397	0.030536	84.701912	23.308081	103.007874	-1.105819	0.000000	-1.536632	0.000000	0.000000	0.000000	0.166109	-0.024689	-0.059095	0.000000	0.000000	2.000000	54.000000	0.000000
3689.743840	-0.077330	0.552397	0.030536	84.701912	23.308081	103.007874	-1.105819	0.000000	-1.536632	0.000000	0.000000	0.000000	0.166109	-0.024689	-0.059095	0.000000	0.000000	2.000000	54.000000	0.000000
3689.747173	-0.076924	0.552353	0.030221	84.709129	23.702946	103.390106	-1.105819	0.000000	-1.536632	0.000000	0.000000	0.000000	0.121681	-0.013233	-0.094333	0.000000	0.000000	2.000000	54.000000	0.000000
3689.750506	-0.076924	0.552353	0.030221	84.709129	23.702946	103.390106	-1.105819	0.000000	-1.536632	0.000000	0.000000	0.000000	0.121681	-0.013233	-0.094333	0.000000	0.000000	2.000000	54.000000	0.000000
3689.753840	-0.076924	0.552353	0.030221	84.709129	23.702946	103.390106	-1.105819	0.000000	-1.536632	0.000000	0.000000	0.000000	0.121681	-0.013233	-0.094333	0.000000	0.000000	2.000000	54.000000	0.000000
3689.757173	-0.076924	0.552353	0.030221	84.706390	24.227711	103.934761	-1.153783	0.000000	-1.511061	0.000000	0.000000	0.000000	0.121681	-0.013233	-0.094333	0.000000	0.000000	2.000000	54.000000	0.000000
3689.760506	-0.076647	0.552337	0.029816	84.706390	24.227711	103.934761	-1.153783	0.000000	-1.511061	0.000000	0.000000	0.000000	0.083150	-0.004688	-0.121543	0.000000	0.000000	2.000000	54.000000	0.000000
3689.763840	-0.076647	0.552337	0.029816	84.706390	24.227711	103.934761	-1.153783	0.000000	-1.511061	0.000000	0.000000	0.000000	0.083150	-0.004688	-0.121543	0.000000	0.000000	2.000000	54.000000	0.000000
3689.767173	-0.076647	0.552337	0.029816	84.684441	25.012146	104.783508	-1.153783	0.000000	-1.511061	0.000000	0.000000	0.000000	0.083150	-0.004688	-0.121543	0.000000	0.000000	2.000000	54.000000	0.000000
3689.770506	-0.076647	0.552337	0.029816	84.684441	25.012146	104.783508	-1.153783	0.000000	-1.511061	0.000000	0.000000	0.000000	0.083150	-0.004688	-0.121543	0.000000	0.000000	2.000000	54.000000	0.000000
3689.773840	-0.076432	0.552340	0.029354	84.684441	25.012146	104.783508	-1.153783	0.000000	-1.511061	0.000000	0.000000	0.000000	0.064414	0.000949	-0.138590	0.000000	0.000000	2.000000	54.000000	0.000000
3689.777173	-0.076305	0.552308	0.028842	84.659180	25.914095	105.777321	-1.167642	0.000000	-1.490803	0.000000	0.000000	0.000000	0.038318	-0.009557	-0.153630	0.000000	0.000000	2.000000	54.000000	0.000000
3689.780506	-0.076305	0.552308	0.028842	84.659180	25.914095	105.777321	-1.167642	0.000000	-1.490803	0.000000	0.000000	0.000000	0.038318	-0.009557	-0.153630	0.000000	0.000000	2.000000	54.000000	0.000000
3689.783840	-0.076305	0.552308	0.028842	84.659180	25.914095	105.777321	-1.167642	0.000000	-1.490803	0.000000	0.000000	0.000000	0.038318	-0.009557	-0.153630	0.000000	0.000000	2.000000	54.000000	0.000000
3689.787173	-0.076305	0.552308	0.028842	84.633484	26.783382	106.747650	-1.184764	0.000000	-1.442100	0.000000	0.000000	0.000000	0.038318	-0.009557	-0.153630	0.000000	0.000000	2.000000	54.000000	0.000000
3689.790506	-0.076262	0.552295	0.028270	84.633484	26.783382	106.747650	-1.184764	0.000000	-1.442100	0.000000	0.000000	0.000000	0.012795	-0.003945	-0.171744	0.000000	0.000000	2.000000	54.000000	0.000000
3689.793840	-0.076262	0.552295	0.028270	84.633484	26.783382	106.747650	-1.184764	0.000000	-1.442100	0.000000	0.000000	0.000000	0.012795	-0.003945	-0.171744	0.000000	0.000000	2.000000	54.000000	0.000000
3689.797173	-0.076281	0.552301	0.027640	84.610313	27.589455	107.653397	-1.184764	0.000000	-1.442100	0.000000	0.000000	0.000000	-0.005719	0.001636	-0.188780	0.000000	0.000000	2.000000	54.000000	0.000000
3689.800506	-0.076281	0.552301	0.027640	84.610313	27.589455	107.653397	-1.184764	0.000000	-1.442100	0.000000	0.000000	0.000000	-0.005719	0.001636	-0.188780	0.000000	0.000000	2.000000	54.000000	0.000000
3689.803840	-0.076281	0.552301	0.027640	84.610313	27.589455	107.653397	-1.184764	0.000000	-1.442100	0.000000	0.000000	0.000000	-0.005719	0.001636	-0.188780	0.000000	0.000000	2.000000	54.000000	0.000000
3689.807173	-0.076281	0.552301	0.027640	84.584305	28.242741	108.409348	-1.185943	0.000000	-1.382013	0.000000	0.000000	0.000000	-0.005719	0.001636	-0.188780	0.000000	0.000000	2.000000	54.000000	0.000000
3689.810506	-0.076397	0.552367	0.027027	84.584305	28.242741	108.409348	-1.185943	0.000000	-1.382013	0.000000	0.000000	0.000000	-0.034636	0.019986	-0.184112	0.000000	0.000000	2.000000	54.000000	0.000000
3689.813840	-0.076397	0.552367	0.027027	84.584305	28.242741	108.409348	-1.185943	0.000000	-1.382013	0.000000	0.000000	0.000000	-0.034636	0.019986	-0.184112	0.000000	0.000000	2.000000	54.000000	0.000000
3689.817173	-0.076559	0.552505	0.026413	84.574257	28.587742	108.821686	-1.185943	0.000000	-1.382013	0.000000	0.000000	0.000000	-0.048598	0.041120	-0.184137	0.000000	0.000000	2.000000	54.000000	0.000000
3689.820506	-0.076559	0.552505	0.026413	84.574257	28.587742	108.821686	-1.185943	0.000000	-1.382013	0.000000	0.000000	0.000000	-0.048598	0.041120	-0.184137	0.000000	0.000000	2.000000	54.000000	0.000000
3689.823840	-0.076559	0.552505	0.026413	84.574257	28.587742	108.821686	-1.185943	0.000000	-1.382013	0.000000	0.000000	0.000000	-0.048598	0.041120	-0.184137	0.000000	0.000000	2.000000	54.000000	0.000000
3689.827173	-0.076559	0.552505	0.026413	84.571335	28.590473	108.862206	-1.172070	0.000000	-1.320638	0.000000	0.000000	0.000000	-0.048598	0.041120	-0.184137	0.000000	0.000000	2.000000	54.000000	0.000000
3689.830506	-0.076724	0.552729	0.025824	84.571335	28.590473	108.862206	-1.172070	0.000000	-1.320638	0.000000	0.000000	0.000000	-0.049595	0.067376	-0.176682	0.000000	0.000000	2.000000	54.000000	0.000000
3689.833840	-0.076724	0.552729	0.025824	84.571335	28.590473	108.862206	-1.172070	0.000000	-1.320638	0.000000	0.000000	0.000000	-0.049595	0.067376	-0.176682	0.000000	0.000000	2.000000	54.000000	0.000000
3689.837173	-0.076957	0.552953	0.025224	84.571297	28.555099	108.862198	-1.172070	0.000000	-1.320638	0.000000	0.000000	0.000000	-0.070016	0.067180	-0.180068	0.000000	0.000000	2.000000	54.000000	0.000000
3689.840506	-0.076957	0.552953	0.025224	84.571297	28.555099	108.862198	-1.172070	0.000000	-1.320638	0.000000	0.000000	0.000000	-0.070016	0.067180	-0.180068	0.000000	0.000000	2.000000	54.000000	0.000000
3689.843840	-0.076957	0.552953	0.025224	84.571297	28.555099	108.862198	-1.172070	0.000000	-1.320638	0.000000	0.000000	0.000000	-0.070016	0.067180	-0.180068	0.000000	0.000000	2.000000	54.000000	0.000000
3689.847173	-0.076957	0.552953	0.025224	84.574722	28.522610	108.868881	-1.152135	0.000000	-1.261180	0.000000	0.000000	0.000000	-0.070016	0.067180	-0.180068	0.000000	0.000000	2.000000	54.000000	0.000000
3689.850506	-0.077180	0.553177	0.024559	84.574722	28.522610	108.868881	-1.152135	0.000000	-1.261180	0.000000	0.000000	0.000000	-0.066721	0.067309	-0.199237	0.000000	0.000000	2.000000	54.000000	0.000000
3689.853840	-0.077180	0.553177	0.024559	84.574722	28.522610	108.868881	-1.152135	0.000000	-1.261180	0.000000	0.000000	0.000000	-0.066721	0.067309	-0.199237	0.000000	0.000000	2.000000	54.000000	0.000000
3689.857173	-0.077490	0.553384	0.023862	84.580650	28.504854	108.895813	-1.152135	0.000000	-1.261180	0.000000	0.000000	0.000000	-0.093000	0.061857	-0.209091	0.000000	0.000000	2.000000	54.000000	0.000000
3689.860506	-0.077490	0.553384	0.023862	84.580650	28.504854	108.895813	-1.152135	0.000000	-1.261180	0.000000	0.000000	0.000000	-0.093000	0.061857	-0.209091	0.000000	0.000000	2.000000	54.000000	0.000000
3689.863840	-0.077490	0.553384	0.023862	84.580650	28.504854	108.895813	-1.152135	0.000000	-1.261180	0.000000	0.000000	0.000000	-0.093000	0.061857	-0.209091	0.000000	0.000000	2.000000	54.000000	0.000000
3689.867173	-0.077490	0.553384	0.023862	84.593536	28.493149	108.936401	-1.125514	0.000000	-1.193125	0.000000	0.000000	0.000000	-0.093000	0.061857	-0.209091	0.000000	0.000000	2.000000	54.000000	0.000000
3689.870506	-0.077855	0.553546	0.023078	84.593536	28.493149	108.936401	-1.125514	0.000000	-1.193125	0.000000	0.000000	0.000000	-0.109462	0.048730	-0.235395	0.000000	0.000000	2.000000	54.000000	0.000000
3689.873840	-0.077855	0.553546	0.023078	84.593536	28.493149	108.936401	-1.125514	0.000000	-1.193125	0.000000	0.000000	0.000000	-0.109462	0.048730	-0.235395	0.000000	0.000000	2.000000	54.000000	0.000000
3689.877173	-0.078318	0.553691	0.022193	84.622215	28.481016	108.977455	-1.125514	0.000000	-1.193125	0.000000	0.000000	0.000000	-0.139156	0.043545	-0.265548	0.000000	0.000000	2.000000	54.000000	0.000000
3689.880506	-0.078318	0.553691	0.022193	84.622215	28.481016	108.977455	-1.125514	0.000000	-1.193125	0.000000	0.000000	0.000000	-0.139156	0.043545	-0.265548	0.000000	0.000000	2.000000	54.000000	0.000000
3689.883840	-0.078318	0.553691	0.022193	84.622215	28.481016	108.977455	-1.125514	0.000000	-1.193125	0.000000	0.000000	0.000000	-0.139156	0.043545	-0.265548	0.000000	0.000000	2.000000	54.000000	0.000000
3689.887173	-0.078842	0.553827	0.021255	84.655846	28.398972	108.950867	-1.084078	0.000000	-1.109635	0.000000	0.000000	0.000000	-0.156945	0.040763	-0.281376	0.000000	0.000000	2.000000	54.000000	0.000000
3689.890506	-0.078842	0.553827	0.021255	84.655846	28.398972	108.950867	-1.084078	0.000000	-1.109635	0.000000	0.000000	0.000000	-0.156945	0.040763	-0.281376	0.000000	0.000000	2.000000	54.000000	0.000000
3689.893840	-0.078842	0.553827	0.021255	84.655846	28.398972	108.950867	-1.084078	0.000000	-1.109635	0.000000	0.000000	0.000000	-0.156945	0.040763	-0.281376	0.000000	0.000000	2.000000	54.000000	0.000000
3689.897173	-0.079537	0.553954	0.020245	84.695328	28.225672	108.841660	-1.057921	0.000000	-1.062739	0.000000	0.000000	0.000000	-0.208560	0.037970	-0.302940	0.000000	0.000000	2.000000	54.000000	0.000000
3689.900506	-0.079537	0.553954	0.020245	84.695328	28.225672	108.841660	-1.057921	0.000000	-1.062739	0.000000	0.000000	0.000000	-0.208560	0.037970	-0.302940	0.000000	0.000000	2.000000	54.000000	0.000000
3689.903840	-0.079537	0.553954	0.020245	84.695328	28.225672	108.841660	-1.057921	0.000000	-1.062739	0.000000	0.000000	0.000000	-0.208560	0.037970	-0.302940	0.000000	0.000000	2.000000	54.000000	0.000000
3689.907173	-0.080306	0.554105	0.019281	84.732849	28.067238	108.758965	-1.023161	0.000000	-1.012249	0.000000	0.000000	0.000000	-0.230846	0.045326	-0.289297	0.000000	0.000000	2.000000	54.000000	0.000000
3689.910506	-0.080306	0.554105	0.019281	84.732849	28.067238	108.758965	-1.023161	0.000000	-1.012249	0.000000	0.000000	0.000000	-0.230846	0.045326	-0.289297	0.000000	0.000000	2.000000	54.000000	0.000000
3689.913840	-0.080306	0.554105	0.019281	84.732849	28.067238	108.758965	-1.023161	0.000000	-1.012249	0.000000	0.000000	0.000000	-0.230846	0.045326	-0.289297	0.000000	0.000000	2.000000	54.000000	0.000000
3689.917173	-0.081140	0.554255	0.018303	84.752151	28.071497	108.877335	-0.984687	0.000000	-0.964032	0.000000	0.000000	0.000000	-0.250124	0.044986	-0.293267	0.000000	0.000000	2.000000	54.000000	0.000000
3689.920506	-0.081140	0.554255	0.018303	84.752151	28.071497	108.877335	-0.984687	0.000000	-0.964032	0.000000	0.000000	0.000000	-0.250124	0.044986	-0.293267	0.000000	0.000000	2.000000	54.000000	0.000000
3689.923840	-0.081140	0.554255	0.018303	84.752151	28.071497	108.877335	-0.984687	0.000000	-0.964032	0.000000	0.000000	0.000000	-0.250124	0.044986	-0.293267	0.000000	0.000000	2.000000	54.000000	0.000000
3689.927173	-0.081974	0.554395	0.017347	84.765991	28.089464	109.017204	-0.942999	0.000000	-0.915155	0.000000	0.000000	0.000000	-0.250194	0.041964	-0.286947	0.000000	0.000000	2.000000	54.000000	0.000000
3689.930506	-0.081974	0.554395	0.017347	84.765991	28.089464	109.017204	-0.942999	0.000000	-0.915155	0.000000	0.000000	0.000000	-0.250194	0.041964	-0.286947	0.000000	0.000000	2.000000	54.000000	0.000000
3689.933840	-0.081974	0.554395	0.017347	84.765991	28.089464	109.017204	-0.942999	0.000000	-0.915155	0.000000	0.000000	0.000000	-0.250194	0.041964	-0.286947	0.000000	0.000000	2.000000	54.000000	0.000000
3689.937173	-0.082808	0.554524	0.016411	84.783310	28.119892	109.165207	-0.901300	0.000000	-0.867330	0.000000	0.000000	0.000000	-0.250305	0.038961	-0.280618	0.000000	0.000000	2.000000	54.000000	0.000000
3689.940506	-0.082808	0.554524	0.016411	84.783310	28.119892	109.165207	-0.901300	0.000000	-0.867330	0.000000	0.000000	0.000000	-0.250305	0.038961	-0.280618	0.000000	0.000000	2.000000	54.000000	0.000000
3689.943840	-0.082808	0.554524	0.016411	84.783310	28.119892	109.165207	-0.901300	0.000000	-0.867330	0.000000	0.000000	0.000000	-0.250305	0.038961	-0.280618	0.000000	0.000000	2.000000	54.000000	0.000000
3689.947173	-0.083577	0.554618	0.015514	84.802956	28.180666	109.335464	-0.859583	0.000000	-0.820561	0.000000	0.000000	0.000000	-0.230540	0.028141	-0.269135	0.000000	0.000000	2.000000	54.000000	0.000000
3689.950506	-0.083577	0.554618	0.015514	84.802956	28.180666	109.335464	-0.859583	0.000000	-0.820561	0.000000	0.000000	0.000000	-0.230540	0.028141	-0.269135	0.000000	0.000000	2.000000	54.000000	0.000000
3689.953840	-0.083577	0.554618	0.015514	84.802956	28.180666	109.335464	-0.859583	0.000000	-0.820561	0.000000	0.000000	0.000000	-0.230540	0.028141	-0.269135	0.000000	0.000000	2.000000	54.000000	0.000000
3689.957173	-0.084272	0.554694	0.014610	84.825058	28.269711	109.528625	-0.821159	0.000000	-0.775705	0.000000	0.000000	0.000000	-0.208479	0.022719	-0.271332	0.000000	0.000000	2.000000	54.000000	0.000000
3689.960506	-0.084272	0.554694	0.014610	84.825058	28.269711	109.528625	-0.821159	0.000000	-0.775705	0.000000	0.000000	0.000000	-0.208479	0.022719	-0.271332	0.000000	0.000000	2.000000	54.000000	0.000000
3689.963840	-0.084272	0.554694	0.014610	84.825058	28.269711	109.528625	-0.821159	0.000000	-0.775705	0.000000	0.000000	0.000000	-0.208479	0.022719	-0.271332	0.000000	0.000000	2.000000	54.000000	0.000000
3689.967173	-0.084935	0.554734	0.013672	84.855011	28.375078	109.724968	-0.786413	0.000000	-0.730483	0.000000	0.000000	0.000000	-0.198958	0.012095	-0.281180	0.000000	0.000000	2.000000	54.000000	0.000000
3689.970506	-0.084935	0.554734	0.013672	84.855011	28.375078	109.724968	-0.786413	0.000000	-0.730483	0.000000	0.000000	0.000000	-0.198958	0.012095	-0.281180	0.000000	0.000000	2.000000	54.000000	0.000000
3689.973840	-0.084935	0.554734	0.013672	84.855011	28.375078	109.724968	-0.786413	0.000000	-0.730483	0.000000	0.000000	0.000000	-0.198958	0.012095	-0.281180	0.000000	0.000000	2.000000	54.000000	0.000000
3689.977173	-0.085544	0.554739	0.012706	84.890366	28.470684	109.903763	-0.753253	0.000000	-0.683619	0.000000	0.000000	0.000000	-0.182724	0.001527	-0.289788	0.000000	0.000000	2.000000	54.000000	0.000000
3689.980506	-0.085544	0.554739	0.012706	84.890366	28.470684	109.903763	-0.753253	0.000000	-0.683619	0.000000	0.000000	0.000000	-0.182724	0.001527	-0.289788	0.000000	0.000000	2.000000	54.000000	0.000000
3689.983840	-0.085544	0.554739	0.012706	84.890366	28.470684	109.903763	-0.753253	0.000000	-0.683619	0.000000	0.000000	0.000000	-0.182724	0.001527	-0.289788	0.000000	0.000000	2.000000	54.000000	0.000000
3689.987173	-0.086179	0.554778	0.011771	84.936546	28.340467	109.833450	-0.722799	0.000000	-0.635321	0.000000	0.000000	0.000000	-0.190464	0.011671	-0.280726	0.000000	0.000000	2.000000	54.000000	0.000000
3689.990506	-0.086179	0.554778	0.011771	84.936546	28.340467	109.833450	-0.722799	0.000000	-0.635321	0.000000	0.000000	0.000000	-0.190464	0.011671	-0.280726	0.000000	0.000000	2.000000	54.000000	0.000000
3689.993840	-0.086179	0.554778	0.011771	84.936546	28.340467	109.833450	-0.722799	0.000000	-0.635321	0.000000	0.000000	0.000000	-0.190464	0.011671	-0.280726	0.000000	0.000000	2.000000	54.000000	0.000000
3689.997173	-0.086885	0.554825	0.010862	85.004959	27.880917	109.400558	-0.691055	0.000000	-0.588534	0.000000	0.000000	0.000000	-0.211845	0.013984	-0.272581	0.000000	0.000000	2.000000	54.000000	0.000000
3690.000506	-0.086885	0.554825	0.010862	85.004959	27.880917	109.400558	-0.691055	0.000000	-0.588534	0.000000	0.000000	0.000000	-0.211845	0.013984	-0.272581	0.000000	0.000000	2.000000	54.000000	0.000000
3690.003840	-0.086885	0.554825	0.010862	85.004959	27.880917	109.400558	-0.691055	0.000000	-0.588534	0.000000	0.000000	0.000000	-0.211845	0.013984	-0.272581	0.000000	0.000000	2.000000	54.000000	0.000000
3690.007173	-0.087636	0.554888	0.009961	85.070335	26.717606	108.219887	-0.655748	0.000000	-0.543104	0.000000	0.000000	0.000000	-0.225226	0.018952	-0.270171	0.000000	0.000000	2.000000	54.000000	0.000000
3690.010506	-0.087636	0.554888	0.009961	85.070335	26.717606	108.219887	-0.655748	0.000000	-0.543104	0.000000	0.000000	0.000000	-0.225226	0.018952	-0.270171	0.000000	0.000000	2.000000	54.000000	0.000000
3690.013840	-0.087636	0.554888	0.009961	85.070335	26.717606	108.219887	-0.655748	0.000000	-0.543104	0.000000	0.000000	0.000000	-0.225226	0.018952	-0.270171	0.000000	0.000000	2.000000	54.000000	0.000000
3690.017173	-0.088422	0.554942	0.009142	85.123039	24.972715	106.426491	-0.618210	0.000000	-0.498075	0.000000	0.000000	0.000000	-0.235850	0.016093	-0.245854	0.000000	0.000000	2.000000	54.000000	0.000000
3690.020506	-0.088422	0.554942	0.009142	85.123039	24.972715	106.426491	-0.618210	0.000000	-0.498075	0.000000	0.000000	0.000000	-0.235850	0.016093	-0.245854	0.000000	0.000000	2.000000	54.000000	0.000000
3690.023840	-0.088422	0.554942	0.009142	85.123039	24.972715	106.426491	-0.618210	0.000000	-0.498075	0.000000	0.000000	0.000000	-0.235850	0.016093	-0.245854	0.000000	0.000000	2.000000	54.000000	0.000000
3690.027173	-0.089212	0.554934	0.008354	85.143082	22.938326	104.344589	-0.578902	0.000000	-0.457099	0.000000	0.000000	0.000000	-0.236903	-0.002216	-0.236277	0.000000	0.000000	2.000000	54.000000	0.000000
3690.030506	-0.089212	0.554934	0.008354	85.143082	22.938326	104.344589	-0.578902	0.000000	-0.457099	0.000000	0.000000	0.000000	-0.236903	-0.002216	-0.236277	0.000000	0.000000	2.000000	54.000000	0.000000
3690.033840	-0.089212	0.554934	0.008354	85.143082	22.938326	104.344589	-0.578902	0.000000	-0.457099	0.000000	0.000000	0.000000	-0.236903	-0.002216	-0.236277	0.000000	0.000000	2.000000	54.000000	0.000000
3690.037173	-0.089916	0.554892	0.007611	85.114891	20.916779	102.294662	-0.539418	0.000000	-0.417720	0.000000	0.000000	0.000000	-0.211232	-0.012670	-0.223147	0.000000	0.000000	2.000000	54.000000	0.000000
3690.040506	-0.089916	0.554892	0.007611	85.114891	20.916779	102.294662	-0.539418	0.000000	-0.417720	0.000000	0.000000	0.000000	-0.211232	-0.012670	-0.223147	0.000000	0.000000	2.000000	54.000000	0.000000
3690.043840	-0.089916	0.554892	0.007611	85.114891	20.916779	102.294662	-0.539418	0.000000	-0.417720	0.000000	0.000000	0.000000	-0.211232	-0.012670	-0.223147	0.000000	0.000000	2.000000	54.000000	0.000000
3690.047173	-0.089916	0.554892	0.007611	85.057274	19.383511	100.778648	-0.504213	0.000000	-0.380529	0.000000	0.000000	0.000000	-0.211232	-0.012670	-0.223147	0.000000	0.000000	2.000000	54.000000	0.000000
3690.050506	-0.090532	0.554772	0.006898	85.057274	19.383511	100.778648	-0.504213	0.000000	-0.380529	0.000000	0.000000	0.000000	-0.185002	-0.035991	-0.213662	0.000000	0.000000	2.000000	54.000000	0.000000
3690.053840	-0.090532	0.554772	0.006898	85.057274	19.383511	100.778648	-0.504213	0.000000	-0.380529	0.000000	0.000000	0.000000	-0.185002	-0.035991	-0.213662	0.000000	0.000000	2.000000	54.000000	0.000000
3690.057173	-0.091103	0.554652	0.006194	84.990150	18.424141	99.878342	-0.504213	0.000000	-0.380529	0.000000	0.000000	0.000000	-0.171184	-0.036012	-0.211385	0.000000	0.000000	2.000000	54.000000	0.000000
3690.060506	-0.091103	0.554652	0.006194	84.990150	18.424141	99.878342	-0.504213	0.000000	-0.380529	0.000000	0.000000	0.000000	-0.171184	-0.036012	-0.211385	0.000000	0.000000	2.000000	54.000000	0.000000
3690.063840	-0.091103	0.554652	0.006194	84.990150	18.424141	99.878342	-0.504213	0.000000	-0.380529	0.000000	0.000000	0.000000	-0.171184	-0.036012	-0.211385	0.000000	0.000000	2.000000	54.000000	0.000000
3690.067173	-0.091103	0.554652	0.006194	84.929237	17.857241	99.392258	-0.444849	0.000000	-0.309688	0.000000	0.000000	0.000000	-0.171184	-0.036012	-0.211385	0.000000	0.000000	2.000000	54.000000	0.000000
3690.070506	-0.091614	0.554540	0.005542	84.929237	17.857241	99.392258	-0.444849	0.000000	-0.309688	0.000000	0.000000	0.000000	-0.153260	-0.033471	-0.195515	0.000000	0.000000	2.000000	54.000000	0.000000
3690.073840	-0.091614	0.554540	0.005542	84.929237	17.857241	99.392258	-0.444849	0.000000	-0.309688	0.000000	0.000000	0.000000	-0.153260	-0.033471	-0.195515	0.000000	0.000000	2.000000	54.000000	0.000000
3690.077173	-0.092128	0.554420	0.004913	84.882973	17.410046	99.022659	-0.444849	0.000000	-0.309688	0.000000	0.000000	0.000000	-0.154150	-0.036050	-0.188844	0.000000	0.000000	2.000000	54.000000	0.000000
3690.080506	-0.092128	0.554420	0.004913	84.882973	17.410046	99.022659	-0.444849	0.000000	-0.309688	0.000000	0.000000	0.000000	-0.154150	-0.036050	-0.188844	0.000000	0.000000	2.000000	54.000000	0.000000
3690.083840	-0.092128	0.554420	0.004913	84.882973	17.410046	99.022659	-0.444849	0.000000	-0.309688	0.000000	0.000000	0.000000	-0.154150	-0.036050	-0.188844	0.000000	0.000000	2.000000	54.000000	0.000000
3690.087173	-0.092667	0.554292	0.004301	84.842842	17.033802	98.725349	-0.393614	0.000000	-0.245628	0.000000	0.000000	0.000000	-0.161640	-0.038618	-0.183493	0.000000	0.000000	2.000000	54.000000	0.000000
3690.090506	-0.092667	0.554292	0.004301	84.842842	17.033802	98.725349	-0.393614	0.000000	-0.245628	0.000000	0.000000	0.000000	-0.161640	-0.038618	-0.183493	0.000000	0.000000	2.000000	54.000000	0.000000
3690.093840	-0.092667	0.554292	0.004301	84.842842	17.033802	98.725349	-0.393614	0.000000	-0.245628	0.000000	0.000000	0.000000	-0.161640	-0.038618	-0.183493	0.000000	0.000000	2.000000	54.000000	0.000000
3690.097173	-0.093209	0.554129	0.003717	84.834648	16.850576	98.621460	-0.366674	0.000000	-0.215045	0.000000	0.000000	0.000000	-0.162885	-0.048884	-0.175281	0.000000	0.000000	2.000000	54.000000	0.000000
3690.100506	-0.093209	0.554129	0.003717	84.834648	16.850576	98.621460	-0.366674	0.000000	-0.215045	0.000000	0.000000	0.000000	-0.162885	-0.048884	-0.175281	0.000000	0.000000	2.000000	54.000000	0.000000
3690.103840	-0.093209	0.554129	0.003717	84.834648	16.850576	98.621460	-0.366674	0.000000	-0.215045	0.000000	0.000000	0.000000	-0.162885	-0.048884	-0.175281	0.000000	0.000000	2.000000	54.000000	0.000000
3690.107173	-0.093209	0.554129	0.003717	84.851784	16.816931	98.664940	-0.339526	0.000000	-0.185832	0.000000	0.000000	0.000000	-0.162885	-0.048884	-0.175281	0.000000	0.000000	2.000000	54.000000	0.000000
3690.110506	-0.093752	0.553940	0.003137	84.851784	16.816931	98.664940	-0.339526	0.000000	-0.185832	0.000000	0.000000	0.000000	-0.162757	-0.056557	-0.173978	0.000000	0.000000	2.000000	54.000000	0.000000
3690.113840	-0.093752	0.553940	0.003137	84.851784	16.816931	98.664940	-0.339526	0.000000	-0.185832	0.000000	0.000000	0.000000	-0.162757	-0.056557	-0.173978	0.000000	0.000000	2.000000	54.000000	0.000000
3690.117173	-0.094294	0.553726	0.002561	84.877533	16.837996	98.765739	-0.339526	0.000000	-0.185832	0.000000	0.000000	0.000000	-0.162637	-0.064213	-0.172684	0.000000	0.000000	2.000000	54.000000	0.000000
3690.120506	-0.094294	0.553726	0.002561	84.877533	16.837996	98.765739	-0.339526	0.000000	-0.185832	0.000000	0.000000	0.000000	-0.162637	-0.064213	-0.172684	0.000000	0.000000	2.000000	54.000000	0.000000
3690.123840	-0.094294	0.553726	0.002561	84.877533	16.837996	98.765739	-0.339526	0.000000	-0.185832	0.000000	0.000000	0.000000	-0.162637	-0.064213	-0.172684	0.000000	0.000000	2.000000	54.000000	0.000000
3690.127173	-0.094294	0.553726	0.002561	84.866219	16.652678	98.656387	-0.285294	0.000000	-0.128055	0.000000	0.000000	0.000000	-0.162637	-0.064213	-0.172684	0.000000	0.000000	2.000000	54.000000	0.000000
3690.130506	-0.094831	0.553504	0.002076	84.866219	16.652678	98.656387	-0.285294	0.000000	-0.128055	0.000000	0.000000	0.000000	-0.161036	-0.066707	-0.145552	0.000000	0.000000	2.000000	54.000000	0.000000
3690.133840	-0.094831	0.553504	0.002076	84.866219	16.652678	98.656387	-0.285294	0.000000	-0.128055	0.000000	0.000000	0.000000	-0.161036	-0.066707	-0.145552	0.000000	0.000000	2.000000	54.000000	0.000000
3690.137173	-0.095280	0.553256	0.001613	84.793983	16.050346	98.124542	-0.285294	0.000000	-0.128055	0.000000	0.000000	0.000000	-0.134874	-0.074314	-0.138829	0.000000	0.000000	2.000000	54.000000	0.000000
3690.140506	-0.095280	0.553256	0.001613	84.793983	16.050346	98.124542	-0.285294	0.000000	-0.128055	0.000000	0.000000	0.000000	-0.134874	-0.074314	-0.138829	0.000000	0.000000	2.000000	54.000000	0.000000
3690.143840	-0.095280	0.553256	0.001613	84.793983	16.050346	98.124542	-0.285294	0.000000	-0.128055	0.000000	0.000000	0.000000	-0.134874	-0.074314	-0.138829	0.000000	0.000000	2.000000	54.000000	0.000000
3690.147173	-0.095280	0.553256	0.001613	84.653603	15.052507	97.190559	-0.235976	0.000000	-0.080658	0.000000	0.000000	0.000000	-0.134874	-0.074314	-0.138829	0.000000	0.000000	2.000000	54.000000	0.000000
3690.150506	-0.095699	0.553008	0.001223	84.653603	15.052507	97.190559	-0.235976	0.000000	-0.080658	0.000000	0.000000	0.000000	-0.125522	-0.074248	-0.117155	0.000000	0.000000	2.000000	54.000000	0.000000
3690.153840	-0.095699	0.553008	0.001223	84.653603	15.052507	97.190559	-0.235976	0.000000	-0.080658	0.000000	0.000000	0.000000	-0.125522	-0.074248	-0.117155	0.000000	0.000000	2.000000	54.000000	0.000000
3690.157173	-0.096068	0.552778	0.000927	84.477989	13.849580	96.037201	-0.235976	0.000000	-0.080658	0.000000	0.000000	0.000000	-0.110863	-0.069072	-0.088716	0.000000	0.000000	2.000000	54.000000	0.000000
3690.160506	-0.096068	0.552778	0.000927	84.477989	13.849580	96.037201	-0.235976	0.000000	-0.080658	0.000000	0.000000	0.000000	-0.110863	-0.069072	-0.088716	0.000000	0.000000	2.000000	54.000000	0.000000
3690.163840	-0.096068	0.552778	0.000927	84.477989	13.849580	96.037201	-0.235976	0.000000	-0.080658	0.000000	0.000000	0.000000	-0.110863	-0.069072	-0.088716	0.000000	0.000000	2.000000	54.000000	0.000000
3690.167173	-0.096068	0.552778	0.000927	84.282204	12.612790	94.848267	-0.196578	0.000000	-0.046346	0.000000	0.000000	0.000000	-0.110863	-0.069072	-0.088716	0.000000	0.000000	2.000000	54.000000	0.000000
3690.170506	-0.096445	0.552582	0.000667	84.282204	12.612790	94.848267	-0.196578	0.000000	-0.046346	0.000000	0.000000	0.000000	-0.112979	-0.058791	-0.078125	0.000000	0.000000	2.000000	54.000000	0.000000
3690.173840	-0.096445	0.552582	0.000667	84.282204	12.612790	94.848267	-0.196578	0.000000	-0.046346	0.000000	0.000000	0.000000	-0.112979	-0.058791	-0.078125	0.000000	0.000000	2.000000	54.000000	0.000000
3690.177173	-0.096445	0.552582	0.000667	84.098274	11.466850	93.739883	-0.196578	0.000000	-0.046346	0.000000	0.000000	0.000000	-0.112979	-0.058791	-0.078125	0.000000	0.000000	2.000000	54.000000	0.000000
3690.180506	-0.096445	0.552582	0.000667	84.098274	11.466850	93.739883	-0.196578	0.000000	-0.046346	0.000000	0.000000	0.000000	-0.112979	-0.058791	-0.078125	0.000000	0.000000	2.000000	54.000000	0.000000
3690.183840	-0.096786	0.552395	0.000456	84.098274	11.466850	93.739883	-0.196578	0.000000	-0.046346	0.000000	0.000000	0.000000	-0.102408	-0.056210	-0.063239	0.000000	0.000000	2.000000	54.000000	0.000000
3690.187173	-0.097158	0.552216	0.000281	83.942230	10.335858	92.619896	-0.177748	0.000000	-0.033326	0.000000	0.000000	0.000000	-0.111440	-0.053623	-0.052471	0.000000	0.000000	2.000000	54.000000	0.000000
3690.190506	-0.097158	0.552216	0.000281	83.942230	10.335858	92.619896	-0.177748	0.000000	-0.033326	0.000000	0.000000	0.000000	-0.111440	-0.053623	-0.052471	0.000000	0.000000	2.000000	54.000000	0.000000
3690.193840	-0.097158	0.552216	0.000281	83.942230	10.335858	92.619896	-0.177748	0.000000	-0.033326	0.000000	0.000000	0.000000	-0.111440	-0.053623	-0.052471	0.000000	0.000000	2.000000	54.000000	0.000000
3690.197173	-0.097158	0.552216	0.000281	83.827019	9.207402	91.478531	-0.142107	0.000000	-0.014041	0.000000	0.000000	0.000000	-0.111440	-0.053623	-0.052471	0.000000	0.000000	2.000000	54.000000	0.000000
3690.200506	-0.097556	0.552029	0.000124	83.827019	9.207402	91.478531	-0.142107	0.000000	-0.014041	0.000000	0.000000	0.000000	-0.119346	-0.056173	-0.047087	0.000000	0.000000	2.000000	54.000000	0.000000
3690.203840	-0.097556	0.552029	0.000124	83.827019	9.207402	91.478531	-0.142107	0.000000	-0.014041	0.000000	0.000000	0.000000	-0.119346	-0.056173	-0.047087	0.000000	0.000000	2.000000	54.000000	0.000000
3690.207173	-0.097556	0.552029	0.000124	83.745613	8.030517	90.254761	-0.142107	0.000000	-0.014041	0.000000	0.000000	0.000000	-0.119346	-0.056173	-0.047087	0.000000	0.000000	2.000000	54.000000	0.000000
3690.210506	-0.097556	0.552029	0.000124	83.745613	8.030517	90.254761	-0.142107	0.000000	-0.014041	0.000000	0.000000	0.000000	-0.119346	-0.056173	-0.047087	0.000000	0.000000	2.000000	54.000000	0.000000
3690.213840	-0.097935	0.551859	-0.000011	83.745613	8.030517	90.254761	-0.142107	0.000000	-0.014041	0.000000	0.000000	0.000000	-0.113918	-0.051076	-0.040452	0.000000	0.000000	2.000000	54.000000	0.000000
3690.217173	-0.098298	0.551680	-0.000119	83.680061	7.037823	89.222481	-0.122216	0.000000	-0.006193	0.000000	0.000000	0.000000	-0.108841	-0.053602	-0.032283	0.000000	0.000000	2.000000	54.000000	0.000000
3690.220506	-0.098298	0.551680	-0.000119	83.680061	7.037823	89.222481	-0.122216	0.000000	-0.006193	0.000000	0.000000	0.000000	-0.108841	-0.053602	-0.032283	0.000000	0.000000	2.000000	54.000000	0.000000
3690.223840	-0.098298	0.551680	-0.000119	83.680061	7.037823	89.222481	-0.122216	0.000000	-0.006193	0.000000	0.000000	0.000000	-0.108841	-0.053602	-0.032283	0.000000	0.000000	2.000000	54.000000	0.000000
3690.227173	-0.098298	0.551680	-0.000119	83.631416	6.503263	88.687294	-0.085090	0.000000	0.005930	0.000000	0.000000	0.000000	-0.108841	-0.053602	-0.032283	0.000000	0.000000	2.000000	54.000000	0.000000
3690.230506	-0.098569	0.551510	-0.000231	83.631416	6.503263	88.687294	-0.085090	0.000000	0.005930	0.000000	0.000000	0.000000	-0.081286	-0.051043	-0.033654	0.000000	0.000000	2.000000	54.000000	0.000000
3690.233840	-0.098569	0.551510	-0.000231	83.631416	6.503263	88.687294	-0.085090	0.000000	0.005930	0.000000	0.000000	0.000000	-0.081286	-0.051043	-0.033654	0.000000	0.000000	2.000000	54.000000	0.000000
3690.237173	-0.098569	0.551510	-0.000231	83.583908	6.304560	88.512360	-0.085090	0.000000	0.005930	0.000000	0.000000	0.000000	-0.081286	-0.051043	-0.033654	0.000000	0.000000	2.000000	54.000000	0.000000
3690.240506	-0.098569	0.551510	-0.000231	83.583908	6.304560	88.512360	-0.085090	0.000000	0.005930	0.000000	0.000000	0.000000	-0.081286	-0.051043	-0.033654	0.000000	0.000000	2.000000	54.000000	0.000000
3690.243840	-0.098724	0.551340	-0.000251	83.583908	6.304560	88.512360	-0.085090	0.000000	0.005930	0.000000	0.000000	0.000000	-0.046348	-0.051042	-0.006148	0.000000	0.000000	2.000000	54.000000	0.000000
3690.247173	-0.098724	0.551340	-0.000251	83.522499	6.076603	88.294731	-0.071542	0.000000	0.011539	0.000000	0.000000	0.000000	-0.046348	-0.051042	-0.006148	0.000000	0.000000	2.000000	54.000000	0.000000
3690.250506	-0.098724	0.551340	-0.000251	83.522499	6.076603	88.294731	-0.071542	0.000000	0.011539	0.000000	0.000000	0.000000	-0.046348	-0.051042	-0.006148	0.000000	0.000000	2.000000	54.000000	0.000000
3690.253840	-0.098724	0.551340	-0.000251	83.522499	6.076603	88.294731	-0.071542	0.000000	0.011539	0.000000	0.000000	0.000000	-0.046348	-0.051042	-0.006148	0.000000	0.000000	2.000000	54.000000	0.000000
3690.257173	-0.098801	0.550940	-0.000208	83.427170	5.747912	87.969055	-0.063817	0.000000	0.012563	0.000000	0.000000	0.000000	-0.023240	-0.120034	0.012979	0.000000	0.000000	2.000000	54.000000	0.000000
3690.260506	-0.098801	0.550940	-0.000208	83.427170	5.747912	87.969055	-0.063817	0.000000	0.012563	0.000000	0.000000	0.000000	-0.023240	-0.120034	0.012979	0.000000	0.000000	2.000000	54.000000	0.000000
3690.263840	-0.098801	0.550940	-0.000208	83.427170	5.747912	87.969055	-0.063817	0.000000	0.012563	0.000000	0.000000	0.000000	-0.023240	-0.120034	0.012979	0.000000	0.000000	2.000000	54.000000	0.000000
3690.267173	-0.098775	0.550743	-0.000118	83.291679	5.309244	87.528702	-0.059944	0.000000	0.010400	0.000000	0.000000	0.000000	0.007774	-0.058809	0.027070	0.000000	0.000000	2.000000	54.000000	0.000000
3690.270506	-0.098775	0.550743	-0.000118	83.291679	5.309244	87.528702	-0.059944	0.000000	0.010400	0.000000	0.000000	0.000000	0.007774	-0.058809	0.027070	0.000000	0.000000	2.000000	54.000000	0.000000
3690.273840	-0.098775	0.550743	-0.000118	83.291679	5.309244	87.528702	-0.059944	0.000000	0.010400	0.000000	0.000000	0.000000	0.007774	-0.058809	0.027070	0.000000	0.000000	2.000000	54.000000	0.000000
3690.277173	-0.098775	0.550743	-0.000118	83.138817	4.825027	87.041382	-0.061240	0.000000	0.005888	0.000000	0.000000	0.000000	0.007774	-0.058809	0.027070	0.000000	0.000000	2.000000	54.000000	0.000000
3690.280506	-0.098758	0.550556	0.000013	83.138817	4.825027	87.041382	-0.061240	0.000000	0.005888	0.000000	0.000000	0.000000	0.005136	-0.056302	0.039301	0.000000	0.000000	2.000000	54.000000	0.000000
3690.283840	-0.098758	0.550556	0.000013	83.138817	4.825027	87.041382	-0.061240	0.000000	0.005888	0.000000	0.000000	0.000000	0.005136	-0.056302	0.039301	0.000000	0.000000	2.000000	54.000000	0.000000
3690.287173	-0.098746	0.550359	0.000167	82.978989	4.358219	86.573128	-0.061240	0.000000	0.005888	0.000000	0.000000	0.000000	0.003667	-0.058917	0.046152	0.000000	0.000000	2.000000	54.000000	0.000000
3690.290506	-0.098746	0.550359	0.000167	82.978989	4.358219	86.573128	-0.061240	0.000000	0.005888	0.000000	0.000000	0.000000	0.003667	-0.058917	0.046152	0.000000	0.000000	2.000000	54.000000	0.000000
3690.293840	-0.098746	0.550359	0.000167	82.978989	4.358219	86.573128	-0.061240	0.000000	0.005888	0.000000	0.000000	0.000000	0.003667	-0.058917	0.046152	0.000000	0.000000	2.000000	54.000000	0.000000
3690.297173	-0.098746	0.550359	0.000167	82.845909	3.990298	86.197884	-0.062707	0.000000	-0.008354	0.000000	0.000000	0.000000	0.003667	-0.058917	0.046152	0.000000	0.000000	2.000000	54.000000	0.000000
3690.300506	-0.098667	0.550188	0.000330	82.845909	3.990298	86.197884	-0.062707	0.000000	-0.008354	0.000000	0.000000	0.000000	0.023548	-0.051286	0.048854	0.000000	0.000000	2.000000	54.000000	0.000000
3690.303840	-0.098667	0.550188	0.000330	82.845909	3.990298	86.197884	-0.062707	0.000000	-0.008354	0.000000	0.000000	0.000000	0.023548	-0.051286	0.048854	0.000000	0.000000	2.000000	54.000000	0.000000
3690.307173	-0.098667	0.550188	0.000330	82.738960	3.728019	85.921074	-0.062707	0.000000	-0.008354	0.000000	0.000000	0.000000	0.023548	-0.051286	0.048854	0.000000	0.000000	2.000000	54.000000	0.000000
3690.310506	-0.098667	0.550188	0.000330	82.738960	3.728019	85.921074	-0.062707	0.000000	-0.008354	0.000000	0.000000	0.000000	0.023548	-0.051286	0.048854	0.000000	0.000000	2.000000	54.000000	0.000000
3690.313840	-0.098544	0.550043	0.000497	82.738960	3.728019	85.921074	-0.062707	0.000000	-0.008354	0.000000	0.000000	0.000000	0.036928	-0.043654	0.050150	0.000000	0.000000	2.000000	54.000000	0.000000
3690.317173	-0.098336	0.549965	0.000691	82.665085	3.562957	85.727798	-0.066631	0.000000	-0.016496	0.000000	0.000000	0.000000	0.062527	-0.023242	0.058143	0.000000	0.000000	2.000000	54.000000	0.000000
3690.320506	-0.098336	0.549965	0.000691	82.665085	3.562957	85.727798	-0.066631	0.000000	-0.016496	0.000000	0.000000	0.000000	0.062527	-0.023242	0.058143	0.000000	0.000000	2.000000	54.000000	0.000000
3690.323840	-0.098336	0.549965	0.000691	82.665085	3.562957	85.727798	-0.066631	0.000000	-0.016496	0.000000	0.000000	0.000000	0.062527	-0.023242	0.058143	0.000000	0.000000	2.000000	54.000000	0.000000
3690.327173	-0.098336	0.549965	0.000691	82.620682	3.503030	85.627098	-0.083207	0.000000	-0.034545	0.000000	0.000000	0.000000	0.062527	-0.023242	0.058143	0.000000	0.000000	2.000000	54.000000	0.000000
3690.330506	-0.097996	0.549914	0.000908	82.620682	3.503030	85.627098	-0.083207	0.000000	-0.034545	0.000000	0.000000	0.000000	0.102043	-0.015578	0.065001	0.000000	0.000000	2.000000	54.000000	0.000000
3690.333840	-0.097996	0.549914	0.000908	82.620682	3.503030	85.627098	-0.083207	0.000000	-0.034545	0.000000	0.000000	0.000000	0.102043	-0.015578	0.065001	0.000000	0.000000	2.000000	54.000000	0.000000
3690.337173	-0.097996	0.549914	0.000908	82.603622	3.521800	85.586121	-0.083207	0.000000	-0.034545	0.000000	0.000000	0.000000	0.102043	-0.015578	0.065001	0.000000	0.000000	2.000000	54.000000	0.000000
3690.340506	-0.097996	0.549914	0.000908	82.603622	3.521800	85.586121	-0.083207	0.000000	-0.034545	0.000000	0.000000	0.000000	0.102043	-0.015578	0.065001	0.000000	0.000000	2.000000	54.000000	0.000000
3690.343840	-0.097513	0.549930	0.001096	82.603622	3.521800	85.586121	-0.083207	0.000000	-0.034545	0.000000	0.000000	0.000000	0.144848	0.004958	0.056540	0.000000	0.000000	2.000000	54.000000	0.000000
3690.347173	-0.096806	0.549981	0.001302	82.594185	3.602145	85.578339	-0.100214	0.000000	-0.045378	0.000000	0.000000	0.000000	0.211997	0.015240	0.061824	0.000000	0.000000	2.000000	54.000000	0.000000
3690.350506	-0.096806	0.549981	0.001302	82.594185	3.602145	85.578339	-0.100214	0.000000	-0.045378	0.000000	0.000000	0.000000	0.211997	0.015240	0.061824	0.000000	0.000000	2.000000	54.000000	0.000000
3690.353840	-0.096806	0.549981	0.001302	82.594185	3.602145	85.578339	-0.100214	0.000000	-0.045378	0.000000	0.000000	0.000000	0.211997	0.015240	0.061824	0.000000	0.000000	2.000000	54.000000	0.000000
3690.357173	-0.096806	0.549981	0.001302	82.582062	3.685171	85.552368	-0.159688	0.000000	-0.065106	0.000000	0.000000	0.000000	0.211997	0.015240	0.061824	0.000000	0.000000	2.000000	54.000000	0.000000
3690.360506	-0.095888	0.550083	0.001474	82.582062	3.685171	85.552368	-0.159688	0.000000	-0.065106	0.000000	0.000000	0.000000	0.275539	0.030730	0.051671	0.000000	0.000000	2.000000	54.000000	0.000000
3690.363840	-0.095888	0.550083	0.001474	82.582062	3.685171	85.552368	-0.159688	0.000000	-0.065106	0.000000	0.000000	0.000000	0.275539	0.030730	0.051671	0.000000	0.000000	2.000000	54.000000	0.000000
3690.367173	-0.094819	0.550228	0.001689	82.563988	3.779953	85.513580	-0.159688	0.000000	-0.065106	0.000000	0.000000	0.000000	0.320568	0.043479	0.064470	0.000000	0.000000	2.000000	54.000000	0.000000
3690.370506	-0.094819	0.550228	0.001689	82.563988	3.779953	85.513580	-0.159688	0.000000	-0.065106	0.000000	0.000000	0.000000	0.320568	0.043479	0.064470	0.000000	0.000000	2.000000	54.000000	0.000000
3690.373840	-0.094819	0.550228	0.001689	82.563988	3.779953	85.513580	-0.159688	0.000000	-0.065106	0.000000	0.000000	0.000000	0.320568	0.043479	0.064470	0.000000	0.000000	2.000000	54.000000	0.000000
3690.377173	-0.093613	0.550433	0.001895	82.542885	3.884870	85.468529	-0.259039	0.000000	-0.084463	0.000000	0.000000	0.000000	0.361960	0.061424	0.061833	0.000000	0.000000	2.000000	54.000000	0.000000
3690.380506	-0.093613	0.550433	0.001895	82.542885	3.884870	85.468529	-0.259039	0.000000	-0.084463	0.000000	0.000000	0.000000	0.361960	0.061424	0.061833	0.000000	0.000000	2.000000	54.000000	0.000000
3690.383840	-0.093613	0.550433	0.001895	82.542885	3.884870	85.468529	-0.259039	0.000000	-0.084463	0.000000	0.000000	0.000000	0.361960	0.061424	0.061833	0.000000	0.000000	2.000000	54.000000	0.000000
3690.387173	-0.092318	0.550638	0.002116	82.519165	3.982067	85.405724	-0.319366	0.000000	-0.094768	0.000000	0.000000	0.000000	0.388257	0.061433	0.066116	0.000000	0.000000	2.000000	54.000000	0.000000
3690.390506	-0.092318	0.550638	0.002116	82.519165	3.982067	85.405724	-0.319366	0.000000	-0.094768	0.000000	0.000000	0.000000	0.388257	0.061433	0.066116	0.000000	0.000000	2.000000	54.000000	0.000000
3690.393840	-0.092318	0.550638	0.002116	82.519165	3.982067	85.405724	-0.319366	0.000000	-0.094768	0.000000	0.000000	0.000000	0.388257	0.061433	0.066116	0.000000	0.000000	2.000000	54.000000	0.000000
3690.397173	-0.091032	0.550851	0.002373	82.492401	4.076099	85.337006	-0.384075	0.000000	-0.105787	0.000000	0.000000	0.000000	0.385980	0.063915	0.077287	0.000000	0.000000	2.000000	54.000000	0.000000
3690.400506	-0.091032	0.550851	0.002373	82.492401	4.076099	85.337006	-0.384075	0.000000	-0.105787	0.000000	0.000000	0.000000	0.385980	0.063915	0.077287	0.000000	0.000000	2.000000	54.000000	0.000000
3690.403840	-0.091032	0.550851	0.002373	82.492401	4.076099	85.337006	-0.384075	0.000000	-0.105787	0.000000	0.000000	0.000000	0.385980	0.063915	0.077287	0.000000	0.000000	2.000000	54.000000	0.000000
3690.407173	-0.089738	0.551030	0.002591	82.471260	4.192818	85.292885	-0.448405	0.000000	-0.118669	0.000000	0.000000	0.000000	0.388304	0.053748	0.065390	0.000000	0.000000	2.000000	54.000000	0.000000
3690.410506	-0.089738	0.551030	0.002591	82.471260	4.192818	85.292885	-0.448405	0.000000	-0.118669	0.000000	0.000000	0.000000	0.388304	0.053748	0.065390	0.000000	0.000000	2.000000	54.000000	0.000000
3690.413840	-0.089738	0.551030	0.002591	82.471260	4.192818	85.292885	-0.448405	0.000000	-0.118669	0.000000	0.000000	0.000000	0.388304	0.053748	0.065390	0.000000	0.000000	2.000000	54.000000	0.000000
3690.417173	-0.088462	0.551167	0.002788	82.453140	4.313305	85.255310	-0.513123	0.000000	-0.129567	0.000000	0.000000	0.000000	0.382659	0.040975	0.059134	0.000000	0.000000	2.000000	54.000000	0.000000
3690.420506	-0.088462	0.551167	0.002788	82.453140	4.313305	85.255310	-0.513123	0.000000	-0.129567	0.000000	0.000000	0.000000	0.382659	0.040975	0.059134	0.000000	0.000000	2.000000	54.000000	0.000000
3690.423840	-0.088462	0.551167	0.002788	82.453140	4.313305	85.255310	-0.513123	0.000000	-0.129567	0.000000	0.000000	0.000000	0.382659	0.040975	0.059134	0.000000	0.000000	2.000000	54.000000	0.000000
3690.427173	-0.087226	0.551286	0.002956	82.441063	4.443522	85.230286	-0.576899	0.000000	-0.139423	0.000000	0.000000	0.000000	0.370694	0.035862	0.050180	0.000000	0.000000	2.000000	54.000000	0.000000
3690.430506	-0.087226	0.551286	0.002956	82.441063	4.443522	85.230286	-0.576899	0.000000	-0.139423	0.000000	0.000000	0.000000	0.370694	0.035862	0.050180	0.000000	0.000000	2.000000	54.000000	0.000000
3690.433840	-0.087226	0.551286	0.002956	82.441063	4.443522	85.230286	-0.576899	0.000000	-0.139423	0.000000	0.000000	0.000000	0.370694	0.035862	0.050180	0.000000	0.000000	2.000000	54.000000	0.000000
3690.437173	-0.085974	0.551371	0.003152	82.435005	4.583493	85.225807	-0.638682	0.000000	-0.147786	0.000000	0.000000	0.000000	0.375757	0.025590	0.058833	0.000000	0.000000	2.000000	54.000000	0.000000
3690.440506	-0.085974	0.551371	0.003152	82.435005	4.583493	85.225807	-0.638682	0.000000	-0.147786	0.000000	0.000000	0.000000	0.375757	0.025590	0.058833	0.000000	0.000000	2.000000	54.000000	0.000000
3690.443840	-0.085974	0.551371	0.003152	82.435005	4.583493	85.225807	-0.638682	0.000000	-0.147786	0.000000	0.000000	0.000000	0.375757	0.025590	0.058833	0.000000	0.000000	2.000000	54.000000	0.000000
3690.447173	-0.084740	0.551414	0.003328	82.428970	4.723465	85.229317	-0.701308	0.000000	-0.157591	0.000000	0.000000	0.000000	0.370042	0.012837	0.052717	0.000000	0.000000	2.000000	54.000000	0.000000
3690.450506	-0.084740	0.551414	0.003328	82.428970	4.723465	85.229317	-0.701308	0.000000	-0.157591	0.000000	0.000000	0.000000	0.370042	0.012837	0.052717	0.000000	0.000000	2.000000	54.000000	0.000000
3690.453840	-0.084740	0.551414	0.003328	82.428970	4.723465	85.229317	-0.701308	0.000000	-0.157591	0.000000	0.000000	0.000000	0.370042	0.012837	0.052717	0.000000	0.000000	2.000000	54.000000	0.000000
3690.457173	-0.083514	0.551465	0.003541	82.422935	4.863478	85.288727	-0.762981	0.000000	-0.166378	0.000000	0.000000	0.000000	0.367904	0.015343	0.064052	0.000000	0.000000	2.000000	54.000000	0.000000
3690.460506	-0.083514	0.551465	0.003541	82.422935	4.863478	85.288727	-0.762981	0.000000	-0.166378	0.000000	0.000000	0.000000	0.367904	0.015343	0.064052	0.000000	0.000000	2.000000	54.000000	0.000000
3690.463840	-0.083514	0.551465	0.003541	82.422935	4.863478	85.288727	-0.762981	0.000000	-0.166378	0.000000	0.000000	0.000000	0.367904	0.015343	0.064052	0.000000	0.000000	2.000000	54.000000	0.000000
3690.467173	-0.082317	0.551499	0.003794	82.419884	5.009650	85.545784	-0.824299	0.000000	-0.177053	0.000000	0.000000	0.000000	0.359028	0.010199	0.075752	0.000000	0.000000	2.000000	54.000000	0.000000
3690.470506	-0.082317	0.551499	0.003794	82.419884	5.009650	85.545784	-0.824299	0.000000	-0.177053	0.000000	0.000000	0.000000	0.359028	0.010199	0.075752	0.000000	0.000000	2.000000	54.000000	0.000000
3690.473840	-0.082317	0.551499	0.003794	82.419884	5.009650	85.545784	-0.824299	0.000000	-0.177053	0.000000	0.000000	0.000000	0.359028	0.010199	0.075752	0.000000	0.000000	2.000000	54.000000	0.000000
3690.477173	-0.081169	0.551499	0.004063	82.413849	5.141499	85.972160	-0.884137	0.000000	-0.189678	0.000000	0.000000	0.000000	0.344628	-0.000048	0.080960	0.000000	0.000000	2.000000	54.000000	0.000000
3690.480506	-0.081169	0.551499	0.004063	82.413849	5.141499	85.972160	-0.884137	0.000000	-0.189678	0.000000	0.000000	0.000000	0.344628	-0.000048	0.080960	0.000000	0.000000	2.000000	54.000000	0.000000
3690.483840	-0.081169	0.551499	0.004063	82.413849	5.141499	85.972160	-0.884137	0.000000	-0.189678	0.000000	0.000000	0.000000	0.344628	-0.000048	0.080960	0.000000	0.000000	2.000000	54.000000	0.000000
3690.487173	-0.080071	0.551482	0.004369	82.410820	5.274089	86.372849	-0.941575	0.000000	-0.203172	0.000000	0.000000	0.000000	0.329331	-0.005195	0.091685	0.000000	0.000000	2.000000	54.000000	0.000000
3690.490506	-0.080071	0.551482	0.004369	82.410820	5.274089	86.372849	-0.941575	0.000000	-0.203172	0.000000	0.000000	0.000000	0.329331	-0.005195	0.091685	0.000000	0.000000	2.000000	54.000000	0.000000
3690.493840	-0.080071	0.551482	0.004369	82.410820	5.274089	86.372849	-0.941575	0.000000	-0.203172	0.000000	0.000000	0.000000	0.329331	-0.005195	0.091685	0.000000	0.000000	2.000000	54.000000	0.000000
3690.497173	-0.079014	0.551422	0.004652	82.410820	5.410050	86.636093	-0.996463	0.000000	-0.218452	0.000000	0.000000	0.000000	0.317142	-0.017990	0.084760	0.000000	0.000000	2.000000	54.000000	0.000000
3690.500506	-0.079014	0.551422	0.004652	82.410820	5.410050	86.636093	-0.996463	0.000000	-0.218452	0.000000	0.000000	0.000000	0.317142	-0.017990	0.084760	0.000000	0.000000	2.000000	54.000000	0.000000
3690.503840	-0.079014	0.551422	0.004652	82.410820	5.410050	86.636093	-0.996463	0.000000	-0.218452	0.000000	0.000000	0.000000	0.317142	-0.017990	0.084760	0.000000	0.000000	2.000000	54.000000	0.000000
3690.507173	-0.077957	0.551311	0.004942	82.419487	5.568751	86.730019	-1.049320	0.000000	-0.232579	0.000000	0.000000	0.000000	0.316893	-0.033382	0.087072	0.000000	0.000000	2.000000	54.000000	0.000000
3690.510506	-0.077957	0.551311	0.004942	82.419487	5.568751	86.730019	-1.049320	0.000000	-0.232579	0.000000	0.000000	0.000000	0.316893	-0.033382	0.087072	0.000000	0.000000	2.000000	54.000000	0.000000
3690.513840	-0.077957	0.551311	0.004942	82.419487	5.568751	86.730019	-1.049320	0.000000	-0.232579	0.000000	0.000000	0.000000	0.316893	-0.033382	0.087072	0.000000	0.000000	2.000000	54.000000	0.000000
3690.517173	-0.076942	0.551157	0.005209	82.437195	5.743336	86.778900	-1.102136	0.000000	-0.247091	0.000000	0.000000	0.000000	0.304650	-0.046158	0.080249	0.000000	0.000000	2.000000	54.000000	0.000000
3690.520506	-0.076942	0.551157	0.005209	82.437195	5.743336	86.778900	-1.102136	0.000000	-0.247091	0.000000	0.000000	0.000000	0.304650	-0.046158	0.080249	0.000000	0.000000	2.000000	54.000000	0.000000
3690.523840	-0.076942	0.551157	0.005209	82.437195	5.743336	86.778900	-1.102136	0.000000	-0.247091	0.000000	0.000000	0.000000	0.304650	-0.046158	0.080249	0.000000	0.000000	2.000000	54.000000	0.000000
3690.527173	-0.075920	0.550969	0.005438	82.455322	5.908334	86.816399	-1.152911	0.000000	-0.260466	0.000000	0.000000	0.000000	0.306674	-0.056366	0.068719	0.000000	0.000000	2.000000	54.000000	0.000000
3690.530506	-0.075920	0.550969	0.005438	82.455322	5.908334	86.816399	-1.152911	0.000000	-0.260466	0.000000	0.000000	0.000000	0.306674	-0.056366	0.068719	0.000000	0.000000	2.000000	54.000000	0.000000
3690.533840	-0.075920	0.550969	0.005438	82.455322	5.908334	86.816399	-1.152911	0.000000	-0.260466	0.000000	0.000000	0.000000	0.306674	-0.056366	0.068719	0.000000	0.000000	2.000000	54.000000	0.000000
3690.537173	-0.074911	0.550798	0.005615	82.479500	6.086077	86.866768	-1.204023	0.000000	-0.271919	0.000000	0.000000	0.000000	0.302524	-0.051200	0.053071	0.000000	0.000000	2.000000	54.000000	0.000000
3690.540506	-0.074911	0.550798	0.005615	82.479500	6.086077	86.866768	-1.204023	0.000000	-0.271919	0.000000	0.000000	0.000000	0.302524	-0.051200	0.053071	0.000000	0.000000	2.000000	54.000000	0.000000
3690.543840	-0.074911	0.550798	0.005615	82.479500	6.086077	86.866768	-1.204023	0.000000	-0.271919	0.000000	0.000000	0.000000	0.302524	-0.051200	0.053071	0.000000	0.000000	2.000000	54.000000	0.000000
3690.547173	-0.074911	0.550798	0.005615	82.500641	6.246935	86.911041	-1.254444	0.000000	-0.280764	0.000000	0.000000	0.000000	0.302524	-0.051200	0.053071	0.000000	0.000000	2.000000	54.000000	0.000000
3690.550506	-0.073965	0.550636	0.005756	82.500641	6.246935	86.911041	-1.254444	0.000000	-0.280764	0.000000	0.000000	0.000000	0.283981	-0.048620	0.042292	0.000000	0.000000	2.000000	54.000000	0.000000
3690.553840	-0.073965	0.550636	0.005756	82.500641	6.246935	86.911041	-1.254444	0.000000	-0.280764	0.000000	0.000000	0.000000	0.283981	-0.048620	0.042292	0.000000	0.000000	2.000000	54.000000	0.000000
3690.557173	-0.073097	0.550543	0.005825	82.512711	6.378191	86.936417	-1.254444	0.000000	-0.280764	0.000000	0.000000	0.000000	0.260353	-0.028034	0.020624	0.000000	0.000000	2.000000	54.000000	0.000000
3690.560506	-0.073097	0.550543	0.005825	82.512711	6.378191	86.936417	-1.254444	0.000000	-0.280764	0.000000	0.000000	0.000000	0.260353	-0.028034	0.020624	0.000000	0.000000	2.000000	54.000000	0.000000
3690.563840	-0.073097	0.550543	0.005825	82.512711	6.378191	86.936417	-1.254444	0.000000	-0.280764	0.000000	0.000000	0.000000	0.260353	-0.028034	0.020624	0.000000	0.000000	2.000000	54.000000	0.000000
3690.567173	-0.073097	0.550543	0.005825	82.524780	6.495910	86.961891	-1.345166	0.000000	-0.291250	0.000000	0.000000	0.000000	0.260353	-0.028034	0.020624	0.000000	0.000000	2.000000	54.000000	0.000000
3690.570506	-0.072363	0.550492	0.005885	82.524780	6.495910	86.961891	-1.345166	0.000000	-0.291250	0.000000	0.000000	0.000000	0.220170	-0.015267	0.017877	0.000000	0.000000	2.000000	54.000000	0.000000
3690.573840	-0.072363	0.550492	0.005885	82.524780	6.495910	86.961891	-1.345166	0.000000	-0.291250	0.000000	0.000000	0.000000	0.220170	-0.015267	0.017877	0.000000	0.000000	2.000000	54.000000	0.000000
3690.577173	-0.071719	0.550484	0.005942	82.527397	6.590974	86.979973	-1.345166	0.000000	-0.291250	0.000000	0.000000	0.000000	0.193186	-0.002487	0.017369	0.000000	0.000000	2.000000	54.000000	0.000000
3690.580506	-0.071719	0.550484	0.005942	82.527397	6.590974	86.979973	-1.345166	0.000000	-0.291250	0.000000	0.000000	0.000000	0.193186	-0.002487	0.017369	0.000000	0.000000	2.000000	54.000000	0.000000
3690.583840	-0.071719	0.550484	0.005942	82.527397	6.590974	86.979973	-1.345166	0.000000	-0.291250	0.000000	0.000000	0.000000	0.193186	-0.002487	0.017369	0.000000	0.000000	2.000000	54.000000	0.000000
3690.587173	-0.071719	0.550484	0.005942	82.526558	6.684142	87.003273	-1.414059	0.000000	-0.297125	0.000000	0.000000	0.000000	0.193186	-0.002487	0.017369	0.000000	0.000000	2.000000	54.000000	0.000000
3690.590506	-0.071140	0.550501	0.005984	82.526558	6.684142	87.003273	-1.414059	0.000000	-0.297125	0.000000	0.000000	0.000000	0.173635	0.005181	0.012551	0.000000	0.000000	2.000000	54.000000	0.000000
3690.593840	-0.071140	0.550501	0.005984	82.526558	6.684142	87.003273	-1.414059	0.000000	-0.297125	0.000000	0.000000	0.000000	0.173635	0.005181	0.012551	0.000000	0.000000	2.000000	54.000000	0.000000
3690.597173	-0.070634	0.550526	0.006057	82.520576	6.806544	87.078377	-1.414059	0.000000	-0.297125	0.000000	0.000000	0.000000	0.151954	0.007685	0.021706	0.000000	0.000000	2.000000	54.000000	0.000000
3690.600506	-0.070634	0.550526	0.006057	82.520576	6.806544	87.078377	-1.414059	0.000000	-0.297125	0.000000	0.000000	0.000000	0.151954	0.007685	0.021706	0.000000	0.000000	2.000000	54.000000	0.000000
3690.603840	-0.070634	0.550526	0.006057	82.520576	6.806544	87.078377	-1.414059	0.000000	-0.297125	0.000000	0.000000	0.000000	0.151954	0.007685	0.021706	0.000000	0.000000	2.000000	54.000000	0.000000
3690.607173	-0.070634	0.550526	0.006057	82.518059	6.919995	87.148232	-1.468324	0.000000	-0.302834	0.000000	0.000000	0.000000	0.151954	0.007685	0.021706	0.000000	0.000000	2.000000	54.000000	0.000000
3690.610506	-0.070209	0.550544	0.006074	82.518059	6.919995	87.148232	-1.468324	0.000000	-0.302834	0.000000	0.000000	0.000000	0.127462	0.005178	0.005153	0.000000	0.000000	2.000000	54.000000	0.000000
3690.613840	-0.070209	0.550544	0.006074	82.518059	6.919995	87.148232	-1.468324	0.000000	-0.302834	0.000000	0.000000	0.000000	0.127462	0.005178	0.005153	0.000000	0.000000	2.000000	54.000000	0.000000
3690.617173	-0.070209	0.550544	0.006074	82.517227	6.983204	87.171532	-1.468324	0.000000	-0.302834	0.000000	0.000000	0.000000	0.127462	0.005178	0.005153	0.000000	0.000000	2.000000	54.000000	0.000000
3690.620506	-0.070209	0.550544	0.006074	82.517227	6.983204	87.171532	-1.468324	0.000000	-0.302834	0.000000	0.000000	0.000000	0.127462	0.005178	0.005153	0.000000	0.000000	2.000000	54.000000	0.000000
3690.623840	-0.069872	0.550561	0.006077	82.517227	6.983204	87.171532	-1.468324	0.000000	-0.302834	0.000000	0.000000	0.000000	0.101062	0.005175	0.001057	0.000000	0.000000	2.000000	54.000000	0.000000
3690.627173	-0.069628	0.550612	0.006104	82.513763	7.016558	87.176659	-1.489568	0.000000	-0.303693	0.000000	0.000000	0.000000	0.073030	0.015351	0.007899	0.000000	0.000000	2.000000	54.000000	0.000000
3690.630506	-0.069628	0.550612	0.006104	82.513763	7.016558	87.176659	-1.489568	0.000000	-0.303693	0.000000	0.000000	0.000000	0.073030	0.015351	0.007899	0.000000	0.000000	2.000000	54.000000	0.000000
3690.633840	-0.069628	0.550612	0.006104	82.513763	7.016558	87.176659	-1.489568	0.000000	-0.303693	0.000000	0.000000	0.000000	0.073030	0.015351	0.007899	0.000000	0.000000	2.000000	54.000000	0.000000
3690.637173	-0.069628	0.550612	0.006104	82.503075	7.061155	87.203857	-1.518583	0.000000	-0.305186	0.000000	0.000000	0.000000	0.073030	0.015351	0.007899	0.000000	0.000000	2.000000	54.000000	0.000000
3690.640506	-0.069450	0.550689	0.006115	82.503075	7.061155	87.203857	-1.518583	0.000000	-0.305186	0.000000	0.000000	0.000000	0.053467	0.023044	0.003378	0.000000	0.000000	2.000000	54.000000	0.000000
3690.643840	-0.069450	0.550689	0.006115	82.503075	7.061155	87.203857	-1.518583	0.000000	-0.305186	0.000000	0.000000	0.000000	0.053467	0.023044	0.003378	0.000000	0.000000	2.000000	54.000000	0.000000
3690.647173	-0.069450	0.550689	0.006115	82.482895	7.157626	87.310760	-1.518583	0.000000	-0.305186	0.000000	0.000000	0.000000	0.053467	0.023044	0.003378	0.000000	0.000000	2.000000	54.000000	0.000000
3690.650506	-0.069450	0.550689	0.006115	82.482895	7.157626	87.310760	-1.518583	0.000000	-0.305186	0.000000	0.000000	0.000000	0.053467	0.023044	0.003378	0.000000	0.000000	2.000000	54.000000	0.000000
3690.653840	-0.069341	0.550783	0.006134	82.482895	7.157626	87.310760	-1.518583	0.000000	-0.305186	0.000000	0.000000	0.000000	0.032856	0.028119	0.005831	0.000000	0.000000	2.000000	54.000000	0.000000
3690.657173	-0.069341	0.550783	0.006134	82.457565	7.287738	87.468430	-1.527494	0.000000	-0.305749	0.000000	0.000000	0.000000	0.032856	0.028119	0.005831	0.000000	0.000000	2.000000	54.000000	0.000000
3690.660506	-0.069341	0.550783	0.006134	82.457565	7.287738	87.468430	-1.527494	0.000000	-0.305749	0.000000	0.000000	0.000000	0.032856	0.028119	0.005831	0.000000	0.000000	2.000000	54.000000	0.000000
3690.663840	-0.069341	0.550783	0.006134	82.457565	7.287738	87.468430	-1.527494	0.000000	-0.305749	0.000000	0.000000	0.000000	0.032856	0.028119	0.005831	0.000000	0.000000	2.000000	54.000000	0.000000
3690.667173	-0.069398	0.551081	0.006219	82.423973	7.521359	87.756516	-1.532970	0.000000	-0.306721	0.000000	0.000000	0.000000	-0.017300	0.089402	0.025441	0.000000	0.000000	2.000000	54.000000	0.000000
3690.670506	-0.069398	0.551081	0.006219	82.423973	7.521359	87.756516	-1.532970	0.000000	-0.306721	0.000000	0.000000	0.000000	-0.017300	0.089402	0.025441	0.000000	0.000000	2.000000	54.000000	0.000000
3690.673840	-0.069398	0.551081	0.006219	82.423973	7.521359	87.756516	-1.532970	0.000000	-0.306721	0.000000	0.000000	0.000000	-0.017300	0.089402	0.025441	0.000000	0.000000	2.000000	54.000000	0.000000
3690.677173	-0.069398	0.551081	0.006219	82.385674	7.911968	88.243095	-1.530087	0.000000	-0.310961	0.000000	0.000000	0.000000	-0.017300	0.089402	0.025441	0.000000	0.000000	2.000000	54.000000	0.000000
3690.680506	-0.069496	0.551200	0.006268	82.385674	7.911968	88.243095	-1.530087	0.000000	-0.310961	0.000000	0.000000	0.000000	-0.029201	0.035738	0.014731	0.000000	0.000000	2.000000	54.000000	0.000000
3690.683840	-0.069496	0.551200	0.006268	82.385674	7.911968	88.243095	-1.530087	0.000000	-0.310961	0.000000	0.000000	0.000000	-0.029201	0.035738	0.014731	0.000000	0.000000	2.000000	54.000000	0.000000
3690.687173	-0.069496	0.551200	0.006268	82.345528	8.321394	88.759338	-1.530087	0.000000	-0.310961	0.000000	0.000000	0.000000	-0.029201	0.035738	0.014731	0.000000	0.000000	2.000000	54.000000	0.000000
3690.690506	-0.069496	0.551200	0.006268	82.345528	8.321394	88.759338	-1.530087	0.000000	-0.310961	0.000000	0.000000	0.000000	-0.029201	0.035738	0.014731	0.000000	0.000000	2.000000	54.000000	0.000000
3690.693840	-0.069681	0.551319	0.006304	82.345528	8.321394	88.759338	-1.530087	0.000000	-0.310961	0.000000	0.000000	0.000000	-0.055607	0.035753	0.010748	0.000000	0.000000	2.000000	54.000000	0.000000
3690.697173	-0.069681	0.551319	0.006304	82.315559	8.639915	89.172241	-1.525220	0.000000	-0.313416	0.000000	0.000000	0.000000	-0.055607	0.035753	0.010748	0.000000	0.000000	2.000000	54.000000	0.000000
3690.700506	-0.069681	0.551319	0.006304	82.315559	8.639915	89.172241	-1.525220	0.000000	-0.313416	0.000000	0.000000	0.000000	-0.055607	0.035753	0.010748	0.000000	0.000000	2.000000	54.000000	0.000000
3690.703840	-0.069681	0.551319	0.006304	82.315559	8.639915	89.172241	-1.525220	0.000000	-0.313416	0.000000	0.000000	0.000000	-0.055607	0.035753	0.010748	0.000000	0.000000	2.000000	54.000000	0.000000
3690.707173	-0.070113	0.551404	0.006332	82.302063	8.750118	89.338264	-1.515952	0.000000	-0.315208	0.000000	0.000000	0.000000	-0.129511	0.025497	0.008234	0.000000	0.000000	2.000000	54.000000	0.000000
3690.710506	-0.070113	0.551404	0.006332	82.302063	8.750118	89.338264	-1.515952	0.000000	-0.315208	0.000000	0.000000	0.000000	-0.129511	0.025497	0.008234	0.000000	0.000000	2.000000	54.000000	0.000000
3690.713840	-0.070113	0.551404	0.006332	82.302063	8.750118	89.338264	-1.515952	0.000000	-0.315208	0.000000	0.000000	0.000000	-0.129511	0.025497	0.008234	0.000000	0.000000	2.000000	54.000000	0.000000
3690.717173	-0.070377	0.551404	0.006292	82.301628	8.726898	89.349518	-1.494367	0.000000	-0.316580	0.000000	0.000000	0.000000	-0.079210	-0.000002	-0.012004	0.000000	0.000000	2.000000	54.000000	0.000000
3690.720506	-0.070377	0.551404	0.006292	82.301628	8.726898	89.349518	-1.494367	0.000000	-0.316580	0.000000	0.000000	0.000000	-0.079210	-0.000002	-0.012004	0.000000	0.000000	2.000000	54.000000	0.000000
3690.723840	-0.070377	0.551404	0.006292	82.301628	8.726898	89.349518	-1.494367	0.000000	-0.316580	0.000000	0.000000	0.000000	-0.079210	-0.000002	-0.012004	0.000000	0.000000	2.000000	54.000000	0.000000
3690.727173	-0.070377	0.551404	0.006292	82.304611	8.701194	89.356468	-1.481165	0.000000	-0.314579	0.000000	0.000000	0.000000	-0.079210	-0.000002	-0.012004	0.000000	0.000000	2.000000	54.000000	0.000000
3690.730506	-0.070660	0.551387	0.006230	82.304611	8.701194	89.356468	-1.481165	0.000000	-0.314579	0.000000	0.000000	0.000000	-0.084975	-0.005093	-0.018483	0.000000	0.000000	2.000000	54.000000	0.000000
3690.733840	-0.070660	0.551387	0.006230	82.304611	8.701194	89.356468	-1.481165	0.000000	-0.314579	0.000000	0.000000	0.000000	-0.084975	-0.005093	-0.018483	0.000000	0.000000	2.000000	54.000000	0.000000
3690.737173	-0.070660	0.551387	0.006230	82.310585	8.676929	89.370430	-1.481165	0.000000	-0.314579	0.000000	0.000000	0.000000	-0.084975	-0.005093	-0.018483	0.000000	0.000000	2.000000	54.000000	0.000000
3690.740506	-0.070660	0.551387	0.006230	82.310585	8.676929	89.370430	-1.481165	0.000000	-0.314579	0.000000	0.000000	0.000000	-0.084975	-0.005093	-0.018483	0.000000	0.000000	2.000000	54.000000	0.000000
3690.743840	-0.070940	0.551353	0.006150	82.310585	8.676929	89.370430	-1.481165	0.000000	-0.314579	0.000000	0.000000	0.000000	-0.084130	-0.010195	-0.023962	0.000000	0.000000	2.000000	54.000000	0.000000
3690.747173	-0.070940	0.551353	0.006150	82.316551	8.650028	89.384438	-1.467003	0.000000	-0.311499	0.000000	0.000000	0.000000	-0.084130	-0.010195	-0.023962	0.000000	0.000000	2.000000	54.000000	0.000000
3690.750506	-0.070940	0.551353	0.006150	82.316551	8.650028	89.384438	-1.467003	0.000000	-0.311499	0.000000	0.000000	0.000000	-0.084130	-0.010195	-0.023962	0.000000	0.000000	2.000000	54.000000	0.000000
3690.753840	-0.070940	0.551353	0.006150	82.316551	8.650028	89.384438	-1.467003	0.000000	-0.311499	0.000000	0.000000	0.000000	-0.084130	-0.010195	-0.023962	0.000000	0.000000	2.000000	54.000000	0.000000
3690.757173	-0.071608	0.551268	0.005955	82.322510	8.623092	89.398422	-1.452981	0.000000	-0.307505	0.000000	0.000000	0.000000	-0.200334	-0.025510	-0.058603	0.000000	0.000000	2.000000	54.000000	0.000000
3690.760506	-0.071608	0.551268	0.005955	82.322510	8.623092	89.398422	-1.452981	0.000000	-0.307505	0.000000	0.000000	0.000000	-0.200334	-0.025510	-0.058603	0.000000	0.000000	2.000000	54.000000	0.000000
3690.763840	-0.071608	0.551268	0.005955	82.322510	8.623092	89.398422	-1.452981	0.000000	-0.307505	0.000000	0.000000	0.000000	-0.200334	-0.025510	-0.058603	0.000000	0.000000	2.000000	54.000000	0.000000
3690.767173	-0.071608	0.551268	0.005955	82.331490	8.594990	89.419479	-1.419592	0.000000	-0.297738	0.000000	0.000000	0.000000	-0.200334	-0.025510	-0.058603	0.000000	0.000000	2.000000	54.000000	0.000000
3690.770506	-0.071998	0.551234	0.005857	82.331490	8.594990	89.419479	-1.419592	0.000000	-0.297738	0.000000	0.000000	0.000000	-0.117027	-0.010174	-0.029261	0.000000	0.000000	2.000000	54.000000	0.000000
3690.773840	-0.071998	0.551234	0.005857	82.331490	8.594990	89.419479	-1.419592	0.000000	-0.297738	0.000000	0.000000	0.000000	-0.117027	-0.010174	-0.029261	0.000000	0.000000	2.000000	54.000000	0.000000
3690.777173	-0.071998	0.551234	0.005857	82.340454	8.564219	89.440567	-1.419592	0.000000	-0.297738	0.000000	0.000000	0.000000	-0.117027	-0.010174	-0.029261	0.000000	0.000000	2.000000	54.000000	0.000000
3690.780506	-0.071998	0.551234	0.005857	82.340454	8.564219	89.440567	-1.419592	0.000000	-0.297738	0.000000	0.000000	0.000000	-0.117027	-0.010174	-0.029261	0.000000	0.000000	2.000000	54.000000	0.000000
3690.783840	-0.072411	0.551175	0.005761	82.340454	8.564219	89.440567	-1.419592	0.000000	-0.297738	0.000000	0.000000	0.000000	-0.123825	-0.017870	-0.028870	0.000000	0.000000	2.000000	54.000000	0.000000
3690.787173	-0.072846	0.551115	0.005661	82.349419	8.530777	89.461739	-1.400088	0.000000	-0.292861	0.000000	0.000000	0.000000	-0.130381	-0.017878	-0.030020	0.000000	0.000000	2.000000	54.000000	0.000000
3690.790506	-0.072846	0.551115	0.005661	82.349419	8.530777	89.461739	-1.400088	0.000000	-0.292861	0.000000	0.000000	0.000000	-0.130381	-0.017878	-0.030020	0.000000	0.000000	2.000000	54.000000	0.000000
3690.793840	-0.072846	0.551115	0.005661	82.349419	8.530777	89.461739	-1.400088	0.000000	-0.292861	0.000000	0.000000	0.000000	-0.130381	-0.017878	-0.030020	0.000000	0.000000	2.000000	54.000000	0.000000
3690.797173	-0.072846	0.551115	0.005661	82.358383	8.497437	89.482964	-1.357720	0.000000	-0.283046	0.000000	0.000000	0.000000	-0.130381	-0.017878	-0.030020	0.000000	0.000000	2.000000	54.000000	0.000000
3690.800506	-0.073281	0.551030	0.005566	82.358383	8.497437	89.482964	-1.357720	0.000000	-0.283046	0.000000	0.000000	0.000000	-0.130585	-0.025558	-0.028626	0.000000	0.000000	2.000000	54.000000	0.000000
3690.803840	-0.073281	0.551030	0.005566	82.358383	8.497437	89.482964	-1.357720	0.000000	-0.283046	0.000000	0.000000	0.000000	-0.130585	-0.025558	-0.028626	0.000000	0.000000	2.000000	54.000000	0.000000
3690.807173	-0.073281	0.551030	0.005566	82.373322	8.483606	89.518402	-1.357720	0.000000	-0.283046	0.000000	0.000000	0.000000	-0.130585	-0.025558	-0.028626	0.000000	0.000000	2.000000	54.000000	0.000000
3690.810506	-0.073281	0.551030	0.005566	82.373322	8.483606	89.518402	-1.357720	0.000000	-0.283046	0.000000	0.000000	0.000000	-0.130585	-0.025558	-0.028626	0.000000	0.000000	2.000000	54.000000	0.000000
3690.813840	-0.073673	0.550919	0.005482	82.373322	8.483606	89.518402	-1.357720	0.000000	-0.283046	0.000000	0.000000	0.000000	-0.117610	-0.033221	-0.025137	0.000000	0.000000	2.000000	54.000000	0.000000
3690.817173	-0.073992	0.550800	0.005367	82.391190	8.482400	89.561081	-1.335956	0.000000	-0.278275	0.000000	0.000000	0.000000	-0.095840	-0.035721	-0.034456	0.000000	0.000000	2.000000	54.000000	0.000000
3690.820506	-0.073992	0.550800	0.005367	82.391190	8.482400	89.561081	-1.335956	0.000000	-0.278275	0.000000	0.000000	0.000000	-0.095840	-0.035721	-0.034456	0.000000	0.000000	2.000000	54.000000	0.000000
3690.823840	-0.073992	0.550800	0.005367	82.391190	8.482400	89.561081	-1.335956	0.000000	-0.278275	0.000000	0.000000	0.000000	-0.095840	-0.035721	-0.034456	0.000000	0.000000	2.000000	54.000000	0.000000
3690.827173	-0.073992	0.550800	0.005367	82.409088	8.484140	89.604004	-1.300381	0.000000	-0.268343	0.000000	0.000000	0.000000	-0.095840	-0.035721	-0.034456	0.000000	0.000000	2.000000	54.000000	0.000000
3690.830506	-0.074315	0.550672	0.005275	82.409088	8.484140	89.604004	-1.300381	0.000000	-0.268343	0.000000	0.000000	0.000000	-0.096917	-0.038300	-0.027589	0.000000	0.000000	2.000000	54.000000	0.000000
3690.833840	-0.074315	0.550672	0.005275	82.409088	8.484140	89.604004	-1.300381	0.000000	-0.268343	0.000000	0.000000	0.000000	-0.096917	-0.038300	-0.027589	0.000000	0.000000	2.000000	54.000000	0.000000
3690.837173	-0.074315	0.550672	0.005275	82.430504	8.483688	89.643013	-1.300381	0.000000	-0.268343	0.000000	0.000000	0.000000	-0.096917	-0.038300	-0.027589	0.000000	0.000000	2.000000	54.000000	0.000000
3690.840506	-0.074315	0.550672	0.005275	82.430504	8.483688	89.643013	-1.300381	0.000000	-0.268343	0.000000	0.000000	0.000000	-0.096917	-0.038300	-0.027589	0.000000	0.000000	2.000000	54.000000	0.000000
3690.843840	-0.074635	0.550528	0.005165	82.430504	8.483688	89.643013	-1.300381	0.000000	-0.268343	0.000000	0.000000	0.000000	-0.096009	-0.043375	-0.033100	0.000000	0.000000	2.000000	54.000000	0.000000
3690.847173	-0.074999	0.550383	0.005047	82.451790	8.480672	89.682106	-1.284228	0.000000	-0.263745	0.000000	0.000000	0.000000	-0.109137	-0.043373	-0.035316	0.000000	0.000000	2.000000	54.000000	0.000000
3690.850506	-0.074999	0.550383	0.005047	82.451790	8.480672	89.682106	-1.284228	0.000000	-0.263745	0.000000	0.000000	0.000000	-0.109137	-0.043373	-0.035316	0.000000	0.000000	2.000000	54.000000	0.000000
3690.853840	-0.074999	0.550383	0.005047	82.451790	8.480672	89.682106	-1.284228	0.000000	-0.263745	0.000000	0.000000	0.000000	-0.109137	-0.043373	-0.035316	0.000000	0.000000	2.000000	54.000000	0.000000
3690.857173	-0.074999	0.550383	0.005047	82.475639	8.489312	89.740204	-1.250037	0.000000	-0.252342	0.000000	0.000000	0.000000	-0.109137	-0.043373	-0.035316	0.000000	0.000000	2.000000	54.000000	0.000000
3690.860506	-0.075378	0.550230	0.004884	82.475639	8.489312	89.740204	-1.250037	0.000000	-0.252342	0.000000	0.000000	0.000000	-0.113656	-0.045842	-0.048864	0.000000	0.000000	2.000000	54.000000	0.000000
3690.863840	-0.075378	0.550230	0.004884	82.475639	8.489312	89.740204	-1.250037	0.000000	-0.252342	0.000000	0.000000	0.000000	-0.113656	-0.045842	-0.048864	0.000000	0.000000	2.000000	54.000000	0.000000
3690.867173	-0.075378	0.550230	0.004884	82.499512	8.492927	89.798744	-1.250037	0.000000	-0.252342	0.000000	0.000000	0.000000	-0.113656	-0.045842	-0.048864	0.000000	0.000000	2.000000	54.000000	0.000000
3690.870506	-0.075378	0.550230	0.004884	82.499512	8.492927	89.798744	-1.250037	0.000000	-0.252342	0.000000	0.000000	0.000000	-0.113656	-0.045842	-0.048864	0.000000	0.000000	2.000000	54.000000	0.000000
3690.873840	-0.075826	0.550069	0.004733	82.499512	8.492927	89.798744	-1.250037	0.000000	-0.252342	0.000000	0.000000	0.000000	-0.134457	-0.048407	-0.045275	0.000000	0.000000	2.000000	54.000000	0.000000
3690.877173	-0.076296	0.549907	0.004578	82.519051	8.476007	89.845009	-1.231094	0.000000	-0.244198	0.000000	0.000000	0.000000	-0.140964	-0.048415	-0.046510	0.000000	0.000000	2.000000	54.000000	0.000000
3690.880506	-0.076296	0.549907	0.004578	82.519051	8.476007	89.845009	-1.231094	0.000000	-0.244198	0.000000	0.000000	0.000000	-0.140964	-0.048415	-0.046510	0.000000	0.000000	2.000000	54.000000	0.000000
3690.883840	-0.076296	0.549907	0.004578	82.519051	8.476007	89.845009	-1.231094	0.000000	-0.244198	0.000000	0.000000	0.000000	-0.140964	-0.048415	-0.046510	0.000000	0.000000	2.000000	54.000000	0.000000
3690.887173	-0.076296	0.549907	0.004578	82.523911	8.419192	89.851440	-1.185191	0.000000	-0.228901	0.000000	0.000000	0.000000	-0.140964	-0.048415	-0.046510	0.000000	0.000000	2.000000	54.000000	0.000000
3690.890506	-0.076794	0.549780	0.004455	82.523911	8.419192	89.851440	-1.185191	0.000000	-0.228901	0.000000	0.000000	0.000000	-0.149272	-0.038225	-0.036890	0.000000	0.000000	2.000000	54.000000	0.000000
3690.893840	-0.076794	0.549780	0.004455	82.523911	8.419192	89.851440	-1.185191	0.000000	-0.228901	0.000000	0.000000	0.000000	-0.149272	-0.038225	-0.036890	0.000000	0.000000	2.000000	54.000000	0.000000
3690.897173	-0.077295	0.549644	0.004355	82.509308	8.305297	89.801262	-1.185191	0.000000	-0.228901	0.000000	0.000000	0.000000	-0.150376	-0.040827	-0.030129	0.000000	0.000000	2.000000	54.000000	0.000000
3690.900506	-0.077295	0.549644	0.004355	82.509308	8.305297	89.801262	-1.185191	0.000000	-0.228901	0.000000	0.000000	0.000000	-0.150376	-0.040827	-0.030129	0.000000	0.000000	2.000000	54.000000	0.000000
3690.903840	-0.077295	0.549644	0.004355	82.509308	8.305297	89.801262	-1.185191	0.000000	-0.228901	0.000000	0.000000	0.000000	-0.150376	-0.040827	-0.030129	0.000000	0.000000	2.000000	54.000000	0.000000
3690.907173	-0.077295	0.549644	0.004355	82.480965	8.152912	89.712814	-1.135250	0.000000	-0.217731	0.000000	0.000000	0.000000	-0.150376	-0.040827	-0.030129	0.000000	0.000000	2.000000	54.000000	0.000000
3690.910506	-0.077806	0.549533	0.004313	82.480965	8.152912	89.712814	-1.135250	0.000000	-0.217731	0.000000	0.000000	0.000000	-0.153340	-0.033292	-0.012496	0.000000	0.000000	2.000000	54.000000	0.000000
3690.913840	-0.077806	0.549533	0.004313	82.480965	8.152912	89.712814	-1.135250	0.000000	-0.217731	0.000000	0.000000	0.000000	-0.153340	-0.033292	-0.012496	0.000000	0.000000	2.000000	54.000000	0.000000
3690.917173	-0.078280	0.549430	0.004319	82.422729	7.924128	89.543053	-1.135250	0.000000	-0.217731	0.000000	0.000000	0.000000	-0.142291	-0.030796	0.001923	0.000000	0.000000	2.000000	54.000000	0.000000
3690.920506	-0.078280	0.549430	0.004319	82.422729	7.924128	89.543053	-1.135250	0.000000	-0.217731	0.000000	0.000000	0.000000	-0.142291	-0.030796	0.001923	0.000000	0.000000	2.000000	54.000000	0.000000
3690.923840	-0.078280	0.549430	0.004319	82.422729	7.924128	89.543053	-1.135250	0.000000	-0.217731	0.000000	0.000000	0.000000	-0.142291	-0.030796	0.001923	0.000000	0.000000	2.000000	54.000000	0.000000
3690.927173	-0.078280	0.549430	0.004319	82.339737	7.630306	89.308670	-1.085978	0.000000	-0.215969	0.000000	0.000000	0.000000	-0.142291	-0.030796	0.001923	0.000000	0.000000	2.000000	54.000000	0.000000
3690.930506	-0.078762	0.549336	0.004366	82.339737	7.630306	89.308670	-1.085978	0.000000	-0.215969	0.000000	0.000000	0.000000	-0.144429	-0.028367	0.014135	0.000000	0.000000	2.000000	54.000000	0.000000
3690.933840	-0.078762	0.549336	0.004366	82.339737	7.630306	89.308670	-1.085978	0.000000	-0.215969	0.000000	0.000000	0.000000	-0.144429	-0.028367	0.014135	0.000000	0.000000	2.000000	54.000000	0.000000
3690.937173	-0.078762	0.549336	0.004366	82.245461	7.318065	89.053009	-1.085978	0.000000	-0.215969	0.000000	0.000000	0.000000	-0.144429	-0.028367	0.014135	0.000000	0.000000	2.000000	54.000000	0.000000
3690.940506	-0.078762	0.549336	0.004366	82.245461	7.318065	89.053009	-1.085978	0.000000	-0.215969	0.000000	0.000000	0.000000	-0.144429	-0.028367	0.014135	0.000000	0.000000	2.000000	54.000000	0.000000
3690.943840	-0.079205	0.549301	0.004452	82.245461	7.318065	89.053009	-1.085978	0.000000	-0.215969	0.000000	0.000000	0.000000	-0.132942	-0.010554	0.025620	0.000000	0.000000	2.000000	54.000000	0.000000
3690.947173	-0.079630	0.549282	0.004559	82.163284	7.054014	88.836975	-1.061907	0.000000	-0.218325	0.000000	0.000000	0.000000	-0.127367	-0.005497	0.032057	0.000000	0.000000	2.000000	54.000000	0.000000
3690.950506	-0.079630	0.549282	0.004559	82.163284	7.054014	88.836975	-1.061907	0.000000	-0.218325	0.000000	0.000000	0.000000	-0.127367	-0.005497	0.032057	0.000000	0.000000	2.000000	54.000000	0.000000
3690.953840	-0.079630	0.549282	0.004559	82.163284	7.054014	88.836975	-1.061907	0.000000	-0.218325	0.000000	0.000000	0.000000	-0.127367	-0.005497	0.032057	0.000000	0.000000	2.000000	54.000000	0.000000
3690.957173	-0.079630	0.549282	0.004559	82.109367	6.873784	88.698608	-1.018522	0.000000	-0.227937	0.000000	0.000000	0.000000	-0.127367	-0.005497	0.032057	0.000000	0.000000	2.000000	54.000000	0.000000
3690.960506	-0.079988	0.549289	0.004672	82.109367	6.873784	88.698608	-1.018522	0.000000	-0.227937	0.000000	0.000000	0.000000	-0.107448	0.002153	0.033866	0.000000	0.000000	2.000000	54.000000	0.000000
3690.963840	-0.079988	0.549289	0.004672	82.109367	6.873784	88.698608	-1.018522	0.000000	-0.227937	0.000000	0.000000	0.000000	-0.107448	0.002153	0.033866	0.000000	0.000000	2.000000	54.000000	0.000000
3690.967173	-0.079988	0.549289	0.004672	82.096001	6.810321	88.667679	-1.018522	0.000000	-0.227937	0.000000	0.000000	0.000000	-0.107448	0.002153	0.033866	0.000000	0.000000	2.000000	54.000000	0.000000
3690.970506	-0.079988	0.549289	0.004672	82.096001	6.810321	88.667679	-1.018522	0.000000	-0.227937	0.000000	0.000000	0.000000	-0.107448	0.002153	0.033866	0.000000	0.000000	2.000000	54.000000	0.000000
3690.973840	-0.080225	0.549297	0.004739	82.096001	6.810321	88.667679	-1.018522	0.000000	-0.227937	0.000000	0.000000	0.000000	-0.071264	0.002333	0.020221	0.000000	0.000000	2.000000	54.000000	0.000000
3690.977173	-0.080225	0.549297	0.004739	82.089592	6.790189	88.665573	-1.000614	0.000000	-0.233582	0.000000	0.000000	0.000000	-0.071264	0.002333	0.020221	0.000000	0.000000	2.000000	54.000000	0.000000
3690.980506	-0.080225	0.549297	0.004739	82.089592	6.790189	88.665573	-1.000614	0.000000	-0.233582	0.000000	0.000000	0.000000	-0.071264	0.002333	0.020221	0.000000	0.000000	2.000000	54.000000	0.000000
3690.983840	-0.080225	0.549297	0.004739	82.089592	6.790189	88.665573	-1.000614	0.000000	-0.233582	0.000000	0.000000	0.000000	-0.071264	0.002333	0.020221	0.000000	0.000000	2.000000	54.000000	0.000000
3690.987173	-0.080377	0.549373	0.004830	82.080589	6.770843	88.646065	-0.988736	0.000000	-0.236952	0.000000	0.000000	0.000000	-0.045398	0.022768	0.027220	0.000000	0.000000	2.000000	54.000000	0.000000
3690.990506	-0.080377	0.549373	0.004830	82.080589	6.770843	88.646065	-0.988736	0.000000	-0.236952	0.000000	0.000000	0.000000	-0.045398	0.022768	0.027220	0.000000	0.000000	2.000000	54.000000	0.000000
3690.993840	-0.080377	0.549373	0.004830	82.080589	6.770843	88.646065	-0.988736	0.000000	-0.236952	0.000000	0.000000	0.000000	-0.045398	0.022768	0.027220	0.000000	0.000000	2.000000	54.000000	0.000000
3690.997173	-0.080377	0.549373	0.004830	82.071571	6.762421	88.626534	-0.981170	0.000000	-0.241489	0.000000	0.000000	0.000000	-0.045398	0.022768	0.027220	0.000000	0.000000	2.000000	54.000000	0.000000
3691.000506	-0.080268	0.549441	0.004857	82.071571	6.762421	88.626534	-0.981170	0.000000	-0.241489	0.000000	0.000000	0.000000	0.032474	0.020458	0.008173	0.000000	0.000000	2.000000	54.000000	0.000000
3691.003840	-0.080268	0.549441	0.004857	82.071571	6.762421	88.626534	-0.981170	0.000000	-0.241489	0.000000	0.000000	0.000000	0.032474	0.020458	0.008173	0.000000	0.000000	2.000000	54.000000	0.000000
3691.007173	-0.080268	0.549441	0.004857	82.065605	6.768605	88.613571	-0.981170	0.000000	-0.241489	0.000000	0.000000	0.000000	0.032474	0.020458	0.008173	0.000000	0.000000	2.000000	54.000000	0.000000
3691.010506	-0.080268	0.549441	0.004857	82.065605	6.768605	88.613571	-0.981170	0.000000	-0.241489	0.000000	0.000000	0.000000	0.032474	0.020458	0.008173	0.000000	0.000000	2.000000	54.000000	0.000000
3691.013840	-0.080134	0.549518	0.004865	82.065605	6.768605	88.613571	-0.981170	0.000000	-0.241489	0.000000	0.000000	0.000000	0.040255	0.023055	0.002382	0.000000	0.000000	2.000000	54.000000	0.000000
3691.017173	-0.080134	0.549518	0.004865	82.059570	6.772089	88.600609	-0.986582	0.000000	-0.242851	0.000000	0.000000	0.000000	0.040255	0.023055	0.002382	0.000000	0.000000	2.000000	54.000000	0.000000
3691.020506	-0.080134	0.549518	0.004865	82.059570	6.772089	88.600609	-0.986582	0.000000	-0.242851	0.000000	0.000000	0.000000	0.040255	0.023055	0.002382	0.000000	0.000000	2.000000	54.000000	0.000000
3691.023840	-0.080134	0.549518	0.004865	82.059570	6.772089	88.600609	-0.986582	0.000000	-0.242851	0.000000	0.000000	0.000000	0.040255	0.023055	0.002382	0.000000	0.000000	2.000000	54.000000	0.000000
3691.027173	-0.079882	0.549613	0.004713	82.059570	6.782969	88.600609	-0.993292	0.000000	-0.243248	0.000000	0.000000	0.000000	0.075640	0.028552	-0.045473	0.000000	0.000000	2.000000	54.000000	0.000000
3691.030506	-0.079882	0.549613	0.004713	82.059570	6.782969	88.600609	-0.993292	0.000000	-0.243248	0.000000	0.000000	0.000000	0.075640	0.028552	-0.045473	0.000000	0.000000	2.000000	54.000000	0.000000
3691.033840	-0.079882	0.549613	0.004713	82.059570	6.782969	88.600609	-0.993292	0.000000	-0.243248	0.000000	0.000000	0.000000	0.075640	0.028552	-0.045473	0.000000	0.000000	2.000000	54.000000	0.000000
3691.037173	-0.079882	0.549613	0.004713	82.059570	6.788396	88.600609	-1.005898	0.000000	-0.235669	0.000000	0.000000	0.000000	0.075640	0.028552	-0.045473	0.000000	0.000000	2.000000	54.000000	0.000000
3691.040506	-0.079815	0.549640	0.004587	82.059570	6.788396	88.600609	-1.005898	0.000000	-0.235669	0.000000	0.000000	0.000000	0.020077	0.007942	-0.037773	0.000000	0.000000	2.000000	54.000000	0.000000
3691.043840	-0.079815	0.549640	0.004587	82.059570	6.788396	88.600609	-1.005898	0.000000	-0.235669	0.000000	0.000000	0.000000	0.020077	0.007942	-0.037773	0.000000	0.000000	2.000000	54.000000	0.000000
3691.047173	-0.079815	0.549640	0.004587	82.065559	6.803973	88.613571	-1.005898	0.000000	-0.235669	0.000000	0.000000	0.000000	0.020077	0.007942	-0.037773	0.000000	0.000000	2.000000	54.000000	0.000000
3691.050506	-0.079815	0.549640	0.004587	82.065559	6.803973	88.613571	-1.005898	0.000000	-0.235669	0.000000	0.000000	0.000000	0.020077	0.007942	-0.037773	0.000000	0.000000	2.000000	54.000000	0.000000
3691.053840	-0.079767	0.549649	0.004440	82.065559	6.803973	88.613571	-1.005898	0.000000	-0.235669	0.000000	0.000000	0.000000	0.014436	0.002859	-0.044346	0.000000	0.000000	2.000000	54.000000	0.000000
3691.057173	-0.079767	0.549649	0.004440	82.074570	6.825952	88.633018	-1.009244	0.000000	-0.229373	0.000000	0.000000	0.000000	0.014436	0.002859	-0.044346	0.000000	0.000000	2.000000	54.000000	0.000000
3691.060506	-0.079767	0.549649	0.004440	82.074570	6.825952	88.633018	-1.009244	0.000000	-0.229373	0.000000	0.000000	0.000000	0.014436	0.002859	-0.044346	0.000000	0.000000	2.000000	54.000000	0.000000
3691.063840	-0.079767	0.549649	0.004440	82.074570	6.825952	88.633018	-1.009244	0.000000	-0.229373	0.000000	0.000000	0.000000	0.014436	0.002859	-0.044346	0.000000	0.000000	2.000000	54.000000	0.000000
3691.067173	-0.079628	0.549643	0.004156	82.083588	6.853467	88.652588	-1.011651	0.000000	-0.221982	0.000000	0.000000	0.000000	0.041741	-0.001979	-0.084948	0.000000	0.000000	2.000000	54.000000	0.000000
3691.070506	-0.079628	0.549643	0.004156	82.083588	6.853467	88.652588	-1.011651	0.000000	-0.221982	0.000000	0.000000	0.000000	0.041741	-0.001979	-0.084948	0.000000	0.000000	2.000000	54.000000	0.000000
3691.073840	-0.079628	0.549643	0.004156	82.083588	6.853467	88.652588	-1.011651	0.000000	-0.221982	0.000000	0.000000	0.000000	0.041741	-0.001979	-0.084948	0.000000	0.000000	2.000000	54.000000	0.000000
3691.077173	-0.079628	0.549643	0.004156	82.089592	6.882699	88.665604	-1.018607	0.000000	-0.207824	0.000000	0.000000	0.000000	0.041741	-0.001979	-0.084948	0.000000	0.000000	2.000000	54.000000	0.000000
3691.080506	-0.079466	0.549661	0.004004	82.089592	6.882699	88.665604	-1.018607	0.000000	-0.207824	0.000000	0.000000	0.000000	0.048458	0.005444	-0.045629	0.000000	0.000000	2.000000	54.000000	0.000000
3691.083840	-0.079466	0.549661	0.004004	82.089592	6.882699	88.665604	-1.018607	0.000000	-0.207824	0.000000	0.000000	0.000000	0.048458	0.005444	-0.045629	0.000000	0.000000	2.000000	54.000000	0.000000
3691.087173	-0.079466	0.549661	0.004004	82.089142	6.913549	88.676514	-1.018607	0.000000	-0.207824	0.000000	0.000000	0.000000	0.048458	0.005444	-0.045629	0.000000	0.000000	2.000000	54.000000	0.000000
3691.090506	-0.079466	0.549661	0.004004	82.089142	6.913549	88.676514	-1.018607	0.000000	-0.207824	0.000000	0.000000	0.000000	0.048458	0.005444	-0.045629	0.000000	0.000000	2.000000	54.000000	0.000000
3691.093840	-0.079249	0.549704	0.003923	82.089142	6.913549	88.676514	-1.018607	0.000000	-0.207824	0.000000	0.000000	0.000000	0.065065	0.012990	-0.024468	0.000000	0.000000	2.000000	54.000000	0.000000
3691.097173	-0.078967	0.549747	0.003852	82.089096	6.946166	88.676476	-1.026684	0.000000	-0.200220	0.000000	0.000000	0.000000	0.084738	0.012972	-0.021126	0.000000	0.000000	2.000000	54.000000	0.000000
3691.100506	-0.078967	0.549747	0.003852	82.089096	6.946166	88.676476	-1.026684	0.000000	-0.200220	0.000000	0.000000	0.000000	0.084738	0.012972	-0.021126	0.000000	0.000000	2.000000	54.000000	0.000000
3691.103840	-0.078967	0.549747	0.003852	82.089096	6.946166	88.676476	-1.026684	0.000000	-0.200220	0.000000	0.000000	0.000000	0.084738	0.012972	-0.021126	0.000000	0.000000	2.000000	54.000000	0.000000
3691.107173	-0.078967	0.549747	0.003852	82.085670	6.986911	88.680901	-1.051651	0.000000	-0.192621	0.000000	0.000000	0.000000	0.084738	0.012972	-0.021126	0.000000	0.000000	2.000000	54.000000	0.000000
3691.110506	-0.078648	0.549799	0.003830	82.085670	6.986911	88.680901	-1.051651	0.000000	-0.192621	0.000000	0.000000	0.000000	0.095728	0.015444	-0.006575	0.000000	0.000000	2.000000	54.000000	0.000000
3691.113840	-0.078648	0.549799	0.003830	82.085670	6.986911	88.680901	-1.051651	0.000000	-0.192621	0.000000	0.000000	0.000000	0.095728	0.015444	-0.006575	0.000000	0.000000	2.000000	54.000000	0.000000
3691.117173	-0.078648	0.549799	0.003830	82.085670	7.024981	88.680893	-1.051651	0.000000	-0.192621	0.000000	0.000000	0.000000	0.095728	0.015444	-0.006575	0.000000	0.000000	2.000000	54.000000	0.000000
3691.120506	-0.078648	0.549799	0.003830	82.085670	7.024981	88.680893	-1.051651	0.000000	-0.192621	0.000000	0.000000	0.000000	0.095728	0.015444	-0.006575	0.000000	0.000000	2.000000	54.000000	0.000000
3691.123840	-0.078301	0.549816	0.003776	82.085670	7.024981	88.680893	-1.051651	0.000000	-0.192621	0.000000	0.000000	0.000000	0.104123	0.005286	-0.016399	0.000000	0.000000	2.000000	54.000000	0.000000
3691.127173	-0.078301	0.549816	0.003776	82.091675	7.078724	88.693962	-1.067605	0.000000	-0.191525	0.000000	0.000000	0.000000	0.104123	0.005286	-0.016399	0.000000	0.000000	2.000000	54.000000	0.000000
3691.130506	-0.078301	0.549816	0.003776	82.091675	7.078724	88.693962	-1.067605	0.000000	-0.191525	0.000000	0.000000	0.000000	0.104123	0.005286	-0.016399	0.000000	0.000000	2.000000	54.000000	0.000000
3691.133840	-0.078301	0.549816	0.003776	82.091675	7.078724	88.693962	-1.067605	0.000000	-0.191525	0.000000	0.000000	0.000000	0.104123	0.005286	-0.016399	0.000000	0.000000	2.000000	54.000000	0.000000
3691.137173	-0.077659	0.549809	0.003710	82.097687	7.129747	88.707039	-1.084959	0.000000	-0.188792	0.000000	0.000000	0.000000	0.192421	-0.002296	-0.019885	0.000000	0.000000	2.000000	54.000000	0.000000
3691.140506	-0.077659	0.549809	0.003710	82.097687	7.129747	88.707039	-1.084959	0.000000	-0.188792	0.000000	0.000000	0.000000	0.192421	-0.002296	-0.019885	0.000000	0.000000	2.000000	54.000000	0.000000
3691.143840	-0.077659	0.549809	0.003710	82.097687	7.129747	88.707039	-1.084959	0.000000	-0.188792	0.000000	0.000000	0.000000	0.192421	-0.002296	-0.019885	0.000000	0.000000	2.000000	54.000000	0.000000
3691.147173	-0.077659	0.549809	0.003710	82.106651	7.181807	88.726662	-1.117030	0.000000	-0.185478	0.000000	0.000000	0.000000	0.192421	-0.002296	-0.019885	0.000000	0.000000	2.000000	54.000000	0.000000
3691.150506	-0.077377	0.549758	0.003635	82.106651	7.181807	88.726662	-1.117030	0.000000	-0.185478	0.000000	0.000000	0.000000	0.084750	-0.015113	-0.022378	0.000000	0.000000	2.000000	54.000000	0.000000
3691.153840	-0.077377	0.549758	0.003635	82.106651	7.181807	88.726662	-1.117030	0.000000	-0.185478	0.000000	0.000000	0.000000	0.084750	-0.015113	-0.022378	0.000000	0.000000	2.000000	54.000000	0.000000
3691.157173	-0.077377	0.549758	0.003635	82.115646	7.225802	88.746353	-1.117030	0.000000	-0.185478	0.000000	0.000000	0.000000	0.084750	-0.015113	-0.022378	0.000000	0.000000	2.000000	54.000000	0.000000
3691.160506	-0.077377	0.549758	0.003635	82.115646	7.225802	88.746353	-1.117030	0.000000	-0.185478	0.000000	0.000000	0.000000	0.084750	-0.015113	-0.022378	0.000000	0.000000	2.000000	54.000000	0.000000
3691.163840	-0.077159	0.549734	0.003544	82.115646	7.225802	88.746353	-1.117030	0.000000	-0.185478	0.000000	0.000000	0.000000	0.065285	-0.007474	-0.027226	0.000000	0.000000	2.000000	54.000000	0.000000
3691.167173	-0.077159	0.549734	0.003544	82.126305	7.311960	88.805557	-1.131155	0.000000	-0.181748	0.000000	0.000000	0.000000	0.065285	-0.007474	-0.027226	0.000000	0.000000	2.000000	54.000000	0.000000
3691.170506	-0.077159	0.549734	0.003544	82.126305	7.311960	88.805557	-1.131155	0.000000	-0.181748	0.000000	0.000000	0.000000	0.065285	-0.007474	-0.027226	0.000000	0.000000	2.000000	54.000000	0.000000
3691.173840	-0.077159	0.549734	0.003544	82.126305	7.311960	88.805557	-1.131155	0.000000	-0.181748	0.000000	0.000000	0.000000	0.065285	-0.007474	-0.027226	0.000000	0.000000	2.000000	54.000000	0.000000
3691.177173	-0.076575	0.549675	0.003411	82.125755	7.556190	89.055313	-1.142035	0.000000	-0.177210	0.000000	0.000000	0.000000	0.175248	-0.017486	-0.039975	0.000000	0.000000	2.000000	54.000000	0.000000
3691.180506	-0.076575	0.549675	0.003411	82.125755	7.556190	89.055313	-1.142035	0.000000	-0.177210	0.000000	0.000000	0.000000	0.175248	-0.017486	-0.039975	0.000000	0.000000	2.000000	54.000000	0.000000
3691.183840	-0.076575	0.549675	0.003411	82.125755	7.556190	89.055313	-1.142035	0.000000	-0.177210	0.000000	0.000000	0.000000	0.175248	-0.017486	-0.039975	0.000000	0.000000	2.000000	54.000000	0.000000
3691.187173	-0.076575	0.549675	0.003411	82.114738	8.006007	89.545021	-1.171243	0.000000	-0.170548	0.000000	0.000000	0.000000	0.175248	-0.017486	-0.039975	0.000000	0.000000	2.000000	54.000000	0.000000
3691.190506	-0.076249	0.549650	0.003338	82.114738	8.006007	89.545021	-1.171243	0.000000	-0.170548	0.000000	0.000000	0.000000	0.097990	-0.007469	-0.021916	0.000000	0.000000	2.000000	54.000000	0.000000
3691.193840	-0.076249	0.549650	0.003338	82.114738	8.006007	89.545021	-1.171243	0.000000	-0.170548	0.000000	0.000000	0.000000	0.097990	-0.007469	-0.021916	0.000000	0.000000	2.000000	54.000000	0.000000
3691.197173	-0.076249	0.549650	0.003338	82.102455	8.533721	90.127213	-1.171243	0.000000	-0.170548	0.000000	0.000000	0.000000	0.097990	-0.007469	-0.021916	0.000000	0.000000	2.000000	54.000000	0.000000
3691.200506	-0.076249	0.549650	0.003338	82.102455	8.533721	90.127213	-1.171243	0.000000	-0.170548	0.000000	0.000000	0.000000	0.097990	-0.007469	-0.021916	0.000000	0.000000	2.000000	54.000000	0.000000
3691.203840	-0.075923	0.549600	0.003270	82.102455	8.533721	90.127213	-1.171243	0.000000	-0.170548	0.000000	0.000000	0.000000	0.097705	-0.015101	-0.020494	0.000000	0.000000	2.000000	54.000000	0.000000
3691.207173	-0.075923	0.549600	0.003270	82.096367	8.933623	90.556244	-1.187575	0.000000	-0.166895	0.000000	0.000000	0.000000	0.097705	-0.015101	-0.020494	0.000000	0.000000	2.000000	54.000000	0.000000
3691.210506	-0.075923	0.549600	0.003270	82.096367	8.933623	90.556244	-1.187575	0.000000	-0.166895	0.000000	0.000000	0.000000	0.097705	-0.015101	-0.020494	0.000000	0.000000	2.000000	54.000000	0.000000
3691.213840	-0.075923	0.549600	0.003270	82.096367	8.933623	90.556244	-1.187575	0.000000	-0.166895	0.000000	0.000000	0.000000	0.097705	-0.015101	-0.020494	0.000000	0.000000	2.000000	54.000000	0.000000
3691.217173	-0.075328	0.549449	0.003067	82.109772	9.151095	90.768707	-1.203859	0.000000	-0.163479	0.000000	0.000000	0.000000	0.178307	-0.045401	-0.060778	0.000000	0.000000	2.000000	54.000000	0.000000
3691.220506	-0.075328	0.549449	0.003067	82.109772	9.151095	90.768707	-1.203859	0.000000	-0.163479	0.000000	0.000000	0.000000	0.178307	-0.045401	-0.060778	0.000000	0.000000	2.000000	54.000000	0.000000
3691.223840	-0.075328	0.549449	0.003067	82.109772	9.151095	90.768707	-1.203859	0.000000	-0.163479	0.000000	0.000000	0.000000	0.178307	-0.045401	-0.060778	0.000000	0.000000	2.000000	54.000000	0.000000
3691.227173	-0.075328	0.549449	0.003067	82.133537	9.238391	90.826599	-1.233577	0.000000	-0.153350	0.000000	0.000000	0.000000	0.178307	-0.045401	-0.060778	0.000000	0.000000	2.000000	54.000000	0.000000
3691.230506	-0.075058	0.549305	0.002920	82.133537	9.238391	90.826599	-1.233577	0.000000	-0.153350	0.000000	0.000000	0.000000	0.081242	-0.042993	-0.044234	0.000000	0.000000	2.000000	54.000000	0.000000
3691.233840	-0.075058	0.549305	0.002920	82.133537	9.238391	90.826599	-1.233577	0.000000	-0.153350	0.000000	0.000000	0.000000	0.081242	-0.042993	-0.044234	0.000000	0.000000	2.000000	54.000000	0.000000
3691.237173	-0.075058	0.549305	0.002920	82.163208	9.337737	90.899460	-1.233577	0.000000	-0.153350	0.000000	0.000000	0.000000	0.081242	-0.042993	-0.044234	0.000000	0.000000	2.000000	54.000000	0.000000
3691.240506	-0.075058	0.549305	0.002920	82.163208	9.337737	90.899460	-1.233577	0.000000	-0.153350	0.000000	0.000000	0.000000	0.081242	-0.042993	-0.044234	0.000000	0.000000	2.000000	54.000000	0.000000
3691.243840	-0.074806	0.549145	0.002750	82.163208	9.337737	90.899460	-1.233577	0.000000	-0.153350	0.000000	0.000000	0.000000	0.075529	-0.048016	-0.050825	0.000000	0.000000	2.000000	54.000000	0.000000
3691.247173	-0.074576	0.548985	0.002577	82.192871	9.434947	90.972885	-1.247117	0.000000	-0.145977	0.000000	0.000000	0.000000	0.068935	-0.047997	-0.051955	0.000000	0.000000	2.000000	54.000000	0.000000
3691.250506	-0.074576	0.548985	0.002577	82.192871	9.434947	90.972885	-1.247117	0.000000	-0.145977	0.000000	0.000000	0.000000	0.068935	-0.047997	-0.051955	0.000000	0.000000	2.000000	54.000000	0.000000
3691.253840	-0.074576	0.548985	0.002577	82.192871	9.434947	90.972885	-1.247117	0.000000	-0.145977	0.000000	0.000000	0.000000	0.068935	-0.047997	-0.051955	0.000000	0.000000	2.000000	54.000000	0.000000
3691.257173	-0.074576	0.548985	0.002577	82.222008	9.536403	91.057762	-1.271194	0.000000	-0.128848	0.000000	0.000000	0.000000	0.068935	-0.047997	-0.051955	0.000000	0.000000	2.000000	54.000000	0.000000
3691.260506	-0.074390	0.548826	0.002397	82.222008	9.536403	91.057762	-1.271194	0.000000	-0.128848	0.000000	0.000000	0.000000	0.055799	-0.047958	-0.054134	0.000000	0.000000	2.000000	54.000000	0.000000
3691.263840	-0.074390	0.548826	0.002397	82.222008	9.536403	91.057762	-1.271194	0.000000	-0.128848	0.000000	0.000000	0.000000	0.055799	-0.047958	-0.054134	0.000000	0.000000	2.000000	54.000000	0.000000
3691.267173	-0.074390	0.548826	0.002397	82.248093	9.693316	91.208984	-1.271194	0.000000	-0.128848	0.000000	0.000000	0.000000	0.055799	-0.047958	-0.054134	0.000000	0.000000	2.000000	54.000000	0.000000
3691.270506	-0.074390	0.548826	0.002397	82.248093	9.693316	91.208984	-1.271194	0.000000	-0.128848	0.000000	0.000000	0.000000	0.055799	-0.047958	-0.054134	0.000000	0.000000	2.000000	54.000000	0.000000
3691.273840	-0.074200	0.548700	0.002188	82.248093	9.693316	91.208984	-1.271194	0.000000	-0.128848	0.000000	0.000000	0.000000	0.057124	-0.037720	-0.062609	0.000000	0.000000	2.000000	54.000000	0.000000
3691.277173	-0.074200	0.548700	0.002188	82.258690	9.947490	91.480858	-1.280494	0.000000	-0.119825	0.000000	0.000000	0.000000	0.057124	-0.037720	-0.062609	0.000000	0.000000	2.000000	54.000000	0.000000
3691.280506	-0.074200	0.548700	0.002188	82.258690	9.947490	91.480858	-1.280494	0.000000	-0.119825	0.000000	0.000000	0.000000	0.057124	-0.037720	-0.062609	0.000000	0.000000	2.000000	54.000000	0.000000
3691.283840	-0.074200	0.548700	0.002188	82.258690	9.947490	91.480858	-1.280494	0.000000	-0.119825	0.000000	0.000000	0.000000	0.057124	-0.037720	-0.062609	0.000000	0.000000	2.000000	54.000000	0.000000
3691.287173	-0.073812	0.548533	0.001865	82.259933	10.306715	91.876709	-1.290015	0.000000	-0.109390	0.000000	0.000000	0.000000	0.116269	-0.050179	-0.096953	0.000000	0.000000	2.000000	54.000000	0.000000
3691.290506	-0.073812	0.548533	0.001865	82.259933	10.306715	91.876709	-1.290015	0.000000	-0.109390	0.000000	0.000000	0.000000	0.116269	-0.050179	-0.096953	0.000000	0.000000	2.000000	54.000000	0.000000
3691.293840	-0.073812	0.548533	0.001865	82.259933	10.306715	91.876709	-1.290015	0.000000	-0.109390	0.000000	0.000000	0.000000	0.116269	-0.050179	-0.096953	0.000000	0.000000	2.000000	54.000000	0.000000
3691.297173	-0.073812	0.548533	0.001865	82.254227	10.724332	92.340881	-1.309393	0.000000	-0.093231	0.000000	0.000000	0.000000	0.116269	-0.050179	-0.096953	0.000000	0.000000	2.000000	54.000000	0.000000
3691.300506	-0.073584	0.548466	0.001694	82.254227	10.724332	92.340881	-1.309393	0.000000	-0.093231	0.000000	0.000000	0.000000	0.068559	-0.019963	-0.051172	0.000000	0.000000	2.000000	54.000000	0.000000
3691.303840	-0.073584	0.548466	0.001694	82.254227	10.724332	92.340881	-1.309393	0.000000	-0.093231	0.000000	0.000000	0.000000	0.068559	-0.019963	-0.051172	0.000000	0.000000	2.000000	54.000000	0.000000
3691.307173	-0.073584	0.548466	0.001694	82.252655	11.119290	92.779778	-1.309393	0.000000	-0.093231	0.000000	0.000000	0.000000	0.068559	-0.019963	-0.051172	0.000000	0.000000	2.000000	54.000000	0.000000
3691.310506	-0.073584	0.548466	0.001694	82.252655	11.119290	92.779778	-1.309393	0.000000	-0.093231	0.000000	0.000000	0.000000	0.068559	-0.019963	-0.051172	0.000000	0.000000	2.000000	54.000000	0.000000
3691.313840	-0.073381	0.548391	0.001543	82.252655	11.119290	92.779778	-1.309393	0.000000	-0.093231	0.000000	0.000000	0.000000	0.060869	-0.022547	-0.045313	0.000000	0.000000	2.000000	54.000000	0.000000
3691.317173	-0.073246	0.548333	0.001400	82.261635	11.328153	93.001747	-1.320819	0.000000	-0.084703	0.000000	0.000000	0.000000	0.040368	-0.017485	-0.043002	0.000000	0.000000	2.000000	54.000000	0.000000
3691.320506	-0.073246	0.548333	0.001400	82.261635	11.328153	93.001747	-1.320819	0.000000	-0.084703	0.000000	0.000000	0.000000	0.040368	-0.017485	-0.043002	0.000000	0.000000	2.000000	54.000000	0.000000
3691.323840	-0.073246	0.548333	0.001400	82.261635	11.328153	93.001747	-1.320819	0.000000	-0.084703	0.000000	0.000000	0.000000	0.040368	-0.017485	-0.043002	0.000000	0.000000	2.000000	54.000000	0.000000
3691.327173	-0.073246	0.548333	0.001400	82.276276	11.379208	93.042290	-1.337692	0.000000	-0.069984	0.000000	0.000000	0.000000	0.040368	-0.017485	-0.043002	0.000000	0.000000	2.000000	54.000000	0.000000
3691.330506	-0.073131	0.548257	0.001235	82.276276	11.379208	93.042290	-1.337692	0.000000	-0.069984	0.000000	0.000000	0.000000	0.034691	-0.022538	-0.049540	0.000000	0.000000	2.000000	54.000000	0.000000
3691.333840	-0.073131	0.548257	0.001235	82.276276	11.379208	93.042290	-1.337692	0.000000	-0.069984	0.000000	0.000000	0.000000	0.034691	-0.022538	-0.049540	0.000000	0.000000	2.000000	54.000000	0.000000
3691.337173	-0.073082	0.548225	0.001072	82.290955	11.422322	93.083069	-1.337692	0.000000	-0.069984	0.000000	0.000000	0.000000	0.014457	-0.009877	-0.048674	0.000000	0.000000	2.000000	54.000000	0.000000
3691.340506	-0.073082	0.548225	0.001072	82.290955	11.422322	93.083069	-1.337692	0.000000	-0.069984	0.000000	0.000000	0.000000	0.014457	-0.009877	-0.048674	0.000000	0.000000	2.000000	54.000000	0.000000
3691.343840	-0.073082	0.548225	0.001072	82.290955	11.422322	93.083069	-1.337692	0.000000	-0.069984	0.000000	0.000000	0.000000	0.014457	-0.009877	-0.048674	0.000000	0.000000	2.000000	54.000000	0.000000
3691.347173	-0.073082	0.548225	0.001072	82.302673	11.454729	93.115768	-1.345884	0.000000	-0.053614	0.000000	0.000000	0.000000	0.014457	-0.009877	-0.048674	0.000000	0.000000	2.000000	54.000000	0.000000
3691.350506	-0.073056	0.548192	0.000907	82.302673	11.454729	93.115768	-1.345884	0.000000	-0.053614	0.000000	0.000000	0.000000	0.007928	-0.009875	-0.049722	0.000000	0.000000	2.000000	54.000000	0.000000
3691.353840	-0.073056	0.548192	0.000907	82.302673	11.454729	93.115768	-1.345884	0.000000	-0.053614	0.000000	0.000000	0.000000	0.007928	-0.009875	-0.049722	0.000000	0.000000	2.000000	54.000000	0.000000
3691.357173	-0.073056	0.548192	0.000907	82.311470	11.479101	93.140358	-1.345884	0.000000	-0.053614	0.000000	0.000000	0.000000	0.007928	-0.009875	-0.049722	0.000000	0.000000	2.000000	54.000000	0.000000
3691.360506	-0.073056	0.548192	0.000907	82.311470	11.479101	93.140358	-1.345884	0.000000	-0.053614	0.000000	0.000000	0.000000	0.007928	-0.009875	-0.049722	0.000000	0.000000	2.000000	54.000000	0.000000
3691.363840	-0.073050	0.548184	0.000732	82.311470	11.479101	93.140358	-1.345884	0.000000	-0.053614	0.000000	0.000000	0.000000	0.001646	-0.002294	-0.052241	0.000000	0.000000	2.000000	54.000000	0.000000
3691.367173	-0.073050	0.548184	0.000732	82.317322	11.489962	93.156807	-1.347205	0.000000	-0.045327	0.000000	0.000000	0.000000	0.001646	-0.002294	-0.052241	0.000000	0.000000	2.000000	54.000000	0.000000
3691.370506	-0.073050	0.548184	0.000732	82.317322	11.489962	93.156807	-1.347205	0.000000	-0.045327	0.000000	0.000000	0.000000	0.001646	-0.002294	-0.052241	0.000000	0.000000	2.000000	54.000000	0.000000
3691.373840	-0.073050	0.548184	0.000732	82.317322	11.489962	93.156807	-1.347205	0.000000	-0.045327	0.000000	0.000000	0.000000	0.001646	-0.002294	-0.052241	0.000000	0.000000	2.000000	54.000000	0.000000
3691.377173	-0.073047	0.548244	0.000434	82.317299	11.487221	93.156754	-1.347479	0.000000	-0.036621	0.000000	0.000000	0.000000	0.000916	0.018123	-0.089529	0.000000	0.000000	2.000000	54.000000	0.000000
3691.380506	-0.073047	0.548244	0.000434	82.317299	11.487221	93.156754	-1.347479	0.000000	-0.036621	0.000000	0.000000	0.000000	0.000916	0.018123	-0.089529	0.000000	0.000000	2.000000	54.000000	0.000000
3691.383840	-0.073047	0.548244	0.000434	82.317299	11.487221	93.156754	-1.347479	0.000000	-0.036621	0.000000	0.000000	0.000000	0.000916	0.018123	-0.089529	0.000000	0.000000	2.000000	54.000000	0.000000
3691.387173	-0.073047	0.548244	0.000434	82.313850	11.485446	93.167427	-1.347632	0.000000	-0.021699	0.000000	0.000000	0.000000	0.000916	0.018123	-0.089529	0.000000	0.000000	2.000000	54.000000	0.000000
3691.390506	-0.073053	0.548329	0.000328	82.313850	11.485446	93.167427	-1.347632	0.000000	-0.021699	0.000000	0.000000	0.000000	-0.001605	0.025442	-0.031807	0.000000	0.000000	2.000000	54.000000	0.000000
3691.393840	-0.073053	0.548329	0.000328	82.313850	11.485446	93.167427	-1.347632	0.000000	-0.021699	0.000000	0.000000	0.000000	-0.001605	0.025442	-0.031807	0.000000	0.000000	2.000000	54.000000	0.000000
3691.397173	-0.073053	0.548329	0.000328	82.307983	11.466460	93.151001	-1.347632	0.000000	-0.021699	0.000000	0.000000	0.000000	-0.001605	0.025442	-0.031807	0.000000	0.000000	2.000000	54.000000	0.000000
3691.400506	-0.073053	0.548329	0.000328	82.307983	11.466460	93.151001	-1.347632	0.000000	-0.021699	0.000000	0.000000	0.000000	-0.001605	0.025442	-0.031807	0.000000	0.000000	2.000000	54.000000	0.000000
3691.403840	-0.073077	0.548397	0.000200	82.307983	11.466460	93.151001	-1.347632	0.000000	-0.021699	0.000000	0.000000	0.000000	-0.007239	0.020376	-0.038333	0.000000	0.000000	2.000000	54.000000	0.000000
3691.407173	-0.073076	0.548448	0.000058	82.307983	11.461054	93.151047	-1.347364	0.000000	-0.016398	0.000000	0.000000	0.000000	0.000156	0.015318	-0.042777	0.000000	0.000000	2.000000	54.000000	0.000000
3691.410506	-0.073076	0.548448	0.000058	82.307983	11.461054	93.151047	-1.347364	0.000000	-0.016398	0.000000	0.000000	0.000000	0.000156	0.015318	-0.042777	0.000000	0.000000	2.000000	54.000000	0.000000
3691.413840	-0.073076	0.548448	0.000058	82.307983	11.461054	93.151047	-1.347364	0.000000	-0.016398	0.000000	0.000000	0.000000	0.000156	0.015318	-0.042777	0.000000	0.000000	2.000000	54.000000	0.000000
3691.417173	-0.073076	0.548448	0.000058	82.310883	11.466410	93.159195	-1.346184	0.000000	-0.002880	0.000000	0.000000	0.000000	0.000156	0.015318	-0.042777	0.000000	0.000000	2.000000	54.000000	0.000000
3691.420506	-0.073077	0.548474	-0.000080	82.310883	11.466410	93.159195	-1.346184	0.000000	-0.002880	0.000000	0.000000	0.000000	-0.000076	0.007720	-0.041304	0.000000	0.000000	2.000000	54.000000	0.000000
3691.423840	-0.073077	0.548474	-0.000080	82.310883	11.466410	93.159195	-1.346184	0.000000	-0.002880	0.000000	0.000000	0.000000	-0.000076	0.007720	-0.041304	0.000000	0.000000	2.000000	54.000000	0.000000
3691.427173	-0.073077	0.548474	-0.000080	82.313850	11.469115	93.167427	-1.346184	0.000000	-0.002880	0.000000	0.000000	0.000000	-0.000076	0.007720	-0.041304	0.000000	0.000000	2.000000	54.000000	0.000000
3691.430506	-0.073077	0.548474	-0.000080	82.313850	11.469115	93.167427	-1.346184	0.000000	-0.002880	0.000000	0.000000	0.000000	-0.000076	0.007720	-0.041304	0.000000	0.000000	2.000000	54.000000	0.000000
3691.433840	-0.073099	0.548500	-0.000221	82.313850	11.469115	93.167427	-1.346184	0.000000	-0.002880	0.000000	0.000000	0.000000	-0.006578	0.007723	-0.042348	0.000000	0.000000	2.000000	54.000000	0.000000
3691.437173	-0.073099	0.548500	-0.000221	82.319725	11.480024	93.183922	-1.346171	0.000000	0.004004	0.000000	0.000000	0.000000	-0.006578	0.007723	-0.042348	0.000000	0.000000	2.000000	54.000000	0.000000
3691.440506	-0.073099	0.548500	-0.000221	82.319725	11.480024	93.183922	-1.346171	0.000000	0.004004	0.000000	0.000000	0.000000	-0.006578	0.007723	-0.042348	0.000000	0.000000	2.000000	54.000000	0.000000
3691.443840	-0.073099	0.548500	-0.000221	82.319725	11.480024	93.183922	-1.346171	0.000000	0.004004	0.000000	0.000000	0.000000	-0.006578	0.007723	-0.042348	0.000000	0.000000	2.000000	54.000000	0.000000
3691.447173	-0.073133	0.548526	-0.000563	82.325577	11.490908	93.200394	-1.345075	0.000000	0.011062	0.000000	0.000000	0.000000	-0.010261	0.007890	-0.102628	0.000000	0.000000	2.000000	54.000000	0.000000
3691.450506	-0.073133	0.548526	-0.000563	82.325577	11.490908	93.200394	-1.345075	0.000000	0.011062	0.000000	0.000000	0.000000	-0.010261	0.007890	-0.102628	0.000000	0.000000	2.000000	54.000000	0.000000
3691.453840	-0.073133	0.548526	-0.000563	82.325577	11.490908	93.200394	-1.345075	0.000000	0.011062	0.000000	0.000000	0.000000	-0.010261	0.007890	-0.102628	0.000000	0.000000	2.000000	54.000000	0.000000
3691.457173	-0.073133	0.548526	-0.000563	82.328522	11.496366	93.208687	-1.343365	0.000000	0.028167	0.000000	0.000000	0.000000	-0.010261	0.007890	-0.102628	0.000000	0.000000	2.000000	54.000000	0.000000
3691.460506	-0.073130	0.548535	-0.000719	82.328522	11.496366	93.208687	-1.343365	0.000000	0.028167	0.000000	0.000000	0.000000	0.000827	0.002659	-0.046800	0.000000	0.000000	2.000000	54.000000	0.000000
3691.463840	-0.073130	0.548535	-0.000719	82.328522	11.496366	93.208687	-1.343365	0.000000	0.028167	0.000000	0.000000	0.000000	0.000827	0.002659	-0.046800	0.000000	0.000000	2.000000	54.000000	0.000000
3691.467173	-0.073130	0.548535	-0.000719	82.331467	11.504532	93.216904	-1.343365	0.000000	0.028167	0.000000	0.000000	0.000000	0.000827	0.002659	-0.046800	0.000000	0.000000	2.000000	54.000000	0.000000
3691.470506	-0.073130	0.548535	-0.000719	82.331467	11.504532	93.216904	-1.343365	0.000000	0.028167	0.000000	0.000000	0.000000	0.000827	0.002659	-0.046800	0.000000	0.000000	2.000000	54.000000	0.000000
3691.473840	-0.073108	0.548586	-0.000859	82.331467	11.504532	93.216904	-1.343365	0.000000	0.028167	0.000000	0.000000	0.000000	0.006690	0.015247	-0.041760	0.000000	0.000000	2.000000	54.000000	0.000000
3691.477173	-0.073020	0.548637	-0.000987	82.331436	11.512703	93.216896	-1.343502	0.000000	0.035967	0.000000	0.000000	0.000000	0.026182	0.015229	-0.038644	0.000000	0.000000	2.000000	54.000000	0.000000
3691.480506	-0.073020	0.548637	-0.000987	82.331436	11.512703	93.216896	-1.343502	0.000000	0.035967	0.000000	0.000000	0.000000	0.026182	0.015229	-0.038644	0.000000	0.000000	2.000000	54.000000	0.000000
3691.483840	-0.073020	0.548637	-0.000987	82.331436	11.512703	93.216896	-1.343502	0.000000	0.035967	0.000000	0.000000	0.000000	0.026182	0.015229	-0.038644	0.000000	0.000000	2.000000	54.000000	0.000000
3691.487173	-0.073020	0.548637	-0.000987	82.331436	11.520831	93.216888	-1.348981	0.000000	0.049367	0.000000	0.000000	0.000000	0.026182	0.015229	-0.038644	0.000000	0.000000	2.000000	54.000000	0.000000
3691.490506	-0.072937	0.548679	-0.001093	82.331436	11.520831	93.216888	-1.348981	0.000000	0.049367	0.000000	0.000000	0.000000	0.025057	0.012683	-0.031691	0.000000	0.000000	2.000000	54.000000	0.000000
3691.493840	-0.072937	0.548679	-0.001093	82.331436	11.520831	93.216888	-1.348981	0.000000	0.049367	0.000000	0.000000	0.000000	0.025057	0.012683	-0.031691	0.000000	0.000000	2.000000	54.000000	0.000000
3691.497173	-0.072937	0.548679	-0.001093	82.331436	11.526281	93.216858	-1.348981	0.000000	0.049367	0.000000	0.000000	0.000000	0.025057	0.012683	-0.031691	0.000000	0.000000	2.000000	54.000000	0.000000
3691.500506	-0.072937	0.548679	-0.001093	82.331436	11.526281	93.216858	-1.348981	0.000000	0.049367	0.000000	0.000000	0.000000	0.025057	0.012683	-0.031691	0.000000	0.000000	2.000000	54.000000	0.000000
3691.503840	-0.072875	0.548721	-0.001202	82.331436	11.526281	93.216858	-1.348981	0.000000	0.049367	0.000000	0.000000	0.000000	0.018552	0.012695	-0.032736	0.000000	0.000000	2.000000	54.000000	0.000000
3691.507173	-0.072875	0.548721	-0.001202	82.328522	11.518103	93.208656	-1.353158	0.000000	0.054649	0.000000	0.000000	0.000000	0.018552	0.012695	-0.032736	0.000000	0.000000	2.000000	54.000000	0.000000
3691.510506	-0.072875	0.548721	-0.001202	82.328522	11.518103	93.208656	-1.353158	0.000000	0.054649	0.000000	0.000000	0.000000	0.018552	0.012695	-0.032736	0.000000	0.000000	2.000000	54.000000	0.000000
3691.513840	-0.072875	0.548721	-0.001202	82.328522	11.518103	93.208656	-1.353158	0.000000	0.054649	0.000000	0.000000	0.000000	0.018552	0.012695	-0.032736	0.000000	0.000000	2.000000	54.000000	0.000000
3691.517173	-0.072870	0.548805	-0.001373	82.328522	11.515388	93.208626	-1.356250	0.000000	0.060105	0.000000	0.000000	0.000000	0.001536	0.025304	-0.051264	0.000000	0.000000	2.000000	54.000000	0.000000
3691.520506	-0.072870	0.548805	-0.001373	82.328522	11.515388	93.208626	-1.356250	0.000000	0.060105	0.000000	0.000000	0.000000	0.001536	0.025304	-0.051264	0.000000	0.000000	2.000000	54.000000	0.000000
3691.523840	-0.072870	0.548805	-0.001373	82.328522	11.515388	93.208626	-1.356250	0.000000	0.060105	0.000000	0.000000	0.000000	0.001536	0.025304	-0.051264	0.000000	0.000000	2.000000	54.000000	0.000000
3691.527173	-0.072870	0.548805	-0.001373	82.328522	11.507242	93.208641	-1.356506	0.000000	0.068649	0.000000	0.000000	0.000000	0.001536	0.025304	-0.051264	0.000000	0.000000	2.000000	54.000000	0.000000
3691.530506	-0.072949	0.548822	-0.001433	82.328522	11.507242	93.208641	-1.356506	0.000000	0.068649	0.000000	0.000000	0.000000	-0.023735	0.005055	-0.018081	0.000000	0.000000	2.000000	54.000000	0.000000
3691.533840	-0.072949	0.548822	-0.001433	82.328522	11.507242	93.208641	-1.356506	0.000000	0.068649	0.000000	0.000000	0.000000	-0.023735	0.005055	-0.018081	0.000000	0.000000	2.000000	54.000000	0.000000
3691.537173	-0.072949	0.548822	-0.001433	82.325600	11.488150	93.200378	-1.356506	0.000000	0.068649	0.000000	0.000000	0.000000	-0.023735	0.005055	-0.018081	0.000000	0.000000	2.000000	54.000000	0.000000
3691.540506	-0.072949	0.548822	-0.001433	82.325600	11.488150	93.200378	-1.356506	0.000000	0.068649	0.000000	0.000000	0.000000	-0.023735	0.005055	-0.018081	0.000000	0.000000	2.000000	54.000000	0.000000
3691.543840	-0.073031	0.548856	-0.001475	82.325600	11.488150	93.200378	-1.356506	0.000000	0.068649	0.000000	0.000000	0.000000	-0.024609	0.010102	-0.012605	0.000000	0.000000	2.000000	54.000000	0.000000
3691.547173	-0.073031	0.548856	-0.001475	82.322639	11.469124	93.192123	-1.352550	0.000000	0.071663	0.000000	0.000000	0.000000	-0.024609	0.010102	-0.012605	0.000000	0.000000	2.000000	54.000000	0.000000
3691.550506	-0.073031	0.548856	-0.001475	82.322639	11.469124	93.192123	-1.352550	0.000000	0.071663	0.000000	0.000000	0.000000	-0.024609	0.010102	-0.012605	0.000000	0.000000	2.000000	54.000000	0.000000
3691.553840	-0.073031	0.548856	-0.001475	82.322639	11.469124	93.192123	-1.352550	0.000000	0.071663	0.000000	0.000000	0.000000	-0.024609	0.010102	-0.012605	0.000000	0.000000	2.000000	54.000000	0.000000
3691.557173	-0.073169	0.548932	-0.001446	82.316757	11.444634	93.175644	-1.348448	0.000000	0.073764	0.000000	0.000000	0.000000	-0.041338	0.022668	0.008711	0.000000	0.000000	2.000000	54.000000	0.000000
3691.560506	-0.073169	0.548932	-0.001446	82.316757	11.444634	93.175644	-1.348448	0.000000	0.073764	0.000000	0.000000	0.000000	-0.041338	0.022668	0.008711	0.000000	0.000000	2.000000	54.000000	0.000000
3691.563840	-0.073169	0.548932	-0.001446	82.316757	11.444634	93.175644	-1.348448	0.000000	0.073764	0.000000	0.000000	0.000000	-0.041338	0.022668	0.008711	0.000000	0.000000	2.000000	54.000000	0.000000
3691.567173	-0.073169	0.548932	-0.001446	82.305069	11.409364	93.142845	-1.341559	0.000000	0.072312	0.000000	0.000000	0.000000	-0.041338	0.022668	0.008711	0.000000	0.000000	2.000000	54.000000	0.000000
3691.570506	-0.073199	0.548982	-0.001395	82.305069	11.409364	93.142845	-1.341559	0.000000	0.072312	0.000000	0.000000	0.000000	-0.009131	0.015100	0.015395	0.000000	0.000000	2.000000	54.000000	0.000000
3691.573840	-0.073199	0.548982	-0.001395	82.305069	11.409364	93.142845	-1.341559	0.000000	0.072312	0.000000	0.000000	0.000000	-0.009131	0.015100	0.015395	0.000000	0.000000	2.000000	54.000000	0.000000
3691.577173	-0.073199	0.548982	-0.001395	82.289879	11.380601	93.112793	-1.341559	0.000000	0.072312	0.000000	0.000000	0.000000	-0.009131	0.015100	0.015395	0.000000	0.000000	2.000000	54.000000	0.000000
3691.580506	-0.073199	0.548982	-0.001395	82.289879	11.380601	93.112793	-1.341559	0.000000	0.072312	0.000000	0.000000	0.000000	-0.009131	0.015100	0.015395	0.000000	0.000000	2.000000	54.000000	0.000000
3691.583840	-0.073192	0.549066	-0.001300	82.289879	11.380601	93.112793	-1.341559	0.000000	0.072312	0.000000	0.000000	0.000000	0.002094	0.025186	0.028432	0.000000	0.000000	2.000000	54.000000	0.000000
3691.587173	-0.073192	0.549066	-0.001300	82.275185	11.348362	93.072021	-1.340037	0.000000	0.069746	0.000000	0.000000	0.000000	0.002094	0.025186	0.028432	0.000000	0.000000	2.000000	54.000000	0.000000
3691.590506	-0.073192	0.549066	-0.001300	82.275185	11.348362	93.072021	-1.340037	0.000000	0.069746	0.000000	0.000000	0.000000	0.002094	0.025186	0.028432	0.000000	0.000000	2.000000	54.000000	0.000000
3691.593840	-0.073192	0.549066	-0.001300	82.275185	11.348362	93.072021	-1.340037	0.000000	0.069746	0.000000	0.000000	0.000000	0.002094	0.025186	0.028432	0.000000	0.000000	2.000000	54.000000	0.000000
3691.597173	-0.073123	0.549259	-0.001041	82.257591	11.305504	93.023270	-1.340386	0.000000	0.065007	0.000000	0.000000	0.000000	0.020812	0.057943	0.077883	0.000000	0.000000	2.000000	54.000000	0.000000
3691.600506	-0.073123	0.549259	-0.001041	82.257591	11.305504	93.023270	-1.340386	0.000000	0.065007	0.000000	0.000000	0.000000	0.020812	0.057943	0.077883	0.000000	0.000000	2.000000	54.000000	0.000000
3691.603840	-0.073123	0.549259	-0.001041	82.257591	11.305504	93.023270	-1.340386	0.000000	0.065007	0.000000	0.000000	0.000000	0.020812	0.057943	0.077883	0.000000	0.000000	2.000000	54.000000	0.000000
3691.607173	-0.073123	0.549259	-0.001041	82.239998	11.260149	92.974762	-1.343854	0.000000	0.052027	0.000000	0.000000	0.000000	0.020812	0.057943	0.077883	0.000000	0.000000	2.000000	54.000000	0.000000
3691.610506	-0.073120	0.549335	-0.000923	82.239998	11.260149	92.974762	-1.343854	0.000000	0.052027	0.000000	0.000000	0.000000	0.000994	0.022694	0.035374	0.000000	0.000000	2.000000	54.000000	0.000000
3691.613840	-0.073120	0.549335	-0.000923	82.239998	11.260149	92.974762	-1.343854	0.000000	0.052027	0.000000	0.000000	0.000000	0.000994	0.022694	0.035374	0.000000	0.000000	2.000000	54.000000	0.000000
3691.617173	-0.073120	0.549335	-0.000923	82.225342	11.217535	92.934509	-1.343854	0.000000	0.052027	0.000000	0.000000	0.000000	0.000994	0.022694	0.035374	0.000000	0.000000	2.000000	54.000000	0.000000
3691.620506	-0.073120	0.549335	-0.000923	82.225342	11.217535	92.934509	-1.343854	0.000000	0.052027	0.000000	0.000000	0.000000	0.000994	0.022694	0.035374	0.000000	0.000000	2.000000	54.000000	0.000000
3691.623840	-0.073163	0.549402	-0.000788	82.225342	11.217535	92.934509	-1.343854	0.000000	0.052027	0.000000	0.000000	0.000000	-0.013116	0.020144	0.040247	0.000000	0.000000	2.000000	54.000000	0.000000
3691.627173	-0.073163	0.549402	-0.000788	82.216515	11.188269	92.910461	-1.344020	0.000000	0.046131	0.000000	0.000000	0.000000	-0.013116	0.020144	0.040247	0.000000	0.000000	2.000000	54.000000	0.000000
3691.630506	-0.073163	0.549402	-0.000788	82.216515	11.188269	92.910461	-1.344020	0.000000	0.046131	0.000000	0.000000	0.000000	-0.013116	0.020144	0.040247	0.000000	0.000000	2.000000	54.000000	0.000000
3691.633840	-0.073163	0.549402	-0.000788	82.216515	11.188269	92.910461	-1.344020	0.000000	0.046131	0.000000	0.000000	0.000000	-0.013116	0.020144	0.040247	0.000000	0.000000	2.000000	54.000000	0.000000
3691.637173	-0.073282	0.549469	-0.000600	82.207741	11.161713	92.886391	-1.341834	0.000000	0.039423	0.000000	0.000000	0.000000	-0.035737	0.020134	0.056506	0.000000	0.000000	2.000000	54.000000	0.000000
3691.640506	-0.073282	0.549469	-0.000600	82.207741	11.161713	92.886391	-1.341834	0.000000	0.039423	0.000000	0.000000	0.000000	-0.035737	0.020134	0.056506	0.000000	0.000000	2.000000	54.000000	0.000000
3691.643840	-0.073282	0.549469	-0.000600	82.207741	11.161713	92.886391	-1.341834	0.000000	0.039423	0.000000	0.000000	0.000000	-0.035737	0.020134	0.056506	0.000000	0.000000	2.000000	54.000000	0.000000
3691.647173	-0.073342	0.549502	-0.000506	82.198906	11.132549	92.862450	-1.335878	0.000000	0.030006	0.000000	0.000000	0.000000	-0.017875	0.010070	0.028245	0.000000	0.000000	2.000000	54.000000	0.000000
3691.650506	-0.073342	0.549502	-0.000506	82.198906	11.132549	92.862450	-1.335878	0.000000	0.030006	0.000000	0.000000	0.000000	-0.017875	0.010070	0.028245	0.000000	0.000000	2.000000	54.000000	0.000000
3691.653840	-0.073342	0.549502	-0.000506	82.198906	11.132549	92.862450	-1.335878	0.000000	0.030006	0.000000	0.000000	0.000000	-0.017875	0.010070	0.028245	0.000000	0.000000	2.000000	54.000000	0.000000
3691.657173	-0.073342	0.549502	-0.000506	82.190079	11.103393	92.838486	-1.332899	0.000000	0.025298	0.000000	0.000000	0.000000	-0.017875	0.010070	0.028245	0.000000	0.000000	2.000000	54.000000	0.000000
3691.660506	-0.073405	0.549528	-0.000389	82.190079	11.103393	92.838486	-1.332899	0.000000	0.025298	0.000000	0.000000	0.000000	-0.019000	0.007547	0.035202	0.000000	0.000000	2.000000	54.000000	0.000000
3691.663840	-0.073405	0.549528	-0.000389	82.190079	11.103393	92.838486	-1.332899	0.000000	0.025298	0.000000	0.000000	0.000000	-0.019000	0.007547	0.035202	0.000000	0.000000	2.000000	54.000000	0.000000
3691.667173	-0.073405	0.549528	-0.000389	82.181236	11.068858	92.814621	-1.332899	0.000000	0.025298	0.000000	0.000000	0.000000	-0.019000	0.007547	0.035202	0.000000	0.000000	2.000000	54.000000	0.000000
3691.670506	-0.073405	0.549528	-0.000389	82.181236	11.068858	92.814621	-1.332899	0.000000	0.025298	0.000000	0.000000	0.000000	-0.019000	0.007547	0.035202	0.000000	0.000000	2.000000	54.000000	0.000000
3691.673840	-0.073487	0.549561	-0.000298	82.181236	11.068858	92.814621	-1.332899	0.000000	0.025298	0.000000	0.000000	0.000000	-0.024395	0.010072	0.027188	0.000000	0.000000	2.000000	54.000000	0.000000
3691.677173	-0.073487	0.549561	-0.000298	82.169525	11.023816	92.782875	-1.329732	0.000000	0.019431	0.000000	0.000000	0.000000	-0.024395	0.010072	0.027188	0.000000	0.000000	2.000000	54.000000	0.000000
3691.680506	-0.073487	0.549561	-0.000298	82.169525	11.023816	92.782875	-1.329732	0.000000	0.019431	0.000000	0.000000	0.000000	-0.024395	0.010072	0.027188	0.000000	0.000000	2.000000	54.000000	0.000000
3691.683840	-0.073487	0.549561	-0.000298	82.169525	11.023816	92.782875	-1.329732	0.000000	0.019431	0.000000	0.000000	0.000000	-0.024395	0.010072	0.027188	0.000000	0.000000	2.000000	54.000000	0.000000
3691.687173	-0.073803	0.549670	0.000005	82.151901	10.960526	92.735466	-1.325666	0.000000	0.014900	0.000000	0.000000	0.000000	-0.094764	0.032744	0.090795	0.000000	0.000000	2.000000	54.000000	0.000000
3691.690506	-0.073803	0.549670	0.000005	82.151901	10.960526	92.735466	-1.325666	0.000000	0.014900	0.000000	0.000000	0.000000	-0.094764	0.032744	0.090795	0.000000	0.000000	2.000000	54.000000	0.000000
3691.693840	-0.073803	0.549670	0.000005	82.151901	10.960526	92.735466	-1.325666	0.000000	0.014900	0.000000	0.000000	0.000000	-0.094764	0.032744	0.090795	0.000000	0.000000	2.000000	54.000000	0.000000
3691.697173	-0.074012	0.549754	0.000197	82.132141	10.885180	92.681480	-1.309872	0.000000	-0.000233	0.000000	0.000000	0.000000	-0.062777	0.025216	0.057657	0.000000	0.000000	2.000000	54.000000	0.000000
3691.700506	-0.074012	0.549754	0.000197	82.132141	10.885180	92.681480	-1.309872	0.000000	-0.000233	0.000000	0.000000	0.000000	-0.062777	0.025216	0.057657	0.000000	0.000000	2.000000	54.000000	0.000000
3691.703840	-0.074012	0.549754	0.000197	82.132141	10.885180	92.681480	-1.309872	0.000000	-0.000233	0.000000	0.000000	0.000000	-0.062777	0.025216	0.057657	0.000000	0.000000	2.000000	54.000000	0.000000
3691.707173	-0.074012	0.549754	0.000197	82.106453	10.789137	92.612129	-1.299410	0.000000	-0.009842	0.000000	0.000000	0.000000	-0.062777	0.025216	0.057657	0.000000	0.000000	2.000000	54.000000	0.000000
3691.710506	-0.074275	0.549838	0.000446	82.106453	10.789137	92.612129	-1.299410	0.000000	-0.009842	0.000000	0.000000	0.000000	-0.078999	0.025181	0.074874	0.000000	0.000000	2.000000	54.000000	0.000000
3691.713840	-0.074275	0.549838	0.000446	82.106453	10.789137	92.612129	-1.299410	0.000000	-0.009842	0.000000	0.000000	0.000000	-0.078999	0.025181	0.074874	0.000000	0.000000	2.000000	54.000000	0.000000
3691.717173	-0.074275	0.549838	0.000446	82.074493	10.673471	92.523338	-1.299410	0.000000	-0.009842	0.000000	0.000000	0.000000	-0.078999	0.025181	0.074874	0.000000	0.000000	2.000000	54.000000	0.000000
3691.720506	-0.074275	0.549838	0.000446	82.074493	10.673471	92.523338	-1.299410	0.000000	-0.009842	0.000000	0.000000	0.000000	-0.078999	0.025181	0.074874	0.000000	0.000000	2.000000	54.000000	0.000000
3691.723840	-0.074539	0.549922	0.000696	82.074493	10.673471	92.523338	-1.299410	0.000000	-0.009842	0.000000	0.000000	0.000000	-0.079073	0.025199	0.074807	0.000000	0.000000	2.000000	54.000000	0.000000
3691.727173	-0.074817	0.549998	0.001033	82.024597	10.504303	92.381416	-1.286243	0.000000	-0.022321	0.000000	0.000000	0.000000	-0.083440	0.022636	0.101058	0.000000	0.000000	2.000000	54.000000	0.000000
3691.730506	-0.074817	0.549998	0.001033	82.024597	10.504303	92.381416	-1.286243	0.000000	-0.022321	0.000000	0.000000	0.000000	-0.083440	0.022636	0.101058	0.000000	0.000000	2.000000	54.000000	0.000000
3691.733840	-0.074817	0.549998	0.001033	82.024597	10.504303	92.381416	-1.286243	0.000000	-0.022321	0.000000	0.000000	0.000000	-0.083440	0.022636	0.101058	0.000000	0.000000	2.000000	54.000000	0.000000
3691.737173	-0.074817	0.549998	0.001033	81.960609	10.294657	92.196884	-1.259158	0.000000	-0.051632	0.000000	0.000000	0.000000	-0.083440	0.022636	0.101058	0.000000	0.000000	2.000000	54.000000	0.000000
3691.740506	-0.075078	0.550039	0.001401	81.960609	10.294657	92.196884	-1.259158	0.000000	-0.051632	0.000000	0.000000	0.000000	-0.078393	0.012431	0.110501	0.000000	0.000000	2.000000	54.000000	0.000000
3691.743840	-0.075078	0.550039	0.001401	81.960609	10.294657	92.196884	-1.259158	0.000000	-0.051632	0.000000	0.000000	0.000000	-0.078393	0.012431	0.110501	0.000000	0.000000	2.000000	54.000000	0.000000
3691.747173	-0.075078	0.550039	0.001401	81.894119	10.072029	91.997467	-1.259158	0.000000	-0.051632	0.000000	0.000000	0.000000	-0.078393	0.012431	0.110501	0.000000	0.000000	2.000000	54.000000	0.000000
3691.750506	-0.075078	0.550039	0.001401	81.894119	10.072029	91.997467	-1.259158	0.000000	-0.051632	0.000000	0.000000	0.000000	-0.078393	0.012431	0.110501	0.000000	0.000000	2.000000	54.000000	0.000000
3691.753840	-0.075347	0.550063	0.001815	81.894119	10.072029	91.997467	-1.259158	0.000000	-0.051632	0.000000	0.000000	0.000000	-0.080767	0.007309	0.124325	0.000000	0.000000	2.000000	54.000000	0.000000
3691.757173	-0.075542	0.550062	0.002181	81.853775	9.939869	91.884758	-1.246092	0.000000	-0.070049	0.000000	0.000000	0.000000	-0.058306	-0.000316	0.109629	0.000000	0.000000	2.000000	54.000000	0.000000
3691.760506	-0.075542	0.550062	0.002181	81.853775	9.939869	91.884758	-1.246092	0.000000	-0.070049	0.000000	0.000000	0.000000	-0.058306	-0.000316	0.109629	0.000000	0.000000	2.000000	54.000000	0.000000
3691.763840	-0.075542	0.550062	0.002181	81.853775	9.939869	91.884758	-1.246092	0.000000	-0.070049	0.000000	0.000000	0.000000	-0.058306	-0.000316	0.109629	0.000000	0.000000	2.000000	54.000000	0.000000
3691.767173	-0.075542	0.550062	0.002181	81.822403	9.838768	91.802467	-1.222914	0.000000	-0.109041	0.000000	0.000000	0.000000	-0.058306	-0.000316	0.109629	0.000000	0.000000	2.000000	54.000000	0.000000
3691.770506	-0.075780	0.550061	0.002539	81.822403	9.838768	91.802467	-1.222914	0.000000	-0.109041	0.000000	0.000000	0.000000	-0.071461	-0.000360	0.107420	0.000000	0.000000	2.000000	54.000000	0.000000
3691.773840	-0.075780	0.550061	0.002539	81.822403	9.838768	91.802467	-1.222914	0.000000	-0.109041	0.000000	0.000000	0.000000	-0.071461	-0.000360	0.107420	0.000000	0.000000	2.000000	54.000000	0.000000
3691.777173	-0.075780	0.550061	0.002539	81.804680	9.774106	91.759140	-1.222914	0.000000	-0.109041	0.000000	0.000000	0.000000	-0.071461	-0.000360	0.107420	0.000000	0.000000	2.000000	54.000000	0.000000
3691.780506	-0.075780	0.550061	0.002539	81.804680	9.774106	91.759140	-1.222914	0.000000	-0.109041	0.000000	0.000000	0.000000	-0.071461	-0.000360	0.107420	0.000000	0.000000	2.000000	54.000000	0.000000
3691.783840	-0.076033	0.550051	0.002984	81.804680	9.774106	91.759140	-1.222914	0.000000	-0.109041	0.000000	0.000000	0.000000	-0.075881	-0.003060	0.133630	0.000000	0.000000	2.000000	54.000000	0.000000
3691.787173	-0.076229	0.550024	0.003354	81.786896	9.715084	91.715996	-1.211004	0.000000	-0.126945	0.000000	0.000000	0.000000	-0.058760	-0.008114	0.110956	0.000000	0.000000	2.000000	54.000000	0.000000
3691.790506	-0.076229	0.550024	0.003354	81.786896	9.715084	91.715996	-1.211004	0.000000	-0.126945	0.000000	0.000000	0.000000	-0.058760	-0.008114	0.110956	0.000000	0.000000	2.000000	54.000000	0.000000
3691.793840	-0.076229	0.550024	0.003354	81.786896	9.715084	91.715996	-1.211004	0.000000	-0.126945	0.000000	0.000000	0.000000	-0.058760	-0.008114	0.110956	0.000000	0.000000	2.000000	54.000000	0.000000
3691.797173	-0.076229	0.550024	0.003354	81.772156	9.660656	91.680244	-1.188563	0.000000	-0.167709	0.000000	0.000000	0.000000	-0.058760	-0.008114	0.110956	0.000000	0.000000	2.000000	54.000000	0.000000
3691.800506	-0.076439	0.549988	0.003811	81.772156	9.660656	91.680244	-1.188563	0.000000	-0.167709	0.000000	0.000000	0.000000	-0.063173	-0.010836	0.137160	0.000000	0.000000	2.000000	54.000000	0.000000
3691.803840	-0.076439	0.549988	0.003811	81.772156	9.660656	91.680244	-1.188563	0.000000	-0.167709	0.000000	0.000000	0.000000	-0.063173	-0.010836	0.137160	0.000000	0.000000	2.000000	54.000000	0.000000
3691.807173	-0.076439	0.549988	0.003811	81.760307	9.621507	91.651672	-1.188563	0.000000	-0.167709	0.000000	0.000000	0.000000	-0.063173	-0.010836	0.137160	0.000000	0.000000	2.000000	54.000000	0.000000
3691.810506	-0.076439	0.549988	0.003811	81.760307	9.621507	91.651672	-1.188563	0.000000	-0.167709	0.000000	0.000000	0.000000	-0.063173	-0.010836	0.137160	0.000000	0.000000	2.000000	54.000000	0.000000
3691.813840	-0.076590	0.549918	0.004175	81.760307	9.621507	91.651672	-1.188563	0.000000	-0.167709	0.000000	0.000000	0.000000	-0.045093	-0.020983	0.109087	0.000000	0.000000	2.000000	54.000000	0.000000
3691.817173	-0.076724	0.549788	0.004575	81.757332	9.606289	91.644524	-1.178034	0.000000	-0.190569	0.000000	0.000000	0.000000	-0.040206	-0.039010	0.120067	0.000000	0.000000	2.000000	54.000000	0.000000
3691.820506	-0.076724	0.549788	0.004575	81.757332	9.606289	91.644524	-1.178034	0.000000	-0.190569	0.000000	0.000000	0.000000	-0.040206	-0.039010	0.120067	0.000000	0.000000	2.000000	54.000000	0.000000
3691.823840	-0.076724	0.549788	0.004575	81.757332	9.606289	91.644524	-1.178034	0.000000	-0.190569	0.000000	0.000000	0.000000	-0.040206	-0.039010	0.120067	0.000000	0.000000	2.000000	54.000000	0.000000
3691.827173	-0.076724	0.549788	0.004575	81.757332	9.598120	91.644524	-1.163818	0.000000	-0.228761	0.000000	0.000000	0.000000	-0.040206	-0.039010	0.120067	0.000000	0.000000	2.000000	54.000000	0.000000
3691.830506	-0.076847	0.549658	0.004911	81.757332	9.598120	91.644524	-1.163818	0.000000	-0.228761	0.000000	0.000000	0.000000	-0.037021	-0.038976	0.100717	0.000000	0.000000	2.000000	54.000000	0.000000
3691.833840	-0.076847	0.549658	0.004911	81.757332	9.598120	91.644524	-1.163818	0.000000	-0.228761	0.000000	0.000000	0.000000	-0.037021	-0.038976	0.100717	0.000000	0.000000	2.000000	54.000000	0.000000
3691.837173	-0.076847	0.549658	0.004911	81.760262	9.599717	91.651649	-1.163818	0.000000	-0.228761	0.000000	0.000000	0.000000	-0.037021	-0.038976	0.100717	0.000000	0.000000	2.000000	54.000000	0.000000
3691.840506	-0.076847	0.549658	0.004911	81.760262	9.599717	91.651649	-1.163818	0.000000	-0.228761	0.000000	0.000000	0.000000	-0.037021	-0.038976	0.100717	0.000000	0.000000	2.000000	54.000000	0.000000
3691.843840	-0.076964	0.549494	0.005210	81.760262	9.599717	91.651649	-1.163818	0.000000	-0.228761	0.000000	0.000000	0.000000	-0.035236	-0.049213	0.089803	0.000000	0.000000	2.000000	54.000000	0.000000
3691.847173	-0.077082	0.549330	0.005509	81.769180	9.610038	91.673088	-1.157648	0.000000	-0.245547	0.000000	0.000000	0.000000	-0.035256	-0.049296	0.089763	0.000000	0.000000	2.000000	54.000000	0.000000
3691.850506	-0.077082	0.549330	0.005509	81.769180	9.610038	91.673088	-1.157648	0.000000	-0.245547	0.000000	0.000000	0.000000	-0.035256	-0.049296	0.089763	0.000000	0.000000	2.000000	54.000000	0.000000
3691.853840	-0.077082	0.549330	0.005509	81.769180	9.610038	91.673088	-1.157648	0.000000	-0.245547	0.000000	0.000000	0.000000	-0.035256	-0.049296	0.089763	0.000000	0.000000	2.000000	54.000000	0.000000
3691.857173	-0.077082	0.549330	0.005509	81.775093	9.613326	91.687370	-1.145899	0.000000	-0.275475	0.000000	0.000000	0.000000	-0.035256	-0.049296	0.089763	0.000000	0.000000	2.000000	54.000000	0.000000
3691.860506	-0.077203	0.549183	0.005694	81.775093	9.613326	91.687370	-1.145899	0.000000	-0.275475	0.000000	0.000000	0.000000	-0.036344	-0.043997	0.055483	0.000000	0.000000	2.000000	54.000000	0.000000
3691.863840	-0.077203	0.549183	0.005694	81.775093	9.613326	91.687370	-1.145899	0.000000	-0.275475	0.000000	0.000000	0.000000	-0.036344	-0.043997	0.055483	0.000000	0.000000	2.000000	54.000000	0.000000
3691.867173	-0.077203	0.549183	0.005694	81.783981	9.620968	91.708832	-1.145899	0.000000	-0.275475	0.000000	0.000000	0.000000	-0.036344	-0.043997	0.055483	0.000000	0.000000	2.000000	54.000000	0.000000
3691.870506	-0.077203	0.549183	0.005694	81.783981	9.620968	91.708832	-1.145899	0.000000	-0.275475	0.000000	0.000000	0.000000	-0.036344	-0.043997	0.055483	0.000000	0.000000	2.000000	54.000000	0.000000
3691.873840	-0.077349	0.549053	0.005894	81.783981	9.620968	91.708832	-1.145899	0.000000	-0.275475	0.000000	0.000000	0.000000	-0.043866	-0.038974	0.059792	0.000000	0.000000	2.000000	54.000000	0.000000
3691.877173	-0.077349	0.549053	0.005894	81.792831	9.628662	91.730339	-1.139842	0.000000	-0.284722	0.000000	0.000000	0.000000	-0.043866	-0.038974	0.059792	0.000000	0.000000	2.000000	54.000000	0.000000
3691.880506	-0.077349	0.549053	0.005894	81.792831	9.628662	91.730339	-1.139842	0.000000	-0.284722	0.000000	0.000000	0.000000	-0.043866	-0.038974	0.059792	0.000000	0.000000	2.000000	54.000000	0.000000
3691.883840	-0.077349	0.549053	0.005894	81.792831	9.628662	91.730339	-1.139842	0.000000	-0.284722	0.000000	0.000000	0.000000	-0.043866	-0.038974	0.059792	0.000000	0.000000	2.000000	54.000000	0.000000
3691.887173	-0.077661	0.548777	0.006138	81.804657	9.640839	91.759140	-1.132531	0.000000	-0.294687	0.000000	0.000000	0.000000	-0.093636	-0.082737	0.073278	0.000000	0.000000	2.000000	54.000000	0.000000
3691.890506	-0.077661	0.548777	0.006138	81.804657	9.640839	91.759140	-1.132531	0.000000	-0.294687	0.000000	0.000000	0.000000	-0.093636	-0.082737	0.073278	0.000000	0.000000	2.000000	54.000000	0.000000
3691.893840	-0.077661	0.548777	0.006138	81.804657	9.640839	91.759140	-1.132531	0.000000	-0.294687	0.000000	0.000000	0.000000	-0.093636	-0.082737	0.073278	0.000000	0.000000	2.000000	54.000000	0.000000
3691.897173	-0.077661	0.548777	0.006138	81.815971	9.658944	91.798409	-1.116925	0.000000	-0.306900	0.000000	0.000000	0.000000	-0.093636	-0.082737	0.073278	0.000000	0.000000	2.000000	54.000000	0.000000
3691.900506	-0.077834	0.548639	0.006224	81.815971	9.658944	91.798409	-1.116925	0.000000	-0.306900	0.000000	0.000000	0.000000	-0.051830	-0.041327	0.025846	0.000000	0.000000	2.000000	54.000000	0.000000
3691.903840	-0.077834	0.548639	0.006224	81.815971	9.658944	91.798409	-1.116925	0.000000	-0.306900	0.000000	0.000000	0.000000	-0.051830	-0.041327	0.025846	0.000000	0.000000	2.000000	54.000000	0.000000
3691.907173	-0.077834	0.548639	0.006224	81.827805	9.674005	91.827362	-1.116925	0.000000	-0.306900	0.000000	0.000000	0.000000	-0.051830	-0.041327	0.025846	0.000000	0.000000	2.000000	54.000000	0.000000
3691.910506	-0.077834	0.548639	0.006224	81.827805	9.674005	91.827362	-1.116925	0.000000	-0.306900	0.000000	0.000000	0.000000	-0.051830	-0.041327	0.025846	0.000000	0.000000	2.000000	54.000000	0.000000
3691.913840	-0.077933	0.548519	0.006275	81.827805	9.674005	91.827362	-1.116925	0.000000	-0.306900	0.000000	0.000000	0.000000	-0.029719	-0.036075	0.015308	0.000000	0.000000	2.000000	54.000000	0.000000
3691.917173	-0.077933	0.548519	0.006275	81.845535	9.709013	91.870934	-1.108287	0.000000	-0.311208	0.000000	0.000000	0.000000	-0.029719	-0.036075	0.015308	0.000000	0.000000	2.000000	54.000000	0.000000
3691.920506	-0.077933	0.548519	0.006275	81.845535	9.709013	91.870934	-1.108287	0.000000	-0.311208	0.000000	0.000000	0.000000	-0.029719	-0.036075	0.015308	0.000000	0.000000	2.000000	54.000000	0.000000
3691.923840	-0.077933	0.548519	0.006275	81.845535	9.709013	91.870934	-1.108287	0.000000	-0.311208	0.000000	0.000000	0.000000	-0.029719	-0.036075	0.015308	0.000000	0.000000	2.000000	54.000000	0.000000
3691.927173	-0.078039	0.548221	0.006228	81.863228	9.746894	91.914688	-1.103334	0.000000	-0.313759	0.000000	0.000000	0.000000	-0.031567	-0.089602	-0.014066	0.000000	0.000000	2.000000	54.000000	0.000000
3691.930506	-0.078039	0.548221	0.006228	81.863228	9.746894	91.914688	-1.103334	0.000000	-0.313759	0.000000	0.000000	0.000000	-0.031567	-0.089602	-0.014066	0.000000	0.000000	2.000000	54.000000	0.000000
3691.933840	-0.078039	0.548221	0.006228	81.863228	9.746894	91.914688	-1.103334	0.000000	-0.313759	0.000000	0.000000	0.000000	-0.031567	-0.089602	-0.014066	0.000000	0.000000	2.000000	54.000000	0.000000
3691.937173	-0.078039	0.548221	0.006228	81.883926	9.797696	91.966026	-1.098072	0.000000	-0.311415	0.000000	0.000000	0.000000	-0.031567	-0.089602	-0.014066	0.000000	0.000000	2.000000	54.000000	0.000000
3691.940506	-0.078006	0.548102	0.006169	81.883926	9.797696	91.966026	-1.098072	0.000000	-0.311415	0.000000	0.000000	0.000000	0.009773	-0.035649	-0.017734	0.000000	0.000000	2.000000	54.000000	0.000000
3691.943840	-0.078006	0.548102	0.006169	81.883926	9.797696	91.966026	-1.098072	0.000000	-0.311415	0.000000	0.000000	0.000000	0.009773	-0.035649	-0.017734	0.000000	0.000000	2.000000	54.000000	0.000000
3691.947173	-0.078006	0.548102	0.006169	81.901634	9.846879	92.010201	-1.098072	0.000000	-0.311415	0.000000	0.000000	0.000000	0.009773	-0.035649	-0.017734	0.000000	0.000000	2.000000	54.000000	0.000000
3691.950506	-0.078006	0.548102	0.006169	81.901634	9.846879	92.010201	-1.098072	0.000000	-0.311415	0.000000	0.000000	0.000000	0.009773	-0.035649	-0.017734	0.000000	0.000000	2.000000	54.000000	0.000000
3691.953840	-0.077963	0.547984	0.006046	81.901634	9.846879	92.010201	-1.098072	0.000000	-0.311415	0.000000	0.000000	0.000000	0.013017	-0.035442	-0.037026	0.000000	0.000000	2.000000	54.000000	0.000000
3691.957173	-0.077963	0.547984	0.006046	81.919373	9.896271	92.054626	-1.099701	0.000000	-0.308459	0.000000	0.000000	0.000000	0.013017	-0.035442	-0.037026	0.000000	0.000000	2.000000	54.000000	0.000000
3691.960506	-0.077963	0.547984	0.006046	81.919373	9.896271	92.054626	-1.099701	0.000000	-0.308459	0.000000	0.000000	0.000000	0.013017	-0.035442	-0.037026	0.000000	0.000000	2.000000	54.000000	0.000000
3691.963840	-0.077963	0.547984	0.006046	81.919373	9.896271	92.054626	-1.099701	0.000000	-0.308459	0.000000	0.000000	0.000000	0.013017	-0.035442	-0.037026	0.000000	0.000000	2.000000	54.000000	0.000000
3691.967173	-0.077796	0.547851	0.005726	81.937073	9.945799	92.099167	-1.101871	0.000000	-0.302288	0.000000	0.000000	0.000000	0.050036	-0.039827	-0.095913	0.000000	0.000000	2.000000	54.000000	0.000000
3691.970506	-0.077796	0.547851	0.005726	81.937073	9.945799	92.099167	-1.101871	0.000000	-0.302288	0.000000	0.000000	0.000000	0.050036	-0.039827	-0.095913	0.000000	0.000000	2.000000	54.000000	0.000000
3691.973840	-0.077796	0.547851	0.005726	81.937073	9.945799	92.099167	-1.101871	0.000000	-0.302288	0.000000	0.000000	0.000000	0.050036	-0.039827	-0.095913	0.000000	0.000000	2.000000	54.000000	0.000000
3691.977173	-0.077796	0.547851	0.005726	81.951820	9.990886	92.136452	-1.110210	0.000000	-0.286303	0.000000	0.000000	0.000000	0.050036	-0.039827	-0.095913	0.000000	0.000000	2.000000	54.000000	0.000000
3691.980506	-0.077714	0.547794	0.005509	81.951820	9.990886	92.136452	-1.110210	0.000000	-0.286303	0.000000	0.000000	0.000000	0.024489	-0.017180	-0.065094	0.000000	0.000000	2.000000	54.000000	0.000000
3691.983840	-0.077714	0.547794	0.005509	81.951820	9.990886	92.136452	-1.110210	0.000000	-0.286303	0.000000	0.000000	0.000000	0.024489	-0.017180	-0.065094	0.000000	0.000000	2.000000	54.000000	0.000000
3691.987173	-0.077714	0.547794	0.005509	81.966568	10.033382	92.173851	-1.110210	0.000000	-0.286303	0.000000	0.000000	0.000000	0.024489	-0.017180	-0.065094	0.000000	0.000000	2.000000	54.000000	0.000000
3691.990506	-0.077714	0.547794	0.005509	81.966568	10.033382	92.173851	-1.110210	0.000000	-0.286303	0.000000	0.000000	0.000000	0.024489	-0.017180	-0.065094	0.000000	0.000000	2.000000	54.000000	0.000000
3691.993840	-0.077635	0.547779	0.005305	81.966568	10.033382	92.173851	-1.110210	0.000000	-0.286303	0.000000	0.000000	0.000000	0.023811	-0.004428	-0.061119	0.000000	0.000000	2.000000	54.000000	0.000000
3691.997173	-0.077635	0.547779	0.005305	81.978401	10.068594	92.203972	-1.114292	0.000000	-0.275454	0.000000	0.000000	0.000000	0.023811	-0.004428	-0.061119	0.000000	0.000000	2.000000	54.000000	0.000000
3692.000506	-0.077635	0.547779	0.005305	81.978401	10.068594	92.203972	-1.114292	0.000000	-0.275454	0.000000	0.000000	0.000000	0.023811	-0.004428	-0.061119	0.000000	0.000000	2.000000	54.000000	0.000000
3692.003840	-0.077635	0.547779	0.005305	81.978401	10.068594	92.203972	-1.114292	0.000000	-0.275454	0.000000	0.000000	0.000000	0.023811	-0.004428	-0.061119	0.000000	0.000000	2.000000	54.000000	0.000000
3692.007173	-0.077473	0.547732	0.004880	81.990158	10.103873	92.234055	-1.118260	0.000000	-0.265267	0.000000	0.000000	0.000000	0.048502	-0.013909	-0.127733	0.000000	0.000000	2.000000	54.000000	0.000000
3692.010506	-0.077473	0.547732	0.004880	81.990158	10.103873	92.234055	-1.118260	0.000000	-0.265267	0.000000	0.000000	0.000000	0.048502	-0.013909	-0.127733	0.000000	0.000000	2.000000	54.000000	0.000000
3692.013840	-0.077473	0.547732	0.004880	81.990158	10.103873	92.234055	-1.118260	0.000000	-0.265267	0.000000	0.000000	0.000000	0.048502	-0.013909	-0.127733	0.000000	0.000000	2.000000	54.000000	0.000000
3692.017173	-0.077397	0.547734	0.004694	81.999039	10.131748	92.256721	-1.126344	0.000000	-0.243978	0.000000	0.000000	0.000000	0.022862	0.000589	-0.055699	0.000000	0.000000	2.000000	54.000000	0.000000
3692.020506	-0.077397	0.547734	0.004694	81.999039	10.131748	92.256721	-1.126344	0.000000	-0.243978	0.000000	0.000000	0.000000	0.022862	0.000589	-0.055699	0.000000	0.000000	2.000000	54.000000	0.000000
3692.023840	-0.077397	0.547734	0.004694	81.999039	10.131748	92.256721	-1.126344	0.000000	-0.243978	0.000000	0.000000	0.000000	0.022862	0.000589	-0.055699	0.000000	0.000000	2.000000	54.000000	0.000000
3692.027173	-0.077397	0.547734	0.004694	82.007851	10.156954	92.279457	-1.130154	0.000000	-0.234695	0.000000	0.000000	0.000000	0.022862	0.000589	-0.055699	0.000000	0.000000	2.000000	54.000000	0.000000
3692.030506	-0.077353	0.547736	0.004569	82.007851	10.156954	92.279457	-1.130154	0.000000	-0.234695	0.000000	0.000000	0.000000	0.013047	0.000401	-0.037506	0.000000	0.000000	2.000000	54.000000	0.000000
3692.033840	-0.077353	0.547736	0.004569	82.007851	10.156954	92.279457	-1.130154	0.000000	-0.234695	0.000000	0.000000	0.000000	0.013047	0.000401	-0.037506	0.000000	0.000000	2.000000	54.000000	0.000000
3692.037173	-0.077353	0.547736	0.004569	82.013771	10.171987	92.294609	-1.130154	0.000000	-0.234695	0.000000	0.000000	0.000000	0.013047	0.000401	-0.037506	0.000000	0.000000	2.000000	54.000000	0.000000
3692.040506	-0.077353	0.547736	0.004569	82.013771	10.171987	92.294609	-1.130154	0.000000	-0.234695	0.000000	0.000000	0.000000	0.013047	0.000401	-0.037506	0.000000	0.000000	2.000000	54.000000	0.000000
3692.043840	-0.077336	0.547728	0.004463	82.013771	10.171987	92.294609	-1.130154	0.000000	-0.234695	0.000000	0.000000	0.000000	0.005308	-0.002226	-0.031688	0.000000	0.000000	2.000000	54.000000	0.000000
3692.047173	-0.077336	0.547728	0.004463	82.016670	10.176758	92.302139	-1.132329	0.000000	-0.228444	0.000000	0.000000	0.000000	0.005308	-0.002226	-0.031688	0.000000	0.000000	2.000000	54.000000	0.000000
3692.050506	-0.077336	0.547728	0.004463	82.016670	10.176758	92.302139	-1.132329	0.000000	-0.228444	0.000000	0.000000	0.000000	0.005308	-0.002226	-0.031688	0.000000	0.000000	2.000000	54.000000	0.000000
3692.053840	-0.077336	0.547728	0.004463	82.016670	10.176758	92.302139	-1.132329	0.000000	-0.228444	0.000000	0.000000	0.000000	0.005308	-0.002226	-0.031688	0.000000	0.000000	2.000000	54.000000	0.000000
3692.057173	-0.077362	0.547721	0.004350	82.019653	10.181542	92.309761	-1.133214	0.000000	-0.223163	0.000000	0.000000	0.000000	-0.007837	-0.002242	-0.033893	0.000000	0.000000	2.000000	54.000000	0.000000
3692.060506	-0.077362	0.547721	0.004350	82.019653	10.181542	92.309761	-1.133214	0.000000	-0.223163	0.000000	0.000000	0.000000	-0.007837	-0.002242	-0.033893	0.000000	0.000000	2.000000	54.000000	0.000000
3692.063840	-0.077362	0.547721	0.004350	82.019653	10.181542	92.309761	-1.133214	0.000000	-0.223163	0.000000	0.000000	0.000000	-0.007837	-0.002242	-0.033893	0.000000	0.000000	2.000000	54.000000	0.000000
3692.067173	-0.077362	0.547721	0.004350	82.019135	10.190351	92.320389	-1.131907	0.000000	-0.217514	0.000000	0.000000	0.000000	-0.007837	-0.002242	-0.033893	0.000000	0.000000	2.000000	54.000000	0.000000
3692.070506	-0.077362	0.547721	0.004350	82.019135	10.190351	92.320389	-1.131907	0.000000	-0.217514	0.000000	0.000000	0.000000	-0.000001	-0.000007	-0.000000	0.000000	0.000000	2.000000	54.000000	0.000000
3692.073840	-0.077362	0.547721	0.004350	82.019135	10.190351	92.320389	-1.131907	0.000000	-0.217514	0.000000	0.000000	0.000000	-0.000001	-0.000007	-0.000000	0.000000	0.000000	2.000000	54.000000	0.000000
3692.077173	-0.077362	0.547721	0.004350	82.015106	10.203071	92.333923	-1.131907	0.000000	-0.217514	0.000000	0.000000	0.000000	-0.000001	-0.000007	-0.000000	0.000000	0.000000	2.000000	54.000000	0.000000
3692.080506	-0.077362	0.547721	0.004350	82.015106	10.203071	92.333923	-1.131907	0.000000	-0.217514	0.000000	0.000000	0.000000	-0.000001	-0.000007	-0.000000	0.000000	0.000000	2.000000	54.000000	0.000000
3692.083840	-0.077325	0.547729	0.004399	82.015106	10.203071	92.333923	-1.131907	0.000000	-0.217514	0.000000	0.000000	0.000000	0.011070	0.002410	0.014587	0.000000	0.000000	2.000000	54.000000	0.000000
3692.087173	-0.077325	0.547729	0.004399	82.012154	10.200987	92.326324	-1.131907	0.000000	-0.217514	0.000000	0.000000	0.000000	0.011070	0.002410	0.014587	0.000000	0.000000	2.000000	54.000000	0.000000
3692.090506	-0.077325	0.547729	0.004399	82.012154	10.200987	92.326324	-1.131907	0.000000	-0.217514	0.000000	0.000000	0.000000	0.011070	0.002410	0.014587	0.000000	0.000000	2.000000	54.000000	0.000000
3692.093840	-0.077325	0.547729	0.004399	82.012154	10.200987	92.326324	-1.131907	0.000000	-0.217514	0.000000	0.000000	0.000000	0.011070	0.002410	0.014587	0.000000	0.000000	2.000000	54.000000	0.000000
3692.097173	-0.077312	0.547779	0.004457	82.006248	10.185973	92.311157	-1.133753	0.000000	-0.219945	0.000000	0.000000	0.000000	0.003831	0.015157	0.017480	0.000000	0.000000	2.000000	54.000000	0.000000
3692.100506	-0.077312	0.547779	0.004457	82.006248	10.185973	92.311157	-1.133753	0.000000	-0.219945	0.000000	0.000000	0.000000	0.003831	0.015157	0.017480	0.000000	0.000000	2.000000	54.000000	0.000000
3692.103840	-0.077312	0.547779	0.004457	82.006248	10.185973	92.311157	-1.133753	0.000000	-0.219945	0.000000	0.000000	0.000000	0.003831	0.015157	0.017480	0.000000	0.000000	2.000000	54.000000	0.000000
3692.107173	-0.077312	0.547779	0.004457	82.003334	10.181148	92.303574	-1.134391	0.000000	-0.222858	0.000000	0.000000	0.000000	0.003831	0.015157	0.017480	0.000000	0.000000	2.000000	54.000000	0.000000
3692.110506	-0.077293	0.547796	0.004479	82.003334	10.181148	92.303574	-1.134391	0.000000	-0.222858	0.000000	0.000000	0.000000	0.005660	0.005047	0.006560	0.000000	0.000000	2.000000	54.000000	0.000000
3692.113840	-0.077293	0.547796	0.004479	82.003334	10.181148	92.303574	-1.134391	0.000000	-0.222858	0.000000	0.000000	0.000000	0.005660	0.005047	0.006560	0.000000	0.000000	2.000000	54.000000	0.000000
3692.117173	-0.077293	0.547796	0.004479	82.003334	10.181148	92.303574	-1.134391	0.000000	-0.222858	0.000000	0.000000	0.000000	0.005660	0.005047	0.006560	0.000000	0.000000	2.000000	54.000000	0.000000
3692.120506	-0.077293	0.547796	0.004479	82.003334	10.181148	92.303574	-1.134391	0.000000	-0.222858	0.000000	0.000000	0.000000	0.005660	0.005047	0.006560	0.000000	0.000000	2.000000	54.000000	0.000000
3692.123840	-0.077297	0.547787	0.004502	82.003334	10.181148	92.303574	-1.134391	0.000000	-0.222858	0.000000	0.000000	0.000000	-0.001160	-0.002632	0.006924	0.000000	0.000000	2.000000	54.000000	0.000000
3692.127173	-0.077297	0.547787	0.004502	82.003334	10.181148	92.303574	-1.135334	0.000000	-0.223952	0.000000	0.000000	0.000000	-0.001160	-0.002632	0.006924	0.000000	0.000000	2.000000	54.000000	0.000000
3692.130506	-0.077297	0.547787	0.004502	82.003334	10.181148	92.303574	-1.135334	0.000000	-0.223952	0.000000	0.000000	0.000000	-0.001160	-0.002632	0.006924	0.000000	0.000000	2.000000	54.000000	0.000000
3692.133840	-0.077297	0.547787	0.004502	82.003334	10.181148	92.303574	-1.135334	0.000000	-0.223952	0.000000	0.000000	0.000000	-0.001160	-0.002632	0.006924	0.000000	0.000000	2.000000	54.000000	0.000000
3692.137173	-0.077297	0.547787	0.004502	82.003334	10.181148	92.303574	-1.135141	0.000000	-0.225106	0.000000	0.000000	0.000000	0.000000	-0.000004	-0.000000	0.000000	0.000000	2.000000	54.000000	0.000000
3692.140506	-0.077297	0.547787	0.004502	82.003334	10.181148	92.303574	-1.135141	0.000000	-0.225106	0.000000	0.000000	0.000000	0.000000	-0.000004	-0.000000	0.000000	0.000000	2.000000	54.000000	0.000000
3692.143840	-0.077297	0.547787	0.004502	82.003334	10.181148	92.303574	-1.135141	0.000000	-0.225106	0.000000	0.000000	0.000000	0.000000	-0.000004	-0.000000	0.000000	0.000000	2.000000	54.000000	0.000000
3692.147173	-0.077297	0.547787	0.004502	82.006279	10.188674	92.311157	-1.135141	0.000000	-0.225106	0.000000	0.000000	0.000000	0.000000	-0.000004	-0.000000	0.000000	0.000000	2.000000	54.000000	0.000000
3692.150506	-0.077298	0.547762	0.004507	82.006279	10.188674	92.311157	-1.135141	0.000000	-0.225106	0.000000	0.000000	0.000000	-0.000245	-0.007676	0.001464	0.000000	0.000000	2.000000	54.000000	0.000000
3692.153840	-0.077298	0.547762	0.004507	82.006279	10.188674	92.311157	-1.135141	0.000000	-0.225106	0.000000	0.000000	0.000000	-0.000245	-0.007676	0.001464	0.000000	0.000000	2.000000	54.000000	0.000000
3692.157173	-0.077298	0.547762	0.004507	82.009201	10.196184	92.318733	-1.135141	0.000000	-0.225106	0.000000	0.000000	0.000000	-0.000245	-0.007676	0.001464	0.000000	0.000000	2.000000	54.000000	0.000000
3692.160506	-0.077298	0.547762	0.004507	82.009201	10.196184	92.318733	-1.135141	0.000000	-0.225106	0.000000	0.000000	0.000000	-0.000245	-0.007676	0.001464	0.000000	0.000000	2.000000	54.000000	0.000000
3692.163840	-0.077299	0.547736	0.004512	82.009201	10.196184	92.318733	-1.135141	0.000000	-0.225106	0.000000	0.000000	0.000000	-0.000246	-0.007677	0.001464	0.000000	0.000000	2.000000	54.000000	0.000000
3692.167173	-0.077299	0.547736	0.004512	82.012154	10.203698	92.326302	-1.135100	0.000000	-0.225350	0.000000	0.000000	0.000000	-0.000246	-0.007677	0.001464	0.000000	0.000000	2.000000	54.000000	0.000000
3692.170506	-0.077299	0.547736	0.004512	82.012154	10.203698	92.326302	-1.135100	0.000000	-0.225350	0.000000	0.000000	0.000000	-0.000246	-0.007677	0.001464	0.000000	0.000000	2.000000	54.000000	0.000000
3692.173840	-0.077299	0.547736	0.004512	82.012154	10.203698	92.326302	-1.135100	0.000000	-0.225350	0.000000	0.000000	0.000000	-0.000246	-0.007677	0.001464	0.000000	0.000000	2.000000	54.000000	0.000000
3692.177173	-0.077294	0.547677	0.004480	82.015121	10.211211	92.333900	-1.135059	0.000000	-0.225594	0.000000	0.000000	0.000000	0.001584	-0.017767	-0.009457	0.000000	0.000000	2.000000	54.000000	0.000000
3692.180506	-0.077294	0.547677	0.004480	82.015121	10.211211	92.333900	-1.135059	0.000000	-0.225594	0.000000	0.000000	0.000000	0.001584	-0.017767	-0.009457	0.000000	0.000000	2.000000	54.000000	0.000000
3692.183840	-0.077294	0.547677	0.004480	82.015121	10.211211	92.333900	-1.135059	0.000000	-0.225594	0.000000	0.000000	0.000000	0.001584	-0.017767	-0.009457	0.000000	0.000000	2.000000	54.000000	0.000000
3692.187173	-0.077294	0.547677	0.004480	82.018051	10.218777	92.341522	-1.135324	0.000000	-0.224017	0.000000	0.000000	0.000000	0.001584	-0.017767	-0.009457	0.000000	0.000000	2.000000	54.000000	0.000000
3692.190506	-0.077297	0.547668	0.004503	82.018051	10.218777	92.341522	-1.135324	0.000000	-0.224017	0.000000	0.000000	0.000000	-0.001159	-0.002611	0.006923	0.000000	0.000000	2.000000	54.000000	0.000000
3692.193840	-0.077297	0.547668	0.004503	82.018051	10.218777	92.341522	-1.135324	0.000000	-0.224017	0.000000	0.000000	0.000000	-0.001159	-0.002611	0.006923	0.000000	0.000000	2.000000	54.000000	0.000000
3692.197173	-0.077297	0.547668	0.004503	82.021004	10.226284	92.349129	-1.135324	0.000000	-0.224017	0.000000	0.000000	0.000000	-0.001159	-0.002611	0.006923	0.000000	0.000000	2.000000	54.000000	0.000000
3692.200506	-0.077297	0.547668	0.004503	82.021004	10.226284	92.349129	-1.135324	0.000000	-0.224017	0.000000	0.000000	0.000000	-0.001159	-0.002611	0.006923	0.000000	0.000000	2.000000	54.000000	0.000000
3692.203840	-0.077291	0.547635	0.004467	82.021004	10.226284	92.349129	-1.135324	0.000000	-0.224017	0.000000	0.000000	0.000000	0.001827	-0.010108	-0.010922	0.000000	0.000000	2.000000	54.000000	0.000000
3692.207173	-0.077291	0.547635	0.004467	82.026909	10.241391	92.364365	-1.135130	0.000000	-0.225171	0.000000	0.000000	0.000000	0.001827	-0.010108	-0.010922	0.000000	0.000000	2.000000	54.000000	0.000000
3692.210506	-0.077291	0.547635	0.004467	82.026909	10.241391	92.364365	-1.135130	0.000000	-0.225171	0.000000	0.000000	0.000000	0.001827	-0.010108	-0.010922	0.000000	0.000000	2.000000	54.000000	0.000000
3692.213840	-0.077291	0.547635	0.004467	82.026909	10.241391	92.364365	-1.135130	0.000000	-0.225171	0.000000	0.000000	0.000000	0.001827	-0.010108	-0.010922	0.000000	0.000000	2.000000	54.000000	0.000000
3692.217173	-0.077292	0.547609	0.004472	82.026909	10.241391	92.364365	-1.135435	0.000000	-0.223351	0.000000	0.000000	0.000000	-0.000246	-0.007677	0.001462	0.000000	0.000000	2.000000	54.000000	0.000000
3692.220506	-0.077292	0.547609	0.004472	82.026909	10.241391	92.364365	-1.135435	0.000000	-0.223351	0.000000	0.000000	0.000000	-0.000246	-0.007677	0.001462	0.000000	0.000000	2.000000	54.000000	0.000000
3692.223840	-0.077292	0.547609	0.004472	82.026909	10.241391	92.364365	-1.135435	0.000000	-0.223351	0.000000	0.000000	0.000000	-0.000246	-0.007677	0.001462	0.000000	0.000000	2.000000	54.000000	0.000000
3692.227173	-0.077292	0.547609	0.004472	82.029861	10.248913	92.372002	-1.135394	0.000000	-0.223595	0.000000	0.000000	0.000000	-0.000246	-0.007677	0.001462	0.000000	0.000000	2.000000	54.000000	0.000000
3692.230506	-0.077289	0.547592	0.004454	82.029861	10.248913	92.372002	-1.135394	0.000000	-0.223595	0.000000	0.000000	0.000000	0.000916	-0.005060	-0.005462	0.000000	0.000000	2.000000	54.000000	0.000000
3692.233840	-0.077289	0.547592	0.004454	82.029861	10.248913	92.372002	-1.135394	0.000000	-0.223595	0.000000	0.000000	0.000000	0.000916	-0.005060	-0.005462	0.000000	0.000000	2.000000	54.000000	0.000000
3692.237173	-0.077289	0.547592	0.004454	82.029861	10.248913	92.372002	-1.135394	0.000000	-0.223595	0.000000	0.000000	0.000000	0.000916	-0.005060	-0.005462	0.000000	0.000000	2.000000	54.000000	0.000000
3692.240506	-0.077289	0.547592	0.004454	82.029861	10.248913	92.372002	-1.135394	0.000000	-0.223595	0.000000	0.000000	0.000000	0.000916	-0.005060	-0.005462	0.000000	0.000000	2.000000	54.000000	0.000000
3692.243840	-0.077289	0.547592	0.004454	82.029861	10.248913	92.372002	-1.135394	0.000000	-0.223595	0.000000	0.000000	0.000000	-0.000001	0.000001	0.000000	0.000000	0.000000	2.000000	54.000000	0.000000
3692.247173	-0.077289	0.547592	0.004454	82.026909	10.238635	92.364334	-1.135547	0.000000	-0.222684	0.000000	0.000000	0.000000	-0.000001	0.000001	0.000000	0.000000	0.000000	2.000000	54.000000	0.000000
3692.250506	-0.077289	0.547592	0.004454	82.026909	10.238635	92.364334	-1.135547	0.000000	-0.222684	0.000000	0.000000	0.000000	-0.000001	0.000001	0.000000	0.000000	0.000000	2.000000	54.000000	0.000000
3692.253840	-0.077289	0.547592	0.004454	82.026909	10.238635	92.364334	-1.135547	0.000000	-0.222684	0.000000	0.000000	0.000000	-0.000001	0.000001	0.000000	0.000000	0.000000	2.000000	54.000000	0.000000
3692.257173	-0.077317	0.547626	0.004486	82.023956	10.231129	92.356766	-1.135547	0.000000	-0.222684	0.000000	0.000000	0.000000	-0.008405	0.010108	0.009822	0.000000	0.000000	2.000000	54.000000	0.000000
3692.260506	-0.077317	0.547626	0.004486	82.023956	10.231129	92.356766	-1.135547	0.000000	-0.222684	0.000000	0.000000	0.000000	-0.008405	0.010108	0.009822	0.000000	0.000000	2.000000	54.000000	0.000000
3692.263840	-0.077317	0.547626	0.004486	82.023956	10.231129	92.356766	-1.135547	0.000000	-0.222684	0.000000	0.000000	0.000000	-0.008405	0.010108	0.009822	0.000000	0.000000	2.000000	54.000000	0.000000
3692.267173	-0.077317	0.547626	0.004486	82.021027	10.220821	92.349106	-1.134145	0.000000	-0.224321	0.000000	0.000000	0.000000	-0.008405	0.010108	0.009822	0.000000	0.000000	2.000000	54.000000	0.000000
3692.270506	-0.077346	0.547634	0.004524	82.021027	10.220821	92.349106	-1.134145	0.000000	-0.224321	0.000000	0.000000	0.000000	-0.008646	0.002422	0.011282	0.000000	0.000000	2.000000	54.000000	0.000000
3692.273840	-0.077346	0.547634	0.004524	82.021027	10.220821	92.349106	-1.134145	0.000000	-0.224321	0.000000	0.000000	0.000000	-0.008646	0.002422	0.011282	0.000000	0.000000	2.000000	54.000000	0.000000
3692.277173	-0.077346	0.547634	0.004524	82.018105	10.210619	92.341568	-1.134145	0.000000	-0.224321	0.000000	0.000000	0.000000	-0.008646	0.002422	0.011282	0.000000	0.000000	2.000000	54.000000	0.000000
3692.280506	-0.077346	0.547634	0.004524	82.018105	10.210619	92.341568	-1.134145	0.000000	-0.224321	0.000000	0.000000	0.000000	-0.008646	0.002422	0.011282	0.000000	0.000000	2.000000	54.000000	0.000000
3692.283840	-0.077371	0.547651	0.004539	82.018105	10.210619	92.341568	-1.134145	0.000000	-0.224321	0.000000	0.000000	0.000000	-0.007492	0.005062	0.004359	0.000000	0.000000	2.000000	54.000000	0.000000
3692.287173	-0.077371	0.547651	0.004539	82.018105	10.207906	92.341568	-1.132705	0.000000	-0.226202	0.000000	0.000000	0.000000	-0.007492	0.005062	0.004359	0.000000	0.000000	2.000000	54.000000	0.000000
3692.290506	-0.077371	0.547651	0.004539	82.018105	10.207906	92.341568	-1.132705	0.000000	-0.226202	0.000000	0.000000	0.000000	-0.007492	0.005062	0.004359	0.000000	0.000000	2.000000	54.000000	0.000000
3692.293840	-0.077371	0.547651	0.004539	82.018105	10.207906	92.341568	-1.132705	0.000000	-0.226202	0.000000	0.000000	0.000000	-0.007492	0.005062	0.004359	0.000000	0.000000	2.000000	54.000000	0.000000
3692.297173	-0.077433	0.547660	0.004504	82.018051	10.202433	92.341522	-1.131456	0.000000	-0.226928	0.000000	0.000000	0.000000	-0.018564	0.002620	-0.010229	0.000000	0.000000	2.000000	54.000000	0.000000
3692.300506	-0.077433	0.547660	0.004504	82.018051	10.202433	92.341522	-1.131456	0.000000	-0.226928	0.000000	0.000000	0.000000	-0.018564	0.002620	-0.010229	0.000000	0.000000	2.000000	54.000000	0.000000
3692.303840	-0.077433	0.547660	0.004504	82.018051	10.202433	92.341522	-1.131456	0.000000	-0.226928	0.000000	0.000000	0.000000	-0.018564	0.002620	-0.010229	0.000000	0.000000	2.000000	54.000000	0.000000
3692.307173	-0.077433	0.547660	0.004504	82.018074	10.196992	92.341553	-1.128362	0.000000	-0.225223	0.000000	0.000000	0.000000	-0.018564	0.002620	-0.010229	0.000000	0.000000	2.000000	54.000000	0.000000
3692.310506	-0.077477	0.547660	0.004497	82.018074	10.196992	92.341553	-1.128362	0.000000	-0.225223	0.000000	0.000000	0.000000	-0.013152	-0.000009	-0.002206	0.000000	0.000000	2.000000	54.000000	0.000000
3692.313840	-0.077477	0.547660	0.004497	82.018074	10.196992	92.341553	-1.128362	0.000000	-0.225223	0.000000	0.000000	0.000000	-0.013152	-0.000009	-0.002206	0.000000	0.000000	2.000000	54.000000	0.000000
3692.317173	-0.077477	0.547660	0.004497	82.015152	10.186749	92.333946	-1.128362	0.000000	-0.225223	0.000000	0.000000	0.000000	-0.013152	-0.000009	-0.002206	0.000000	0.000000	2.000000	54.000000	0.000000
3692.320506	-0.077477	0.547660	0.004497	82.015152	10.186749	92.333946	-1.128362	0.000000	-0.225223	0.000000	0.000000	0.000000	-0.013152	-0.000009	-0.002206	0.000000	0.000000	2.000000	54.000000	0.000000
3692.323840	-0.077520	0.547685	0.004485	82.015152	10.186749	92.333946	-1.128362	0.000000	-0.225223	0.000000	0.000000	0.000000	-0.012905	0.007664	-0.003670	0.000000	0.000000	2.000000	54.000000	0.000000
3692.327173	-0.077520	0.547685	0.004485	82.012199	10.176534	92.326378	-1.126170	0.000000	-0.224856	0.000000	0.000000	0.000000	-0.012905	0.007664	-0.003670	0.000000	0.000000	2.000000	54.000000	0.000000
3692.330506	-0.077520	0.547685	0.004485	82.012199	10.176534	92.326378	-1.126170	0.000000	-0.224856	0.000000	0.000000	0.000000	-0.012905	0.007664	-0.003670	0.000000	0.000000	2.000000	54.000000	0.000000
3692.333840	-0.077520	0.547685	0.004485	82.012199	10.176534	92.326378	-1.126170	0.000000	-0.224856	0.000000	0.000000	0.000000	-0.012905	0.007664	-0.003670	0.000000	0.000000	2.000000	54.000000	0.000000
3692.337173	-0.077499	0.547753	0.004497	82.006248	10.161435	92.311104	-1.124019	0.000000	-0.224244	0.000000	0.000000	0.000000	0.006151	0.020390	0.003637	0.000000	0.000000	2.000000	54.000000	0.000000
3692.340506	-0.077499	0.547753	0.004497	82.006248	10.161435	92.311104	-1.124019	0.000000	-0.224244	0.000000	0.000000	0.000000	0.006151	0.020390	0.003637	0.000000	0.000000	2.000000	54.000000	0.000000
3692.343840	-0.077499	0.547753	0.004497	82.006248	10.161435	92.311104	-1.124019	0.000000	-0.224244	0.000000	0.000000	0.000000	0.006151	0.020390	0.003637	0.000000	0.000000	2.000000	54.000000	0.000000
3692.347173	-0.077499	0.547753	0.004497	81.997467	10.144424	92.288460	-1.125044	0.000000	-0.224850	0.000000	0.000000	0.000000	0.006151	0.020390	0.003637	0.000000	0.000000	2.000000	54.000000	0.000000
3692.350506	-0.077482	0.547812	0.004532	81.997467	10.144424	92.288460	-1.125044	0.000000	-0.224850	0.000000	0.000000	0.000000	0.004989	0.017785	0.010557	0.000000	0.000000	2.000000	54.000000	0.000000
3692.353840	-0.077482	0.547812	0.004532	81.997467	10.144424	92.288460	-1.125044	0.000000	-0.224850	0.000000	0.000000	0.000000	0.004989	0.017785	0.010557	0.000000	0.000000	2.000000	54.000000	0.000000
3692.357173	-0.077482	0.547812	0.004532	81.988640	10.127383	92.265770	-1.125044	0.000000	-0.224850	0.000000	0.000000	0.000000	0.004989	0.017785	0.010557	0.000000	0.000000	2.000000	54.000000	0.000000
3692.360506	-0.077482	0.547812	0.004532	81.988640	10.127383	92.265770	-1.125044	0.000000	-0.224850	0.000000	0.000000	0.000000	0.004989	0.017785	0.010557	0.000000	0.000000	2.000000	54.000000	0.000000
3692.363840	-0.077448	0.547863	0.004594	81.988640	10.127383	92.265770	-1.125044	0.000000	-0.224850	0.000000	0.000000	0.000000	0.010405	0.015154	0.018580	0.000000	0.000000	2.000000	54.000000	0.000000
3692.367173	-0.077448	0.547863	0.004594	81.982712	10.115129	92.250633	-1.125876	0.000000	-0.226610	0.000000	0.000000	0.000000	0.010405	0.015154	0.018580	0.000000	0.000000	2.000000	54.000000	0.000000
3692.370506	-0.077448	0.547863	0.004594	81.982712	10.115129	92.250633	-1.125876	0.000000	-0.226610	0.000000	0.000000	0.000000	0.010405	0.015154	0.018580	0.000000	0.000000	2.000000	54.000000	0.000000
3692.373840	-0.077448	0.547863	0.004594	81.982712	10.115129	92.250633	-1.125876	0.000000	-0.226610	0.000000	0.000000	0.000000	0.010405	0.015154	0.018580	0.000000	0.000000	2.000000	54.000000	0.000000
3692.377173	-0.077420	0.547922	0.004697	81.976791	10.102962	92.235596	-1.127610	0.000000	-0.229706	0.000000	0.000000	0.000000	0.008334	0.017587	0.030956	0.000000	0.000000	2.000000	54.000000	0.000000
3692.380506	-0.077420	0.547922	0.004697	81.976791	10.102962	92.235596	-1.127610	0.000000	-0.229706	0.000000	0.000000	0.000000	0.008334	0.017587	0.030956	0.000000	0.000000	2.000000	54.000000	0.000000
3692.383840	-0.077420	0.547922	0.004697	81.976791	10.102962	92.235596	-1.127610	0.000000	-0.229706	0.000000	0.000000	0.000000	0.008334	0.017587	0.030956	0.000000	0.000000	2.000000	54.000000	0.000000
3692.387173	-0.077420	0.547922	0.004697	81.976791	10.102962	92.235596	-1.128999	0.000000	-0.234866	0.000000	0.000000	0.000000	0.008334	0.017587	0.030956	0.000000	0.000000	2.000000	54.000000	0.000000
3692.390506	-0.077420	0.547922	0.004697	81.976791	10.102962	92.235596	-1.128999	0.000000	-0.234866	0.000000	0.000000	0.000000	-0.000001	-0.000008	0.000000	0.000000	0.000000	2.000000	54.000000	0.000000
3692.393840	-0.077420	0.547922	0.004697	81.976791	10.102962	92.235596	-1.128999	0.000000	-0.234866	0.000000	0.000000	0.000000	-0.000001	-0.000008	0.000000	0.000000	0.000000	2.000000	54.000000	0.000000
3692.397173	-0.077420	0.547922	0.004697	81.979729	10.107682	92.243095	-1.128999	0.000000	-0.234866	0.000000	0.000000	0.000000	-0.000001	-0.000008	0.000000	0.000000	0.000000	2.000000	54.000000	0.000000
3692.400506	-0.077420	0.547922	0.004697	81.979729	10.107682	92.243095	-1.128999	0.000000	-0.234866	0.000000	0.000000	0.000000	-0.000001	-0.000008	0.000000	0.000000	0.000000	2.000000	54.000000	0.000000
3692.403840	-0.077443	0.547896	0.004699	81.979729	10.107682	92.243095	-1.128999	0.000000	-0.234866	0.000000	0.000000	0.000000	-0.006826	-0.007681	0.000364	0.000000	0.000000	2.000000	54.000000	0.000000
3692.407173	-0.077443	0.547896	0.004699	81.985649	10.117182	92.258194	-1.128999	0.000000	-0.234866	0.000000	0.000000	0.000000	-0.006826	-0.007681	0.000364	0.000000	0.000000	2.000000	54.000000	0.000000
3692.410506	-0.077443	0.547896	0.004699	81.985649	10.117182	92.258194	-1.128999	0.000000	-0.234866	0.000000	0.000000	0.000000	-0.006826	-0.007681	0.000364	0.000000	0.000000	2.000000	54.000000	0.000000
3692.413840	-0.077443	0.547896	0.004699	81.985649	10.117182	92.258194	-1.128999	0.000000	-0.234866	0.000000	0.000000	0.000000	-0.006826	-0.007681	0.000364	0.000000	0.000000	2.000000	54.000000	0.000000
3692.417173	-0.077515	0.547812	0.004593	81.991531	10.126700	92.273270	-1.127861	0.000000	-0.234926	0.000000	0.000000	0.000000	-0.021730	-0.025260	-0.031700	0.000000	0.000000	2.000000	54.000000	0.000000
3692.420506	-0.077515	0.547812	0.004593	81.991531	10.126700	92.273270	-1.127861	0.000000	-0.234926	0.000000	0.000000	0.000000	-0.021730	-0.025260	-0.031700	0.000000	0.000000	2.000000	54.000000	0.000000
3692.423840	-0.077515	0.547812	0.004593	81.991531	10.126700	92.273270	-1.127861	0.000000	-0.234926	0.000000	0.000000	0.000000	-0.021730	-0.025260	-0.031700	0.000000	0.000000	2.000000	54.000000	0.000000
3692.427173	-0.077515	0.547812	0.004593	81.997421	10.138966	92.288414	-1.124240	0.000000	-0.229643	0.000000	0.000000	0.000000	-0.021730	-0.025260	-0.031700	0.000000	0.000000	2.000000	54.000000	0.000000
3692.430506	-0.077535	0.547769	0.004576	81.997421	10.138966	92.288414	-1.124240	0.000000	-0.229643	0.000000	0.000000	0.000000	-0.005905	-0.012720	-0.005098	0.000000	0.000000	2.000000	54.000000	0.000000
3692.433840	-0.077535	0.547769	0.004576	81.997421	10.138966	92.288414	-1.124240	0.000000	-0.229643	0.000000	0.000000	0.000000	-0.005905	-0.012720	-0.005098	0.000000	0.000000	2.000000	54.000000	0.000000
3692.437173	-0.077535	0.547769	0.004576	82.003304	10.151239	92.303551	-1.124240	0.000000	-0.229643	0.000000	0.000000	0.000000	-0.005905	-0.012720	-0.005098	0.000000	0.000000	2.000000	54.000000	0.000000
3692.440506	-0.077535	0.547769	0.004576	82.003304	10.151239	92.303551	-1.124240	0.000000	-0.229643	0.000000	0.000000	0.000000	-0.005905	-0.012720	-0.005098	0.000000	0.000000	2.000000	54.000000	0.000000
3692.443840	-0.077554	0.547753	0.004554	82.003304	10.151239	92.303551	-1.124240	0.000000	-0.229643	0.000000	0.000000	0.000000	-0.005660	-0.005041	-0.006563	0.000000	0.000000	2.000000	54.000000	0.000000
3692.447173	-0.077554	0.547753	0.004554	82.009247	10.171706	92.318733	-1.123255	0.000000	-0.228793	0.000000	0.000000	0.000000	-0.005660	-0.005041	-0.006563	0.000000	0.000000	2.000000	54.000000	0.000000
3692.450506	-0.077554	0.547753	0.004554	82.009247	10.171706	92.318733	-1.123255	0.000000	-0.228793	0.000000	0.000000	0.000000	-0.005660	-0.005041	-0.006563	0.000000	0.000000	2.000000	54.000000	0.000000
3692.453840	-0.077554	0.547753	0.004554	82.009247	10.171706	92.318733	-1.123255	0.000000	-0.228793	0.000000	0.000000	0.000000	-0.005660	-0.005041	-0.006563	0.000000	0.000000	2.000000	54.000000	0.000000
3692.457173	-0.077461	0.547693	0.004537	82.012199	10.184657	92.326324	-1.122312	0.000000	-0.227699	0.000000	0.000000	0.000000	0.027891	-0.017778	-0.005040	0.000000	0.000000	2.000000	54.000000	0.000000
3692.460506	-0.077461	0.547693	0.004537	82.012199	10.184657	92.326324	-1.122312	0.000000	-0.227699	0.000000	0.000000	0.000000	0.027891	-0.017778	-0.005040	0.000000	0.000000	2.000000	54.000000	0.000000
3692.463840	-0.077461	0.547693	0.004537	82.012199	10.184657	92.326324	-1.122312	0.000000	-0.227699	0.000000	0.000000	0.000000	0.027891	-0.017778	-0.005040	0.000000	0.000000	2.000000	54.000000	0.000000
3692.467173	-0.077461	0.547693	0.004537	82.018051	10.205166	92.341522	-1.126961	0.000000	-0.226859	0.000000	0.000000	0.000000	0.027891	-0.017778	-0.005040	0.000000	0.000000	2.000000	54.000000	0.000000
3692.470506	-0.077390	0.547634	0.004517	82.018051	10.205166	92.341522	-1.126961	0.000000	-0.226859	0.000000	0.000000	0.000000	0.021312	-0.017784	-0.006150	0.000000	0.000000	2.000000	54.000000	0.000000
3692.473840	-0.077390	0.547634	0.004517	82.018051	10.205166	92.341522	-1.126961	0.000000	-0.226859	0.000000	0.000000	0.000000	0.021312	-0.017784	-0.006150	0.000000	0.000000	2.000000	54.000000	0.000000
3692.477173	-0.077390	0.547634	0.004517	82.026909	10.235948	92.364410	-1.126961	0.000000	-0.226859	0.000000	0.000000	0.000000	0.021312	-0.017784	-0.006150	0.000000	0.000000	2.000000	54.000000	0.000000
3692.480506	-0.077390	0.547634	0.004517	82.026909	10.235948	92.364410	-1.126961	0.000000	-0.226859	0.000000	0.000000	0.000000	0.021312	-0.017784	-0.006150	0.000000	0.000000	2.000000	54.000000	0.000000
3692.483840	-0.077348	0.547583	0.004534	82.026909	10.235948	92.364410	-1.126961	0.000000	-0.226859	0.000000	0.000000	0.000000	0.012662	-0.015336	0.005126	0.000000	0.000000	2.000000	54.000000	0.000000
3692.487173	-0.077348	0.547583	0.004534	82.032776	10.256499	92.379631	-1.130513	0.000000	-0.225834	0.000000	0.000000	0.000000	0.012662	-0.015336	0.005126	0.000000	0.000000	2.000000	54.000000	0.000000
3692.490506	-0.077348	0.547583	0.004534	82.032776	10.256499	92.379631	-1.130513	0.000000	-0.225834	0.000000	0.000000	0.000000	0.012662	-0.015336	0.005126	0.000000	0.000000	2.000000	54.000000	0.000000
3692.493840	-0.077348	0.547583	0.004534	82.032776	10.256499	92.379631	-1.130513	0.000000	-0.225834	0.000000	0.000000	0.000000	0.012662	-0.015336	0.005126	0.000000	0.000000	2.000000	54.000000	0.000000
3692.497173	-0.077304	0.547464	0.004542	82.041641	10.279182	92.402527	-1.132623	0.000000	-0.226689	0.000000	0.000000	0.000000	0.013087	-0.035736	0.002581	0.000000	0.000000	2.000000	54.000000	0.000000
3692.500506	-0.077304	0.547464	0.004542	82.041641	10.279182	92.402527	-1.132623	0.000000	-0.226689	0.000000	0.000000	0.000000	0.013087	-0.035736	0.002581	0.000000	0.000000	2.000000	54.000000	0.000000
3692.503840	-0.077304	0.547464	0.004542	82.041641	10.279182	92.402527	-1.132623	0.000000	-0.226689	0.000000	0.000000	0.000000	0.013087	-0.035736	0.002581	0.000000	0.000000	2.000000	54.000000	0.000000
3692.507173	-0.077304	0.547464	0.004542	82.050453	10.304693	92.425529	-1.134804	0.000000	-0.227119	0.000000	0.000000	0.000000	0.013087	-0.035736	0.002581	0.000000	0.000000	2.000000	54.000000	0.000000
3692.510506	-0.077281	0.547396	0.004538	82.050453	10.304693	92.425529	-1.134804	0.000000	-0.227119	0.000000	0.000000	0.000000	0.007001	-0.020389	-0.001445	0.000000	0.000000	2.000000	54.000000	0.000000
3692.513840	-0.077281	0.547396	0.004538	82.050453	10.304693	92.425529	-1.134804	0.000000	-0.227119	0.000000	0.000000	0.000000	0.007001	-0.020389	-0.001445	0.000000	0.000000	2.000000	54.000000	0.000000
3692.517173	-0.077281	0.547396	0.004538	82.056358	10.319902	92.440895	-1.134804	0.000000	-0.227119	0.000000	0.000000	0.000000	0.007001	-0.020389	-0.001445	0.000000	0.000000	2.000000	54.000000	0.000000
3692.520506	-0.077281	0.547396	0.004538	82.056358	10.319902	92.440895	-1.134804	0.000000	-0.227119	0.000000	0.000000	0.000000	0.007001	-0.020389	-0.001445	0.000000	0.000000	2.000000	54.000000	0.000000
3692.523840	-0.077282	0.547345	0.004547	82.056358	10.319902	92.440895	-1.134804	0.000000	-0.227119	0.000000	0.000000	0.000000	-0.000487	-0.015366	0.002915	0.000000	0.000000	2.000000	54.000000	0.000000
3692.527173	-0.077282	0.547345	0.004547	82.062248	10.335132	92.456314	-1.135971	0.000000	-0.226878	0.000000	0.000000	0.000000	-0.000487	-0.015366	0.002915	0.000000	0.000000	2.000000	54.000000	0.000000
3692.530506	-0.077282	0.547345	0.004547	82.062248	10.335132	92.456314	-1.135971	0.000000	-0.226878	0.000000	0.000000	0.000000	-0.000487	-0.015366	0.002915	0.000000	0.000000	2.000000	54.000000	0.000000
3692.533840	-0.077282	0.547345	0.004547	82.062248	10.335132	92.456314	-1.135971	0.000000	-0.226878	0.000000	0.000000	0.000000	-0.000487	-0.015366	0.002915	0.000000	0.000000	2.000000	54.000000	0.000000
3692.537173	-0.077292	0.547250	0.004608	82.065186	10.342711	92.463943	-1.135890	0.000000	-0.227364	0.000000	0.000000	0.000000	-0.003048	-0.028278	0.018211	0.000000	0.000000	2.000000	54.000000	0.000000
3692.540506	-0.077292	0.547250	0.004608	82.065186	10.342711	92.463943	-1.135890	0.000000	-0.227364	0.000000	0.000000	0.000000	-0.003048	-0.028278	0.018211	0.000000	0.000000	2.000000	54.000000	0.000000
3692.543840	-0.077292	0.547250	0.004608	82.065186	10.342711	92.463943	-1.135890	0.000000	-0.227364	0.000000	0.000000	0.000000	-0.003048	-0.028278	0.018211	0.000000	0.000000	2.000000	54.000000	0.000000
3692.547173	-0.077292	0.547250	0.004608	82.065186	10.342711	92.463943	-1.135382	0.000000	-0.230399	0.000000	0.000000	0.000000	-0.003048	-0.028278	0.018211	0.000000	0.000000	2.000000	54.000000	0.000000
3692.550506	-0.077300	0.547233	0.004654	82.065186	10.342711	92.463943	-1.135382	0.000000	-0.230399	0.000000	0.000000	0.000000	-0.002316	-0.005262	0.013841	0.000000	0.000000	2.000000	54.000000	0.000000
3692.553840	-0.077300	0.547233	0.004654	82.065186	10.342711	92.463943	-1.135382	0.000000	-0.230399	0.000000	0.000000	0.000000	-0.002316	-0.005262	0.013841	0.000000	0.000000	2.000000	54.000000	0.000000
3692.557173	-0.077300	0.547233	0.004654	82.064667	10.348811	92.474579	-1.135382	0.000000	-0.230399	0.000000	0.000000	0.000000	-0.002316	-0.005262	0.013841	0.000000	0.000000	2.000000	54.000000	0.000000
3692.560506	-0.077300	0.547233	0.004654	82.064667	10.348811	92.474579	-1.135382	0.000000	-0.230399	0.000000	0.000000	0.000000	-0.002316	-0.005262	0.013841	0.000000	0.000000	2.000000	54.000000	0.000000
3692.563840	-0.077326	0.547224	0.004674	82.064667	10.348811	92.474579	-1.135382	0.000000	-0.230399	0.000000	0.000000	0.000000	-0.007736	-0.002642	0.005819	0.000000	0.000000	2.000000	54.000000	0.000000
3692.567173	-0.077326	0.547224	0.004674	82.061722	10.341208	92.466911	-1.134996	0.000000	-0.232706	0.000000	0.000000	0.000000	-0.007736	-0.002642	0.005819	0.000000	0.000000	2.000000	54.000000	0.000000
3692.570506	-0.077326	0.547224	0.004674	82.061722	10.341208	92.466911	-1.134996	0.000000	-0.232706	0.000000	0.000000	0.000000	-0.007736	-0.002642	0.005819	0.000000	0.000000	2.000000	54.000000	0.000000
3692.573840	-0.077326	0.547224	0.004674	82.061722	10.341208	92.466911	-1.134996	0.000000	-0.232706	0.000000	0.000000	0.000000	-0.007736	-0.002642	0.005819	0.000000	0.000000	2.000000	54.000000	0.000000
3692.577173	-0.077337	0.547223	0.004738	82.061722	10.341208	92.466911	-1.133706	0.000000	-0.233676	0.000000	0.000000	0.000000	-0.003232	-0.000215	0.019304	0.000000	0.000000	2.000000	54.000000	0.000000
3692.580506	-0.077337	0.547223	0.004738	82.061722	10.341208	92.466911	-1.133706	0.000000	-0.233676	0.000000	0.000000	0.000000	-0.003232	-0.000215	0.019304	0.000000	0.000000	2.000000	54.000000	0.000000
3692.583840	-0.077337	0.547223	0.004738	82.061722	10.341208	92.466911	-1.133706	0.000000	-0.233676	0.000000	0.000000	0.000000	-0.003232	-0.000215	0.019304	0.000000	0.000000	2.000000	54.000000	0.000000
3692.587173	-0.077337	0.547223	0.004738	82.061180	10.352695	92.477463	-1.133168	0.000000	-0.236893	0.000000	0.000000	0.000000	-0.003232	-0.000215	0.019304	0.000000	0.000000	2.000000	54.000000	0.000000
3692.590506	-0.077311	0.547232	0.004718	82.061180	10.352695	92.477463	-1.133168	0.000000	-0.236893	0.000000	0.000000	0.000000	0.007736	0.002636	-0.005819	0.000000	0.000000	2.000000	54.000000	0.000000
3692.593840	-0.077311	0.547232	0.004718	82.061180	10.352695	92.477463	-1.133168	0.000000	-0.236893	0.000000	0.000000	0.000000	0.007736	0.002636	-0.005819	0.000000	0.000000	2.000000	54.000000	0.000000
3692.597173	-0.077311	0.547232	0.004718	82.061180	10.352695	92.477463	-1.133168	0.000000	-0.236893	0.000000	0.000000	0.000000	0.007736	0.002636	-0.005819	0.000000	0.000000	2.000000	54.000000	0.000000
3692.600506	-0.077311	0.547232	0.004718	82.061180	10.352695	92.477463	-1.133168	0.000000	-0.236893	0.000000	0.000000	0.000000	0.007736	0.002636	-0.005819	0.000000	0.000000	2.000000	54.000000	0.000000
3692.603840	-0.077307	0.547241	0.004695	82.061180	10.352695	92.477463	-1.133168	0.000000	-0.236893	0.000000	0.000000	0.000000	0.001158	0.002644	-0.006920	0.000000	0.000000	2.000000	54.000000	0.000000
3692.607173	-0.077307	0.547241	0.004695	82.058235	10.345106	92.469803	-1.134457	0.000000	-0.235923	0.000000	0.000000	0.000000	0.001158	0.002644	-0.006920	0.000000	0.000000	2.000000	54.000000	0.000000
3692.610506	-0.077307	0.547241	0.004695	82.058235	10.345106	92.469803	-1.134457	0.000000	-0.235923	0.000000	0.000000	0.000000	0.001158	0.002644	-0.006920	0.000000	0.000000	2.000000	54.000000	0.000000
3692.613840	-0.077307	0.547241	0.004695	82.058235	10.345106	92.469803	-1.134457	0.000000	-0.235923	0.000000	0.000000	0.000000	0.001158	0.002644	-0.006920	0.000000	0.000000	2.000000	54.000000	0.000000
3692.617173	-0.077295	0.547293	0.004621	82.058235	10.345106	92.469803	-1.134650	0.000000	-0.234770	0.000000	0.000000	0.000000	0.003720	0.015562	-0.022217	0.000000	0.000000	2.000000	54.000000	0.000000
3692.620506	-0.077295	0.547293	0.004621	82.058235	10.345106	92.469803	-1.134650	0.000000	-0.234770	0.000000	0.000000	0.000000	0.003720	0.015562	-0.022217	0.000000	0.000000	2.000000	54.000000	0.000000
3692.623840	-0.077295	0.547293	0.004621	82.058235	10.345106	92.469803	-1.134650	0.000000	-0.234770	0.000000	0.000000	0.000000	0.003720	0.015562	-0.022217	0.000000	0.000000	2.000000	54.000000	0.000000
3692.627173	-0.077295	0.547293	0.004621	82.055321	10.334777	92.462135	-1.135270	0.000000	-0.231067	0.000000	0.000000	0.000000	0.003720	0.015562	-0.022217	0.000000	0.000000	2.000000	54.000000	0.000000
3692.630506	-0.077312	0.547327	0.004590	82.055321	10.334777	92.462135	-1.135270	0.000000	-0.231067	0.000000	0.000000	0.000000	-0.005175	0.010296	-0.009478	0.000000	0.000000	2.000000	54.000000	0.000000
3692.633840	-0.077312	0.547327	0.004590	82.055321	10.334777	92.462135	-1.135270	0.000000	-0.231067	0.000000	0.000000	0.000000	-0.005175	0.010296	-0.009478	0.000000	0.000000	2.000000	54.000000	0.000000
3692.637173	-0.077312	0.547327	0.004590	82.052353	10.327188	92.454483	-1.135270	0.000000	-0.231067	0.000000	0.000000	0.000000	-0.005175	0.010296	-0.009478	0.000000	0.000000	2.000000	54.000000	0.000000
3692.640506	-0.077312	0.547327	0.004590	82.052353	10.327188	92.454483	-1.135270	0.000000	-0.231067	0.000000	0.000000	0.000000	-0.005175	0.010296	-0.009478	0.000000	0.000000	2.000000	54.000000	0.000000
3692.643840	-0.077307	0.547361	0.004562	82.052353	10.327188	92.454483	-1.135270	0.000000	-0.231067	0.000000	0.000000	0.000000	0.001403	0.010305	-0.008378	0.000000	0.000000	2.000000	54.000000	0.000000
3692.647173	-0.077307	0.547361	0.004562	82.052353	10.327188	92.454483	-1.134407	0.000000	-0.229487	0.000000	0.000000	0.000000	0.001403	0.010305	-0.008378	0.000000	0.000000	2.000000	54.000000	0.000000
3692.650506	-0.077307	0.547361	0.004562	82.052353	10.327188	92.454483	-1.134407	0.000000	-0.229487	0.000000	0.000000	0.000000	0.001403	0.010305	-0.008378	0.000000	0.000000	2.000000	54.000000	0.000000
3692.653840	-0.077307	0.547361	0.004562	82.052353	10.327188	92.454483	-1.134407	0.000000	-0.229487	0.000000	0.000000	0.000000	0.001403	0.010305	-0.008378	0.000000	0.000000	2.000000	54.000000	0.000000
3692.657173	-0.077307	0.547361	0.004562	82.052353	10.327188	92.454483	-1.134641	0.000000	-0.228091	0.000000	0.000000	0.000000	-0.000001	0.000005	-0.000000	0.000000	0.000000	2.000000	54.000000	0.000000
3692.660506	-0.077307	0.547361	0.004562	82.052353	10.327188	92.454483	-1.134641	0.000000	-0.228091	0.000000	0.000000	0.000000	-0.000001	0.000005	-0.000000	0.000000	0.000000	2.000000	54.000000	0.000000
3692.663840	-0.077307	0.547361	0.004562	82.052353	10.327188	92.454483	-1.134641	0.000000	-0.228091	0.000000	0.000000	0.000000	-0.000001	0.000005	-0.000000	0.000000	0.000000	2.000000	54.000000	0.000000
3692.667173	-0.077307	0.547361	0.004562	82.052353	10.327188	92.454483	-1.134641	0.000000	-0.228091	0.000000	0.000000	0.000000	-0.000001	0.000005	-0.000000	0.000000	0.000000	2.000000	54.000000	0.000000
3692.670506	-0.077311	0.547353	0.004585	82.052353	10.327188	92.454483	-1.134641	0.000000	-0.228091	0.000000	0.000000	0.000000	-0.001159	-0.002613	0.006921	0.000000	0.000000	2.000000	54.000000	0.000000
3692.673840	-0.077311	0.547353	0.004585	82.052353	10.327188	92.454483	-1.134641	0.000000	-0.228091	0.000000	0.000000	0.000000	-0.001159	-0.002613	0.006921	0.000000	0.000000	2.000000	54.000000	0.000000
3692.677173	-0.077311	0.547353	0.004585	82.055321	10.334777	92.462135	-1.134641	0.000000	-0.228091	0.000000	0.000000	0.000000	-0.001159	-0.002613	0.006921	0.000000	0.000000	2.000000	54.000000	0.000000
3692.680506	-0.077311	0.547353	0.004585	82.055321	10.334777	92.462135	-1.134641	0.000000	-0.228091	0.000000	0.000000	0.000000	-0.001159	-0.002613	0.006921	0.000000	0.000000	2.000000	54.000000	0.000000
3692.683840	-0.077312	0.547327	0.004590	82.055321	10.334777	92.462135	-1.134641	0.000000	-0.228091	0.000000	0.000000	0.000000	-0.000246	-0.007693	0.001457	0.000000	0.000000	2.000000	54.000000	0.000000
3692.687173	-0.077312	0.547327	0.004590	82.055321	10.334777	92.462135	-1.134448	0.000000	-0.229245	0.000000	0.000000	0.000000	-0.000246	-0.007693	0.001457	0.000000	0.000000	2.000000	54.000000	0.000000
3692.690506	-0.077312	0.547327	0.004590	82.055321	10.334777	92.462135	-1.134448	0.000000	-0.229245	0.000000	0.000000	0.000000	-0.000246	-0.007693	0.001457	0.000000	0.000000	2.000000	54.000000	0.000000
3692.693840	-0.077312	0.547327	0.004590	82.055321	10.334777	92.462135	-1.134448	0.000000	-0.229245	0.000000	0.000000	0.000000	-0.000246	-0.007693	0.001457	0.000000	0.000000	2.000000	54.000000	0.000000
3692.697173	-0.077320	0.547310	0.004636	82.054779	10.343570	92.472755	-1.134407	0.000000	-0.229487	0.000000	0.000000	0.000000	-0.002316	-0.005259	0.013841	0.000000	0.000000	2.000000	54.000000	0.000000
3692.700506	-0.077320	0.547310	0.004636	82.054779	10.343570	92.472755	-1.134407	0.000000	-0.229487	0.000000	0.000000	0.000000	-0.002316	-0.005259	0.013841	0.000000	0.000000	2.000000	54.000000	0.000000
3692.703840	-0.077320	0.547310	0.004636	82.054779	10.343570	92.472755	-1.134407	0.000000	-0.229487	0.000000	0.000000	0.000000	-0.002316	-0.005259	0.013841	0.000000	0.000000	2.000000	54.000000	0.000000
3692.707173	-0.077320	0.547310	0.004636	82.051811	10.335961	92.465050	-1.134022	0.000000	-0.231794	0.000000	0.000000	0.000000	-0.002316	-0.005259	0.013841	0.000000	0.000000	2.000000	54.000000	0.000000
3692.710506	-0.077323	0.547326	0.004654	82.051811	10.335961	92.465050	-1.134022	0.000000	-0.231794	0.000000	0.000000	0.000000	-0.000916	0.005052	0.005464	0.000000	0.000000	2.000000	54.000000	0.000000
3692.713840	-0.077323	0.547326	0.004654	82.051811	10.335961	92.465050	-1.134022	0.000000	-0.231794	0.000000	0.000000	0.000000	-0.000916	0.005052	0.005464	0.000000	0.000000	2.000000	54.000000	0.000000
3692.717173	-0.077323	0.547326	0.004654	82.048882	10.328344	92.457367	-1.134022	0.000000	-0.231794	0.000000	0.000000	0.000000	-0.000916	0.005052	0.005464	0.000000	0.000000	2.000000	54.000000	0.000000
3692.720506	-0.077323	0.547326	0.004654	82.048882	10.328344	92.457367	-1.134022	0.000000	-0.231794	0.000000	0.000000	0.000000	-0.000916	0.005052	0.005464	0.000000	0.000000	2.000000	54.000000	0.000000
3692.723840	-0.077322	0.547352	0.004649	82.048882	10.328344	92.457367	-1.134022	0.000000	-0.231794	0.000000	0.000000	0.000000	0.000245	0.007663	-0.001457	0.000000	0.000000	2.000000	54.000000	0.000000
3692.727173	-0.077322	0.547352	0.004649	82.048882	10.328344	92.457367	-1.133869	0.000000	-0.232705	0.000000	0.000000	0.000000	0.000245	0.007663	-0.001457	0.000000	0.000000	2.000000	54.000000	0.000000
3692.730506	-0.077322	0.547352	0.004649	82.048882	10.328344	92.457367	-1.133869	0.000000	-0.232705	0.000000	0.000000	0.000000	0.000245	0.007663	-0.001457	0.000000	0.000000	2.000000	54.000000	0.000000
3692.733840	-0.077322	0.547352	0.004649	82.048882	10.328344	92.457367	-1.133869	0.000000	-0.232705	0.000000	0.000000	0.000000	0.000245	0.007663	-0.001457	0.000000	0.000000	2.000000	54.000000	0.000000
3692.737173	-0.077314	0.547369	0.004603	82.048882	10.328344	92.457367	-1.133910	0.000000	-0.232462	0.000000	0.000000	0.000000	0.002315	0.005247	-0.013842	0.000000	0.000000	2.000000	54.000000	0.000000
3692.740506	-0.077314	0.547369	0.004603	82.048882	10.328344	92.457367	-1.133910	0.000000	-0.232462	0.000000	0.000000	0.000000	0.002315	0.005247	-0.013842	0.000000	0.000000	2.000000	54.000000	0.000000
3692.743840	-0.077314	0.547369	0.004603	82.048882	10.328344	92.457367	-1.133910	0.000000	-0.232462	0.000000	0.000000	0.000000	0.002315	0.005247	-0.013842	0.000000	0.000000	2.000000	54.000000	0.000000
3692.747173	-0.077314	0.547369	0.004603	82.048851	10.325621	92.457367	-1.134296	0.000000	-0.230155	0.000000	0.000000	0.000000	0.002315	0.005247	-0.013842	0.000000	0.000000	2.000000	54.000000	0.000000
3692.750506	-0.077336	0.547369	0.004599	82.048851	10.325621	92.457367	-1.134296	0.000000	-0.230155	0.000000	0.000000	0.000000	-0.006576	0.000008	-0.001101	0.000000	0.000000	2.000000	54.000000	0.000000
3692.753840	-0.077336	0.547369	0.004599	82.048851	10.325621	92.457367	-1.134296	0.000000	-0.230155	0.000000	0.000000	0.000000	-0.006576	0.000008	-0.001101	0.000000	0.000000	2.000000	54.000000	0.000000
3692.757173	-0.077336	0.547369	0.004599	82.051811	10.330473	92.464996	-1.134296	0.000000	-0.230155	0.000000	0.000000	0.000000	-0.006576	0.000008	-0.001101	0.000000	0.000000	2.000000	54.000000	0.000000
3692.760506	-0.077336	0.547369	0.004599	82.051811	10.330473	92.464996	-1.134296	0.000000	-0.230155	0.000000	0.000000	0.000000	-0.006576	0.000008	-0.001101	0.000000	0.000000	2.000000	54.000000	0.000000
3692.763840	-0.077351	0.547361	0.004554	82.051811	10.330473	92.464996	-1.134296	0.000000	-0.230155	0.000000	0.000000	0.000000	-0.004502	-0.002409	-0.013486	0.000000	0.000000	2.000000	54.000000	0.000000
3692.767173	-0.077351	0.547361	0.004554	82.051811	10.325101	92.465073	-1.133200	0.000000	-0.229972	0.000000	0.000000	0.000000	-0.004502	-0.002409	-0.013486	0.000000	0.000000	2.000000	54.000000	0.000000
3692.770506	-0.077351	0.547361	0.004554	82.051811	10.325101	92.465073	-1.133200	0.000000	-0.229972	0.000000	0.000000	0.000000	-0.004502	-0.002409	-0.013486	0.000000	0.000000	2.000000	54.000000	0.000000
3692.773840	-0.077351	0.547361	0.004554	82.051811	10.325101	92.465073	-1.133200	0.000000	-0.229972	0.000000	0.000000	0.000000	-0.004502	-0.002409	-0.013486	0.000000	0.000000	2.000000	54.000000	0.000000
3692.777173	-0.077418	0.547336	0.004548	82.054779	10.329995	92.472778	-1.132449	0.000000	-0.227724	0.000000	0.000000	0.000000	-0.019973	-0.007667	-0.001849	0.000000	0.000000	2.000000	54.000000	0.000000
3692.780506	-0.077418	0.547336	0.004548	82.054779	10.329995	92.472778	-1.132449	0.000000	-0.227724	0.000000	0.000000	0.000000	-0.019973	-0.007667	-0.001849	0.000000	0.000000	2.000000	54.000000	0.000000
3692.783840	-0.077418	0.547336	0.004548	82.054779	10.329995	92.472778	-1.132449	0.000000	-0.227724	0.000000	0.000000	0.000000	-0.019973	-0.007667	-0.001849	0.000000	0.000000	2.000000	54.000000	0.000000
3692.787173	-0.077418	0.547336	0.004548	82.054779	10.327246	92.472755	-1.129120	0.000000	-0.227416	0.000000	0.000000	0.000000	-0.019973	-0.007667	-0.001849	0.000000	0.000000	2.000000	54.000000	0.000000
3692.790506	-0.077443	0.547327	0.004568	82.054779	10.327246	92.472755	-1.129120	0.000000	-0.227416	0.000000	0.000000	0.000000	-0.007735	-0.002633	0.005818	0.000000	0.000000	2.000000	54.000000	0.000000
3692.793840	-0.077443	0.547327	0.004568	82.054779	10.327246	92.472755	-1.129120	0.000000	-0.227416	0.000000	0.000000	0.000000	-0.007735	-0.002633	0.005818	0.000000	0.000000	2.000000	54.000000	0.000000
3692.797173	-0.077443	0.547327	0.004568	82.054779	10.327246	92.472755	-1.129120	0.000000	-0.227416	0.000000	0.000000	0.000000	-0.007735	-0.002633	0.005818	0.000000	0.000000	2.000000	54.000000	0.000000
3692.800506	-0.077443	0.547327	0.004568	82.054779	10.327246	92.472755	-1.129120	0.000000	-0.227416	0.000000	0.000000	0.000000	-0.007735	-0.002633	0.005818	0.000000	0.000000	2.000000	54.000000	0.000000
3692.803840	-0.077447	0.547318	0.004591	82.054779	10.327246	92.472755	-1.129120	0.000000	-0.227416	0.000000	0.000000	0.000000	-0.001160	-0.002623	0.006920	0.000000	0.000000	2.000000	54.000000	0.000000
3692.807173	-0.077447	0.547318	0.004591	82.054779	10.329995	92.472778	-1.127831	0.000000	-0.228385	0.000000	0.000000	0.000000	-0.001160	-0.002623	0.006920	0.000000	0.000000	2.000000	54.000000	0.000000
3692.810506	-0.077447	0.547318	0.004591	82.054779	10.329995	92.472778	-1.127831	0.000000	-0.228385	0.000000	0.000000	0.000000	-0.001160	-0.002623	0.006920	0.000000	0.000000	2.000000	54.000000	0.000000
3692.813840	-0.077447	0.547318	0.004591	82.054779	10.329995	92.472778	-1.127831	0.000000	-0.228385	0.000000	0.000000	0.000000	-0.001160	-0.002623	0.006920	0.000000	0.000000	2.000000	54.000000	0.000000
3692.817173	-0.077433	0.547301	0.004641	82.054779	10.329995	92.472778	-1.127638	0.000000	-0.229539	0.000000	0.000000	0.000000	0.004257	-0.005249	0.014943	0.000000	0.000000	2.000000	54.000000	0.000000
3692.820506	-0.077433	0.547301	0.004641	82.054779	10.329995	92.472778	-1.127638	0.000000	-0.229539	0.000000	0.000000	0.000000	0.004257	-0.005249	0.014943	0.000000	0.000000	2.000000	54.000000	0.000000
3692.823840	-0.077433	0.547301	0.004641	82.054779	10.329995	92.472778	-1.127638	0.000000	-0.229539	0.000000	0.000000	0.000000	0.004257	-0.005249	0.014943	0.000000	0.000000	2.000000	54.000000	0.000000
3692.827173	-0.077433	0.547301	0.004641	82.051811	10.325101	92.465073	-1.128348	0.000000	-0.232029	0.000000	0.000000	0.000000	0.004257	-0.005249	0.014943	0.000000	0.000000	2.000000	54.000000	0.000000
3692.830506	-0.077414	0.547318	0.004662	82.051811	10.325101	92.465073	-1.128348	0.000000	-0.232029	0.000000	0.000000	0.000000	0.005660	0.005043	0.006566	0.000000	0.000000	2.000000	54.000000	0.000000
3692.833840	-0.077414	0.547318	0.004662	82.051811	10.325101	92.465073	-1.128348	0.000000	-0.232029	0.000000	0.000000	0.000000	0.005660	0.005043	0.006566	0.000000	0.000000	2.000000	54.000000	0.000000
3692.837173	-0.077414	0.547318	0.004662	82.051842	10.327801	92.465065	-1.128348	0.000000	-0.232029	0.000000	0.000000	0.000000	0.005660	0.005043	0.006566	0.000000	0.000000	2.000000	54.000000	0.000000
3692.840506	-0.077414	0.547318	0.004662	82.051842	10.327801	92.465065	-1.128348	0.000000	-0.232029	0.000000	0.000000	0.000000	0.005660	0.005043	0.006566	0.000000	0.000000	2.000000	54.000000	0.000000
3692.843840	-0.077399	0.547326	0.004707	82.051842	10.327801	92.465065	-1.128348	0.000000	-0.232029	0.000000	0.000000	0.000000	0.004502	0.002418	0.013486	0.000000	0.000000	2.000000	54.000000	0.000000
3692.847173	-0.077399	0.547326	0.004707	82.048851	10.320158	92.457344	-1.129291	0.000000	-0.233124	0.000000	0.000000	0.000000	0.004502	0.002418	0.013486	0.000000	0.000000	2.000000	54.000000	0.000000
3692.850506	-0.077399	0.547326	0.004707	82.048851	10.320158	92.457344	-1.129291	0.000000	-0.233124	0.000000	0.000000	0.000000	0.004502	0.002418	0.013486	0.000000	0.000000	2.000000	54.000000	0.000000
3692.853840	-0.077399	0.547326	0.004707	82.048851	10.320158	92.457344	-1.129291	0.000000	-0.233124	0.000000	0.000000	0.000000	0.004502	0.002418	0.013486	0.000000	0.000000	2.000000	54.000000	0.000000
3692.857173	-0.077399	0.547326	0.004707	82.048851	10.320158	92.457344	-1.130041	0.000000	-0.235371	0.000000	0.000000	0.000000	0.000001	0.000004	-0.000000	0.000000	0.000000	2.000000	54.000000	0.000000
3692.860506	-0.077399	0.547326	0.004707	82.048851	10.320158	92.457344	-1.130041	0.000000	-0.235371	0.000000	0.000000	0.000000	0.000001	0.000004	-0.000000	0.000000	0.000000	2.000000	54.000000	0.000000
3692.863840	-0.077399	0.547326	0.004707	82.048851	10.320158	92.457344	-1.130041	0.000000	-0.235371	0.000000	0.000000	0.000000	0.000001	0.000004	-0.000000	0.000000	0.000000	2.000000	54.000000	0.000000
3692.867173	-0.077399	0.547326	0.004707	82.048851	10.317434	92.457344	-1.130041	0.000000	-0.235371	0.000000	0.000000	0.000000	0.000001	0.000004	-0.000000	0.000000	0.000000	2.000000	54.000000	0.000000
3692.870506	-0.077421	0.547326	0.004704	82.048851	10.317434	92.457344	-1.130041	0.000000	-0.235371	0.000000	0.000000	0.000000	-0.006578	0.000004	-0.001102	0.000000	0.000000	2.000000	54.000000	0.000000
3692.873840	-0.077421	0.547326	0.004704	82.048851	10.317434	92.457344	-1.130041	0.000000	-0.235371	0.000000	0.000000	0.000000	-0.006578	0.000004	-0.001102	0.000000	0.000000	2.000000	54.000000	0.000000
3692.877173	-0.077421	0.547326	0.004704	82.051811	10.325101	92.465073	-1.130041	0.000000	-0.235371	0.000000	0.000000	0.000000	-0.006578	0.000004	-0.001102	0.000000	0.000000	2.000000	54.000000	0.000000
3692.880506	-0.077421	0.547326	0.004704	82.051811	10.325101	92.465073	-1.130041	0.000000	-0.235371	0.000000	0.000000	0.000000	-0.006578	0.000004	-0.001102	0.000000	0.000000	2.000000	54.000000	0.000000
3692.883840	-0.077436	0.547318	0.004659	82.051811	10.325101	92.465073	-1.130041	0.000000	-0.235371	0.000000	0.000000	0.000000	-0.004502	-0.002413	-0.013486	0.000000	0.000000	2.000000	54.000000	0.000000
3692.887173	-0.077436	0.547318	0.004659	82.051811	10.322344	92.465019	-1.128945	0.000000	-0.235188	0.000000	0.000000	0.000000	-0.004502	-0.002413	-0.013486	0.000000	0.000000	2.000000	54.000000	0.000000
3692.890506	-0.077436	0.547318	0.004659	82.051811	10.322344	92.465019	-1.128945	0.000000	-0.235188	0.000000	0.000000	0.000000	-0.004502	-0.002413	-0.013486	0.000000	0.000000	2.000000	54.000000	0.000000
3692.893840	-0.077436	0.547318	0.004659	82.051811	10.322344	92.465019	-1.128945	0.000000	-0.235188	0.000000	0.000000	0.000000	-0.004502	-0.002413	-0.013486	0.000000	0.000000	2.000000	54.000000	0.000000
3692.897173	-0.077429	0.547310	0.004618	82.054779	10.329995	92.472778	-1.128194	0.000000	-0.232940	0.000000	0.000000	0.000000	0.002078	-0.002416	-0.012384	0.000000	0.000000	2.000000	54.000000	0.000000
3692.900506	-0.077429	0.547310	0.004618	82.054779	10.329995	92.472778	-1.128194	0.000000	-0.232940	0.000000	0.000000	0.000000	0.002078	-0.002416	-0.012384	0.000000	0.000000	2.000000	54.000000	0.000000
3692.903840	-0.077429	0.547310	0.004618	82.054779	10.329995	92.472778	-1.128194	0.000000	-0.232940	0.000000	0.000000	0.000000	0.002078	-0.002416	-0.012384	0.000000	0.000000	2.000000	54.000000	0.000000
3692.907173	-0.077429	0.547310	0.004618	82.054779	10.329995	92.472778	-1.128541	0.000000	-0.230876	0.000000	0.000000	0.000000	0.002078	-0.002416	-0.012384	0.000000	0.000000	2.000000	54.000000	0.000000
3692.910506	-0.077403	0.547318	0.004598	82.054779	10.329995	92.472778	-1.128541	0.000000	-0.230876	0.000000	0.000000	0.000000	0.007736	0.002635	-0.005818	0.000000	0.000000	2.000000	54.000000	0.000000
3692.913840	-0.077403	0.547318	0.004598	82.054779	10.329995	92.472778	-1.128541	0.000000	-0.230876	0.000000	0.000000	0.000000	0.007736	0.002635	-0.005818	0.000000	0.000000	2.000000	54.000000	0.000000
3692.917173	-0.077403	0.547318	0.004598	82.054810	10.332697	92.472778	-1.128541	0.000000	-0.230876	0.000000	0.000000	0.000000	0.007736	0.002635	-0.005818	0.000000	0.000000	2.000000	54.000000	0.000000
3692.920506	-0.077403	0.547318	0.004598	82.054810	10.332697	92.472778	-1.128541	0.000000	-0.230876	0.000000	0.000000	0.000000	0.007736	0.002635	-0.005818	0.000000	0.000000	2.000000	54.000000	0.000000
3692.923840	-0.077403	0.547318	0.004598	82.054810	10.332697	92.472778	-1.128541	0.000000	-0.230876	0.000000	0.000000	0.000000	-0.000000	0.000006	0.000000	0.000000	0.000000	2.000000	54.000000	0.000000
3692.927173	-0.077403	0.547318	0.004598	82.051842	10.327801	92.465065	-1.129830	0.000000	-0.229906	0.000000	0.000000	0.000000	-0.000000	0.000006	0.000000	0.000000	0.000000	2.000000	54.000000	0.000000
3692.930506	-0.077403	0.547318	0.004598	82.051842	10.327801	92.465065	-1.129830	0.000000	-0.229906	0.000000	0.000000	0.000000	-0.000000	0.000006	0.000000	0.000000	0.000000	2.000000	54.000000	0.000000
3692.933840	-0.077403	0.547318	0.004598	82.051842	10.327801	92.465065	-1.129830	0.000000	-0.229906	0.000000	0.000000	0.000000	-0.000000	0.000006	0.000000	0.000000	0.000000	2.000000	54.000000	0.000000
3692.937173	-0.077362	0.547361	0.004619	82.048897	10.322906	92.457367	-1.129830	0.000000	-0.229906	0.000000	0.000000	0.000000	0.012481	0.012732	0.006211	0.000000	0.000000	2.000000	54.000000	0.000000
3692.940506	-0.077362	0.547361	0.004619	82.048897	10.322906	92.457367	-1.129830	0.000000	-0.229906	0.000000	0.000000	0.000000	0.012481	0.012732	0.006211	0.000000	0.000000	2.000000	54.000000	0.000000
3692.943840	-0.077362	0.547361	0.004619	82.048897	10.322906	92.457367	-1.129830	0.000000	-0.229906	0.000000	0.000000	0.000000	0.012481	0.012732	0.006211	0.000000	0.000000	2.000000	54.000000	0.000000
3692.947173	-0.077362	0.547361	0.004619	82.045944	10.318053	92.449722	-1.131910	0.000000	-0.230942	0.000000	0.000000	0.000000	0.012481	0.012732	0.006211	0.000000	0.000000	2.000000	54.000000	0.000000
3692.950506	-0.077343	0.547378	0.004641	82.045944	10.318053	92.449722	-1.131910	0.000000	-0.230942	0.000000	0.000000	0.000000	0.005662	0.005036	0.006565	0.000000	0.000000	2.000000	54.000000	0.000000
3692.953840	-0.077343	0.547378	0.004641	82.045944	10.318053	92.449722	-1.131910	0.000000	-0.230942	0.000000	0.000000	0.000000	0.005662	0.005036	0.006565	0.000000	0.000000	2.000000	54.000000	0.000000
3692.957173	-0.077343	0.547378	0.004641	82.043007	10.313166	92.442047	-1.131910	0.000000	-0.230942	0.000000	0.000000	0.000000	0.005662	0.005036	0.006565	0.000000	0.000000	2.000000	54.000000	0.000000
3692.960506	-0.077343	0.547378	0.004641	82.043007	10.313166	92.442047	-1.131910	0.000000	-0.230942	0.000000	0.000000	0.000000	0.005662	0.005036	0.006565	0.000000	0.000000	2.000000	54.000000	0.000000
3692.963840	-0.077328	0.547386	0.004686	82.043007	10.313166	92.442047	-1.131910	0.000000	-0.230942	0.000000	0.000000	0.000000	0.004505	0.002410	0.013485	0.000000	0.000000	2.000000	54.000000	0.000000
3692.967173	-0.077328	0.547386	0.004686	82.043007	10.313166	92.442047	-1.132854	0.000000	-0.232036	0.000000	0.000000	0.000000	0.004505	0.002410	0.013485	0.000000	0.000000	2.000000	54.000000	0.000000
3692.970506	-0.077328	0.547386	0.004686	82.043007	10.313166	92.442047	-1.132854	0.000000	-0.232036	0.000000	0.000000	0.000000	0.004505	0.002410	0.013485	0.000000	0.000000	2.000000	54.000000	0.000000
3692.973840	-0.077328	0.547386	0.004686	82.043007	10.313166	92.442047	-1.132854	0.000000	-0.232036	0.000000	0.000000	0.000000	0.004505	0.002410	0.013485	0.000000	0.000000	2.000000	54.000000	0.000000
3692.977173	-0.077335	0.547394	0.004727	82.040039	10.305550	92.434364	-1.133605	0.000000	-0.234283	0.000000	0.000000	0.000000	-0.002073	0.002413	0.012384	0.000000	0.000000	2.000000	54.000000	0.000000
3692.980506	-0.077335	0.547394	0.004727	82.040039	10.305550	92.434364	-1.133605	0.000000	-0.234283	0.000000	0.000000	0.000000	-0.002073	0.002413	0.012384	0.000000	0.000000	2.000000	54.000000	0.000000
3692.983840	-0.077335	0.547394	0.004727	82.040039	10.305550	92.434364	-1.133605	0.000000	-0.234283	0.000000	0.000000	0.000000	-0.002073	0.002413	0.012384	0.000000	0.000000	2.000000	54.000000	0.000000
3692.987173	-0.077335	0.547394	0.004727	82.043007	10.313166	92.442047	-1.133259	0.000000	-0.236347	0.000000	0.000000	0.000000	-0.002073	0.002413	0.012384	0.000000	0.000000	2.000000	54.000000	0.000000
3692.990506	-0.077332	0.547377	0.004709	82.043007	10.313166	92.442047	-1.133259	0.000000	-0.236347	0.000000	0.000000	0.000000	0.000913	-0.005036	-0.005463	0.000000	0.000000	2.000000	54.000000	0.000000
3692.993840	-0.077332	0.547377	0.004709	82.043007	10.313166	92.442047	-1.133259	0.000000	-0.236347	0.000000	0.000000	0.000000	0.000913	-0.005036	-0.005463	0.000000	0.000000	2.000000	54.000000	0.000000
3692.997173	-0.077332	0.547377	0.004709	82.045990	10.320732	92.449722	-1.133259	0.000000	-0.236347	0.000000	0.000000	0.000000	0.000913	-0.005036	-0.005463	0.000000	0.000000	2.000000	54.000000	0.000000
3693.000506	-0.077332	0.547377	0.004709	82.045990	10.320732	92.449722	-1.133259	0.000000	-0.236347	0.000000	0.000000	0.000000	0.000913	-0.005036	-0.005463	0.000000	0.000000	2.000000	54.000000	0.000000
3693.003840	-0.077329	0.547360	0.004691	82.045990	10.320732	92.449722	-1.133259	0.000000	-0.236347	0.000000	0.000000	0.000000	0.000916	-0.005047	-0.005463	0.000000	0.000000	2.000000	54.000000	0.000000
3693.007173	-0.077329	0.547360	0.004691	82.051811	10.335961	92.465050	-1.133411	0.000000	-0.235437	0.000000	0.000000	0.000000	0.000916	-0.005047	-0.005463	0.000000	0.000000	2.000000	54.000000	0.000000
3693.010506	-0.077329	0.547360	0.004691	82.051811	10.335961	92.465050	-1.133411	0.000000	-0.235437	0.000000	0.000000	0.000000	0.000916	-0.005047	-0.005463	0.000000	0.000000	2.000000	54.000000	0.000000
3693.013840	-0.077329	0.547360	0.004691	82.051811	10.335961	92.465050	-1.133411	0.000000	-0.235437	0.000000	0.000000	0.000000	0.000916	-0.005047	-0.005463	0.000000	0.000000	2.000000	54.000000	0.000000
3693.017173	-0.077317	0.547293	0.004618	82.057693	10.351208	92.480438	-1.133564	0.000000	-0.234526	0.000000	0.000000	0.000000	0.003657	-0.020183	-0.021855	0.000000	0.000000	2.000000	54.000000	0.000000
3693.020506	-0.077317	0.547293	0.004618	82.057693	10.351208	92.480438	-1.133564	0.000000	-0.234526	0.000000	0.000000	0.000000	0.003657	-0.020183	-0.021855	0.000000	0.000000	2.000000	54.000000	0.000000
3693.023840	-0.077317	0.547293	0.004618	82.057693	10.351208	92.480438	-1.133564	0.000000	-0.234526	0.000000	0.000000	0.000000	0.003657	-0.020183	-0.021855	0.000000	0.000000	2.000000	54.000000	0.000000
3693.027173	-0.077317	0.547293	0.004618	82.060661	10.361526	92.488136	-1.134174	0.000000	-0.230884	0.000000	0.000000	0.000000	0.003657	-0.020183	-0.021855	0.000000	0.000000	2.000000	54.000000	0.000000
3693.030506	-0.077295	0.547267	0.004626	82.060661	10.361526	92.488136	-1.134174	0.000000	-0.230884	0.000000	0.000000	0.000000	0.006334	-0.007667	0.002557	0.000000	0.000000	2.000000	54.000000	0.000000
3693.033840	-0.077295	0.547267	0.004626	82.060661	10.361526	92.488136	-1.134174	0.000000	-0.230884	0.000000	0.000000	0.000000	0.006334	-0.007667	0.002557	0.000000	0.000000	2.000000	54.000000	0.000000
3693.037173	-0.077295	0.547267	0.004626	82.063629	10.369164	92.495842	-1.134174	0.000000	-0.230884	0.000000	0.000000	0.000000	0.006334	-0.007667	0.002557	0.000000	0.000000	2.000000	54.000000	0.000000
3693.040506	-0.077295	0.547267	0.004626	82.063629	10.369164	92.495842	-1.134174	0.000000	-0.230884	0.000000	0.000000	0.000000	0.006334	-0.007667	0.002557	0.000000	0.000000	2.000000	54.000000	0.000000
3693.043840	-0.077292	0.547250	0.004608	82.063629	10.369164	92.495842	-1.134174	0.000000	-0.230884	0.000000	0.000000	0.000000	0.000915	-0.005050	-0.005465	0.000000	0.000000	2.000000	54.000000	0.000000
3693.047173	-0.077292	0.547250	0.004608	82.063629	10.369164	92.495842	-1.135229	0.000000	-0.231310	0.000000	0.000000	0.000000	0.000915	-0.005050	-0.005465	0.000000	0.000000	2.000000	54.000000	0.000000
3693.050506	-0.077292	0.547250	0.004608	82.063629	10.369164	92.495842	-1.135229	0.000000	-0.231310	0.000000	0.000000	0.000000	0.000915	-0.005050	-0.005465	0.000000	0.000000	2.000000	54.000000	0.000000
3693.053840	-0.077292	0.547250	0.004608	82.063629	10.369164	92.495842	-1.135229	0.000000	-0.231310	0.000000	0.000000	0.000000	0.000915	-0.005050	-0.005465	0.000000	0.000000	2.000000	54.000000	0.000000
3693.057173	-0.077299	0.547258	0.004649	82.060661	10.361526	92.488136	-1.135382	0.000000	-0.230399	0.000000	0.000000	0.000000	-0.002073	0.002410	0.012385	0.000000	0.000000	2.000000	54.000000	0.000000
3693.060506	-0.077299	0.547258	0.004649	82.060661	10.361526	92.488136	-1.135382	0.000000	-0.230399	0.000000	0.000000	0.000000	-0.002073	0.002410	0.012385	0.000000	0.000000	2.000000	54.000000	0.000000
3693.063840	-0.077299	0.547258	0.004649	82.060661	10.361526	92.488136	-1.135382	0.000000	-0.230399	0.000000	0.000000	0.000000	-0.002073	0.002410	0.012385	0.000000	0.000000	2.000000	54.000000	0.000000
3693.067173	-0.077299	0.547258	0.004649	82.060661	10.361526	92.488136	-1.135036	0.000000	-0.232463	0.000000	0.000000	0.000000	-0.002073	0.002410	0.012385	0.000000	0.000000	2.000000	54.000000	0.000000
3693.070506	-0.077299	0.547258	0.004649	82.060661	10.361526	92.488136	-1.135036	0.000000	-0.232463	0.000000	0.000000	0.000000	0.000001	-0.000004	0.000000	0.000000	0.000000	2.000000	54.000000	0.000000
3693.073840	-0.077299	0.547258	0.004649	82.060661	10.361526	92.488136	-1.135036	0.000000	-0.232463	0.000000	0.000000	0.000000	0.000001	-0.000004	0.000000	0.000000	0.000000	2.000000	54.000000	0.000000
3693.077173	-0.077299	0.547258	0.004649	82.060661	10.361526	92.488136	-1.135036	0.000000	-0.232463	0.000000	0.000000	0.000000	0.000001	-0.000004	0.000000	0.000000	0.000000	2.000000	54.000000	0.000000
3693.080506	-0.077299	0.547258	0.004649	82.060661	10.361526	92.488136	-1.135036	0.000000	-0.232463	0.000000	0.000000	0.000000	0.000001	-0.000004	0.000000	0.000000	0.000000	2.000000	54.000000	0.000000
3693.083840	-0.077321	0.547258	0.004646	82.060661	10.361526	92.488136	-1.135036	0.000000	-0.232463	0.000000	0.000000	0.000000	-0.006575	-0.000004	-0.001101	0.000000	0.000000	2.000000	54.000000	0.000000
3693.087173	-0.077321	0.547258	0.004646	82.057693	10.351208	92.480438	-1.135036	0.000000	-0.232463	0.000000	0.000000	0.000000	-0.006575	-0.000004	-0.001101	0.000000	0.000000	2.000000	54.000000	0.000000
3693.090506	-0.077321	0.547258	0.004646	82.057693	10.351208	92.480438	-1.135036	0.000000	-0.232463	0.000000	0.000000	0.000000	-0.006575	-0.000004	-0.001101	0.000000	0.000000	2.000000	54.000000	0.000000
3693.093840	-0.077321	0.547258	0.004646	82.057693	10.351208	92.480438	-1.135036	0.000000	-0.232463	0.000000	0.000000	0.000000	-0.006575	-0.000004	-0.001101	0.000000	0.000000	2.000000	54.000000	0.000000
3693.097173	-0.077324	0.547275	0.004664	82.057693	10.351208	92.480438	-1.133940	0.000000	-0.232280	0.000000	0.000000	0.000000	-0.000917	0.005050	0.005464	0.000000	0.000000	2.000000	54.000000	0.000000
3693.100506	-0.077324	0.547275	0.004664	82.057693	10.351208	92.480438	-1.133940	0.000000	-0.232280	0.000000	0.000000	0.000000	-0.000917	0.005050	0.005464	0.000000	0.000000	2.000000	54.000000	0.000000
3693.103840	-0.077324	0.547275	0.004664	82.057693	10.351208	92.480438	-1.133940	0.000000	-0.232280	0.000000	0.000000	0.000000	-0.000917	0.005050	0.005464	0.000000	0.000000	2.000000	54.000000	0.000000
3693.107173	-0.077324	0.547275	0.004664	82.057693	10.351208	92.480438	-1.133788	0.000000	-0.233190	0.000000	0.000000	0.000000	-0.000917	0.005050	0.005464	0.000000	0.000000	2.000000	54.000000	0.000000
3693.110506	-0.077324	0.547275	0.004664	82.057693	10.351208	92.480438	-1.133788	0.000000	-0.233190	0.000000	0.000000	0.000000	-0.000000	0.000007	0.000000	0.000000	0.000000	2.000000	54.000000	0.000000
3693.113840	-0.077324	0.547275	0.004664	82.057693	10.351208	92.480438	-1.133788	0.000000	-0.233190	0.000000	0.000000	0.000000	-0.000000	0.000007	0.000000	0.000000	0.000000	2.000000	54.000000	0.000000
3693.117173	-0.077324	0.547275	0.004664	82.057693	10.351208	92.480438	-1.133788	0.000000	-0.233190	0.000000	0.000000	0.000000	-0.000000	0.000007	0.000000	0.000000	0.000000	2.000000	54.000000	0.000000
3693.120506	-0.077324	0.547275	0.004664	82.057693	10.351208	92.480438	-1.133788	0.000000	-0.233190	0.000000	0.000000	0.000000	-0.000000	0.000007	0.000000	0.000000	0.000000	2.000000	54.000000	0.000000
3693.123840	-0.077327	0.547292	0.004682	82.057693	10.351208	92.480438	-1.133788	0.000000	-0.233190	0.000000	0.000000	0.000000	-0.000916	0.005042	0.005464	0.000000	0.000000	2.000000	54.000000	0.000000
3693.127173	-0.077327	0.547292	0.004682	82.054779	10.343570	92.472755	-1.133788	0.000000	-0.233190	0.000000	0.000000	0.000000	-0.000916	0.005042	0.005464	0.000000	0.000000	2.000000	54.000000	0.000000
3693.130506	-0.077327	0.547292	0.004682	82.054779	10.343570	92.472755	-1.133788	0.000000	-0.233190	0.000000	0.000000	0.000000	-0.000916	0.005042	0.005464	0.000000	0.000000	2.000000	54.000000	0.000000
3693.133840	-0.077327	0.547292	0.004682	82.054779	10.343570	92.472755	-1.133788	0.000000	-0.233190	0.000000	0.000000	0.000000	-0.000916	0.005042	0.005464	0.000000	0.000000	2.000000	54.000000	0.000000
3693.137173	-0.077331	0.547283	0.004705	82.054779	10.343570	92.472755	-1.133635	0.000000	-0.234101	0.000000	0.000000	0.000000	-0.001157	-0.002637	0.006920	0.000000	0.000000	2.000000	54.000000	0.000000
3693.140506	-0.077331	0.547283	0.004705	82.054779	10.343570	92.472755	-1.133635	0.000000	-0.234101	0.000000	0.000000	0.000000	-0.001157	-0.002637	0.006920	0.000000	0.000000	2.000000	54.000000	0.000000
3693.143840	-0.077331	0.547283	0.004705	82.054779	10.343570	92.472755	-1.133635	0.000000	-0.234101	0.000000	0.000000	0.000000	-0.001157	-0.002637	0.006920	0.000000	0.000000	2.000000	54.000000	0.000000
3693.147173	-0.077331	0.547283	0.004705	82.054779	10.346312	92.472778	-1.133442	0.000000	-0.235254	0.000000	0.000000	0.000000	-0.001157	-0.002637	0.006920	0.000000	0.000000	2.000000	54.000000	0.000000
3693.150506	-0.077309	0.547283	0.004709	82.054779	10.346312	92.472778	-1.133442	0.000000	-0.235254	0.000000	0.000000	0.000000	0.006579	-0.000008	0.001101	0.000000	0.000000	2.000000	54.000000	0.000000
3693.153840	-0.077309	0.547283	0.004709	82.054779	10.346312	92.472778	-1.133442	0.000000	-0.235254	0.000000	0.000000	0.000000	0.006579	-0.000008	0.001101	0.000000	0.000000	2.000000	54.000000	0.000000
3693.157173	-0.077309	0.547283	0.004709	82.054779	10.346312	92.472778	-1.133442	0.000000	-0.235254	0.000000	0.000000	0.000000	0.006579	-0.000008	0.001101	0.000000	0.000000	2.000000	54.000000	0.000000
3693.160506	-0.077309	0.547283	0.004709	82.054779	10.346312	92.472778	-1.133442	0.000000	-0.235254	0.000000	0.000000	0.000000	0.006579	-0.000008	0.001101	0.000000	0.000000	2.000000	54.000000	0.000000
3693.163840	-0.077309	0.547283	0.004709	82.054779	10.346312	92.472778	-1.133442	0.000000	-0.235254	0.000000	0.000000	0.000000	0.000000	-0.000008	-0.000000	0.000000	0.000000	2.000000	54.000000	0.000000
3693.167173	-0.077309	0.547283	0.004709	82.054779	10.346312	92.472778	-1.134538	0.000000	-0.235438	0.000000	0.000000	0.000000	0.000000	-0.000008	-0.000000	0.000000	0.000000	2.000000	54.000000	0.000000
3693.170506	-0.077309	0.547283	0.004709	82.054779	10.346312	92.472778	-1.134538	0.000000	-0.235438	0.000000	0.000000	0.000000	0.000000	-0.000008	-0.000000	0.000000	0.000000	2.000000	54.000000	0.000000
3693.173840	-0.077309	0.547283	0.004709	82.054779	10.346312	92.472778	-1.134538	0.000000	-0.235438	0.000000	0.000000	0.000000	0.000000	-0.000008	-0.000000	0.000000	0.000000	2.000000	54.000000	0.000000
3693.177173	-0.077314	0.547249	0.004737	82.057716	10.353890	92.480423	-1.134538	0.000000	-0.235438	0.000000	0.000000	0.000000	-0.001400	-0.010299	0.008376	0.000000	0.000000	2.000000	54.000000	0.000000
3693.180506	-0.077314	0.547249	0.004737	82.057716	10.353890	92.480423	-1.134538	0.000000	-0.235438	0.000000	0.000000	0.000000	-0.001400	-0.010299	0.008376	0.000000	0.000000	2.000000	54.000000	0.000000
3693.183840	-0.077314	0.547249	0.004737	82.057716	10.353890	92.480423	-1.134538	0.000000	-0.235438	0.000000	0.000000	0.000000	-0.001400	-0.010299	0.008376	0.000000	0.000000	2.000000	54.000000	0.000000
3693.187173	-0.077314	0.547249	0.004737	82.060661	10.358798	92.488167	-1.134305	0.000000	-0.236834	0.000000	0.000000	0.000000	-0.001400	-0.010299	0.008376	0.000000	0.000000	2.000000	54.000000	0.000000
3693.190506	-0.077337	0.547223	0.004738	82.060661	10.358798	92.488167	-1.134305	0.000000	-0.236834	0.000000	0.000000	0.000000	-0.006822	-0.007690	0.000354	0.000000	0.000000	2.000000	54.000000	0.000000
3693.193840	-0.077337	0.547223	0.004738	82.060661	10.358798	92.488167	-1.134305	0.000000	-0.236834	0.000000	0.000000	0.000000	-0.006822	-0.007690	0.000354	0.000000	0.000000	2.000000	54.000000	0.000000
3693.197173	-0.077337	0.547223	0.004738	82.063629	10.366459	92.495865	-1.134305	0.000000	-0.236834	0.000000	0.000000	0.000000	-0.006822	-0.007690	0.000354	0.000000	0.000000	2.000000	54.000000	0.000000
3693.200506	-0.077337	0.547223	0.004738	82.063629	10.366459	92.495865	-1.134305	0.000000	-0.236834	0.000000	0.000000	0.000000	-0.006822	-0.007690	0.000354	0.000000	0.000000	2.000000	54.000000	0.000000
3693.203840	-0.077341	0.547189	0.004766	82.063629	10.366459	92.495865	-1.134305	0.000000	-0.236834	0.000000	0.000000	0.000000	-0.001401	-0.010309	0.008375	0.000000	0.000000	2.000000	54.000000	0.000000
3693.207173	-0.077341	0.547189	0.004766	82.066551	10.374056	92.503548	-1.133168	0.000000	-0.236893	0.000000	0.000000	0.000000	-0.001401	-0.010309	0.008375	0.000000	0.000000	2.000000	54.000000	0.000000
3693.210506	-0.077341	0.547189	0.004766	82.066551	10.374056	92.503548	-1.133168	0.000000	-0.236893	0.000000	0.000000	0.000000	-0.001401	-0.010309	0.008375	0.000000	0.000000	2.000000	54.000000	0.000000
3693.213840	-0.077341	0.547189	0.004766	82.066551	10.374056	92.503548	-1.133168	0.000000	-0.236893	0.000000	0.000000	0.000000	-0.001401	-0.010309	0.008375	0.000000	0.000000	2.000000	54.000000	0.000000
3693.217173	-0.077325	0.547129	0.004802	82.069473	10.381715	92.511261	-1.132934	0.000000	-0.238289	0.000000	0.000000	0.000000	0.004933	-0.017973	0.010929	0.000000	0.000000	2.000000	54.000000	0.000000
3693.220506	-0.077325	0.547129	0.004802	82.069473	10.381715	92.511261	-1.132934	0.000000	-0.238289	0.000000	0.000000	0.000000	0.004933	-0.017973	0.010929	0.000000	0.000000	2.000000	54.000000	0.000000
3693.223840	-0.077325	0.547129	0.004802	82.069473	10.381715	92.511261	-1.132934	0.000000	-0.238289	0.000000	0.000000	0.000000	0.004933	-0.017973	0.010929	0.000000	0.000000	2.000000	54.000000	0.000000
3693.227173	-0.077325	0.547129	0.004802	82.069473	10.384421	92.511230	-1.133756	0.000000	-0.240110	0.000000	0.000000	0.000000	0.004933	-0.017973	0.010929	0.000000	0.000000	2.000000	54.000000	0.000000
3693.230506	-0.077329	0.547120	0.004825	82.069473	10.384421	92.511230	-1.133756	0.000000	-0.240110	0.000000	0.000000	0.000000	-0.001158	-0.002639	0.006919	0.000000	0.000000	2.000000	54.000000	0.000000
3693.233840	-0.077329	0.547120	0.004825	82.069473	10.384421	92.511230	-1.133756	0.000000	-0.240110	0.000000	0.000000	0.000000	-0.001158	-0.002639	0.006919	0.000000	0.000000	2.000000	54.000000	0.000000
3693.237173	-0.077329	0.547120	0.004825	82.069473	10.384421	92.511230	-1.133756	0.000000	-0.240110	0.000000	0.000000	0.000000	-0.001158	-0.002639	0.006919	0.000000	0.000000	2.000000	54.000000	0.000000
3693.240506	-0.077329	0.547120	0.004825	82.069473	10.384421	92.511230	-1.133756	0.000000	-0.240110	0.000000	0.000000	0.000000	-0.001158	-0.002639	0.006919	0.000000	0.000000	2.000000	54.000000	0.000000
3693.243840	-0.077333	0.547111	0.004848	82.069473	10.384421	92.511230	-1.133756	0.000000	-0.240110	0.000000	0.000000	0.000000	-0.001159	-0.002629	0.006919	0.000000	0.000000	2.000000	54.000000	0.000000
3693.247173	-0.077333	0.547111	0.004848	82.068924	10.395940	92.521820	-1.133563	0.000000	-0.241263	0.000000	0.000000	0.000000	-0.001159	-0.002629	0.006919	0.000000	0.000000	2.000000	54.000000	0.000000
3693.250506	-0.077333	0.547111	0.004848	82.068924	10.395940	92.521820	-1.133563	0.000000	-0.241263	0.000000	0.000000	0.000000	-0.001159	-0.002629	0.006919	0.000000	0.000000	2.000000	54.000000	0.000000
3693.253840	-0.077333	0.547111	0.004848	82.068924	10.395940	92.521820	-1.133563	0.000000	-0.241263	0.000000	0.000000	0.000000	-0.001159	-0.002629	0.006919	0.000000	0.000000	2.000000	54.000000	0.000000
3693.257173	-0.077293	0.547103	0.004879	82.068428	10.407463	92.532478	-1.133370	0.000000	-0.242417	0.000000	0.000000	0.000000	0.012002	-0.002619	0.009121	0.000000	0.000000	2.000000	54.000000	0.000000
3693.260506	-0.077293	0.547103	0.004879	82.068428	10.407463	92.532478	-1.133370	0.000000	-0.242417	0.000000	0.000000	0.000000	0.012002	-0.002619	0.009121	0.000000	0.000000	2.000000	54.000000	0.000000
3693.263840	-0.077293	0.547103	0.004879	82.068428	10.407463	92.532478	-1.133370	0.000000	-0.242417	0.000000	0.000000	0.000000	0.012002	-0.002619	0.009121	0.000000	0.000000	2.000000	54.000000	0.000000
3693.267173	-0.077293	0.547103	0.004879	82.068451	10.410221	92.532532	-1.135371	0.000000	-0.243937	0.000000	0.000000	0.000000	0.012002	-0.002619	0.009121	0.000000	0.000000	2.000000	54.000000	0.000000
3693.270506	-0.077253	0.547094	0.004909	82.068451	10.410221	92.532532	-1.135371	0.000000	-0.243937	0.000000	0.000000	0.000000	0.012004	-0.002645	0.009120	0.000000	0.000000	2.000000	54.000000	0.000000
3693.273840	-0.077253	0.547094	0.004909	82.068451	10.410221	92.532532	-1.135371	0.000000	-0.243937	0.000000	0.000000	0.000000	0.012004	-0.002645	0.009120	0.000000	0.000000	2.000000	54.000000	0.000000
3693.277173	-0.077253	0.547094	0.004909	82.068428	10.412938	92.532532	-1.135371	0.000000	-0.243937	0.000000	0.000000	0.000000	0.012004	-0.002645	0.009120	0.000000	0.000000	2.000000	54.000000	0.000000
3693.280506	-0.077253	0.547094	0.004909	82.068428	10.412938	92.532532	-1.135371	0.000000	-0.243937	0.000000	0.000000	0.000000	0.012004	-0.002645	0.009120	0.000000	0.000000	2.000000	54.000000	0.000000
3693.283840	-0.077253	0.547094	0.004909	82.068428	10.412938	92.532532	-1.135371	0.000000	-0.243937	0.000000	0.000000	0.000000	0.000001	0.000002	-0.000000	0.000000	0.000000	2.000000	54.000000	0.000000
3693.287173	-0.077253	0.547094	0.004909	82.068428	10.412938	92.532532	-1.137371	0.000000	-0.245457	0.000000	0.000000	0.000000	0.000001	0.000002	-0.000000	0.000000	0.000000	2.000000	54.000000	0.000000
3693.290506	-0.077253	0.547094	0.004909	82.068428	10.412938	92.532532	-1.137371	0.000000	-0.245457	0.000000	0.000000	0.000000	0.000001	0.000002	-0.000000	0.000000	0.000000	2.000000	54.000000	0.000000
3693.293840	-0.077253	0.547094	0.004909	82.068428	10.412938	92.532532	-1.137371	0.000000	-0.245457	0.000000	0.000000	0.000000	0.000001	0.000002	-0.000000	0.000000	0.000000	2.000000	54.000000	0.000000
3693.297173	-0.077260	0.547076	0.004955	82.068428	10.412938	92.532532	-1.137371	0.000000	-0.245457	0.000000	0.000000	0.000000	-0.002313	-0.005272	0.013837	0.000000	0.000000	2.000000	54.000000	0.000000
3693.300506	-0.077260	0.547076	0.004955	82.068428	10.412938	92.532532	-1.137371	0.000000	-0.245457	0.000000	0.000000	0.000000	-0.002313	-0.005272	0.013837	0.000000	0.000000	2.000000	54.000000	0.000000
3693.303840	-0.077260	0.547076	0.004955	82.068428	10.412938	92.532532	-1.137371	0.000000	-0.245457	0.000000	0.000000	0.000000	-0.002313	-0.005272	0.013837	0.000000	0.000000	2.000000	54.000000	0.000000
3693.307173	-0.077260	0.547076	0.004955	82.068428	10.412938	92.532532	-1.136986	0.000000	-0.247763	0.000000	0.000000	0.000000	-0.002313	-0.005272	0.013837	0.000000	0.000000	2.000000	54.000000	0.000000
3693.310506	-0.077268	0.547059	0.005001	82.068428	10.412938	92.532532	-1.136986	0.000000	-0.247763	0.000000	0.000000	0.000000	-0.002311	-0.005270	0.013837	0.000000	0.000000	2.000000	54.000000	0.000000
3693.313840	-0.077268	0.547059	0.005001	82.068428	10.412938	92.532532	-1.136986	0.000000	-0.247763	0.000000	0.000000	0.000000	-0.002311	-0.005270	0.013837	0.000000	0.000000	2.000000	54.000000	0.000000
3693.317173	-0.077268	0.547059	0.005001	82.068428	10.412938	92.532532	-1.136986	0.000000	-0.247763	0.000000	0.000000	0.000000	-0.002311	-0.005270	0.013837	0.000000	0.000000	2.000000	54.000000	0.000000
3693.320506	-0.077268	0.547059	0.005001	82.068428	10.412938	92.532532	-1.136986	0.000000	-0.247763	0.000000	0.000000	0.000000	-0.002311	-0.005270	0.013837	0.000000	0.000000	2.000000	54.000000	0.000000
3693.323840	-0.077272	0.547050	0.005024	82.068428	10.412938	92.532532	-1.136986	0.000000	-0.247763	0.000000	0.000000	0.000000	-0.001156	-0.002632	0.006918	0.000000	0.000000	2.000000	54.000000	0.000000
3693.327173	-0.077272	0.547050	0.005024	82.068428	10.412938	92.532532	-1.136600	0.000000	-0.250069	0.000000	0.000000	0.000000	-0.001156	-0.002632	0.006918	0.000000	0.000000	2.000000	54.000000	0.000000
3693.330506	-0.077272	0.547050	0.005024	82.068428	10.412938	92.532532	-1.136600	0.000000	-0.250069	0.000000	0.000000	0.000000	-0.001156	-0.002632	0.006918	0.000000	0.000000	2.000000	54.000000	0.000000
3693.333840	-0.077272	0.547050	0.005024	82.068428	10.412938	92.532532	-1.136600	0.000000	-0.250069	0.000000	0.000000	0.000000	-0.001156	-0.002632	0.006918	0.000000	0.000000	2.000000	54.000000	0.000000
3693.337173	-0.077287	0.547015	0.005117	82.068428	10.412938	92.532532	-1.136408	0.000000	-0.251222	0.000000	0.000000	0.000000	-0.004628	-0.010550	0.027671	0.000000	0.000000	2.000000	54.000000	0.000000
3693.340506	-0.077287	0.547015	0.005117	82.068428	10.412938	92.532532	-1.136408	0.000000	-0.251222	0.000000	0.000000	0.000000	-0.004628	-0.010550	0.027671	0.000000	0.000000	2.000000	54.000000	0.000000
3693.343840	-0.077287	0.547015	0.005117	82.068428	10.412938	92.532532	-1.136408	0.000000	-0.251222	0.000000	0.000000	0.000000	-0.004628	-0.010550	0.027671	0.000000	0.000000	2.000000	54.000000	0.000000
3693.347173	-0.077287	0.547015	0.005117	82.067886	10.421709	92.543091	-1.135636	0.000000	-0.255834	0.000000	0.000000	0.000000	-0.004628	-0.010550	0.027671	0.000000	0.000000	2.000000	54.000000	0.000000
3693.350506	-0.077291	0.547006	0.005140	82.067886	10.421709	92.543091	-1.135636	0.000000	-0.255834	0.000000	0.000000	0.000000	-0.001155	-0.002637	0.006917	0.000000	0.000000	2.000000	54.000000	0.000000
3693.353840	-0.077291	0.547006	0.005140	82.067886	10.421709	92.543091	-1.135636	0.000000	-0.255834	0.000000	0.000000	0.000000	-0.001155	-0.002637	0.006917	0.000000	0.000000	2.000000	54.000000	0.000000
3693.357173	-0.077291	0.547006	0.005140	82.067368	10.430558	92.553764	-1.135636	0.000000	-0.255834	0.000000	0.000000	0.000000	-0.001155	-0.002637	0.006917	0.000000	0.000000	2.000000	54.000000	0.000000
3693.360506	-0.077291	0.547006	0.005140	82.067368	10.430558	92.553764	-1.135636	0.000000	-0.255834	0.000000	0.000000	0.000000	-0.001155	-0.002637	0.006917	0.000000	0.000000	2.000000	54.000000	0.000000
3693.363840	-0.077295	0.546997	0.005163	82.067368	10.430558	92.553764	-1.135636	0.000000	-0.255834	0.000000	0.000000	0.000000	-0.001156	-0.002663	0.006917	0.000000	0.000000	2.000000	54.000000	0.000000
3693.367173	-0.077295	0.546997	0.005163	82.064415	10.422903	92.546021	-1.135444	0.000000	-0.256987	0.000000	0.000000	0.000000	-0.001156	-0.002663	0.006917	0.000000	0.000000	2.000000	54.000000	0.000000
3693.370506	-0.077295	0.546997	0.005163	82.064415	10.422903	92.546021	-1.135444	0.000000	-0.256987	0.000000	0.000000	0.000000	-0.001156	-0.002663	0.006917	0.000000	0.000000	2.000000	54.000000	0.000000
3693.373840	-0.077295	0.546997	0.005163	82.064415	10.422903	92.546021	-1.135444	0.000000	-0.256987	0.000000	0.000000	0.000000	-0.001156	-0.002663	0.006917	0.000000	0.000000	2.000000	54.000000	0.000000
3693.377173	-0.077275	0.547040	0.005180	82.064415	10.425587	92.546013	-1.135251	0.000000	-0.258140	0.000000	0.000000	0.000000	0.005914	0.012745	0.005114	0.000000	0.000000	2.000000	54.000000	0.000000
3693.380506	-0.077275	0.547040	0.005180	82.064415	10.425587	92.546013	-1.135251	0.000000	-0.258140	0.000000	0.000000	0.000000	0.005914	0.012745	0.005114	0.000000	0.000000	2.000000	54.000000	0.000000
3693.383840	-0.077275	0.547040	0.005180	82.064415	10.425587	92.546013	-1.135251	0.000000	-0.258140	0.000000	0.000000	0.000000	0.005914	0.012745	0.005114	0.000000	0.000000	2.000000	54.000000	0.000000
3693.387173	-0.077275	0.547040	0.005180	82.061455	10.415245	92.538292	-1.136237	0.000000	-0.258992	0.000000	0.000000	0.000000	0.005914	0.012745	0.005114	0.000000	0.000000	2.000000	54.000000	0.000000
3693.390506	-0.077297	0.547040	0.005176	82.061455	10.415245	92.538292	-1.136237	0.000000	-0.258992	0.000000	0.000000	0.000000	-0.006585	-0.000004	-0.001101	0.000000	0.000000	2.000000	54.000000	0.000000
3693.393840	-0.077297	0.547040	0.005176	82.061455	10.415245	92.538292	-1.136237	0.000000	-0.258992	0.000000	0.000000	0.000000	-0.006585	-0.000004	-0.001101	0.000000	0.000000	2.000000	54.000000	0.000000
3693.397173	-0.077297	0.547040	0.005176	82.061455	10.415245	92.538292	-1.136237	0.000000	-0.258992	0.000000	0.000000	0.000000	-0.006585	-0.000004	-0.001101	0.000000	0.000000	2.000000	54.000000	0.000000
3693.400506	-0.077297	0.547040	0.005176	82.061455	10.415245	92.538292	-1.136237	0.000000	-0.258992	0.000000	0.000000	0.000000	-0.006585	-0.000004	-0.001101	0.000000	0.000000	2.000000	54.000000	0.000000
3693.403840	-0.077304	0.547048	0.005217	82.061455	10.415245	92.538292	-1.136237	0.000000	-0.258992	0.000000	0.000000	0.000000	-0.002071	0.002394	0.012382	0.000000	0.000000	2.000000	54.000000	0.000000
3693.407173	-0.077304	0.547048	0.005217	82.058533	10.407584	92.530556	-1.135139	0.000000	-0.258808	0.000000	0.000000	0.000000	-0.002071	0.002394	0.012382	0.000000	0.000000	2.000000	54.000000	0.000000
3693.410506	-0.077304	0.547048	0.005217	82.058533	10.407584	92.530556	-1.135139	0.000000	-0.258808	0.000000	0.000000	0.000000	-0.002071	0.002394	0.012382	0.000000	0.000000	2.000000	54.000000	0.000000
3693.413840	-0.077304	0.547048	0.005217	82.058533	10.407584	92.530556	-1.135139	0.000000	-0.258808	0.000000	0.000000	0.000000	-0.002071	0.002394	0.012382	0.000000	0.000000	2.000000	54.000000	0.000000
3693.417173	-0.077304	0.547048	0.005217	82.058533	10.407584	92.530556	-1.134794	0.000000	-0.260872	0.000000	0.000000	0.000000	0.000001	-0.000002	-0.000000	0.000000	0.000000	2.000000	54.000000	0.000000
3693.420506	-0.077304	0.547048	0.005217	82.058533	10.407584	92.530556	-1.134794	0.000000	-0.260872	0.000000	0.000000	0.000000	0.000001	-0.000002	-0.000000	0.000000	0.000000	2.000000	54.000000	0.000000
3693.423840	-0.077304	0.547048	0.005217	82.058533	10.407584	92.530556	-1.134794	0.000000	-0.260872	0.000000	0.000000	0.000000	0.000001	-0.000002	-0.000000	0.000000	0.000000	2.000000	54.000000	0.000000
3693.427173	-0.077304	0.547048	0.005217	82.058533	10.407584	92.530556	-1.134794	0.000000	-0.260872	0.000000	0.000000	0.000000	0.000001	-0.000002	-0.000000	0.000000	0.000000	2.000000	54.000000	0.000000
3693.430506	-0.077304	0.547048	0.005217	82.058533	10.407584	92.530556	-1.134794	0.000000	-0.260872	0.000000	0.000000	0.000000	0.000001	-0.000002	-0.000000	0.000000	0.000000	2.000000	54.000000	0.000000
3693.433840	-0.077304	0.547048	0.005217	82.058533	10.407584	92.530556	-1.134794	0.000000	-0.260872	0.000000	0.000000	0.000000	0.000001	-0.000002	-0.000000	0.000000	0.000000	2.000000	54.000000	0.000000
3693.437173	-0.077304	0.547048	0.005217	82.055573	10.399993	92.522873	-1.134794	0.000000	-0.260872	0.000000	0.000000	0.000000	0.000001	-0.000002	-0.000000	0.000000	0.000000	2.000000	54.000000	0.000000
3693.440506	-0.077304	0.547048	0.005217	82.055573	10.399993	92.522873	-1.134794	0.000000	-0.260872	0.000000	0.000000	0.000000	0.000001	-0.000002	-0.000000	0.000000	0.000000	2.000000	54.000000	0.000000
3693.443840	-0.077307	0.547064	0.005236	82.055573	10.399993	92.522873	-1.134794	0.000000	-0.260872	0.000000	0.000000	0.000000	-0.000913	0.005034	0.005465	0.000000	0.000000	2.000000	54.000000	0.000000
3693.447173	-0.077307	0.547064	0.005236	82.049736	10.390162	92.507469	-1.134794	0.000000	-0.260872	0.000000	0.000000	0.000000	-0.000913	0.005034	0.005465	0.000000	0.000000	2.000000	54.000000	0.000000
3693.450506	-0.077307	0.547064	0.005236	82.049736	10.390162	92.507469	-1.134794	0.000000	-0.260872	0.000000	0.000000	0.000000	-0.000913	0.005034	0.005465	0.000000	0.000000	2.000000	54.000000	0.000000
3693.453840	-0.077307	0.547064	0.005236	82.049736	10.390162	92.507469	-1.134794	0.000000	-0.260872	0.000000	0.000000	0.000000	-0.000913	0.005034	0.005465	0.000000	0.000000	2.000000	54.000000	0.000000
3693.457173	-0.077213	0.547149	0.005345	82.041397	10.366718	92.473839	-1.134642	0.000000	-0.261783	0.000000	0.000000	0.000000	0.028367	0.025241	0.032821	0.000000	0.000000	2.000000	54.000000	0.000000
3693.460506	-0.077213	0.547149	0.005345	82.041397	10.366718	92.473839	-1.134642	0.000000	-0.261783	0.000000	0.000000	0.000000	0.028367	0.025241	0.032821	0.000000	0.000000	2.000000	54.000000	0.000000
3693.463840	-0.077213	0.547149	0.005345	82.041397	10.366718	92.473839	-1.134642	0.000000	-0.261783	0.000000	0.000000	0.000000	0.028367	0.025241	0.032821	0.000000	0.000000	2.000000	54.000000	0.000000
3693.467173	-0.077213	0.547149	0.005345	82.030159	10.335750	92.432594	-1.139370	0.000000	-0.267253	0.000000	0.000000	0.000000	0.028367	0.025241	0.032821	0.000000	0.000000	2.000000	54.000000	0.000000
3693.470506	-0.077141	0.547207	0.005456	82.030159	10.335750	92.432594	-1.139370	0.000000	-0.267253	0.000000	0.000000	0.000000	0.021552	0.017552	0.033165	0.000000	0.000000	2.000000	54.000000	0.000000
3693.473840	-0.077141	0.547207	0.005456	82.030159	10.335750	92.432594	-1.139370	0.000000	-0.267253	0.000000	0.000000	0.000000	0.021552	0.017552	0.033165	0.000000	0.000000	2.000000	54.000000	0.000000
3693.477173	-0.077080	0.547265	0.005630	82.019966	10.292741	92.370262	-1.139370	0.000000	-0.267253	0.000000	0.000000	0.000000	0.018352	0.017314	0.052454	0.000000	1.000000	2.000000	54.000000	0.000000
3693.480506	-0.077080	0.547265	0.005630	82.019966	10.292741	92.370262	-1.139370	0.000000	-0.267253	0.000000	0.000000	0.000000	0.018352	0.017314	0.052454	0.000000	1.000000	2.000000	54.000000	0.000000
