# Supplementary material for: Haptic Guidance Needs to Be Intuitive Not Just Informative to Improve Human Motor Accuracy
Source: PLoS One. 2016 Mar 16;11(3):e0150912. doi: 10.1371/journal.pone.0150912 (PMC4794196; doi:10.1371/journal.pone.0150912)
Supplement: S2 Data — (ZIP) [file pone.0150912.s002.zip › Subject1/exp2_0055.txt]

Time	PosX	PosY	PosZ	RotX	RotY	RotZ	ForceX	ForceY	ForceZ	MomentX	MomentY	MomentZ	VelocityX	VelocityY	VelocityZ	CalibratedWeight	ButtonDown	Condition	Trial	Visual
3695.353840	0.006288	0.564104	0.252822	84.153267	17.759493	87.448212	0.000000	0.000000	0.000000	0.000000	0.000000	0.000000	0.000437	-0.016366	0.049388	0.000000	1.000000	2.000000	55.000000	0.000000
3695.357173	0.006589	0.564033	0.252610	84.181694	17.316448	86.954132	1.738806	0.000000	-4.687915	0.000000	0.000000	0.000000	0.090421	-0.021318	-0.063318	0.000000	1.000000	2.000000	55.000000	0.000000
3695.360506	0.006589	0.564033	0.252610	84.181694	17.316448	86.954132	1.738806	0.000000	-4.687915	0.000000	0.000000	0.000000	0.090421	-0.021318	-0.063318	0.000000	1.000000	2.000000	55.000000	0.000000
3695.363840	0.006589	0.564033	0.252610	84.181694	17.316448	86.954132	1.738806	0.000000	-4.687915	0.000000	0.000000	0.000000	0.090421	-0.021318	-0.063318	0.000000	1.000000	2.000000	55.000000	0.000000
3695.367173	0.006589	0.564033	0.252610	84.239250	16.758070	86.312241	1.734144	0.000000	-4.689642	0.000000	0.000000	0.000000	0.090421	-0.021318	-0.063318	0.000000	1.000000	2.000000	55.000000	0.000000
3695.370506	0.007061	0.563791	0.252580	84.239250	16.758070	86.312241	1.734144	0.000000	-4.689642	0.000000	0.000000	0.000000	0.141438	-0.072549	-0.009229	0.000000	1.000000	2.000000	55.000000	0.000000
3695.373840	0.007061	0.563791	0.252580	84.239250	16.758070	86.312241	1.734144	0.000000	-4.689642	0.000000	0.000000	0.000000	0.141438	-0.072549	-0.009229	0.000000	1.000000	2.000000	55.000000	0.000000
3695.377173	0.007495	0.563555	0.252188	84.324387	16.039583	85.484734	1.734144	0.000000	-4.689642	0.000000	0.000000	0.000000	0.130175	-0.070958	-0.117505	0.000000	1.000000	2.000000	55.000000	0.000000
3695.380506	0.007495	0.563555	0.252188	84.324387	16.039583	85.484734	1.734144	0.000000	-4.689642	0.000000	0.000000	0.000000	0.130175	-0.070958	-0.117505	0.000000	1.000000	2.000000	55.000000	0.000000
3695.383840	0.007495	0.563555	0.252188	84.324387	16.039583	85.484734	1.734144	0.000000	-4.689642	0.000000	0.000000	0.000000	0.130175	-0.070958	-0.117505	0.000000	1.000000	2.000000	55.000000	0.000000
3695.387173	0.007495	0.563555	0.252188	84.446739	13.504190	82.725945	1.721871	0.000000	-4.694162	0.000000	0.000000	0.000000	0.130175	-0.070958	-0.117505	0.000000	1.000000	2.000000	55.000000	0.000000
3695.390506	0.008092	0.563423	0.251433	84.446739	13.504190	82.725945	1.721871	0.000000	-4.694162	0.000000	0.000000	0.000000	0.179277	-0.039592	-0.226472	0.000000	1.000000	2.000000	55.000000	0.000000
3695.393840	0.008092	0.563423	0.251433	84.446739	13.504190	82.725945	1.721871	0.000000	-4.694162	0.000000	0.000000	0.000000	0.179277	-0.039592	-0.226472	0.000000	1.000000	2.000000	55.000000	0.000000
3695.397173	0.008956	0.563091	0.250530	84.512375	8.364941	77.190948	1.721871	0.000000	-4.694162	0.000000	0.000000	0.000000	0.258990	-0.099447	-0.270931	0.000000	1.000000	2.000000	55.000000	0.000000
3695.400506	0.008956	0.563091	0.250530	84.512375	8.364941	77.190948	1.721871	0.000000	-4.694162	0.000000	0.000000	0.000000	0.258990	-0.099447	-0.270931	0.000000	1.000000	2.000000	55.000000	0.000000
3695.403840	0.008956	0.563091	0.250530	84.512375	8.364941	77.190948	1.721871	0.000000	-4.694162	0.000000	0.000000	0.000000	0.258990	-0.099447	-0.270931	0.000000	1.000000	2.000000	55.000000	0.000000
3695.407173	0.009749	0.562772	0.249576	84.294327	1.489406	69.810631	1.707765	0.000000	-4.699312	0.000000	0.000000	0.000000	0.237981	-0.095663	-0.286305	0.000000	1.000000	2.000000	55.000000	0.000000
3695.410506	0.009749	0.562772	0.249576	84.294327	1.489406	69.810631	1.707765	0.000000	-4.699312	0.000000	0.000000	0.000000	0.237981	-0.095663	-0.286305	0.000000	1.000000	2.000000	55.000000	0.000000
3695.413840	0.009749	0.562772	0.249576	84.294327	1.489406	69.810631	1.707765	0.000000	-4.699312	0.000000	0.000000	0.000000	0.237981	-0.095663	-0.286305	0.000000	1.000000	2.000000	55.000000	0.000000
3695.417173	0.010873	0.562474	0.248484	83.753204	-5.434679	62.286572	1.700333	0.000000	-4.702006	0.000000	0.000000	0.000000	0.337239	-0.089573	-0.327545	0.000000	1.000000	2.000000	55.000000	0.000000
3695.420506	0.010873	0.562474	0.248484	83.753204	-5.434679	62.286572	1.700333	0.000000	-4.702006	0.000000	0.000000	0.000000	0.337239	-0.089573	-0.327545	0.000000	1.000000	2.000000	55.000000	0.000000
3695.423840	0.010873	0.562474	0.248484	83.753204	-5.434679	62.286572	1.700333	0.000000	-4.702006	0.000000	0.000000	0.000000	0.337239	-0.089573	-0.327545	0.000000	1.000000	2.000000	55.000000	0.000000
3695.427173	0.012226	0.562162	0.247291	82.970779	-10.761066	56.332462	1.688111	0.000000	-4.706409	0.000000	0.000000	0.000000	0.405929	-0.093718	-0.357983	0.000000	1.000000	2.000000	55.000000	0.000000
3695.430506	0.012226	0.562162	0.247291	82.970779	-10.761066	56.332462	1.688111	0.000000	-4.706409	0.000000	0.000000	0.000000	0.405929	-0.093718	-0.357983	0.000000	1.000000	2.000000	55.000000	0.000000
3695.433840	0.012226	0.562162	0.247291	82.970779	-10.761066	56.332462	1.688111	0.000000	-4.706409	0.000000	0.000000	0.000000	0.405929	-0.093718	-0.357983	0.000000	1.000000	2.000000	55.000000	0.000000
3695.437173	0.013508	0.561849	0.246093	82.085823	-14.122401	52.577602	1.672484	0.000000	-4.711984	0.000000	0.000000	0.000000	0.384498	-0.093715	-0.359338	0.000000	1.000000	2.000000	55.000000	0.000000
3695.440506	0.013508	0.561849	0.246093	82.085823	-14.122401	52.577602	1.672484	0.000000	-4.711984	0.000000	0.000000	0.000000	0.384498	-0.093715	-0.359338	0.000000	1.000000	2.000000	55.000000	0.000000
3695.443840	0.013508	0.561849	0.246093	82.085823	-14.122401	52.577602	1.672484	0.000000	-4.711984	0.000000	0.000000	0.000000	0.384498	-0.093715	-0.359338	0.000000	1.000000	2.000000	55.000000	0.000000
3695.447173	0.014783	0.561600	0.244785	81.209656	-15.844497	50.948532	1.657896	0.000000	-4.717137	0.000000	0.000000	0.000000	0.382498	-0.074871	-0.392443	0.000000	1.000000	2.000000	55.000000	0.000000
3695.450506	0.014783	0.561600	0.244785	81.209656	-15.844497	50.948532	1.657896	0.000000	-4.717137	0.000000	0.000000	0.000000	0.382498	-0.074871	-0.392443	0.000000	1.000000	2.000000	55.000000	0.000000
3695.453840	0.014783	0.561600	0.244785	81.209656	-15.844497	50.948532	1.657896	0.000000	-4.717137	0.000000	0.000000	0.000000	0.382498	-0.074871	-0.392443	0.000000	1.000000	2.000000	55.000000	0.000000
3695.457173	0.016018	0.561379	0.243403	80.409950	-16.227774	50.878647	1.643891	0.000000	-4.722036	0.000000	0.000000	0.000000	0.370588	-0.066267	-0.414441	0.000000	1.000000	2.000000	55.000000	0.000000
3695.460506	0.016018	0.561379	0.243403	80.409950	-16.227774	50.878647	1.643891	0.000000	-4.722036	0.000000	0.000000	0.000000	0.370588	-0.066267	-0.414441	0.000000	1.000000	2.000000	55.000000	0.000000
3695.463840	0.016018	0.561379	0.243403	80.409950	-16.227774	50.878647	1.643891	0.000000	-4.722036	0.000000	0.000000	0.000000	0.370588	-0.066267	-0.414441	0.000000	1.000000	2.000000	55.000000	0.000000
3695.467173	0.017182	0.561200	0.242043	79.704933	-15.512933	51.723034	1.630820	0.000000	-4.726566	0.000000	0.000000	0.000000	0.349352	-0.053557	-0.408101	0.000000	1.000000	2.000000	55.000000	0.000000
3695.470506	0.017182	0.561200	0.242043	79.704933	-15.512933	51.723034	1.630820	0.000000	-4.726566	0.000000	0.000000	0.000000	0.349352	-0.053557	-0.408101	0.000000	1.000000	2.000000	55.000000	0.000000
3695.473840	0.017182	0.561200	0.242043	79.704933	-15.512933	51.723034	1.630820	0.000000	-4.726566	0.000000	0.000000	0.000000	0.349352	-0.053557	-0.408101	0.000000	1.000000	2.000000	55.000000	0.000000
3695.477173	0.018277	0.561123	0.240711	79.081856	-14.218036	52.903198	1.618673	0.000000	-4.730740	0.000000	0.000000	0.000000	0.328324	-0.023055	-0.399406	0.000000	1.000000	2.000000	55.000000	0.000000
3695.480506	0.018277	0.561123	0.240711	79.081856	-14.218036	52.903198	1.618673	0.000000	-4.730740	0.000000	0.000000	0.000000	0.328324	-0.023055	-0.399406	0.000000	1.000000	2.000000	55.000000	0.000000
3695.483840	0.018277	0.561123	0.240711	79.081856	-14.218036	52.903198	1.618673	0.000000	-4.730740	0.000000	0.000000	0.000000	0.328324	-0.023055	-0.399406	0.000000	1.000000	2.000000	55.000000	0.000000
3695.487173	0.019268	0.561084	0.239372	78.490219	-13.038575	53.983246	1.607419	0.000000	-4.734575	0.000000	0.000000	0.000000	0.297213	-0.011908	-0.401837	0.000000	0.000000	2.000000	55.000000	0.000000
3695.490506	0.019268	0.561084	0.239372	78.490219	-13.038575	53.983246	1.607419	0.000000	-4.734575	0.000000	0.000000	0.000000	0.297213	-0.011908	-0.401837	0.000000	0.000000	2.000000	55.000000	0.000000
3695.493840	0.019268	0.561084	0.239372	78.490219	-13.038575	53.983246	1.607419	0.000000	-4.734575	0.000000	0.000000	0.000000	0.297213	-0.011908	-0.401837	0.000000	0.000000	2.000000	55.000000	0.000000
3695.497173	0.020355	0.561128	0.238077	77.924225	-11.944331	55.001797	1.597904	0.000000	-4.737795	0.000000	0.000000	0.000000	0.326168	0.013404	-0.388625	0.000000	0.000000	2.000000	55.000000	0.000000
3695.500506	0.020355	0.561128	0.238077	77.924225	-11.944331	55.001797	1.597904	0.000000	-4.737795	0.000000	0.000000	0.000000	0.326168	0.013404	-0.388625	0.000000	0.000000	2.000000	55.000000	0.000000
3695.503840	0.020355	0.561128	0.238077	77.924225	-11.944331	55.001797	1.597904	0.000000	-4.737795	0.000000	0.000000	0.000000	0.326168	0.013404	-0.388625	0.000000	0.000000	2.000000	55.000000	0.000000
3695.507173	0.021504	0.561172	0.236774	77.411652	-10.595469	56.481693	1.586270	0.000000	-4.741703	0.000000	0.000000	0.000000	0.344666	0.012994	-0.390673	0.000000	0.000000	2.000000	55.000000	0.000000
3695.510506	0.021504	0.561172	0.236774	77.411652	-10.595469	56.481693	1.586270	0.000000	-4.741703	0.000000	0.000000	0.000000	0.344666	0.012994	-0.390673	0.000000	0.000000	2.000000	55.000000	0.000000
3695.513840	0.021504	0.561172	0.236774	77.411652	-10.595469	56.481693	1.586270	0.000000	-4.741703	0.000000	0.000000	0.000000	0.344666	0.012994	-0.390673	0.000000	0.000000	2.000000	55.000000	0.000000
3695.517173	0.022782	0.561185	0.235532	76.985512	-8.818926	58.961746	1.573407	0.000000	-4.745987	0.000000	0.000000	0.000000	0.383457	0.004114	-0.372735	0.000000	0.000000	2.000000	55.000000	0.000000
3695.520506	0.022782	0.561185	0.235532	76.985512	-8.818926	58.961746	1.573407	0.000000	-4.745987	0.000000	0.000000	0.000000	0.383457	0.004114	-0.372735	0.000000	0.000000	2.000000	55.000000	0.000000
3695.523840	0.022782	0.561185	0.235532	76.985512	-8.818926	58.961746	1.573407	0.000000	-4.745987	0.000000	0.000000	0.000000	0.383457	0.004114	-0.372735	0.000000	0.000000	2.000000	55.000000	0.000000
3695.527173	0.024255	0.561132	0.234352	76.643112	-6.833740	62.237408	1.557654	0.000000	-4.751180	0.000000	0.000000	0.000000	0.441906	-0.016021	-0.353867	0.000000	0.000000	2.000000	55.000000	0.000000
3695.530506	0.024255	0.561132	0.234352	76.643112	-6.833740	62.237408	1.557654	0.000000	-4.751180	0.000000	0.000000	0.000000	0.441906	-0.016021	-0.353867	0.000000	0.000000	2.000000	55.000000	0.000000
3695.533840	0.024255	0.561132	0.234352	76.643112	-6.833740	62.237408	1.557654	0.000000	-4.751180	0.000000	0.000000	0.000000	0.441906	-0.016021	-0.353867	0.000000	0.000000	2.000000	55.000000	0.000000
3695.537173	0.025763	0.561107	0.233357	76.440292	-4.961580	65.413429	1.537727	0.000000	-4.757667	0.000000	0.000000	0.000000	0.452337	-0.007616	-0.298588	0.000000	0.000000	2.000000	55.000000	0.000000
3695.540506	0.025763	0.561107	0.233357	76.440292	-4.961580	65.413429	1.537727	0.000000	-4.757667	0.000000	0.000000	0.000000	0.452337	-0.007616	-0.298588	0.000000	0.000000	2.000000	55.000000	0.000000
3695.543840	0.025763	0.561107	0.233357	76.440292	-4.961580	65.413429	1.537727	0.000000	-4.757667	0.000000	0.000000	0.000000	0.452337	-0.007616	-0.298588	0.000000	0.000000	2.000000	55.000000	0.000000
3695.547173	0.027144	0.561055	0.232578	76.591454	-3.320351	68.426407	1.515783	0.000000	-4.764704	0.000000	0.000000	0.000000	0.414287	-0.015379	-0.233808	0.000000	0.000000	2.000000	55.000000	0.000000
3695.550506	0.027144	0.561055	0.232578	76.591454	-3.320351	68.426407	1.515783	0.000000	-4.764704	0.000000	0.000000	0.000000	0.414287	-0.015379	-0.233808	0.000000	0.000000	2.000000	55.000000	0.000000
3695.553840	0.027144	0.561055	0.232578	76.591454	-3.320351	68.426407	1.515783	0.000000	-4.764704	0.000000	0.000000	0.000000	0.414287	-0.015379	-0.233808	0.000000	0.000000	2.000000	55.000000	0.000000
3695.557173	0.028559	0.561002	0.231908	77.191940	-1.721806	71.172882	1.494660	0.000000	-4.771372	0.000000	0.000000	0.000000	0.424589	-0.016078	-0.200981	0.000000	0.000000	2.000000	55.000000	0.000000
3695.560506	0.028559	0.561002	0.231908	77.191940	-1.721806	71.172882	1.494660	0.000000	-4.771372	0.000000	0.000000	0.000000	0.424589	-0.016078	-0.200981	0.000000	0.000000	2.000000	55.000000	0.000000
3695.563840	0.028559	0.561002	0.231908	77.191940	-1.721806	71.172882	1.494660	0.000000	-4.771372	0.000000	0.000000	0.000000	0.424589	-0.016078	-0.200981	0.000000	0.000000	2.000000	55.000000	0.000000
3695.567173	0.030070	0.560932	0.231249	78.264725	0.433906	74.172195	1.472026	0.000000	-4.778403	0.000000	0.000000	0.000000	0.453433	-0.021060	-0.197711	0.000000	0.000000	2.000000	55.000000	0.000000
3695.570506	0.030070	0.560932	0.231249	78.264725	0.433906	74.172195	1.472026	0.000000	-4.778403	0.000000	0.000000	0.000000	0.453433	-0.021060	-0.197711	0.000000	0.000000	2.000000	55.000000	0.000000
3695.573840	0.030070	0.560932	0.231249	78.264725	0.433906	74.172195	1.472026	0.000000	-4.778403	0.000000	0.000000	0.000000	0.453433	-0.021060	-0.197711	0.000000	0.000000	2.000000	55.000000	0.000000
3695.577173	0.031646	0.560866	0.230615	79.615524	4.040165	78.505867	1.447274	0.000000	-4.785959	0.000000	0.000000	0.000000	0.472615	-0.019643	-0.190220	0.000000	0.000000	2.000000	55.000000	0.000000
3695.580506	0.031646	0.560866	0.230615	79.615524	4.040165	78.505867	1.447274	0.000000	-4.785959	0.000000	0.000000	0.000000	0.472615	-0.019643	-0.190220	0.000000	0.000000	2.000000	55.000000	0.000000
3695.583840	0.031646	0.560866	0.230615	79.615524	4.040165	78.505867	1.447274	0.000000	-4.785959	0.000000	0.000000	0.000000	0.472615	-0.019643	-0.190220	0.000000	0.000000	2.000000	55.000000	0.000000
3695.587173	0.033348	0.560854	0.229946	80.943405	10.111782	85.487587	1.420899	0.000000	-4.793855	0.000000	0.000000	0.000000	0.510556	-0.003488	-0.200732	0.000000	0.000000	2.000000	55.000000	0.000000
3695.590506	0.033348	0.560854	0.229946	80.943405	10.111782	85.487587	1.420899	0.000000	-4.793855	0.000000	0.000000	0.000000	0.510556	-0.003488	-0.200732	0.000000	0.000000	2.000000	55.000000	0.000000
3695.593840	0.033348	0.560854	0.229946	80.943405	10.111782	85.487587	1.420899	0.000000	-4.793855	0.000000	0.000000	0.000000	0.510556	-0.003488	-0.200732	0.000000	0.000000	2.000000	55.000000	0.000000
3695.597173	0.035135	0.560893	0.229095	82.092323	19.367329	95.839874	1.392009	0.000000	-4.802323	0.000000	0.000000	0.000000	0.536290	0.011699	-0.255162	0.000000	0.000000	2.000000	55.000000	0.000000
3695.600506	0.035135	0.560893	0.229095	82.092323	19.367329	95.839874	1.392009	0.000000	-4.802323	0.000000	0.000000	0.000000	0.536290	0.011699	-0.255162	0.000000	0.000000	2.000000	55.000000	0.000000
3695.603840	0.035135	0.560893	0.229095	82.092323	19.367329	95.839874	1.392009	0.000000	-4.802323	0.000000	0.000000	0.000000	0.536290	0.011699	-0.255162	0.000000	0.000000	2.000000	55.000000	0.000000
3695.607173	0.037036	0.560973	0.227996	82.905769	32.080566	109.820084	1.362128	0.000000	-4.810884	0.000000	0.000000	0.000000	0.570202	0.023863	-0.329804	0.000000	0.000000	2.000000	55.000000	0.000000
3695.610506	0.037036	0.560973	0.227996	82.905769	32.080566	109.820084	1.362128	0.000000	-4.810884	0.000000	0.000000	0.000000	0.570202	0.023863	-0.329804	0.000000	0.000000	2.000000	55.000000	0.000000
3695.613840	0.037036	0.560973	0.227996	82.905769	32.080566	109.820084	1.362128	0.000000	-4.810884	0.000000	0.000000	0.000000	0.570202	0.023863	-0.329804	0.000000	0.000000	2.000000	55.000000	0.000000
3695.617173	0.039112	0.561188	0.226643	83.250000	47.138752	126.295731	1.330995	0.000000	-4.819591	0.000000	0.000000	0.000000	0.622805	0.064536	-0.405656	0.000000	0.000000	2.000000	55.000000	0.000000
3695.620506	0.039112	0.561188	0.226643	83.250000	47.138752	126.295731	1.330995	0.000000	-4.819591	0.000000	0.000000	0.000000	0.622805	0.064536	-0.405656	0.000000	0.000000	2.000000	55.000000	0.000000
3695.623840	0.039112	0.561188	0.226643	83.250000	47.138752	126.295731	1.330995	0.000000	-4.819591	0.000000	0.000000	0.000000	0.622805	0.064536	-0.405656	0.000000	0.000000	2.000000	55.000000	0.000000
3695.627173	0.041387	0.561506	0.224956	83.115898	62.555756	143.370590	1.297258	0.000000	-4.828781	0.000000	0.000000	0.000000	0.682657	0.095528	-0.506381	0.000000	0.000000	2.000000	55.000000	0.000000
3695.630506	0.041387	0.561506	0.224956	83.115898	62.555756	143.370590	1.297258	0.000000	-4.828781	0.000000	0.000000	0.000000	0.682657	0.095528	-0.506381	0.000000	0.000000	2.000000	55.000000	0.000000
3695.633840	0.041387	0.561506	0.224956	83.115898	62.555756	143.370590	1.297258	0.000000	-4.828781	0.000000	0.000000	0.000000	0.682657	0.095528	-0.506381	0.000000	0.000000	2.000000	55.000000	0.000000
3695.637173	0.044051	0.561889	0.222920	82.600471	76.129189	158.795853	1.260669	0.000000	-4.838462	0.000000	0.000000	0.000000	0.799187	0.114703	-0.610540	0.000000	0.000000	2.000000	55.000000	0.000000
3695.640506	0.044051	0.561889	0.222920	82.600471	76.129189	158.795853	1.260669	0.000000	-4.838462	0.000000	0.000000	0.000000	0.799187	0.114703	-0.610540	0.000000	0.000000	2.000000	55.000000	0.000000
3695.643840	0.044051	0.561889	0.222920	82.600471	76.129189	158.795853	1.260669	0.000000	-4.838462	0.000000	0.000000	0.000000	0.799187	0.114703	-0.610540	0.000000	0.000000	2.000000	55.000000	0.000000
3695.647173	0.047090	0.562206	0.220450	81.871140	87.240494	171.641586	1.217151	0.000000	-4.849592	0.000000	0.000000	0.000000	0.911689	0.095264	-0.741049	0.000000	0.000000	2.000000	55.000000	0.000000
3695.650506	0.047090	0.562206	0.220450	81.871140	87.240494	171.641586	1.217151	0.000000	-4.849592	0.000000	0.000000	0.000000	0.911689	0.095264	-0.741049	0.000000	0.000000	2.000000	55.000000	0.000000
3695.653840	0.047090	0.562206	0.220450	81.871140	87.240494	171.641586	1.217151	0.000000	-4.849592	0.000000	0.000000	0.000000	0.911689	0.095264	-0.741049	0.000000	0.000000	2.000000	55.000000	0.000000
3695.657173	0.050528	0.562462	0.217565	81.039413	96.362160	-177.921875	1.166897	0.000000	-4.861928	0.000000	0.000000	0.000000	1.031365	0.076786	-0.865424	0.000000	0.000000	2.000000	55.000000	0.000000
3695.660506	0.050528	0.562462	0.217565	81.039413	96.362160	-177.921875	1.166897	0.000000	-4.861928	0.000000	0.000000	0.000000	1.031365	0.076786	-0.865424	0.000000	0.000000	2.000000	55.000000	0.000000
3695.663840	0.050528	0.562462	0.217565	81.039413	96.362160	-177.921875	1.166897	0.000000	-4.861928	0.000000	0.000000	0.000000	1.031365	0.076786	-0.865424	0.000000	0.000000	2.000000	55.000000	0.000000
3695.667173	0.054440	0.562676	0.214143	80.168831	103.985252	-169.523819	1.108639	0.000000	-4.875543	0.000000	0.000000	0.000000	1.173548	0.064164	-1.026677	0.000000	0.000000	2.000000	55.000000	0.000000
3695.670506	0.054440	0.562676	0.214143	80.168831	103.985252	-169.523819	1.108639	0.000000	-4.875543	0.000000	0.000000	0.000000	1.173548	0.064164	-1.026677	0.000000	0.000000	2.000000	55.000000	0.000000
3695.673840	0.054440	0.562676	0.214143	80.168831	103.985252	-169.523819	1.108639	0.000000	-4.875543	0.000000	0.000000	0.000000	1.173548	0.064164	-1.026677	0.000000	0.000000	2.000000	55.000000	0.000000
3695.677173	0.058782	0.562855	0.210236	79.294281	110.579468	-162.677765	1.040484	0.000000	-4.890541	0.000000	0.000000	0.000000	1.302597	0.053728	-1.172062	0.000000	0.000000	2.000000	55.000000	0.000000
3695.680506	0.058782	0.562855	0.210236	79.294281	110.579468	-162.677765	1.040484	0.000000	-4.890541	0.000000	0.000000	0.000000	1.302597	0.053728	-1.172062	0.000000	0.000000	2.000000	55.000000	0.000000
3695.683840	0.058782	0.562855	0.210236	79.294281	110.579468	-162.677765	1.040484	0.000000	-4.890541	0.000000	0.000000	0.000000	1.302597	0.053728	-1.172062	0.000000	0.000000	2.000000	55.000000	0.000000
3695.687173	0.063532	0.563064	0.205784	78.494034	116.464615	-156.859207	0.961962	0.000000	-4.906590	0.000000	0.000000	0.000000	1.424827	0.062598	-1.335589	0.000000	0.000000	2.000000	55.000000	0.000000
3695.690506	0.063532	0.563064	0.205784	78.494034	116.464615	-156.859207	0.961962	0.000000	-4.906590	0.000000	0.000000	0.000000	1.424827	0.062598	-1.335589	0.000000	0.000000	2.000000	55.000000	0.000000
3695.693840	0.063532	0.563064	0.205784	78.494034	116.464615	-156.859207	0.961962	0.000000	-4.906590	0.000000	0.000000	0.000000	1.424827	0.062598	-1.335589	0.000000	0.000000	2.000000	55.000000	0.000000
3695.697173	0.068702	0.563266	0.200805	77.846672	122.122292	-151.174347	0.872490	0.000000	-4.923288	0.000000	0.000000	0.000000	1.551018	0.060732	-1.493665	0.000000	0.000000	2.000000	55.000000	0.000000
3695.700506	0.068702	0.563266	0.200805	77.846672	122.122292	-151.174347	0.872490	0.000000	-4.923288	0.000000	0.000000	0.000000	1.551018	0.060732	-1.493665	0.000000	0.000000	2.000000	55.000000	0.000000
3695.703840	0.068702	0.563266	0.200805	77.846672	122.122292	-151.174347	0.872490	0.000000	-4.923288	0.000000	0.000000	0.000000	1.551018	0.060732	-1.493665	0.000000	0.000000	2.000000	55.000000	0.000000
3695.707173	0.074296	0.563473	0.195257	77.429993	126.651024	-145.977737	0.770025	0.000000	-4.940350	0.000000	0.000000	0.000000	1.678472	0.062061	-1.664421	0.000000	0.000000	2.000000	55.000000	0.000000
3695.710506	0.074296	0.563473	0.195257	77.429993	126.651024	-145.977737	0.770025	0.000000	-4.940350	0.000000	0.000000	0.000000	1.678472	0.062061	-1.664421	0.000000	0.000000	2.000000	55.000000	0.000000
3695.713840	0.074296	0.563473	0.195257	77.429993	126.651024	-145.977737	0.770025	0.000000	-4.940350	0.000000	0.000000	0.000000	1.678472	0.062061	-1.664421	0.000000	0.000000	2.000000	55.000000	0.000000
3695.717173	0.080164	0.563774	0.189383	77.600739	128.430344	-142.966965	0.652566	0.000000	-4.957233	0.000000	0.000000	0.000000	1.760345	0.090229	-1.762279	0.000000	0.000000	2.000000	55.000000	0.000000
3695.720506	0.080164	0.563774	0.189383	77.600739	128.430344	-142.966965	0.652566	0.000000	-4.957233	0.000000	0.000000	0.000000	1.760345	0.090229	-1.762279	0.000000	0.000000	2.000000	55.000000	0.000000
3695.723840	0.080164	0.563774	0.189383	77.600739	128.430344	-142.966965	0.652566	0.000000	-4.957233	0.000000	0.000000	0.000000	1.760345	0.090229	-1.762279	0.000000	0.000000	2.000000	55.000000	0.000000
3695.727173	0.086254	0.564143	0.183160	78.165619	128.952042	-140.595444	0.520843	0.000000	-4.972798	0.000000	0.000000	0.000000	1.826908	0.110723	-1.866861	0.000000	0.000000	2.000000	55.000000	0.000000
3695.730506	0.086254	0.564143	0.183160	78.165619	128.952042	-140.595444	0.520843	0.000000	-4.972798	0.000000	0.000000	0.000000	1.826908	0.110723	-1.866861	0.000000	0.000000	2.000000	55.000000	0.000000
3695.733840	0.086254	0.564143	0.183160	78.165619	128.952042	-140.595444	0.520843	0.000000	-4.972798	0.000000	0.000000	0.000000	1.826908	0.110723	-1.866861	0.000000	0.000000	2.000000	55.000000	0.000000
3695.737173	0.092556	0.564427	0.176438	78.948517	129.048019	-138.057800	0.374193	0.000000	-4.985979	0.000000	0.000000	0.000000	1.890719	0.085091	-2.016562	0.000000	0.000000	2.000000	55.000000	0.000000
3695.740506	0.092556	0.564427	0.176438	78.948517	129.048019	-138.057800	0.374193	0.000000	-4.985979	0.000000	0.000000	0.000000	1.890719	0.085091	-2.016562	0.000000	0.000000	2.000000	55.000000	0.000000
3695.743840	0.092556	0.564427	0.176438	78.948517	129.048019	-138.057800	0.374193	0.000000	-4.985979	0.000000	0.000000	0.000000	1.890719	0.085091	-2.016562	0.000000	0.000000	2.000000	55.000000	0.000000
3695.747173	0.099052	0.564647	0.169251	79.946938	128.849655	-135.535309	0.210753	0.000000	-4.995556	0.000000	0.000000	0.000000	1.948678	0.066223	-2.156353	0.000000	0.000000	2.000000	55.000000	0.000000
3695.750506	0.099052	0.564647	0.169251	79.946938	128.849655	-135.535309	0.210753	0.000000	-4.995556	0.000000	0.000000	0.000000	1.948678	0.066223	-2.156353	0.000000	0.000000	2.000000	55.000000	0.000000
3695.753840	0.099052	0.564647	0.169251	79.946938	128.849655	-135.535309	0.210753	0.000000	-4.995556	0.000000	0.000000	0.000000	1.948678	0.066223	-2.156353	0.000000	0.000000	2.000000	55.000000	0.000000
3695.757173	0.105576	0.564794	0.161662	81.184349	127.883957	-134.360001	0.028006	0.000000	-4.999922	0.000000	0.000000	0.000000	1.957177	0.043807	-2.276495	0.000000	0.000000	2.000000	55.000000	0.000000
3695.760506	0.105576	0.564794	0.161662	81.184349	127.883957	-134.360001	0.028006	0.000000	-4.999922	0.000000	0.000000	0.000000	1.957177	0.043807	-2.276495	0.000000	0.000000	2.000000	55.000000	0.000000
3695.763840	0.105576	0.564794	0.161662	81.184349	127.883957	-134.360001	0.028006	0.000000	-4.999922	0.000000	0.000000	0.000000	1.957177	0.043807	-2.276495	0.000000	0.000000	2.000000	55.000000	0.000000
3695.767173	0.112145	0.564800	0.153706	82.643364	125.355896	-136.046921	-0.172353	0.000000	-4.997028	0.000000	0.000000	0.000000	1.970593	0.001975	-2.386827	0.000000	0.000000	2.000000	55.000000	0.000000
3695.770506	0.112145	0.564800	0.153706	82.643364	125.355896	-136.046921	-0.172353	0.000000	-4.997028	0.000000	0.000000	0.000000	1.970593	0.001975	-2.386827	0.000000	0.000000	2.000000	55.000000	0.000000
3695.773840	0.112145	0.564800	0.153706	82.643364	125.355896	-136.046921	-0.172353	0.000000	-4.997028	0.000000	0.000000	0.000000	1.970593	0.001975	-2.386827	0.000000	0.000000	2.000000	55.000000	0.000000
3695.777173	0.118686	0.564674	0.145420	84.298378	119.525200	-142.057159	-0.393830	0.000000	-4.984466	0.000000	0.000000	0.000000	1.962479	-0.037968	-2.485712	0.000000	0.000000	2.000000	55.000000	0.000000
3695.780506	0.118686	0.564674	0.145420	84.298378	119.525200	-142.057159	-0.393830	0.000000	-4.984466	0.000000	0.000000	0.000000	1.962479	-0.037968	-2.485712	0.000000	0.000000	2.000000	55.000000	0.000000
3695.783840	0.118686	0.564674	0.145420	84.298378	119.525200	-142.057159	-0.393830	0.000000	-4.984466	0.000000	0.000000	0.000000	1.962479	-0.037968	-2.485712	0.000000	0.000000	2.000000	55.000000	0.000000
3695.787173	0.125108	0.564354	0.136865	85.979515	106.281731	-155.782104	-0.637247	0.000000	-4.959225	0.000000	0.000000	0.000000	1.926417	-0.095843	-2.566765	0.000000	0.000000	2.000000	55.000000	0.000000
3695.790506	0.125108	0.564354	0.136865	85.979515	106.281731	-155.782104	-0.637247	0.000000	-4.959225	0.000000	0.000000	0.000000	1.926417	-0.095843	-2.566765	0.000000	0.000000	2.000000	55.000000	0.000000
3695.793840	0.125108	0.564354	0.136865	85.979515	106.281731	-155.782104	-0.637247	0.000000	-4.959225	0.000000	0.000000	0.000000	1.926417	-0.095843	-2.566765	0.000000	0.000000	2.000000	55.000000	0.000000
3695.797173	0.131352	0.563838	0.128106	87.188118	74.655800	172.789139	-0.902185	0.000000	-4.917933	0.000000	0.000000	0.000000	1.873485	-0.154778	-2.627617	0.000000	0.000000	2.000000	55.000000	0.000000
3695.800506	0.131352	0.563838	0.128106	87.188118	74.655800	172.789139	-0.902185	0.000000	-4.917933	0.000000	0.000000	0.000000	1.873485	-0.154778	-2.627617	0.000000	0.000000	2.000000	55.000000	0.000000
3695.803840	0.131352	0.563838	0.128106	87.188118	74.655800	172.789139	-0.902185	0.000000	-4.917933	0.000000	0.000000	0.000000	1.873485	-0.154778	-2.627617	0.000000	0.000000	2.000000	55.000000	0.000000
3695.807173	0.137345	0.563092	0.119228	86.855400	28.400740	127.866661	-1.188615	0.000000	-4.856665	0.000000	0.000000	0.000000	1.797833	-0.223935	-2.663491	0.000000	0.000000	2.000000	55.000000	0.000000
3695.810506	0.137345	0.563092	0.119228	86.855400	28.400740	127.866661	-1.188615	0.000000	-4.856665	0.000000	0.000000	0.000000	1.797833	-0.223935	-2.663491	0.000000	0.000000	2.000000	55.000000	0.000000
3695.813840	0.137345	0.563092	0.119228	86.855400	28.400740	127.866661	-1.188615	0.000000	-4.856665	0.000000	0.000000	0.000000	1.797833	-0.223935	-2.663491	0.000000	0.000000	2.000000	55.000000	0.000000
3695.817173	0.143003	0.562257	0.110369	85.078529	2.964483	104.582191	-1.494534	0.000000	-4.771412	0.000000	0.000000	0.000000	1.697362	-0.250476	-2.657638	0.000000	0.000000	2.000000	55.000000	0.000000
3695.820506	0.143003	0.562257	0.110369	85.078529	2.964483	104.582191	-1.494534	0.000000	-4.771412	0.000000	0.000000	0.000000	1.697362	-0.250476	-2.657638	0.000000	0.000000	2.000000	55.000000	0.000000
3695.823840	0.143003	0.562257	0.110369	85.078529	2.964483	104.582191	-1.494534	0.000000	-4.771412	0.000000	0.000000	0.000000	1.697362	-0.250476	-2.657638	0.000000	0.000000	2.000000	55.000000	0.000000
3695.827173	0.148363	0.561472	0.101648	82.813263	-6.991518	96.700211	-1.815236	0.000000	-4.658854	0.000000	0.000000	0.000000	1.607989	-0.235577	-2.616220	0.000000	0.000000	2.000000	55.000000	0.000000
3695.830506	0.148363	0.561472	0.101648	82.813263	-6.991518	96.700211	-1.815236	0.000000	-4.658854	0.000000	0.000000	0.000000	1.607989	-0.235577	-2.616220	0.000000	0.000000	2.000000	55.000000	0.000000
3695.833840	0.148363	0.561472	0.101648	82.813263	-6.991518	96.700211	-1.815236	0.000000	-4.658854	0.000000	0.000000	0.000000	1.607989	-0.235577	-2.616220	0.000000	0.000000	2.000000	55.000000	0.000000
3695.837173	0.153301	0.560783	0.093291	80.483322	-10.638848	94.528915	-2.148193	0.000000	-4.515004	0.000000	0.000000	0.000000	1.481332	-0.206624	-2.507247	0.000000	0.000000	2.000000	55.000000	0.000000
3695.840506	0.153301	0.560783	0.093291	80.483322	-10.638848	94.528915	-2.148193	0.000000	-4.515004	0.000000	0.000000	0.000000	1.481332	-0.206624	-2.507247	0.000000	0.000000	2.000000	55.000000	0.000000
3695.843840	0.153301	0.560783	0.093291	80.483322	-10.638848	94.528915	-2.148193	0.000000	-4.515004	0.000000	0.000000	0.000000	1.481332	-0.206624	-2.507247	0.000000	0.000000	2.000000	55.000000	0.000000
3695.847173	0.157751	0.560118	0.085376	78.287498	-11.013934	95.461143	-2.480414	0.000000	-4.341376	0.000000	0.000000	0.000000	1.335111	-0.199424	-2.374270	0.000000	0.000000	2.000000	55.000000	0.000000
3695.850506	0.157751	0.560118	0.085376	78.287498	-11.013934	95.461143	-2.480414	0.000000	-4.341376	0.000000	0.000000	0.000000	1.335111	-0.199424	-2.374270	0.000000	0.000000	2.000000	55.000000	0.000000
3695.853840	0.157751	0.560118	0.085376	78.287498	-11.013934	95.461143	-2.480414	0.000000	-4.341376	0.000000	0.000000	0.000000	1.335111	-0.199424	-2.374270	0.000000	0.000000	2.000000	55.000000	0.000000
3695.857173	0.161771	0.559401	0.077911	76.317871	-9.701961	98.077858	-2.801436	0.000000	-4.141492	0.000000	0.000000	0.000000	1.205934	-0.215032	-2.239598	0.000000	0.000000	2.000000	55.000000	0.000000
3695.860506	0.161771	0.559401	0.077911	76.317871	-9.701961	98.077858	-2.801436	0.000000	-4.141492	0.000000	0.000000	0.000000	1.205934	-0.215032	-2.239598	0.000000	0.000000	2.000000	55.000000	0.000000
3695.863840	0.161771	0.559401	0.077911	76.317871	-9.701961	98.077858	-2.801436	0.000000	-4.141492	0.000000	0.000000	0.000000	1.205934	-0.215032	-2.239598	0.000000	0.000000	2.000000	55.000000	0.000000
3695.867173	0.165315	0.558529	0.070933	74.674965	-7.607194	101.046310	-3.088551	0.000000	-3.895549	0.000000	0.000000	0.000000	1.063155	-0.261776	-2.093354	0.000000	0.000000	2.000000	55.000000	0.000000
3695.870506	0.165315	0.558529	0.070933	74.674965	-7.607194	101.046310	-3.088551	0.000000	-3.895549	0.000000	0.000000	0.000000	1.063155	-0.261776	-2.093354	0.000000	0.000000	2.000000	55.000000	0.000000
3695.873840	0.165315	0.558529	0.070933	74.674965	-7.607194	101.046310	-3.088551	0.000000	-3.895549	0.000000	0.000000	0.000000	1.063155	-0.261776	-2.093354	0.000000	0.000000	2.000000	55.000000	0.000000
3695.877173	0.168291	0.557372	0.064332	73.779976	-6.282849	102.312065	-3.265743	0.000000	-3.546656	0.000000	0.000000	0.000000	0.892927	-0.347106	-1.980397	0.000000	0.000000	2.000000	55.000000	0.000000
3695.880506	0.168291	0.557372	0.064332	73.779976	-6.282849	102.312065	-3.265743	0.000000	-3.546656	0.000000	0.000000	0.000000	0.892927	-0.347106	-1.980397	0.000000	0.000000	2.000000	55.000000	0.000000
3695.883840	0.168291	0.557372	0.064332	73.779976	-6.282849	102.312065	-3.265743	0.000000	-3.546656	0.000000	0.000000	0.000000	0.892927	-0.347106	-1.980397	0.000000	0.000000	2.000000	55.000000	0.000000
3695.887173	0.170786	0.555841	0.057967	73.843208	-6.488602	101.347481	-3.414564	0.000000	-3.216590	0.000000	0.000000	0.000000	0.748294	-0.459202	-1.909293	0.000000	0.000000	2.000000	55.000000	0.000000
3695.890506	0.170786	0.555841	0.057967	73.843208	-6.488602	101.347481	-3.414564	0.000000	-3.216590	0.000000	0.000000	0.000000	0.748294	-0.459202	-1.909293	0.000000	0.000000	2.000000	55.000000	0.000000
3695.893840	0.170786	0.555841	0.057967	73.843208	-6.488602	101.347481	-3.414564	0.000000	-3.216590	0.000000	0.000000	0.000000	0.748294	-0.459202	-1.909293	0.000000	0.000000	2.000000	55.000000	0.000000
3695.897173	0.173082	0.554156	0.051994	74.238289	-7.004604	100.264839	-3.539280	0.000000	-2.898375	0.000000	0.000000	0.000000	0.688854	-0.505599	-1.791946	0.000000	0.000000	2.000000	55.000000	0.000000
3695.900506	0.173082	0.554156	0.051994	74.238289	-7.004604	100.264839	-3.539280	0.000000	-2.898375	0.000000	0.000000	0.000000	0.688854	-0.505599	-1.791946	0.000000	0.000000	2.000000	55.000000	0.000000
3695.903840	0.173082	0.554156	0.051994	74.238289	-7.004604	100.264839	-3.539280	0.000000	-2.898375	0.000000	0.000000	0.000000	0.688854	-0.505599	-1.791946	0.000000	0.000000	2.000000	55.000000	0.000000
3695.907173	0.175334	0.552322	0.046196	74.682510	-7.334702	99.511864	-3.654089	0.000000	-2.599717	0.000000	0.000000	0.000000	0.675522	-0.549978	-1.739473	0.000000	0.000000	2.000000	55.000000	0.000000
3695.910506	0.175334	0.552322	0.046196	74.682510	-7.334702	99.511864	-3.654089	0.000000	-2.599717	0.000000	0.000000	0.000000	0.675522	-0.549978	-1.739473	0.000000	0.000000	2.000000	55.000000	0.000000
3695.913840	0.175334	0.552322	0.046196	74.682510	-7.334702	99.511864	-3.654089	0.000000	-2.599717	0.000000	0.000000	0.000000	0.675522	-0.549978	-1.739473	0.000000	0.000000	2.000000	55.000000	0.000000
3695.917173	0.177460	0.550440	0.040631	75.120262	-7.722959	98.792572	-3.766676	0.000000	-2.309805	0.000000	0.000000	0.000000	0.637842	-0.564844	-1.669678	0.000000	0.000000	2.000000	55.000000	0.000000
3695.920506	0.177460	0.550440	0.040631	75.120262	-7.722959	98.792572	-3.766676	0.000000	-2.309805	0.000000	0.000000	0.000000	0.637842	-0.564844	-1.669678	0.000000	0.000000	2.000000	55.000000	0.000000
3695.923840	0.177460	0.550440	0.040631	75.120262	-7.722959	98.792572	-3.766676	0.000000	-2.309805	0.000000	0.000000	0.000000	0.637842	-0.564844	-1.669678	0.000000	0.000000	2.000000	55.000000	0.000000
3695.927173	0.179235	0.548674	0.035312	75.545601	-8.106181	98.157227	-3.872984	0.000000	-2.031525	0.000000	0.000000	0.000000	0.532589	-0.529639	-1.595694	0.000000	0.000000	2.000000	55.000000	0.000000
3695.930506	0.179235	0.548674	0.035312	75.545601	-8.106181	98.157227	-3.872984	0.000000	-2.031525	0.000000	0.000000	0.000000	0.532589	-0.529639	-1.595694	0.000000	0.000000	2.000000	55.000000	0.000000
3695.933840	0.179235	0.548674	0.035312	75.545601	-8.106181	98.157227	-3.872984	0.000000	-2.031525	0.000000	0.000000	0.000000	0.532589	-0.529639	-1.595694	0.000000	0.000000	2.000000	55.000000	0.000000
3695.937173	0.180795	0.547173	0.030217	75.963249	-8.321877	97.715363	-3.961748	0.000000	-1.765576	0.000000	0.000000	0.000000	0.468028	-0.450413	-1.528224	0.000000	0.000000	2.000000	55.000000	0.000000
3695.940506	0.180795	0.547173	0.030217	75.963249	-8.321877	97.715363	-3.961748	0.000000	-1.765576	0.000000	0.000000	0.000000	0.468028	-0.450413	-1.528224	0.000000	0.000000	2.000000	55.000000	0.000000
3695.943840	0.180795	0.547173	0.030217	75.963249	-8.321877	97.715363	-3.961748	0.000000	-1.765576	0.000000	0.000000	0.000000	0.468028	-0.450413	-1.528224	0.000000	0.000000	2.000000	55.000000	0.000000
3695.947173	0.182003	0.545870	0.025310	76.419495	-8.204394	97.745285	-4.039753	0.000000	-1.510872	0.000000	0.000000	0.000000	0.362522	-0.390727	-1.472236	0.000000	0.000000	2.000000	55.000000	0.000000
3695.950506	0.182003	0.545870	0.025310	76.419495	-8.204394	97.745285	-4.039753	0.000000	-1.510872	0.000000	0.000000	0.000000	0.362522	-0.390727	-1.472236	0.000000	0.000000	2.000000	55.000000	0.000000
3695.953840	0.182003	0.545870	0.025310	76.419495	-8.204394	97.745285	-4.039753	0.000000	-1.510872	0.000000	0.000000	0.000000	0.362522	-0.390727	-1.472236	0.000000	0.000000	2.000000	55.000000	0.000000
3695.957173	0.182749	0.544675	0.020546	76.923027	-7.769712	98.281960	-4.100173	0.000000	-1.265499	0.000000	0.000000	0.000000	0.223804	-0.358485	-1.429333	0.000000	0.000000	2.000000	55.000000	0.000000
3695.960506	0.182749	0.544675	0.020546	76.923027	-7.769712	98.281960	-4.100173	0.000000	-1.265499	0.000000	0.000000	0.000000	0.223804	-0.358485	-1.429333	0.000000	0.000000	2.000000	55.000000	0.000000
3695.963840	0.182749	0.544675	0.020546	76.923027	-7.769712	98.281960	-4.100173	0.000000	-1.265499	0.000000	0.000000	0.000000	0.223804	-0.358485	-1.429333	0.000000	0.000000	2.000000	55.000000	0.000000
3695.967173	0.183106	0.543444	0.015817	77.475014	-7.103365	99.193420	-4.137474	0.000000	-1.027277	0.000000	0.000000	0.000000	0.107048	-0.369506	-1.418414	0.000000	0.000000	2.000000	55.000000	0.000000
3695.970506	0.183106	0.543444	0.015817	77.475014	-7.103365	99.193420	-4.137474	0.000000	-1.027277	0.000000	0.000000	0.000000	0.107048	-0.369506	-1.418414	0.000000	0.000000	2.000000	55.000000	0.000000
3695.973840	0.183106	0.543444	0.015817	77.475014	-7.103365	99.193420	-4.137474	0.000000	-1.027277	0.000000	0.000000	0.000000	0.107048	-0.369506	-1.418414	0.000000	0.000000	2.000000	55.000000	0.000000
3695.977173	0.183099	0.542131	0.011105	78.081955	-6.152735	100.534950	-4.155315	0.000000	-0.790875	0.000000	0.000000	0.000000	-0.002100	-0.393718	-1.413768	0.000000	0.000000	2.000000	55.000000	0.000000
3695.980506	0.183099	0.542131	0.011105	78.081955	-6.152735	100.534950	-4.155315	0.000000	-0.790875	0.000000	0.000000	0.000000	-0.002100	-0.393718	-1.413768	0.000000	0.000000	2.000000	55.000000	0.000000
3695.983840	0.183099	0.542131	0.011105	78.081955	-6.152735	100.534950	-4.155315	0.000000	-0.790875	0.000000	0.000000	0.000000	-0.002100	-0.393718	-1.413768	0.000000	0.000000	2.000000	55.000000	0.000000
3695.987173	0.182771	0.540672	0.006496	78.687149	-4.764214	102.440643	-4.154965	0.000000	-0.555247	0.000000	0.000000	0.000000	-0.098583	-0.437682	-1.382686	0.000000	0.000000	2.000000	55.000000	0.000000
3695.990506	0.182771	0.540672	0.006496	78.687149	-4.764214	102.440643	-4.154965	0.000000	-0.555247	0.000000	0.000000	0.000000	-0.098583	-0.437682	-1.382686	0.000000	0.000000	2.000000	55.000000	0.000000
3695.993840	0.182771	0.540672	0.006496	78.687149	-4.764214	102.440643	-4.154965	0.000000	-0.555247	0.000000	0.000000	0.000000	-0.098583	-0.437682	-1.382686	0.000000	0.000000	2.000000	55.000000	0.000000
3695.997173	0.182218	0.539216	0.002087	79.048080	-2.412515	105.356003	-4.138534	0.000000	-0.324799	0.000000	0.000000	0.000000	-0.165869	-0.436798	-1.322694	0.000000	0.000000	2.000000	55.000000	0.000000
3696.000506	0.182218	0.539216	0.002087	79.048080	-2.412515	105.356003	-4.138534	0.000000	-0.324799	0.000000	0.000000	0.000000	-0.165869	-0.436798	-1.322694	0.000000	0.000000	2.000000	55.000000	0.000000
3696.003840	0.182218	0.539216	0.002087	79.048080	-2.412515	105.356003	-4.138534	0.000000	-0.324799	0.000000	0.000000	0.000000	-0.165869	-0.436798	-1.322694	0.000000	0.000000	2.000000	55.000000	0.000000
3696.007173	0.181584	0.537707	-0.002097	79.091095	0.815905	109.152443	-4.110889	0.000000	-0.104350	0.000000	0.000000	0.000000	-0.190193	-0.452755	-1.255176	0.000000	0.000000	2.000000	55.000000	0.000000
3696.010506	0.181584	0.537707	-0.002097	79.091095	0.815905	109.152443	-4.110889	0.000000	-0.104350	0.000000	0.000000	0.000000	-0.190193	-0.452755	-1.255176	0.000000	0.000000	2.000000	55.000000	0.000000
3696.013840	0.181584	0.537707	-0.002097	79.091095	0.815905	109.152443	-4.110889	0.000000	-0.104350	0.000000	0.000000	0.000000	-0.190193	-0.452755	-1.255176	0.000000	0.000000	2.000000	55.000000	0.000000
3696.017173	0.180829	0.536173	-0.006042	78.907288	4.308925	113.227013	-4.079191	0.000000	0.104846	0.000000	0.000000	0.000000	-0.226311	-0.460161	-1.183561	0.000000	0.000000	2.000000	55.000000	0.000000
3696.020506	0.180829	0.536173	-0.006042	78.907288	4.308925	113.227013	-4.079191	0.000000	0.104846	0.000000	0.000000	0.000000	-0.226311	-0.460161	-1.183561	0.000000	0.000000	2.000000	55.000000	0.000000
3696.023840	0.180829	0.536173	-0.006042	78.907288	4.308925	113.227013	-4.079191	0.000000	0.104846	0.000000	0.000000	0.000000	-0.226311	-0.460161	-1.183561	0.000000	0.000000	2.000000	55.000000	0.000000
3696.027173	0.179885	0.534728	-0.009691	78.547569	7.645513	117.148796	-4.041472	0.000000	0.302106	0.000000	0.000000	0.000000	-0.283373	-0.433668	-1.094697	0.000000	0.000000	2.000000	55.000000	0.000000
3696.030506	0.179885	0.534728	-0.009691	78.547569	7.645513	117.148796	-4.041472	0.000000	0.302106	0.000000	0.000000	0.000000	-0.283373	-0.433668	-1.094697	0.000000	0.000000	2.000000	55.000000	0.000000
3696.033840	0.179885	0.534728	-0.009691	78.547569	7.645513	117.148796	-4.041472	0.000000	0.302106	0.000000	0.000000	0.000000	-0.283373	-0.433668	-1.094697	0.000000	0.000000	2.000000	55.000000	0.000000
3696.037173	0.178666	0.533549	-0.012968	78.044601	10.554126	120.633011	-3.994243	0.000000	0.484556	0.000000	0.000000	0.000000	-0.365710	-0.353658	-0.982928	0.000000	0.000000	2.000000	55.000000	0.000000
3696.040506	0.178666	0.533549	-0.012968	78.044601	10.554126	120.633011	-3.994243	0.000000	0.484556	0.000000	0.000000	0.000000	-0.365710	-0.353658	-0.982928	0.000000	0.000000	2.000000	55.000000	0.000000
3696.043840	0.178666	0.533549	-0.012968	78.044601	10.554126	120.633011	-3.994243	0.000000	0.484556	0.000000	0.000000	0.000000	-0.365710	-0.353658	-0.982928	0.000000	0.000000	2.000000	55.000000	0.000000
3696.047173	0.177160	0.532658	-0.015866	77.456207	12.968976	123.635849	-3.933292	0.000000	0.648377	0.000000	0.000000	0.000000	-0.451881	-0.267389	-0.869458	0.000000	0.000000	2.000000	55.000000	0.000000
3696.050506	0.177160	0.532658	-0.015866	77.456207	12.968976	123.635849	-3.933292	0.000000	0.648377	0.000000	0.000000	0.000000	-0.451881	-0.267389	-0.869458	0.000000	0.000000	2.000000	55.000000	0.000000
3696.053840	0.177160	0.532658	-0.015866	77.456207	12.968976	123.635849	-3.933292	0.000000	0.648377	0.000000	0.000000	0.000000	-0.451881	-0.267389	-0.869458	0.000000	0.000000	2.000000	55.000000	0.000000
3696.057173	0.175411	0.532007	-0.018416	76.835770	15.045114	126.367424	-3.857978	0.000000	0.793287	0.000000	0.000000	0.000000	-0.524694	-0.195272	-0.765161	0.000000	0.000000	2.000000	55.000000	0.000000
3696.060506	0.175411	0.532007	-0.018416	76.835770	15.045114	126.367424	-3.857978	0.000000	0.793287	0.000000	0.000000	0.000000	-0.524694	-0.195272	-0.765161	0.000000	0.000000	2.000000	55.000000	0.000000
3696.063840	0.175411	0.532007	-0.018416	76.835770	15.045114	126.367424	-3.857978	0.000000	0.793287	0.000000	0.000000	0.000000	-0.524694	-0.195272	-0.765161	0.000000	0.000000	2.000000	55.000000	0.000000
3696.067173	0.173543	0.531480	-0.020625	76.226685	16.903967	128.972916	-3.770529	0.000000	0.920813	0.000000	0.000000	0.000000	-0.560262	-0.157899	-0.662519	0.000000	0.000000	2.000000	55.000000	0.000000
3696.070506	0.173543	0.531480	-0.020625	76.226685	16.903967	128.972916	-3.770529	0.000000	0.920813	0.000000	0.000000	0.000000	-0.560262	-0.157899	-0.662519	0.000000	0.000000	2.000000	55.000000	0.000000
3696.073840	0.173543	0.531480	-0.020625	76.226685	16.903967	128.972916	-3.770529	0.000000	0.920813	0.000000	0.000000	0.000000	-0.560262	-0.157899	-0.662519	0.000000	0.000000	2.000000	55.000000	0.000000
3696.077173	0.171588	0.531020	-0.022539	75.628487	18.524261	131.397949	-3.677153	0.000000	1.031233	0.000000	0.000000	0.000000	-0.586379	-0.138196	-0.574356	0.000000	0.000000	2.000000	55.000000	0.000000
3696.080506	0.171588	0.531020	-0.022539	75.628487	18.524261	131.397949	-3.677153	0.000000	1.031233	0.000000	0.000000	0.000000	-0.586379	-0.138196	-0.574356	0.000000	0.000000	2.000000	55.000000	0.000000
3696.083840	0.171588	0.531020	-0.022539	75.628487	18.524261	131.397949	-3.677153	0.000000	1.031233	0.000000	0.000000	0.000000	-0.586379	-0.138196	-0.574356	0.000000	0.000000	2.000000	55.000000	0.000000
3696.087173	0.169503	0.530606	-0.024093	75.040794	19.788284	133.457397	-3.579422	0.000000	1.126959	0.000000	0.000000	0.000000	-0.625491	-0.124210	-0.466112	0.000000	0.000000	2.000000	55.000000	0.000000
3696.090506	0.169503	0.530606	-0.024093	75.040794	19.788284	133.457397	-3.579422	0.000000	1.126959	0.000000	0.000000	0.000000	-0.625491	-0.124210	-0.466112	0.000000	0.000000	2.000000	55.000000	0.000000
3696.093840	0.169503	0.530606	-0.024093	75.040794	19.788284	133.457397	-3.579422	0.000000	1.126959	0.000000	0.000000	0.000000	-0.625491	-0.124210	-0.466112	0.000000	0.000000	2.000000	55.000000	0.000000
3696.097173	0.167323	0.530271	-0.025259	74.482887	20.613783	134.987244	-3.475174	0.000000	1.204645	0.000000	0.000000	0.000000	-0.654035	-0.100586	-0.349847	0.000000	0.000000	2.000000	55.000000	0.000000
3696.100506	0.167323	0.530271	-0.025259	74.482887	20.613783	134.987244	-3.475174	0.000000	1.204645	0.000000	0.000000	0.000000	-0.654035	-0.100586	-0.349847	0.000000	0.000000	2.000000	55.000000	0.000000
3696.103840	0.167323	0.530271	-0.025259	74.482887	20.613783	134.987244	-3.475174	0.000000	1.204645	0.000000	0.000000	0.000000	-0.654035	-0.100586	-0.349847	0.000000	0.000000	2.000000	55.000000	0.000000
3696.107173	0.165036	0.530026	-0.026129	73.999313	20.904381	135.760010	-3.366168	0.000000	1.262952	0.000000	0.000000	0.000000	-0.686197	-0.073446	-0.261011	0.000000	0.000000	2.000000	55.000000	0.000000
3696.110506	0.165036	0.530026	-0.026129	73.999313	20.904381	135.760010	-3.366168	0.000000	1.262952	0.000000	0.000000	0.000000	-0.686197	-0.073446	-0.261011	0.000000	0.000000	2.000000	55.000000	0.000000
3696.113840	0.165036	0.530026	-0.026129	73.999313	20.904381	135.760010	-3.366168	0.000000	1.262952	0.000000	0.000000	0.000000	-0.686197	-0.073446	-0.261011	0.000000	0.000000	2.000000	55.000000	0.000000
3696.117173	0.162587	0.529862	-0.026659	73.826874	20.730150	135.790207	-3.251802	0.000000	1.306454	0.000000	0.000000	0.000000	-0.734604	-0.049190	-0.159069	0.000000	0.000000	2.000000	55.000000	0.000000
3696.120506	0.162587	0.529862	-0.026659	73.826874	20.730150	135.790207	-3.251802	0.000000	1.306454	0.000000	0.000000	0.000000	-0.734604	-0.049190	-0.159069	0.000000	0.000000	2.000000	55.000000	0.000000
3696.123840	0.162587	0.529862	-0.026659	73.826874	20.730150	135.790207	-3.251802	0.000000	1.306454	0.000000	0.000000	0.000000	-0.734604	-0.049190	-0.159069	0.000000	0.000000	2.000000	55.000000	0.000000
3696.127173	0.160008	0.529881	-0.026951	73.989891	20.427992	135.651993	-3.129368	0.000000	1.332966	0.000000	0.000000	0.000000	-0.773777	0.005862	-0.087607	0.000000	0.000000	2.000000	55.000000	0.000000
3696.130506	0.160008	0.529881	-0.026951	73.989891	20.427992	135.651993	-3.129368	0.000000	1.332966	0.000000	0.000000	0.000000	-0.773777	0.005862	-0.087607	0.000000	0.000000	2.000000	55.000000	0.000000
3696.133840	0.160008	0.529881	-0.026951	73.989891	20.427992	135.651993	-3.129368	0.000000	1.332966	0.000000	0.000000	0.000000	-0.773777	0.005862	-0.087607	0.000000	0.000000	2.000000	55.000000	0.000000
3696.137173	0.157440	0.530154	-0.026932	74.143723	20.132200	135.633423	-3.000405	0.000000	1.347567	0.000000	0.000000	0.000000	-0.770581	0.081790	0.005695	0.000000	0.000000	2.000000	55.000000	0.000000
3696.140506	0.157440	0.530154	-0.026932	74.143723	20.132200	135.633423	-3.000405	0.000000	1.347567	0.000000	0.000000	0.000000	-0.770581	0.081790	0.005695	0.000000	0.000000	2.000000	55.000000	0.000000
3696.143840	0.157440	0.530154	-0.026932	74.143723	20.132200	135.633423	-3.000405	0.000000	1.347567	0.000000	0.000000	0.000000	-0.770581	0.081790	0.005695	0.000000	0.000000	2.000000	55.000000	0.000000
3696.147173	0.154814	0.530705	-0.026584	74.268272	19.815474	135.636337	-2.871975	0.000000	1.346618	0.000000	0.000000	0.000000	-0.787523	0.165180	0.104483	0.000000	0.000000	2.000000	55.000000	0.000000
3696.150506	0.154814	0.530705	-0.026584	74.268272	19.815474	135.636337	-2.871975	0.000000	1.346618	0.000000	0.000000	0.000000	-0.787523	0.165180	0.104483	0.000000	0.000000	2.000000	55.000000	0.000000
3696.153840	0.154814	0.530705	-0.026584	74.268272	19.815474	135.636337	-2.871975	0.000000	1.346618	0.000000	0.000000	0.000000	-0.787523	0.165180	0.104483	0.000000	0.000000	2.000000	55.000000	0.000000
3696.157173	0.152037	0.531404	-0.025970	74.411705	19.467484	135.620544	-2.740721	0.000000	1.329204	0.000000	0.000000	0.000000	-0.833281	0.209830	0.184311	0.000000	0.000000	2.000000	55.000000	0.000000
3696.160506	0.152037	0.531404	-0.025970	74.411705	19.467484	135.620544	-2.740721	0.000000	1.329204	0.000000	0.000000	0.000000	-0.833281	0.209830	0.184311	0.000000	0.000000	2.000000	55.000000	0.000000
3696.163840	0.152037	0.531404	-0.025970	74.411705	19.467484	135.620544	-2.740721	0.000000	1.329204	0.000000	0.000000	0.000000	-0.833281	0.209830	0.184311	0.000000	0.000000	2.000000	55.000000	0.000000
3696.167173	0.149165	0.532205	-0.025176	74.641273	19.097832	135.533020	-2.601841	0.000000	1.298486	0.000000	0.000000	0.000000	-0.861501	0.240373	0.238241	0.000000	0.000000	2.000000	55.000000	0.000000
3696.170506	0.149165	0.532205	-0.025176	74.641273	19.097832	135.533020	-2.601841	0.000000	1.298486	0.000000	0.000000	0.000000	-0.861501	0.240373	0.238241	0.000000	0.000000	2.000000	55.000000	0.000000
3696.173840	0.149165	0.532205	-0.025176	74.641273	19.097832	135.533020	-2.601841	0.000000	1.298486	0.000000	0.000000	0.000000	-0.861501	0.240373	0.238241	0.000000	0.000000	2.000000	55.000000	0.000000
3696.177173	0.146163	0.533098	-0.024099	74.905312	18.698288	135.262024	-2.458257	0.000000	1.258779	0.000000	0.000000	0.000000	-0.900781	0.267913	0.323037	0.000000	0.000000	2.000000	55.000000	0.000000
3696.180506	0.146163	0.533098	-0.024099	74.905312	18.698288	135.262024	-2.458257	0.000000	1.258779	0.000000	0.000000	0.000000	-0.900781	0.267913	0.323037	0.000000	0.000000	2.000000	55.000000	0.000000
3696.183840	0.146163	0.533098	-0.024099	74.905312	18.698288	135.262024	-2.458257	0.000000	1.258779	0.000000	0.000000	0.000000	-0.900781	0.267913	0.323037	0.000000	0.000000	2.000000	55.000000	0.000000
3696.187173	0.143094	0.534027	-0.022802	75.165985	18.285170	134.695847	-2.308127	0.000000	1.204939	0.000000	0.000000	0.000000	-0.920449	0.278738	0.388993	0.000000	0.000000	2.000000	55.000000	0.000000
3696.190506	0.143094	0.534027	-0.022802	75.165985	18.285170	134.695847	-2.308127	0.000000	1.204939	0.000000	0.000000	0.000000	-0.920449	0.278738	0.388993	0.000000	0.000000	2.000000	55.000000	0.000000
3696.193840	0.143094	0.534027	-0.022802	75.165985	18.285170	134.695847	-2.308127	0.000000	1.204939	0.000000	0.000000	0.000000	-0.920449	0.278738	0.388993	0.000000	0.000000	2.000000	55.000000	0.000000
3696.197173	0.140072	0.535001	-0.021280	75.412514	17.870588	133.760712	-2.154719	0.000000	1.140107	0.000000	0.000000	0.000000	-0.906812	0.292092	0.456603	0.000000	0.000000	2.000000	55.000000	0.000000
3696.200506	0.140072	0.535001	-0.021280	75.412514	17.870588	133.760712	-2.154719	0.000000	1.140107	0.000000	0.000000	0.000000	-0.906812	0.292092	0.456603	0.000000	0.000000	2.000000	55.000000	0.000000
3696.203840	0.140072	0.535001	-0.021280	75.412514	17.870588	133.760712	-2.154719	0.000000	1.140107	0.000000	0.000000	0.000000	-0.906812	0.292092	0.456603	0.000000	0.000000	2.000000	55.000000	0.000000
3696.207173	0.137076	0.535987	-0.019499	75.660385	17.459044	132.574615	-2.003584	0.000000	1.064006	0.000000	0.000000	0.000000	-0.898587	0.295679	0.534245	0.000000	0.000000	2.000000	55.000000	0.000000
3696.210506	0.137076	0.535987	-0.019499	75.660385	17.459044	132.574615	-2.003584	0.000000	1.064006	0.000000	0.000000	0.000000	-0.898587	0.295679	0.534245	0.000000	0.000000	2.000000	55.000000	0.000000
3696.213840	0.137076	0.535987	-0.019499	75.660385	17.459044	132.574615	-2.003584	0.000000	1.064006	0.000000	0.000000	0.000000	-0.898587	0.295679	0.534245	0.000000	0.000000	2.000000	55.000000	0.000000
3696.217173	0.134087	0.537028	-0.017508	75.933540	17.030249	131.330978	-1.853820	0.000000	0.974966	0.000000	0.000000	0.000000	-0.896775	0.312443	0.597317	0.000000	0.000000	2.000000	55.000000	0.000000
3696.220506	0.134087	0.537028	-0.017508	75.933540	17.030249	131.330978	-1.853820	0.000000	0.974966	0.000000	0.000000	0.000000	-0.896775	0.312443	0.597317	0.000000	0.000000	2.000000	55.000000	0.000000
3696.223840	0.134087	0.537028	-0.017508	75.933540	17.030249	131.330978	-1.853820	0.000000	0.974966	0.000000	0.000000	0.000000	-0.896775	0.312443	0.597317	0.000000	0.000000	2.000000	55.000000	0.000000
3696.227173	0.131147	0.538118	-0.015297	76.254211	16.601664	130.199188	-1.704357	0.000000	0.875413	0.000000	0.000000	0.000000	-0.882056	0.326973	0.663230	0.000000	0.000000	2.000000	55.000000	0.000000
3696.230506	0.131147	0.538118	-0.015297	76.254211	16.601664	130.199188	-1.704357	0.000000	0.875413	0.000000	0.000000	0.000000	-0.882056	0.326973	0.663230	0.000000	0.000000	2.000000	55.000000	0.000000
3696.233840	0.131147	0.538118	-0.015297	76.254211	16.601664	130.199188	-1.704357	0.000000	0.875413	0.000000	0.000000	0.000000	-0.882056	0.326973	0.663230	0.000000	0.000000	2.000000	55.000000	0.000000
3696.237173	0.128217	0.539327	-0.012983	76.647957	16.173382	129.330978	-1.557348	0.000000	0.764875	0.000000	0.000000	0.000000	-0.879097	0.362726	0.694302	0.000000	0.000000	2.000000	55.000000	0.000000
3696.240506	0.128217	0.539327	-0.012983	76.647957	16.173382	129.330978	-1.557348	0.000000	0.764875	0.000000	0.000000	0.000000	-0.879097	0.362726	0.694302	0.000000	0.000000	2.000000	55.000000	0.000000
3696.243840	0.128217	0.539327	-0.012983	76.647957	16.173382	129.330978	-1.557348	0.000000	0.764875	0.000000	0.000000	0.000000	-0.879097	0.362726	0.694302	0.000000	0.000000	2.000000	55.000000	0.000000
3696.247173	0.125285	0.540639	-0.010515	77.108681	15.740001	128.766281	-1.410831	0.000000	0.649158	0.000000	0.000000	0.000000	-0.879619	0.393678	0.740396	0.000000	0.000000	2.000000	55.000000	0.000000
3696.250506	0.125285	0.540639	-0.010515	77.108681	15.740001	128.766281	-1.410831	0.000000	0.649158	0.000000	0.000000	0.000000	-0.879619	0.393678	0.740396	0.000000	0.000000	2.000000	55.000000	0.000000
3696.253840	0.125285	0.540639	-0.010515	77.108681	15.740001	128.766281	-1.410831	0.000000	0.649158	0.000000	0.000000	0.000000	-0.879619	0.393678	0.740396	0.000000	0.000000	2.000000	55.000000	0.000000
3696.257173	0.122362	0.542065	-0.007923	77.589134	15.314787	128.440247	-1.264228	0.000000	0.525758	0.000000	0.000000	0.000000	-0.876917	0.427754	0.777642	0.000000	0.000000	2.000000	55.000000	0.000000
3696.260506	0.122362	0.542065	-0.007923	77.589134	15.314787	128.440247	-1.264228	0.000000	0.525758	0.000000	0.000000	0.000000	-0.876917	0.427754	0.777642	0.000000	0.000000	2.000000	55.000000	0.000000
3696.263840	0.122362	0.542065	-0.007923	77.589134	15.314787	128.440247	-1.264228	0.000000	0.525758	0.000000	0.000000	0.000000	-0.876917	0.427754	0.777642	0.000000	0.000000	2.000000	55.000000	0.000000
3696.267173	0.119475	0.543506	-0.005264	78.071785	14.951619	128.301407	-1.118076	0.000000	0.396151	0.000000	0.000000	0.000000	-0.865963	0.432124	0.797690	0.000000	0.000000	2.000000	55.000000	0.000000
3696.270506	0.119475	0.543506	-0.005264	78.071785	14.951619	128.301407	-1.118076	0.000000	0.396151	0.000000	0.000000	0.000000	-0.865963	0.432124	0.797690	0.000000	0.000000	2.000000	55.000000	0.000000
3696.273840	0.119475	0.543506	-0.005264	78.071785	14.951619	128.301407	-1.118076	0.000000	0.396151	0.000000	0.000000	0.000000	-0.865963	0.432124	0.797690	0.000000	0.000000	2.000000	55.000000	0.000000
3696.277173	0.116636	0.544928	-0.002579	78.537979	14.758679	128.365128	-0.973749	0.000000	0.263203	0.000000	0.000000	0.000000	-0.851734	0.426565	0.805457	0.000000	0.000000	2.000000	55.000000	0.000000
3696.280506	0.116636	0.544928	-0.002579	78.537979	14.758679	128.365128	-0.973749	0.000000	0.263203	0.000000	0.000000	0.000000	-0.851734	0.426565	0.805457	0.000000	0.000000	2.000000	55.000000	0.000000
3696.283840	0.116636	0.544928	-0.002579	78.537979	14.758679	128.365128	-0.973749	0.000000	0.263203	0.000000	0.000000	0.000000	-0.851734	0.426565	0.805457	0.000000	0.000000	2.000000	55.000000	0.000000
3696.287173	0.113965	0.546297	0.000064	78.988731	14.823251	128.669266	-0.831793	0.000000	0.128960	0.000000	0.000000	0.000000	-0.801135	0.410875	0.793086	0.000000	0.000000	2.000000	55.000000	0.000000
3696.290506	0.113965	0.546297	0.000064	78.988731	14.823251	128.669266	-0.831793	0.000000	0.128960	0.000000	0.000000	0.000000	-0.801135	0.410875	0.793086	0.000000	0.000000	2.000000	55.000000	0.000000
3696.293840	0.113965	0.546297	0.000064	78.988731	14.823251	128.669266	-0.831793	0.000000	0.128960	0.000000	0.000000	0.000000	-0.801135	0.410875	0.793086	0.000000	0.000000	2.000000	55.000000	0.000000
3696.297173	0.111431	0.547589	0.002617	79.409386	15.203055	129.339828	-0.698270	0.000000	-0.003221	0.000000	0.000000	0.000000	-0.760418	0.387502	0.765873	0.000000	0.000000	2.000000	55.000000	0.000000
3696.300506	0.111431	0.547589	0.002617	79.409386	15.203055	129.339828	-0.698270	0.000000	-0.003221	0.000000	0.000000	0.000000	-0.760418	0.387502	0.765873	0.000000	0.000000	2.000000	55.000000	0.000000
3696.303840	0.111431	0.547589	0.002617	79.409386	15.203055	129.339828	-0.698270	0.000000	-0.003221	0.000000	0.000000	0.000000	-0.760418	0.387502	0.765873	0.000000	0.000000	2.000000	55.000000	0.000000
3696.307173	0.109077	0.548818	0.005159	79.790627	15.911368	130.466614	-0.571534	0.000000	-0.130866	0.000000	0.000000	0.000000	-0.706236	0.368604	0.762403	0.000000	0.000000	2.000000	55.000000	0.000000
3696.310506	0.109077	0.548818	0.005159	79.790627	15.911368	130.466614	-0.571534	0.000000	-0.130866	0.000000	0.000000	0.000000	-0.706236	0.368604	0.762403	0.000000	0.000000	2.000000	55.000000	0.000000
3696.313840	0.109077	0.548818	0.005159	79.790627	15.911368	130.466614	-0.571534	0.000000	-0.130866	0.000000	0.000000	0.000000	-0.706236	0.368604	0.762403	0.000000	0.000000	2.000000	55.000000	0.000000
3696.317173	0.106989	0.549932	0.007550	80.131493	16.930580	132.005676	-0.453828	0.000000	-0.257933	0.000000	0.000000	0.000000	-0.626250	0.334385	0.717358	0.000000	0.000000	2.000000	55.000000	0.000000
3696.320506	0.106989	0.549932	0.007550	80.131493	16.930580	132.005676	-0.453828	0.000000	-0.257933	0.000000	0.000000	0.000000	-0.626250	0.334385	0.717358	0.000000	0.000000	2.000000	55.000000	0.000000
3696.323840	0.106989	0.549932	0.007550	80.131493	16.930580	132.005676	-0.453828	0.000000	-0.257933	0.000000	0.000000	0.000000	-0.626250	0.334385	0.717358	0.000000	0.000000	2.000000	55.000000	0.000000
3696.327173	0.105178	0.550948	0.009814	80.444740	18.215090	133.871368	-0.349453	0.000000	-0.377493	0.000000	0.000000	0.000000	-0.543218	0.304836	0.679099	0.000000	0.000000	2.000000	55.000000	0.000000
3696.330506	0.105178	0.550948	0.009814	80.444740	18.215090	133.871368	-0.349453	0.000000	-0.377493	0.000000	0.000000	0.000000	-0.543218	0.304836	0.679099	0.000000	0.000000	2.000000	55.000000	0.000000
3696.333840	0.105178	0.550948	0.009814	80.444740	18.215090	133.871368	-0.349453	0.000000	-0.377493	0.000000	0.000000	0.000000	-0.543218	0.304836	0.679099	0.000000	0.000000	2.000000	55.000000	0.000000
3696.337173	0.103744	0.551856	0.011957	80.715172	19.736317	135.950592	-0.258916	0.000000	-0.490676	0.000000	0.000000	0.000000	-0.430327	0.272217	0.643014	0.000000	0.000000	2.000000	55.000000	0.000000
3696.340506	0.103744	0.551856	0.011957	80.715172	19.736317	135.950592	-0.258916	0.000000	-0.490676	0.000000	0.000000	0.000000	-0.430327	0.272217	0.643014	0.000000	0.000000	2.000000	55.000000	0.000000
3696.343840	0.103744	0.551856	0.011957	80.715172	19.736317	135.950592	-0.258916	0.000000	-0.490676	0.000000	0.000000	0.000000	-0.430327	0.272217	0.643014	0.000000	0.000000	2.000000	55.000000	0.000000
3696.347173	0.102625	0.552749	0.014001	80.937523	21.300556	138.006699	-0.187195	0.000000	-0.597845	0.000000	0.000000	0.000000	-0.335623	0.268094	0.613312	0.000000	0.000000	2.000000	55.000000	0.000000
3696.350506	0.102625	0.552749	0.014001	80.937523	21.300556	138.006699	-0.187195	0.000000	-0.597845	0.000000	0.000000	0.000000	-0.335623	0.268094	0.613312	0.000000	0.000000	2.000000	55.000000	0.000000
3696.353840	0.102625	0.552749	0.014001	80.937523	21.300556	138.006699	-0.187195	0.000000	-0.597845	0.000000	0.000000	0.000000	-0.335623	0.268094	0.613312	0.000000	0.000000	2.000000	55.000000	0.000000
3696.357173	0.101756	0.553612	0.015946	81.123032	22.530268	139.603928	-0.131258	0.000000	-0.700064	0.000000	0.000000	0.000000	-0.260884	0.258689	0.583416	0.000000	0.000000	2.000000	55.000000	0.000000
3696.360506	0.101756	0.553612	0.015946	81.123032	22.530268	139.603928	-0.131258	0.000000	-0.700064	0.000000	0.000000	0.000000	-0.260884	0.258689	0.583416	0.000000	0.000000	2.000000	55.000000	0.000000
3696.363840	0.101756	0.553612	0.015946	81.123032	22.530268	139.603928	-0.131258	0.000000	-0.700064	0.000000	0.000000	0.000000	-0.260884	0.258689	0.583416	0.000000	0.000000	2.000000	55.000000	0.000000
3696.367173	0.101210	0.554460	0.017796	81.285484	22.934689	140.158127	-0.087777	0.000000	-0.797300	0.000000	0.000000	0.000000	-0.163618	0.254424	0.554974	0.000000	0.000000	2.000000	55.000000	0.000000
3696.370506	0.101210	0.554460	0.017796	81.285484	22.934689	140.158127	-0.087777	0.000000	-0.797300	0.000000	0.000000	0.000000	-0.163618	0.254424	0.554974	0.000000	0.000000	2.000000	55.000000	0.000000
3696.373840	0.101210	0.554460	0.017796	81.285484	22.934689	140.158127	-0.087777	0.000000	-0.797300	0.000000	0.000000	0.000000	-0.163618	0.254424	0.554974	0.000000	0.000000	2.000000	55.000000	0.000000
3696.377173	0.100976	0.555257	0.019585	81.422791	22.808893	140.037109	-0.060508	0.000000	-0.889796	0.000000	0.000000	0.000000	-0.070137	0.239327	0.536745	0.000000	0.000000	2.000000	55.000000	0.000000
3696.380506	0.100976	0.555257	0.019585	81.422791	22.808893	140.037109	-0.060508	0.000000	-0.889796	0.000000	0.000000	0.000000	-0.070137	0.239327	0.536745	0.000000	0.000000	2.000000	55.000000	0.000000
3696.383840	0.100976	0.555257	0.019585	81.422791	22.808893	140.037109	-0.060508	0.000000	-0.889796	0.000000	0.000000	0.000000	-0.070137	0.239327	0.536745	0.000000	0.000000	2.000000	55.000000	0.000000
3696.387173	0.101006	0.556040	0.021296	81.528633	22.250469	139.375931	-0.048818	0.000000	-0.979253	0.000000	0.000000	0.000000	0.009027	0.234871	0.513206	0.000000	0.000000	2.000000	55.000000	0.000000
3696.390506	0.101006	0.556040	0.021296	81.528633	22.250469	139.375931	-0.048818	0.000000	-0.979253	0.000000	0.000000	0.000000	0.009027	0.234871	0.513206	0.000000	0.000000	2.000000	55.000000	0.000000
3696.393840	0.101006	0.556040	0.021296	81.528633	22.250469	139.375931	-0.048818	0.000000	-0.979253	0.000000	0.000000	0.000000	0.009027	0.234871	0.513206	0.000000	0.000000	2.000000	55.000000	0.000000
3696.397173	0.101298	0.556719	0.022904	81.606560	21.209539	138.118454	-0.050323	0.000000	-1.064788	0.000000	0.000000	0.000000	0.087558	0.203704	0.482457	0.000000	0.000000	2.000000	55.000000	0.000000
3696.400506	0.101298	0.556719	0.022904	81.606560	21.209539	138.118454	-0.050323	0.000000	-1.064788	0.000000	0.000000	0.000000	0.087558	0.203704	0.482457	0.000000	0.000000	2.000000	55.000000	0.000000
3696.403840	0.101298	0.556719	0.022904	81.606560	21.209539	138.118454	-0.050323	0.000000	-1.064788	0.000000	0.000000	0.000000	0.087558	0.203704	0.482457	0.000000	0.000000	2.000000	55.000000	0.000000
3696.407173	0.101809	0.557294	0.024419	81.662308	19.665688	136.246613	-0.064916	0.000000	-1.145197	0.000000	0.000000	0.000000	0.153248	0.172247	0.454659	0.000000	0.000000	2.000000	55.000000	0.000000
3696.410506	0.101809	0.557294	0.024419	81.662308	19.665688	136.246613	-0.064916	0.000000	-1.145197	0.000000	0.000000	0.000000	0.153248	0.172247	0.454659	0.000000	0.000000	2.000000	55.000000	0.000000
3696.413840	0.101809	0.557294	0.024419	81.662308	19.665688	136.246613	-0.064916	0.000000	-1.145197	0.000000	0.000000	0.000000	0.153248	0.172247	0.454659	0.000000	0.000000	2.000000	55.000000	0.000000
3696.417173	0.102488	0.557727	0.025817	81.694138	17.705044	133.868027	-0.090457	0.000000	-1.220974	0.000000	0.000000	0.000000	0.203643	0.129927	0.419366	0.000000	0.000000	2.000000	55.000000	0.000000
3696.420506	0.102488	0.557727	0.025817	81.694138	17.705044	133.868027	-0.090457	0.000000	-1.220974	0.000000	0.000000	0.000000	0.203643	0.129927	0.419366	0.000000	0.000000	2.000000	55.000000	0.000000
3696.423840	0.102488	0.557727	0.025817	81.694138	17.705044	133.868027	-0.090457	0.000000	-1.220974	0.000000	0.000000	0.000000	0.203643	0.129927	0.419366	0.000000	0.000000	2.000000	55.000000	0.000000
3696.427173	0.103377	0.558027	0.027065	81.686859	15.556511	131.244537	-0.124398	0.000000	-1.290868	0.000000	0.000000	0.000000	0.266854	0.090070	0.374333	0.000000	0.000000	2.000000	55.000000	0.000000
3696.430506	0.103377	0.558027	0.027065	81.686859	15.556511	131.244537	-0.124398	0.000000	-1.290868	0.000000	0.000000	0.000000	0.266854	0.090070	0.374333	0.000000	0.000000	2.000000	55.000000	0.000000
3696.433840	0.103377	0.558027	0.027065	81.686859	15.556511	131.244537	-0.124398	0.000000	-1.290868	0.000000	0.000000	0.000000	0.266854	0.090070	0.374333	0.000000	0.000000	2.000000	55.000000	0.000000
3696.437173	0.104427	0.558230	0.028144	81.636253	13.537496	128.783035	-0.168873	0.000000	-1.353257	0.000000	0.000000	0.000000	0.314894	0.060939	0.323705	0.000000	0.000000	2.000000	55.000000	0.000000
3696.440506	0.104427	0.558230	0.028144	81.636253	13.537496	128.783035	-0.168873	0.000000	-1.353257	0.000000	0.000000	0.000000	0.314894	0.060939	0.323705	0.000000	0.000000	2.000000	55.000000	0.000000
3696.443840	0.104427	0.558230	0.028144	81.636253	13.537496	128.783035	-0.168873	0.000000	-1.353257	0.000000	0.000000	0.000000	0.314894	0.060939	0.323705	0.000000	0.000000	2.000000	55.000000	0.000000
3696.447173	0.105689	0.558326	0.029066	81.563904	11.874681	126.850861	-0.221355	0.000000	-1.407208	0.000000	0.000000	0.000000	0.378475	0.028857	0.276685	0.000000	0.000000	2.000000	55.000000	0.000000
3696.450506	0.105689	0.558326	0.029066	81.563904	11.874681	126.850861	-0.221355	0.000000	-1.407208	0.000000	0.000000	0.000000	0.378475	0.028857	0.276685	0.000000	0.000000	2.000000	55.000000	0.000000
3696.453840	0.105689	0.558326	0.029066	81.563904	11.874681	126.850861	-0.221355	0.000000	-1.407208	0.000000	0.000000	0.000000	0.378475	0.028857	0.276685	0.000000	0.000000	2.000000	55.000000	0.000000
3696.457173	0.107015	0.558307	0.029821	81.505966	10.589751	125.673378	-0.284435	0.000000	-1.453322	0.000000	0.000000	0.000000	0.398039	-0.005845	0.226511	0.000000	0.000000	2.000000	55.000000	0.000000
3696.460506	0.107015	0.558307	0.029821	81.505966	10.589751	125.673378	-0.284435	0.000000	-1.453322	0.000000	0.000000	0.000000	0.398039	-0.005845	0.226511	0.000000	0.000000	2.000000	55.000000	0.000000
3696.463840	0.107015	0.558307	0.029821	81.505966	10.589751	125.673378	-0.284435	0.000000	-1.453322	0.000000	0.000000	0.000000	0.398039	-0.005845	0.226511	0.000000	0.000000	2.000000	55.000000	0.000000
3696.467173	0.108398	0.558163	0.030369	81.469055	9.541311	125.128914	-0.350775	0.000000	-1.491073	0.000000	0.000000	0.000000	0.414815	-0.043046	0.164373	0.000000	0.000000	2.000000	55.000000	0.000000
3696.470506	0.108398	0.558163	0.030369	81.469055	9.541311	125.128914	-0.350775	0.000000	-1.491073	0.000000	0.000000	0.000000	0.414815	-0.043046	0.164373	0.000000	0.000000	2.000000	55.000000	0.000000
3696.473840	0.108398	0.558163	0.030369	81.469055	9.541311	125.128914	-0.350775	0.000000	-1.491073	0.000000	0.000000	0.000000	0.414815	-0.043046	0.164373	0.000000	0.000000	2.000000	55.000000	0.000000
3696.477173	0.109849	0.557922	0.030767	81.450500	8.566512	124.789795	-0.419910	0.000000	-1.518469	0.000000	0.000000	0.000000	0.435126	-0.072460	0.119205	0.000000	0.000000	2.000000	55.000000	0.000000
3696.480506	0.109849	0.557922	0.030767	81.450500	8.566512	124.789795	-0.419910	0.000000	-1.518469	0.000000	0.000000	0.000000	0.435126	-0.072460	0.119205	0.000000	0.000000	2.000000	55.000000	0.000000
3696.483840	0.109849	0.557922	0.030767	81.450500	8.566512	124.789795	-0.419910	0.000000	-1.518469	0.000000	0.000000	0.000000	0.435126	-0.072460	0.119205	0.000000	0.000000	2.000000	55.000000	0.000000
3696.487173	0.111336	0.557619	0.030990	81.444412	7.642495	124.446129	-0.492431	0.000000	-1.538337	0.000000	0.000000	0.000000	0.446349	-0.090752	0.067111	0.000000	0.000000	2.000000	55.000000	0.000000
3696.490506	0.111336	0.557619	0.030990	81.444412	7.642495	124.446129	-0.492431	0.000000	-1.538337	0.000000	0.000000	0.000000	0.446349	-0.090752	0.067111	0.000000	0.000000	2.000000	55.000000	0.000000
3696.493840	0.111336	0.557619	0.030990	81.444412	7.642495	124.446129	-0.492431	0.000000	-1.538337	0.000000	0.000000	0.000000	0.446349	-0.090752	0.067111	0.000000	0.000000	2.000000	55.000000	0.000000
3696.497173	0.112888	0.557274	0.031052	81.449120	6.952078	124.226021	-0.566823	0.000000	-1.549522	0.000000	0.000000	0.000000	0.465358	-0.103641	0.018466	0.000000	0.000000	2.000000	55.000000	0.000000
3696.500506	0.112888	0.557274	0.031052	81.449120	6.952078	124.226021	-0.566823	0.000000	-1.549522	0.000000	0.000000	0.000000	0.465358	-0.103641	0.018466	0.000000	0.000000	2.000000	55.000000	0.000000
3696.503840	0.112888	0.557274	0.031052	81.449120	6.952078	124.226021	-0.566823	0.000000	-1.549522	0.000000	0.000000	0.000000	0.465358	-0.103641	0.018466	0.000000	0.000000	2.000000	55.000000	0.000000
3696.507173	0.114626	0.556894	0.030963	81.466957	6.606211	124.258789	-0.644383	0.000000	-1.552599	0.000000	0.000000	0.000000	0.521548	-0.114002	-0.026648	0.000000	0.000000	2.000000	55.000000	0.000000
3696.510506	0.114626	0.556894	0.030963	81.466957	6.606211	124.258789	-0.644383	0.000000	-1.552599	0.000000	0.000000	0.000000	0.521548	-0.114002	-0.026648	0.000000	0.000000	2.000000	55.000000	0.000000
3696.513840	0.114626	0.556894	0.030963	81.466957	6.606211	124.258789	-0.644383	0.000000	-1.552599	0.000000	0.000000	0.000000	0.521548	-0.114002	-0.026648	0.000000	0.000000	2.000000	55.000000	0.000000
3696.517173	0.116563	0.556533	0.030773	81.485992	6.782615	124.882103	-0.731307	0.000000	-1.548158	0.000000	0.000000	0.000000	0.581080	-0.108315	-0.056964	0.000000	0.000000	2.000000	55.000000	0.000000
3696.520506	0.116563	0.556533	0.030773	81.485992	6.782615	124.882103	-0.731307	0.000000	-1.548158	0.000000	0.000000	0.000000	0.581080	-0.108315	-0.056964	0.000000	0.000000	2.000000	55.000000	0.000000
3696.523840	0.116563	0.556533	0.030773	81.485992	6.782615	124.882103	-0.731307	0.000000	-1.548158	0.000000	0.000000	0.000000	0.581080	-0.108315	-0.056964	0.000000	0.000000	2.000000	55.000000	0.000000
3696.527173	0.118606	0.556163	0.030508	81.463783	7.086947	125.585419	-0.828154	0.000000	-1.538664	0.000000	0.000000	0.000000	0.612979	-0.110841	-0.079635	0.000000	0.000000	2.000000	55.000000	0.000000
3696.530506	0.118606	0.556163	0.030508	81.463783	7.086947	125.585419	-0.828154	0.000000	-1.538664	0.000000	0.000000	0.000000	0.612979	-0.110841	-0.079635	0.000000	0.000000	2.000000	55.000000	0.000000
3696.533840	0.118606	0.556163	0.030508	81.463783	7.086947	125.585419	-0.828154	0.000000	-1.538664	0.000000	0.000000	0.000000	0.612979	-0.110841	-0.079635	0.000000	0.000000	2.000000	55.000000	0.000000
3696.537173	0.120731	0.555847	0.030268	81.348648	7.437481	126.290565	-0.930317	0.000000	-1.525392	0.000000	0.000000	0.000000	0.637528	-0.094972	-0.072051	0.000000	0.000000	2.000000	55.000000	0.000000
3696.540506	0.120731	0.555847	0.030268	81.348648	7.437481	126.290565	-0.930317	0.000000	-1.525392	0.000000	0.000000	0.000000	0.637528	-0.094972	-0.072051	0.000000	0.000000	2.000000	55.000000	0.000000
3696.543840	0.120731	0.555847	0.030268	81.348648	7.437481	126.290565	-0.930317	0.000000	-1.525392	0.000000	0.000000	0.000000	0.637528	-0.094972	-0.072051	0.000000	0.000000	2.000000	55.000000	0.000000
3696.547173	0.122940	0.555555	0.030057	81.157310	7.876875	127.039375	-1.036572	0.000000	-1.513383	0.000000	0.000000	0.000000	0.662627	-0.087381	-0.063204	0.000000	0.000000	2.000000	55.000000	0.000000
3696.550506	0.122940	0.555555	0.030057	81.157310	7.876875	127.039375	-1.036572	0.000000	-1.513383	0.000000	0.000000	0.000000	0.662627	-0.087381	-0.063204	0.000000	0.000000	2.000000	55.000000	0.000000
3696.553840	0.122940	0.555555	0.030057	81.157310	7.876875	127.039375	-1.036572	0.000000	-1.513383	0.000000	0.000000	0.000000	0.662627	-0.087381	-0.063204	0.000000	0.000000	2.000000	55.000000	0.000000
3696.557173	0.125293	0.555342	0.029914	80.888031	8.413995	127.490677	-1.147009	0.000000	-1.502849	0.000000	0.000000	0.000000	0.705731	-0.063899	-0.042903	0.000000	0.000000	2.000000	55.000000	0.000000
3696.560506	0.125293	0.555342	0.029914	80.888031	8.413995	127.490677	-1.147009	0.000000	-1.502849	0.000000	0.000000	0.000000	0.705731	-0.063899	-0.042903	0.000000	0.000000	2.000000	55.000000	0.000000
3696.563840	0.125293	0.555342	0.029914	80.888031	8.413995	127.490677	-1.147009	0.000000	-1.502849	0.000000	0.000000	0.000000	0.705731	-0.063899	-0.042903	0.000000	0.000000	2.000000	55.000000	0.000000
3696.567173	0.127829	0.555294	0.029983	80.546288	8.964876	127.767418	-1.264632	0.000000	-1.495699	0.000000	0.000000	0.000000	0.760772	-0.014456	0.020774	0.000000	0.000000	2.000000	55.000000	0.000000
3696.570506	0.127829	0.555294	0.029983	80.546288	8.964876	127.767418	-1.264632	0.000000	-1.495699	0.000000	0.000000	0.000000	0.760772	-0.014456	0.020774	0.000000	0.000000	2.000000	55.000000	0.000000
3696.573840	0.127829	0.555294	0.029983	80.546288	8.964876	127.767418	-1.264632	0.000000	-1.495699	0.000000	0.000000	0.000000	0.760772	-0.014456	0.020774	0.000000	0.000000	2.000000	55.000000	0.000000
3696.577173	0.130507	0.555383	0.030279	80.127296	9.533824	128.043228	-1.391427	0.000000	-1.499161	0.000000	0.000000	0.000000	0.803421	0.026744	0.088760	0.000000	0.000000	2.000000	55.000000	0.000000
3696.580506	0.130507	0.555383	0.030279	80.127296	9.533824	128.043228	-1.391427	0.000000	-1.499161	0.000000	0.000000	0.000000	0.803421	0.026744	0.088760	0.000000	0.000000	2.000000	55.000000	0.000000
3696.583840	0.130507	0.555383	0.030279	80.127296	9.533824	128.043228	-1.391427	0.000000	-1.499161	0.000000	0.000000	0.000000	0.803421	0.026744	0.088760	0.000000	0.000000	2.000000	55.000000	0.000000
3696.587173	0.133287	0.555644	0.030913	79.646889	10.029452	128.228882	-1.525330	0.000000	-1.513954	0.000000	0.000000	0.000000	0.834119	0.078052	0.190081	0.000000	0.000000	2.000000	55.000000	0.000000
3696.590506	0.133287	0.555644	0.030913	79.646889	10.029452	128.228882	-1.525330	0.000000	-1.513954	0.000000	0.000000	0.000000	0.834119	0.078052	0.190081	0.000000	0.000000	2.000000	55.000000	0.000000
3696.593840	0.133287	0.555644	0.030913	79.646889	10.029452	128.228882	-1.525330	0.000000	-1.513954	0.000000	0.000000	0.000000	0.834119	0.078052	0.190081	0.000000	0.000000	2.000000	55.000000	0.000000
3696.597173	0.136085	0.556109	0.032008	79.111267	10.067187	127.852089	-1.664350	0.000000	-1.545635	0.000000	0.000000	0.000000	0.839339	0.139581	0.328624	0.000000	0.000000	2.000000	55.000000	0.000000
3696.600506	0.136085	0.556109	0.032008	79.111267	10.067187	127.852089	-1.664350	0.000000	-1.545635	0.000000	0.000000	0.000000	0.839339	0.139581	0.328624	0.000000	0.000000	2.000000	55.000000	0.000000
3696.603840	0.136085	0.556109	0.032008	79.111267	10.067187	127.852089	-1.664350	0.000000	-1.545635	0.000000	0.000000	0.000000	0.839339	0.139581	0.328624	0.000000	0.000000	2.000000	55.000000	0.000000
3696.607173	0.138665	0.556790	0.033607	78.537018	9.605485	126.876793	-1.804240	0.000000	-1.600405	0.000000	0.000000	0.000000	0.774197	0.204399	0.479547	0.000000	0.000000	2.000000	55.000000	0.000000
3696.610506	0.138665	0.556790	0.033607	78.537018	9.605485	126.876793	-1.804240	0.000000	-1.600405	0.000000	0.000000	0.000000	0.774197	0.204399	0.479547	0.000000	0.000000	2.000000	55.000000	0.000000
3696.613840	0.138665	0.556790	0.033607	78.537018	9.605485	126.876793	-1.804240	0.000000	-1.600405	0.000000	0.000000	0.000000	0.774197	0.204399	0.479547	0.000000	0.000000	2.000000	55.000000	0.000000
3696.617173	0.141031	0.557661	0.035714	77.961044	8.965727	125.711174	-1.933273	0.000000	-1.680330	0.000000	0.000000	0.000000	0.709703	0.261343	0.632212	0.000000	0.000000	2.000000	55.000000	0.000000
3696.620506	0.141031	0.557661	0.035714	77.961044	8.965727	125.711174	-1.933273	0.000000	-1.680330	0.000000	0.000000	0.000000	0.709703	0.261343	0.632212	0.000000	0.000000	2.000000	55.000000	0.000000
3696.623840	0.141031	0.557661	0.035714	77.961044	8.965727	125.711174	-1.933273	0.000000	-1.680330	0.000000	0.000000	0.000000	0.709703	0.261343	0.632212	0.000000	0.000000	2.000000	55.000000	0.000000
3696.627173	0.143368	0.558736	0.038186	77.393829	8.478854	124.744461	-2.051557	0.000000	-1.785699	0.000000	0.000000	0.000000	0.701101	0.322492	0.741691	0.000000	0.000000	2.000000	55.000000	0.000000
3696.630506	0.143368	0.558736	0.038186	77.393829	8.478854	124.744461	-2.051557	0.000000	-1.785699	0.000000	0.000000	0.000000	0.701101	0.322492	0.741691	0.000000	0.000000	2.000000	55.000000	0.000000
3696.633840	0.143368	0.558736	0.038186	77.393829	8.478854	124.744461	-2.051557	0.000000	-1.785699	0.000000	0.000000	0.000000	0.701101	0.322492	0.741691	0.000000	0.000000	2.000000	55.000000	0.000000
3696.637173	0.145602	0.559959	0.041119	76.874146	8.406877	124.346802	-2.168407	0.000000	-1.909314	0.000000	0.000000	0.000000	0.670233	0.366725	0.879805	0.000000	0.000000	2.000000	55.000000	0.000000
3696.640506	0.145602	0.559959	0.041119	76.874146	8.406877	124.346802	-2.168407	0.000000	-1.909314	0.000000	0.000000	0.000000	0.670233	0.366725	0.879805	0.000000	0.000000	2.000000	55.000000	0.000000
3696.643840	0.145602	0.559959	0.041119	76.874146	8.406877	124.346802	-2.168407	0.000000	-1.909314	0.000000	0.000000	0.000000	0.670233	0.366725	0.879805	0.000000	0.000000	2.000000	55.000000	0.000000
3696.647173	0.147628	0.561369	0.044510	76.545891	8.696789	124.527435	-2.280113	0.000000	-2.055948	0.000000	0.000000	0.000000	0.607606	0.423060	1.017299	0.000000	0.000000	2.000000	55.000000	0.000000
3696.650506	0.147628	0.561369	0.044510	76.545891	8.696789	124.527435	-2.280113	0.000000	-2.055948	0.000000	0.000000	0.000000	0.607606	0.423060	1.017299	0.000000	0.000000	2.000000	55.000000	0.000000
3696.653840	0.147628	0.561369	0.044510	76.545891	8.696789	124.527435	-2.280113	0.000000	-2.055948	0.000000	0.000000	0.000000	0.607606	0.423060	1.017299	0.000000	0.000000	2.000000	55.000000	0.000000
3696.657173	0.149486	0.562878	0.048254	76.536385	8.796043	124.592636	-2.381380	0.000000	-2.225497	0.000000	0.000000	0.000000	0.557447	0.452660	1.123333	0.000000	0.000000	2.000000	55.000000	0.000000
3696.660506	0.149486	0.562878	0.048254	76.536385	8.796043	124.592636	-2.381380	0.000000	-2.225497	0.000000	0.000000	0.000000	0.557447	0.452660	1.123333	0.000000	0.000000	2.000000	55.000000	0.000000
3696.663840	0.149486	0.562878	0.048254	76.536385	8.796043	124.592636	-2.381380	0.000000	-2.225497	0.000000	0.000000	0.000000	0.557447	0.452660	1.123333	0.000000	0.000000	2.000000	55.000000	0.000000
3696.667173	0.151009	0.564434	0.052516	76.830070	8.660515	124.487564	-2.474288	0.000000	-2.412720	0.000000	0.000000	0.000000	0.457076	0.466710	1.278566	0.000000	0.000000	2.000000	55.000000	0.000000
3696.670506	0.151009	0.564434	0.052516	76.830070	8.660515	124.487564	-2.474288	0.000000	-2.412720	0.000000	0.000000	0.000000	0.457076	0.466710	1.278566	0.000000	0.000000	2.000000	55.000000	0.000000
3696.673840	0.151009	0.564434	0.052516	76.830070	8.660515	124.487564	-2.474288	0.000000	-2.412720	0.000000	0.000000	0.000000	0.457076	0.466710	1.278566	0.000000	0.000000	2.000000	55.000000	0.000000
3696.677173	0.152298	0.566091	0.057313	77.227165	8.521833	124.466415	-2.550467	0.000000	-2.625814	0.000000	0.000000	0.000000	0.386463	0.497265	1.438954	0.000000	0.000000	2.000000	55.000000	0.000000
3696.680506	0.152298	0.566091	0.057313	77.227165	8.521833	124.466415	-2.550467	0.000000	-2.625814	0.000000	0.000000	0.000000	0.386463	0.497265	1.438954	0.000000	0.000000	2.000000	55.000000	0.000000
3696.683840	0.152298	0.566091	0.057313	77.227165	8.521833	124.466415	-2.550467	0.000000	-2.625814	0.000000	0.000000	0.000000	0.386463	0.497265	1.438954	0.000000	0.000000	2.000000	55.000000	0.000000
3696.687173	0.153299	0.567686	0.062601	77.673981	8.557847	124.727737	-2.614878	0.000000	-2.865640	0.000000	0.000000	0.000000	0.300537	0.478621	1.586326	0.000000	0.000000	2.000000	55.000000	0.000000
3696.690506	0.153299	0.567686	0.062601	77.673981	8.557847	124.727737	-2.614878	0.000000	-2.865640	0.000000	0.000000	0.000000	0.300537	0.478621	1.586326	0.000000	0.000000	2.000000	55.000000	0.000000
3696.693840	0.153299	0.567686	0.062601	77.673981	8.557847	124.727737	-2.614878	0.000000	-2.865640	0.000000	0.000000	0.000000	0.300537	0.478621	1.586326	0.000000	0.000000	2.000000	55.000000	0.000000
3696.697173	0.154006	0.569139	0.068307	78.171837	8.847691	125.358490	-2.664967	0.000000	-3.130027	0.000000	0.000000	0.000000	0.212142	0.435853	1.711787	0.000000	0.000000	2.000000	55.000000	0.000000
3696.700506	0.154006	0.569139	0.068307	78.171837	8.847691	125.358490	-2.664967	0.000000	-3.130027	0.000000	0.000000	0.000000	0.212142	0.435853	1.711787	0.000000	0.000000	2.000000	55.000000	0.000000
3696.703840	0.154006	0.569139	0.068307	78.171837	8.847691	125.358490	-2.664967	0.000000	-3.130027	0.000000	0.000000	0.000000	0.212142	0.435853	1.711787	0.000000	0.000000	2.000000	55.000000	0.000000
3696.707173	0.154386	0.570411	0.074273	78.734703	9.506662	126.477180	-2.700324	0.000000	-3.415325	0.000000	0.000000	0.000000	0.113925	0.381385	1.789967	0.000000	0.000000	2.000000	55.000000	0.000000
3696.710506	0.154386	0.570411	0.074273	78.734703	9.506662	126.477180	-2.700324	0.000000	-3.415325	0.000000	0.000000	0.000000	0.113925	0.381385	1.789967	0.000000	0.000000	2.000000	55.000000	0.000000
3696.713840	0.154386	0.570411	0.074273	78.734703	9.506662	126.477180	-2.700324	0.000000	-3.415325	0.000000	0.000000	0.000000	0.113925	0.381385	1.789967	0.000000	0.000000	2.000000	55.000000	0.000000
3696.717173	0.154506	0.571477	0.080397	79.338158	10.676243	128.211731	-2.719312	0.000000	-3.713653	0.000000	0.000000	0.000000	0.035937	0.320061	1.837035	0.000000	0.000000	2.000000	55.000000	0.000000
3696.720506	0.154506	0.571477	0.080397	79.338158	10.676243	128.211731	-2.719312	0.000000	-3.713653	0.000000	0.000000	0.000000	0.035937	0.320061	1.837035	0.000000	0.000000	2.000000	55.000000	0.000000
3696.723840	0.154506	0.571477	0.080397	79.338158	10.676243	128.211731	-2.719312	0.000000	-3.713653	0.000000	0.000000	0.000000	0.035937	0.320061	1.837035	0.000000	0.000000	2.000000	55.000000	0.000000
3696.727173	0.154375	0.572340	0.086546	79.951332	12.417901	130.596436	-2.725301	0.000000	-4.019826	0.000000	0.000000	0.000000	-0.039299	0.258894	1.844869	0.000000	0.000000	2.000000	55.000000	0.000000
3696.730506	0.154375	0.572340	0.086546	79.951332	12.417901	130.596436	-2.725301	0.000000	-4.019826	0.000000	0.000000	0.000000	-0.039299	0.258894	1.844869	0.000000	0.000000	2.000000	55.000000	0.000000
3696.733840	0.154375	0.572340	0.086546	79.951332	12.417901	130.596436	-2.725301	0.000000	-4.019826	0.000000	0.000000	0.000000	-0.039299	0.258894	1.844869	0.000000	0.000000	2.000000	55.000000	0.000000
3696.737173	0.153985	0.573025	0.092716	80.530289	14.779071	133.662750	-2.659968	0.000000	-4.233741	0.000000	0.000000	0.000000	-0.116954	0.205397	1.851085	0.000000	0.000000	2.000000	55.000000	0.000000
3696.740506	0.153985	0.573025	0.092716	80.530289	14.779071	133.662750	-2.659968	0.000000	-4.233741	0.000000	0.000000	0.000000	-0.116954	0.205397	1.851085	0.000000	0.000000	2.000000	55.000000	0.000000
3696.743840	0.153985	0.573025	0.092716	80.530289	14.779071	133.662750	-2.659968	0.000000	-4.233741	0.000000	0.000000	0.000000	-0.116954	0.205397	1.851085	0.000000	0.000000	2.000000	55.000000	0.000000
3696.747173	0.153430	0.573539	0.098857	81.055130	17.655355	137.237885	-2.515900	0.000000	-4.320909	0.000000	0.000000	0.000000	-0.166595	0.154132	1.842241	0.000000	0.000000	2.000000	55.000000	0.000000
3696.750506	0.153430	0.573539	0.098857	81.055130	17.655355	137.237885	-2.515900	0.000000	-4.320909	0.000000	0.000000	0.000000	-0.166595	0.154132	1.842241	0.000000	0.000000	2.000000	55.000000	0.000000
3696.753840	0.153430	0.573539	0.098857	81.055130	17.655355	137.237885	-2.515900	0.000000	-4.320909	0.000000	0.000000	0.000000	-0.166595	0.154132	1.842241	0.000000	0.000000	2.000000	55.000000	0.000000
3696.757173	0.152827	0.573905	0.104991	81.516335	20.915352	141.008438	-2.377363	0.000000	-4.398652	0.000000	0.000000	0.000000	-0.180820	0.109857	1.840022	0.000000	0.000000	2.000000	55.000000	0.000000
3696.760506	0.152827	0.573905	0.104991	81.516335	20.915352	141.008438	-2.377363	0.000000	-4.398652	0.000000	0.000000	0.000000	-0.180820	0.109857	1.840022	0.000000	0.000000	2.000000	55.000000	0.000000
3696.763840	0.152827	0.573905	0.104991	81.516335	20.915352	141.008438	-2.377363	0.000000	-4.398652	0.000000	0.000000	0.000000	-0.180820	0.109857	1.840022	0.000000	0.000000	2.000000	55.000000	0.000000
3696.767173	0.152231	0.574120	0.111102	81.909348	24.591564	144.474335	-2.247355	0.000000	-4.466475	0.000000	0.000000	0.000000	-0.178856	0.064484	1.833325	0.000000	0.000000	2.000000	55.000000	0.000000
3696.770506	0.152231	0.574120	0.111102	81.909348	24.591564	144.474335	-2.247355	0.000000	-4.466475	0.000000	0.000000	0.000000	-0.178856	0.064484	1.833325	0.000000	0.000000	2.000000	55.000000	0.000000
3696.773840	0.152231	0.574120	0.111102	81.909348	24.591564	144.474335	-2.247355	0.000000	-4.466475	0.000000	0.000000	0.000000	-0.178856	0.064484	1.833325	0.000000	0.000000	2.000000	55.000000	0.000000
3696.777173	0.151660	0.574142	0.117253	82.212730	28.762617	148.338013	-2.127245	0.000000	-4.524912	0.000000	0.000000	0.000000	-0.171412	0.006687	1.845267	0.000000	0.000000	2.000000	55.000000	0.000000
3696.780506	0.151660	0.574142	0.117253	82.212730	28.762617	148.338013	-2.127245	0.000000	-4.524912	0.000000	0.000000	0.000000	-0.171412	0.006687	1.845267	0.000000	0.000000	2.000000	55.000000	0.000000
3696.783840	0.151660	0.574142	0.117253	82.212730	28.762617	148.338013	-2.127245	0.000000	-4.524912	0.000000	0.000000	0.000000	-0.171412	0.006687	1.845267	0.000000	0.000000	2.000000	55.000000	0.000000
3696.787173	0.151134	0.574012	0.123408	82.397545	33.207508	152.882736	-2.015931	0.000000	-4.575590	0.000000	0.000000	0.000000	-0.157572	-0.039167	1.846549	0.000000	0.000000	2.000000	55.000000	0.000000
3696.790506	0.151134	0.574012	0.123408	82.397545	33.207508	152.882736	-2.015931	0.000000	-4.575590	0.000000	0.000000	0.000000	-0.157572	-0.039167	1.846549	0.000000	0.000000	2.000000	55.000000	0.000000
3696.793840	0.151134	0.574012	0.123408	82.397545	33.207508	152.882736	-2.015931	0.000000	-4.575590	0.000000	0.000000	0.000000	-0.157572	-0.039167	1.846549	0.000000	0.000000	2.000000	55.000000	0.000000
3696.797173	0.150645	0.573697	0.129516	82.460060	37.654064	157.695602	-1.913966	0.000000	-4.619170	0.000000	0.000000	0.000000	-0.146934	-0.094306	1.832593	0.000000	0.000000	2.000000	55.000000	0.000000
3696.800506	0.150645	0.573697	0.129516	82.460060	37.654064	157.695602	-1.913966	0.000000	-4.619170	0.000000	0.000000	0.000000	-0.146934	-0.094306	1.832593	0.000000	0.000000	2.000000	55.000000	0.000000
3696.803840	0.150645	0.573697	0.129516	82.460060	37.654064	157.695602	-1.913966	0.000000	-4.619170	0.000000	0.000000	0.000000	-0.146934	-0.094306	1.832593	0.000000	0.000000	2.000000	55.000000	0.000000
3696.807173	0.150295	0.573222	0.135509	82.404930	42.050713	162.392838	-1.820882	0.000000	-4.656651	0.000000	0.000000	0.000000	-0.104821	-0.142621	1.797659	0.000000	0.000000	2.000000	55.000000	0.000000
3696.810506	0.150295	0.573222	0.135509	82.404930	42.050713	162.392838	-1.820882	0.000000	-4.656651	0.000000	0.000000	0.000000	-0.104821	-0.142621	1.797659	0.000000	0.000000	2.000000	55.000000	0.000000
3696.813840	0.150295	0.573222	0.135509	82.404930	42.050713	162.392838	-1.820882	0.000000	-4.656651	0.000000	0.000000	0.000000	-0.104821	-0.142621	1.797659	0.000000	0.000000	2.000000	55.000000	0.000000
3696.817173	0.150180	0.572563	0.141252	82.249260	46.368851	166.801285	-1.739820	0.000000	-4.687539	0.000000	0.000000	0.000000	-0.034434	-0.197661	1.723112	0.000000	0.000000	2.000000	55.000000	0.000000
3696.820506	0.150180	0.572563	0.141252	82.249260	46.368851	166.801285	-1.739820	0.000000	-4.687539	0.000000	0.000000	0.000000	-0.034434	-0.197661	1.723112	0.000000	0.000000	2.000000	55.000000	0.000000
3696.823840	0.150180	0.572563	0.141252	82.249260	46.368851	166.801285	-1.739820	0.000000	-4.687539	0.000000	0.000000	0.000000	-0.034434	-0.197661	1.723112	0.000000	0.000000	2.000000	55.000000	0.000000
3696.827173	0.150337	0.571788	0.146730	81.984131	50.651711	171.102585	-1.673785	0.000000	-4.711523	0.000000	0.000000	0.000000	0.046908	-0.232617	1.643434	0.000000	0.000000	2.000000	55.000000	0.000000
3696.830506	0.150337	0.571788	0.146730	81.984131	50.651711	171.102585	-1.673785	0.000000	-4.711523	0.000000	0.000000	0.000000	0.046908	-0.232617	1.643434	0.000000	0.000000	2.000000	55.000000	0.000000
3696.833840	0.150337	0.571788	0.146730	81.984131	50.651711	171.102585	-1.673785	0.000000	-4.711523	0.000000	0.000000	0.000000	0.046908	-0.232617	1.643434	0.000000	0.000000	2.000000	55.000000	0.000000
3696.837173	0.150856	0.570945	0.151897	81.639191	54.526173	175.040359	-1.622463	0.000000	-4.729441	0.000000	0.000000	0.000000	0.155641	-0.252794	1.550061	0.000000	0.000000	2.000000	55.000000	0.000000
3696.840506	0.150856	0.570945	0.151897	81.639191	54.526173	175.040359	-1.622463	0.000000	-4.729441	0.000000	0.000000	0.000000	0.155641	-0.252794	1.550061	0.000000	0.000000	2.000000	55.000000	0.000000
3696.843840	0.150856	0.570945	0.151897	81.639191	54.526173	175.040359	-1.622463	0.000000	-4.729441	0.000000	0.000000	0.000000	0.155641	-0.252794	1.550061	0.000000	0.000000	2.000000	55.000000	0.000000
3696.847173	0.151742	0.569997	0.156727	81.281250	57.678566	178.319290	-1.587405	0.000000	-4.741323	0.000000	0.000000	0.000000	0.266044	-0.284550	1.448793	0.000000	0.000000	2.000000	55.000000	0.000000
3696.850506	0.151742	0.569997	0.156727	81.281250	57.678566	178.319290	-1.587405	0.000000	-4.741323	0.000000	0.000000	0.000000	0.266044	-0.284550	1.448793	0.000000	0.000000	2.000000	55.000000	0.000000
3696.853840	0.151742	0.569997	0.156727	81.281250	57.678566	178.319290	-1.587405	0.000000	-4.741323	0.000000	0.000000	0.000000	0.266044	-0.284550	1.448793	0.000000	0.000000	2.000000	55.000000	0.000000
3696.857173	0.152968	0.569008	0.161181	81.013840	59.801468	-179.360687	-1.567504	0.000000	-4.747940	0.000000	0.000000	0.000000	0.367708	-0.296598	1.336467	0.000000	0.000000	2.000000	55.000000	0.000000
3696.860506	0.152968	0.569008	0.161181	81.013840	59.801468	-179.360687	-1.567504	0.000000	-4.747940	0.000000	0.000000	0.000000	0.367708	-0.296598	1.336467	0.000000	0.000000	2.000000	55.000000	0.000000
3696.863840	0.152968	0.569008	0.161181	81.013840	59.801468	-179.360687	-1.567504	0.000000	-4.747940	0.000000	0.000000	0.000000	0.367708	-0.296598	1.336467	0.000000	0.000000	2.000000	55.000000	0.000000
3696.867173	0.154563	0.567886	0.165221	80.867950	60.978291	-178.089691	-1.560990	0.000000	-4.750085	0.000000	0.000000	0.000000	0.478514	-0.336474	1.211781	0.000000	0.000000	2.000000	55.000000	0.000000
3696.870506	0.154563	0.567886	0.165221	80.867950	60.978291	-178.089691	-1.560990	0.000000	-4.750085	0.000000	0.000000	0.000000	0.478514	-0.336474	1.211781	0.000000	0.000000	2.000000	55.000000	0.000000
3696.873840	0.154563	0.567886	0.165221	80.867950	60.978291	-178.089691	-1.560990	0.000000	-4.750085	0.000000	0.000000	0.000000	0.478514	-0.336474	1.211781	0.000000	0.000000	2.000000	55.000000	0.000000
3696.877173	0.156514	0.566764	0.168756	80.787010	61.730957	-177.360733	-1.567930	0.000000	-4.747799	0.000000	0.000000	0.000000	0.585245	-0.336785	1.060491	0.000000	0.000000	2.000000	55.000000	0.000000
3696.880506	0.156514	0.566764	0.168756	80.787010	61.730957	-177.360733	-1.567930	0.000000	-4.747799	0.000000	0.000000	0.000000	0.585245	-0.336785	1.060491	0.000000	0.000000	2.000000	55.000000	0.000000
3696.883840	0.156514	0.566764	0.168756	80.787010	61.730957	-177.360733	-1.567930	0.000000	-4.747799	0.000000	0.000000	0.000000	0.585245	-0.336785	1.060491	0.000000	0.000000	2.000000	55.000000	0.000000
3696.887173	0.158996	0.565584	0.171702	80.717247	62.285999	-176.902817	-1.587762	0.000000	-4.741204	0.000000	0.000000	0.000000	0.744741	-0.353877	0.883913	0.000000	0.000000	2.000000	55.000000	0.000000
3696.890506	0.158996	0.565584	0.171702	80.717247	62.285999	-176.902817	-1.587762	0.000000	-4.741204	0.000000	0.000000	0.000000	0.744741	-0.353877	0.883913	0.000000	0.000000	2.000000	55.000000	0.000000
3696.893840	0.158996	0.565584	0.171702	80.717247	62.285999	-176.902817	-1.587762	0.000000	-4.741204	0.000000	0.000000	0.000000	0.744741	-0.353877	0.883913	0.000000	0.000000	2.000000	55.000000	0.000000
3696.897173	0.161883	0.564398	0.174032	80.633850	62.828136	-176.492081	-1.624753	0.000000	-4.728655	0.000000	0.000000	0.000000	0.865877	-0.355943	0.698863	0.000000	0.000000	2.000000	55.000000	0.000000
3696.900506	0.161883	0.564398	0.174032	80.633850	62.828136	-176.492081	-1.624753	0.000000	-4.728655	0.000000	0.000000	0.000000	0.865877	-0.355943	0.698863	0.000000	0.000000	2.000000	55.000000	0.000000
3696.903840	0.161883	0.564398	0.174032	80.633850	62.828136	-176.492081	-1.624753	0.000000	-4.728655	0.000000	0.000000	0.000000	0.865877	-0.355943	0.698863	0.000000	0.000000	2.000000	55.000000	0.000000
3696.907173	0.165141	0.563190	0.175739	80.560432	63.330151	-176.172806	-1.675162	0.000000	-4.711033	0.000000	0.000000	0.000000	0.977597	-0.362471	0.512069	0.000000	0.000000	2.000000	55.000000	0.000000
3696.910506	0.165141	0.563190	0.175739	80.560432	63.330151	-176.172806	-1.675162	0.000000	-4.711033	0.000000	0.000000	0.000000	0.977597	-0.362471	0.512069	0.000000	0.000000	2.000000	55.000000	0.000000
3696.913840	0.165141	0.563190	0.175739	80.560432	63.330151	-176.172806	-1.675162	0.000000	-4.711033	0.000000	0.000000	0.000000	0.977597	-0.362471	0.512069	0.000000	0.000000	2.000000	55.000000	0.000000
3696.917173	0.168800	0.562001	0.176808	80.534149	63.609291	-176.163101	-1.737814	0.000000	-4.688284	0.000000	0.000000	0.000000	1.097611	-0.356669	0.320887	0.000000	0.000000	2.000000	55.000000	0.000000
3696.920506	0.168800	0.562001	0.176808	80.534149	63.609291	-176.163101	-1.737814	0.000000	-4.688284	0.000000	0.000000	0.000000	1.097611	-0.356669	0.320887	0.000000	0.000000	2.000000	55.000000	0.000000
3696.923840	0.168800	0.562001	0.176808	80.534149	63.609291	-176.163101	-1.737814	0.000000	-4.688284	0.000000	0.000000	0.000000	1.097611	-0.356669	0.320887	0.000000	0.000000	2.000000	55.000000	0.000000
3696.927173	0.172733	0.560872	0.177265	80.542145	63.866776	-176.031708	-1.813176	0.000000	-4.659656	0.000000	0.000000	0.000000	1.179938	-0.338660	0.137014	0.000000	0.000000	2.000000	55.000000	0.000000
3696.930506	0.172733	0.560872	0.177265	80.542145	63.866776	-176.031708	-1.813176	0.000000	-4.659656	0.000000	0.000000	0.000000	1.179938	-0.338660	0.137014	0.000000	0.000000	2.000000	55.000000	0.000000
3696.933840	0.172733	0.560872	0.177265	80.542145	63.866776	-176.031708	-1.813176	0.000000	-4.659656	0.000000	0.000000	0.000000	1.179938	-0.338660	0.137014	0.000000	0.000000	2.000000	55.000000	0.000000
3696.937173	0.176946	0.559741	0.177150	80.608109	64.139549	-175.415375	-1.897984	0.000000	-4.625760	0.000000	0.000000	0.000000	1.263916	-0.339354	-0.034458	0.000000	0.000000	2.000000	55.000000	0.000000
3696.940506	0.176946	0.559741	0.177150	80.608109	64.139549	-175.415375	-1.897984	0.000000	-4.625760	0.000000	0.000000	0.000000	1.263916	-0.339354	-0.034458	0.000000	0.000000	2.000000	55.000000	0.000000
3696.943840	0.176946	0.559741	0.177150	80.608109	64.139549	-175.415375	-1.897984	0.000000	-4.625760	0.000000	0.000000	0.000000	1.263916	-0.339354	-0.034458	0.000000	0.000000	2.000000	55.000000	0.000000
3696.947173	0.181443	0.558672	0.176500	80.794868	64.136314	-174.688782	-1.991985	0.000000	-4.586065	0.000000	0.000000	0.000000	1.348971	-0.320545	-0.194875	0.000000	0.000000	2.000000	55.000000	0.000000
3696.950506	0.181443	0.558672	0.176500	80.794868	64.136314	-174.688782	-1.991985	0.000000	-4.586065	0.000000	0.000000	0.000000	1.348971	-0.320545	-0.194875	0.000000	0.000000	2.000000	55.000000	0.000000
3696.953840	0.181443	0.558672	0.176500	80.794868	64.136314	-174.688782	-1.991985	0.000000	-4.586065	0.000000	0.000000	0.000000	1.348971	-0.320545	-0.194875	0.000000	0.000000	2.000000	55.000000	0.000000
3696.957173	0.186185	0.557633	0.175325	81.117523	63.680744	-174.557922	-2.094888	0.000000	-4.539983	0.000000	0.000000	0.000000	1.422715	-0.311795	-0.352546	0.000000	0.000000	2.000000	55.000000	0.000000
3696.960506	0.186185	0.557633	0.175325	81.117523	63.680744	-174.557922	-2.094888	0.000000	-4.539983	0.000000	0.000000	0.000000	1.422715	-0.311795	-0.352546	0.000000	0.000000	2.000000	55.000000	0.000000
3696.963840	0.186185	0.557633	0.175325	81.117523	63.680744	-174.557922	-2.094888	0.000000	-4.539983	0.000000	0.000000	0.000000	1.422715	-0.311795	-0.352546	0.000000	0.000000	2.000000	55.000000	0.000000
3696.967173	0.191230	0.556573	0.173625	81.567390	62.743866	-175.325363	-2.205765	0.000000	-4.487159	0.000000	0.000000	0.000000	1.513357	-0.317905	-0.510073	0.000000	0.000000	2.000000	55.000000	0.000000
3696.970506	0.191230	0.556573	0.173625	81.567390	62.743866	-175.325363	-2.205765	0.000000	-4.487159	0.000000	0.000000	0.000000	1.513357	-0.317905	-0.510073	0.000000	0.000000	2.000000	55.000000	0.000000
3696.973840	0.191230	0.556573	0.173625	81.567390	62.743866	-175.325363	-2.205765	0.000000	-4.487159	0.000000	0.000000	0.000000	1.513357	-0.317905	-0.510073	0.000000	0.000000	2.000000	55.000000	0.000000
3696.977173	0.196508	0.555515	0.171424	82.143768	61.079903	-177.079987	-2.325698	0.000000	-4.426187	0.000000	0.000000	0.000000	1.583557	-0.317369	-0.660331	0.000000	0.000000	2.000000	55.000000	0.000000
3696.980506	0.196508	0.555515	0.171424	82.143768	61.079903	-177.079987	-2.325698	0.000000	-4.426187	0.000000	0.000000	0.000000	1.583557	-0.317369	-0.660331	0.000000	0.000000	2.000000	55.000000	0.000000
3696.983840	0.196508	0.555515	0.171424	82.143768	61.079903	-177.079987	-2.325698	0.000000	-4.426187	0.000000	0.000000	0.000000	1.583557	-0.317369	-0.660331	0.000000	0.000000	2.000000	55.000000	0.000000
3696.987173	0.201901	0.554522	0.168794	82.806824	58.230148	179.806213	-2.452893	0.000000	-4.356985	0.000000	0.000000	0.000000	1.617978	-0.298069	-0.788971	0.000000	0.000000	2.000000	55.000000	0.000000
3696.990506	0.201901	0.554522	0.168794	82.806824	58.230148	179.806213	-2.452893	0.000000	-4.356985	0.000000	0.000000	0.000000	1.617978	-0.298069	-0.788971	0.000000	0.000000	2.000000	55.000000	0.000000
3696.993840	0.201901	0.554522	0.168794	82.806824	58.230148	179.806213	-2.452893	0.000000	-4.356985	0.000000	0.000000	0.000000	1.617978	-0.298069	-0.788971	0.000000	0.000000	2.000000	55.000000	0.000000
3696.997173	0.207313	0.553613	0.165774	83.450363	53.347584	174.857864	-2.584123	0.000000	-4.280457	0.000000	0.000000	0.000000	1.623516	-0.272483	-0.905960	0.000000	0.000000	2.000000	55.000000	0.000000
3697.000506	0.207313	0.553613	0.165774	83.450363	53.347584	174.857864	-2.584123	0.000000	-4.280457	0.000000	0.000000	0.000000	1.623516	-0.272483	-0.905960	0.000000	0.000000	2.000000	55.000000	0.000000
3697.003840	0.207313	0.553613	0.165774	83.450363	53.347584	174.857864	-2.584123	0.000000	-4.280457	0.000000	0.000000	0.000000	1.623516	-0.272483	-0.905960	0.000000	0.000000	2.000000	55.000000	0.000000
3697.007173	0.212637	0.552800	0.162467	83.897896	45.760456	167.657181	-2.717104	0.000000	-4.197302	0.000000	0.000000	0.000000	1.597025	-0.243922	-0.992128	0.000000	0.000000	2.000000	55.000000	0.000000
3697.010506	0.212637	0.552800	0.162467	83.897896	45.760456	167.657181	-2.717104	0.000000	-4.197302	0.000000	0.000000	0.000000	1.597025	-0.243922	-0.992128	0.000000	0.000000	2.000000	55.000000	0.000000
3697.013840	0.212637	0.552800	0.162467	83.897896	45.760456	167.657181	-2.717104	0.000000	-4.197302	0.000000	0.000000	0.000000	1.597025	-0.243922	-0.992128	0.000000	0.000000	2.000000	55.000000	0.000000
3697.017173	0.217749	0.552052	0.158826	84.090042	36.157120	158.863892	-2.848773	0.000000	-4.109074	0.000000	0.000000	0.000000	1.533602	-0.224525	-1.092230	0.000000	0.000000	2.000000	55.000000	0.000000
3697.020506	0.217749	0.552052	0.158826	84.090042	36.157120	158.863892	-2.848773	0.000000	-4.109074	0.000000	0.000000	0.000000	1.533602	-0.224525	-1.092230	0.000000	0.000000	2.000000	55.000000	0.000000
3697.023840	0.217749	0.552052	0.158826	84.090042	36.157120	158.863892	-2.848773	0.000000	-4.109074	0.000000	0.000000	0.000000	1.533602	-0.224525	-1.092230	0.000000	0.000000	2.000000	55.000000	0.000000
3697.027173	0.222767	0.551281	0.154840	84.026695	25.865932	149.573792	-2.977761	0.000000	-4.016583	0.000000	0.000000	0.000000	1.505502	-0.231287	-1.195760	0.000000	0.000000	2.000000	55.000000	0.000000
3697.030506	0.222767	0.551281	0.154840	84.026695	25.865932	149.573792	-2.977761	0.000000	-4.016583	0.000000	0.000000	0.000000	1.505502	-0.231287	-1.195760	0.000000	0.000000	2.000000	55.000000	0.000000
3697.033840	0.222767	0.551281	0.154840	84.026695	25.865932	149.573792	-2.977761	0.000000	-4.016583	0.000000	0.000000	0.000000	1.505502	-0.231287	-1.195760	0.000000	0.000000	2.000000	55.000000	0.000000
3697.037173	0.227720	0.550528	0.150525	83.753052	16.122108	140.674362	-3.106390	0.000000	-3.917952	0.000000	0.000000	0.000000	1.486020	-0.225907	-1.294519	0.000000	0.000000	2.000000	55.000000	0.000000
3697.040506	0.227720	0.550528	0.150525	83.753052	16.122108	140.674362	-3.106390	0.000000	-3.917952	0.000000	0.000000	0.000000	1.486020	-0.225907	-1.294519	0.000000	0.000000	2.000000	55.000000	0.000000
3697.043840	0.227720	0.550528	0.150525	83.753052	16.122108	140.674362	-3.106390	0.000000	-3.917952	0.000000	0.000000	0.000000	1.486020	-0.225907	-1.294519	0.000000	0.000000	2.000000	55.000000	0.000000
3697.047173	0.232697	0.549797	0.145879	83.310883	7.457602	132.526154	-3.234913	0.000000	-3.812523	0.000000	0.000000	0.000000	1.492909	-0.219171	-1.393936	0.000000	0.000000	2.000000	55.000000	0.000000
3697.050506	0.232697	0.549797	0.145879	83.310883	7.457602	132.526154	-3.234913	0.000000	-3.812523	0.000000	0.000000	0.000000	1.492909	-0.219171	-1.393936	0.000000	0.000000	2.000000	55.000000	0.000000
3697.053840	0.232697	0.549797	0.145879	83.310883	7.457602	132.526154	-3.234913	0.000000	-3.812523	0.000000	0.000000	0.000000	1.492909	-0.219171	-1.393936	0.000000	0.000000	2.000000	55.000000	0.000000
3697.057173	0.237612	0.549093	0.140964	82.720230	-0.393689	124.569511	-3.364467	0.000000	-3.698698	0.000000	0.000000	0.000000	1.474522	-0.211174	-1.474504	0.000000	0.000000	2.000000	55.000000	0.000000
3697.060506	0.237612	0.549093	0.140964	82.720230	-0.393689	124.569511	-3.364467	0.000000	-3.698698	0.000000	0.000000	0.000000	1.474522	-0.211174	-1.474504	0.000000	0.000000	2.000000	55.000000	0.000000
3697.063840	0.237612	0.549093	0.140964	82.720230	-0.393689	124.569511	-3.364467	0.000000	-3.698698	0.000000	0.000000	0.000000	1.474522	-0.211174	-1.474504	0.000000	0.000000	2.000000	55.000000	0.000000
3697.067173	0.242335	0.548440	0.135883	81.992561	-7.334153	117.258049	-3.492737	0.000000	-3.577819	0.000000	0.000000	0.000000	1.416852	-0.195899	-1.524261	0.000000	0.000000	2.000000	55.000000	0.000000
3697.070506	0.242335	0.548440	0.135883	81.992561	-7.334153	117.258049	-3.492737	0.000000	-3.577819	0.000000	0.000000	0.000000	1.416852	-0.195899	-1.524261	0.000000	0.000000	2.000000	55.000000	0.000000
3697.073840	0.242335	0.548440	0.135883	81.992561	-7.334153	117.258049	-3.492737	0.000000	-3.577819	0.000000	0.000000	0.000000	1.416852	-0.195899	-1.524261	0.000000	0.000000	2.000000	55.000000	0.000000
3697.077173	0.246620	0.547912	0.130768	81.169716	-12.920448	111.650101	-3.616546	0.000000	-3.452621	0.000000	0.000000	0.000000	1.285585	-0.158559	-1.534664	0.000000	0.000000	2.000000	55.000000	0.000000
3697.080506	0.246620	0.547912	0.130768	81.169716	-12.920448	111.650101	-3.616546	0.000000	-3.452621	0.000000	0.000000	0.000000	1.285585	-0.158559	-1.534664	0.000000	0.000000	2.000000	55.000000	0.000000
3697.083840	0.246620	0.547912	0.130768	81.169716	-12.920448	111.650101	-3.616546	0.000000	-3.452621	0.000000	0.000000	0.000000	1.285585	-0.158559	-1.534664	0.000000	0.000000	2.000000	55.000000	0.000000
3697.087173	0.250376	0.547456	0.125556	80.342522	-17.155365	107.817665	-3.731496	0.000000	-3.328053	0.000000	0.000000	0.000000	1.126925	-0.136785	-1.563313	0.000000	0.000000	2.000000	55.000000	0.000000
3697.090506	0.250376	0.547456	0.125556	80.342522	-17.155365	107.817665	-3.731496	0.000000	-3.328053	0.000000	0.000000	0.000000	1.126925	-0.136785	-1.563313	0.000000	0.000000	2.000000	55.000000	0.000000
3697.093840	0.250376	0.547456	0.125556	80.342522	-17.155365	107.817665	-3.731496	0.000000	-3.328053	0.000000	0.000000	0.000000	1.126925	-0.136785	-1.563313	0.000000	0.000000	2.000000	55.000000	0.000000
3697.097173	0.253684	0.547061	0.120284	79.614334	-20.109756	105.243423	-3.838055	0.000000	-3.204580	0.000000	0.000000	0.000000	0.992202	-0.118516	-1.581625	0.000000	0.000000	2.000000	55.000000	0.000000
3697.100506	0.253684	0.547061	0.120284	79.614334	-20.109756	105.243423	-3.838055	0.000000	-3.204580	0.000000	0.000000	0.000000	0.992202	-0.118516	-1.581625	0.000000	0.000000	2.000000	55.000000	0.000000
3697.103840	0.253684	0.547061	0.120284	79.614334	-20.109756	105.243423	-3.838055	0.000000	-3.204580	0.000000	0.000000	0.000000	0.992202	-0.118516	-1.581625	0.000000	0.000000	2.000000	55.000000	0.000000
3697.107173	0.256472	0.546621	0.114866	79.164398	-21.675365	104.240822	-3.937397	0.000000	-3.081705	0.000000	0.000000	0.000000	0.836443	-0.131853	-1.625393	0.000000	0.000000	2.000000	55.000000	0.000000
3697.110506	0.256472	0.546621	0.114866	79.164398	-21.675365	104.240822	-3.937397	0.000000	-3.081705	0.000000	0.000000	0.000000	0.836443	-0.131853	-1.625393	0.000000	0.000000	2.000000	55.000000	0.000000
3697.113840	0.256472	0.546621	0.114866	79.164398	-21.675365	104.240822	-3.937397	0.000000	-3.081705	0.000000	0.000000	0.000000	0.836443	-0.131853	-1.625393	0.000000	0.000000	2.000000	55.000000	0.000000
3697.117173	0.258934	0.546190	0.109230	79.058136	-22.124304	104.633636	-4.030544	0.000000	-2.958836	0.000000	0.000000	0.000000	0.738790	-0.129378	-1.690852	0.000000	0.000000	2.000000	55.000000	0.000000
3697.120506	0.258934	0.546190	0.109230	79.058136	-22.124304	104.633636	-4.030544	0.000000	-2.958836	0.000000	0.000000	0.000000	0.738790	-0.129378	-1.690852	0.000000	0.000000	2.000000	55.000000	0.000000
3697.123840	0.258934	0.546190	0.109230	79.058136	-22.124304	104.633636	-4.030544	0.000000	-2.958836	0.000000	0.000000	0.000000	0.738790	-0.129378	-1.690852	0.000000	0.000000	2.000000	55.000000	0.000000
3697.127173	0.261112	0.545737	0.103402	79.165680	-22.050882	105.585136	-4.120659	0.000000	-2.831990	0.000000	0.000000	0.000000	0.653186	-0.136053	-1.748576	0.000000	0.000000	2.000000	55.000000	0.000000
3697.130506	0.261112	0.545737	0.103402	79.165680	-22.050882	105.585136	-4.120659	0.000000	-2.831990	0.000000	0.000000	0.000000	0.653186	-0.136053	-1.748576	0.000000	0.000000	2.000000	55.000000	0.000000
3697.133840	0.261112	0.545737	0.103402	79.165680	-22.050882	105.585136	-4.120659	0.000000	-2.831990	0.000000	0.000000	0.000000	0.653186	-0.136053	-1.748576	0.000000	0.000000	2.000000	55.000000	0.000000
3697.137173	0.262877	0.545246	0.097462	79.299721	-22.185734	106.113838	-4.207912	0.000000	-2.700643	0.000000	0.000000	0.000000	0.529693	-0.147284	-1.781832	0.000000	0.000000	2.000000	55.000000	0.000000
3697.140506	0.262877	0.545246	0.097462	79.299721	-22.185734	106.113838	-4.207912	0.000000	-2.700643	0.000000	0.000000	0.000000	0.529693	-0.147284	-1.781832	0.000000	0.000000	2.000000	55.000000	0.000000
3697.143840	0.262877	0.545246	0.097462	79.299721	-22.185734	106.113838	-4.207912	0.000000	-2.700643	0.000000	0.000000	0.000000	0.529693	-0.147284	-1.781832	0.000000	0.000000	2.000000	55.000000	0.000000
3697.147173	0.264470	0.544641	0.091373	79.440224	-22.405685	106.401436	-4.290532	0.000000	-2.567361	0.000000	0.000000	0.000000	0.477861	-0.181379	-1.826711	0.000000	0.000000	2.000000	55.000000	0.000000
3697.150506	0.264470	0.544641	0.091373	79.440224	-22.405685	106.401436	-4.290532	0.000000	-2.567361	0.000000	0.000000	0.000000	0.477861	-0.181379	-1.826711	0.000000	0.000000	2.000000	55.000000	0.000000
3697.153840	0.264470	0.544641	0.091373	79.440224	-22.405685	106.401436	-4.290532	0.000000	-2.567361	0.000000	0.000000	0.000000	0.477861	-0.181379	-1.826711	0.000000	0.000000	2.000000	55.000000	0.000000
3697.157173	0.265946	0.543952	0.085059	79.592850	-22.712328	106.512886	-4.370777	0.000000	-2.428232	0.000000	0.000000	0.000000	0.442601	-0.206716	-1.894287	0.000000	0.000000	2.000000	55.000000	0.000000
3697.160506	0.265946	0.543952	0.085059	79.592850	-22.712328	106.512886	-4.370777	0.000000	-2.428232	0.000000	0.000000	0.000000	0.442601	-0.206716	-1.894287	0.000000	0.000000	2.000000	55.000000	0.000000
3697.163840	0.265946	0.543952	0.085059	79.592850	-22.712328	106.512886	-4.370777	0.000000	-2.428232	0.000000	0.000000	0.000000	0.442601	-0.206716	-1.894287	0.000000	0.000000	2.000000	55.000000	0.000000
3697.167173	0.267075	0.543315	0.078649	79.727394	-22.929745	106.851097	-4.449537	0.000000	-2.280705	0.000000	0.000000	0.000000	0.338856	-0.191004	-1.923095	0.000000	0.000000	2.000000	55.000000	0.000000
3697.170506	0.267075	0.543315	0.078649	79.727394	-22.929745	106.851097	-4.449537	0.000000	-2.280705	0.000000	0.000000	0.000000	0.338856	-0.191004	-1.923095	0.000000	0.000000	2.000000	55.000000	0.000000
3697.173840	0.267075	0.543315	0.078649	79.727394	-22.929745	106.851097	-4.449537	0.000000	-2.280705	0.000000	0.000000	0.000000	0.338856	-0.191004	-1.923095	0.000000	0.000000	2.000000	55.000000	0.000000
3697.177173	0.267691	0.542755	0.072182	79.811386	-23.025278	107.527176	-4.523832	0.000000	-2.129540	0.000000	0.000000	0.000000	0.184656	-0.167976	-1.939950	0.000000	0.000000	2.000000	55.000000	0.000000
3697.180506	0.267691	0.542755	0.072182	79.811386	-23.025278	107.527176	-4.523832	0.000000	-2.129540	0.000000	0.000000	0.000000	0.184656	-0.167976	-1.939950	0.000000	0.000000	2.000000	55.000000	0.000000
3697.183840	0.267691	0.542755	0.072182	79.811386	-23.025278	107.527176	-4.523832	0.000000	-2.129540	0.000000	0.000000	0.000000	0.184656	-0.167976	-1.939950	0.000000	0.000000	2.000000	55.000000	0.000000
3697.187173	0.267857	0.542378	0.065591	79.801407	-22.680506	108.567856	-4.592599	0.000000	-1.976876	0.000000	0.000000	0.000000	0.049946	-0.113286	-1.977465	0.000000	0.000000	2.000000	55.000000	0.000000
3697.190506	0.267857	0.542378	0.065591	79.801407	-22.680506	108.567856	-4.592599	0.000000	-1.976876	0.000000	0.000000	0.000000	0.049946	-0.113286	-1.977465	0.000000	0.000000	2.000000	55.000000	0.000000
3697.193840	0.267857	0.542378	0.065591	79.801407	-22.680506	108.567856	-4.592599	0.000000	-1.976876	0.000000	0.000000	0.000000	0.049946	-0.113286	-1.977465	0.000000	0.000000	2.000000	55.000000	0.000000
3697.197173	0.267500	0.542148	0.058962	79.713234	-21.643951	109.788017	-4.657085	0.000000	-1.819767	0.000000	0.000000	0.000000	-0.107242	-0.068855	-1.988608	0.000000	0.000000	2.000000	55.000000	0.000000
3697.200506	0.267500	0.542148	0.058962	79.713234	-21.643951	109.788017	-4.657085	0.000000	-1.819767	0.000000	0.000000	0.000000	-0.107242	-0.068855	-1.988608	0.000000	0.000000	2.000000	55.000000	0.000000
3697.203840	0.267500	0.542148	0.058962	79.713234	-21.643951	109.788017	-4.657085	0.000000	-1.819767	0.000000	0.000000	0.000000	-0.107242	-0.068855	-1.988608	0.000000	0.000000	2.000000	55.000000	0.000000
3697.207173	0.266724	0.542004	0.052187	79.571251	-19.634361	111.536957	-4.716325	0.000000	-1.660203	0.000000	0.000000	0.000000	-0.232570	-0.043243	-2.032589	0.000000	0.000000	2.000000	55.000000	0.000000
3697.210506	0.266724	0.542004	0.052187	79.571251	-19.634361	111.536957	-4.716325	0.000000	-1.660203	0.000000	0.000000	0.000000	-0.232570	-0.043243	-2.032589	0.000000	0.000000	2.000000	55.000000	0.000000
3697.213840	0.266724	0.542004	0.052187	79.571251	-19.634361	111.536957	-4.716325	0.000000	-1.660203	0.000000	0.000000	0.000000	-0.232570	-0.043243	-2.032589	0.000000	0.000000	2.000000	55.000000	0.000000
3697.217173	0.265582	0.541939	0.045236	79.360703	-17.040901	113.824745	-4.771705	0.000000	-1.493596	0.000000	0.000000	0.000000	-0.342649	-0.019635	-2.085040	0.000000	0.000000	2.000000	55.000000	0.000000
3697.220506	0.265582	0.541939	0.045236	79.360703	-17.040901	113.824745	-4.771705	0.000000	-1.493596	0.000000	0.000000	0.000000	-0.342649	-0.019635	-2.085040	0.000000	0.000000	2.000000	55.000000	0.000000
3697.223840	0.265582	0.541939	0.045236	79.360703	-17.040901	113.824745	-4.771705	0.000000	-1.493596	0.000000	0.000000	0.000000	-0.342649	-0.019635	-2.085040	0.000000	0.000000	2.000000	55.000000	0.000000
3697.227173	0.263987	0.541853	0.038170	79.081985	-14.132956	116.453743	-4.823245	0.000000	-1.317692	0.000000	0.000000	0.000000	-0.478534	-0.025727	-2.119790	0.000000	0.000000	2.000000	55.000000	0.000000
3697.230506	0.263987	0.541853	0.038170	79.081985	-14.132956	116.453743	-4.823245	0.000000	-1.317692	0.000000	0.000000	0.000000	-0.478534	-0.025727	-2.119790	0.000000	0.000000	2.000000	55.000000	0.000000
3697.233840	0.263987	0.541853	0.038170	79.081985	-14.132956	116.453743	-4.823245	0.000000	-1.317692	0.000000	0.000000	0.000000	-0.478534	-0.025727	-2.119790	0.000000	0.000000	2.000000	55.000000	0.000000
3697.237173	0.262040	0.541712	0.030938	78.748749	-11.226119	119.095673	-4.869818	0.000000	-1.133523	0.000000	0.000000	0.000000	-0.584126	-0.042128	-2.169781	0.000000	0.000000	2.000000	55.000000	0.000000
3697.240506	0.262040	0.541712	0.030938	78.748749	-11.226119	119.095673	-4.869818	0.000000	-1.133523	0.000000	0.000000	0.000000	-0.584126	-0.042128	-2.169781	0.000000	0.000000	2.000000	55.000000	0.000000
3697.243840	0.262040	0.541712	0.030938	78.748749	-11.226119	119.095673	-4.869818	0.000000	-1.133523	0.000000	0.000000	0.000000	-0.584126	-0.042128	-2.169781	0.000000	0.000000	2.000000	55.000000	0.000000
3697.247173	0.259777	0.541449	0.023596	78.361992	-8.422043	121.628502	-4.911285	0.000000	-0.937698	0.000000	0.000000	0.000000	-0.678922	-0.079083	-2.202599	0.000000	0.000000	2.000000	55.000000	0.000000
3697.250506	0.259777	0.541449	0.023596	78.361992	-8.422043	121.628502	-4.911285	0.000000	-0.937698	0.000000	0.000000	0.000000	-0.678922	-0.079083	-2.202599	0.000000	0.000000	2.000000	55.000000	0.000000
3697.253840	0.259777	0.541449	0.023596	78.361992	-8.422043	121.628502	-4.911285	0.000000	-0.937698	0.000000	0.000000	0.000000	-0.678922	-0.079083	-2.202599	0.000000	0.000000	2.000000	55.000000	0.000000
3697.257173	0.257243	0.541069	0.016163	77.939774	-5.728963	124.073051	-4.946352	0.000000	-0.730477	0.000000	0.000000	0.000000	-0.760118	-0.113959	-2.229966	0.000000	0.000000	2.000000	55.000000	0.000000
3697.260506	0.257243	0.541069	0.016163	77.939774	-5.728963	124.073051	-4.946352	0.000000	-0.730477	0.000000	0.000000	0.000000	-0.760118	-0.113959	-2.229966	0.000000	0.000000	2.000000	55.000000	0.000000
3697.263840	0.257243	0.541069	0.016163	77.939774	-5.728963	124.073051	-4.946352	0.000000	-0.730477	0.000000	0.000000	0.000000	-0.760118	-0.113959	-2.229966	0.000000	0.000000	2.000000	55.000000	0.000000
3697.267173	0.254372	0.540691	0.008768	77.482391	-3.154618	126.432213	-4.973794	0.000000	-0.511244	0.000000	0.000000	0.000000	-0.861321	-0.113343	-2.218279	0.000000	0.000000	2.000000	55.000000	0.000000
3697.270506	0.254372	0.540691	0.008768	77.482391	-3.154618	126.432213	-4.973794	0.000000	-0.511244	0.000000	0.000000	0.000000	-0.861321	-0.113343	-2.218279	0.000000	0.000000	2.000000	55.000000	0.000000
3697.273840	0.254372	0.540691	0.008768	77.482391	-3.154618	126.432213	-4.973794	0.000000	-0.511244	0.000000	0.000000	0.000000	-0.861321	-0.113343	-2.218279	0.000000	0.000000	2.000000	55.000000	0.000000
3697.277173	0.251102	0.540376	0.001484	76.963860	-0.658337	128.799316	-4.991954	0.000000	-0.283544	0.000000	0.000000	0.000000	-0.980902	-0.094457	-2.185391	0.000000	0.000000	2.000000	55.000000	0.000000
3697.280506	0.251102	0.540376	0.001484	76.963860	-0.658337	128.799316	-4.991954	0.000000	-0.283544	0.000000	0.000000	0.000000	-0.980902	-0.094457	-2.185391	0.000000	0.000000	2.000000	55.000000	0.000000
3697.283840	0.251102	0.540376	0.001484	76.963860	-0.658337	128.799316	-4.991954	0.000000	-0.283544	0.000000	0.000000	0.000000	-0.980902	-0.094457	-2.185391	0.000000	0.000000	2.000000	55.000000	0.000000
3697.287173	0.247379	0.540182	-0.005623	76.373322	1.757352	131.131226	-4.999759	0.000000	-0.049094	0.000000	0.000000	0.000000	-1.116980	-0.058216	-2.131977	0.000000	0.000000	2.000000	55.000000	0.000000
3697.290506	0.247379	0.540182	-0.005623	76.373322	1.757352	131.131226	-4.999759	0.000000	-0.049094	0.000000	0.000000	0.000000	-1.116980	-0.058216	-2.131977	0.000000	0.000000	2.000000	55.000000	0.000000
3697.293840	0.247379	0.540182	-0.005623	76.373322	1.757352	131.131226	-4.999759	0.000000	-0.049094	0.000000	0.000000	0.000000	-1.116980	-0.058216	-2.131977	0.000000	0.000000	2.000000	55.000000	0.000000
3697.297173	0.243229	0.540126	-0.012497	75.719994	4.025461	133.314896	-4.996365	0.000000	0.190623	0.000000	0.000000	0.000000	-1.244903	-0.016950	-2.062169	0.000000	0.000000	2.000000	55.000000	0.000000
3697.300506	0.243229	0.540126	-0.012497	75.719994	4.025461	133.314896	-4.996365	0.000000	0.190623	0.000000	0.000000	0.000000	-1.244903	-0.016950	-2.062169	0.000000	0.000000	2.000000	55.000000	0.000000
3697.303840	0.243229	0.540126	-0.012497	75.719994	4.025461	133.314896	-4.996365	0.000000	0.190623	0.000000	0.000000	0.000000	-1.244903	-0.016950	-2.062169	0.000000	0.000000	2.000000	55.000000	0.000000
3697.307173	0.238697	0.540172	-0.019155	75.009544	6.121580	135.379471	-4.981077	0.000000	0.434599	0.000000	0.000000	0.000000	-1.359673	0.013917	-1.997371	0.000000	0.000000	2.000000	55.000000	0.000000
3697.310506	0.238697	0.540172	-0.019155	75.009544	6.121580	135.379471	-4.981077	0.000000	0.434599	0.000000	0.000000	0.000000	-1.359673	0.013917	-1.997371	0.000000	0.000000	2.000000	55.000000	0.000000
3697.313840	0.238697	0.540172	-0.019155	75.009544	6.121580	135.379471	-4.981077	0.000000	0.434599	0.000000	0.000000	0.000000	-1.359673	0.013917	-1.997371	0.000000	0.000000	2.000000	55.000000	0.000000
3697.317173	0.233866	0.540276	-0.025537	74.265678	7.990047	137.279404	-4.952989	0.000000	0.684028	0.000000	0.000000	0.000000	-1.449398	0.031152	-1.914671	0.000000	0.000000	2.000000	55.000000	0.000000
3697.320506	0.233866	0.540276	-0.025537	74.265678	7.990047	137.279404	-4.952989	0.000000	0.684028	0.000000	0.000000	0.000000	-1.449398	0.031152	-1.914671	0.000000	0.000000	2.000000	55.000000	0.000000
3697.323840	0.233866	0.540276	-0.025537	74.265678	7.990047	137.279404	-4.952989	0.000000	0.684028	0.000000	0.000000	0.000000	-1.449398	0.031152	-1.914671	0.000000	0.000000	2.000000	55.000000	0.000000
3697.327173	0.228767	0.540392	-0.031675	73.514488	9.616220	138.976135	-4.911432	0.000000	0.936928	0.000000	0.000000	0.000000	-1.529726	0.034738	-1.841411	0.000000	0.000000	2.000000	55.000000	0.000000
3697.330506	0.228767	0.540392	-0.031675	73.514488	9.616220	138.976135	-4.911432	0.000000	0.936928	0.000000	0.000000	0.000000	-1.529726	0.034738	-1.841411	0.000000	0.000000	2.000000	55.000000	0.000000
3697.333840	0.228767	0.540392	-0.031675	73.514488	9.616220	138.976135	-4.911432	0.000000	0.936928	0.000000	0.000000	0.000000	-1.529726	0.034738	-1.841411	0.000000	0.000000	2.000000	55.000000	0.000000
3697.337173	0.223517	0.540508	-0.037531	72.766113	11.008692	140.485153	-4.855263	0.000000	1.194331	0.000000	0.000000	0.000000	-1.574936	0.034784	-1.756930	0.000000	0.000000	2.000000	55.000000	0.000000
3697.340506	0.223517	0.540508	-0.037531	72.766113	11.008692	140.485153	-4.855263	0.000000	1.194331	0.000000	0.000000	0.000000	-1.574936	0.034784	-1.756930	0.000000	0.000000	2.000000	55.000000	0.000000
3697.343840	0.223517	0.540508	-0.037531	72.766113	11.008692	140.485153	-4.855263	0.000000	1.194331	0.000000	0.000000	0.000000	-1.574936	0.034784	-1.756930	0.000000	0.000000	2.000000	55.000000	0.000000
3697.347173	0.218229	0.540615	-0.043064	72.031097	12.183151	141.805466	-4.784025	0.000000	1.453654	0.000000	0.000000	0.000000	-1.586403	0.032250	-1.659738	0.000000	0.000000	2.000000	55.000000	0.000000
3697.350506	0.218229	0.540615	-0.043064	72.031097	12.183151	141.805466	-4.784025	0.000000	1.453654	0.000000	0.000000	0.000000	-1.586403	0.032250	-1.659738	0.000000	0.000000	2.000000	55.000000	0.000000
3697.353840	0.218229	0.540615	-0.043064	72.031097	12.183151	141.805466	-4.784025	0.000000	1.453654	0.000000	0.000000	0.000000	-1.586403	0.032250	-1.659738	0.000000	0.000000	2.000000	55.000000	0.000000
3697.357173	0.212855	0.540685	-0.048287	71.309242	13.137857	142.917633	-4.698054	0.000000	1.711223	0.000000	0.000000	0.000000	-1.612232	0.021031	-1.566828	0.000000	0.000000	2.000000	55.000000	0.000000
3697.360506	0.212855	0.540685	-0.048287	71.309242	13.137857	142.917633	-4.698054	0.000000	1.711223	0.000000	0.000000	0.000000	-1.612232	0.021031	-1.566828	0.000000	0.000000	2.000000	55.000000	0.000000
3697.363840	0.212855	0.540685	-0.048287	71.309242	13.137857	142.917633	-4.698054	0.000000	1.711223	0.000000	0.000000	0.000000	-1.612232	0.021031	-1.566828	0.000000	0.000000	2.000000	55.000000	0.000000
3697.367173	0.207351	0.540789	-0.053165	70.587456	13.861962	143.795654	-4.596901	0.000000	1.966850	0.000000	0.000000	0.000000	-1.651301	0.031038	-1.463500	0.000000	0.000000	2.000000	55.000000	0.000000
3697.370506	0.207351	0.540789	-0.053165	70.587456	13.861962	143.795654	-4.596901	0.000000	1.966850	0.000000	0.000000	0.000000	-1.651301	0.031038	-1.463500	0.000000	0.000000	2.000000	55.000000	0.000000
3697.373840	0.207351	0.540789	-0.053165	70.587456	13.861962	143.795654	-4.596901	0.000000	1.966850	0.000000	0.000000	0.000000	-1.651301	0.031038	-1.463500	0.000000	0.000000	2.000000	55.000000	0.000000
3697.377173	0.201599	0.540968	-0.057625	69.894211	14.314522	144.392639	-4.480624	0.000000	2.219010	0.000000	0.000000	0.000000	-1.725365	0.053829	-1.337917	0.000000	0.000000	2.000000	55.000000	0.000000
3697.380506	0.201599	0.540968	-0.057625	69.894211	14.314522	144.392639	-4.480624	0.000000	2.219010	0.000000	0.000000	0.000000	-1.725365	0.053829	-1.337917	0.000000	0.000000	2.000000	55.000000	0.000000
3697.383840	0.201599	0.540968	-0.057625	69.894211	14.314522	144.392639	-4.480624	0.000000	2.219010	0.000000	0.000000	0.000000	-1.725365	0.053829	-1.337917	0.000000	0.000000	2.000000	55.000000	0.000000
3697.387173	0.195522	0.541313	-0.061626	69.287102	14.456383	144.706390	-4.349162	0.000000	2.466737	0.000000	0.000000	0.000000	-1.823266	0.103406	-1.200398	0.000000	0.000000	2.000000	55.000000	0.000000
3697.390506	0.195522	0.541313	-0.061626	69.287102	14.456383	144.706390	-4.349162	0.000000	2.466737	0.000000	0.000000	0.000000	-1.823266	0.103406	-1.200398	0.000000	0.000000	2.000000	55.000000	0.000000
3697.393840	0.195522	0.541313	-0.061626	69.287102	14.456383	144.706390	-4.349162	0.000000	2.466737	0.000000	0.000000	0.000000	-1.823266	0.103406	-1.200398	0.000000	0.000000	2.000000	55.000000	0.000000
3697.397173	0.189159	0.541813	-0.065173	68.816208	14.287850	144.757751	-4.201503	0.000000	2.710603	0.000000	0.000000	0.000000	-1.908823	0.150053	-1.064052	0.000000	0.000000	2.000000	55.000000	0.000000
3697.400506	0.189159	0.541813	-0.065173	68.816208	14.287850	144.757751	-4.201503	0.000000	2.710603	0.000000	0.000000	0.000000	-1.908823	0.150053	-1.064052	0.000000	0.000000	2.000000	55.000000	0.000000
3697.403840	0.189159	0.541813	-0.065173	68.816208	14.287850	144.757751	-4.201503	0.000000	2.710603	0.000000	0.000000	0.000000	-1.908823	0.150053	-1.064052	0.000000	0.000000	2.000000	55.000000	0.000000
3697.407173	0.182575	0.542476	-0.068259	68.475319	13.915786	144.721649	-4.036564	0.000000	2.950618	0.000000	0.000000	0.000000	-1.975363	0.199028	-0.925969	0.000000	0.000000	2.000000	55.000000	0.000000
3697.410506	0.182575	0.542476	-0.068259	68.475319	13.915786	144.721649	-4.036564	0.000000	2.950618	0.000000	0.000000	0.000000	-1.975363	0.199028	-0.925969	0.000000	0.000000	2.000000	55.000000	0.000000
3697.413840	0.182575	0.542476	-0.068259	68.475319	13.915786	144.721649	-4.036564	0.000000	2.950618	0.000000	0.000000	0.000000	-1.975363	0.199028	-0.925969	0.000000	0.000000	2.000000	55.000000	0.000000
3697.417173	0.175887	0.543243	-0.070889	68.258171	13.451550	144.767288	-3.853763	0.000000	3.185673	0.000000	0.000000	0.000000	-2.006305	0.229915	-0.788902	0.000000	0.000000	2.000000	55.000000	0.000000
3697.420506	0.175887	0.543243	-0.070889	68.258171	13.451550	144.767288	-3.853763	0.000000	3.185673	0.000000	0.000000	0.000000	-2.006305	0.229915	-0.788902	0.000000	0.000000	2.000000	55.000000	0.000000
3697.423840	0.175887	0.543243	-0.070889	68.258171	13.451550	144.767288	-3.853763	0.000000	3.185673	0.000000	0.000000	0.000000	-2.006305	0.229915	-0.788902	0.000000	0.000000	2.000000	55.000000	0.000000
3697.427173	0.169162	0.544054	-0.073111	68.144623	12.932052	144.782104	-3.653803	0.000000	3.413169	0.000000	0.000000	0.000000	-2.017433	0.243471	-0.666531	0.000000	0.000000	2.000000	55.000000	0.000000
3697.430506	0.169162	0.544054	-0.073111	68.144623	12.932052	144.782104	-3.653803	0.000000	3.413169	0.000000	0.000000	0.000000	-2.017433	0.243471	-0.666531	0.000000	0.000000	2.000000	55.000000	0.000000
3697.433840	0.169162	0.544054	-0.073111	68.144623	12.932052	144.782104	-3.653803	0.000000	3.413169	0.000000	0.000000	0.000000	-2.017433	0.243471	-0.666531	0.000000	0.000000	2.000000	55.000000	0.000000
3697.437173	0.162471	0.544965	-0.074899	68.075890	12.295327	144.182678	-3.436082	0.000000	3.632264	0.000000	0.000000	0.000000	-2.007317	0.273192	-0.536471	0.000000	0.000000	2.000000	55.000000	0.000000
3697.440506	0.162471	0.544965	-0.074899	68.075890	12.295327	144.182678	-3.436082	0.000000	3.632264	0.000000	0.000000	0.000000	-2.007317	0.273192	-0.536471	0.000000	0.000000	2.000000	55.000000	0.000000
3697.443840	0.162471	0.544965	-0.074899	68.075890	12.295327	144.182678	-3.436082	0.000000	3.632264	0.000000	0.000000	0.000000	-2.007317	0.273192	-0.536471	0.000000	0.000000	2.000000	55.000000	0.000000
3697.447173	0.155808	0.545913	-0.076241	68.066460	11.539153	142.845245	-3.123550	0.000000	3.744953	0.000000	0.000000	0.000000	-1.998876	0.284381	-0.402617	0.000000	0.000000	2.000000	55.000000	0.000000
3697.450506	0.155808	0.545913	-0.076241	68.066460	11.539153	142.845245	-3.123550	0.000000	3.744953	0.000000	0.000000	0.000000	-1.998876	0.284381	-0.402617	0.000000	0.000000	2.000000	55.000000	0.000000
3697.453840	0.155808	0.545913	-0.076241	68.066460	11.539153	142.845245	-3.123550	0.000000	3.744953	0.000000	0.000000	0.000000	-1.998876	0.284381	-0.402617	0.000000	0.000000	2.000000	55.000000	0.000000
3697.457173	0.149250	0.546893	-0.077121	68.063019	10.735081	140.756531	-2.790404	0.000000	3.812056	0.000000	0.000000	0.000000	-1.967528	0.294081	-0.263953	0.000000	0.000000	2.000000	55.000000	0.000000
3697.460506	0.149250	0.546893	-0.077121	68.063019	10.735081	140.756531	-2.790404	0.000000	3.812056	0.000000	0.000000	0.000000	-1.967528	0.294081	-0.263953	0.000000	0.000000	2.000000	55.000000	0.000000
3697.463840	0.149250	0.546893	-0.077121	68.063019	10.735081	140.756531	-2.790404	0.000000	3.812056	0.000000	0.000000	0.000000	-1.967528	0.294081	-0.263953	0.000000	0.000000	2.000000	55.000000	0.000000
3697.467173	0.142806	0.547886	-0.077514	68.032280	9.955129	138.265549	-2.462482	0.000000	3.856048	0.000000	0.000000	0.000000	-1.932997	0.297751	-0.118047	0.000000	0.000000	2.000000	55.000000	0.000000
3697.470506	0.142806	0.547886	-0.077514	68.032280	9.955129	138.265549	-2.462482	0.000000	3.856048	0.000000	0.000000	0.000000	-1.932997	0.297751	-0.118047	0.000000	0.000000	2.000000	55.000000	0.000000
3697.473840	0.142806	0.547886	-0.077514	68.032280	9.955129	138.265549	-2.462482	0.000000	3.856048	0.000000	0.000000	0.000000	-1.932997	0.297751	-0.118047	0.000000	0.000000	2.000000	55.000000	0.000000
3697.477173	0.136445	0.548867	-0.077453	67.998360	9.229476	136.102966	-2.140316	0.000000	3.875722	0.000000	0.000000	0.000000	-1.908513	0.294424	0.018383	0.000000	0.000000	2.000000	55.000000	0.000000
3697.480506	0.136445	0.548867	-0.077453	67.998360	9.229476	136.102966	-2.140316	0.000000	3.875722	0.000000	0.000000	0.000000	-1.908513	0.294424	0.018383	0.000000	0.000000	2.000000	55.000000	0.000000
3697.483840	0.136445	0.548867	-0.077453	67.998360	9.229476	136.102966	-2.140316	0.000000	3.875722	0.000000	0.000000	0.000000	-1.908513	0.294424	0.018383	0.000000	0.000000	2.000000	55.000000	0.000000
3697.487173	0.130199	0.549893	-0.076892	67.969551	8.527000	134.666061	-1.822231	0.000000	3.872659	0.000000	0.000000	0.000000	-1.873733	0.307752	0.168449	0.000000	0.000000	2.000000	55.000000	0.000000
3697.490506	0.130199	0.549893	-0.076892	67.969551	8.527000	134.666061	-1.822231	0.000000	3.872659	0.000000	0.000000	0.000000	-1.873733	0.307752	0.168449	0.000000	0.000000	2.000000	55.000000	0.000000
3697.493840	0.130199	0.549893	-0.076892	67.969551	8.527000	134.666061	-1.822231	0.000000	3.872659	0.000000	0.000000	0.000000	-1.873733	0.307752	0.168449	0.000000	0.000000	2.000000	55.000000	0.000000
3697.497173	0.124033	0.550986	-0.075801	67.944244	7.798066	133.835831	-1.509942	0.000000	3.844584	0.000000	0.000000	0.000000	-1.849885	0.327919	0.327202	0.000000	0.000000	2.000000	55.000000	0.000000
3697.500506	0.124033	0.550986	-0.075801	67.944244	7.798066	133.835831	-1.509942	0.000000	3.844584	0.000000	0.000000	0.000000	-1.849885	0.327919	0.327202	0.000000	0.000000	2.000000	55.000000	0.000000
3697.503840	0.124033	0.550986	-0.075801	67.944244	7.798066	133.835831	-1.509942	0.000000	3.844584	0.000000	0.000000	0.000000	-1.849885	0.327919	0.327202	0.000000	0.000000	2.000000	55.000000	0.000000
3697.507173	0.117932	0.552137	-0.074202	67.941986	7.015158	133.133423	-1.201628	0.000000	3.790050	0.000000	0.000000	0.000000	-1.830282	0.345182	0.479722	0.000000	0.000000	2.000000	55.000000	0.000000
3697.510506	0.117932	0.552137	-0.074202	67.941986	7.015158	133.133423	-1.201628	0.000000	3.790050	0.000000	0.000000	0.000000	-1.830282	0.345182	0.479722	0.000000	0.000000	2.000000	55.000000	0.000000
3697.513840	0.117932	0.552137	-0.074202	67.941986	7.015158	133.133423	-1.201628	0.000000	3.790050	0.000000	0.000000	0.000000	-1.830282	0.345182	0.479722	0.000000	0.000000	2.000000	55.000000	0.000000
3697.517173	0.111993	0.553312	-0.072142	68.038155	6.080382	132.057144	-0.896581	0.000000	3.710096	0.000000	0.000000	0.000000	-1.781532	0.352569	0.617891	0.000000	0.000000	2.000000	55.000000	0.000000
3697.520506	0.111993	0.553312	-0.072142	68.038155	6.080382	132.057144	-0.896581	0.000000	3.710096	0.000000	0.000000	0.000000	-1.781532	0.352569	0.617891	0.000000	0.000000	2.000000	55.000000	0.000000
3697.523840	0.111993	0.553312	-0.072142	68.038155	6.080382	132.057144	-0.896581	0.000000	3.710096	0.000000	0.000000	0.000000	-1.781532	0.352569	0.617891	0.000000	0.000000	2.000000	55.000000	0.000000
3697.527173	0.106238	0.554484	-0.069666	68.260727	4.960317	130.312378	-0.599659	0.000000	3.607114	0.000000	0.000000	0.000000	-1.726698	0.351491	0.742776	0.000000	0.000000	2.000000	55.000000	0.000000
3697.530506	0.106238	0.554484	-0.069666	68.260727	4.960317	130.312378	-0.599659	0.000000	3.607114	0.000000	0.000000	0.000000	-1.726698	0.351491	0.742776	0.000000	0.000000	2.000000	55.000000	0.000000
3697.533840	0.106238	0.554484	-0.069666	68.260727	4.960317	130.312378	-0.599659	0.000000	3.607114	0.000000	0.000000	0.000000	-1.726698	0.351491	0.742776	0.000000	0.000000	2.000000	55.000000	0.000000
3697.537173	0.100718	0.555632	-0.066780	68.552605	3.752126	127.921509	-0.311876	0.000000	3.483318	0.000000	0.000000	0.000000	-1.655820	0.344510	0.866035	0.000000	0.000000	2.000000	55.000000	0.000000
3697.540506	0.100718	0.555632	-0.066780	68.552605	3.752126	127.921509	-0.311876	0.000000	3.483318	0.000000	0.000000	0.000000	-1.655820	0.344510	0.866035	0.000000	0.000000	2.000000	55.000000	0.000000
3697.543840	0.100718	0.555632	-0.066780	68.552605	3.752126	127.921509	-0.311876	0.000000	3.483318	0.000000	0.000000	0.000000	-1.655820	0.344510	0.866035	0.000000	0.000000	2.000000	55.000000	0.000000
3697.547173	0.095468	0.556720	-0.063498	68.866653	2.580619	125.236397	-0.035906	0.000000	3.338979	0.000000	0.000000	0.000000	-1.575081	0.326319	0.984458	0.000000	0.000000	2.000000	55.000000	0.000000
3697.550506	0.095468	0.556720	-0.063498	68.866653	2.580619	125.236397	-0.035906	0.000000	3.338979	0.000000	0.000000	0.000000	-1.575081	0.326319	0.984458	0.000000	0.000000	2.000000	55.000000	0.000000
3697.553840	0.095468	0.556720	-0.063498	68.866653	2.580619	125.236397	-0.035906	0.000000	3.338979	0.000000	0.000000	0.000000	-1.575081	0.326319	0.984458	0.000000	0.000000	2.000000	55.000000	0.000000
3697.557173	0.090548	0.557763	-0.059903	69.187195	1.522005	122.736626	0.226607	0.000000	3.174902	0.000000	0.000000	0.000000	-1.475995	0.313039	1.078560	0.000000	0.000000	2.000000	55.000000	0.000000
3697.560506	0.090548	0.557763	-0.059903	69.187195	1.522005	122.736626	0.226607	0.000000	3.174902	0.000000	0.000000	0.000000	-1.475995	0.313039	1.078560	0.000000	0.000000	2.000000	55.000000	0.000000
3697.563840	0.090548	0.557763	-0.059903	69.187195	1.522005	122.736626	0.226607	0.000000	3.174902	0.000000	0.000000	0.000000	-1.475995	0.313039	1.078560	0.000000	0.000000	2.000000	55.000000	0.000000
3697.567173	0.085947	0.558783	-0.055987	69.536339	0.617846	120.831306	0.472607	0.000000	2.995142	0.000000	0.000000	0.000000	-1.380283	0.305939	1.174881	0.000000	0.000000	2.000000	55.000000	0.000000
3697.570506	0.085947	0.558783	-0.055987	69.536339	0.617846	120.831306	0.472607	0.000000	2.995142	0.000000	0.000000	0.000000	-1.380283	0.305939	1.174881	0.000000	0.000000	2.000000	55.000000	0.000000
3697.573840	0.085947	0.558783	-0.055987	69.536339	0.617846	120.831306	0.472607	0.000000	2.995142	0.000000	0.000000	0.000000	-1.380283	0.305939	1.174881	0.000000	0.000000	2.000000	55.000000	0.000000
3697.577173	0.081734	0.559776	-0.051754	69.892220	-0.090064	119.720528	0.702654	0.000000	2.799329	0.000000	0.000000	0.000000	-1.263976	0.298084	1.269859	0.000000	0.000000	2.000000	55.000000	0.000000
3697.580506	0.081734	0.559776	-0.051754	69.892220	-0.090064	119.720528	0.702654	0.000000	2.799329	0.000000	0.000000	0.000000	-1.263976	0.298084	1.269859	0.000000	0.000000	2.000000	55.000000	0.000000
3697.583840	0.081734	0.559776	-0.051754	69.892220	-0.090064	119.720528	0.702654	0.000000	2.799329	0.000000	0.000000	0.000000	-1.263976	0.298084	1.269859	0.000000	0.000000	2.000000	55.000000	0.000000
3697.587173	0.077900	0.560747	-0.047216	70.262131	-0.619096	119.131981	0.913316	0.000000	2.587686	0.000000	0.000000	0.000000	-1.150253	0.291011	1.361233	0.000000	0.000000	2.000000	55.000000	0.000000
3697.590506	0.077900	0.560747	-0.047216	70.262131	-0.619096	119.131981	0.913316	0.000000	2.587686	0.000000	0.000000	0.000000	-1.150253	0.291011	1.361233	0.000000	0.000000	2.000000	55.000000	0.000000
3697.593840	0.077900	0.560747	-0.047216	70.262131	-0.619096	119.131981	0.913316	0.000000	2.587686	0.000000	0.000000	0.000000	-1.150253	0.291011	1.361233	0.000000	0.000000	2.000000	55.000000	0.000000
3697.597173	0.074474	0.561702	-0.042419	70.628914	-0.994327	118.681015	1.105025	0.000000	2.360814	0.000000	0.000000	0.000000	-1.027669	0.286496	1.439180	0.000000	0.000000	2.000000	55.000000	0.000000
3697.600506	0.074474	0.561702	-0.042419	70.628914	-0.994327	118.681015	1.105025	0.000000	2.360814	0.000000	0.000000	0.000000	-1.027669	0.286496	1.439180	0.000000	0.000000	2.000000	55.000000	0.000000
3697.603840	0.074474	0.561702	-0.042419	70.628914	-0.994327	118.681015	1.105025	0.000000	2.360814	0.000000	0.000000	0.000000	-1.027669	0.286496	1.439180	0.000000	0.000000	2.000000	55.000000	0.000000
3697.607173	0.071505	0.562608	-0.037330	70.990883	-1.258932	118.121445	1.276303	0.000000	2.120950	0.000000	0.000000	0.000000	-0.890561	0.271894	1.526675	0.000000	0.000000	2.000000	55.000000	0.000000
3697.610506	0.071505	0.562608	-0.037330	70.990883	-1.258932	118.121445	1.276303	0.000000	2.120950	0.000000	0.000000	0.000000	-0.890561	0.271894	1.526675	0.000000	0.000000	2.000000	55.000000	0.000000
3697.613840	0.071505	0.562608	-0.037330	70.990883	-1.258932	118.121445	1.276303	0.000000	2.120950	0.000000	0.000000	0.000000	-0.890561	0.271894	1.526675	0.000000	0.000000	2.000000	55.000000	0.000000
3697.617173	0.068992	0.563473	-0.031989	71.347435	-1.439188	117.570137	1.424730	0.000000	1.866504	0.000000	0.000000	0.000000	-0.753878	0.259468	1.602364	0.000000	0.000000	2.000000	55.000000	0.000000
3697.620506	0.068992	0.563473	-0.031989	71.347435	-1.439188	117.570137	1.424730	0.000000	1.866504	0.000000	0.000000	0.000000	-0.753878	0.259468	1.602364	0.000000	0.000000	2.000000	55.000000	0.000000
3697.623840	0.068992	0.563473	-0.031989	71.347435	-1.439188	117.570137	1.424730	0.000000	1.866504	0.000000	0.000000	0.000000	-0.753878	0.259468	1.602364	0.000000	0.000000	2.000000	55.000000	0.000000
3697.627173	0.066922	0.564273	-0.026404	71.704796	-1.597254	117.175507	1.550376	0.000000	1.599444	0.000000	0.000000	0.000000	-0.621269	0.240225	1.675505	0.000000	0.000000	2.000000	55.000000	0.000000
3697.630506	0.066922	0.564273	-0.026404	71.704796	-1.597254	117.175507	1.550376	0.000000	1.599444	0.000000	0.000000	0.000000	-0.621269	0.240225	1.675505	0.000000	0.000000	2.000000	55.000000	0.000000
3697.633840	0.066922	0.564273	-0.026404	71.704796	-1.597254	117.175507	1.550376	0.000000	1.599444	0.000000	0.000000	0.000000	-0.621269	0.240225	1.675505	0.000000	0.000000	2.000000	55.000000	0.000000
3697.637173	0.065235	0.565017	-0.020609	72.057220	-1.788375	116.732185	1.653921	0.000000	1.320193	0.000000	0.000000	0.000000	-0.506074	0.223157	1.738504	0.000000	0.000000	2.000000	55.000000	0.000000
3697.640506	0.065235	0.565017	-0.020609	72.057220	-1.788375	116.732185	1.653921	0.000000	1.320193	0.000000	0.000000	0.000000	-0.506074	0.223157	1.738504	0.000000	0.000000	2.000000	55.000000	0.000000
3697.643840	0.065235	0.565017	-0.020609	72.057220	-1.788375	116.732185	1.653921	0.000000	1.320193	0.000000	0.000000	0.000000	-0.506074	0.223157	1.738504	0.000000	0.000000	2.000000	55.000000	0.000000
3697.647173	0.064042	0.565688	-0.014658	72.423485	-2.152210	115.907722	1.738266	0.000000	1.030442	0.000000	0.000000	0.000000	-0.357796	0.201303	1.785177	0.000000	0.000000	2.000000	55.000000	0.000000
3697.650506	0.064042	0.565688	-0.014658	72.423485	-2.152210	115.907722	1.738266	0.000000	1.030442	0.000000	0.000000	0.000000	-0.357796	0.201303	1.785177	0.000000	0.000000	2.000000	55.000000	0.000000
3697.653840	0.064042	0.565688	-0.014658	72.423485	-2.152210	115.907722	1.738266	0.000000	1.030442	0.000000	0.000000	0.000000	-0.357796	0.201303	1.785177	0.000000	0.000000	2.000000	55.000000	0.000000
3697.657173	0.063251	0.566313	-0.008565	72.820374	-2.846022	114.404572	1.797899	0.000000	0.732913	0.000000	0.000000	0.000000	-0.237442	0.187275	1.828061	0.000000	0.000000	2.000000	55.000000	0.000000
3697.660506	0.063251	0.566313	-0.008565	72.820374	-2.846022	114.404572	1.797899	0.000000	0.732913	0.000000	0.000000	0.000000	-0.237442	0.187275	1.828061	0.000000	0.000000	2.000000	55.000000	0.000000
3697.663840	0.063251	0.566313	-0.008565	72.820374	-2.846022	114.404572	1.797899	0.000000	0.732913	0.000000	0.000000	0.000000	-0.237442	0.187275	1.828061	0.000000	0.000000	2.000000	55.000000	0.000000
3697.667173	0.062844	0.566883	-0.002390	73.271172	-3.726066	112.679245	1.837473	0.000000	0.428236	0.000000	0.000000	0.000000	-0.121829	0.171170	1.852327	0.000000	0.000000	2.000000	55.000000	0.000000
3697.670506	0.062844	0.566883	-0.002390	73.271172	-3.726066	112.679245	1.837473	0.000000	0.428236	0.000000	0.000000	0.000000	-0.121829	0.171170	1.852327	0.000000	0.000000	2.000000	55.000000	0.000000
3697.673840	0.062844	0.566883	-0.002390	73.271172	-3.726066	112.679245	1.837473	0.000000	0.428236	0.000000	0.000000	0.000000	-0.121829	0.171170	1.852327	0.000000	0.000000	2.000000	55.000000	0.000000
3697.677173	0.062855	0.567386	0.003820	73.760262	-4.702278	111.075813	1.857777	0.000000	0.119515	0.000000	0.000000	0.000000	0.003258	0.150980	1.863115	0.000000	0.000000	2.000000	55.000000	0.000000
3697.680506	0.062855	0.567386	0.003820	73.760262	-4.702278	111.075813	1.857777	0.000000	0.119515	0.000000	0.000000	0.000000	0.003258	0.150980	1.863115	0.000000	0.000000	2.000000	55.000000	0.000000
3697.683840	0.062855	0.567386	0.003820	73.760262	-4.702278	111.075813	1.857777	0.000000	0.119515	0.000000	0.000000	0.000000	0.003258	0.150980	1.863115	0.000000	0.000000	2.000000	55.000000	0.000000
3697.687173	0.063273	0.567784	0.010033	74.249596	-5.755140	109.690361	1.857234	0.000000	-0.191005	0.000000	0.000000	0.000000	0.125359	0.119191	1.863852	0.000000	0.000000	2.000000	55.000000	0.000000
3697.690506	0.063273	0.567784	0.010033	74.249596	-5.755140	109.690361	1.857234	0.000000	-0.191005	0.000000	0.000000	0.000000	0.125359	0.119191	1.863852	0.000000	0.000000	2.000000	55.000000	0.000000
3697.693840	0.063273	0.567784	0.010033	74.249596	-5.755140	109.690361	1.857234	0.000000	-0.191005	0.000000	0.000000	0.000000	0.125359	0.119191	1.863852	0.000000	0.000000	2.000000	55.000000	0.000000
3697.697173	0.064088	0.568105	0.016220	74.706963	-6.931396	108.356407	1.836341	0.000000	-0.501647	0.000000	0.000000	0.000000	0.244481	0.096417	1.856032	0.000000	0.000000	2.000000	55.000000	0.000000
3697.700506	0.064088	0.568105	0.016220	74.706963	-6.931396	108.356407	1.836341	0.000000	-0.501647	0.000000	0.000000	0.000000	0.244481	0.096417	1.856032	0.000000	0.000000	2.000000	55.000000	0.000000
3697.703840	0.064088	0.568105	0.016220	74.706963	-6.931396	108.356407	1.836341	0.000000	-0.501647	0.000000	0.000000	0.000000	0.244481	0.096417	1.856032	0.000000	0.000000	2.000000	55.000000	0.000000
3697.707173	0.065265	0.568339	0.022343	75.120995	-8.212503	106.884850	1.795594	0.000000	-0.810985	0.000000	0.000000	0.000000	0.353004	0.070166	1.837004	0.000000	0.000000	2.000000	55.000000	0.000000
3697.710506	0.065265	0.568339	0.022343	75.120995	-8.212503	106.884850	1.795594	0.000000	-0.810985	0.000000	0.000000	0.000000	0.353004	0.070166	1.837004	0.000000	0.000000	2.000000	55.000000	0.000000
3697.713840	0.065265	0.568339	0.022343	75.120995	-8.212503	106.884850	1.795594	0.000000	-0.810985	0.000000	0.000000	0.000000	0.353004	0.070166	1.837004	0.000000	0.000000	2.000000	55.000000	0.000000
3697.717173	0.066803	0.568474	0.028296	75.481964	-9.565184	105.269524	1.736760	0.000000	-1.117153	0.000000	0.000000	0.000000	0.461399	0.040411	1.785892	0.000000	0.000000	2.000000	55.000000	0.000000
3697.720506	0.066803	0.568474	0.028296	75.481964	-9.565184	105.269524	1.736760	0.000000	-1.117153	0.000000	0.000000	0.000000	0.461399	0.040411	1.785892	0.000000	0.000000	2.000000	55.000000	0.000000
3697.723840	0.066803	0.568474	0.028296	75.481964	-9.565184	105.269524	1.736760	0.000000	-1.117153	0.000000	0.000000	0.000000	0.461399	0.040411	1.785892	0.000000	0.000000	2.000000	55.000000	0.000000
3697.727173	0.068677	0.568536	0.034140	75.781662	-10.950580	103.556427	1.659860	0.000000	-1.414801	0.000000	0.000000	0.000000	0.562151	0.018731	1.753116	0.000000	0.000000	2.000000	55.000000	0.000000
3697.730506	0.068677	0.568536	0.034140	75.781662	-10.950580	103.556427	1.659860	0.000000	-1.414801	0.000000	0.000000	0.000000	0.562151	0.018731	1.753116	0.000000	0.000000	2.000000	55.000000	0.000000
3697.733840	0.068677	0.568536	0.034140	75.781662	-10.950580	103.556427	1.659860	0.000000	-1.414801	0.000000	0.000000	0.000000	0.562151	0.018731	1.753116	0.000000	0.000000	2.000000	55.000000	0.000000
3697.737173	0.070949	0.568481	0.039724	76.037842	-12.343341	101.785568	1.566169	0.000000	-1.706987	0.000000	0.000000	0.000000	0.681654	-0.016598	1.675178	0.000000	0.000000	2.000000	55.000000	0.000000
3697.740506	0.070949	0.568481	0.039724	76.037842	-12.343341	101.785568	1.566169	0.000000	-1.706987	0.000000	0.000000	0.000000	0.681654	-0.016598	1.675178	0.000000	0.000000	2.000000	55.000000	0.000000
3697.743840	0.070949	0.568481	0.039724	76.037842	-12.343341	101.785568	1.566169	0.000000	-1.706987	0.000000	0.000000	0.000000	0.681654	-0.016598	1.675178	0.000000	0.000000	2.000000	55.000000	0.000000
3697.747173	0.073545	0.568308	0.045121	76.250893	-13.723984	99.975380	1.452559	0.000000	-1.986184	0.000000	0.000000	0.000000	0.778907	-0.051878	1.619173	0.000000	0.000000	2.000000	55.000000	0.000000
3697.750506	0.073545	0.568308	0.045121	76.250893	-13.723984	99.975380	1.452559	0.000000	-1.986184	0.000000	0.000000	0.000000	0.778907	-0.051878	1.619173	0.000000	0.000000	2.000000	55.000000	0.000000
3697.753840	0.073545	0.568308	0.045121	76.250893	-13.723984	99.975380	1.452559	0.000000	-1.986184	0.000000	0.000000	0.000000	0.778907	-0.051878	1.619173	0.000000	0.000000	2.000000	55.000000	0.000000
3697.757173	0.076443	0.568036	0.050286	76.412270	-15.185185	98.014359	1.322742	0.000000	-2.256046	0.000000	0.000000	0.000000	0.869481	-0.081468	1.549477	0.000000	0.000000	2.000000	55.000000	0.000000
3697.760506	0.076443	0.568036	0.050286	76.412270	-15.185185	98.014359	1.322742	0.000000	-2.256046	0.000000	0.000000	0.000000	0.869481	-0.081468	1.549477	0.000000	0.000000	2.000000	55.000000	0.000000
3697.763840	0.076443	0.568036	0.050286	76.412270	-15.185185	98.014359	1.322742	0.000000	-2.256046	0.000000	0.000000	0.000000	0.869481	-0.081468	1.549477	0.000000	0.000000	2.000000	55.000000	0.000000
3697.767173	0.079604	0.567686	0.055239	76.486488	-16.763939	95.835243	1.177828	0.000000	-2.514292	0.000000	0.000000	0.000000	0.948281	-0.105194	1.486065	0.000000	0.000000	2.000000	55.000000	0.000000
3697.770506	0.079604	0.567686	0.055239	76.486488	-16.763939	95.835243	1.177828	0.000000	-2.514292	0.000000	0.000000	0.000000	0.948281	-0.105194	1.486065	0.000000	0.000000	2.000000	55.000000	0.000000
3697.773840	0.079604	0.567686	0.055239	76.486488	-16.763939	95.835243	1.177828	0.000000	-2.514292	0.000000	0.000000	0.000000	0.948281	-0.105194	1.486065	0.000000	0.000000	2.000000	55.000000	0.000000
3697.777173	0.082965	0.567294	0.060023	76.424881	-18.426100	93.449165	1.019781	0.000000	-2.761969	0.000000	0.000000	0.000000	1.008077	-0.117442	1.435212	0.000000	0.000000	2.000000	55.000000	0.000000
3697.780506	0.082965	0.567294	0.060023	76.424881	-18.426100	93.449165	1.019781	0.000000	-2.761969	0.000000	0.000000	0.000000	1.008077	-0.117442	1.435212	0.000000	0.000000	2.000000	55.000000	0.000000
3697.783840	0.082965	0.567294	0.060023	76.424881	-18.426100	93.449165	1.019781	0.000000	-2.761969	0.000000	0.000000	0.000000	1.008077	-0.117442	1.435212	0.000000	0.000000	2.000000	55.000000	0.000000
3697.787173	0.086527	0.566864	0.064635	76.185242	-19.964796	91.065018	0.851769	0.000000	-3.001171	0.000000	0.000000	0.000000	1.068766	-0.129196	1.383602	0.000000	0.000000	2.000000	55.000000	0.000000
3697.790506	0.086527	0.566864	0.064635	76.185242	-19.964796	91.065018	0.851769	0.000000	-3.001171	0.000000	0.000000	0.000000	1.068766	-0.129196	1.383602	0.000000	0.000000	2.000000	55.000000	0.000000
3697.793840	0.086527	0.566864	0.064635	76.185242	-19.964796	91.065018	0.851769	0.000000	-3.001171	0.000000	0.000000	0.000000	1.068766	-0.129196	1.383602	0.000000	0.000000	2.000000	55.000000	0.000000
3697.797173	0.090361	0.566340	0.069011	75.807144	-21.163364	88.947678	0.673641	0.000000	-3.231771	0.000000	0.000000	0.000000	1.150198	-0.157199	1.312538	0.000000	0.000000	2.000000	55.000000	0.000000
3697.800506	0.090361	0.566340	0.069011	75.807144	-21.163364	88.947678	0.673641	0.000000	-3.231771	0.000000	0.000000	0.000000	1.150198	-0.157199	1.312538	0.000000	0.000000	2.000000	55.000000	0.000000
3697.803840	0.090361	0.566340	0.069011	75.807144	-21.163364	88.947678	0.673641	0.000000	-3.231771	0.000000	0.000000	0.000000	1.150198	-0.157199	1.312538	0.000000	0.000000	2.000000	55.000000	0.000000
3697.807173	0.094510	0.565726	0.073075	75.370232	-21.961121	87.225258	0.481941	0.000000	-3.450527	0.000000	0.000000	0.000000	1.244505	-0.183988	1.219387	0.000000	0.000000	2.000000	55.000000	0.000000
3697.810506	0.094510	0.565726	0.073075	75.370232	-21.961121	87.225258	0.481941	0.000000	-3.450527	0.000000	0.000000	0.000000	1.244505	-0.183988	1.219387	0.000000	0.000000	2.000000	55.000000	0.000000
3697.813840	0.094510	0.565726	0.073075	75.370232	-21.961121	87.225258	0.481941	0.000000	-3.450527	0.000000	0.000000	0.000000	1.244505	-0.183988	1.219387	0.000000	0.000000	2.000000	55.000000	0.000000
3697.817173	0.098912	0.564951	0.076769	74.947624	-22.451742	85.991997	0.274524	0.000000	-3.653759	0.000000	0.000000	0.000000	1.320811	-0.232569	1.108128	0.000000	0.000000	2.000000	55.000000	0.000000
3697.820506	0.098912	0.564951	0.076769	74.947624	-22.451742	85.991997	0.274524	0.000000	-3.653759	0.000000	0.000000	0.000000	1.320811	-0.232569	1.108128	0.000000	0.000000	2.000000	55.000000	0.000000
3697.823840	0.098912	0.564951	0.076769	74.947624	-22.451742	85.991997	0.274524	0.000000	-3.653759	0.000000	0.000000	0.000000	1.320811	-0.232569	1.108128	0.000000	0.000000	2.000000	55.000000	0.000000
3697.827173	0.103512	0.564057	0.080071	74.593300	-22.734711	85.467705	0.054388	0.000000	-3.838447	0.000000	0.000000	0.000000	1.380080	-0.268363	0.990587	0.000000	0.000000	2.000000	55.000000	0.000000
3697.830506	0.103512	0.564057	0.080071	74.593300	-22.734711	85.467705	0.054388	0.000000	-3.838447	0.000000	0.000000	0.000000	1.380080	-0.268363	0.990587	0.000000	0.000000	2.000000	55.000000	0.000000
3697.833840	0.103512	0.564057	0.080071	74.593300	-22.734711	85.467705	0.054388	0.000000	-3.838447	0.000000	0.000000	0.000000	1.380080	-0.268363	0.990587	0.000000	0.000000	2.000000	55.000000	0.000000
3697.837173	0.108223	0.563038	0.082957	74.309814	-22.852755	85.684525	-0.175625	0.000000	-4.003544	0.000000	0.000000	0.000000	1.413137	-0.305474	0.865748	0.000000	0.000000	2.000000	55.000000	0.000000
3697.840506	0.108223	0.563038	0.082957	74.309814	-22.852755	85.684525	-0.175625	0.000000	-4.003544	0.000000	0.000000	0.000000	1.413137	-0.305474	0.865748	0.000000	0.000000	2.000000	55.000000	0.000000
3697.843840	0.108223	0.563038	0.082957	74.309814	-22.852755	85.684525	-0.175625	0.000000	-4.003544	0.000000	0.000000	0.000000	1.413137	-0.305474	0.865748	0.000000	0.000000	2.000000	55.000000	0.000000
3697.847173	0.112978	0.561923	0.085394	74.084648	-22.860067	86.272354	-0.411148	0.000000	-4.147836	0.000000	0.000000	0.000000	1.426380	-0.334649	0.731246	0.000000	0.000000	2.000000	55.000000	0.000000
3697.850506	0.112978	0.561923	0.085394	74.084648	-22.860067	86.272354	-0.411148	0.000000	-4.147836	0.000000	0.000000	0.000000	1.426380	-0.334649	0.731246	0.000000	0.000000	2.000000	55.000000	0.000000
3697.853840	0.112978	0.561923	0.085394	74.084648	-22.860067	86.272354	-0.411148	0.000000	-4.147836	0.000000	0.000000	0.000000	1.426380	-0.334649	0.731246	0.000000	0.000000	2.000000	55.000000	0.000000
3697.857173	0.117806	0.560749	0.087310	73.932594	-22.762791	86.713150	-0.648878	0.000000	-4.269710	0.000000	0.000000	0.000000	1.448659	-0.352056	0.574610	0.000000	0.000000	2.000000	55.000000	0.000000
3697.860506	0.117806	0.560749	0.087310	73.932594	-22.762791	86.713150	-0.648878	0.000000	-4.269710	0.000000	0.000000	0.000000	1.448659	-0.352056	0.574610	0.000000	0.000000	2.000000	55.000000	0.000000
3697.863840	0.117806	0.560749	0.087310	73.932594	-22.762791	86.713150	-0.648878	0.000000	-4.269710	0.000000	0.000000	0.000000	1.448659	-0.352056	0.574610	0.000000	0.000000	2.000000	55.000000	0.000000
3697.867173	0.122724	0.559474	0.088688	73.859421	-22.523203	86.942589	-0.890321	0.000000	-4.365479	0.000000	0.000000	0.000000	1.475336	-0.382643	0.413505	0.000000	0.000000	2.000000	55.000000	0.000000
3697.870506	0.122724	0.559474	0.088688	73.859421	-22.523203	86.942589	-0.890321	0.000000	-4.365479	0.000000	0.000000	0.000000	1.475336	-0.382643	0.413505	0.000000	0.000000	2.000000	55.000000	0.000000
3697.873840	0.122724	0.559474	0.088688	73.859421	-22.523203	86.942589	-0.890321	0.000000	-4.365479	0.000000	0.000000	0.000000	1.475336	-0.382643	0.413505	0.000000	0.000000	2.000000	55.000000	0.000000
3697.877173	0.127717	0.558193	0.089513	73.876404	-22.123753	87.308144	-1.136210	0.000000	-4.434396	0.000000	0.000000	0.000000	1.497947	-0.384172	0.247632	0.000000	0.000000	2.000000	55.000000	0.000000
3697.880506	0.127717	0.558193	0.089513	73.876404	-22.123753	87.308144	-1.136210	0.000000	-4.434396	0.000000	0.000000	0.000000	1.497947	-0.384172	0.247632	0.000000	0.000000	2.000000	55.000000	0.000000
3697.883840	0.127717	0.558193	0.089513	73.876404	-22.123753	87.308144	-1.136210	0.000000	-4.434396	0.000000	0.000000	0.000000	1.497947	-0.384172	0.247632	0.000000	0.000000	2.000000	55.000000	0.000000
3697.887173	0.132772	0.556863	0.089776	73.923950	-21.751186	87.849266	-1.385868	0.000000	-4.475668	0.000000	0.000000	0.000000	1.516480	-0.398977	0.078691	0.000000	0.000000	2.000000	55.000000	0.000000
3697.890506	0.132772	0.556863	0.089776	73.923950	-21.751186	87.849266	-1.385868	0.000000	-4.475668	0.000000	0.000000	0.000000	1.516480	-0.398977	0.078691	0.000000	0.000000	2.000000	55.000000	0.000000
3697.893840	0.132772	0.556863	0.089776	73.923950	-21.751186	87.849266	-1.385868	0.000000	-4.475668	0.000000	0.000000	0.000000	1.516480	-0.398977	0.078691	0.000000	0.000000	2.000000	55.000000	0.000000
3697.897173	0.137852	0.555569	0.089487	73.992798	-21.415712	88.350075	-1.638615	0.000000	-4.488783	0.000000	0.000000	0.000000	1.523963	-0.388264	-0.086653	0.000000	0.000000	2.000000	55.000000	0.000000
3697.900506	0.137852	0.555569	0.089487	73.992798	-21.415712	88.350075	-1.638615	0.000000	-4.488783	0.000000	0.000000	0.000000	1.523963	-0.388264	-0.086653	0.000000	0.000000	2.000000	55.000000	0.000000
3697.903840	0.137852	0.555569	0.089487	73.992798	-21.415712	88.350075	-1.638615	0.000000	-4.488783	0.000000	0.000000	0.000000	1.523963	-0.388264	-0.086653	0.000000	0.000000	2.000000	55.000000	0.000000
3697.907173	0.142894	0.554284	0.088666	74.084404	-21.128464	89.020836	-1.892609	0.000000	-4.474341	0.000000	0.000000	0.000000	1.512441	-0.385534	-0.246194	0.000000	0.000000	2.000000	55.000000	0.000000
3697.910506	0.142894	0.554284	0.088666	74.084404	-21.128464	89.020836	-1.892609	0.000000	-4.474341	0.000000	0.000000	0.000000	1.512441	-0.385534	-0.246194	0.000000	0.000000	2.000000	55.000000	0.000000
3697.913840	0.142894	0.554284	0.088666	74.084404	-21.128464	89.020836	-1.892609	0.000000	-4.474341	0.000000	0.000000	0.000000	1.512441	-0.385534	-0.246194	0.000000	0.000000	2.000000	55.000000	0.000000
3697.917173	0.147835	0.553062	0.087442	74.190910	-20.882872	90.103111	-2.144682	0.000000	-4.433309	0.000000	0.000000	0.000000	1.482318	-0.366607	-0.367129	0.000000	0.000000	2.000000	55.000000	0.000000
3697.920506	0.147835	0.553062	0.087442	74.190910	-20.882872	90.103111	-2.144682	0.000000	-4.433309	0.000000	0.000000	0.000000	1.482318	-0.366607	-0.367129	0.000000	0.000000	2.000000	55.000000	0.000000
3697.923840	0.147835	0.553062	0.087442	74.190910	-20.882872	90.103111	-2.144682	0.000000	-4.433309	0.000000	0.000000	0.000000	1.482318	-0.366607	-0.367129	0.000000	0.000000	2.000000	55.000000	0.000000
3697.927173	0.152650	0.551880	0.085765	74.312210	-20.680595	91.531509	-2.391735	0.000000	-4.372121	0.000000	0.000000	0.000000	1.444734	-0.354531	-0.503089	0.000000	0.000000	2.000000	55.000000	0.000000
3697.930506	0.152650	0.551880	0.085765	74.312210	-20.680595	91.531509	-2.391735	0.000000	-4.372121	0.000000	0.000000	0.000000	1.444734	-0.354531	-0.503089	0.000000	0.000000	2.000000	55.000000	0.000000
3697.933840	0.152650	0.551880	0.085765	74.312210	-20.680595	91.531509	-2.391735	0.000000	-4.372121	0.000000	0.000000	0.000000	1.444734	-0.354531	-0.503089	0.000000	0.000000	2.000000	55.000000	0.000000
3697.937173	0.157300	0.550754	0.083727	74.448074	-20.526281	93.104599	-2.615864	0.000000	-4.261134	0.000000	0.000000	0.000000	1.394726	-0.338010	-0.611541	0.000000	0.000000	2.000000	55.000000	0.000000
3697.940506	0.157300	0.550754	0.083727	74.448074	-20.526281	93.104599	-2.615864	0.000000	-4.261134	0.000000	0.000000	0.000000	1.394726	-0.338010	-0.611541	0.000000	0.000000	2.000000	55.000000	0.000000
3697.943840	0.157300	0.550754	0.083727	74.448074	-20.526281	93.104599	-2.615864	0.000000	-4.261134	0.000000	0.000000	0.000000	1.394726	-0.338010	-0.611541	0.000000	0.000000	2.000000	55.000000	0.000000
3697.947173	0.161723	0.549652	0.081351	74.594742	-20.429626	94.558784	-2.823845	0.000000	-4.126245	0.000000	0.000000	0.000000	1.327143	-0.330357	-0.712854	0.000000	0.000000	2.000000	55.000000	0.000000
3697.950506	0.161723	0.549652	0.081351	74.594742	-20.429626	94.558784	-2.823845	0.000000	-4.126245	0.000000	0.000000	0.000000	1.327143	-0.330357	-0.712854	0.000000	0.000000	2.000000	55.000000	0.000000
3697.953840	0.161723	0.549652	0.081351	74.594742	-20.429626	94.558784	-2.823845	0.000000	-4.126245	0.000000	0.000000	0.000000	1.327143	-0.330357	-0.712854	0.000000	0.000000	2.000000	55.000000	0.000000
3697.957173	0.165863	0.548578	0.078657	74.755882	-20.410194	95.808449	-3.022212	0.000000	-3.983245	0.000000	0.000000	0.000000	1.241940	-0.322428	-0.808142	0.000000	0.000000	2.000000	55.000000	0.000000
3697.960506	0.165863	0.548578	0.078657	74.755882	-20.410194	95.808449	-3.022212	0.000000	-3.983245	0.000000	0.000000	0.000000	1.241940	-0.322428	-0.808142	0.000000	0.000000	2.000000	55.000000	0.000000
3697.963840	0.165863	0.548578	0.078657	74.755882	-20.410194	95.808449	-3.022212	0.000000	-3.983245	0.000000	0.000000	0.000000	1.241940	-0.322428	-0.808142	0.000000	0.000000	2.000000	55.000000	0.000000
3697.967173	0.169710	0.547543	0.075732	74.907120	-20.485161	96.704796	-3.209993	0.000000	-3.833529	0.000000	0.000000	0.000000	1.154174	-0.310537	-0.877358	0.000000	0.000000	2.000000	55.000000	0.000000
3697.970506	0.169710	0.547543	0.075732	74.907120	-20.485161	96.704796	-3.209993	0.000000	-3.833529	0.000000	0.000000	0.000000	1.154174	-0.310537	-0.877358	0.000000	0.000000	2.000000	55.000000	0.000000
3697.973840	0.169710	0.547543	0.075732	74.907120	-20.485161	96.704796	-3.209993	0.000000	-3.833529	0.000000	0.000000	0.000000	1.154174	-0.310537	-0.877358	0.000000	0.000000	2.000000	55.000000	0.000000
3697.977173	0.173264	0.546608	0.072676	75.017662	-20.699286	97.025703	-3.386244	0.000000	-3.678770	0.000000	0.000000	0.000000	1.066060	-0.280216	-0.917023	0.000000	0.000000	2.000000	55.000000	0.000000
3697.980506	0.173264	0.546608	0.072676	75.017662	-20.699286	97.025703	-3.386244	0.000000	-3.678770	0.000000	0.000000	0.000000	1.066060	-0.280216	-0.917023	0.000000	0.000000	2.000000	55.000000	0.000000
3697.983840	0.173264	0.546608	0.072676	75.017662	-20.699286	97.025703	-3.386244	0.000000	-3.678770	0.000000	0.000000	0.000000	1.066060	-0.280216	-0.917023	0.000000	0.000000	2.000000	55.000000	0.000000
3697.987173	0.176469	0.545738	0.069579	75.053635	-20.985804	96.721428	-3.549756	0.000000	-3.521255	0.000000	0.000000	0.000000	0.961458	-0.261068	-0.928896	0.000000	0.000000	2.000000	55.000000	0.000000
3697.990506	0.176469	0.545738	0.069579	75.053635	-20.985804	96.721428	-3.549756	0.000000	-3.521255	0.000000	0.000000	0.000000	0.961458	-0.261068	-0.928896	0.000000	0.000000	2.000000	55.000000	0.000000
3697.993840	0.176469	0.545738	0.069579	75.053635	-20.985804	96.721428	-3.549756	0.000000	-3.521255	0.000000	0.000000	0.000000	0.961458	-0.261068	-0.928896	0.000000	0.000000	2.000000	55.000000	0.000000
3697.997173	0.179335	0.545028	0.066473	75.018089	-21.205870	96.368103	-3.698200	0.000000	-3.365013	0.000000	0.000000	0.000000	0.859934	-0.212988	-0.932030	0.000000	0.000000	2.000000	55.000000	0.000000
3698.000506	0.179335	0.545028	0.066473	75.018089	-21.205870	96.368103	-3.698200	0.000000	-3.365013	0.000000	0.000000	0.000000	0.859934	-0.212988	-0.932030	0.000000	0.000000	2.000000	55.000000	0.000000
3698.003840	0.179335	0.545028	0.066473	75.018089	-21.205870	96.368103	-3.698200	0.000000	-3.365013	0.000000	0.000000	0.000000	0.859934	-0.212988	-0.932030	0.000000	0.000000	2.000000	55.000000	0.000000
3698.007173	0.181775	0.544465	0.063416	74.944733	-21.316154	96.496086	-3.832541	0.000000	-3.211172	0.000000	0.000000	0.000000	0.731872	-0.169028	-0.916918	0.000000	0.000000	2.000000	55.000000	0.000000
3698.010506	0.181775	0.544465	0.063416	74.944733	-21.316154	96.496086	-3.832541	0.000000	-3.211172	0.000000	0.000000	0.000000	0.731872	-0.169028	-0.916918	0.000000	0.000000	2.000000	55.000000	0.000000
3698.013840	0.181775	0.544465	0.063416	74.944733	-21.316154	96.496086	-3.832541	0.000000	-3.211172	0.000000	0.000000	0.000000	0.731872	-0.169028	-0.916918	0.000000	0.000000	2.000000	55.000000	0.000000
3698.017173	0.183683	0.543968	0.060341	74.893860	-21.357199	96.852837	-3.951122	0.000000	-3.064089	0.000000	0.000000	0.000000	0.572475	-0.149171	-0.922679	0.000000	0.000000	2.000000	55.000000	0.000000
3698.020506	0.183683	0.543968	0.060341	74.893860	-21.357199	96.852837	-3.951122	0.000000	-3.064089	0.000000	0.000000	0.000000	0.572475	-0.149171	-0.922679	0.000000	0.000000	2.000000	55.000000	0.000000
3698.023840	0.183683	0.543968	0.060341	74.893860	-21.357199	96.852837	-3.951122	0.000000	-3.064089	0.000000	0.000000	0.000000	0.572475	-0.149171	-0.922679	0.000000	0.000000	2.000000	55.000000	0.000000
3698.027173	0.185144	0.543554	0.057241	74.898552	-21.300125	97.090034	-4.055629	0.000000	-2.924359	0.000000	0.000000	0.000000	0.438311	-0.124223	-0.929930	0.000000	0.000000	2.000000	55.000000	0.000000
3698.030506	0.185144	0.543554	0.057241	74.898552	-21.300125	97.090034	-4.055629	0.000000	-2.924359	0.000000	0.000000	0.000000	0.438311	-0.124223	-0.929930	0.000000	0.000000	2.000000	55.000000	0.000000
3698.033840	0.185144	0.543554	0.057241	74.898552	-21.300125	97.090034	-4.055629	0.000000	-2.924359	0.000000	0.000000	0.000000	0.438311	-0.124223	-0.929930	0.000000	0.000000	2.000000	55.000000	0.000000
3698.037173	0.186105	0.543191	0.054039	74.980270	-21.135061	97.104622	-4.149465	0.000000	-2.789612	0.000000	0.000000	0.000000	0.288311	-0.108894	-0.960653	0.000000	0.000000	2.000000	55.000000	0.000000
3698.040506	0.186105	0.543191	0.054039	74.980270	-21.135061	97.104622	-4.149465	0.000000	-2.789612	0.000000	0.000000	0.000000	0.288311	-0.108894	-0.960653	0.000000	0.000000	2.000000	55.000000	0.000000
3698.043840	0.186105	0.543191	0.054039	74.980270	-21.135061	97.104622	-4.149465	0.000000	-2.789612	0.000000	0.000000	0.000000	0.288311	-0.108894	-0.960653	0.000000	0.000000	2.000000	55.000000	0.000000
3698.047173	0.186626	0.542937	0.050813	75.084839	-20.858530	97.239998	-4.235055	0.000000	-2.657877	0.000000	0.000000	0.000000	0.156249	-0.076076	-0.967723	0.000000	0.000000	2.000000	55.000000	0.000000
3698.050506	0.186626	0.542937	0.050813	75.084839	-20.858530	97.239998	-4.235055	0.000000	-2.657877	0.000000	0.000000	0.000000	0.156249	-0.076076	-0.967723	0.000000	0.000000	2.000000	55.000000	0.000000
3698.053840	0.186626	0.542937	0.050813	75.084839	-20.858530	97.239998	-4.235055	0.000000	-2.657877	0.000000	0.000000	0.000000	0.156249	-0.076076	-0.967723	0.000000	0.000000	2.000000	55.000000	0.000000
3698.057173	0.186835	0.542732	0.047529	75.199509	-20.358852	97.689217	-4.312790	0.000000	-2.529791	0.000000	0.000000	0.000000	0.062660	-0.061606	-0.985224	0.000000	0.000000	2.000000	55.000000	0.000000
3698.060506	0.186835	0.542732	0.047529	75.199509	-20.358852	97.689217	-4.312790	0.000000	-2.529791	0.000000	0.000000	0.000000	0.062660	-0.061606	-0.985224	0.000000	0.000000	2.000000	55.000000	0.000000
3698.063840	0.186835	0.542732	0.047529	75.199509	-20.358852	97.689217	-4.312790	0.000000	-2.529791	0.000000	0.000000	0.000000	0.062660	-0.061606	-0.985224	0.000000	0.000000	2.000000	55.000000	0.000000
3698.067173	0.186706	0.542626	0.044253	75.286644	-19.564631	98.493324	-4.341742	0.000000	-2.376444	0.000000	0.000000	0.000000	-0.038751	-0.031645	-0.982696	0.000000	0.000000	2.000000	55.000000	0.000000
3698.070506	0.186706	0.542626	0.044253	75.286644	-19.564631	98.493324	-4.341742	0.000000	-2.376444	0.000000	0.000000	0.000000	-0.038751	-0.031645	-0.982696	0.000000	0.000000	2.000000	55.000000	0.000000
3698.073840	0.186706	0.542626	0.044253	75.286644	-19.564631	98.493324	-4.341742	0.000000	-2.376444	0.000000	0.000000	0.000000	-0.038751	-0.031645	-0.982696	0.000000	0.000000	2.000000	55.000000	0.000000
3698.077173	0.186163	0.542625	0.041058	75.315765	-18.436129	99.690170	-4.335283	0.000000	-2.212661	0.000000	0.000000	0.000000	-0.162902	-0.000471	-0.958518	0.000000	0.000000	2.000000	55.000000	0.000000
3698.080506	0.186163	0.542625	0.041058	75.315765	-18.436129	99.690170	-4.335283	0.000000	-2.212661	0.000000	0.000000	0.000000	-0.162902	-0.000471	-0.958518	0.000000	0.000000	2.000000	55.000000	0.000000
3698.083840	0.186163	0.542625	0.041058	75.315765	-18.436129	99.690170	-4.335283	0.000000	-2.212661	0.000000	0.000000	0.000000	-0.162902	-0.000471	-0.958518	0.000000	0.000000	2.000000	55.000000	0.000000
3698.087173	0.185186	0.542749	0.038014	75.280647	-16.956657	101.319473	-4.308133	0.000000	-2.052908	0.000000	0.000000	0.000000	-0.293012	0.037274	-0.913297	0.000000	0.000000	2.000000	55.000000	0.000000
3698.090506	0.185186	0.542749	0.038014	75.280647	-16.956657	101.319473	-4.308133	0.000000	-2.052908	0.000000	0.000000	0.000000	-0.293012	0.037274	-0.913297	0.000000	0.000000	2.000000	55.000000	0.000000
3698.093840	0.185186	0.542749	0.038014	75.280647	-16.956657	101.319473	-4.308133	0.000000	-2.052908	0.000000	0.000000	0.000000	-0.293012	0.037274	-0.913297	0.000000	0.000000	2.000000	55.000000	0.000000
3698.097173	0.183780	0.542955	0.035038	75.232002	-15.154190	103.404205	-4.259298	0.000000	-1.900692	0.000000	0.000000	0.000000	-0.421668	0.061789	-0.892614	0.000000	0.000000	2.000000	55.000000	0.000000
3698.100506	0.183780	0.542955	0.035038	75.232002	-15.154190	103.404205	-4.259298	0.000000	-1.900692	0.000000	0.000000	0.000000	-0.421668	0.061789	-0.892614	0.000000	0.000000	2.000000	55.000000	0.000000
3698.103840	0.183780	0.542955	0.035038	75.232002	-15.154190	103.404205	-4.259298	0.000000	-1.900692	0.000000	0.000000	0.000000	-0.421668	0.061789	-0.892614	0.000000	0.000000	2.000000	55.000000	0.000000
3698.107173	0.182003	0.543183	0.032120	75.217247	-12.931234	106.134514	-4.189020	0.000000	-1.751923	0.000000	0.000000	0.000000	-0.533269	0.068509	-0.875659	0.000000	0.000000	2.000000	55.000000	0.000000
3698.110506	0.182003	0.543183	0.032120	75.217247	-12.931234	106.134514	-4.189020	0.000000	-1.751923	0.000000	0.000000	0.000000	-0.533269	0.068509	-0.875659	0.000000	0.000000	2.000000	55.000000	0.000000
3698.113840	0.182003	0.543183	0.032120	75.217247	-12.931234	106.134514	-4.189020	0.000000	-1.751923	0.000000	0.000000	0.000000	-0.533269	0.068509	-0.875659	0.000000	0.000000	2.000000	55.000000	0.000000
3698.117173	0.180015	0.543383	0.029248	75.248543	-10.299569	109.503807	-4.100142	0.000000	-1.605980	0.000000	0.000000	0.000000	-0.596229	0.059918	-0.861385	0.000000	0.000000	2.000000	55.000000	0.000000
3698.120506	0.180015	0.543383	0.029248	75.248543	-10.299569	109.503807	-4.100142	0.000000	-1.605980	0.000000	0.000000	0.000000	-0.596229	0.059918	-0.861385	0.000000	0.000000	2.000000	55.000000	0.000000
3698.123840	0.180015	0.543383	0.029248	75.248543	-10.299569	109.503807	-4.100142	0.000000	-1.605980	0.000000	0.000000	0.000000	-0.596229	0.059918	-0.861385	0.000000	0.000000	2.000000	55.000000	0.000000
3698.127173	0.177869	0.543526	0.026410	75.253052	-7.252639	113.471680	-4.000771	0.000000	-1.462416	0.000000	0.000000	0.000000	-0.643782	0.042880	-0.851640	0.000000	0.000000	2.000000	55.000000	0.000000
3698.130506	0.177869	0.543526	0.026410	75.253052	-7.252639	113.471680	-4.000771	0.000000	-1.462416	0.000000	0.000000	0.000000	-0.643782	0.042880	-0.851640	0.000000	0.000000	2.000000	55.000000	0.000000
3698.133840	0.177869	0.543526	0.026410	75.253052	-7.252639	113.471680	-4.000771	0.000000	-1.462416	0.000000	0.000000	0.000000	-0.643782	0.042880	-0.851640	0.000000	0.000000	2.000000	55.000000	0.000000
3698.137173	0.175561	0.543592	0.023652	75.205940	-3.872886	117.938110	-3.893473	0.000000	-1.320476	0.000000	0.000000	0.000000	-0.692640	0.019740	-0.827295	0.000000	0.000000	2.000000	55.000000	0.000000
3698.140506	0.175561	0.543592	0.023652	75.205940	-3.872886	117.938110	-3.893473	0.000000	-1.320476	0.000000	0.000000	0.000000	-0.692640	0.019740	-0.827295	0.000000	0.000000	2.000000	55.000000	0.000000
3698.143840	0.175561	0.543592	0.023652	75.205940	-3.872886	117.938110	-3.893473	0.000000	-1.320476	0.000000	0.000000	0.000000	-0.692640	0.019740	-0.827295	0.000000	0.000000	2.000000	55.000000	0.000000
3698.147173	0.173200	0.543661	0.020986	75.097900	-0.366951	122.659706	-3.778033	0.000000	-1.182593	0.000000	0.000000	0.000000	-0.708297	0.020964	-0.799613	0.000000	0.000000	2.000000	55.000000	0.000000
3698.150506	0.173200	0.543661	0.020986	75.097900	-0.366951	122.659706	-3.778033	0.000000	-1.182593	0.000000	0.000000	0.000000	-0.708297	0.020964	-0.799613	0.000000	0.000000	2.000000	55.000000	0.000000
3698.153840	0.173200	0.543661	0.020986	75.097900	-0.366951	122.659706	-3.778033	0.000000	-1.182593	0.000000	0.000000	0.000000	-0.708297	0.020964	-0.799613	0.000000	0.000000	2.000000	55.000000	0.000000
3698.157173	0.170731	0.543670	0.018468	74.935516	2.969200	127.238914	-3.659984	0.000000	-1.049325	0.000000	0.000000	0.000000	-0.740632	0.002662	-0.755661	0.000000	0.000000	2.000000	55.000000	0.000000
3698.160506	0.170731	0.543670	0.018468	74.935516	2.969200	127.238914	-3.659984	0.000000	-1.049325	0.000000	0.000000	0.000000	-0.740632	0.002662	-0.755661	0.000000	0.000000	2.000000	55.000000	0.000000
3698.163840	0.170731	0.543670	0.018468	74.935516	2.969200	127.238914	-3.659984	0.000000	-1.049325	0.000000	0.000000	0.000000	-0.740632	0.002662	-0.755661	0.000000	0.000000	2.000000	55.000000	0.000000
3698.167173	0.168146	0.543685	0.016064	74.723114	5.893648	130.924667	-3.536546	0.000000	-0.923381	0.000000	0.000000	0.000000	-0.775605	0.004411	-0.721198	0.000000	0.000000	2.000000	55.000000	0.000000
3698.170506	0.168146	0.543685	0.016064	74.723114	5.893648	130.924667	-3.536546	0.000000	-0.923381	0.000000	0.000000	0.000000	-0.775605	0.004411	-0.721198	0.000000	0.000000	2.000000	55.000000	0.000000
3698.173840	0.168146	0.543685	0.016064	74.723114	5.893648	130.924667	-3.536546	0.000000	-0.923381	0.000000	0.000000	0.000000	-0.775605	0.004411	-0.721198	0.000000	0.000000	2.000000	55.000000	0.000000
3698.177173	0.165497	0.543693	0.013847	74.469078	8.350345	133.530487	-3.407278	0.000000	-0.803181	0.000000	0.000000	0.000000	-0.794645	0.002338	-0.665038	0.000000	0.000000	2.000000	55.000000	0.000000
3698.180506	0.165497	0.543693	0.013847	74.469078	8.350345	133.530487	-3.407278	0.000000	-0.803181	0.000000	0.000000	0.000000	-0.794645	0.002338	-0.665038	0.000000	0.000000	2.000000	55.000000	0.000000
3698.183840	0.165497	0.543693	0.013847	74.469078	8.350345	133.530487	-3.407278	0.000000	-0.803181	0.000000	0.000000	0.000000	-0.794645	0.002338	-0.665038	0.000000	0.000000	2.000000	55.000000	0.000000
3698.187173	0.162818	0.543756	0.011839	74.178368	10.342396	135.073761	-3.274837	0.000000	-0.692342	0.000000	0.000000	0.000000	-0.803673	0.019038	-0.602368	0.000000	0.000000	2.000000	55.000000	0.000000
3698.190506	0.162818	0.543756	0.011839	74.178368	10.342396	135.073761	-3.274837	0.000000	-0.692342	0.000000	0.000000	0.000000	-0.803673	0.019038	-0.602368	0.000000	0.000000	2.000000	55.000000	0.000000
3698.193840	0.162818	0.543756	0.011839	74.178368	10.342396	135.073761	-3.274837	0.000000	-0.692342	0.000000	0.000000	0.000000	-0.803673	0.019038	-0.602368	0.000000	0.000000	2.000000	55.000000	0.000000
3698.197173	0.160049	0.543961	0.010157	73.861816	11.952788	135.889481	-3.140892	0.000000	-0.591947	0.000000	0.000000	0.000000	-0.830510	0.061536	-0.504683	0.000000	0.000000	2.000000	55.000000	0.000000
3698.200506	0.160049	0.543961	0.010157	73.861816	11.952788	135.889481	-3.140892	0.000000	-0.591947	0.000000	0.000000	0.000000	-0.830510	0.061536	-0.504683	0.000000	0.000000	2.000000	55.000000	0.000000
3698.203840	0.160049	0.543961	0.010157	73.861816	11.952788	135.889481	-3.140892	0.000000	-0.591947	0.000000	0.000000	0.000000	-0.830510	0.061536	-0.504683	0.000000	0.000000	2.000000	55.000000	0.000000
3698.207173	0.157287	0.544299	0.008791	73.530823	13.290864	136.292969	-3.002473	0.000000	-0.507833	0.000000	0.000000	0.000000	-0.828781	0.101136	-0.409636	0.000000	0.000000	2.000000	55.000000	0.000000
3698.210506	0.157287	0.544299	0.008791	73.530823	13.290864	136.292969	-3.002473	0.000000	-0.507833	0.000000	0.000000	0.000000	-0.828781	0.101136	-0.409636	0.000000	0.000000	2.000000	55.000000	0.000000
3698.213840	0.157287	0.544299	0.008791	73.530823	13.290864	136.292969	-3.002473	0.000000	-0.507833	0.000000	0.000000	0.000000	-0.828781	0.101136	-0.409636	0.000000	0.000000	2.000000	55.000000	0.000000
3698.217173	0.154532	0.544717	0.007684	73.208000	14.521828	136.712601	-2.864343	0.000000	-0.439561	0.000000	0.000000	0.000000	-0.826333	0.125536	-0.332130	0.000000	0.000000	2.000000	55.000000	0.000000
3698.220506	0.154532	0.544717	0.007684	73.208000	14.521828	136.712601	-2.864343	0.000000	-0.439561	0.000000	0.000000	0.000000	-0.826333	0.125536	-0.332130	0.000000	0.000000	2.000000	55.000000	0.000000
3698.223840	0.154532	0.544717	0.007684	73.208000	14.521828	136.712601	-2.864343	0.000000	-0.439561	0.000000	0.000000	0.000000	-0.826333	0.125536	-0.332130	0.000000	0.000000	2.000000	55.000000	0.000000
3698.227173	0.151875	0.545164	0.006816	72.895592	15.767726	137.568542	-2.726621	0.000000	-0.384206	0.000000	0.000000	0.000000	-0.797262	0.134224	-0.260362	0.000000	0.000000	2.000000	55.000000	0.000000
3698.230506	0.151875	0.545164	0.006816	72.895592	15.767726	137.568542	-2.726621	0.000000	-0.384206	0.000000	0.000000	0.000000	-0.797262	0.134224	-0.260362	0.000000	0.000000	2.000000	55.000000	0.000000
3698.233840	0.151875	0.545164	0.006816	72.895592	15.767726	137.568542	-2.726621	0.000000	-0.384206	0.000000	0.000000	0.000000	-0.797262	0.134224	-0.260362	0.000000	0.000000	2.000000	55.000000	0.000000
3698.237173	0.149366	0.545608	0.006134	72.619469	16.986713	138.783340	-2.593744	0.000000	-0.340812	0.000000	0.000000	0.000000	-0.752712	0.133143	-0.204769	0.000000	0.000000	2.000000	55.000000	0.000000
3698.240506	0.149366	0.545608	0.006134	72.619469	16.986713	138.783340	-2.593744	0.000000	-0.340812	0.000000	0.000000	0.000000	-0.752712	0.133143	-0.204769	0.000000	0.000000	2.000000	55.000000	0.000000
3698.243840	0.149366	0.545608	0.006134	72.619469	16.986713	138.783340	-2.593744	0.000000	-0.340812	0.000000	0.000000	0.000000	-0.752712	0.133143	-0.204769	0.000000	0.000000	2.000000	55.000000	0.000000
3698.247173	0.146984	0.546025	0.005582	72.437515	18.125051	140.166550	-2.468292	0.000000	-0.306684	0.000000	0.000000	0.000000	-0.714449	0.125077	-0.165390	0.000000	0.000000	2.000000	55.000000	0.000000
3698.250506	0.146984	0.546025	0.005582	72.437515	18.125051	140.166550	-2.468292	0.000000	-0.306684	0.000000	0.000000	0.000000	-0.714449	0.125077	-0.165390	0.000000	0.000000	2.000000	55.000000	0.000000
3698.253840	0.146984	0.546025	0.005582	72.437515	18.125051	140.166550	-2.468292	0.000000	-0.306684	0.000000	0.000000	0.000000	-0.714449	0.125077	-0.165390	0.000000	0.000000	2.000000	55.000000	0.000000
3698.257173	0.144702	0.546428	0.005081	72.539642	19.137665	141.436905	-2.349217	0.000000	-0.279119	0.000000	0.000000	0.000000	-0.684707	0.120718	-0.150433	0.000000	0.000000	2.000000	55.000000	0.000000
3698.260506	0.144702	0.546428	0.005081	72.539642	19.137665	141.436905	-2.349217	0.000000	-0.279119	0.000000	0.000000	0.000000	-0.684707	0.120718	-0.150433	0.000000	0.000000	2.000000	55.000000	0.000000
3698.263840	0.144702	0.546428	0.005081	72.539642	19.137665	141.436905	-2.349217	0.000000	-0.279119	0.000000	0.000000	0.000000	-0.684707	0.120718	-0.150433	0.000000	0.000000	2.000000	55.000000	0.000000
3698.267173	0.142489	0.546825	0.004616	72.893326	19.951397	142.294067	-2.235099	0.000000	-0.254046	0.000000	0.000000	0.000000	-0.663920	0.119367	-0.139613	0.000000	0.000000	2.000000	55.000000	0.000000
3698.270506	0.142489	0.546825	0.004616	72.893326	19.951397	142.294067	-2.235099	0.000000	-0.254046	0.000000	0.000000	0.000000	-0.663920	0.119367	-0.139613	0.000000	0.000000	2.000000	55.000000	0.000000
3698.273840	0.142489	0.546825	0.004616	72.893326	19.951397	142.294067	-2.235099	0.000000	-0.254046	0.000000	0.000000	0.000000	-0.663920	0.119367	-0.139613	0.000000	0.000000	2.000000	55.000000	0.000000
3698.277173	0.140338	0.547338	0.004323	73.314987	20.542542	142.716309	-2.124446	0.000000	-0.230778	0.000000	0.000000	0.000000	-0.645357	0.153873	-0.087797	0.000000	0.000000	2.000000	55.000000	0.000000
3698.280506	0.140338	0.547338	0.004323	73.314987	20.542542	142.716309	-2.124446	0.000000	-0.230778	0.000000	0.000000	0.000000	-0.645357	0.153873	-0.087797	0.000000	0.000000	2.000000	55.000000	0.000000
3698.283840	0.140338	0.547338	0.004323	73.314987	20.542542	142.716309	-2.124446	0.000000	-0.230778	0.000000	0.000000	0.000000	-0.645357	0.153873	-0.087797	0.000000	0.000000	2.000000	55.000000	0.000000
3698.287173	0.138246	0.547967	0.004204	73.704620	20.947105	142.837265	-2.016887	0.000000	-0.216145	0.000000	0.000000	0.000000	-0.627447	0.188547	-0.035763	0.000000	0.000000	2.000000	55.000000	0.000000
3698.290506	0.138246	0.547967	0.004204	73.704620	20.947105	142.837265	-2.016887	0.000000	-0.216145	0.000000	0.000000	0.000000	-0.627447	0.188547	-0.035763	0.000000	0.000000	2.000000	55.000000	0.000000
3698.293840	0.138246	0.547967	0.004204	73.704620	20.947105	142.837265	-2.016887	0.000000	-0.216145	0.000000	0.000000	0.000000	-0.627447	0.188547	-0.035763	0.000000	0.000000	2.000000	55.000000	0.000000
3698.297173	0.136243	0.548608	0.004203	74.059135	21.192730	142.827087	-1.912313	0.000000	-0.210184	0.000000	0.000000	0.000000	-0.600876	0.192267	-0.000305	0.000000	0.000000	2.000000	55.000000	0.000000
3698.300506	0.136243	0.548608	0.004203	74.059135	21.192730	142.827087	-1.912313	0.000000	-0.210184	0.000000	0.000000	0.000000	-0.600876	0.192267	-0.000305	0.000000	0.000000	2.000000	55.000000	0.000000
3698.303840	0.136243	0.548608	0.004203	74.059135	21.192730	142.827087	-1.912313	0.000000	-0.210184	0.000000	0.000000	0.000000	-0.600876	0.192267	-0.000305	0.000000	0.000000	2.000000	55.000000	0.000000
3698.307173	0.134252	0.549228	0.004305	74.384102	21.227036	142.749222	-1.812166	0.000000	-0.210133	0.000000	0.000000	0.000000	-0.597545	0.185950	0.030752	0.000000	0.000000	2.000000	55.000000	0.000000
3698.310506	0.134252	0.549228	0.004305	74.384102	21.227036	142.749222	-1.812166	0.000000	-0.210133	0.000000	0.000000	0.000000	-0.597545	0.185950	0.030752	0.000000	0.000000	2.000000	55.000000	0.000000
3698.313840	0.134252	0.549228	0.004305	74.384102	21.227036	142.749222	-1.812166	0.000000	-0.210133	0.000000	0.000000	0.000000	-0.597545	0.185950	0.030752	0.000000	0.000000	2.000000	55.000000	0.000000
3698.317173	0.132306	0.549740	0.004474	74.676880	21.134962	142.660583	-1.712575	0.000000	-0.215259	0.000000	0.000000	0.000000	-0.583606	0.153773	0.050542	0.000000	0.000000	2.000000	55.000000	0.000000
3698.320506	0.132306	0.549740	0.004474	74.676880	21.134962	142.660583	-1.712575	0.000000	-0.215259	0.000000	0.000000	0.000000	-0.583606	0.153773	0.050542	0.000000	0.000000	2.000000	55.000000	0.000000
3698.323840	0.132306	0.549740	0.004474	74.676880	21.134962	142.660583	-1.712575	0.000000	-0.215259	0.000000	0.000000	0.000000	-0.583606	0.153773	0.050542	0.000000	0.000000	2.000000	55.000000	0.000000
3698.327173	0.130443	0.550181	0.004669	74.944031	21.056787	142.509583	-1.615308	0.000000	-0.223682	0.000000	0.000000	0.000000	-0.559069	0.132360	0.058713	0.000000	0.000000	2.000000	55.000000	0.000000
3698.330506	0.130443	0.550181	0.004669	74.944031	21.056787	142.509583	-1.615308	0.000000	-0.223682	0.000000	0.000000	0.000000	-0.559069	0.132360	0.058713	0.000000	0.000000	2.000000	55.000000	0.000000
3698.333840	0.130443	0.550181	0.004669	74.944031	21.056787	142.509583	-1.615308	0.000000	-0.223682	0.000000	0.000000	0.000000	-0.559069	0.132360	0.058713	0.000000	0.000000	2.000000	55.000000	0.000000
3698.337173	0.128640	0.550525	0.004905	75.179428	20.961775	142.086029	-1.522130	0.000000	-0.233468	0.000000	0.000000	0.000000	-0.540832	0.103163	0.070547	0.000000	0.000000	2.000000	55.000000	0.000000
3698.340506	0.128640	0.550525	0.004905	75.179428	20.961775	142.086029	-1.522130	0.000000	-0.233468	0.000000	0.000000	0.000000	-0.540832	0.103163	0.070547	0.000000	0.000000	2.000000	55.000000	0.000000
3698.343840	0.128640	0.550525	0.004905	75.179428	20.961775	142.086029	-1.522130	0.000000	-0.233468	0.000000	0.000000	0.000000	-0.540832	0.103163	0.070547	0.000000	0.000000	2.000000	55.000000	0.000000
3698.347173	0.126888	0.550738	0.005145	75.391594	20.829657	141.368225	-1.431991	0.000000	-0.245226	0.000000	0.000000	0.000000	-0.525632	0.063763	0.072146	0.000000	0.000000	2.000000	55.000000	0.000000
3698.350506	0.126888	0.550738	0.005145	75.391594	20.829657	141.368225	-1.431991	0.000000	-0.245226	0.000000	0.000000	0.000000	-0.525632	0.063763	0.072146	0.000000	0.000000	2.000000	55.000000	0.000000
3698.353840	0.126888	0.550738	0.005145	75.391594	20.829657	141.368225	-1.431991	0.000000	-0.245226	0.000000	0.000000	0.000000	-0.525632	0.063763	0.072146	0.000000	0.000000	2.000000	55.000000	0.000000
3698.357173	0.125219	0.550827	0.005426	75.593903	20.635321	140.466614	-1.344385	0.000000	-0.257250	0.000000	0.000000	0.000000	-0.500637	0.026860	0.084188	0.000000	0.000000	2.000000	55.000000	0.000000
3698.360506	0.125219	0.550827	0.005426	75.593903	20.635321	140.466614	-1.344385	0.000000	-0.257250	0.000000	0.000000	0.000000	-0.500637	0.026860	0.084188	0.000000	0.000000	2.000000	55.000000	0.000000
3698.363840	0.125219	0.550827	0.005426	75.593903	20.635321	140.466614	-1.344385	0.000000	-0.257250	0.000000	0.000000	0.000000	-0.500637	0.026860	0.084188	0.000000	0.000000	2.000000	55.000000	0.000000
3698.367173	0.123652	0.550846	0.005732	75.764015	20.341137	139.485977	-1.260946	0.000000	-0.271281	0.000000	0.000000	0.000000	-0.469994	0.005696	0.091799	0.000000	0.000000	2.000000	55.000000	0.000000
3698.370506	0.123652	0.550846	0.005732	75.764015	20.341137	139.485977	-1.260946	0.000000	-0.271281	0.000000	0.000000	0.000000	-0.469994	0.005696	0.091799	0.000000	0.000000	2.000000	55.000000	0.000000
3698.373840	0.123652	0.550846	0.005732	75.764015	20.341137	139.485977	-1.260946	0.000000	-0.271281	0.000000	0.000000	0.000000	-0.469994	0.005696	0.091799	0.000000	0.000000	2.000000	55.000000	0.000000
3698.377173	0.122183	0.550778	0.006046	75.911163	19.969248	138.525009	-1.182613	0.000000	-0.286581	0.000000	0.000000	0.000000	-0.440848	-0.020571	0.094454	0.000000	0.000000	2.000000	55.000000	0.000000
3698.380506	0.122183	0.550778	0.006046	75.911163	19.969248	138.525009	-1.182613	0.000000	-0.286581	0.000000	0.000000	0.000000	-0.440848	-0.020571	0.094454	0.000000	0.000000	2.000000	55.000000	0.000000
3698.383840	0.122183	0.550778	0.006046	75.911163	19.969248	138.525009	-1.182613	0.000000	-0.286581	0.000000	0.000000	0.000000	-0.440848	-0.020571	0.094454	0.000000	0.000000	2.000000	55.000000	0.000000
3698.387173	0.120794	0.550734	0.006397	76.024094	19.590696	137.724411	-1.109139	0.000000	-0.302324	0.000000	0.000000	0.000000	-0.416765	-0.012989	0.105205	0.000000	0.000000	2.000000	55.000000	0.000000
3698.390506	0.120794	0.550734	0.006397	76.024094	19.590696	137.724411	-1.109139	0.000000	-0.302324	0.000000	0.000000	0.000000	-0.416765	-0.012989	0.105205	0.000000	0.000000	2.000000	55.000000	0.000000
3698.393840	0.120794	0.550734	0.006397	76.024094	19.590696	137.724411	-1.109139	0.000000	-0.302324	0.000000	0.000000	0.000000	-0.416765	-0.012989	0.105205	0.000000	0.000000	2.000000	55.000000	0.000000
3698.397173	0.119511	0.550733	0.006796	76.107307	19.267282	137.264053	-1.039678	0.000000	-0.319858	0.000000	0.000000	0.000000	-0.384817	-0.000300	0.119755	0.000000	0.000000	2.000000	55.000000	0.000000
3698.400506	0.119511	0.550733	0.006796	76.107307	19.267282	137.264053	-1.039678	0.000000	-0.319858	0.000000	0.000000	0.000000	-0.384817	-0.000300	0.119755	0.000000	0.000000	2.000000	55.000000	0.000000
3698.403840	0.119511	0.550733	0.006796	76.107307	19.267282	137.264053	-1.039678	0.000000	-0.319858	0.000000	0.000000	0.000000	-0.384817	-0.000300	0.119755	0.000000	0.000000	2.000000	55.000000	0.000000
3698.407173	0.118347	0.550741	0.007204	76.176086	18.931025	136.974030	-0.975542	0.000000	-0.339817	0.000000	0.000000	0.000000	-0.349066	0.002146	0.122319	0.000000	0.000000	2.000000	55.000000	0.000000
3698.410506	0.118347	0.550741	0.007204	76.176086	18.931025	136.974030	-0.975542	0.000000	-0.339817	0.000000	0.000000	0.000000	-0.349066	0.002146	0.122319	0.000000	0.000000	2.000000	55.000000	0.000000
3698.413840	0.118347	0.550741	0.007204	76.176086	18.931025	136.974030	-0.975542	0.000000	-0.339817	0.000000	0.000000	0.000000	-0.349066	0.002146	0.122319	0.000000	0.000000	2.000000	55.000000	0.000000
3698.417173	0.117303	0.550756	0.007621	76.285828	18.512829	136.560806	-0.917364	0.000000	-0.360203	0.000000	0.000000	0.000000	-0.313318	0.004578	0.125150	0.000000	0.000000	2.000000	55.000000	0.000000
3698.420506	0.117303	0.550756	0.007621	76.285828	18.512829	136.560806	-0.917364	0.000000	-0.360203	0.000000	0.000000	0.000000	-0.313318	0.004578	0.125150	0.000000	0.000000	2.000000	55.000000	0.000000
3698.423840	0.117303	0.550756	0.007621	76.285828	18.512829	136.560806	-0.917364	0.000000	-0.360203	0.000000	0.000000	0.000000	-0.313318	0.004578	0.125150	0.000000	0.000000	2.000000	55.000000	0.000000
3698.427173	0.117303	0.550756	0.007621	76.476944	18.021885	136.010208	-0.865144	0.000000	-0.381062	0.000000	0.000000	0.000000	-0.313318	0.004578	0.125150	0.000000	0.000000	2.000000	55.000000	0.000000
3698.430506	0.116385	0.550754	0.007985	76.476944	18.021885	136.010208	-0.865144	0.000000	-0.381062	0.000000	0.000000	0.000000	-0.275285	-0.000586	0.109215	0.000000	0.000000	2.000000	55.000000	0.000000
3698.433840	0.116385	0.550754	0.007985	76.476944	18.021885	136.010208	-0.865144	0.000000	-0.381062	0.000000	0.000000	0.000000	-0.275285	-0.000586	0.109215	0.000000	0.000000	2.000000	55.000000	0.000000
3698.437173	0.115590	0.550708	0.008370	76.724373	17.382086	135.235519	-0.865144	0.000000	-0.381062	0.000000	0.000000	0.000000	-0.238700	-0.013875	0.115485	0.000000	0.000000	2.000000	55.000000	0.000000
3698.440506	0.115590	0.550708	0.008370	76.724373	17.382086	135.235519	-0.865144	0.000000	-0.381062	0.000000	0.000000	0.000000	-0.238700	-0.013875	0.115485	0.000000	0.000000	2.000000	55.000000	0.000000
3698.443840	0.115590	0.550708	0.008370	76.724373	17.382086	135.235519	-0.865144	0.000000	-0.381062	0.000000	0.000000	0.000000	-0.238700	-0.013875	0.115485	0.000000	0.000000	2.000000	55.000000	0.000000
3698.447173	0.115590	0.550708	0.008370	77.003021	16.498596	134.115707	-0.779480	0.000000	-0.418512	0.000000	0.000000	0.000000	-0.238700	-0.013875	0.115485	0.000000	0.000000	2.000000	55.000000	0.000000
3698.450506	0.114939	0.550627	0.008680	77.003021	16.498596	134.115707	-0.779480	0.000000	-0.418512	0.000000	0.000000	0.000000	-0.195169	-0.024187	0.093037	0.000000	0.000000	2.000000	55.000000	0.000000
3698.453840	0.114939	0.550627	0.008680	77.003021	16.498596	134.115707	-0.779480	0.000000	-0.418512	0.000000	0.000000	0.000000	-0.195169	-0.024187	0.093037	0.000000	0.000000	2.000000	55.000000	0.000000
3698.457173	0.114389	0.550502	0.009018	77.306877	15.289678	132.555649	-0.779480	0.000000	-0.418512	0.000000	0.000000	0.000000	-0.165122	-0.037530	0.101288	0.000000	0.000000	2.000000	55.000000	0.000000
3698.460506	0.114389	0.550502	0.009018	77.306877	15.289678	132.555649	-0.779480	0.000000	-0.418512	0.000000	0.000000	0.000000	-0.165122	-0.037530	0.101288	0.000000	0.000000	2.000000	55.000000	0.000000
3698.463840	0.114389	0.550502	0.009018	77.306877	15.289678	132.555649	-0.779480	0.000000	-0.418512	0.000000	0.000000	0.000000	-0.165122	-0.037530	0.101288	0.000000	0.000000	2.000000	55.000000	0.000000
3698.467173	0.113951	0.550324	0.009338	77.611557	13.627980	130.403702	-0.719432	0.000000	-0.450899	0.000000	0.000000	0.000000	-0.131388	-0.053299	0.095936	0.000000	0.000000	2.000000	55.000000	0.000000
3698.470506	0.113951	0.550324	0.009338	77.611557	13.627980	130.403702	-0.719432	0.000000	-0.450899	0.000000	0.000000	0.000000	-0.131388	-0.053299	0.095936	0.000000	0.000000	2.000000	55.000000	0.000000
3698.473840	0.113951	0.550324	0.009338	77.611557	13.627980	130.403702	-0.719432	0.000000	-0.450899	0.000000	0.000000	0.000000	-0.131388	-0.053299	0.095936	0.000000	0.000000	2.000000	55.000000	0.000000
3698.477173	0.113598	0.550103	0.009623	77.903183	11.449968	127.586914	-0.697533	0.000000	-0.466889	0.000000	0.000000	0.000000	-0.105893	-0.066352	0.085501	0.000000	0.000000	2.000000	55.000000	0.000000
3698.480506	0.113598	0.550103	0.009623	77.903183	11.449968	127.586914	-0.697533	0.000000	-0.466889	0.000000	0.000000	0.000000	-0.105893	-0.066352	0.085501	0.000000	0.000000	2.000000	55.000000	0.000000
3698.483840	0.113598	0.550103	0.009623	77.903183	11.449968	127.586914	-0.697533	0.000000	-0.466889	0.000000	0.000000	0.000000	-0.105893	-0.066352	0.085501	0.000000	0.000000	2.000000	55.000000	0.000000
3698.487173	0.113307	0.549865	0.009874	78.161430	8.858770	124.263542	-0.679885	0.000000	-0.481139	0.000000	0.000000	0.000000	-0.087352	-0.071552	0.075247	0.000000	0.000000	2.000000	55.000000	0.000000
3698.490506	0.113307	0.549865	0.009874	78.161430	8.858770	124.263542	-0.679885	0.000000	-0.481139	0.000000	0.000000	0.000000	-0.087352	-0.071552	0.075247	0.000000	0.000000	2.000000	55.000000	0.000000
3698.493840	0.113307	0.549865	0.009874	78.161430	8.858770	124.263542	-0.679885	0.000000	-0.481139	0.000000	0.000000	0.000000	-0.087352	-0.071552	0.075247	0.000000	0.000000	2.000000	55.000000	0.000000
3698.497173	0.113307	0.549865	0.009874	78.357697	5.934320	120.532913	-0.665326	0.000000	-0.493680	0.000000	0.000000	0.000000	-0.087352	-0.071552	0.075247	0.000000	0.000000	2.000000	55.000000	0.000000
3698.500506	0.113059	0.549626	0.010113	78.357697	5.934320	120.532913	-0.665326	0.000000	-0.493680	0.000000	0.000000	0.000000	-0.074138	-0.071621	0.071936	0.000000	0.000000	2.000000	55.000000	0.000000
3698.503840	0.113059	0.549626	0.010113	78.357697	5.934320	120.532913	-0.665326	0.000000	-0.493680	0.000000	0.000000	0.000000	-0.074138	-0.071621	0.071936	0.000000	0.000000	2.000000	55.000000	0.000000
3698.507173	0.112922	0.549413	0.010321	78.471695	2.903998	116.670204	-0.665326	0.000000	-0.493680	0.000000	0.000000	0.000000	-0.041290	-0.063782	0.062354	0.000000	0.000000	2.000000	55.000000	0.000000
3698.510506	0.112922	0.549413	0.010321	78.471695	2.903998	116.670204	-0.665326	0.000000	-0.493680	0.000000	0.000000	0.000000	-0.041290	-0.063782	0.062354	0.000000	0.000000	2.000000	55.000000	0.000000
3698.513840	0.112922	0.549413	0.010321	78.471695	2.903998	116.670204	-0.665326	0.000000	-0.493680	0.000000	0.000000	0.000000	-0.041290	-0.063782	0.062354	0.000000	0.000000	2.000000	55.000000	0.000000
3698.517173	0.112922	0.549413	0.010321	78.498917	0.060402	113.031380	-0.646088	0.000000	-0.516062	0.000000	0.000000	0.000000	-0.041290	-0.063782	0.062354	0.000000	0.000000	2.000000	55.000000	0.000000
3698.520506	0.112920	0.549244	0.010510	78.498917	0.060402	113.031380	-0.646088	0.000000	-0.516062	0.000000	0.000000	0.000000	-0.000448	-0.050792	0.056512	0.000000	0.000000	2.000000	55.000000	0.000000
3698.523840	0.112920	0.549244	0.010510	78.498917	0.060402	113.031380	-0.646088	0.000000	-0.516062	0.000000	0.000000	0.000000	-0.000448	-0.050792	0.056512	0.000000	0.000000	2.000000	55.000000	0.000000
3698.527173	0.113051	0.549101	0.010661	78.478973	-2.320410	109.962730	-0.646088	0.000000	-0.516062	0.000000	0.000000	0.000000	0.039160	-0.042948	0.045373	0.000000	0.000000	2.000000	55.000000	0.000000
3698.530506	0.113051	0.549101	0.010661	78.478973	-2.320410	109.962730	-0.646088	0.000000	-0.516062	0.000000	0.000000	0.000000	0.039160	-0.042948	0.045373	0.000000	0.000000	2.000000	55.000000	0.000000
3698.533840	0.113051	0.549101	0.010661	78.478973	-2.320410	109.962730	-0.646088	0.000000	-0.516062	0.000000	0.000000	0.000000	0.039160	-0.042948	0.045373	0.000000	0.000000	2.000000	55.000000	0.000000
3698.537173	0.113051	0.549101	0.010661	78.436615	-4.039478	107.715714	-0.652539	0.000000	-0.533042	0.000000	0.000000	0.000000	0.039160	-0.042948	0.045373	0.000000	0.000000	2.000000	55.000000	0.000000
3698.540506	0.113292	0.548957	0.010785	78.436615	-4.039478	107.715714	-0.652539	0.000000	-0.533042	0.000000	0.000000	0.000000	0.072498	-0.042990	0.037283	0.000000	0.000000	2.000000	55.000000	0.000000
3698.543840	0.113292	0.548957	0.010785	78.436615	-4.039478	107.715714	-0.652539	0.000000	-0.533042	0.000000	0.000000	0.000000	0.072498	-0.042990	0.037283	0.000000	0.000000	2.000000	55.000000	0.000000
3698.547173	0.113695	0.548805	0.010894	78.382973	-5.168147	106.193619	-0.652539	0.000000	-0.533042	0.000000	0.000000	0.000000	0.120839	-0.045779	0.032671	0.000000	0.000000	2.000000	55.000000	0.000000
3698.550506	0.113695	0.548805	0.010894	78.382973	-5.168147	106.193619	-0.652539	0.000000	-0.533042	0.000000	0.000000	0.000000	0.120839	-0.045779	0.032671	0.000000	0.000000	2.000000	55.000000	0.000000
3698.553840	0.113695	0.548805	0.010894	78.382973	-5.168147	106.193619	-0.652539	0.000000	-0.533042	0.000000	0.000000	0.000000	0.120839	-0.045779	0.032671	0.000000	0.000000	2.000000	55.000000	0.000000
3698.557173	0.114145	0.548599	0.011001	78.326492	-5.896646	105.167244	-0.684762	0.000000	-0.544701	0.000000	0.000000	0.000000	0.134947	-0.061636	0.032210	0.000000	0.000000	2.000000	55.000000	0.000000
3698.560506	0.114145	0.548599	0.011001	78.326492	-5.896646	105.167244	-0.684762	0.000000	-0.544701	0.000000	0.000000	0.000000	0.134947	-0.061636	0.032210	0.000000	0.000000	2.000000	55.000000	0.000000
3698.563840	0.114145	0.548599	0.011001	78.326492	-5.896646	105.167244	-0.684762	0.000000	-0.544701	0.000000	0.000000	0.000000	0.134947	-0.061636	0.032210	0.000000	0.000000	2.000000	55.000000	0.000000
3698.567173	0.114634	0.548366	0.011170	78.283264	-6.514200	104.301819	-0.707253	0.000000	-0.550070	0.000000	0.000000	0.000000	0.146652	-0.070019	0.050699	0.000000	0.000000	2.000000	55.000000	0.000000
3698.570506	0.114634	0.548366	0.011170	78.283264	-6.514200	104.301819	-0.707253	0.000000	-0.550070	0.000000	0.000000	0.000000	0.146652	-0.070019	0.050699	0.000000	0.000000	2.000000	55.000000	0.000000
3698.573840	0.114634	0.548366	0.011170	78.283264	-6.514200	104.301819	-0.707253	0.000000	-0.550070	0.000000	0.000000	0.000000	0.146652	-0.070019	0.050699	0.000000	0.000000	2.000000	55.000000	0.000000
3698.577173	0.114634	0.548366	0.011170	78.248016	-7.162689	103.457932	-0.731695	0.000000	-0.558520	0.000000	0.000000	0.000000	0.146652	-0.070019	0.050699	0.000000	0.000000	2.000000	55.000000	0.000000
3698.580506	0.115140	0.548104	0.011406	78.248016	-7.162689	103.457932	-0.731695	0.000000	-0.558520	0.000000	0.000000	0.000000	0.151740	-0.078456	0.070773	0.000000	0.000000	2.000000	55.000000	0.000000
3698.583840	0.115140	0.548104	0.011406	78.248016	-7.162689	103.457932	-0.731695	0.000000	-0.558520	0.000000	0.000000	0.000000	0.151740	-0.078456	0.070773	0.000000	0.000000	2.000000	55.000000	0.000000
3698.587173	0.115628	0.547822	0.011760	78.233490	-7.945092	102.541008	-0.731695	0.000000	-0.558520	0.000000	0.000000	0.000000	0.146496	-0.084624	0.106162	0.000000	0.000000	2.000000	55.000000	0.000000
3698.590506	0.115628	0.547822	0.011760	78.233490	-7.945092	102.541008	-0.731695	0.000000	-0.558520	0.000000	0.000000	0.000000	0.146496	-0.084624	0.106162	0.000000	0.000000	2.000000	55.000000	0.000000
3698.593840	0.115628	0.547822	0.011760	78.233490	-7.945092	102.541008	-0.731695	0.000000	-0.558520	0.000000	0.000000	0.000000	0.146496	-0.084624	0.106162	0.000000	0.000000	2.000000	55.000000	0.000000
3698.597173	0.115628	0.547822	0.011760	78.296623	-8.932585	101.517609	-0.781401	0.000000	-0.588009	0.000000	0.000000	0.000000	0.146496	-0.084624	0.106162	0.000000	0.000000	2.000000	55.000000	0.000000
3698.600506	0.116142	0.547546	0.012216	78.296623	-8.932585	101.517609	-0.781401	0.000000	-0.588009	0.000000	0.000000	0.000000	0.154304	-0.082992	0.136790	0.000000	0.000000	2.000000	55.000000	0.000000
3698.603840	0.116142	0.547546	0.012216	78.296623	-8.932585	101.517609	-0.781401	0.000000	-0.588009	0.000000	0.000000	0.000000	0.154304	-0.082992	0.136790	0.000000	0.000000	2.000000	55.000000	0.000000
3698.607173	0.116770	0.547327	0.012742	78.495201	-10.095016	100.421356	-0.781401	0.000000	-0.588009	0.000000	0.000000	0.000000	0.188238	-0.065575	0.157853	0.000000	0.000000	2.000000	55.000000	0.000000
3698.610506	0.116770	0.547327	0.012742	78.495201	-10.095016	100.421356	-0.781401	0.000000	-0.588009	0.000000	0.000000	0.000000	0.188238	-0.065575	0.157853	0.000000	0.000000	2.000000	55.000000	0.000000
3698.613840	0.116770	0.547327	0.012742	78.495201	-10.095016	100.421356	-0.781401	0.000000	-0.588009	0.000000	0.000000	0.000000	0.188238	-0.065575	0.157853	0.000000	0.000000	2.000000	55.000000	0.000000
3698.617173	0.117546	0.547159	0.013287	78.870644	-11.314421	99.321884	-0.838491	0.000000	-0.637116	0.000000	0.000000	0.000000	0.232730	-0.050468	0.163383	0.000000	0.000000	2.000000	55.000000	0.000000
3698.620506	0.117546	0.547159	0.013287	78.870644	-11.314421	99.321884	-0.838491	0.000000	-0.637116	0.000000	0.000000	0.000000	0.232730	-0.050468	0.163383	0.000000	0.000000	2.000000	55.000000	0.000000
3698.623840	0.117546	0.547159	0.013287	78.870644	-11.314421	99.321884	-0.838491	0.000000	-0.637116	0.000000	0.000000	0.000000	0.232730	-0.050468	0.163383	0.000000	0.000000	2.000000	55.000000	0.000000
3698.627173	0.118458	0.547049	0.013895	79.375862	-12.634653	98.129326	-0.877279	0.000000	-0.664346	0.000000	0.000000	0.000000	0.273741	-0.033057	0.182400	0.000000	0.000000	2.000000	55.000000	0.000000
3698.630506	0.118458	0.547049	0.013895	79.375862	-12.634653	98.129326	-0.877279	0.000000	-0.664346	0.000000	0.000000	0.000000	0.273741	-0.033057	0.182400	0.000000	0.000000	2.000000	55.000000	0.000000
3698.633840	0.118458	0.547049	0.013895	79.375862	-12.634653	98.129326	-0.877279	0.000000	-0.664346	0.000000	0.000000	0.000000	0.273741	-0.033057	0.182400	0.000000	0.000000	2.000000	55.000000	0.000000
3698.637173	0.119587	0.546892	0.014499	79.962814	-13.980321	96.950851	-0.922903	0.000000	-0.694746	0.000000	0.000000	0.000000	0.338559	-0.046997	0.181305	0.000000	0.000000	2.000000	55.000000	0.000000
3698.640506	0.119587	0.546892	0.014499	79.962814	-13.980321	96.950851	-0.922903	0.000000	-0.694746	0.000000	0.000000	0.000000	0.338559	-0.046997	0.181305	0.000000	0.000000	2.000000	55.000000	0.000000
3698.643840	0.119587	0.546892	0.014499	79.962814	-13.980321	96.950851	-0.922903	0.000000	-0.694746	0.000000	0.000000	0.000000	0.338559	-0.046997	0.181305	0.000000	0.000000	2.000000	55.000000	0.000000
3698.647173	0.120836	0.546725	0.015094	80.603615	-15.348791	95.783447	-0.979329	0.000000	-0.724964	0.000000	0.000000	0.000000	0.374704	-0.050213	0.178471	0.000000	0.000000	2.000000	55.000000	0.000000
3698.650506	0.120836	0.546725	0.015094	80.603615	-15.348791	95.783447	-0.979329	0.000000	-0.724964	0.000000	0.000000	0.000000	0.374704	-0.050213	0.178471	0.000000	0.000000	2.000000	55.000000	0.000000
3698.653840	0.120836	0.546725	0.015094	80.603615	-15.348791	95.783447	-0.979329	0.000000	-0.724964	0.000000	0.000000	0.000000	0.374704	-0.050213	0.178471	0.000000	0.000000	2.000000	55.000000	0.000000
3698.657173	0.122105	0.546442	0.015658	81.262344	-16.932106	94.366989	-1.041780	0.000000	-0.754709	0.000000	0.000000	0.000000	0.380713	-0.084853	0.169279	0.000000	0.000000	2.000000	55.000000	0.000000
3698.660506	0.122105	0.546442	0.015658	81.262344	-16.932106	94.366989	-1.041780	0.000000	-0.754709	0.000000	0.000000	0.000000	0.380713	-0.084853	0.169279	0.000000	0.000000	2.000000	55.000000	0.000000
3698.663840	0.122105	0.546442	0.015658	81.262344	-16.932106	94.366989	-1.041780	0.000000	-0.754709	0.000000	0.000000	0.000000	0.380713	-0.084853	0.169279	0.000000	0.000000	2.000000	55.000000	0.000000
3698.667173	0.123402	0.546104	0.016222	81.911697	-18.757748	92.680672	-1.105232	0.000000	-0.782922	0.000000	0.000000	0.000000	0.389076	-0.101354	0.169160	0.000000	0.000000	2.000000	55.000000	0.000000
3698.670506	0.123402	0.546104	0.016222	81.911697	-18.757748	92.680672	-1.105232	0.000000	-0.782922	0.000000	0.000000	0.000000	0.389076	-0.101354	0.169160	0.000000	0.000000	2.000000	55.000000	0.000000
3698.673840	0.123402	0.546104	0.016222	81.911697	-18.757748	92.680672	-1.105232	0.000000	-0.782922	0.000000	0.000000	0.000000	0.389076	-0.101354	0.169160	0.000000	0.000000	2.000000	55.000000	0.000000
3698.677173	0.124728	0.545684	0.016790	82.548279	-20.752508	90.821503	-1.170078	0.000000	-0.811115	0.000000	0.000000	0.000000	0.397840	-0.125961	0.170345	0.000000	0.000000	2.000000	55.000000	0.000000
3698.680506	0.124728	0.545684	0.016790	82.548279	-20.752508	90.821503	-1.170078	0.000000	-0.811115	0.000000	0.000000	0.000000	0.397840	-0.125961	0.170345	0.000000	0.000000	2.000000	55.000000	0.000000
3698.683840	0.124728	0.545684	0.016790	82.548279	-20.752508	90.821503	-1.170078	0.000000	-0.811115	0.000000	0.000000	0.000000	0.397840	-0.125961	0.170345	0.000000	0.000000	2.000000	55.000000	0.000000
3698.687173	0.126024	0.545255	0.017320	83.189545	-22.751703	89.004196	-1.236385	0.000000	-0.839506	0.000000	0.000000	0.000000	0.388837	-0.128801	0.158862	0.000000	0.000000	2.000000	55.000000	0.000000
3698.690506	0.126024	0.545255	0.017320	83.189545	-22.751703	89.004196	-1.236385	0.000000	-0.839506	0.000000	0.000000	0.000000	0.388837	-0.128801	0.158862	0.000000	0.000000	2.000000	55.000000	0.000000
3698.693840	0.126024	0.545255	0.017320	83.189545	-22.751703	89.004196	-1.236385	0.000000	-0.839506	0.000000	0.000000	0.000000	0.388837	-0.128801	0.158862	0.000000	0.000000	2.000000	55.000000	0.000000
3698.697173	0.127330	0.544799	0.017782	83.841896	-24.693928	87.293404	-1.301191	0.000000	-0.865983	0.000000	0.000000	0.000000	0.391843	-0.136689	0.138566	0.000000	0.000000	2.000000	55.000000	0.000000
3698.700506	0.127330	0.544799	0.017782	83.841896	-24.693928	87.293404	-1.301191	0.000000	-0.865983	0.000000	0.000000	0.000000	0.391843	-0.136689	0.138566	0.000000	0.000000	2.000000	55.000000	0.000000
3698.703840	0.127330	0.544799	0.017782	83.841896	-24.693928	87.293404	-1.301191	0.000000	-0.865983	0.000000	0.000000	0.000000	0.391843	-0.136689	0.138566	0.000000	0.000000	2.000000	55.000000	0.000000
3698.707173	0.128655	0.544364	0.018121	84.523460	-26.916683	85.333710	-1.366498	0.000000	-0.889078	0.000000	0.000000	0.000000	0.397539	-0.130576	0.101737	0.000000	0.000000	2.000000	55.000000	0.000000
3698.710506	0.128655	0.544364	0.018121	84.523460	-26.916683	85.333710	-1.366498	0.000000	-0.889078	0.000000	0.000000	0.000000	0.397539	-0.130576	0.101737	0.000000	0.000000	2.000000	55.000000	0.000000
3698.713840	0.128655	0.544364	0.018121	84.523460	-26.916683	85.333710	-1.366498	0.000000	-0.889078	0.000000	0.000000	0.000000	0.397539	-0.130576	0.101737	0.000000	0.000000	2.000000	55.000000	0.000000
3698.717173	0.129893	0.543925	0.018304	85.261948	-30.189331	82.353691	-1.432755	0.000000	-0.906034	0.000000	0.000000	0.000000	0.371260	-0.131623	0.055126	0.000000	0.000000	2.000000	55.000000	0.000000
3698.720506	0.129893	0.543925	0.018304	85.261948	-30.189331	82.353691	-1.432755	0.000000	-0.906034	0.000000	0.000000	0.000000	0.371260	-0.131623	0.055126	0.000000	0.000000	2.000000	55.000000	0.000000
3698.723840	0.129893	0.543925	0.018304	85.261948	-30.189331	82.353691	-1.432755	0.000000	-0.906034	0.000000	0.000000	0.000000	0.371260	-0.131623	0.055126	0.000000	0.000000	2.000000	55.000000	0.000000
3698.727173	0.131035	0.543494	0.018312	86.039429	-35.132511	77.726654	-1.494631	0.000000	-0.915222	0.000000	0.000000	0.000000	0.342812	-0.129508	0.002123	0.000000	0.000000	2.000000	55.000000	0.000000
3698.730506	0.131035	0.543494	0.018312	86.039429	-35.132511	77.726654	-1.494631	0.000000	-0.915222	0.000000	0.000000	0.000000	0.342812	-0.129508	0.002123	0.000000	0.000000	2.000000	55.000000	0.000000
3698.733840	0.131035	0.543494	0.018312	86.039429	-35.132511	77.726654	-1.494631	0.000000	-0.915222	0.000000	0.000000	0.000000	0.342812	-0.129508	0.002123	0.000000	0.000000	2.000000	55.000000	0.000000
3698.737173	0.132108	0.543114	0.018149	86.786430	-42.416603	70.765511	-1.551766	0.000000	-0.915575	0.000000	0.000000	0.000000	0.321843	-0.113995	-0.048610	0.000000	0.000000	2.000000	55.000000	0.000000
3698.740506	0.132108	0.543114	0.018149	86.786430	-42.416603	70.765511	-1.551766	0.000000	-0.915575	0.000000	0.000000	0.000000	0.321843	-0.113995	-0.048610	0.000000	0.000000	2.000000	55.000000	0.000000
3698.743840	0.132108	0.543114	0.018149	86.786430	-42.416603	70.765511	-1.551766	0.000000	-0.915575	0.000000	0.000000	0.000000	0.321843	-0.113995	-0.048610	0.000000	0.000000	2.000000	55.000000	0.000000
3698.747173	0.132108	0.543114	0.018149	87.446411	-53.178745	60.326122	-1.605407	0.000000	-0.907474	0.000000	0.000000	0.000000	0.321843	-0.113995	-0.048610	0.000000	0.000000	2.000000	55.000000	0.000000
3698.750506	0.132986	0.542779	0.017811	87.446411	-53.178745	60.326122	-1.605407	0.000000	-0.907474	0.000000	0.000000	0.000000	0.263402	-0.100489	-0.101588	0.000000	0.000000	2.000000	55.000000	0.000000
3698.753840	0.132986	0.542779	0.017811	87.446411	-53.178745	60.326122	-1.605407	0.000000	-0.907474	0.000000	0.000000	0.000000	0.263402	-0.100489	-0.101588	0.000000	0.000000	2.000000	55.000000	0.000000
3698.757173	0.133715	0.542462	0.017289	87.972610	-69.305939	44.534298	-1.605407	0.000000	-0.907474	0.000000	0.000000	0.000000	0.218578	-0.094973	-0.156694	0.000000	0.000000	2.000000	55.000000	0.000000
3698.760506	0.133715	0.542462	0.017289	87.972610	-69.305939	44.534298	-1.605407	0.000000	-0.907474	0.000000	0.000000	0.000000	0.218578	-0.094973	-0.156694	0.000000	0.000000	2.000000	55.000000	0.000000
3698.763840	0.133715	0.542462	0.017289	87.972610	-69.305939	44.534298	-1.605407	0.000000	-0.907474	0.000000	0.000000	0.000000	0.218578	-0.094973	-0.156694	0.000000	0.000000	2.000000	55.000000	0.000000
3698.767173	0.133715	0.542462	0.017289	88.270592	-92.560150	21.627529	-1.685737	0.000000	-0.864427	0.000000	0.000000	0.000000	0.218578	-0.094973	-0.156694	0.000000	0.000000	2.000000	55.000000	0.000000
3698.770506	0.134303	0.542184	0.016533	88.270592	-92.560150	21.627529	-1.685737	0.000000	-0.864427	0.000000	0.000000	0.000000	0.176510	-0.083464	-0.226778	0.000000	0.000000	2.000000	55.000000	0.000000
3698.773840	0.134303	0.542184	0.016533	88.270592	-92.560150	21.627529	-1.685737	0.000000	-0.864427	0.000000	0.000000	0.000000	0.176510	-0.083464	-0.226778	0.000000	0.000000	2.000000	55.000000	0.000000
3698.777173	0.134702	0.541914	0.015629	88.244095	-118.720673	-4.171819	-1.685737	0.000000	-0.864427	0.000000	0.000000	0.000000	0.119616	-0.080853	-0.271154	0.000000	0.000000	2.000000	55.000000	0.000000
3698.780506	0.134702	0.541914	0.015629	88.244095	-118.720673	-4.171819	-1.685737	0.000000	-0.864427	0.000000	0.000000	0.000000	0.119616	-0.080853	-0.271154	0.000000	0.000000	2.000000	55.000000	0.000000
3698.783840	0.134702	0.541914	0.015629	88.244095	-118.720673	-4.171819	-1.685737	0.000000	-0.864427	0.000000	0.000000	0.000000	0.119616	-0.080853	-0.271154	0.000000	0.000000	2.000000	55.000000	0.000000
3698.787173	0.134927	0.541663	0.014549	87.935692	-139.210419	-24.312222	-1.735092	0.000000	-0.781438	0.000000	0.000000	0.000000	0.067532	-0.075323	-0.324006	0.000000	0.000000	2.000000	55.000000	0.000000
3698.790506	0.134927	0.541663	0.014549	87.935692	-139.210419	-24.312222	-1.735092	0.000000	-0.781438	0.000000	0.000000	0.000000	0.067532	-0.075323	-0.324006	0.000000	0.000000	2.000000	55.000000	0.000000
3698.793840	0.134927	0.541663	0.014549	87.935692	-139.210419	-24.312222	-1.735092	0.000000	-0.781438	0.000000	0.000000	0.000000	0.067532	-0.075323	-0.324006	0.000000	0.000000	2.000000	55.000000	0.000000
3698.797173	0.135067	0.541471	0.013348	87.517143	-152.565430	-37.297989	-1.746347	0.000000	-0.727437	0.000000	0.000000	0.000000	0.042017	-0.057611	-0.360142	0.000000	0.000000	2.000000	55.000000	0.000000
3698.800506	0.135067	0.541471	0.013348	87.517143	-152.565430	-37.297989	-1.746347	0.000000	-0.727437	0.000000	0.000000	0.000000	0.042017	-0.057611	-0.360142	0.000000	0.000000	2.000000	55.000000	0.000000
3698.803840	0.135067	0.541471	0.013348	87.517143	-152.565430	-37.297989	-1.746347	0.000000	-0.727437	0.000000	0.000000	0.000000	0.042017	-0.057611	-0.360142	0.000000	0.000000	2.000000	55.000000	0.000000
3698.807173	0.135105	0.541369	0.012137	87.278320	-161.494858	-45.747608	-1.753350	0.000000	-0.667413	0.000000	0.000000	0.000000	0.011495	-0.030723	-0.363302	0.000000	0.000000	2.000000	55.000000	0.000000
3698.810506	0.135105	0.541369	0.012137	87.278320	-161.494858	-45.747608	-1.753350	0.000000	-0.667413	0.000000	0.000000	0.000000	0.011495	-0.030723	-0.363302	0.000000	0.000000	2.000000	55.000000	0.000000
3698.813840	0.135105	0.541369	0.012137	87.278320	-161.494858	-45.747608	-1.753350	0.000000	-0.667413	0.000000	0.000000	0.000000	0.011495	-0.030723	-0.363302	0.000000	0.000000	2.000000	55.000000	0.000000
3698.817173	0.135111	0.541384	0.011068	87.395714	-169.424591	-53.085014	-1.755266	0.000000	-0.606863	0.000000	0.000000	0.000000	0.001594	0.004557	-0.320630	0.000000	0.000000	2.000000	55.000000	0.000000
3698.820506	0.135111	0.541384	0.011068	87.395714	-169.424591	-53.085014	-1.755266	0.000000	-0.606863	0.000000	0.000000	0.000000	0.001594	0.004557	-0.320630	0.000000	0.000000	2.000000	55.000000	0.000000
3698.823840	0.135111	0.541384	0.011068	87.395714	-169.424591	-53.085014	-1.755266	0.000000	-0.606863	0.000000	0.000000	0.000000	0.001594	0.004557	-0.320630	0.000000	0.000000	2.000000	55.000000	0.000000
3698.827173	0.135111	0.541384	0.011068	87.660500	-178.529770	-61.539894	-1.755532	0.000000	-0.553425	0.000000	0.000000	0.000000	0.001594	0.004557	-0.320630	0.000000	0.000000	2.000000	55.000000	0.000000
3698.830506	0.135001	0.541492	0.010104	87.660500	-178.529770	-61.539894	-1.755532	0.000000	-0.553425	0.000000	0.000000	0.000000	-0.033025	0.032517	-0.289360	0.000000	0.000000	2.000000	55.000000	0.000000
3698.833840	0.135001	0.541492	0.010104	87.660500	-178.529770	-61.539894	-1.755532	0.000000	-0.553425	0.000000	0.000000	0.000000	-0.033025	0.032517	-0.289360	0.000000	0.000000	2.000000	55.000000	0.000000
3698.837173	0.134777	0.541667	0.009248	87.933983	170.856110	-71.715469	-1.755532	0.000000	-0.553425	0.000000	0.000000	0.000000	-0.066982	0.052395	-0.256758	0.000000	0.000000	2.000000	55.000000	0.000000
3698.840506	0.134777	0.541667	0.009248	87.933983	170.856110	-71.715469	-1.755532	0.000000	-0.553425	0.000000	0.000000	0.000000	-0.066982	0.052395	-0.256758	0.000000	0.000000	2.000000	55.000000	0.000000
3698.843840	0.134777	0.541667	0.009248	87.933983	170.856110	-71.715469	-1.755532	0.000000	-0.553425	0.000000	0.000000	0.000000	-0.066982	0.052395	-0.256758	0.000000	0.000000	2.000000	55.000000	0.000000
3698.847173	0.134777	0.541667	0.009248	88.168266	159.071243	-83.246574	-1.738864	0.000000	-0.462405	0.000000	0.000000	0.000000	-0.066982	0.052395	-0.256758	0.000000	0.000000	2.000000	55.000000	0.000000
3698.850506	0.134479	0.541918	0.008466	88.168266	159.071243	-83.246574	-1.738864	0.000000	-0.462405	0.000000	0.000000	0.000000	-0.089354	0.075167	-0.234663	0.000000	0.000000	2.000000	55.000000	0.000000
3698.853840	0.134479	0.541918	0.008466	88.168266	159.071243	-83.246574	-1.738864	0.000000	-0.462405	0.000000	0.000000	0.000000	-0.089354	0.075167	-0.234663	0.000000	0.000000	2.000000	55.000000	0.000000
3698.857173	0.134037	0.542200	0.007763	88.344597	146.615631	-95.501122	-1.738864	0.000000	-0.462405	0.000000	0.000000	0.000000	-0.132624	0.084863	-0.210862	0.000000	0.000000	2.000000	55.000000	0.000000
3698.860506	0.134037	0.542200	0.007763	88.344597	146.615631	-95.501122	-1.738864	0.000000	-0.462405	0.000000	0.000000	0.000000	-0.132624	0.084863	-0.210862	0.000000	0.000000	2.000000	55.000000	0.000000
3698.863840	0.134037	0.542200	0.007763	88.344597	146.615631	-95.501122	-1.738864	0.000000	-0.462405	0.000000	0.000000	0.000000	-0.132624	0.084863	-0.210862	0.000000	0.000000	2.000000	55.000000	0.000000
3698.867173	0.133511	0.542566	0.007180	88.489227	134.525665	-107.466026	-1.701868	0.000000	-0.388151	0.000000	0.000000	0.000000	-0.157885	0.109733	-0.175050	0.000000	0.000000	2.000000	55.000000	0.000000
3698.870506	0.133511	0.542566	0.007180	88.489227	134.525665	-107.466026	-1.701868	0.000000	-0.388151	0.000000	0.000000	0.000000	-0.157885	0.109733	-0.175050	0.000000	0.000000	2.000000	55.000000	0.000000
3698.873840	0.133511	0.542566	0.007180	88.489227	134.525665	-107.466026	-1.701868	0.000000	-0.388151	0.000000	0.000000	0.000000	-0.157885	0.109733	-0.175050	0.000000	0.000000	2.000000	55.000000	0.000000
3698.877173	0.132925	0.542948	0.006632	88.627693	123.008759	-118.939644	-1.675554	0.000000	-0.358976	0.000000	0.000000	0.000000	-0.175952	0.114399	-0.164378	0.000000	0.000000	2.000000	55.000000	0.000000
3698.880506	0.132925	0.542948	0.006632	88.627693	123.008759	-118.939644	-1.675554	0.000000	-0.358976	0.000000	0.000000	0.000000	-0.175952	0.114399	-0.164378	0.000000	0.000000	2.000000	55.000000	0.000000
3698.883840	0.132925	0.542948	0.006632	88.627693	123.008759	-118.939644	-1.675554	0.000000	-0.358976	0.000000	0.000000	0.000000	-0.175952	0.114399	-0.164378	0.000000	0.000000	2.000000	55.000000	0.000000
3698.887173	0.132280	0.543414	0.006128	88.706688	111.504868	-130.406540	-1.646229	0.000000	-0.331579	0.000000	0.000000	0.000000	-0.193225	0.139905	-0.151184	0.000000	0.000000	2.000000	55.000000	0.000000
3698.890506	0.132280	0.543414	0.006128	88.706688	111.504868	-130.406540	-1.646229	0.000000	-0.331579	0.000000	0.000000	0.000000	-0.193225	0.139905	-0.151184	0.000000	0.000000	2.000000	55.000000	0.000000
3698.893840	0.132280	0.543414	0.006128	88.706688	111.504868	-130.406540	-1.646229	0.000000	-0.331579	0.000000	0.000000	0.000000	-0.193225	0.139905	-0.151184	0.000000	0.000000	2.000000	55.000000	0.000000
3698.897173	0.131587	0.543930	0.005694	88.790497	100.430695	-141.498749	-1.614024	0.000000	-0.306382	0.000000	0.000000	0.000000	-0.208181	0.154670	-0.130075	0.000000	0.000000	2.000000	55.000000	0.000000
3698.900506	0.131587	0.543930	0.005694	88.790497	100.430695	-141.498749	-1.614024	0.000000	-0.306382	0.000000	0.000000	0.000000	-0.208181	0.154670	-0.130075	0.000000	0.000000	2.000000	55.000000	0.000000
3698.903840	0.131587	0.543930	0.005694	88.790497	100.430695	-141.498749	-1.614024	0.000000	-0.306382	0.000000	0.000000	0.000000	-0.208181	0.154670	-0.130075	0.000000	0.000000	2.000000	55.000000	0.000000
3698.907173	0.130816	0.544477	0.005319	88.933937	87.647232	-154.409897	-1.579328	0.000000	-0.284703	0.000000	0.000000	0.000000	-0.231240	0.164370	-0.112511	0.000000	0.000000	2.000000	55.000000	0.000000
3698.910506	0.130816	0.544477	0.005319	88.933937	87.647232	-154.409897	-1.579328	0.000000	-0.284703	0.000000	0.000000	0.000000	-0.231240	0.164370	-0.112511	0.000000	0.000000	2.000000	55.000000	0.000000
3698.913840	0.130816	0.544477	0.005319	88.933937	87.647232	-154.409897	-1.579328	0.000000	-0.284703	0.000000	0.000000	0.000000	-0.231240	0.164370	-0.112511	0.000000	0.000000	2.000000	55.000000	0.000000
3698.917173	0.129995	0.545075	0.005014	89.084000	69.422470	-172.848633	-1.540787	0.000000	-0.265951	0.000000	0.000000	0.000000	-0.246197	0.179191	-0.091630	0.000000	0.000000	2.000000	55.000000	0.000000
3698.920506	0.129995	0.545075	0.005014	89.084000	69.422470	-172.848633	-1.540787	0.000000	-0.265951	0.000000	0.000000	0.000000	-0.246197	0.179191	-0.091630	0.000000	0.000000	2.000000	55.000000	0.000000
3698.923840	0.129995	0.545075	0.005014	89.084000	69.422470	-172.848633	-1.540787	0.000000	-0.265951	0.000000	0.000000	0.000000	-0.246197	0.179191	-0.091630	0.000000	0.000000	2.000000	55.000000	0.000000
3698.927173	0.129201	0.545729	0.004799	89.132271	43.418858	160.866043	-1.499755	0.000000	-0.250679	0.000000	0.000000	0.000000	-0.238108	0.196346	-0.064384	0.000000	0.000000	2.000000	55.000000	0.000000
3698.930506	0.129201	0.545729	0.004799	89.132271	43.418858	160.866043	-1.499755	0.000000	-0.250679	0.000000	0.000000	0.000000	-0.238108	0.196346	-0.064384	0.000000	0.000000	2.000000	55.000000	0.000000
3698.933840	0.129201	0.545729	0.004799	89.132271	43.418858	160.866043	-1.499755	0.000000	-0.250679	0.000000	0.000000	0.000000	-0.238108	0.196346	-0.064384	0.000000	0.000000	2.000000	55.000000	0.000000
3698.937173	0.129201	0.545729	0.004799	88.943527	17.096457	134.203445	-1.460070	0.000000	-0.239949	0.000000	0.000000	0.000000	-0.238108	0.196346	-0.064384	0.000000	0.000000	2.000000	55.000000	0.000000
3698.940506	0.128506	0.546432	0.004679	88.943527	17.096457	134.203445	-1.460070	0.000000	-0.239949	0.000000	0.000000	0.000000	-0.208552	0.210854	-0.035932	0.000000	0.000000	2.000000	55.000000	0.000000
3698.943840	0.128506	0.546432	0.004679	88.943527	17.096457	134.203445	-1.460070	0.000000	-0.239949	0.000000	0.000000	0.000000	-0.208552	0.210854	-0.035932	0.000000	0.000000	2.000000	55.000000	0.000000
3698.947173	0.127868	0.547131	0.004676	88.535271	0.089517	116.805580	-1.460070	0.000000	-0.239949	0.000000	0.000000	0.000000	-0.191527	0.209780	-0.000917	0.000000	0.000000	2.000000	55.000000	0.000000
3698.950506	0.127868	0.547131	0.004676	88.535271	0.089517	116.805580	-1.460070	0.000000	-0.239949	0.000000	0.000000	0.000000	-0.191527	0.209780	-0.000917	0.000000	0.000000	2.000000	55.000000	0.000000
3698.953840	0.127868	0.547131	0.004676	88.535271	0.089517	116.805580	-1.460070	0.000000	-0.239949	0.000000	0.000000	0.000000	-0.191527	0.209780	-0.000917	0.000000	0.000000	2.000000	55.000000	0.000000
3698.957173	0.127868	0.547131	0.004676	87.980934	-9.704066	106.550140	-1.393390	0.000000	-0.233807	0.000000	0.000000	0.000000	-0.191527	0.209780	-0.000917	0.000000	0.000000	2.000000	55.000000	0.000000
3698.960506	0.127291	0.547845	0.004808	87.980934	-9.704066	106.550140	-1.393390	0.000000	-0.233807	0.000000	0.000000	0.000000	-0.173187	0.214010	0.039460	0.000000	0.000000	2.000000	55.000000	0.000000
3698.963840	0.127291	0.547845	0.004808	87.980934	-9.704066	106.550140	-1.393390	0.000000	-0.233807	0.000000	0.000000	0.000000	-0.173187	0.214010	0.039460	0.000000	0.000000	2.000000	55.000000	0.000000
3698.967173	0.126755	0.548616	0.005093	87.321899	-16.189697	99.507454	-1.393390	0.000000	-0.233807	0.000000	0.000000	0.000000	-0.160539	0.231396	0.085519	0.000000	0.000000	2.000000	55.000000	0.000000
3698.970506	0.126755	0.548616	0.005093	87.321899	-16.189697	99.507454	-1.393390	0.000000	-0.233807	0.000000	0.000000	0.000000	-0.160539	0.231396	0.085519	0.000000	0.000000	2.000000	55.000000	0.000000
3698.973840	0.126755	0.548616	0.005093	87.321899	-16.189697	99.507454	-1.393390	0.000000	-0.233807	0.000000	0.000000	0.000000	-0.160539	0.231396	0.085519	0.000000	0.000000	2.000000	55.000000	0.000000
3698.977173	0.126252	0.549428	0.005582	86.581322	-20.993731	94.045685	-1.337769	0.000000	-0.254637	0.000000	0.000000	0.000000	-0.151007	0.243523	0.146773	0.000000	0.000000	2.000000	55.000000	0.000000
3698.980506	0.126252	0.549428	0.005582	86.581322	-20.993731	94.045685	-1.337769	0.000000	-0.254637	0.000000	0.000000	0.000000	-0.151007	0.243523	0.146773	0.000000	0.000000	2.000000	55.000000	0.000000
3698.983840	0.126252	0.549428	0.005582	86.581322	-20.993731	94.045685	-1.337769	0.000000	-0.254637	0.000000	0.000000	0.000000	-0.151007	0.243523	0.146773	0.000000	0.000000	2.000000	55.000000	0.000000
3698.987173	0.125857	0.550273	0.006211	85.781837	-24.843657	89.443626	-1.312601	0.000000	-0.279099	0.000000	0.000000	0.000000	-0.118617	0.253524	0.188780	0.000000	0.000000	2.000000	55.000000	0.000000
3698.990506	0.125857	0.550273	0.006211	85.781837	-24.843657	89.443626	-1.312601	0.000000	-0.279099	0.000000	0.000000	0.000000	-0.118617	0.253524	0.188780	0.000000	0.000000	2.000000	55.000000	0.000000
3698.993840	0.125857	0.550273	0.006211	85.781837	-24.843657	89.443626	-1.312601	0.000000	-0.279099	0.000000	0.000000	0.000000	-0.118617	0.253524	0.188780	0.000000	0.000000	2.000000	55.000000	0.000000
3698.997173	0.125592	0.551126	0.006979	84.938721	-28.095747	85.345001	-1.292832	0.000000	-0.310563	0.000000	0.000000	0.000000	-0.079333	0.255855	0.230460	0.000000	0.000000	2.000000	55.000000	0.000000
3699.000506	0.125592	0.551126	0.006979	84.938721	-28.095747	85.345001	-1.292832	0.000000	-0.310563	0.000000	0.000000	0.000000	-0.079333	0.255855	0.230460	0.000000	0.000000	2.000000	55.000000	0.000000
3699.003840	0.125592	0.551126	0.006979	84.938721	-28.095747	85.345001	-1.292832	0.000000	-0.310563	0.000000	0.000000	0.000000	-0.079333	0.255855	0.230460	0.000000	0.000000	2.000000	55.000000	0.000000
3699.007173	0.125400	0.551935	0.007846	84.082024	-30.816988	81.732155	-1.279609	0.000000	-0.348973	0.000000	0.000000	0.000000	-0.057560	0.242842	0.259977	0.000000	0.000000	2.000000	55.000000	0.000000
3699.010506	0.125400	0.551935	0.007846	84.082024	-30.816988	81.732155	-1.279609	0.000000	-0.348973	0.000000	0.000000	0.000000	-0.057560	0.242842	0.259977	0.000000	0.000000	2.000000	55.000000	0.000000
3699.013840	0.125400	0.551935	0.007846	84.082024	-30.816988	81.732155	-1.279609	0.000000	-0.348973	0.000000	0.000000	0.000000	-0.057560	0.242842	0.259977	0.000000	0.000000	2.000000	55.000000	0.000000
3699.017173	0.125308	0.552702	0.008737	83.218491	-33.200706	78.408852	-1.270016	0.000000	-0.392302	0.000000	0.000000	0.000000	-0.027564	0.230085	0.267260	0.000000	0.000000	2.000000	55.000000	0.000000
3699.020506	0.125308	0.552702	0.008737	83.218491	-33.200706	78.408852	-1.270016	0.000000	-0.392302	0.000000	0.000000	0.000000	-0.027564	0.230085	0.267260	0.000000	0.000000	2.000000	55.000000	0.000000
3699.023840	0.125308	0.552702	0.008737	83.218491	-33.200706	78.408852	-1.270016	0.000000	-0.392302	0.000000	0.000000	0.000000	-0.027564	0.230085	0.267260	0.000000	0.000000	2.000000	55.000000	0.000000
3699.027173	0.125308	0.553392	0.009617	82.356712	-35.265991	75.375435	-1.265422	0.000000	-0.436846	0.000000	0.000000	0.000000	-0.000233	0.206933	0.264166	0.000000	0.000000	2.000000	55.000000	0.000000
3699.030506	0.125308	0.553392	0.009617	82.356712	-35.265991	75.375435	-1.265422	0.000000	-0.436846	0.000000	0.000000	0.000000	-0.000233	0.206933	0.264166	0.000000	0.000000	2.000000	55.000000	0.000000
3699.033840	0.125308	0.553392	0.009617	82.356712	-35.265991	75.375435	-1.265422	0.000000	-0.436846	0.000000	0.000000	0.000000	-0.000233	0.206933	0.264166	0.000000	0.000000	2.000000	55.000000	0.000000
3699.037173	0.125329	0.554057	0.010496	81.537170	-36.992310	72.718224	-1.265383	0.000000	-0.480873	0.000000	0.000000	0.000000	0.006463	0.199503	0.263461	0.000000	0.000000	2.000000	55.000000	0.000000
3699.040506	0.125329	0.554057	0.010496	81.537170	-36.992310	72.718224	-1.265383	0.000000	-0.480873	0.000000	0.000000	0.000000	0.006463	0.199503	0.263461	0.000000	0.000000	2.000000	55.000000	0.000000
3699.043840	0.125329	0.554057	0.010496	81.537170	-36.992310	72.718224	-1.265383	0.000000	-0.480873	0.000000	0.000000	0.000000	0.006463	0.199503	0.263461	0.000000	0.000000	2.000000	55.000000	0.000000
3699.047173	0.125456	0.554706	0.011325	80.799095	-38.340710	70.524261	-1.266461	0.000000	-0.524783	0.000000	0.000000	0.000000	0.038094	0.194770	0.248901	0.000000	0.000000	2.000000	55.000000	0.000000
3699.050506	0.125456	0.554706	0.011325	80.799095	-38.340710	70.524261	-1.266461	0.000000	-0.524783	0.000000	0.000000	0.000000	0.038094	0.194770	0.248901	0.000000	0.000000	2.000000	55.000000	0.000000
3699.053840	0.125456	0.554706	0.011325	80.799095	-38.340710	70.524261	-1.266461	0.000000	-0.524783	0.000000	0.000000	0.000000	0.038094	0.194770	0.248901	0.000000	0.000000	2.000000	55.000000	0.000000
3699.057173	0.125637	0.555375	0.012091	80.161049	-39.384518	68.745537	-1.272810	0.000000	-0.566267	0.000000	0.000000	0.000000	0.054323	0.200708	0.229631	0.000000	0.000000	2.000000	55.000000	0.000000
3699.060506	0.125637	0.555375	0.012091	80.161049	-39.384518	68.745537	-1.272810	0.000000	-0.566267	0.000000	0.000000	0.000000	0.054323	0.200708	0.229631	0.000000	0.000000	2.000000	55.000000	0.000000
3699.063840	0.125637	0.555375	0.012091	80.161049	-39.384518	68.745537	-1.272810	0.000000	-0.566267	0.000000	0.000000	0.000000	0.054323	0.200708	0.229631	0.000000	0.000000	2.000000	55.000000	0.000000
3699.067173	0.125845	0.556063	0.012866	79.614120	-40.079140	67.437111	-1.281864	0.000000	-0.604539	0.000000	0.000000	0.000000	0.062264	0.206422	0.232576	0.000000	0.000000	2.000000	55.000000	0.000000
3699.070506	0.125845	0.556063	0.012866	79.614120	-40.079140	67.437111	-1.281864	0.000000	-0.604539	0.000000	0.000000	0.000000	0.062264	0.206422	0.232576	0.000000	0.000000	2.000000	55.000000	0.000000
3699.073840	0.125845	0.556063	0.012866	79.614120	-40.079140	67.437111	-1.281864	0.000000	-0.604539	0.000000	0.000000	0.000000	0.062264	0.206422	0.232576	0.000000	0.000000	2.000000	55.000000	0.000000
3699.077173	0.126062	0.556771	0.013589	79.130501	-40.520226	66.467194	-1.292241	0.000000	-0.643301	0.000000	0.000000	0.000000	0.065237	0.212365	0.216837	0.000000	0.000000	2.000000	55.000000	0.000000
3699.080506	0.126062	0.556771	0.013589	79.130501	-40.520226	66.467194	-1.292241	0.000000	-0.643301	0.000000	0.000000	0.000000	0.065237	0.212365	0.216837	0.000000	0.000000	2.000000	55.000000	0.000000
3699.083840	0.126062	0.556771	0.013589	79.130501	-40.520226	66.467194	-1.292241	0.000000	-0.643301	0.000000	0.000000	0.000000	0.065237	0.212365	0.216837	0.000000	0.000000	2.000000	55.000000	0.000000
3699.087173	0.126276	0.557436	0.014298	78.686867	-40.830997	65.680176	-1.303114	0.000000	-0.679441	0.000000	0.000000	0.000000	0.064180	0.199590	0.212801	0.000000	0.000000	2.000000	55.000000	0.000000
3699.090506	0.126276	0.557436	0.014298	78.686867	-40.830997	65.680176	-1.303114	0.000000	-0.679441	0.000000	0.000000	0.000000	0.064180	0.199590	0.212801	0.000000	0.000000	2.000000	55.000000	0.000000
3699.093840	0.126276	0.557436	0.014298	78.686867	-40.830997	65.680176	-1.303114	0.000000	-0.679441	0.000000	0.000000	0.000000	0.064180	0.199590	0.212801	0.000000	0.000000	2.000000	55.000000	0.000000
3699.097173	0.126463	0.558086	0.014995	78.299118	-41.050522	65.053177	-1.313810	0.000000	-0.714908	0.000000	0.000000	0.000000	0.055981	0.194767	0.209033	0.000000	0.000000	2.000000	55.000000	0.000000
3699.100506	0.126463	0.558086	0.014995	78.299118	-41.050522	65.053177	-1.313810	0.000000	-0.714908	0.000000	0.000000	0.000000	0.055981	0.194767	0.209033	0.000000	0.000000	2.000000	55.000000	0.000000
3699.103840	0.126463	0.558086	0.014995	78.299118	-41.050522	65.053177	-1.313810	0.000000	-0.714908	0.000000	0.000000	0.000000	0.055981	0.194767	0.209033	0.000000	0.000000	2.000000	55.000000	0.000000
3699.107173	0.126463	0.558086	0.014995	77.992493	-41.090408	64.718002	-1.323141	0.000000	-0.749746	0.000000	0.000000	0.000000	0.055981	0.194767	0.209033	0.000000	0.000000	2.000000	55.000000	0.000000
3699.110506	0.126662	0.558701	0.015650	77.992493	-41.090408	64.718002	-1.323141	0.000000	-0.749746	0.000000	0.000000	0.000000	0.059861	0.184610	0.196565	0.000000	0.000000	2.000000	55.000000	0.000000
3699.113840	0.126662	0.558701	0.015650	77.992493	-41.090408	64.718002	-1.323141	0.000000	-0.749746	0.000000	0.000000	0.000000	0.059861	0.184610	0.196565	0.000000	0.000000	2.000000	55.000000	0.000000
3699.117173	0.126896	0.559309	0.016253	77.826828	-40.860947	64.815132	-1.323141	0.000000	-0.749746	0.000000	0.000000	0.000000	0.070089	0.182431	0.180726	0.000000	0.000000	2.000000	55.000000	0.000000
3699.120506	0.126896	0.559309	0.016253	77.826828	-40.860947	64.815132	-1.323141	0.000000	-0.749746	0.000000	0.000000	0.000000	0.070089	0.182431	0.180726	0.000000	0.000000	2.000000	55.000000	0.000000
3699.123840	0.126896	0.559309	0.016253	77.826828	-40.860947	64.815132	-1.323141	0.000000	-0.749746	0.000000	0.000000	0.000000	0.070089	0.182431	0.180726	0.000000	0.000000	2.000000	55.000000	0.000000
3699.127173	0.126896	0.559309	0.016253	77.805504	-40.371117	65.344162	-1.344800	0.000000	-0.812628	0.000000	0.000000	0.000000	0.070089	0.182431	0.180726	0.000000	0.000000	2.000000	55.000000	0.000000
3699.130506	0.127186	0.559910	0.016796	77.805504	-40.371117	65.344162	-1.344800	0.000000	-0.812628	0.000000	0.000000	0.000000	0.087122	0.180217	0.163086	0.000000	0.000000	2.000000	55.000000	0.000000
3699.133840	0.127186	0.559910	0.016796	77.805504	-40.371117	65.344162	-1.344800	0.000000	-0.812628	0.000000	0.000000	0.000000	0.087122	0.180217	0.163086	0.000000	0.000000	2.000000	55.000000	0.000000
3699.137173	0.127532	0.560530	0.017276	77.867210	-39.776669	66.079155	-1.344800	0.000000	-0.812628	0.000000	0.000000	0.000000	0.103784	0.186043	0.143805	0.000000	0.000000	2.000000	55.000000	0.000000
3699.140506	0.127532	0.560530	0.017276	77.867210	-39.776669	66.079155	-1.344800	0.000000	-0.812628	0.000000	0.000000	0.000000	0.103784	0.186043	0.143805	0.000000	0.000000	2.000000	55.000000	0.000000
3699.143840	0.127532	0.560530	0.017276	77.867210	-39.776669	66.079155	-1.344800	0.000000	-0.812628	0.000000	0.000000	0.000000	0.103784	0.186043	0.143805	0.000000	0.000000	2.000000	55.000000	0.000000
3699.147173	0.127532	0.560530	0.017276	78.043777	-39.398880	66.704552	-1.376617	0.000000	-0.863777	0.000000	0.000000	0.000000	0.103784	0.186043	0.143805	0.000000	0.000000	2.000000	55.000000	0.000000
3699.150506	0.127806	0.561143	0.017664	78.043777	-39.398880	66.704552	-1.376617	0.000000	-0.863777	0.000000	0.000000	0.000000	0.082121	0.183917	0.116667	0.000000	0.000000	2.000000	55.000000	0.000000
3699.153840	0.127806	0.561143	0.017664	78.043777	-39.398880	66.704552	-1.376617	0.000000	-0.863777	0.000000	0.000000	0.000000	0.082121	0.183917	0.116667	0.000000	0.000000	2.000000	55.000000	0.000000
3699.157173	0.128093	0.561731	0.017922	78.336929	-39.543201	66.888222	-1.376617	0.000000	-0.863777	0.000000	0.000000	0.000000	0.086099	0.176392	0.077232	0.000000	0.000000	2.000000	55.000000	0.000000
3699.160506	0.128093	0.561731	0.017922	78.336929	-39.543201	66.888222	-1.376617	0.000000	-0.863777	0.000000	0.000000	0.000000	0.086099	0.176392	0.077232	0.000000	0.000000	2.000000	55.000000	0.000000
3699.163840	0.128093	0.561731	0.017922	78.336929	-39.543201	66.888222	-1.376617	0.000000	-0.863777	0.000000	0.000000	0.000000	0.086099	0.176392	0.077232	0.000000	0.000000	2.000000	55.000000	0.000000
3699.167173	0.128354	0.562284	0.018083	78.713364	-39.969830	66.848007	-1.404654	0.000000	-0.896093	0.000000	0.000000	0.000000	0.078360	0.166050	0.048242	0.000000	0.000000	2.000000	55.000000	0.000000
3699.170506	0.128354	0.562284	0.018083	78.713364	-39.969830	66.848007	-1.404654	0.000000	-0.896093	0.000000	0.000000	0.000000	0.078360	0.166050	0.048242	0.000000	0.000000	2.000000	55.000000	0.000000
3699.173840	0.128354	0.562284	0.018083	78.713364	-39.969830	66.848007	-1.404654	0.000000	-0.896093	0.000000	0.000000	0.000000	0.078360	0.166050	0.048242	0.000000	0.000000	2.000000	55.000000	0.000000
3699.177173	0.128570	0.562848	0.018164	79.117439	-40.456657	66.771645	-1.417714	0.000000	-0.904134	0.000000	0.000000	0.000000	0.064741	0.169047	0.024545	0.000000	0.000000	2.000000	55.000000	0.000000
3699.180506	0.128570	0.562848	0.018164	79.117439	-40.456657	66.771645	-1.417714	0.000000	-0.904134	0.000000	0.000000	0.000000	0.064741	0.169047	0.024545	0.000000	0.000000	2.000000	55.000000	0.000000
3699.183840	0.128570	0.562848	0.018164	79.117439	-40.456657	66.771645	-1.417714	0.000000	-0.904134	0.000000	0.000000	0.000000	0.064741	0.169047	0.024545	0.000000	0.000000	2.000000	55.000000	0.000000
3699.187173	0.128751	0.563430	0.018207	79.524353	-41.010818	66.622414	-1.428504	0.000000	-0.908224	0.000000	0.000000	0.000000	0.054287	0.174569	0.012669	0.000000	0.000000	2.000000	55.000000	0.000000
3699.190506	0.128751	0.563430	0.018207	79.524353	-41.010818	66.622414	-1.428504	0.000000	-0.908224	0.000000	0.000000	0.000000	0.054287	0.174569	0.012669	0.000000	0.000000	2.000000	55.000000	0.000000
3699.193840	0.128751	0.563430	0.018207	79.524353	-41.010818	66.622414	-1.428504	0.000000	-0.908224	0.000000	0.000000	0.000000	0.054287	0.174569	0.012669	0.000000	0.000000	2.000000	55.000000	0.000000
3699.197173	0.128826	0.563985	0.018217	79.909973	-41.567394	66.453018	-1.437552	0.000000	-0.910336	0.000000	0.000000	0.000000	0.022599	0.166655	0.002934	0.000000	0.000000	2.000000	55.000000	0.000000
3699.200506	0.128826	0.563985	0.018217	79.909973	-41.567394	66.453018	-1.437552	0.000000	-0.910336	0.000000	0.000000	0.000000	0.022599	0.166655	0.002934	0.000000	0.000000	2.000000	55.000000	0.000000
3699.203840	0.128826	0.563985	0.018217	79.909973	-41.567394	66.453018	-1.437552	0.000000	-0.910336	0.000000	0.000000	0.000000	0.022599	0.166655	0.002934	0.000000	0.000000	2.000000	55.000000	0.000000
3699.207173	0.128826	0.563985	0.018217	80.264740	-42.051571	66.328674	-1.441318	0.000000	-0.910825	0.000000	0.000000	0.000000	0.022599	0.166655	0.002934	0.000000	0.000000	2.000000	55.000000	0.000000
3699.210506	0.128855	0.564577	0.018142	80.264740	-42.051571	66.328674	-1.441318	0.000000	-0.910825	0.000000	0.000000	0.000000	0.008461	0.177540	-0.022399	0.000000	0.000000	2.000000	55.000000	0.000000
3699.213840	0.128855	0.564577	0.018142	80.264740	-42.051571	66.328674	-1.441318	0.000000	-0.910825	0.000000	0.000000	0.000000	0.008461	0.177540	-0.022399	0.000000	0.000000	2.000000	55.000000	0.000000
3699.217173	0.128824	0.565214	0.018028	80.596062	-42.337097	66.395538	-1.441318	0.000000	-0.910825	0.000000	0.000000	0.000000	-0.009253	0.191011	-0.034140	0.000000	0.000000	2.000000	55.000000	0.000000
3699.220506	0.128824	0.565214	0.018028	80.596062	-42.337097	66.395538	-1.441318	0.000000	-0.910825	0.000000	0.000000	0.000000	-0.009253	0.191011	-0.034140	0.000000	0.000000	2.000000	55.000000	0.000000
3699.223840	0.128824	0.565214	0.018028	80.596062	-42.337097	66.395538	-1.441318	0.000000	-0.910825	0.000000	0.000000	0.000000	-0.009253	0.191011	-0.034140	0.000000	0.000000	2.000000	55.000000	0.000000
3699.227173	0.128824	0.565214	0.018028	80.932022	-42.238789	66.868477	-1.441186	0.000000	-0.901402	0.000000	0.000000	0.000000	-0.009253	0.191011	-0.034140	0.000000	0.000000	2.000000	55.000000	0.000000
3699.230506	0.128801	0.565895	0.017857	80.932022	-42.238789	66.868477	-1.441186	0.000000	-0.901402	0.000000	0.000000	0.000000	-0.006682	0.204403	-0.051434	0.000000	0.000000	2.000000	55.000000	0.000000
3699.233840	0.128801	0.565895	0.017857	80.932022	-42.238789	66.868477	-1.441186	0.000000	-0.901402	0.000000	0.000000	0.000000	-0.006682	0.204403	-0.051434	0.000000	0.000000	2.000000	55.000000	0.000000
3699.237173	0.128782	0.566630	0.017605	81.296669	-41.683796	67.847824	-1.441186	0.000000	-0.901402	0.000000	0.000000	0.000000	-0.005959	0.220404	-0.075538	0.000000	0.000000	2.000000	55.000000	0.000000
3699.240506	0.128782	0.566630	0.017605	81.296669	-41.683796	67.847824	-1.441186	0.000000	-0.901402	0.000000	0.000000	0.000000	-0.005959	0.220404	-0.075538	0.000000	0.000000	2.000000	55.000000	0.000000
3699.243840	0.128782	0.566630	0.017605	81.296669	-41.683796	67.847824	-1.441186	0.000000	-0.901402	0.000000	0.000000	0.000000	-0.005959	0.220404	-0.075538	0.000000	0.000000	2.000000	55.000000	0.000000
3699.247173	0.128791	0.567436	0.017283	81.693054	-40.571152	69.440514	-1.439079	0.000000	-0.880240	0.000000	0.000000	0.000000	0.002833	0.241698	-0.096529	0.000000	0.000000	2.000000	55.000000	0.000000
3699.250506	0.128791	0.567436	0.017283	81.693054	-40.571152	69.440514	-1.439079	0.000000	-0.880240	0.000000	0.000000	0.000000	0.002833	0.241698	-0.096529	0.000000	0.000000	2.000000	55.000000	0.000000
3699.253840	0.128791	0.567436	0.017283	81.693054	-40.571152	69.440514	-1.439079	0.000000	-0.880240	0.000000	0.000000	0.000000	0.002833	0.241698	-0.096529	0.000000	0.000000	2.000000	55.000000	0.000000
3699.257173	0.128770	0.568276	0.016938	82.109818	-38.776299	71.775352	-1.439552	0.000000	-0.864152	0.000000	0.000000	0.000000	-0.006368	0.252168	-0.103598	0.000000	0.000000	2.000000	55.000000	0.000000
3699.260506	0.128770	0.568276	0.016938	82.109818	-38.776299	71.775352	-1.439552	0.000000	-0.864152	0.000000	0.000000	0.000000	-0.006368	0.252168	-0.103598	0.000000	0.000000	2.000000	55.000000	0.000000
3699.263840	0.128770	0.568276	0.016938	82.109818	-38.776299	71.775352	-1.439552	0.000000	-0.864152	0.000000	0.000000	0.000000	-0.006368	0.252168	-0.103598	0.000000	0.000000	2.000000	55.000000	0.000000
3699.267173	0.128695	0.569151	0.016575	82.524384	-36.247665	74.890289	-1.438490	0.000000	-0.846886	0.000000	0.000000	0.000000	-0.022328	0.262596	-0.108887	0.000000	0.000000	2.000000	55.000000	0.000000
3699.270506	0.128695	0.569151	0.016575	82.524384	-36.247665	74.890289	-1.438490	0.000000	-0.846886	0.000000	0.000000	0.000000	-0.022328	0.262596	-0.108887	0.000000	0.000000	2.000000	55.000000	0.000000
3699.273840	0.128695	0.569151	0.016575	82.524384	-36.247665	74.890289	-1.438490	0.000000	-0.846886	0.000000	0.000000	0.000000	-0.022328	0.262596	-0.108887	0.000000	0.000000	2.000000	55.000000	0.000000
3699.277173	0.128614	0.570034	0.016188	82.938004	-33.144169	78.613052	-1.434768	0.000000	-0.828738	0.000000	0.000000	0.000000	-0.024301	0.264925	-0.116118	0.000000	0.000000	2.000000	55.000000	0.000000
3699.280506	0.128614	0.570034	0.016188	82.938004	-33.144169	78.613052	-1.434768	0.000000	-0.828738	0.000000	0.000000	0.000000	-0.024301	0.264925	-0.116118	0.000000	0.000000	2.000000	55.000000	0.000000
3699.283840	0.128614	0.570034	0.016188	82.938004	-33.144169	78.613052	-1.434768	0.000000	-0.828738	0.000000	0.000000	0.000000	-0.024301	0.264925	-0.116118	0.000000	0.000000	2.000000	55.000000	0.000000
3699.287173	0.128517	0.570908	0.015828	83.319740	-29.661995	82.709320	-1.430718	0.000000	-0.809385	0.000000	0.000000	0.000000	-0.029334	0.261981	-0.107971	0.000000	0.000000	2.000000	55.000000	0.000000
3699.290506	0.128517	0.570908	0.015828	83.319740	-29.661995	82.709320	-1.430718	0.000000	-0.809385	0.000000	0.000000	0.000000	-0.029334	0.261981	-0.107971	0.000000	0.000000	2.000000	55.000000	0.000000
3699.293840	0.128517	0.570908	0.015828	83.319740	-29.661995	82.709320	-1.430718	0.000000	-0.809385	0.000000	0.000000	0.000000	-0.029334	0.261981	-0.107971	0.000000	0.000000	2.000000	55.000000	0.000000
3699.297173	0.128393	0.571735	0.015462	83.656624	-25.893175	87.070389	-1.425829	0.000000	-0.791389	0.000000	0.000000	0.000000	-0.037046	0.248219	-0.109761	0.000000	0.000000	2.000000	55.000000	0.000000
3699.300506	0.128393	0.571735	0.015462	83.656624	-25.893175	87.070389	-1.425829	0.000000	-0.791389	0.000000	0.000000	0.000000	-0.037046	0.248219	-0.109761	0.000000	0.000000	2.000000	55.000000	0.000000
3699.303840	0.128393	0.571735	0.015462	83.656624	-25.893175	87.070389	-1.425829	0.000000	-0.791389	0.000000	0.000000	0.000000	-0.037046	0.248219	-0.109761	0.000000	0.000000	2.000000	55.000000	0.000000
3699.307173	0.128299	0.572526	0.015117	83.924652	-22.190207	91.293304	-1.419655	0.000000	-0.773096	0.000000	0.000000	0.000000	-0.028084	0.237330	-0.103387	0.000000	0.000000	2.000000	55.000000	0.000000
3699.310506	0.128299	0.572526	0.015117	83.924652	-22.190207	91.293304	-1.419655	0.000000	-0.773096	0.000000	0.000000	0.000000	-0.028084	0.237330	-0.103387	0.000000	0.000000	2.000000	55.000000	0.000000
3699.313840	0.128299	0.572526	0.015117	83.924652	-22.190207	91.293304	-1.419655	0.000000	-0.773096	0.000000	0.000000	0.000000	-0.028084	0.237330	-0.103387	0.000000	0.000000	2.000000	55.000000	0.000000
3699.317173	0.128206	0.573218	0.014773	84.113571	-18.859667	95.048180	-1.414974	0.000000	-0.755865	0.000000	0.000000	0.000000	-0.028040	0.207558	-0.103215	0.000000	0.000000	2.000000	55.000000	0.000000
3699.320506	0.128206	0.573218	0.014773	84.113571	-18.859667	95.048180	-1.414974	0.000000	-0.755865	0.000000	0.000000	0.000000	-0.028040	0.207558	-0.103215	0.000000	0.000000	2.000000	55.000000	0.000000
3699.323840	0.128206	0.573218	0.014773	84.113571	-18.859667	95.048180	-1.414974	0.000000	-0.755865	0.000000	0.000000	0.000000	-0.028040	0.207558	-0.103215	0.000000	0.000000	2.000000	55.000000	0.000000
3699.327173	0.128206	0.573218	0.014773	84.209381	-16.487263	97.696335	-1.410301	0.000000	-0.738662	0.000000	0.000000	0.000000	-0.028040	0.207558	-0.103215	0.000000	0.000000	2.000000	55.000000	0.000000
3699.330506	0.128122	0.573847	0.014463	84.209381	-16.487263	97.696335	-1.410301	0.000000	-0.738662	0.000000	0.000000	0.000000	-0.025270	0.188754	-0.093015	0.000000	0.000000	2.000000	55.000000	0.000000
3699.333840	0.128122	0.573847	0.014463	84.209381	-16.487263	97.696335	-1.410301	0.000000	-0.738662	0.000000	0.000000	0.000000	-0.025270	0.188754	-0.093015	0.000000	0.000000	2.000000	55.000000	0.000000
3699.337173	0.128018	0.574422	0.014171	84.209999	-15.439719	98.846008	-1.410301	0.000000	-0.738662	0.000000	0.000000	0.000000	-0.031036	0.172520	-0.087723	0.000000	0.000000	2.000000	55.000000	0.000000
3699.340506	0.128018	0.574422	0.014171	84.209999	-15.439719	98.846008	-1.410301	0.000000	-0.738662	0.000000	0.000000	0.000000	-0.031036	0.172520	-0.087723	0.000000	0.000000	2.000000	55.000000	0.000000
3699.343840	0.128018	0.574422	0.014171	84.209999	-15.439719	98.846008	-1.410301	0.000000	-0.738662	0.000000	0.000000	0.000000	-0.031036	0.172520	-0.087723	0.000000	0.000000	2.000000	55.000000	0.000000
3699.347173	0.128018	0.574422	0.014171	84.156349	-15.240372	99.042343	-1.400917	0.000000	-0.708539	0.000000	0.000000	0.000000	-0.031036	0.172520	-0.087723	0.000000	0.000000	2.000000	55.000000	0.000000
3699.350506	0.127896	0.574943	0.013896	84.156349	-15.240372	99.042343	-1.400917	0.000000	-0.708539	0.000000	0.000000	0.000000	-0.036777	0.156336	-0.082381	0.000000	0.000000	2.000000	55.000000	0.000000
3699.353840	0.127896	0.574943	0.013896	84.156349	-15.240372	99.042343	-1.400917	0.000000	-0.708539	0.000000	0.000000	0.000000	-0.036777	0.156336	-0.082381	0.000000	0.000000	2.000000	55.000000	0.000000
3699.357173	0.127842	0.575430	0.013700	84.113106	-14.994352	99.289627	-1.400917	0.000000	-0.708539	0.000000	0.000000	0.000000	-0.016005	0.146099	-0.058956	0.000000	0.000000	2.000000	55.000000	0.000000
3699.360506	0.127842	0.575430	0.013700	84.113106	-14.994352	99.289627	-1.400917	0.000000	-0.708539	0.000000	0.000000	0.000000	-0.016005	0.146099	-0.058956	0.000000	0.000000	2.000000	55.000000	0.000000
3699.363840	0.127842	0.575430	0.013700	84.113106	-14.994352	99.289627	-1.400917	0.000000	-0.708539	0.000000	0.000000	0.000000	-0.016005	0.146099	-0.058956	0.000000	0.000000	2.000000	55.000000	0.000000
3699.367173	0.127772	0.575837	0.013528	84.071632	-14.782258	99.503990	-1.392120	0.000000	-0.684983	0.000000	0.000000	0.000000	-0.021221	0.122029	-0.051647	0.000000	0.000000	2.000000	55.000000	0.000000
3699.370506	0.127772	0.575837	0.013528	84.071632	-14.782258	99.503990	-1.392120	0.000000	-0.684983	0.000000	0.000000	0.000000	-0.021221	0.122029	-0.051647	0.000000	0.000000	2.000000	55.000000	0.000000
3699.373840	0.127772	0.575837	0.013528	84.071632	-14.782258	99.503990	-1.392120	0.000000	-0.684983	0.000000	0.000000	0.000000	-0.021221	0.122029	-0.051647	0.000000	0.000000	2.000000	55.000000	0.000000
3699.377173	0.127772	0.575837	0.013528	84.042801	-14.662844	99.626373	-1.388583	0.000000	-0.676375	0.000000	0.000000	0.000000	-0.021221	0.122029	-0.051647	0.000000	0.000000	2.000000	55.000000	0.000000
3699.380506	0.127669	0.576129	0.013415	84.042801	-14.662844	99.626373	-1.388583	0.000000	-0.676375	0.000000	0.000000	0.000000	-0.030753	0.087476	-0.033770	0.000000	0.000000	2.000000	55.000000	0.000000
3699.383840	0.127669	0.576129	0.013415	84.042801	-14.662844	99.626373	-1.388583	0.000000	-0.676375	0.000000	0.000000	0.000000	-0.030753	0.087476	-0.033770	0.000000	0.000000	2.000000	55.000000	0.000000
3699.387173	0.127669	0.576129	0.013415	84.024994	-14.661606	99.630592	-1.388583	0.000000	-0.676375	0.000000	0.000000	0.000000	-0.030753	0.087476	-0.033770	0.000000	0.000000	2.000000	55.000000	0.000000
3699.390506	0.127669	0.576129	0.013415	84.024994	-14.661606	99.630592	-1.388583	0.000000	-0.676375	0.000000	0.000000	0.000000	-0.030753	0.087476	-0.033770	0.000000	0.000000	2.000000	55.000000	0.000000
3699.393840	0.127571	0.576269	0.013317	84.024994	-14.661606	99.630592	-1.388583	0.000000	-0.676375	0.000000	0.000000	0.000000	-0.029538	0.042005	-0.029333	0.000000	0.000000	2.000000	55.000000	0.000000
3699.397173	0.127491	0.576285	0.013290	84.019089	-14.756912	99.523842	-1.383458	0.000000	-0.670747	0.000000	0.000000	0.000000	-0.023795	0.005018	-0.008182	0.000000	0.000000	2.000000	55.000000	0.000000
3699.400506	0.127491	0.576285	0.013290	84.019089	-14.756912	99.523842	-1.383458	0.000000	-0.670747	0.000000	0.000000	0.000000	-0.023795	0.005018	-0.008182	0.000000	0.000000	2.000000	55.000000	0.000000
3699.403840	0.127491	0.576285	0.013290	84.019089	-14.756912	99.523842	-1.383458	0.000000	-0.670747	0.000000	0.000000	0.000000	-0.023795	0.005018	-0.008182	0.000000	0.000000	2.000000	55.000000	0.000000
3699.407173	0.127491	0.576285	0.013290	84.015160	-14.928850	99.330986	-1.374568	0.000000	-0.664495	0.000000	0.000000	0.000000	-0.023795	0.005018	-0.008182	0.000000	0.000000	2.000000	55.000000	0.000000
3699.410506	0.127446	0.576214	0.013298	84.015160	-14.928850	99.330986	-1.374568	0.000000	-0.664495	0.000000	0.000000	0.000000	-0.013716	-0.021466	0.002465	0.000000	0.000000	2.000000	55.000000	0.000000
3699.413840	0.127446	0.576214	0.013298	84.015160	-14.928850	99.330986	-1.374568	0.000000	-0.664495	0.000000	0.000000	0.000000	-0.013716	-0.021466	0.002465	0.000000	0.000000	2.000000	55.000000	0.000000
3699.417173	0.127446	0.576214	0.013298	84.001350	-15.402096	98.783150	-1.374568	0.000000	-0.664495	0.000000	0.000000	0.000000	-0.013716	-0.021466	0.002465	0.000000	0.000000	2.000000	55.000000	0.000000
3699.420506	0.127446	0.576214	0.013298	84.001350	-15.402096	98.783150	-1.374568	0.000000	-0.664495	0.000000	0.000000	0.000000	-0.013716	-0.021466	0.002465	0.000000	0.000000	2.000000	55.000000	0.000000
3699.423840	0.127416	0.576072	0.013364	84.001350	-15.402096	98.783150	-1.374568	0.000000	-0.664495	0.000000	0.000000	0.000000	-0.009008	-0.042471	0.019852	0.000000	0.000000	2.000000	55.000000	0.000000
3699.427173	0.127416	0.576072	0.013364	83.959862	-16.303495	97.769371	-1.372283	0.000000	-0.664905	0.000000	0.000000	0.000000	-0.009008	-0.042471	0.019852	0.000000	0.000000	2.000000	55.000000	0.000000
3699.430506	0.127416	0.576072	0.013364	83.959862	-16.303495	97.769371	-1.372283	0.000000	-0.664905	0.000000	0.000000	0.000000	-0.009008	-0.042471	0.019852	0.000000	0.000000	2.000000	55.000000	0.000000
3699.433840	0.127416	0.576072	0.013364	83.959862	-16.303495	97.769371	-1.372283	0.000000	-0.664905	0.000000	0.000000	0.000000	-0.009008	-0.042471	0.019852	0.000000	0.000000	2.000000	55.000000	0.000000
3699.437173	0.127423	0.575704	0.013656	83.886795	-17.492802	96.429199	-1.370781	0.000000	-0.668214	0.000000	0.000000	0.000000	0.002080	-0.110543	0.087419	0.000000	0.000000	2.000000	55.000000	0.000000
3699.440506	0.127423	0.575704	0.013656	83.886795	-17.492802	96.429199	-1.370781	0.000000	-0.668214	0.000000	0.000000	0.000000	0.002080	-0.110543	0.087419	0.000000	0.000000	2.000000	55.000000	0.000000
3699.443840	0.127423	0.575704	0.013656	83.886795	-17.492802	96.429199	-1.370781	0.000000	-0.668214	0.000000	0.000000	0.000000	0.002080	-0.110543	0.087419	0.000000	0.000000	2.000000	55.000000	0.000000
3699.447173	0.127442	0.575495	0.013903	83.809669	-18.748766	95.012405	-1.371128	0.000000	-0.682784	0.000000	0.000000	0.000000	0.005708	-0.062678	0.074298	0.000000	0.000000	2.000000	55.000000	0.000000
3699.450506	0.127442	0.575495	0.013903	83.809669	-18.748766	95.012405	-1.371128	0.000000	-0.682784	0.000000	0.000000	0.000000	0.005708	-0.062678	0.074298	0.000000	0.000000	2.000000	55.000000	0.000000
3699.453840	0.127442	0.575495	0.013903	83.809669	-18.748766	95.012405	-1.371128	0.000000	-0.682784	0.000000	0.000000	0.000000	0.005708	-0.062678	0.074298	0.000000	0.000000	2.000000	55.000000	0.000000
3699.457173	0.127442	0.575495	0.013903	83.753235	-19.738554	93.892662	-1.372079	0.000000	-0.695167	0.000000	0.000000	0.000000	0.005708	-0.062678	0.074298	0.000000	0.000000	2.000000	55.000000	0.000000
3699.460506	0.127504	0.575214	0.014135	83.753235	-19.738554	93.892662	-1.372079	0.000000	-0.695167	0.000000	0.000000	0.000000	0.018781	-0.084232	0.069430	0.000000	0.000000	2.000000	55.000000	0.000000
3699.463840	0.127504	0.575214	0.014135	83.753235	-19.738554	93.892662	-1.372079	0.000000	-0.695167	0.000000	0.000000	0.000000	0.018781	-0.084232	0.069430	0.000000	0.000000	2.000000	55.000000	0.000000
3699.467173	0.127504	0.575214	0.014135	83.735718	-20.297569	93.265472	-1.372079	0.000000	-0.695167	0.000000	0.000000	0.000000	0.018781	-0.084232	0.069430	0.000000	0.000000	2.000000	55.000000	0.000000
3699.470506	0.127504	0.575214	0.014135	83.735718	-20.297569	93.265472	-1.372079	0.000000	-0.695167	0.000000	0.000000	0.000000	0.018781	-0.084232	0.069430	0.000000	0.000000	2.000000	55.000000	0.000000
3699.473840	0.127601	0.574916	0.014405	83.735718	-20.297569	93.265472	-1.372079	0.000000	-0.695167	0.000000	0.000000	0.000000	0.029168	-0.089366	0.081173	0.000000	0.000000	2.000000	55.000000	0.000000
3699.477173	0.127717	0.574501	0.014655	83.759605	-20.532871	93.015190	-1.375209	0.000000	-0.706739	0.000000	0.000000	0.000000	0.034706	-0.124452	0.074967	0.000000	0.000000	2.000000	55.000000	0.000000
3699.480506	0.127717	0.574501	0.014655	83.759605	-20.532871	93.015190	-1.375209	0.000000	-0.706739	0.000000	0.000000	0.000000	0.034706	-0.124452	0.074967	0.000000	0.000000	2.000000	55.000000	0.000000
3699.483840	0.127717	0.574501	0.014655	83.759605	-20.532871	93.015190	-1.375209	0.000000	-0.706739	0.000000	0.000000	0.000000	0.034706	-0.124452	0.074967	0.000000	0.000000	2.000000	55.000000	0.000000
3699.487173	0.127717	0.574501	0.014655	83.797676	-20.782122	92.761742	-1.385855	0.000000	-0.732762	0.000000	0.000000	0.000000	0.034706	-0.124452	0.074967	0.000000	0.000000	2.000000	55.000000	0.000000
3699.490506	0.127814	0.574033	0.014923	83.797676	-20.782122	92.761742	-1.385855	0.000000	-0.732762	0.000000	0.000000	0.000000	0.028968	-0.140604	0.080372	0.000000	0.000000	2.000000	55.000000	0.000000
3699.493840	0.127814	0.574033	0.014923	83.797676	-20.782122	92.761742	-1.385855	0.000000	-0.732762	0.000000	0.000000	0.000000	0.028968	-0.140604	0.080372	0.000000	0.000000	2.000000	55.000000	0.000000
3699.497173	0.127874	0.573509	0.015147	83.845688	-21.105736	92.436150	-1.385855	0.000000	-0.732762	0.000000	0.000000	0.000000	0.018189	-0.157126	0.067186	0.000000	0.000000	2.000000	55.000000	0.000000
3699.500506	0.127874	0.573509	0.015147	83.845688	-21.105736	92.436150	-1.385855	0.000000	-0.732762	0.000000	0.000000	0.000000	0.018189	-0.157126	0.067186	0.000000	0.000000	2.000000	55.000000	0.000000
3699.503840	0.127874	0.573509	0.015147	83.845688	-21.105736	92.436150	-1.385855	0.000000	-0.732762	0.000000	0.000000	0.000000	0.018189	-0.157126	0.067186	0.000000	0.000000	2.000000	55.000000	0.000000
3699.507173	0.127874	0.573509	0.015147	83.893562	-21.409880	92.128838	-1.393715	0.000000	-0.757355	0.000000	0.000000	0.000000	0.018189	-0.157126	0.067186	0.000000	0.000000	2.000000	55.000000	0.000000
3699.510506	0.127972	0.572922	0.015331	83.893562	-21.409880	92.128838	-1.393715	0.000000	-0.757355	0.000000	0.000000	0.000000	0.029411	-0.176167	0.055284	0.000000	0.000000	2.000000	55.000000	0.000000
3699.513840	0.127972	0.572922	0.015331	83.893562	-21.409880	92.128838	-1.393715	0.000000	-0.757355	0.000000	0.000000	0.000000	0.029411	-0.176167	0.055284	0.000000	0.000000	2.000000	55.000000	0.000000
3699.517173	0.128091	0.572361	0.015503	83.932465	-21.641846	91.887825	-1.393715	0.000000	-0.757355	0.000000	0.000000	0.000000	0.035605	-0.168237	0.051429	0.000000	0.000000	2.000000	55.000000	0.000000
3699.520506	0.128091	0.572361	0.015503	83.932465	-21.641846	91.887825	-1.393715	0.000000	-0.757355	0.000000	0.000000	0.000000	0.035605	-0.168237	0.051429	0.000000	0.000000	2.000000	55.000000	0.000000
3699.523840	0.128091	0.572361	0.015503	83.932465	-21.641846	91.887825	-1.393715	0.000000	-0.757355	0.000000	0.000000	0.000000	0.035605	-0.168237	0.051429	0.000000	0.000000	2.000000	55.000000	0.000000
3699.527173	0.128091	0.572361	0.015503	83.949486	-21.695271	91.819160	-1.404551	0.000000	-0.775140	0.000000	0.000000	0.000000	0.035605	-0.168237	0.051429	0.000000	0.000000	2.000000	55.000000	0.000000
3699.530506	0.128230	0.571827	0.015661	83.949486	-21.695271	91.819160	-1.404551	0.000000	-0.775140	0.000000	0.000000	0.000000	0.041811	-0.160282	0.047596	0.000000	0.000000	2.000000	55.000000	0.000000
3699.533840	0.128230	0.571827	0.015661	83.949486	-21.695271	91.819160	-1.404551	0.000000	-0.775140	0.000000	0.000000	0.000000	0.041811	-0.160282	0.047596	0.000000	0.000000	2.000000	55.000000	0.000000
3699.537173	0.128395	0.571337	0.015824	83.932434	-21.495487	92.000984	-1.404551	0.000000	-0.775140	0.000000	0.000000	0.000000	0.049383	-0.146899	0.048760	0.000000	0.000000	2.000000	55.000000	0.000000
3699.540506	0.128395	0.571337	0.015824	83.932434	-21.495487	92.000984	-1.404551	0.000000	-0.775140	0.000000	0.000000	0.000000	0.049383	-0.146899	0.048760	0.000000	0.000000	2.000000	55.000000	0.000000
3699.543840	0.128395	0.571337	0.015824	83.932434	-21.495487	92.000984	-1.404551	0.000000	-0.775140	0.000000	0.000000	0.000000	0.049383	-0.146899	0.048760	0.000000	0.000000	2.000000	55.000000	0.000000
3699.547173	0.128395	0.571337	0.015824	83.905647	-21.225370	92.255562	-1.419750	0.000000	-0.791200	0.000000	0.000000	0.000000	0.049383	-0.146899	0.048760	0.000000	0.000000	2.000000	55.000000	0.000000
3699.550506	0.128540	0.570892	0.016003	83.905647	-21.225370	92.255562	-1.419750	0.000000	-0.791200	0.000000	0.000000	0.000000	0.043496	-0.133542	0.053617	0.000000	0.000000	2.000000	55.000000	0.000000
3699.553840	0.128540	0.570892	0.016003	83.905647	-21.225370	92.255562	-1.419750	0.000000	-0.791200	0.000000	0.000000	0.000000	0.043496	-0.133542	0.053617	0.000000	0.000000	2.000000	55.000000	0.000000
3699.557173	0.128540	0.570892	0.016003	83.887917	-21.040426	92.431244	-1.419750	0.000000	-0.791200	0.000000	0.000000	0.000000	0.043496	-0.133542	0.053617	0.000000	0.000000	2.000000	55.000000	0.000000
3699.560506	0.128540	0.570892	0.016003	83.887917	-21.040426	92.431244	-1.419750	0.000000	-0.791200	0.000000	0.000000	0.000000	0.043496	-0.133542	0.053617	0.000000	0.000000	2.000000	55.000000	0.000000
3699.563840	0.128626	0.570491	0.016142	83.887917	-21.040426	92.431244	-1.419750	0.000000	-0.791200	0.000000	0.000000	0.000000	0.025831	-0.120359	0.041804	0.000000	0.000000	2.000000	55.000000	0.000000
3699.567173	0.128643	0.570116	0.016293	83.883553	-20.973223	92.498253	-1.427000	0.000000	-0.800136	0.000000	0.000000	0.000000	0.005101	-0.112371	0.045417	0.000000	0.000000	2.000000	55.000000	0.000000
3699.570506	0.128643	0.570116	0.016293	83.883553	-20.973223	92.498253	-1.427000	0.000000	-0.800136	0.000000	0.000000	0.000000	0.005101	-0.112371	0.045417	0.000000	0.000000	2.000000	55.000000	0.000000
3699.573840	0.128643	0.570116	0.016293	83.883553	-20.973223	92.498253	-1.427000	0.000000	-0.800136	0.000000	0.000000	0.000000	0.005101	-0.112371	0.045417	0.000000	0.000000	2.000000	55.000000	0.000000
3699.577173	0.128643	0.570116	0.016293	83.891571	-21.004114	92.467606	-1.432155	0.000000	-0.814672	0.000000	0.000000	0.000000	0.005101	-0.112371	0.045417	0.000000	0.000000	2.000000	55.000000	0.000000
3699.580506	0.128642	0.569768	0.016377	83.891571	-21.004114	92.467606	-1.432155	0.000000	-0.814672	0.000000	0.000000	0.000000	-0.000444	-0.104557	0.025013	0.000000	0.000000	2.000000	55.000000	0.000000
3699.583840	0.128642	0.569768	0.016377	83.891571	-21.004114	92.467606	-1.432155	0.000000	-0.814672	0.000000	0.000000	0.000000	-0.000444	-0.104557	0.025013	0.000000	0.000000	2.000000	55.000000	0.000000
3699.587173	0.128642	0.569768	0.016377	83.907768	-21.107615	92.370544	-1.432155	0.000000	-0.814672	0.000000	0.000000	0.000000	-0.000444	-0.104557	0.025013	0.000000	0.000000	2.000000	55.000000	0.000000
3699.590506	0.128642	0.569768	0.016377	83.907768	-21.107615	92.370544	-1.432155	0.000000	-0.814672	0.000000	0.000000	0.000000	-0.000444	-0.104557	0.025013	0.000000	0.000000	2.000000	55.000000	0.000000
3699.593840	0.128571	0.569446	0.016472	83.907768	-21.107615	92.370544	-1.432155	0.000000	-0.814672	0.000000	0.000000	0.000000	-0.021186	-0.096520	0.028661	0.000000	0.000000	2.000000	55.000000	0.000000
3699.597173	0.128571	0.569446	0.016472	83.919556	-21.158163	92.319778	-1.432081	0.000000	-0.818841	0.000000	0.000000	0.000000	-0.021186	-0.096520	0.028661	0.000000	0.000000	2.000000	55.000000	0.000000
3699.600506	0.128571	0.569446	0.016472	83.919556	-21.158163	92.319778	-1.432081	0.000000	-0.818841	0.000000	0.000000	0.000000	-0.021186	-0.096520	0.028661	0.000000	0.000000	2.000000	55.000000	0.000000
3699.603840	0.128571	0.569446	0.016472	83.919556	-21.158163	92.319778	-1.432081	0.000000	-0.818841	0.000000	0.000000	0.000000	-0.021186	-0.096520	0.028661	0.000000	0.000000	2.000000	55.000000	0.000000
3699.607173	0.128498	0.568891	0.016468	83.915497	-21.098017	92.380135	-1.428550	0.000000	-0.823618	0.000000	0.000000	0.000000	-0.022047	-0.166585	-0.001175	0.000000	0.000000	2.000000	55.000000	0.000000
3699.610506	0.128498	0.568891	0.016468	83.915497	-21.098017	92.380135	-1.428550	0.000000	-0.823618	0.000000	0.000000	0.000000	-0.022047	-0.166585	-0.001175	0.000000	0.000000	2.000000	55.000000	0.000000
3699.613840	0.128498	0.568891	0.016468	83.915497	-21.098017	92.380135	-1.428550	0.000000	-0.823618	0.000000	0.000000	0.000000	-0.022047	-0.166585	-0.001175	0.000000	0.000000	2.000000	55.000000	0.000000
3699.617173	0.128498	0.568891	0.016468	83.885033	-20.813475	92.665550	-1.424875	0.000000	-0.823422	0.000000	0.000000	0.000000	-0.022047	-0.166585	-0.001175	0.000000	0.000000	2.000000	55.000000	0.000000
3699.620506	0.128460	0.568666	0.016421	83.885033	-20.813475	92.665550	-1.424875	0.000000	-0.823422	0.000000	0.000000	0.000000	-0.011141	-0.067275	-0.014372	0.000000	0.000000	2.000000	55.000000	0.000000
3699.623840	0.128460	0.568666	0.016421	83.885033	-20.813475	92.665550	-1.424875	0.000000	-0.823422	0.000000	0.000000	0.000000	-0.011141	-0.067275	-0.014372	0.000000	0.000000	2.000000	55.000000	0.000000
3699.627173	0.128460	0.568666	0.016421	83.820480	-20.287052	93.184425	-1.424875	0.000000	-0.823422	0.000000	0.000000	0.000000	-0.011141	-0.067275	-0.014372	0.000000	0.000000	2.000000	55.000000	0.000000
3699.630506	0.128460	0.568666	0.016421	83.820480	-20.287052	93.184425	-1.424875	0.000000	-0.823422	0.000000	0.000000	0.000000	-0.011141	-0.067275	-0.014372	0.000000	0.000000	2.000000	55.000000	0.000000
3699.633840	0.128460	0.568478	0.016332	83.820480	-20.287052	93.184425	-1.424875	0.000000	-0.823422	0.000000	0.000000	0.000000	0.000026	-0.056567	-0.026592	0.000000	0.000000	2.000000	55.000000	0.000000
3699.637173	0.128460	0.568478	0.016332	83.740349	-19.658976	93.801903	-1.423019	0.000000	-0.821027	0.000000	0.000000	0.000000	0.000026	-0.056567	-0.026592	0.000000	0.000000	2.000000	55.000000	0.000000
3699.640506	0.128460	0.568478	0.016332	83.740349	-19.658976	93.801903	-1.423019	0.000000	-0.821027	0.000000	0.000000	0.000000	0.000026	-0.056567	-0.026592	0.000000	0.000000	2.000000	55.000000	0.000000
3699.643840	0.128460	0.568478	0.016332	83.740349	-19.658976	93.801903	-1.423019	0.000000	-0.821027	0.000000	0.000000	0.000000	0.000026	-0.056567	-0.026592	0.000000	0.000000	2.000000	55.000000	0.000000
3699.647173	0.128505	0.568208	0.016051	83.655731	-19.020660	94.429329	-1.423023	0.000000	-0.816595	0.000000	0.000000	0.000000	0.013306	-0.081032	-0.084316	0.000000	0.000000	2.000000	55.000000	0.000000
3699.650506	0.128505	0.568208	0.016051	83.655731	-19.020660	94.429329	-1.423023	0.000000	-0.816595	0.000000	0.000000	0.000000	0.013306	-0.081032	-0.084316	0.000000	0.000000	2.000000	55.000000	0.000000
3699.653840	0.128505	0.568208	0.016051	83.655731	-19.020660	94.429329	-1.423023	0.000000	-0.816595	0.000000	0.000000	0.000000	0.013306	-0.081032	-0.084316	0.000000	0.000000	2.000000	55.000000	0.000000
3699.657173	0.128505	0.568208	0.016051	83.556061	-18.302759	95.133568	-1.425241	0.000000	-0.802542	0.000000	0.000000	0.000000	0.013306	-0.081032	-0.084316	0.000000	0.000000	2.000000	55.000000	0.000000
3699.660506	0.128506	0.568099	0.015877	83.556061	-18.302759	95.133568	-1.425241	0.000000	-0.802542	0.000000	0.000000	0.000000	0.000264	-0.032531	-0.052296	0.000000	0.000000	2.000000	55.000000	0.000000
3699.663840	0.128506	0.568099	0.015877	83.556061	-18.302759	95.133568	-1.425241	0.000000	-0.802542	0.000000	0.000000	0.000000	0.000264	-0.032531	-0.052296	0.000000	0.000000	2.000000	55.000000	0.000000
3699.667173	0.128493	0.568027	0.015742	83.444435	-17.559132	95.866959	-1.425241	0.000000	-0.802542	0.000000	0.000000	0.000000	-0.003754	-0.021721	-0.040446	0.000000	0.000000	2.000000	55.000000	0.000000
3699.670506	0.128493	0.568027	0.015742	83.444435	-17.559132	95.866959	-1.425241	0.000000	-0.802542	0.000000	0.000000	0.000000	-0.003754	-0.021721	-0.040446	0.000000	0.000000	2.000000	55.000000	0.000000
3699.673840	0.128493	0.568027	0.015742	83.444435	-17.559132	95.866959	-1.425241	0.000000	-0.802542	0.000000	0.000000	0.000000	-0.003754	-0.021721	-0.040446	0.000000	0.000000	2.000000	55.000000	0.000000
3699.677173	0.128460	0.568026	0.015618	83.327354	-16.804070	96.616394	-1.424659	0.000000	-0.787085	0.000000	0.000000	0.000000	-0.010079	-0.000252	-0.037111	0.000000	0.000000	2.000000	55.000000	0.000000
3699.680506	0.128460	0.568026	0.015618	83.327354	-16.804070	96.616394	-1.424659	0.000000	-0.787085	0.000000	0.000000	0.000000	-0.010079	-0.000252	-0.037111	0.000000	0.000000	2.000000	55.000000	0.000000
3699.683840	0.128460	0.568026	0.015618	83.327354	-16.804070	96.616394	-1.424659	0.000000	-0.787085	0.000000	0.000000	0.000000	-0.010079	-0.000252	-0.037111	0.000000	0.000000	2.000000	55.000000	0.000000
3699.687173	0.128460	0.568026	0.015618	83.206734	-16.080664	97.332825	-1.422979	0.000000	-0.780900	0.000000	0.000000	0.000000	-0.010079	-0.000252	-0.037111	0.000000	0.000000	2.000000	55.000000	0.000000
3699.690506	0.128441	0.568052	0.015550	83.206734	-16.080664	97.332825	-1.422979	0.000000	-0.780900	0.000000	0.000000	0.000000	-0.005519	0.007909	-0.020310	0.000000	0.000000	2.000000	55.000000	0.000000
3699.693840	0.128441	0.568052	0.015550	83.206734	-16.080664	97.332825	-1.422979	0.000000	-0.780900	0.000000	0.000000	0.000000	-0.005519	0.007909	-0.020310	0.000000	0.000000	2.000000	55.000000	0.000000
3699.697173	0.128441	0.568052	0.015550	83.087379	-15.392791	98.021561	-1.422979	0.000000	-0.780900	0.000000	0.000000	0.000000	-0.005519	0.007909	-0.020310	0.000000	0.000000	2.000000	55.000000	0.000000
3699.700506	0.128441	0.568052	0.015550	83.087379	-15.392791	98.021561	-1.422979	0.000000	-0.780900	0.000000	0.000000	0.000000	-0.005519	0.007909	-0.020310	0.000000	0.000000	2.000000	55.000000	0.000000
3699.703840	0.128360	0.568097	0.015518	83.087379	-15.392791	98.021561	-1.422979	0.000000	-0.780900	0.000000	0.000000	0.000000	-0.024351	0.013298	-0.009809	0.000000	0.000000	2.000000	55.000000	0.000000
3699.707173	0.128360	0.568097	0.015518	82.993355	-14.923243	98.493530	-1.422060	0.000000	-0.777515	0.000000	0.000000	0.000000	-0.024351	0.013298	-0.009809	0.000000	0.000000	2.000000	55.000000	0.000000
3699.710506	0.128360	0.568097	0.015518	82.993355	-14.923243	98.493530	-1.422060	0.000000	-0.777515	0.000000	0.000000	0.000000	-0.024351	0.013298	-0.009809	0.000000	0.000000	2.000000	55.000000	0.000000
3699.713840	0.128360	0.568097	0.015518	82.993355	-14.923243	98.493530	-1.422060	0.000000	-0.777515	0.000000	0.000000	0.000000	-0.024351	0.013298	-0.009809	0.000000	0.000000	2.000000	55.000000	0.000000
3699.717173	0.128149	0.568257	0.015537	82.925041	-14.717309	98.696968	-1.418002	0.000000	-0.775880	0.000000	0.000000	0.000000	-0.063447	0.048151	0.005906	0.000000	0.000000	2.000000	55.000000	0.000000
3699.720506	0.128149	0.568257	0.015537	82.925041	-14.717309	98.696968	-1.418002	0.000000	-0.775880	0.000000	0.000000	0.000000	-0.063447	0.048151	0.005906	0.000000	0.000000	2.000000	55.000000	0.000000
3699.723840	0.128149	0.568257	0.015537	82.925041	-14.717309	98.696968	-1.418002	0.000000	-0.775880	0.000000	0.000000	0.000000	-0.063447	0.048151	0.005906	0.000000	0.000000	2.000000	55.000000	0.000000
3699.727173	0.128149	0.568257	0.015537	82.884293	-14.852863	98.538467	-1.407427	0.000000	-0.776864	0.000000	0.000000	0.000000	-0.063447	0.048151	0.005906	0.000000	0.000000	2.000000	55.000000	0.000000
3699.730506	0.127988	0.568311	0.015568	82.884293	-14.852863	98.538467	-1.407427	0.000000	-0.776864	0.000000	0.000000	0.000000	-0.048080	0.016055	0.009252	0.000000	0.000000	2.000000	55.000000	0.000000
3699.733840	0.127988	0.568311	0.015568	82.884293	-14.852863	98.538467	-1.407427	0.000000	-0.776864	0.000000	0.000000	0.000000	-0.048080	0.016055	0.009252	0.000000	0.000000	2.000000	55.000000	0.000000
3699.737173	0.127988	0.568311	0.015568	82.849525	-15.196841	98.157097	-1.407427	0.000000	-0.776864	0.000000	0.000000	0.000000	-0.048080	0.016055	0.009252	0.000000	0.000000	2.000000	55.000000	0.000000
3699.740506	0.127988	0.568311	0.015568	82.849525	-15.196841	98.157097	-1.407427	0.000000	-0.776864	0.000000	0.000000	0.000000	-0.048080	0.016055	0.009252	0.000000	0.000000	2.000000	55.000000	0.000000
3699.743840	0.127806	0.568364	0.015605	82.849525	-15.196841	98.157097	-1.407427	0.000000	-0.776864	0.000000	0.000000	0.000000	-0.054814	0.016056	0.011054	0.000000	0.000000	2.000000	55.000000	0.000000
3699.747173	0.127806	0.568364	0.015605	82.816353	-15.559957	97.754784	-1.399414	0.000000	-0.778406	0.000000	0.000000	0.000000	-0.054814	0.016056	0.011054	0.000000	0.000000	2.000000	55.000000	0.000000
3699.750506	0.127806	0.568364	0.015605	82.816353	-15.559957	97.754784	-1.399414	0.000000	-0.778406	0.000000	0.000000	0.000000	-0.054814	0.016056	0.011054	0.000000	0.000000	2.000000	55.000000	0.000000
3699.753840	0.127806	0.568364	0.015605	82.816353	-15.559957	97.754784	-1.399414	0.000000	-0.778406	0.000000	0.000000	0.000000	-0.054814	0.016056	0.011054	0.000000	0.000000	2.000000	55.000000	0.000000
3699.757173	0.127508	0.568373	0.015661	82.795082	-15.861978	97.421516	-1.390278	0.000000	-0.780249	0.000000	0.000000	0.000000	-0.089366	0.002617	0.016858	0.000000	0.000000	2.000000	55.000000	0.000000
3699.760506	0.127508	0.568373	0.015661	82.795082	-15.861978	97.421516	-1.390278	0.000000	-0.780249	0.000000	0.000000	0.000000	-0.089366	0.002617	0.016858	0.000000	0.000000	2.000000	55.000000	0.000000
3699.763840	0.127508	0.568373	0.015661	82.795082	-15.861978	97.421516	-1.390278	0.000000	-0.780249	0.000000	0.000000	0.000000	-0.089366	0.002617	0.016858	0.000000	0.000000	2.000000	55.000000	0.000000
3699.767173	0.127508	0.568373	0.015661	82.785721	-16.021408	97.249069	-1.375384	0.000000	-0.783058	0.000000	0.000000	0.000000	-0.089366	0.002617	0.016858	0.000000	0.000000	2.000000	55.000000	0.000000
3699.770506	0.127386	0.568337	0.015658	82.785721	-16.021408	97.249069	-1.375384	0.000000	-0.783058	0.000000	0.000000	0.000000	-0.036373	-0.010779	-0.000959	0.000000	0.000000	2.000000	55.000000	0.000000
3699.773840	0.127386	0.568337	0.015658	82.785721	-16.021408	97.249069	-1.375384	0.000000	-0.783058	0.000000	0.000000	0.000000	-0.036373	-0.010779	-0.000959	0.000000	0.000000	2.000000	55.000000	0.000000
3699.777173	0.127386	0.568337	0.015658	82.791214	-16.096979	97.168304	-1.375384	0.000000	-0.783058	0.000000	0.000000	0.000000	-0.036373	-0.010779	-0.000959	0.000000	0.000000	2.000000	55.000000	0.000000
3699.780506	0.127386	0.568337	0.015658	82.791214	-16.096979	97.168304	-1.375384	0.000000	-0.783058	0.000000	0.000000	0.000000	-0.036373	-0.010779	-0.000959	0.000000	0.000000	2.000000	55.000000	0.000000
3699.783840	0.127339	0.568292	0.015659	82.791214	-16.096979	97.168304	-1.375384	0.000000	-0.783058	0.000000	0.000000	0.000000	-0.014346	-0.013436	0.000368	0.000000	0.000000	2.000000	55.000000	0.000000
3699.787173	0.127339	0.568292	0.015659	82.792908	-16.133989	97.130318	-1.369322	0.000000	-0.782899	0.000000	0.000000	0.000000	-0.014346	-0.013436	0.000368	0.000000	0.000000	2.000000	55.000000	0.000000
3699.790506	0.127339	0.568292	0.015659	82.792908	-16.133989	97.130318	-1.369322	0.000000	-0.782899	0.000000	0.000000	0.000000	-0.014346	-0.013436	0.000368	0.000000	0.000000	2.000000	55.000000	0.000000
3699.793840	0.127339	0.568292	0.015659	82.792908	-16.133989	97.130318	-1.369322	0.000000	-0.782899	0.000000	0.000000	0.000000	-0.014346	-0.013436	0.000368	0.000000	0.000000	2.000000	55.000000	0.000000
3699.797173	0.127300	0.568185	0.015695	82.793770	-16.180677	97.080963	-1.366931	0.000000	-0.782960	0.000000	0.000000	0.000000	-0.011578	-0.032106	0.010656	0.000000	0.000000	2.000000	55.000000	0.000000
3699.800506	0.127300	0.568185	0.015695	82.793770	-16.180677	97.080963	-1.366931	0.000000	-0.782960	0.000000	0.000000	0.000000	-0.011578	-0.032106	0.010656	0.000000	0.000000	2.000000	55.000000	0.000000
3699.803840	0.127300	0.568185	0.015695	82.793770	-16.180677	97.080963	-1.366931	0.000000	-0.782960	0.000000	0.000000	0.000000	-0.011578	-0.032106	0.010656	0.000000	0.000000	2.000000	55.000000	0.000000
3699.807173	0.127300	0.568185	0.015695	82.783653	-16.220438	97.020752	-1.365001	0.000000	-0.784736	0.000000	0.000000	0.000000	-0.011578	-0.032106	0.010656	0.000000	0.000000	2.000000	55.000000	0.000000
3699.810506	0.127315	0.568114	0.015752	82.783653	-16.220438	97.020752	-1.365001	0.000000	-0.784736	0.000000	0.000000	0.000000	0.004594	-0.021322	0.017063	0.000000	0.000000	2.000000	55.000000	0.000000
3699.813840	0.127315	0.568114	0.015752	82.783653	-16.220438	97.020752	-1.365001	0.000000	-0.784736	0.000000	0.000000	0.000000	0.004594	-0.021322	0.017063	0.000000	0.000000	2.000000	55.000000	0.000000
3699.817173	0.127315	0.568114	0.015752	82.756248	-16.254042	96.966858	-1.365001	0.000000	-0.784736	0.000000	0.000000	0.000000	0.004594	-0.021322	0.017063	0.000000	0.000000	2.000000	55.000000	0.000000
3699.820506	0.127315	0.568114	0.015752	82.756248	-16.254042	96.966858	-1.365001	0.000000	-0.784736	0.000000	0.000000	0.000000	0.004594	-0.021322	0.017063	0.000000	0.000000	2.000000	55.000000	0.000000
3699.823840	0.127308	0.568043	0.015815	82.756248	-16.254042	96.966858	-1.365001	0.000000	-0.784736	0.000000	0.000000	0.000000	-0.002146	-0.021321	0.018872	0.000000	0.000000	2.000000	55.000000	0.000000
3699.827173	0.127308	0.568043	0.015815	82.714714	-16.272562	96.915871	-1.365767	0.000000	-0.787580	0.000000	0.000000	0.000000	-0.002146	-0.021321	0.018872	0.000000	0.000000	2.000000	55.000000	0.000000
3699.830506	0.127308	0.568043	0.015815	82.714714	-16.272562	96.915871	-1.365767	0.000000	-0.787580	0.000000	0.000000	0.000000	-0.002146	-0.021321	0.018872	0.000000	0.000000	2.000000	55.000000	0.000000
3699.833840	0.127308	0.568043	0.015815	82.714714	-16.272562	96.915871	-1.365767	0.000000	-0.787580	0.000000	0.000000	0.000000	-0.002146	-0.021321	0.018872	0.000000	0.000000	2.000000	55.000000	0.000000
3699.837173	0.127377	0.567830	0.015979	82.667572	-16.267502	96.883644	-1.365409	0.000000	-0.790725	0.000000	0.000000	0.000000	0.020508	-0.064002	0.049345	0.000000	0.000000	2.000000	55.000000	0.000000
3699.840506	0.127377	0.567830	0.015979	82.667572	-16.267502	96.883644	-1.365409	0.000000	-0.790725	0.000000	0.000000	0.000000	0.020508	-0.064002	0.049345	0.000000	0.000000	2.000000	55.000000	0.000000
3699.843840	0.127377	0.567830	0.015979	82.667572	-16.267502	96.883644	-1.365409	0.000000	-0.790725	0.000000	0.000000	0.000000	0.020508	-0.064002	0.049345	0.000000	0.000000	2.000000	55.000000	0.000000
3699.847173	0.127377	0.567830	0.015979	82.624237	-16.326591	96.784912	-1.368827	0.000000	-0.798949	0.000000	0.000000	0.000000	0.020508	-0.064002	0.049345	0.000000	0.000000	2.000000	55.000000	0.000000
3699.850506	0.127392	0.567660	0.016037	82.624237	-16.326591	96.784912	-1.368827	0.000000	-0.798949	0.000000	0.000000	0.000000	0.004651	-0.050834	0.017269	0.000000	0.000000	2.000000	55.000000	0.000000
3699.853840	0.127392	0.567660	0.016037	82.624237	-16.326591	96.784912	-1.368827	0.000000	-0.798949	0.000000	0.000000	0.000000	0.004651	-0.050834	0.017269	0.000000	0.000000	2.000000	55.000000	0.000000
3699.857173	0.127392	0.567660	0.016037	82.591110	-16.476912	96.587219	-1.368827	0.000000	-0.798949	0.000000	0.000000	0.000000	0.004651	-0.050834	0.017269	0.000000	0.000000	2.000000	55.000000	0.000000
3699.860506	0.127392	0.567660	0.016037	82.591110	-16.476912	96.587219	-1.368827	0.000000	-0.798949	0.000000	0.000000	0.000000	0.004651	-0.050834	0.017269	0.000000	0.000000	2.000000	55.000000	0.000000
3699.863840	0.127425	0.567473	0.016071	82.591110	-16.476912	96.587219	-1.368827	0.000000	-0.798949	0.000000	0.000000	0.000000	0.010034	-0.056211	0.010413	0.000000	0.000000	2.000000	55.000000	0.000000
3699.867173	0.127397	0.567285	0.016056	82.590431	-16.781200	96.242882	-1.369602	0.000000	-0.801827	0.000000	0.000000	0.000000	-0.008451	-0.056333	-0.004548	0.000000	0.000000	2.000000	55.000000	0.000000
3699.870506	0.127397	0.567285	0.016056	82.590431	-16.781200	96.242882	-1.369602	0.000000	-0.801827	0.000000	0.000000	0.000000	-0.008451	-0.056333	-0.004548	0.000000	0.000000	2.000000	55.000000	0.000000
3699.873840	0.127397	0.567285	0.016056	82.590431	-16.781200	96.242882	-1.369602	0.000000	-0.801827	0.000000	0.000000	0.000000	-0.008451	-0.056333	-0.004548	0.000000	0.000000	2.000000	55.000000	0.000000
3699.877173	0.127397	0.567285	0.016056	82.601982	-17.028381	95.973633	-1.369866	0.000000	-0.802805	0.000000	0.000000	0.000000	-0.008451	-0.056333	-0.004548	0.000000	0.000000	2.000000	55.000000	0.000000
3699.880506	0.127381	0.567088	0.015995	82.601982	-17.028381	95.973633	-1.369866	0.000000	-0.802805	0.000000	0.000000	0.000000	-0.004897	-0.059077	-0.018184	0.000000	0.000000	2.000000	55.000000	0.000000
3699.883840	0.127381	0.567088	0.015995	82.601982	-17.028381	95.973633	-1.369866	0.000000	-0.802805	0.000000	0.000000	0.000000	-0.004897	-0.059077	-0.018184	0.000000	0.000000	2.000000	55.000000	0.000000
3699.887173	0.127381	0.567088	0.015995	82.623924	-17.147369	95.854439	-1.369866	0.000000	-0.802805	0.000000	0.000000	0.000000	-0.004897	-0.059077	-0.018184	0.000000	0.000000	2.000000	55.000000	0.000000
3699.890506	0.127381	0.567088	0.015995	82.623924	-17.147369	95.854439	-1.369866	0.000000	-0.802805	0.000000	0.000000	0.000000	-0.004897	-0.059077	-0.018184	0.000000	0.000000	2.000000	55.000000	0.000000
3699.893840	0.127338	0.566874	0.015924	82.623924	-17.147369	95.854439	-1.369866	0.000000	-0.802805	0.000000	0.000000	0.000000	-0.012992	-0.064413	-0.021429	0.000000	0.000000	2.000000	55.000000	0.000000
3699.897173	0.127338	0.566874	0.015924	82.638168	-17.202967	95.796921	-1.369049	0.000000	-0.799774	0.000000	0.000000	0.000000	-0.012992	-0.064413	-0.021429	0.000000	0.000000	2.000000	55.000000	0.000000
3699.900506	0.127338	0.566874	0.015924	82.638168	-17.202967	95.796921	-1.369049	0.000000	-0.799774	0.000000	0.000000	0.000000	-0.012992	-0.064413	-0.021429	0.000000	0.000000	2.000000	55.000000	0.000000
3699.903840	0.127338	0.566874	0.015924	82.638168	-17.202967	95.796921	-1.369049	0.000000	-0.799774	0.000000	0.000000	0.000000	-0.012992	-0.064413	-0.021429	0.000000	0.000000	2.000000	55.000000	0.000000
3699.907173	0.127287	0.566417	0.015645	82.634674	-17.149889	95.844315	-1.366884	0.000000	-0.796203	0.000000	0.000000	0.000000	-0.015338	-0.136985	-0.083814	0.000000	0.000000	2.000000	55.000000	0.000000
3699.910506	0.127287	0.566417	0.015645	82.634674	-17.149889	95.844315	-1.366884	0.000000	-0.796203	0.000000	0.000000	0.000000	-0.015338	-0.136985	-0.083814	0.000000	0.000000	2.000000	55.000000	0.000000
3699.913840	0.127287	0.566417	0.015645	82.634674	-17.149889	95.844315	-1.366884	0.000000	-0.796203	0.000000	0.000000	0.000000	-0.015338	-0.136985	-0.083814	0.000000	0.000000	2.000000	55.000000	0.000000
3699.917173	0.127270	0.566131	0.015494	82.610474	-16.971897	95.999184	-1.364328	0.000000	-0.782234	0.000000	0.000000	0.000000	-0.004981	-0.085836	-0.045327	0.000000	0.000000	2.000000	55.000000	0.000000
3699.920506	0.127270	0.566131	0.015494	82.610474	-16.971897	95.999184	-1.364328	0.000000	-0.782234	0.000000	0.000000	0.000000	-0.004981	-0.085836	-0.045327	0.000000	0.000000	2.000000	55.000000	0.000000
3699.923840	0.127270	0.566131	0.015494	82.610474	-16.971897	95.999184	-1.364328	0.000000	-0.782234	0.000000	0.000000	0.000000	-0.004981	-0.085836	-0.045327	0.000000	0.000000	2.000000	55.000000	0.000000
3699.927173	0.127270	0.566131	0.015494	82.548805	-16.583111	96.347069	-1.363498	0.000000	-0.774679	0.000000	0.000000	0.000000	-0.004981	-0.085836	-0.045327	0.000000	0.000000	2.000000	55.000000	0.000000
3699.930506	0.127243	0.565836	0.015303	82.548805	-16.583111	96.347069	-1.363498	0.000000	-0.774679	0.000000	0.000000	0.000000	-0.008186	-0.088518	-0.057199	0.000000	0.000000	2.000000	55.000000	0.000000
3699.933840	0.127243	0.565836	0.015303	82.548805	-16.583111	96.347069	-1.363498	0.000000	-0.774679	0.000000	0.000000	0.000000	-0.008186	-0.088518	-0.057199	0.000000	0.000000	2.000000	55.000000	0.000000
3699.937173	0.127243	0.565836	0.015303	82.474182	-16.121031	96.756332	-1.363498	0.000000	-0.774679	0.000000	0.000000	0.000000	-0.008186	-0.088518	-0.057199	0.000000	0.000000	2.000000	55.000000	0.000000
3699.940506	0.127243	0.565836	0.015303	82.474182	-16.121031	96.756332	-1.363498	0.000000	-0.774679	0.000000	0.000000	0.000000	-0.008186	-0.088518	-0.057199	0.000000	0.000000	2.000000	55.000000	0.000000
3699.943840	0.127223	0.565514	0.015050	82.474182	-16.121031	96.756332	-1.363498	0.000000	-0.774679	0.000000	0.000000	0.000000	-0.006027	-0.096539	-0.075947	0.000000	0.000000	2.000000	55.000000	0.000000
3699.947173	0.127202	0.565193	0.014796	82.392380	-15.631912	97.226707	-1.362134	0.000000	-0.765146	0.000000	0.000000	0.000000	-0.006062	-0.096439	-0.076027	0.000000	0.000000	2.000000	55.000000	0.000000
3699.950506	0.127202	0.565193	0.014796	82.392380	-15.631912	97.226707	-1.362134	0.000000	-0.765146	0.000000	0.000000	0.000000	-0.006062	-0.096439	-0.076027	0.000000	0.000000	2.000000	55.000000	0.000000
3699.953840	0.127202	0.565193	0.014796	82.392380	-15.631912	97.226707	-1.362134	0.000000	-0.765146	0.000000	0.000000	0.000000	-0.006062	-0.096439	-0.076027	0.000000	0.000000	2.000000	55.000000	0.000000
3699.957173	0.127167	0.564845	0.014486	82.319572	-15.199799	97.645828	-1.360119	0.000000	-0.739817	0.000000	0.000000	0.000000	-0.010652	-0.104411	-0.092997	0.000000	0.000000	2.000000	55.000000	0.000000
3699.960506	0.127167	0.564845	0.014486	82.319572	-15.199799	97.645828	-1.360119	0.000000	-0.739817	0.000000	0.000000	0.000000	-0.010652	-0.104411	-0.092997	0.000000	0.000000	2.000000	55.000000	0.000000
3699.963840	0.127167	0.564845	0.014486	82.319572	-15.199799	97.645828	-1.360119	0.000000	-0.739817	0.000000	0.000000	0.000000	-0.010652	-0.104411	-0.092997	0.000000	0.000000	2.000000	55.000000	0.000000
3699.967173	0.127167	0.564845	0.014486	82.252861	-14.803652	98.026283	-1.358343	0.000000	-0.724318	0.000000	0.000000	0.000000	-0.010652	-0.104411	-0.092997	0.000000	0.000000	2.000000	55.000000	0.000000
3699.970506	0.127125	0.564506	0.014153	82.252861	-14.803652	98.026283	-1.358343	0.000000	-0.724318	0.000000	0.000000	0.000000	-0.012521	-0.101662	-0.099862	0.000000	0.000000	2.000000	55.000000	0.000000
3699.973840	0.127125	0.564506	0.014153	82.252861	-14.803652	98.026283	-1.358343	0.000000	-0.724318	0.000000	0.000000	0.000000	-0.012521	-0.101662	-0.099862	0.000000	0.000000	2.000000	55.000000	0.000000
3699.977173	0.127095	0.564158	0.013775	82.182800	-14.396669	98.417244	-1.358343	0.000000	-0.724318	0.000000	0.000000	0.000000	-0.009054	-0.104248	-0.113609	0.000000	0.000000	2.000000	55.000000	0.000000
3699.980506	0.127095	0.564158	0.013775	82.182800	-14.396669	98.417244	-1.358343	0.000000	-0.724318	0.000000	0.000000	0.000000	-0.009054	-0.104248	-0.113609	0.000000	0.000000	2.000000	55.000000	0.000000
3699.983840	0.127095	0.564158	0.013775	82.182800	-14.396669	98.417244	-1.358343	0.000000	-0.724318	0.000000	0.000000	0.000000	-0.009054	-0.104248	-0.113609	0.000000	0.000000	2.000000	55.000000	0.000000
3699.987173	0.127095	0.564158	0.013775	82.116539	-14.024187	98.777054	-1.354748	0.000000	-0.688739	0.000000	0.000000	0.000000	-0.009054	-0.104248	-0.113609	0.000000	0.000000	2.000000	55.000000	0.000000
3699.990506	0.127045	0.563856	0.013413	82.116539	-14.024187	98.777054	-1.354748	0.000000	-0.688739	0.000000	0.000000	0.000000	-0.014904	-0.090801	-0.108516	0.000000	0.000000	2.000000	55.000000	0.000000
3699.993840	0.127045	0.563856	0.013413	82.116539	-14.024187	98.777054	-1.354748	0.000000	-0.688739	0.000000	0.000000	0.000000	-0.014904	-0.090801	-0.108516	0.000000	0.000000	2.000000	55.000000	0.000000
3699.997173	0.127045	0.563856	0.013413	82.055817	-13.688053	99.103561	-1.354748	0.000000	-0.688739	0.000000	0.000000	0.000000	-0.014904	-0.090801	-0.108516	0.000000	0.000000	2.000000	55.000000	0.000000
3700.000506	0.127045	0.563856	0.013413	82.055817	-13.688053	99.103561	-1.354748	0.000000	-0.688739	0.000000	0.000000	0.000000	-0.014904	-0.090801	-0.108516	0.000000	0.000000	2.000000	55.000000	0.000000
3700.003840	0.126979	0.563544	0.013080	82.055817	-13.688053	99.103561	-1.354748	0.000000	-0.688739	0.000000	0.000000	0.000000	-0.019819	-0.093365	-0.100029	0.000000	0.000000	2.000000	55.000000	0.000000
3700.007173	0.126891	0.563233	0.012752	81.999428	-13.369056	99.417542	-1.352264	0.000000	-0.670653	0.000000	0.000000	0.000000	-0.026548	-0.093262	-0.098311	0.000000	0.000000	2.000000	55.000000	0.000000
3700.010506	0.126891	0.563233	0.012752	81.999428	-13.369056	99.417542	-1.352264	0.000000	-0.670653	0.000000	0.000000	0.000000	-0.026548	-0.093262	-0.098311	0.000000	0.000000	2.000000	55.000000	0.000000
3700.013840	0.126891	0.563233	0.012752	81.999428	-13.369056	99.417542	-1.352264	0.000000	-0.670653	0.000000	0.000000	0.000000	-0.026548	-0.093262	-0.098311	0.000000	0.000000	2.000000	55.000000	0.000000
3700.017173	0.126891	0.563233	0.012752	81.953354	-13.100740	99.681038	-1.344536	0.000000	-0.637597	0.000000	0.000000	0.000000	-0.026548	-0.093262	-0.098311	0.000000	0.000000	2.000000	55.000000	0.000000
3700.020506	0.126804	0.562896	0.012430	81.953354	-13.100740	99.681038	-1.344536	0.000000	-0.637597	0.000000	0.000000	0.000000	-0.026116	-0.101140	-0.096729	0.000000	0.000000	2.000000	55.000000	0.000000
3700.023840	0.126804	0.562896	0.012430	81.953354	-13.100740	99.681038	-1.344536	0.000000	-0.637597	0.000000	0.000000	0.000000	-0.026116	-0.101140	-0.096729	0.000000	0.000000	2.000000	55.000000	0.000000
3700.027173	0.126804	0.562896	0.012430	81.932182	-12.924748	99.856873	-1.344536	0.000000	-0.637597	0.000000	0.000000	0.000000	-0.026116	-0.101140	-0.096729	0.000000	0.000000	2.000000	55.000000	0.000000
3700.030506	0.126804	0.562896	0.012430	81.932182	-12.924748	99.856873	-1.344536	0.000000	-0.637597	0.000000	0.000000	0.000000	-0.026116	-0.101140	-0.096729	0.000000	0.000000	2.000000	55.000000	0.000000
3700.033840	0.126723	0.562551	0.012129	81.932182	-12.924748	99.856873	-1.344536	0.000000	-0.637597	0.000000	0.000000	0.000000	-0.024317	-0.103714	-0.090065	0.000000	0.000000	2.000000	55.000000	0.000000
3700.037173	0.126662	0.562232	0.011817	81.927612	-12.825147	99.954536	-1.340183	0.000000	-0.621475	0.000000	0.000000	0.000000	-0.018114	-0.095620	-0.093631	0.000000	0.000000	2.000000	55.000000	0.000000
3700.040506	0.126662	0.562232	0.011817	81.927612	-12.825147	99.954536	-1.340183	0.000000	-0.621475	0.000000	0.000000	0.000000	-0.018114	-0.095620	-0.093631	0.000000	0.000000	2.000000	55.000000	0.000000
3700.043840	0.126662	0.562232	0.011817	81.927612	-12.825147	99.954536	-1.340183	0.000000	-0.621475	0.000000	0.000000	0.000000	-0.018114	-0.095620	-0.093631	0.000000	0.000000	2.000000	55.000000	0.000000
3700.047173	0.126662	0.562232	0.011817	81.941002	-12.826060	99.943634	-1.333111	0.000000	-0.590859	0.000000	0.000000	0.000000	-0.018114	-0.095620	-0.093631	0.000000	0.000000	2.000000	55.000000	0.000000
3700.050506	0.126652	0.561905	0.011515	81.941002	-12.826060	99.943634	-1.333111	0.000000	-0.590859	0.000000	0.000000	0.000000	-0.002971	-0.098207	-0.090561	0.000000	0.000000	2.000000	55.000000	0.000000
3700.053840	0.126652	0.561905	0.011515	81.941002	-12.826060	99.943634	-1.333111	0.000000	-0.590859	0.000000	0.000000	0.000000	-0.002971	-0.098207	-0.090561	0.000000	0.000000	2.000000	55.000000	0.000000
3700.057173	0.126652	0.561905	0.011515	81.967377	-12.898060	99.860626	-1.333111	0.000000	-0.590859	0.000000	0.000000	0.000000	-0.002971	-0.098207	-0.090561	0.000000	0.000000	2.000000	55.000000	0.000000
3700.060506	0.126652	0.561905	0.011515	81.967377	-12.898060	99.860626	-1.333111	0.000000	-0.590859	0.000000	0.000000	0.000000	-0.002971	-0.098207	-0.090561	0.000000	0.000000	2.000000	55.000000	0.000000
3700.063840	0.126642	0.561578	0.011213	81.967377	-12.898060	99.860626	-1.333111	0.000000	-0.590859	0.000000	0.000000	0.000000	-0.003017	-0.098092	-0.090648	0.000000	0.000000	2.000000	55.000000	0.000000
3700.067173	0.126592	0.561269	0.010940	82.003799	-13.037089	99.714920	-1.332616	0.000000	-0.575766	0.000000	0.000000	0.000000	-0.015019	-0.092701	-0.082010	0.000000	0.000000	2.000000	55.000000	0.000000
3700.070506	0.126592	0.561269	0.010940	82.003799	-13.037089	99.714920	-1.332616	0.000000	-0.575766	0.000000	0.000000	0.000000	-0.015019	-0.092701	-0.082010	0.000000	0.000000	2.000000	55.000000	0.000000
3700.073840	0.126592	0.561269	0.010940	82.003799	-13.037089	99.714920	-1.332616	0.000000	-0.575766	0.000000	0.000000	0.000000	-0.015019	-0.092701	-0.082010	0.000000	0.000000	2.000000	55.000000	0.000000
3700.077173	0.126592	0.561269	0.010940	82.050652	-13.219705	99.533257	-1.329609	0.000000	-0.546989	0.000000	0.000000	0.000000	-0.015019	-0.092701	-0.082010	0.000000	0.000000	2.000000	55.000000	0.000000
3700.080506	0.126498	0.560960	0.010678	82.050652	-13.219705	99.533257	-1.329609	0.000000	-0.546989	0.000000	0.000000	0.000000	-0.028373	-0.092637	-0.078486	0.000000	0.000000	2.000000	55.000000	0.000000
3700.083840	0.126498	0.560960	0.010678	82.050652	-13.219705	99.533257	-1.329609	0.000000	-0.546989	0.000000	0.000000	0.000000	-0.028373	-0.092637	-0.078486	0.000000	0.000000	2.000000	55.000000	0.000000
3700.087173	0.126498	0.560960	0.010678	82.096687	-13.415857	99.339058	-1.329609	0.000000	-0.546989	0.000000	0.000000	0.000000	-0.028373	-0.092637	-0.078486	0.000000	0.000000	2.000000	55.000000	0.000000
3700.090506	0.126498	0.560960	0.010678	82.096687	-13.415857	99.339058	-1.329609	0.000000	-0.546989	0.000000	0.000000	0.000000	-0.028373	-0.092637	-0.078486	0.000000	0.000000	2.000000	55.000000	0.000000
3700.093840	0.126375	0.560660	0.010400	82.096687	-13.415857	99.339058	-1.329609	0.000000	-0.546989	0.000000	0.000000	0.000000	-0.036875	-0.089880	-0.083534	0.000000	0.000000	2.000000	55.000000	0.000000
3700.097173	0.126212	0.560378	0.010150	82.138702	-13.590782	99.173279	-1.324881	0.000000	-0.533908	0.000000	0.000000	0.000000	-0.048806	-0.084530	-0.074893	0.000000	0.000000	2.000000	55.000000	0.000000
3700.100506	0.126212	0.560378	0.010150	82.138702	-13.590782	99.173279	-1.324881	0.000000	-0.533908	0.000000	0.000000	0.000000	-0.048806	-0.084530	-0.074893	0.000000	0.000000	2.000000	55.000000	0.000000
3700.103840	0.126212	0.560378	0.010150	82.138702	-13.590782	99.173279	-1.324881	0.000000	-0.533908	0.000000	0.000000	0.000000	-0.048806	-0.084530	-0.074893	0.000000	0.000000	2.000000	55.000000	0.000000
3700.107173	0.126212	0.560378	0.010150	82.185356	-13.787867	98.985329	-1.310600	0.000000	-0.507504	0.000000	0.000000	0.000000	-0.048806	-0.084530	-0.074893	0.000000	0.000000	2.000000	55.000000	0.000000
3700.110506	0.126021	0.560106	0.009884	82.185356	-13.787867	98.985329	-1.310600	0.000000	-0.507504	0.000000	0.000000	0.000000	-0.057269	-0.081798	-0.079948	0.000000	0.000000	2.000000	55.000000	0.000000
3700.113840	0.126021	0.560106	0.009884	82.185356	-13.787867	98.985329	-1.310600	0.000000	-0.507504	0.000000	0.000000	0.000000	-0.057269	-0.081798	-0.079948	0.000000	0.000000	2.000000	55.000000	0.000000
3700.117173	0.126021	0.560106	0.009884	82.226402	-13.964896	98.817612	-1.310600	0.000000	-0.507504	0.000000	0.000000	0.000000	-0.057269	-0.081798	-0.079948	0.000000	0.000000	2.000000	55.000000	0.000000
3700.120506	0.126021	0.560106	0.009884	82.226402	-13.964896	98.817612	-1.310600	0.000000	-0.507504	0.000000	0.000000	0.000000	-0.057269	-0.081798	-0.079948	0.000000	0.000000	2.000000	55.000000	0.000000
3700.123840	0.125857	0.559851	0.009628	82.226402	-13.964896	98.817612	-1.310600	0.000000	-0.507504	0.000000	0.000000	0.000000	-0.049218	-0.076473	-0.076689	0.000000	0.000000	2.000000	55.000000	0.000000
3700.127173	0.125714	0.559623	0.009361	82.264671	-14.132464	98.659470	-1.301055	0.000000	-0.494179	0.000000	0.000000	0.000000	-0.042995	-0.068457	-0.080175	0.000000	0.000000	2.000000	55.000000	0.000000
3700.130506	0.125714	0.559623	0.009361	82.264671	-14.132464	98.659470	-1.301055	0.000000	-0.494179	0.000000	0.000000	0.000000	-0.042995	-0.068457	-0.080175	0.000000	0.000000	2.000000	55.000000	0.000000
3700.133840	0.125714	0.559623	0.009361	82.264671	-14.132464	98.659470	-1.301055	0.000000	-0.494179	0.000000	0.000000	0.000000	-0.042995	-0.068457	-0.080175	0.000000	0.000000	2.000000	55.000000	0.000000
3700.137173	0.125714	0.559623	0.009361	82.294670	-14.267516	98.534142	-1.285686	0.000000	-0.468035	0.000000	0.000000	0.000000	-0.042995	-0.068457	-0.080175	0.000000	0.000000	2.000000	55.000000	0.000000
3700.140506	0.125535	0.559430	0.009139	82.294670	-14.267516	98.534142	-1.285686	0.000000	-0.468035	0.000000	0.000000	0.000000	-0.053494	-0.057887	-0.066364	0.000000	0.000000	2.000000	55.000000	0.000000
3700.143840	0.125535	0.559430	0.009139	82.294670	-14.267516	98.534142	-1.285686	0.000000	-0.468035	0.000000	0.000000	0.000000	-0.053494	-0.057887	-0.066364	0.000000	0.000000	2.000000	55.000000	0.000000
3700.147173	0.125535	0.559430	0.009139	82.321205	-14.403722	98.408806	-1.285686	0.000000	-0.468035	0.000000	0.000000	0.000000	-0.053494	-0.057887	-0.066364	0.000000	0.000000	2.000000	55.000000	0.000000
3700.150506	0.125535	0.559430	0.009139	82.321205	-14.403722	98.408806	-1.285686	0.000000	-0.468035	0.000000	0.000000	0.000000	-0.053494	-0.057887	-0.066364	0.000000	0.000000	2.000000	55.000000	0.000000
3700.153840	0.125393	0.559290	0.008964	82.321205	-14.403722	98.408806	-1.285686	0.000000	-0.468035	0.000000	0.000000	0.000000	-0.042679	-0.042064	-0.052749	0.000000	0.000000	2.000000	55.000000	0.000000
3700.157173	0.125393	0.559290	0.008964	82.339478	-14.509062	98.317322	-1.276771	0.000000	-0.456975	0.000000	0.000000	0.000000	-0.042679	-0.042064	-0.052749	0.000000	0.000000	2.000000	55.000000	0.000000
3700.160506	0.125393	0.559290	0.008964	82.339478	-14.509062	98.317322	-1.276771	0.000000	-0.456975	0.000000	0.000000	0.000000	-0.042679	-0.042064	-0.052749	0.000000	0.000000	2.000000	55.000000	0.000000
3700.163840	0.125393	0.559290	0.008964	82.339478	-14.509062	98.317322	-1.276771	0.000000	-0.456975	0.000000	0.000000	0.000000	-0.042679	-0.042064	-0.052749	0.000000	0.000000	2.000000	55.000000	0.000000
3700.167173	0.124982	0.559115	0.008756	82.349884	-14.623794	98.216850	-1.269658	0.000000	-0.448183	0.000000	0.000000	0.000000	-0.123446	-0.052522	-0.062191	0.000000	0.000000	2.000000	55.000000	0.000000
3700.170506	0.124982	0.559115	0.008756	82.349884	-14.623794	98.216850	-1.269658	0.000000	-0.448183	0.000000	0.000000	0.000000	-0.123446	-0.052522	-0.062191	0.000000	0.000000	2.000000	55.000000	0.000000
3700.173840	0.124982	0.559115	0.008756	82.349884	-14.623794	98.216850	-1.269658	0.000000	-0.448183	0.000000	0.000000	0.000000	-0.123446	-0.052522	-0.062191	0.000000	0.000000	2.000000	55.000000	0.000000
3700.177173	0.124982	0.559115	0.008756	82.359123	-14.714868	98.149040	-1.249083	0.000000	-0.437818	0.000000	0.000000	0.000000	-0.123446	-0.052522	-0.062191	0.000000	0.000000	2.000000	55.000000	0.000000
3700.180506	0.124741	0.559071	0.008741	82.359123	-14.714868	98.149040	-1.249083	0.000000	-0.437818	0.000000	0.000000	0.000000	-0.072314	-0.013133	-0.004462	0.000000	0.000000	2.000000	55.000000	0.000000
3700.183840	0.124741	0.559071	0.008741	82.359123	-14.714868	98.149040	-1.249083	0.000000	-0.437818	0.000000	0.000000	0.000000	-0.072314	-0.013133	-0.004462	0.000000	0.000000	2.000000	55.000000	0.000000
3700.187173	0.124741	0.559071	0.008741	82.364571	-14.765213	98.125702	-1.249083	0.000000	-0.437818	0.000000	0.000000	0.000000	-0.072314	-0.013133	-0.004462	0.000000	0.000000	2.000000	55.000000	0.000000
3700.190506	0.124741	0.559071	0.008741	82.364571	-14.765213	98.125702	-1.249083	0.000000	-0.437818	0.000000	0.000000	0.000000	-0.072314	-0.013133	-0.004462	0.000000	0.000000	2.000000	55.000000	0.000000
3700.193840	0.124510	0.559036	0.008766	82.364571	-14.765213	98.125702	-1.249083	0.000000	-0.437818	0.000000	0.000000	0.000000	-0.069115	-0.010518	0.007430	0.000000	0.000000	2.000000	55.000000	0.000000
3700.197173	0.124510	0.559036	0.008766	82.367294	-14.804017	98.113968	-1.237031	0.000000	-0.437074	0.000000	0.000000	0.000000	-0.069115	-0.010518	0.007430	0.000000	0.000000	2.000000	55.000000	0.000000
3700.200506	0.124510	0.559036	0.008766	82.367294	-14.804017	98.113968	-1.237031	0.000000	-0.437074	0.000000	0.000000	0.000000	-0.069115	-0.010518	0.007430	0.000000	0.000000	2.000000	55.000000	0.000000
3700.203840	0.124510	0.559036	0.008766	82.367294	-14.804017	98.113968	-1.237031	0.000000	-0.437074	0.000000	0.000000	0.000000	-0.069115	-0.010518	0.007430	0.000000	0.000000	2.000000	55.000000	0.000000
3700.207173	0.124018	0.559045	0.008873	82.364571	-14.822333	98.125679	-1.225511	0.000000	-0.438313	0.000000	0.000000	0.000000	-0.147809	0.002651	0.032159	0.000000	0.000000	2.000000	55.000000	0.000000
3700.210506	0.124018	0.559045	0.008873	82.364571	-14.822333	98.125679	-1.225511	0.000000	-0.438313	0.000000	0.000000	0.000000	-0.147809	0.002651	0.032159	0.000000	0.000000	2.000000	55.000000	0.000000
3700.213840	0.124018	0.559045	0.008873	82.364571	-14.822333	98.125679	-1.225511	0.000000	-0.438313	0.000000	0.000000	0.000000	-0.147809	0.002651	0.032159	0.000000	0.000000	2.000000	55.000000	0.000000
3700.217173	0.123799	0.559088	0.008944	82.359123	-14.829083	98.149033	-1.200876	0.000000	-0.443672	0.000000	0.000000	0.000000	-0.065434	0.013170	0.021193	0.000000	0.000000	2.000000	55.000000	0.000000
3700.220506	0.123799	0.559088	0.008944	82.359123	-14.829083	98.149033	-1.200876	0.000000	-0.443672	0.000000	0.000000	0.000000	-0.065434	0.013170	0.021193	0.000000	0.000000	2.000000	55.000000	0.000000
3700.223840	0.123799	0.559088	0.008944	82.359123	-14.829083	98.149033	-1.200876	0.000000	-0.443672	0.000000	0.000000	0.000000	-0.065434	0.013170	0.021193	0.000000	0.000000	2.000000	55.000000	0.000000
3700.227173	0.123799	0.559088	0.008944	82.353683	-14.838631	98.172356	-1.189971	0.000000	-0.447204	0.000000	0.000000	0.000000	-0.065434	0.013170	0.021193	0.000000	0.000000	2.000000	55.000000	0.000000
3700.230506	0.123537	0.559132	0.009026	82.353683	-14.838631	98.172356	-1.189971	0.000000	-0.447204	0.000000	0.000000	0.000000	-0.078723	0.013138	0.024680	0.000000	0.000000	2.000000	55.000000	0.000000
3700.233840	0.123537	0.559132	0.009026	82.353683	-14.838631	98.172356	-1.189971	0.000000	-0.447204	0.000000	0.000000	0.000000	-0.078723	0.013138	0.024680	0.000000	0.000000	2.000000	55.000000	0.000000
3700.237173	0.123537	0.559132	0.009026	82.348221	-14.845464	98.195633	-1.189971	0.000000	-0.447204	0.000000	0.000000	0.000000	-0.078723	0.013138	0.024680	0.000000	0.000000	2.000000	55.000000	0.000000
3700.240506	0.123537	0.559132	0.009026	82.348221	-14.845464	98.195633	-1.189971	0.000000	-0.447204	0.000000	0.000000	0.000000	-0.078723	0.013138	0.024680	0.000000	0.000000	2.000000	55.000000	0.000000
3700.243840	0.123297	0.559176	0.009103	82.348221	-14.845464	98.195633	-1.189971	0.000000	-0.447204	0.000000	0.000000	0.000000	-0.072103	0.013161	0.022879	0.000000	0.000000	2.000000	55.000000	0.000000
3700.247173	0.123297	0.559176	0.009103	82.345551	-14.863827	98.207314	-1.176850	0.000000	-0.451318	0.000000	0.000000	0.000000	-0.072103	0.013161	0.022879	0.000000	0.000000	2.000000	55.000000	0.000000
3700.250506	0.123297	0.559176	0.009103	82.345551	-14.863827	98.207314	-1.176850	0.000000	-0.451318	0.000000	0.000000	0.000000	-0.072103	0.013161	0.022879	0.000000	0.000000	2.000000	55.000000	0.000000
3700.253840	0.123297	0.559176	0.009103	82.345551	-14.863827	98.207314	-1.176850	0.000000	-0.451318	0.000000	0.000000	0.000000	-0.072103	0.013161	0.022879	0.000000	0.000000	2.000000	55.000000	0.000000
3700.257173	0.122808	0.559202	0.009226	82.345528	-14.893755	98.207275	-1.164833	0.000000	-0.455131	0.000000	0.000000	0.000000	-0.146538	0.007910	0.036936	0.000000	0.000000	2.000000	55.000000	0.000000
3700.260506	0.122808	0.559202	0.009226	82.345528	-14.893755	98.207275	-1.164833	0.000000	-0.455131	0.000000	0.000000	0.000000	-0.146538	0.007910	0.036936	0.000000	0.000000	2.000000	55.000000	0.000000
3700.263840	0.122808	0.559202	0.009226	82.345528	-14.893755	98.207275	-1.164833	0.000000	-0.455131	0.000000	0.000000	0.000000	-0.146538	0.007910	0.036936	0.000000	0.000000	2.000000	55.000000	0.000000
3700.267173	0.122808	0.559202	0.009226	82.342033	-14.918335	98.200325	-1.140410	0.000000	-0.461287	0.000000	0.000000	0.000000	-0.146538	0.007910	0.036936	0.000000	0.000000	2.000000	55.000000	0.000000
3700.270506	0.122585	0.559229	0.009279	82.342033	-14.918335	98.200325	-1.140410	0.000000	-0.461287	0.000000	0.000000	0.000000	-0.066851	0.007917	0.015856	0.000000	0.000000	2.000000	55.000000	0.000000
3700.273840	0.122585	0.559229	0.009279	82.342033	-14.918335	98.200325	-1.140410	0.000000	-0.461287	0.000000	0.000000	0.000000	-0.066851	0.007917	0.015856	0.000000	0.000000	2.000000	55.000000	0.000000
3700.277173	0.122585	0.559229	0.009279	82.341988	-14.945518	98.200310	-1.140410	0.000000	-0.461287	0.000000	0.000000	0.000000	-0.066851	0.007917	0.015856	0.000000	0.000000	2.000000	55.000000	0.000000
3700.280506	0.122585	0.559229	0.009279	82.341988	-14.945518	98.200310	-1.140410	0.000000	-0.461287	0.000000	0.000000	0.000000	-0.066851	0.007917	0.015856	0.000000	0.000000	2.000000	55.000000	0.000000
3700.283840	0.122364	0.559229	0.009337	82.341988	-14.945518	98.200310	-1.140410	0.000000	-0.461287	0.000000	0.000000	0.000000	-0.066435	-0.000005	0.017442	0.000000	0.000000	2.000000	55.000000	0.000000
3700.287173	0.122364	0.559229	0.009337	82.341988	-14.969994	98.200264	-1.129268	0.000000	-0.463930	0.000000	0.000000	0.000000	-0.066435	-0.000005	0.017442	0.000000	0.000000	2.000000	55.000000	0.000000
3700.290506	0.122364	0.559229	0.009337	82.341988	-14.969994	98.200264	-1.129268	0.000000	-0.463930	0.000000	0.000000	0.000000	-0.066435	-0.000005	0.017442	0.000000	0.000000	2.000000	55.000000	0.000000
3700.293840	0.122364	0.559229	0.009337	82.341988	-14.969994	98.200264	-1.129268	0.000000	-0.463930	0.000000	0.000000	0.000000	-0.066435	-0.000005	0.017442	0.000000	0.000000	2.000000	55.000000	0.000000
3700.297173	0.122032	0.559229	0.009424	82.342033	-14.989052	98.200310	-1.118196	0.000000	-0.466837	0.000000	0.000000	0.000000	-0.099668	-0.000005	0.026103	0.000000	0.000000	2.000000	55.000000	0.000000
3700.300506	0.122032	0.559229	0.009424	82.342033	-14.989052	98.200310	-1.118196	0.000000	-0.466837	0.000000	0.000000	0.000000	-0.099668	-0.000005	0.026103	0.000000	0.000000	2.000000	55.000000	0.000000
3700.303840	0.122032	0.559229	0.009424	82.342033	-14.989052	98.200310	-1.118196	0.000000	-0.466837	0.000000	0.000000	0.000000	-0.099668	-0.000005	0.026103	0.000000	0.000000	2.000000	55.000000	0.000000
3700.307173	0.122032	0.559229	0.009424	82.342018	-14.999946	98.200302	-1.101585	0.000000	-0.471187	0.000000	0.000000	0.000000	-0.099668	-0.000005	0.026103	0.000000	0.000000	2.000000	55.000000	0.000000
3700.310506	0.121927	0.559220	0.009475	82.342018	-14.999946	98.200302	-1.101585	0.000000	-0.471187	0.000000	0.000000	0.000000	-0.031456	-0.002660	0.015468	0.000000	0.000000	2.000000	55.000000	0.000000
3700.313840	0.121927	0.559220	0.009475	82.342018	-14.999946	98.200302	-1.101585	0.000000	-0.471187	0.000000	0.000000	0.000000	-0.031456	-0.002660	0.015468	0.000000	0.000000	2.000000	55.000000	0.000000
3700.317173	0.121927	0.559220	0.009475	82.342033	-15.008106	98.200317	-1.101585	0.000000	-0.471187	0.000000	0.000000	0.000000	-0.031456	-0.002660	0.015468	0.000000	0.000000	2.000000	55.000000	0.000000
3700.320506	0.121927	0.559220	0.009475	82.342033	-15.008106	98.200317	-1.101585	0.000000	-0.471187	0.000000	0.000000	0.000000	-0.031456	-0.002660	0.015468	0.000000	0.000000	2.000000	55.000000	0.000000
3700.323840	0.121888	0.559211	0.009509	82.342033	-15.008106	98.200317	-1.101585	0.000000	-0.471187	0.000000	0.000000	0.000000	-0.011520	-0.002632	0.010255	0.000000	0.000000	2.000000	55.000000	0.000000
3700.327173	0.121888	0.559211	0.009509	82.341988	-15.010793	98.200272	-1.096342	0.000000	-0.473765	0.000000	0.000000	0.000000	-0.011520	-0.002632	0.010255	0.000000	0.000000	2.000000	55.000000	0.000000
3700.330506	0.121888	0.559211	0.009509	82.341988	-15.010793	98.200272	-1.096342	0.000000	-0.473765	0.000000	0.000000	0.000000	-0.011520	-0.002632	0.010255	0.000000	0.000000	2.000000	55.000000	0.000000
3700.333840	0.121888	0.559211	0.009509	82.341988	-15.010793	98.200272	-1.096342	0.000000	-0.473765	0.000000	0.000000	0.000000	-0.011520	-0.002632	0.010255	0.000000	0.000000	2.000000	55.000000	0.000000
3700.337173	0.121856	0.559194	0.009566	82.341988	-15.013515	98.200302	-1.094422	0.000000	-0.475474	0.000000	0.000000	0.000000	-0.009753	-0.005313	0.017036	0.000000	0.000000	2.000000	55.000000	0.000000
3700.340506	0.121856	0.559194	0.009566	82.341988	-15.013515	98.200302	-1.094422	0.000000	-0.475474	0.000000	0.000000	0.000000	-0.009753	-0.005313	0.017036	0.000000	0.000000	2.000000	55.000000	0.000000
3700.343840	0.121856	0.559194	0.009566	82.341988	-15.013515	98.200302	-1.094422	0.000000	-0.475474	0.000000	0.000000	0.000000	-0.009753	-0.005313	0.017036	0.000000	0.000000	2.000000	55.000000	0.000000
3700.347173	0.121856	0.559194	0.009566	82.341988	-15.010793	98.200272	-1.092797	0.000000	-0.478314	0.000000	0.000000	0.000000	-0.009753	-0.005313	0.017036	0.000000	0.000000	2.000000	55.000000	0.000000
3700.350506	0.121890	0.559176	0.009606	82.341988	-15.010793	98.200272	-1.092797	0.000000	-0.478314	0.000000	0.000000	0.000000	0.010189	-0.005294	0.011829	0.000000	0.000000	2.000000	55.000000	0.000000
3700.353840	0.121890	0.559176	0.009606	82.341988	-15.010793	98.200272	-1.092797	0.000000	-0.478314	0.000000	0.000000	0.000000	0.010189	-0.005294	0.011829	0.000000	0.000000	2.000000	55.000000	0.000000
3700.357173	0.121890	0.559176	0.009606	82.340424	-15.028523	98.179123	-1.092797	0.000000	-0.478314	0.000000	0.000000	0.000000	0.010189	-0.005294	0.011829	0.000000	0.000000	2.000000	55.000000	0.000000
3700.360506	0.121890	0.559176	0.009606	82.340424	-15.028523	98.179123	-1.092797	0.000000	-0.478314	0.000000	0.000000	0.000000	0.010189	-0.005294	0.011829	0.000000	0.000000	2.000000	55.000000	0.000000
3700.363840	0.121896	0.559167	0.009628	82.340424	-15.028523	98.179123	-1.092797	0.000000	-0.478314	0.000000	0.000000	0.000000	0.001770	-0.002638	0.006782	0.000000	0.000000	2.000000	55.000000	0.000000
3700.367173	0.121896	0.559167	0.009628	82.338013	-15.055081	98.147331	-1.094495	0.000000	-0.480285	0.000000	0.000000	0.000000	0.001770	-0.002638	0.006782	0.000000	0.000000	2.000000	55.000000	0.000000
3700.370506	0.121896	0.559167	0.009628	82.338013	-15.055081	98.147331	-1.094495	0.000000	-0.480285	0.000000	0.000000	0.000000	0.001770	-0.002638	0.006782	0.000000	0.000000	2.000000	55.000000	0.000000
3700.373840	0.121896	0.559167	0.009628	82.338013	-15.055081	98.147331	-1.094495	0.000000	-0.480285	0.000000	0.000000	0.000000	0.001770	-0.002638	0.006782	0.000000	0.000000	2.000000	55.000000	0.000000
3700.377173	0.121919	0.559132	0.009719	82.334763	-15.090436	98.104942	-1.094790	0.000000	-0.481415	0.000000	0.000000	0.000000	0.007084	-0.010594	0.027127	0.000000	0.000000	2.000000	55.000000	0.000000
3700.380506	0.121919	0.559132	0.009719	82.334763	-15.090436	98.104942	-1.094790	0.000000	-0.481415	0.000000	0.000000	0.000000	0.007084	-0.010594	0.027127	0.000000	0.000000	2.000000	55.000000	0.000000
3700.383840	0.121919	0.559132	0.009719	82.334763	-15.090436	98.104942	-1.094790	0.000000	-0.481415	0.000000	0.000000	0.000000	0.007084	-0.010594	0.027127	0.000000	0.000000	2.000000	55.000000	0.000000
3700.387173	0.121919	0.559132	0.009719	82.327492	-15.169883	98.009804	-1.095970	0.000000	-0.485937	0.000000	0.000000	0.000000	0.007084	-0.010594	0.027127	0.000000	0.000000	2.000000	55.000000	0.000000
3700.390506	0.121925	0.559123	0.009741	82.327492	-15.169883	98.009804	-1.095970	0.000000	-0.485937	0.000000	0.000000	0.000000	0.001772	-0.002663	0.006781	0.000000	0.000000	2.000000	55.000000	0.000000
3700.393840	0.121925	0.559123	0.009741	82.327492	-15.169883	98.009804	-1.095970	0.000000	-0.485937	0.000000	0.000000	0.000000	0.001772	-0.002663	0.006781	0.000000	0.000000	2.000000	55.000000	0.000000
3700.397173	0.121925	0.559123	0.009741	82.307777	-15.343059	97.800087	-1.095970	0.000000	-0.485937	0.000000	0.000000	0.000000	0.001772	-0.002663	0.006781	0.000000	0.000000	2.000000	55.000000	0.000000
3700.400506	0.121925	0.559123	0.009741	82.307777	-15.343059	97.800087	-1.095970	0.000000	-0.485937	0.000000	0.000000	0.000000	0.001772	-0.002663	0.006781	0.000000	0.000000	2.000000	55.000000	0.000000
3700.403840	0.121936	0.559132	0.009781	82.307777	-15.343059	97.800087	-1.095970	0.000000	-0.485937	0.000000	0.000000	0.000000	0.003119	0.002602	0.011946	0.000000	0.000000	2.000000	55.000000	0.000000
3700.407173	0.121936	0.559132	0.009781	82.275948	-15.683783	97.391335	-1.096266	0.000000	-0.487067	0.000000	0.000000	0.000000	0.003119	0.002602	0.011946	0.000000	0.000000	2.000000	55.000000	0.000000
3700.410506	0.121936	0.559132	0.009781	82.275948	-15.683783	97.391335	-1.096266	0.000000	-0.487067	0.000000	0.000000	0.000000	0.003119	0.002602	0.011946	0.000000	0.000000	2.000000	55.000000	0.000000
3700.413840	0.121936	0.559132	0.009781	82.275948	-15.683783	97.391335	-1.096266	0.000000	-0.487067	0.000000	0.000000	0.000000	0.003119	0.002602	0.011946	0.000000	0.000000	2.000000	55.000000	0.000000
3700.417173	0.121952	0.559131	0.009844	82.227814	-16.147249	96.832054	-1.096786	0.000000	-0.489058	0.000000	0.000000	0.000000	0.004888	-0.000028	0.018727	0.000000	0.000000	2.000000	55.000000	0.000000
3700.420506	0.121952	0.559131	0.009844	82.227814	-16.147249	96.832054	-1.096786	0.000000	-0.489058	0.000000	0.000000	0.000000	0.004888	-0.000028	0.018727	0.000000	0.000000	2.000000	55.000000	0.000000
3700.423840	0.121952	0.559131	0.009844	82.227814	-16.147249	96.832054	-1.096786	0.000000	-0.489058	0.000000	0.000000	0.000000	0.004888	-0.000028	0.018727	0.000000	0.000000	2.000000	55.000000	0.000000
3700.427173	0.121952	0.559131	0.009844	82.186913	-16.602671	96.285744	-1.097601	0.000000	-0.492179	0.000000	0.000000	0.000000	0.004888	-0.000028	0.018727	0.000000	0.000000	2.000000	55.000000	0.000000
3700.430506	0.121948	0.559114	0.009826	82.186913	-16.602671	96.285744	-1.097601	0.000000	-0.492179	0.000000	0.000000	0.000000	-0.001348	-0.005247	-0.005165	0.000000	0.000000	2.000000	55.000000	0.000000
3700.433840	0.121948	0.559114	0.009826	82.186913	-16.602671	96.285744	-1.097601	0.000000	-0.492179	0.000000	0.000000	0.000000	-0.001348	-0.005247	-0.005165	0.000000	0.000000	2.000000	55.000000	0.000000
3700.437173	0.121948	0.559114	0.009826	82.149673	-16.971081	95.837845	-1.097601	0.000000	-0.492179	0.000000	0.000000	0.000000	-0.001348	-0.005247	-0.005165	0.000000	0.000000	2.000000	55.000000	0.000000
3700.440506	0.121948	0.559114	0.009826	82.149673	-16.971081	95.837845	-1.097601	0.000000	-0.492179	0.000000	0.000000	0.000000	-0.001348	-0.005247	-0.005165	0.000000	0.000000	2.000000	55.000000	0.000000
3700.443840	0.121964	0.559123	0.009798	82.149673	-16.971081	95.837845	-1.097601	0.000000	-0.492179	0.000000	0.000000	0.000000	0.004879	0.002647	-0.008518	0.000000	0.000000	2.000000	55.000000	0.000000
3700.447173	0.121964	0.559123	0.009798	82.120667	-17.283989	95.452126	-1.097376	0.000000	-0.491318	0.000000	0.000000	0.000000	0.004879	0.002647	-0.008518	0.000000	0.000000	2.000000	55.000000	0.000000
3700.450506	0.121964	0.559123	0.009798	82.120667	-17.283989	95.452126	-1.097376	0.000000	-0.491318	0.000000	0.000000	0.000000	0.004879	0.002647	-0.008518	0.000000	0.000000	2.000000	55.000000	0.000000
3700.453840	0.121964	0.559123	0.009798	82.120667	-17.283989	95.452126	-1.097376	0.000000	-0.491318	0.000000	0.000000	0.000000	0.004879	0.002647	-0.008518	0.000000	0.000000	2.000000	55.000000	0.000000
3700.457173	0.122048	0.559114	0.009667	82.086113	-17.646364	95.009117	-1.098189	0.000000	-0.489899	0.000000	0.000000	0.000000	0.025232	-0.002581	-0.039360	0.000000	0.000000	2.000000	55.000000	0.000000
3700.460506	0.122048	0.559114	0.009667	82.086113	-17.646364	95.009117	-1.098189	0.000000	-0.489899	0.000000	0.000000	0.000000	0.025232	-0.002581	-0.039360	0.000000	0.000000	2.000000	55.000000	0.000000
3700.463840	0.122048	0.559114	0.009667	82.086113	-17.646364	95.009117	-1.098189	0.000000	-0.489899	0.000000	0.000000	0.000000	0.025232	-0.002581	-0.039360	0.000000	0.000000	2.000000	55.000000	0.000000
3700.467173	0.122048	0.559114	0.009667	82.052109	-17.997080	94.579559	-1.102394	0.000000	-0.483339	0.000000	0.000000	0.000000	0.025232	-0.002581	-0.039360	0.000000	0.000000	2.000000	55.000000	0.000000
3700.470506	0.122082	0.559106	0.009615	82.052109	-17.997080	94.579559	-1.102394	0.000000	-0.483339	0.000000	0.000000	0.000000	0.010175	-0.002606	-0.015423	0.000000	0.000000	2.000000	55.000000	0.000000
3700.473840	0.122082	0.559106	0.009615	82.052109	-17.997080	94.579559	-1.102394	0.000000	-0.483339	0.000000	0.000000	0.000000	0.010175	-0.002606	-0.015423	0.000000	0.000000	2.000000	55.000000	0.000000
3700.477173	0.122082	0.559106	0.009615	82.018616	-18.341801	94.163162	-1.102394	0.000000	-0.483339	0.000000	0.000000	0.000000	0.010175	-0.002606	-0.015423	0.000000	0.000000	2.000000	55.000000	0.000000
3700.480506	0.122082	0.559106	0.009615	82.018616	-18.341801	94.163162	-1.102394	0.000000	-0.483339	0.000000	0.000000	0.000000	0.010175	-0.002606	-0.015423	0.000000	0.000000	2.000000	55.000000	0.000000
3700.483840	0.122071	0.559097	0.009576	82.018616	-18.341801	94.163162	-1.102394	0.000000	-0.483339	0.000000	0.000000	0.000000	-0.003124	-0.002596	-0.011946	0.000000	0.000000	2.000000	55.000000	0.000000
3700.487173	0.122071	0.559097	0.009576	81.986702	-18.597599	93.852592	-1.104090	0.000000	-0.480768	0.000000	0.000000	0.000000	-0.003124	-0.002596	-0.011946	0.000000	0.000000	2.000000	55.000000	0.000000
3700.490506	0.122071	0.559097	0.009576	81.986702	-18.597599	93.852592	-1.104090	0.000000	-0.480768	0.000000	0.000000	0.000000	-0.003124	-0.002596	-0.011946	0.000000	0.000000	2.000000	55.000000	0.000000
3700.493840	0.122071	0.559097	0.009576	81.986702	-18.597599	93.852592	-1.104090	0.000000	-0.480768	0.000000	0.000000	0.000000	-0.003124	-0.002596	-0.011946	0.000000	0.000000	2.000000	55.000000	0.000000
3700.497173	0.121913	0.559150	0.009605	81.960854	-18.806450	93.612076	-1.103569	0.000000	-0.478777	0.000000	0.000000	0.000000	-0.047375	0.015799	0.008929	0.000000	0.000000	2.000000	55.000000	0.000000
3700.500506	0.121913	0.559150	0.009605	81.960854	-18.806450	93.612076	-1.103569	0.000000	-0.478777	0.000000	0.000000	0.000000	-0.047375	0.015799	0.008929	0.000000	0.000000	2.000000	55.000000	0.000000
3700.503840	0.121913	0.559150	0.009605	81.960854	-18.806450	93.612076	-1.103569	0.000000	-0.478777	0.000000	0.000000	0.000000	-0.047375	0.015799	0.008929	0.000000	0.000000	2.000000	55.000000	0.000000
3700.507173	0.121913	0.559150	0.009605	81.936790	-18.964857	93.433563	-1.095674	0.000000	-0.480265	0.000000	0.000000	0.000000	-0.047375	0.015799	0.008929	0.000000	0.000000	2.000000	55.000000	0.000000
3700.510506	0.121806	0.559193	0.009646	81.936790	-18.964857	93.433563	-1.095674	0.000000	-0.480265	0.000000	0.000000	0.000000	-0.032314	0.013157	0.012225	0.000000	0.000000	2.000000	55.000000	0.000000
3700.513840	0.121806	0.559193	0.009646	81.936790	-18.964857	93.433563	-1.095674	0.000000	-0.480265	0.000000	0.000000	0.000000	-0.032314	0.013157	0.012225	0.000000	0.000000	2.000000	55.000000	0.000000
3700.517173	0.121806	0.559193	0.009646	81.917961	-19.113691	93.272484	-1.095674	0.000000	-0.480265	0.000000	0.000000	0.000000	-0.032314	0.013157	0.012225	0.000000	0.000000	2.000000	55.000000	0.000000
3700.520506	0.121806	0.559193	0.009646	81.917961	-19.113691	93.272484	-1.095674	0.000000	-0.480265	0.000000	0.000000	0.000000	-0.032314	0.013157	0.012225	0.000000	0.000000	2.000000	55.000000	0.000000
3700.523840	0.121633	0.559211	0.009709	81.917961	-19.113691	93.272484	-1.095674	0.000000	-0.480265	0.000000	0.000000	0.000000	-0.051845	0.005270	0.019032	0.000000	0.000000	2.000000	55.000000	0.000000
3700.527173	0.121633	0.559211	0.009709	81.903595	-19.222658	93.159966	-1.090288	0.000000	-0.482303	0.000000	0.000000	0.000000	-0.051845	0.005270	0.019032	0.000000	0.000000	2.000000	55.000000	0.000000
3700.530506	0.121633	0.559211	0.009709	81.903595	-19.222658	93.159966	-1.090288	0.000000	-0.482303	0.000000	0.000000	0.000000	-0.051845	0.005270	0.019032	0.000000	0.000000	2.000000	55.000000	0.000000
3700.533840	0.121633	0.559211	0.009709	81.903595	-19.222658	93.159966	-1.090288	0.000000	-0.482303	0.000000	0.000000	0.000000	-0.051845	0.005270	0.019032	0.000000	0.000000	2.000000	55.000000	0.000000
3700.537173	0.121323	0.559211	0.009790	81.903481	-19.277449	93.118843	-1.081647	0.000000	-0.485475	0.000000	0.000000	0.000000	-0.093097	-0.000005	0.024219	0.000000	0.000000	2.000000	55.000000	0.000000
3700.540506	0.121323	0.559211	0.009790	81.903481	-19.277449	93.118843	-1.081647	0.000000	-0.485475	0.000000	0.000000	0.000000	-0.093097	-0.000005	0.024219	0.000000	0.000000	2.000000	55.000000	0.000000
3700.543840	0.121323	0.559211	0.009790	81.903481	-19.277449	93.118843	-1.081647	0.000000	-0.485475	0.000000	0.000000	0.000000	-0.093097	-0.000005	0.024219	0.000000	0.000000	2.000000	55.000000	0.000000
3700.547173	0.121323	0.559211	0.009790	81.906090	-19.308775	93.106468	-1.066131	0.000000	-0.489511	0.000000	0.000000	0.000000	-0.093097	-0.000005	0.024219	0.000000	0.000000	2.000000	55.000000	0.000000
3700.550506	0.121185	0.559193	0.009808	81.906090	-19.308775	93.106468	-1.066131	0.000000	-0.489511	0.000000	0.000000	0.000000	-0.041245	-0.005279	0.005194	0.000000	0.000000	2.000000	55.000000	0.000000
3700.553840	0.121185	0.559193	0.009808	81.906090	-19.308775	93.106468	-1.066131	0.000000	-0.489511	0.000000	0.000000	0.000000	-0.041245	-0.005279	0.005194	0.000000	0.000000	2.000000	55.000000	0.000000
3700.557173	0.121185	0.559193	0.009808	81.907791	-19.347942	93.084473	-1.066131	0.000000	-0.489511	0.000000	0.000000	0.000000	-0.041245	-0.005279	0.005194	0.000000	0.000000	2.000000	55.000000	0.000000
3700.560506	0.121185	0.559193	0.009808	81.907791	-19.347942	93.084473	-1.066131	0.000000	-0.489511	0.000000	0.000000	0.000000	-0.041245	-0.005279	0.005194	0.000000	0.000000	2.000000	55.000000	0.000000
3700.563840	0.120999	0.559158	0.009819	81.907791	-19.347942	93.084473	-1.066131	0.000000	-0.489511	0.000000	0.000000	0.000000	-0.055883	-0.010514	0.003461	0.000000	0.000000	2.000000	55.000000	0.000000
3700.567173	0.120839	0.559141	0.009842	81.912086	-19.399359	93.050102	-1.059257	0.000000	-0.490377	0.000000	0.000000	0.000000	-0.047892	-0.005255	0.006886	0.000000	0.000000	2.000000	55.000000	0.000000
3700.570506	0.120839	0.559141	0.009842	81.912086	-19.399359	93.050102	-1.059257	0.000000	-0.490377	0.000000	0.000000	0.000000	-0.047892	-0.005255	0.006886	0.000000	0.000000	2.000000	55.000000	0.000000
3700.573840	0.120839	0.559141	0.009842	81.912086	-19.399359	93.050102	-1.059257	0.000000	-0.490377	0.000000	0.000000	0.000000	-0.047892	-0.005255	0.006886	0.000000	0.000000	2.000000	55.000000	0.000000
3700.577173	0.120839	0.559141	0.009842	81.915436	-19.458660	92.998108	-1.041960	0.000000	-0.492102	0.000000	0.000000	0.000000	-0.047892	-0.005255	0.006886	0.000000	0.000000	2.000000	55.000000	0.000000
3700.580506	0.120675	0.559106	0.009848	81.915436	-19.458660	92.998108	-1.041960	0.000000	-0.492102	0.000000	0.000000	0.000000	-0.049232	-0.010508	0.001699	0.000000	0.000000	2.000000	55.000000	0.000000
3700.583840	0.120675	0.559106	0.009848	81.915436	-19.458660	92.998108	-1.041960	0.000000	-0.492102	0.000000	0.000000	0.000000	-0.049232	-0.010508	0.001699	0.000000	0.000000	2.000000	55.000000	0.000000
3700.587173	0.120675	0.559106	0.009848	81.915947	-19.580055	92.884102	-1.041960	0.000000	-0.492102	0.000000	0.000000	0.000000	-0.049232	-0.010508	0.001699	0.000000	0.000000	2.000000	55.000000	0.000000
3700.590506	0.120675	0.559106	0.009848	81.915947	-19.580055	92.884102	-1.041960	0.000000	-0.492102	0.000000	0.000000	0.000000	-0.049232	-0.010508	0.001699	0.000000	0.000000	2.000000	55.000000	0.000000
3700.593840	0.120484	0.559053	0.009842	81.915947	-19.580055	92.884102	-1.041960	0.000000	-0.492102	0.000000	0.000000	0.000000	-0.057213	-0.015777	-0.001773	0.000000	0.000000	2.000000	55.000000	0.000000
3700.597173	0.120484	0.559053	0.009842	81.909149	-19.763954	92.693710	-1.033755	0.000000	-0.492385	0.000000	0.000000	0.000000	-0.057213	-0.015777	-0.001773	0.000000	0.000000	2.000000	55.000000	0.000000
3700.600506	0.120484	0.559053	0.009842	81.909149	-19.763954	92.693710	-1.033755	0.000000	-0.492385	0.000000	0.000000	0.000000	-0.057213	-0.015777	-0.001773	0.000000	0.000000	2.000000	55.000000	0.000000
3700.603840	0.120484	0.559053	0.009842	81.909149	-19.763954	92.693710	-1.033755	0.000000	-0.492385	0.000000	0.000000	0.000000	-0.057213	-0.015777	-0.001773	0.000000	0.000000	2.000000	55.000000	0.000000
3700.607173	0.120088	0.558913	0.009863	81.891090	-20.078981	92.348526	-1.024220	0.000000	-0.492089	0.000000	0.000000	0.000000	-0.118899	-0.042084	0.006489	0.000000	0.000000	2.000000	55.000000	0.000000
3700.610506	0.120088	0.558913	0.009863	81.891090	-20.078981	92.348526	-1.024220	0.000000	-0.492089	0.000000	0.000000	0.000000	-0.118899	-0.042084	0.006489	0.000000	0.000000	2.000000	55.000000	0.000000
3700.613840	0.120088	0.558913	0.009863	81.891090	-20.078981	92.348526	-1.024220	0.000000	-0.492089	0.000000	0.000000	0.000000	-0.118899	-0.042084	0.006489	0.000000	0.000000	2.000000	55.000000	0.000000
3700.617173	0.119872	0.558817	0.009851	81.866074	-20.484529	91.897926	-1.004403	0.000000	-0.493171	0.000000	0.000000	0.000000	-0.064764	-0.028939	-0.003708	0.000000	0.000000	2.000000	55.000000	0.000000
3700.620506	0.119872	0.558817	0.009851	81.866074	-20.484529	91.897926	-1.004403	0.000000	-0.493171	0.000000	0.000000	0.000000	-0.064764	-0.028939	-0.003708	0.000000	0.000000	2.000000	55.000000	0.000000
3700.623840	0.119872	0.558817	0.009851	81.866074	-20.484529	91.897926	-1.004403	0.000000	-0.493171	0.000000	0.000000	0.000000	-0.064764	-0.028939	-0.003708	0.000000	0.000000	2.000000	55.000000	0.000000
3700.627173	0.119872	0.558817	0.009851	81.844376	-20.854294	91.487396	-0.993609	0.000000	-0.492553	0.000000	0.000000	0.000000	-0.064764	-0.028939	-0.003708	0.000000	0.000000	2.000000	55.000000	0.000000
3700.630506	0.119640	0.558711	0.009867	81.844376	-20.854294	91.487396	-0.993609	0.000000	-0.492553	0.000000	0.000000	0.000000	-0.069666	-0.031556	0.004748	0.000000	0.000000	2.000000	55.000000	0.000000
3700.633840	0.119640	0.558711	0.009867	81.844376	-20.854294	91.487396	-0.993609	0.000000	-0.492553	0.000000	0.000000	0.000000	-0.069666	-0.031556	0.004748	0.000000	0.000000	2.000000	55.000000	0.000000
3700.637173	0.119640	0.558711	0.009867	81.834557	-21.123829	91.199722	-0.993609	0.000000	-0.492553	0.000000	0.000000	0.000000	-0.069666	-0.031556	0.004748	0.000000	0.000000	2.000000	55.000000	0.000000
3700.640506	0.119640	0.558711	0.009867	81.834557	-21.123829	91.199722	-0.993609	0.000000	-0.492553	0.000000	0.000000	0.000000	-0.069666	-0.031556	0.004748	0.000000	0.000000	2.000000	55.000000	0.000000
3700.643840	0.119420	0.558597	0.009837	81.834557	-21.123829	91.199722	-0.993609	0.000000	-0.492553	0.000000	0.000000	0.000000	-0.066076	-0.034163	-0.008965	0.000000	0.000000	2.000000	55.000000	0.000000
3700.647173	0.119420	0.558597	0.009837	81.845192	-21.256775	91.076340	-0.981998	0.000000	-0.493344	0.000000	0.000000	0.000000	-0.066076	-0.034163	-0.008965	0.000000	0.000000	2.000000	55.000000	0.000000
3700.650506	0.119420	0.558597	0.009837	81.845192	-21.256775	91.076340	-0.981998	0.000000	-0.493344	0.000000	0.000000	0.000000	-0.066076	-0.034163	-0.008965	0.000000	0.000000	2.000000	55.000000	0.000000
3700.653840	0.119420	0.558597	0.009837	81.845192	-21.256775	91.076340	-0.981998	0.000000	-0.493344	0.000000	0.000000	0.000000	-0.066076	-0.034163	-0.008965	0.000000	0.000000	2.000000	55.000000	0.000000
3700.657173	0.119155	0.558396	0.009726	81.857895	-21.331303	91.012054	-0.970985	0.000000	-0.491850	0.000000	0.000000	0.000000	-0.079328	-0.060362	-0.033224	0.000000	0.000000	2.000000	55.000000	0.000000
3700.660506	0.119155	0.558396	0.009726	81.857895	-21.331303	91.012054	-0.970985	0.000000	-0.491850	0.000000	0.000000	0.000000	-0.079328	-0.060362	-0.033224	0.000000	0.000000	2.000000	55.000000	0.000000
3700.663840	0.119155	0.558396	0.009726	81.857895	-21.331303	91.012054	-0.970985	0.000000	-0.491850	0.000000	0.000000	0.000000	-0.079328	-0.060362	-0.033224	0.000000	0.000000	2.000000	55.000000	0.000000
3700.667173	0.119155	0.558396	0.009726	81.873123	-21.410675	90.934608	-0.957764	0.000000	-0.486313	0.000000	0.000000	0.000000	-0.079328	-0.060362	-0.033224	0.000000	0.000000	2.000000	55.000000	0.000000
3700.670506	0.119111	0.558309	0.009645	81.873123	-21.410675	90.934608	-0.957764	0.000000	-0.486313	0.000000	0.000000	0.000000	-0.013264	-0.026233	-0.024227	0.000000	0.000000	2.000000	55.000000	0.000000
3700.673840	0.119111	0.558309	0.009645	81.873123	-21.410675	90.934608	-0.957764	0.000000	-0.486313	0.000000	0.000000	0.000000	-0.013264	-0.026233	-0.024227	0.000000	0.000000	2.000000	55.000000	0.000000
3700.677173	0.119123	0.558213	0.009508	81.885864	-21.469324	90.869873	-0.957764	0.000000	-0.486313	0.000000	0.000000	0.000000	0.003621	-0.028803	-0.041300	0.000000	0.000000	2.000000	55.000000	0.000000
3700.680506	0.119123	0.558213	0.009508	81.885864	-21.469324	90.869873	-0.957764	0.000000	-0.486313	0.000000	0.000000	0.000000	0.003621	-0.028803	-0.041300	0.000000	0.000000	2.000000	55.000000	0.000000
3700.683840	0.119123	0.558213	0.009508	81.885864	-21.469324	90.869873	-0.957764	0.000000	-0.486313	0.000000	0.000000	0.000000	0.003621	-0.028803	-0.041300	0.000000	0.000000	2.000000	55.000000	0.000000
3700.687173	0.119123	0.558213	0.009508	81.896034	-21.509893	90.817940	-0.956157	0.000000	-0.475392	0.000000	0.000000	0.000000	0.003621	-0.028803	-0.041300	0.000000	0.000000	2.000000	55.000000	0.000000
3700.690506	0.119188	0.558152	0.009393	81.896034	-21.509893	90.817940	-0.956157	0.000000	-0.475392	0.000000	0.000000	0.000000	0.019549	-0.018325	-0.034327	0.000000	0.000000	2.000000	55.000000	0.000000
3700.693840	0.119188	0.558152	0.009393	81.896034	-21.509893	90.817940	-0.956157	0.000000	-0.475392	0.000000	0.000000	0.000000	0.019549	-0.018325	-0.034327	0.000000	0.000000	2.000000	55.000000	0.000000
3700.697173	0.119188	0.558152	0.009393	81.906143	-21.547789	90.765892	-0.956157	0.000000	-0.475392	0.000000	0.000000	0.000000	0.019549	-0.018325	-0.034327	0.000000	0.000000	2.000000	55.000000	0.000000
3700.700506	0.119188	0.558152	0.009393	81.906143	-21.547789	90.765892	-0.956157	0.000000	-0.475392	0.000000	0.000000	0.000000	0.019549	-0.018325	-0.034327	0.000000	0.000000	2.000000	55.000000	0.000000
3700.703840	0.119308	0.558099	0.009308	81.906143	-21.547789	90.765892	-0.956157	0.000000	-0.475392	0.000000	0.000000	0.000000	0.035886	-0.015726	-0.025753	0.000000	0.000000	2.000000	55.000000	0.000000
3700.707173	0.119308	0.558099	0.009308	81.913765	-21.570227	90.726753	-0.959415	0.000000	-0.469670	0.000000	0.000000	0.000000	0.035886	-0.015726	-0.025753	0.000000	0.000000	2.000000	55.000000	0.000000
3700.710506	0.119308	0.558099	0.009308	81.913765	-21.570227	90.726753	-0.959415	0.000000	-0.469670	0.000000	0.000000	0.000000	0.035886	-0.015726	-0.025753	0.000000	0.000000	2.000000	55.000000	0.000000
3700.713840	0.119308	0.558099	0.009308	81.913765	-21.570227	90.726753	-0.959415	0.000000	-0.469670	0.000000	0.000000	0.000000	0.035886	-0.015726	-0.025753	0.000000	0.000000	2.000000	55.000000	0.000000
3700.717173	0.119514	0.557977	0.009192	81.921364	-21.595467	90.687500	-0.965396	0.000000	-0.465378	0.000000	0.000000	0.000000	0.061934	-0.036739	-0.034558	0.000000	0.000000	2.000000	55.000000	0.000000
3700.720506	0.119514	0.557977	0.009192	81.921364	-21.595467	90.687500	-0.965396	0.000000	-0.465378	0.000000	0.000000	0.000000	0.061934	-0.036739	-0.034558	0.000000	0.000000	2.000000	55.000000	0.000000
3700.723840	0.119514	0.557977	0.009192	81.921364	-21.595467	90.687500	-0.965396	0.000000	-0.465378	0.000000	0.000000	0.000000	0.061934	-0.036739	-0.034558	0.000000	0.000000	2.000000	55.000000	0.000000
3700.727173	0.119514	0.557977	0.009192	81.931480	-21.636444	90.635117	-0.975718	0.000000	-0.459619	0.000000	0.000000	0.000000	0.061934	-0.036739	-0.034558	0.000000	0.000000	2.000000	55.000000	0.000000
3700.730506	0.119625	0.557880	0.009163	81.931480	-21.636444	90.635117	-0.975718	0.000000	-0.459619	0.000000	0.000000	0.000000	0.033107	-0.028905	-0.008906	0.000000	0.000000	2.000000	55.000000	0.000000
3700.733840	0.119625	0.557880	0.009163	81.931480	-21.636444	90.635117	-0.975718	0.000000	-0.459619	0.000000	0.000000	0.000000	0.033107	-0.028905	-0.008906	0.000000	0.000000	2.000000	55.000000	0.000000
3700.737173	0.119625	0.557880	0.009163	81.941582	-21.674856	90.582565	-0.975718	0.000000	-0.459619	0.000000	0.000000	0.000000	0.033107	-0.028905	-0.008906	0.000000	0.000000	2.000000	55.000000	0.000000
3700.740506	0.119625	0.557880	0.009163	81.941582	-21.674856	90.582565	-0.975718	0.000000	-0.459619	0.000000	0.000000	0.000000	0.033107	-0.028905	-0.008906	0.000000	0.000000	2.000000	55.000000	0.000000
3700.743840	0.119714	0.557758	0.009144	81.941582	-21.674856	90.582565	-0.975718	0.000000	-0.459619	0.000000	0.000000	0.000000	0.026873	-0.036813	-0.005618	0.000000	0.000000	2.000000	55.000000	0.000000
3700.747173	0.119714	0.557758	0.009144	81.954285	-21.731911	90.516777	-0.981236	0.000000	-0.458134	0.000000	0.000000	0.000000	0.026873	-0.036813	-0.005618	0.000000	0.000000	2.000000	55.000000	0.000000
3700.750506	0.119714	0.557758	0.009144	81.954285	-21.731911	90.516777	-0.981236	0.000000	-0.458134	0.000000	0.000000	0.000000	0.026873	-0.036813	-0.005618	0.000000	0.000000	2.000000	55.000000	0.000000
3700.753840	0.119714	0.557758	0.009144	81.954285	-21.731911	90.516777	-0.981236	0.000000	-0.458134	0.000000	0.000000	0.000000	0.026873	-0.036813	-0.005618	0.000000	0.000000	2.000000	55.000000	0.000000
3700.757173	0.119899	0.557504	0.009129	81.969398	-21.796791	90.437454	-0.985715	0.000000	-0.457198	0.000000	0.000000	0.000000	0.055480	-0.076259	-0.004493	0.000000	0.000000	2.000000	55.000000	0.000000
3700.760506	0.119899	0.557504	0.009129	81.969398	-21.796791	90.437454	-0.985715	0.000000	-0.457198	0.000000	0.000000	0.000000	0.055480	-0.076259	-0.004493	0.000000	0.000000	2.000000	55.000000	0.000000
3700.763840	0.119899	0.557504	0.009129	81.969398	-21.796791	90.437454	-0.985715	0.000000	-0.457198	0.000000	0.000000	0.000000	0.055480	-0.076259	-0.004493	0.000000	0.000000	2.000000	55.000000	0.000000
3700.767173	0.119899	0.557504	0.009129	81.982025	-21.848835	90.371178	-0.994961	0.000000	-0.456449	0.000000	0.000000	0.000000	0.055480	-0.076259	-0.004493	0.000000	0.000000	2.000000	55.000000	0.000000
3700.770506	0.120039	0.557372	0.009121	81.982025	-21.848835	90.371178	-0.994961	0.000000	-0.456449	0.000000	0.000000	0.000000	0.041893	-0.039454	-0.002296	0.000000	0.000000	2.000000	55.000000	0.000000
3700.773840	0.120039	0.557372	0.009121	81.982025	-21.848835	90.371178	-0.994961	0.000000	-0.456449	0.000000	0.000000	0.000000	0.041893	-0.039454	-0.002296	0.000000	0.000000	2.000000	55.000000	0.000000
3700.777173	0.120039	0.557372	0.009121	81.995605	-21.896210	90.314034	-0.994961	0.000000	-0.456449	0.000000	0.000000	0.000000	0.041893	-0.039454	-0.002296	0.000000	0.000000	2.000000	55.000000	0.000000
3700.780506	0.120039	0.557372	0.009121	81.995605	-21.896210	90.314034	-0.994961	0.000000	-0.456449	0.000000	0.000000	0.000000	0.041893	-0.039454	-0.002296	0.000000	0.000000	2.000000	55.000000	0.000000
3700.783840	0.120112	0.557240	0.009131	81.995605	-21.896210	90.314034	-0.994961	0.000000	-0.456449	0.000000	0.000000	0.000000	0.021967	-0.039467	0.002814	0.000000	0.000000	2.000000	55.000000	0.000000
3700.787173	0.120112	0.557240	0.009131	82.008171	-21.956823	90.247314	-1.001944	0.000000	-0.456066	0.000000	0.000000	0.000000	0.021967	-0.039467	0.002814	0.000000	0.000000	2.000000	55.000000	0.000000
3700.790506	0.120112	0.557240	0.009131	82.008171	-21.956823	90.247314	-1.001944	0.000000	-0.456066	0.000000	0.000000	0.000000	0.021967	-0.039467	0.002814	0.000000	0.000000	2.000000	55.000000	0.000000
3700.793840	0.120112	0.557240	0.009131	82.008171	-21.956823	90.247314	-1.001944	0.000000	-0.456066	0.000000	0.000000	0.000000	0.021967	-0.039467	0.002814	0.000000	0.000000	2.000000	55.000000	0.000000
3700.797173	0.120192	0.556977	0.009166	82.020805	-22.020399	90.180412	-1.005605	0.000000	-0.456535	0.000000	0.000000	0.000000	0.024007	-0.078921	0.010724	0.000000	0.000000	2.000000	55.000000	0.000000
3700.800506	0.120192	0.556977	0.009166	82.020805	-22.020399	90.180412	-1.005605	0.000000	-0.456535	0.000000	0.000000	0.000000	0.024007	-0.078921	0.010724	0.000000	0.000000	2.000000	55.000000	0.000000
3700.803840	0.120192	0.556977	0.009166	82.020805	-22.020399	90.180412	-1.005605	0.000000	-0.456535	0.000000	0.000000	0.000000	0.024007	-0.078921	0.010724	0.000000	0.000000	2.000000	55.000000	0.000000
3700.807173	0.120192	0.556977	0.009166	82.033363	-22.089560	90.113297	-1.009606	0.000000	-0.458323	0.000000	0.000000	0.000000	0.024007	-0.078921	0.010724	0.000000	0.000000	2.000000	55.000000	0.000000
3700.810506	0.120166	0.556837	0.009159	82.033363	-22.089560	90.113297	-1.009606	0.000000	-0.458323	0.000000	0.000000	0.000000	-0.007689	-0.042033	-0.002357	0.000000	0.000000	2.000000	55.000000	0.000000
3700.813840	0.120166	0.556837	0.009159	82.033363	-22.089560	90.113297	-1.009606	0.000000	-0.458323	0.000000	0.000000	0.000000	-0.007689	-0.042033	-0.002357	0.000000	0.000000	2.000000	55.000000	0.000000
3700.817173	0.120166	0.556837	0.009159	82.048431	-22.169615	90.032455	-1.009606	0.000000	-0.458323	0.000000	0.000000	0.000000	-0.007689	-0.042033	-0.002357	0.000000	0.000000	2.000000	55.000000	0.000000
3700.820506	0.120166	0.556837	0.009159	82.048431	-22.169615	90.032455	-1.009606	0.000000	-0.458323	0.000000	0.000000	0.000000	-0.007689	-0.042033	-0.002357	0.000000	0.000000	2.000000	55.000000	0.000000
3700.823840	0.120163	0.556697	0.009145	82.048431	-22.169615	90.032455	-1.009606	0.000000	-0.458323	0.000000	0.000000	0.000000	-0.001053	-0.042017	-0.004080	0.000000	0.000000	2.000000	55.000000	0.000000
3700.827173	0.120163	0.556697	0.009145	82.063530	-22.249962	89.951332	-1.008325	0.000000	-0.457930	0.000000	0.000000	0.000000	-0.001053	-0.042017	-0.004080	0.000000	0.000000	2.000000	55.000000	0.000000
3700.830506	0.120163	0.556697	0.009145	82.063530	-22.249962	89.951332	-1.008325	0.000000	-0.457930	0.000000	0.000000	0.000000	-0.001053	-0.042017	-0.004080	0.000000	0.000000	2.000000	55.000000	0.000000
3700.833840	0.120163	0.556697	0.009145	82.063530	-22.249962	89.951332	-1.008325	0.000000	-0.457930	0.000000	0.000000	0.000000	-0.001053	-0.042017	-0.004080	0.000000	0.000000	2.000000	55.000000	0.000000
3700.837173	0.120150	0.556426	0.009095	82.078583	-22.330669	89.869858	-1.008149	0.000000	-0.457250	0.000000	0.000000	0.000000	-0.003859	-0.081349	-0.014977	0.000000	0.000000	2.000000	55.000000	0.000000
3700.840506	0.120150	0.556426	0.009095	82.078583	-22.330669	89.869858	-1.008149	0.000000	-0.457250	0.000000	0.000000	0.000000	-0.003859	-0.081349	-0.014977	0.000000	0.000000	2.000000	55.000000	0.000000
3700.843840	0.120150	0.556426	0.009095	82.078583	-22.330669	89.869858	-1.008149	0.000000	-0.457250	0.000000	0.000000	0.000000	-0.003859	-0.081349	-0.014977	0.000000	0.000000	2.000000	55.000000	0.000000
3700.847173	0.120150	0.556426	0.009095	82.089394	-22.386692	89.813065	-1.007506	0.000000	-0.454754	0.000000	0.000000	0.000000	-0.003859	-0.081349	-0.014977	0.000000	0.000000	2.000000	55.000000	0.000000
3700.850506	0.120150	0.556330	0.009093	82.089394	-22.386692	89.813065	-1.007506	0.000000	-0.454754	0.000000	0.000000	0.000000	-0.000124	-0.028901	-0.000483	0.000000	0.000000	2.000000	55.000000	0.000000
3700.853840	0.120150	0.556330	0.009093	82.089394	-22.386692	89.813065	-1.007506	0.000000	-0.454754	0.000000	0.000000	0.000000	-0.000124	-0.028901	-0.000483	0.000000	0.000000	2.000000	55.000000	0.000000
3700.857173	0.120150	0.556330	0.009093	82.085716	-22.366423	89.830574	-1.007506	0.000000	-0.454754	0.000000	0.000000	0.000000	-0.000124	-0.028901	-0.000483	0.000000	0.000000	2.000000	55.000000	0.000000
3700.860506	0.120150	0.556330	0.009093	82.085716	-22.366423	89.830574	-1.007506	0.000000	-0.454754	0.000000	0.000000	0.000000	-0.000124	-0.028901	-0.000483	0.000000	0.000000	2.000000	55.000000	0.000000
3700.863840	0.120143	0.556242	0.009069	82.085716	-22.366423	89.830574	-1.007506	0.000000	-0.454754	0.000000	0.000000	0.000000	-0.001872	-0.026225	-0.007268	0.000000	0.000000	2.000000	55.000000	0.000000
3700.867173	0.120143	0.556242	0.009069	82.075386	-22.290970	89.904778	-1.007486	0.000000	-0.454673	0.000000	0.000000	0.000000	-0.001872	-0.026225	-0.007268	0.000000	0.000000	2.000000	55.000000	0.000000
3700.870506	0.120143	0.556242	0.009069	82.075386	-22.290970	89.904778	-1.007486	0.000000	-0.454673	0.000000	0.000000	0.000000	-0.001872	-0.026225	-0.007268	0.000000	0.000000	2.000000	55.000000	0.000000
3700.873840	0.120143	0.556242	0.009069	82.075386	-22.290970	89.904778	-1.007486	0.000000	-0.454673	0.000000	0.000000	0.000000	-0.001872	-0.026225	-0.007268	0.000000	0.000000	2.000000	55.000000	0.000000
3700.877173	0.120106	0.556198	0.009199	82.055817	-22.172413	90.030518	-1.007174	0.000000	-0.453462	0.000000	0.000000	0.000000	-0.011193	-0.013360	0.039026	0.000000	0.000000	2.000000	55.000000	0.000000
3700.880506	0.120106	0.556198	0.009199	82.055817	-22.172413	90.030518	-1.007174	0.000000	-0.453462	0.000000	0.000000	0.000000	-0.011193	-0.013360	0.039026	0.000000	0.000000	2.000000	55.000000	0.000000
3700.883840	0.120106	0.556198	0.009199	82.055817	-22.172413	90.030518	-1.007174	0.000000	-0.453462	0.000000	0.000000	0.000000	-0.011193	-0.013360	0.039026	0.000000	0.000000	2.000000	55.000000	0.000000
3700.887173	0.120106	0.556198	0.009199	82.043915	-22.108667	90.102211	-1.005308	0.000000	-0.459966	0.000000	0.000000	0.000000	-0.011193	-0.013360	0.039026	0.000000	0.000000	2.000000	55.000000	0.000000
3700.890506	0.120032	0.556224	0.009279	82.043915	-22.108667	90.102211	-1.005308	0.000000	-0.459966	0.000000	0.000000	0.000000	-0.022144	0.007761	0.024032	0.000000	0.000000	2.000000	55.000000	0.000000
3700.893840	0.120032	0.556224	0.009279	82.043915	-22.108667	90.102211	-1.005308	0.000000	-0.459966	0.000000	0.000000	0.000000	-0.022144	0.007761	0.024032	0.000000	0.000000	2.000000	55.000000	0.000000
3700.897173	0.120032	0.556224	0.009279	82.038902	-22.090204	90.129158	-1.005308	0.000000	-0.459966	0.000000	0.000000	0.000000	-0.022144	0.007761	0.024032	0.000000	0.000000	2.000000	55.000000	0.000000
3700.900506	0.120032	0.556224	0.009279	82.038902	-22.090204	90.129158	-1.005308	0.000000	-0.459966	0.000000	0.000000	0.000000	-0.022144	0.007761	0.024032	0.000000	0.000000	2.000000	55.000000	0.000000
3700.903840	0.119986	0.556241	0.009376	82.038902	-22.090204	90.129158	-1.005308	0.000000	-0.459966	0.000000	0.000000	0.000000	-0.013765	0.005073	0.029098	0.000000	0.000000	2.000000	55.000000	0.000000
3700.907173	0.119986	0.556241	0.009376	82.036369	-22.087761	90.142601	-1.001617	0.000000	-0.463971	0.000000	0.000000	0.000000	-0.013765	0.005073	0.029098	0.000000	0.000000	2.000000	55.000000	0.000000
3700.910506	0.119986	0.556241	0.009376	82.036369	-22.087761	90.142601	-1.001617	0.000000	-0.463971	0.000000	0.000000	0.000000	-0.013765	0.005073	0.029098	0.000000	0.000000	2.000000	55.000000	0.000000
3700.913840	0.119986	0.556241	0.009376	82.036369	-22.087761	90.142601	-1.001617	0.000000	-0.463971	0.000000	0.000000	0.000000	-0.013765	0.005073	0.029098	0.000000	0.000000	2.000000	55.000000	0.000000
3700.917173	0.119880	0.556249	0.009513	82.033905	-22.079922	90.156029	-0.999323	0.000000	-0.468821	0.000000	0.000000	0.000000	-0.031971	0.002411	0.040997	0.000000	0.000000	2.000000	55.000000	0.000000
3700.920506	0.119880	0.556249	0.009513	82.033905	-22.079922	90.156029	-0.999323	0.000000	-0.468821	0.000000	0.000000	0.000000	-0.031971	0.002411	0.040997	0.000000	0.000000	2.000000	55.000000	0.000000
3700.923840	0.119880	0.556249	0.009513	82.033905	-22.079922	90.156029	-0.999323	0.000000	-0.468821	0.000000	0.000000	0.000000	-0.031971	0.002411	0.040997	0.000000	0.000000	2.000000	55.000000	0.000000
3700.927173	0.119880	0.556249	0.009513	82.033882	-22.085333	90.156052	-0.993995	0.000000	-0.475654	0.000000	0.000000	0.000000	-0.031971	0.002411	0.040997	0.000000	0.000000	2.000000	55.000000	0.000000
3700.930506	0.119869	0.556231	0.009564	82.033882	-22.085333	90.156052	-0.993995	0.000000	-0.475654	0.000000	0.000000	0.000000	-0.003166	-0.005349	0.015264	0.000000	0.000000	2.000000	55.000000	0.000000
3700.933840	0.119869	0.556231	0.009564	82.033882	-22.085333	90.156052	-0.993995	0.000000	-0.475654	0.000000	0.000000	0.000000	-0.003166	-0.005349	0.015264	0.000000	0.000000	2.000000	55.000000	0.000000
3700.937173	0.119869	0.556231	0.009564	82.036392	-22.101358	90.142609	-0.993995	0.000000	-0.475654	0.000000	0.000000	0.000000	-0.003166	-0.005349	0.015264	0.000000	0.000000	2.000000	55.000000	0.000000
3700.940506	0.119869	0.556231	0.009564	82.036392	-22.101358	90.142609	-0.993995	0.000000	-0.475654	0.000000	0.000000	0.000000	-0.003166	-0.005349	0.015264	0.000000	0.000000	2.000000	55.000000	0.000000
3700.943840	0.119849	0.556204	0.009575	82.036392	-22.101358	90.142609	-0.993995	0.000000	-0.475654	0.000000	0.000000	0.000000	-0.006243	-0.007913	0.003279	0.000000	0.000000	2.000000	55.000000	0.000000
3700.947173	0.119849	0.556204	0.009575	82.038902	-22.117374	90.129166	-0.993467	0.000000	-0.478198	0.000000	0.000000	0.000000	-0.006243	-0.007913	0.003279	0.000000	0.000000	2.000000	55.000000	0.000000
3700.950506	0.119849	0.556204	0.009575	82.038902	-22.117374	90.129166	-0.993467	0.000000	-0.478198	0.000000	0.000000	0.000000	-0.006243	-0.007913	0.003279	0.000000	0.000000	2.000000	55.000000	0.000000
3700.953840	0.119849	0.556204	0.009575	82.038902	-22.117374	90.129166	-0.993467	0.000000	-0.478198	0.000000	0.000000	0.000000	-0.006243	-0.007913	0.003279	0.000000	0.000000	2.000000	55.000000	0.000000
3700.957173	0.119835	0.556152	0.009523	82.043915	-22.141335	90.102234	-0.992427	0.000000	-0.478745	0.000000	0.000000	0.000000	-0.004010	-0.015647	-0.015622	0.000000	0.000000	2.000000	55.000000	0.000000
3700.960506	0.119835	0.556152	0.009523	82.043915	-22.141335	90.102234	-0.992427	0.000000	-0.478745	0.000000	0.000000	0.000000	-0.004010	-0.015647	-0.015622	0.000000	0.000000	2.000000	55.000000	0.000000
3700.963840	0.119835	0.556152	0.009523	82.043915	-22.141335	90.102234	-0.992427	0.000000	-0.478745	0.000000	0.000000	0.000000	-0.004010	-0.015647	-0.015622	0.000000	0.000000	2.000000	55.000000	0.000000
3700.967173	0.119835	0.556152	0.009523	82.051468	-22.181383	90.061790	-0.991758	0.000000	-0.476141	0.000000	0.000000	0.000000	-0.004010	-0.015647	-0.015622	0.000000	0.000000	2.000000	55.000000	0.000000
3700.970506	0.119822	0.556100	0.009471	82.051468	-22.181383	90.061790	-0.991758	0.000000	-0.476141	0.000000	0.000000	0.000000	-0.004013	-0.015656	-0.015624	0.000000	0.000000	2.000000	55.000000	0.000000
3700.973840	0.119822	0.556100	0.009471	82.051468	-22.181383	90.061790	-0.991758	0.000000	-0.476141	0.000000	0.000000	0.000000	-0.004013	-0.015656	-0.015624	0.000000	0.000000	2.000000	55.000000	0.000000
3700.977173	0.119822	0.556100	0.009471	82.056511	-22.205420	90.034798	-0.991758	0.000000	-0.476141	0.000000	0.000000	0.000000	-0.004013	-0.015656	-0.015624	0.000000	0.000000	2.000000	55.000000	0.000000
3700.980506	0.119822	0.556100	0.009471	82.056511	-22.205420	90.034798	-0.991758	0.000000	-0.476141	0.000000	0.000000	0.000000	-0.004013	-0.015656	-0.015624	0.000000	0.000000	2.000000	55.000000	0.000000
3700.983840	0.119829	0.556074	0.009408	82.056511	-22.205420	90.034798	-0.991758	0.000000	-0.476141	0.000000	0.000000	0.000000	0.002229	-0.007756	-0.018903	0.000000	0.000000	2.000000	55.000000	0.000000
3700.987173	0.119829	0.556074	0.009408	82.061501	-22.229473	90.007751	-0.991090	0.000000	-0.473537	0.000000	0.000000	0.000000	0.002229	-0.007756	-0.018903	0.000000	0.000000	2.000000	55.000000	0.000000
3700.990506	0.119829	0.556074	0.009408	82.061501	-22.229473	90.007751	-0.991090	0.000000	-0.473537	0.000000	0.000000	0.000000	0.002229	-0.007756	-0.018903	0.000000	0.000000	2.000000	55.000000	0.000000
3700.993840	0.119829	0.556074	0.009408	82.061501	-22.229473	90.007751	-0.991090	0.000000	-0.473537	0.000000	0.000000	0.000000	0.002229	-0.007756	-0.018903	0.000000	0.000000	2.000000	55.000000	0.000000
3700.997173	0.119844	0.556022	0.009282	82.066521	-22.253534	89.980690	-0.991461	0.000000	-0.470386	0.000000	0.000000	0.000000	0.004454	-0.015504	-0.037808	0.000000	0.000000	2.000000	55.000000	0.000000
3701.000506	0.119844	0.556022	0.009282	82.066521	-22.253534	89.980690	-0.991461	0.000000	-0.470386	0.000000	0.000000	0.000000	0.004454	-0.015504	-0.037808	0.000000	0.000000	2.000000	55.000000	0.000000
3701.003840	0.119844	0.556022	0.009282	82.066521	-22.253534	89.980690	-0.991461	0.000000	-0.470386	0.000000	0.000000	0.000000	0.004454	-0.015504	-0.037808	0.000000	0.000000	2.000000	55.000000	0.000000
3701.007173	0.119844	0.556022	0.009282	82.069077	-22.264208	89.967171	-0.992204	0.000000	-0.464085	0.000000	0.000000	0.000000	0.004454	-0.015504	-0.037808	0.000000	0.000000	2.000000	55.000000	0.000000
3701.010506	0.119856	0.556014	0.009236	82.069077	-22.264208	89.967171	-0.992204	0.000000	-0.464085	0.000000	0.000000	0.000000	0.003561	-0.002546	-0.013696	0.000000	0.000000	2.000000	55.000000	0.000000
3701.013840	0.119856	0.556014	0.009236	82.069077	-22.264208	89.967171	-0.992204	0.000000	-0.464085	0.000000	0.000000	0.000000	0.003561	-0.002546	-0.013696	0.000000	0.000000	2.000000	55.000000	0.000000
3701.017173	0.119856	0.556014	0.009236	82.071571	-22.274912	89.953621	-0.992204	0.000000	-0.464085	0.000000	0.000000	0.000000	0.003561	-0.002546	-0.013696	0.000000	0.000000	2.000000	55.000000	0.000000
3701.020506	0.119856	0.556014	0.009236	82.071571	-22.274912	89.953621	-0.992204	0.000000	-0.464085	0.000000	0.000000	0.000000	0.003561	-0.002546	-0.013696	0.000000	0.000000	2.000000	55.000000	0.000000
3701.023840	0.119862	0.556014	0.009168	82.071571	-22.274912	89.953621	-0.992204	0.000000	-0.464085	0.000000	0.000000	0.000000	0.001820	0.000139	-0.020475	0.000000	0.000000	2.000000	55.000000	0.000000
3701.027173	0.119862	0.556014	0.009168	82.074074	-22.288343	89.940079	-0.992797	0.000000	-0.461802	0.000000	0.000000	0.000000	0.001820	0.000139	-0.020475	0.000000	0.000000	2.000000	55.000000	0.000000
3701.030506	0.119862	0.556014	0.009168	82.074074	-22.288343	89.940079	-0.992797	0.000000	-0.461802	0.000000	0.000000	0.000000	0.001820	0.000139	-0.020475	0.000000	0.000000	2.000000	55.000000	0.000000
3701.033840	0.119862	0.556014	0.009168	82.074074	-22.288343	89.940079	-0.992797	0.000000	-0.461802	0.000000	0.000000	0.000000	0.001820	0.000139	-0.020475	0.000000	0.000000	2.000000	55.000000	0.000000
3701.037173	0.119836	0.556006	0.009065	82.076599	-22.301825	89.926460	-0.993100	0.000000	-0.458390	0.000000	0.000000	0.000000	-0.007905	-0.002421	-0.030759	0.000000	0.000000	2.000000	55.000000	0.000000
3701.040506	0.119836	0.556006	0.009065	82.076599	-22.301825	89.926460	-0.993100	0.000000	-0.458390	0.000000	0.000000	0.000000	-0.007905	-0.002421	-0.030759	0.000000	0.000000	2.000000	55.000000	0.000000
3701.043840	0.119836	0.556006	0.009065	82.076599	-22.301825	89.926460	-0.993100	0.000000	-0.458390	0.000000	0.000000	0.000000	-0.007905	-0.002421	-0.030759	0.000000	0.000000	2.000000	55.000000	0.000000
3701.047173	0.119836	0.556006	0.009065	82.081612	-22.328699	89.899330	-0.991783	0.000000	-0.453264	0.000000	0.000000	0.000000	-0.007905	-0.002421	-0.030759	0.000000	0.000000	2.000000	55.000000	0.000000
3701.050506	0.119809	0.555998	0.008963	82.081612	-22.328699	89.899330	-0.991783	0.000000	-0.453264	0.000000	0.000000	0.000000	-0.007905	-0.002406	-0.030761	0.000000	0.000000	2.000000	55.000000	0.000000
3701.053840	0.119809	0.555998	0.008963	82.081612	-22.328699	89.899330	-0.991783	0.000000	-0.453264	0.000000	0.000000	0.000000	-0.007905	-0.002406	-0.030761	0.000000	0.000000	2.000000	55.000000	0.000000
3701.057173	0.119809	0.555998	0.008963	82.086617	-22.355639	89.872131	-0.991783	0.000000	-0.453264	0.000000	0.000000	0.000000	-0.007905	-0.002406	-0.030761	0.000000	0.000000	2.000000	55.000000	0.000000
3701.060506	0.119809	0.555998	0.008963	82.086617	-22.355639	89.872131	-0.991783	0.000000	-0.453264	0.000000	0.000000	0.000000	-0.007905	-0.002406	-0.030761	0.000000	0.000000	2.000000	55.000000	0.000000
3701.063840	0.119790	0.555955	0.008888	82.086617	-22.355639	89.872131	-0.991783	0.000000	-0.453264	0.000000	0.000000	0.000000	-0.005760	-0.012955	-0.022416	0.000000	0.000000	2.000000	55.000000	0.000000
3701.067173	0.119790	0.555955	0.008888	82.094131	-22.393410	89.831238	-0.990465	0.000000	-0.448137	0.000000	0.000000	0.000000	-0.005760	-0.012955	-0.022416	0.000000	0.000000	2.000000	55.000000	0.000000
3701.070506	0.119790	0.555955	0.008888	82.094131	-22.393410	89.831238	-0.990465	0.000000	-0.448137	0.000000	0.000000	0.000000	-0.005760	-0.012955	-0.022416	0.000000	0.000000	2.000000	55.000000	0.000000
3701.073840	0.119790	0.555955	0.008888	82.094131	-22.393410	89.831238	-0.990465	0.000000	-0.448137	0.000000	0.000000	0.000000	-0.005760	-0.012955	-0.022416	0.000000	0.000000	2.000000	55.000000	0.000000
3701.077173	0.119772	0.555895	0.008728	82.099968	-22.422567	89.801620	-0.989505	0.000000	-0.444401	0.000000	0.000000	0.000000	-0.005292	-0.018046	-0.048111	0.000000	0.000000	2.000000	55.000000	0.000000
3701.080506	0.119772	0.555895	0.008728	82.099968	-22.422567	89.801620	-0.989505	0.000000	-0.444401	0.000000	0.000000	0.000000	-0.005292	-0.018046	-0.048111	0.000000	0.000000	2.000000	55.000000	0.000000
3701.083840	0.119772	0.555895	0.008728	82.099968	-22.422567	89.801620	-0.989505	0.000000	-0.444401	0.000000	0.000000	0.000000	-0.005292	-0.018046	-0.048111	0.000000	0.000000	2.000000	55.000000	0.000000
3701.087173	0.119772	0.555895	0.008728	82.105736	-22.454437	89.771912	-0.988623	0.000000	-0.436382	0.000000	0.000000	0.000000	-0.005292	-0.018046	-0.048111	0.000000	0.000000	2.000000	55.000000	0.000000
3701.090506	0.119737	0.555843	0.008681	82.105736	-22.454437	89.771912	-0.988623	0.000000	-0.436382	0.000000	0.000000	0.000000	-0.010655	-0.015640	-0.013937	0.000000	0.000000	2.000000	55.000000	0.000000
3701.093840	0.119737	0.555843	0.008681	82.105736	-22.454437	89.771912	-0.988623	0.000000	-0.436382	0.000000	0.000000	0.000000	-0.010655	-0.015640	-0.013937	0.000000	0.000000	2.000000	55.000000	0.000000
3701.097173	0.119737	0.555843	0.008681	82.110756	-22.481514	89.736633	-0.988623	0.000000	-0.436382	0.000000	0.000000	0.000000	-0.010655	-0.015640	-0.013937	0.000000	0.000000	2.000000	55.000000	0.000000
3701.100506	0.119737	0.555843	0.008681	82.110756	-22.481514	89.736633	-0.988623	0.000000	-0.436382	0.000000	0.000000	0.000000	-0.010655	-0.015640	-0.013937	0.000000	0.000000	2.000000	55.000000	0.000000
3701.103840	0.119707	0.555782	0.008657	82.110756	-22.481514	89.736633	-0.988623	0.000000	-0.436382	0.000000	0.000000	0.000000	-0.008913	-0.018305	-0.007160	0.000000	0.000000	2.000000	55.000000	0.000000
3701.107173	0.119707	0.555782	0.008657	82.116585	-22.513540	89.706810	-0.986847	0.000000	-0.434060	0.000000	0.000000	0.000000	-0.008913	-0.018305	-0.007160	0.000000	0.000000	2.000000	55.000000	0.000000
3701.110506	0.119707	0.555782	0.008657	82.116585	-22.513540	89.706810	-0.986847	0.000000	-0.434060	0.000000	0.000000	0.000000	-0.008913	-0.018305	-0.007160	0.000000	0.000000	2.000000	55.000000	0.000000
3701.113840	0.119707	0.555782	0.008657	82.116585	-22.513540	89.706810	-0.986847	0.000000	-0.434060	0.000000	0.000000	0.000000	-0.008913	-0.018305	-0.007160	0.000000	0.000000	2.000000	55.000000	0.000000
3701.117173	0.119657	0.555695	0.008644	82.121590	-22.546160	89.679390	-0.985362	0.000000	-0.432866	0.000000	0.000000	0.000000	-0.015144	-0.026178	-0.003895	0.000000	0.000000	2.000000	55.000000	0.000000
3701.120506	0.119657	0.555695	0.008644	82.121590	-22.546160	89.679390	-0.985362	0.000000	-0.432866	0.000000	0.000000	0.000000	-0.015144	-0.026178	-0.003895	0.000000	0.000000	2.000000	55.000000	0.000000
3701.123840	0.119657	0.555695	0.008644	82.121590	-22.546160	89.679390	-0.985362	0.000000	-0.432866	0.000000	0.000000	0.000000	-0.015144	-0.026178	-0.003895	0.000000	0.000000	2.000000	55.000000	0.000000
3701.127173	0.119632	0.555651	0.008638	82.126579	-22.576052	89.651947	-0.982838	0.000000	-0.432217	0.000000	0.000000	0.000000	-0.007572	-0.013092	-0.001950	0.000000	0.000000	2.000000	55.000000	0.000000
3701.130506	0.119632	0.555651	0.008638	82.126579	-22.576052	89.651947	-0.982838	0.000000	-0.432217	0.000000	0.000000	0.000000	-0.007572	-0.013092	-0.001950	0.000000	0.000000	2.000000	55.000000	0.000000
3701.133840	0.119632	0.555651	0.008638	82.126579	-22.576052	89.651947	-0.982838	0.000000	-0.432217	0.000000	0.000000	0.000000	-0.007572	-0.013092	-0.001950	0.000000	0.000000	2.000000	55.000000	0.000000
3701.137173	0.119632	0.555651	0.008638	82.128166	-22.583057	89.647179	-0.981576	0.000000	-0.431892	0.000000	0.000000	0.000000	-0.007572	-0.013092	-0.001950	0.000000	0.000000	2.000000	55.000000	0.000000
3701.140506	0.119600	0.555616	0.008609	82.128166	-22.583057	89.647179	-0.981576	0.000000	-0.431892	0.000000	0.000000	0.000000	-0.009313	-0.010422	-0.008731	0.000000	0.000000	2.000000	55.000000	0.000000
3701.143840	0.119600	0.555616	0.008609	82.128166	-22.583057	89.647179	-0.981576	0.000000	-0.431892	0.000000	0.000000	0.000000	-0.009313	-0.010422	-0.008731	0.000000	0.000000	2.000000	55.000000	0.000000
3701.147173	0.119600	0.555616	0.008609	82.126404	-22.567053	89.665253	-0.981576	0.000000	-0.431892	0.000000	0.000000	0.000000	-0.009313	-0.010422	-0.008731	0.000000	0.000000	2.000000	55.000000	0.000000
3701.150506	0.119600	0.555616	0.008609	82.126404	-22.567053	89.665253	-0.981576	0.000000	-0.431892	0.000000	0.000000	0.000000	-0.009313	-0.010422	-0.008731	0.000000	0.000000	2.000000	55.000000	0.000000
3701.153840	0.119575	0.555573	0.008602	82.126404	-22.567053	89.665253	-0.981576	0.000000	-0.431892	0.000000	0.000000	0.000000	-0.007575	-0.013089	-0.001953	0.000000	0.000000	2.000000	55.000000	0.000000
3701.157173	0.119575	0.555573	0.008602	82.121216	-22.525417	89.705956	-0.980024	0.000000	-0.430437	0.000000	0.000000	0.000000	-0.007575	-0.013089	-0.001953	0.000000	0.000000	2.000000	55.000000	0.000000
3701.160506	0.119575	0.555573	0.008602	82.121216	-22.525417	89.705956	-0.980024	0.000000	-0.430437	0.000000	0.000000	0.000000	-0.007575	-0.013089	-0.001953	0.000000	0.000000	2.000000	55.000000	0.000000
3701.163840	0.119575	0.555573	0.008602	82.121216	-22.525417	89.705956	-0.980024	0.000000	-0.430437	0.000000	0.000000	0.000000	-0.007575	-0.013089	-0.001953	0.000000	0.000000	2.000000	55.000000	0.000000
3701.167173	0.119596	0.555503	0.008590	82.118599	-22.501862	89.726349	-0.978761	0.000000	-0.430111	0.000000	0.000000	0.000000	0.006095	-0.020965	-0.003800	0.000000	0.000000	2.000000	55.000000	0.000000
3701.170506	0.119596	0.555503	0.008590	82.118599	-22.501862	89.726349	-0.978761	0.000000	-0.430111	0.000000	0.000000	0.000000	0.006095	-0.020965	-0.003800	0.000000	0.000000	2.000000	55.000000	0.000000
3701.173840	0.119596	0.555503	0.008590	82.118599	-22.501862	89.726349	-0.978761	0.000000	-0.430111	0.000000	0.000000	0.000000	0.006095	-0.020965	-0.003800	0.000000	0.000000	2.000000	55.000000	0.000000
3701.177173	0.119596	0.555503	0.008590	82.116882	-22.487679	89.737671	-0.979777	0.000000	-0.429478	0.000000	0.000000	0.000000	0.006095	-0.020965	-0.003800	0.000000	0.000000	2.000000	55.000000	0.000000
3701.180506	0.119619	0.555476	0.008589	82.116882	-22.487679	89.737671	-0.979777	0.000000	-0.429478	0.000000	0.000000	0.000000	0.007034	-0.007900	-0.000143	0.000000	0.000000	2.000000	55.000000	0.000000
3701.183840	0.119619	0.555476	0.008589	82.116882	-22.487679	89.737671	-0.979777	0.000000	-0.429478	0.000000	0.000000	0.000000	0.007034	-0.007900	-0.000143	0.000000	0.000000	2.000000	55.000000	0.000000
3701.187173	0.119619	0.555476	0.008589	82.115189	-22.473522	89.749031	-0.979777	0.000000	-0.429478	0.000000	0.000000	0.000000	0.007034	-0.007900	-0.000143	0.000000	0.000000	2.000000	55.000000	0.000000
3701.190506	0.119619	0.555476	0.008589	82.115189	-22.473522	89.749031	-0.979777	0.000000	-0.429478	0.000000	0.000000	0.000000	0.007034	-0.007900	-0.000143	0.000000	0.000000	2.000000	55.000000	0.000000
3701.193840	0.119651	0.555485	0.008623	82.115189	-22.473522	89.749031	-0.979777	0.000000	-0.429478	0.000000	0.000000	0.000000	0.009716	0.002549	0.010295	0.000000	0.000000	2.000000	55.000000	0.000000
3701.197173	0.119651	0.555485	0.008623	82.115219	-22.468098	89.749031	-0.980949	0.000000	-0.429454	0.000000	0.000000	0.000000	0.009716	0.002549	0.010295	0.000000	0.000000	2.000000	55.000000	0.000000
3701.200506	0.119651	0.555485	0.008623	82.115219	-22.468098	89.749031	-0.980949	0.000000	-0.429454	0.000000	0.000000	0.000000	0.009716	0.002549	0.010295	0.000000	0.000000	2.000000	55.000000	0.000000
3701.203840	0.119651	0.555485	0.008623	82.115219	-22.468098	89.749031	-0.980949	0.000000	-0.429454	0.000000	0.000000	0.000000	0.009716	0.002549	0.010295	0.000000	0.000000	2.000000	55.000000	0.000000
3701.207173	0.119753	0.555441	0.008651	82.117676	-22.476204	89.735306	-0.982569	0.000000	-0.431170	0.000000	0.000000	0.000000	0.030420	-0.013247	0.008299	0.000000	0.000000	2.000000	55.000000	0.000000
3701.210506	0.119753	0.555441	0.008651	82.117676	-22.476204	89.735306	-0.982569	0.000000	-0.431170	0.000000	0.000000	0.000000	0.030420	-0.013247	0.008299	0.000000	0.000000	2.000000	55.000000	0.000000
3701.213840	0.119753	0.555441	0.008651	82.117676	-22.476204	89.735306	-0.982569	0.000000	-0.431170	0.000000	0.000000	0.000000	0.030420	-0.013247	0.008299	0.000000	0.000000	2.000000	55.000000	0.000000
3701.217173	0.119753	0.555441	0.008651	82.122688	-22.497948	89.707870	-0.987639	0.000000	-0.432553	0.000000	0.000000	0.000000	0.030420	-0.013247	0.008299	0.000000	0.000000	2.000000	55.000000	0.000000
3701.220506	0.119822	0.555388	0.008644	82.122688	-22.497948	89.707870	-0.987639	0.000000	-0.432553	0.000000	0.000000	0.000000	0.020704	-0.015762	-0.002000	0.000000	0.000000	2.000000	55.000000	0.000000
3701.223840	0.119822	0.555388	0.008644	82.122688	-22.497948	89.707870	-0.987639	0.000000	-0.432553	0.000000	0.000000	0.000000	0.020704	-0.015762	-0.002000	0.000000	0.000000	2.000000	55.000000	0.000000
3701.227173	0.119822	0.555388	0.008644	82.131142	-22.522943	89.676071	-0.987639	0.000000	-0.432553	0.000000	0.000000	0.000000	0.020704	-0.015762	-0.002000	0.000000	0.000000	2.000000	55.000000	0.000000
3701.230506	0.119822	0.555388	0.008644	82.131142	-22.522943	89.676071	-0.987639	0.000000	-0.432553	0.000000	0.000000	0.000000	0.020704	-0.015762	-0.002000	0.000000	0.000000	2.000000	55.000000	0.000000
3701.233840	0.119860	0.555301	0.008609	82.131142	-22.522943	89.676071	-0.987639	0.000000	-0.432553	0.000000	0.000000	0.000000	0.011382	-0.026193	-0.010737	0.000000	0.000000	2.000000	55.000000	0.000000
3701.237173	0.119860	0.555301	0.008609	82.141975	-22.571438	89.618660	-0.991090	0.000000	-0.432220	0.000000	0.000000	0.000000	0.011382	-0.026193	-0.010737	0.000000	0.000000	2.000000	55.000000	0.000000
3701.240506	0.119860	0.555301	0.008609	82.141975	-22.571438	89.618660	-0.991090	0.000000	-0.432220	0.000000	0.000000	0.000000	0.011382	-0.026193	-0.010737	0.000000	0.000000	2.000000	55.000000	0.000000
3701.243840	0.119860	0.555301	0.008609	82.141975	-22.571438	89.618660	-0.991090	0.000000	-0.432220	0.000000	0.000000	0.000000	0.011382	-0.026193	-0.010737	0.000000	0.000000	2.000000	55.000000	0.000000
3701.247173	0.119936	0.555136	0.008446	82.144272	-22.565159	89.618240	-0.992987	0.000000	-0.430430	0.000000	0.000000	0.000000	0.022808	-0.049508	-0.048754	0.000000	0.000000	2.000000	55.000000	0.000000
3701.250506	0.119936	0.555136	0.008446	82.144272	-22.565159	89.618240	-0.992987	0.000000	-0.430430	0.000000	0.000000	0.000000	0.022808	-0.049508	-0.048754	0.000000	0.000000	2.000000	55.000000	0.000000
3701.253840	0.119936	0.555136	0.008446	82.144272	-22.565159	89.618240	-0.992987	0.000000	-0.430430	0.000000	0.000000	0.000000	0.022808	-0.049508	-0.048754	0.000000	0.000000	2.000000	55.000000	0.000000
3701.257173	0.119936	0.555136	0.008446	82.129601	-22.446600	89.731682	-0.996788	0.000000	-0.422305	0.000000	0.000000	0.000000	0.022808	-0.049508	-0.048754	0.000000	0.000000	2.000000	55.000000	0.000000
3701.260506	0.119935	0.555049	0.008353	82.129601	-22.446600	89.731682	-0.996788	0.000000	-0.422305	0.000000	0.000000	0.000000	-0.000096	-0.025996	-0.027825	0.000000	0.000000	2.000000	55.000000	0.000000
3701.263840	0.119935	0.555049	0.008353	82.129601	-22.446600	89.731682	-0.996788	0.000000	-0.422305	0.000000	0.000000	0.000000	-0.000096	-0.025996	-0.027825	0.000000	0.000000	2.000000	55.000000	0.000000
3701.267173	0.119935	0.555049	0.008353	82.091827	-22.180918	89.993790	-0.996788	0.000000	-0.422305	0.000000	0.000000	0.000000	-0.000096	-0.025996	-0.027825	0.000000	0.000000	2.000000	55.000000	0.000000
3701.270506	0.119935	0.555049	0.008353	82.091827	-22.180918	89.993790	-0.996788	0.000000	-0.422305	0.000000	0.000000	0.000000	-0.000096	-0.025996	-0.027825	0.000000	0.000000	2.000000	55.000000	0.000000
3701.273840	0.119913	0.554963	0.008266	82.091827	-22.180918	89.993790	-0.996788	0.000000	-0.422305	0.000000	0.000000	0.000000	-0.006731	-0.025997	-0.026123	0.000000	0.000000	2.000000	55.000000	0.000000
3701.277173	0.119913	0.554963	0.008266	82.044456	-21.855093	90.317970	-0.996772	0.000000	-0.417667	0.000000	0.000000	0.000000	-0.006731	-0.025997	-0.026123	0.000000	0.000000	2.000000	55.000000	0.000000
3701.280506	0.119913	0.554963	0.008266	82.044456	-21.855093	90.317970	-0.996772	0.000000	-0.417667	0.000000	0.000000	0.000000	-0.006731	-0.025997	-0.026123	0.000000	0.000000	2.000000	55.000000	0.000000
3701.283840	0.119913	0.554963	0.008266	82.044456	-21.855093	90.317970	-0.996772	0.000000	-0.417667	0.000000	0.000000	0.000000	-0.006731	-0.025997	-0.026123	0.000000	0.000000	2.000000	55.000000	0.000000
3701.287173	0.119833	0.554824	0.008138	81.987396	-21.475721	90.695320	-0.995650	0.000000	-0.413313	0.000000	0.000000	0.000000	-0.024024	-0.041581	-0.038397	0.000000	0.000000	2.000000	55.000000	0.000000
3701.290506	0.119833	0.554824	0.008138	81.987396	-21.475721	90.695320	-0.995650	0.000000	-0.413313	0.000000	0.000000	0.000000	-0.024024	-0.041581	-0.038397	0.000000	0.000000	2.000000	55.000000	0.000000
3701.293840	0.119833	0.554824	0.008138	81.987396	-21.475721	90.695320	-0.995650	0.000000	-0.413313	0.000000	0.000000	0.000000	-0.024024	-0.041581	-0.038397	0.000000	0.000000	2.000000	55.000000	0.000000
3701.297173	0.119769	0.554781	0.008075	81.923965	-21.069822	91.101837	-0.991646	0.000000	-0.406914	0.000000	0.000000	0.000000	-0.019037	-0.012915	-0.019049	0.000000	0.000000	2.000000	55.000000	0.000000
3701.300506	0.119769	0.554781	0.008075	81.923965	-21.069822	91.101837	-0.991646	0.000000	-0.406914	0.000000	0.000000	0.000000	-0.019037	-0.012915	-0.019049	0.000000	0.000000	2.000000	55.000000	0.000000
3701.303840	0.119769	0.554781	0.008075	81.923965	-21.069822	91.101837	-0.991646	0.000000	-0.406914	0.000000	0.000000	0.000000	-0.019037	-0.012915	-0.019049	0.000000	0.000000	2.000000	55.000000	0.000000
3701.307173	0.119769	0.554781	0.008075	81.852280	-20.622913	91.546425	-0.988473	0.000000	-0.403739	0.000000	0.000000	0.000000	-0.019037	-0.012915	-0.019049	0.000000	0.000000	2.000000	55.000000	0.000000
3701.310506	0.119733	0.554755	0.008023	81.852280	-20.622913	91.546425	-0.988473	0.000000	-0.403739	0.000000	0.000000	0.000000	-0.011061	-0.007732	-0.015530	0.000000	0.000000	2.000000	55.000000	0.000000
3701.313840	0.119733	0.554755	0.008023	81.852280	-20.622913	91.546425	-0.988473	0.000000	-0.403739	0.000000	0.000000	0.000000	-0.011061	-0.007732	-0.015530	0.000000	0.000000	2.000000	55.000000	0.000000
3701.317173	0.119733	0.554755	0.008023	81.790726	-20.246933	91.920792	-0.988473	0.000000	-0.403739	0.000000	0.000000	0.000000	-0.011061	-0.007732	-0.015530	0.000000	0.000000	2.000000	55.000000	0.000000
3701.320506	0.119733	0.554755	0.008023	81.790726	-20.246933	91.920792	-0.988473	0.000000	-0.403739	0.000000	0.000000	0.000000	-0.011061	-0.007732	-0.015530	0.000000	0.000000	2.000000	55.000000	0.000000
3701.323840	0.119696	0.554729	0.007971	81.790726	-20.246933	91.920792	-0.988473	0.000000	-0.403739	0.000000	0.000000	0.000000	-0.011061	-0.007716	-0.015532	0.000000	0.000000	2.000000	55.000000	0.000000
3701.327173	0.119696	0.554729	0.007971	81.742981	-19.959814	92.207191	-0.986630	0.000000	-0.401151	0.000000	0.000000	0.000000	-0.011061	-0.007716	-0.015532	0.000000	0.000000	2.000000	55.000000	0.000000
3701.330506	0.119696	0.554729	0.007971	81.742981	-19.959814	92.207191	-0.986630	0.000000	-0.401151	0.000000	0.000000	0.000000	-0.011061	-0.007716	-0.015532	0.000000	0.000000	2.000000	55.000000	0.000000
3701.333840	0.119696	0.554729	0.007971	81.742981	-19.959814	92.207191	-0.986630	0.000000	-0.401151	0.000000	0.000000	0.000000	-0.011061	-0.007716	-0.015532	0.000000	0.000000	2.000000	55.000000	0.000000
3701.337173	0.119618	0.554661	0.007850	81.713547	-19.778183	92.378136	-0.984786	0.000000	-0.398562	0.000000	0.000000	0.000000	-0.023462	-0.020609	-0.036301	0.000000	0.000000	2.000000	55.000000	0.000000
3701.340506	0.119618	0.554661	0.007850	81.713547	-19.778183	92.378136	-0.984786	0.000000	-0.398562	0.000000	0.000000	0.000000	-0.023462	-0.020609	-0.036301	0.000000	0.000000	2.000000	55.000000	0.000000
3701.343840	0.119618	0.554661	0.007850	81.713547	-19.778183	92.378136	-0.984786	0.000000	-0.398562	0.000000	0.000000	0.000000	-0.023462	-0.020609	-0.036301	0.000000	0.000000	2.000000	55.000000	0.000000
3701.347173	0.119618	0.554661	0.007850	81.694656	-19.662247	92.494797	-0.980876	0.000000	-0.392512	0.000000	0.000000	0.000000	-0.023462	-0.020609	-0.036301	0.000000	0.000000	2.000000	55.000000	0.000000
3701.350506	0.119598	0.554618	0.007775	81.694656	-19.662247	92.494797	-0.980876	0.000000	-0.392512	0.000000	0.000000	0.000000	-0.005779	-0.012901	-0.022474	0.000000	0.000000	2.000000	55.000000	0.000000
3701.353840	0.119598	0.554618	0.007775	81.694656	-19.662247	92.494797	-0.980876	0.000000	-0.392512	0.000000	0.000000	0.000000	-0.005779	-0.012901	-0.022474	0.000000	0.000000	2.000000	55.000000	0.000000
3701.357173	0.119598	0.554618	0.007775	81.680290	-19.575930	92.582413	-0.980876	0.000000	-0.392512	0.000000	0.000000	0.000000	-0.005779	-0.012901	-0.022474	0.000000	0.000000	2.000000	55.000000	0.000000
3701.360506	0.119598	0.554618	0.007775	81.680290	-19.575930	92.582413	-0.980876	0.000000	-0.392512	0.000000	0.000000	0.000000	-0.005779	-0.012901	-0.022474	0.000000	0.000000	2.000000	55.000000	0.000000
3701.363840	0.119557	0.554575	0.007706	81.680290	-19.575930	92.582413	-0.980876	0.000000	-0.392512	0.000000	0.000000	0.000000	-0.012404	-0.012899	-0.020773	0.000000	0.000000	2.000000	55.000000	0.000000
3701.367173	0.119557	0.554575	0.007706	81.667702	-19.494646	92.659615	-0.979913	0.000000	-0.388766	0.000000	0.000000	0.000000	-0.012404	-0.012899	-0.020773	0.000000	0.000000	2.000000	55.000000	0.000000
3701.370506	0.119557	0.554575	0.007706	81.667702	-19.494646	92.659615	-0.979913	0.000000	-0.388766	0.000000	0.000000	0.000000	-0.012404	-0.012899	-0.020773	0.000000	0.000000	2.000000	55.000000	0.000000
3701.373840	0.119557	0.554575	0.007706	81.667702	-19.494646	92.659615	-0.979913	0.000000	-0.388766	0.000000	0.000000	0.000000	-0.012404	-0.012899	-0.020773	0.000000	0.000000	2.000000	55.000000	0.000000
3701.377173	0.119566	0.554523	0.007648	81.653343	-19.406164	92.746674	-0.977846	0.000000	-0.385304	0.000000	0.000000	0.000000	0.002583	-0.015589	-0.017403	0.000000	0.000000	2.000000	55.000000	0.000000
3701.380506	0.119566	0.554523	0.007648	81.653343	-19.406164	92.746674	-0.977846	0.000000	-0.385304	0.000000	0.000000	0.000000	0.002583	-0.015589	-0.017403	0.000000	0.000000	2.000000	55.000000	0.000000
3701.383840	0.119566	0.554523	0.007648	81.653343	-19.406164	92.746674	-0.977846	0.000000	-0.385304	0.000000	0.000000	0.000000	0.002583	-0.015589	-0.017403	0.000000	0.000000	2.000000	55.000000	0.000000
3701.387173	0.119566	0.554523	0.007648	81.639893	-19.323725	92.825294	-0.978276	0.000000	-0.382403	0.000000	0.000000	0.000000	0.002583	-0.015589	-0.017403	0.000000	0.000000	2.000000	55.000000	0.000000
3701.390506	0.119583	0.554505	0.007625	81.639893	-19.323725	92.825294	-0.978276	0.000000	-0.382403	0.000000	0.000000	0.000000	0.005273	-0.005178	-0.006937	0.000000	0.000000	2.000000	55.000000	0.000000
3701.393840	0.119583	0.554505	0.007625	81.639893	-19.323725	92.825294	-0.978276	0.000000	-0.382403	0.000000	0.000000	0.000000	0.005273	-0.005178	-0.006937	0.000000	0.000000	2.000000	55.000000	0.000000
3701.397173	0.119583	0.554505	0.007625	81.628159	-19.254387	92.893616	-0.978276	0.000000	-0.382403	0.000000	0.000000	0.000000	0.005273	-0.005178	-0.006937	0.000000	0.000000	2.000000	55.000000	0.000000
3701.400506	0.119583	0.554505	0.007625	81.628159	-19.254387	92.893616	-0.978276	0.000000	-0.382403	0.000000	0.000000	0.000000	0.005273	-0.005178	-0.006937	0.000000	0.000000	2.000000	55.000000	0.000000
3701.403840	0.119579	0.554488	0.007607	81.628159	-19.254387	92.893616	-0.978276	0.000000	-0.382403	0.000000	0.000000	0.000000	-0.001348	-0.005192	-0.005234	0.000000	0.000000	2.000000	55.000000	0.000000
3701.407173	0.119579	0.554488	0.007607	81.628059	-19.247593	92.899841	-0.979155	0.000000	-0.381247	0.000000	0.000000	0.000000	-0.001348	-0.005192	-0.005234	0.000000	0.000000	2.000000	55.000000	0.000000
3701.410506	0.119579	0.554488	0.007607	81.628059	-19.247593	92.899841	-0.979155	0.000000	-0.381247	0.000000	0.000000	0.000000	-0.001348	-0.005192	-0.005234	0.000000	0.000000	2.000000	55.000000	0.000000
3701.413840	0.119579	0.554488	0.007607	81.628059	-19.247593	92.899841	-0.979155	0.000000	-0.381247	0.000000	0.000000	0.000000	-0.001348	-0.005192	-0.005234	0.000000	0.000000	2.000000	55.000000	0.000000
3701.417173	0.119540	0.554393	0.007549	81.635826	-19.285725	92.864029	-0.978930	0.000000	-0.380375	0.000000	0.000000	0.000000	-0.011609	-0.028626	-0.017694	0.000000	0.000000	2.000000	55.000000	0.000000
3701.420506	0.119540	0.554393	0.007549	81.635826	-19.285725	92.864029	-0.978930	0.000000	-0.380375	0.000000	0.000000	0.000000	-0.011609	-0.028626	-0.017694	0.000000	0.000000	2.000000	55.000000	0.000000
3701.423840	0.119540	0.554393	0.007549	81.635826	-19.285725	92.864029	-0.978930	0.000000	-0.380375	0.000000	0.000000	0.000000	-0.011609	-0.028626	-0.017694	0.000000	0.000000	2.000000	55.000000	0.000000
3701.427173	0.119540	0.554393	0.007549	81.646255	-19.335760	92.816208	-0.976995	0.000000	-0.377426	0.000000	0.000000	0.000000	-0.011609	-0.028626	-0.017694	0.000000	0.000000	2.000000	55.000000	0.000000
3701.430506	0.119478	0.554324	0.007490	81.646255	-19.335760	92.816208	-0.976995	0.000000	-0.377426	0.000000	0.000000	0.000000	-0.018622	-0.020744	-0.017541	0.000000	0.000000	2.000000	55.000000	0.000000
3701.433840	0.119478	0.554324	0.007490	81.646255	-19.335760	92.816208	-0.976995	0.000000	-0.377426	0.000000	0.000000	0.000000	-0.018622	-0.020744	-0.017541	0.000000	0.000000	2.000000	55.000000	0.000000
3701.437173	0.119478	0.554324	0.007490	81.659271	-19.400520	92.756264	-0.976995	0.000000	-0.377426	0.000000	0.000000	0.000000	-0.018622	-0.020744	-0.017541	0.000000	0.000000	2.000000	55.000000	0.000000
3701.440506	0.119478	0.554324	0.007490	81.659271	-19.400520	92.756264	-0.976995	0.000000	-0.377426	0.000000	0.000000	0.000000	-0.018622	-0.020744	-0.017541	0.000000	0.000000	2.000000	55.000000	0.000000
3701.443840	0.119423	0.554229	0.007368	81.659271	-19.400520	92.756264	-0.976995	0.000000	-0.377426	0.000000	0.000000	0.000000	-0.016439	-0.028456	-0.036504	0.000000	0.000000	2.000000	55.000000	0.000000
3701.447173	0.119346	0.554134	0.007252	81.672134	-19.458632	92.702393	-0.973892	0.000000	-0.374502	0.000000	0.000000	0.000000	-0.023052	-0.028425	-0.034816	0.000000	0.000000	2.000000	55.000000	0.000000
3701.450506	0.119346	0.554134	0.007252	81.672134	-19.458632	92.702393	-0.973892	0.000000	-0.374502	0.000000	0.000000	0.000000	-0.023052	-0.028425	-0.034816	0.000000	0.000000	2.000000	55.000000	0.000000
3701.453840	0.119346	0.554134	0.007252	81.672134	-19.458632	92.702393	-0.973892	0.000000	-0.374502	0.000000	0.000000	0.000000	-0.023052	-0.028425	-0.034816	0.000000	0.000000	2.000000	55.000000	0.000000
3701.457173	0.119346	0.554134	0.007252	81.668129	-19.423126	92.741386	-0.967310	0.000000	-0.362616	0.000000	0.000000	0.000000	-0.023052	-0.028425	-0.034816	0.000000	0.000000	2.000000	55.000000	0.000000
3701.460506	0.119259	0.554031	0.007096	81.668129	-19.423126	92.741386	-0.967310	0.000000	-0.362616	0.000000	0.000000	0.000000	-0.026134	-0.030938	-0.046851	0.000000	0.000000	2.000000	55.000000	0.000000
3701.463840	0.119259	0.554031	0.007096	81.668129	-19.423126	92.741386	-0.967310	0.000000	-0.362616	0.000000	0.000000	0.000000	-0.026134	-0.030938	-0.046851	0.000000	0.000000	2.000000	55.000000	0.000000
3701.467173	0.119259	0.554031	0.007096	81.639961	-19.247038	92.919250	-0.967310	0.000000	-0.362616	0.000000	0.000000	0.000000	-0.026134	-0.030938	-0.046851	0.000000	0.000000	2.000000	55.000000	0.000000
3701.470506	0.119259	0.554031	0.007096	81.639961	-19.247038	92.919250	-0.967310	0.000000	-0.362616	0.000000	0.000000	0.000000	-0.026134	-0.030938	-0.046851	0.000000	0.000000	2.000000	55.000000	0.000000
3701.473840	0.119166	0.553937	0.006917	81.639961	-19.247038	92.919250	-0.967310	0.000000	-0.362616	0.000000	0.000000	0.000000	-0.027872	-0.028238	-0.053649	0.000000	0.000000	2.000000	55.000000	0.000000
3701.477173	0.119166	0.553937	0.006917	81.596550	-18.987337	93.177322	-0.962954	0.000000	-0.354807	0.000000	0.000000	0.000000	-0.027872	-0.028238	-0.053649	0.000000	0.000000	2.000000	55.000000	0.000000
3701.480506	0.119166	0.553937	0.006917	81.596550	-18.987337	93.177322	-0.962954	0.000000	-0.354807	0.000000	0.000000	0.000000	-0.027872	-0.028238	-0.053649	0.000000	0.000000	2.000000	55.000000	0.000000
3701.483840	0.119166	0.553937	0.006917	81.596550	-18.987337	93.177322	-0.962954	0.000000	-0.354807	0.000000	0.000000	0.000000	-0.027872	-0.028238	-0.053649	0.000000	0.000000	2.000000	55.000000	0.000000
3701.487173	0.119045	0.553765	0.006628	81.558311	-18.769056	93.392357	-0.958309	0.000000	-0.345866	0.000000	0.000000	0.000000	-0.036339	-0.051456	-0.086685	0.000000	0.000000	2.000000	55.000000	0.000000
3701.490506	0.119045	0.553765	0.006628	81.558311	-18.769056	93.392357	-0.958309	0.000000	-0.345866	0.000000	0.000000	0.000000	-0.036339	-0.051456	-0.086685	0.000000	0.000000	2.000000	55.000000	0.000000
3701.493840	0.119045	0.553765	0.006628	81.558311	-18.769056	93.392357	-0.958309	0.000000	-0.345866	0.000000	0.000000	0.000000	-0.036339	-0.051456	-0.086685	0.000000	0.000000	2.000000	55.000000	0.000000
3701.497173	0.119045	0.553765	0.006628	81.520020	-18.543859	93.616295	-0.952252	0.000000	-0.331418	0.000000	0.000000	0.000000	-0.036339	-0.051456	-0.086685	0.000000	0.000000	2.000000	55.000000	0.000000
3701.500506	0.118990	0.553671	0.006506	81.520020	-18.543859	93.616295	-0.952252	0.000000	-0.331418	0.000000	0.000000	0.000000	-0.016426	-0.028375	-0.036579	0.000000	0.000000	2.000000	55.000000	0.000000
3701.503840	0.118990	0.553671	0.006506	81.520020	-18.543859	93.616295	-0.952252	0.000000	-0.331418	0.000000	0.000000	0.000000	-0.016426	-0.028375	-0.036579	0.000000	0.000000	2.000000	55.000000	0.000000
3701.507173	0.118914	0.553576	0.006390	81.486130	-18.348366	93.811012	-0.952252	0.000000	-0.331418	0.000000	0.000000	0.000000	-0.023028	-0.028360	-0.034897	0.000000	0.000000	2.000000	55.000000	0.000000
3701.510506	0.118914	0.553576	0.006390	81.486130	-18.348366	93.811012	-0.952252	0.000000	-0.331418	0.000000	0.000000	0.000000	-0.023028	-0.028360	-0.034897	0.000000	0.000000	2.000000	55.000000	0.000000
3701.513840	0.118914	0.553576	0.006390	81.486130	-18.348366	93.811012	-0.952252	0.000000	-0.331418	0.000000	0.000000	0.000000	-0.023028	-0.028360	-0.034897	0.000000	0.000000	2.000000	55.000000	0.000000
3701.517173	0.118914	0.553576	0.006390	81.472160	-18.264004	93.898598	-0.945677	0.000000	-0.319506	0.000000	0.000000	0.000000	-0.023028	-0.028360	-0.034897	0.000000	0.000000	2.000000	55.000000	0.000000
3701.520506	0.118874	0.553507	0.006326	81.472160	-18.264004	93.898598	-0.945677	0.000000	-0.319506	0.000000	0.000000	0.000000	-0.011990	-0.020691	-0.019315	0.000000	0.000000	2.000000	55.000000	0.000000
3701.523840	0.118874	0.553507	0.006326	81.472160	-18.264004	93.898598	-0.945677	0.000000	-0.319506	0.000000	0.000000	0.000000	-0.011990	-0.020691	-0.019315	0.000000	0.000000	2.000000	55.000000	0.000000
3701.527173	0.118874	0.553507	0.006326	81.476265	-18.274355	93.889755	-0.945677	0.000000	-0.319506	0.000000	0.000000	0.000000	-0.011990	-0.020691	-0.019315	0.000000	0.000000	2.000000	55.000000	0.000000
3701.530506	0.118874	0.553507	0.006326	81.476265	-18.274355	93.889755	-0.945677	0.000000	-0.319506	0.000000	0.000000	0.000000	-0.011990	-0.020691	-0.019315	0.000000	0.000000	2.000000	55.000000	0.000000
3701.533840	0.118825	0.553404	0.006226	81.476265	-18.274355	93.889755	-0.945677	0.000000	-0.319506	0.000000	0.000000	0.000000	-0.014683	-0.031020	-0.029828	0.000000	0.000000	2.000000	55.000000	0.000000
3701.537173	0.118825	0.553404	0.006226	81.492111	-18.344820	93.821327	-0.943679	0.000000	-0.316286	0.000000	0.000000	0.000000	-0.014683	-0.031020	-0.029828	0.000000	0.000000	2.000000	55.000000	0.000000
3701.540506	0.118825	0.553404	0.006226	81.492111	-18.344820	93.821327	-0.943679	0.000000	-0.316286	0.000000	0.000000	0.000000	-0.014683	-0.031020	-0.029828	0.000000	0.000000	2.000000	55.000000	0.000000
3701.543840	0.118825	0.553404	0.006226	81.492111	-18.344820	93.821327	-0.943679	0.000000	-0.316286	0.000000	0.000000	0.000000	-0.014683	-0.031020	-0.029828	0.000000	0.000000	2.000000	55.000000	0.000000
3701.547173	0.118715	0.553205	0.006073	81.505249	-18.404215	93.764000	-0.941232	0.000000	-0.311315	0.000000	0.000000	0.000000	-0.032877	-0.059524	-0.045959	0.000000	0.000000	2.000000	55.000000	0.000000
3701.550506	0.118715	0.553205	0.006073	81.505249	-18.404215	93.764000	-0.941232	0.000000	-0.311315	0.000000	0.000000	0.000000	-0.032877	-0.059524	-0.045959	0.000000	0.000000	2.000000	55.000000	0.000000
3701.553840	0.118715	0.553205	0.006073	81.505249	-18.404215	93.764000	-0.941232	0.000000	-0.311315	0.000000	0.000000	0.000000	-0.032877	-0.059524	-0.045959	0.000000	0.000000	2.000000	55.000000	0.000000
3701.557173	0.118715	0.553205	0.006073	81.521034	-18.475117	93.695038	-0.935752	0.000000	-0.303655	0.000000	0.000000	0.000000	-0.032877	-0.059524	-0.045959	0.000000	0.000000	2.000000	55.000000	0.000000
3701.560506	0.118671	0.553119	0.005991	81.521034	-18.475117	93.695038	-0.935752	0.000000	-0.303655	0.000000	0.000000	0.000000	-0.013334	-0.025833	-0.024601	0.000000	0.000000	2.000000	55.000000	0.000000
3701.563840	0.118671	0.553119	0.005991	81.521034	-18.475117	93.695038	-0.935752	0.000000	-0.303655	0.000000	0.000000	0.000000	-0.013334	-0.025833	-0.024601	0.000000	0.000000	2.000000	55.000000	0.000000
3701.567173	0.118671	0.553119	0.005991	81.534203	-18.537613	93.637405	-0.935752	0.000000	-0.303655	0.000000	0.000000	0.000000	-0.013334	-0.025833	-0.024601	0.000000	0.000000	2.000000	55.000000	0.000000
3701.570506	0.118671	0.553119	0.005991	81.534203	-18.537613	93.637405	-0.935752	0.000000	-0.303655	0.000000	0.000000	0.000000	-0.013334	-0.025833	-0.024601	0.000000	0.000000	2.000000	55.000000	0.000000
3701.573840	0.118626	0.553033	0.005909	81.534203	-18.537613	93.637405	-0.935752	0.000000	-0.303655	0.000000	0.000000	0.000000	-0.013331	-0.025812	-0.024608	0.000000	0.000000	2.000000	55.000000	0.000000
3701.577173	0.118626	0.553033	0.005909	81.543816	-18.593386	93.582047	-0.933529	0.000000	-0.299555	0.000000	0.000000	0.000000	-0.013331	-0.025812	-0.024608	0.000000	0.000000	2.000000	55.000000	0.000000
3701.580506	0.118626	0.553033	0.005909	81.543816	-18.593386	93.582047	-0.933529	0.000000	-0.299555	0.000000	0.000000	0.000000	-0.013331	-0.025812	-0.024608	0.000000	0.000000	2.000000	55.000000	0.000000
3701.583840	0.118626	0.553033	0.005909	81.543816	-18.593386	93.582047	-0.933529	0.000000	-0.299555	0.000000	0.000000	0.000000	-0.013331	-0.025812	-0.024608	0.000000	0.000000	2.000000	55.000000	0.000000
3701.587173	0.118545	0.552922	0.005775	81.549988	-18.645153	93.529076	-0.931308	0.000000	-0.295454	0.000000	0.000000	0.000000	-0.024358	-0.033445	-0.040234	0.000000	0.000000	2.000000	55.000000	0.000000
3701.590506	0.118545	0.552922	0.005775	81.549988	-18.645153	93.529076	-0.931308	0.000000	-0.295454	0.000000	0.000000	0.000000	-0.024358	-0.033445	-0.040234	0.000000	0.000000	2.000000	55.000000	0.000000
3701.593840	0.118545	0.552922	0.005775	81.549988	-18.645153	93.529076	-0.931308	0.000000	-0.295454	0.000000	0.000000	0.000000	-0.024358	-0.033445	-0.040234	0.000000	0.000000	2.000000	55.000000	0.000000
3701.597173	0.118488	0.552870	0.005734	81.556076	-18.697033	93.475952	-0.927248	0.000000	-0.288748	0.000000	0.000000	0.000000	-0.017225	-0.015497	-0.012413	0.000000	0.000000	2.000000	55.000000	0.000000
3701.600506	0.118488	0.552870	0.005734	81.556076	-18.697033	93.475952	-0.927248	0.000000	-0.288748	0.000000	0.000000	0.000000	-0.017225	-0.015497	-0.012413	0.000000	0.000000	2.000000	55.000000	0.000000
3701.603840	0.118488	0.552870	0.005734	81.556076	-18.697033	93.475952	-0.927248	0.000000	-0.288748	0.000000	0.000000	0.000000	-0.017225	-0.015497	-0.012413	0.000000	0.000000	2.000000	55.000000	0.000000
3701.607173	0.118488	0.552870	0.005734	81.558685	-18.720146	93.453423	-0.924377	0.000000	-0.286679	0.000000	0.000000	0.000000	-0.017225	-0.015497	-0.012413	0.000000	0.000000	2.000000	55.000000	0.000000
3701.610506	0.118473	0.552844	0.005676	81.558685	-18.720146	93.453423	-0.924377	0.000000	-0.286679	0.000000	0.000000	0.000000	-0.004432	-0.007648	-0.017310	0.000000	0.000000	2.000000	55.000000	0.000000
3701.613840	0.118473	0.552844	0.005676	81.558685	-18.720146	93.453423	-0.924377	0.000000	-0.286679	0.000000	0.000000	0.000000	-0.004432	-0.007648	-0.017310	0.000000	0.000000	2.000000	55.000000	0.000000
3701.617173	0.118473	0.552844	0.005676	81.556923	-18.737516	93.435234	-0.924377	0.000000	-0.286679	0.000000	0.000000	0.000000	-0.004432	-0.007648	-0.017310	0.000000	0.000000	2.000000	55.000000	0.000000
3701.620506	0.118473	0.552844	0.005676	81.556923	-18.737516	93.435234	-0.924377	0.000000	-0.286679	0.000000	0.000000	0.000000	-0.004432	-0.007648	-0.017310	0.000000	0.000000	2.000000	55.000000	0.000000
3701.623840	0.118451	0.552844	0.005682	81.556923	-18.737516	93.435234	-0.924377	0.000000	-0.286679	0.000000	0.000000	0.000000	-0.006592	0.000005	0.001687	0.000000	0.000000	2.000000	55.000000	0.000000
3701.627173	0.118451	0.552844	0.005682	81.552551	-18.740648	93.428665	-0.923638	0.000000	-0.283794	0.000000	0.000000	0.000000	-0.006592	0.000005	0.001687	0.000000	0.000000	2.000000	55.000000	0.000000
3701.630506	0.118451	0.552844	0.005682	81.552551	-18.740648	93.428665	-0.923638	0.000000	-0.283794	0.000000	0.000000	0.000000	-0.006592	0.000005	0.001687	0.000000	0.000000	2.000000	55.000000	0.000000
3701.633840	0.118451	0.552844	0.005682	81.552551	-18.740648	93.428665	-0.923638	0.000000	-0.283794	0.000000	0.000000	0.000000	-0.006592	0.000005	0.001687	0.000000	0.000000	2.000000	55.000000	0.000000
3701.637173	0.118442	0.552896	0.005740	81.542091	-18.764238	93.397377	-0.922540	0.000000	-0.284075	0.000000	0.000000	0.000000	-0.002552	0.015496	0.017477	0.000000	0.000000	2.000000	55.000000	0.000000
3701.640506	0.118442	0.552896	0.005740	81.542091	-18.764238	93.397377	-0.922540	0.000000	-0.284075	0.000000	0.000000	0.000000	-0.002552	0.015496	0.017477	0.000000	0.000000	2.000000	55.000000	0.000000
3701.643840	0.118442	0.552896	0.005740	81.542091	-18.764238	93.397377	-0.922540	0.000000	-0.284075	0.000000	0.000000	0.000000	-0.002552	0.015496	0.017477	0.000000	0.000000	2.000000	55.000000	0.000000
3701.647173	0.118442	0.552896	0.005740	81.528152	-18.814184	93.329895	-0.922114	0.000000	-0.286988	0.000000	0.000000	0.000000	-0.002552	0.015496	0.017477	0.000000	0.000000	2.000000	55.000000	0.000000
3701.650506	0.118457	0.552922	0.005797	81.528152	-18.814184	93.329895	-0.922114	0.000000	-0.286988	0.000000	0.000000	0.000000	0.004429	0.007647	0.017308	0.000000	0.000000	2.000000	55.000000	0.000000
3701.653840	0.118457	0.552922	0.005797	81.528152	-18.814184	93.329895	-0.922114	0.000000	-0.286988	0.000000	0.000000	0.000000	0.004429	0.007647	0.017308	0.000000	0.000000	2.000000	55.000000	0.000000
3701.657173	0.118457	0.552922	0.005797	81.519386	-18.889734	93.239296	-0.922114	0.000000	-0.286988	0.000000	0.000000	0.000000	0.004429	0.007647	0.017308	0.000000	0.000000	2.000000	55.000000	0.000000
3701.660506	0.118457	0.552922	0.005797	81.519386	-18.889734	93.239296	-0.922114	0.000000	-0.286988	0.000000	0.000000	0.000000	0.004429	0.007647	0.017308	0.000000	0.000000	2.000000	55.000000	0.000000
3701.663840	0.118445	0.552930	0.005843	81.519386	-18.889734	93.239296	-0.922114	0.000000	-0.286988	0.000000	0.000000	0.000000	-0.003514	0.002484	0.013732	0.000000	0.000000	2.000000	55.000000	0.000000
3701.667173	0.118445	0.552930	0.005843	81.511543	-18.921818	93.196671	-0.922853	0.000000	-0.289873	0.000000	0.000000	0.000000	-0.003514	0.002484	0.013732	0.000000	0.000000	2.000000	55.000000	0.000000
3701.670506	0.118445	0.552930	0.005843	81.511543	-18.921818	93.196671	-0.922853	0.000000	-0.289873	0.000000	0.000000	0.000000	-0.003514	0.002484	0.013732	0.000000	0.000000	2.000000	55.000000	0.000000
3701.673840	0.118445	0.552930	0.005843	81.511543	-18.921818	93.196671	-0.922853	0.000000	-0.289873	0.000000	0.000000	0.000000	-0.003514	0.002484	0.013732	0.000000	0.000000	2.000000	55.000000	0.000000
3701.677173	0.118458	0.552886	0.005894	81.513306	-18.940584	93.176003	-0.922267	0.000000	-0.292162	0.000000	0.000000	0.000000	0.003859	-0.013185	0.015084	0.000000	0.000000	2.000000	55.000000	0.000000
3701.680506	0.118458	0.552886	0.005894	81.513306	-18.940584	93.176003	-0.922267	0.000000	-0.292162	0.000000	0.000000	0.000000	0.003859	-0.013185	0.015084	0.000000	0.000000	2.000000	55.000000	0.000000
3701.683840	0.118458	0.552886	0.005894	81.513306	-18.940584	93.176003	-0.922267	0.000000	-0.292162	0.000000	0.000000	0.000000	0.003859	-0.013185	0.015084	0.000000	0.000000	2.000000	55.000000	0.000000
3701.687173	0.118458	0.552886	0.005894	81.515892	-18.952087	93.164383	-0.922910	0.000000	-0.294676	0.000000	0.000000	0.000000	0.003859	-0.013185	0.015084	0.000000	0.000000	2.000000	55.000000	0.000000
3701.690506	0.118454	0.552869	0.005876	81.515892	-18.952087	93.164383	-0.922910	0.000000	-0.294676	0.000000	0.000000	0.000000	-0.001345	-0.005170	-0.005263	0.000000	0.000000	2.000000	55.000000	0.000000
3701.693840	0.118454	0.552869	0.005876	81.515892	-18.952087	93.164383	-0.922910	0.000000	-0.294676	0.000000	0.000000	0.000000	-0.001345	-0.005170	-0.005263	0.000000	0.000000	2.000000	55.000000	0.000000
3701.697173	0.118454	0.552869	0.005876	81.518509	-18.963602	93.152733	-0.922910	0.000000	-0.294676	0.000000	0.000000	0.000000	-0.001345	-0.005170	-0.005263	0.000000	0.000000	2.000000	55.000000	0.000000
3701.700506	0.118454	0.552869	0.005876	81.518509	-18.963602	93.152733	-0.922910	0.000000	-0.294676	0.000000	0.000000	0.000000	-0.001345	-0.005170	-0.005263	0.000000	0.000000	2.000000	55.000000	0.000000
3701.703840	0.118451	0.552825	0.005863	81.518509	-18.963602	93.152733	-0.922910	0.000000	-0.294676	0.000000	0.000000	0.000000	-0.000959	-0.013003	-0.003744	0.000000	0.000000	2.000000	55.000000	0.000000
3701.707173	0.118451	0.552825	0.005863	81.523743	-18.983963	93.129395	-0.922686	0.000000	-0.293799	0.000000	0.000000	0.000000	-0.000959	-0.013003	-0.003744	0.000000	0.000000	2.000000	55.000000	0.000000
3701.710506	0.118451	0.552825	0.005863	81.523743	-18.983963	93.129395	-0.922686	0.000000	-0.293799	0.000000	0.000000	0.000000	-0.000959	-0.013003	-0.003744	0.000000	0.000000	2.000000	55.000000	0.000000
3701.713840	0.118451	0.552825	0.005863	81.523743	-18.983963	93.129395	-0.922686	0.000000	-0.293799	0.000000	0.000000	0.000000	-0.000959	-0.013003	-0.003744	0.000000	0.000000	2.000000	55.000000	0.000000
3701.717173	0.118487	0.552765	0.005822	81.528954	-19.004353	93.106018	-0.922526	0.000000	-0.293175	0.000000	0.000000	0.000000	0.010884	-0.018149	-0.012384	0.000000	0.000000	2.000000	55.000000	0.000000
3701.720506	0.118487	0.552765	0.005822	81.528954	-19.004353	93.106018	-0.922526	0.000000	-0.293175	0.000000	0.000000	0.000000	0.010884	-0.018149	-0.012384	0.000000	0.000000	2.000000	55.000000	0.000000
3701.723840	0.118487	0.552765	0.005822	81.528954	-19.004353	93.106018	-0.922526	0.000000	-0.293175	0.000000	0.000000	0.000000	0.010884	-0.018149	-0.012384	0.000000	0.000000	2.000000	55.000000	0.000000
3701.727173	0.118487	0.552765	0.005822	81.534203	-19.024754	93.082664	-0.924340	0.000000	-0.291111	0.000000	0.000000	0.000000	0.010884	-0.018149	-0.012384	0.000000	0.000000	2.000000	55.000000	0.000000
3701.730506	0.118506	0.552722	0.005804	81.534203	-19.024754	93.082664	-0.924340	0.000000	-0.291111	0.000000	0.000000	0.000000	0.005636	-0.013000	-0.005435	0.000000	0.000000	2.000000	55.000000	0.000000
3701.733840	0.118506	0.552722	0.005804	81.534203	-19.024754	93.082664	-0.924340	0.000000	-0.291111	0.000000	0.000000	0.000000	0.005636	-0.013000	-0.005435	0.000000	0.000000	2.000000	55.000000	0.000000
3701.737173	0.118506	0.552722	0.005804	81.536842	-19.033625	93.070953	-0.924340	0.000000	-0.291111	0.000000	0.000000	0.000000	0.005636	-0.013000	-0.005435	0.000000	0.000000	2.000000	55.000000	0.000000
3701.740506	0.118506	0.552722	0.005804	81.536842	-19.033625	93.070953	-0.924340	0.000000	-0.291111	0.000000	0.000000	0.000000	0.005636	-0.013000	-0.005435	0.000000	0.000000	2.000000	55.000000	0.000000
3701.743840	0.118535	0.552687	0.005826	81.536842	-19.033625	93.070953	-0.924340	0.000000	-0.291111	0.000000	0.000000	0.000000	0.008719	-0.010511	0.006610	0.000000	0.000000	2.000000	55.000000	0.000000
3701.747173	0.118535	0.552687	0.005826	81.536842	-19.033625	93.070953	-0.925279	0.000000	-0.290205	0.000000	0.000000	0.000000	0.008719	-0.010511	0.006610	0.000000	0.000000	2.000000	55.000000	0.000000
3701.750506	0.118535	0.552687	0.005826	81.536842	-19.033625	93.070953	-0.925279	0.000000	-0.290205	0.000000	0.000000	0.000000	0.008719	-0.010511	0.006610	0.000000	0.000000	2.000000	55.000000	0.000000
3701.753840	0.118535	0.552687	0.005826	81.536842	-19.033625	93.070953	-0.925279	0.000000	-0.290205	0.000000	0.000000	0.000000	0.008719	-0.010511	0.006610	0.000000	0.000000	2.000000	55.000000	0.000000
3701.757173	0.118542	0.552652	0.005854	81.539421	-19.045181	93.059250	-0.926732	0.000000	-0.291306	0.000000	0.000000	0.000000	0.002123	-0.010507	0.008297	0.000000	0.000000	2.000000	55.000000	0.000000
3701.760506	0.118542	0.552652	0.005854	81.539421	-19.045181	93.059250	-0.926732	0.000000	-0.291306	0.000000	0.000000	0.000000	0.002123	-0.010507	0.008297	0.000000	0.000000	2.000000	55.000000	0.000000
3701.763840	0.118542	0.552652	0.005854	81.539421	-19.045181	93.059250	-0.926732	0.000000	-0.291306	0.000000	0.000000	0.000000	0.002123	-0.010507	0.008297	0.000000	0.000000	2.000000	55.000000	0.000000
3701.767173	0.118542	0.552652	0.005854	81.537628	-19.035208	93.069122	-0.927086	0.000000	-0.292689	0.000000	0.000000	0.000000	0.002123	-0.010507	0.008297	0.000000	0.000000	2.000000	55.000000	0.000000
3701.770506	0.118548	0.552643	0.005876	81.537628	-19.035208	93.069122	-0.927086	0.000000	-0.292689	0.000000	0.000000	0.000000	0.001735	-0.002666	0.006781	0.000000	0.000000	2.000000	55.000000	0.000000
3701.773840	0.118548	0.552643	0.005876	81.537628	-19.035208	93.069122	-0.927086	0.000000	-0.292689	0.000000	0.000000	0.000000	0.001735	-0.002666	0.006781	0.000000	0.000000	2.000000	55.000000	0.000000
3701.777173	0.118548	0.552643	0.005876	81.537628	-19.035208	93.069122	-0.927086	0.000000	-0.292689	0.000000	0.000000	0.000000	0.001735	-0.002666	0.006781	0.000000	0.000000	2.000000	55.000000	0.000000
3701.780506	0.118548	0.552643	0.005876	81.537628	-19.035208	93.069122	-0.927086	0.000000	-0.292689	0.000000	0.000000	0.000000	0.001735	-0.002666	0.006781	0.000000	0.000000	2.000000	55.000000	0.000000
3701.783840	0.118553	0.552634	0.005899	81.537628	-19.035208	93.069122	-0.927086	0.000000	-0.292689	0.000000	0.000000	0.000000	0.001738	-0.002675	0.006781	0.000000	0.000000	2.000000	55.000000	0.000000
3701.787173	0.118553	0.552634	0.005899	81.537659	-19.032503	93.069153	-0.927375	0.000000	-0.293819	0.000000	0.000000	0.000000	0.001738	-0.002675	0.006781	0.000000	0.000000	2.000000	55.000000	0.000000
3701.790506	0.118553	0.552634	0.005899	81.537659	-19.032503	93.069153	-0.927375	0.000000	-0.293819	0.000000	0.000000	0.000000	0.001738	-0.002675	0.006781	0.000000	0.000000	2.000000	55.000000	0.000000
3701.793840	0.118553	0.552634	0.005899	81.537659	-19.032503	93.069153	-0.927375	0.000000	-0.293819	0.000000	0.000000	0.000000	0.001738	-0.002675	0.006781	0.000000	0.000000	2.000000	55.000000	0.000000
3701.797173	0.118604	0.552599	0.005915	81.540230	-19.041355	93.057419	-0.927665	0.000000	-0.294949	0.000000	0.000000	0.000000	0.015313	-0.010503	0.004918	0.000000	0.000000	2.000000	55.000000	0.000000
3701.800506	0.118604	0.552599	0.005915	81.540230	-19.041355	93.057419	-0.927665	0.000000	-0.294949	0.000000	0.000000	0.000000	0.015313	-0.010503	0.004918	0.000000	0.000000	2.000000	55.000000	0.000000
3701.803840	0.118604	0.552599	0.005915	81.540230	-19.041355	93.057419	-0.927665	0.000000	-0.294949	0.000000	0.000000	0.000000	0.015313	-0.010503	0.004918	0.000000	0.000000	2.000000	55.000000	0.000000
3701.807173	0.118604	0.552599	0.005915	81.540230	-19.041355	93.057419	-0.930217	0.000000	-0.295769	0.000000	0.000000	0.000000	0.015313	-0.010503	0.004918	0.000000	0.000000	2.000000	55.000000	0.000000
3701.810506	0.118604	0.552599	0.005915	81.540230	-19.041355	93.057419	-0.930217	0.000000	-0.295769	0.000000	0.000000	0.000000	-0.000000	-0.000006	-0.000000	0.000000	0.000000	2.000000	55.000000	0.000000
3701.813840	0.118604	0.552599	0.005915	81.540230	-19.041355	93.057419	-0.930217	0.000000	-0.295769	0.000000	0.000000	0.000000	-0.000000	-0.000006	-0.000000	0.000000	0.000000	2.000000	55.000000	0.000000
3701.817173	0.118604	0.552599	0.005915	81.537628	-19.027052	93.069130	-0.930217	0.000000	-0.295769	0.000000	0.000000	0.000000	-0.000000	-0.000006	-0.000000	0.000000	0.000000	2.000000	55.000000	0.000000
3701.820506	0.118604	0.552599	0.005915	81.537628	-19.027052	93.069130	-0.930217	0.000000	-0.295769	0.000000	0.000000	0.000000	-0.000000	-0.000006	-0.000000	0.000000	0.000000	2.000000	55.000000	0.000000
3701.823840	0.118631	0.552616	0.005927	81.537628	-19.027052	93.069130	-0.930217	0.000000	-0.295769	0.000000	0.000000	0.000000	0.007944	0.005157	0.003576	0.000000	0.000000	2.000000	55.000000	0.000000
3701.827173	0.118631	0.552616	0.005927	81.534058	-19.007086	93.088882	-0.930217	0.000000	-0.295769	0.000000	0.000000	0.000000	0.007944	0.005157	0.003576	0.000000	0.000000	2.000000	55.000000	0.000000
3701.830506	0.118631	0.552616	0.005927	81.534058	-19.007086	93.088882	-0.930217	0.000000	-0.295769	0.000000	0.000000	0.000000	0.007944	0.005157	0.003576	0.000000	0.000000	2.000000	55.000000	0.000000
3701.833840	0.118631	0.552616	0.005927	81.534058	-19.007086	93.088882	-0.930217	0.000000	-0.295769	0.000000	0.000000	0.000000	0.007944	0.005157	0.003576	0.000000	0.000000	2.000000	55.000000	0.000000
3701.837173	0.118650	0.552668	0.005912	81.525208	-18.961329	93.131905	-0.931541	0.000000	-0.296365	0.000000	0.000000	0.000000	0.005819	0.015681	-0.004720	0.000000	0.000000	2.000000	55.000000	0.000000
3701.840506	0.118650	0.552668	0.005912	81.525208	-18.961329	93.131905	-0.931541	0.000000	-0.296365	0.000000	0.000000	0.000000	0.005819	0.015681	-0.004720	0.000000	0.000000	2.000000	55.000000	0.000000
3701.843840	0.118650	0.552668	0.005912	81.525208	-18.961329	93.131905	-0.931541	0.000000	-0.296365	0.000000	0.000000	0.000000	0.005819	0.015681	-0.004720	0.000000	0.000000	2.000000	55.000000	0.000000
3701.847173	0.118650	0.552668	0.005912	81.514458	-18.901648	93.190948	-0.932511	0.000000	-0.295578	0.000000	0.000000	0.000000	0.005819	0.015681	-0.004720	0.000000	0.000000	2.000000	55.000000	0.000000
3701.850506	0.118649	0.552694	0.005907	81.514458	-18.901648	93.190948	-0.932511	0.000000	-0.295578	0.000000	0.000000	0.000000	-0.000386	0.007836	-0.001516	0.000000	0.000000	2.000000	55.000000	0.000000
3701.853840	0.118649	0.552694	0.005907	81.514458	-18.901648	93.190948	-0.932511	0.000000	-0.295578	0.000000	0.000000	0.000000	-0.000386	0.007836	-0.001516	0.000000	0.000000	2.000000	55.000000	0.000000
3701.857173	0.118649	0.552694	0.005907	81.492111	-18.778517	93.310326	-0.932511	0.000000	-0.295578	0.000000	0.000000	0.000000	-0.000386	0.007836	-0.001516	0.000000	0.000000	2.000000	55.000000	0.000000
3701.860506	0.118649	0.552694	0.005907	81.492111	-18.778517	93.310326	-0.932511	0.000000	-0.295578	0.000000	0.000000	0.000000	-0.000386	0.007836	-0.001516	0.000000	0.000000	2.000000	55.000000	0.000000
3701.863840	0.118659	0.552712	0.005856	81.492111	-18.778517	93.310326	-0.932511	0.000000	-0.295578	0.000000	0.000000	0.000000	0.003120	0.005351	-0.015250	0.000000	0.000000	2.000000	55.000000	0.000000
3701.867173	0.118659	0.552712	0.005856	81.457115	-18.587261	93.497002	-0.932446	0.000000	-0.295326	0.000000	0.000000	0.000000	0.003120	0.005351	-0.015250	0.000000	0.000000	2.000000	55.000000	0.000000
3701.870506	0.118659	0.552712	0.005856	81.457115	-18.587261	93.497002	-0.932446	0.000000	-0.295326	0.000000	0.000000	0.000000	0.003120	0.005351	-0.015250	0.000000	0.000000	2.000000	55.000000	0.000000
3701.873840	0.118659	0.552712	0.005856	81.457115	-18.587261	93.497002	-0.932446	0.000000	-0.295326	0.000000	0.000000	0.000000	0.003120	0.005351	-0.015250	0.000000	0.000000	2.000000	55.000000	0.000000
3701.877173	0.118685	0.552755	0.005863	81.414787	-18.361437	93.720596	-0.932966	0.000000	-0.292784	0.000000	0.000000	0.000000	0.007555	0.012986	0.002057	0.000000	0.000000	2.000000	55.000000	0.000000
3701.880506	0.118685	0.552755	0.005863	81.414787	-18.361437	93.720596	-0.932966	0.000000	-0.292784	0.000000	0.000000	0.000000	0.007555	0.012986	0.002057	0.000000	0.000000	2.000000	55.000000	0.000000
3701.883840	0.118685	0.552755	0.005863	81.414787	-18.361437	93.720596	-0.932966	0.000000	-0.292784	0.000000	0.000000	0.000000	0.007555	0.012986	0.002057	0.000000	0.000000	2.000000	55.000000	0.000000
3701.887173	0.118685	0.552755	0.005863	81.376930	-18.165157	93.915123	-0.934225	0.000000	-0.293127	0.000000	0.000000	0.000000	0.007555	0.012986	0.002057	0.000000	0.000000	2.000000	55.000000	0.000000
3701.890506	0.118688	0.552799	0.005875	81.376930	-18.165157	93.915123	-0.934225	0.000000	-0.293127	0.000000	0.000000	0.000000	0.000959	0.013005	0.003746	0.000000	0.000000	2.000000	55.000000	0.000000
3701.893840	0.118688	0.552799	0.005875	81.376930	-18.165157	93.915123	-0.934225	0.000000	-0.293127	0.000000	0.000000	0.000000	0.000959	0.013005	0.003746	0.000000	0.000000	2.000000	55.000000	0.000000
3701.897173	0.118688	0.552799	0.005875	81.360756	-18.085348	93.994522	-0.934225	0.000000	-0.293127	0.000000	0.000000	0.000000	0.000959	0.013005	0.003746	0.000000	0.000000	2.000000	55.000000	0.000000
3701.900506	0.118688	0.552799	0.005875	81.360756	-18.085348	93.994522	-0.934225	0.000000	-0.293127	0.000000	0.000000	0.000000	0.000959	0.013005	0.003746	0.000000	0.000000	2.000000	55.000000	0.000000
3701.903840	0.118697	0.552833	0.005910	81.360756	-18.085348	93.994522	-0.934225	0.000000	-0.293127	0.000000	0.000000	0.000000	0.002699	0.010332	0.010525	0.000000	0.000000	2.000000	55.000000	0.000000
3701.907173	0.118697	0.552833	0.005910	81.352867	-18.057673	94.028061	-0.934385	0.000000	-0.293751	0.000000	0.000000	0.000000	0.002699	0.010332	0.010525	0.000000	0.000000	2.000000	55.000000	0.000000
3701.910506	0.118697	0.552833	0.005910	81.352867	-18.057673	94.028061	-0.934385	0.000000	-0.293751	0.000000	0.000000	0.000000	0.002699	0.010332	0.010525	0.000000	0.000000	2.000000	55.000000	0.000000
3701.913840	0.118697	0.552833	0.005910	81.352867	-18.057673	94.028061	-0.934385	0.000000	-0.293751	0.000000	0.000000	0.000000	0.002699	0.010332	0.010525	0.000000	0.000000	2.000000	55.000000	0.000000
3701.917173	0.118631	0.552919	0.006020	81.347557	-18.038319	94.050392	-0.934835	0.000000	-0.295505	0.000000	0.000000	0.000000	-0.019646	0.025797	0.033068	0.000000	0.000000	2.000000	55.000000	0.000000
3701.920506	0.118631	0.552919	0.006020	81.347557	-18.038319	94.050392	-0.934835	0.000000	-0.295505	0.000000	0.000000	0.000000	-0.019646	0.025797	0.033068	0.000000	0.000000	2.000000	55.000000	0.000000
3701.923840	0.118631	0.552919	0.006020	81.347557	-18.038319	94.050392	-0.934835	0.000000	-0.295505	0.000000	0.000000	0.000000	-0.019646	0.025797	0.033068	0.000000	0.000000	2.000000	55.000000	0.000000
[truncated: 197 more rows]
