# Supplementary material for: Haptic Guidance Needs to Be Intuitive Not Just Informative to Improve Human Motor Accuracy
Source: PLoS One. 2016 Mar 16;11(3):e0150912. doi: 10.1371/journal.pone.0150912 (PMC4794196; doi:10.1371/journal.pone.0150912)
Supplement: S2 Data — (ZIP) [file pone.0150912.s002.zip › Subject1/exp2_0056.txt]

Time	PosX	PosY	PosZ	RotX	RotY	RotZ	ForceX	ForceY	ForceZ	MomentX	MomentY	MomentZ	VelocityX	VelocityY	VelocityZ	CalibratedWeight	ButtonDown	Condition	Trial	Visual
3704.933840	0.001901	0.545977	0.250940	80.989685	35.607342	122.659035	-1.881202	0.000000	-4.632610	0.000000	0.000000	0.000000	0.050485	-0.014503	0.025292	0.000000	1.000000	2.000000	56.000000	0.000000
3704.937173	0.001901	0.545977	0.250940	80.989685	35.607342	122.659035	-1.881202	0.000000	-4.632610	0.000000	0.000000	0.000000	0.050485	-0.014503	0.025292	0.000000	1.000000	2.000000	56.000000	0.000000
3704.940506	0.001833	0.545890	0.250715	80.989685	35.607342	122.659035	-1.881202	0.000000	-4.632610	0.000000	0.000000	0.000000	-0.020344	-0.026149	-0.067503	0.000000	1.000000	2.000000	56.000000	0.000000
3704.943840	0.001833	0.545890	0.250715	81.183609	35.160923	122.134605	-1.881202	0.000000	-4.632610	0.000000	0.000000	0.000000	-0.020344	-0.026149	-0.067503	0.000000	1.000000	2.000000	56.000000	0.000000
3704.947173	0.001396	0.545586	0.250328	81.183609	35.160923	122.134605	-1.881202	0.000000	-4.632610	0.000000	0.000000	0.000000	-0.131286	-0.091120	-0.115897	0.000000	1.000000	2.000000	56.000000	0.000000
3704.950506	0.001396	0.545586	0.250328	81.183609	35.160923	122.134605	-1.881202	0.000000	-4.632610	0.000000	0.000000	0.000000	-0.131286	-0.091120	-0.115897	0.000000	1.000000	2.000000	56.000000	0.000000
3704.953840	0.001396	0.545586	0.250328	81.365326	34.111004	120.939690	-1.877114	0.000000	-4.634268	0.000000	0.000000	0.000000	-0.131286	-0.091120	-0.115897	0.000000	1.000000	2.000000	56.000000	0.000000
3704.957173	0.001126	0.545418	0.249766	81.365326	34.111004	120.939690	-1.877114	0.000000	-4.634268	0.000000	0.000000	0.000000	-0.080875	-0.050497	-0.168584	0.000000	1.000000	2.000000	56.000000	0.000000
3704.960506	0.001126	0.545418	0.249766	81.365326	34.111004	120.939690	-1.877114	0.000000	-4.634268	0.000000	0.000000	0.000000	-0.080875	-0.050497	-0.168584	0.000000	1.000000	2.000000	56.000000	0.000000
3704.963840	0.001126	0.545418	0.249766	81.548874	33.542973	120.226067	-1.876445	0.000000	-4.634539	0.000000	0.000000	0.000000	-0.080875	-0.050497	-0.168584	0.000000	1.000000	2.000000	56.000000	0.000000
3704.967173	0.001126	0.545418	0.249766	81.548874	33.542973	120.226067	-1.876445	0.000000	-4.634539	0.000000	0.000000	0.000000	-0.080875	-0.050497	-0.168584	0.000000	1.000000	2.000000	56.000000	0.000000
3704.970506	0.000991	0.545236	0.248936	81.548874	33.542973	120.226067	-1.876445	0.000000	-4.634539	0.000000	0.000000	0.000000	-0.040621	-0.054565	-0.248972	0.000000	1.000000	2.000000	56.000000	0.000000
3704.973840	0.000991	0.545236	0.248936	81.661903	33.742214	120.296814	-1.876445	0.000000	-4.634539	0.000000	0.000000	0.000000	-0.040621	-0.054565	-0.248972	0.000000	1.000000	2.000000	56.000000	0.000000
3704.977173	0.000755	0.544846	0.248004	81.661903	33.742214	120.296814	-1.876445	0.000000	-4.634539	0.000000	0.000000	0.000000	-0.070691	-0.117050	-0.279662	0.000000	1.000000	2.000000	56.000000	0.000000
3704.980506	0.000755	0.544846	0.248004	81.661903	33.742214	120.296814	-1.876445	0.000000	-4.634539	0.000000	0.000000	0.000000	-0.070691	-0.117050	-0.279662	0.000000	1.000000	2.000000	56.000000	0.000000
3704.983840	0.000755	0.544846	0.248004	81.767654	34.167011	120.524467	-1.881939	0.000000	-4.632311	0.000000	0.000000	0.000000	-0.070691	-0.117050	-0.279662	0.000000	1.000000	2.000000	56.000000	0.000000
3704.987173	0.000754	0.544495	0.247065	81.767654	34.167011	120.524467	-1.881939	0.000000	-4.632311	0.000000	0.000000	0.000000	-0.000302	-0.105357	-0.281842	0.000000	1.000000	2.000000	56.000000	0.000000
3704.990506	0.000754	0.544495	0.247065	81.767654	34.167011	120.524467	-1.881939	0.000000	-4.632311	0.000000	0.000000	0.000000	-0.000302	-0.105357	-0.281842	0.000000	1.000000	2.000000	56.000000	0.000000
3704.993840	0.000754	0.544495	0.247065	81.893295	34.365971	120.470512	-1.888060	0.000000	-4.629820	0.000000	0.000000	0.000000	-0.000302	-0.105357	-0.281842	0.000000	1.000000	2.000000	56.000000	0.000000
3704.997173	0.000820	0.544000	0.246061	81.893295	34.365971	120.470512	-1.888060	0.000000	-4.629820	0.000000	0.000000	0.000000	0.019708	-0.148480	-0.301034	0.000000	1.000000	2.000000	56.000000	0.000000
3705.000506	0.000820	0.544000	0.246061	81.893295	34.365971	120.470512	-1.888060	0.000000	-4.629820	0.000000	0.000000	0.000000	0.019708	-0.148480	-0.301034	0.000000	1.000000	2.000000	56.000000	0.000000
3705.003840	0.000820	0.544000	0.246061	81.991486	33.808235	119.783653	-1.895714	0.000000	-4.626691	0.000000	0.000000	0.000000	0.019708	-0.148480	-0.301034	0.000000	1.000000	2.000000	56.000000	0.000000
3705.007173	0.000785	0.543488	0.245073	81.991486	33.808235	119.783653	-1.895714	0.000000	-4.626691	0.000000	0.000000	0.000000	-0.010346	-0.153417	-0.296385	0.000000	1.000000	2.000000	56.000000	0.000000
3705.010506	0.000785	0.543488	0.245073	81.991486	33.808235	119.783653	-1.895714	0.000000	-4.626691	0.000000	0.000000	0.000000	-0.010346	-0.153417	-0.296385	0.000000	1.000000	2.000000	56.000000	0.000000
3705.013840	0.000785	0.543488	0.245073	81.971893	32.147877	118.013786	-1.901695	0.000000	-4.624236	0.000000	0.000000	0.000000	-0.010346	-0.153417	-0.296385	0.000000	1.000000	2.000000	56.000000	0.000000
3705.017173	0.000751	0.542960	0.244101	81.971893	32.147877	118.013786	-1.901695	0.000000	-4.624236	0.000000	0.000000	0.000000	-0.010313	-0.158344	-0.291752	0.000000	1.000000	2.000000	56.000000	0.000000
3705.020506	0.000751	0.542960	0.244101	81.971893	32.147877	118.013786	-1.901695	0.000000	-4.624236	0.000000	0.000000	0.000000	-0.010313	-0.158344	-0.291752	0.000000	1.000000	2.000000	56.000000	0.000000
3705.023840	0.000751	0.542960	0.244101	81.816238	30.088451	115.875626	-1.907614	0.000000	-4.621797	0.000000	0.000000	0.000000	-0.010313	-0.158344	-0.291752	0.000000	1.000000	2.000000	56.000000	0.000000
3705.027173	0.000650	0.542455	0.243139	81.816238	30.088451	115.875626	-1.907614	0.000000	-4.621797	0.000000	0.000000	0.000000	-0.030229	-0.151781	-0.288472	0.000000	1.000000	2.000000	56.000000	0.000000
3705.030506	0.000650	0.542455	0.243139	81.816238	30.088451	115.875626	-1.907614	0.000000	-4.621797	0.000000	0.000000	0.000000	-0.030229	-0.151781	-0.288472	0.000000	1.000000	2.000000	56.000000	0.000000
3705.033840	0.000650	0.542455	0.243139	81.541443	28.230671	114.001251	-1.912420	0.000000	-4.619811	0.000000	0.000000	0.000000	-0.030229	-0.151781	-0.288472	0.000000	1.000000	2.000000	56.000000	0.000000
3705.037173	0.000450	0.541934	0.242049	81.541443	28.230671	114.001251	-1.912420	0.000000	-4.619811	0.000000	0.000000	0.000000	-0.060051	-0.156119	-0.327146	0.000000	1.000000	2.000000	56.000000	0.000000
3705.040506	0.000450	0.541934	0.242049	81.541443	28.230671	114.001251	-1.912420	0.000000	-4.619811	0.000000	0.000000	0.000000	-0.060051	-0.156119	-0.327146	0.000000	1.000000	2.000000	56.000000	0.000000
3705.043840	0.000450	0.541934	0.242049	81.162842	26.723619	112.550499	-1.916512	0.000000	-4.618115	0.000000	0.000000	0.000000	-0.060051	-0.156119	-0.327146	0.000000	1.000000	2.000000	56.000000	0.000000
3705.047173	0.000184	0.541411	0.240923	81.162842	26.723619	112.550499	-1.916512	0.000000	-4.618115	0.000000	0.000000	0.000000	-0.079752	-0.157010	-0.337588	0.000000	1.000000	2.000000	56.000000	0.000000
3705.050506	0.000184	0.541411	0.240923	81.162842	26.723619	112.550499	-1.916512	0.000000	-4.618115	0.000000	0.000000	0.000000	-0.079752	-0.157010	-0.337588	0.000000	1.000000	2.000000	56.000000	0.000000
3705.053840	0.000184	0.541411	0.240923	80.721001	25.295313	111.214584	-1.919799	0.000000	-4.616749	0.000000	0.000000	0.000000	-0.079752	-0.157010	-0.337588	0.000000	1.000000	2.000000	56.000000	0.000000
3705.057173	-0.000246	0.540894	0.239681	80.721001	25.295313	111.214584	-1.919799	0.000000	-4.616749	0.000000	0.000000	0.000000	-0.129113	-0.155010	-0.372653	0.000000	1.000000	2.000000	56.000000	0.000000
3705.060506	-0.000246	0.540894	0.239681	80.721001	25.295313	111.214584	-1.919799	0.000000	-4.616749	0.000000	0.000000	0.000000	-0.129113	-0.155010	-0.372653	0.000000	1.000000	2.000000	56.000000	0.000000
3705.063840	-0.000246	0.540894	0.239681	80.216064	24.287119	110.364830	-1.921214	0.000000	-4.616160	0.000000	0.000000	0.000000	-0.129113	-0.155010	-0.372653	0.000000	1.000000	2.000000	56.000000	0.000000
3705.067173	-0.000840	0.540350	0.238357	80.216064	24.287119	110.364830	-1.921214	0.000000	-4.616160	0.000000	0.000000	0.000000	-0.178156	-0.163308	-0.397142	0.000000	1.000000	2.000000	56.000000	0.000000
3705.070506	-0.000840	0.540350	0.238357	80.216064	24.287119	110.364830	-1.921214	0.000000	-4.616160	0.000000	0.000000	0.000000	-0.178156	-0.163308	-0.397142	0.000000	1.000000	2.000000	56.000000	0.000000
3705.073840	-0.000840	0.540350	0.238357	79.643494	23.760035	110.063370	-1.920506	0.000000	-4.616455	0.000000	0.000000	0.000000	-0.178156	-0.163308	-0.397142	0.000000	1.000000	2.000000	56.000000	0.000000
3705.077173	-0.001465	0.539840	0.236992	79.643494	23.760035	110.063370	-1.920506	0.000000	-4.616455	0.000000	0.000000	0.000000	-0.187338	-0.152781	-0.409530	0.000000	1.000000	2.000000	56.000000	0.000000
3705.080506	-0.001465	0.539840	0.236992	79.643494	23.760035	110.063370	-1.920506	0.000000	-4.616455	0.000000	0.000000	0.000000	-0.187338	-0.152781	-0.409530	0.000000	1.000000	2.000000	56.000000	0.000000
3705.083840	-0.001465	0.539840	0.236992	79.004128	23.702160	110.288681	-1.919567	0.000000	-4.616846	0.000000	0.000000	0.000000	-0.187338	-0.152781	-0.409530	0.000000	1.000000	2.000000	56.000000	0.000000
3705.087173	-0.002185	0.539395	0.235663	79.004128	23.702160	110.288681	-1.919567	0.000000	-4.616846	0.000000	0.000000	0.000000	-0.216233	-0.133761	-0.398681	0.000000	0.000000	2.000000	56.000000	0.000000
3705.090506	-0.002185	0.539395	0.235663	79.004128	23.702160	110.288681	-1.919567	0.000000	-4.616846	0.000000	0.000000	0.000000	-0.216233	-0.133761	-0.398681	0.000000	0.000000	2.000000	56.000000	0.000000
3705.093840	-0.002185	0.539395	0.235663	78.330956	24.024757	111.054024	-1.916756	0.000000	-4.618014	0.000000	0.000000	0.000000	-0.216233	-0.133761	-0.398681	0.000000	0.000000	2.000000	56.000000	0.000000
3705.097173	-0.002903	0.539004	0.234307	78.330956	24.024757	111.054024	-1.916756	0.000000	-4.618014	0.000000	0.000000	0.000000	-0.215367	-0.117140	-0.406932	0.000000	0.000000	2.000000	56.000000	0.000000
3705.100506	-0.002903	0.539004	0.234307	78.330956	24.024757	111.054024	-1.916756	0.000000	-4.618014	0.000000	0.000000	0.000000	-0.215367	-0.117140	-0.406932	0.000000	0.000000	2.000000	56.000000	0.000000
3705.103840	-0.002903	0.539004	0.234307	77.664452	24.514038	112.030426	-1.914151	0.000000	-4.619094	0.000000	0.000000	0.000000	-0.215367	-0.117140	-0.406932	0.000000	0.000000	2.000000	56.000000	0.000000
3705.107173	-0.003619	0.538639	0.232992	77.664452	24.514038	112.030426	-1.914151	0.000000	-4.619094	0.000000	0.000000	0.000000	-0.214585	-0.109643	-0.394515	0.000000	0.000000	2.000000	56.000000	0.000000
3705.110506	-0.003619	0.538639	0.232992	77.664452	24.514038	112.030426	-1.914151	0.000000	-4.619094	0.000000	0.000000	0.000000	-0.214585	-0.109643	-0.394515	0.000000	0.000000	2.000000	56.000000	0.000000
3705.113840	-0.003619	0.538639	0.232992	77.033035	25.019613	113.038132	-1.911268	0.000000	-4.620287	0.000000	0.000000	0.000000	-0.214585	-0.109643	-0.394515	0.000000	0.000000	2.000000	56.000000	0.000000
3705.117173	-0.004462	0.538223	0.231727	77.033035	25.019613	113.038132	-1.911268	0.000000	-4.620287	0.000000	0.000000	0.000000	-0.253102	-0.124744	-0.379561	0.000000	0.000000	2.000000	56.000000	0.000000
3705.120506	-0.004462	0.538223	0.231727	77.033035	25.019613	113.038132	-1.911268	0.000000	-4.620287	0.000000	0.000000	0.000000	-0.253102	-0.124744	-0.379561	0.000000	0.000000	2.000000	56.000000	0.000000
3705.123840	-0.004462	0.538223	0.231727	76.481667	25.423134	113.853607	-1.905811	0.000000	-4.622541	0.000000	0.000000	0.000000	-0.253102	-0.124744	-0.379561	0.000000	0.000000	2.000000	56.000000	0.000000
3705.127173	-0.005466	0.537719	0.230515	76.481667	25.423134	113.853607	-1.905811	0.000000	-4.622541	0.000000	0.000000	0.000000	-0.301265	-0.151029	-0.363420	0.000000	0.000000	2.000000	56.000000	0.000000
3705.130506	-0.005466	0.537719	0.230515	76.481667	25.423134	113.853607	-1.905811	0.000000	-4.622541	0.000000	0.000000	0.000000	-0.301265	-0.151029	-0.363420	0.000000	0.000000	2.000000	56.000000	0.000000
3705.133840	-0.005466	0.537719	0.230515	76.026550	25.484367	114.075951	-1.897149	0.000000	-4.626103	0.000000	0.000000	0.000000	-0.301265	-0.151029	-0.363420	0.000000	0.000000	2.000000	56.000000	0.000000
3705.137173	-0.006631	0.537149	0.229371	76.026550	25.484367	114.075951	-1.897149	0.000000	-4.626103	0.000000	0.000000	0.000000	-0.349284	-0.171005	-0.343226	0.000000	0.000000	2.000000	56.000000	0.000000
3705.140506	-0.006631	0.537149	0.229371	76.026550	25.484367	114.075951	-1.897149	0.000000	-4.626103	0.000000	0.000000	0.000000	-0.349284	-0.171005	-0.343226	0.000000	0.000000	2.000000	56.000000	0.000000
3705.143840	-0.006631	0.537149	0.229371	75.656097	25.275946	113.658646	-1.885129	0.000000	-4.631014	0.000000	0.000000	0.000000	-0.349284	-0.171005	-0.343226	0.000000	0.000000	2.000000	56.000000	0.000000
3705.147173	-0.008020	0.536513	0.228293	75.656097	25.275946	113.658646	-1.885129	0.000000	-4.631014	0.000000	0.000000	0.000000	-0.416691	-0.190874	-0.323425	0.000000	0.000000	2.000000	56.000000	0.000000
3705.150506	-0.008020	0.536513	0.228293	75.656097	25.275946	113.658646	-1.885129	0.000000	-4.631014	0.000000	0.000000	0.000000	-0.416691	-0.190874	-0.323425	0.000000	0.000000	2.000000	56.000000	0.000000
3705.153840	-0.008020	0.536513	0.228293	75.389465	25.043417	113.011757	-1.868559	0.000000	-4.637724	0.000000	0.000000	0.000000	-0.416691	-0.190874	-0.323425	0.000000	0.000000	2.000000	56.000000	0.000000
3705.157173	-0.009566	0.535874	0.227174	75.389465	25.043417	113.011757	-1.868559	0.000000	-4.637724	0.000000	0.000000	0.000000	-0.463962	-0.191591	-0.335627	0.000000	0.000000	2.000000	56.000000	0.000000
3705.160506	-0.009566	0.535874	0.227174	75.389465	25.043417	113.011757	-1.868559	0.000000	-4.637724	0.000000	0.000000	0.000000	-0.463962	-0.191591	-0.335627	0.000000	0.000000	2.000000	56.000000	0.000000
3705.163840	-0.009566	0.535874	0.227174	75.390388	25.291782	112.695763	-1.849265	0.000000	-4.645452	0.000000	0.000000	0.000000	-0.463962	-0.191591	-0.335627	0.000000	0.000000	2.000000	56.000000	0.000000
3705.167173	-0.011268	0.535247	0.225962	75.390388	25.291782	112.695763	-1.849265	0.000000	-4.645452	0.000000	0.000000	0.000000	-0.510664	-0.188371	-0.363582	0.000000	0.000000	2.000000	56.000000	0.000000
3705.170506	-0.011268	0.535247	0.225962	75.390388	25.291782	112.695763	-1.849265	0.000000	-4.645452	0.000000	0.000000	0.000000	-0.510664	-0.188371	-0.363582	0.000000	0.000000	2.000000	56.000000	0.000000
3705.173840	-0.011268	0.535247	0.225962	75.757004	26.201874	112.991150	-1.827559	0.000000	-4.654034	0.000000	0.000000	0.000000	-0.510664	-0.188371	-0.363582	0.000000	0.000000	2.000000	56.000000	0.000000
3705.177173	-0.013123	0.534635	0.224539	75.757004	26.201874	112.991150	-1.827559	0.000000	-4.654034	0.000000	0.000000	0.000000	-0.556230	-0.183517	-0.427116	0.000000	0.000000	2.000000	56.000000	0.000000
3705.180506	-0.013123	0.534635	0.224539	75.757004	26.201874	112.991150	-1.827559	0.000000	-4.654034	0.000000	0.000000	0.000000	-0.556230	-0.183517	-0.427116	0.000000	0.000000	2.000000	56.000000	0.000000
3705.183840	-0.013123	0.534635	0.224539	76.287903	27.410969	113.658112	-1.804234	0.000000	-4.663125	0.000000	0.000000	0.000000	-0.556230	-0.183517	-0.427116	0.000000	0.000000	2.000000	56.000000	0.000000
3705.187173	-0.015128	0.534183	0.223001	76.287903	27.410969	113.658112	-1.804234	0.000000	-4.663125	0.000000	0.000000	0.000000	-0.601640	-0.135663	-0.461367	0.000000	0.000000	2.000000	56.000000	0.000000
3705.190506	-0.015128	0.534183	0.223001	76.287903	27.410969	113.658112	-1.804234	0.000000	-4.663125	0.000000	0.000000	0.000000	-0.601640	-0.135663	-0.461367	0.000000	0.000000	2.000000	56.000000	0.000000
3705.193840	-0.015128	0.534183	0.223001	76.804466	28.717144	114.686691	-1.778499	0.000000	-4.673001	0.000000	0.000000	0.000000	-0.601640	-0.135663	-0.461367	0.000000	0.000000	2.000000	56.000000	0.000000
3705.197173	-0.017380	0.534024	0.221379	76.804466	28.717144	114.686691	-1.778499	0.000000	-4.673001	0.000000	0.000000	0.000000	-0.675686	-0.047568	-0.486438	0.000000	0.000000	2.000000	56.000000	0.000000
3705.200506	-0.017380	0.534024	0.221379	76.804466	28.717144	114.686691	-1.778499	0.000000	-4.673001	0.000000	0.000000	0.000000	-0.675686	-0.047568	-0.486438	0.000000	0.000000	2.000000	56.000000	0.000000
3705.203840	-0.017380	0.534024	0.221379	77.254692	29.936171	115.770218	-1.748239	0.000000	-4.684406	0.000000	0.000000	0.000000	-0.675686	-0.047568	-0.486438	0.000000	0.000000	2.000000	56.000000	0.000000
3705.207173	-0.020009	0.534189	0.219782	77.254692	29.936171	115.770218	-1.748239	0.000000	-4.684406	0.000000	0.000000	0.000000	-0.788519	0.049435	-0.479317	0.000000	0.000000	2.000000	56.000000	0.000000
3705.210506	-0.020009	0.534189	0.219782	77.254692	29.936171	115.770218	-1.748239	0.000000	-4.684406	0.000000	0.000000	0.000000	-0.788519	0.049435	-0.479317	0.000000	0.000000	2.000000	56.000000	0.000000
3705.213840	-0.020009	0.534189	0.219782	77.637482	31.052711	116.691307	-1.710050	0.000000	-4.698482	0.000000	0.000000	0.000000	-0.788519	0.049435	-0.479317	0.000000	0.000000	2.000000	56.000000	0.000000
3705.217173	-0.022978	0.534597	0.218180	77.637482	31.052711	116.691307	-1.710050	0.000000	-4.698482	0.000000	0.000000	0.000000	-0.890804	0.122527	-0.480470	0.000000	0.000000	2.000000	56.000000	0.000000
3705.220506	-0.022978	0.534597	0.218180	77.637482	31.052711	116.691307	-1.710050	0.000000	-4.698482	0.000000	0.000000	0.000000	-0.890804	0.122527	-0.480470	0.000000	0.000000	2.000000	56.000000	0.000000
3705.223840	-0.022978	0.534597	0.218180	77.978989	32.146873	117.461166	-1.664431	0.000000	-4.714835	0.000000	0.000000	0.000000	-0.890804	0.122527	-0.480470	0.000000	0.000000	2.000000	56.000000	0.000000
3705.227173	-0.026254	0.535211	0.216576	77.978989	32.146873	117.461166	-1.664431	0.000000	-4.714835	0.000000	0.000000	0.000000	-0.982848	0.184153	-0.481354	0.000000	0.000000	2.000000	56.000000	0.000000
3705.230506	-0.026254	0.535211	0.216576	77.978989	32.146873	117.461166	-1.664431	0.000000	-4.714835	0.000000	0.000000	0.000000	-0.982848	0.184153	-0.481354	0.000000	0.000000	2.000000	56.000000	0.000000
3705.233840	-0.026254	0.535211	0.216576	78.278351	33.491806	118.518890	-1.611670	0.000000	-4.733130	0.000000	0.000000	0.000000	-0.982848	0.184153	-0.481354	0.000000	0.000000	2.000000	56.000000	0.000000
3705.237173	-0.029737	0.535985	0.214905	78.278351	33.491806	118.518890	-1.611670	0.000000	-4.733130	0.000000	0.000000	0.000000	-1.044736	0.232079	-0.501078	0.000000	0.000000	2.000000	56.000000	0.000000
3705.240506	-0.029737	0.535985	0.214905	78.278351	33.491806	118.518890	-1.611670	0.000000	-4.733130	0.000000	0.000000	0.000000	-1.044736	0.232079	-0.501078	0.000000	0.000000	2.000000	56.000000	0.000000
3705.243840	-0.029737	0.535985	0.214905	78.615211	35.518078	120.281929	-1.553810	0.000000	-4.752439	0.000000	0.000000	0.000000	-1.044736	0.232079	-0.501078	0.000000	0.000000	2.000000	56.000000	0.000000
3705.247173	-0.033419	0.536815	0.213093	78.615211	35.518078	120.281929	-1.553810	0.000000	-4.752439	0.000000	0.000000	0.000000	-1.104811	0.249148	-0.543755	0.000000	0.000000	2.000000	56.000000	0.000000
3705.250506	-0.033419	0.536815	0.213093	78.615211	35.518078	120.281929	-1.553810	0.000000	-4.752439	0.000000	0.000000	0.000000	-1.104811	0.249148	-0.543755	0.000000	0.000000	2.000000	56.000000	0.000000
3705.253840	-0.033419	0.536815	0.213093	79.080986	38.580101	122.999207	-1.491153	0.000000	-4.772470	0.000000	0.000000	0.000000	-1.104811	0.249148	-0.543755	0.000000	0.000000	2.000000	56.000000	0.000000
3705.257173	-0.037229	0.537690	0.211037	79.080986	38.580101	122.999207	-1.491153	0.000000	-4.772470	0.000000	0.000000	0.000000	-1.143010	0.262287	-0.616827	0.000000	0.000000	2.000000	56.000000	0.000000
3705.260506	-0.037229	0.537690	0.211037	79.080986	38.580101	122.999207	-1.491153	0.000000	-4.772470	0.000000	0.000000	0.000000	-1.143010	0.262287	-0.616827	0.000000	0.000000	2.000000	56.000000	0.000000
3705.263840	-0.037229	0.537690	0.211037	79.625931	42.197510	126.258682	-1.425476	0.000000	-4.792496	0.000000	0.000000	0.000000	-1.143010	0.262287	-0.616827	0.000000	0.000000	2.000000	56.000000	0.000000
3705.267173	-0.041161	0.538642	0.208728	79.625931	42.197510	126.258682	-1.425476	0.000000	-4.792496	0.000000	0.000000	0.000000	-1.179486	0.285794	-0.692514	0.000000	0.000000	2.000000	56.000000	0.000000
3705.270506	-0.041161	0.538642	0.208728	79.625931	42.197510	126.258682	-1.425476	0.000000	-4.792496	0.000000	0.000000	0.000000	-1.179486	0.285794	-0.692514	0.000000	0.000000	2.000000	56.000000	0.000000
3705.273840	-0.041161	0.538642	0.208728	80.180298	45.995857	129.703522	-1.356593	0.000000	-4.812448	0.000000	0.000000	0.000000	-1.179486	0.285794	-0.692514	0.000000	0.000000	2.000000	56.000000	0.000000
3705.277173	-0.045204	0.539626	0.206100	80.180298	45.995857	129.703522	-1.356593	0.000000	-4.812448	0.000000	0.000000	0.000000	-1.212885	0.295180	-0.788455	0.000000	0.000000	2.000000	56.000000	0.000000
3705.280506	-0.045204	0.539626	0.206100	80.180298	45.995857	129.703522	-1.356593	0.000000	-4.812448	0.000000	0.000000	0.000000	-1.212885	0.295180	-0.788455	0.000000	0.000000	2.000000	56.000000	0.000000
3705.283840	-0.045204	0.539626	0.206100	80.693993	50.045589	133.431702	-1.284723	0.000000	-4.832130	0.000000	0.000000	0.000000	-1.212885	0.295180	-0.788455	0.000000	0.000000	2.000000	56.000000	0.000000
3705.287173	-0.049348	0.540634	0.203113	80.693993	50.045589	133.431702	-1.284723	0.000000	-4.832130	0.000000	0.000000	0.000000	-1.243225	0.302447	-0.896162	0.000000	0.000000	2.000000	56.000000	0.000000
3705.290506	-0.049348	0.540634	0.203113	80.693993	50.045589	133.431702	-1.284723	0.000000	-4.832130	0.000000	0.000000	0.000000	-1.243225	0.302447	-0.896162	0.000000	0.000000	2.000000	56.000000	0.000000
3705.293840	-0.049348	0.540634	0.203113	81.166733	54.256268	137.576431	-1.209839	0.000000	-4.851422	0.000000	0.000000	0.000000	-1.243225	0.302447	-0.896162	0.000000	0.000000	2.000000	56.000000	0.000000
3705.297173	-0.053592	0.541713	0.199858	81.166733	54.256268	137.576431	-1.209839	0.000000	-4.851422	0.000000	0.000000	0.000000	-1.273254	0.323494	-0.976556	0.000000	0.000000	2.000000	56.000000	0.000000
3705.300506	-0.053592	0.541713	0.199858	81.166733	54.256268	137.576431	-1.209839	0.000000	-4.851422	0.000000	0.000000	0.000000	-1.273254	0.323494	-0.976556	0.000000	0.000000	2.000000	56.000000	0.000000
3705.303840	-0.053592	0.541713	0.199858	81.582771	58.480755	141.867981	-1.130931	0.000000	-4.870420	0.000000	0.000000	0.000000	-1.273254	0.323494	-0.976556	0.000000	0.000000	2.000000	56.000000	0.000000
3705.307173	-0.057962	0.542934	0.196351	81.582771	58.480755	141.867981	-1.130931	0.000000	-4.870420	0.000000	0.000000	0.000000	-1.311013	0.366432	-1.051964	0.000000	0.000000	2.000000	56.000000	0.000000
3705.310506	-0.057962	0.542934	0.196351	81.582771	58.480755	141.867981	-1.130931	0.000000	-4.870420	0.000000	0.000000	0.000000	-1.311013	0.366432	-1.051964	0.000000	0.000000	2.000000	56.000000	0.000000
3705.313840	-0.057962	0.542934	0.196351	81.944847	62.677853	146.032104	-1.046751	0.000000	-4.889203	0.000000	0.000000	0.000000	-1.311013	0.366432	-1.051964	0.000000	0.000000	2.000000	56.000000	0.000000
3705.317173	-0.062426	0.544339	0.192654	81.944847	62.677853	146.032104	-1.046751	0.000000	-4.889203	0.000000	0.000000	0.000000	-1.338982	0.421534	-1.109208	0.000000	0.000000	2.000000	56.000000	0.000000
3705.320506	-0.062426	0.544339	0.192654	81.944847	62.677853	146.032104	-1.046751	0.000000	-4.889203	0.000000	0.000000	0.000000	-1.338982	0.421534	-1.109208	0.000000	0.000000	2.000000	56.000000	0.000000
3705.323840	-0.062426	0.544339	0.192654	82.266426	66.759026	149.896835	-0.957146	0.000000	-4.907532	0.000000	0.000000	0.000000	-1.338982	0.421534	-1.109208	0.000000	0.000000	2.000000	56.000000	0.000000
3705.327173	-0.066941	0.545792	0.188729	82.266426	66.759026	149.896835	-0.957146	0.000000	-4.907532	0.000000	0.000000	0.000000	-1.354769	0.435954	-1.177385	0.000000	0.000000	2.000000	56.000000	0.000000
3705.330506	-0.066941	0.545792	0.188729	82.266426	66.759026	149.896835	-0.957146	0.000000	-4.907532	0.000000	0.000000	0.000000	-1.354769	0.435954	-1.177385	0.000000	0.000000	2.000000	56.000000	0.000000
3705.333840	-0.066941	0.545792	0.188729	82.568214	70.661453	153.442001	-0.862685	0.000000	-4.925015	0.000000	0.000000	0.000000	-1.354769	0.435954	-1.177385	0.000000	0.000000	2.000000	56.000000	0.000000
3705.337173	-0.071570	0.547315	0.184616	82.568214	70.661453	153.442001	-0.862685	0.000000	-4.925015	0.000000	0.000000	0.000000	-1.388417	0.456872	-1.234079	0.000000	0.000000	2.000000	56.000000	0.000000
3705.340506	-0.071570	0.547315	0.184616	82.568214	70.661453	153.442001	-0.862685	0.000000	-4.925015	0.000000	0.000000	0.000000	-1.388417	0.456872	-1.234079	0.000000	0.000000	2.000000	56.000000	0.000000
3705.343840	-0.071570	0.547315	0.184616	82.865509	73.982521	156.483658	-0.761020	0.000000	-4.941745	0.000000	0.000000	0.000000	-1.388417	0.456872	-1.234079	0.000000	0.000000	2.000000	56.000000	0.000000
3705.347173	-0.076230	0.548765	0.180212	82.865509	73.982521	156.483658	-0.761020	0.000000	-4.941745	0.000000	0.000000	0.000000	-1.398020	0.434804	-1.321228	0.000000	0.000000	2.000000	56.000000	0.000000
3705.350506	-0.076230	0.548765	0.180212	82.865509	73.982521	156.483658	-0.761020	0.000000	-4.941745	0.000000	0.000000	0.000000	-1.398020	0.434804	-1.321228	0.000000	0.000000	2.000000	56.000000	0.000000
3705.353840	-0.076230	0.548765	0.180212	83.174126	75.782913	158.093750	-0.653851	0.000000	-4.957064	0.000000	0.000000	0.000000	-1.398020	0.434804	-1.321228	0.000000	0.000000	2.000000	56.000000	0.000000
3705.357173	-0.080940	0.550188	0.175484	83.174126	75.782913	158.093750	-0.653851	0.000000	-4.957064	0.000000	0.000000	0.000000	-1.412983	0.426911	-1.418325	0.000000	0.000000	2.000000	56.000000	0.000000
3705.360506	-0.080940	0.550188	0.175484	83.174126	75.782913	158.093750	-0.653851	0.000000	-4.957064	0.000000	0.000000	0.000000	-1.412983	0.426911	-1.418325	0.000000	0.000000	2.000000	56.000000	0.000000
3705.363840	-0.080940	0.550188	0.175484	83.531097	76.268936	158.444809	-0.539908	0.000000	-4.970765	0.000000	0.000000	0.000000	-1.412983	0.426911	-1.418325	0.000000	0.000000	2.000000	56.000000	0.000000
3705.367173	-0.085646	0.551496	0.170336	83.531097	76.268936	158.444809	-0.539908	0.000000	-4.970765	0.000000	0.000000	0.000000	-1.411880	0.392387	-1.544288	0.000000	0.000000	2.000000	56.000000	0.000000
3705.370506	-0.085646	0.551496	0.170336	83.531097	76.268936	158.444809	-0.539908	0.000000	-4.970765	0.000000	0.000000	0.000000	-1.411880	0.392387	-1.544288	0.000000	0.000000	2.000000	56.000000	0.000000
3705.373840	-0.085646	0.551496	0.170336	83.969086	76.333275	158.554825	-0.419861	0.000000	-4.982341	0.000000	0.000000	0.000000	-1.411880	0.392387	-1.544288	0.000000	0.000000	2.000000	56.000000	0.000000
3705.377173	-0.090261	0.552669	0.164666	83.969086	76.333275	158.554825	-0.419861	0.000000	-4.982341	0.000000	0.000000	0.000000	-1.384475	0.351927	-1.701143	0.000000	0.000000	2.000000	56.000000	0.000000
3705.380506	-0.090261	0.552669	0.164666	83.969086	76.333275	158.554825	-0.419861	0.000000	-4.982341	0.000000	0.000000	0.000000	-1.384475	0.351927	-1.701143	0.000000	0.000000	2.000000	56.000000	0.000000
3705.383840	-0.090261	0.552669	0.164666	84.458679	75.556435	157.938812	-0.295213	0.000000	-4.991278	0.000000	0.000000	0.000000	-1.384475	0.351927	-1.701143	0.000000	0.000000	2.000000	56.000000	0.000000
3705.387173	-0.094803	0.553741	0.158491	84.458679	75.556435	157.938812	-0.295213	0.000000	-4.991278	0.000000	0.000000	0.000000	-1.362608	0.321829	-1.852374	0.000000	0.000000	2.000000	56.000000	0.000000
3705.390506	-0.094803	0.553741	0.158491	84.458679	75.556435	157.938812	-0.295213	0.000000	-4.991278	0.000000	0.000000	0.000000	-1.362608	0.321829	-1.852374	0.000000	0.000000	2.000000	56.000000	0.000000
3705.393840	-0.094803	0.553741	0.158491	84.868515	73.691177	156.303040	-0.163872	0.000000	-4.997313	0.000000	0.000000	0.000000	-1.362608	0.321829	-1.852374	0.000000	0.000000	2.000000	56.000000	0.000000
3705.397173	-0.099334	0.554953	0.151921	84.868515	73.691177	156.303040	-0.163872	0.000000	-4.997313	0.000000	0.000000	0.000000	-1.359411	0.363464	-1.970911	0.000000	0.000000	2.000000	56.000000	0.000000
3705.400506	-0.099334	0.554953	0.151921	84.868515	73.691177	156.303040	-0.163872	0.000000	-4.997313	0.000000	0.000000	0.000000	-1.359411	0.363464	-1.970911	0.000000	0.000000	2.000000	56.000000	0.000000
3705.403840	-0.099334	0.554953	0.151921	85.064850	70.595573	153.595947	-0.021915	0.000000	-4.999952	0.000000	0.000000	0.000000	-1.359411	0.363464	-1.970911	0.000000	0.000000	2.000000	56.000000	0.000000
3705.407173	-0.103709	0.556305	0.145046	85.064850	70.595573	153.595947	-0.021915	0.000000	-4.999952	0.000000	0.000000	0.000000	-1.312514	0.405604	-2.062653	0.000000	0.000000	2.000000	56.000000	0.000000
3705.410506	-0.103709	0.556305	0.145046	85.064850	70.595573	153.595947	-0.021915	0.000000	-4.999952	0.000000	0.000000	0.000000	-1.312514	0.405604	-2.062653	0.000000	0.000000	2.000000	56.000000	0.000000
3705.413840	-0.103709	0.556305	0.145046	84.998177	66.531403	150.116592	0.127820	0.000000	-4.998366	0.000000	0.000000	0.000000	-1.312514	0.405604	-2.062653	0.000000	0.000000	2.000000	56.000000	0.000000
3705.417173	-0.107948	0.557788	0.137857	84.998177	66.531403	150.116592	0.127820	0.000000	-4.998366	0.000000	0.000000	0.000000	-1.271564	0.444764	-2.156628	0.000000	0.000000	2.000000	56.000000	0.000000
3705.420506	-0.107948	0.557788	0.137857	84.998177	66.531403	150.116592	0.127820	0.000000	-4.998366	0.000000	0.000000	0.000000	-1.271564	0.444764	-2.156628	0.000000	0.000000	2.000000	56.000000	0.000000
3705.423840	-0.107948	0.557788	0.137857	84.812355	61.507343	145.748505	0.287781	0.000000	-4.991711	0.000000	0.000000	0.000000	-1.271564	0.444764	-2.156628	0.000000	0.000000	2.000000	56.000000	0.000000
3705.427173	-0.111986	0.559240	0.130369	84.812355	61.507343	145.748505	0.287781	0.000000	-4.991711	0.000000	0.000000	0.000000	-1.211369	0.435736	-2.246285	0.000000	0.000000	2.000000	56.000000	0.000000
3705.430506	-0.111986	0.559240	0.130369	84.812355	61.507343	145.748505	0.287781	0.000000	-4.991711	0.000000	0.000000	0.000000	-1.211369	0.435736	-2.246285	0.000000	0.000000	2.000000	56.000000	0.000000
3705.433840	-0.111986	0.559240	0.130369	84.558784	55.121037	140.014740	0.457748	0.000000	-4.979003	0.000000	0.000000	0.000000	-1.211369	0.435736	-2.246285	0.000000	0.000000	2.000000	56.000000	0.000000
3705.437173	-0.115845	0.560591	0.122588	84.558784	55.121037	140.014740	0.457748	0.000000	-4.979003	0.000000	0.000000	0.000000	-1.157895	0.405398	-2.334524	0.000000	0.000000	2.000000	56.000000	0.000000
3705.440506	-0.115845	0.560591	0.122588	84.558784	55.121037	140.014740	0.457748	0.000000	-4.979003	0.000000	0.000000	0.000000	-1.157895	0.405398	-2.334524	0.000000	0.000000	2.000000	56.000000	0.000000
3705.443840	-0.115845	0.560591	0.122588	84.257584	47.598492	133.092255	0.640950	0.000000	-4.958748	0.000000	0.000000	0.000000	-1.157895	0.405398	-2.334524	0.000000	0.000000	2.000000	56.000000	0.000000
3705.447173	-0.119448	0.561741	0.114445	84.257584	47.598492	133.092255	0.640950	0.000000	-4.958748	0.000000	0.000000	0.000000	-1.080839	0.344814	-2.442909	0.000000	0.000000	2.000000	56.000000	0.000000
3705.450506	-0.119448	0.561741	0.114445	84.257584	47.598492	133.092255	0.640950	0.000000	-4.958748	0.000000	0.000000	0.000000	-1.080839	0.344814	-2.442909	0.000000	0.000000	2.000000	56.000000	0.000000
3705.453840	-0.119448	0.561741	0.114445	83.852707	39.339817	125.381126	0.837661	0.000000	-4.929333	0.000000	0.000000	0.000000	-1.080839	0.344814	-2.442909	0.000000	0.000000	2.000000	56.000000	0.000000
3705.457173	-0.122685	0.562570	0.105863	83.852707	39.339817	125.381126	0.837661	0.000000	-4.929333	0.000000	0.000000	0.000000	-0.971125	0.248848	-2.574493	0.000000	0.000000	2.000000	56.000000	0.000000
3705.460506	-0.122685	0.562570	0.105863	83.852707	39.339817	125.381126	0.837661	0.000000	-4.929333	0.000000	0.000000	0.000000	-0.971125	0.248848	-2.574493	0.000000	0.000000	2.000000	56.000000	0.000000
3705.463840	-0.122685	0.562570	0.105863	83.280144	30.616873	117.079391	1.047654	0.000000	-4.889010	0.000000	0.000000	0.000000	-0.971125	0.248848	-2.574493	0.000000	0.000000	2.000000	56.000000	0.000000
3705.467173	-0.125578	0.563017	0.096846	83.280144	30.616873	117.079391	1.047654	0.000000	-4.889010	0.000000	0.000000	0.000000	-0.867858	0.134081	-2.705096	0.000000	0.000000	2.000000	56.000000	0.000000
3705.470506	-0.125578	0.563017	0.096846	83.280144	30.616873	117.079391	1.047654	0.000000	-4.889010	0.000000	0.000000	0.000000	-0.867858	0.134081	-2.705096	0.000000	0.000000	2.000000	56.000000	0.000000
3705.473840	-0.125578	0.563017	0.096846	82.477753	20.851398	107.531982	1.276770	0.000000	-4.834238	0.000000	0.000000	0.000000	-0.867858	0.134081	-2.705096	0.000000	0.000000	2.000000	56.000000	0.000000
3705.477173	-0.128071	0.563051	0.087306	82.477753	20.851398	107.531982	1.276770	0.000000	-4.834238	0.000000	0.000000	0.000000	-0.747986	0.010187	-2.862061	0.000000	0.000000	2.000000	56.000000	0.000000
3705.480506	-0.128071	0.563051	0.087306	82.477753	20.851398	107.531982	1.276770	0.000000	-4.834238	0.000000	0.000000	0.000000	-0.747986	0.010187	-2.862061	0.000000	0.000000	2.000000	56.000000	0.000000
3705.483840	-0.128071	0.563051	0.087306	81.205872	10.717719	97.533165	1.403565	0.000000	-4.365294	0.000000	0.000000	0.000000	-0.747986	0.010187	-2.862061	0.000000	0.000000	2.000000	56.000000	0.000000
3705.487173	-0.130160	0.562747	0.077366	81.205872	10.717719	97.533165	1.403565	0.000000	-4.365294	0.000000	0.000000	0.000000	-0.626673	-0.091339	-2.981974	0.000000	0.000000	2.000000	56.000000	0.000000
3705.490506	-0.130160	0.562747	0.077366	81.205872	10.717719	97.533165	1.403565	0.000000	-4.365294	0.000000	0.000000	0.000000	-0.626673	-0.091339	-2.981974	0.000000	0.000000	2.000000	56.000000	0.000000
3705.493840	-0.130160	0.562747	0.077366	79.362442	2.370578	89.249321	1.508010	0.000000	-3.868298	0.000000	0.000000	0.000000	-0.626673	-0.091339	-2.981974	0.000000	0.000000	2.000000	56.000000	0.000000
3705.497173	-0.131861	0.562312	0.067207	79.362442	2.370578	89.249321	1.508010	0.000000	-3.868298	0.000000	0.000000	0.000000	-0.510133	-0.130372	-3.047698	0.000000	0.000000	2.000000	56.000000	0.000000
3705.500506	-0.131861	0.562312	0.067207	79.362442	2.370578	89.249321	1.508010	0.000000	-3.868298	0.000000	0.000000	0.000000	-0.510133	-0.130372	-3.047698	0.000000	0.000000	2.000000	56.000000	0.000000
3705.503840	-0.131861	0.562312	0.067207	77.126320	-3.135290	83.881058	1.593032	0.000000	-3.360348	0.000000	0.000000	0.000000	-0.510133	-0.130372	-3.047698	0.000000	0.000000	2.000000	56.000000	0.000000
3705.507173	-0.133080	0.562001	0.057163	77.126320	-3.135290	83.881058	1.593032	0.000000	-3.360348	0.000000	0.000000	0.000000	-0.365798	-0.093346	-3.013088	0.000000	0.000000	2.000000	56.000000	0.000000
3705.510506	-0.133080	0.562001	0.057163	77.126320	-3.135290	83.881058	1.593032	0.000000	-3.360348	0.000000	0.000000	0.000000	-0.365798	-0.093346	-3.013088	0.000000	0.000000	2.000000	56.000000	0.000000
3705.513840	-0.133080	0.562001	0.057163	74.717842	-6.258089	81.107674	1.653999	0.000000	-2.858167	0.000000	0.000000	0.000000	-0.365798	-0.093346	-3.013088	0.000000	0.000000	2.000000	56.000000	0.000000
3705.517173	-0.133816	0.561869	0.047345	74.717842	-6.258089	81.107674	1.653999	0.000000	-2.858167	0.000000	0.000000	0.000000	-0.220732	-0.039647	-2.945513	0.000000	0.000000	2.000000	56.000000	0.000000
3705.520506	-0.133816	0.561869	0.047345	74.717842	-6.258089	81.107674	1.653999	0.000000	-2.858167	0.000000	0.000000	0.000000	-0.220732	-0.039647	-2.945513	0.000000	0.000000	2.000000	56.000000	0.000000
3705.523840	-0.133816	0.561869	0.047345	72.271370	-8.252405	79.566742	1.690788	0.000000	-2.367248	0.000000	0.000000	0.000000	-0.220732	-0.039647	-2.945513	0.000000	0.000000	2.000000	56.000000	0.000000
3705.527173	-0.134146	0.561875	0.037950	72.271370	-8.252405	79.566742	1.690788	0.000000	-2.367248	0.000000	0.000000	0.000000	-0.098964	0.001845	-2.818562	0.000000	0.000000	2.000000	56.000000	0.000000
3705.530506	-0.134146	0.561875	0.037950	72.271370	-8.252405	79.566742	1.690788	0.000000	-2.367248	0.000000	0.000000	0.000000	-0.098964	0.001845	-2.818562	0.000000	0.000000	2.000000	56.000000	0.000000
3705.533840	-0.134146	0.561875	0.037950	69.890953	-9.827534	78.371155	1.707282	0.000000	-1.897488	0.000000	0.000000	0.000000	-0.098964	0.001845	-2.818562	0.000000	0.000000	2.000000	56.000000	0.000000
3705.537173	-0.134085	0.561763	0.028938	69.890953	-9.827534	78.371155	1.707282	0.000000	-1.897488	0.000000	0.000000	0.000000	0.018137	-0.033413	-2.703447	0.000000	0.000000	2.000000	56.000000	0.000000
3705.540506	-0.134085	0.561763	0.028938	69.890953	-9.827534	78.371155	1.707282	0.000000	-1.897488	0.000000	0.000000	0.000000	0.018137	-0.033413	-2.703447	0.000000	0.000000	2.000000	56.000000	0.000000
3705.543840	-0.134085	0.561763	0.028938	67.586853	-11.131745	77.382576	1.704259	0.000000	-1.446913	0.000000	0.000000	0.000000	0.018137	-0.033413	-2.703447	0.000000	0.000000	2.000000	56.000000	0.000000
3705.547173	-0.133792	0.561428	0.020263	67.586853	-11.131745	77.382576	1.704259	0.000000	-1.446913	0.000000	0.000000	0.000000	0.087919	-0.100774	-2.602703	0.000000	0.000000	2.000000	56.000000	0.000000
3705.550506	-0.133792	0.561428	0.020263	67.586853	-11.131745	77.382576	1.704259	0.000000	-1.446913	0.000000	0.000000	0.000000	0.087919	-0.100774	-2.602703	0.000000	0.000000	2.000000	56.000000	0.000000
3705.553840	-0.133792	0.561428	0.020263	65.541290	-12.180426	76.547089	1.689606	0.000000	-1.013129	0.000000	0.000000	0.000000	0.087919	-0.100774	-2.602703	0.000000	0.000000	2.000000	56.000000	0.000000
3705.557173	-0.133140	0.560749	0.011932	65.541290	-12.180426	76.547089	1.689606	0.000000	-1.013129	0.000000	0.000000	0.000000	0.195493	-0.203681	-2.499303	0.000000	0.000000	2.000000	56.000000	0.000000
3705.560506	-0.133140	0.560749	0.011932	65.541290	-12.180426	76.547089	1.689606	0.000000	-1.013129	0.000000	0.000000	0.000000	0.195493	-0.203681	-2.499303	0.000000	0.000000	2.000000	56.000000	0.000000
3705.563840	-0.133140	0.560749	0.011932	64.334755	-12.956077	75.782669	1.657024	0.000000	-0.596579	0.000000	0.000000	0.000000	0.195493	-0.203681	-2.499303	0.000000	0.000000	2.000000	56.000000	0.000000
3705.567173	-0.132125	0.559553	0.003684	64.334755	-12.956077	75.782669	1.657024	0.000000	-0.596579	0.000000	0.000000	0.000000	0.304729	-0.358680	-2.474198	0.000000	0.000000	2.000000	56.000000	0.000000
3705.570506	-0.132125	0.559553	0.003684	64.334755	-12.956077	75.782669	1.657024	0.000000	-0.596579	0.000000	0.000000	0.000000	0.304729	-0.358680	-2.474198	0.000000	0.000000	2.000000	56.000000	0.000000
3705.573840	-0.132125	0.559553	0.003684	63.828453	-13.548809	75.033585	1.606235	0.000000	-0.184213	0.000000	0.000000	0.000000	0.304729	-0.358680	-2.474198	0.000000	0.000000	2.000000	56.000000	0.000000
3705.577173	-0.130835	0.558037	-0.004387	63.828453	-13.548809	75.033585	1.606235	0.000000	-0.184213	0.000000	0.000000	0.000000	0.386883	-0.454941	-2.421261	0.000000	0.000000	2.000000	56.000000	0.000000
3705.580506	-0.130835	0.558037	-0.004387	63.828453	-13.548809	75.033585	1.606235	0.000000	-0.184213	0.000000	0.000000	0.000000	0.386883	-0.454941	-2.421261	0.000000	0.000000	2.000000	56.000000	0.000000
3705.583840	-0.130835	0.558037	-0.004387	63.550056	-14.082344	74.172066	1.541755	0.000000	0.219331	0.000000	0.000000	0.000000	0.386883	-0.454941	-2.421261	0.000000	0.000000	2.000000	56.000000	0.000000
3705.587173	-0.129102	0.556207	-0.012206	63.550056	-14.082344	74.172066	1.541755	0.000000	0.219331	0.000000	0.000000	0.000000	0.519810	-0.548714	-2.345764	0.000000	0.000000	2.000000	56.000000	0.000000
3705.590506	-0.129102	0.556207	-0.012206	63.550056	-14.082344	74.172066	1.541755	0.000000	0.219331	0.000000	0.000000	0.000000	0.519810	-0.548714	-2.345764	0.000000	0.000000	2.000000	56.000000	0.000000
3705.593840	-0.129102	0.556207	-0.012206	63.313759	-14.547564	73.259445	1.455120	0.000000	0.610292	0.000000	0.000000	0.000000	0.519810	-0.548714	-2.345764	0.000000	0.000000	2.000000	56.000000	0.000000
3705.597173	-0.127046	0.554362	-0.019526	63.313759	-14.547564	73.259445	1.455120	0.000000	0.610292	0.000000	0.000000	0.000000	0.616843	-0.553772	-2.196020	0.000000	0.000000	2.000000	56.000000	0.000000
3705.600506	-0.127046	0.554362	-0.019526	63.313759	-14.547564	73.259445	1.455120	0.000000	0.610292	0.000000	0.000000	0.000000	0.616843	-0.553772	-2.196020	0.000000	0.000000	2.000000	56.000000	0.000000
3705.603840	-0.127046	0.554362	-0.019526	63.078259	-14.904545	72.397491	1.352313	0.000000	0.976295	0.000000	0.000000	0.000000	0.616843	-0.553772	-2.196020	0.000000	0.000000	2.000000	56.000000	0.000000
3705.607173	-0.124724	0.552714	-0.026149	63.078259	-14.904545	72.397491	1.352313	0.000000	0.976295	0.000000	0.000000	0.000000	0.696538	-0.494351	-1.986965	0.000000	0.000000	2.000000	56.000000	0.000000
3705.610506	-0.124724	0.552714	-0.026149	63.078259	-14.904545	72.397491	1.352313	0.000000	0.976295	0.000000	0.000000	0.000000	0.696538	-0.494351	-1.986965	0.000000	0.000000	2.000000	56.000000	0.000000
3705.613840	-0.124724	0.552714	-0.026149	62.800060	-15.088264	71.821045	1.236223	0.000000	1.307456	0.000000	0.000000	0.000000	0.696538	-0.494351	-1.986965	0.000000	0.000000	2.000000	56.000000	0.000000
3705.617173	-0.122108	0.551476	-0.031942	62.800060	-15.088264	71.821045	1.236223	0.000000	1.307456	0.000000	0.000000	0.000000	0.784863	-0.371358	-1.737746	0.000000	0.000000	2.000000	56.000000	0.000000
3705.620506	-0.122108	0.551476	-0.031942	62.800060	-15.088264	71.821045	1.236223	0.000000	1.307456	0.000000	0.000000	0.000000	0.784863	-0.371358	-1.737746	0.000000	0.000000	2.000000	56.000000	0.000000
3705.623840	-0.122108	0.551476	-0.031942	62.487408	-15.034371	71.729004	1.105412	0.000000	1.597080	0.000000	0.000000	0.000000	0.784863	-0.371358	-1.737746	0.000000	0.000000	2.000000	56.000000	0.000000
3705.627173	-0.119234	0.550578	-0.036843	62.487408	-15.034371	71.729004	1.105412	0.000000	1.597080	0.000000	0.000000	0.000000	0.862399	-0.269327	-1.470297	0.000000	0.000000	2.000000	56.000000	0.000000
3705.630506	-0.119234	0.550578	-0.036843	62.487408	-15.034371	71.729004	1.105412	0.000000	1.597080	0.000000	0.000000	0.000000	0.862399	-0.269327	-1.470297	0.000000	0.000000	2.000000	56.000000	0.000000
3705.633840	-0.119234	0.550578	-0.036843	62.200977	-14.804601	72.169724	0.961679	0.000000	1.842130	0.000000	0.000000	0.000000	0.862399	-0.269327	-1.470297	0.000000	0.000000	2.000000	56.000000	0.000000
3705.637173	-0.116157	0.549903	-0.040999	62.200977	-14.804601	72.169724	0.961679	0.000000	1.842130	0.000000	0.000000	0.000000	0.922915	-0.202512	-1.246776	0.000000	0.000000	2.000000	56.000000	0.000000
3705.640506	-0.116157	0.549903	-0.040999	62.200977	-14.804601	72.169724	0.961679	0.000000	1.842130	0.000000	0.000000	0.000000	0.922915	-0.202512	-1.246776	0.000000	0.000000	2.000000	56.000000	0.000000
3705.643840	-0.116157	0.549903	-0.040999	62.439297	-14.488228	72.880356	0.807860	0.000000	2.049926	0.000000	0.000000	0.000000	0.922915	-0.202512	-1.246776	0.000000	0.000000	2.000000	56.000000	0.000000
3705.647173	-0.113080	0.549234	-0.044623	62.439297	-14.488228	72.880356	0.807860	0.000000	2.049926	0.000000	0.000000	0.000000	0.923305	-0.200634	-1.087332	0.000000	0.000000	2.000000	56.000000	0.000000
3705.650506	-0.113080	0.549234	-0.044623	62.439297	-14.488228	72.880356	0.807860	0.000000	2.049926	0.000000	0.000000	0.000000	0.923305	-0.200634	-1.087332	0.000000	0.000000	2.000000	56.000000	0.000000
3705.653840	-0.113080	0.549234	-0.044623	63.405895	-14.119644	73.443253	0.653976	0.000000	2.231148	0.000000	0.000000	0.000000	0.923305	-0.200634	-1.087332	0.000000	0.000000	2.000000	56.000000	0.000000
3705.657173	-0.109997	0.548276	-0.048112	63.405895	-14.119644	73.443253	0.653976	0.000000	2.231148	0.000000	0.000000	0.000000	0.924888	-0.287590	-1.046639	0.000000	0.000000	2.000000	56.000000	0.000000
3705.660506	-0.109997	0.548276	-0.048112	63.405895	-14.119644	73.443253	0.653976	0.000000	2.231148	0.000000	0.000000	0.000000	0.924888	-0.287590	-1.046639	0.000000	0.000000	2.000000	56.000000	0.000000
3705.663840	-0.109997	0.548276	-0.048112	64.615685	-13.710817	73.549706	0.499828	0.000000	2.405587	0.000000	0.000000	0.000000	0.924888	-0.287590	-1.046639	0.000000	0.000000	2.000000	56.000000	0.000000
3705.667173	-0.106870	0.547294	-0.051141	64.615685	-13.710817	73.549706	0.499828	0.000000	2.405587	0.000000	0.000000	0.000000	0.937838	-0.294657	-0.908749	0.000000	0.000000	2.000000	56.000000	0.000000
3705.670506	-0.106870	0.547294	-0.051141	64.615685	-13.710817	73.549706	0.499828	0.000000	2.405587	0.000000	0.000000	0.000000	0.937838	-0.294657	-0.908749	0.000000	0.000000	2.000000	56.000000	0.000000
3705.673840	-0.106870	0.547294	-0.051141	65.844482	-13.242469	73.668213	0.343521	0.000000	2.557046	0.000000	0.000000	0.000000	0.937838	-0.294657	-0.908749	0.000000	0.000000	2.000000	56.000000	0.000000
3705.677173	-0.103541	0.546211	-0.053769	65.844482	-13.242469	73.668213	0.343521	0.000000	2.557046	0.000000	0.000000	0.000000	0.998679	-0.324709	-0.788315	0.000000	0.000000	2.000000	56.000000	0.000000
3705.680506	-0.103541	0.546211	-0.053769	65.844482	-13.242469	73.668213	0.343521	0.000000	2.557046	0.000000	0.000000	0.000000	0.998679	-0.324709	-0.788315	0.000000	0.000000	2.000000	56.000000	0.000000
3705.683840	-0.103541	0.546211	-0.053769	67.050255	-12.722098	73.788887	0.177075	0.000000	2.688431	0.000000	0.000000	0.000000	0.998679	-0.324709	-0.788315	0.000000	0.000000	2.000000	56.000000	0.000000
3705.687173	-0.100026	0.544994	-0.056019	67.050255	-12.722098	73.788887	0.177075	0.000000	2.688431	0.000000	0.000000	0.000000	1.054673	-0.365149	-0.675011	0.000000	0.000000	2.000000	56.000000	0.000000
3705.690506	-0.100026	0.544994	-0.056019	67.050255	-12.722098	73.788887	0.177075	0.000000	2.688431	0.000000	0.000000	0.000000	1.054673	-0.365149	-0.675011	0.000000	0.000000	2.000000	56.000000	0.000000
3705.693840	-0.100026	0.544994	-0.056019	68.214401	-12.162100	73.917267	0.001296	0.000000	2.800933	0.000000	0.000000	0.000000	1.054673	-0.365149	-0.675011	0.000000	0.000000	2.000000	56.000000	0.000000
3705.697173	-0.096387	0.543659	-0.057962	68.214401	-12.162100	73.917267	0.001296	0.000000	2.800933	0.000000	0.000000	0.000000	1.091702	-0.400463	-0.582892	0.000000	0.000000	2.000000	56.000000	0.000000
3705.700506	-0.096387	0.543659	-0.057962	68.214401	-12.162100	73.917267	0.001296	0.000000	2.800933	0.000000	0.000000	0.000000	1.091702	-0.400463	-0.582892	0.000000	0.000000	2.000000	56.000000	0.000000
3705.703840	-0.096387	0.543659	-0.057962	69.318054	-11.564738	74.060570	-0.180655	0.000000	2.898082	0.000000	0.000000	0.000000	1.091702	-0.400463	-0.582892	0.000000	0.000000	2.000000	56.000000	0.000000
3705.707173	-0.092661	0.542292	-0.059605	69.318054	-11.564738	74.060570	-0.180655	0.000000	2.898082	0.000000	0.000000	0.000000	1.117831	-0.410240	-0.493063	0.000000	0.000000	2.000000	56.000000	0.000000
3705.710506	-0.092661	0.542292	-0.059605	69.318054	-11.564738	74.060570	-0.180655	0.000000	2.898082	0.000000	0.000000	0.000000	1.117831	-0.410240	-0.493063	0.000000	0.000000	2.000000	56.000000	0.000000
3705.713840	-0.092661	0.542292	-0.059605	70.331596	-10.894597	74.293915	-0.366960	0.000000	2.980259	0.000000	0.000000	0.000000	1.117831	-0.410240	-0.493063	0.000000	0.000000	2.000000	56.000000	0.000000
3705.717173	-0.088899	0.541059	-0.060883	70.331596	-10.894597	74.293915	-0.366960	0.000000	2.980259	0.000000	0.000000	0.000000	1.128667	-0.369878	-0.383302	0.000000	0.000000	2.000000	56.000000	0.000000
3705.720506	-0.088899	0.541059	-0.060883	70.331596	-10.894597	74.293915	-0.366960	0.000000	2.980259	0.000000	0.000000	0.000000	1.128667	-0.369878	-0.383302	0.000000	0.000000	2.000000	56.000000	0.000000
3705.723840	-0.088899	0.541059	-0.060883	71.267075	-10.088656	74.754433	-0.555071	0.000000	3.044143	0.000000	0.000000	0.000000	1.128667	-0.369878	-0.383302	0.000000	0.000000	2.000000	56.000000	0.000000
3705.727173	-0.085153	0.539995	-0.061791	71.267075	-10.088656	74.754433	-0.555071	0.000000	3.044143	0.000000	0.000000	0.000000	1.123696	-0.318971	-0.272555	0.000000	0.000000	2.000000	56.000000	0.000000
3705.730506	-0.085153	0.539995	-0.061791	71.267075	-10.088656	74.754433	-0.555071	0.000000	3.044143	0.000000	0.000000	0.000000	1.123696	-0.318971	-0.272555	0.000000	0.000000	2.000000	56.000000	0.000000
3705.733840	-0.085153	0.539995	-0.061791	72.121559	-9.071874	75.529671	-0.742353	0.000000	3.089569	0.000000	0.000000	0.000000	1.123696	-0.318971	-0.272555	0.000000	0.000000	2.000000	56.000000	0.000000
3705.737173	-0.081394	0.539062	-0.062339	72.121559	-9.071874	75.529671	-0.742353	0.000000	3.089569	0.000000	0.000000	0.000000	1.127772	-0.280117	-0.164419	0.000000	0.000000	2.000000	56.000000	0.000000
3705.740506	-0.081394	0.539062	-0.062339	72.121559	-9.071874	75.529671	-0.742353	0.000000	3.089569	0.000000	0.000000	0.000000	1.127772	-0.280117	-0.164419	0.000000	0.000000	2.000000	56.000000	0.000000
3705.743840	-0.081394	0.539062	-0.062339	72.910110	-7.819518	76.631424	-0.930316	0.000000	3.116972	0.000000	0.000000	0.000000	1.127772	-0.280117	-0.164419	0.000000	0.000000	2.000000	56.000000	0.000000
3705.747173	-0.077588	0.538181	-0.062552	72.910110	-7.819518	76.631424	-0.930316	0.000000	3.116972	0.000000	0.000000	0.000000	1.141842	-0.264336	-0.063901	0.000000	0.000000	2.000000	56.000000	0.000000
3705.750506	-0.077588	0.538181	-0.062552	72.910110	-7.819518	76.631424	-0.930316	0.000000	3.116972	0.000000	0.000000	0.000000	1.141842	-0.264336	-0.063901	0.000000	0.000000	2.000000	56.000000	0.000000
3705.753840	-0.077588	0.538181	-0.062552	73.647896	-6.323164	78.087563	-1.120623	0.000000	3.127622	0.000000	0.000000	0.000000	1.141842	-0.264336	-0.063901	0.000000	0.000000	2.000000	56.000000	0.000000
3705.757173	-0.073861	0.537289	-0.062537	73.647896	-6.323164	78.087563	-1.120623	0.000000	3.127622	0.000000	0.000000	0.000000	1.117911	-0.267366	0.004717	0.000000	0.000000	2.000000	56.000000	0.000000
3705.760506	-0.073861	0.537289	-0.062537	73.647896	-6.323164	78.087563	-1.120623	0.000000	3.127622	0.000000	0.000000	0.000000	1.117911	-0.267366	0.004717	0.000000	0.000000	2.000000	56.000000	0.000000
3705.763840	-0.073861	0.537289	-0.062537	74.385117	-4.546122	79.907562	-1.306941	0.000000	3.126835	0.000000	0.000000	0.000000	1.117911	-0.267366	0.004717	0.000000	0.000000	2.000000	56.000000	0.000000
3705.767173	-0.070168	0.536328	-0.062294	74.385117	-4.546122	79.907562	-1.306941	0.000000	3.126835	0.000000	0.000000	0.000000	1.107900	-0.288431	0.072748	0.000000	0.000000	2.000000	56.000000	0.000000
3705.770506	-0.070168	0.536328	-0.062294	74.385117	-4.546122	79.907562	-1.306941	0.000000	3.126835	0.000000	0.000000	0.000000	1.107900	-0.288431	0.072748	0.000000	0.000000	2.000000	56.000000	0.000000
3705.773840	-0.070168	0.536328	-0.062294	75.148140	-2.378865	82.212540	-1.491591	0.000000	3.114711	0.000000	0.000000	0.000000	1.107900	-0.288431	0.072748	0.000000	0.000000	2.000000	56.000000	0.000000
3705.777173	-0.066483	0.535295	-0.061821	75.148140	-2.378865	82.212540	-1.491591	0.000000	3.114711	0.000000	0.000000	0.000000	1.105579	-0.309819	0.141888	0.000000	0.000000	2.000000	56.000000	0.000000
3705.780506	-0.066483	0.535295	-0.061821	75.148140	-2.378865	82.212540	-1.491591	0.000000	3.114711	0.000000	0.000000	0.000000	1.105579	-0.309819	0.141888	0.000000	0.000000	2.000000	56.000000	0.000000
3705.783840	-0.066483	0.535295	-0.061821	75.887024	0.191999	85.000130	-1.675855	0.000000	3.091063	0.000000	0.000000	0.000000	1.105579	-0.309819	0.141888	0.000000	0.000000	2.000000	56.000000	0.000000
3705.787173	-0.062812	0.534240	-0.061153	75.887024	0.191999	85.000130	-1.675855	0.000000	3.091063	0.000000	0.000000	0.000000	1.101255	-0.316504	0.200438	0.000000	0.000000	2.000000	56.000000	0.000000
3705.790506	-0.062812	0.534240	-0.061153	75.887024	0.191999	85.000130	-1.675855	0.000000	3.091063	0.000000	0.000000	0.000000	1.101255	-0.316504	0.200438	0.000000	0.000000	2.000000	56.000000	0.000000
3705.793840	-0.062812	0.534240	-0.061153	76.540497	3.084508	88.155983	-1.859397	0.000000	3.057657	0.000000	0.000000	0.000000	1.101255	-0.316504	0.200438	0.000000	0.000000	2.000000	56.000000	0.000000
3705.797173	-0.059239	0.533259	-0.060207	76.540497	3.084508	88.155983	-1.859397	0.000000	3.057657	0.000000	0.000000	0.000000	1.071947	-0.294455	0.283969	0.000000	0.000000	2.000000	56.000000	0.000000
3705.800506	-0.059239	0.533259	-0.060207	76.540497	3.084508	88.155983	-1.859397	0.000000	3.057657	0.000000	0.000000	0.000000	1.071947	-0.294455	0.283969	0.000000	0.000000	2.000000	56.000000	0.000000
3705.803840	-0.059239	0.533259	-0.060207	77.100380	6.109741	91.436676	-2.038055	0.000000	3.010328	0.000000	0.000000	0.000000	1.071947	-0.294455	0.283969	0.000000	0.000000	2.000000	56.000000	0.000000
3705.807173	-0.055891	0.532466	-0.058974	77.100380	6.109741	91.436676	-2.038055	0.000000	3.010328	0.000000	0.000000	0.000000	1.004383	-0.237710	0.369831	0.000000	0.000000	2.000000	56.000000	0.000000
3705.810506	-0.055891	0.532466	-0.058974	77.100380	6.109741	91.436676	-2.038055	0.000000	3.010328	0.000000	0.000000	0.000000	1.004383	-0.237710	0.369831	0.000000	0.000000	2.000000	56.000000	0.000000
3705.813840	-0.055891	0.532466	-0.058974	77.559868	8.945477	94.445404	-2.205452	0.000000	2.948690	0.000000	0.000000	0.000000	1.004383	-0.237710	0.369831	0.000000	0.000000	2.000000	56.000000	0.000000
3705.817173	-0.052954	0.531876	-0.057454	77.559868	8.945477	94.445404	-2.205452	0.000000	2.948690	0.000000	0.000000	0.000000	0.881175	-0.177039	0.456080	0.000000	0.000000	2.000000	56.000000	0.000000
3705.820506	-0.052954	0.531876	-0.057454	77.559868	8.945477	94.445404	-2.205452	0.000000	2.948690	0.000000	0.000000	0.000000	0.881175	-0.177039	0.456080	0.000000	0.000000	2.000000	56.000000	0.000000
3705.823840	-0.052954	0.531876	-0.057454	77.956917	11.214837	96.689911	-2.352314	0.000000	2.872676	0.000000	0.000000	0.000000	0.881175	-0.177039	0.456080	0.000000	0.000000	2.000000	56.000000	0.000000
3705.827173	-0.050480	0.531509	-0.055647	77.956917	11.214837	96.689911	-2.352314	0.000000	2.872676	0.000000	0.000000	0.000000	0.742149	-0.110115	0.541837	0.000000	0.000000	2.000000	56.000000	0.000000
3705.830506	-0.050480	0.531509	-0.055647	77.956917	11.214837	96.689911	-2.352314	0.000000	2.872676	0.000000	0.000000	0.000000	0.742149	-0.110115	0.541837	0.000000	0.000000	2.000000	56.000000	0.000000
3705.833840	-0.050480	0.531509	-0.055647	78.301170	12.934745	98.246040	-2.476006	0.000000	2.782370	0.000000	0.000000	0.000000	0.742149	-0.110115	0.541837	0.000000	0.000000	2.000000	56.000000	0.000000
3705.837173	-0.048429	0.531283	-0.053550	78.301170	12.934745	98.246040	-2.476006	0.000000	2.782370	0.000000	0.000000	0.000000	0.615272	-0.067805	0.629238	0.000000	0.000000	2.000000	56.000000	0.000000
3705.840506	-0.048429	0.531283	-0.053550	78.301170	12.934745	98.246040	-2.476006	0.000000	2.782370	0.000000	0.000000	0.000000	0.615272	-0.067805	0.629238	0.000000	0.000000	2.000000	56.000000	0.000000
3705.843840	-0.048429	0.531283	-0.053550	78.599113	14.232744	99.293205	-2.578551	0.000000	2.677497	0.000000	0.000000	0.000000	0.615272	-0.067805	0.629238	0.000000	0.000000	2.000000	56.000000	0.000000
3705.847173	-0.046680	0.531107	-0.051193	78.599113	14.232744	99.293205	-2.578551	0.000000	2.677497	0.000000	0.000000	0.000000	0.524787	-0.052715	0.707027	0.000000	0.000000	2.000000	56.000000	0.000000
3705.850506	-0.046680	0.531107	-0.051193	78.599113	14.232744	99.293205	-2.578551	0.000000	2.677497	0.000000	0.000000	0.000000	0.524787	-0.052715	0.707027	0.000000	0.000000	2.000000	56.000000	0.000000
3705.853840	-0.046680	0.531107	-0.051193	78.822258	15.292710	100.110550	-2.666016	0.000000	2.559659	0.000000	0.000000	0.000000	0.524787	-0.052715	0.707027	0.000000	0.000000	2.000000	56.000000	0.000000
3705.857173	-0.045205	0.531034	-0.048467	78.822258	15.292710	100.110550	-2.666016	0.000000	2.559659	0.000000	0.000000	0.000000	0.442393	-0.022047	0.817842	0.000000	0.000000	2.000000	56.000000	0.000000
3705.860506	-0.045205	0.531034	-0.048467	78.822258	15.292710	100.110550	-2.666016	0.000000	2.559659	0.000000	0.000000	0.000000	0.442393	-0.022047	0.817842	0.000000	0.000000	2.000000	56.000000	0.000000
3705.863840	-0.045205	0.531034	-0.048467	78.956573	16.394331	101.084946	-2.739748	0.000000	2.423352	0.000000	0.000000	0.000000	0.442393	-0.022047	0.817842	0.000000	0.000000	2.000000	56.000000	0.000000
3705.867173	-0.043939	0.531038	-0.045427	78.956573	16.394331	101.084946	-2.739748	0.000000	2.423352	0.000000	0.000000	0.000000	0.379721	0.001338	0.912047	0.000000	0.000000	2.000000	56.000000	0.000000
3705.870506	-0.043939	0.531038	-0.045427	78.956573	16.394331	101.084946	-2.739748	0.000000	2.423352	0.000000	0.000000	0.000000	0.379721	0.001338	0.912047	0.000000	0.000000	2.000000	56.000000	0.000000
3705.873840	-0.043939	0.531038	-0.045427	78.986885	17.532951	102.217255	-2.803035	0.000000	2.271344	0.000000	0.000000	0.000000	0.379721	0.001338	0.912047	0.000000	0.000000	2.000000	56.000000	0.000000
3705.877173	-0.042865	0.531135	-0.042051	78.986885	17.532951	102.217255	-2.803035	0.000000	2.271344	0.000000	0.000000	0.000000	0.322279	0.028964	1.012880	0.000000	0.000000	2.000000	56.000000	0.000000
3705.880506	-0.042865	0.531135	-0.042051	78.986885	17.532951	102.217255	-2.803035	0.000000	2.271344	0.000000	0.000000	0.000000	0.322279	0.028964	1.012880	0.000000	0.000000	2.000000	56.000000	0.000000
3705.883840	-0.042865	0.531135	-0.042051	78.932030	18.626446	103.394310	-2.856748	0.000000	2.102531	0.000000	0.000000	0.000000	0.322279	0.028964	1.012880	0.000000	0.000000	2.000000	56.000000	0.000000
3705.887173	-0.042000	0.531353	-0.038368	78.932030	18.626446	103.394310	-2.856748	0.000000	2.102531	0.000000	0.000000	0.000000	0.259572	0.065530	1.104661	0.000000	0.000000	2.000000	56.000000	0.000000
3705.890506	-0.042000	0.531353	-0.038368	78.932030	18.626446	103.394310	-2.856748	0.000000	2.102531	0.000000	0.000000	0.000000	0.259572	0.065530	1.104661	0.000000	0.000000	2.000000	56.000000	0.000000
3705.893840	-0.042000	0.531353	-0.038368	78.815193	19.501762	104.396545	-2.900010	0.000000	1.918421	0.000000	0.000000	0.000000	0.259572	0.065530	1.104661	0.000000	0.000000	2.000000	56.000000	0.000000
3705.897173	-0.041501	0.531625	-0.034452	78.815193	19.501762	104.396545	-2.900010	0.000000	1.918421	0.000000	0.000000	0.000000	0.149671	0.081366	1.175029	0.000000	0.000000	2.000000	56.000000	0.000000
3705.900506	-0.041501	0.531625	-0.034452	78.815193	19.501762	104.396545	-2.900010	0.000000	1.918421	0.000000	0.000000	0.000000	0.149671	0.081366	1.175029	0.000000	0.000000	2.000000	56.000000	0.000000
3705.903840	-0.041501	0.531625	-0.034452	78.671539	20.067072	105.077591	-2.924955	0.000000	1.722583	0.000000	0.000000	0.000000	0.149671	0.081366	1.175029	0.000000	0.000000	2.000000	56.000000	0.000000
3705.907173	-0.041332	0.531940	-0.030340	78.671539	20.067072	105.077591	-2.924955	0.000000	1.722583	0.000000	0.000000	0.000000	0.050740	0.094726	1.233437	0.000000	0.000000	2.000000	56.000000	0.000000
3705.910506	-0.041332	0.531940	-0.030340	78.671539	20.067072	105.077591	-2.924955	0.000000	1.722583	0.000000	0.000000	0.000000	0.050740	0.094726	1.233437	0.000000	0.000000	2.000000	56.000000	0.000000
3705.913840	-0.041332	0.531940	-0.030340	78.534439	20.411995	105.519974	-2.933412	0.000000	1.517010	0.000000	0.000000	0.000000	0.050740	0.094726	1.233437	0.000000	0.000000	2.000000	56.000000	0.000000
3705.917173	-0.041493	0.532238	-0.026113	78.534439	20.411995	105.519974	-2.933412	0.000000	1.517010	0.000000	0.000000	0.000000	-0.048428	0.089163	1.268062	0.000000	0.000000	2.000000	56.000000	0.000000
3705.920506	-0.041493	0.532238	-0.026113	78.534439	20.411995	105.519974	-2.933412	0.000000	1.517010	0.000000	0.000000	0.000000	-0.048428	0.089163	1.268062	0.000000	0.000000	2.000000	56.000000	0.000000
3705.923840	-0.041493	0.532238	-0.026113	78.457352	20.680872	105.853844	-2.925340	0.000000	1.305666	0.000000	0.000000	0.000000	-0.048428	0.089163	1.268062	0.000000	0.000000	2.000000	56.000000	0.000000
3705.927173	-0.041953	0.532515	-0.021769	78.457352	20.680872	105.853844	-2.925340	0.000000	1.305666	0.000000	0.000000	0.000000	-0.137972	0.083118	1.303396	0.000000	0.000000	2.000000	56.000000	0.000000
3705.930506	-0.041953	0.532515	-0.021769	78.457352	20.680872	105.853844	-2.925340	0.000000	1.305666	0.000000	0.000000	0.000000	-0.137972	0.083118	1.303396	0.000000	0.000000	2.000000	56.000000	0.000000
3705.933840	-0.041953	0.532515	-0.021769	78.550774	21.308857	106.510880	-2.902345	0.000000	1.088434	0.000000	0.000000	0.000000	-0.137972	0.083118	1.303396	0.000000	0.000000	2.000000	56.000000	0.000000
3705.937173	-0.042687	0.532748	-0.017435	78.550774	21.308857	106.510880	-2.902345	0.000000	1.088434	0.000000	0.000000	0.000000	-0.220091	0.069915	1.300211	0.000000	0.000000	2.000000	56.000000	0.000000
3705.940506	-0.042687	0.532748	-0.017435	78.550774	21.308857	106.510880	-2.902345	0.000000	1.088434	0.000000	0.000000	0.000000	-0.220091	0.069915	1.300211	0.000000	0.000000	2.000000	56.000000	0.000000
3705.943840	-0.042687	0.532748	-0.017435	78.817253	22.490736	107.716377	-2.865663	0.000000	0.871732	0.000000	0.000000	0.000000	-0.220091	0.069915	1.300211	0.000000	0.000000	2.000000	56.000000	0.000000
3705.947173	-0.043634	0.532953	-0.013153	78.817253	22.490736	107.716377	-2.865663	0.000000	0.871732	0.000000	0.000000	0.000000	-0.284270	0.061522	1.284385	0.000000	0.000000	2.000000	56.000000	0.000000
3705.950506	-0.043634	0.532953	-0.013153	78.817253	22.490736	107.716377	-2.865663	0.000000	0.871732	0.000000	0.000000	0.000000	-0.284270	0.061522	1.284385	0.000000	0.000000	2.000000	56.000000	0.000000
3705.953840	-0.043634	0.532953	-0.013153	79.154541	24.064186	109.333267	-2.818285	0.000000	0.657668	0.000000	0.000000	0.000000	-0.284270	0.061522	1.284385	0.000000	0.000000	2.000000	56.000000	0.000000
3705.957173	-0.044809	0.533242	-0.008858	79.154541	24.064186	109.333267	-2.818285	0.000000	0.657668	0.000000	0.000000	0.000000	-0.352295	0.086876	1.288685	0.000000	0.000000	2.000000	56.000000	0.000000
3705.960506	-0.044809	0.533242	-0.008858	79.154541	24.064186	109.333267	-2.818285	0.000000	0.657668	0.000000	0.000000	0.000000	-0.352295	0.086876	1.288685	0.000000	0.000000	2.000000	56.000000	0.000000
3705.963840	-0.044809	0.533242	-0.008858	79.486931	25.833267	111.164879	-2.759569	0.000000	0.442887	0.000000	0.000000	0.000000	-0.352295	0.086876	1.288685	0.000000	0.000000	2.000000	56.000000	0.000000
3705.967173	-0.046218	0.533635	-0.004531	79.486931	25.833267	111.164879	-2.759569	0.000000	0.442887	0.000000	0.000000	0.000000	-0.422766	0.117745	1.297923	0.000000	0.000000	2.000000	56.000000	0.000000
3705.970506	-0.046218	0.533635	-0.004531	79.486931	25.833267	111.164879	-2.759569	0.000000	0.442887	0.000000	0.000000	0.000000	-0.422766	0.117745	1.297923	0.000000	0.000000	2.000000	56.000000	0.000000
3705.973840	-0.046218	0.533635	-0.004531	79.821983	27.843836	113.259506	-2.689108	0.000000	0.226566	0.000000	0.000000	0.000000	-0.422766	0.117745	1.297923	0.000000	0.000000	2.000000	56.000000	0.000000
3705.977173	-0.047795	0.534093	-0.000251	79.821983	27.843836	113.259506	-2.689108	0.000000	0.226566	0.000000	0.000000	0.000000	-0.473111	0.137581	1.284167	0.000000	0.000000	2.000000	56.000000	0.000000
3705.980506	-0.047795	0.534093	-0.000251	79.821983	27.843836	113.259506	-2.689108	0.000000	0.226566	0.000000	0.000000	0.000000	-0.473111	0.137581	1.284167	0.000000	0.000000	2.000000	56.000000	0.000000
3705.983840	-0.047795	0.534093	-0.000251	80.175133	30.232677	115.780243	-2.610256	0.000000	0.012539	0.000000	0.000000	0.000000	-0.473111	0.137581	1.284167	0.000000	0.000000	2.000000	56.000000	0.000000
3705.987173	-0.049496	0.534563	0.003953	80.175133	30.232677	115.780243	-2.610256	0.000000	0.012539	0.000000	0.000000	0.000000	-0.510445	0.140755	1.261137	0.000000	0.000000	2.000000	56.000000	0.000000
3705.990506	-0.049496	0.534563	0.003953	80.175133	30.232677	115.780243	-2.610256	0.000000	0.012539	0.000000	0.000000	0.000000	-0.510445	0.140755	1.261137	0.000000	0.000000	2.000000	56.000000	0.000000
3705.993840	-0.049496	0.534563	0.003953	80.539261	32.912132	118.584145	-2.525182	0.000000	-0.197651	0.000000	0.000000	0.000000	-0.510445	0.140755	1.261137	0.000000	0.000000	2.000000	56.000000	0.000000
3705.997173	-0.051313	0.535039	0.007972	80.539261	32.912132	118.584145	-2.525182	0.000000	-0.197651	0.000000	0.000000	0.000000	-0.544994	0.142778	1.205750	0.000000	0.000000	2.000000	56.000000	0.000000
3706.000506	-0.051313	0.535039	0.007972	80.539261	32.912132	118.584145	-2.525182	0.000000	-0.197651	0.000000	0.000000	0.000000	-0.544994	0.142778	1.205750	0.000000	0.000000	2.000000	56.000000	0.000000
3706.003840	-0.051313	0.535039	0.007972	80.906593	35.802776	121.592079	-2.434350	0.000000	-0.398609	0.000000	0.000000	0.000000	-0.544994	0.142778	1.205750	0.000000	0.000000	2.000000	56.000000	0.000000
3706.007173	-0.053269	0.535497	0.011808	80.906593	35.802776	121.592079	-2.434350	0.000000	-0.398609	0.000000	0.000000	0.000000	-0.586820	0.137471	1.150854	0.000000	0.000000	2.000000	56.000000	0.000000
3706.010506	-0.053269	0.535497	0.011808	80.906593	35.802776	121.592079	-2.434350	0.000000	-0.398609	0.000000	0.000000	0.000000	-0.586820	0.137471	1.150854	0.000000	0.000000	2.000000	56.000000	0.000000
3706.013840	-0.053269	0.535497	0.011808	81.257584	38.968773	124.888069	-2.336547	0.000000	-0.590418	0.000000	0.000000	0.000000	-0.586820	0.137471	1.150854	0.000000	0.000000	2.000000	56.000000	0.000000
3706.017173	-0.055357	0.535898	0.015382	81.257584	38.968773	124.888069	-2.336547	0.000000	-0.590418	0.000000	0.000000	0.000000	-0.626419	0.120482	1.072163	0.000000	0.000000	2.000000	56.000000	0.000000
3706.020506	-0.055357	0.535898	0.015382	81.257584	38.968773	124.888069	-2.336547	0.000000	-0.590418	0.000000	0.000000	0.000000	-0.626419	0.120482	1.072163	0.000000	0.000000	2.000000	56.000000	0.000000
3706.023840	-0.055357	0.535898	0.015382	81.584007	42.413601	128.472763	-2.232144	0.000000	-0.769112	0.000000	0.000000	0.000000	-0.626419	0.120482	1.072163	0.000000	0.000000	2.000000	56.000000	0.000000
3706.027173	-0.057552	0.536279	0.018670	81.584007	42.413601	128.472763	-2.232144	0.000000	-0.769112	0.000000	0.000000	0.000000	-0.658479	0.114310	0.986243	0.000000	0.000000	2.000000	56.000000	0.000000
3706.030506	-0.057552	0.536279	0.018670	81.584007	42.413601	128.472763	-2.232144	0.000000	-0.769112	0.000000	0.000000	0.000000	-0.658479	0.114310	0.986243	0.000000	0.000000	2.000000	56.000000	0.000000
3706.033840	-0.057552	0.536279	0.018670	81.874786	46.082504	132.302399	-2.122397	0.000000	-0.933486	0.000000	0.000000	0.000000	-0.658479	0.114310	0.986243	0.000000	0.000000	2.000000	56.000000	0.000000
3706.037173	-0.059823	0.536618	0.021614	81.874786	46.082504	132.302399	-2.122397	0.000000	-0.933486	0.000000	0.000000	0.000000	-0.681347	0.101508	0.883398	0.000000	0.000000	2.000000	56.000000	0.000000
3706.040506	-0.059823	0.536618	0.021614	81.874786	46.082504	132.302399	-2.122397	0.000000	-0.933486	0.000000	0.000000	0.000000	-0.681347	0.101508	0.883398	0.000000	0.000000	2.000000	56.000000	0.000000
3706.043840	-0.059823	0.536618	0.021614	82.125679	49.926735	136.321411	-2.008839	0.000000	-1.080719	0.000000	0.000000	0.000000	-0.681347	0.101508	0.883398	0.000000	0.000000	2.000000	56.000000	0.000000
3706.047173	-0.062186	0.536908	0.024173	82.125679	49.926735	136.321411	-2.008839	0.000000	-1.080719	0.000000	0.000000	0.000000	-0.708911	0.086934	0.767700	0.000000	0.000000	2.000000	56.000000	0.000000
3706.050506	-0.062186	0.536908	0.024173	82.125679	49.926735	136.321411	-2.008839	0.000000	-1.080719	0.000000	0.000000	0.000000	-0.708911	0.086934	0.767700	0.000000	0.000000	2.000000	56.000000	0.000000
3706.053840	-0.062186	0.536908	0.024173	82.336609	53.944866	140.525955	-1.890687	0.000000	-1.208669	0.000000	0.000000	0.000000	-0.708911	0.086934	0.767700	0.000000	0.000000	2.000000	56.000000	0.000000
3706.057173	-0.064576	0.537130	0.026402	82.336609	53.944866	140.525955	-1.890687	0.000000	-1.208669	0.000000	0.000000	0.000000	-0.716907	0.066736	0.668720	0.000000	0.000000	2.000000	56.000000	0.000000
3706.060506	-0.064576	0.537130	0.026402	82.336609	53.944866	140.525955	-1.890687	0.000000	-1.208669	0.000000	0.000000	0.000000	-0.716907	0.066736	0.668720	0.000000	0.000000	2.000000	56.000000	0.000000
3706.063840	-0.064576	0.537130	0.026402	82.498810	57.934513	144.712143	-1.771203	0.000000	-1.320122	0.000000	0.000000	0.000000	-0.716907	0.066736	0.668720	0.000000	0.000000	2.000000	56.000000	0.000000
3706.067173	-0.066980	0.537289	0.028239	82.498810	57.934513	144.712143	-1.771203	0.000000	-1.320122	0.000000	0.000000	0.000000	-0.721315	0.047647	0.551110	0.000000	0.000000	2.000000	56.000000	0.000000
3706.070506	-0.066980	0.537289	0.028239	82.498810	57.934513	144.712143	-1.771203	0.000000	-1.320122	0.000000	0.000000	0.000000	-0.721315	0.047647	0.551110	0.000000	0.000000	2.000000	56.000000	0.000000
3706.073840	-0.066980	0.537289	0.028239	82.613319	61.842686	148.830612	-1.650984	0.000000	-1.411974	0.000000	0.000000	0.000000	-0.721315	0.047647	0.551110	0.000000	0.000000	2.000000	56.000000	0.000000
3706.077173	-0.069398	0.537402	0.029705	82.613319	61.842686	148.830612	-1.650984	0.000000	-1.411974	0.000000	0.000000	0.000000	-0.725255	0.033794	0.439519	0.000000	0.000000	2.000000	56.000000	0.000000
3706.080506	-0.069398	0.537402	0.029705	82.613319	61.842686	148.830612	-1.650984	0.000000	-1.411974	0.000000	0.000000	0.000000	-0.725255	0.033794	0.439519	0.000000	0.000000	2.000000	56.000000	0.000000
3706.083840	-0.069398	0.537402	0.029705	82.691643	65.661156	152.862976	-1.530108	0.000000	-1.485227	0.000000	0.000000	0.000000	-0.725255	0.033794	0.439519	0.000000	0.000000	2.000000	56.000000	0.000000
3706.087173	-0.071824	0.537469	0.030799	82.691643	65.661156	152.862976	-1.530108	0.000000	-1.485227	0.000000	0.000000	0.000000	-0.727951	0.020213	0.328338	0.000000	0.000000	2.000000	56.000000	0.000000
3706.090506	-0.071824	0.537469	0.030799	82.691643	65.661156	152.862976	-1.530108	0.000000	-1.485227	0.000000	0.000000	0.000000	-0.727951	0.020213	0.328338	0.000000	0.000000	2.000000	56.000000	0.000000
3706.093840	-0.071824	0.537469	0.030799	82.734093	69.273445	156.702408	-1.408782	0.000000	-1.539950	0.000000	0.000000	0.000000	-0.727951	0.020213	0.328338	0.000000	0.000000	2.000000	56.000000	0.000000
3706.097173	-0.074258	0.537509	0.031542	82.734093	69.273445	156.702408	-1.408782	0.000000	-1.539950	0.000000	0.000000	0.000000	-0.730163	0.011891	0.222961	0.000000	0.000000	2.000000	56.000000	0.000000
3706.100506	-0.074258	0.537509	0.031542	82.734093	69.273445	156.702408	-1.408782	0.000000	-1.539950	0.000000	0.000000	0.000000	-0.730163	0.011891	0.222961	0.000000	0.000000	2.000000	56.000000	0.000000
3706.103840	-0.074258	0.537509	0.031542	82.747910	72.690163	160.357086	-1.287089	0.000000	-1.577110	0.000000	0.000000	0.000000	-0.730163	0.011891	0.222961	0.000000	0.000000	2.000000	56.000000	0.000000
3706.107173	-0.076712	0.537514	0.031891	82.747910	72.690163	160.357086	-1.287089	0.000000	-1.577110	0.000000	0.000000	0.000000	-0.736121	0.001703	0.104508	0.000000	0.000000	2.000000	56.000000	0.000000
3706.110506	-0.076712	0.537514	0.031891	82.747910	72.690163	160.357086	-1.287089	0.000000	-1.577110	0.000000	0.000000	0.000000	-0.736121	0.001703	0.104508	0.000000	0.000000	2.000000	56.000000	0.000000
3706.113840	-0.076712	0.537514	0.031891	82.736015	75.987465	163.902008	-1.164402	0.000000	-1.594528	0.000000	0.000000	0.000000	-0.736121	0.001703	0.104508	0.000000	0.000000	2.000000	56.000000	0.000000
3706.117173	-0.079132	0.537416	0.031842	82.736015	75.987465	163.902008	-1.164402	0.000000	-1.594528	0.000000	0.000000	0.000000	-0.726134	-0.029604	-0.014438	0.000000	0.000000	2.000000	56.000000	0.000000
3706.120506	-0.079132	0.537416	0.031842	82.736015	75.987465	163.902008	-1.164402	0.000000	-1.594528	0.000000	0.000000	0.000000	-0.726134	-0.029604	-0.014438	0.000000	0.000000	2.000000	56.000000	0.000000
3706.123840	-0.079132	0.537416	0.031842	82.702202	79.092918	167.259613	-1.043380	0.000000	-1.592122	0.000000	0.000000	0.000000	-0.726134	-0.029604	-0.014438	0.000000	0.000000	2.000000	56.000000	0.000000
3706.127173	-0.081489	0.537294	0.031390	82.702202	79.092918	167.259613	-1.043380	0.000000	-1.592122	0.000000	0.000000	0.000000	-0.706881	-0.036467	-0.135879	0.000000	0.000000	2.000000	56.000000	0.000000
3706.130506	-0.081489	0.537294	0.031390	82.702202	79.092918	167.259613	-1.043380	0.000000	-1.592122	0.000000	0.000000	0.000000	-0.706881	-0.036467	-0.135879	0.000000	0.000000	2.000000	56.000000	0.000000
3706.133840	-0.081489	0.537294	0.031390	82.652847	81.891495	170.310287	-0.925566	0.000000	-1.569476	0.000000	0.000000	0.000000	-0.706881	-0.036467	-0.135879	0.000000	0.000000	2.000000	56.000000	0.000000
3706.137173	-0.083736	0.537129	0.030586	82.652847	81.891495	170.310287	-0.925566	0.000000	-1.569476	0.000000	0.000000	0.000000	-0.674316	-0.049391	-0.241192	0.000000	0.000000	2.000000	56.000000	0.000000
3706.140506	-0.083736	0.537129	0.030586	82.652847	81.891495	170.310287	-0.925566	0.000000	-1.569476	0.000000	0.000000	0.000000	-0.674316	-0.049391	-0.241192	0.000000	0.000000	2.000000	56.000000	0.000000
3706.143840	-0.083736	0.537129	0.030586	82.610100	83.755974	172.428650	-0.813180	0.000000	-1.529277	0.000000	0.000000	0.000000	-0.674316	-0.049391	-0.241192	0.000000	0.000000	2.000000	56.000000	0.000000
3706.147173	-0.085861	0.536962	0.029513	82.610100	83.755974	172.428650	-0.813180	0.000000	-1.529277	0.000000	0.000000	0.000000	-0.637440	-0.050191	-0.321851	0.000000	0.000000	2.000000	56.000000	0.000000
3706.150506	-0.085861	0.536962	0.029513	82.610100	83.755974	172.428650	-0.813180	0.000000	-1.529277	0.000000	0.000000	0.000000	-0.637440	-0.050191	-0.321851	0.000000	0.000000	2.000000	56.000000	0.000000
3706.153840	-0.085861	0.536962	0.029513	82.622963	83.325348	172.252106	-0.706940	0.000000	-1.475635	0.000000	0.000000	0.000000	-0.637440	-0.050191	-0.321851	0.000000	0.000000	2.000000	56.000000	0.000000
3706.157173	-0.087830	0.536876	0.028271	82.622963	83.325348	172.252106	-0.706940	0.000000	-1.475635	0.000000	0.000000	0.000000	-0.590652	-0.025798	-0.372391	0.000000	0.000000	2.000000	56.000000	0.000000
3706.160506	-0.087830	0.536876	0.028271	82.622963	83.325348	172.252106	-0.706940	0.000000	-1.475635	0.000000	0.000000	0.000000	-0.590652	-0.025798	-0.372391	0.000000	0.000000	2.000000	56.000000	0.000000
3706.163840	-0.087830	0.536876	0.028271	82.680748	81.074554	170.268845	-0.608498	0.000000	-1.413570	0.000000	0.000000	0.000000	-0.590652	-0.025798	-0.372391	0.000000	0.000000	2.000000	56.000000	0.000000
3706.167173	-0.089715	0.536834	0.026877	82.680748	81.074554	170.268845	-0.608498	0.000000	-1.413570	0.000000	0.000000	0.000000	-0.565568	-0.012739	-0.418267	0.000000	0.000000	2.000000	56.000000	0.000000
3706.170506	-0.089715	0.536834	0.026877	82.680748	81.074554	170.268845	-0.608498	0.000000	-1.413570	0.000000	0.000000	0.000000	-0.565568	-0.012739	-0.418267	0.000000	0.000000	2.000000	56.000000	0.000000
3706.173840	-0.089715	0.536834	0.026877	82.754372	77.675758	167.138199	-0.514237	0.000000	-1.343859	0.000000	0.000000	0.000000	-0.565568	-0.012739	-0.418267	0.000000	0.000000	2.000000	56.000000	0.000000
3706.177173	-0.091517	0.536781	0.025339	82.754372	77.675758	167.138199	-0.514237	0.000000	-1.343859	0.000000	0.000000	0.000000	-0.540463	-0.015938	-0.461392	0.000000	0.000000	2.000000	56.000000	0.000000
3706.180506	-0.091517	0.536781	0.025339	82.754372	77.675758	167.138199	-0.514237	0.000000	-1.343859	0.000000	0.000000	0.000000	-0.540463	-0.015938	-0.461392	0.000000	0.000000	2.000000	56.000000	0.000000
3706.183840	-0.091517	0.536781	0.025339	82.846260	73.396957	163.075607	-0.424160	0.000000	-1.266960	0.000000	0.000000	0.000000	-0.540463	-0.015938	-0.461392	0.000000	0.000000	2.000000	56.000000	0.000000
3706.187173	-0.093202	0.536710	0.023622	82.846260	73.396957	163.075607	-0.424160	0.000000	-1.266960	0.000000	0.000000	0.000000	-0.505703	-0.021264	-0.515230	0.000000	0.000000	2.000000	56.000000	0.000000
3706.190506	-0.093202	0.536710	0.023622	82.846260	73.396957	163.075607	-0.424160	0.000000	-1.266960	0.000000	0.000000	0.000000	-0.505703	-0.021264	-0.515230	0.000000	0.000000	2.000000	56.000000	0.000000
3706.193840	-0.093202	0.536710	0.023622	82.935890	68.191757	158.041870	-0.339876	0.000000	-1.181088	0.000000	0.000000	0.000000	-0.505703	-0.021264	-0.515230	0.000000	0.000000	2.000000	56.000000	0.000000
3706.197173	-0.094780	0.536601	0.021770	82.935890	68.191757	158.041870	-0.339876	0.000000	-1.181088	0.000000	0.000000	0.000000	-0.473116	-0.032651	-0.555398	0.000000	0.000000	2.000000	56.000000	0.000000
3706.200506	-0.094780	0.536601	0.021770	82.935890	68.191757	158.041870	-0.339876	0.000000	-1.181088	0.000000	0.000000	0.000000	-0.473116	-0.032651	-0.555398	0.000000	0.000000	2.000000	56.000000	0.000000
3706.203840	-0.094780	0.536601	0.021770	82.979401	61.986309	151.941132	-0.261023	0.000000	-1.088522	0.000000	0.000000	0.000000	-0.473116	-0.032651	-0.555398	0.000000	0.000000	2.000000	56.000000	0.000000
3706.207173	-0.096250	0.536497	0.019800	82.979401	61.986309	151.941132	-0.261023	0.000000	-1.088522	0.000000	0.000000	0.000000	-0.441077	-0.031109	-0.591207	0.000000	0.000000	2.000000	56.000000	0.000000
3706.210506	-0.096250	0.536497	0.019800	82.979401	61.986309	151.941132	-0.261023	0.000000	-1.088522	0.000000	0.000000	0.000000	-0.441077	-0.031109	-0.591207	0.000000	0.000000	2.000000	56.000000	0.000000
3706.213840	-0.096250	0.536497	0.019800	82.940865	54.871113	144.818909	-0.187510	0.000000	-0.989987	0.000000	0.000000	0.000000	-0.441077	-0.031109	-0.591207	0.000000	0.000000	2.000000	56.000000	0.000000
3706.217173	-0.097552	0.536431	0.017761	82.940865	54.871113	144.818909	-0.187510	0.000000	-0.989987	0.000000	0.000000	0.000000	-0.390785	-0.019698	-0.611739	0.000000	0.000000	2.000000	56.000000	0.000000
3706.220506	-0.097552	0.536431	0.017761	82.940865	54.871113	144.818909	-0.187510	0.000000	-0.989987	0.000000	0.000000	0.000000	-0.390785	-0.019698	-0.611739	0.000000	0.000000	2.000000	56.000000	0.000000
3706.223840	-0.097552	0.536431	0.017761	82.796989	47.472744	137.326385	-0.122379	0.000000	-0.888031	0.000000	0.000000	0.000000	-0.390785	-0.019698	-0.611739	0.000000	0.000000	2.000000	56.000000	0.000000
3706.227173	-0.098680	0.536396	0.015613	82.796989	47.472744	137.326385	-0.122379	0.000000	-0.888031	0.000000	0.000000	0.000000	-0.338162	-0.010576	-0.644178	0.000000	0.000000	2.000000	56.000000	0.000000
3706.230506	-0.098680	0.536396	0.015613	82.796989	47.472744	137.326385	-0.122379	0.000000	-0.888031	0.000000	0.000000	0.000000	-0.338162	-0.010576	-0.644178	0.000000	0.000000	2.000000	56.000000	0.000000
3706.233840	-0.098680	0.536396	0.015613	82.529404	40.280087	129.982010	-0.066019	0.000000	-0.780668	0.000000	0.000000	0.000000	-0.338162	-0.010576	-0.644178	0.000000	0.000000	2.000000	56.000000	0.000000
3706.237173	-0.099629	0.536473	0.013455	82.529404	40.280087	129.982010	-0.066019	0.000000	-0.780668	0.000000	0.000000	0.000000	-0.284773	0.023100	-0.647542	0.000000	0.000000	2.000000	56.000000	0.000000
3706.240506	-0.099629	0.536473	0.013455	82.529404	40.280087	129.982010	-0.066019	0.000000	-0.780668	0.000000	0.000000	0.000000	-0.284773	0.023100	-0.647542	0.000000	0.000000	2.000000	56.000000	0.000000
3706.243840	-0.099629	0.536473	0.013455	82.134262	33.600349	123.085190	-0.018557	0.000000	-0.672744	0.000000	0.000000	0.000000	-0.284773	0.023100	-0.647542	0.000000	0.000000	2.000000	56.000000	0.000000
3706.247173	-0.100381	0.536609	0.011299	82.134262	33.600349	123.085190	-0.018557	0.000000	-0.672744	0.000000	0.000000	0.000000	-0.225788	0.040665	-0.646647	0.000000	0.000000	2.000000	56.000000	0.000000
3706.250506	-0.100381	0.536609	0.011299	82.134262	33.600349	123.085190	-0.018557	0.000000	-0.672744	0.000000	0.000000	0.000000	-0.225788	0.040665	-0.646647	0.000000	0.000000	2.000000	56.000000	0.000000
3706.253840	-0.100381	0.536609	0.011299	81.640121	27.632065	116.899033	0.019075	0.000000	-0.564970	0.000000	0.000000	0.000000	-0.225788	0.040665	-0.646647	0.000000	0.000000	2.000000	56.000000	0.000000
3706.257173	-0.100966	0.536819	0.009161	81.640121	27.632065	116.899033	0.019075	0.000000	-0.564970	0.000000	0.000000	0.000000	-0.175287	0.062936	-0.641450	0.000000	0.000000	2.000000	56.000000	0.000000
3706.260506	-0.100966	0.536819	0.009161	81.640121	27.632065	116.899033	0.019075	0.000000	-0.564970	0.000000	0.000000	0.000000	-0.175287	0.062936	-0.641450	0.000000	0.000000	2.000000	56.000000	0.000000
3706.263840	-0.100966	0.536819	0.009161	81.081871	22.337521	111.461143	0.048289	0.000000	-0.458061	0.000000	0.000000	0.000000	-0.175287	0.062936	-0.641450	0.000000	0.000000	2.000000	56.000000	0.000000
3706.267173	-0.101436	0.537014	0.007067	81.081871	22.337521	111.461143	0.048289	0.000000	-0.458061	0.000000	0.000000	0.000000	-0.140934	0.058679	-0.628365	0.000000	0.000000	2.000000	56.000000	0.000000
3706.270506	-0.101436	0.537014	0.007067	81.081871	22.337521	111.461143	0.048289	0.000000	-0.458061	0.000000	0.000000	0.000000	-0.140934	0.058679	-0.628365	0.000000	0.000000	2.000000	56.000000	0.000000
3706.273840	-0.101436	0.537014	0.007067	80.483780	17.575184	106.583061	0.071778	0.000000	-0.353334	0.000000	0.000000	0.000000	-0.140934	0.058679	-0.628365	0.000000	0.000000	2.000000	56.000000	0.000000
3706.277173	-0.101797	0.537156	0.004934	80.483780	17.575184	106.583061	0.071778	0.000000	-0.353334	0.000000	0.000000	0.000000	-0.108519	0.042491	-0.639882	0.000000	0.000000	2.000000	56.000000	0.000000
3706.280506	-0.101797	0.537156	0.004934	80.483780	17.575184	106.583061	0.071778	0.000000	-0.353334	0.000000	0.000000	0.000000	-0.108519	0.042491	-0.639882	0.000000	0.000000	2.000000	56.000000	0.000000
3706.283840	-0.101797	0.537156	0.004934	79.868439	13.262099	102.071198	0.089865	0.000000	-0.246687	0.000000	0.000000	0.000000	-0.108519	0.042491	-0.639882	0.000000	0.000000	2.000000	56.000000	0.000000
3706.287173	-0.102068	0.537190	0.002835	79.868439	13.262099	102.071198	0.089865	0.000000	-0.246687	0.000000	0.000000	0.000000	-0.081172	0.010295	-0.629727	0.000000	0.000000	2.000000	56.000000	0.000000
3706.290506	-0.102068	0.537190	0.002835	79.868439	13.262099	102.071198	0.089865	0.000000	-0.246687	0.000000	0.000000	0.000000	-0.081172	0.010295	-0.629727	0.000000	0.000000	2.000000	56.000000	0.000000
3706.293840	-0.102068	0.537190	0.002835	79.231407	9.303596	97.823135	0.103394	0.000000	-0.141732	0.000000	0.000000	0.000000	-0.081172	0.010295	-0.629727	0.000000	0.000000	2.000000	56.000000	0.000000
3706.297173	-0.102262	0.537086	0.000728	79.231407	9.303596	97.823135	0.103394	0.000000	-0.141732	0.000000	0.000000	0.000000	-0.058264	-0.031370	-0.632004	0.000000	0.000000	2.000000	56.000000	0.000000
3706.300506	-0.102262	0.537086	0.000728	79.231407	9.303596	97.823135	0.103394	0.000000	-0.141732	0.000000	0.000000	0.000000	-0.058264	-0.031370	-0.632004	0.000000	0.000000	2.000000	56.000000	0.000000
3706.303840	-0.102262	0.537086	0.000728	78.571335	5.668259	93.805092	0.113104	0.000000	-0.036398	0.000000	0.000000	0.000000	-0.058264	-0.031370	-0.632004	0.000000	0.000000	2.000000	56.000000	0.000000
3706.307173	-0.102320	0.536860	-0.001353	78.571335	5.668259	93.805092	0.113104	0.000000	-0.036398	0.000000	0.000000	0.000000	-0.017349	-0.067646	-0.624422	0.000000	0.000000	2.000000	56.000000	0.000000
3706.310506	-0.102320	0.536860	-0.001353	78.571335	5.668259	93.805092	0.113104	0.000000	-0.036398	0.000000	0.000000	0.000000	-0.017349	-0.067646	-0.624422	0.000000	0.000000	2.000000	56.000000	0.000000
3706.313840	-0.102320	0.536860	-0.001353	77.884064	2.454797	90.150078	0.115996	0.000000	0.067672	0.000000	0.000000	0.000000	-0.017349	-0.067646	-0.624422	0.000000	0.000000	2.000000	56.000000	0.000000
3706.317173	-0.102213	0.536483	-0.003442	77.884064	2.454797	90.150078	0.115996	0.000000	0.067672	0.000000	0.000000	0.000000	0.032012	-0.113269	-0.626516	0.000000	0.000000	2.000000	56.000000	0.000000
3706.320506	-0.102213	0.536483	-0.003442	77.884064	2.454797	90.150078	0.115996	0.000000	0.067672	0.000000	0.000000	0.000000	0.032012	-0.113269	-0.626516	0.000000	0.000000	2.000000	56.000000	0.000000
3706.323840	-0.102213	0.536483	-0.003442	77.183464	-0.217972	87.023331	0.110661	0.000000	0.172091	0.000000	0.000000	0.000000	0.032012	-0.113269	-0.626516	0.000000	0.000000	2.000000	56.000000	0.000000
3706.327173	-0.101943	0.536036	-0.005441	77.183464	-0.217972	87.023331	0.110661	0.000000	0.172091	0.000000	0.000000	0.000000	0.080983	-0.133987	-0.599606	0.000000	0.000000	2.000000	56.000000	0.000000
3706.330506	-0.101943	0.536036	-0.005441	77.183464	-0.217972	87.023331	0.110661	0.000000	0.172091	0.000000	0.000000	0.000000	0.080983	-0.133987	-0.599606	0.000000	0.000000	2.000000	56.000000	0.000000
3706.333840	-0.101943	0.536036	-0.005441	76.471504	-2.274998	84.572319	0.097163	0.000000	0.272025	0.000000	0.000000	0.000000	0.080983	-0.133987	-0.599606	0.000000	0.000000	2.000000	56.000000	0.000000
3706.337173	-0.101462	0.535606	-0.007375	76.471504	-2.274998	84.572319	0.097163	0.000000	0.272025	0.000000	0.000000	0.000000	0.144452	-0.129018	-0.580478	0.000000	0.000000	2.000000	56.000000	0.000000
3706.340506	-0.101462	0.535606	-0.007375	76.471504	-2.274998	84.572319	0.097163	0.000000	0.272025	0.000000	0.000000	0.000000	0.144452	-0.129018	-0.580478	0.000000	0.000000	2.000000	56.000000	0.000000
3706.343840	-0.101462	0.535606	-0.007375	75.745636	-3.672818	82.911736	0.073088	0.000000	0.368772	0.000000	0.000000	0.000000	0.144452	-0.129018	-0.580478	0.000000	0.000000	2.000000	56.000000	0.000000
3706.347173	-0.100870	0.535296	-0.009109	75.745636	-3.672818	82.911736	0.073088	0.000000	0.368772	0.000000	0.000000	0.000000	0.177626	-0.092893	-0.519948	0.000000	0.000000	2.000000	56.000000	0.000000
3706.350506	-0.100870	0.535296	-0.009109	75.745636	-3.672818	82.911736	0.073088	0.000000	0.368772	0.000000	0.000000	0.000000	0.177626	-0.092893	-0.519948	0.000000	0.000000	2.000000	56.000000	0.000000
3706.353840	-0.100870	0.535296	-0.009109	75.011879	-4.501367	81.985016	0.043484	0.000000	0.455430	0.000000	0.000000	0.000000	0.177626	-0.092893	-0.519948	0.000000	0.000000	2.000000	56.000000	0.000000
3706.357173	-0.100173	0.535122	-0.010621	75.011879	-4.501367	81.985016	0.043484	0.000000	0.455430	0.000000	0.000000	0.000000	0.209027	-0.052184	-0.453705	0.000000	0.000000	2.000000	56.000000	0.000000
3706.360506	-0.100173	0.535122	-0.010621	75.011879	-4.501367	81.985016	0.043484	0.000000	0.455430	0.000000	0.000000	0.000000	0.209027	-0.052184	-0.453705	0.000000	0.000000	2.000000	56.000000	0.000000
3706.363840	-0.100173	0.535122	-0.010621	74.297310	-5.044898	81.413742	0.008646	0.000000	0.531047	0.000000	0.000000	0.000000	0.209027	-0.052184	-0.453705	0.000000	0.000000	2.000000	56.000000	0.000000
3706.367173	-0.099429	0.535026	-0.011960	74.297310	-5.044898	81.413742	0.008646	0.000000	0.531047	0.000000	0.000000	0.000000	0.223243	-0.028864	-0.401573	0.000000	0.000000	2.000000	56.000000	0.000000
3706.370506	-0.099429	0.535026	-0.011960	74.297310	-5.044898	81.413742	0.008646	0.000000	0.531047	0.000000	0.000000	0.000000	0.223243	-0.028864	-0.401573	0.000000	0.000000	2.000000	56.000000	0.000000
3706.373840	-0.099429	0.535026	-0.011960	73.613678	-5.514313	80.912979	-0.028561	0.000000	0.597976	0.000000	0.000000	0.000000	0.223243	-0.028864	-0.401573	0.000000	0.000000	2.000000	56.000000	0.000000
3706.377173	-0.098724	0.534958	-0.013135	73.613678	-5.514313	80.912979	-0.028561	0.000000	0.597976	0.000000	0.000000	0.000000	0.211476	-0.020511	-0.352506	0.000000	0.000000	2.000000	56.000000	0.000000
3706.380506	-0.098724	0.534958	-0.013135	73.613678	-5.514313	80.912979	-0.028561	0.000000	0.597976	0.000000	0.000000	0.000000	0.211476	-0.020511	-0.352506	0.000000	0.000000	2.000000	56.000000	0.000000
3706.383840	-0.098724	0.534958	-0.013135	72.976402	-5.904171	80.484497	-0.063807	0.000000	0.656727	0.000000	0.000000	0.000000	0.211476	-0.020511	-0.352506	0.000000	0.000000	2.000000	56.000000	0.000000
3706.387173	-0.098017	0.534893	-0.014132	72.976402	-5.904171	80.484497	-0.063807	0.000000	0.656727	0.000000	0.000000	0.000000	0.212163	-0.019502	-0.299234	0.000000	0.000000	2.000000	56.000000	0.000000
3706.390506	-0.098017	0.534893	-0.014132	72.976402	-5.904171	80.484497	-0.063807	0.000000	0.656727	0.000000	0.000000	0.000000	0.212163	-0.019502	-0.299234	0.000000	0.000000	2.000000	56.000000	0.000000
3706.393840	-0.098017	0.534893	-0.014132	72.416931	-6.205553	80.138634	-0.099168	0.000000	0.706599	0.000000	0.000000	0.000000	0.212163	-0.019502	-0.299234	0.000000	0.000000	2.000000	56.000000	0.000000
3706.397173	-0.097287	0.534807	-0.014943	72.416931	-6.205553	80.138634	-0.099168	0.000000	0.706599	0.000000	0.000000	0.000000	0.218928	-0.025829	-0.243243	0.000000	0.000000	2.000000	56.000000	0.000000
3706.400506	-0.097287	0.534807	-0.014943	72.416931	-6.205553	80.138634	-0.099168	0.000000	0.706599	0.000000	0.000000	0.000000	0.218928	-0.025829	-0.243243	0.000000	0.000000	2.000000	56.000000	0.000000
3706.403840	-0.097287	0.534807	-0.014943	72.103058	-6.315400	79.971436	-0.135656	0.000000	0.747140	0.000000	0.000000	0.000000	0.218928	-0.025829	-0.243243	0.000000	0.000000	2.000000	56.000000	0.000000
3706.407173	-0.096495	0.534685	-0.015645	72.103058	-6.315400	79.971436	-0.135656	0.000000	0.747140	0.000000	0.000000	0.000000	0.237492	-0.036391	-0.210805	0.000000	0.000000	2.000000	56.000000	0.000000
3706.410506	-0.096495	0.534685	-0.015645	72.103058	-6.315400	79.971436	-0.135656	0.000000	0.747140	0.000000	0.000000	0.000000	0.237492	-0.036391	-0.210805	0.000000	0.000000	2.000000	56.000000	0.000000
3706.413840	-0.096495	0.534685	-0.015645	72.237854	-6.120343	80.096596	-0.175238	0.000000	0.782274	0.000000	0.000000	0.000000	0.237492	-0.036391	-0.210805	0.000000	0.000000	2.000000	56.000000	0.000000
3706.417173	-0.095557	0.534499	-0.016329	72.237854	-6.120343	80.096596	-0.175238	0.000000	0.782274	0.000000	0.000000	0.000000	0.281525	-0.056015	-0.204980	0.000000	0.000000	2.000000	56.000000	0.000000
3706.420506	-0.095557	0.534499	-0.016329	72.237854	-6.120343	80.096596	-0.175238	0.000000	0.782274	0.000000	0.000000	0.000000	0.281525	-0.056015	-0.204980	0.000000	0.000000	2.000000	56.000000	0.000000
3706.423840	-0.095557	0.534499	-0.016329	72.472298	-5.807484	80.331993	-0.222158	0.000000	0.816437	0.000000	0.000000	0.000000	0.281525	-0.056015	-0.204980	0.000000	0.000000	2.000000	56.000000	0.000000
3706.427173	-0.094523	0.534389	-0.016760	72.472298	-5.807484	80.331993	-0.222158	0.000000	0.816437	0.000000	0.000000	0.000000	0.310289	-0.032860	-0.129351	0.000000	0.000000	2.000000	56.000000	0.000000
3706.430506	-0.094523	0.534389	-0.016760	72.472298	-5.807484	80.331993	-0.222158	0.000000	0.816437	0.000000	0.000000	0.000000	0.310289	-0.032860	-0.129351	0.000000	0.000000	2.000000	56.000000	0.000000
3706.433840	-0.094523	0.534389	-0.016760	72.694305	-5.491140	80.563957	-0.273873	0.000000	0.837996	0.000000	0.000000	0.000000	0.310289	-0.032860	-0.129351	0.000000	0.000000	2.000000	56.000000	0.000000
3706.437173	-0.093448	0.534414	-0.016984	72.694305	-5.491140	80.563957	-0.273873	0.000000	0.837996	0.000000	0.000000	0.000000	0.322485	0.007568	-0.067181	0.000000	0.000000	2.000000	56.000000	0.000000
3706.440506	-0.093448	0.534414	-0.016984	72.694305	-5.491140	80.563957	-0.273873	0.000000	0.837996	0.000000	0.000000	0.000000	0.322485	0.007568	-0.067181	0.000000	0.000000	2.000000	56.000000	0.000000
3706.443840	-0.093448	0.534414	-0.016984	72.912109	-5.208896	80.723259	-0.327621	0.000000	0.849193	0.000000	0.000000	0.000000	0.322485	0.007568	-0.067181	0.000000	0.000000	2.000000	56.000000	0.000000
3706.447173	-0.092396	0.534501	-0.017001	72.912109	-5.208896	80.723259	-0.327621	0.000000	0.849193	0.000000	0.000000	0.000000	0.315434	0.025896	-0.005288	0.000000	0.000000	2.000000	56.000000	0.000000
3706.450506	-0.092396	0.534501	-0.017001	72.912109	-5.208896	80.723259	-0.327621	0.000000	0.849193	0.000000	0.000000	0.000000	0.315434	0.025896	-0.005288	0.000000	0.000000	2.000000	56.000000	0.000000
3706.453840	-0.092396	0.534501	-0.017001	73.176125	-4.896156	80.896996	-0.380193	0.000000	0.850074	0.000000	0.000000	0.000000	0.315434	0.025896	-0.005288	0.000000	0.000000	2.000000	56.000000	0.000000
3706.457173	-0.091399	0.534665	-0.016867	73.176125	-4.896156	80.896996	-0.380193	0.000000	0.850074	0.000000	0.000000	0.000000	0.299107	0.049387	0.040290	0.000000	0.000000	2.000000	56.000000	0.000000
3706.460506	-0.091399	0.534665	-0.016867	73.176125	-4.896156	80.896996	-0.380193	0.000000	0.850074	0.000000	0.000000	0.000000	0.299107	0.049387	0.040290	0.000000	0.000000	2.000000	56.000000	0.000000
3706.463840	-0.091399	0.534665	-0.016867	73.535103	-4.513015	81.143349	-0.430044	0.000000	0.843359	0.000000	0.000000	0.000000	0.299107	0.049387	0.040290	0.000000	0.000000	2.000000	56.000000	0.000000
3706.467173	-0.090433	0.534819	-0.016583	73.535103	-4.513015	81.143349	-0.430044	0.000000	0.843359	0.000000	0.000000	0.000000	0.289765	0.046068	0.085340	0.000000	0.000000	2.000000	56.000000	0.000000
3706.470506	-0.090433	0.534819	-0.016583	73.535103	-4.513015	81.143349	-0.430044	0.000000	0.843359	0.000000	0.000000	0.000000	0.289765	0.046068	0.085340	0.000000	0.000000	2.000000	56.000000	0.000000
3706.473840	-0.090433	0.534819	-0.016583	74.004044	-4.034930	81.489227	-0.478338	0.000000	0.829136	0.000000	0.000000	0.000000	0.289765	0.046068	0.085340	0.000000	0.000000	2.000000	56.000000	0.000000
3706.477173	-0.090433	0.534819	-0.016583	74.004044	-4.034930	81.489227	-0.478338	0.000000	0.829136	0.000000	0.000000	0.000000	0.289765	0.046068	0.085340	0.000000	0.000000	2.000000	56.000000	0.000000
3706.480506	-0.089522	0.534971	-0.016244	74.004044	-4.034930	81.489227	-0.478338	0.000000	0.829136	0.000000	0.000000	0.000000	0.273508	0.045709	0.101571	0.000000	0.000000	2.000000	56.000000	0.000000
3706.483840	-0.089522	0.534971	-0.016244	74.538048	-3.488621	81.898888	-0.478338	0.000000	0.829136	0.000000	0.000000	0.000000	0.273508	0.045709	0.101571	0.000000	0.000000	2.000000	56.000000	0.000000
3706.487173	-0.088639	0.535106	-0.015866	74.538048	-3.488621	81.898888	-0.478338	0.000000	0.829136	0.000000	0.000000	0.000000	0.264767	0.040580	0.113516	0.000000	0.000000	2.000000	56.000000	0.000000
3706.490506	-0.088639	0.535106	-0.015866	74.538048	-3.488621	81.898888	-0.478338	0.000000	0.829136	0.000000	0.000000	0.000000	0.264767	0.040580	0.113516	0.000000	0.000000	2.000000	56.000000	0.000000
3706.493840	-0.088639	0.535106	-0.015866	75.087006	-2.901605	82.351486	-0.568051	0.000000	0.793288	0.000000	0.000000	0.000000	0.264767	0.040580	0.113516	0.000000	0.000000	2.000000	56.000000	0.000000
3706.497173	-0.087794	0.535207	-0.015401	75.087006	-2.901605	82.351486	-0.568051	0.000000	0.793288	0.000000	0.000000	0.000000	0.253356	0.030256	0.139313	0.000000	0.000000	2.000000	56.000000	0.000000
3706.500506	-0.087794	0.535207	-0.015401	75.087006	-2.901605	82.351486	-0.568051	0.000000	0.793288	0.000000	0.000000	0.000000	0.253356	0.030256	0.139313	0.000000	0.000000	2.000000	56.000000	0.000000
3706.503840	-0.087794	0.535207	-0.015401	75.610100	-2.311074	82.816505	-0.610277	0.000000	0.770069	0.000000	0.000000	0.000000	0.253356	0.030256	0.139313	0.000000	0.000000	2.000000	56.000000	0.000000
3706.507173	-0.087016	0.535299	-0.014928	75.610100	-2.311074	82.816505	-0.610277	0.000000	0.770069	0.000000	0.000000	0.000000	0.233566	0.027686	0.141990	0.000000	0.000000	2.000000	56.000000	0.000000
3706.510506	-0.087016	0.535299	-0.014928	75.610100	-2.311074	82.816505	-0.610277	0.000000	0.770069	0.000000	0.000000	0.000000	0.233566	0.027686	0.141990	0.000000	0.000000	2.000000	56.000000	0.000000
3706.513840	-0.087016	0.535299	-0.014928	76.082382	-1.734764	83.271019	-0.649205	0.000000	0.746404	0.000000	0.000000	0.000000	0.233566	0.027686	0.141990	0.000000	0.000000	2.000000	56.000000	0.000000
3706.517173	-0.087016	0.535299	-0.014928	76.082382	-1.734764	83.271019	-0.649205	0.000000	0.746404	0.000000	0.000000	0.000000	0.233566	0.027686	0.141990	0.000000	0.000000	2.000000	56.000000	0.000000
3706.520506	-0.086302	0.535414	-0.014339	76.082382	-1.734764	83.271019	-0.649205	0.000000	0.746404	0.000000	0.000000	0.000000	0.214072	0.034356	0.176735	0.000000	0.000000	2.000000	56.000000	0.000000
3706.523840	-0.086302	0.535414	-0.014339	76.492859	-1.180923	83.715820	-0.649205	0.000000	0.746404	0.000000	0.000000	0.000000	0.214072	0.034356	0.176735	0.000000	0.000000	2.000000	56.000000	0.000000
3706.527173	-0.085623	0.535568	-0.013676	76.492859	-1.180923	83.715820	-0.649205	0.000000	0.746404	0.000000	0.000000	0.000000	0.203719	0.046204	0.198956	0.000000	0.000000	2.000000	56.000000	0.000000
3706.530506	-0.085623	0.535568	-0.013676	76.492859	-1.180923	83.715820	-0.649205	0.000000	0.746404	0.000000	0.000000	0.000000	0.203719	0.046204	0.198956	0.000000	0.000000	2.000000	56.000000	0.000000
3706.533840	-0.085623	0.535568	-0.013676	76.825874	-0.689169	84.103317	-0.718837	0.000000	0.683789	0.000000	0.000000	0.000000	0.203719	0.046204	0.198956	0.000000	0.000000	2.000000	56.000000	0.000000
3706.537173	-0.084990	0.535785	-0.012878	76.825874	-0.689169	84.103317	-0.718837	0.000000	0.683789	0.000000	0.000000	0.000000	0.189989	0.065111	0.239369	0.000000	0.000000	2.000000	56.000000	0.000000
3706.540506	-0.084990	0.535785	-0.012878	76.825874	-0.689169	84.103317	-0.718837	0.000000	0.683789	0.000000	0.000000	0.000000	0.189989	0.065111	0.239369	0.000000	0.000000	2.000000	56.000000	0.000000
3706.543840	-0.084990	0.535785	-0.012878	77.100288	-0.257642	84.433357	-0.750502	0.000000	0.643894	0.000000	0.000000	0.000000	0.189989	0.065111	0.239369	0.000000	0.000000	2.000000	56.000000	0.000000
3706.547173	-0.084462	0.536025	-0.011972	77.100288	-0.257642	84.433357	-0.750502	0.000000	0.643894	0.000000	0.000000	0.000000	0.158269	0.071855	0.271791	0.000000	0.000000	2.000000	56.000000	0.000000
3706.550506	-0.084462	0.536025	-0.011972	77.100288	-0.257642	84.433357	-0.750502	0.000000	0.643894	0.000000	0.000000	0.000000	0.158269	0.071855	0.271791	0.000000	0.000000	2.000000	56.000000	0.000000
3706.553840	-0.084462	0.536025	-0.011972	77.315826	0.109253	84.710915	-0.776880	0.000000	0.598595	0.000000	0.000000	0.000000	0.158269	0.071855	0.271791	0.000000	0.000000	2.000000	56.000000	0.000000
3706.557173	-0.084018	0.536311	-0.010958	77.315826	0.109253	84.710915	-0.776880	0.000000	0.598595	0.000000	0.000000	0.000000	0.133169	0.086031	0.304182	0.000000	0.000000	2.000000	56.000000	0.000000
3706.560506	-0.084018	0.536311	-0.010958	77.315826	0.109253	84.710915	-0.776880	0.000000	0.598595	0.000000	0.000000	0.000000	0.133169	0.086031	0.304182	0.000000	0.000000	2.000000	56.000000	0.000000
3706.563840	-0.084018	0.536311	-0.010958	77.479393	0.413282	84.937515	-0.799075	0.000000	0.547898	0.000000	0.000000	0.000000	0.133169	0.086031	0.304182	0.000000	0.000000	2.000000	56.000000	0.000000
3706.567173	-0.083681	0.536596	-0.009832	77.479393	0.413282	84.937515	-0.799075	0.000000	0.547898	0.000000	0.000000	0.000000	0.101257	0.085367	0.337927	0.000000	0.000000	2.000000	56.000000	0.000000
3706.570506	-0.083681	0.536596	-0.009832	77.479393	0.413282	84.937515	-0.799075	0.000000	0.547898	0.000000	0.000000	0.000000	0.101257	0.085367	0.337927	0.000000	0.000000	2.000000	56.000000	0.000000
3706.573840	-0.083681	0.536596	-0.009832	77.609810	0.672344	85.130684	-0.815951	0.000000	0.491577	0.000000	0.000000	0.000000	0.101257	0.085367	0.337927	0.000000	0.000000	2.000000	56.000000	0.000000
3706.577173	-0.083458	0.536904	-0.008666	77.609810	0.672344	85.130684	-0.815951	0.000000	0.491577	0.000000	0.000000	0.000000	0.066768	0.092524	0.349786	0.000000	0.000000	2.000000	56.000000	0.000000
3706.580506	-0.083458	0.536904	-0.008666	77.609810	0.672344	85.130684	-0.815951	0.000000	0.491577	0.000000	0.000000	0.000000	0.066768	0.092524	0.349786	0.000000	0.000000	2.000000	56.000000	0.000000
3706.583840	-0.083458	0.536904	-0.008666	77.739769	0.929650	85.334854	-0.827079	0.000000	0.433280	0.000000	0.000000	0.000000	0.066768	0.092524	0.349786	0.000000	0.000000	2.000000	56.000000	0.000000
3706.587173	-0.083310	0.537187	-0.007444	77.739769	0.929650	85.334854	-0.827079	0.000000	0.433280	0.000000	0.000000	0.000000	0.044425	0.084729	0.366595	0.000000	0.000000	2.000000	56.000000	0.000000
3706.590506	-0.083310	0.537187	-0.007444	77.739769	0.929650	85.334854	-0.827079	0.000000	0.433280	0.000000	0.000000	0.000000	0.044425	0.084729	0.366595	0.000000	0.000000	2.000000	56.000000	0.000000
3706.593840	-0.083310	0.537187	-0.007444	77.915611	1.288281	85.657570	-0.834483	0.000000	0.372180	0.000000	0.000000	0.000000	0.044425	0.084729	0.366595	0.000000	0.000000	2.000000	56.000000	0.000000
3706.597173	-0.083232	0.537477	-0.006193	77.915611	1.288281	85.657570	-0.834483	0.000000	0.372180	0.000000	0.000000	0.000000	0.023489	0.087019	0.375211	0.000000	0.000000	2.000000	56.000000	0.000000
3706.600506	-0.083232	0.537477	-0.006193	77.915611	1.288281	85.657570	-0.834483	0.000000	0.372180	0.000000	0.000000	0.000000	0.023489	0.087019	0.375211	0.000000	0.000000	2.000000	56.000000	0.000000
3706.603840	-0.083232	0.537477	-0.006193	78.194931	1.877704	86.240173	-0.838398	0.000000	0.309645	0.000000	0.000000	0.000000	0.023489	0.087019	0.375211	0.000000	0.000000	2.000000	56.000000	0.000000
3706.607173	-0.083171	0.537726	-0.004962	78.194931	1.877704	86.240173	-0.838398	0.000000	0.309645	0.000000	0.000000	0.000000	0.018394	0.074660	0.369397	0.000000	0.000000	2.000000	56.000000	0.000000
3706.610506	-0.083171	0.537726	-0.004962	78.194931	1.877704	86.240173	-0.838398	0.000000	0.309645	0.000000	0.000000	0.000000	0.018394	0.074660	0.369397	0.000000	0.000000	2.000000	56.000000	0.000000
3706.613840	-0.083171	0.537726	-0.004962	78.561569	2.672601	87.038895	-0.841464	0.000000	0.248079	0.000000	0.000000	0.000000	0.018394	0.074660	0.369397	0.000000	0.000000	2.000000	56.000000	0.000000
3706.617173	-0.083093	0.537934	-0.003810	78.561569	2.672601	87.038895	-0.841464	0.000000	0.248079	0.000000	0.000000	0.000000	0.023235	0.062664	0.345439	0.000000	0.000000	2.000000	56.000000	0.000000
3706.620506	-0.083093	0.537934	-0.003810	78.561569	2.672601	87.038895	-0.841464	0.000000	0.248079	0.000000	0.000000	0.000000	0.023235	0.062664	0.345439	0.000000	0.000000	2.000000	56.000000	0.000000
3706.623840	-0.083093	0.537934	-0.003810	78.950470	3.522244	87.890076	-0.845336	0.000000	0.190506	0.000000	0.000000	0.000000	0.023235	0.062664	0.345439	0.000000	0.000000	2.000000	56.000000	0.000000
3706.627173	-0.083098	0.538102	-0.002690	78.950470	3.522244	87.890076	-0.845336	0.000000	0.190506	0.000000	0.000000	0.000000	-0.001405	0.050160	0.336167	0.000000	0.000000	2.000000	56.000000	0.000000
3706.630506	-0.083098	0.538102	-0.002690	78.950470	3.522244	87.890076	-0.845336	0.000000	0.190506	0.000000	0.000000	0.000000	-0.001405	0.050160	0.336167	0.000000	0.000000	2.000000	56.000000	0.000000
3706.633840	-0.083098	0.538102	-0.002690	79.338051	4.324978	88.681717	-0.845102	0.000000	0.134478	0.000000	0.000000	0.000000	-0.001405	0.050160	0.336167	0.000000	0.000000	2.000000	56.000000	0.000000
3706.637173	-0.083185	0.538227	-0.001600	79.338051	4.324978	88.681717	-0.845102	0.000000	0.134478	0.000000	0.000000	0.000000	-0.026245	0.037594	0.326920	0.000000	0.000000	2.000000	56.000000	0.000000
3706.640506	-0.083185	0.538227	-0.001600	79.338051	4.324978	88.681717	-0.845102	0.000000	0.134478	0.000000	0.000000	0.000000	-0.026245	0.037594	0.326920	0.000000	0.000000	2.000000	56.000000	0.000000
3706.643840	-0.083185	0.538227	-0.001600	79.710327	5.075039	89.413666	-0.840728	0.000000	0.079991	0.000000	0.000000	0.000000	-0.026245	0.037594	0.326920	0.000000	0.000000	2.000000	56.000000	0.000000
3706.647173	-0.083345	0.538312	-0.000605	79.710327	5.075039	89.413666	-0.840728	0.000000	0.079991	0.000000	0.000000	0.000000	-0.047756	0.025422	0.298358	0.000000	0.000000	2.000000	56.000000	0.000000
3706.650506	-0.083345	0.538312	-0.000605	79.710327	5.075039	89.413666	-0.840728	0.000000	0.079991	0.000000	0.000000	0.000000	-0.047756	0.025422	0.298358	0.000000	0.000000	2.000000	56.000000	0.000000
3706.653840	-0.083345	0.538312	-0.000605	80.054619	5.810525	90.138138	-0.832768	0.000000	0.030265	0.000000	0.000000	0.000000	-0.047756	0.025422	0.298358	0.000000	0.000000	2.000000	56.000000	0.000000
3706.657173	-0.083526	0.538323	0.000265	80.054619	5.810525	90.138138	-0.832768	0.000000	0.030265	0.000000	0.000000	0.000000	-0.054388	0.003383	0.261076	0.000000	0.000000	2.000000	56.000000	0.000000
3706.660506	-0.083526	0.538323	0.000265	80.054619	5.810525	90.138138	-0.832768	0.000000	0.030265	0.000000	0.000000	0.000000	-0.054388	0.003383	0.261076	0.000000	0.000000	2.000000	56.000000	0.000000
3706.663840	-0.083526	0.538323	0.000265	80.361633	6.501320	90.827950	-0.823704	0.000000	-0.013247	0.000000	0.000000	0.000000	-0.054388	0.003383	0.261076	0.000000	0.000000	2.000000	56.000000	0.000000
3706.667173	-0.083777	0.538252	0.001026	80.361633	6.501320	90.827950	-0.823704	0.000000	-0.013247	0.000000	0.000000	0.000000	-0.075405	-0.021384	0.228334	0.000000	0.000000	2.000000	56.000000	0.000000
3706.670506	-0.083777	0.538252	0.001026	80.361633	6.501320	90.827950	-0.823704	0.000000	-0.013247	0.000000	0.000000	0.000000	-0.075405	-0.021384	0.228334	0.000000	0.000000	2.000000	56.000000	0.000000
3706.673840	-0.083777	0.538252	0.001026	80.629990	7.140784	91.475777	-0.811136	0.000000	-0.051303	0.000000	0.000000	0.000000	-0.075405	-0.021384	0.228334	0.000000	0.000000	2.000000	56.000000	0.000000
3706.677173	-0.083777	0.538252	0.001026	80.629990	7.140784	91.475777	-0.811136	0.000000	-0.051303	0.000000	0.000000	0.000000	-0.075405	-0.021384	0.228334	0.000000	0.000000	2.000000	56.000000	0.000000
3706.680506	-0.084004	0.538116	0.001648	80.629990	7.140784	91.475777	-0.811136	0.000000	-0.051303	0.000000	0.000000	0.000000	-0.067890	-0.040739	0.186649	0.000000	0.000000	2.000000	56.000000	0.000000
3706.683840	-0.084004	0.538116	0.001648	80.874245	7.749115	92.094269	-0.811136	0.000000	-0.051303	0.000000	0.000000	0.000000	-0.067890	-0.040739	0.186649	0.000000	0.000000	2.000000	56.000000	0.000000
3706.687173	-0.084231	0.537906	0.002150	80.874245	7.749115	92.094269	-0.811136	0.000000	-0.051303	0.000000	0.000000	0.000000	-0.068153	-0.062828	0.150673	0.000000	0.000000	2.000000	56.000000	0.000000
3706.690506	-0.084231	0.537906	0.002150	80.874245	7.749115	92.094269	-0.811136	0.000000	-0.051303	0.000000	0.000000	0.000000	-0.068153	-0.062828	0.150673	0.000000	0.000000	2.000000	56.000000	0.000000
3706.693840	-0.084231	0.537906	0.002150	81.078659	8.317140	92.681419	-0.788462	0.000000	-0.107523	0.000000	0.000000	0.000000	-0.068153	-0.062828	0.150673	0.000000	0.000000	2.000000	56.000000	0.000000
3706.697173	-0.084231	0.537906	0.002150	81.078659	8.317140	92.681419	-0.788462	0.000000	-0.107523	0.000000	0.000000	0.000000	-0.068153	-0.062828	0.150673	0.000000	0.000000	2.000000	56.000000	0.000000
3706.700506	-0.084439	0.537691	0.002547	81.078659	8.317140	92.681419	-0.788462	0.000000	-0.107523	0.000000	0.000000	0.000000	-0.062402	-0.064629	0.118872	0.000000	0.000000	2.000000	56.000000	0.000000
3706.703840	-0.084439	0.537691	0.002547	81.260590	8.821467	93.197922	-0.788462	0.000000	-0.107523	0.000000	0.000000	0.000000	-0.062402	-0.064629	0.118872	0.000000	0.000000	2.000000	56.000000	0.000000
3706.707173	-0.084621	0.537437	0.002800	81.260590	8.821467	93.197922	-0.788462	0.000000	-0.107523	0.000000	0.000000	0.000000	-0.054589	-0.076196	0.075976	0.000000	0.000000	2.000000	56.000000	0.000000
3706.710506	-0.084621	0.537437	0.002800	81.260590	8.821467	93.197922	-0.788462	0.000000	-0.107523	0.000000	0.000000	0.000000	-0.054589	-0.076196	0.075976	0.000000	0.000000	2.000000	56.000000	0.000000
3706.713840	-0.084621	0.537437	0.002800	81.404312	9.211177	93.600380	-0.768964	0.000000	-0.139998	0.000000	0.000000	0.000000	-0.054589	-0.076196	0.075976	0.000000	0.000000	2.000000	56.000000	0.000000
3706.717173	-0.084787	0.537194	0.002966	81.404312	9.211177	93.600380	-0.768964	0.000000	-0.139998	0.000000	0.000000	0.000000	-0.049809	-0.072934	0.049782	0.000000	0.000000	2.000000	56.000000	0.000000
3706.720506	-0.084787	0.537194	0.002966	81.404312	9.211177	93.600380	-0.768964	0.000000	-0.139998	0.000000	0.000000	0.000000	-0.049809	-0.072934	0.049782	0.000000	0.000000	2.000000	56.000000	0.000000
3706.723840	-0.084787	0.537194	0.002966	81.510384	9.499056	93.902504	-0.760662	0.000000	-0.148295	0.000000	0.000000	0.000000	-0.049809	-0.072934	0.049782	0.000000	0.000000	2.000000	56.000000	0.000000
3706.727173	-0.084787	0.537194	0.002966	81.510384	9.499056	93.902504	-0.760662	0.000000	-0.148295	0.000000	0.000000	0.000000	-0.049809	-0.072934	0.049782	0.000000	0.000000	2.000000	56.000000	0.000000
3706.730506	-0.084940	0.536978	0.003063	81.510384	9.499056	93.902504	-0.760662	0.000000	-0.148295	0.000000	0.000000	0.000000	-0.046037	-0.064724	0.029170	0.000000	0.000000	2.000000	56.000000	0.000000
3706.733840	-0.084940	0.536978	0.003063	81.584549	9.693453	94.114868	-0.760662	0.000000	-0.148295	0.000000	0.000000	0.000000	-0.046037	-0.064724	0.029170	0.000000	0.000000	2.000000	56.000000	0.000000
3706.737173	-0.084940	0.536978	0.003063	81.584549	9.693453	94.114868	-0.760662	0.000000	-0.148295	0.000000	0.000000	0.000000	-0.046037	-0.064724	0.029170	0.000000	0.000000	2.000000	56.000000	0.000000
3706.740506	-0.084940	0.536978	0.003063	81.584549	9.693453	94.114868	-0.760662	0.000000	-0.148295	0.000000	0.000000	0.000000	-0.046037	-0.064724	0.029170	0.000000	0.000000	2.000000	56.000000	0.000000
3706.743840	-0.085187	0.536582	0.002932	81.629959	9.805022	94.240112	-0.752990	0.000000	-0.153157	0.000000	0.000000	0.000000	-0.074047	-0.118719	-0.039400	0.000000	0.000000	2.000000	56.000000	0.000000
3706.747173	-0.085187	0.536582	0.002932	81.629959	9.805022	94.240112	-0.752990	0.000000	-0.153157	0.000000	0.000000	0.000000	-0.074047	-0.118719	-0.039400	0.000000	0.000000	2.000000	56.000000	0.000000
3706.750506	-0.085187	0.536582	0.002932	81.629959	9.805022	94.240112	-0.752990	0.000000	-0.153157	0.000000	0.000000	0.000000	-0.074047	-0.118719	-0.039400	0.000000	0.000000	2.000000	56.000000	0.000000
3706.753840	-0.085187	0.536582	0.002932	81.661957	9.861464	94.311737	-0.740648	0.000000	-0.146590	0.000000	0.000000	0.000000	-0.074047	-0.118719	-0.039400	0.000000	0.000000	2.000000	56.000000	0.000000
3706.757173	-0.085284	0.536419	0.002722	81.661957	9.861464	94.311737	-0.740648	0.000000	-0.146590	0.000000	0.000000	0.000000	-0.028986	-0.049058	-0.062988	0.000000	0.000000	2.000000	56.000000	0.000000
3706.760506	-0.085284	0.536419	0.002722	81.661957	9.861464	94.311737	-0.740648	0.000000	-0.146590	0.000000	0.000000	0.000000	-0.028986	-0.049058	-0.062988	0.000000	0.000000	2.000000	56.000000	0.000000
3706.763840	-0.085284	0.536419	0.002722	81.691277	9.917016	94.387085	-0.735817	0.000000	-0.136092	0.000000	0.000000	0.000000	-0.028986	-0.049058	-0.062988	0.000000	0.000000	2.000000	56.000000	0.000000
3706.767173	-0.085393	0.536274	0.002462	81.691277	9.917016	94.387085	-0.735817	0.000000	-0.136092	0.000000	0.000000	0.000000	-0.032950	-0.043479	-0.077932	0.000000	0.000000	2.000000	56.000000	0.000000
3706.770506	-0.085393	0.536274	0.002462	81.691277	9.917016	94.387085	-0.735817	0.000000	-0.136092	0.000000	0.000000	0.000000	-0.032950	-0.043479	-0.077932	0.000000	0.000000	2.000000	56.000000	0.000000
3706.773840	-0.085393	0.536274	0.002462	81.717667	9.965541	94.455406	-0.730326	0.000000	-0.123103	0.000000	0.000000	0.000000	-0.032950	-0.043479	-0.077932	0.000000	0.000000	2.000000	56.000000	0.000000
3706.777173	-0.085393	0.536274	0.002462	81.717667	9.965541	94.455406	-0.730326	0.000000	-0.123103	0.000000	0.000000	0.000000	-0.032950	-0.043479	-0.077932	0.000000	0.000000	2.000000	56.000000	0.000000
3706.780506	-0.085498	0.536164	0.002175	81.717667	9.965541	94.455406	-0.730326	0.000000	-0.123103	0.000000	0.000000	0.000000	-0.031384	-0.033024	-0.086086	0.000000	0.000000	2.000000	56.000000	0.000000
3706.783840	-0.085498	0.536164	0.002175	81.744026	10.011787	94.524109	-0.730326	0.000000	-0.123103	0.000000	0.000000	0.000000	-0.031384	-0.033024	-0.086086	0.000000	0.000000	2.000000	56.000000	0.000000
3706.787173	-0.085498	0.536164	0.002175	81.744026	10.011787	94.524109	-0.730326	0.000000	-0.123103	0.000000	0.000000	0.000000	-0.031384	-0.033024	-0.086086	0.000000	0.000000	2.000000	56.000000	0.000000
3706.790506	-0.085498	0.536164	0.002175	81.744026	10.011787	94.524109	-0.730326	0.000000	-0.123103	0.000000	0.000000	0.000000	-0.031384	-0.033024	-0.086086	0.000000	0.000000	2.000000	56.000000	0.000000
3706.793840	-0.085779	0.536022	0.001508	81.765076	10.029779	94.568008	-0.725095	0.000000	-0.108756	0.000000	0.000000	0.000000	-0.084409	-0.042441	-0.200229	0.000000	0.000000	2.000000	56.000000	0.000000
3706.797173	-0.085779	0.536022	0.001508	81.765076	10.029779	94.568008	-0.725095	0.000000	-0.108756	0.000000	0.000000	0.000000	0.000000	-0.000008	-0.000000	0.000000	0.000000	2.000000	56.000000	0.000000
3706.800506	-0.085779	0.536022	0.001508	81.765076	10.029779	94.568008	-0.725095	0.000000	-0.108756	0.000000	0.000000	0.000000	0.000000	-0.000008	-0.000000	0.000000	0.000000	2.000000	56.000000	0.000000
3706.803840	-0.085779	0.536022	0.001508	81.783485	10.049189	94.615234	-0.711027	0.000000	-0.075384	0.000000	0.000000	0.000000	0.000000	-0.000008	-0.000000	0.000000	0.000000	2.000000	56.000000	0.000000
3706.807173	-0.085779	0.536022	0.001508	81.783485	10.049189	94.615234	-0.711027	0.000000	-0.075384	0.000000	0.000000	0.000000	0.000000	-0.000008	-0.000000	0.000000	0.000000	2.000000	56.000000	0.000000
3706.810506	-0.085942	0.535998	0.001173	81.783485	10.049189	94.615234	-0.711027	0.000000	-0.075384	0.000000	0.000000	0.000000	-0.048770	-0.007314	-0.100502	0.000000	0.000000	2.000000	56.000000	0.000000
3706.813840	-0.085942	0.535998	0.001173	81.797424	10.040791	94.638260	-0.711027	0.000000	-0.075384	0.000000	0.000000	0.000000	-0.048770	-0.007314	-0.100502	0.000000	0.000000	2.000000	56.000000	0.000000
3706.817173	-0.085942	0.535998	0.001173	81.797424	10.040791	94.638260	-0.711027	0.000000	-0.075384	0.000000	0.000000	0.000000	-0.048770	-0.007314	-0.100502	0.000000	0.000000	2.000000	56.000000	0.000000
3706.820506	-0.085942	0.535998	0.001173	81.797424	10.040791	94.638260	-0.711027	0.000000	-0.075384	0.000000	0.000000	0.000000	-0.048770	-0.007314	-0.100502	0.000000	0.000000	2.000000	56.000000	0.000000
3706.823840	-0.086362	0.535931	0.000532	81.806572	10.029546	94.657661	-0.702899	0.000000	-0.058634	0.000000	0.000000	0.000000	-0.125920	-0.020161	-0.192323	0.000000	0.000000	2.000000	56.000000	0.000000
3706.827173	-0.086362	0.535931	0.000532	81.806572	10.029546	94.657661	-0.702899	0.000000	-0.058634	0.000000	0.000000	0.000000	0.000001	-0.000008	0.000000	0.000000	0.000000	2.000000	56.000000	0.000000
3706.830506	-0.086362	0.535931	0.000532	81.806572	10.029546	94.657661	-0.702899	0.000000	-0.058634	0.000000	0.000000	0.000000	0.000001	-0.000008	0.000000	0.000000	0.000000	2.000000	56.000000	0.000000
3706.833840	-0.086362	0.535931	0.000532	81.804848	9.985720	94.647087	-0.681912	0.000000	-0.026580	0.000000	0.000000	0.000000	0.000001	-0.000008	0.000000	0.000000	0.000000	2.000000	56.000000	0.000000
3706.837173	-0.086362	0.535931	0.000532	81.804848	9.985720	94.647087	-0.681912	0.000000	-0.026580	0.000000	0.000000	0.000000	0.000001	-0.000008	0.000000	0.000000	0.000000	2.000000	56.000000	0.000000
3706.840506	-0.086582	0.535946	0.000267	81.804848	9.985720	94.647087	-0.681912	0.000000	-0.026580	0.000000	0.000000	0.000000	-0.065972	0.004569	-0.079478	0.000000	0.000000	2.000000	56.000000	0.000000
3706.843840	-0.086582	0.535946	0.000267	81.805710	9.953898	94.648048	-0.681912	0.000000	-0.026580	0.000000	0.000000	0.000000	-0.065972	0.004569	-0.079478	0.000000	0.000000	2.000000	56.000000	0.000000
3706.847173	-0.086582	0.535946	0.000267	81.805710	9.953898	94.648048	-0.681912	0.000000	-0.026580	0.000000	0.000000	0.000000	-0.065972	0.004569	-0.079478	0.000000	0.000000	2.000000	56.000000	0.000000
3706.850506	-0.086582	0.535946	0.000267	81.805710	9.953898	94.648048	-0.681912	0.000000	-0.026580	0.000000	0.000000	0.000000	-0.065972	0.004569	-0.079478	0.000000	0.000000	2.000000	56.000000	0.000000
3706.853840	-0.086990	0.536092	-0.000189	81.802742	9.916285	94.640266	-0.670916	0.000000	-0.013333	0.000000	0.000000	0.000000	-0.122446	0.043864	-0.136808	0.000000	0.000000	2.000000	56.000000	0.000000
3706.857173	-0.086990	0.536092	-0.000189	81.802742	9.916285	94.640266	-0.670916	0.000000	-0.013333	0.000000	0.000000	0.000000	-0.122446	0.043864	-0.136808	0.000000	0.000000	2.000000	56.000000	0.000000
3706.860506	-0.086990	0.536092	-0.000189	81.802742	9.916285	94.640266	-0.670916	0.000000	-0.013333	0.000000	0.000000	0.000000	-0.122446	0.043864	-0.136808	0.000000	0.000000	2.000000	56.000000	0.000000
3706.863840	-0.086990	0.536092	-0.000189	81.791039	9.863917	94.609306	-0.650509	0.000000	0.009468	0.000000	0.000000	0.000000	-0.122446	0.043864	-0.136808	0.000000	0.000000	2.000000	56.000000	0.000000
3706.867173	-0.087151	0.536238	-0.000289	81.791039	9.863917	94.609306	-0.650509	0.000000	0.009468	0.000000	0.000000	0.000000	-0.048238	0.043598	-0.029980	0.000000	0.000000	2.000000	56.000000	0.000000
3706.870506	-0.087151	0.536238	-0.000289	81.791039	9.863917	94.609306	-0.650509	0.000000	0.009468	0.000000	0.000000	0.000000	-0.048238	0.043598	-0.029980	0.000000	0.000000	2.000000	56.000000	0.000000
3706.873840	-0.087151	0.536238	-0.000289	81.779305	9.819705	94.578400	-0.642469	0.000000	0.014465	0.000000	0.000000	0.000000	-0.048238	0.043598	-0.029980	0.000000	0.000000	2.000000	56.000000	0.000000
3706.877173	-0.087151	0.536238	-0.000289	81.779305	9.819705	94.578400	-0.642469	0.000000	0.014465	0.000000	0.000000	0.000000	-0.048238	0.043598	-0.029980	0.000000	0.000000	2.000000	56.000000	0.000000
3706.880506	-0.087243	0.536367	-0.000395	81.779305	9.819705	94.578400	-0.642469	0.000000	0.014465	0.000000	0.000000	0.000000	-0.027635	0.038693	-0.031860	0.000000	0.000000	2.000000	56.000000	0.000000
3706.883840	-0.087243	0.536367	-0.000395	81.764671	9.773453	94.539902	-0.642469	0.000000	0.014465	0.000000	0.000000	0.000000	-0.027635	0.038693	-0.031860	0.000000	0.000000	2.000000	56.000000	0.000000
3706.887173	-0.087243	0.536367	-0.000395	81.764671	9.773453	94.539902	-0.642469	0.000000	0.014465	0.000000	0.000000	0.000000	-0.027635	0.038693	-0.031860	0.000000	0.000000	2.000000	56.000000	0.000000
3706.890506	-0.087243	0.536367	-0.000395	81.764671	9.773453	94.539902	-0.642469	0.000000	0.014465	0.000000	0.000000	0.000000	-0.027635	0.038693	-0.031860	0.000000	0.000000	2.000000	56.000000	0.000000
3706.893840	-0.087303	0.536565	-0.000552	81.758804	9.752801	94.524536	-0.637864	0.000000	0.019775	0.000000	0.000000	0.000000	-0.018006	0.059398	-0.046896	0.000000	0.000000	2.000000	56.000000	0.000000
3706.897173	-0.087303	0.536565	-0.000552	81.758804	9.752801	94.524536	-0.637864	0.000000	0.019775	0.000000	0.000000	0.000000	-0.018006	0.059398	-0.046896	0.000000	0.000000	2.000000	56.000000	0.000000
3706.900506	-0.087303	0.536565	-0.000552	81.758804	9.752801	94.524536	-0.637864	0.000000	0.019775	0.000000	0.000000	0.000000	-0.018006	0.059398	-0.046896	0.000000	0.000000	2.000000	56.000000	0.000000
3706.903840	-0.087303	0.536565	-0.000552	81.752953	9.737632	94.509201	-0.634862	0.000000	0.027591	0.000000	0.000000	0.000000	-0.018006	0.059398	-0.046896	0.000000	0.000000	2.000000	56.000000	0.000000
3706.907173	-0.087288	0.536643	-0.000629	81.752953	9.737632	94.509201	-0.634862	0.000000	0.027591	0.000000	0.000000	0.000000	0.004420	0.023415	-0.023120	0.000000	0.000000	2.000000	56.000000	0.000000
3706.910506	-0.087288	0.536643	-0.000629	81.752953	9.737632	94.509201	-0.634862	0.000000	0.027591	0.000000	0.000000	0.000000	0.004420	0.023415	-0.023120	0.000000	0.000000	2.000000	56.000000	0.000000
3706.913840	-0.087288	0.536643	-0.000629	81.755875	9.745214	94.516846	-0.635599	0.000000	0.031444	0.000000	0.000000	0.000000	0.004420	0.023415	-0.023120	0.000000	0.000000	2.000000	56.000000	0.000000
3706.917173	-0.087288	0.536643	-0.000629	81.755875	9.745214	94.516846	-0.635599	0.000000	0.031444	0.000000	0.000000	0.000000	0.004420	0.023415	-0.023120	0.000000	0.000000	2.000000	56.000000	0.000000
3706.920506	-0.087267	0.536663	-0.000739	81.755875	9.745214	94.516846	-0.635599	0.000000	0.031444	0.000000	0.000000	0.000000	0.006309	0.006014	-0.032997	0.000000	0.000000	2.000000	56.000000	0.000000
3706.923840	-0.087267	0.536663	-0.000739	81.758804	9.755544	94.524551	-0.635599	0.000000	0.031444	0.000000	0.000000	0.000000	0.006309	0.006014	-0.032997	0.000000	0.000000	2.000000	56.000000	0.000000
3706.927173	-0.087267	0.536663	-0.000739	81.758804	9.755544	94.524551	-0.635599	0.000000	0.031444	0.000000	0.000000	0.000000	0.006309	0.006014	-0.032997	0.000000	0.000000	2.000000	56.000000	0.000000
3706.930506	-0.087267	0.536663	-0.000739	81.758804	9.755544	94.524551	-0.635599	0.000000	0.031444	0.000000	0.000000	0.000000	0.006309	0.006014	-0.032997	0.000000	0.000000	2.000000	56.000000	0.000000
3706.933840	-0.087178	0.536686	-0.000969	81.764671	9.773453	94.539902	-0.636651	0.000000	0.036944	0.000000	0.000000	0.000000	0.026678	0.007147	-0.069096	0.000000	0.000000	2.000000	56.000000	0.000000
3706.937173	-0.087178	0.536686	-0.000969	81.764671	9.773453	94.539902	-0.636651	0.000000	0.036944	0.000000	0.000000	0.000000	0.026678	0.007147	-0.069096	0.000000	0.000000	2.000000	56.000000	0.000000
3706.940506	-0.087178	0.536686	-0.000969	81.764671	9.773453	94.539902	-0.636651	0.000000	0.036944	0.000000	0.000000	0.000000	0.026678	0.007147	-0.069096	0.000000	0.000000	2.000000	56.000000	0.000000
3706.943840	-0.087178	0.536686	-0.000969	81.767601	9.783743	94.547585	-0.641097	0.000000	0.048460	0.000000	0.000000	0.000000	0.026678	0.007147	-0.069096	0.000000	0.000000	2.000000	56.000000	0.000000
3706.947173	-0.087114	0.536706	-0.001071	81.767601	9.783743	94.547585	-0.641097	0.000000	0.048460	0.000000	0.000000	0.000000	0.019296	0.005982	-0.030524	0.000000	0.000000	2.000000	56.000000	0.000000
3706.950506	-0.087114	0.536706	-0.001071	81.767601	9.783743	94.547585	-0.641097	0.000000	0.048460	0.000000	0.000000	0.000000	0.019296	0.005982	-0.030524	0.000000	0.000000	2.000000	56.000000	0.000000
3706.953840	-0.087114	0.536706	-0.001071	81.768463	9.790032	94.548561	-0.644313	0.000000	0.053547	0.000000	0.000000	0.000000	0.019296	0.005982	-0.030524	0.000000	0.000000	2.000000	56.000000	0.000000
3706.957173	-0.087114	0.536706	-0.001071	81.768463	9.790032	94.548561	-0.644313	0.000000	0.053547	0.000000	0.000000	0.000000	0.019296	0.005982	-0.030524	0.000000	0.000000	2.000000	56.000000	0.000000
3706.960506	-0.087058	0.536708	-0.001127	81.768463	9.790032	94.548561	-0.644313	0.000000	0.053547	0.000000	0.000000	0.000000	0.016674	0.000559	-0.016813	0.000000	0.000000	2.000000	56.000000	0.000000
3706.963840	-0.087058	0.536708	-0.001127	81.765076	9.785411	94.536087	-0.644313	0.000000	0.053547	0.000000	0.000000	0.000000	0.016674	0.000559	-0.016813	0.000000	0.000000	2.000000	56.000000	0.000000
3706.967173	-0.087058	0.536708	-0.001127	81.765076	9.785411	94.536087	-0.644313	0.000000	0.053547	0.000000	0.000000	0.000000	0.016674	0.000559	-0.016813	0.000000	0.000000	2.000000	56.000000	0.000000
3706.970506	-0.087058	0.536708	-0.001127	81.765076	9.785411	94.536087	-0.644313	0.000000	0.053547	0.000000	0.000000	0.000000	0.016674	0.000559	-0.016813	0.000000	0.000000	2.000000	56.000000	0.000000
3706.973840	-0.086960	0.536685	-0.001171	81.753784	9.742988	94.486923	-0.647093	0.000000	0.056349	0.000000	0.000000	0.000000	0.029415	-0.007063	-0.013059	0.000000	0.000000	2.000000	56.000000	0.000000
3706.977173	-0.086960	0.536685	-0.001171	81.753784	9.742988	94.486923	-0.647093	0.000000	0.056349	0.000000	0.000000	0.000000	0.000000	0.000000	0.000000	0.000000	0.000000	2.000000	56.000000	0.000000
3706.980506	-0.086960	0.536685	-0.001171	81.753784	9.742988	94.486923	-0.647093	0.000000	0.056349	0.000000	0.000000	0.000000	0.000000	0.000000	0.000000	0.000000	0.000000	2.000000	56.000000	0.000000
3706.983840	-0.086960	0.536685	-0.001171	81.736511	9.686536	94.428688	-0.651995	0.000000	0.058526	0.000000	0.000000	0.000000	0.000000	0.000000	0.000000	0.000000	0.000000	2.000000	56.000000	0.000000
3706.987173	-0.086960	0.536685	-0.001171	81.736511	9.686536	94.428688	-0.651995	0.000000	0.058526	0.000000	0.000000	0.000000	0.000000	0.000000	0.000000	0.000000	0.000000	2.000000	56.000000	0.000000
3706.990506	-0.086940	0.536634	-0.001158	81.736511	9.686536	94.428688	-0.651995	0.000000	0.058526	0.000000	0.000000	0.000000	0.006006	-0.015216	0.003797	0.000000	0.000000	2.000000	56.000000	0.000000
3706.993840	-0.086940	0.536634	-0.001158	81.731430	9.668221	94.405800	-0.651995	0.000000	0.058526	0.000000	0.000000	0.000000	0.006006	-0.015216	0.003797	0.000000	0.000000	2.000000	56.000000	0.000000
3706.997173	-0.086940	0.536634	-0.001158	81.731430	9.668221	94.405800	-0.651995	0.000000	0.058526	0.000000	0.000000	0.000000	0.006006	-0.015216	0.003797	0.000000	0.000000	2.000000	56.000000	0.000000
3707.000506	-0.086940	0.536634	-0.001158	81.731430	9.668221	94.405800	-0.651995	0.000000	0.058526	0.000000	0.000000	0.000000	0.006006	-0.015216	0.003797	0.000000	0.000000	2.000000	56.000000	0.000000
3707.003840	-0.086859	0.536456	-0.001112	81.738083	9.689537	94.421974	-0.652996	0.000000	0.057893	0.000000	0.000000	0.000000	0.024276	-0.053264	0.013892	0.000000	0.000000	2.000000	56.000000	0.000000
3707.007173	-0.086859	0.536456	-0.001112	81.738083	9.689537	94.421974	-0.652996	0.000000	0.057893	0.000000	0.000000	0.000000	0.024276	-0.053264	0.013892	0.000000	0.000000	2.000000	56.000000	0.000000
3707.010506	-0.086859	0.536456	-0.001112	81.738083	9.689537	94.421974	-0.652996	0.000000	0.057893	0.000000	0.000000	0.000000	0.024276	-0.053264	0.013892	0.000000	0.000000	2.000000	56.000000	0.000000
3707.013840	-0.086859	0.536456	-0.001112	81.743462	9.718085	94.447105	-0.657042	0.000000	0.055578	0.000000	0.000000	0.000000	0.024276	-0.053264	0.013892	0.000000	0.000000	2.000000	56.000000	0.000000
3707.017173	-0.086818	0.536380	-0.001091	81.743462	9.718085	94.447105	-0.657042	0.000000	0.055578	0.000000	0.000000	0.000000	0.012263	-0.022829	0.006300	0.000000	0.000000	2.000000	56.000000	0.000000
3707.020506	-0.086818	0.536380	-0.001091	81.743462	9.718085	94.447105	-0.657042	0.000000	0.055578	0.000000	0.000000	0.000000	0.012263	-0.022829	0.006300	0.000000	0.000000	2.000000	56.000000	0.000000
3707.023840	-0.086818	0.536380	-0.001091	81.746407	9.731069	94.454750	-0.659086	0.000000	0.054528	0.000000	0.000000	0.000000	0.012263	-0.022829	0.006300	0.000000	0.000000	2.000000	56.000000	0.000000
3707.027173	-0.086818	0.536380	-0.001091	81.746407	9.731069	94.454750	-0.659086	0.000000	0.054528	0.000000	0.000000	0.000000	0.012263	-0.022829	0.006300	0.000000	0.000000	2.000000	56.000000	0.000000
3707.030506	-0.086766	0.536353	-0.001010	81.746407	9.731069	94.454750	-0.659086	0.000000	0.054528	0.000000	0.000000	0.000000	0.015574	-0.008161	0.024279	0.000000	0.000000	2.000000	56.000000	0.000000
3707.033840	-0.086766	0.536353	-0.001010	81.746384	9.739217	94.454727	-0.659086	0.000000	0.054528	0.000000	0.000000	0.000000	0.015574	-0.008161	0.024279	0.000000	0.000000	2.000000	56.000000	0.000000
3707.037173	-0.086766	0.536353	-0.001010	81.746384	9.739217	94.454727	-0.659086	0.000000	0.054528	0.000000	0.000000	0.000000	0.015574	-0.008161	0.024279	0.000000	0.000000	2.000000	56.000000	0.000000
3707.040506	-0.086766	0.536353	-0.001010	81.746384	9.739217	94.454727	-0.659086	0.000000	0.054528	0.000000	0.000000	0.000000	0.015574	-0.008161	0.024279	0.000000	0.000000	2.000000	56.000000	0.000000
3707.043840	-0.086688	0.536315	-0.000833	81.742935	9.747791	94.456917	-0.661682	0.000000	0.050481	0.000000	0.000000	0.000000	0.023608	-0.011488	0.052897	0.000000	0.000000	2.000000	56.000000	0.000000
3707.047173	-0.086688	0.536315	-0.000833	81.742935	9.747791	94.456917	-0.661682	0.000000	0.050481	0.000000	0.000000	0.000000	0.023608	-0.011488	0.052897	0.000000	0.000000	2.000000	56.000000	0.000000
3707.050506	-0.086688	0.536315	-0.000833	81.742935	9.747791	94.456917	-0.661682	0.000000	0.050481	0.000000	0.000000	0.000000	0.023608	-0.011488	0.052897	0.000000	0.000000	2.000000	56.000000	0.000000
3707.053840	-0.086688	0.536315	-0.000833	81.739983	9.748428	94.449318	-0.665616	0.000000	0.041665	0.000000	0.000000	0.000000	0.023608	-0.011488	0.052897	0.000000	0.000000	2.000000	56.000000	0.000000
3707.057173	-0.086638	0.536329	-0.000738	81.739983	9.748428	94.449318	-0.665616	0.000000	0.041665	0.000000	0.000000	0.000000	0.014775	0.004295	0.028579	0.000000	0.000000	2.000000	56.000000	0.000000
3707.060506	-0.086638	0.536329	-0.000738	81.739983	9.748428	94.449318	-0.665616	0.000000	0.041665	0.000000	0.000000	0.000000	0.014775	0.004295	0.028579	0.000000	0.000000	2.000000	56.000000	0.000000
3707.063840	-0.086638	0.536329	-0.000738	81.730675	9.744661	94.436272	-0.668079	0.000000	0.036902	0.000000	0.000000	0.000000	0.014775	0.004295	0.028579	0.000000	0.000000	2.000000	56.000000	0.000000
3707.067173	-0.086638	0.536329	-0.000738	81.730675	9.744661	94.436272	-0.668079	0.000000	0.036902	0.000000	0.000000	0.000000	0.014775	0.004295	0.028579	0.000000	0.000000	2.000000	56.000000	0.000000
3707.070506	-0.086567	0.536344	-0.000639	81.730675	9.744661	94.436272	-0.668079	0.000000	0.036902	0.000000	0.000000	0.000000	0.021286	0.004325	0.029809	0.000000	0.000000	2.000000	56.000000	0.000000
3707.073840	-0.086567	0.536344	-0.000639	81.724785	9.740494	94.421082	-0.668079	0.000000	0.036902	0.000000	0.000000	0.000000	0.021286	0.004325	0.029809	0.000000	0.000000	2.000000	56.000000	0.000000
3707.077173	-0.086567	0.536344	-0.000639	81.724785	9.740494	94.421082	-0.668079	0.000000	0.036902	0.000000	0.000000	0.000000	0.021286	0.004325	0.029809	0.000000	0.000000	2.000000	56.000000	0.000000
3707.080506	-0.086567	0.536344	-0.000639	81.724785	9.740494	94.421082	-0.668079	0.000000	0.036902	0.000000	0.000000	0.000000	0.021286	0.004325	0.029809	0.000000	0.000000	2.000000	56.000000	0.000000
3707.083840	-0.086420	0.536407	-0.000467	81.715988	9.726106	94.398262	-0.671626	0.000000	0.031934	0.000000	0.000000	0.000000	0.044143	0.018967	0.051473	0.000000	0.000000	2.000000	56.000000	0.000000
3707.087173	-0.086420	0.536407	-0.000467	81.715988	9.726106	94.398262	-0.671626	0.000000	0.031934	0.000000	0.000000	0.000000	0.044143	0.018967	0.051473	0.000000	0.000000	2.000000	56.000000	0.000000
3707.090506	-0.086420	0.536407	-0.000467	81.715988	9.726106	94.398262	-0.671626	0.000000	0.031934	0.000000	0.000000	0.000000	0.044143	0.018967	0.051473	0.000000	0.000000	2.000000	56.000000	0.000000
3707.093840	-0.086420	0.536407	-0.000467	81.710136	9.719224	94.383080	-0.678983	0.000000	0.023355	0.000000	0.000000	0.000000	0.044143	0.018967	0.051473	0.000000	0.000000	2.000000	56.000000	0.000000
3707.097173	-0.086388	0.536456	-0.000403	81.710136	9.719224	94.383080	-0.678983	0.000000	0.023355	0.000000	0.000000	0.000000	0.009842	0.014662	0.019202	0.000000	0.000000	2.000000	56.000000	0.000000
3707.100506	-0.086388	0.536456	-0.000403	81.710136	9.719224	94.383080	-0.678983	0.000000	0.023355	0.000000	0.000000	0.000000	0.009842	0.014662	0.019202	0.000000	0.000000	2.000000	56.000000	0.000000
3707.103840	-0.086388	0.536456	-0.000403	81.701332	9.699481	94.360374	-0.680624	0.000000	0.020154	0.000000	0.000000	0.000000	0.009842	0.014662	0.019202	0.000000	0.000000	2.000000	56.000000	0.000000
3707.107173	-0.086373	0.536488	-0.000362	81.701332	9.699481	94.360374	-0.680624	0.000000	0.020154	0.000000	0.000000	0.000000	0.004395	0.009777	0.012390	0.000000	0.000000	2.000000	56.000000	0.000000
3707.110506	-0.086373	0.536488	-0.000362	81.701332	9.699481	94.360374	-0.680624	0.000000	0.020154	0.000000	0.000000	0.000000	0.004395	0.009777	0.012390	0.000000	0.000000	2.000000	56.000000	0.000000
3707.113840	-0.086373	0.536488	-0.000362	81.692535	9.674327	94.337730	-0.681356	0.000000	0.018089	0.000000	0.000000	0.000000	0.004395	0.009777	0.012390	0.000000	0.000000	2.000000	56.000000	0.000000
3707.117173	-0.086373	0.536488	-0.000362	81.692535	9.674327	94.337730	-0.681356	0.000000	0.018089	0.000000	0.000000	0.000000	0.004395	0.009777	0.012390	0.000000	0.000000	2.000000	56.000000	0.000000
3707.120506	-0.086401	0.536546	-0.000333	81.692535	9.674327	94.337730	-0.681356	0.000000	0.018089	0.000000	0.000000	0.000000	-0.008374	0.017391	0.008651	0.000000	0.000000	2.000000	56.000000	0.000000
3707.123840	-0.086401	0.536546	-0.000333	81.686646	9.659415	94.322624	-0.681356	0.000000	0.018089	0.000000	0.000000	0.000000	-0.008374	0.017391	0.008651	0.000000	0.000000	2.000000	56.000000	0.000000
3707.127173	-0.086401	0.536546	-0.000333	81.686646	9.659415	94.322624	-0.681356	0.000000	0.018089	0.000000	0.000000	0.000000	-0.008374	0.017391	0.008651	0.000000	0.000000	2.000000	56.000000	0.000000
3707.130506	-0.086401	0.536546	-0.000333	81.686646	9.659415	94.322624	-0.681356	0.000000	0.018089	0.000000	0.000000	0.000000	-0.008374	0.017391	0.008651	0.000000	0.000000	2.000000	56.000000	0.000000
3707.133840	-0.086442	0.536623	-0.000354	81.683174	9.654474	94.324936	-0.679960	0.000000	0.016648	0.000000	0.000000	0.000000	-0.012287	0.022862	-0.006297	0.000000	0.000000	2.000000	56.000000	0.000000
3707.137173	-0.086442	0.536623	-0.000354	81.683174	9.654474	94.324936	-0.679960	0.000000	0.016648	0.000000	0.000000	0.000000	-0.012287	0.022862	-0.006297	0.000000	0.000000	2.000000	56.000000	0.000000
3707.140506	-0.086442	0.536623	-0.000354	81.683174	9.654474	94.324936	-0.679960	0.000000	0.016648	0.000000	0.000000	0.000000	-0.012287	0.022862	-0.006297	0.000000	0.000000	2.000000	56.000000	0.000000
3707.143840	-0.086442	0.536623	-0.000354	81.679726	9.654959	94.327202	-0.677913	0.000000	0.017697	0.000000	0.000000	0.000000	-0.012287	0.022862	-0.006297	0.000000	0.000000	2.000000	56.000000	0.000000
3707.147173	-0.086441	0.536648	-0.000358	81.679726	9.654959	94.327202	-0.677913	0.000000	0.017697	0.000000	0.000000	0.000000	0.000242	0.007609	-0.001279	0.000000	0.000000	2.000000	56.000000	0.000000
3707.150506	-0.086441	0.536648	-0.000358	81.679726	9.654959	94.327202	-0.677913	0.000000	0.017697	0.000000	0.000000	0.000000	0.000242	0.007609	-0.001279	0.000000	0.000000	2.000000	56.000000	0.000000
3707.153840	-0.086441	0.536648	-0.000358	81.678146	9.678795	94.356613	-0.677953	0.000000	0.017910	0.000000	0.000000	0.000000	0.000242	0.007609	-0.001279	0.000000	0.000000	2.000000	56.000000	0.000000
3707.157173	-0.086441	0.536648	-0.000358	81.678146	9.678795	94.356613	-0.677953	0.000000	0.017910	0.000000	0.000000	0.000000	0.000242	0.007609	-0.001279	0.000000	0.000000	2.000000	56.000000	0.000000
3707.160506	-0.086437	0.536657	-0.000381	81.678146	9.678795	94.356613	-0.677953	0.000000	0.017910	0.000000	0.000000	0.000000	0.001298	0.002720	-0.006857	0.000000	0.000000	2.000000	56.000000	0.000000
3707.163840	-0.086437	0.536657	-0.000381	81.673409	9.673383	94.353180	-0.677953	0.000000	0.017910	0.000000	0.000000	0.000000	0.001298	0.002720	-0.006857	0.000000	0.000000	2.000000	56.000000	0.000000
3707.167173	-0.086437	0.536657	-0.000381	81.673409	9.673383	94.353180	-0.677953	0.000000	0.017910	0.000000	0.000000	0.000000	0.001298	0.002720	-0.006857	0.000000	0.000000	2.000000	56.000000	0.000000
3707.170506	-0.086437	0.536657	-0.000381	81.673409	9.673383	94.353180	-0.677953	0.000000	0.017910	0.000000	0.000000	0.000000	0.001298	0.002720	-0.006857	0.000000	0.000000	2.000000	56.000000	0.000000
3707.173840	-0.086390	0.536641	-0.000391	81.667137	9.656102	94.333397	-0.678169	0.000000	0.019053	0.000000	0.000000	0.000000	0.014065	-0.004887	-0.003117	0.000000	0.000000	2.000000	56.000000	0.000000
3707.177173	-0.086390	0.536641	-0.000391	81.667137	9.656102	94.333397	-0.678169	0.000000	0.019053	0.000000	0.000000	0.000000	0.014065	-0.004887	-0.003117	0.000000	0.000000	2.000000	56.000000	0.000000
3707.180506	-0.086390	0.536641	-0.000391	81.667137	9.656102	94.333397	-0.678169	0.000000	0.019053	0.000000	0.000000	0.000000	0.014065	-0.004887	-0.003117	0.000000	0.000000	2.000000	56.000000	0.000000
3707.183840	-0.086390	0.536641	-0.000391	81.660355	9.633729	94.308876	-0.680513	0.000000	0.019573	0.000000	0.000000	0.000000	0.014065	-0.004887	-0.003117	0.000000	0.000000	2.000000	56.000000	0.000000
3707.187173	-0.086387	0.536599	-0.000406	81.660355	9.633729	94.308876	-0.680513	0.000000	0.019573	0.000000	0.000000	0.000000	0.000816	-0.012511	-0.004299	0.000000	0.000000	2.000000	56.000000	0.000000
3707.190506	-0.086387	0.536599	-0.000406	81.660355	9.633729	94.308876	-0.680513	0.000000	0.019573	0.000000	0.000000	0.000000	0.000816	-0.012511	-0.004299	0.000000	0.000000	2.000000	56.000000	0.000000
3707.193840	-0.086387	0.536599	-0.000406	81.650215	9.596229	94.272285	-0.680649	0.000000	0.020289	0.000000	0.000000	0.000000	0.000816	-0.012511	-0.004299	0.000000	0.000000	2.000000	56.000000	0.000000
3707.197173	-0.086387	0.536599	-0.000406	81.650215	9.596229	94.272285	-0.680649	0.000000	0.020289	0.000000	0.000000	0.000000	0.000816	-0.012511	-0.004299	0.000000	0.000000	2.000000	56.000000	0.000000
3707.200506	-0.086384	0.536557	-0.000420	81.650215	9.596229	94.272285	-0.680649	0.000000	0.020289	0.000000	0.000000	0.000000	0.000812	-0.012501	-0.004300	0.000000	0.000000	2.000000	56.000000	0.000000
3707.203840	-0.086384	0.536557	-0.000420	81.636658	9.546335	94.223549	-0.680649	0.000000	0.020289	0.000000	0.000000	0.000000	0.000812	-0.012501	-0.004300	0.000000	0.000000	2.000000	56.000000	0.000000
3707.207173	-0.086384	0.536557	-0.000420	81.636658	9.546335	94.223549	-0.680649	0.000000	0.020289	0.000000	0.000000	0.000000	0.000812	-0.012501	-0.004300	0.000000	0.000000	2.000000	56.000000	0.000000
3707.210506	-0.086384	0.536557	-0.000420	81.636658	9.546335	94.223549	-0.680649	0.000000	0.020289	0.000000	0.000000	0.000000	0.000812	-0.012501	-0.004300	0.000000	0.000000	2.000000	56.000000	0.000000
3707.213840	-0.086390	0.536425	-0.000509	81.607498	9.447147	94.128563	-0.680784	0.000000	0.021006	0.000000	0.000000	0.000000	-0.001709	-0.039699	-0.026576	0.000000	0.000000	2.000000	56.000000	0.000000
3707.217173	-0.086390	0.536425	-0.000509	81.607498	9.447147	94.128563	-0.680784	0.000000	0.021006	0.000000	0.000000	0.000000	-0.001709	-0.039699	-0.026576	0.000000	0.000000	2.000000	56.000000	0.000000
3707.220506	-0.086390	0.536425	-0.000509	81.607498	9.447147	94.128563	-0.680784	0.000000	0.021006	0.000000	0.000000	0.000000	-0.001709	-0.039699	-0.026576	0.000000	0.000000	2.000000	56.000000	0.000000
3707.223840	-0.086390	0.536425	-0.000509	81.560616	9.298557	93.981873	-0.680500	0.000000	0.025435	0.000000	0.000000	0.000000	-0.001709	-0.039699	-0.026576	0.000000	0.000000	2.000000	56.000000	0.000000
3707.227173	-0.086383	0.536392	-0.000546	81.560616	9.298557	93.981873	-0.680500	0.000000	0.025435	0.000000	0.000000	0.000000	0.002109	-0.009762	-0.011162	0.000000	0.000000	2.000000	56.000000	0.000000
3707.230506	-0.086383	0.536392	-0.000546	81.560616	9.298557	93.981873	-0.680500	0.000000	0.025435	0.000000	0.000000	0.000000	0.002109	-0.009762	-0.011162	0.000000	0.000000	2.000000	56.000000	0.000000
3707.233840	-0.086383	0.536392	-0.000546	81.492958	9.092616	93.778160	-0.680851	0.000000	0.027296	0.000000	0.000000	0.000000	0.002109	-0.009762	-0.011162	0.000000	0.000000	2.000000	56.000000	0.000000
3707.237173	-0.086383	0.536392	-0.000546	81.492958	9.092616	93.778160	-0.680851	0.000000	0.027296	0.000000	0.000000	0.000000	0.002109	-0.009762	-0.011162	0.000000	0.000000	2.000000	56.000000	0.000000
3707.240506	-0.086383	0.536392	-0.000546	81.492958	9.092616	93.778160	-0.680851	0.000000	0.027296	0.000000	0.000000	0.000000	-0.000001	0.000002	0.000000	0.000000	0.000000	2.000000	56.000000	0.000000
3707.243840	-0.086383	0.536392	-0.000546	81.410477	8.843230	93.534286	-0.680851	0.000000	0.027296	0.000000	0.000000	0.000000	-0.000001	0.000002	0.000000	0.000000	0.000000	2.000000	56.000000	0.000000
3707.247173	-0.086383	0.536392	-0.000546	81.410477	8.843230	93.534286	-0.680851	0.000000	0.027296	0.000000	0.000000	0.000000	-0.000001	0.000002	0.000000	0.000000	0.000000	2.000000	56.000000	0.000000
3707.250506	-0.086383	0.536392	-0.000546	81.410477	8.843230	93.534286	-0.680851	0.000000	0.027296	0.000000	0.000000	0.000000	-0.000001	0.000002	0.000000	0.000000	0.000000	2.000000	56.000000	0.000000
3707.253840	-0.086409	0.536383	-0.000527	81.334076	8.619682	93.313240	-0.680851	0.000000	0.027296	0.000000	0.000000	0.000000	-0.007801	-0.002727	0.005626	0.000000	0.000000	2.000000	56.000000	0.000000
3707.257173	-0.086409	0.536383	-0.000527	81.334076	8.619682	93.313240	-0.680851	0.000000	0.027296	0.000000	0.000000	0.000000	-0.007801	-0.002727	0.005626	0.000000	0.000000	2.000000	56.000000	0.000000
3707.260506	-0.086409	0.536383	-0.000527	81.334076	8.619682	93.313240	-0.680851	0.000000	0.027296	0.000000	0.000000	0.000000	-0.007801	-0.002727	0.005626	0.000000	0.000000	2.000000	56.000000	0.000000
3707.263840	-0.086409	0.536383	-0.000527	81.276749	8.454594	93.150047	-0.679551	0.000000	0.026358	0.000000	0.000000	0.000000	-0.007801	-0.002727	0.005626	0.000000	0.000000	2.000000	56.000000	0.000000
3707.267173	-0.086418	0.536365	-0.000481	81.276749	8.454594	93.150047	-0.679551	0.000000	0.026358	0.000000	0.000000	0.000000	-0.002594	-0.005483	0.013713	0.000000	0.000000	2.000000	56.000000	0.000000
3707.270506	-0.086418	0.536365	-0.000481	81.276749	8.454594	93.150047	-0.679551	0.000000	0.026358	0.000000	0.000000	0.000000	-0.002594	-0.005483	0.013713	0.000000	0.000000	2.000000	56.000000	0.000000
3707.273840	-0.086418	0.536365	-0.000481	81.243591	8.355636	93.055084	-0.679119	0.000000	0.024072	0.000000	0.000000	0.000000	-0.002594	-0.005483	0.013713	0.000000	0.000000	2.000000	56.000000	0.000000
3707.277173	-0.086418	0.536365	-0.000481	81.243591	8.355636	93.055084	-0.679119	0.000000	0.024072	0.000000	0.000000	0.000000	-0.002594	-0.005483	0.013713	0.000000	0.000000	2.000000	56.000000	0.000000
3707.280506	-0.086441	0.536314	-0.000477	81.243591	8.355636	93.055084	-0.679119	0.000000	0.024072	0.000000	0.000000	0.000000	-0.006988	-0.015228	0.001318	0.000000	0.000000	2.000000	56.000000	0.000000
3707.283840	-0.086441	0.536314	-0.000477	81.228241	8.305998	93.009018	-0.679119	0.000000	0.024072	0.000000	0.000000	0.000000	-0.006988	-0.015228	0.001318	0.000000	0.000000	2.000000	56.000000	0.000000
3707.287173	-0.086441	0.536314	-0.000477	81.228241	8.305998	93.009018	-0.679119	0.000000	0.024072	0.000000	0.000000	0.000000	-0.006988	-0.015228	0.001318	0.000000	0.000000	2.000000	56.000000	0.000000
3707.290506	-0.086441	0.536314	-0.000477	81.228241	8.305998	93.009018	-0.679119	0.000000	0.024072	0.000000	0.000000	0.000000	-0.006988	-0.015228	0.001318	0.000000	0.000000	2.000000	56.000000	0.000000
3707.293840	-0.086513	0.536229	-0.000454	81.223488	8.283778	92.992760	-0.677954	0.000000	0.023853	0.000000	0.000000	0.000000	-0.021532	-0.025573	0.006981	0.000000	0.000000	2.000000	56.000000	0.000000
3707.297173	-0.086513	0.536229	-0.000454	81.223488	8.283778	92.992760	-0.677954	0.000000	0.023853	0.000000	0.000000	0.000000	-0.021532	-0.025573	0.006981	0.000000	0.000000	2.000000	56.000000	0.000000
3707.300506	-0.086513	0.536229	-0.000454	81.223488	8.283778	92.992760	-0.677954	0.000000	0.023853	0.000000	0.000000	0.000000	-0.021532	-0.025573	0.006981	0.000000	0.000000	2.000000	56.000000	0.000000
3707.303840	-0.086513	0.536229	-0.000454	81.212044	8.250461	92.962349	-0.674366	0.000000	0.022689	0.000000	0.000000	0.000000	-0.021532	-0.025573	0.006981	0.000000	0.000000	2.000000	56.000000	0.000000
3707.307173	-0.086547	0.536227	-0.000394	81.212044	8.250461	92.962349	-0.674366	0.000000	0.022689	0.000000	0.000000	0.000000	-0.010161	-0.000589	0.018060	0.000000	0.000000	2.000000	56.000000	0.000000
3707.310506	-0.086547	0.536227	-0.000394	81.212044	8.250461	92.962349	-0.674366	0.000000	0.022689	0.000000	0.000000	0.000000	-0.010161	-0.000589	0.018060	0.000000	0.000000	2.000000	56.000000	0.000000
3707.313840	-0.086547	0.536227	-0.000394	81.197609	8.210686	92.925453	-0.672672	0.000000	0.019679	0.000000	0.000000	0.000000	-0.010161	-0.000589	0.018060	0.000000	0.000000	2.000000	56.000000	0.000000
3707.317173	-0.086547	0.536227	-0.000394	81.197609	8.210686	92.925453	-0.672672	0.000000	0.019679	0.000000	0.000000	0.000000	-0.010161	-0.000589	0.018060	0.000000	0.000000	2.000000	56.000000	0.000000
3707.320506	-0.086580	0.536251	-0.000338	81.197609	8.210686	92.925453	-0.672672	0.000000	0.019679	0.000000	0.000000	0.000000	-0.009920	0.007033	0.016785	0.000000	0.000000	2.000000	56.000000	0.000000
3707.323840	-0.086580	0.536251	-0.000338	81.186638	8.185087	92.899689	-0.672672	0.000000	0.019679	0.000000	0.000000	0.000000	-0.009920	0.007033	0.016785	0.000000	0.000000	2.000000	56.000000	0.000000
3707.327173	-0.086580	0.536251	-0.000338	81.186638	8.185087	92.899689	-0.672672	0.000000	0.019679	0.000000	0.000000	0.000000	-0.009920	0.007033	0.016785	0.000000	0.000000	2.000000	56.000000	0.000000
3707.330506	-0.086580	0.536251	-0.000338	81.186638	8.185087	92.899689	-0.672672	0.000000	0.019679	0.000000	0.000000	0.000000	-0.009920	0.007033	0.016785	0.000000	0.000000	2.000000	56.000000	0.000000
3707.333840	-0.086606	0.536314	-0.000199	81.180664	8.172009	92.886421	-0.671019	0.000000	0.016882	0.000000	0.000000	0.000000	-0.007887	0.018975	0.041613	0.000000	0.000000	2.000000	56.000000	0.000000
3707.337173	-0.086606	0.536314	-0.000199	81.180664	8.172009	92.886421	-0.671019	0.000000	0.016882	0.000000	0.000000	0.000000	-0.007887	0.018975	0.041613	0.000000	0.000000	2.000000	56.000000	0.000000
3707.340506	-0.086606	0.536314	-0.000199	81.180664	8.172009	92.886421	-0.671019	0.000000	0.016882	0.000000	0.000000	0.000000	-0.007887	0.018975	0.041613	0.000000	0.000000	2.000000	56.000000	0.000000
3707.343840	-0.086606	0.536314	-0.000199	81.174744	8.161649	92.873215	-0.669704	0.000000	0.009946	0.000000	0.000000	0.000000	-0.007887	0.018975	0.041613	0.000000	0.000000	2.000000	56.000000	0.000000
3707.347173	-0.086591	0.536346	-0.000158	81.174744	8.161649	92.873215	-0.669704	0.000000	0.009946	0.000000	0.000000	0.000000	0.004395	0.009781	0.012393	0.000000	0.000000	2.000000	56.000000	0.000000
3707.350506	-0.086591	0.536346	-0.000158	81.174744	8.161649	92.873215	-0.669704	0.000000	0.009946	0.000000	0.000000	0.000000	0.004395	0.009781	0.012393	0.000000	0.000000	2.000000	56.000000	0.000000
3707.353840	-0.086591	0.536346	-0.000158	81.174744	8.161649	92.873215	-0.670437	0.000000	0.007881	0.000000	0.000000	0.000000	0.004395	0.009781	0.012393	0.000000	0.000000	2.000000	56.000000	0.000000
3707.357173	-0.086591	0.536346	-0.000158	81.174744	8.161649	92.873215	-0.670437	0.000000	0.007881	0.000000	0.000000	0.000000	0.004395	0.009781	0.012393	0.000000	0.000000	2.000000	56.000000	0.000000
3707.360506	-0.086596	0.536337	-0.000135	81.174744	8.161649	92.873215	-0.670437	0.000000	0.007881	0.000000	0.000000	0.000000	-0.001297	-0.002729	0.006854	0.000000	0.000000	2.000000	56.000000	0.000000
3707.363840	-0.086596	0.536337	-0.000135	81.174744	8.161649	92.873215	-0.670437	0.000000	0.007881	0.000000	0.000000	0.000000	-0.001297	-0.002729	0.006854	0.000000	0.000000	2.000000	56.000000	0.000000
3707.367173	-0.086596	0.536337	-0.000135	81.174744	8.161649	92.873215	-0.670437	0.000000	0.007881	0.000000	0.000000	0.000000	-0.001297	-0.002729	0.006854	0.000000	0.000000	2.000000	56.000000	0.000000
3707.370506	-0.086596	0.536337	-0.000135	81.174744	8.161649	92.873215	-0.670437	0.000000	0.007881	0.000000	0.000000	0.000000	-0.001297	-0.002729	0.006854	0.000000	0.000000	2.000000	56.000000	0.000000
3707.373840	-0.086567	0.536305	-0.000168	81.180664	8.177415	92.886398	-0.670221	0.000000	0.006738	0.000000	0.000000	0.000000	0.008622	-0.009771	-0.009927	0.000000	0.000000	2.000000	56.000000	0.000000
3707.377173	-0.086567	0.536305	-0.000168	81.180664	8.177415	92.886398	-0.670221	0.000000	0.006738	0.000000	0.000000	0.000000	0.008622	-0.009771	-0.009927	0.000000	0.000000	2.000000	56.000000	0.000000
3707.380506	-0.086567	0.536305	-0.000168	81.180664	8.177415	92.886398	-0.670221	0.000000	0.006738	0.000000	0.000000	0.000000	0.008622	-0.009771	-0.009927	0.000000	0.000000	2.000000	56.000000	0.000000
3707.383840	-0.086567	0.536305	-0.000168	81.186592	8.193230	92.899628	-0.671657	0.000000	0.008393	0.000000	0.000000	0.000000	0.008622	-0.009771	-0.009927	0.000000	0.000000	2.000000	56.000000	0.000000
3707.387173	-0.086534	0.536281	-0.000224	81.186592	8.193230	92.899628	-0.671657	0.000000	0.008393	0.000000	0.000000	0.000000	0.009920	-0.007057	-0.016783	0.000000	0.000000	2.000000	56.000000	0.000000
3707.390506	-0.086534	0.536281	-0.000224	81.186592	8.193230	92.899628	-0.671657	0.000000	0.008393	0.000000	0.000000	0.000000	0.009920	-0.007057	-0.016783	0.000000	0.000000	2.000000	56.000000	0.000000
3707.393840	-0.086534	0.536281	-0.000224	81.192505	8.209040	92.912895	-0.673311	0.000000	0.011190	0.000000	0.000000	0.000000	0.009920	-0.007057	-0.016783	0.000000	0.000000	2.000000	56.000000	0.000000
3707.397173	-0.086534	0.536281	-0.000224	81.192505	8.209040	92.912895	-0.673311	0.000000	0.011190	0.000000	0.000000	0.000000	0.009920	-0.007057	-0.016783	0.000000	0.000000	2.000000	56.000000	0.000000
3707.400506	-0.086493	0.536251	-0.000321	81.192505	8.209040	92.912895	-0.673311	0.000000	0.011190	0.000000	0.000000	0.000000	0.012273	-0.009186	-0.029221	0.000000	0.000000	2.000000	56.000000	0.000000
3707.403840	-0.086493	0.536251	-0.000321	81.201408	8.231453	92.932831	-0.673311	0.000000	0.011190	0.000000	0.000000	0.000000	0.012273	-0.009186	-0.029221	0.000000	0.000000	2.000000	56.000000	0.000000
3707.407173	-0.086493	0.536251	-0.000321	81.201408	8.231453	92.932831	-0.673311	0.000000	0.011190	0.000000	0.000000	0.000000	0.012273	-0.009186	-0.029221	0.000000	0.000000	2.000000	56.000000	0.000000
3707.410506	-0.086493	0.536251	-0.000321	81.201408	8.231453	92.932831	-0.673311	0.000000	0.011190	0.000000	0.000000	0.000000	0.012273	-0.009186	-0.029221	0.000000	0.000000	2.000000	56.000000	0.000000
3707.413840	-0.086432	0.536215	-0.000524	81.210274	8.251180	92.952782	-0.675356	0.000000	0.016060	0.000000	0.000000	0.000000	0.018276	-0.010743	-0.060956	0.000000	0.000000	2.000000	56.000000	0.000000
3707.417173	-0.086432	0.536215	-0.000524	81.210274	8.251180	92.952782	-0.675356	0.000000	0.016060	0.000000	0.000000	0.000000	0.018276	-0.010743	-0.060956	0.000000	0.000000	2.000000	56.000000	0.000000
3707.420506	-0.086432	0.536215	-0.000524	81.210274	8.251180	92.952782	-0.675356	0.000000	0.016060	0.000000	0.000000	0.000000	0.018276	-0.010743	-0.060956	0.000000	0.000000	2.000000	56.000000	0.000000
3707.423840	-0.086432	0.536215	-0.000524	81.219177	8.270929	92.972794	-0.678402	0.000000	0.026220	0.000000	0.000000	0.000000	0.018276	-0.010743	-0.060956	0.000000	0.000000	2.000000	56.000000	0.000000
3707.427173	-0.086408	0.536193	-0.000649	81.219177	8.270929	92.972794	-0.678402	0.000000	0.026220	0.000000	0.000000	0.000000	0.007062	-0.006460	-0.037318	0.000000	0.000000	2.000000	56.000000	0.000000
3707.430506	-0.086408	0.536193	-0.000649	81.219177	8.270929	92.972794	-0.678402	0.000000	0.026220	0.000000	0.000000	0.000000	0.007062	-0.006460	-0.037318	0.000000	0.000000	2.000000	56.000000	0.000000
3707.433840	-0.086408	0.536193	-0.000649	81.222107	8.274837	92.979485	-0.679580	0.000000	0.032439	0.000000	0.000000	0.000000	0.007062	-0.006460	-0.037318	0.000000	0.000000	2.000000	56.000000	0.000000
3707.437173	-0.086408	0.536193	-0.000649	81.222107	8.274837	92.979485	-0.679580	0.000000	0.032439	0.000000	0.000000	0.000000	0.007062	-0.006460	-0.037318	0.000000	0.000000	2.000000	56.000000	0.000000
3707.440506	-0.086414	0.536204	-0.000740	81.222107	8.274837	92.979485	-0.679580	0.000000	0.032439	0.000000	0.000000	0.000000	-0.001550	0.003309	-0.027383	0.000000	0.000000	2.000000	56.000000	0.000000
3707.443840	-0.086414	0.536204	-0.000740	81.222107	8.274837	92.979485	-0.679580	0.000000	0.032439	0.000000	0.000000	0.000000	-0.001550	0.003309	-0.027383	0.000000	0.000000	2.000000	56.000000	0.000000
3707.447173	-0.086414	0.536204	-0.000740	81.222107	8.274837	92.979485	-0.679580	0.000000	0.032439	0.000000	0.000000	0.000000	-0.001550	0.003309	-0.027383	0.000000	0.000000	2.000000	56.000000	0.000000
3707.450506	-0.086414	0.536204	-0.000740	81.222107	8.274837	92.979485	-0.679580	0.000000	0.032439	0.000000	0.000000	0.000000	-0.001550	0.003309	-0.027383	0.000000	0.000000	2.000000	56.000000	0.000000
3707.453840	-0.086395	0.536266	-0.000836	81.219154	8.268205	92.972755	-0.679321	0.000000	0.037003	0.000000	0.000000	0.000000	0.005432	0.018532	-0.028700	0.000000	0.000000	2.000000	56.000000	0.000000
3707.457173	-0.086395	0.536266	-0.000836	81.219154	8.268205	92.972755	-0.679321	0.000000	0.037003	0.000000	0.000000	0.000000	0.005432	0.018532	-0.028700	0.000000	0.000000	2.000000	56.000000	0.000000
3707.460506	-0.086395	0.536266	-0.000836	81.219154	8.268205	92.972755	-0.679321	0.000000	0.037003	0.000000	0.000000	0.000000	0.005432	0.018532	-0.028700	0.000000	0.000000	2.000000	56.000000	0.000000
3707.463840	-0.086395	0.536266	-0.000836	81.213226	8.252338	92.959480	-0.680226	0.000000	0.041786	0.000000	0.000000	0.000000	0.005432	0.018532	-0.028700	0.000000	0.000000	2.000000	56.000000	0.000000
3707.467173	-0.086416	0.536317	-0.000848	81.213226	8.252338	92.959480	-0.680226	0.000000	0.041786	0.000000	0.000000	0.000000	-0.006014	0.015223	-0.003778	0.000000	0.000000	2.000000	56.000000	0.000000
3707.470506	-0.086416	0.536317	-0.000848	81.213226	8.252338	92.959480	-0.680226	0.000000	0.041786	0.000000	0.000000	0.000000	-0.006014	0.015223	-0.003778	0.000000	0.000000	2.000000	56.000000	0.000000
3707.473840	-0.086416	0.536317	-0.000848	81.210297	8.245735	92.952782	-0.679224	0.000000	0.042416	0.000000	0.000000	0.000000	-0.006014	0.015223	-0.003778	0.000000	0.000000	2.000000	56.000000	0.000000
3707.477173	-0.086416	0.536317	-0.000848	81.210297	8.245735	92.952782	-0.679224	0.000000	0.042416	0.000000	0.000000	0.000000	-0.006014	0.015223	-0.003778	0.000000	0.000000	2.000000	56.000000	0.000000
3707.480506	-0.086419	0.536333	-0.000830	81.210297	8.245735	92.952782	-0.679224	0.000000	0.042416	0.000000	0.000000	0.000000	-0.001057	0.004894	0.005583	0.000000	0.000000	2.000000	56.000000	0.000000
3707.483840	-0.086419	0.536333	-0.000830	81.210747	8.238268	92.943459	-0.679224	0.000000	0.042416	0.000000	0.000000	0.000000	-0.001057	0.004894	0.005583	0.000000	0.000000	2.000000	56.000000	0.000000
3707.487173	-0.086419	0.536333	-0.000830	81.210747	8.238268	92.943459	-0.679224	0.000000	0.042416	0.000000	0.000000	0.000000	-0.001057	0.004894	0.005583	0.000000	0.000000	2.000000	56.000000	0.000000
3707.490506	-0.086419	0.536333	-0.000830	81.210747	8.238268	92.943459	-0.679224	0.000000	0.042416	0.000000	0.000000	0.000000	-0.001057	0.004894	0.005583	0.000000	0.000000	2.000000	56.000000	0.000000
3707.493840	-0.086438	0.536291	-0.000848	81.216698	8.248712	92.956764	-0.679048	0.000000	0.041485	0.000000	0.000000	0.000000	-0.005683	-0.012511	-0.005540	0.000000	0.000000	2.000000	56.000000	0.000000
3707.497173	-0.086438	0.536291	-0.000848	81.216698	8.248712	92.956764	-0.679048	0.000000	0.041485	0.000000	0.000000	0.000000	-0.005683	-0.012511	-0.005540	0.000000	0.000000	2.000000	56.000000	0.000000
3707.500506	-0.086438	0.536291	-0.000848	81.216698	8.248712	92.956764	-0.679048	0.000000	0.041485	0.000000	0.000000	0.000000	-0.005683	-0.012511	-0.005540	0.000000	0.000000	2.000000	56.000000	0.000000
3707.503840	-0.086438	0.536291	-0.000848	81.219643	8.252550	92.963417	-0.678101	0.000000	0.042409	0.000000	0.000000	0.000000	-0.005683	-0.012511	-0.005540	0.000000	0.000000	2.000000	56.000000	0.000000
3707.507173	-0.086457	0.536250	-0.000867	81.219643	8.252550	92.963417	-0.678101	0.000000	0.042409	0.000000	0.000000	0.000000	-0.005684	-0.012482	-0.005541	0.000000	0.000000	2.000000	56.000000	0.000000
3707.510506	-0.086457	0.536250	-0.000867	81.219643	8.252550	92.963417	-0.678101	0.000000	0.042409	0.000000	0.000000	0.000000	-0.005684	-0.012482	-0.005541	0.000000	0.000000	2.000000	56.000000	0.000000
3707.513840	-0.086457	0.536250	-0.000867	81.225594	8.260342	92.976791	-0.677153	0.000000	0.043332	0.000000	0.000000	0.000000	-0.005684	-0.012482	-0.005541	0.000000	0.000000	2.000000	56.000000	0.000000
3707.517173	-0.086457	0.536250	-0.000867	81.225594	8.260342	92.976791	-0.677153	0.000000	0.043332	0.000000	0.000000	0.000000	-0.005684	-0.012482	-0.005541	0.000000	0.000000	2.000000	56.000000	0.000000
3707.520506	-0.086497	0.536233	-0.000893	81.225594	8.260342	92.976791	-0.677153	0.000000	0.043332	0.000000	0.000000	0.000000	-0.011938	-0.004890	-0.008047	0.000000	0.000000	2.000000	56.000000	0.000000
3707.523840	-0.086497	0.536233	-0.000893	81.225571	8.254889	92.976768	-0.677153	0.000000	0.043332	0.000000	0.000000	0.000000	-0.011938	-0.004890	-0.008047	0.000000	0.000000	2.000000	56.000000	0.000000
3707.527173	-0.086497	0.536233	-0.000893	81.225571	8.254889	92.976768	-0.677153	0.000000	0.043332	0.000000	0.000000	0.000000	-0.011938	-0.004890	-0.008047	0.000000	0.000000	2.000000	56.000000	0.000000
3707.530506	-0.086497	0.536233	-0.000893	81.225571	8.254889	92.976768	-0.677153	0.000000	0.043332	0.000000	0.000000	0.000000	-0.011938	-0.004890	-0.008047	0.000000	0.000000	2.000000	56.000000	0.000000
3707.533840	-0.086588	0.536224	-0.000887	81.225571	8.249460	92.976814	-0.675164	0.000000	0.044673	0.000000	0.000000	0.000000	-0.027292	-0.002736	0.001927	0.000000	0.000000	2.000000	56.000000	0.000000
3707.537173	-0.086588	0.536224	-0.000887	81.225571	8.249460	92.976814	-0.675164	0.000000	0.044673	0.000000	0.000000	0.000000	-0.027292	-0.002736	0.001927	0.000000	0.000000	2.000000	56.000000	0.000000
3707.540506	-0.086588	0.536224	-0.000887	81.225571	8.249460	92.976814	-0.675164	0.000000	0.044673	0.000000	0.000000	0.000000	-0.027292	-0.002736	0.001927	0.000000	0.000000	2.000000	56.000000	0.000000
3707.543840	-0.086588	0.536224	-0.000887	81.222595	8.237405	92.970093	-0.670615	0.000000	0.044352	0.000000	0.000000	0.000000	-0.027292	-0.002736	0.001927	0.000000	0.000000	2.000000	56.000000	0.000000
3707.547173	-0.086656	0.536241	-0.000881	81.222595	8.237405	92.970093	-0.670615	0.000000	0.044352	0.000000	0.000000	0.000000	-0.020557	0.004888	0.001883	0.000000	0.000000	2.000000	56.000000	0.000000
3707.550506	-0.086656	0.536241	-0.000881	81.222595	8.237405	92.970093	-0.670615	0.000000	0.044352	0.000000	0.000000	0.000000	-0.020557	0.004888	0.001883	0.000000	0.000000	2.000000	56.000000	0.000000
3707.553840	-0.086656	0.536241	-0.000881	81.222595	8.229232	92.970085	-0.667189	0.000000	0.044038	0.000000	0.000000	0.000000	-0.020557	0.004888	0.001883	0.000000	0.000000	2.000000	56.000000	0.000000
3707.557173	-0.086656	0.536241	-0.000881	81.222595	8.229232	92.970085	-0.667189	0.000000	0.044038	0.000000	0.000000	0.000000	-0.020557	0.004888	0.001883	0.000000	0.000000	2.000000	56.000000	0.000000
3707.560506	-0.086700	0.536241	-0.000889	81.222595	8.229232	92.970085	-0.667189	0.000000	0.044038	0.000000	0.000000	0.000000	-0.012996	0.000007	-0.002469	0.000000	0.000000	2.000000	56.000000	0.000000
3707.563840	-0.086700	0.536241	-0.000889	81.222626	8.223804	92.970108	-0.667189	0.000000	0.044038	0.000000	0.000000	0.000000	-0.012996	0.000007	-0.002469	0.000000	0.000000	2.000000	56.000000	0.000000
3707.567173	-0.086700	0.536241	-0.000889	81.222626	8.223804	92.970108	-0.667189	0.000000	0.044038	0.000000	0.000000	0.000000	-0.012996	0.000007	-0.002469	0.000000	0.000000	2.000000	56.000000	0.000000
3707.570506	-0.086700	0.536241	-0.000889	81.222626	8.223804	92.970108	-0.667189	0.000000	0.044038	0.000000	0.000000	0.000000	-0.012996	0.000007	-0.002469	0.000000	0.000000	2.000000	56.000000	0.000000
3707.573840	-0.086773	0.536222	-0.000856	81.222595	8.221069	92.970055	-0.665023	0.000000	0.044450	0.000000	0.000000	0.000000	-0.022103	-0.005450	0.010006	0.000000	0.000000	2.000000	56.000000	0.000000
3707.577173	-0.086773	0.536222	-0.000856	81.222595	8.221069	92.970055	-0.665023	0.000000	0.044450	0.000000	0.000000	0.000000	-0.022103	-0.005450	0.010006	0.000000	0.000000	2.000000	56.000000	0.000000
3707.580506	-0.086773	0.536222	-0.000856	81.222595	8.221069	92.970055	-0.665023	0.000000	0.044450	0.000000	0.000000	0.000000	-0.022103	-0.005450	0.010006	0.000000	0.000000	2.000000	56.000000	0.000000
3707.583840	-0.086773	0.536222	-0.000856	81.219643	8.214493	92.963432	-0.661339	0.000000	0.042782	0.000000	0.000000	0.000000	-0.022103	-0.005450	0.010006	0.000000	0.000000	2.000000	56.000000	0.000000
3707.587173	-0.086759	0.536230	-0.000810	81.219643	8.214493	92.963432	-0.661339	0.000000	0.042782	0.000000	0.000000	0.000000	0.004136	0.002146	0.013674	0.000000	0.000000	2.000000	56.000000	0.000000
3707.590506	-0.086759	0.536230	-0.000810	81.219643	8.214493	92.963432	-0.661339	0.000000	0.042782	0.000000	0.000000	0.000000	0.004136	0.002146	0.013674	0.000000	0.000000	2.000000	56.000000	0.000000
3707.593840	-0.086759	0.536230	-0.000810	81.216713	8.213344	92.956757	-0.662028	0.000000	0.040503	0.000000	0.000000	0.000000	0.004136	0.002146	0.013674	0.000000	0.000000	2.000000	56.000000	0.000000
3707.597173	-0.086759	0.536230	-0.000810	81.216713	8.213344	92.956757	-0.662028	0.000000	0.040503	0.000000	0.000000	0.000000	0.004136	0.002146	0.013674	0.000000	0.000000	2.000000	56.000000	0.000000
3707.600506	-0.086741	0.536246	-0.000787	81.216713	8.213344	92.956757	-0.662028	0.000000	0.040503	0.000000	0.000000	0.000000	0.005439	0.004890	0.006818	0.000000	0.000000	2.000000	56.000000	0.000000
3707.603840	-0.086741	0.536246	-0.000787	81.210785	8.205625	92.943443	-0.662028	0.000000	0.040503	0.000000	0.000000	0.000000	0.005439	0.004890	0.006818	0.000000	0.000000	2.000000	56.000000	0.000000
3707.607173	-0.086741	0.536246	-0.000787	81.210785	8.205625	92.943443	-0.662028	0.000000	0.040503	0.000000	0.000000	0.000000	0.005439	0.004890	0.006818	0.000000	0.000000	2.000000	56.000000	0.000000
3707.610506	-0.086741	0.536246	-0.000787	81.210785	8.205625	92.943443	-0.662028	0.000000	0.040503	0.000000	0.000000	0.000000	0.005439	0.004890	0.006818	0.000000	0.000000	2.000000	56.000000	0.000000
3707.613840	-0.086672	0.536353	-0.000682	81.199440	8.177303	92.907516	-0.662935	0.000000	0.039367	0.000000	0.000000	0.000000	0.020941	0.032051	0.031576	0.000000	0.000000	2.000000	56.000000	0.000000
3707.617173	-0.086672	0.536353	-0.000682	81.199440	8.177303	92.907516	-0.662935	0.000000	0.039367	0.000000	0.000000	0.000000	0.020941	0.032051	0.031576	0.000000	0.000000	2.000000	56.000000	0.000000
3707.620506	-0.086672	0.536353	-0.000682	81.199440	8.177303	92.907516	-0.662935	0.000000	0.039367	0.000000	0.000000	0.000000	0.020941	0.032051	0.031576	0.000000	0.000000	2.000000	56.000000	0.000000
3707.623840	-0.086672	0.536353	-0.000682	81.188072	8.149090	92.871689	-0.666425	0.000000	0.034104	0.000000	0.000000	0.000000	0.020941	0.032051	0.031576	0.000000	0.000000	2.000000	56.000000	0.000000
3707.627173	-0.086638	0.536427	-0.000622	81.188072	8.149090	92.871689	-0.666425	0.000000	0.034104	0.000000	0.000000	0.000000	0.010069	0.022292	0.017936	0.000000	0.000000	2.000000	56.000000	0.000000
3707.630506	-0.086638	0.536427	-0.000622	81.188072	8.149090	92.871689	-0.666425	0.000000	0.034104	0.000000	0.000000	0.000000	0.010069	0.022292	0.017936	0.000000	0.000000	2.000000	56.000000	0.000000
3707.633840	-0.086638	0.536427	-0.000622	81.179642	8.122034	92.842514	-0.668103	0.000000	0.031115	0.000000	0.000000	0.000000	0.010069	0.022292	0.017936	0.000000	0.000000	2.000000	56.000000	0.000000
3707.637173	-0.086638	0.536427	-0.000622	81.179642	8.122034	92.842514	-0.668103	0.000000	0.031115	0.000000	0.000000	0.000000	0.010069	0.022292	0.017936	0.000000	0.000000	2.000000	56.000000	0.000000
3707.640506	-0.086652	0.536492	-0.000548	81.179642	8.122034	92.842514	-0.668103	0.000000	0.031115	0.000000	0.000000	0.000000	-0.004235	0.019531	0.022320	0.000000	0.000000	2.000000	56.000000	0.000000
3707.643840	-0.086652	0.536492	-0.000548	81.170761	8.099766	92.822708	-0.668103	0.000000	0.031115	0.000000	0.000000	0.000000	-0.004235	0.019531	0.022320	0.000000	0.000000	2.000000	56.000000	0.000000
3707.647173	-0.086652	0.536492	-0.000548	81.170761	8.099766	92.822708	-0.668103	0.000000	0.031115	0.000000	0.000000	0.000000	-0.004235	0.019531	0.022320	0.000000	0.000000	2.000000	56.000000	0.000000
3707.650506	-0.086652	0.536492	-0.000548	81.170761	8.099766	92.822708	-0.668103	0.000000	0.031115	0.000000	0.000000	0.000000	-0.004235	0.019531	0.022320	0.000000	0.000000	2.000000	56.000000	0.000000
3707.653840	-0.086706	0.536541	-0.000500	81.167847	8.090541	92.816162	-0.667397	0.000000	0.027395	0.000000	0.000000	0.000000	-0.016184	0.014671	0.014268	0.000000	0.000000	2.000000	56.000000	0.000000
3707.657173	-0.086706	0.536541	-0.000500	81.167847	8.090541	92.816162	-0.667397	0.000000	0.027395	0.000000	0.000000	0.000000	-0.016184	0.014671	0.014268	0.000000	0.000000	2.000000	56.000000	0.000000
3707.660506	-0.086706	0.536541	-0.000500	81.167847	8.090541	92.816162	-0.667397	0.000000	0.027395	0.000000	0.000000	0.000000	-0.016184	0.014671	0.014268	0.000000	0.000000	2.000000	56.000000	0.000000
3707.663840	-0.086706	0.536541	-0.000500	81.167801	8.087834	92.816170	-0.664700	0.000000	0.025017	0.000000	0.000000	0.000000	-0.016184	0.014671	0.014268	0.000000	0.000000	2.000000	56.000000	0.000000
3707.667173	-0.086728	0.536541	-0.000504	81.167801	8.087834	92.816170	-0.664700	0.000000	0.025017	0.000000	0.000000	0.000000	-0.006506	0.000009	-0.001235	0.000000	0.000000	2.000000	56.000000	0.000000
3707.670506	-0.086728	0.536541	-0.000504	81.167801	8.087834	92.816170	-0.664700	0.000000	0.025017	0.000000	0.000000	0.000000	-0.006506	0.000009	-0.001235	0.000000	0.000000	2.000000	56.000000	0.000000
3707.673840	-0.086728	0.536541	-0.000504	81.167801	8.087834	92.816170	-0.663616	0.000000	0.025223	0.000000	0.000000	0.000000	-0.006506	0.000009	-0.001235	0.000000	0.000000	2.000000	56.000000	0.000000
3707.677173	-0.086728	0.536541	-0.000504	81.167801	8.087834	92.816170	-0.663616	0.000000	0.025223	0.000000	0.000000	0.000000	-0.006506	0.000009	-0.001235	0.000000	0.000000	2.000000	56.000000	0.000000
3707.680506	-0.086732	0.536532	-0.000482	81.167801	8.087834	92.816170	-0.663616	0.000000	0.025223	0.000000	0.000000	0.000000	-0.001302	-0.002720	0.006856	0.000000	0.000000	2.000000	56.000000	0.000000
3707.683840	-0.086732	0.536532	-0.000482	81.167801	8.087834	92.816170	-0.663616	0.000000	0.025223	0.000000	0.000000	0.000000	-0.001302	-0.002720	0.006856	0.000000	0.000000	2.000000	56.000000	0.000000
3707.687173	-0.086732	0.536532	-0.000482	81.167801	8.087834	92.816170	-0.663616	0.000000	0.025223	0.000000	0.000000	0.000000	-0.001302	-0.002720	0.006856	0.000000	0.000000	2.000000	56.000000	0.000000
3707.690506	-0.086732	0.536532	-0.000482	81.167801	8.087834	92.816170	-0.663616	0.000000	0.025223	0.000000	0.000000	0.000000	-0.001302	-0.002720	0.006856	0.000000	0.000000	2.000000	56.000000	0.000000
3707.693840	-0.086716	0.536472	-0.000446	81.173744	8.103573	92.829338	-0.663399	0.000000	0.024080	0.000000	0.000000	0.000000	0.004719	-0.017964	0.010645	0.000000	0.000000	2.000000	56.000000	0.000000
3707.697173	-0.086716	0.536472	-0.000446	81.173744	8.103573	92.829338	-0.663399	0.000000	0.024080	0.000000	0.000000	0.000000	0.004719	-0.017964	0.010645	0.000000	0.000000	2.000000	56.000000	0.000000
3707.700506	-0.086716	0.536472	-0.000446	81.173744	8.103573	92.829338	-0.663399	0.000000	0.024080	0.000000	0.000000	0.000000	0.004719	-0.017964	0.010645	0.000000	0.000000	2.000000	56.000000	0.000000
3707.703840	-0.086716	0.536472	-0.000446	81.176704	8.112789	92.835907	-0.664185	0.000000	0.022306	0.000000	0.000000	0.000000	0.004719	-0.017964	0.010645	0.000000	0.000000	2.000000	56.000000	0.000000
3707.707173	-0.086695	0.536447	-0.000438	81.176704	8.112789	92.835907	-0.664185	0.000000	0.022306	0.000000	0.000000	0.000000	0.006262	-0.007611	0.002511	0.000000	0.000000	2.000000	56.000000	0.000000
3707.710506	-0.086695	0.536447	-0.000438	81.176704	8.112789	92.835907	-0.664185	0.000000	0.022306	0.000000	0.000000	0.000000	0.006262	-0.007611	0.002511	0.000000	0.000000	2.000000	56.000000	0.000000
3707.713840	-0.086695	0.536447	-0.000438	81.182655	8.125853	92.849159	-0.665229	0.000000	0.021887	0.000000	0.000000	0.000000	0.006262	-0.007611	0.002511	0.000000	0.000000	2.000000	56.000000	0.000000
3707.717173	-0.086695	0.536447	-0.000438	81.182655	8.125853	92.849159	-0.665229	0.000000	0.021887	0.000000	0.000000	0.000000	0.006262	-0.007611	0.002511	0.000000	0.000000	2.000000	56.000000	0.000000
3707.720506	-0.086693	0.536405	-0.000452	81.182655	8.125853	92.849159	-0.665229	0.000000	0.021887	0.000000	0.000000	0.000000	0.000817	-0.012499	-0.004304	0.000000	0.000000	2.000000	56.000000	0.000000
3707.723840	-0.086693	0.536405	-0.000452	81.185616	8.135086	92.855736	-0.665229	0.000000	0.021887	0.000000	0.000000	0.000000	0.000817	-0.012499	-0.004304	0.000000	0.000000	2.000000	56.000000	0.000000
3707.727173	-0.086693	0.536405	-0.000452	81.185616	8.135086	92.855736	-0.665229	0.000000	0.021887	0.000000	0.000000	0.000000	0.000817	-0.012499	-0.004304	0.000000	0.000000	2.000000	56.000000	0.000000
3707.730506	-0.086693	0.536405	-0.000452	81.185616	8.135086	92.855736	-0.665229	0.000000	0.021887	0.000000	0.000000	0.000000	0.000817	-0.012499	-0.004304	0.000000	0.000000	2.000000	56.000000	0.000000
3707.733840	-0.086660	0.536356	-0.000504	81.189400	8.142209	92.863083	-0.665365	0.000000	0.022605	0.000000	0.000000	0.000000	0.009680	-0.014667	-0.015507	0.000000	0.000000	2.000000	56.000000	0.000000
3707.737173	-0.086660	0.536356	-0.000504	81.189400	8.142209	92.863083	-0.665365	0.000000	0.022605	0.000000	0.000000	0.000000	0.009680	-0.014667	-0.015507	0.000000	0.000000	2.000000	56.000000	0.000000
3707.740506	-0.086660	0.536356	-0.000504	81.189400	8.142209	92.863083	-0.665365	0.000000	0.022605	0.000000	0.000000	0.000000	0.009680	-0.014667	-0.015507	0.000000	0.000000	2.000000	56.000000	0.000000
3707.743840	-0.086660	0.536356	-0.000504	81.192345	8.151472	92.869736	-0.666978	0.000000	0.025189	0.000000	0.000000	0.000000	0.009680	-0.014667	-0.015507	0.000000	0.000000	2.000000	56.000000	0.000000
3707.747173	-0.086635	0.536340	-0.000518	81.192345	8.151472	92.869736	-0.666978	0.000000	0.025189	0.000000	0.000000	0.000000	0.007562	-0.004893	-0.004347	0.000000	0.000000	2.000000	56.000000	0.000000
3707.750506	-0.086635	0.536340	-0.000518	81.192345	8.151472	92.869736	-0.666978	0.000000	0.025189	0.000000	0.000000	0.000000	0.007562	-0.004893	-0.004347	0.000000	0.000000	2.000000	56.000000	0.000000
3707.753840	-0.086635	0.536340	-0.000518	81.195290	8.158015	92.876335	-0.668239	0.000000	0.025914	0.000000	0.000000	0.000000	0.007562	-0.004893	-0.004347	0.000000	0.000000	2.000000	56.000000	0.000000
3707.757173	-0.086635	0.536340	-0.000518	81.195290	8.158015	92.876335	-0.668239	0.000000	0.025914	0.000000	0.000000	0.000000	0.007562	-0.004893	-0.004347	0.000000	0.000000	2.000000	56.000000	0.000000
3707.760506	-0.086632	0.536298	-0.000533	81.195290	8.158015	92.876335	-0.668239	0.000000	0.025914	0.000000	0.000000	0.000000	0.000820	-0.012500	-0.004307	0.000000	0.000000	2.000000	56.000000	0.000000
3707.763840	-0.086632	0.536298	-0.000533	81.201233	8.171126	92.889587	-0.668239	0.000000	0.025914	0.000000	0.000000	0.000000	0.000820	-0.012500	-0.004307	0.000000	0.000000	2.000000	56.000000	0.000000
3707.767173	-0.086632	0.536298	-0.000533	81.201233	8.171126	92.889587	-0.668239	0.000000	0.025914	0.000000	0.000000	0.000000	0.000820	-0.012500	-0.004307	0.000000	0.000000	2.000000	56.000000	0.000000
3707.770506	-0.086632	0.536298	-0.000533	81.201233	8.171126	92.889587	-0.668239	0.000000	0.025914	0.000000	0.000000	0.000000	0.000820	-0.012500	-0.004307	0.000000	0.000000	2.000000	56.000000	0.000000
3707.773840	-0.086630	0.536256	-0.000547	81.204178	8.177664	92.896202	-0.668375	0.000000	0.026632	0.000000	0.000000	0.000000	0.000817	-0.012507	-0.004309	0.000000	0.000000	2.000000	56.000000	0.000000
3707.777173	-0.086630	0.536256	-0.000547	81.204178	8.177664	92.896202	-0.668375	0.000000	0.026632	0.000000	0.000000	0.000000	0.000817	-0.012507	-0.004309	0.000000	0.000000	2.000000	56.000000	0.000000
3707.780506	-0.086630	0.536256	-0.000547	81.204178	8.177664	92.896202	-0.668375	0.000000	0.026632	0.000000	0.000000	0.000000	0.000817	-0.012507	-0.004309	0.000000	0.000000	2.000000	56.000000	0.000000
3707.783840	-0.086630	0.536256	-0.000547	81.204193	8.180393	92.896240	-0.668511	0.000000	0.027350	0.000000	0.000000	0.000000	0.000817	-0.012507	-0.004309	0.000000	0.000000	2.000000	56.000000	0.000000
3707.787173	-0.086608	0.536256	-0.000543	81.204193	8.180393	92.896240	-0.668511	0.000000	0.027350	0.000000	0.000000	0.000000	0.006503	-0.000008	0.001234	0.000000	0.000000	2.000000	56.000000	0.000000
3707.790506	-0.086608	0.536256	-0.000543	81.204193	8.180393	92.896240	-0.668511	0.000000	0.027350	0.000000	0.000000	0.000000	0.006503	-0.000008	0.001234	0.000000	0.000000	2.000000	56.000000	0.000000
3707.793840	-0.086608	0.536256	-0.000543	81.201248	8.173842	92.889587	-0.669595	0.000000	0.027144	0.000000	0.000000	0.000000	0.006503	-0.000008	0.001234	0.000000	0.000000	2.000000	56.000000	0.000000
3707.797173	-0.086608	0.536256	-0.000543	81.201248	8.173842	92.889587	-0.669595	0.000000	0.027144	0.000000	0.000000	0.000000	0.006503	-0.000008	0.001234	0.000000	0.000000	2.000000	56.000000	0.000000
3707.800506	-0.086612	0.536273	-0.000524	81.201248	8.173842	92.889587	-0.669595	0.000000	0.027144	0.000000	0.000000	0.000000	-0.001059	0.004881	0.005582	0.000000	0.000000	2.000000	56.000000	0.000000
3707.803840	-0.086612	0.536273	-0.000524	81.198280	8.167286	92.882957	-0.669595	0.000000	0.027144	0.000000	0.000000	0.000000	-0.001059	0.004881	0.005582	0.000000	0.000000	2.000000	56.000000	0.000000
3707.807173	-0.086612	0.536273	-0.000524	81.198280	8.167286	92.882957	-0.669595	0.000000	0.027144	0.000000	0.000000	0.000000	-0.001059	0.004881	0.005582	0.000000	0.000000	2.000000	56.000000	0.000000
3707.810506	-0.086612	0.536273	-0.000524	81.198280	8.167286	92.882957	-0.669595	0.000000	0.027144	0.000000	0.000000	0.000000	-0.001059	0.004881	0.005582	0.000000	0.000000	2.000000	56.000000	0.000000
3707.813840	-0.086636	0.536314	-0.000514	81.193192	8.152069	92.870453	-0.669419	0.000000	0.026214	0.000000	0.000000	0.000000	-0.007319	0.012506	0.003074	0.000000	0.000000	2.000000	56.000000	0.000000
3707.817173	-0.086636	0.536314	-0.000514	81.193192	8.152069	92.870453	-0.669419	0.000000	0.026214	0.000000	0.000000	0.000000	-0.007319	0.012506	0.003074	0.000000	0.000000	2.000000	56.000000	0.000000
3707.820506	-0.086636	0.536314	-0.000514	81.193192	8.152069	92.870453	-0.669419	0.000000	0.026214	0.000000	0.000000	0.000000	-0.007319	0.012506	0.003074	0.000000	0.000000	2.000000	56.000000	0.000000
3707.823840	-0.086636	0.536314	-0.000514	81.191055	8.140679	92.864555	-0.668199	0.000000	0.025701	0.000000	0.000000	0.000000	-0.007319	0.012506	0.003074	0.000000	0.000000	2.000000	56.000000	0.000000
3707.827173	-0.086684	0.536305	-0.000499	81.191055	8.140679	92.864555	-0.668199	0.000000	0.025701	0.000000	0.000000	0.000000	-0.014308	-0.002722	0.004387	0.000000	0.000000	2.000000	56.000000	0.000000
3707.830506	-0.086684	0.536305	-0.000499	81.191055	8.140679	92.864555	-0.668199	0.000000	0.025701	0.000000	0.000000	0.000000	-0.014308	-0.002722	0.004387	0.000000	0.000000	2.000000	56.000000	0.000000
3707.833840	-0.086684	0.536305	-0.000499	81.187263	8.115915	92.843498	-0.665814	0.000000	0.024970	0.000000	0.000000	0.000000	-0.014308	-0.002722	0.004387	0.000000	0.000000	2.000000	56.000000	0.000000
3707.837173	-0.086684	0.536305	-0.000499	81.187263	8.115915	92.843498	-0.665814	0.000000	0.024970	0.000000	0.000000	0.000000	-0.014308	-0.002722	0.004387	0.000000	0.000000	2.000000	56.000000	0.000000
3707.840506	-0.086727	0.536305	-0.000508	81.187263	8.115915	92.843498	-0.665814	0.000000	0.024970	0.000000	0.000000	0.000000	-0.013011	-0.000004	-0.002470	0.000000	0.000000	2.000000	56.000000	0.000000
3707.843840	-0.086727	0.536305	-0.000508	81.182991	8.098572	92.831734	-0.665814	0.000000	0.024970	0.000000	0.000000	0.000000	-0.013011	-0.000004	-0.002470	0.000000	0.000000	2.000000	56.000000	0.000000
3707.847173	-0.086727	0.536305	-0.000508	81.182991	8.098572	92.831734	-0.665814	0.000000	0.024970	0.000000	0.000000	0.000000	-0.013011	-0.000004	-0.002470	0.000000	0.000000	2.000000	56.000000	0.000000
3707.850506	-0.086727	0.536305	-0.000508	81.182991	8.098572	92.831734	-0.665814	0.000000	0.024970	0.000000	0.000000	0.000000	-0.013011	-0.000004	-0.002470	0.000000	0.000000	2.000000	56.000000	0.000000
3707.853840	-0.086797	0.536271	-0.000493	81.183876	8.096456	92.832497	-0.663646	0.000000	0.025382	0.000000	0.000000	0.000000	-0.021054	-0.010349	0.004421	0.000000	0.000000	2.000000	56.000000	0.000000
3707.857173	-0.086797	0.536271	-0.000493	81.183876	8.096456	92.832497	-0.663646	0.000000	0.025382	0.000000	0.000000	0.000000	-0.021054	-0.010349	0.004421	0.000000	0.000000	2.000000	56.000000	0.000000
3707.860506	-0.086797	0.536271	-0.000493	81.183876	8.096456	92.832497	-0.663646	0.000000	0.025382	0.000000	0.000000	0.000000	-0.021054	-0.010349	0.004421	0.000000	0.000000	2.000000	56.000000	0.000000
3707.863840	-0.086797	0.536271	-0.000493	81.186821	8.102955	92.839066	-0.660137	0.000000	0.024645	0.000000	0.000000	0.000000	-0.021054	-0.010349	0.004421	0.000000	0.000000	2.000000	56.000000	0.000000
3707.867173	-0.086794	0.536254	-0.000512	81.186821	8.102955	92.839066	-0.660137	0.000000	0.024645	0.000000	0.000000	0.000000	0.001063	-0.004885	-0.005581	0.000000	0.000000	2.000000	56.000000	0.000000
3707.870506	-0.086794	0.536254	-0.000512	81.186821	8.102955	92.839066	-0.660137	0.000000	0.024645	0.000000	0.000000	0.000000	0.001063	-0.004885	-0.005581	0.000000	0.000000	2.000000	56.000000	0.000000
3707.873840	-0.086794	0.536254	-0.000512	81.189781	8.112196	92.845688	-0.660314	0.000000	0.025575	0.000000	0.000000	0.000000	0.001063	-0.004885	-0.005581	0.000000	0.000000	2.000000	56.000000	0.000000
3707.877173	-0.086794	0.536254	-0.000512	81.189781	8.112196	92.845688	-0.660314	0.000000	0.025575	0.000000	0.000000	0.000000	0.001063	-0.004885	-0.005581	0.000000	0.000000	2.000000	56.000000	0.000000
3707.880506	-0.086769	0.536213	-0.000522	81.189781	8.112196	92.845688	-0.660314	0.000000	0.025575	0.000000	0.000000	0.000000	0.007321	-0.012509	-0.003073	0.000000	0.000000	2.000000	56.000000	0.000000
3707.883840	-0.086769	0.536213	-0.000522	81.195694	8.130722	92.858940	-0.660314	0.000000	0.025575	0.000000	0.000000	0.000000	0.007321	-0.012509	-0.003073	0.000000	0.000000	2.000000	56.000000	0.000000
3707.887173	-0.086769	0.536213	-0.000522	81.195694	8.130722	92.858940	-0.660314	0.000000	0.025575	0.000000	0.000000	0.000000	0.007321	-0.012509	-0.003073	0.000000	0.000000	2.000000	56.000000	0.000000
3707.890506	-0.086769	0.536213	-0.000522	81.195694	8.130722	92.858940	-0.660314	0.000000	0.025575	0.000000	0.000000	0.000000	0.007321	-0.012509	-0.003073	0.000000	0.000000	2.000000	56.000000	0.000000
3707.893840	-0.086676	0.536180	-0.000542	81.198662	8.142724	92.865555	-0.661534	0.000000	0.026087	0.000000	0.000000	0.000000	0.028135	-0.009770	-0.006225	0.000000	0.000000	2.000000	56.000000	0.000000
3707.897173	-0.086676	0.536180	-0.000542	81.198662	8.142724	92.865555	-0.661534	0.000000	0.026087	0.000000	0.000000	0.000000	0.028135	-0.009770	-0.006225	0.000000	0.000000	2.000000	56.000000	0.000000
3707.900506	-0.086676	0.536180	-0.000542	81.198662	8.142724	92.865555	-0.661534	0.000000	0.026087	0.000000	0.000000	0.000000	0.028135	-0.009770	-0.006225	0.000000	0.000000	2.000000	56.000000	0.000000
3707.903840	-0.086676	0.536180	-0.000542	81.199486	8.148743	92.866302	-0.666223	0.000000	0.027125	0.000000	0.000000	0.000000	0.028135	-0.009770	-0.006225	0.000000	0.000000	2.000000	56.000000	0.000000
3707.907173	-0.086629	0.536164	-0.000553	81.199486	8.148743	92.866302	-0.666223	0.000000	0.027125	0.000000	0.000000	0.000000	0.014066	-0.004877	-0.003115	0.000000	0.000000	2.000000	56.000000	0.000000
3707.910506	-0.086629	0.536164	-0.000553	81.199486	8.148743	92.866302	-0.666223	0.000000	0.027125	0.000000	0.000000	0.000000	0.014066	-0.004877	-0.003115	0.000000	0.000000	2.000000	56.000000	0.000000
3707.913840	-0.086629	0.536164	-0.000553	81.202454	8.158007	92.872910	-0.668567	0.000000	0.027644	0.000000	0.000000	0.000000	0.014066	-0.004877	-0.003115	0.000000	0.000000	2.000000	56.000000	0.000000
3707.917173	-0.086629	0.536164	-0.000553	81.202454	8.158007	92.872910	-0.668567	0.000000	0.027644	0.000000	0.000000	0.000000	0.014066	-0.004877	-0.003115	0.000000	0.000000	2.000000	56.000000	0.000000
3707.920506	-0.086600	0.536131	-0.000586	81.202454	8.158007	92.872910	-0.668567	0.000000	0.027644	0.000000	0.000000	0.000000	0.008622	-0.009774	-0.009933	0.000000	0.000000	2.000000	56.000000	0.000000
3707.923840	-0.086600	0.536131	-0.000586	81.208374	8.171101	92.886169	-0.668567	0.000000	0.027644	0.000000	0.000000	0.000000	0.008622	-0.009774	-0.009933	0.000000	0.000000	2.000000	56.000000	0.000000
3707.927173	-0.086600	0.536131	-0.000586	81.208374	8.171101	92.886169	-0.668567	0.000000	0.027644	0.000000	0.000000	0.000000	0.008622	-0.009774	-0.009933	0.000000	0.000000	2.000000	56.000000	0.000000
3707.930506	-0.086600	0.536131	-0.000586	81.208374	8.171101	92.886169	-0.668567	0.000000	0.027644	0.000000	0.000000	0.000000	0.008622	-0.009774	-0.009933	0.000000	0.000000	2.000000	56.000000	0.000000
3707.933840	-0.086589	0.536083	-0.000642	81.210030	8.172315	92.887665	-0.670004	0.000000	0.029300	0.000000	0.000000	0.000000	0.003177	-0.014641	-0.016752	0.000000	0.000000	2.000000	56.000000	0.000000
3707.937173	-0.086589	0.536083	-0.000642	81.210030	8.172315	92.887665	-0.670004	0.000000	0.029300	0.000000	0.000000	0.000000	0.003177	-0.014641	-0.016752	0.000000	0.000000	2.000000	56.000000	0.000000
3707.940506	-0.086589	0.536083	-0.000642	81.210030	8.172315	92.887665	-0.670004	0.000000	0.029300	0.000000	0.000000	0.000000	0.003177	-0.014641	-0.016752	0.000000	0.000000	2.000000	56.000000	0.000000
3707.943840	-0.086589	0.536083	-0.000642	81.209534	8.164814	92.883232	-0.670534	0.000000	0.032092	0.000000	0.000000	0.000000	0.003177	-0.014641	-0.016752	0.000000	0.000000	2.000000	56.000000	0.000000
3707.947173	-0.086604	0.536050	-0.000683	81.209534	8.164814	92.883232	-0.670534	0.000000	0.032092	0.000000	0.000000	0.000000	-0.004384	-0.009756	-0.012403	0.000000	0.000000	2.000000	56.000000	0.000000
3707.950506	-0.086604	0.536050	-0.000683	81.209534	8.164814	92.883232	-0.670534	0.000000	0.032092	0.000000	0.000000	0.000000	-0.004384	-0.009756	-0.012403	0.000000	0.000000	2.000000	56.000000	0.000000
3707.953840	-0.086604	0.536050	-0.000683	81.200600	8.133475	92.855316	-0.669803	0.000000	0.034159	0.000000	0.000000	0.000000	-0.004384	-0.009756	-0.012403	0.000000	0.000000	2.000000	56.000000	0.000000
3707.957173	-0.086604	0.536050	-0.000683	81.200600	8.133475	92.855316	-0.669803	0.000000	0.034159	0.000000	0.000000	0.000000	-0.004384	-0.009756	-0.012403	0.000000	0.000000	2.000000	56.000000	0.000000
3707.960506	-0.086619	0.535992	-0.000720	81.200600	8.133475	92.855316	-0.669803	0.000000	0.034159	0.000000	0.000000	0.000000	-0.004624	-0.017369	-0.011135	0.000000	0.000000	2.000000	56.000000	0.000000
3707.963840	-0.086619	0.535992	-0.000720	81.179642	8.067229	92.792938	-0.669803	0.000000	0.034159	0.000000	0.000000	0.000000	-0.004624	-0.017369	-0.011135	0.000000	0.000000	2.000000	56.000000	0.000000
3707.967173	-0.086619	0.535992	-0.000720	81.179642	8.067229	92.792938	-0.669803	0.000000	0.034159	0.000000	0.000000	0.000000	-0.004624	-0.017369	-0.011135	0.000000	0.000000	2.000000	56.000000	0.000000
3707.970506	-0.086619	0.535992	-0.000720	81.179642	8.067229	92.792938	-0.669803	0.000000	0.034159	0.000000	0.000000	0.000000	-0.004624	-0.017369	-0.011135	0.000000	0.000000	2.000000	56.000000	0.000000
3707.973840	-0.086675	0.535918	-0.000784	81.138664	7.945027	92.677925	-0.669033	0.000000	0.036015	0.000000	0.000000	0.000000	-0.016559	-0.022272	-0.019192	0.000000	0.000000	2.000000	56.000000	0.000000
3707.977173	-0.086675	0.535918	-0.000784	81.138664	7.945027	92.677925	-0.669033	0.000000	0.036015	0.000000	0.000000	0.000000	-0.016559	-0.022272	-0.019192	0.000000	0.000000	2.000000	56.000000	0.000000
3707.980506	-0.086675	0.535918	-0.000784	81.138664	7.945027	92.677925	-0.669033	0.000000	0.036015	0.000000	0.000000	0.000000	-0.016559	-0.022272	-0.019192	0.000000	0.000000	2.000000	56.000000	0.000000
3707.983840	-0.086675	0.535918	-0.000784	81.084030	7.788533	92.528816	-0.666273	0.000000	0.039213	0.000000	0.000000	0.000000	-0.016559	-0.022272	-0.019192	0.000000	0.000000	2.000000	56.000000	0.000000
3707.987173	-0.086714	0.535902	-0.000811	81.084030	7.788533	92.528816	-0.666273	0.000000	0.039213	0.000000	0.000000	0.000000	-0.011937	-0.004862	-0.008056	0.000000	0.000000	2.000000	56.000000	0.000000
3707.990506	-0.086714	0.535902	-0.000811	81.084030	7.788533	92.528816	-0.666273	0.000000	0.039213	0.000000	0.000000	0.000000	-0.011937	-0.004862	-0.008056	0.000000	0.000000	2.000000	56.000000	0.000000
3707.993840	-0.086714	0.535902	-0.000811	81.040001	7.665249	92.409882	-0.664283	0.000000	0.040556	0.000000	0.000000	0.000000	-0.011937	-0.004862	-0.008056	0.000000	0.000000	2.000000	56.000000	0.000000
3707.997173	-0.086714	0.535902	-0.000811	81.040001	7.665249	92.409882	-0.664283	0.000000	0.040556	0.000000	0.000000	0.000000	-0.011937	-0.004862	-0.008056	0.000000	0.000000	2.000000	56.000000	0.000000
3708.000506	-0.086732	0.535885	-0.000834	81.040001	7.665249	92.409882	-0.664283	0.000000	0.040556	0.000000	0.000000	0.000000	-0.005435	-0.004887	-0.006822	0.000000	0.000000	2.000000	56.000000	0.000000
3708.003840	-0.086732	0.535885	-0.000834	81.015198	7.597091	92.342697	-0.664283	0.000000	0.040556	0.000000	0.000000	0.000000	-0.005435	-0.004887	-0.006822	0.000000	0.000000	2.000000	56.000000	0.000000
3708.007173	-0.086732	0.535885	-0.000834	81.015198	7.597091	92.342697	-0.664283	0.000000	0.040556	0.000000	0.000000	0.000000	-0.005435	-0.004887	-0.006822	0.000000	0.000000	2.000000	56.000000	0.000000
3708.010506	-0.086732	0.535885	-0.000834	81.015198	7.597091	92.342697	-0.664283	0.000000	0.040556	0.000000	0.000000	0.000000	-0.005435	-0.004887	-0.006822	0.000000	0.000000	2.000000	56.000000	0.000000
3708.013840	-0.086679	0.535837	-0.000882	81.011765	7.591662	92.332100	-0.663377	0.000000	0.041693	0.000000	0.000000	0.000000	0.016183	-0.014636	-0.014293	0.000000	0.000000	2.000000	56.000000	0.000000
3708.017173	-0.086679	0.535837	-0.000882	81.011765	7.591662	92.332100	-0.663377	0.000000	0.041693	0.000000	0.000000	0.000000	0.016183	-0.014636	-0.014293	0.000000	0.000000	2.000000	56.000000	0.000000
3708.020506	-0.086679	0.535837	-0.000882	81.011765	7.591662	92.332100	-0.663377	0.000000	0.041693	0.000000	0.000000	0.000000	0.016183	-0.014636	-0.014293	0.000000	0.000000	2.000000	56.000000	0.000000
3708.023840	-0.086679	0.535837	-0.000882	81.017693	7.609537	92.344727	-0.666074	0.000000	0.044075	0.000000	0.000000	0.000000	0.016183	-0.014636	-0.014293	0.000000	0.000000	2.000000	56.000000	0.000000
3708.027173	-0.086606	0.535804	-0.000906	81.017693	7.609537	92.344727	-0.666074	0.000000	0.044075	0.000000	0.000000	0.000000	0.021615	-0.009768	-0.007475	0.000000	0.000000	2.000000	56.000000	0.000000
3708.030506	-0.086606	0.535804	-0.000906	81.017693	7.609537	92.344727	-0.666074	0.000000	0.044075	0.000000	0.000000	0.000000	0.021615	-0.009768	-0.007475	0.000000	0.000000	2.000000	56.000000	0.000000
3708.033840	-0.086606	0.535804	-0.000906	81.020180	7.619297	92.346733	-0.669677	0.000000	0.045321	0.000000	0.000000	0.000000	0.021615	-0.009768	-0.007475	0.000000	0.000000	2.000000	56.000000	0.000000
3708.037173	-0.086606	0.535804	-0.000906	81.020180	7.619297	92.346733	-0.669677	0.000000	0.045321	0.000000	0.000000	0.000000	0.021615	-0.009768	-0.007475	0.000000	0.000000	2.000000	56.000000	0.000000
3708.040506	-0.086560	0.535762	-0.000913	81.020180	7.619297	92.346733	-0.669677	0.000000	0.045321	0.000000	0.000000	0.000000	0.013817	-0.012493	-0.001857	0.000000	0.000000	2.000000	56.000000	0.000000
3708.043840	-0.086560	0.535762	-0.000913	81.018517	7.599776	92.318497	-0.669677	0.000000	0.045321	0.000000	0.000000	0.000000	0.013817	-0.012493	-0.001857	0.000000	0.000000	2.000000	56.000000	0.000000
3708.047173	-0.086560	0.535762	-0.000913	81.018517	7.599776	92.318497	-0.669677	0.000000	0.045321	0.000000	0.000000	0.000000	0.013817	-0.012493	-0.001857	0.000000	0.000000	2.000000	56.000000	0.000000
3708.050506	-0.086560	0.535762	-0.000913	81.018517	7.599776	92.318497	-0.669677	0.000000	0.045321	0.000000	0.000000	0.000000	0.013817	-0.012493	-0.001857	0.000000	0.000000	2.000000	56.000000	0.000000
3708.053840	-0.086481	0.535697	-0.000975	81.014236	7.579172	92.293770	-0.671979	0.000000	0.045630	0.000000	0.000000	0.000000	0.023734	-0.019495	-0.018663	0.000000	0.000000	2.000000	56.000000	0.000000
3708.057173	-0.086481	0.535697	-0.000975	81.014236	7.579172	92.293770	-0.671979	0.000000	0.045630	0.000000	0.000000	0.000000	0.000001	-0.000004	-0.000000	0.000000	0.000000	2.000000	56.000000	0.000000
3708.060506	-0.086481	0.535697	-0.000975	81.014236	7.579172	92.293770	-0.671979	0.000000	0.045630	0.000000	0.000000	0.000000	0.000001	-0.000004	-0.000000	0.000000	0.000000	2.000000	56.000000	0.000000
3708.063840	-0.086481	0.535697	-0.000975	81.009995	7.567790	92.282555	-0.675935	0.000000	0.048741	0.000000	0.000000	0.000000	0.000001	-0.000004	-0.000000	0.000000	0.000000	2.000000	56.000000	0.000000
3708.067173	-0.086481	0.535697	-0.000975	81.009995	7.567790	92.282555	-0.675935	0.000000	0.048741	0.000000	0.000000	0.000000	0.000001	-0.000004	-0.000000	0.000000	0.000000	2.000000	56.000000	0.000000
3708.070506	-0.086477	0.535706	-0.000998	81.009995	7.567790	92.282555	-0.675935	0.000000	0.048741	0.000000	0.000000	0.000000	0.001299	0.002724	-0.006854	0.000000	0.000000	2.000000	56.000000	0.000000
3708.073840	-0.086477	0.535706	-0.000998	81.009941	7.565090	92.282570	-0.675935	0.000000	0.048741	0.000000	0.000000	0.000000	0.001299	0.002724	-0.006854	0.000000	0.000000	2.000000	56.000000	0.000000
3708.077173	-0.086477	0.535706	-0.000998	81.009941	7.565090	92.282570	-0.675935	0.000000	0.048741	0.000000	0.000000	0.000000	0.001299	0.002724	-0.006854	0.000000	0.000000	2.000000	56.000000	0.000000
3708.080506	-0.086477	0.535706	-0.000998	81.009941	7.565090	92.282570	-0.675935	0.000000	0.048741	0.000000	0.000000	0.000000	0.001299	0.002724	-0.006854	0.000000	0.000000	2.000000	56.000000	0.000000
3708.083840	-0.086512	0.535725	-0.001052	81.009941	7.562355	92.282547	-0.676151	0.000000	0.049883	0.000000	0.000000	0.000000	-0.010394	0.005481	-0.016173	0.000000	0.000000	2.000000	56.000000	0.000000
3708.087173	-0.086512	0.535725	-0.001052	81.009941	7.562355	92.282547	-0.676151	0.000000	0.049883	0.000000	0.000000	0.000000	-0.010394	0.005481	-0.016173	0.000000	0.000000	2.000000	56.000000	0.000000
3708.090506	-0.086512	0.535725	-0.001052	81.009941	7.562355	92.282547	-0.676151	0.000000	0.049883	0.000000	0.000000	0.000000	-0.010394	0.005481	-0.016173	0.000000	0.000000	2.000000	56.000000	0.000000
3708.093840	-0.086512	0.535725	-0.001052	81.009995	7.559612	92.282524	-0.674419	0.000000	0.052579	0.000000	0.000000	0.000000	-0.010394	0.005481	-0.016173	0.000000	0.000000	2.000000	56.000000	0.000000
3708.097173	-0.086533	0.535725	-0.001056	81.009995	7.559612	92.282524	-0.674419	0.000000	0.052579	0.000000	0.000000	0.000000	-0.006496	-0.000008	-0.001232	0.000000	0.000000	2.000000	56.000000	0.000000
3708.100506	-0.086533	0.535725	-0.001056	81.009995	7.559612	92.282524	-0.674419	0.000000	0.052579	0.000000	0.000000	0.000000	-0.006496	-0.000008	-0.001232	0.000000	0.000000	2.000000	56.000000	0.000000
3708.103840	-0.086533	0.535725	-0.001056	81.009995	7.556911	92.282578	-0.673336	0.000000	0.052784	0.000000	0.000000	0.000000	-0.006496	-0.000008	-0.001232	0.000000	0.000000	2.000000	56.000000	0.000000
3708.107173	-0.086533	0.535725	-0.001056	81.009995	7.556911	92.282578	-0.673336	0.000000	0.052784	0.000000	0.000000	0.000000	-0.006496	-0.000008	-0.001232	0.000000	0.000000	2.000000	56.000000	0.000000
3708.110506	-0.086555	0.535725	-0.001060	81.009995	7.556911	92.282578	-0.673336	0.000000	0.052784	0.000000	0.000000	0.000000	-0.006496	-0.000008	-0.001232	0.000000	0.000000	2.000000	56.000000	0.000000
3708.113840	-0.086555	0.535725	-0.001060	81.009995	7.554199	92.282555	-0.673336	0.000000	0.052784	0.000000	0.000000	0.000000	-0.006496	-0.000008	-0.001232	0.000000	0.000000	2.000000	56.000000	0.000000
3708.117173	-0.086555	0.535725	-0.001060	81.009995	7.554199	92.282555	-0.673336	0.000000	0.052784	0.000000	0.000000	0.000000	-0.006496	-0.000008	-0.001232	0.000000	0.000000	2.000000	56.000000	0.000000
3708.120506	-0.086555	0.535725	-0.001060	81.009995	7.554199	92.282555	-0.673336	0.000000	0.052784	0.000000	0.000000	0.000000	-0.006496	-0.000008	-0.001232	0.000000	0.000000	2.000000	56.000000	0.000000
3708.123840	-0.086581	0.535716	-0.001041	81.009995	7.554199	92.282555	-0.672254	0.000000	0.052990	0.000000	0.000000	0.000000	-0.007796	-0.002755	0.005622	0.000000	0.000000	2.000000	56.000000	0.000000
3708.127173	-0.086581	0.535716	-0.001041	81.009995	7.554199	92.282555	-0.672254	0.000000	0.052990	0.000000	0.000000	0.000000	-0.007796	-0.002755	0.005622	0.000000	0.000000	2.000000	56.000000	0.000000
3708.130506	-0.086581	0.535716	-0.001041	81.009995	7.554199	92.282555	-0.672254	0.000000	0.052990	0.000000	0.000000	0.000000	-0.007796	-0.002755	0.005622	0.000000	0.000000	2.000000	56.000000	0.000000
3708.133840	-0.086581	0.535716	-0.001041	81.007004	7.550715	92.276283	-0.670955	0.000000	0.052053	0.000000	0.000000	0.000000	-0.007796	-0.002755	0.005622	0.000000	0.000000	2.000000	56.000000	0.000000
3708.137173	-0.086563	0.535732	-0.001018	81.007004	7.550715	92.276283	-0.670955	0.000000	0.052053	0.000000	0.000000	0.000000	0.005434	0.004888	0.006823	0.000000	0.000000	2.000000	56.000000	0.000000
3708.140506	-0.086563	0.535732	-0.001018	81.007004	7.550715	92.276283	-0.670955	0.000000	0.052053	0.000000	0.000000	0.000000	0.005434	0.004888	0.006823	0.000000	0.000000	2.000000	56.000000	0.000000
3708.143840	-0.086563	0.535732	-0.001018	81.001076	7.543736	92.263718	-0.671860	0.000000	0.050915	0.000000	0.000000	0.000000	0.005434	0.004888	0.006823	0.000000	0.000000	2.000000	56.000000	0.000000
3708.147173	-0.086563	0.535732	-0.001018	81.001076	7.543736	92.263718	-0.671860	0.000000	0.050915	0.000000	0.000000	0.000000	0.005434	0.004888	0.006823	0.000000	0.000000	2.000000	56.000000	0.000000
3708.150506	-0.086527	0.535764	-0.000973	81.001076	7.543736	92.263718	-0.671860	0.000000	0.050915	0.000000	0.000000	0.000000	0.010874	0.009747	0.013644	0.000000	0.000000	2.000000	56.000000	0.000000
3708.153840	-0.086527	0.535764	-0.000973	80.995125	7.536777	92.251167	-0.671860	0.000000	0.050915	0.000000	0.000000	0.000000	0.010874	0.009747	0.013644	0.000000	0.000000	2.000000	56.000000	0.000000
3708.157173	-0.086527	0.535764	-0.000973	80.995125	7.536777	92.251167	-0.671860	0.000000	0.050915	0.000000	0.000000	0.000000	0.010874	0.009747	0.013644	0.000000	0.000000	2.000000	56.000000	0.000000
3708.160506	-0.086527	0.535764	-0.000973	80.995125	7.536777	92.251167	-0.671860	0.000000	0.050915	0.000000	0.000000	0.000000	0.010874	0.009747	0.013644	0.000000	0.000000	2.000000	56.000000	0.000000
3708.163840	-0.086475	0.535855	-0.000890	80.986206	7.520953	92.232376	-0.673672	0.000000	0.048641	0.000000	0.000000	0.000000	0.015493	0.027120	0.024785	0.000000	0.000000	2.000000	56.000000	0.000000
3708.167173	-0.086475	0.535855	-0.000890	80.986206	7.520953	92.232376	-0.673672	0.000000	0.048641	0.000000	0.000000	0.000000	0.015493	0.027120	0.024785	0.000000	0.000000	2.000000	56.000000	0.000000
3708.170506	-0.086475	0.535855	-0.000890	80.986206	7.520953	92.232376	-0.673672	0.000000	0.048641	0.000000	0.000000	0.000000	0.015493	0.027120	0.024785	0.000000	0.000000	2.000000	56.000000	0.000000
3708.173840	-0.086475	0.535855	-0.000890	80.980232	7.511303	92.219841	-0.676255	0.000000	0.044510	0.000000	0.000000	0.000000	0.015493	0.027120	0.024785	0.000000	0.000000	2.000000	56.000000	0.000000
3708.177173	-0.086434	0.535896	-0.000868	80.980232	7.511303	92.219841	-0.676255	0.000000	0.044510	0.000000	0.000000	0.000000	0.012180	0.012500	0.006784	0.000000	0.000000	2.000000	56.000000	0.000000
3708.180506	-0.086434	0.535896	-0.000868	80.980232	7.511303	92.219841	-0.676255	0.000000	0.044510	0.000000	0.000000	0.000000	0.012180	0.012500	0.006784	0.000000	0.000000	2.000000	56.000000	0.000000
3708.183840	-0.086434	0.535896	-0.000868	80.975128	7.502209	92.208038	-0.678284	0.000000	0.043380	0.000000	0.000000	0.000000	0.012180	0.012500	0.006784	0.000000	0.000000	2.000000	56.000000	0.000000
3708.187173	-0.086434	0.535896	-0.000868	80.975128	7.502209	92.208038	-0.678284	0.000000	0.043380	0.000000	0.000000	0.000000	0.012180	0.012500	0.006784	0.000000	0.000000	2.000000	56.000000	0.000000
3708.190506	-0.086438	0.535913	-0.000849	80.975128	7.502209	92.208038	-0.678284	0.000000	0.043380	0.000000	0.000000	0.000000	-0.001057	0.004871	0.005588	0.000000	0.000000	2.000000	56.000000	0.000000
3708.193840	-0.086438	0.535913	-0.000849	80.975128	7.499484	92.208023	-0.678284	0.000000	0.043380	0.000000	0.000000	0.000000	-0.001057	0.004871	0.005588	0.000000	0.000000	2.000000	56.000000	0.000000
3708.197173	-0.086438	0.535913	-0.000849	80.975128	7.499484	92.208023	-0.678284	0.000000	0.043380	0.000000	0.000000	0.000000	-0.001057	0.004871	0.005588	0.000000	0.000000	2.000000	56.000000	0.000000
3708.200506	-0.086438	0.535913	-0.000849	80.975128	7.499484	92.208023	-0.678284	0.000000	0.043380	0.000000	0.000000	0.000000	-0.001057	0.004871	0.005588	0.000000	0.000000	2.000000	56.000000	0.000000
3708.203840	-0.086530	0.535878	-0.000838	80.975983	7.491842	92.208710	-0.678108	0.000000	0.042449	0.000000	0.000000	0.000000	-0.027534	-0.010338	0.003196	0.000000	0.000000	2.000000	56.000000	0.000000
3708.207173	-0.086530	0.535878	-0.000838	80.975983	7.491842	92.208710	-0.678108	0.000000	0.042449	0.000000	0.000000	0.000000	-0.027534	-0.010338	0.003196	0.000000	0.000000	2.000000	56.000000	0.000000
3708.210506	-0.086530	0.535878	-0.000838	80.975983	7.491842	92.208710	-0.678108	0.000000	0.042449	0.000000	0.000000	0.000000	-0.027534	-0.010338	0.003196	0.000000	0.000000	2.000000	56.000000	0.000000
3708.213840	-0.086530	0.535878	-0.000838	80.981926	7.498746	92.221191	-0.673519	0.000000	0.041916	0.000000	0.000000	0.000000	-0.027534	-0.010338	0.003196	0.000000	0.000000	2.000000	56.000000	0.000000
3708.217173	-0.086593	0.535811	-0.000861	80.981926	7.498746	92.221191	-0.673519	0.000000	0.041916	0.000000	0.000000	0.000000	-0.018916	-0.020107	-0.006753	0.000000	0.000000	2.000000	56.000000	0.000000
3708.220506	-0.086593	0.535811	-0.000861	80.981926	7.498746	92.221191	-0.673519	0.000000	0.041916	0.000000	0.000000	0.000000	-0.018916	-0.020107	-0.006753	0.000000	0.000000	2.000000	56.000000	0.000000
3708.223840	-0.086593	0.535811	-0.000861	80.988731	7.506169	92.234375	-0.670366	0.000000	0.043042	0.000000	0.000000	0.000000	-0.018916	-0.020107	-0.006753	0.000000	0.000000	2.000000	56.000000	0.000000
3708.227173	-0.086593	0.535811	-0.000861	80.988731	7.506169	92.234375	-0.670366	0.000000	0.043042	0.000000	0.000000	0.000000	-0.018916	-0.020107	-0.006753	0.000000	0.000000	2.000000	56.000000	0.000000
3708.230506	-0.086612	0.535770	-0.000879	80.988731	7.506169	92.234375	-0.670366	0.000000	0.043042	0.000000	0.000000	0.000000	-0.005679	-0.012496	-0.005556	0.000000	0.000000	2.000000	56.000000	0.000000
3708.233840	-0.086612	0.535770	-0.000879	80.993332	7.510646	92.241913	-0.670366	0.000000	0.043042	0.000000	0.000000	0.000000	-0.005679	-0.012496	-0.005556	0.000000	0.000000	2.000000	56.000000	0.000000
3708.237173	-0.086612	0.535770	-0.000879	80.993332	7.510646	92.241913	-0.670366	0.000000	0.043042	0.000000	0.000000	0.000000	-0.005679	-0.012496	-0.005556	0.000000	0.000000	2.000000	56.000000	0.000000
3708.240506	-0.086612	0.535770	-0.000879	80.993332	7.510646	92.241913	-0.670366	0.000000	0.043042	0.000000	0.000000	0.000000	-0.005679	-0.012496	-0.005556	0.000000	0.000000	2.000000	56.000000	0.000000
3708.243840	-0.086625	0.535645	-0.000927	80.987289	7.489570	92.221573	-0.669420	0.000000	0.043968	0.000000	0.000000	0.000000	-0.004034	-0.037461	-0.014210	0.000000	0.000000	2.000000	56.000000	0.000000
3708.247173	-0.086625	0.535645	-0.000927	80.987289	7.489570	92.221573	-0.669420	0.000000	0.043968	0.000000	0.000000	0.000000	-0.004034	-0.037461	-0.014210	0.000000	0.000000	2.000000	56.000000	0.000000
3708.250506	-0.086625	0.535645	-0.000927	80.987289	7.489570	92.221573	-0.669420	0.000000	0.043968	0.000000	0.000000	0.000000	-0.004034	-0.037461	-0.014210	0.000000	0.000000	2.000000	56.000000	0.000000
3708.253840	-0.086625	0.535645	-0.000927	80.971848	7.450819	92.178230	-0.668747	0.000000	0.046336	0.000000	0.000000	0.000000	-0.004034	-0.037461	-0.014210	0.000000	0.000000	2.000000	56.000000	0.000000
3708.257173	-0.086583	0.535594	-0.000910	80.971848	7.450819	92.178230	-0.668747	0.000000	0.046336	0.000000	0.000000	0.000000	0.012518	-0.015234	0.004992	0.000000	0.000000	2.000000	56.000000	0.000000
3708.260506	-0.086583	0.535594	-0.000910	80.971848	7.450819	92.178230	-0.668747	0.000000	0.046336	0.000000	0.000000	0.000000	0.012518	-0.015234	0.004992	0.000000	0.000000	2.000000	56.000000	0.000000
3708.263840	-0.086583	0.535594	-0.000910	80.952087	7.400987	92.123940	-0.670833	0.000000	0.045504	0.000000	0.000000	0.000000	0.012518	-0.015234	0.004992	0.000000	0.000000	2.000000	56.000000	0.000000
3708.267173	-0.086583	0.535594	-0.000910	80.952087	7.400987	92.123940	-0.670833	0.000000	0.045504	0.000000	0.000000	0.000000	0.012518	-0.015234	0.004992	0.000000	0.000000	2.000000	56.000000	0.000000
3708.270506	-0.086534	0.535536	-0.000935	80.952087	7.400987	92.123940	-0.670833	0.000000	0.045504	0.000000	0.000000	0.000000	0.014878	-0.017357	-0.007456	0.000000	0.000000	2.000000	56.000000	0.000000
3708.273840	-0.086534	0.535536	-0.000935	80.930183	7.345809	92.064415	-0.670833	0.000000	0.045504	0.000000	0.000000	0.000000	0.014878	-0.017357	-0.007456	0.000000	0.000000	2.000000	56.000000	0.000000
3708.277173	-0.086534	0.535536	-0.000935	80.930183	7.345809	92.064415	-0.670833	0.000000	0.045504	0.000000	0.000000	0.000000	0.014878	-0.017357	-0.007456	0.000000	0.000000	2.000000	56.000000	0.000000
3708.280506	-0.086534	0.535536	-0.000935	80.930183	7.345809	92.064415	-0.670833	0.000000	0.045504	0.000000	0.000000	0.000000	0.014878	-0.017357	-0.007456	0.000000	0.000000	2.000000	56.000000	0.000000
3708.283840	-0.086437	0.535487	-0.000974	80.906136	7.282636	91.999634	-0.673313	0.000000	0.046746	0.000000	0.000000	0.000000	0.029170	-0.014606	-0.011851	0.000000	0.000000	2.000000	56.000000	0.000000
3708.287173	-0.086437	0.535487	-0.000974	80.906136	7.282636	91.999634	-0.673313	0.000000	0.046746	0.000000	0.000000	0.000000	0.029170	-0.014606	-0.011851	0.000000	0.000000	2.000000	56.000000	0.000000
3708.290506	-0.086437	0.535487	-0.000974	80.906136	7.282636	91.999634	-0.673313	0.000000	0.046746	0.000000	0.000000	0.000000	0.029170	-0.014606	-0.011851	0.000000	0.000000	2.000000	56.000000	0.000000
3708.293840	-0.086437	0.535487	-0.000974	80.882080	7.219793	91.935211	-0.678174	0.000000	0.048722	0.000000	0.000000	0.000000	0.029170	-0.014606	-0.011851	0.000000	0.000000	2.000000	56.000000	0.000000
3708.297173	-0.086425	0.535464	-0.001035	80.882080	7.219793	91.935211	-0.678174	0.000000	0.048722	0.000000	0.000000	0.000000	0.003418	-0.007010	-0.018040	0.000000	0.000000	2.000000	56.000000	0.000000
3708.300506	-0.086425	0.535464	-0.001035	80.882080	7.219793	91.935211	-0.678174	0.000000	0.048722	0.000000	0.000000	0.000000	0.003418	-0.007010	-0.018040	0.000000	0.000000	2.000000	56.000000	0.000000
3708.303840	-0.086425	0.535464	-0.001035	80.858002	7.151858	91.871117	-0.678744	0.000000	0.051728	0.000000	0.000000	0.000000	0.003418	-0.007010	-0.018040	0.000000	0.000000	2.000000	56.000000	0.000000
3708.307173	-0.086425	0.535464	-0.001035	80.858002	7.151858	91.871117	-0.678744	0.000000	0.051728	0.000000	0.000000	0.000000	0.003418	-0.007010	-0.018040	0.000000	0.000000	2.000000	56.000000	0.000000
3708.310506	-0.086457	0.535441	-0.001103	80.858002	7.151858	91.871117	-0.678744	0.000000	0.051728	0.000000	0.000000	0.000000	-0.009572	-0.007013	-0.020503	0.000000	0.000000	2.000000	56.000000	0.000000
3708.313840	-0.086457	0.535441	-0.001103	80.824509	7.059225	91.785194	-0.678744	0.000000	0.051728	0.000000	0.000000	0.000000	-0.009572	-0.007013	-0.020503	0.000000	0.000000	2.000000	56.000000	0.000000
3708.317173	-0.086457	0.535441	-0.001103	80.824509	7.059225	91.785194	-0.678744	0.000000	0.051728	0.000000	0.000000	0.000000	-0.009572	-0.007013	-0.020503	0.000000	0.000000	2.000000	56.000000	0.000000
3708.320506	-0.086457	0.535441	-0.001103	80.824509	7.059225	91.785194	-0.678744	0.000000	0.051728	0.000000	0.000000	0.000000	-0.009572	-0.007013	-0.020503	0.000000	0.000000	2.000000	56.000000	0.000000
3708.323840	-0.086487	0.535468	-0.001180	80.780746	6.947395	91.677338	-0.677149	0.000000	0.055145	0.000000	0.000000	0.000000	-0.009092	0.008218	-0.023024	0.000000	0.000000	2.000000	56.000000	0.000000
3708.327173	-0.086487	0.535468	-0.001180	80.780746	6.947395	91.677338	-0.677149	0.000000	0.055145	0.000000	0.000000	0.000000	-0.009092	0.008218	-0.023024	0.000000	0.000000	2.000000	56.000000	0.000000
3708.330506	-0.086487	0.535468	-0.001180	80.780746	6.947395	91.677338	-0.677149	0.000000	0.055145	0.000000	0.000000	0.000000	-0.009092	0.008218	-0.023024	0.000000	0.000000	2.000000	56.000000	0.000000
3708.333840	-0.086487	0.535468	-0.001180	80.731339	6.837893	91.568253	-0.675633	0.000000	0.058983	0.000000	0.000000	0.000000	-0.009092	0.008218	-0.023024	0.000000	0.000000	2.000000	56.000000	0.000000
3708.337173	-0.086464	0.535519	-0.001184	80.731339	6.837893	91.568253	-0.675633	0.000000	0.058983	0.000000	0.000000	0.000000	0.006973	0.015208	-0.001290	0.000000	0.000000	2.000000	56.000000	0.000000
3708.340506	-0.086464	0.535519	-0.001184	80.731339	6.837893	91.568253	-0.675633	0.000000	0.058983	0.000000	0.000000	0.000000	0.006973	0.015208	-0.001290	0.000000	0.000000	2.000000	56.000000	0.000000
3708.343840	-0.086464	0.535519	-0.001184	80.677216	6.716989	91.440392	-0.676795	0.000000	0.059198	0.000000	0.000000	0.000000	0.006973	0.015208	-0.001290	0.000000	0.000000	2.000000	56.000000	0.000000
3708.347173	-0.086464	0.535519	-0.001184	80.677216	6.716989	91.440392	-0.676795	0.000000	0.059198	0.000000	0.000000	0.000000	0.006973	0.015208	-0.001290	0.000000	0.000000	2.000000	56.000000	0.000000
3708.350506	-0.086401	0.535586	-0.001161	80.677216	6.716989	91.440392	-0.676795	0.000000	0.059198	0.000000	0.000000	0.000000	0.018902	0.020078	0.006762	0.000000	0.000000	2.000000	56.000000	0.000000
3708.353840	-0.086401	0.535586	-0.001161	80.637291	6.633846	91.349701	-0.676795	0.000000	0.059198	0.000000	0.000000	0.000000	0.018902	0.020078	0.006762	0.000000	0.000000	2.000000	56.000000	0.000000
3708.357173	-0.086401	0.535586	-0.001161	80.637291	6.633846	91.349701	-0.676795	0.000000	0.059198	0.000000	0.000000	0.000000	0.018902	0.020078	0.006762	0.000000	0.000000	2.000000	56.000000	0.000000
3708.360506	-0.086401	0.535586	-0.001161	80.637291	6.633846	91.349701	-0.676795	0.000000	0.059198	0.000000	0.000000	0.000000	0.018902	0.020078	0.006762	0.000000	0.000000	2.000000	56.000000	0.000000
3708.363840	-0.086278	0.535761	-0.001102	80.618874	6.603684	91.311302	-0.679946	0.000000	0.058071	0.000000	0.000000	0.000000	0.036989	0.052658	0.017834	0.000000	0.000000	2.000000	56.000000	0.000000
3708.367173	-0.086278	0.535761	-0.001102	80.618874	6.603684	91.311302	-0.679946	0.000000	0.058071	0.000000	0.000000	0.000000	0.036989	0.052658	0.017834	0.000000	0.000000	2.000000	56.000000	0.000000
3708.370506	-0.086278	0.535761	-0.001102	80.618874	6.603684	91.311302	-0.679946	0.000000	0.058071	0.000000	0.000000	0.000000	0.036989	0.052658	0.017834	0.000000	0.000000	2.000000	56.000000	0.000000
3708.373840	-0.086278	0.535761	-0.001102	80.606926	6.583890	91.288467	-0.686111	0.000000	0.055098	0.000000	0.000000	0.000000	0.036989	0.052658	0.017834	0.000000	0.000000	2.000000	56.000000	0.000000
3708.377173	-0.086266	0.535835	-0.001046	80.606926	6.583890	91.288467	-0.686111	0.000000	0.055098	0.000000	0.000000	0.000000	0.003563	0.022227	0.016734	0.000000	0.000000	2.000000	56.000000	0.000000
3708.380506	-0.086266	0.535835	-0.001046	80.606926	6.583890	91.288467	-0.686111	0.000000	0.055098	0.000000	0.000000	0.000000	0.003563	0.022227	0.016734	0.000000	0.000000	2.000000	56.000000	0.000000
3708.383840	-0.086266	0.535835	-0.001046	80.597969	6.564299	91.271362	-0.686705	0.000000	0.052309	0.000000	0.000000	0.000000	0.003563	0.022227	0.016734	0.000000	0.000000	2.000000	56.000000	0.000000
3708.387173	-0.086266	0.535835	-0.001046	80.597969	6.564299	91.271362	-0.686705	0.000000	0.052309	0.000000	0.000000	0.000000	0.003563	0.022227	0.016734	0.000000	0.000000	2.000000	56.000000	0.000000
3708.390506	-0.086294	0.535893	-0.001017	80.597969	6.564299	91.271362	-0.686705	0.000000	0.052309	0.000000	0.000000	0.000000	-0.008370	0.017358	0.008683	0.000000	0.000000	2.000000	56.000000	0.000000
3708.393840	-0.086294	0.535893	-0.001017	80.594955	6.555973	91.265678	-0.686705	0.000000	0.052309	0.000000	0.000000	0.000000	-0.008370	0.017358	0.008683	0.000000	0.000000	2.000000	56.000000	0.000000
3708.397173	-0.086294	0.535893	-0.001017	80.594955	6.555973	91.265678	-0.686705	0.000000	0.052309	0.000000	0.000000	0.000000	-0.008370	0.017358	0.008683	0.000000	0.000000	2.000000	56.000000	0.000000
3708.400506	-0.086294	0.535893	-0.001017	80.594955	6.555973	91.265678	-0.686705	0.000000	0.052309	0.000000	0.000000	0.000000	-0.008370	0.017358	0.008683	0.000000	0.000000	2.000000	56.000000	0.000000
3708.403840	-0.086328	0.535866	-0.000953	80.597946	6.561574	91.271347	-0.685310	0.000000	0.050862	0.000000	0.000000	0.000000	-0.010389	-0.008189	0.019339	0.000000	0.000000	2.000000	56.000000	0.000000
3708.407173	-0.086328	0.535866	-0.000953	80.597946	6.561574	91.271347	-0.685310	0.000000	0.050862	0.000000	0.000000	0.000000	-0.010389	-0.008189	0.019339	0.000000	0.000000	2.000000	56.000000	0.000000
3708.410506	-0.086328	0.535866	-0.000953	80.597946	6.561574	91.271347	-0.685310	0.000000	0.050862	0.000000	0.000000	0.000000	-0.010389	-0.008189	0.019339	0.000000	0.000000	2.000000	56.000000	0.000000
3708.413840	-0.086328	0.535866	-0.000953	80.601791	6.564885	91.277618	-0.683578	0.000000	0.047639	0.000000	0.000000	0.000000	-0.010389	-0.008189	0.019339	0.000000	0.000000	2.000000	56.000000	0.000000
3708.417173	-0.086352	0.535790	-0.000944	80.601791	6.564885	91.277618	-0.683578	0.000000	0.047639	0.000000	0.000000	0.000000	-0.007216	-0.022833	0.002569	0.000000	0.000000	2.000000	56.000000	0.000000
3708.420506	-0.086352	0.535790	-0.000944	80.601791	6.564885	91.277618	-0.683578	0.000000	0.047639	0.000000	0.000000	0.000000	-0.007216	-0.022833	0.002569	0.000000	0.000000	2.000000	56.000000	0.000000
3708.423840	-0.086352	0.535790	-0.000944	80.613747	6.590102	91.300438	-0.682375	0.000000	0.047211	0.000000	0.000000	0.000000	-0.007216	-0.022833	0.002569	0.000000	0.000000	2.000000	56.000000	0.000000
3708.427173	-0.086352	0.535790	-0.000944	80.613747	6.590102	91.300438	-0.682375	0.000000	0.047211	0.000000	0.000000	0.000000	-0.007216	-0.022833	0.002569	0.000000	0.000000	2.000000	56.000000	0.000000
3708.430506	-0.086333	0.535714	-0.000927	80.613747	6.590102	91.300438	-0.682375	0.000000	0.047211	0.000000	0.000000	0.000000	0.005778	-0.022832	0.005025	0.000000	0.000000	2.000000	56.000000	0.000000
3708.433840	-0.086333	0.535714	-0.000927	80.620529	6.599073	91.312386	-0.682375	0.000000	0.047211	0.000000	0.000000	0.000000	0.005778	-0.022832	0.005025	0.000000	0.000000	2.000000	56.000000	0.000000
3708.437173	-0.086333	0.535714	-0.000927	80.620529	6.599073	91.312386	-0.682375	0.000000	0.047211	0.000000	0.000000	0.000000	0.005778	-0.022832	0.005025	0.000000	0.000000	2.000000	56.000000	0.000000
3708.440506	-0.086333	0.535714	-0.000927	80.620529	6.599073	91.312386	-0.682375	0.000000	0.047211	0.000000	0.000000	0.000000	0.005778	-0.022832	0.005025	0.000000	0.000000	2.000000	56.000000	0.000000
3708.443840	-0.086361	0.535511	-0.000898	80.632500	6.621671	91.335304	-0.683339	0.000000	0.046374	0.000000	0.000000	0.000000	-0.008409	-0.060880	0.008872	0.000000	0.000000	2.000000	56.000000	0.000000
3708.447173	-0.086361	0.535511	-0.000898	80.632500	6.621671	91.335304	-0.683339	0.000000	0.046374	0.000000	0.000000	0.000000	-0.008409	-0.060880	0.008872	0.000000	0.000000	2.000000	56.000000	0.000000
3708.450506	-0.086361	0.535511	-0.000898	80.632500	6.621671	91.335304	-0.683339	0.000000	0.046374	0.000000	0.000000	0.000000	-0.008409	-0.060880	0.008872	0.000000	0.000000	2.000000	56.000000	0.000000
3708.453840	-0.086361	0.535511	-0.000898	80.644424	6.641585	91.358238	-0.681937	0.000000	0.044895	0.000000	0.000000	0.000000	-0.008409	-0.060880	0.008872	0.000000	0.000000	2.000000	56.000000	0.000000
3708.457173	-0.086386	0.535409	-0.000885	80.644424	6.641585	91.358238	-0.681937	0.000000	0.044895	0.000000	0.000000	0.000000	-0.007452	-0.030444	0.003811	0.000000	0.000000	2.000000	56.000000	0.000000
3708.460506	-0.086386	0.535409	-0.000885	80.644424	6.641585	91.358238	-0.681937	0.000000	0.044895	0.000000	0.000000	0.000000	-0.007452	-0.030444	0.003811	0.000000	0.000000	2.000000	56.000000	0.000000
3708.463840	-0.086386	0.535409	-0.000885	80.656364	6.664284	91.381226	-0.680695	0.000000	0.044260	0.000000	0.000000	0.000000	-0.007452	-0.030444	0.003811	0.000000	0.000000	2.000000	56.000000	0.000000
3708.467173	-0.086386	0.535409	-0.000885	80.656364	6.664284	91.381226	-0.680695	0.000000	0.044260	0.000000	0.000000	0.000000	-0.007452	-0.030444	0.003811	0.000000	0.000000	2.000000	56.000000	0.000000
3708.470506	-0.086385	0.535317	-0.000891	80.656364	6.664284	91.381226	-0.680695	0.000000	0.044260	0.000000	0.000000	0.000000	0.000343	-0.027696	-0.001818	0.000000	0.000000	2.000000	56.000000	0.000000
3708.473840	-0.086385	0.535317	-0.000891	80.668343	6.689765	91.404335	-0.680695	0.000000	0.044260	0.000000	0.000000	0.000000	0.000343	-0.027696	-0.001818	0.000000	0.000000	2.000000	56.000000	0.000000
3708.477173	-0.086385	0.535317	-0.000891	80.668343	6.689765	91.404335	-0.680695	0.000000	0.044260	0.000000	0.000000	0.000000	0.000343	-0.027696	-0.001818	0.000000	0.000000	2.000000	56.000000	0.000000
3708.480506	-0.086385	0.535317	-0.000891	80.668343	6.689765	91.404335	-0.680695	0.000000	0.044260	0.000000	0.000000	0.000000	0.000343	-0.027696	-0.001818	0.000000	0.000000	2.000000	56.000000	0.000000
3708.483840	-0.086317	0.535157	-0.000895	80.676880	6.719299	91.430542	-0.680752	0.000000	0.044563	0.000000	0.000000	0.000000	0.020424	-0.047806	-0.001219	0.000000	0.000000	2.000000	56.000000	0.000000
3708.487173	-0.086317	0.535157	-0.000895	80.676880	6.719299	91.430542	-0.680752	0.000000	0.044563	0.000000	0.000000	0.000000	0.020424	-0.047806	-0.001219	0.000000	0.000000	2.000000	56.000000	0.000000
3708.490506	-0.086317	0.535157	-0.000895	80.676880	6.719299	91.430542	-0.680752	0.000000	0.044563	0.000000	0.000000	0.000000	0.020424	-0.047806	-0.001219	0.000000	0.000000	2.000000	56.000000	0.000000
3708.493840	-0.086317	0.535157	-0.000895	80.688820	6.747608	91.453697	-0.684156	0.000000	0.044766	0.000000	0.000000	0.000000	0.020424	-0.047806	-0.001219	0.000000	0.000000	2.000000	56.000000	0.000000
3708.497173	-0.086268	0.535074	-0.000916	80.688820	6.747608	91.453697	-0.684156	0.000000	0.044766	0.000000	0.000000	0.000000	0.014638	-0.024949	-0.006227	0.000000	0.000000	2.000000	56.000000	0.000000
3708.500506	-0.086268	0.535074	-0.000916	80.688820	6.747608	91.453697	-0.684156	0.000000	0.044766	0.000000	0.000000	0.000000	0.014638	-0.024949	-0.006227	0.000000	0.000000	2.000000	56.000000	0.000000
3708.503840	-0.086268	0.535074	-0.000916	80.703735	6.781771	91.482788	-0.686596	0.000000	0.045804	0.000000	0.000000	0.000000	0.014638	-0.024949	-0.006227	0.000000	0.000000	2.000000	56.000000	0.000000
3708.507173	-0.086268	0.535074	-0.000916	80.703735	6.781771	91.482788	-0.686596	0.000000	0.045804	0.000000	0.000000	0.000000	0.014638	-0.024949	-0.006227	0.000000	0.000000	2.000000	56.000000	0.000000
3708.510506	-0.086216	0.534975	-0.000956	80.703735	6.781771	91.482788	-0.686596	0.000000	0.045804	0.000000	0.000000	0.000000	0.015697	-0.029814	-0.011832	0.000000	0.000000	2.000000	56.000000	0.000000
3708.513840	-0.086216	0.534975	-0.000956	80.721191	6.831428	91.526649	-0.686596	0.000000	0.045804	0.000000	0.000000	0.000000	0.015697	-0.029814	-0.011832	0.000000	0.000000	2.000000	56.000000	0.000000
3708.517173	-0.086216	0.534975	-0.000956	80.721191	6.831428	91.526649	-0.686596	0.000000	0.045804	0.000000	0.000000	0.000000	0.015697	-0.029814	-0.011832	0.000000	0.000000	2.000000	56.000000	0.000000
3708.520506	-0.086216	0.534975	-0.000956	80.721191	6.831428	91.526649	-0.686596	0.000000	0.045804	0.000000	0.000000	0.000000	0.015697	-0.029814	-0.011832	0.000000	0.000000	2.000000	56.000000	0.000000
3708.523840	-0.086044	0.534780	-0.001155	80.738632	6.878586	91.570717	-0.689212	0.000000	0.047776	0.000000	0.000000	0.000000	0.051665	-0.058379	-0.059850	0.000000	0.000000	2.000000	56.000000	0.000000
3708.527173	-0.086044	0.534780	-0.001155	80.738632	6.878586	91.570717	-0.689212	0.000000	0.047776	0.000000	0.000000	0.000000	0.000001	0.000003	0.000000	0.000000	0.000000	2.000000	56.000000	0.000000
3708.530506	-0.086044	0.534780	-0.001155	80.738632	6.878586	91.570717	-0.689212	0.000000	0.047776	0.000000	0.000000	0.000000	0.000001	0.000003	0.000000	0.000000	0.000000	2.000000	56.000000	0.000000
3708.533840	-0.086044	0.534780	-0.001155	80.752266	6.910831	91.595390	-0.697823	0.000000	0.057751	0.000000	0.000000	0.000000	0.000001	0.000003	0.000000	0.000000	0.000000	2.000000	56.000000	0.000000
3708.537173	-0.086044	0.534780	-0.001155	80.752266	6.910831	91.595390	-0.697823	0.000000	0.057751	0.000000	0.000000	0.000000	0.000001	0.000003	0.000000	0.000000	0.000000	2.000000	56.000000	0.000000
3708.540506	-0.085983	0.534699	-0.001240	80.752266	6.910831	91.595390	-0.697823	0.000000	0.057751	0.000000	0.000000	0.000000	0.018273	-0.024313	-0.025566	0.000000	0.000000	2.000000	56.000000	0.000000
3708.543840	-0.085983	0.534699	-0.001240	80.741394	6.883602	91.561234	-0.697823	0.000000	0.057751	0.000000	0.000000	0.000000	0.018273	-0.024313	-0.025566	0.000000	0.000000	2.000000	56.000000	0.000000
3708.547173	-0.085983	0.534699	-0.001240	80.741394	6.883602	91.561234	-0.697823	0.000000	0.057751	0.000000	0.000000	0.000000	0.018273	-0.024313	-0.025566	0.000000	0.000000	2.000000	56.000000	0.000000
3708.550506	-0.085983	0.534699	-0.001240	80.741394	6.883602	91.561234	-0.697823	0.000000	0.057751	0.000000	0.000000	0.000000	0.018273	-0.024313	-0.025566	0.000000	0.000000	2.000000	56.000000	0.000000
3708.553840	-0.085852	0.534556	-0.001456	80.691772	6.755250	91.432610	-0.700868	0.000000	0.062012	0.000000	0.000000	0.000000	0.039116	-0.043097	-0.064864	0.000000	0.000000	2.000000	56.000000	0.000000
3708.557173	-0.085852	0.534556	-0.001456	80.691772	6.755250	91.432610	-0.700868	0.000000	0.062012	0.000000	0.000000	0.000000	0.039116	-0.043097	-0.064864	0.000000	0.000000	2.000000	56.000000	0.000000
3708.560506	-0.085852	0.534556	-0.001456	80.691772	6.755250	91.432610	-0.700868	0.000000	0.062012	0.000000	0.000000	0.000000	0.039116	-0.043097	-0.064864	0.000000	0.000000	2.000000	56.000000	0.000000
3708.563840	-0.085852	0.534556	-0.001456	80.599541	6.525552	91.206444	-0.707387	0.000000	0.072822	0.000000	0.000000	0.000000	0.039116	-0.043097	-0.064864	0.000000	0.000000	2.000000	56.000000	0.000000
3708.567173	-0.085838	0.534491	-0.001531	80.599541	6.525552	91.206444	-0.707387	0.000000	0.072822	0.000000	0.000000	0.000000	0.004226	-0.019431	-0.022429	0.000000	0.000000	2.000000	56.000000	0.000000
3708.570506	-0.085838	0.534491	-0.001531	80.599541	6.525552	91.206444	-0.707387	0.000000	0.072822	0.000000	0.000000	0.000000	0.004226	-0.019431	-0.022429	0.000000	0.000000	2.000000	56.000000	0.000000
3708.573840	-0.085838	0.534491	-0.001531	80.490723	6.259938	90.945045	-0.708092	0.000000	0.076561	0.000000	0.000000	0.000000	0.004226	-0.019431	-0.022429	0.000000	0.000000	2.000000	56.000000	0.000000
3708.577173	-0.085838	0.534491	-0.001531	80.490723	6.259938	90.945045	-0.708092	0.000000	0.076561	0.000000	0.000000	0.000000	0.004226	-0.019431	-0.022429	0.000000	0.000000	2.000000	56.000000	0.000000
3708.580506	-0.085824	0.534426	-0.001606	80.490723	6.259938	90.945045	-0.708092	0.000000	0.076561	0.000000	0.000000	0.000000	0.004226	-0.019421	-0.022433	0.000000	0.000000	2.000000	56.000000	0.000000
3708.583840	-0.085824	0.534426	-0.001606	80.376022	5.982976	90.675354	-0.708092	0.000000	0.076561	0.000000	0.000000	0.000000	0.004226	-0.019421	-0.022433	0.000000	0.000000	2.000000	56.000000	0.000000
3708.587173	-0.085824	0.534426	-0.001606	80.376022	5.982976	90.675354	-0.708092	0.000000	0.076561	0.000000	0.000000	0.000000	0.004226	-0.019421	-0.022433	0.000000	0.000000	2.000000	56.000000	0.000000
3708.590506	-0.085824	0.534426	-0.001606	80.376022	5.982976	90.675354	-0.708092	0.000000	0.076561	0.000000	0.000000	0.000000	0.004226	-0.019421	-0.022433	0.000000	0.000000	2.000000	56.000000	0.000000
3708.593840	-0.085827	0.534253	-0.001710	80.271973	5.739390	90.435982	-0.708796	0.000000	0.080299	0.000000	0.000000	0.000000	-0.000850	-0.051912	-0.031155	0.000000	0.000000	2.000000	56.000000	0.000000
3708.597173	-0.085827	0.534253	-0.001710	80.271973	5.739390	90.435982	-0.708796	0.000000	0.080299	0.000000	0.000000	0.000000	-0.000850	-0.051912	-0.031155	0.000000	0.000000	2.000000	56.000000	0.000000
3708.600506	-0.085827	0.534253	-0.001710	80.271973	5.739390	90.435982	-0.708796	0.000000	0.080299	0.000000	0.000000	0.000000	-0.000850	-0.051912	-0.031155	0.000000	0.000000	2.000000	56.000000	0.000000
3708.603840	-0.085827	0.534253	-0.001710	80.172928	5.510678	90.211479	-0.708654	0.000000	0.085492	0.000000	0.000000	0.000000	-0.000850	-0.051912	-0.031155	0.000000	0.000000	2.000000	56.000000	0.000000
3708.607173	-0.085811	0.534122	-0.001795	80.172928	5.510678	90.211479	-0.708654	0.000000	0.085492	0.000000	0.000000	0.000000	0.004820	-0.039462	-0.025580	0.000000	0.000000	2.000000	56.000000	0.000000
3708.610506	-0.085811	0.534122	-0.001795	80.172928	5.510678	90.211479	-0.708654	0.000000	0.085492	0.000000	0.000000	0.000000	0.004820	-0.039462	-0.025580	0.000000	0.000000	2.000000	56.000000	0.000000
3708.613840	-0.085811	0.534122	-0.001795	80.088448	5.314983	90.019875	-0.709458	0.000000	0.089755	0.000000	0.000000	0.000000	0.004820	-0.039462	-0.025580	0.000000	0.000000	2.000000	56.000000	0.000000
3708.617173	-0.085791	0.533974	-0.001899	80.088448	5.314983	90.019875	-0.709458	0.000000	0.089755	0.000000	0.000000	0.000000	0.005883	-0.044273	-0.031208	0.000000	0.000000	2.000000	56.000000	0.000000
3708.620506	-0.085791	0.533974	-0.001899	80.088448	5.314983	90.019875	-0.709458	0.000000	0.089755	0.000000	0.000000	0.000000	0.005883	-0.044273	-0.031208	0.000000	0.000000	2.000000	56.000000	0.000000
3708.623840	-0.085791	0.533974	-0.001899	80.019051	5.154701	89.863152	-0.710438	0.000000	0.094957	0.000000	0.000000	0.000000	0.005883	-0.044273	-0.031208	0.000000	0.000000	2.000000	56.000000	0.000000
3708.627173	-0.085791	0.533974	-0.001899	80.019051	5.154701	89.863152	-0.710438	0.000000	0.094957	0.000000	0.000000	0.000000	0.005883	-0.044273	-0.031208	0.000000	0.000000	2.000000	56.000000	0.000000
3708.630506	-0.085776	0.533817	-0.001980	80.019051	5.154701	89.863152	-0.710438	0.000000	0.094957	0.000000	0.000000	0.000000	0.004592	-0.047001	-0.024375	0.000000	0.000000	2.000000	56.000000	0.000000
3708.633840	-0.085776	0.533817	-0.001980	79.977913	5.055773	89.766960	-0.710438	0.000000	0.094957	0.000000	0.000000	0.000000	0.004592	-0.047001	-0.024375	0.000000	0.000000	2.000000	56.000000	0.000000
3708.637173	-0.085776	0.533817	-0.001980	79.977913	5.055773	89.766960	-0.710438	0.000000	0.094957	0.000000	0.000000	0.000000	0.004592	-0.047001	-0.024375	0.000000	0.000000	2.000000	56.000000	0.000000
3708.640506	-0.085776	0.533817	-0.001980	79.977913	5.055773	89.766960	-0.710438	0.000000	0.094957	0.000000	0.000000	0.000000	0.004592	-0.047001	-0.024375	0.000000	0.000000	2.000000	56.000000	0.000000
3708.643840	-0.085741	0.533513	-0.002166	79.961517	5.007770	89.721008	-0.711203	0.000000	0.099019	0.000000	0.000000	0.000000	0.010488	-0.091214	-0.055653	0.000000	0.000000	2.000000	56.000000	0.000000
3708.647173	-0.085741	0.533513	-0.002166	79.961517	5.007770	89.721008	-0.711203	0.000000	0.099019	0.000000	0.000000	0.000000	0.010488	-0.091214	-0.055653	0.000000	0.000000	2.000000	56.000000	0.000000
3708.650506	-0.085741	0.533513	-0.002166	79.961517	5.007770	89.721008	-0.711203	0.000000	0.099019	0.000000	0.000000	0.000000	0.010488	-0.091214	-0.055653	0.000000	0.000000	2.000000	56.000000	0.000000
3708.653840	-0.085741	0.533513	-0.002166	79.948616	4.968741	89.683746	-0.712951	0.000000	0.108295	0.000000	0.000000	0.000000	0.010488	-0.091214	-0.055653	0.000000	0.000000	2.000000	56.000000	0.000000
3708.657173	-0.085726	0.533331	-0.002243	79.948616	4.968741	89.683746	-0.712951	0.000000	0.108295	0.000000	0.000000	0.000000	0.004372	-0.054567	-0.023202	0.000000	0.000000	2.000000	56.000000	0.000000
3708.660506	-0.085726	0.533331	-0.002243	79.948616	4.968741	89.683746	-0.712951	0.000000	0.108295	0.000000	0.000000	0.000000	0.004372	-0.054567	-0.023202	0.000000	0.000000	2.000000	56.000000	0.000000
3708.663840	-0.085726	0.533331	-0.002243	79.930023	4.916452	89.633591	-0.713680	0.000000	0.112162	0.000000	0.000000	0.000000	0.004372	-0.054567	-0.023202	0.000000	0.000000	2.000000	56.000000	0.000000
3708.667173	-0.085726	0.533331	-0.002243	79.930023	4.916452	89.633591	-0.713680	0.000000	0.112162	0.000000	0.000000	0.000000	0.004372	-0.054567	-0.023202	0.000000	0.000000	2.000000	56.000000	0.000000
3708.670506	-0.085712	0.533150	-0.002321	79.930023	4.916452	89.633591	-0.713680	0.000000	0.112162	0.000000	0.000000	0.000000	0.004376	-0.054522	-0.023225	0.000000	0.000000	2.000000	56.000000	0.000000
3708.673840	-0.085712	0.533150	-0.002321	79.904884	4.853642	89.570389	-0.713680	0.000000	0.112162	0.000000	0.000000	0.000000	0.004376	-0.054522	-0.023225	0.000000	0.000000	2.000000	56.000000	0.000000
3708.677173	-0.085680	0.532959	-0.002371	79.904884	4.853642	89.570389	-0.713680	0.000000	0.112162	0.000000	0.000000	0.000000	0.009567	-0.057258	-0.015180	0.000000	0.000000	2.000000	56.000000	0.000000
3708.680506	-0.085680	0.532959	-0.002371	79.904884	4.853642	89.570389	-0.713680	0.000000	0.112162	0.000000	0.000000	0.000000	0.009567	-0.057258	-0.015180	0.000000	0.000000	2.000000	56.000000	0.000000
3708.683840	-0.085680	0.532959	-0.002371	79.868835	4.766083	89.485519	-0.716004	0.000000	0.118562	0.000000	0.000000	0.000000	0.009567	-0.057258	-0.015180	0.000000	0.000000	2.000000	56.000000	0.000000
3708.687173	-0.085680	0.532959	-0.002371	79.868835	4.766083	89.485519	-0.716004	0.000000	0.118562	0.000000	0.000000	0.000000	0.009567	-0.057258	-0.015180	0.000000	0.000000	2.000000	56.000000	0.000000
3708.690506	-0.085665	0.532777	-0.002449	79.868835	4.766083	89.485519	-0.716004	0.000000	0.118562	0.000000	0.000000	0.000000	0.004384	-0.054494	-0.023273	0.000000	0.000000	2.000000	56.000000	0.000000
3708.693840	-0.085665	0.532777	-0.002449	79.818855	4.652458	89.374832	-0.716004	0.000000	0.118562	0.000000	0.000000	0.000000	0.004384	-0.054494	-0.023273	0.000000	0.000000	2.000000	56.000000	0.000000
3708.697173	-0.085665	0.532777	-0.002449	79.818855	4.652458	89.374832	-0.716004	0.000000	0.118562	0.000000	0.000000	0.000000	0.004384	-0.054494	-0.023273	0.000000	0.000000	2.000000	56.000000	0.000000
3708.700506	-0.085665	0.532777	-0.002449	79.818855	4.652458	89.374832	-0.716004	0.000000	0.118562	0.000000	0.000000	0.000000	0.004384	-0.054494	-0.023273	0.000000	0.000000	2.000000	56.000000	0.000000
3708.703840	-0.085650	0.532478	-0.002529	79.771515	4.548299	89.273201	-0.716734	0.000000	0.122441	0.000000	0.000000	0.000000	0.004537	-0.089622	-0.024076	0.000000	0.000000	2.000000	56.000000	0.000000
3708.707173	-0.085650	0.532478	-0.002529	79.771515	4.548299	89.273201	-0.716734	0.000000	0.122441	0.000000	0.000000	0.000000	0.004537	-0.089622	-0.024076	0.000000	0.000000	2.000000	56.000000	0.000000
3708.710506	-0.085650	0.532478	-0.002529	79.771515	4.548299	89.273201	-0.716734	0.000000	0.122441	0.000000	0.000000	0.000000	0.004537	-0.089622	-0.024076	0.000000	0.000000	2.000000	56.000000	0.000000
3708.713840	-0.085650	0.532478	-0.002529	79.740784	4.476816	89.206291	-0.717490	0.000000	0.126454	0.000000	0.000000	0.000000	0.004537	-0.089622	-0.024076	0.000000	0.000000	2.000000	56.000000	0.000000
3708.717173	-0.085666	0.532396	-0.002563	79.740784	4.476816	89.206291	-0.717490	0.000000	0.126454	0.000000	0.000000	0.000000	-0.004809	-0.024811	-0.010066	0.000000	0.000000	2.000000	56.000000	0.000000
3708.720506	-0.085666	0.532396	-0.002563	79.740784	4.476816	89.206291	-0.717490	0.000000	0.126454	0.000000	0.000000	0.000000	-0.004809	-0.024811	-0.010066	0.000000	0.000000	2.000000	56.000000	0.000000
3708.723840	-0.085666	0.532396	-0.002563	79.726662	4.442865	89.173431	-0.716689	0.000000	0.128132	0.000000	0.000000	0.000000	-0.004809	-0.024811	-0.010066	0.000000	0.000000	2.000000	56.000000	0.000000
3708.727173	-0.085666	0.532396	-0.002563	79.726662	4.442865	89.173431	-0.716689	0.000000	0.128132	0.000000	0.000000	0.000000	-0.004809	-0.024811	-0.010066	0.000000	0.000000	2.000000	56.000000	0.000000
3708.730506	-0.085656	0.532322	-0.002615	79.726662	4.442865	89.173431	-0.716689	0.000000	0.128132	0.000000	0.000000	0.000000	0.002960	-0.022038	-0.015697	0.000000	0.000000	2.000000	56.000000	0.000000
3708.733840	-0.085656	0.532322	-0.002615	79.706497	4.399995	89.131546	-0.716689	0.000000	0.128132	0.000000	0.000000	0.000000	0.002960	-0.022038	-0.015697	0.000000	0.000000	2.000000	56.000000	0.000000
3708.737173	-0.085656	0.532322	-0.002615	79.706497	4.399995	89.131546	-0.716689	0.000000	0.128132	0.000000	0.000000	0.000000	0.002960	-0.022038	-0.015697	0.000000	0.000000	2.000000	56.000000	0.000000
3708.740506	-0.085656	0.532322	-0.002615	79.706497	4.399995	89.131546	-0.716689	0.000000	0.128132	0.000000	0.000000	0.000000	0.002960	-0.022038	-0.015697	0.000000	0.000000	2.000000	56.000000	0.000000
3708.743840	-0.085655	0.532230	-0.002622	79.686333	4.357327	89.089867	-0.717182	0.000000	0.130748	0.000000	0.000000	0.000000	0.000379	-0.027584	-0.002009	0.000000	0.000000	2.000000	56.000000	0.000000
3708.747173	-0.085655	0.532230	-0.002622	79.686333	4.357327	89.089867	-0.717182	0.000000	0.130748	0.000000	0.000000	0.000000	0.000379	-0.027584	-0.002009	0.000000	0.000000	2.000000	56.000000	0.000000
3708.750506	-0.085655	0.532230	-0.002622	79.686333	4.357327	89.089867	-0.717182	0.000000	0.130748	0.000000	0.000000	0.000000	0.000379	-0.027584	-0.002009	0.000000	0.000000	2.000000	56.000000	0.000000
3708.753840	-0.085655	0.532230	-0.002622	79.654381	4.290576	89.027008	-0.717245	0.000000	0.131083	0.000000	0.000000	0.000000	0.000379	-0.027584	-0.002009	0.000000	0.000000	2.000000	56.000000	0.000000
3708.757173	-0.085674	0.532189	-0.002640	79.654381	4.290576	89.027008	-0.717245	0.000000	0.131083	0.000000	0.000000	0.000000	-0.005639	-0.012389	-0.005649	0.000000	0.000000	2.000000	56.000000	0.000000
3708.760506	-0.085674	0.532189	-0.002640	79.654381	4.290576	89.027008	-0.717245	0.000000	0.131083	0.000000	0.000000	0.000000	-0.005639	-0.012389	-0.005649	0.000000	0.000000	2.000000	56.000000	0.000000
3708.763840	-0.085674	0.532189	-0.002640	79.621078	4.222855	88.960709	-0.716305	0.000000	0.132024	0.000000	0.000000	0.000000	-0.005639	-0.012389	-0.005649	0.000000	0.000000	2.000000	56.000000	0.000000
3708.767173	-0.085674	0.532189	-0.002640	79.621078	4.222855	88.960709	-0.716305	0.000000	0.132024	0.000000	0.000000	0.000000	-0.005639	-0.012389	-0.005649	0.000000	0.000000	2.000000	56.000000	0.000000
3708.770506	-0.085675	0.532164	-0.002636	79.621078	4.222855	88.960709	-0.716305	0.000000	0.132024	0.000000	0.000000	0.000000	-0.000226	-0.007578	0.001208	0.000000	0.000000	2.000000	56.000000	0.000000
3708.773840	-0.085675	0.532164	-0.002636	79.580368	4.140038	88.882057	-0.716305	0.000000	0.132024	0.000000	0.000000	0.000000	-0.000226	-0.007578	0.001208	0.000000	0.000000	2.000000	56.000000	0.000000
3708.777173	-0.085675	0.532164	-0.002636	79.580368	4.140038	88.882057	-0.716305	0.000000	0.132024	0.000000	0.000000	0.000000	-0.000226	-0.007578	0.001208	0.000000	0.000000	2.000000	56.000000	0.000000
3708.780506	-0.085675	0.532164	-0.002636	79.580368	4.140038	88.882057	-0.716305	0.000000	0.132024	0.000000	0.000000	0.000000	-0.000226	-0.007578	0.001208	0.000000	0.000000	2.000000	56.000000	0.000000
3708.783840	-0.085707	0.532069	-0.002583	79.544846	4.069093	88.812592	-0.716267	0.000000	0.131823	0.000000	0.000000	0.000000	-0.009737	-0.028267	0.016090	0.000000	0.000000	2.000000	56.000000	0.000000
3708.787173	-0.085707	0.532069	-0.002583	79.544846	4.069093	88.812592	-0.716267	0.000000	0.131823	0.000000	0.000000	0.000000	-0.009737	-0.028267	0.016090	0.000000	0.000000	2.000000	56.000000	0.000000
3708.790506	-0.085707	0.532069	-0.002583	79.544846	4.069093	88.812592	-0.716267	0.000000	0.131823	0.000000	0.000000	0.000000	-0.009737	-0.028267	0.016090	0.000000	0.000000	2.000000	56.000000	0.000000
3708.793840	-0.085707	0.532069	-0.002583	79.508835	3.989719	88.735321	-0.714645	0.000000	0.129141	0.000000	0.000000	0.000000	-0.009737	-0.028267	0.016090	0.000000	0.000000	2.000000	56.000000	0.000000
3708.797173	-0.085735	0.532010	-0.002556	79.508835	3.989719	88.735321	-0.714645	0.000000	0.129141	0.000000	0.000000	0.000000	-0.008220	-0.017923	0.008034	0.000000	0.000000	2.000000	56.000000	0.000000
3708.800506	-0.085735	0.532010	-0.002556	79.508835	3.989719	88.735321	-0.714645	0.000000	0.129141	0.000000	0.000000	0.000000	-0.008220	-0.017923	0.008034	0.000000	0.000000	2.000000	56.000000	0.000000
3708.803840	-0.085735	0.532010	-0.002556	79.485054	3.937767	88.687347	-0.713275	0.000000	0.127802	0.000000	0.000000	0.000000	-0.008220	-0.017923	0.008034	0.000000	0.000000	2.000000	56.000000	0.000000
3708.807173	-0.085762	0.531950	-0.002529	79.485054	3.937767	88.687347	-0.713275	0.000000	0.127802	0.000000	0.000000	0.000000	-0.008220	-0.017932	0.008032	0.000000	0.000000	2.000000	56.000000	0.000000
3708.810506	-0.085762	0.531950	-0.002529	79.485054	3.937767	88.687347	-0.713275	0.000000	0.127802	0.000000	0.000000	0.000000	-0.008220	-0.017932	0.008032	0.000000	0.000000	2.000000	56.000000	0.000000
3708.813840	-0.085762	0.531950	-0.002529	79.473091	3.909430	88.660065	-0.711905	0.000000	0.126464	0.000000	0.000000	0.000000	-0.008220	-0.017932	0.008032	0.000000	0.000000	2.000000	56.000000	0.000000
3708.817173	-0.085762	0.531950	-0.002529	79.473091	3.909430	88.660065	-0.711905	0.000000	0.126464	0.000000	0.000000	0.000000	-0.008220	-0.017932	0.008032	0.000000	0.000000	2.000000	56.000000	0.000000
3708.820506	-0.085765	0.531849	-0.002513	79.473091	3.909430	88.660065	-0.711905	0.000000	0.126464	0.000000	0.000000	0.000000	-0.000908	-0.030337	0.004812	0.000000	0.000000	2.000000	56.000000	0.000000
3708.823840	-0.085765	0.531849	-0.002513	79.469856	3.894853	88.648987	-0.711905	0.000000	0.126464	0.000000	0.000000	0.000000	-0.000908	-0.030337	0.004812	0.000000	0.000000	2.000000	56.000000	0.000000
3708.827173	-0.085765	0.531849	-0.002513	79.469856	3.894853	88.648987	-0.711905	0.000000	0.126464	0.000000	0.000000	0.000000	-0.000908	-0.030337	0.004812	0.000000	0.000000	2.000000	56.000000	0.000000
3708.830506	-0.085765	0.531849	-0.002513	79.469856	3.894853	88.648987	-0.711905	0.000000	0.126464	0.000000	0.000000	0.000000	-0.000908	-0.030337	0.004812	0.000000	0.000000	2.000000	56.000000	0.000000
3708.833840	-0.085806	0.531665	-0.002535	79.477615	3.900885	88.658173	-0.711753	0.000000	0.125662	0.000000	0.000000	0.000000	-0.012181	-0.055126	-0.006522	0.000000	0.000000	2.000000	56.000000	0.000000
3708.837173	-0.085806	0.531665	-0.002535	79.477615	3.900885	88.658173	-0.711753	0.000000	0.125662	0.000000	0.000000	0.000000	-0.012181	-0.055126	-0.006522	0.000000	0.000000	2.000000	56.000000	0.000000
3708.840506	-0.085806	0.531665	-0.002535	79.477615	3.900885	88.658173	-0.711753	0.000000	0.125662	0.000000	0.000000	0.000000	-0.012181	-0.055126	-0.006522	0.000000	0.000000	2.000000	56.000000	0.000000
3708.843840	-0.085806	0.531665	-0.002535	79.489738	3.917864	88.675453	-0.709723	0.000000	0.126749	0.000000	0.000000	0.000000	-0.012181	-0.055126	-0.006522	0.000000	0.000000	2.000000	56.000000	0.000000
3708.847173	-0.085800	0.531582	-0.002565	79.489738	3.917864	88.675453	-0.709723	0.000000	0.126749	0.000000	0.000000	0.000000	0.001678	-0.024790	-0.008889	0.000000	0.000000	2.000000	56.000000	0.000000
3708.850506	-0.085800	0.531582	-0.002565	79.489738	3.917864	88.675453	-0.709723	0.000000	0.126749	0.000000	0.000000	0.000000	0.001678	-0.024790	-0.008889	0.000000	0.000000	2.000000	56.000000	0.000000
3708.853840	-0.085800	0.531582	-0.002565	79.498802	3.927918	88.688438	-0.710003	0.000000	0.128230	0.000000	0.000000	0.000000	0.001678	-0.024790	-0.008889	0.000000	0.000000	2.000000	56.000000	0.000000
3708.857173	-0.085800	0.531582	-0.002565	79.498802	3.927918	88.688438	-0.710003	0.000000	0.128230	0.000000	0.000000	0.000000	0.001678	-0.024790	-0.008889	0.000000	0.000000	2.000000	56.000000	0.000000
3708.860506	-0.085819	0.531516	-0.002580	79.498802	3.927918	88.688438	-0.710003	0.000000	0.128230	0.000000	0.000000	0.000000	-0.005860	-0.019983	-0.004471	0.000000	0.000000	2.000000	56.000000	0.000000
3708.863840	-0.085819	0.531516	-0.002580	79.507912	3.940724	88.701492	-0.710003	0.000000	0.128230	0.000000	0.000000	0.000000	-0.005860	-0.019983	-0.004471	0.000000	0.000000	2.000000	56.000000	0.000000
3708.867173	-0.085819	0.531516	-0.002580	79.507912	3.940724	88.701492	-0.710003	0.000000	0.128230	0.000000	0.000000	0.000000	-0.005860	-0.019983	-0.004471	0.000000	0.000000	2.000000	56.000000	0.000000
3708.870506	-0.085819	0.531516	-0.002580	79.507912	3.940724	88.701492	-0.710003	0.000000	0.128230	0.000000	0.000000	0.000000	-0.005860	-0.019983	-0.004471	0.000000	0.000000	2.000000	56.000000	0.000000
3708.873840	-0.085833	0.531392	-0.002628	79.513954	3.946533	88.710121	-0.709026	0.000000	0.128975	0.000000	0.000000	0.000000	-0.003954	-0.037162	-0.014570	0.000000	0.000000	2.000000	56.000000	0.000000
3708.877173	-0.085833	0.531392	-0.002628	79.513954	3.946533	88.710121	-0.709026	0.000000	0.128975	0.000000	0.000000	0.000000	-0.003954	-0.037162	-0.014570	0.000000	0.000000	2.000000	56.000000	0.000000
3708.880506	-0.085833	0.531392	-0.002628	79.513954	3.946533	88.710121	-0.709026	0.000000	0.128975	0.000000	0.000000	0.000000	-0.003954	-0.037162	-0.014570	0.000000	0.000000	2.000000	56.000000	0.000000
3708.883840	-0.085833	0.531392	-0.002628	79.523041	3.959363	88.723167	-0.708367	0.000000	0.131404	0.000000	0.000000	0.000000	-0.003954	-0.037162	-0.014570	0.000000	0.000000	2.000000	56.000000	0.000000
3708.887173	-0.085830	0.531350	-0.002643	79.523041	3.959363	88.723167	-0.708367	0.000000	0.131404	0.000000	0.000000	0.000000	0.000840	-0.012401	-0.004452	0.000000	0.000000	2.000000	56.000000	0.000000
3708.890506	-0.085830	0.531350	-0.002643	79.523041	3.959363	88.723167	-0.708367	0.000000	0.131404	0.000000	0.000000	0.000000	0.000840	-0.012401	-0.004452	0.000000	0.000000	2.000000	56.000000	0.000000
3708.893840	-0.085830	0.531350	-0.002643	79.526909	3.963796	88.727837	-0.708507	0.000000	0.132146	0.000000	0.000000	0.000000	0.000840	-0.012401	-0.004452	0.000000	0.000000	2.000000	56.000000	0.000000
3708.897173	-0.085830	0.531350	-0.002643	79.526909	3.963796	88.727837	-0.708507	0.000000	0.132146	0.000000	0.000000	0.000000	0.000840	-0.012401	-0.004452	0.000000	0.000000	2.000000	56.000000	0.000000
3708.900506	-0.085823	0.531293	-0.002677	79.526909	3.963796	88.727837	-0.708507	0.000000	0.132146	0.000000	0.000000	0.000000	0.001908	-0.017202	-0.010100	0.000000	0.000000	2.000000	56.000000	0.000000
3708.903840	-0.085823	0.531293	-0.002677	79.533821	3.972499	88.736832	-0.708507	0.000000	0.132146	0.000000	0.000000	0.000000	0.001908	-0.017202	-0.010100	0.000000	0.000000	2.000000	56.000000	0.000000
3708.907173	-0.085823	0.531293	-0.002677	79.533821	3.972499	88.736832	-0.708507	0.000000	0.132146	0.000000	0.000000	0.000000	0.001908	-0.017202	-0.010100	0.000000	0.000000	2.000000	56.000000	0.000000
3708.910506	-0.085823	0.531293	-0.002677	79.533821	3.972499	88.736832	-0.708507	0.000000	0.132146	0.000000	0.000000	0.000000	0.001908	-0.017202	-0.010100	0.000000	0.000000	2.000000	56.000000	0.000000
3708.913840	-0.085817	0.531236	-0.002710	79.534630	3.972624	88.737091	-0.708825	0.000000	0.133829	0.000000	0.000000	0.000000	0.001906	-0.017212	-0.010103	0.000000	0.000000	2.000000	56.000000	0.000000
3708.917173	-0.085817	0.531236	-0.002710	79.534630	3.972624	88.737091	-0.708825	0.000000	0.133829	0.000000	0.000000	0.000000	0.001906	-0.017212	-0.010103	0.000000	0.000000	2.000000	56.000000	0.000000
3708.920506	-0.085817	0.531236	-0.002710	79.534630	3.972624	88.737091	-0.708825	0.000000	0.133829	0.000000	0.000000	0.000000	0.001906	-0.017212	-0.010103	0.000000	0.000000	2.000000	56.000000	0.000000
3708.923840	-0.085817	0.531236	-0.002710	79.531097	3.964436	88.729187	-0.709143	0.000000	0.135513	0.000000	0.000000	0.000000	0.001906	-0.017212	-0.010103	0.000000	0.000000	2.000000	56.000000	0.000000
3708.927173	-0.085818	0.531210	-0.002706	79.531097	3.964436	88.729187	-0.709143	0.000000	0.135513	0.000000	0.000000	0.000000	-0.000225	-0.007573	0.001192	0.000000	0.000000	2.000000	56.000000	0.000000
3708.930506	-0.085818	0.531210	-0.002706	79.531097	3.964436	88.729187	-0.709143	0.000000	0.135513	0.000000	0.000000	0.000000	-0.000225	-0.007573	0.001192	0.000000	0.000000	2.000000	56.000000	0.000000
3708.933840	-0.085818	0.531210	-0.002706	79.523674	3.951869	88.716682	-0.709106	0.000000	0.135314	0.000000	0.000000	0.000000	-0.000225	-0.007573	0.001192	0.000000	0.000000	2.000000	56.000000	0.000000
3708.937173	-0.085818	0.531210	-0.002706	79.523674	3.951869	88.716682	-0.709106	0.000000	0.135314	0.000000	0.000000	0.000000	-0.000225	-0.007573	0.001192	0.000000	0.000000	2.000000	56.000000	0.000000
3708.940506	-0.085821	0.531227	-0.002687	79.523674	3.951869	88.716682	-0.709106	0.000000	0.135314	0.000000	0.000000	0.000000	-0.001066	0.004824	0.005648	0.000000	0.000000	2.000000	56.000000	0.000000
3708.943840	-0.085821	0.531227	-0.002687	79.514084	3.935148	88.700081	-0.709106	0.000000	0.135314	0.000000	0.000000	0.000000	-0.001066	0.004824	0.005648	0.000000	0.000000	2.000000	56.000000	0.000000
3708.947173	-0.085821	0.531227	-0.002687	79.514084	3.935148	88.700081	-0.709106	0.000000	0.135314	0.000000	0.000000	0.000000	-0.001066	0.004824	0.005648	0.000000	0.000000	2.000000	56.000000	0.000000
3708.950506	-0.085821	0.531227	-0.002687	79.514084	3.935148	88.700081	-0.709106	0.000000	0.135314	0.000000	0.000000	0.000000	-0.001066	0.004824	0.005648	0.000000	0.000000	2.000000	56.000000	0.000000
3708.953840	-0.085859	0.531215	-0.002604	79.511925	3.928307	88.696068	-0.708928	0.000000	0.134373	0.000000	0.000000	0.000000	-0.011414	-0.003519	0.024945	0.000000	0.000000	2.000000	56.000000	0.000000
3708.957173	-0.085859	0.531215	-0.002604	79.511925	3.928307	88.696068	-0.708928	0.000000	0.134373	0.000000	0.000000	0.000000	-0.011414	-0.003519	0.024945	0.000000	0.000000	2.000000	56.000000	0.000000
3708.960506	-0.085859	0.531215	-0.002604	79.511925	3.928307	88.696068	-0.708928	0.000000	0.134373	0.000000	0.000000	0.000000	-0.011414	-0.003519	0.024945	0.000000	0.000000	2.000000	56.000000	0.000000
3708.963840	-0.085859	0.531215	-0.002604	79.509712	3.924139	88.691933	-0.707025	0.000000	0.130215	0.000000	0.000000	0.000000	-0.011414	-0.003519	0.024945	0.000000	0.000000	2.000000	56.000000	0.000000
3708.967173	-0.085864	0.531206	-0.002582	79.509712	3.924139	88.691933	-0.707025	0.000000	0.130215	0.000000	0.000000	0.000000	-0.001292	-0.002762	0.006840	0.000000	0.000000	2.000000	56.000000	0.000000
3708.970506	-0.085864	0.531206	-0.002582	79.509712	3.924139	88.691933	-0.707025	0.000000	0.130215	0.000000	0.000000	0.000000	-0.001292	-0.002762	0.006840	0.000000	0.000000	2.000000	56.000000	0.000000
3708.973840	-0.085864	0.531206	-0.002582	79.506676	3.922612	88.687622	-0.706810	0.000000	0.129075	0.000000	0.000000	0.000000	-0.001292	-0.002762	0.006840	0.000000	0.000000	2.000000	56.000000	0.000000
3708.977173	-0.085864	0.531206	-0.002582	79.506676	3.922612	88.687622	-0.706810	0.000000	0.129075	0.000000	0.000000	0.000000	-0.001292	-0.002762	0.006840	0.000000	0.000000	2.000000	56.000000	0.000000
3708.980506	-0.085854	0.531203	-0.002513	79.506676	3.922612	88.687622	-0.706810	0.000000	0.129075	0.000000	0.000000	0.000000	0.002824	-0.000759	0.020549	0.000000	0.000000	2.000000	56.000000	0.000000
3708.983840	-0.085854	0.531203	-0.002513	79.506676	3.925318	88.687576	-0.706810	0.000000	0.129075	0.000000	0.000000	0.000000	0.002824	-0.000759	0.020549	0.000000	0.000000	2.000000	56.000000	0.000000
3708.987173	-0.085854	0.531203	-0.002513	79.506676	3.925318	88.687576	-0.706810	0.000000	0.129075	0.000000	0.000000	0.000000	0.002824	-0.000759	0.020549	0.000000	0.000000	2.000000	56.000000	0.000000
3708.990506	-0.085854	0.531203	-0.002513	79.506676	3.925318	88.687576	-0.706810	0.000000	0.129075	0.000000	0.000000	0.000000	0.002824	-0.000759	0.020549	0.000000	0.000000	2.000000	56.000000	0.000000
3708.993840	-0.085773	0.531169	-0.002470	79.509712	3.937742	88.691963	-0.707281	0.000000	0.125650	0.000000	0.000000	0.000000	0.024388	-0.010371	0.012919	0.000000	0.000000	2.000000	56.000000	0.000000
3708.997173	-0.085773	0.531169	-0.002470	79.509712	3.937742	88.691963	-0.707281	0.000000	0.125650	0.000000	0.000000	0.000000	0.024388	-0.010371	0.012919	0.000000	0.000000	2.000000	56.000000	0.000000
3709.000506	-0.085773	0.531169	-0.002470	79.509712	3.937742	88.691963	-0.707281	0.000000	0.125650	0.000000	0.000000	0.000000	0.024388	-0.010371	0.012919	0.000000	0.000000	2.000000	56.000000	0.000000
3709.003840	-0.085773	0.531169	-0.002470	79.509712	3.943194	88.691956	-0.711345	0.000000	0.123497	0.000000	0.000000	0.000000	0.024388	-0.010371	0.012919	0.000000	0.000000	2.000000	56.000000	0.000000
3709.007173	-0.085734	0.531159	-0.002439	79.509712	3.943194	88.691956	-0.711345	0.000000	0.123497	0.000000	0.000000	0.000000	0.011662	-0.002783	0.009282	0.000000	0.000000	2.000000	56.000000	0.000000
3709.010506	-0.085734	0.531159	-0.002439	79.509712	3.943194	88.691956	-0.711345	0.000000	0.123497	0.000000	0.000000	0.000000	0.011662	-0.002783	0.009282	0.000000	0.000000	2.000000	56.000000	0.000000
3709.013840	-0.085734	0.531159	-0.002439	79.512756	3.950190	88.696304	-0.713289	0.000000	0.121950	0.000000	0.000000	0.000000	0.011662	-0.002783	0.009282	0.000000	0.000000	2.000000	56.000000	0.000000
3709.017173	-0.085734	0.531159	-0.002439	79.512756	3.950190	88.696304	-0.713289	0.000000	0.121950	0.000000	0.000000	0.000000	0.011662	-0.002783	0.009282	0.000000	0.000000	2.000000	56.000000	0.000000
3709.020506	-0.085713	0.531134	-0.002431	79.512756	3.950190	88.696304	-0.713289	0.000000	0.121950	0.000000	0.000000	0.000000	0.006254	-0.007575	0.002412	0.000000	0.000000	2.000000	56.000000	0.000000
3709.023840	-0.085713	0.531134	-0.002431	79.515770	3.954442	88.700615	-0.713289	0.000000	0.121950	0.000000	0.000000	0.000000	0.006254	-0.007575	0.002412	0.000000	0.000000	2.000000	56.000000	0.000000
3709.027173	-0.085713	0.531134	-0.002431	79.515770	3.954442	88.700615	-0.713289	0.000000	0.121950	0.000000	0.000000	0.000000	0.006254	-0.007575	0.002412	0.000000	0.000000	2.000000	56.000000	0.000000
3709.030506	-0.085713	0.531134	-0.002431	79.515770	3.954442	88.700615	-0.713289	0.000000	0.121950	0.000000	0.000000	0.000000	0.006254	-0.007575	0.002412	0.000000	0.000000	2.000000	56.000000	0.000000
3709.033840	-0.085720	0.531049	-0.002396	79.521835	3.963012	88.709351	-0.714331	0.000000	0.121548	0.000000	0.000000	0.000000	-0.001964	-0.025518	0.010409	0.000000	0.000000	2.000000	56.000000	0.000000
3709.037173	-0.085720	0.531049	-0.002396	79.521835	3.963012	88.709351	-0.714331	0.000000	0.121548	0.000000	0.000000	0.000000	-0.001964	-0.025518	0.010409	0.000000	0.000000	2.000000	56.000000	0.000000
3709.040506	-0.085720	0.531049	-0.002396	79.521835	3.963012	88.709351	-0.714331	0.000000	0.121548	0.000000	0.000000	0.000000	-0.001964	-0.025518	0.010409	0.000000	0.000000	2.000000	56.000000	0.000000
3709.043840	-0.085720	0.531049	-0.002396	79.524841	3.967302	88.713684	-0.714004	0.000000	0.119813	0.000000	0.000000	0.000000	-0.001964	-0.025518	0.010409	0.000000	0.000000	2.000000	56.000000	0.000000
3709.047173	-0.085721	0.531024	-0.002392	79.524841	3.967302	88.713684	-0.714004	0.000000	0.119813	0.000000	0.000000	0.000000	-0.000223	-0.007582	0.001189	0.000000	0.000000	2.000000	56.000000	0.000000
3709.050506	-0.085721	0.531024	-0.002392	79.524841	3.967302	88.713684	-0.714004	0.000000	0.119813	0.000000	0.000000	0.000000	-0.000223	-0.007582	0.001189	0.000000	0.000000	2.000000	56.000000	0.000000
3709.053840	-0.085721	0.531024	-0.002392	79.527885	3.974286	88.718048	-0.713966	0.000000	0.119615	0.000000	0.000000	0.000000	-0.000223	-0.007582	0.001189	0.000000	0.000000	2.000000	56.000000	0.000000
3709.057173	-0.085721	0.531024	-0.002392	79.527885	3.974286	88.718048	-0.713966	0.000000	0.119615	0.000000	0.000000	0.000000	-0.000223	-0.007582	0.001189	0.000000	0.000000	2.000000	56.000000	0.000000
3709.060506	-0.085700	0.530998	-0.002384	79.527885	3.974286	88.718048	-0.713966	0.000000	0.119615	0.000000	0.000000	0.000000	0.006253	-0.007599	0.002409	0.000000	0.000000	2.000000	56.000000	0.000000
3709.063840	-0.085700	0.530998	-0.002384	79.527901	3.977008	88.718063	-0.713966	0.000000	0.119615	0.000000	0.000000	0.000000	0.006253	-0.007599	0.002409	0.000000	0.000000	2.000000	56.000000	0.000000
3709.067173	-0.085700	0.530998	-0.002384	79.527901	3.977008	88.718063	-0.713966	0.000000	0.119615	0.000000	0.000000	0.000000	0.006253	-0.007599	0.002409	0.000000	0.000000	2.000000	56.000000	0.000000
3709.070506	-0.085700	0.530998	-0.002384	79.527901	3.977008	88.718063	-0.713966	0.000000	0.119615	0.000000	0.000000	0.000000	0.006253	-0.007599	0.002409	0.000000	0.000000	2.000000	56.000000	0.000000
3709.073840	-0.085644	0.530980	-0.002326	79.527847	3.982450	88.718018	-0.715009	0.000000	0.119214	0.000000	0.000000	0.000000	0.016856	-0.005547	0.017337	0.000000	0.000000	2.000000	56.000000	0.000000
3709.077173	-0.085644	0.530980	-0.002326	79.527847	3.982450	88.718018	-0.715009	0.000000	0.119214	0.000000	0.000000	0.000000	0.016856	-0.005547	0.017337	0.000000	0.000000	2.000000	56.000000	0.000000
3709.080506	-0.085644	0.530980	-0.002326	79.527847	3.982450	88.718018	-0.715009	0.000000	0.119214	0.000000	0.000000	0.000000	0.016856	-0.005547	0.017337	0.000000	0.000000	2.000000	56.000000	0.000000
3709.083840	-0.085644	0.530980	-0.002326	79.530930	3.992165	88.722397	-0.717818	0.000000	0.116324	0.000000	0.000000	0.000000	0.016856	-0.005547	0.017337	0.000000	0.000000	2.000000	56.000000	0.000000
3709.087173	-0.085601	0.530955	-0.002314	79.530930	3.992165	88.722397	-0.717818	0.000000	0.116324	0.000000	0.000000	0.000000	0.012734	-0.007603	0.003627	0.000000	0.000000	2.000000	56.000000	0.000000
3709.090506	-0.085601	0.530955	-0.002314	79.530930	3.992165	88.722397	-0.717818	0.000000	0.116324	0.000000	0.000000	0.000000	0.012734	-0.007603	0.003627	0.000000	0.000000	2.000000	56.000000	0.000000
3709.093840	-0.085601	0.530955	-0.002314	79.533974	3.999170	88.726776	-0.719940	0.000000	0.115720	0.000000	0.000000	0.000000	0.012734	-0.007603	0.003627	0.000000	0.000000	2.000000	56.000000	0.000000
3709.097173	-0.085601	0.530955	-0.002314	79.533974	3.999170	88.726776	-0.719940	0.000000	0.115720	0.000000	0.000000	0.000000	0.012734	-0.007603	0.003627	0.000000	0.000000	2.000000	56.000000	0.000000
3709.100506	-0.085580	0.530929	-0.002306	79.533974	3.999170	88.726776	-0.719940	0.000000	0.115720	0.000000	0.000000	0.000000	0.006253	-0.007584	0.002407	0.000000	0.000000	2.000000	56.000000	0.000000
3709.103840	-0.085580	0.530929	-0.002306	79.536964	4.006159	88.731102	-0.719940	0.000000	0.115720	0.000000	0.000000	0.000000	0.006253	-0.007584	0.002407	0.000000	0.000000	2.000000	56.000000	0.000000
3709.107173	-0.085580	0.530929	-0.002306	79.536964	4.006159	88.731102	-0.719940	0.000000	0.115720	0.000000	0.000000	0.000000	0.006253	-0.007584	0.002407	0.000000	0.000000	2.000000	56.000000	0.000000
3709.110506	-0.085580	0.530929	-0.002306	79.536964	4.006159	88.731102	-0.719940	0.000000	0.115720	0.000000	0.000000	0.000000	0.006253	-0.007584	0.002407	0.000000	0.000000	2.000000	56.000000	0.000000
3709.113840	-0.085564	0.530895	-0.002276	79.536964	4.006159	88.731102	-0.720982	0.000000	0.115319	0.000000	0.000000	0.000000	0.004970	-0.010366	0.009244	0.000000	0.000000	2.000000	56.000000	0.000000
3709.117173	-0.085564	0.530895	-0.002276	79.536964	4.006159	88.731102	-0.720982	0.000000	0.115319	0.000000	0.000000	0.000000	0.004970	-0.010366	0.009244	0.000000	0.000000	2.000000	56.000000	0.000000
3709.120506	-0.085564	0.530895	-0.002276	79.536964	4.006159	88.731102	-0.720982	0.000000	0.115319	0.000000	0.000000	0.000000	0.004970	-0.010366	0.009244	0.000000	0.000000	2.000000	56.000000	0.000000
3709.123840	-0.085564	0.530895	-0.002276	79.539993	4.010448	88.735443	-0.721811	0.000000	0.113778	0.000000	0.000000	0.000000	0.004970	-0.010366	0.009244	0.000000	0.000000	2.000000	56.000000	0.000000
3709.127173	-0.085560	0.530879	-0.002294	79.539993	4.010448	88.735443	-0.721811	0.000000	0.113778	0.000000	0.000000	0.000000	0.001061	-0.004810	-0.005651	0.000000	0.000000	2.000000	56.000000	0.000000
3709.130506	-0.085560	0.530879	-0.002294	79.539993	4.010448	88.735443	-0.721811	0.000000	0.113778	0.000000	0.000000	0.000000	0.001061	-0.004810	-0.005651	0.000000	0.000000	2.000000	56.000000	0.000000
3709.133840	-0.085560	0.530879	-0.002294	79.539993	4.010448	88.735443	-0.721988	0.000000	0.114720	0.000000	0.000000	0.000000	0.001061	-0.004810	-0.005651	0.000000	0.000000	2.000000	56.000000	0.000000
3709.137173	-0.085560	0.530879	-0.002294	79.539993	4.010448	88.735443	-0.721988	0.000000	0.114720	0.000000	0.000000	0.000000	0.001061	-0.004810	-0.005651	0.000000	0.000000	2.000000	56.000000	0.000000
3709.140506	-0.085561	0.530853	-0.002290	79.539993	4.010448	88.735443	-0.721988	0.000000	0.114720	0.000000	0.000000	0.000000	-0.000223	-0.007581	0.001187	0.000000	0.000000	2.000000	56.000000	0.000000
3709.143840	-0.085561	0.530853	-0.002290	79.543037	4.014757	88.739838	-0.721988	0.000000	0.114720	0.000000	0.000000	0.000000	-0.000223	-0.007581	0.001187	0.000000	0.000000	2.000000	56.000000	0.000000
3709.147173	-0.085561	0.530853	-0.002290	79.543037	4.014757	88.739838	-0.721988	0.000000	0.114720	0.000000	0.000000	0.000000	-0.000223	-0.007581	0.001187	0.000000	0.000000	2.000000	56.000000	0.000000
3709.150506	-0.085561	0.530853	-0.002290	79.543037	4.014757	88.739838	-0.721988	0.000000	0.114720	0.000000	0.000000	0.000000	-0.000223	-0.007581	0.001187	0.000000	0.000000	2.000000	56.000000	0.000000
3709.153840	-0.085570	0.530810	-0.002241	79.546074	4.019053	88.744225	-0.721950	0.000000	0.114522	0.000000	0.000000	0.000000	-0.002794	-0.013146	0.014861	0.000000	0.000000	2.000000	56.000000	0.000000
3709.157173	-0.085570	0.530810	-0.002241	79.546074	4.019053	88.744225	-0.721950	0.000000	0.114522	0.000000	0.000000	0.000000	-0.002794	-0.013146	0.014861	0.000000	0.000000	2.000000	56.000000	0.000000
3709.160506	-0.085570	0.530810	-0.002241	79.546074	4.019053	88.744225	-0.721950	0.000000	0.114522	0.000000	0.000000	0.000000	-0.002794	-0.013146	0.014861	0.000000	0.000000	2.000000	56.000000	0.000000
3709.163840	-0.085570	0.530810	-0.002241	79.549080	4.023356	88.748589	-0.721485	0.000000	0.112045	0.000000	0.000000	0.000000	-0.002794	-0.013146	0.014861	0.000000	0.000000	2.000000	56.000000	0.000000
3709.167173	-0.085568	0.530768	-0.002256	79.549080	4.023356	88.748589	-0.721485	0.000000	0.112045	0.000000	0.000000	0.000000	0.000840	-0.012400	-0.004467	0.000000	0.000000	2.000000	56.000000	0.000000
3709.170506	-0.085568	0.530768	-0.002256	79.549080	4.023356	88.748589	-0.721485	0.000000	0.112045	0.000000	0.000000	0.000000	0.000840	-0.012400	-0.004467	0.000000	0.000000	2.000000	56.000000	0.000000
3709.173840	-0.085568	0.530768	-0.002256	79.552094	4.027663	88.752937	-0.721625	0.000000	0.112790	0.000000	0.000000	0.000000	0.000840	-0.012400	-0.004467	0.000000	0.000000	2.000000	56.000000	0.000000
3709.177173	-0.085568	0.530768	-0.002256	79.552094	4.027663	88.752937	-0.721625	0.000000	0.112790	0.000000	0.000000	0.000000	0.000840	-0.012400	-0.004467	0.000000	0.000000	2.000000	56.000000	0.000000
3709.180506	-0.085577	0.530724	-0.002206	79.552094	4.027663	88.752937	-0.721625	0.000000	0.112790	0.000000	0.000000	0.000000	-0.002795	-0.013155	0.014859	0.000000	0.000000	2.000000	56.000000	0.000000
3709.183840	-0.085577	0.530724	-0.002206	79.552940	4.025067	88.753242	-0.721625	0.000000	0.112790	0.000000	0.000000	0.000000	-0.002795	-0.013155	0.014859	0.000000	0.000000	2.000000	56.000000	0.000000
3709.187173	-0.085577	0.530724	-0.002206	79.552940	4.025067	88.753242	-0.721625	0.000000	0.112790	0.000000	0.000000	0.000000	-0.002795	-0.013155	0.014859	0.000000	0.000000	2.000000	56.000000	0.000000
3709.190506	-0.085577	0.530724	-0.002206	79.552940	4.025067	88.753242	-0.721625	0.000000	0.112790	0.000000	0.000000	0.000000	-0.002795	-0.013155	0.014859	0.000000	0.000000	2.000000	56.000000	0.000000
3709.193840	-0.085612	0.530671	-0.002138	79.555992	4.029377	88.757614	-0.721159	0.000000	0.110313	0.000000	0.000000	0.000000	-0.010562	-0.015942	0.020474	0.000000	0.000000	2.000000	56.000000	0.000000
3709.197173	-0.085612	0.530671	-0.002138	79.555992	4.029377	88.757614	-0.721159	0.000000	0.110313	0.000000	0.000000	0.000000	-0.010562	-0.015942	0.020474	0.000000	0.000000	2.000000	56.000000	0.000000
3709.200506	-0.085612	0.530671	-0.002138	79.555992	4.029377	88.757614	-0.721159	0.000000	0.110313	0.000000	0.000000	0.000000	-0.010562	-0.015942	0.020474	0.000000	0.000000	2.000000	56.000000	0.000000
3709.203840	-0.085612	0.530671	-0.002138	79.555992	4.029377	88.757614	-0.719399	0.000000	0.106901	0.000000	0.000000	0.000000	-0.010562	-0.015942	0.020474	0.000000	0.000000	2.000000	56.000000	0.000000
3709.207173	-0.085629	0.530634	-0.002047	79.555992	4.029377	88.757614	-0.719399	0.000000	0.106901	0.000000	0.000000	0.000000	-0.005146	-0.011143	0.027343	0.000000	0.000000	2.000000	56.000000	0.000000
3709.210506	-0.085629	0.530634	-0.002047	79.555992	4.029377	88.757614	-0.719399	0.000000	0.106901	0.000000	0.000000	0.000000	-0.005146	-0.011143	0.027343	0.000000	0.000000	2.000000	56.000000	0.000000
3709.213840	-0.085629	0.530634	-0.002047	79.559006	4.036391	88.761963	-0.718541	0.000000	0.102344	0.000000	0.000000	0.000000	-0.005146	-0.011143	0.027343	0.000000	0.000000	2.000000	56.000000	0.000000
3709.217173	-0.085629	0.530634	-0.002047	79.559006	4.036391	88.761963	-0.718541	0.000000	0.102344	0.000000	0.000000	0.000000	-0.005146	-0.011143	0.027343	0.000000	0.000000	2.000000	56.000000	0.000000
3709.220506	-0.085621	0.530581	-0.001971	79.559006	4.036391	88.761963	-0.718541	0.000000	0.102344	0.000000	0.000000	0.000000	0.002403	-0.015970	0.022907	0.000000	0.000000	2.000000	56.000000	0.000000
3709.223840	-0.085621	0.530581	-0.001971	79.565056	4.045006	88.770729	-0.718541	0.000000	0.102344	0.000000	0.000000	0.000000	0.002403	-0.015970	0.022907	0.000000	0.000000	2.000000	56.000000	0.000000
3709.227173	-0.085621	0.530581	-0.001971	79.565056	4.045006	88.770729	-0.718541	0.000000	0.102344	0.000000	0.000000	0.000000	0.002403	-0.015970	0.022907	0.000000	0.000000	2.000000	56.000000	0.000000
3709.230506	-0.085621	0.530581	-0.001971	79.565056	4.045006	88.770729	-0.718541	0.000000	0.102344	0.000000	0.000000	0.000000	0.002403	-0.015970	0.022907	0.000000	0.000000	2.000000	56.000000	0.000000
3709.233840	-0.085642	0.530417	-0.001860	79.574135	4.057966	88.783913	-0.718942	0.000000	0.098526	0.000000	0.000000	0.000000	-0.006251	-0.049129	0.033240	0.000000	0.000000	2.000000	56.000000	0.000000
3709.237173	-0.085642	0.530417	-0.001860	79.574135	4.057966	88.783913	-0.718942	0.000000	0.098526	0.000000	0.000000	0.000000	-0.006251	-0.049129	0.033240	0.000000	0.000000	2.000000	56.000000	0.000000
3709.240506	-0.085642	0.530417	-0.001860	79.574135	4.057966	88.783913	-0.718942	0.000000	0.098526	0.000000	0.000000	0.000000	-0.006251	-0.049129	0.033240	0.000000	0.000000	2.000000	56.000000	0.000000
3709.243840	-0.085642	0.530417	-0.001860	79.583237	4.070920	88.797089	-0.717900	0.000000	0.092986	0.000000	0.000000	0.000000	-0.006251	-0.049129	0.033240	0.000000	0.000000	2.000000	56.000000	0.000000
3709.247173	-0.085649	0.530307	-0.001821	79.583237	4.070920	88.797089	-0.717900	0.000000	0.092986	0.000000	0.000000	0.000000	-0.002173	-0.033152	0.011547	0.000000	0.000000	2.000000	56.000000	0.000000
3709.250506	-0.085649	0.530307	-0.001821	79.583237	4.070920	88.797089	-0.717900	0.000000	0.092986	0.000000	0.000000	0.000000	-0.002173	-0.033152	0.011547	0.000000	0.000000	2.000000	56.000000	0.000000
3709.253840	-0.085649	0.530307	-0.001821	79.598373	4.092603	88.819153	-0.717538	0.000000	0.091061	0.000000	0.000000	0.000000	-0.002173	-0.033152	0.011547	0.000000	0.000000	2.000000	56.000000	0.000000
3709.257173	-0.085649	0.530307	-0.001821	79.598373	4.092603	88.819153	-0.717538	0.000000	0.091061	0.000000	0.000000	0.000000	-0.002173	-0.033152	0.011547	0.000000	0.000000	2.000000	56.000000	0.000000
3709.260506	-0.085657	0.530171	-0.001779	79.598373	4.092603	88.819153	-0.717538	0.000000	0.091061	0.000000	0.000000	0.000000	-0.002392	-0.040777	0.012715	0.000000	0.000000	2.000000	56.000000	0.000000
3709.263840	-0.085657	0.530171	-0.001779	79.610924	4.116143	88.845016	-0.717538	0.000000	0.091061	0.000000	0.000000	0.000000	-0.002392	-0.040777	0.012715	0.000000	0.000000	2.000000	56.000000	0.000000
3709.267173	-0.085665	0.530035	-0.001737	79.610924	4.116143	88.845016	-0.717538	0.000000	0.091061	0.000000	0.000000	0.000000	-0.002390	-0.040767	0.012703	0.000000	0.000000	2.000000	56.000000	0.000000
3709.270506	-0.085665	0.530035	-0.001737	79.610924	4.116143	88.845016	-0.717538	0.000000	0.091061	0.000000	0.000000	0.000000	-0.002390	-0.040767	0.012703	0.000000	0.000000	2.000000	56.000000	0.000000
3709.273840	-0.085665	0.530035	-0.001737	79.622520	4.129661	88.859161	-0.716741	0.000000	0.086825	0.000000	0.000000	0.000000	-0.002390	-0.040767	0.012703	0.000000	0.000000	2.000000	56.000000	0.000000
3709.277173	-0.085665	0.530035	-0.001737	79.622520	4.129661	88.859161	-0.716741	0.000000	0.086825	0.000000	0.000000	0.000000	-0.002390	-0.040767	0.012703	0.000000	0.000000	2.000000	56.000000	0.000000
3709.280506	-0.085673	0.529899	-0.001694	79.622520	4.129661	88.859161	-0.716741	0.000000	0.086825	0.000000	0.000000	0.000000	-0.002388	-0.040793	0.012691	0.000000	0.000000	2.000000	56.000000	0.000000
3709.283840	-0.085673	0.529899	-0.001694	79.617973	4.116229	88.844009	-0.716741	0.000000	0.086825	0.000000	0.000000	0.000000	-0.002388	-0.040793	0.012691	0.000000	0.000000	2.000000	56.000000	0.000000
3709.287173	-0.085673	0.529899	-0.001694	79.617973	4.116229	88.844009	-0.716741	0.000000	0.086825	0.000000	0.000000	0.000000	-0.002388	-0.040793	0.012691	0.000000	0.000000	2.000000	56.000000	0.000000
3709.290506	-0.085673	0.529899	-0.001694	79.617973	4.116229	88.844009	-0.716741	0.000000	0.086825	0.000000	0.000000	0.000000	-0.002388	-0.040793	0.012691	0.000000	0.000000	2.000000	56.000000	0.000000
3709.293840	-0.085664	0.529611	-0.001625	79.598091	4.070670	88.799934	-0.716343	0.000000	0.084710	0.000000	0.000000	0.000000	0.002785	-0.086376	0.020904	0.000000	0.000000	2.000000	56.000000	0.000000
3709.297173	-0.085664	0.529611	-0.001625	79.598091	4.070670	88.799934	-0.716343	0.000000	0.084710	0.000000	0.000000	0.000000	0.002785	-0.086376	0.020904	0.000000	0.000000	2.000000	56.000000	0.000000
3709.300506	-0.085664	0.529611	-0.001625	79.598091	4.070670	88.799934	-0.716343	0.000000	0.084710	0.000000	0.000000	0.000000	0.002785	-0.086376	0.020904	0.000000	0.000000	2.000000	56.000000	0.000000
3709.303840	-0.085664	0.529611	-0.001625	79.565079	4.000264	88.731392	-0.716808	0.000000	0.081226	0.000000	0.000000	0.000000	0.002785	-0.086376	0.020904	0.000000	0.000000	2.000000	56.000000	0.000000
3709.307173	-0.085672	0.529475	-0.001582	79.565079	4.000264	88.731392	-0.716808	0.000000	0.081226	0.000000	0.000000	0.000000	-0.002378	-0.040787	0.012654	0.000000	0.000000	2.000000	56.000000	0.000000
3709.310506	-0.085672	0.529475	-0.001582	79.565079	4.000264	88.731392	-0.716808	0.000000	0.081226	0.000000	0.000000	0.000000	-0.002378	-0.040787	0.012654	0.000000	0.000000	2.000000	56.000000	0.000000
3709.313840	-0.085672	0.529475	-0.001582	79.515823	3.903921	88.634529	-0.716411	0.000000	0.079117	0.000000	0.000000	0.000000	-0.002378	-0.040787	0.012654	0.000000	0.000000	2.000000	56.000000	0.000000
3709.317173	-0.085672	0.529475	-0.001582	79.515823	3.903921	88.634529	-0.716411	0.000000	0.079117	0.000000	0.000000	0.000000	-0.002378	-0.040787	0.012654	0.000000	0.000000	2.000000	56.000000	0.000000
3709.320506	-0.085657	0.529364	-0.001540	79.515823	3.903921	88.634529	-0.716411	0.000000	0.079117	0.000000	0.000000	0.000000	0.004330	-0.033197	0.012700	0.000000	0.000000	2.000000	56.000000	0.000000
3709.323840	-0.085657	0.529364	-0.001540	79.453438	3.783985	88.514511	-0.716411	0.000000	0.079117	0.000000	0.000000	0.000000	0.004330	-0.033197	0.012700	0.000000	0.000000	2.000000	56.000000	0.000000
3709.327173	-0.085657	0.529364	-0.001540	79.453438	3.783985	88.514511	-0.716411	0.000000	0.079117	0.000000	0.000000	0.000000	0.004330	-0.033197	0.012700	0.000000	0.000000	2.000000	56.000000	0.000000
3709.330506	-0.085657	0.529364	-0.001540	79.453438	3.783985	88.514511	-0.716411	0.000000	0.079117	0.000000	0.000000	0.000000	0.004330	-0.033197	0.012700	0.000000	0.000000	2.000000	56.000000	0.000000
3709.333840	-0.085661	0.529165	-0.001399	79.387962	3.658650	88.391724	-0.717133	0.000000	0.077000	0.000000	0.000000	0.000000	-0.001235	-0.059647	0.042314	0.000000	0.000000	2.000000	56.000000	0.000000
3709.337173	-0.085661	0.529165	-0.001399	79.387962	3.658650	88.391724	-0.717133	0.000000	0.077000	0.000000	0.000000	0.000000	-0.001235	-0.059647	0.042314	0.000000	0.000000	2.000000	56.000000	0.000000
3709.340506	-0.085661	0.529165	-0.001399	79.387962	3.658650	88.391724	-0.717133	0.000000	0.077000	0.000000	0.000000	0.000000	-0.001235	-0.059647	0.042314	0.000000	0.000000	2.000000	56.000000	0.000000
3709.343840	-0.085661	0.529165	-0.001399	79.318062	3.526840	88.262619	-0.716927	0.000000	0.069948	0.000000	0.000000	0.000000	-0.001235	-0.059647	0.042314	0.000000	0.000000	2.000000	56.000000	0.000000
3709.347173	-0.085690	0.529080	-0.001369	79.318062	3.526840	88.262619	-0.716927	0.000000	0.069948	0.000000	0.000000	0.000000	-0.008427	-0.025629	0.009080	0.000000	0.000000	2.000000	56.000000	0.000000
3709.350506	-0.085690	0.529080	-0.001369	79.318062	3.526840	88.262619	-0.716927	0.000000	0.069948	0.000000	0.000000	0.000000	-0.008427	-0.025629	0.009080	0.000000	0.000000	2.000000	56.000000	0.000000
3709.353840	-0.085690	0.529080	-0.001369	79.258232	3.413601	88.154320	-0.715522	0.000000	0.068435	0.000000	0.000000	0.000000	-0.008427	-0.025629	0.009080	0.000000	0.000000	2.000000	56.000000	0.000000
3709.357173	-0.085690	0.529080	-0.001369	79.258232	3.413601	88.154320	-0.715522	0.000000	0.068435	0.000000	0.000000	0.000000	-0.008427	-0.025629	0.009080	0.000000	0.000000	2.000000	56.000000	0.000000
3709.360506	-0.085704	0.529001	-0.001293	79.258232	3.413601	88.154320	-0.715522	0.000000	0.068435	0.000000	0.000000	0.000000	-0.004282	-0.023644	0.022787	0.000000	0.000000	2.000000	56.000000	0.000000
3709.363840	-0.085704	0.529001	-0.001293	79.229942	3.358891	88.100975	-0.715522	0.000000	0.068435	0.000000	0.000000	0.000000	-0.004282	-0.023644	0.022787	0.000000	0.000000	2.000000	56.000000	0.000000
3709.367173	-0.085704	0.529001	-0.001293	79.229942	3.358891	88.100975	-0.715522	0.000000	0.068435	0.000000	0.000000	0.000000	-0.004282	-0.023644	0.022787	0.000000	0.000000	2.000000	56.000000	0.000000
3709.370506	-0.085704	0.529001	-0.001293	79.229942	3.358891	88.100975	-0.715522	0.000000	0.068435	0.000000	0.000000	0.000000	-0.004282	-0.023644	0.022787	0.000000	0.000000	2.000000	56.000000	0.000000
3709.373840	-0.085725	0.528811	-0.001179	79.232460	3.359128	88.101646	-0.714809	0.000000	0.064637	0.000000	0.000000	0.000000	-0.006434	-0.056914	0.034222	0.000000	0.000000	2.000000	56.000000	0.000000
3709.377173	-0.085725	0.528811	-0.001179	79.232460	3.359128	88.101646	-0.714809	0.000000	0.064637	0.000000	0.000000	0.000000	-0.006434	-0.056914	0.034222	0.000000	0.000000	2.000000	56.000000	0.000000
3709.380506	-0.085725	0.528811	-0.001179	79.232460	3.359128	88.101646	-0.714809	0.000000	0.064637	0.000000	0.000000	0.000000	-0.006434	-0.056914	0.034222	0.000000	0.000000	2.000000	56.000000	0.000000
3709.383840	-0.085725	0.528811	-0.001179	79.241608	3.371068	88.113815	-0.713736	0.000000	0.058933	0.000000	0.000000	0.000000	-0.006434	-0.056914	0.034222	0.000000	0.000000	2.000000	56.000000	0.000000
3709.387173	-0.085732	0.528726	-0.001144	79.241608	3.371068	88.113815	-0.713736	0.000000	0.058933	0.000000	0.000000	0.000000	-0.001933	-0.025632	0.010280	0.000000	0.000000	2.000000	56.000000	0.000000
3709.390506	-0.085732	0.528726	-0.001144	79.241608	3.371068	88.113815	-0.713736	0.000000	0.058933	0.000000	0.000000	0.000000	-0.001933	-0.025632	0.010280	0.000000	0.000000	2.000000	56.000000	0.000000
3709.393840	-0.085732	0.528726	-0.001144	79.250710	3.383058	88.126015	-0.713414	0.000000	0.057220	0.000000	0.000000	0.000000	-0.001933	-0.025632	0.010280	0.000000	0.000000	2.000000	56.000000	0.000000
3709.397173	-0.085732	0.528726	-0.001144	79.250710	3.383058	88.126015	-0.713414	0.000000	0.057220	0.000000	0.000000	0.000000	-0.001933	-0.025632	0.010280	0.000000	0.000000	2.000000	56.000000	0.000000
3709.400506	-0.085735	0.528625	-0.001129	79.250710	3.383058	88.126015	-0.713414	0.000000	0.057220	0.000000	0.000000	0.000000	-0.000864	-0.030441	0.004605	0.000000	0.000000	2.000000	56.000000	0.000000
3709.403840	-0.085735	0.528625	-0.001129	79.259811	3.395049	88.138199	-0.713414	0.000000	0.057220	0.000000	0.000000	0.000000	-0.000864	-0.030441	0.004605	0.000000	0.000000	2.000000	56.000000	0.000000
3709.407173	-0.085735	0.528625	-0.001129	79.259811	3.395049	88.138199	-0.713414	0.000000	0.057220	0.000000	0.000000	0.000000	-0.000864	-0.030441	0.004605	0.000000	0.000000	2.000000	56.000000	0.000000
3709.410506	-0.085735	0.528625	-0.001129	79.259811	3.395049	88.138199	-0.713414	0.000000	0.057220	0.000000	0.000000	0.000000	-0.000864	-0.030441	0.004605	0.000000	0.000000	2.000000	56.000000	0.000000
3709.413840	-0.085742	0.528488	-0.001087	79.268921	3.407086	88.150467	-0.713270	0.000000	0.056452	0.000000	0.000000	0.000000	-0.002364	-0.040857	0.012567	0.000000	0.000000	2.000000	56.000000	0.000000
3709.417173	-0.085742	0.528488	-0.001087	79.268921	3.407086	88.150467	-0.713270	0.000000	0.056452	0.000000	0.000000	0.000000	-0.002364	-0.040857	0.012567	0.000000	0.000000	2.000000	56.000000	0.000000
3709.420506	-0.085742	0.528488	-0.001087	79.268921	3.407086	88.150467	-0.713270	0.000000	0.056452	0.000000	0.000000	0.000000	-0.002364	-0.040857	0.012567	0.000000	0.000000	2.000000	56.000000	0.000000
3709.423840	-0.085742	0.528488	-0.001087	79.274994	3.415135	88.158646	-0.712876	0.000000	0.054358	0.000000	0.000000	0.000000	-0.002364	-0.040857	0.012567	0.000000	0.000000	2.000000	56.000000	0.000000
3709.427173	-0.085748	0.528428	-0.001057	79.274994	3.415135	88.158646	-0.712876	0.000000	0.054358	0.000000	0.000000	0.000000	-0.001711	-0.018034	0.009115	0.000000	0.000000	2.000000	56.000000	0.000000
3709.430506	-0.085748	0.528428	-0.001057	79.274994	3.415135	88.158646	-0.712876	0.000000	0.054358	0.000000	0.000000	0.000000	-0.001711	-0.018034	0.009115	0.000000	0.000000	2.000000	56.000000	0.000000
3709.433840	-0.085748	0.528428	-0.001057	79.281067	3.423157	88.166832	-0.712591	0.000000	0.052838	0.000000	0.000000	0.000000	-0.001711	-0.018034	0.009115	0.000000	0.000000	2.000000	56.000000	0.000000
3709.437173	-0.085748	0.528428	-0.001057	79.281067	3.423157	88.166832	-0.712591	0.000000	0.052838	0.000000	0.000000	0.000000	-0.001711	-0.018034	0.009115	0.000000	0.000000	2.000000	56.000000	0.000000
3709.440506	-0.085750	0.528378	-0.001049	79.281067	3.423157	88.166832	-0.712591	0.000000	0.052838	0.000000	0.000000	0.000000	-0.000434	-0.015208	0.002294	0.000000	0.000000	2.000000	56.000000	0.000000
3709.443840	-0.085750	0.528378	-0.001049	79.284096	3.427181	88.170929	-0.712591	0.000000	0.052838	0.000000	0.000000	0.000000	-0.000434	-0.015208	0.002294	0.000000	0.000000	2.000000	56.000000	0.000000
3709.447173	-0.085750	0.528378	-0.001049	79.284096	3.427181	88.170929	-0.712591	0.000000	0.052838	0.000000	0.000000	0.000000	-0.000434	-0.015208	0.002294	0.000000	0.000000	2.000000	56.000000	0.000000
3709.450506	-0.085750	0.528378	-0.001049	79.284096	3.427181	88.170929	-0.712591	0.000000	0.052838	0.000000	0.000000	0.000000	-0.000434	-0.015208	0.002294	0.000000	0.000000	2.000000	56.000000	0.000000
3709.453840	-0.085769	0.528311	-0.001064	79.290176	3.432490	88.179077	-0.712519	0.000000	0.052456	0.000000	0.000000	0.000000	-0.005859	-0.020004	-0.004603	0.000000	0.000000	2.000000	56.000000	0.000000
3709.457173	-0.085769	0.528311	-0.001064	79.290176	3.432490	88.179077	-0.712519	0.000000	0.052456	0.000000	0.000000	0.000000	-0.005859	-0.020004	-0.004603	0.000000	0.000000	2.000000	56.000000	0.000000
3709.460506	-0.085769	0.528311	-0.001064	79.290176	3.432490	88.179077	-0.712519	0.000000	0.052456	0.000000	0.000000	0.000000	-0.005859	-0.020004	-0.004603	0.000000	0.000000	2.000000	56.000000	0.000000
3709.463840	-0.085769	0.528311	-0.001064	79.296249	3.443296	88.187309	-0.711542	0.000000	0.053223	0.000000	0.000000	0.000000	-0.005859	-0.020004	-0.004603	0.000000	0.000000	2.000000	56.000000	0.000000
3709.467173	-0.085745	0.528270	-0.001075	79.296249	3.443296	88.187309	-0.711542	0.000000	0.053223	0.000000	0.000000	0.000000	0.007346	-0.012372	-0.003308	0.000000	0.000000	2.000000	56.000000	0.000000
3709.470506	-0.085745	0.528270	-0.001075	79.296249	3.443296	88.187309	-0.711542	0.000000	0.053223	0.000000	0.000000	0.000000	0.007346	-0.012372	-0.003308	0.000000	0.000000	2.000000	56.000000	0.000000
3709.473840	-0.085745	0.528270	-0.001075	79.305351	3.455379	88.199608	-0.712767	0.000000	0.053774	0.000000	0.000000	0.000000	0.007346	-0.012372	-0.003308	0.000000	0.000000	2.000000	56.000000	0.000000
3709.477173	-0.085745	0.528270	-0.001075	79.305351	3.455379	88.199608	-0.712767	0.000000	0.053774	0.000000	0.000000	0.000000	0.007346	-0.012372	-0.003308	0.000000	0.000000	2.000000	56.000000	0.000000
3709.480506	-0.085730	0.528231	-0.001155	79.305351	3.455379	88.199608	-0.712767	0.000000	0.053774	0.000000	0.000000	0.000000	0.004481	-0.011498	-0.023843	0.000000	0.000000	2.000000	56.000000	0.000000
3709.483840	-0.085730	0.528231	-0.001155	79.314484	3.470232	88.211967	-0.712767	0.000000	0.053774	0.000000	0.000000	0.000000	0.004481	-0.011498	-0.023843	0.000000	0.000000	2.000000	56.000000	0.000000
3709.487173	-0.085730	0.528231	-0.001155	79.314484	3.470232	88.211967	-0.712767	0.000000	0.053774	0.000000	0.000000	0.000000	0.004481	-0.011498	-0.023843	0.000000	0.000000	2.000000	56.000000	0.000000
3709.490506	-0.085730	0.528231	-0.001155	79.314484	3.470232	88.211967	-0.712767	0.000000	0.053774	0.000000	0.000000	0.000000	0.004481	-0.011498	-0.023843	0.000000	0.000000	2.000000	56.000000	0.000000
3709.493840	-0.085682	0.528145	-0.001287	79.316986	3.470469	88.212624	-0.713514	0.000000	0.057748	0.000000	0.000000	0.000000	0.014176	-0.025818	-0.039653	0.000000	0.000000	2.000000	56.000000	0.000000
3709.497173	-0.085682	0.528145	-0.001287	79.316986	3.470469	88.212624	-0.713514	0.000000	0.057748	0.000000	0.000000	0.000000	0.014176	-0.025818	-0.039653	0.000000	0.000000	2.000000	56.000000	0.000000
3709.500506	-0.085682	0.528145	-0.001287	79.316986	3.470469	88.212624	-0.713514	0.000000	0.057748	0.000000	0.000000	0.000000	0.014176	-0.025818	-0.039653	0.000000	0.000000	2.000000	56.000000	0.000000
3709.503840	-0.085682	0.528145	-0.001287	79.308517	3.450903	88.193840	-0.715876	0.000000	0.064357	0.000000	0.000000	0.000000	0.014176	-0.025818	-0.039653	0.000000	0.000000	2.000000	56.000000	0.000000
3709.507173	-0.085668	0.528107	-0.001367	79.308517	3.450903	88.193840	-0.715876	0.000000	0.064357	0.000000	0.000000	0.000000	0.004482	-0.011496	-0.023850	0.000000	0.000000	2.000000	56.000000	0.000000
3709.510506	-0.085668	0.528107	-0.001367	79.308517	3.450903	88.193840	-0.715876	0.000000	0.064357	0.000000	0.000000	0.000000	0.004482	-0.011496	-0.023850	0.000000	0.000000	2.000000	56.000000	0.000000
3709.513840	-0.085668	0.528107	-0.001367	79.278236	3.404214	88.147423	-0.716623	0.000000	0.068332	0.000000	0.000000	0.000000	0.004482	-0.011496	-0.023850	0.000000	0.000000	2.000000	56.000000	0.000000
3709.517173	-0.085668	0.528107	-0.001367	79.278236	3.404214	88.147423	-0.716623	0.000000	0.068332	0.000000	0.000000	0.000000	0.004482	-0.011496	-0.023850	0.000000	0.000000	2.000000	56.000000	0.000000
3709.520506	-0.085642	0.528091	-0.001381	79.278236	3.404214	88.147423	-0.716623	0.000000	0.068332	0.000000	0.000000	0.000000	0.007558	-0.004759	-0.004458	0.000000	0.000000	2.000000	56.000000	0.000000
3709.523840	-0.085642	0.528091	-0.001381	79.239525	3.333680	88.078285	-0.716623	0.000000	0.068332	0.000000	0.000000	0.000000	0.007558	-0.004759	-0.004458	0.000000	0.000000	2.000000	56.000000	0.000000
3709.527173	-0.085635	0.528059	-0.001419	79.239525	3.333680	88.078285	-0.716623	0.000000	0.068332	0.000000	0.000000	0.000000	0.002137	-0.009561	-0.011356	0.000000	0.000000	2.000000	56.000000	0.000000
3709.530506	-0.085635	0.528059	-0.001419	79.239525	3.333680	88.078285	-0.716623	0.000000	0.068332	0.000000	0.000000	0.000000	0.002137	-0.009561	-0.011356	0.000000	0.000000	2.000000	56.000000	0.000000
3709.533840	-0.085635	0.528059	-0.001419	79.210411	3.279210	88.025032	-0.718239	0.000000	0.070968	0.000000	0.000000	0.000000	0.002137	-0.009561	-0.011356	0.000000	0.000000	2.000000	56.000000	0.000000
3709.537173	-0.085635	0.528059	-0.001419	79.210411	3.279210	88.025032	-0.718239	0.000000	0.070968	0.000000	0.000000	0.000000	0.002137	-0.009561	-0.011356	0.000000	0.000000	2.000000	56.000000	0.000000
3709.540506	-0.085636	0.528034	-0.001416	79.210411	3.279210	88.025032	-0.718239	0.000000	0.070968	0.000000	0.000000	0.000000	-0.000215	-0.007593	0.001141	0.000000	0.000000	2.000000	56.000000	0.000000
3709.543840	-0.085636	0.528034	-0.001416	79.193634	3.250937	87.994720	-0.718239	0.000000	0.070968	0.000000	0.000000	0.000000	-0.000215	-0.007593	0.001141	0.000000	0.000000	2.000000	56.000000	0.000000
3709.547173	-0.085636	0.528034	-0.001416	79.193634	3.250937	87.994720	-0.718239	0.000000	0.070968	0.000000	0.000000	0.000000	-0.000215	-0.007593	0.001141	0.000000	0.000000	2.000000	56.000000	0.000000
3709.550506	-0.085636	0.528034	-0.001416	79.193634	3.250937	87.994720	-0.718239	0.000000	0.070968	0.000000	0.000000	0.000000	-0.000215	-0.007593	0.001141	0.000000	0.000000	2.000000	56.000000	0.000000
3709.553840	-0.085608	0.527977	-0.001446	79.190102	3.243241	87.987328	-0.718203	0.000000	0.070777	0.000000	0.000000	0.000000	0.008408	-0.017132	-0.008998	0.000000	0.000000	2.000000	56.000000	0.000000
3709.557173	-0.085608	0.527977	-0.001446	79.190102	3.243241	87.987328	-0.718203	0.000000	0.070777	0.000000	0.000000	0.000000	0.008408	-0.017132	-0.008998	0.000000	0.000000	2.000000	56.000000	0.000000
3709.560506	-0.085608	0.527977	-0.001446	79.190102	3.243241	87.987328	-0.718203	0.000000	0.070777	0.000000	0.000000	0.000000	0.008408	-0.017132	-0.008998	0.000000	0.000000	2.000000	56.000000	0.000000
3709.563840	-0.085608	0.527977	-0.001446	79.196190	3.251122	87.995338	-0.719605	0.000000	0.072277	0.000000	0.000000	0.000000	0.008408	-0.017132	-0.008998	0.000000	0.000000	2.000000	56.000000	0.000000
3709.567173	-0.085613	0.527942	-0.001419	79.196190	3.251122	87.995338	-0.719605	0.000000	0.072277	0.000000	0.000000	0.000000	-0.001495	-0.010439	0.007959	0.000000	0.000000	2.000000	56.000000	0.000000
3709.570506	-0.085613	0.527942	-0.001419	79.196190	3.251122	87.995338	-0.719605	0.000000	0.072277	0.000000	0.000000	0.000000	-0.001495	-0.010439	0.007959	0.000000	0.000000	2.000000	56.000000	0.000000
3709.573840	-0.085613	0.527942	-0.001419	79.202255	3.259002	88.003357	-0.719355	0.000000	0.070951	0.000000	0.000000	0.000000	-0.001495	-0.010439	0.007959	0.000000	0.000000	2.000000	56.000000	0.000000
3709.577173	-0.085613	0.527942	-0.001419	79.202255	3.259002	88.003357	-0.719355	0.000000	0.070951	0.000000	0.000000	0.000000	-0.001495	-0.010439	0.007959	0.000000	0.000000	2.000000	56.000000	0.000000
3709.580506	-0.085606	0.527910	-0.001457	79.202255	3.259002	88.003357	-0.719355	0.000000	0.070951	0.000000	0.000000	0.000000	0.002133	-0.009536	-0.011359	0.000000	0.000000	2.000000	56.000000	0.000000
3709.583840	-0.085606	0.527910	-0.001457	79.203934	3.259120	88.003761	-0.719355	0.000000	0.070951	0.000000	0.000000	0.000000	0.002133	-0.009536	-0.011359	0.000000	0.000000	2.000000	56.000000	0.000000
3709.587173	-0.085606	0.527910	-0.001457	79.203934	3.259120	88.003761	-0.719355	0.000000	0.070951	0.000000	0.000000	0.000000	0.002133	-0.009536	-0.011359	0.000000	0.000000	2.000000	56.000000	0.000000
3709.590506	-0.085606	0.527910	-0.001457	79.203934	3.259120	88.003761	-0.719355	0.000000	0.070951	0.000000	0.000000	0.000000	0.002133	-0.009536	-0.011359	0.000000	0.000000	2.000000	56.000000	0.000000
3709.593840	-0.085601	0.527802	-0.001483	79.203056	3.261087	88.007996	-0.719711	0.000000	0.072844	0.000000	0.000000	0.000000	0.001496	-0.032341	-0.007947	0.000000	0.000000	2.000000	56.000000	0.000000
3709.597173	-0.085601	0.527802	-0.001483	79.203056	3.261087	88.007996	-0.719711	0.000000	0.072844	0.000000	0.000000	0.000000	0.001496	-0.032341	-0.007947	0.000000	0.000000	2.000000	56.000000	0.000000
3709.600506	-0.085601	0.527802	-0.001483	79.203056	3.261087	88.007996	-0.719711	0.000000	0.072844	0.000000	0.000000	0.000000	0.001496	-0.032341	-0.007947	0.000000	0.000000	2.000000	56.000000	0.000000
3709.603840	-0.085601	0.527802	-0.001483	79.196793	3.248463	87.993355	-0.719960	0.000000	0.074168	0.000000	0.000000	0.000000	0.001496	-0.032341	-0.007947	0.000000	0.000000	2.000000	56.000000	0.000000
3709.607173	-0.085576	0.527761	-0.001494	79.196793	3.248463	87.993355	-0.719960	0.000000	0.074168	0.000000	0.000000	0.000000	0.007343	-0.012354	-0.003326	0.000000	0.000000	2.000000	56.000000	0.000000
3709.610506	-0.085576	0.527761	-0.001494	79.196793	3.248463	87.993355	-0.719960	0.000000	0.074168	0.000000	0.000000	0.000000	0.007343	-0.012354	-0.003326	0.000000	0.000000	2.000000	56.000000	0.000000
3709.613840	-0.085576	0.527761	-0.001494	79.179474	3.216530	87.959709	-0.721184	0.000000	0.074722	0.000000	0.000000	0.000000	0.007343	-0.012354	-0.003326	0.000000	0.000000	2.000000	56.000000	0.000000
3709.617173	-0.085576	0.527761	-0.001494	79.179474	3.216530	87.959709	-0.721184	0.000000	0.074722	0.000000	0.000000	0.000000	0.007343	-0.012354	-0.003326	0.000000	0.000000	2.000000	56.000000	0.000000
3709.620506	-0.085553	0.527695	-0.001502	79.179474	3.216530	87.959709	-0.721184	0.000000	0.074722	0.000000	0.000000	0.000000	0.007130	-0.019974	-0.002192	0.000000	0.000000	2.000000	56.000000	0.000000
3709.623840	-0.085553	0.527695	-0.001502	79.151207	3.165476	87.907349	-0.721184	0.000000	0.074722	0.000000	0.000000	0.000000	0.007130	-0.019974	-0.002192	0.000000	0.000000	2.000000	56.000000	0.000000
3709.627173	-0.085553	0.527695	-0.001502	79.151207	3.165476	87.907349	-0.721184	0.000000	0.074722	0.000000	0.000000	0.000000	0.007130	-0.019974	-0.002192	0.000000	0.000000	2.000000	56.000000	0.000000
3709.630506	-0.085553	0.527695	-0.001502	79.151207	3.165476	87.907349	-0.721184	0.000000	0.074722	0.000000	0.000000	0.000000	0.007130	-0.019974	-0.002192	0.000000	0.000000	2.000000	56.000000	0.000000
3709.633840	-0.085502	0.527520	-0.001532	79.114975	3.099418	87.840363	-0.722372	0.000000	0.075088	0.000000	0.000000	0.000000	0.015115	-0.052277	-0.008944	0.000000	0.000000	2.000000	56.000000	0.000000
3709.637173	-0.085502	0.527520	-0.001532	79.114975	3.099418	87.840363	-0.722372	0.000000	0.075088	0.000000	0.000000	0.000000	0.015115	-0.052277	-0.008944	0.000000	0.000000	2.000000	56.000000	0.000000
3709.640506	-0.085502	0.527520	-0.001532	79.114975	3.099418	87.840363	-0.722372	0.000000	0.075088	0.000000	0.000000	0.000000	0.015115	-0.052277	-0.008944	0.000000	0.000000	2.000000	56.000000	0.000000
3709.643840	-0.085502	0.527520	-0.001532	79.075119	3.023585	87.766602	-0.724891	0.000000	0.076578	0.000000	0.000000	0.000000	0.015115	-0.052277	-0.008944	0.000000	0.000000	2.000000	56.000000	0.000000
3709.647173	-0.085493	0.527422	-0.001581	79.075119	3.023585	87.766602	-0.724891	0.000000	0.076578	0.000000	0.000000	0.000000	0.002775	-0.029491	-0.014792	0.000000	0.000000	2.000000	56.000000	0.000000
3709.650506	-0.085493	0.527422	-0.001581	79.075119	3.023585	87.766602	-0.724891	0.000000	0.076578	0.000000	0.000000	0.000000	0.002775	-0.029491	-0.014792	0.000000	0.000000	2.000000	56.000000	0.000000
3709.653840	-0.085493	0.527422	-0.001581	79.047150	2.967159	87.712059	-0.725354	0.000000	0.079044	0.000000	0.000000	0.000000	0.002775	-0.029491	-0.014792	0.000000	0.000000	2.000000	56.000000	0.000000
3709.657173	-0.085493	0.527422	-0.001581	79.047150	2.967159	87.712059	-0.725354	0.000000	0.079044	0.000000	0.000000	0.000000	0.002775	-0.029491	-0.014792	0.000000	0.000000	2.000000	56.000000	0.000000
3709.660506	-0.085488	0.527314	-0.001607	79.047150	2.967159	87.712059	-0.725354	0.000000	0.079044	0.000000	0.000000	0.000000	0.001498	-0.032304	-0.007982	0.000000	0.000000	2.000000	56.000000	0.000000
3709.663840	-0.085488	0.527314	-0.001607	79.043358	2.952295	87.698303	-0.725354	0.000000	0.079044	0.000000	0.000000	0.000000	0.001498	-0.032304	-0.007982	0.000000	0.000000	2.000000	56.000000	0.000000
3709.667173	-0.085488	0.527314	-0.001607	79.043358	2.952295	87.698303	-0.725354	0.000000	0.079044	0.000000	0.000000	0.000000	0.001498	-0.032304	-0.007982	0.000000	0.000000	2.000000	56.000000	0.000000
3709.670506	-0.085488	0.527314	-0.001607	79.043358	2.952295	87.698303	-0.725354	0.000000	0.079044	0.000000	0.000000	0.000000	0.001498	-0.032304	-0.007982	0.000000	0.000000	2.000000	56.000000	0.000000
3709.673840	-0.085476	0.527032	-0.001672	79.055008	2.963792	87.710411	-0.725603	0.000000	0.080374	0.000000	0.000000	0.000000	0.003644	-0.084569	-0.019428	0.000000	0.000000	2.000000	56.000000	0.000000
3709.677173	-0.085476	0.527032	-0.001672	79.055008	2.963792	87.710411	-0.725603	0.000000	0.080374	0.000000	0.000000	0.000000	0.000001	-0.000008	0.000000	0.000000	0.000000	2.000000	56.000000	0.000000
3709.680506	-0.085476	0.527032	-0.001672	79.055008	2.963792	87.710411	-0.725603	0.000000	0.080374	0.000000	0.000000	0.000000	0.000001	-0.000008	0.000000	0.000000	0.000000	2.000000	56.000000	0.000000
3709.683840	-0.085476	0.527032	-0.001672	79.066650	2.975334	87.722588	-0.726211	0.000000	0.083612	0.000000	0.000000	0.000000	0.000001	-0.000008	0.000000	0.000000	0.000000	2.000000	56.000000	0.000000
3709.687173	-0.085476	0.527032	-0.001672	79.066650	2.975334	87.722588	-0.726211	0.000000	0.083612	0.000000	0.000000	0.000000	0.000001	-0.000008	0.000000	0.000000	0.000000	2.000000	56.000000	0.000000
3709.690506	-0.085471	0.526899	-0.001695	79.066650	2.975334	87.722588	-0.726211	0.000000	0.083612	0.000000	0.000000	0.000000	0.001294	-0.039906	-0.006887	0.000000	0.000000	2.000000	56.000000	0.000000
3709.693840	-0.085471	0.526899	-0.001695	79.077461	2.986835	87.734550	-0.726211	0.000000	0.083612	0.000000	0.000000	0.000000	0.001294	-0.039906	-0.006887	0.000000	0.000000	2.000000	56.000000	0.000000
3709.697173	-0.085471	0.526899	-0.001695	79.077461	2.986835	87.734550	-0.726211	0.000000	0.083612	0.000000	0.000000	0.000000	0.001294	-0.039906	-0.006887	0.000000	0.000000	2.000000	56.000000	0.000000
3709.700506	-0.085471	0.526899	-0.001695	79.077461	2.986835	87.734550	-0.726211	0.000000	0.083612	0.000000	0.000000	0.000000	0.001294	-0.039906	-0.006887	0.000000	0.000000	2.000000	56.000000	0.000000
3709.703840	-0.085482	0.526662	-0.001639	79.087410	2.998330	87.746429	-0.726426	0.000000	0.084760	0.000000	0.000000	0.000000	-0.003172	-0.071205	0.016902	0.000000	0.000000	2.000000	56.000000	0.000000
3709.707173	-0.085482	0.526662	-0.001639	79.087410	2.998330	87.746429	-0.726426	0.000000	0.084760	0.000000	0.000000	0.000000	-0.003172	-0.071205	0.016902	0.000000	0.000000	2.000000	56.000000	0.000000
3709.710506	-0.085482	0.526662	-0.001639	79.087410	2.998330	87.746429	-0.726426	0.000000	0.084760	0.000000	0.000000	0.000000	-0.003172	-0.071205	0.016902	0.000000	0.000000	2.000000	56.000000	0.000000
3709.713840	-0.085482	0.526662	-0.001639	79.102631	3.017464	87.765892	-0.725898	0.000000	0.081943	0.000000	0.000000	0.000000	-0.003172	-0.071205	0.016902	0.000000	0.000000	2.000000	56.000000	0.000000
3709.717173	-0.085489	0.526551	-0.001601	79.102631	3.017464	87.765892	-0.725898	0.000000	0.081943	0.000000	0.000000	0.000000	-0.002118	-0.033235	0.011285	0.000000	0.000000	2.000000	56.000000	0.000000
3709.720506	-0.085489	0.526551	-0.001601	79.102631	3.017464	87.765892	-0.725898	0.000000	0.081943	0.000000	0.000000	0.000000	-0.002118	-0.033235	0.011285	0.000000	0.000000	2.000000	56.000000	0.000000
3709.723840	-0.085489	0.526551	-0.001601	79.114761	3.032832	87.781540	-0.725545	0.000000	0.080062	0.000000	0.000000	0.000000	-0.002118	-0.033235	0.011285	0.000000	0.000000	2.000000	56.000000	0.000000
3709.727173	-0.085489	0.526551	-0.001601	79.114761	3.032832	87.781540	-0.725545	0.000000	0.080062	0.000000	0.000000	0.000000	-0.002118	-0.033235	0.011285	0.000000	0.000000	2.000000	56.000000	0.000000
3709.730506	-0.085518	0.526441	-0.001568	79.114761	3.032832	87.781540	-0.725545	0.000000	0.080062	0.000000	0.000000	0.000000	-0.008605	-0.033227	0.010059	0.000000	0.000000	2.000000	56.000000	0.000000
3709.733840	-0.085518	0.526441	-0.001568	79.126938	3.045516	87.797218	-0.725545	0.000000	0.080062	0.000000	0.000000	0.000000	-0.008605	-0.033227	0.010059	0.000000	0.000000	2.000000	56.000000	0.000000
3709.737173	-0.085518	0.526441	-0.001568	79.126938	3.045516	87.797218	-0.725545	0.000000	0.080062	0.000000	0.000000	0.000000	-0.008605	-0.033227	0.010059	0.000000	0.000000	2.000000	56.000000	0.000000
3709.740506	-0.085518	0.526441	-0.001568	79.126938	3.045516	87.797218	-0.725545	0.000000	0.080062	0.000000	0.000000	0.000000	-0.008605	-0.033227	0.010059	0.000000	0.000000	2.000000	56.000000	0.000000
3709.743840	-0.085519	0.526247	-0.001561	79.136086	3.057082	87.809006	-0.724111	0.000000	0.078386	0.000000	0.000000	0.000000	-0.000393	-0.057938	0.002099	0.000000	0.000000	2.000000	56.000000	0.000000
3709.747173	-0.085519	0.526247	-0.001561	79.136086	3.057082	87.809006	-0.724111	0.000000	0.078386	0.000000	0.000000	0.000000	-0.000393	-0.057938	0.002099	0.000000	0.000000	2.000000	56.000000	0.000000
3709.750506	-0.085519	0.526247	-0.001561	79.136086	3.057082	87.809006	-0.724111	0.000000	0.078386	0.000000	0.000000	0.000000	-0.000393	-0.057938	0.002099	0.000000	0.000000	2.000000	56.000000	0.000000
3709.753840	-0.085519	0.526247	-0.001561	79.148247	3.072542	87.824768	-0.724045	0.000000	0.078036	0.000000	0.000000	0.000000	-0.000393	-0.057938	0.002099	0.000000	0.000000	2.000000	56.000000	0.000000
3709.757173	-0.085521	0.526171	-0.001550	79.148247	3.072542	87.824768	-0.724045	0.000000	0.078036	0.000000	0.000000	0.000000	-0.000627	-0.022799	0.003335	0.000000	0.000000	2.000000	56.000000	0.000000
3709.760506	-0.085521	0.526171	-0.001550	79.148247	3.072542	87.824768	-0.724045	0.000000	0.078036	0.000000	0.000000	0.000000	-0.000627	-0.022799	0.003335	0.000000	0.000000	2.000000	56.000000	0.000000
3709.763840	-0.085521	0.526171	-0.001550	79.154343	3.077553	87.832626	-0.723941	0.000000	0.077480	0.000000	0.000000	0.000000	-0.000627	-0.022799	0.003335	0.000000	0.000000	2.000000	56.000000	0.000000
3709.767173	-0.085521	0.526171	-0.001550	79.154343	3.077553	87.832626	-0.723941	0.000000	0.077480	0.000000	0.000000	0.000000	-0.000627	-0.022799	0.003335	0.000000	0.000000	2.000000	56.000000	0.000000
3709.770506	-0.085541	0.526105	-0.001565	79.154343	3.077553	87.832626	-0.723941	0.000000	0.077480	0.000000	0.000000	0.000000	-0.005835	-0.019940	-0.004697	0.000000	0.000000	2.000000	56.000000	0.000000
3709.773840	-0.085541	0.526105	-0.001565	79.161247	3.085344	87.840691	-0.723941	0.000000	0.077480	0.000000	0.000000	0.000000	-0.005835	-0.019940	-0.004697	0.000000	0.000000	2.000000	56.000000	0.000000
3709.777173	-0.085541	0.526105	-0.001565	79.161247	3.085344	87.840691	-0.723941	0.000000	0.077480	0.000000	0.000000	0.000000	-0.005835	-0.019940	-0.004697	0.000000	0.000000	2.000000	56.000000	0.000000
3709.780506	-0.085541	0.526105	-0.001565	79.161247	3.085344	87.840691	-0.723941	0.000000	0.077480	0.000000	0.000000	0.000000	-0.005835	-0.019940	-0.004697	0.000000	0.000000	2.000000	56.000000	0.000000
3709.783840	-0.085565	0.526004	-0.001555	79.167328	3.090387	87.848602	-0.722968	0.000000	0.078263	0.000000	0.000000	0.000000	-0.007321	-0.030398	0.003218	0.000000	0.000000	2.000000	56.000000	0.000000
3709.787173	-0.085565	0.526004	-0.001555	79.167328	3.090387	87.848602	-0.722968	0.000000	0.078263	0.000000	0.000000	0.000000	-0.000001	0.000001	-0.000000	0.000000	0.000000	2.000000	56.000000	0.000000
3709.790506	-0.085565	0.526004	-0.001555	79.167328	3.090387	87.848602	-0.722968	0.000000	0.078263	0.000000	0.000000	0.000000	-0.000001	0.000001	-0.000000	0.000000	0.000000	2.000000	56.000000	0.000000
3709.793840	-0.085565	0.526004	-0.001555	79.165985	3.089321	87.845024	-0.721748	0.000000	0.077726	0.000000	0.000000	0.000000	-0.000001	0.000001	-0.000000	0.000000	0.000000	2.000000	56.000000	0.000000
3709.797173	-0.085565	0.526004	-0.001555	79.165985	3.089321	87.845024	-0.721748	0.000000	0.077726	0.000000	0.000000	0.000000	-0.000001	0.000001	-0.000000	0.000000	0.000000	2.000000	56.000000	0.000000
3709.800506	-0.085541	0.525962	-0.001566	79.165985	3.089321	87.845024	-0.721748	0.000000	0.077726	0.000000	0.000000	0.000000	0.007349	-0.012341	-0.003375	0.000000	0.000000	2.000000	56.000000	0.000000
3709.803840	-0.085541	0.525962	-0.001566	79.157997	3.076741	87.830132	-0.721748	0.000000	0.077726	0.000000	0.000000	0.000000	0.007349	-0.012341	-0.003375	0.000000	0.000000	2.000000	56.000000	0.000000
3709.807173	-0.085541	0.525962	-0.001566	79.157997	3.076741	87.830132	-0.721748	0.000000	0.077726	0.000000	0.000000	0.000000	0.007349	-0.012341	-0.003375	0.000000	0.000000	2.000000	56.000000	0.000000
3709.810506	-0.085541	0.525962	-0.001566	79.157997	3.076741	87.830132	-0.721748	0.000000	0.077726	0.000000	0.000000	0.000000	0.007349	-0.012341	-0.003375	0.000000	0.000000	2.000000	56.000000	0.000000
3709.813840	-0.085502	0.525928	-0.001531	79.143425	3.052728	87.804008	-0.722973	0.000000	0.078289	0.000000	0.000000	0.000000	0.011492	-0.010458	0.010352	0.000000	0.000000	2.000000	56.000000	0.000000
3709.817173	-0.085502	0.525928	-0.001531	79.143425	3.052728	87.804008	-0.722973	0.000000	0.078289	0.000000	0.000000	0.000000	0.011492	-0.010458	0.010352	0.000000	0.000000	2.000000	56.000000	0.000000
3709.820506	-0.085502	0.525928	-0.001531	79.143425	3.052728	87.804008	-0.722973	0.000000	0.078289	0.000000	0.000000	0.000000	0.011492	-0.010458	0.010352	0.000000	0.000000	2.000000	56.000000	0.000000
3709.823840	-0.085502	0.525928	-0.001531	79.119202	3.010824	87.762863	-0.724888	0.000000	0.076564	0.000000	0.000000	0.000000	0.011492	-0.010458	0.010352	0.000000	0.000000	2.000000	56.000000	0.000000
3709.827173	-0.085502	0.525928	-0.001531	79.119202	3.010824	87.762863	-0.724888	0.000000	0.076564	0.000000	0.000000	0.000000	0.000001	0.000003	0.000000	0.000000	0.000000	2.000000	56.000000	0.000000
3709.830506	-0.085502	0.525928	-0.001531	79.119202	3.010824	87.762863	-0.724888	0.000000	0.076564	0.000000	0.000000	0.000000	0.000001	0.000003	0.000000	0.000000	0.000000	2.000000	56.000000	0.000000
3709.833840	-0.085502	0.525928	-0.001531	79.097191	2.972863	87.725578	-0.724888	0.000000	0.076564	0.000000	0.000000	0.000000	0.000001	0.000003	0.000000	0.000000	0.000000	2.000000	56.000000	0.000000
3709.837173	-0.085502	0.525928	-0.001531	79.097191	2.972863	87.725578	-0.724888	0.000000	0.076564	0.000000	0.000000	0.000000	0.000001	0.000003	0.000000	0.000000	0.000000	2.000000	56.000000	0.000000
3709.840506	-0.085502	0.525928	-0.001531	79.097191	2.972863	87.725578	-0.724888	0.000000	0.076564	0.000000	0.000000	0.000000	0.000001	0.000003	0.000000	0.000000	0.000000	2.000000	56.000000	0.000000
3709.843840	-0.085502	0.525928	-0.001531	79.079582	2.942605	87.695892	-0.724888	0.000000	0.076564	0.000000	0.000000	0.000000	0.000001	0.000003	0.000000	0.000000	0.000000	2.000000	56.000000	0.000000
3709.847173	-0.085502	0.525928	-0.001531	79.079582	2.942605	87.695892	-0.724888	0.000000	0.076564	0.000000	0.000000	0.000000	0.000001	0.000003	0.000000	0.000000	0.000000	2.000000	56.000000	0.000000
3709.850506	-0.085502	0.525928	-0.001531	79.079582	2.942605	87.695892	-0.724888	0.000000	0.076564	0.000000	0.000000	0.000000	0.000001	0.000003	0.000000	0.000000	0.000000	2.000000	56.000000	0.000000
3709.853840	-0.085502	0.525928	-0.001531	79.061951	2.912443	87.666275	-0.724888	0.000000	0.076564	0.000000	0.000000	0.000000	0.000001	0.000003	0.000000	0.000000	0.000000	2.000000	56.000000	0.000000
3709.857173	-0.085502	0.525928	-0.001531	79.061951	2.912443	87.666275	-0.724888	0.000000	0.076564	0.000000	0.000000	0.000000	0.000001	0.000003	0.000000	0.000000	0.000000	2.000000	56.000000	0.000000
3709.860506	-0.085502	0.525928	-0.001531	79.061951	2.912443	87.666275	-0.724888	0.000000	0.076564	0.000000	0.000000	0.000000	0.000001	0.000003	0.000000	0.000000	0.000000	2.000000	56.000000	0.000000
3709.863840	-0.085502	0.525928	-0.001531	79.047867	2.889866	87.643959	-0.724888	0.000000	0.076564	0.000000	0.000000	0.000000	0.000001	0.000003	0.000000	0.000000	0.000000	2.000000	56.000000	0.000000
3709.867173	-0.085506	0.525943	-0.001512	79.047867	2.889866	87.643959	-0.724888	0.000000	0.076564	0.000000	0.000000	0.000000	-0.001068	0.004745	0.005702	0.000000	0.000000	2.000000	56.000000	0.000000
3709.870506	-0.085506	0.525943	-0.001512	79.047867	2.889866	87.643959	-0.724888	0.000000	0.076564	0.000000	0.000000	0.000000	-0.001068	0.004745	0.005702	0.000000	0.000000	2.000000	56.000000	0.000000
3709.873840	-0.085506	0.525943	-0.001512	79.031616	2.863613	87.618042	-0.724710	0.000000	0.075613	0.000000	0.000000	0.000000	-0.001068	0.004745	0.005702	0.000000	0.000000	2.000000	56.000000	0.000000
3709.877173	-0.085506	0.525943	-0.001512	79.031616	2.863613	87.618042	-0.724710	0.000000	0.075613	0.000000	0.000000	0.000000	-0.001068	0.004745	0.005702	0.000000	0.000000	2.000000	56.000000	0.000000
3709.880506	-0.085509	0.525959	-0.001493	79.031616	2.863613	87.618042	-0.724710	0.000000	0.075613	0.000000	0.000000	0.000000	-0.001071	0.004749	0.005701	0.000000	0.000000	2.000000	56.000000	0.000000
3709.883840	-0.085509	0.525959	-0.001493	79.021980	2.845907	87.603195	-0.724710	0.000000	0.075613	0.000000	0.000000	0.000000	-0.001071	0.004749	0.005701	0.000000	0.000000	2.000000	56.000000	0.000000
3709.887173	-0.085509	0.525959	-0.001493	79.021980	2.845907	87.603195	-0.724710	0.000000	0.075613	0.000000	0.000000	0.000000	-0.001071	0.004749	0.005701	0.000000	0.000000	2.000000	56.000000	0.000000
3709.890506	-0.085509	0.525959	-0.001493	79.021980	2.845907	87.603195	-0.724710	0.000000	0.075613	0.000000	0.000000	0.000000	-0.001071	0.004749	0.005701	0.000000	0.000000	2.000000	56.000000	0.000000
3709.893840	-0.085530	0.526010	-0.001505	79.016701	2.838423	87.595726	-0.724532	0.000000	0.074663	0.000000	0.000000	0.000000	-0.006073	0.015190	-0.003434	0.000000	0.000000	2.000000	56.000000	0.000000
3709.897173	-0.085530	0.526010	-0.001505	79.016701	2.838423	87.595726	-0.724532	0.000000	0.074663	0.000000	0.000000	0.000000	-0.006073	0.015190	-0.003434	0.000000	0.000000	2.000000	56.000000	0.000000
3709.900506	-0.085530	0.526010	-0.001505	79.016701	2.838423	87.595726	-0.724532	0.000000	0.074663	0.000000	0.000000	0.000000	-0.006073	0.015190	-0.003434	0.000000	0.000000	2.000000	56.000000	0.000000
3709.903840	-0.085530	0.526010	-0.001505	79.013657	2.834677	87.591896	-0.723519	0.000000	0.075235	0.000000	0.000000	0.000000	-0.006073	0.015190	-0.003434	0.000000	0.000000	2.000000	56.000000	0.000000
3709.907173	-0.085529	0.526035	-0.001508	79.013657	2.834677	87.591896	-0.723519	0.000000	0.075235	0.000000	0.000000	0.000000	0.000209	0.007590	-0.001109	0.000000	0.000000	2.000000	56.000000	0.000000
3709.910506	-0.085529	0.526035	-0.001508	79.013657	2.834677	87.591896	-0.723519	0.000000	0.075235	0.000000	0.000000	0.000000	0.000209	0.007590	-0.001109	0.000000	0.000000	2.000000	56.000000	0.000000
3709.913840	-0.085529	0.526035	-0.001508	79.010612	2.830914	87.588066	-0.723554	0.000000	0.075420	0.000000	0.000000	0.000000	0.000209	0.007590	-0.001109	0.000000	0.000000	2.000000	56.000000	0.000000
3709.917173	-0.085529	0.526035	-0.001508	79.010612	2.830914	87.588066	-0.723554	0.000000	0.075420	0.000000	0.000000	0.000000	0.000209	0.007590	-0.001109	0.000000	0.000000	2.000000	56.000000	0.000000
3709.920506	-0.085528	0.526061	-0.001512	79.010612	2.830914	87.588066	-0.723554	0.000000	0.075420	0.000000	0.000000	0.000000	0.000209	0.007607	-0.001109	0.000000	0.000000	2.000000	56.000000	0.000000
3709.923840	-0.085528	0.526061	-0.001512	79.007568	2.827172	87.584251	-0.723554	0.000000	0.075420	0.000000	0.000000	0.000000	0.000209	0.007607	-0.001109	0.000000	0.000000	2.000000	56.000000	0.000000
3709.927173	-0.085528	0.526061	-0.001512	79.007568	2.827172	87.584251	-0.723554	0.000000	0.075420	0.000000	0.000000	0.000000	0.000209	0.007607	-0.001109	0.000000	0.000000	2.000000	56.000000	0.000000
3709.930506	-0.085528	0.526061	-0.001512	79.007568	2.827172	87.584251	-0.723554	0.000000	0.075420	0.000000	0.000000	0.000000	0.000209	0.007607	-0.001109	0.000000	0.000000	2.000000	56.000000	0.000000
3709.933840	-0.085509	0.526127	-0.001496	79.001480	2.822389	87.576614	-0.723589	0.000000	0.075605	0.000000	0.000000	0.000000	0.005838	0.019966	0.004698	0.000000	0.000000	2.000000	56.000000	0.000000
3709.937173	-0.085509	0.526127	-0.001496	79.001480	2.822389	87.576614	-0.723589	0.000000	0.075605	0.000000	0.000000	0.000000	0.005838	0.019966	0.004698	0.000000	0.000000	2.000000	56.000000	0.000000
3709.940506	-0.085509	0.526127	-0.001496	79.001480	2.822389	87.576614	-0.723589	0.000000	0.075605	0.000000	0.000000	0.000000	0.005838	0.019966	0.004698	0.000000	0.000000	2.000000	56.000000	0.000000
3709.943840	-0.085509	0.526127	-0.001496	78.998451	2.818635	87.572800	-0.724562	0.000000	0.074822	0.000000	0.000000	0.000000	0.005838	0.019966	0.004698	0.000000	0.000000	2.000000	56.000000	0.000000
3709.947173	-0.085508	0.526152	-0.001500	78.998451	2.818635	87.572800	-0.724562	0.000000	0.074822	0.000000	0.000000	0.000000	0.000208	0.007591	-0.001111	0.000000	0.000000	2.000000	56.000000	0.000000
3709.950506	-0.085508	0.526152	-0.001500	78.998451	2.818635	87.572800	-0.724562	0.000000	0.074822	0.000000	0.000000	0.000000	0.000208	0.007591	-0.001111	0.000000	0.000000	2.000000	56.000000	0.000000
3709.953840	-0.085508	0.526152	-0.001500	78.998451	2.818635	87.572800	-0.724596	0.000000	0.075007	0.000000	0.000000	0.000000	0.000208	0.007591	-0.001111	0.000000	0.000000	2.000000	56.000000	0.000000
3709.957173	-0.085508	0.526152	-0.001500	78.998451	2.818635	87.572800	-0.724596	0.000000	0.075007	0.000000	0.000000	0.000000	0.000208	0.007591	-0.001111	0.000000	0.000000	2.000000	56.000000	0.000000
3709.960506	-0.085512	0.526168	-0.001481	78.998451	2.818635	87.572800	-0.724596	0.000000	0.075007	0.000000	0.000000	0.000000	-0.001071	0.004734	0.005699	0.000000	0.000000	2.000000	56.000000	0.000000
3709.963840	-0.085512	0.526168	-0.001481	78.992355	2.811158	87.565155	-0.724596	0.000000	0.075007	0.000000	0.000000	0.000000	-0.001071	0.004734	0.005699	0.000000	0.000000	2.000000	56.000000	0.000000
3709.967173	-0.085512	0.526168	-0.001481	78.992355	2.811158	87.565155	-0.724596	0.000000	0.075007	0.000000	0.000000	0.000000	-0.001071	0.004734	0.005699	0.000000	0.000000	2.000000	56.000000	0.000000
3709.970506	-0.085512	0.526168	-0.001481	78.992355	2.811158	87.565155	-0.724596	0.000000	0.075007	0.000000	0.000000	0.000000	-0.001071	0.004734	0.005699	0.000000	0.000000	2.000000	56.000000	0.000000
3709.973840	-0.085515	0.526209	-0.001466	78.989311	2.807417	87.561340	-0.724418	0.000000	0.074057	0.000000	0.000000	0.000000	-0.000861	0.012337	0.004588	0.000000	0.000000	2.000000	56.000000	0.000000
3709.977173	-0.085515	0.526209	-0.001466	78.989311	2.807417	87.561340	-0.724418	0.000000	0.074057	0.000000	0.000000	0.000000	-0.000861	0.012337	0.004588	0.000000	0.000000	2.000000	56.000000	0.000000
3709.980506	-0.085515	0.526209	-0.001466	78.989311	2.807417	87.561340	-0.724418	0.000000	0.074057	0.000000	0.000000	0.000000	-0.000861	0.012337	0.004588	0.000000	0.000000	2.000000	56.000000	0.000000
3709.983840	-0.085515	0.526209	-0.001466	78.983238	2.799942	87.553734	-0.724275	0.000000	0.073293	0.000000	0.000000	0.000000	-0.000861	0.012337	0.004588	0.000000	0.000000	2.000000	56.000000	0.000000
3709.987173	-0.085522	0.526241	-0.001428	78.983238	2.799942	87.553734	-0.724275	0.000000	0.073293	0.000000	0.000000	0.000000	-0.002139	0.009502	0.011397	0.000000	0.000000	2.000000	56.000000	0.000000
3709.990506	-0.085522	0.526241	-0.001428	78.983238	2.799942	87.553734	-0.724275	0.000000	0.073293	0.000000	0.000000	0.000000	-0.002139	0.009502	0.011397	0.000000	0.000000	2.000000	56.000000	0.000000
3709.993840	-0.085522	0.526241	-0.001428	78.977127	2.792486	87.546135	-0.723918	0.000000	0.071393	0.000000	0.000000	0.000000	-0.002139	0.009502	0.011397	0.000000	0.000000	2.000000	56.000000	0.000000
3709.997173	-0.085522	0.526241	-0.001428	78.977127	2.792486	87.546135	-0.723918	0.000000	0.071393	0.000000	0.000000	0.000000	-0.002139	0.009502	0.011397	0.000000	0.000000	2.000000	56.000000	0.000000
3710.000506	-0.085529	0.526273	-0.001390	78.977127	2.792486	87.546135	-0.723918	0.000000	0.071393	0.000000	0.000000	0.000000	-0.002137	0.009492	0.011395	0.000000	0.000000	2.000000	56.000000	0.000000
3710.003840	-0.085529	0.526273	-0.001390	78.974091	2.788756	87.542328	-0.723918	0.000000	0.071393	0.000000	0.000000	0.000000	-0.002137	0.009492	0.011395	0.000000	0.000000	2.000000	56.000000	0.000000
3710.007173	-0.085529	0.526273	-0.001390	78.974091	2.788756	87.542328	-0.723918	0.000000	0.071393	0.000000	0.000000	0.000000	-0.002137	0.009492	0.011395	0.000000	0.000000	2.000000	56.000000	0.000000
3710.010506	-0.085529	0.526273	-0.001390	78.974091	2.788756	87.542328	-0.723918	0.000000	0.071393	0.000000	0.000000	0.000000	-0.002137	0.009492	0.011395	0.000000	0.000000	2.000000	56.000000	0.000000
3710.013840	-0.085544	0.526311	-0.001310	78.967987	2.781302	87.534752	-0.723562	0.000000	0.069494	0.000000	0.000000	0.000000	-0.004487	0.011386	0.023901	0.000000	0.000000	2.000000	56.000000	0.000000
3710.017173	-0.085544	0.526311	-0.001310	78.967987	2.781302	87.534752	-0.723562	0.000000	0.069494	0.000000	0.000000	0.000000	-0.004487	0.011386	0.023901	0.000000	0.000000	2.000000	56.000000	0.000000
3710.020506	-0.085544	0.526311	-0.001310	78.967987	2.781302	87.534752	-0.723562	0.000000	0.069494	0.000000	0.000000	0.000000	-0.004487	0.011386	0.023901	0.000000	0.000000	2.000000	56.000000	0.000000
3710.023840	-0.085544	0.526311	-0.001310	78.964951	2.777597	87.530968	-0.722814	0.000000	0.065510	0.000000	0.000000	0.000000	-0.004487	0.011386	0.023901	0.000000	0.000000	2.000000	56.000000	0.000000
3710.027173	-0.085552	0.526317	-0.001269	78.964951	2.777597	87.530968	-0.722814	0.000000	0.065510	0.000000	0.000000	0.000000	-0.002347	0.001900	0.012507	0.000000	0.000000	2.000000	56.000000	0.000000
3710.030506	-0.085552	0.526317	-0.001269	78.964951	2.777597	87.530968	-0.722814	0.000000	0.065510	0.000000	0.000000	0.000000	-0.002347	0.001900	0.012507	0.000000	0.000000	2.000000	56.000000	0.000000
3710.033840	-0.085552	0.526317	-0.001269	78.964951	2.777597	87.530968	-0.722423	0.000000	0.063426	0.000000	0.000000	0.000000	-0.002347	0.001900	0.012507	0.000000	0.000000	2.000000	56.000000	0.000000
3710.037173	-0.085552	0.526317	-0.001269	78.964951	2.777597	87.530968	-0.722423	0.000000	0.063426	0.000000	0.000000	0.000000	-0.002347	0.001900	0.012507	0.000000	0.000000	2.000000	56.000000	0.000000
3710.040506	-0.085560	0.526298	-0.001223	78.964951	2.777597	87.530968	-0.722423	0.000000	0.063426	0.000000	0.000000	0.000000	-0.002556	-0.005708	0.013619	0.000000	0.000000	2.000000	56.000000	0.000000
3710.043840	-0.085560	0.526298	-0.001223	78.961922	2.773875	87.527168	-0.722423	0.000000	0.063426	0.000000	0.000000	0.000000	-0.002556	-0.005708	0.013619	0.000000	0.000000	2.000000	56.000000	0.000000
3710.047173	-0.085560	0.526298	-0.001223	78.961922	2.773875	87.527168	-0.722423	0.000000	0.063426	0.000000	0.000000	0.000000	-0.002556	-0.005708	0.013619	0.000000	0.000000	2.000000	56.000000	0.000000
3710.050506	-0.085560	0.526298	-0.001223	78.961922	2.773875	87.527168	-0.722423	0.000000	0.063426	0.000000	0.000000	0.000000	-0.002556	-0.005708	0.013619	0.000000	0.000000	2.000000	56.000000	0.000000
3710.053840	-0.085572	0.526295	-0.001159	78.962242	2.768325	87.519707	-0.721997	0.000000	0.061156	0.000000	0.000000	0.000000	-0.003622	-0.000956	0.019315	0.000000	0.000000	2.000000	56.000000	0.000000
3710.057173	-0.085572	0.526295	-0.001159	78.962242	2.768325	87.519707	-0.721997	0.000000	0.061156	0.000000	0.000000	0.000000	-0.003622	-0.000956	0.019315	0.000000	0.000000	2.000000	56.000000	0.000000
3710.060506	-0.085572	0.526295	-0.001159	78.962242	2.768325	87.519707	-0.721997	0.000000	0.061156	0.000000	0.000000	0.000000	-0.003622	-0.000956	0.019315	0.000000	0.000000	2.000000	56.000000	0.000000
3710.063840	-0.085572	0.526295	-0.001159	78.959175	2.764615	87.515915	-0.721393	0.000000	0.057937	0.000000	0.000000	0.000000	-0.003622	-0.000956	0.019315	0.000000	0.000000	2.000000	56.000000	0.000000
3710.067173	-0.085580	0.526301	-0.001117	78.959175	2.764615	87.515915	-0.721393	0.000000	0.057937	0.000000	0.000000	0.000000	-0.002345	0.001877	0.012505	0.000000	0.000000	2.000000	56.000000	0.000000
3710.070506	-0.085580	0.526301	-0.001117	78.959175	2.764615	87.515915	-0.721393	0.000000	0.057937	0.000000	0.000000	0.000000	-0.002345	0.001877	0.012505	0.000000	0.000000	2.000000	56.000000	0.000000
3710.073840	-0.085580	0.526301	-0.001117	78.950050	2.753473	87.504570	-0.721002	0.000000	0.055853	0.000000	0.000000	0.000000	-0.002345	0.001877	0.012505	0.000000	0.000000	2.000000	56.000000	0.000000
3710.077173	-0.085580	0.526301	-0.001117	78.950050	2.753473	87.504570	-0.721002	0.000000	0.055853	0.000000	0.000000	0.000000	-0.002345	0.001877	0.012505	0.000000	0.000000	2.000000	56.000000	0.000000
3710.080506	-0.085591	0.526349	-0.001060	78.950050	2.753473	87.504570	-0.721002	0.000000	0.055853	0.000000	0.000000	0.000000	-0.003207	0.014264	0.017087	0.000000	0.000000	2.000000	56.000000	0.000000
3710.083840	-0.085591	0.526349	-0.001060	78.938225	2.730424	87.482018	-0.721002	0.000000	0.055853	0.000000	0.000000	0.000000	-0.003207	0.014264	0.017087	0.000000	0.000000	2.000000	56.000000	0.000000
3710.087173	-0.085591	0.526349	-0.001060	78.938225	2.730424	87.482018	-0.721002	0.000000	0.055853	0.000000	0.000000	0.000000	-0.003207	0.014264	0.017087	0.000000	0.000000	2.000000	56.000000	0.000000
3710.090506	-0.085591	0.526349	-0.001060	78.938225	2.730424	87.482018	-0.721002	0.000000	0.055853	0.000000	0.000000	0.000000	-0.003207	0.014264	0.017087	0.000000	0.000000	2.000000	56.000000	0.000000
3710.093840	-0.085686	0.526567	-0.000913	78.916878	2.701854	87.455688	-0.720468	0.000000	0.053005	0.000000	0.000000	0.000000	-0.028482	0.065583	0.044237	0.000000	0.000000	2.000000	56.000000	0.000000
3710.097173	-0.085686	0.526567	-0.000913	78.916878	2.701854	87.455688	-0.720468	0.000000	0.053005	0.000000	0.000000	0.000000	-0.028482	0.065583	0.044237	0.000000	0.000000	2.000000	56.000000	0.000000
3710.100506	-0.085686	0.526567	-0.000913	78.916878	2.701854	87.455688	-0.720468	0.000000	0.053005	0.000000	0.000000	0.000000	-0.028482	0.065583	0.044237	0.000000	0.000000	2.000000	56.000000	0.000000
3710.103840	-0.085686	0.526567	-0.000913	78.895584	2.670668	87.429459	-0.715721	0.000000	0.045632	0.000000	0.000000	0.000000	-0.028482	0.065583	0.044237	0.000000	0.000000	2.000000	56.000000	0.000000
3710.107173	-0.085719	0.526707	-0.000852	78.895584	2.670668	87.429459	-0.715721	0.000000	0.045632	0.000000	0.000000	0.000000	-0.010141	0.041852	0.018188	0.000000	0.000000	2.000000	56.000000	0.000000
3710.110506	-0.085719	0.526707	-0.000852	78.895584	2.670668	87.429459	-0.715721	0.000000	0.045632	0.000000	0.000000	0.000000	-0.010141	0.041852	0.018188	0.000000	0.000000	2.000000	56.000000	0.000000
3710.113840	-0.085719	0.526707	-0.000852	78.872215	2.619436	87.377296	-0.714030	0.000000	0.042601	0.000000	0.000000	0.000000	-0.010141	0.041852	0.018188	0.000000	0.000000	2.000000	56.000000	0.000000
3710.117173	-0.085719	0.526707	-0.000852	78.872215	2.619436	87.377296	-0.714030	0.000000	0.042601	0.000000	0.000000	0.000000	-0.010141	0.041852	0.018188	0.000000	0.000000	2.000000	56.000000	0.000000
3710.120506	-0.085774	0.526872	-0.000799	78.872215	2.619436	87.377296	-0.714030	0.000000	0.042601	0.000000	0.000000	0.000000	-0.016433	0.049466	0.015830	0.000000	0.000000	2.000000	56.000000	0.000000
3710.123840	-0.085774	0.526872	-0.000799	78.851868	2.521792	87.258675	-0.714030	0.000000	0.042601	0.000000	0.000000	0.000000	-0.016433	0.049466	0.015830	0.000000	0.000000	2.000000	56.000000	0.000000
3710.127173	-0.085774	0.526872	-0.000799	78.851868	2.521792	87.258675	-0.714030	0.000000	0.042601	0.000000	0.000000	0.000000	-0.016433	0.049466	0.015830	0.000000	0.000000	2.000000	56.000000	0.000000
3710.130506	-0.085774	0.526872	-0.000799	78.851868	2.521792	87.258675	-0.714030	0.000000	0.042601	0.000000	0.000000	0.000000	-0.016433	0.049466	0.015830	0.000000	0.000000	2.000000	56.000000	0.000000
3710.133840	-0.085837	0.527186	-0.000705	78.842514	2.296443	86.966171	-0.711292	0.000000	0.039962	0.000000	0.000000	0.000000	-0.018792	0.094233	0.028360	0.000000	0.000000	2.000000	56.000000	0.000000
3710.137173	-0.085837	0.527186	-0.000705	78.842514	2.296443	86.966171	-0.711292	0.000000	0.039962	0.000000	0.000000	0.000000	-0.018792	0.094233	0.028360	0.000000	0.000000	2.000000	56.000000	0.000000
3710.140506	-0.085837	0.527186	-0.000705	78.842514	2.296443	86.966171	-0.711292	0.000000	0.039962	0.000000	0.000000	0.000000	-0.018792	0.094233	0.028360	0.000000	0.000000	2.000000	56.000000	0.000000
3710.143840	-0.085837	0.527186	-0.000705	78.841156	1.984235	86.558739	-0.708160	0.000000	0.035236	0.000000	0.000000	0.000000	-0.018792	0.094233	0.028360	0.000000	0.000000	2.000000	56.000000	0.000000
3710.147173	-0.085880	0.527328	-0.000713	78.841156	1.984235	86.558739	-0.708160	0.000000	0.035236	0.000000	0.000000	0.000000	-0.013008	0.042826	-0.002404	0.000000	0.000000	2.000000	56.000000	0.000000
3710.150506	-0.085880	0.527328	-0.000713	78.841156	1.984235	86.558739	-0.708160	0.000000	0.035236	0.000000	0.000000	0.000000	-0.013008	0.042826	-0.002404	0.000000	0.000000	2.000000	56.000000	0.000000
3710.153840	-0.085880	0.527328	-0.000713	78.844955	1.631222	86.095154	-0.705992	0.000000	0.035636	0.000000	0.000000	0.000000	-0.013008	0.042826	-0.002404	0.000000	0.000000	2.000000	56.000000	0.000000
3710.157173	-0.085880	0.527328	-0.000713	78.844955	1.631222	86.095154	-0.705992	0.000000	0.035636	0.000000	0.000000	0.000000	-0.013008	0.042826	-0.002404	0.000000	0.000000	2.000000	56.000000	0.000000
3710.160506	-0.085946	0.527446	-0.000721	78.844955	1.631222	86.095154	-0.705992	0.000000	0.035636	0.000000	0.000000	0.000000	-0.019720	0.035211	-0.002511	0.000000	0.000000	2.000000	56.000000	0.000000
3710.163840	-0.085946	0.527446	-0.000721	78.852470	1.197595	85.526756	-0.705992	0.000000	0.035636	0.000000	0.000000	0.000000	-0.019720	0.035211	-0.002511	0.000000	0.000000	2.000000	56.000000	0.000000
3710.167173	-0.085946	0.527446	-0.000721	78.852470	1.197595	85.526756	-0.705992	0.000000	0.035636	0.000000	0.000000	0.000000	-0.019720	0.035211	-0.002511	0.000000	0.000000	2.000000	56.000000	0.000000
3710.170506	-0.085946	0.527446	-0.000721	78.852470	1.197595	85.526756	-0.705992	0.000000	0.035636	0.000000	0.000000	0.000000	-0.019720	0.035211	-0.002511	0.000000	0.000000	2.000000	56.000000	0.000000
3710.173840	-0.086074	0.527665	-0.000757	78.869232	0.630159	84.781082	-0.702705	0.000000	0.036055	0.000000	0.000000	0.000000	-0.038366	0.065683	-0.010735	0.000000	0.000000	2.000000	56.000000	0.000000
3710.177173	-0.086074	0.527665	-0.000757	78.869232	0.630159	84.781082	-0.702705	0.000000	0.036055	0.000000	0.000000	0.000000	0.000001	0.000004	-0.000000	0.000000	0.000000	2.000000	56.000000	0.000000
3710.180506	-0.086074	0.527665	-0.000757	78.869232	0.630159	84.781082	-0.702705	0.000000	0.036055	0.000000	0.000000	0.000000	0.000001	0.000004	-0.000000	0.000000	0.000000	2.000000	56.000000	0.000000
3710.183840	-0.086074	0.527665	-0.000757	78.892853	-0.039967	83.893456	-0.696311	0.000000	0.037844	0.000000	0.000000	0.000000	0.000001	0.000004	-0.000000	0.000000	0.000000	2.000000	56.000000	0.000000
3710.187173	-0.086074	0.527665	-0.000757	78.892853	-0.039967	83.893456	-0.696311	0.000000	0.037844	0.000000	0.000000	0.000000	0.000001	0.000004	-0.000000	0.000000	0.000000	2.000000	56.000000	0.000000
3710.190506	-0.086154	0.527750	-0.000807	78.892853	-0.039967	83.893456	-0.696311	0.000000	0.037844	0.000000	0.000000	0.000000	-0.024071	0.025676	-0.015125	0.000000	0.000000	2.000000	56.000000	0.000000
3710.193840	-0.086154	0.527750	-0.000807	78.915283	-0.803396	82.886337	-0.696311	0.000000	0.037844	0.000000	0.000000	0.000000	-0.024071	0.025676	-0.015125	0.000000	0.000000	2.000000	56.000000	0.000000
3710.197173	-0.086220	0.527842	-0.000812	78.915283	-0.803396	82.886337	-0.696311	0.000000	0.037844	0.000000	0.000000	0.000000	-0.019927	0.027610	-0.001416	0.000000	0.000000	2.000000	56.000000	0.000000
3710.200506	-0.086220	0.527842	-0.000812	78.915283	-0.803396	82.886337	-0.696311	0.000000	0.037844	0.000000	0.000000	0.000000	-0.019927	0.027610	-0.001416	0.000000	0.000000	2.000000	56.000000	0.000000
3710.203840	-0.086220	0.527842	-0.000812	78.929649	-1.587081	81.847710	-0.688978	0.000000	0.040601	0.000000	0.000000	0.000000	-0.019927	0.027610	-0.001416	0.000000	0.000000	2.000000	56.000000	0.000000
3710.207173	-0.086220	0.527842	-0.000812	78.929649	-1.587081	81.847710	-0.688978	0.000000	0.040601	0.000000	0.000000	0.000000	-0.019927	0.027610	-0.001416	0.000000	0.000000	2.000000	56.000000	0.000000
3710.210506	-0.086295	0.527941	-0.000775	78.929649	-1.587081	81.847710	-0.688978	0.000000	0.040601	0.000000	0.000000	0.000000	-0.022286	0.029555	0.011065	0.000000	0.000000	2.000000	56.000000	0.000000
3710.213840	-0.086295	0.527941	-0.000775	78.936302	-2.321826	80.872643	-0.688978	0.000000	0.040601	0.000000	0.000000	0.000000	-0.022286	0.029555	0.011065	0.000000	0.000000	2.000000	56.000000	0.000000
3710.217173	-0.086295	0.527941	-0.000775	78.936302	-2.321826	80.872643	-0.688978	0.000000	0.040601	0.000000	0.000000	0.000000	-0.022286	0.029555	0.011065	0.000000	0.000000	2.000000	56.000000	0.000000
3710.220506	-0.086295	0.527941	-0.000775	78.936302	-2.321826	80.872643	-0.688978	0.000000	0.040601	0.000000	0.000000	0.000000	-0.022286	0.029555	0.011065	0.000000	0.000000	2.000000	56.000000	0.000000
3710.223840	-0.086325	0.528256	-0.000499	78.925468	-2.893609	80.110886	-0.685263	0.000000	0.038757	0.000000	0.000000	0.000000	-0.008935	0.094497	0.082892	0.000000	0.000000	2.000000	56.000000	0.000000
3710.227173	-0.086325	0.528256	-0.000499	78.925468	-2.893609	80.110886	-0.685263	0.000000	0.038757	0.000000	0.000000	0.000000	-0.008935	0.094497	0.082892	0.000000	0.000000	2.000000	56.000000	0.000000
3710.230506	-0.086325	0.528256	-0.000499	78.925468	-2.893609	80.110886	-0.685263	0.000000	0.038757	0.000000	0.000000	0.000000	-0.008935	0.094497	0.082892	0.000000	0.000000	2.000000	56.000000	0.000000
3710.233840	-0.086325	0.528256	-0.000499	78.900581	-3.266780	79.605080	-0.683774	0.000000	0.024941	0.000000	0.000000	0.000000	-0.008935	0.094497	0.082892	0.000000	0.000000	2.000000	56.000000	0.000000
3710.237173	-0.086272	0.528466	-0.000301	78.900581	-3.266780	79.605080	-0.683774	0.000000	0.024941	0.000000	0.000000	0.000000	0.015744	0.063056	0.059312	0.000000	0.000000	2.000000	56.000000	0.000000
3710.240506	-0.086272	0.528466	-0.000301	78.900581	-3.266780	79.605080	-0.683774	0.000000	0.024941	0.000000	0.000000	0.000000	0.015744	0.063056	0.059312	0.000000	0.000000	2.000000	56.000000	0.000000
3710.243840	-0.086272	0.528466	-0.000301	78.867378	-3.498271	79.289032	-0.686398	0.000000	0.015056	0.000000	0.000000	0.000000	0.015744	0.063056	0.059312	0.000000	0.000000	2.000000	56.000000	0.000000
3710.247173	-0.086206	0.528683	-0.000058	78.867378	-3.498271	79.289032	-0.686398	0.000000	0.015056	0.000000	0.000000	0.000000	0.019928	0.065063	0.072981	0.000000	0.000000	2.000000	56.000000	0.000000
3710.250506	-0.086206	0.528683	-0.000058	78.867378	-3.498271	79.289032	-0.686398	0.000000	0.015056	0.000000	0.000000	0.000000	0.019928	0.065063	0.072981	0.000000	0.000000	2.000000	56.000000	0.000000
3710.253840	-0.086206	0.528683	-0.000058	78.835213	-3.667057	79.052292	-0.689720	0.000000	0.002892	0.000000	0.000000	0.000000	0.019928	0.065063	0.072981	0.000000	0.000000	2.000000	56.000000	0.000000
3710.257173	-0.086153	0.528893	0.000140	78.835213	-3.667057	79.052292	-0.689720	0.000000	0.002892	0.000000	0.000000	0.000000	0.015808	0.063128	0.059231	0.000000	0.000000	2.000000	56.000000	0.000000
3710.260506	-0.086153	0.528893	0.000140	78.835213	-3.667057	79.052292	-0.689720	0.000000	0.002892	0.000000	0.000000	0.000000	0.015808	0.063128	0.059231	0.000000	0.000000	2.000000	56.000000	0.000000
3710.263840	-0.086153	0.528893	0.000140	78.804848	-3.905227	78.733200	-0.692354	0.000000	-0.006979	0.000000	0.000000	0.000000	0.015808	0.063128	0.059231	0.000000	0.000000	2.000000	56.000000	0.000000
3710.267173	-0.086153	0.528893	0.000140	78.804848	-3.905227	78.733200	-0.692354	0.000000	-0.006979	0.000000	0.000000	0.000000	0.015808	0.063128	0.059231	0.000000	0.000000	2.000000	56.000000	0.000000
3710.270506	-0.086139	0.529114	0.000306	78.804848	-3.905227	78.733200	-0.692354	0.000000	-0.006979	0.000000	0.000000	0.000000	0.004089	0.066034	0.049923	0.000000	0.000000	2.000000	56.000000	0.000000
3710.273840	-0.086139	0.529114	0.000306	78.784760	-4.293659	78.222069	-0.692354	0.000000	-0.006979	0.000000	0.000000	0.000000	0.004089	0.066034	0.049923	0.000000	0.000000	2.000000	56.000000	0.000000
3710.277173	-0.086139	0.529114	0.000306	78.784760	-4.293659	78.222069	-0.692354	0.000000	-0.006979	0.000000	0.000000	0.000000	0.004089	0.066034	0.049923	0.000000	0.000000	2.000000	56.000000	0.000000
3710.280506	-0.086139	0.529114	0.000306	78.784760	-4.293659	78.222069	-0.692354	0.000000	-0.006979	0.000000	0.000000	0.000000	0.004089	0.066034	0.049923	0.000000	0.000000	2.000000	56.000000	0.000000
3710.283840	-0.086255	0.529502	0.000443	78.769775	-4.780767	77.585114	-0.693036	0.000000	-0.015300	0.000000	0.000000	0.000000	-0.034751	0.116673	0.041196	0.000000	0.000000	2.000000	56.000000	0.000000
3710.287173	-0.086255	0.529502	0.000443	78.769775	-4.780767	77.585114	-0.693036	0.000000	-0.015300	0.000000	0.000000	0.000000	-0.034751	0.116673	0.041196	0.000000	0.000000	2.000000	56.000000	0.000000
3710.290506	-0.086255	0.529502	0.000443	78.769775	-4.780767	77.585114	-0.693036	0.000000	-0.015300	0.000000	0.000000	0.000000	-0.034751	0.116673	0.041196	0.000000	0.000000	2.000000	56.000000	0.000000
3710.293840	-0.086255	0.529502	0.000443	78.760658	-5.294829	76.914375	-0.687244	0.000000	-0.022166	0.000000	0.000000	0.000000	-0.034751	0.116673	0.041196	0.000000	0.000000	2.000000	56.000000	0.000000
3710.297173	-0.086341	0.529671	0.000422	78.760658	-5.294829	76.914375	-0.687244	0.000000	-0.022166	0.000000	0.000000	0.000000	-0.025816	0.050589	-0.006259	0.000000	0.000000	2.000000	56.000000	0.000000
3710.300506	-0.086341	0.529671	0.000422	78.760658	-5.294829	76.914375	-0.687244	0.000000	-0.022166	0.000000	0.000000	0.000000	-0.025816	0.050589	-0.006259	0.000000	0.000000	2.000000	56.000000	0.000000
3710.303840	-0.086341	0.529671	0.000422	78.747139	-5.801161	76.250572	-0.682941	0.000000	-0.021123	0.000000	0.000000	0.000000	-0.025816	0.050589	-0.006259	0.000000	0.000000	2.000000	56.000000	0.000000
3710.307173	-0.086341	0.529671	0.000422	78.747139	-5.801161	76.250572	-0.682941	0.000000	-0.021123	0.000000	0.000000	0.000000	-0.025816	0.050589	-0.006259	0.000000	0.000000	2.000000	56.000000	0.000000
3710.310506	-0.086422	0.529875	0.000375	78.747139	-5.801161	76.250572	-0.682941	0.000000	-0.021123	0.000000	0.000000	0.000000	-0.024300	0.061068	-0.014271	0.000000	0.000000	2.000000	56.000000	0.000000
3710.313840	-0.086422	0.529875	0.000375	78.731506	-6.255502	75.656120	-0.682941	0.000000	-0.021123	0.000000	0.000000	0.000000	-0.024300	0.061068	-0.014271	0.000000	0.000000	2.000000	56.000000	0.000000
3710.317173	-0.086422	0.529875	0.000375	78.731506	-6.255502	75.656120	-0.682941	0.000000	-0.021123	0.000000	0.000000	0.000000	-0.024300	0.061068	-0.014271	0.000000	0.000000	2.000000	56.000000	0.000000
3710.320506	-0.086422	0.529875	0.000375	78.731506	-6.255502	75.656120	-0.682941	0.000000	-0.021123	0.000000	0.000000	0.000000	-0.024300	0.061068	-0.014271	0.000000	0.000000	2.000000	56.000000	0.000000
3710.323840	-0.086488	0.530326	0.000246	78.710983	-6.661806	75.122398	-0.678891	0.000000	-0.018744	0.000000	0.000000	0.000000	-0.019711	0.135373	-0.038525	0.000000	0.000000	2.000000	56.000000	0.000000
3710.327173	-0.086488	0.530326	0.000246	78.710983	-6.661806	75.122398	-0.678891	0.000000	-0.018744	0.000000	0.000000	0.000000	-0.000001	-0.000007	-0.000000	0.000000	0.000000	2.000000	56.000000	0.000000
3710.330506	-0.086488	0.530326	0.000246	78.710983	-6.661806	75.122398	-0.678891	0.000000	-0.018744	0.000000	0.000000	0.000000	-0.000001	-0.000007	-0.000000	0.000000	0.000000	2.000000	56.000000	0.000000
3710.333840	-0.086488	0.530326	0.000246	78.683632	-7.071700	74.580452	-0.675606	0.000000	-0.012324	0.000000	0.000000	0.000000	-0.000001	-0.000007	-0.000000	0.000000	0.000000	2.000000	56.000000	0.000000
3710.337173	-0.086488	0.530326	0.000246	78.683632	-7.071700	74.580452	-0.675606	0.000000	-0.012324	0.000000	0.000000	0.000000	-0.000001	-0.000007	-0.000000	0.000000	0.000000	2.000000	56.000000	0.000000
3710.340506	-0.086497	0.530615	0.000176	78.683632	-7.071700	74.580452	-0.675606	0.000000	-0.012324	0.000000	0.000000	0.000000	-0.002770	0.086730	-0.021034	0.000000	0.000000	2.000000	56.000000	0.000000
3710.343840	-0.086497	0.530615	0.000176	78.652618	-7.494749	74.016907	-0.675606	0.000000	-0.012324	0.000000	0.000000	0.000000	-0.002770	0.086730	-0.021034	0.000000	0.000000	2.000000	56.000000	0.000000
3710.347173	-0.086484	0.530930	0.000106	78.652618	-7.494749	74.016907	-0.675606	0.000000	-0.012324	0.000000	0.000000	0.000000	0.003977	0.094360	-0.021043	0.000000	0.000000	2.000000	56.000000	0.000000
3710.350506	-0.086484	0.530930	0.000106	78.652618	-7.494749	74.016907	-0.675606	0.000000	-0.012324	0.000000	0.000000	0.000000	0.003977	0.094360	-0.021043	0.000000	0.000000	2.000000	56.000000	0.000000
3710.353840	-0.086484	0.530930	0.000106	78.618759	-8.000697	73.341667	-0.675807	0.000000	-0.005311	0.000000	0.000000	0.000000	0.003977	0.094360	-0.021043	0.000000	0.000000	2.000000	56.000000	0.000000
3710.357173	-0.086484	0.530930	0.000106	78.618759	-8.000697	73.341667	-0.675807	0.000000	-0.005311	0.000000	0.000000	0.000000	0.003977	0.094360	-0.021043	0.000000	0.000000	2.000000	56.000000	0.000000
3710.360506	-0.086469	0.531295	0.000028	78.618759	-8.000697	73.341667	-0.675807	0.000000	-0.005311	0.000000	0.000000	0.000000	0.004443	0.109588	-0.023491	0.000000	0.000000	2.000000	56.000000	0.000000
3710.363840	-0.086469	0.531295	0.000028	78.578087	-8.566603	72.585373	-0.675807	0.000000	-0.005311	0.000000	0.000000	0.000000	0.004443	0.109588	-0.023491	0.000000	0.000000	2.000000	56.000000	0.000000
3710.367173	-0.086469	0.531295	0.000028	78.578087	-8.566603	72.585373	-0.675807	0.000000	-0.005311	0.000000	0.000000	0.000000	0.004443	0.109588	-0.023491	0.000000	0.000000	2.000000	56.000000	0.000000
3710.370506	-0.086469	0.531295	0.000028	78.578087	-8.566603	72.585373	-0.675807	0.000000	-0.005311	0.000000	0.000000	0.000000	0.004443	0.109588	-0.023491	0.000000	0.000000	2.000000	56.000000	0.000000
3710.373840	-0.086415	0.532127	-0.000142	78.530357	-9.216127	71.720078	-0.676548	0.000000	-0.001396	0.000000	0.000000	0.000000	0.016353	0.249603	-0.050828	0.000000	0.000000	2.000000	56.000000	0.000000
3710.377173	-0.086415	0.532127	-0.000142	78.530357	-9.216127	71.720078	-0.676548	0.000000	-0.001396	0.000000	0.000000	0.000000	0.000001	-0.000004	0.000000	0.000000	0.000000	2.000000	56.000000	0.000000
3710.380506	-0.086415	0.532127	-0.000142	78.530357	-9.216127	71.720078	-0.676548	0.000000	-0.001396	0.000000	0.000000	0.000000	0.000001	-0.000004	0.000000	0.000000	0.000000	2.000000	56.000000	0.000000
3710.383840	-0.086415	0.532127	-0.000142	78.471573	-9.947141	70.739349	-0.679273	0.000000	0.007076	0.000000	0.000000	0.000000	0.000001	-0.000004	0.000000	0.000000	0.000000	2.000000	56.000000	0.000000
3710.387173	-0.086395	0.532644	-0.000245	78.471573	-9.947141	70.739349	-0.679273	0.000000	0.007076	0.000000	0.000000	0.000000	0.005872	0.155233	-0.031051	0.000000	0.000000	2.000000	56.000000	0.000000
3710.390506	-0.086395	0.532644	-0.000245	78.471573	-9.947141	70.739349	-0.679273	0.000000	0.007076	0.000000	0.000000	0.000000	0.005872	0.155233	-0.031051	0.000000	0.000000	2.000000	56.000000	0.000000
3710.393840	-0.086395	0.532644	-0.000245	78.407181	-10.731655	69.692169	-0.680252	0.000000	0.012251	0.000000	0.000000	0.000000	0.005872	0.155233	-0.031051	0.000000	0.000000	2.000000	56.000000	0.000000
3710.397173	-0.086378	0.533203	-0.000334	78.407181	-10.731655	69.692169	-0.680252	0.000000	0.012251	0.000000	0.000000	0.000000	0.005074	0.167674	-0.026828	0.000000	0.000000	2.000000	56.000000	0.000000
3710.400506	-0.086378	0.533203	-0.000334	78.407181	-10.731655	69.692169	-0.680252	0.000000	0.012251	0.000000	0.000000	0.000000	0.005074	0.167674	-0.026828	0.000000	0.000000	2.000000	56.000000	0.000000
3710.403840	-0.086378	0.533203	-0.000334	78.330505	-11.520524	68.631737	-0.681098	0.000000	0.016722	0.000000	0.000000	0.000000	0.005074	0.167674	-0.026828	0.000000	0.000000	2.000000	56.000000	0.000000
3710.407173	-0.086378	0.533203	-0.000334	78.330505	-11.520524	68.631737	-0.681098	0.000000	0.016722	0.000000	0.000000	0.000000	0.005074	0.167674	-0.026828	0.000000	0.000000	2.000000	56.000000	0.000000
3710.410506	-0.086385	0.533804	-0.000414	78.330505	-11.520524	68.631737	-0.681098	0.000000	0.016722	0.000000	0.000000	0.000000	-0.002224	0.180103	-0.023880	0.000000	0.000000	2.000000	56.000000	0.000000
3710.413840	-0.086385	0.533804	-0.000414	78.245087	-12.235404	67.671844	-0.681098	0.000000	0.016722	0.000000	0.000000	0.000000	-0.002224	0.180103	-0.023880	0.000000	0.000000	2.000000	56.000000	0.000000
3710.417173	-0.086366	0.534438	-0.000517	78.245087	-12.235404	67.671844	-0.681098	0.000000	0.016722	0.000000	0.000000	0.000000	0.005857	0.190450	-0.030968	0.000000	0.000000	2.000000	56.000000	0.000000
3710.420506	-0.086366	0.534438	-0.000517	78.245087	-12.235404	67.671844	-0.681098	0.000000	0.016722	0.000000	0.000000	0.000000	0.005857	0.190450	-0.030968	0.000000	0.000000	2.000000	56.000000	0.000000
3710.423840	-0.086366	0.534438	-0.000517	78.158127	-12.853269	66.831863	-0.681703	0.000000	0.025864	0.000000	0.000000	0.000000	0.005857	0.190450	-0.030968	0.000000	0.000000	2.000000	56.000000	0.000000
3710.427173	-0.086358	0.535096	-0.000561	78.158127	-12.853269	66.831863	-0.681703	0.000000	0.025864	0.000000	0.000000	0.000000	0.002493	0.197419	-0.013182	0.000000	0.000000	2.000000	56.000000	0.000000
3710.430506	-0.086358	0.535096	-0.000561	78.158127	-12.853269	66.831863	-0.681703	0.000000	0.025864	0.000000	0.000000	0.000000	0.002493	0.197419	-0.013182	0.000000	0.000000	2.000000	56.000000	0.000000
3710.433840	-0.086358	0.535096	-0.000561	78.070229	-13.397628	66.088585	-0.682118	0.000000	0.028061	0.000000	0.000000	0.000000	0.002493	0.197419	-0.013182	0.000000	0.000000	2.000000	56.000000	0.000000
3710.437173	-0.086337	0.535756	-0.000670	78.070229	-13.397628	66.088585	-0.682118	0.000000	0.028061	0.000000	0.000000	0.000000	0.006197	0.198019	-0.032754	0.000000	0.000000	2.000000	56.000000	0.000000
3710.440506	-0.086337	0.535756	-0.000670	78.070229	-13.397628	66.088585	-0.682118	0.000000	0.028061	0.000000	0.000000	0.000000	0.006197	0.198019	-0.032754	0.000000	0.000000	2.000000	56.000000	0.000000
3710.443840	-0.086337	0.535756	-0.000670	77.981560	-13.894048	65.411438	-0.683151	0.000000	0.033520	0.000000	0.000000	0.000000	0.006197	0.198019	-0.032754	0.000000	0.000000	2.000000	56.000000	0.000000
3710.447173	-0.086337	0.535756	-0.000670	77.981560	-13.894048	65.411438	-0.683151	0.000000	0.033520	0.000000	0.000000	0.000000	0.006197	0.198019	-0.032754	0.000000	0.000000	2.000000	56.000000	0.000000
3710.450506	-0.086338	0.536416	-0.000785	77.981560	-13.894048	65.411438	-0.683151	0.000000	0.033520	0.000000	0.000000	0.000000	-0.000253	0.197956	-0.034260	0.000000	0.000000	2.000000	56.000000	0.000000
3710.453840	-0.086338	0.536416	-0.000785	77.891296	-14.356805	64.785698	-0.683151	0.000000	0.033520	0.000000	0.000000	0.000000	-0.000253	0.197956	-0.034260	0.000000	0.000000	2.000000	56.000000	0.000000
3710.457173	-0.086338	0.537101	-0.000904	77.891296	-14.356805	64.785698	-0.683151	0.000000	0.033520	0.000000	0.000000	0.000000	0.000045	0.205544	-0.035822	0.000000	0.000000	2.000000	56.000000	0.000000
3710.460506	-0.086338	0.537101	-0.000904	77.891296	-14.356805	64.785698	-0.683151	0.000000	0.033520	0.000000	0.000000	0.000000	0.000045	0.205544	-0.035822	0.000000	0.000000	2.000000	56.000000	0.000000
3710.463840	-0.086338	0.537101	-0.000904	77.794769	-14.802886	64.175354	-0.683116	0.000000	0.045200	0.000000	0.000000	0.000000	0.000045	0.205544	-0.035822	0.000000	0.000000	2.000000	56.000000	0.000000
3710.467173	-0.086338	0.537101	-0.000904	77.794769	-14.802886	64.175354	-0.683116	0.000000	0.045200	0.000000	0.000000	0.000000	0.000045	0.205544	-0.035822	0.000000	0.000000	2.000000	56.000000	0.000000
3710.470506	-0.086358	0.537812	-0.001033	77.794769	-14.802886	64.175354	-0.683116	0.000000	0.045200	0.000000	0.000000	0.000000	-0.006145	0.213078	-0.038647	0.000000	0.000000	2.000000	56.000000	0.000000
3710.473840	-0.086358	0.537812	-0.001033	77.690887	-15.244918	63.567329	-0.683116	0.000000	0.045200	0.000000	0.000000	0.000000	-0.006145	0.213078	-0.038647	0.000000	0.000000	2.000000	56.000000	0.000000
3710.477173	-0.086403	0.538564	-0.001153	77.690887	-15.244918	63.567329	-0.683116	0.000000	0.045200	0.000000	0.000000	0.000000	-0.013376	0.225552	-0.035948	0.000000	0.000000	2.000000	56.000000	0.000000
3710.480506	-0.086403	0.538564	-0.001153	77.690887	-15.244918	63.567329	-0.683116	0.000000	0.045200	0.000000	0.000000	0.000000	-0.013376	0.225552	-0.035948	0.000000	0.000000	2.000000	56.000000	0.000000
3710.483840	-0.086403	0.538564	-0.001153	77.579124	-15.705576	62.942085	-0.679863	0.000000	0.057632	0.000000	0.000000	0.000000	-0.013376	0.225552	-0.035948	0.000000	0.000000	2.000000	56.000000	0.000000
3710.487173	-0.086403	0.538564	-0.001153	77.579124	-15.705576	62.942085	-0.679863	0.000000	0.057632	0.000000	0.000000	0.000000	-0.013376	0.225552	-0.035948	0.000000	0.000000	2.000000	56.000000	0.000000
3710.490506	-0.086450	0.539357	-0.001260	77.579124	-15.705576	62.942085	-0.679863	0.000000	0.057632	0.000000	0.000000	0.000000	-0.014100	0.238015	-0.032079	0.000000	0.000000	2.000000	56.000000	0.000000
3710.493840	-0.086450	0.539357	-0.001260	77.466324	-16.127588	62.359196	-0.679863	0.000000	0.057632	0.000000	0.000000	0.000000	-0.014100	0.238015	-0.032079	0.000000	0.000000	2.000000	56.000000	0.000000
3710.497173	-0.086478	0.540167	-0.001345	77.466324	-16.127588	62.359196	-0.679863	0.000000	0.057632	0.000000	0.000000	0.000000	-0.008577	0.242940	-0.025707	0.000000	0.000000	2.000000	56.000000	0.000000
3710.500506	-0.086478	0.540167	-0.001345	77.466324	-16.127588	62.359196	-0.679863	0.000000	0.057632	0.000000	0.000000	0.000000	-0.008577	0.242940	-0.025707	0.000000	0.000000	2.000000	56.000000	0.000000
3710.503840	-0.086478	0.540167	-0.001345	77.354561	-16.553732	61.776554	-0.676084	0.000000	0.067263	0.000000	0.000000	0.000000	-0.008577	0.242940	-0.025707	0.000000	0.000000	2.000000	56.000000	0.000000
3710.507173	-0.086478	0.540167	-0.001345	77.354561	-16.553732	61.776554	-0.676084	0.000000	0.067263	0.000000	0.000000	0.000000	-0.008577	0.242940	-0.025707	0.000000	0.000000	2.000000	56.000000	0.000000
3710.510506	-0.086549	0.541002	-0.001445	77.354561	-16.553732	61.776554	-0.676084	0.000000	0.067263	0.000000	0.000000	0.000000	-0.021218	0.250529	-0.029938	0.000000	0.000000	2.000000	56.000000	0.000000
3710.513840	-0.086549	0.541002	-0.001445	77.248055	-17.002665	61.169209	-0.676084	0.000000	0.067263	0.000000	0.000000	0.000000	-0.021218	0.250529	-0.029938	0.000000	0.000000	2.000000	56.000000	0.000000
3710.517173	-0.086638	0.541820	-0.001569	77.248055	-17.002665	61.169209	-0.676084	0.000000	0.067263	0.000000	0.000000	0.000000	-0.026561	0.245555	-0.037142	0.000000	0.000000	2.000000	56.000000	0.000000
3710.520506	-0.086638	0.541820	-0.001569	77.248055	-17.002665	61.169209	-0.676084	0.000000	0.067263	0.000000	0.000000	0.000000	-0.026561	0.245555	-0.037142	0.000000	0.000000	2.000000	56.000000	0.000000
3710.523840	-0.086638	0.541820	-0.001569	77.158058	-17.480446	60.520710	-0.668120	0.000000	0.078443	0.000000	0.000000	0.000000	-0.026561	0.245555	-0.037142	0.000000	0.000000	2.000000	56.000000	0.000000
3710.527173	-0.086638	0.541820	-0.001569	77.158058	-17.480446	60.520710	-0.668120	0.000000	0.078443	0.000000	0.000000	0.000000	-0.026561	0.245555	-0.037142	0.000000	0.000000	2.000000	56.000000	0.000000
3710.530506	-0.086740	0.542631	-0.001740	77.158058	-17.480446	60.520710	-0.668120	0.000000	0.078443	0.000000	0.000000	0.000000	-0.030588	0.243227	-0.051214	0.000000	0.000000	2.000000	56.000000	0.000000
3710.533840	-0.086740	0.542631	-0.001740	77.093193	-17.962204	59.880718	-0.668120	0.000000	0.078443	0.000000	0.000000	0.000000	-0.030588	0.243227	-0.051214	0.000000	0.000000	2.000000	56.000000	0.000000
3710.537173	-0.086846	0.543433	-0.001889	77.093193	-17.962204	59.880718	-0.668120	0.000000	0.078443	0.000000	0.000000	0.000000	-0.031796	0.240495	-0.044743	0.000000	0.000000	2.000000	56.000000	0.000000
3710.540506	-0.086846	0.543433	-0.001889	77.093193	-17.962204	59.880718	-0.668120	0.000000	0.078443	0.000000	0.000000	0.000000	-0.031796	0.240495	-0.044743	0.000000	0.000000	2.000000	56.000000	0.000000
3710.543840	-0.086846	0.543433	-0.001889	77.052277	-18.383930	59.321888	-0.657723	0.000000	0.094436	0.000000	0.000000	0.000000	-0.031796	0.240495	-0.044743	0.000000	0.000000	2.000000	56.000000	0.000000
3710.547173	-0.086846	0.543433	-0.001889	77.052277	-18.383930	59.321888	-0.657723	0.000000	0.094436	0.000000	0.000000	0.000000	-0.031796	0.240495	-0.044743	0.000000	0.000000	2.000000	56.000000	0.000000
3710.550506	-0.086923	0.544201	-0.002072	77.052277	-18.383930	59.321888	-0.657723	0.000000	0.094436	0.000000	0.000000	0.000000	-0.023114	0.230501	-0.054916	0.000000	0.000000	2.000000	56.000000	0.000000
3710.553840	-0.086923	0.544201	-0.002072	77.032486	-18.687590	58.929062	-0.657723	0.000000	0.094436	0.000000	0.000000	0.000000	-0.023114	0.230501	-0.054916	0.000000	0.000000	2.000000	56.000000	0.000000
3710.557173	-0.086979	0.544944	-0.002247	77.032486	-18.687590	58.929062	-0.657723	0.000000	0.094436	0.000000	0.000000	0.000000	-0.016809	0.222795	-0.052643	0.000000	0.000000	2.000000	56.000000	0.000000
3710.560506	-0.086979	0.544944	-0.002247	77.032486	-18.687590	58.929062	-0.657723	0.000000	0.094436	0.000000	0.000000	0.000000	-0.016809	0.222795	-0.052643	0.000000	0.000000	2.000000	56.000000	0.000000
3710.563840	-0.086979	0.544944	-0.002247	77.018974	-18.803082	58.796680	-0.651069	0.000000	0.112363	0.000000	0.000000	0.000000	-0.016809	0.222795	-0.052643	0.000000	0.000000	2.000000	56.000000	0.000000
3710.567173	-0.086979	0.544944	-0.002247	77.018974	-18.803082	58.796680	-0.651069	0.000000	0.112363	0.000000	0.000000	0.000000	-0.016809	0.222795	-0.052643	0.000000	0.000000	2.000000	56.000000	0.000000
3710.570506	-0.086989	0.545644	-0.002429	77.018974	-18.803082	58.796680	-0.651069	0.000000	0.112363	0.000000	0.000000	0.000000	-0.002992	0.210106	-0.054576	0.000000	0.000000	2.000000	56.000000	0.000000
3710.573840	-0.086989	0.545644	-0.002429	77.012772	-18.819548	58.785595	-0.651069	0.000000	0.112363	0.000000	0.000000	0.000000	-0.002992	0.210106	-0.054576	0.000000	0.000000	2.000000	56.000000	0.000000
3710.577173	-0.086975	0.546277	-0.002617	77.012772	-18.819548	58.785595	-0.651069	0.000000	0.112363	0.000000	0.000000	0.000000	0.004050	0.189844	-0.056255	0.000000	0.000000	2.000000	56.000000	0.000000
3710.580506	-0.086975	0.546277	-0.002617	77.012772	-18.819548	58.785595	-0.651069	0.000000	0.112363	0.000000	0.000000	0.000000	0.004050	0.189844	-0.056255	0.000000	0.000000	2.000000	56.000000	0.000000
3710.583840	-0.086975	0.546277	-0.002617	77.014450	-18.836931	58.770638	-0.651246	0.000000	0.130834	0.000000	0.000000	0.000000	0.004050	0.189844	-0.056255	0.000000	0.000000	2.000000	56.000000	0.000000
3710.587173	-0.086975	0.546277	-0.002617	77.014450	-18.836931	58.770638	-0.651246	0.000000	0.130834	0.000000	0.000000	0.000000	0.004050	0.189844	-0.056255	0.000000	0.000000	2.000000	56.000000	0.000000
3710.590506	-0.086935	0.546825	-0.002828	77.014450	-18.836931	58.770638	-0.651246	0.000000	0.130834	0.000000	0.000000	0.000000	0.012115	0.164535	-0.063326	0.000000	0.000000	2.000000	56.000000	0.000000
3710.593840	-0.086935	0.546825	-0.002828	77.013199	-18.850182	58.767441	-0.651246	0.000000	0.130834	0.000000	0.000000	0.000000	0.012115	0.164535	-0.063326	0.000000	0.000000	2.000000	56.000000	0.000000
3710.597173	-0.086900	0.547314	-0.003007	77.013199	-18.850182	58.767441	-0.651246	0.000000	0.130834	0.000000	0.000000	0.000000	0.010275	0.146731	-0.053700	0.000000	0.000000	2.000000	56.000000	0.000000
3710.600506	-0.086900	0.547314	-0.003007	77.013199	-18.850182	58.767441	-0.651246	0.000000	0.130834	0.000000	0.000000	0.000000	0.010275	0.146731	-0.053700	0.000000	0.000000	2.000000	56.000000	0.000000
3710.603840	-0.086900	0.547314	-0.003007	76.997704	-18.849476	58.769714	-0.654978	0.000000	0.150339	0.000000	0.000000	0.000000	0.010275	0.146731	-0.053700	0.000000	0.000000	2.000000	56.000000	0.000000
3710.607173	-0.086900	0.547314	-0.003007	76.997704	-18.849476	58.769714	-0.654978	0.000000	0.150339	0.000000	0.000000	0.000000	0.010275	0.146731	-0.053700	0.000000	0.000000	2.000000	56.000000	0.000000
3710.610506	-0.086869	0.547727	-0.003172	76.997704	-18.849476	58.769714	-0.654978	0.000000	0.150339	0.000000	0.000000	0.000000	0.009466	0.123886	-0.049481	0.000000	0.000000	2.000000	56.000000	0.000000
3710.613840	-0.086869	0.547727	-0.003172	76.977875	-18.842613	58.777672	-0.654978	0.000000	0.150339	0.000000	0.000000	0.000000	0.009466	0.123886	-0.049481	0.000000	0.000000	2.000000	56.000000	0.000000
3710.617173	-0.086869	0.547727	-0.003172	76.977875	-18.842613	58.777672	-0.654978	0.000000	0.150339	0.000000	0.000000	0.000000	0.009466	0.123886	-0.049481	0.000000	0.000000	2.000000	56.000000	0.000000
3710.620506	-0.086869	0.547727	-0.003172	76.977875	-18.842613	58.777672	-0.654978	0.000000	0.150339	0.000000	0.000000	0.000000	0.009466	0.123886	-0.049481	0.000000	0.000000	2.000000	56.000000	0.000000
3710.623840	-0.086842	0.548342	-0.003312	76.948334	-18.825838	58.795101	-0.656555	0.000000	0.158586	0.000000	0.000000	0.000000	0.008039	0.184354	-0.042014	0.000000	0.000000	2.000000	56.000000	0.000000
3710.627173	-0.086842	0.548342	-0.003312	76.948334	-18.825838	58.795101	-0.656555	0.000000	0.158586	0.000000	0.000000	0.000000	0.000001	-0.000003	-0.000000	0.000000	0.000000	2.000000	56.000000	0.000000
3710.630506	-0.086842	0.548342	-0.003312	76.948334	-18.825838	58.795101	-0.656555	0.000000	0.158586	0.000000	0.000000	0.000000	0.000001	-0.000003	-0.000000	0.000000	0.000000	2.000000	56.000000	0.000000
3710.633840	-0.086842	0.548342	-0.003312	76.923538	-18.808126	58.810505	-0.657895	0.000000	0.165588	0.000000	0.000000	0.000000	0.000001	-0.000003	-0.000000	0.000000	0.000000	2.000000	56.000000	0.000000
3710.637173	-0.086842	0.548342	-0.003312	76.923538	-18.808126	58.810505	-0.657895	0.000000	0.165588	0.000000	0.000000	0.000000	0.000001	-0.000003	-0.000000	0.000000	0.000000	2.000000	56.000000	0.000000
3710.640506	-0.086814	0.548519	-0.003342	76.923538	-18.808126	58.810505	-0.657895	0.000000	0.165588	0.000000	0.000000	0.000000	0.008433	0.053024	-0.009044	0.000000	0.000000	2.000000	56.000000	0.000000
3710.643840	-0.086814	0.548519	-0.003342	76.911140	-18.795216	58.818169	-0.657895	0.000000	0.165588	0.000000	0.000000	0.000000	0.008433	0.053024	-0.009044	0.000000	0.000000	2.000000	56.000000	0.000000
3710.647173	-0.086814	0.548519	-0.003342	76.911140	-18.795216	58.818169	-0.657895	0.000000	0.165588	0.000000	0.000000	0.000000	0.008433	0.053024	-0.009044	0.000000	0.000000	2.000000	56.000000	0.000000
3710.650506	-0.086814	0.548519	-0.003342	76.911140	-18.795216	58.818169	-0.657895	0.000000	0.165588	0.000000	0.000000	0.000000	0.008433	0.053024	-0.009044	0.000000	0.000000	2.000000	56.000000	0.000000
3710.653840	-0.086747	0.548687	-0.003341	76.901855	-18.786896	58.823898	-0.659300	0.000000	0.167095	0.000000	0.000000	0.000000	0.020034	0.050470	0.000332	0.000000	0.000000	2.000000	56.000000	0.000000
3710.657173	-0.086747	0.548687	-0.003341	76.901855	-18.786896	58.823898	-0.659300	0.000000	0.167095	0.000000	0.000000	0.000000	0.020034	0.050470	0.000332	0.000000	0.000000	2.000000	56.000000	0.000000
3710.660506	-0.086747	0.548687	-0.003341	76.901855	-18.786896	58.823898	-0.659300	0.000000	0.167095	0.000000	0.000000	0.000000	0.020034	0.050470	0.000332	0.000000	0.000000	2.000000	56.000000	0.000000
3710.663840	-0.086747	0.548687	-0.003341	76.892540	-18.775867	58.829655	-0.662639	0.000000	0.167040	0.000000	0.000000	0.000000	0.020034	0.050470	0.000332	0.000000	0.000000	2.000000	56.000000	0.000000
3710.667173	-0.086715	0.548737	-0.003278	76.892540	-18.775867	58.829655	-0.662639	0.000000	0.167040	0.000000	0.000000	0.000000	0.009803	0.015114	0.018825	0.000000	0.000000	2.000000	56.000000	0.000000
3710.670506	-0.086715	0.548737	-0.003278	76.892540	-18.775867	58.829655	-0.662639	0.000000	0.167040	0.000000	0.000000	0.000000	0.009803	0.015114	0.018825	0.000000	0.000000	2.000000	56.000000	0.000000
3710.673840	-0.086715	0.548737	-0.003278	76.886337	-18.769423	58.833481	-0.664273	0.000000	0.163902	0.000000	0.000000	0.000000	0.009803	0.015114	0.018825	0.000000	0.000000	2.000000	56.000000	0.000000
3710.677173	-0.086715	0.548737	-0.003278	76.886337	-18.769423	58.833481	-0.664273	0.000000	0.163902	0.000000	0.000000	0.000000	0.009803	0.015114	0.018825	0.000000	0.000000	2.000000	56.000000	0.000000
3710.680506	-0.086709	0.548754	-0.003191	76.886337	-18.769423	58.833481	-0.664273	0.000000	0.163902	0.000000	0.000000	0.000000	0.001736	0.004985	0.025986	0.000000	0.000000	2.000000	56.000000	0.000000
3710.683840	-0.086709	0.548754	-0.003191	76.886337	-18.766710	58.833469	-0.664273	0.000000	0.163902	0.000000	0.000000	0.000000	0.001736	0.004985	0.025986	0.000000	0.000000	2.000000	56.000000	0.000000
3710.687173	-0.086709	0.548754	-0.003191	76.886337	-18.766710	58.833469	-0.664273	0.000000	0.163902	0.000000	0.000000	0.000000	0.001736	0.004985	0.025986	0.000000	0.000000	2.000000	56.000000	0.000000
3710.690506	-0.086709	0.548754	-0.003191	76.886337	-18.766710	58.833469	-0.664273	0.000000	0.163902	0.000000	0.000000	0.000000	0.001736	0.004985	0.025986	0.000000	0.000000	2.000000	56.000000	0.000000
3710.693840	-0.086731	0.548669	-0.002957	76.888596	-18.768637	58.831570	-0.664563	0.000000	0.159571	0.000000	0.000000	0.000000	-0.006755	-0.025419	0.070474	0.000000	0.000000	2.000000	56.000000	0.000000
3710.697173	-0.086731	0.548669	-0.002957	76.888596	-18.768637	58.831570	-0.664563	0.000000	0.159571	0.000000	0.000000	0.000000	-0.006755	-0.025419	0.070474	0.000000	0.000000	2.000000	56.000000	0.000000
3710.700506	-0.086731	0.548669	-0.002957	76.888596	-18.768637	58.831570	-0.664563	0.000000	0.159571	0.000000	0.000000	0.000000	-0.006755	-0.025419	0.070474	0.000000	0.000000	2.000000	56.000000	0.000000
3710.703840	-0.086731	0.548669	-0.002957	76.891922	-18.768324	58.836468	-0.663437	0.000000	0.147826	0.000000	0.000000	0.000000	-0.006755	-0.025419	0.070474	0.000000	0.000000	2.000000	56.000000	0.000000
3710.707173	-0.086797	0.548601	-0.002844	76.891922	-18.768324	58.836468	-0.663437	0.000000	0.147826	0.000000	0.000000	0.000000	-0.019833	-0.020298	0.033614	0.000000	0.000000	2.000000	56.000000	0.000000
3710.710506	-0.086797	0.548601	-0.002844	76.891922	-18.768324	58.836468	-0.663437	0.000000	0.147826	0.000000	0.000000	0.000000	-0.019833	-0.020298	0.033614	0.000000	0.000000	2.000000	56.000000	0.000000
3710.713840	-0.086797	0.548601	-0.002844	76.895012	-18.775627	58.834560	-0.660131	0.000000	0.142223	0.000000	0.000000	0.000000	-0.019833	-0.020298	0.033614	0.000000	0.000000	2.000000	56.000000	0.000000
3710.717173	-0.086797	0.548601	-0.002844	76.895012	-18.775627	58.834560	-0.660131	0.000000	0.142223	0.000000	0.000000	0.000000	-0.019833	-0.020298	0.033614	0.000000	0.000000	2.000000	56.000000	0.000000
3710.720506	-0.086851	0.548517	-0.002682	76.895012	-18.775627	58.834560	-0.660131	0.000000	0.142223	0.000000	0.000000	0.000000	-0.016008	-0.025417	0.048686	0.000000	0.000000	2.000000	56.000000	0.000000
3710.723840	-0.086851	0.548517	-0.002682	76.895012	-18.775627	58.834560	-0.660131	0.000000	0.142223	0.000000	0.000000	0.000000	-0.016008	-0.025417	0.048686	0.000000	0.000000	2.000000	56.000000	0.000000
3710.727173	-0.086851	0.548517	-0.002682	76.901215	-18.784784	58.830723	-0.660131	0.000000	0.142223	0.000000	0.000000	0.000000	-0.016008	-0.025417	0.048686	0.000000	0.000000	2.000000	56.000000	0.000000
3710.730506	-0.086851	0.548517	-0.002682	76.901215	-18.784784	58.830723	-0.660131	0.000000	0.142223	0.000000	0.000000	0.000000	-0.016008	-0.025417	0.048686	0.000000	0.000000	2.000000	56.000000	0.000000
3710.733840	-0.086919	0.548398	-0.002560	76.901215	-18.784784	58.830723	-0.660131	0.000000	0.142223	0.000000	0.000000	0.000000	-0.020404	-0.035512	0.036535	0.000000	0.000000	2.000000	56.000000	0.000000
3710.737173	-0.086919	0.548398	-0.002560	76.913841	-18.787342	58.829876	-0.657463	0.000000	0.134109	0.000000	0.000000	0.000000	-0.020404	-0.035512	0.036535	0.000000	0.000000	2.000000	56.000000	0.000000
3710.740506	-0.086919	0.548398	-0.002560	76.913841	-18.787342	58.829876	-0.657463	0.000000	0.134109	0.000000	0.000000	0.000000	-0.020404	-0.035512	0.036535	0.000000	0.000000	2.000000	56.000000	0.000000
3710.743840	-0.086919	0.548398	-0.002560	76.913841	-18.787342	58.829876	-0.657463	0.000000	0.134109	0.000000	0.000000	0.000000	-0.020404	-0.035512	0.036535	0.000000	0.000000	2.000000	56.000000	0.000000
3710.747173	-0.086952	0.548128	-0.002268	76.926254	-18.792093	58.822205	-0.654063	0.000000	0.128020	0.000000	0.000000	0.000000	-0.010031	-0.081244	0.087605	0.000000	0.000000	2.000000	56.000000	0.000000
3710.750506	-0.086952	0.548128	-0.002268	76.926254	-18.792093	58.822205	-0.654063	0.000000	0.128020	0.000000	0.000000	0.000000	-0.010031	-0.081244	0.087605	0.000000	0.000000	2.000000	56.000000	0.000000
3710.753840	-0.086952	0.548128	-0.002268	76.926254	-18.792093	58.822205	-0.654063	0.000000	0.128020	0.000000	0.000000	0.000000	-0.010031	-0.081244	0.087605	0.000000	0.000000	2.000000	56.000000	0.000000
3710.757173	-0.086952	0.548128	-0.002268	76.940910	-18.796083	58.812614	-0.652391	0.000000	0.113419	0.000000	0.000000	0.000000	-0.010031	-0.081244	0.087605	0.000000	0.000000	2.000000	56.000000	0.000000
3710.760506	-0.086909	0.547992	-0.002144	76.940910	-18.796083	58.812614	-0.652391	0.000000	0.113419	0.000000	0.000000	0.000000	0.013035	-0.040603	0.037233	0.000000	0.000000	2.000000	56.000000	0.000000
3710.763840	-0.086909	0.547992	-0.002144	76.940910	-18.796083	58.812614	-0.652391	0.000000	0.113419	0.000000	0.000000	0.000000	0.013035	-0.040603	0.037233	0.000000	0.000000	2.000000	56.000000	0.000000
3710.767173	-0.086909	0.547992	-0.002144	76.955582	-18.797375	58.803013	-0.652391	0.000000	0.113419	0.000000	0.000000	0.000000	0.013035	-0.040603	0.037233	0.000000	0.000000	2.000000	56.000000	0.000000
3710.770506	-0.086909	0.547992	-0.002144	76.955582	-18.797375	58.803013	-0.652391	0.000000	0.113419	0.000000	0.000000	0.000000	0.013035	-0.040603	0.037233	0.000000	0.000000	2.000000	56.000000	0.000000
3710.773840	-0.086882	0.547865	-0.002047	76.955582	-18.797375	58.803013	-0.652391	0.000000	0.113419	0.000000	0.000000	0.000000	0.007884	-0.038062	0.029066	0.000000	0.000000	2.000000	56.000000	0.000000
3710.777173	-0.086882	0.547865	-0.002047	76.974808	-18.808069	58.789570	-0.654563	0.000000	0.107214	0.000000	0.000000	0.000000	0.007884	-0.038062	0.029066	0.000000	0.000000	2.000000	56.000000	0.000000
3710.780506	-0.086882	0.547865	-0.002047	76.974808	-18.808069	58.789570	-0.654563	0.000000	0.107214	0.000000	0.000000	0.000000	0.007884	-0.038062	0.029066	0.000000	0.000000	2.000000	56.000000	0.000000
3710.783840	-0.086882	0.547865	-0.002047	76.974808	-18.808069	58.789570	-0.655877	0.000000	0.102369	0.000000	0.000000	0.000000	0.007884	-0.038062	0.029066	0.000000	0.000000	2.000000	56.000000	0.000000
3710.787173	-0.086834	0.547646	-0.001950	76.994034	-18.816078	58.776081	-0.655877	0.000000	0.102369	0.000000	0.000000	0.000000	0.014583	-0.065892	0.029204	0.000000	0.000000	2.000000	56.000000	0.000000
3710.790506	-0.086834	0.547646	-0.001950	76.994034	-18.816078	58.776081	-0.655877	0.000000	0.102369	0.000000	0.000000	0.000000	0.014583	-0.065892	0.029204	0.000000	0.000000	2.000000	56.000000	0.000000
3710.793840	-0.086834	0.547646	-0.001950	76.994034	-18.816078	58.776081	-0.655877	0.000000	0.102369	0.000000	0.000000	0.000000	0.014583	-0.065892	0.029204	0.000000	0.000000	2.000000	56.000000	0.000000
3710.797173	-0.086834	0.547646	-0.001950	77.017998	-18.825827	58.765541	-0.658308	0.000000	0.097502	0.000000	0.000000	0.000000	0.014583	-0.065892	0.029204	0.000000	0.000000	2.000000	56.000000	0.000000
3710.800506	-0.086807	0.547562	-0.001973	77.017998	-18.825827	58.765541	-0.658308	0.000000	0.097502	0.000000	0.000000	0.000000	0.008012	-0.025249	-0.006771	0.000000	0.000000	2.000000	56.000000	0.000000
3710.803840	-0.086807	0.547562	-0.001973	77.017998	-18.825827	58.765541	-0.658308	0.000000	0.097502	0.000000	0.000000	0.000000	0.008012	-0.025249	-0.006771	0.000000	0.000000	2.000000	56.000000	0.000000
3710.807173	-0.086807	0.547562	-0.001973	77.035400	-18.822021	58.767616	-0.658308	0.000000	0.097502	0.000000	0.000000	0.000000	0.008012	-0.025249	-0.006771	0.000000	0.000000	2.000000	56.000000	0.000000
3710.810506	-0.086807	0.547562	-0.001973	77.035400	-18.822021	58.767616	-0.658308	0.000000	0.097502	0.000000	0.000000	0.000000	0.008012	-0.025249	-0.006771	0.000000	0.000000	2.000000	56.000000	0.000000
3710.813840	-0.086751	0.547469	-0.002032	77.035400	-18.822021	58.767616	-0.658308	0.000000	0.097502	0.000000	0.000000	0.000000	0.016851	-0.027686	-0.017916	0.000000	0.000000	2.000000	56.000000	0.000000
3710.817173	-0.086751	0.547469	-0.002032	77.048233	-18.811516	58.773525	-0.659643	0.000000	0.098630	0.000000	0.000000	0.000000	0.016851	-0.027686	-0.017916	0.000000	0.000000	2.000000	56.000000	0.000000
3710.820506	-0.086751	0.547469	-0.002032	77.048233	-18.811516	58.773525	-0.659643	0.000000	0.098630	0.000000	0.000000	0.000000	0.016851	-0.027686	-0.017916	0.000000	0.000000	2.000000	56.000000	0.000000
3710.823840	-0.086751	0.547469	-0.002032	77.048233	-18.811516	58.773525	-0.659643	0.000000	0.098630	0.000000	0.000000	0.000000	0.016851	-0.027686	-0.017916	0.000000	0.000000	2.000000	56.000000	0.000000
3710.827173	-0.086606	0.547378	-0.002208	77.057526	-18.811773	58.767673	-0.662451	0.000000	0.101616	0.000000	0.000000	0.000000	0.043639	-0.027472	-0.052807	0.000000	0.000000	2.000000	56.000000	0.000000
3710.830506	-0.086606	0.547378	-0.002208	77.057526	-18.811773	58.767673	-0.662451	0.000000	0.101616	0.000000	0.000000	0.000000	0.043639	-0.027472	-0.052807	0.000000	0.000000	2.000000	56.000000	0.000000
3710.833840	-0.086606	0.547378	-0.002208	77.057526	-18.811773	58.767673	-0.662451	0.000000	0.101616	0.000000	0.000000	0.000000	0.043639	-0.027472	-0.052807	0.000000	0.000000	2.000000	56.000000	0.000000
3710.837173	-0.086606	0.547378	-0.002208	77.063721	-18.815617	58.763752	-0.669724	0.000000	0.110417	0.000000	0.000000	0.000000	0.043639	-0.027472	-0.052807	0.000000	0.000000	2.000000	56.000000	0.000000
3710.840506	-0.086581	0.547378	-0.002337	77.063721	-18.815617	58.763752	-0.669724	0.000000	0.110417	0.000000	0.000000	0.000000	0.007344	0.000232	-0.038588	0.000000	0.000000	2.000000	56.000000	0.000000
3710.843840	-0.086581	0.547378	-0.002337	77.063721	-18.815617	58.763752	-0.669724	0.000000	0.110417	0.000000	0.000000	0.000000	0.007344	0.000232	-0.038588	0.000000	0.000000	2.000000	56.000000	0.000000
3710.847173	-0.086581	0.547378	-0.002337	77.066803	-18.820215	58.761806	-0.669724	0.000000	0.110417	0.000000	0.000000	0.000000	0.007344	0.000232	-0.038588	0.000000	0.000000	2.000000	56.000000	0.000000
3710.850506	-0.086581	0.547378	-0.002337	77.066803	-18.820215	58.761806	-0.669724	0.000000	0.110417	0.000000	0.000000	0.000000	0.007344	0.000232	-0.038588	0.000000	0.000000	2.000000	56.000000	0.000000
3710.853840	-0.086585	0.547413	-0.002433	77.066803	-18.820215	58.761806	-0.669724	0.000000	0.110417	0.000000	0.000000	0.000000	-0.001212	0.010272	-0.028896	0.000000	0.000000	2.000000	56.000000	0.000000
3710.857173	-0.086585	0.547413	-0.002433	77.066826	-18.822941	58.761806	-0.670949	0.000000	0.116849	0.000000	0.000000	0.000000	-0.001212	0.010272	-0.028896	0.000000	0.000000	2.000000	56.000000	0.000000
3710.860506	-0.086585	0.547413	-0.002433	77.066826	-18.822941	58.761806	-0.670949	0.000000	0.116849	0.000000	0.000000	0.000000	-0.001212	0.010272	-0.028896	0.000000	0.000000	2.000000	56.000000	0.000000
3710.863840	-0.086585	0.547413	-0.002433	77.066826	-18.822941	58.761806	-0.670949	0.000000	0.116849	0.000000	0.000000	0.000000	-0.001212	0.010272	-0.028896	0.000000	0.000000	2.000000	56.000000	0.000000
3710.867173	-0.086614	0.547506	-0.002635	77.066826	-18.828386	58.769783	-0.670747	0.000000	0.121665	0.000000	0.000000	0.000000	-0.008608	0.028096	-0.060486	0.000000	0.000000	2.000000	56.000000	0.000000
3710.870506	-0.086614	0.547506	-0.002635	77.066826	-18.828386	58.769783	-0.670747	0.000000	0.121665	0.000000	0.000000	0.000000	-0.008608	0.028096	-0.060486	0.000000	0.000000	2.000000	56.000000	0.000000
3710.873840	-0.086614	0.547506	-0.002635	77.066826	-18.828386	58.769783	-0.670747	0.000000	0.121665	0.000000	0.000000	0.000000	-0.008608	0.028096	-0.060486	0.000000	0.000000	2.000000	56.000000	0.000000
3710.877173	-0.086614	0.547506	-0.002635	77.063721	-18.831921	58.771736	-0.669312	0.000000	0.131746	0.000000	0.000000	0.000000	-0.008608	0.028096	-0.060486	0.000000	0.000000	2.000000	56.000000	0.000000
3710.880506	-0.086639	0.547541	-0.002735	77.063721	-18.831921	58.771736	-0.669312	0.000000	0.131746	0.000000	0.000000	0.000000	-0.007673	0.010258	-0.030137	0.000000	0.000000	2.000000	56.000000	0.000000
3710.883840	-0.086639	0.547541	-0.002735	77.063721	-18.831921	58.771736	-0.669312	0.000000	0.131746	0.000000	0.000000	0.000000	-0.007673	0.010258	-0.030137	0.000000	0.000000	2.000000	56.000000	0.000000
3710.887173	-0.086639	0.547541	-0.002735	77.060638	-18.830021	58.773689	-0.669312	0.000000	0.131746	0.000000	0.000000	0.000000	-0.007673	0.010258	-0.030137	0.000000	0.000000	2.000000	56.000000	0.000000
3710.890506	-0.086639	0.547541	-0.002735	77.060638	-18.830021	58.773689	-0.669312	0.000000	0.131746	0.000000	0.000000	0.000000	-0.007673	0.010258	-0.030137	0.000000	0.000000	2.000000	56.000000	0.000000
3710.893840	-0.086634	0.547574	-0.002763	77.060638	-18.830021	58.773689	-0.669312	0.000000	0.131746	0.000000	0.000000	0.000000	0.001596	0.010139	-0.008372	0.000000	0.000000	2.000000	56.000000	0.000000
3710.897173	-0.086634	0.547574	-0.002763	77.060638	-18.830021	58.773689	-0.668033	0.000000	0.136769	0.000000	0.000000	0.000000	0.001596	0.010139	-0.008372	0.000000	0.000000	2.000000	56.000000	0.000000
3710.900506	-0.086634	0.547574	-0.002763	77.060638	-18.830021	58.773689	-0.668033	0.000000	0.136769	0.000000	0.000000	0.000000	0.001596	0.010139	-0.008372	0.000000	0.000000	2.000000	56.000000	0.000000
3710.903840	-0.086634	0.547574	-0.002763	77.060638	-18.830021	58.773689	-0.668033	0.000000	0.136769	0.000000	0.000000	0.000000	0.001596	0.010139	-0.008372	0.000000	0.000000	2.000000	56.000000	0.000000
3710.907173	-0.086629	0.547608	-0.002791	77.057510	-18.828119	58.775635	-0.668299	0.000000	0.138164	0.000000	0.000000	0.000000	0.001597	0.010126	-0.008373	0.000000	0.000000	2.000000	56.000000	0.000000
3710.910506	-0.086629	0.547608	-0.002791	77.057510	-18.828119	58.775635	-0.668299	0.000000	0.138164	0.000000	0.000000	0.000000	0.001597	0.010126	-0.008373	0.000000	0.000000	2.000000	56.000000	0.000000
3710.913840	-0.086629	0.547608	-0.002791	77.057510	-18.828119	58.775635	-0.668299	0.000000	0.138164	0.000000	0.000000	0.000000	0.001597	0.010126	-0.008373	0.000000	0.000000	2.000000	56.000000	0.000000
3710.917173	-0.086629	0.547608	-0.002791	77.057510	-18.828119	58.775635	-0.668566	0.000000	0.139560	0.000000	0.000000	0.000000	0.001597	0.010126	-0.008373	0.000000	0.000000	2.000000	56.000000	0.000000
3710.920506	-0.086629	0.547608	-0.002791	77.057510	-18.828119	58.775635	-0.668566	0.000000	0.139560	0.000000	0.000000	0.000000	-0.000001	0.000005	-0.000000	0.000000	0.000000	2.000000	56.000000	0.000000
3710.923840	-0.086629	0.547608	-0.002791	77.057510	-18.828119	58.775635	-0.668566	0.000000	0.139560	0.000000	0.000000	0.000000	-0.000001	0.000005	-0.000000	0.000000	0.000000	2.000000	56.000000	0.000000
3710.927173	-0.086629	0.547608	-0.002791	77.057495	-18.830837	58.775642	-0.668566	0.000000	0.139560	0.000000	0.000000	0.000000	-0.000001	0.000005	-0.000000	0.000000	0.000000	2.000000	56.000000	0.000000
3710.930506	-0.086629	0.547608	-0.002791	77.057495	-18.830837	58.775642	-0.668566	0.000000	0.139560	0.000000	0.000000	0.000000	-0.000001	0.000005	-0.000000	0.000000	0.000000	2.000000	56.000000	0.000000
3710.933840	-0.086655	0.547600	-0.002772	77.057495	-18.830837	58.775642	-0.668566	0.000000	0.139560	0.000000	0.000000	0.000000	-0.007792	-0.002540	0.005684	0.000000	0.000000	2.000000	56.000000	0.000000
3710.937173	-0.086655	0.547600	-0.002772	77.060623	-18.835457	58.773689	-0.668566	0.000000	0.139560	0.000000	0.000000	0.000000	-0.007792	-0.002540	0.005684	0.000000	0.000000	2.000000	56.000000	0.000000
3710.940506	-0.086655	0.547600	-0.002772	77.060623	-18.835457	58.773689	-0.668566	0.000000	0.139560	0.000000	0.000000	0.000000	-0.007792	-0.002540	0.005684	0.000000	0.000000	2.000000	56.000000	0.000000
3710.943840	-0.086655	0.547600	-0.002772	77.060623	-18.835457	58.773689	-0.668566	0.000000	0.139560	0.000000	0.000000	0.000000	-0.007792	-0.002540	0.005684	0.000000	0.000000	2.000000	56.000000	0.000000
3710.947173	-0.086725	0.547566	-0.002757	77.060623	-18.840899	58.773689	-0.667267	0.000000	0.138612	0.000000	0.000000	0.000000	-0.021011	-0.010145	0.004669	0.000000	0.000000	2.000000	56.000000	0.000000
3710.950506	-0.086725	0.547566	-0.002757	77.060623	-18.840899	58.773689	-0.667267	0.000000	0.138612	0.000000	0.000000	0.000000	-0.021011	-0.010145	0.004669	0.000000	0.000000	2.000000	56.000000	0.000000
3710.953840	-0.086725	0.547566	-0.002757	77.060623	-18.840899	58.773689	-0.667267	0.000000	0.138612	0.000000	0.000000	0.000000	-0.021011	-0.010145	0.004669	0.000000	0.000000	2.000000	56.000000	0.000000
3710.957173	-0.086725	0.547566	-0.002757	77.063721	-18.848244	58.771736	-0.663765	0.000000	0.137834	0.000000	0.000000	0.000000	-0.021011	-0.010145	0.004669	0.000000	0.000000	2.000000	56.000000	0.000000
3710.960506	-0.086769	0.547541	-0.002760	77.063721	-18.848244	58.771736	-0.663765	0.000000	0.137834	0.000000	0.000000	0.000000	-0.013223	-0.007587	-0.001016	0.000000	0.000000	2.000000	56.000000	0.000000
3710.963840	-0.086769	0.547541	-0.002760	77.063721	-18.848244	58.771736	-0.663765	0.000000	0.137834	0.000000	0.000000	0.000000	-0.013223	-0.007587	-0.001016	0.000000	0.000000	2.000000	56.000000	0.000000
3710.967173	-0.086769	0.547541	-0.002760	77.066803	-18.850145	58.769775	-0.663765	0.000000	0.137834	0.000000	0.000000	0.000000	-0.013223	-0.007587	-0.001016	0.000000	0.000000	2.000000	56.000000	0.000000
3710.970506	-0.086769	0.547541	-0.002760	77.066803	-18.850145	58.769775	-0.663765	0.000000	0.137834	0.000000	0.000000	0.000000	-0.013223	-0.007587	-0.001016	0.000000	0.000000	2.000000	56.000000	0.000000
3710.973840	-0.086791	0.547515	-0.002759	77.066803	-18.850145	58.769775	-0.663765	0.000000	0.137834	0.000000	0.000000	0.000000	-0.006747	-0.007586	0.000218	0.000000	0.000000	2.000000	56.000000	0.000000
3710.977173	-0.086791	0.547515	-0.002759	77.066826	-18.852875	58.769783	-0.661561	0.000000	0.138003	0.000000	0.000000	0.000000	-0.006747	-0.007586	0.000218	0.000000	0.000000	2.000000	56.000000	0.000000
3710.980506	-0.086791	0.547515	-0.002759	77.066826	-18.852875	58.769783	-0.661561	0.000000	0.138003	0.000000	0.000000	0.000000	-0.006747	-0.007586	0.000218	0.000000	0.000000	2.000000	56.000000	0.000000
3710.983840	-0.086791	0.547515	-0.002759	77.066826	-18.852875	58.769783	-0.661561	0.000000	0.138003	0.000000	0.000000	0.000000	-0.006747	-0.007586	0.000218	0.000000	0.000000	2.000000	56.000000	0.000000
3710.987173	-0.086804	0.547490	-0.002690	77.066826	-18.852875	58.769783	-0.660437	0.000000	0.137967	0.000000	0.000000	0.000000	-0.003964	-0.007695	0.020750	0.000000	0.000000	2.000000	56.000000	0.000000
3710.990506	-0.086804	0.547490	-0.002690	77.066826	-18.852875	58.769783	-0.660437	0.000000	0.137967	0.000000	0.000000	0.000000	-0.003964	-0.007695	0.020750	0.000000	0.000000	2.000000	56.000000	0.000000
3710.993840	-0.086804	0.547490	-0.002690	77.066826	-18.852875	58.769783	-0.660437	0.000000	0.137967	0.000000	0.000000	0.000000	-0.003964	-0.007695	0.020750	0.000000	0.000000	2.000000	56.000000	0.000000
3710.997173	-0.086804	0.547490	-0.002690	77.066818	-18.855587	58.769764	-0.659776	0.000000	0.134509	0.000000	0.000000	0.000000	-0.003964	-0.007695	0.020750	0.000000	0.000000	2.000000	56.000000	0.000000
3711.000506	-0.086835	0.547473	-0.002648	77.066818	-18.855587	58.769764	-0.659776	0.000000	0.134509	0.000000	0.000000	0.000000	-0.009115	-0.005133	0.012596	0.000000	0.000000	2.000000	56.000000	0.000000
3711.003840	-0.086835	0.547473	-0.002648	77.066818	-18.855587	58.769764	-0.659776	0.000000	0.134509	0.000000	0.000000	0.000000	-0.009115	-0.005133	0.012596	0.000000	0.000000	2.000000	56.000000	0.000000
3711.007173	-0.086835	0.547473	-0.002648	77.066818	-18.855587	58.769764	-0.659776	0.000000	0.134509	0.000000	0.000000	0.000000	-0.009115	-0.005133	0.012596	0.000000	0.000000	2.000000	56.000000	0.000000
3711.010506	-0.086835	0.547473	-0.002648	77.066818	-18.855587	58.769764	-0.659776	0.000000	0.134509	0.000000	0.000000	0.000000	-0.009115	-0.005133	0.012596	0.000000	0.000000	2.000000	56.000000	0.000000
3711.013840	-0.086870	0.547447	-0.002583	77.066818	-18.855587	58.769764	-0.659776	0.000000	0.134509	0.000000	0.000000	0.000000	-0.010439	-0.007691	0.019511	0.000000	0.000000	2.000000	56.000000	0.000000
3711.017173	-0.086870	0.547447	-0.002583	77.072205	-18.862200	58.765896	-0.658257	0.000000	0.132409	0.000000	0.000000	0.000000	-0.010439	-0.007691	0.019511	0.000000	0.000000	2.000000	56.000000	0.000000
3711.020506	-0.086870	0.547447	-0.002583	77.072205	-18.862200	58.765896	-0.658257	0.000000	0.132409	0.000000	0.000000	0.000000	-0.010439	-0.007691	0.019511	0.000000	0.000000	2.000000	56.000000	0.000000
3711.023840	-0.086870	0.547447	-0.002583	77.072205	-18.862200	58.765896	-0.658257	0.000000	0.132409	0.000000	0.000000	0.000000	-0.010439	-0.007691	0.019511	0.000000	0.000000	2.000000	56.000000	0.000000
3711.027173	-0.086885	0.547371	-0.002504	77.075302	-18.864100	58.763943	-0.656517	0.000000	0.129157	0.000000	0.000000	0.000000	-0.004519	-0.022872	0.023651	0.000000	0.000000	2.000000	56.000000	0.000000
3711.030506	-0.086885	0.547371	-0.002504	77.075302	-18.864100	58.763943	-0.656517	0.000000	0.129157	0.000000	0.000000	0.000000	-0.004519	-0.022872	0.023651	0.000000	0.000000	2.000000	56.000000	0.000000
3711.033840	-0.086885	0.547371	-0.002504	77.075302	-18.864100	58.763943	-0.656517	0.000000	0.129157	0.000000	0.000000	0.000000	-0.004519	-0.022872	0.023651	0.000000	0.000000	2.000000	56.000000	0.000000
3711.037173	-0.086885	0.547371	-0.002504	77.084572	-18.867115	58.758041	-0.655764	0.000000	0.125216	0.000000	0.000000	0.000000	-0.004519	-0.022872	0.023651	0.000000	0.000000	2.000000	56.000000	0.000000
3711.040506	-0.086844	0.547295	-0.002482	77.084572	-18.867115	58.758041	-0.655764	0.000000	0.125216	0.000000	0.000000	0.000000	0.012120	-0.022762	0.006827	0.000000	0.000000	2.000000	56.000000	0.000000
3711.043840	-0.086844	0.547295	-0.002482	77.084572	-18.867115	58.758041	-0.655764	0.000000	0.125216	0.000000	0.000000	0.000000	0.012120	-0.022762	0.006827	0.000000	0.000000	2.000000	56.000000	0.000000
3711.047173	-0.086844	0.547295	-0.002482	77.093872	-18.864702	58.752148	-0.655764	0.000000	0.125216	0.000000	0.000000	0.000000	0.012120	-0.022762	0.006827	0.000000	0.000000	2.000000	56.000000	0.000000
3711.050506	-0.086844	0.547295	-0.002482	77.093872	-18.864702	58.752148	-0.655764	0.000000	0.125216	0.000000	0.000000	0.000000	0.012120	-0.022762	0.006827	0.000000	0.000000	2.000000	56.000000	0.000000
3711.053840	-0.086792	0.547219	-0.002523	77.093872	-18.864702	58.752148	-0.655764	0.000000	0.125216	0.000000	0.000000	0.000000	0.015805	-0.022649	-0.012472	0.000000	0.000000	2.000000	56.000000	0.000000
3711.057173	-0.086679	0.547135	-0.002529	77.106285	-18.861477	58.744305	-0.657784	0.000000	0.124078	0.000000	0.000000	0.000000	0.033907	-0.025207	-0.001859	0.000000	0.000000	2.000000	56.000000	0.000000
3711.060506	-0.086679	0.547135	-0.002529	77.106285	-18.861477	58.744305	-0.657784	0.000000	0.124078	0.000000	0.000000	0.000000	0.033907	-0.025207	-0.001859	0.000000	0.000000	2.000000	56.000000	0.000000
3711.063840	-0.086679	0.547135	-0.002529	77.106285	-18.861477	58.744305	-0.657784	0.000000	0.124078	0.000000	0.000000	0.000000	0.033907	-0.025207	-0.001859	0.000000	0.000000	2.000000	56.000000	0.000000
3711.067173	-0.086679	0.547135	-0.002529	77.118690	-18.855572	58.736416	-0.666069	0.000000	0.126466	0.000000	0.000000	0.000000	0.033907	-0.025207	-0.001859	0.000000	0.000000	2.000000	56.000000	0.000000
3711.070506	-0.086583	0.547060	-0.002563	77.118690	-18.855572	58.736416	-0.666069	0.000000	0.126466	0.000000	0.000000	0.000000	0.028747	-0.022626	-0.010020	0.000000	0.000000	2.000000	56.000000	0.000000
3711.073840	-0.086583	0.547060	-0.002563	77.118690	-18.855572	58.736416	-0.666069	0.000000	0.126466	0.000000	0.000000	0.000000	0.028747	-0.022626	-0.010020	0.000000	0.000000	2.000000	56.000000	0.000000
3711.077173	-0.086583	0.547060	-0.002563	77.131073	-18.852385	58.728516	-0.666069	0.000000	0.126466	0.000000	0.000000	0.000000	0.028747	-0.022626	-0.010020	0.000000	0.000000	2.000000	56.000000	0.000000
3711.080506	-0.086583	0.547060	-0.002563	77.131073	-18.852385	58.728516	-0.666069	0.000000	0.126466	0.000000	0.000000	0.000000	0.028747	-0.022626	-0.010020	0.000000	0.000000	2.000000	56.000000	0.000000
3711.083840	-0.086486	0.547010	-0.002601	77.131073	-18.852385	58.728516	-0.666069	0.000000	0.126466	0.000000	0.000000	0.000000	0.029020	-0.015057	-0.011477	0.000000	0.000000	2.000000	56.000000	0.000000
3711.087173	-0.086486	0.547010	-0.002601	77.143471	-18.854641	58.720600	-0.670860	0.000000	0.128136	0.000000	0.000000	0.000000	0.029020	-0.015057	-0.011477	0.000000	0.000000	2.000000	56.000000	0.000000
3711.090506	-0.086486	0.547010	-0.002601	77.143471	-18.854641	58.720600	-0.670860	0.000000	0.128136	0.000000	0.000000	0.000000	0.029020	-0.015057	-0.011477	0.000000	0.000000	2.000000	56.000000	0.000000
3711.093840	-0.086486	0.547010	-0.002601	77.143471	-18.854641	58.720600	-0.670860	0.000000	0.128136	0.000000	0.000000	0.000000	0.029020	-0.015057	-0.011477	0.000000	0.000000	2.000000	56.000000	0.000000
3711.097173	-0.086405	0.546901	-0.002675	77.149658	-18.855795	58.716637	-0.675697	0.000000	0.130049	0.000000	0.000000	0.000000	0.024347	-0.032649	-0.022212	0.000000	0.000000	2.000000	56.000000	0.000000
3711.100506	-0.086405	0.546901	-0.002675	77.149658	-18.855795	58.716637	-0.675697	0.000000	0.130049	0.000000	0.000000	0.000000	0.024347	-0.032649	-0.022212	0.000000	0.000000	2.000000	56.000000	0.000000
3711.103840	-0.086405	0.546901	-0.002675	77.149658	-18.855795	58.716637	-0.675697	0.000000	0.130049	0.000000	0.000000	0.000000	0.024347	-0.032649	-0.022212	0.000000	0.000000	2.000000	56.000000	0.000000
3711.107173	-0.086405	0.546901	-0.002675	77.158951	-18.861593	58.710690	-0.679755	0.000000	0.133751	0.000000	0.000000	0.000000	0.024347	-0.032649	-0.022212	0.000000	0.000000	2.000000	56.000000	0.000000
3711.110506	-0.086395	0.546851	-0.002730	77.158951	-18.861593	58.710690	-0.679755	0.000000	0.133751	0.000000	0.000000	0.000000	0.003121	-0.015030	-0.016414	0.000000	0.000000	2.000000	56.000000	0.000000
3711.113840	-0.086395	0.546851	-0.002730	77.158951	-18.861593	58.710690	-0.679755	0.000000	0.133751	0.000000	0.000000	0.000000	0.003121	-0.015030	-0.016414	0.000000	0.000000	2.000000	56.000000	0.000000
3711.117173	-0.086395	0.546851	-0.002730	77.165154	-18.865465	58.706718	-0.679755	0.000000	0.133751	0.000000	0.000000	0.000000	0.003121	-0.015030	-0.016414	0.000000	0.000000	2.000000	56.000000	0.000000
3711.120506	-0.086395	0.546851	-0.002730	77.165154	-18.865465	58.706718	-0.679755	0.000000	0.133751	0.000000	0.000000	0.000000	0.003121	-0.015030	-0.016414	0.000000	0.000000	2.000000	56.000000	0.000000
3711.123840	-0.086392	0.546809	-0.002743	77.165154	-18.865465	58.706718	-0.679755	0.000000	0.133751	0.000000	0.000000	0.000000	0.000765	-0.012590	-0.004029	0.000000	0.000000	2.000000	56.000000	0.000000
3711.127173	-0.086392	0.546809	-0.002743	77.168694	-18.857380	58.718563	-0.680275	0.000000	0.136487	0.000000	0.000000	0.000000	0.000765	-0.012590	-0.004029	0.000000	0.000000	2.000000	56.000000	0.000000
3711.130506	-0.086392	0.546809	-0.002743	77.168694	-18.857380	58.718563	-0.680275	0.000000	0.136487	0.000000	0.000000	0.000000	0.000765	-0.012590	-0.004029	0.000000	0.000000	2.000000	56.000000	0.000000
3711.133840	-0.086392	0.546809	-0.002743	77.168694	-18.857380	58.718563	-0.680275	0.000000	0.136487	0.000000	0.000000	0.000000	0.000765	-0.012590	-0.004029	0.000000	0.000000	2.000000	56.000000	0.000000
3711.137173	-0.086386	0.546750	-0.002775	77.175758	-18.841190	58.742229	-0.680402	0.000000	0.137158	0.000000	0.000000	0.000000	0.001809	-0.017616	-0.009503	0.000000	0.000000	2.000000	56.000000	0.000000
3711.140506	-0.086386	0.546750	-0.002775	77.175758	-18.841190	58.742229	-0.680402	0.000000	0.137158	0.000000	0.000000	0.000000	0.001809	-0.017616	-0.009503	0.000000	0.000000	2.000000	56.000000	0.000000
3711.143840	-0.086386	0.546750	-0.002775	77.175758	-18.841190	58.742229	-0.680402	0.000000	0.137158	0.000000	0.000000	0.000000	0.001809	-0.017616	-0.009503	0.000000	0.000000	2.000000	56.000000	0.000000
3711.147173	-0.086386	0.546750	-0.002775	77.179726	-18.820347	58.767872	-0.680704	0.000000	0.138742	0.000000	0.000000	0.000000	0.001809	-0.017616	-0.009503	0.000000	0.000000	2.000000	56.000000	0.000000
3711.150506	-0.086361	0.546733	-0.002789	77.179726	-18.820347	58.767872	-0.680704	0.000000	0.138742	0.000000	0.000000	0.000000	0.007510	-0.005001	-0.004243	0.000000	0.000000	2.000000	56.000000	0.000000
3711.153840	-0.086361	0.546733	-0.002789	77.181038	-18.787506	58.809364	-0.680704	0.000000	0.138742	0.000000	0.000000	0.000000	0.007510	-0.005001	-0.004243	0.000000	0.000000	2.000000	56.000000	0.000000
3711.157173	-0.086361	0.546733	-0.002789	77.181038	-18.787506	58.809364	-0.680704	0.000000	0.138742	0.000000	0.000000	0.000000	0.007510	-0.005001	-0.004243	0.000000	0.000000	2.000000	56.000000	0.000000
3711.160506	-0.086361	0.546733	-0.002789	77.181038	-18.787506	58.809364	-0.680704	0.000000	0.138742	0.000000	0.000000	0.000000	0.007510	-0.005001	-0.004243	0.000000	0.000000	2.000000	56.000000	0.000000
3711.163840	-0.086344	0.546725	-0.002762	77.181038	-18.787506	58.809364	-0.680704	0.000000	0.138742	0.000000	0.000000	0.000000	0.005159	-0.002576	0.008145	0.000000	0.000000	2.000000	56.000000	0.000000
3711.167173	-0.086344	0.546725	-0.002762	77.182755	-18.744637	58.864666	-0.681955	0.000000	0.139449	0.000000	0.000000	0.000000	0.005159	-0.002576	0.008145	0.000000	0.000000	2.000000	56.000000	0.000000
3711.170506	-0.086344	0.546725	-0.002762	77.182755	-18.744637	58.864666	-0.681955	0.000000	0.139449	0.000000	0.000000	0.000000	0.005159	-0.002576	0.008145	0.000000	0.000000	2.000000	56.000000	0.000000
3711.173840	-0.086344	0.546725	-0.002762	77.182755	-18.744637	58.864666	-0.681955	0.000000	0.139449	0.000000	0.000000	0.000000	0.005159	-0.002576	0.008145	0.000000	0.000000	2.000000	56.000000	0.000000
3711.177173	-0.086318	0.546733	-0.002781	77.184700	-18.699448	58.926910	-0.682815	0.000000	0.138092	0.000000	0.000000	0.000000	0.007785	0.002580	-0.005686	0.000000	0.000000	2.000000	56.000000	0.000000
3711.180506	-0.086318	0.546733	-0.002781	77.184700	-18.699448	58.926910	-0.682815	0.000000	0.138092	0.000000	0.000000	0.000000	0.007785	0.002580	-0.005686	0.000000	0.000000	2.000000	56.000000	0.000000
3711.183840	-0.086318	0.546733	-0.002781	77.184700	-18.699448	58.926910	-0.682815	0.000000	0.138092	0.000000	0.000000	0.000000	0.007785	0.002580	-0.005686	0.000000	0.000000	2.000000	56.000000	0.000000
3711.187173	-0.086318	0.546733	-0.002781	77.187042	-18.646938	59.002987	-0.684113	0.000000	0.139040	0.000000	0.000000	0.000000	0.007785	0.002580	-0.005686	0.000000	0.000000	2.000000	56.000000	0.000000
3711.190506	-0.086339	0.546733	-0.002785	77.187042	-18.646938	59.002987	-0.684113	0.000000	0.139040	0.000000	0.000000	0.000000	-0.006471	0.000005	-0.001229	0.000000	0.000000	2.000000	56.000000	0.000000
3711.193840	-0.086339	0.546733	-0.002785	77.187042	-18.646938	59.002987	-0.684113	0.000000	0.139040	0.000000	0.000000	0.000000	-0.006471	0.000005	-0.001229	0.000000	0.000000	2.000000	56.000000	0.000000
3711.197173	-0.086339	0.546733	-0.002785	77.187309	-18.564661	59.115623	-0.684113	0.000000	0.139040	0.000000	0.000000	0.000000	-0.006471	0.000005	-0.001229	0.000000	0.000000	2.000000	56.000000	0.000000
3711.200506	-0.086339	0.546733	-0.002785	77.187309	-18.564661	59.115623	-0.684113	0.000000	0.139040	0.000000	0.000000	0.000000	-0.006471	0.000005	-0.001229	0.000000	0.000000	2.000000	56.000000	0.000000
3711.203840	-0.086343	0.546750	-0.002767	77.187309	-18.564661	59.115623	-0.684113	0.000000	0.139040	0.000000	0.000000	0.000000	-0.001041	0.005004	0.005473	0.000000	0.000000	2.000000	56.000000	0.000000
3711.207173	-0.086343	0.546750	-0.002767	77.189629	-18.512075	59.191757	-0.683034	0.000000	0.139244	0.000000	0.000000	0.000000	-0.001041	0.005004	0.005473	0.000000	0.000000	2.000000	56.000000	0.000000
3711.210506	-0.086343	0.546750	-0.002767	77.189629	-18.512075	59.191757	-0.683034	0.000000	0.139244	0.000000	0.000000	0.000000	-0.001041	0.005004	0.005473	0.000000	0.000000	2.000000	56.000000	0.000000
3711.213840	-0.086343	0.546750	-0.002767	77.189629	-18.512075	59.191757	-0.683034	0.000000	0.139244	0.000000	0.000000	0.000000	-0.001041	0.005004	0.005473	0.000000	0.000000	2.000000	56.000000	0.000000
3711.217173	-0.086386	0.546750	-0.002775	77.189842	-18.509752	59.198700	-0.682861	0.000000	0.138332	0.000000	0.000000	0.000000	-0.012941	-0.000003	-0.002460	0.000000	0.000000	2.000000	56.000000	0.000000
3711.220506	-0.086386	0.546750	-0.002775	77.189842	-18.509752	59.198700	-0.682861	0.000000	0.138332	0.000000	0.000000	0.000000	-0.012941	-0.000003	-0.002460	0.000000	0.000000	2.000000	56.000000	0.000000
3711.223840	-0.086386	0.546750	-0.002775	77.189842	-18.509752	59.198700	-0.682861	0.000000	0.138332	0.000000	0.000000	0.000000	-0.012941	-0.000003	-0.002460	0.000000	0.000000	2.000000	56.000000	0.000000
3711.227173	-0.086386	0.546750	-0.002775	77.189842	-18.509752	59.198700	-0.680704	0.000000	0.138742	0.000000	0.000000	0.000000	-0.012941	-0.000003	-0.002460	0.000000	0.000000	2.000000	56.000000	0.000000
3711.230506	-0.086386	0.546750	-0.002775	77.189842	-18.509752	59.198700	-0.680704	0.000000	0.138742	0.000000	0.000000	0.000000	0.000001	-0.000003	0.000000	0.000000	0.000000	2.000000	56.000000	0.000000
3711.233840	-0.086386	0.546750	-0.002775	77.189842	-18.509752	59.198700	-0.680704	0.000000	0.138742	0.000000	0.000000	0.000000	0.000001	-0.000003	0.000000	0.000000	0.000000	2.000000	56.000000	0.000000
3711.237173	-0.086386	0.546750	-0.002775	77.192932	-18.511618	59.196774	-0.680704	0.000000	0.138742	0.000000	0.000000	0.000000	0.000001	-0.000003	0.000000	0.000000	0.000000	2.000000	56.000000	0.000000
3711.240506	-0.086386	0.546750	-0.002775	77.192932	-18.511618	59.196774	-0.680704	0.000000	0.138742	0.000000	0.000000	0.000000	0.000001	-0.000003	0.000000	0.000000	0.000000	2.000000	56.000000	0.000000
3711.243840	-0.086401	0.546691	-0.002811	77.196037	-18.516188	59.194885	-0.680704	0.000000	0.138742	0.000000	0.000000	0.000000	-0.004664	-0.017599	-0.010736	0.000000	0.000000	2.000000	56.000000	0.000000
3711.247173	-0.086401	0.546691	-0.002811	77.196037	-18.516188	59.194885	-0.680704	0.000000	0.138742	0.000000	0.000000	0.000000	-0.004664	-0.017599	-0.010736	0.000000	0.000000	2.000000	56.000000	0.000000
3711.250506	-0.086401	0.546691	-0.002811	77.196037	-18.516188	59.194885	-0.680704	0.000000	0.138742	0.000000	0.000000	0.000000	-0.004664	-0.017599	-0.010736	0.000000	0.000000	2.000000	56.000000	0.000000
3711.253840	-0.086401	0.546691	-0.002811	77.196037	-18.516188	59.194885	-0.680704	0.000000	0.138742	0.000000	0.000000	0.000000	-0.004664	-0.017599	-0.010736	0.000000	0.000000	2.000000	56.000000	0.000000
3711.257173	-0.086420	0.546649	-0.002828	77.202232	-18.522640	59.191055	-0.679926	0.000000	0.140531	0.000000	0.000000	0.000000	-0.005703	-0.012602	-0.005264	0.000000	0.000000	2.000000	56.000000	0.000000
3711.260506	-0.086420	0.546649	-0.002828	77.202232	-18.522640	59.191055	-0.679926	0.000000	0.140531	0.000000	0.000000	0.000000	-0.005703	-0.012602	-0.005264	0.000000	0.000000	2.000000	56.000000	0.000000
3711.263840	-0.086420	0.546649	-0.002828	77.202232	-18.522640	59.191055	-0.679926	0.000000	0.140531	0.000000	0.000000	0.000000	-0.005703	-0.012602	-0.005264	0.000000	0.000000	2.000000	56.000000	0.000000
3711.267173	-0.086420	0.546649	-0.002828	77.208458	-18.531782	59.187263	-0.678976	0.000000	0.141409	0.000000	0.000000	0.000000	-0.005703	-0.012602	-0.005264	0.000000	0.000000	2.000000	56.000000	0.000000
3711.270506	-0.086457	0.546616	-0.002873	77.208458	-18.531782	59.187263	-0.678976	0.000000	0.141409	0.000000	0.000000	0.000000	-0.010859	-0.010011	-0.013411	0.000000	0.000000	2.000000	56.000000	0.000000
3711.273840	-0.086457	0.546616	-0.002873	77.217751	-18.540089	59.181526	-0.678976	0.000000	0.141409	0.000000	0.000000	0.000000	-0.010859	-0.010011	-0.013411	0.000000	0.000000	2.000000	56.000000	0.000000
3711.277173	-0.086457	0.546616	-0.002873	77.217751	-18.540089	59.181526	-0.678976	0.000000	0.141409	0.000000	0.000000	0.000000	-0.010859	-0.010011	-0.013411	0.000000	0.000000	2.000000	56.000000	0.000000
3711.280506	-0.086457	0.546616	-0.002873	77.217751	-18.540089	59.181526	-0.678976	0.000000	0.141409	0.000000	0.000000	0.000000	-0.010859	-0.010011	-0.013411	0.000000	0.000000	2.000000	56.000000	0.000000
3711.283840	-0.086478	0.546524	-0.002881	77.223953	-18.543825	59.177704	-0.677166	0.000000	0.143644	0.000000	0.000000	0.000000	-0.006249	-0.027738	-0.002390	0.000000	0.000000	2.000000	56.000000	0.000000
3711.287173	-0.086478	0.546524	-0.002881	77.223953	-18.543825	59.177704	-0.677166	0.000000	0.143644	0.000000	0.000000	0.000000	-0.006249	-0.027738	-0.002390	0.000000	0.000000	2.000000	56.000000	0.000000
3711.290506	-0.086478	0.546524	-0.002881	77.223953	-18.543825	59.177704	-0.677166	0.000000	0.143644	0.000000	0.000000	0.000000	-0.006249	-0.027738	-0.002390	0.000000	0.000000	2.000000	56.000000	0.000000
3711.293840	-0.086478	0.546524	-0.002881	77.233238	-18.546705	59.171951	-0.676124	0.000000	0.144042	0.000000	0.000000	0.000000	-0.006249	-0.027738	-0.002390	0.000000	0.000000	2.000000	56.000000	0.000000
3711.297173	-0.086450	0.546465	-0.002908	77.233238	-18.546705	59.171951	-0.676124	0.000000	0.144042	0.000000	0.000000	0.000000	0.008282	-0.017600	-0.008283	0.000000	0.000000	2.000000	56.000000	0.000000
3711.300506	-0.086450	0.546465	-0.002908	77.233238	-18.546705	59.171951	-0.676124	0.000000	0.144042	0.000000	0.000000	0.000000	0.008282	-0.017600	-0.008283	0.000000	0.000000	2.000000	56.000000	0.000000
3711.303840	-0.086450	0.546465	-0.002908	77.233238	-18.546705	59.171951	-0.676124	0.000000	0.144042	0.000000	0.000000	0.000000	0.008282	-0.017600	-0.008283	0.000000	0.000000	2.000000	56.000000	0.000000
3711.307173	-0.086450	0.546465	-0.002908	77.242561	-18.549599	59.166206	-0.677505	0.000000	0.145423	0.000000	0.000000	0.000000	0.008282	-0.017600	-0.008283	0.000000	0.000000	2.000000	56.000000	0.000000
3711.310506	-0.086427	0.546398	-0.002913	77.242561	-18.549599	59.166206	-0.677505	0.000000	0.145423	0.000000	0.000000	0.000000	0.006965	-0.020165	-0.001373	0.000000	0.000000	2.000000	56.000000	0.000000
3711.313840	-0.086427	0.546398	-0.002913	77.254974	-18.557089	59.158531	-0.677505	0.000000	0.145423	0.000000	0.000000	0.000000	0.006965	-0.020165	-0.001373	0.000000	0.000000	2.000000	56.000000	0.000000
3711.317173	-0.086427	0.546398	-0.002913	77.254974	-18.557089	59.158531	-0.677505	0.000000	0.145423	0.000000	0.000000	0.000000	0.006965	-0.020165	-0.001373	0.000000	0.000000	2.000000	56.000000	0.000000
3711.320506	-0.086427	0.546398	-0.002913	77.254974	-18.557089	59.158531	-0.677505	0.000000	0.145423	0.000000	0.000000	0.000000	0.006965	-0.020165	-0.001373	0.000000	0.000000	2.000000	56.000000	0.000000
3711.323840	-0.086383	0.546230	-0.003027	77.267365	-18.561853	59.150841	-0.678666	0.000000	0.145652	0.000000	0.000000	0.000000	0.013218	-0.050184	-0.034251	0.000000	0.000000	2.000000	56.000000	0.000000
3711.327173	-0.086383	0.546230	-0.003027	77.267365	-18.561853	59.150841	-0.678666	0.000000	0.145652	0.000000	0.000000	0.000000	-0.000001	-0.000009	-0.000000	0.000000	0.000000	2.000000	56.000000	0.000000
3711.330506	-0.086383	0.546230	-0.003027	77.267365	-18.561853	59.150841	-0.678666	0.000000	0.145652	0.000000	0.000000	0.000000	-0.000001	-0.000009	-0.000000	0.000000	0.000000	2.000000	56.000000	0.000000
3711.333840	-0.086383	0.546230	-0.003027	77.282883	-18.571276	59.141174	-0.680869	0.000000	0.151360	0.000000	0.000000	0.000000	-0.000001	-0.000009	-0.000000	0.000000	0.000000	2.000000	56.000000	0.000000
3711.337173	-0.086383	0.546230	-0.003027	77.282883	-18.571276	59.141174	-0.680869	0.000000	0.151360	0.000000	0.000000	0.000000	-0.000001	-0.000009	-0.000000	0.000000	0.000000	2.000000	56.000000	0.000000
3711.340506	-0.086370	0.546138	-0.003096	77.282883	-18.571276	59.141174	-0.680869	0.000000	0.151360	0.000000	0.000000	0.000000	0.003895	-0.027603	-0.020490	0.000000	0.000000	2.000000	56.000000	0.000000
3711.343840	-0.086370	0.546138	-0.003096	77.282883	-18.571276	59.141174	-0.680869	0.000000	0.151360	0.000000	0.000000	0.000000	0.003895	-0.027603	-0.020490	0.000000	0.000000	2.000000	56.000000	0.000000
3711.347173	-0.086370	0.546138	-0.003096	77.298393	-18.580696	59.131523	-0.680869	0.000000	0.151360	0.000000	0.000000	0.000000	0.003895	-0.027603	-0.020490	0.000000	0.000000	2.000000	56.000000	0.000000
3711.350506	-0.086370	0.546138	-0.003096	77.298393	-18.580696	59.131523	-0.680869	0.000000	0.151360	0.000000	0.000000	0.000000	0.003895	-0.027603	-0.020490	0.000000	0.000000	2.000000	56.000000	0.000000
3711.353840	-0.086352	0.545937	-0.003186	77.313896	-18.590141	59.121861	-0.681518	0.000000	0.154775	0.000000	0.000000	0.000000	0.005167	-0.060290	-0.027174	0.000000	0.000000	2.000000	56.000000	0.000000
3711.357173	-0.086352	0.545937	-0.003186	77.313896	-18.590141	59.121861	-0.681518	0.000000	0.154775	0.000000	0.000000	0.000000	0.005167	-0.060290	-0.027174	0.000000	0.000000	2.000000	56.000000	0.000000
3711.360506	-0.086352	0.545937	-0.003186	77.313896	-18.590141	59.121861	-0.681518	0.000000	0.154775	0.000000	0.000000	0.000000	0.005167	-0.060290	-0.027174	0.000000	0.000000	2.000000	56.000000	0.000000
3711.363840	-0.086352	0.545937	-0.003186	77.313896	-18.590141	59.121861	-0.681518	0.000000	0.154775	0.000000	0.000000	0.000000	0.005167	-0.060290	-0.027174	0.000000	0.000000	2.000000	56.000000	0.000000
3711.367173	-0.086344	0.545837	-0.003231	77.332497	-18.601509	59.110188	-0.682379	0.000000	0.159304	0.000000	0.000000	0.000000	0.002586	-0.030134	-0.013598	0.000000	0.000000	2.000000	56.000000	0.000000
3711.370506	-0.086344	0.545837	-0.003231	77.332497	-18.601509	59.110188	-0.682379	0.000000	0.159304	0.000000	0.000000	0.000000	0.002586	-0.030134	-0.013598	0.000000	0.000000	2.000000	56.000000	0.000000
3711.373840	-0.086344	0.545837	-0.003231	77.348000	-18.611034	59.100452	-0.682810	0.000000	0.161571	0.000000	0.000000	0.000000	0.002586	-0.030134	-0.013598	0.000000	0.000000	2.000000	56.000000	0.000000
3711.377173	-0.086344	0.545837	-0.003231	77.348000	-18.611034	59.100452	-0.682810	0.000000	0.161571	0.000000	0.000000	0.000000	0.002586	-0.030134	-0.013598	0.000000	0.000000	2.000000	56.000000	0.000000
3711.380506	-0.086336	0.545711	-0.003272	77.348000	-18.611034	59.100452	-0.682810	0.000000	0.161571	0.000000	0.000000	0.000000	0.002318	-0.037723	-0.012180	0.000000	0.000000	2.000000	56.000000	0.000000
3711.383840	-0.086336	0.545711	-0.003272	77.366615	-18.622444	59.088745	-0.682810	0.000000	0.161571	0.000000	0.000000	0.000000	0.002318	-0.037723	-0.012180	0.000000	0.000000	2.000000	56.000000	0.000000
3711.387173	-0.086336	0.545711	-0.003272	77.366615	-18.622444	59.088745	-0.682810	0.000000	0.161571	0.000000	0.000000	0.000000	0.002318	-0.037723	-0.012180	0.000000	0.000000	2.000000	56.000000	0.000000
3711.390506	-0.086336	0.545711	-0.003272	77.366615	-18.622444	59.088745	-0.682810	0.000000	0.161571	0.000000	0.000000	0.000000	0.002318	-0.037723	-0.012180	0.000000	0.000000	2.000000	56.000000	0.000000
3711.393840	-0.086307	0.545468	-0.003308	77.385208	-18.631193	59.076965	-0.683197	0.000000	0.163601	0.000000	0.000000	0.000000	0.008744	-0.072979	-0.010762	0.000000	0.000000	2.000000	56.000000	0.000000
3711.397173	-0.086307	0.545468	-0.003308	77.385208	-18.631193	59.076965	-0.683197	0.000000	0.163601	0.000000	0.000000	0.000000	0.008744	-0.072979	-0.010762	0.000000	0.000000	2.000000	56.000000	0.000000
3711.400506	-0.086307	0.545468	-0.003308	77.385208	-18.631193	59.076965	-0.683197	0.000000	0.163601	0.000000	0.000000	0.000000	0.008744	-0.072979	-0.010762	0.000000	0.000000	2.000000	56.000000	0.000000
3711.403840	-0.086307	0.545468	-0.003308	77.403786	-18.639978	59.065189	-0.684654	0.000000	0.165394	0.000000	0.000000	0.000000	0.008744	-0.072979	-0.010762	0.000000	0.000000	2.000000	56.000000	0.000000
3711.407173	-0.086260	0.545334	-0.003317	77.403786	-18.639978	59.065189	-0.684654	0.000000	0.165394	0.000000	0.000000	0.000000	0.013934	-0.040270	-0.002844	0.000000	0.000000	2.000000	56.000000	0.000000
3711.410506	-0.086260	0.545334	-0.003317	77.403786	-18.639978	59.065189	-0.684654	0.000000	0.165394	0.000000	0.000000	0.000000	0.013934	-0.040270	-0.002844	0.000000	0.000000	2.000000	56.000000	0.000000
3711.413840	-0.086260	0.545334	-0.003317	77.419327	-18.644140	59.055367	-0.686976	0.000000	0.165868	0.000000	0.000000	0.000000	0.013934	-0.040270	-0.002844	0.000000	0.000000	2.000000	56.000000	0.000000
3711.417173	-0.086236	0.545199	-0.003331	77.419327	-18.644140	59.055367	-0.686976	0.000000	0.165868	0.000000	0.000000	0.000000	0.007475	-0.040266	-0.004085	0.000000	0.000000	2.000000	56.000000	0.000000
3711.420506	-0.086236	0.545199	-0.003331	77.419327	-18.644140	59.055367	-0.686976	0.000000	0.165868	0.000000	0.000000	0.000000	0.007475	-0.040266	-0.004085	0.000000	0.000000	2.000000	56.000000	0.000000
3711.423840	-0.086236	0.545199	-0.003331	77.434830	-18.653791	59.045483	-0.688222	0.000000	0.166549	0.000000	0.000000	0.000000	0.007475	-0.040266	-0.004085	0.000000	0.000000	2.000000	56.000000	0.000000
3711.427173	-0.086236	0.545199	-0.003331	77.434830	-18.653791	59.045483	-0.688222	0.000000	0.166549	0.000000	0.000000	0.000000	0.007475	-0.040266	-0.004085	0.000000	0.000000	2.000000	56.000000	0.000000
3711.430506	-0.086231	0.545090	-0.003353	77.434830	-18.653791	59.045483	-0.688222	0.000000	0.166549	0.000000	0.000000	0.000000	0.001280	-0.032682	-0.006740	0.000000	0.000000	2.000000	56.000000	0.000000
3711.433840	-0.086231	0.545090	-0.003353	77.450333	-18.663435	59.035595	-0.688222	0.000000	0.166549	0.000000	0.000000	0.000000	0.001280	-0.032682	-0.006740	0.000000	0.000000	2.000000	56.000000	0.000000
3711.437173	-0.086231	0.545090	-0.003353	77.450333	-18.663435	59.035595	-0.688222	0.000000	0.166549	0.000000	0.000000	0.000000	0.001280	-0.032682	-0.006740	0.000000	0.000000	2.000000	56.000000	0.000000
3711.440506	-0.086231	0.545090	-0.003353	77.450333	-18.663435	59.035595	-0.688222	0.000000	0.166549	0.000000	0.000000	0.000000	0.001280	-0.032682	-0.006740	0.000000	0.000000	2.000000	56.000000	0.000000
3711.443840	-0.086259	0.544914	-0.003325	77.459625	-18.671974	59.029636	-0.688435	0.000000	0.167672	0.000000	0.000000	0.000000	-0.008343	-0.053003	0.008668	0.000000	0.000000	2.000000	56.000000	0.000000
3711.447173	-0.086259	0.544914	-0.003325	77.459625	-18.671974	59.029636	-0.688435	0.000000	0.167672	0.000000	0.000000	0.000000	-0.008343	-0.053003	0.008668	0.000000	0.000000	2.000000	56.000000	0.000000
3711.450506	-0.086259	0.544914	-0.003325	77.459625	-18.671974	59.029636	-0.688435	0.000000	0.167672	0.000000	0.000000	0.000000	-0.008343	-0.053003	0.008668	0.000000	0.000000	2.000000	56.000000	0.000000
3711.453840	-0.086259	0.544914	-0.003325	77.465820	-18.675842	59.025654	-0.687045	0.000000	0.166228	0.000000	0.000000	0.000000	-0.008343	-0.053003	0.008668	0.000000	0.000000	2.000000	56.000000	0.000000
3711.457173	-0.086265	0.544855	-0.003292	77.465820	-18.675842	59.025654	-0.687045	0.000000	0.166228	0.000000	0.000000	0.000000	-0.001851	-0.017728	0.009732	0.000000	0.000000	2.000000	56.000000	0.000000
3711.460506	-0.086265	0.544855	-0.003292	77.465820	-18.675842	59.025654	-0.687045	0.000000	0.166228	0.000000	0.000000	0.000000	-0.001851	-0.017728	0.009732	0.000000	0.000000	2.000000	56.000000	0.000000
3711.463840	-0.086265	0.544855	-0.003292	77.472023	-18.682446	59.021706	-0.686736	0.000000	0.164606	0.000000	0.000000	0.000000	-0.001851	-0.017728	0.009732	0.000000	0.000000	2.000000	56.000000	0.000000
3711.467173	-0.086265	0.544855	-0.003292	77.472023	-18.682446	59.021706	-0.686736	0.000000	0.164606	0.000000	0.000000	0.000000	-0.001851	-0.017728	0.009732	0.000000	0.000000	2.000000	56.000000	0.000000
3711.470506	-0.086293	0.544796	-0.003264	77.472023	-18.682446	59.021706	-0.686736	0.000000	0.164606	0.000000	0.000000	0.000000	-0.008313	-0.017750	0.008501	0.000000	0.000000	2.000000	56.000000	0.000000
3711.473840	-0.086293	0.544796	-0.003264	77.478249	-18.689058	59.017719	-0.686736	0.000000	0.164606	0.000000	0.000000	0.000000	-0.008313	-0.017750	0.008501	0.000000	0.000000	2.000000	56.000000	0.000000
3711.477173	-0.086293	0.544796	-0.003264	77.478249	-18.689058	59.017719	-0.686736	0.000000	0.164606	0.000000	0.000000	0.000000	-0.008313	-0.017750	0.008501	0.000000	0.000000	2.000000	56.000000	0.000000
3711.480506	-0.086293	0.544796	-0.003264	77.478249	-18.689058	59.017719	-0.686736	0.000000	0.164606	0.000000	0.000000	0.000000	-0.008313	-0.017750	0.008501	0.000000	0.000000	2.000000	56.000000	0.000000
3711.483840	-0.086335	0.544685	-0.003162	77.481316	-18.690979	59.015739	-0.685351	0.000000	0.163189	0.000000	0.000000	0.000000	-0.012523	-0.033081	0.030629	0.000000	0.000000	2.000000	56.000000	0.000000
3711.487173	-0.086335	0.544685	-0.003162	77.481316	-18.690979	59.015739	-0.685351	0.000000	0.163189	0.000000	0.000000	0.000000	-0.012523	-0.033081	0.030629	0.000000	0.000000	2.000000	56.000000	0.000000
3711.490506	-0.086335	0.544685	-0.003162	77.481316	-18.690979	59.015739	-0.685351	0.000000	0.163189	0.000000	0.000000	0.000000	-0.012523	-0.033081	0.030629	0.000000	0.000000	2.000000	56.000000	0.000000
3711.493840	-0.086335	0.544685	-0.003162	77.484444	-18.690229	59.013721	-0.683264	0.000000	0.158084	0.000000	0.000000	0.000000	-0.012523	-0.033081	0.030629	0.000000	0.000000	2.000000	56.000000	0.000000
3711.497173	-0.086323	0.544643	-0.003107	77.484444	-18.690229	59.013721	-0.683264	0.000000	0.158084	0.000000	0.000000	0.000000	0.003574	-0.012763	0.016451	0.000000	0.000000	2.000000	56.000000	0.000000
3711.500506	-0.086323	0.544643	-0.003107	77.484444	-18.690229	59.013721	-0.683264	0.000000	0.158084	0.000000	0.000000	0.000000	0.003574	-0.012763	0.016451	0.000000	0.000000	2.000000	56.000000	0.000000
3711.503840	-0.086323	0.544643	-0.003107	77.490852	-18.683521	59.016796	-0.683859	0.000000	0.155342	0.000000	0.000000	0.000000	0.003574	-0.012763	0.016451	0.000000	0.000000	2.000000	56.000000	0.000000
3711.507173	-0.086323	0.544643	-0.003107	77.490852	-18.683521	59.016796	-0.683859	0.000000	0.155342	0.000000	0.000000	0.000000	0.003574	-0.012763	0.016451	0.000000	0.000000	2.000000	56.000000	0.000000
3711.510506	-0.086286	0.544584	-0.003066	77.490852	-18.683521	59.016796	-0.683859	0.000000	0.155342	0.000000	0.000000	0.000000	0.011087	-0.017738	0.012179	0.000000	0.000000	2.000000	56.000000	0.000000
[truncated: 318 more rows]
