# Supplementary material for: Haptic Guidance Needs to Be Intuitive Not Just Informative to Improve Human Motor Accuracy
Source: PLoS One. 2016 Mar 16;11(3):e0150912. doi: 10.1371/journal.pone.0150912 (PMC4794196; doi:10.1371/journal.pone.0150912)
Supplement: S2 Data — (ZIP) [file pone.0150912.s002.zip › Subject1/exp2_0057.txt]

Time	PosX	PosY	PosZ	RotX	RotY	RotZ	ForceX	ForceY	ForceZ	MomentX	MomentY	MomentZ	VelocityX	VelocityY	VelocityZ	CalibratedWeight	ButtonDown	Condition	Trial	Visual
3716.503840	-0.001426	0.578909	0.250523	81.101631	31.318102	90.703880	0.000000	0.000000	0.000000	0.000000	0.000000	0.000000	-0.000071	-0.011890	0.034995	0.000000	1.000000	2.000000	57.000000	0.000000
3716.507173	-0.001426	0.578909	0.250523	81.115021	31.386608	90.756721	1.877087	0.000000	-4.634279	0.000000	0.000000	0.000000	-0.000071	-0.011890	0.034995	0.000000	1.000000	2.000000	57.000000	0.000000
3716.510506	-0.001426	0.578909	0.250523	81.115021	31.386608	90.756721	1.877087	0.000000	-4.634279	0.000000	0.000000	0.000000	-0.000071	-0.011890	0.034995	0.000000	1.000000	2.000000	57.000000	0.000000
3716.513840	-0.001157	0.578906	0.250163	81.115021	31.386608	90.756721	1.877087	0.000000	-4.634279	0.000000	0.000000	0.000000	0.080806	-0.000694	-0.108031	0.000000	1.000000	2.000000	57.000000	0.000000
3716.517173	-0.000787	0.578704	0.249916	81.163025	31.611254	90.916367	1.876340	0.000000	-4.634582	0.000000	0.000000	0.000000	0.110891	-0.060532	-0.074259	0.000000	1.000000	2.000000	57.000000	0.000000
3716.520506	-0.000787	0.578704	0.249916	81.163025	31.611254	90.916367	1.876340	0.000000	-4.634582	0.000000	0.000000	0.000000	0.110891	-0.060532	-0.074259	0.000000	1.000000	2.000000	57.000000	0.000000
3716.523840	-0.000787	0.578704	0.249916	81.163025	31.611254	90.916367	1.876340	0.000000	-4.634582	0.000000	0.000000	0.000000	0.110891	-0.060532	-0.074259	0.000000	1.000000	2.000000	57.000000	0.000000
3716.527173	-0.000787	0.578704	0.249916	81.226830	31.913048	91.015419	1.870073	0.000000	-4.637115	0.000000	0.000000	0.000000	0.110891	-0.060532	-0.074259	0.000000	1.000000	2.000000	57.000000	0.000000
3716.530506	-0.000216	0.578501	0.249196	81.226830	31.913048	91.015419	1.870073	0.000000	-4.637115	0.000000	0.000000	0.000000	0.171255	-0.060959	-0.215847	0.000000	1.000000	2.000000	57.000000	0.000000
3716.533840	-0.000216	0.578501	0.249196	81.226830	31.913048	91.015419	1.870073	0.000000	-4.637115	0.000000	0.000000	0.000000	0.171255	-0.060959	-0.215847	0.000000	1.000000	2.000000	57.000000	0.000000
3716.537173	0.000253	0.578241	0.248028	81.336258	32.156052	91.112999	1.870073	0.000000	-4.637115	0.000000	0.000000	0.000000	0.140710	-0.078059	-0.350620	0.000000	1.000000	2.000000	57.000000	0.000000
3716.540506	0.000253	0.578241	0.248028	81.336258	32.156052	91.112999	1.870073	0.000000	-4.637115	0.000000	0.000000	0.000000	0.140710	-0.078059	-0.350620	0.000000	1.000000	2.000000	57.000000	0.000000
3716.543840	0.000253	0.578241	0.248028	81.336258	32.156052	91.112999	1.870073	0.000000	-4.637115	0.000000	0.000000	0.000000	0.140710	-0.078059	-0.350620	0.000000	1.000000	2.000000	57.000000	0.000000
3716.547173	0.001021	0.577718	0.246710	81.400703	31.346577	90.114281	1.865594	0.000000	-4.638918	0.000000	0.000000	0.000000	0.230417	-0.156873	-0.395244	0.000000	1.000000	2.000000	57.000000	0.000000
3716.550506	0.001021	0.577718	0.246710	81.400703	31.346577	90.114281	1.865594	0.000000	-4.638918	0.000000	0.000000	0.000000	0.230417	-0.156873	-0.395244	0.000000	1.000000	2.000000	57.000000	0.000000
3716.553840	0.001021	0.577718	0.246710	81.400703	31.346577	90.114281	1.865594	0.000000	-4.638918	0.000000	0.000000	0.000000	0.230417	-0.156873	-0.395244	0.000000	1.000000	2.000000	57.000000	0.000000
3716.557173	0.001619	0.577267	0.245344	81.186729	28.530182	87.106033	1.861736	0.000000	-4.640468	0.000000	0.000000	0.000000	0.179493	-0.135296	-0.409903	0.000000	1.000000	2.000000	57.000000	0.000000
3716.560506	0.001619	0.577267	0.245344	81.186729	28.530182	87.106033	1.861736	0.000000	-4.640468	0.000000	0.000000	0.000000	0.179493	-0.135296	-0.409903	0.000000	1.000000	2.000000	57.000000	0.000000
3716.563840	0.001619	0.577267	0.245344	81.186729	28.530182	87.106033	1.861736	0.000000	-4.640468	0.000000	0.000000	0.000000	0.179493	-0.135296	-0.409903	0.000000	1.000000	2.000000	57.000000	0.000000
3716.567173	0.002315	0.576752	0.243824	80.647202	24.235954	82.570770	1.860919	0.000000	-4.640795	0.000000	0.000000	0.000000	0.208597	-0.154693	-0.455981	0.000000	1.000000	2.000000	57.000000	0.000000
3716.570506	0.002315	0.576752	0.243824	80.647202	24.235954	82.570770	1.860919	0.000000	-4.640795	0.000000	0.000000	0.000000	0.208597	-0.154693	-0.455981	0.000000	1.000000	2.000000	57.000000	0.000000
3716.573840	0.002315	0.576752	0.243824	80.647202	24.235954	82.570770	1.860919	0.000000	-4.640795	0.000000	0.000000	0.000000	0.208597	-0.154693	-0.455981	0.000000	1.000000	2.000000	57.000000	0.000000
3716.577173	0.003239	0.576138	0.242185	79.945236	19.949282	77.996254	1.859511	0.000000	-4.641359	0.000000	0.000000	0.000000	0.277257	-0.183912	-0.491562	0.000000	1.000000	2.000000	57.000000	0.000000
3716.580506	0.003239	0.576138	0.242185	79.945236	19.949282	77.996254	1.859511	0.000000	-4.641359	0.000000	0.000000	0.000000	0.277257	-0.183912	-0.491562	0.000000	1.000000	2.000000	57.000000	0.000000
3716.583840	0.003239	0.576138	0.242185	79.945236	19.949282	77.996254	1.859511	0.000000	-4.641359	0.000000	0.000000	0.000000	0.277257	-0.183912	-0.491562	0.000000	1.000000	2.000000	57.000000	0.000000
3716.587173	0.004158	0.575499	0.240495	79.173470	16.522661	74.300873	1.855088	0.000000	-4.643129	0.000000	0.000000	0.000000	0.275862	-0.191842	-0.506976	0.000000	1.000000	2.000000	57.000000	0.000000
3716.590506	0.004158	0.575499	0.240495	79.173470	16.522661	74.300873	1.855088	0.000000	-4.643129	0.000000	0.000000	0.000000	0.275862	-0.191842	-0.506976	0.000000	1.000000	2.000000	57.000000	0.000000
3716.593840	0.004158	0.575499	0.240495	79.173470	16.522661	74.300873	1.855088	0.000000	-4.643129	0.000000	0.000000	0.000000	0.275862	-0.191842	-0.506976	0.000000	1.000000	2.000000	57.000000	0.000000
3716.597173	0.005271	0.574839	0.238670	78.385864	14.034642	71.575775	1.851017	0.000000	-4.644753	0.000000	0.000000	0.000000	0.333685	-0.198021	-0.547456	0.000000	1.000000	2.000000	57.000000	0.000000
3716.600506	0.005271	0.574839	0.238670	78.385864	14.034642	71.575775	1.851017	0.000000	-4.644753	0.000000	0.000000	0.000000	0.333685	-0.198021	-0.547456	0.000000	1.000000	2.000000	57.000000	0.000000
3716.603840	0.005271	0.574839	0.238670	78.385864	14.034642	71.575775	1.851017	0.000000	-4.644753	0.000000	0.000000	0.000000	0.333685	-0.198021	-0.547456	0.000000	1.000000	2.000000	57.000000	0.000000
3716.607173	0.006508	0.574120	0.236715	77.620201	12.304068	69.646049	1.844546	0.000000	-4.647327	0.000000	0.000000	0.000000	0.371098	-0.215609	-0.586559	0.000000	0.000000	2.000000	57.000000	0.000000
3716.610506	0.006508	0.574120	0.236715	77.620201	12.304068	69.646049	1.844546	0.000000	-4.647327	0.000000	0.000000	0.000000	0.371098	-0.215609	-0.586559	0.000000	0.000000	2.000000	57.000000	0.000000
3716.613840	0.006508	0.574120	0.236715	77.620201	12.304068	69.646049	1.844546	0.000000	-4.647327	0.000000	0.000000	0.000000	0.371098	-0.215609	-0.586559	0.000000	0.000000	2.000000	57.000000	0.000000
3716.617173	0.007771	0.573354	0.234805	76.876923	10.969282	68.130524	1.836720	0.000000	-4.650426	0.000000	0.000000	0.000000	0.379002	-0.229994	-0.572978	0.000000	0.000000	2.000000	57.000000	0.000000
3716.620506	0.007771	0.573354	0.234805	76.876923	10.969282	68.130524	1.836720	0.000000	-4.650426	0.000000	0.000000	0.000000	0.379002	-0.229994	-0.572978	0.000000	0.000000	2.000000	57.000000	0.000000
3716.623840	0.007771	0.573354	0.234805	76.876923	10.969282	68.130524	1.836720	0.000000	-4.650426	0.000000	0.000000	0.000000	0.379002	-0.229994	-0.572978	0.000000	0.000000	2.000000	57.000000	0.000000
3716.627173	0.009224	0.572636	0.232939	76.171860	9.718903	66.647499	1.827989	0.000000	-4.653865	0.000000	0.000000	0.000000	0.436046	-0.215189	-0.559937	0.000000	0.000000	2.000000	57.000000	0.000000
3716.630506	0.009224	0.572636	0.232939	76.171860	9.718903	66.647499	1.827989	0.000000	-4.653865	0.000000	0.000000	0.000000	0.436046	-0.215189	-0.559937	0.000000	0.000000	2.000000	57.000000	0.000000
3716.633840	0.009224	0.572636	0.232939	76.171860	9.718903	66.647499	1.827989	0.000000	-4.653865	0.000000	0.000000	0.000000	0.436046	-0.215189	-0.559937	0.000000	0.000000	2.000000	57.000000	0.000000
3716.637173	0.010899	0.571812	0.231108	75.530197	8.400980	65.010910	1.815501	0.000000	-4.658751	0.000000	0.000000	0.000000	0.502477	-0.247160	-0.549174	0.000000	0.000000	2.000000	57.000000	0.000000
3716.640506	0.010899	0.571812	0.231108	75.530197	8.400980	65.010910	1.815501	0.000000	-4.658751	0.000000	0.000000	0.000000	0.502477	-0.247160	-0.549174	0.000000	0.000000	2.000000	57.000000	0.000000
3716.643840	0.010899	0.571812	0.231108	75.530197	8.400980	65.010910	1.815501	0.000000	-4.658751	0.000000	0.000000	0.000000	0.502477	-0.247160	-0.549174	0.000000	0.000000	2.000000	57.000000	0.000000
3716.647173	0.012665	0.570947	0.229353	74.936714	6.874518	63.062214	1.798638	0.000000	-4.665287	0.000000	0.000000	0.000000	0.529560	-0.259629	-0.526602	0.000000	0.000000	2.000000	57.000000	0.000000
3716.650506	0.012665	0.570947	0.229353	74.936714	6.874518	63.062214	1.798638	0.000000	-4.665287	0.000000	0.000000	0.000000	0.529560	-0.259629	-0.526602	0.000000	0.000000	2.000000	57.000000	0.000000
3716.653840	0.012665	0.570947	0.229353	74.936714	6.874518	63.062214	1.798638	0.000000	-4.665287	0.000000	0.000000	0.000000	0.529560	-0.259629	-0.526602	0.000000	0.000000	2.000000	57.000000	0.000000
3716.657173	0.014555	0.570019	0.227775	74.372185	5.179080	60.832905	1.779316	0.000000	-4.672690	0.000000	0.000000	0.000000	0.567015	-0.278439	-0.473520	0.000000	0.000000	2.000000	57.000000	0.000000
3716.660506	0.014555	0.570019	0.227775	74.372185	5.179080	60.832905	1.779316	0.000000	-4.672690	0.000000	0.000000	0.000000	0.567015	-0.278439	-0.473520	0.000000	0.000000	2.000000	57.000000	0.000000
3716.663840	0.014555	0.570019	0.227775	74.372185	5.179080	60.832905	1.779316	0.000000	-4.672690	0.000000	0.000000	0.000000	0.567015	-0.278439	-0.473520	0.000000	0.000000	2.000000	57.000000	0.000000
3716.667173	0.016377	0.569173	0.226437	73.887924	3.585819	58.678513	1.756157	0.000000	-4.681444	0.000000	0.000000	0.000000	0.546686	-0.253939	-0.401219	0.000000	0.000000	2.000000	57.000000	0.000000
3716.670506	0.016377	0.569173	0.226437	73.887924	3.585819	58.678513	1.756157	0.000000	-4.681444	0.000000	0.000000	0.000000	0.546686	-0.253939	-0.401219	0.000000	0.000000	2.000000	57.000000	0.000000
3716.673840	0.016377	0.569173	0.226437	73.887924	3.585819	58.678513	1.756157	0.000000	-4.681444	0.000000	0.000000	0.000000	0.546686	-0.253939	-0.401219	0.000000	0.000000	2.000000	57.000000	0.000000
3716.677173	0.018549	0.568275	0.225106	73.370789	1.977226	56.430096	1.732154	0.000000	-4.690378	0.000000	0.000000	0.000000	0.651593	-0.269390	-0.399431	0.000000	0.000000	2.000000	57.000000	0.000000
3716.680506	0.018549	0.568275	0.225106	73.370789	1.977226	56.430096	1.732154	0.000000	-4.690378	0.000000	0.000000	0.000000	0.651593	-0.269390	-0.399431	0.000000	0.000000	2.000000	57.000000	0.000000
3716.683840	0.018549	0.568275	0.225106	73.370789	1.977226	56.430096	1.732154	0.000000	-4.690378	0.000000	0.000000	0.000000	0.651593	-0.269390	-0.399431	0.000000	0.000000	2.000000	57.000000	0.000000
3716.687173	0.021071	0.567357	0.223855	72.878510	0.604441	54.426723	1.701233	0.000000	-4.701682	0.000000	0.000000	0.000000	0.756649	-0.275232	-0.375322	0.000000	0.000000	2.000000	57.000000	0.000000
3716.690506	0.021071	0.567357	0.223855	72.878510	0.604441	54.426723	1.701233	0.000000	-4.701682	0.000000	0.000000	0.000000	0.756649	-0.275232	-0.375322	0.000000	0.000000	2.000000	57.000000	0.000000
3716.693840	0.021071	0.567357	0.223855	72.878510	0.604441	54.426723	1.701233	0.000000	-4.701682	0.000000	0.000000	0.000000	0.756649	-0.275232	-0.375322	0.000000	0.000000	2.000000	57.000000	0.000000
3716.697173	0.023433	0.566568	0.222908	72.608910	-0.251678	53.052502	1.662629	0.000000	-4.715470	0.000000	0.000000	0.000000	0.708688	-0.236702	-0.284139	0.000000	0.000000	2.000000	57.000000	0.000000
3716.700506	0.023433	0.566568	0.222908	72.608910	-0.251678	53.052502	1.662629	0.000000	-4.715470	0.000000	0.000000	0.000000	0.708688	-0.236702	-0.284139	0.000000	0.000000	2.000000	57.000000	0.000000
3716.703840	0.023433	0.566568	0.222908	72.608910	-0.251678	53.052502	1.662629	0.000000	-4.715470	0.000000	0.000000	0.000000	0.708688	-0.236702	-0.284139	0.000000	0.000000	2.000000	57.000000	0.000000
3716.707173	0.025667	0.565849	0.222143	72.662682	-0.835248	52.045036	1.624303	0.000000	-4.728809	0.000000	0.000000	0.000000	0.670192	-0.215796	-0.229311	0.000000	0.000000	2.000000	57.000000	0.000000
3716.710506	0.025667	0.565849	0.222143	72.662682	-0.835248	52.045036	1.624303	0.000000	-4.728809	0.000000	0.000000	0.000000	0.670192	-0.215796	-0.229311	0.000000	0.000000	2.000000	57.000000	0.000000
3716.713840	0.025667	0.565849	0.222143	72.662682	-0.835248	52.045036	1.624303	0.000000	-4.728809	0.000000	0.000000	0.000000	0.670192	-0.215796	-0.229311	0.000000	0.000000	2.000000	57.000000	0.000000
3716.717173	0.028284	0.565115	0.221373	72.977692	-1.380607	51.074409	1.586613	0.000000	-4.741588	0.000000	0.000000	0.000000	0.784922	-0.220261	-0.231125	0.000000	0.000000	2.000000	57.000000	0.000000
3716.720506	0.028284	0.565115	0.221373	72.977692	-1.380607	51.074409	1.586613	0.000000	-4.741588	0.000000	0.000000	0.000000	0.784922	-0.220261	-0.231125	0.000000	0.000000	2.000000	57.000000	0.000000
3716.723840	0.028284	0.565115	0.221373	72.977692	-1.380607	51.074409	1.586613	0.000000	-4.741588	0.000000	0.000000	0.000000	0.784922	-0.220261	-0.231125	0.000000	0.000000	2.000000	57.000000	0.000000
3716.727173	0.031249	0.564344	0.220580	73.552216	-2.051572	49.944962	1.540963	0.000000	-4.756620	0.000000	0.000000	0.000000	0.889469	-0.231040	-0.237821	0.000000	0.000000	2.000000	57.000000	0.000000
3716.730506	0.031249	0.564344	0.220580	73.552216	-2.051572	49.944962	1.540963	0.000000	-4.756620	0.000000	0.000000	0.000000	0.889469	-0.231040	-0.237821	0.000000	0.000000	2.000000	57.000000	0.000000
3716.733840	0.031249	0.564344	0.220580	73.552216	-2.051572	49.944962	1.540963	0.000000	-4.756620	0.000000	0.000000	0.000000	0.889469	-0.231040	-0.237821	0.000000	0.000000	2.000000	57.000000	0.000000
3716.737173	0.034046	0.563708	0.219776	74.255211	-2.864694	48.699818	1.487829	0.000000	-4.773507	0.000000	0.000000	0.000000	0.839240	-0.191029	-0.241075	0.000000	0.000000	2.000000	57.000000	0.000000
3716.740506	0.034046	0.563708	0.219776	74.255211	-2.864694	48.699818	1.487829	0.000000	-4.773507	0.000000	0.000000	0.000000	0.839240	-0.191029	-0.241075	0.000000	0.000000	2.000000	57.000000	0.000000
3716.743840	0.034046	0.563708	0.219776	74.255211	-2.864694	48.699818	1.487829	0.000000	-4.773507	0.000000	0.000000	0.000000	0.839240	-0.191029	-0.241075	0.000000	0.000000	2.000000	57.000000	0.000000
3716.747173	0.036992	0.563130	0.218841	75.058189	-3.854032	47.258472	1.437160	0.000000	-4.789005	0.000000	0.000000	0.000000	0.883712	-0.173183	-0.280488	0.000000	0.000000	2.000000	57.000000	0.000000
3716.750506	0.036992	0.563130	0.218841	75.058189	-3.854032	47.258472	1.437160	0.000000	-4.789005	0.000000	0.000000	0.000000	0.883712	-0.173183	-0.280488	0.000000	0.000000	2.000000	57.000000	0.000000
3716.753840	0.036992	0.563130	0.218841	75.058189	-3.854032	47.258472	1.437160	0.000000	-4.789005	0.000000	0.000000	0.000000	0.883712	-0.173183	-0.280488	0.000000	0.000000	2.000000	57.000000	0.000000
3716.757173	0.040049	0.562645	0.217736	75.981003	-4.985015	45.696663	1.383389	0.000000	-4.804813	0.000000	0.000000	0.000000	0.917223	-0.145772	-0.331541	0.000000	0.000000	2.000000	57.000000	0.000000
3716.760506	0.040049	0.562645	0.217736	75.981003	-4.985015	45.696663	1.383389	0.000000	-4.804813	0.000000	0.000000	0.000000	0.917223	-0.145772	-0.331541	0.000000	0.000000	2.000000	57.000000	0.000000
3716.763840	0.040049	0.562645	0.217736	75.981003	-4.985015	45.696663	1.383389	0.000000	-4.804813	0.000000	0.000000	0.000000	0.917223	-0.145772	-0.331541	0.000000	0.000000	2.000000	57.000000	0.000000
3716.767173	0.043211	0.562313	0.216382	77.006607	-6.132174	44.169415	1.327292	0.000000	-4.820611	0.000000	0.000000	0.000000	0.948416	-0.099466	-0.406299	0.000000	0.000000	2.000000	57.000000	0.000000
3716.770506	0.043211	0.562313	0.216382	77.006607	-6.132174	44.169415	1.327292	0.000000	-4.820611	0.000000	0.000000	0.000000	0.948416	-0.099466	-0.406299	0.000000	0.000000	2.000000	57.000000	0.000000
3716.773840	0.043211	0.562313	0.216382	77.006607	-6.132174	44.169415	1.327292	0.000000	-4.820611	0.000000	0.000000	0.000000	0.948416	-0.099466	-0.406299	0.000000	0.000000	2.000000	57.000000	0.000000
3716.777173	0.046128	0.562077	0.214910	78.021500	-7.109746	42.912964	1.269264	0.000000	-4.836214	0.000000	0.000000	0.000000	0.875351	-0.070890	-0.441612	0.000000	0.000000	2.000000	57.000000	0.000000
3716.780506	0.046128	0.562077	0.214910	78.021500	-7.109746	42.912964	1.269264	0.000000	-4.836214	0.000000	0.000000	0.000000	0.875351	-0.070890	-0.441612	0.000000	0.000000	2.000000	57.000000	0.000000
3716.783840	0.046128	0.562077	0.214910	78.021500	-7.109746	42.912964	1.269264	0.000000	-4.836214	0.000000	0.000000	0.000000	0.875351	-0.070890	-0.441612	0.000000	0.000000	2.000000	57.000000	0.000000
3716.787173	0.049449	0.561925	0.212972	79.190155	-8.185822	41.574810	1.215739	0.000000	-4.849946	0.000000	0.000000	0.000000	0.996058	-0.045418	-0.581391	0.000000	0.000000	2.000000	57.000000	0.000000
3716.790506	0.049449	0.561925	0.212972	79.190155	-8.185822	41.574810	1.215739	0.000000	-4.849946	0.000000	0.000000	0.000000	0.996058	-0.045418	-0.581391	0.000000	0.000000	2.000000	57.000000	0.000000
3716.793840	0.049449	0.561925	0.212972	79.190155	-8.185822	41.574810	1.215739	0.000000	-4.849946	0.000000	0.000000	0.000000	0.996058	-0.045418	-0.581391	0.000000	0.000000	2.000000	57.000000	0.000000
3716.797173	0.052820	0.561930	0.210693	80.335983	-9.545351	39.938522	1.154726	0.000000	-4.864834	0.000000	0.000000	0.000000	1.011488	0.001392	-0.683638	0.000000	0.000000	2.000000	57.000000	0.000000
3716.800506	0.052820	0.561930	0.210693	80.335983	-9.545351	39.938522	1.154726	0.000000	-4.864834	0.000000	0.000000	0.000000	1.011488	0.001392	-0.683638	0.000000	0.000000	2.000000	57.000000	0.000000
3716.803840	0.052820	0.561930	0.210693	80.335983	-9.545351	39.938522	1.154726	0.000000	-4.864834	0.000000	0.000000	0.000000	1.011488	0.001392	-0.683638	0.000000	0.000000	2.000000	57.000000	0.000000
3716.807173	0.056684	0.562057	0.207712	81.547684	-11.489191	37.674355	1.092575	0.000000	-4.879168	0.000000	0.000000	0.000000	1.159007	0.037973	-0.894380	0.000000	0.000000	2.000000	57.000000	0.000000
3716.810506	0.056684	0.562057	0.207712	81.547684	-11.489191	37.674355	1.092575	0.000000	-4.879168	0.000000	0.000000	0.000000	1.159007	0.037973	-0.894380	0.000000	0.000000	2.000000	57.000000	0.000000
3716.813840	0.056684	0.562057	0.207712	81.547684	-11.489191	37.674355	1.092575	0.000000	-4.879168	0.000000	0.000000	0.000000	1.159007	0.037973	-0.894380	0.000000	0.000000	2.000000	57.000000	0.000000
3716.817173	0.060051	0.562307	0.204856	82.498413	-13.551033	35.320854	1.020745	0.000000	-4.894699	0.000000	0.000000	0.000000	1.010091	0.075176	-0.856885	0.000000	0.000000	2.000000	57.000000	0.000000
3716.820506	0.060051	0.562307	0.204856	82.498413	-13.551033	35.320854	1.020745	0.000000	-4.894699	0.000000	0.000000	0.000000	1.010091	0.075176	-0.856885	0.000000	0.000000	2.000000	57.000000	0.000000
3716.823840	0.060051	0.562307	0.204856	82.498413	-13.551033	35.320854	1.020745	0.000000	-4.894699	0.000000	0.000000	0.000000	1.010091	0.075176	-0.856885	0.000000	0.000000	2.000000	57.000000	0.000000
3716.827173	0.064043	0.562724	0.201241	83.509285	-16.529539	31.986917	0.957035	0.000000	-4.907554	0.000000	0.000000	0.000000	1.197620	0.124936	-1.084272	0.000000	0.000000	2.000000	57.000000	0.000000
3716.830506	0.064043	0.562724	0.201241	83.509285	-16.529539	31.986917	0.957035	0.000000	-4.907554	0.000000	0.000000	0.000000	1.197620	0.124936	-1.084272	0.000000	0.000000	2.000000	57.000000	0.000000
3716.833840	0.064043	0.562724	0.201241	83.509285	-16.529539	31.986917	0.957035	0.000000	-4.907554	0.000000	0.000000	0.000000	1.197620	0.124936	-1.084272	0.000000	0.000000	2.000000	57.000000	0.000000
3716.837173	0.068380	0.563357	0.197126	84.448608	-20.465307	27.750383	0.879461	0.000000	-4.922047	0.000000	0.000000	0.000000	1.301286	0.189879	-1.234592	0.000000	0.000000	2.000000	57.000000	0.000000
3716.840506	0.068380	0.563357	0.197126	84.448608	-20.465307	27.750383	0.879461	0.000000	-4.922047	0.000000	0.000000	0.000000	1.301286	0.189879	-1.234592	0.000000	0.000000	2.000000	57.000000	0.000000
3716.843840	0.068380	0.563357	0.197126	84.448608	-20.465307	27.750383	0.879461	0.000000	-4.922047	0.000000	0.000000	0.000000	1.301286	0.189879	-1.234592	0.000000	0.000000	2.000000	57.000000	0.000000
3716.847173	0.073030	0.564277	0.192642	85.272423	-26.110378	22.055758	0.791896	0.000000	-4.936892	0.000000	0.000000	0.000000	1.394986	0.276009	-1.345145	0.000000	0.000000	2.000000	57.000000	0.000000
3716.850506	0.073030	0.564277	0.192642	85.272423	-26.110378	22.055758	0.791896	0.000000	-4.936892	0.000000	0.000000	0.000000	1.394986	0.276009	-1.345145	0.000000	0.000000	2.000000	57.000000	0.000000
3716.853840	0.073030	0.564277	0.192642	85.272423	-26.110378	22.055758	0.791896	0.000000	-4.936892	0.000000	0.000000	0.000000	1.394986	0.276009	-1.345145	0.000000	0.000000	2.000000	57.000000	0.000000
3716.857173	0.077893	0.565451	0.187863	85.888199	-34.727493	13.799387	0.693237	0.000000	-4.951709	0.000000	0.000000	0.000000	1.458989	0.352360	-1.433898	0.000000	0.000000	2.000000	57.000000	0.000000
3716.860506	0.077893	0.565451	0.187863	85.888199	-34.727493	13.799387	0.693237	0.000000	-4.951709	0.000000	0.000000	0.000000	1.458989	0.352360	-1.433898	0.000000	0.000000	2.000000	57.000000	0.000000
3716.863840	0.077893	0.565451	0.187863	85.888199	-34.727493	13.799387	0.693237	0.000000	-4.951709	0.000000	0.000000	0.000000	1.458989	0.352360	-1.433898	0.000000	0.000000	2.000000	57.000000	0.000000
3716.867173	0.082748	0.566822	0.182831	86.191833	-46.297428	3.675272	0.584337	0.000000	-4.965737	0.000000	0.000000	0.000000	1.456233	0.411391	-1.509451	0.000000	0.000000	2.000000	57.000000	0.000000
3716.870506	0.082748	0.566822	0.182831	86.191833	-46.297428	3.675272	0.584337	0.000000	-4.965737	0.000000	0.000000	0.000000	1.456233	0.411391	-1.509451	0.000000	0.000000	2.000000	57.000000	0.000000
3716.873840	0.082748	0.566822	0.182831	86.191833	-46.297428	3.675272	0.584337	0.000000	-4.965737	0.000000	0.000000	0.000000	1.456233	0.411391	-1.509451	0.000000	0.000000	2.000000	57.000000	0.000000
3716.877173	0.087678	0.568243	0.177555	86.137558	-57.791862	-5.914229	0.469726	0.000000	-4.977887	0.000000	0.000000	0.000000	1.479170	0.426300	-1.582789	0.000000	0.000000	2.000000	57.000000	0.000000
3716.880506	0.087678	0.568243	0.177555	86.137558	-57.791862	-5.914229	0.469726	0.000000	-4.977887	0.000000	0.000000	0.000000	1.479170	0.426300	-1.582789	0.000000	0.000000	2.000000	57.000000	0.000000
3716.883840	0.087678	0.568243	0.177555	86.137558	-57.791862	-5.914229	0.469726	0.000000	-4.977887	0.000000	0.000000	0.000000	1.479170	0.426300	-1.582789	0.000000	0.000000	2.000000	57.000000	0.000000
3716.887173	0.092737	0.569640	0.172033	85.828804	-66.413315	-12.844461	0.346154	0.000000	-4.988003	0.000000	0.000000	0.000000	1.517561	0.419062	-1.656720	0.000000	0.000000	2.000000	57.000000	0.000000
3716.890506	0.092737	0.569640	0.172033	85.828804	-66.413315	-12.844461	0.346154	0.000000	-4.988003	0.000000	0.000000	0.000000	1.517561	0.419062	-1.656720	0.000000	0.000000	2.000000	57.000000	0.000000
3716.893840	0.092737	0.569640	0.172033	85.828804	-66.413315	-12.844461	0.346154	0.000000	-4.988003	0.000000	0.000000	0.000000	1.517561	0.419062	-1.656720	0.000000	0.000000	2.000000	57.000000	0.000000
3716.897173	0.098049	0.570997	0.166165	85.440392	-72.275543	-17.400654	0.210915	0.000000	-4.995550	0.000000	0.000000	0.000000	1.593566	0.407111	-1.760284	0.000000	0.000000	2.000000	57.000000	0.000000
3716.900506	0.098049	0.570997	0.166165	85.440392	-72.275543	-17.400654	0.210915	0.000000	-4.995550	0.000000	0.000000	0.000000	1.593566	0.407111	-1.760284	0.000000	0.000000	2.000000	57.000000	0.000000
3716.903840	0.098049	0.570997	0.166165	85.440392	-72.275543	-17.400654	0.210915	0.000000	-4.995550	0.000000	0.000000	0.000000	1.593566	0.407111	-1.760284	0.000000	0.000000	2.000000	57.000000	0.000000
3716.907173	0.103734	0.572249	0.159874	85.028664	-76.045403	-20.663446	0.058715	0.000000	-4.999655	0.000000	0.000000	0.000000	1.705644	0.375646	-1.887418	0.000000	0.000000	2.000000	57.000000	0.000000
3716.910506	0.103734	0.572249	0.159874	85.028664	-76.045403	-20.663446	0.058715	0.000000	-4.999655	0.000000	0.000000	0.000000	1.705644	0.375646	-1.887418	0.000000	0.000000	2.000000	57.000000	0.000000
3716.913840	0.103734	0.572249	0.159874	85.028664	-76.045403	-20.663446	0.058715	0.000000	-4.999655	0.000000	0.000000	0.000000	1.705644	0.375646	-1.887418	0.000000	0.000000	2.000000	57.000000	0.000000
3716.917173	0.109905	0.573298	0.153080	84.496620	-78.522659	-23.809362	-0.116749	0.000000	-4.998637	0.000000	0.000000	0.000000	1.851197	0.314697	-2.038199	0.000000	0.000000	2.000000	57.000000	0.000000
3716.920506	0.109905	0.573298	0.153080	84.496620	-78.522659	-23.809362	-0.116749	0.000000	-4.998637	0.000000	0.000000	0.000000	1.851197	0.314697	-2.038199	0.000000	0.000000	2.000000	57.000000	0.000000
3716.923840	0.109905	0.573298	0.153080	84.496620	-78.522659	-23.809362	-0.116749	0.000000	-4.998637	0.000000	0.000000	0.000000	1.851197	0.314697	-2.038199	0.000000	0.000000	2.000000	57.000000	0.000000
3716.927173	0.116411	0.574311	0.145940	83.737595	-80.088112	-26.157843	-0.322840	0.000000	-4.989567	0.000000	0.000000	0.000000	1.951873	0.303628	-2.141901	0.000000	0.000000	2.000000	57.000000	0.000000
3716.930506	0.116411	0.574311	0.145940	83.737595	-80.088112	-26.157843	-0.322840	0.000000	-4.989567	0.000000	0.000000	0.000000	1.951873	0.303628	-2.141901	0.000000	0.000000	2.000000	57.000000	0.000000
3716.933840	0.116411	0.574311	0.145940	83.737595	-80.088112	-26.157843	-0.322840	0.000000	-4.989567	0.000000	0.000000	0.000000	1.951873	0.303628	-2.141901	0.000000	0.000000	2.000000	57.000000	0.000000
3716.937173	0.123654	0.575437	0.137804	82.554131	-80.666519	-26.945585	-0.558728	0.000000	-4.968685	0.000000	0.000000	0.000000	2.173057	0.337886	-2.440792	0.000000	0.000000	2.000000	57.000000	0.000000
3716.940506	0.123654	0.575437	0.137804	82.554131	-80.666519	-26.945585	-0.558728	0.000000	-4.968685	0.000000	0.000000	0.000000	2.173057	0.337886	-2.440792	0.000000	0.000000	2.000000	57.000000	0.000000
3716.943840	0.123654	0.575437	0.137804	82.554131	-80.666519	-26.945585	-0.558728	0.000000	-4.968685	0.000000	0.000000	0.000000	2.173057	0.337886	-2.440792	0.000000	0.000000	2.000000	57.000000	0.000000
3716.947173	0.129545	0.576420	0.131021	81.270103	-80.247620	-26.129665	-0.845893	0.000000	-4.927927	0.000000	0.000000	0.000000	1.767273	0.294818	-2.034782	0.000000	0.000000	2.000000	57.000000	0.000000
3716.950506	0.129545	0.576420	0.131021	81.270103	-80.247620	-26.129665	-0.845893	0.000000	-4.927927	0.000000	0.000000	0.000000	1.767273	0.294818	-2.034782	0.000000	0.000000	2.000000	57.000000	0.000000
3716.953840	0.129545	0.576420	0.131021	81.270103	-80.247620	-26.129665	-0.845893	0.000000	-4.927927	0.000000	0.000000	0.000000	1.767273	0.294818	-2.034782	0.000000	0.000000	2.000000	57.000000	0.000000
3716.957173	0.136065	0.577552	0.123382	79.639061	-79.164772	-24.282602	-1.099883	0.000000	-4.877526	0.000000	0.000000	0.000000	1.955998	0.339649	-2.291922	0.000000	0.000000	2.000000	57.000000	0.000000
3716.960506	0.136065	0.577552	0.123382	79.639061	-79.164772	-24.282602	-1.099883	0.000000	-4.877526	0.000000	0.000000	0.000000	1.955998	0.339649	-2.291922	0.000000	0.000000	2.000000	57.000000	0.000000
3716.963840	0.136065	0.577552	0.123382	79.639061	-79.164772	-24.282602	-1.099883	0.000000	-4.877526	0.000000	0.000000	0.000000	1.955998	0.339649	-2.291922	0.000000	0.000000	2.000000	57.000000	0.000000
3716.967173	0.142504	0.578623	0.115727	77.998268	-77.964622	-21.748562	-1.402832	0.000000	-4.799173	0.000000	0.000000	0.000000	1.931467	0.321251	-2.296357	0.000000	0.000000	2.000000	57.000000	0.000000
3716.970506	0.142504	0.578623	0.115727	77.998268	-77.964622	-21.748562	-1.402832	0.000000	-4.799173	0.000000	0.000000	0.000000	1.931467	0.321251	-2.296357	0.000000	0.000000	2.000000	57.000000	0.000000
3716.973840	0.142504	0.578623	0.115727	77.998268	-77.964622	-21.748562	-1.402832	0.000000	-4.799173	0.000000	0.000000	0.000000	1.931467	0.321251	-2.296357	0.000000	0.000000	2.000000	57.000000	0.000000
3716.977173	0.148894	0.579535	0.107973	76.570457	-77.004501	-19.127897	-1.723785	0.000000	-4.693460	0.000000	0.000000	0.000000	1.917177	0.273791	-2.326146	0.000000	0.000000	2.000000	57.000000	0.000000
3716.980506	0.148894	0.579535	0.107973	76.570457	-77.004501	-19.127897	-1.723785	0.000000	-4.693460	0.000000	0.000000	0.000000	1.917177	0.273791	-2.326146	0.000000	0.000000	2.000000	57.000000	0.000000
3716.983840	0.148894	0.579535	0.107973	76.570457	-77.004501	-19.127897	-1.723785	0.000000	-4.693460	0.000000	0.000000	0.000000	1.917177	0.273791	-2.326146	0.000000	0.000000	2.000000	57.000000	0.000000
3716.987173	0.155259	0.580178	0.100118	75.551590	-76.442032	-17.113855	-2.062557	0.000000	-4.554762	0.000000	0.000000	0.000000	1.909526	0.192948	-2.356567	0.000000	0.000000	2.000000	57.000000	0.000000
3716.990506	0.155259	0.580178	0.100118	75.551590	-76.442032	-17.113855	-2.062557	0.000000	-4.554762	0.000000	0.000000	0.000000	1.909526	0.192948	-2.356567	0.000000	0.000000	2.000000	57.000000	0.000000
3716.993840	0.155259	0.580178	0.100118	75.551590	-76.442032	-17.113855	-2.062557	0.000000	-4.554762	0.000000	0.000000	0.000000	1.909526	0.192948	-2.356567	0.000000	0.000000	2.000000	57.000000	0.000000
3716.997173	0.161699	0.580492	0.092043	74.871880	-76.198814	-16.283640	-2.416112	0.000000	-4.377488	0.000000	0.000000	0.000000	1.931922	0.093977	-2.422692	0.000000	0.000000	2.000000	57.000000	0.000000
3717.000506	0.161699	0.580492	0.092043	74.871880	-76.198814	-16.283640	-2.416112	0.000000	-4.377488	0.000000	0.000000	0.000000	1.931922	0.093977	-2.422692	0.000000	0.000000	2.000000	57.000000	0.000000
3717.003840	0.161699	0.580492	0.092043	74.871880	-76.198814	-16.283640	-2.416112	0.000000	-4.377488	0.000000	0.000000	0.000000	1.931922	0.093977	-2.422692	0.000000	0.000000	2.000000	57.000000	0.000000
3717.007173	0.168140	0.580529	0.083830	74.305222	-76.054420	-16.253065	-2.784029	0.000000	-4.153214	0.000000	0.000000	0.000000	1.932337	0.011254	-2.463666	0.000000	0.000000	2.000000	57.000000	0.000000
3717.010506	0.168140	0.580529	0.083830	74.305222	-76.054420	-16.253065	-2.784029	0.000000	-4.153214	0.000000	0.000000	0.000000	1.932337	0.011254	-2.463666	0.000000	0.000000	2.000000	57.000000	0.000000
3717.013840	0.168140	0.580529	0.083830	74.305222	-76.054420	-16.253065	-2.784029	0.000000	-4.153214	0.000000	0.000000	0.000000	1.932337	0.011254	-2.463666	0.000000	0.000000	2.000000	57.000000	0.000000
3717.017173	0.174351	0.580479	0.075572	73.679321	-75.805351	-15.950322	-3.153744	0.000000	-3.879936	0.000000	0.000000	0.000000	1.863293	-0.015045	-2.477373	0.000000	0.000000	2.000000	57.000000	0.000000
3717.020506	0.174351	0.580479	0.075572	73.679321	-75.805351	-15.950322	-3.153744	0.000000	-3.879936	0.000000	0.000000	0.000000	1.863293	-0.015045	-2.477373	0.000000	0.000000	2.000000	57.000000	0.000000
3717.023840	0.174351	0.580479	0.075572	73.679321	-75.805351	-15.950322	-3.153744	0.000000	-3.879936	0.000000	0.000000	0.000000	1.863293	-0.015045	-2.477373	0.000000	0.000000	2.000000	57.000000	0.000000
3717.027173	0.180747	0.580553	0.066617	72.828278	-75.222618	-14.434674	-3.506617	0.000000	-3.564216	0.000000	0.000000	0.000000	1.918760	0.022113	-2.686697	0.000000	0.000000	2.000000	57.000000	0.000000
3717.030506	0.180747	0.580553	0.066617	72.828278	-75.222618	-14.434674	-3.506617	0.000000	-3.564216	0.000000	0.000000	0.000000	1.918760	0.022113	-2.686697	0.000000	0.000000	2.000000	57.000000	0.000000
3717.033840	0.180747	0.580553	0.066617	72.828278	-75.222618	-14.434674	-3.506617	0.000000	-3.564216	0.000000	0.000000	0.000000	1.918760	0.022113	-2.686697	0.000000	0.000000	2.000000	57.000000	0.000000
3717.037173	0.185400	0.580722	0.059414	72.052361	-74.581856	-12.368320	-3.856855	0.000000	-3.181929	0.000000	0.000000	0.000000	1.395934	0.050897	-2.160801	0.000000	0.000000	2.000000	57.000000	0.000000
3717.040506	0.185400	0.580722	0.059414	72.052361	-74.581856	-12.368320	-3.856855	0.000000	-3.181929	0.000000	0.000000	0.000000	1.395934	0.050897	-2.160801	0.000000	0.000000	2.000000	57.000000	0.000000
3717.043840	0.185400	0.580722	0.059414	72.052361	-74.581856	-12.368320	-3.856855	0.000000	-3.181929	0.000000	0.000000	0.000000	1.395934	0.050897	-2.160801	0.000000	0.000000	2.000000	57.000000	0.000000
3717.047173	0.189912	0.580966	0.051536	71.285141	-73.939140	-9.738496	-4.104406	0.000000	-2.855495	0.000000	0.000000	0.000000	1.353695	0.073102	-2.363372	0.000000	0.000000	2.000000	57.000000	0.000000
3717.050506	0.189912	0.580966	0.051536	71.285141	-73.939140	-9.738496	-4.104406	0.000000	-2.855495	0.000000	0.000000	0.000000	1.353695	0.073102	-2.363372	0.000000	0.000000	2.000000	57.000000	0.000000
3717.053840	0.189912	0.580966	0.051536	71.285141	-73.939140	-9.738496	-4.104406	0.000000	-2.855495	0.000000	0.000000	0.000000	1.353695	0.073102	-2.363372	0.000000	0.000000	2.000000	57.000000	0.000000
3717.057173	0.194138	0.581290	0.042975	70.923004	-73.738029	-7.512831	-4.337935	0.000000	-2.486427	0.000000	0.000000	0.000000	1.267641	0.097232	-2.568412	0.000000	0.000000	2.000000	57.000000	0.000000
3717.060506	0.194138	0.581290	0.042975	70.923004	-73.738029	-7.512831	-4.337935	0.000000	-2.486427	0.000000	0.000000	0.000000	1.267641	0.097232	-2.568412	0.000000	0.000000	2.000000	57.000000	0.000000
3717.063840	0.194138	0.581290	0.042975	70.923004	-73.738029	-7.512831	-4.337935	0.000000	-2.486427	0.000000	0.000000	0.000000	1.267641	0.097232	-2.568412	0.000000	0.000000	2.000000	57.000000	0.000000
3717.067173	0.197311	0.581539	0.035282	71.174767	-74.248634	-6.816531	-4.548461	0.000000	-2.076415	0.000000	0.000000	0.000000	0.952013	0.074645	-2.307847	0.000000	0.000000	2.000000	57.000000	0.000000
3717.070506	0.197311	0.581539	0.035282	71.174767	-74.248634	-6.816531	-4.548461	0.000000	-2.076415	0.000000	0.000000	0.000000	0.952013	0.074645	-2.307847	0.000000	0.000000	2.000000	57.000000	0.000000
3717.073840	0.197311	0.581539	0.035282	71.174767	-74.248634	-6.816531	-4.548461	0.000000	-2.076415	0.000000	0.000000	0.000000	0.952013	0.074645	-2.307847	0.000000	0.000000	2.000000	57.000000	0.000000
3717.077173	0.199827	0.581689	0.027639	71.721283	-75.214676	-7.594771	-4.700577	0.000000	-1.704281	0.000000	0.000000	0.000000	0.754755	0.045125	-2.292752	0.000000	0.000000	2.000000	57.000000	0.000000
3717.080506	0.199827	0.581689	0.027639	71.721283	-75.214676	-7.594771	-4.700577	0.000000	-1.704281	0.000000	0.000000	0.000000	0.754755	0.045125	-2.292752	0.000000	0.000000	2.000000	57.000000	0.000000
3717.083840	0.199827	0.581689	0.027639	71.721283	-75.214676	-7.594771	-4.700577	0.000000	-1.704281	0.000000	0.000000	0.000000	0.754755	0.045125	-2.292752	0.000000	0.000000	2.000000	57.000000	0.000000
3717.087173	0.201529	0.581703	0.020910	72.398331	-75.942581	-8.302683	-4.818712	0.000000	-1.334174	0.000000	0.000000	0.000000	0.510548	0.004222	-2.018827	0.000000	0.000000	2.000000	57.000000	0.000000
3717.090506	0.201529	0.581703	0.020910	72.398331	-75.942581	-8.302683	-4.818712	0.000000	-1.334174	0.000000	0.000000	0.000000	0.510548	0.004222	-2.018827	0.000000	0.000000	2.000000	57.000000	0.000000
3717.093840	0.201529	0.581703	0.020910	72.398331	-75.942581	-8.302683	-4.818712	0.000000	-1.334174	0.000000	0.000000	0.000000	0.510548	0.004222	-2.018827	0.000000	0.000000	2.000000	57.000000	0.000000
3717.097173	0.202911	0.581568	0.013600	73.400970	-75.542351	-7.816840	-4.897218	0.000000	-1.008590	0.000000	0.000000	0.000000	0.414586	-0.040519	-2.192965	0.000000	0.000000	2.000000	57.000000	0.000000
3717.100506	0.202911	0.581568	0.013600	73.400970	-75.542351	-7.816840	-4.897218	0.000000	-1.008590	0.000000	0.000000	0.000000	0.414586	-0.040519	-2.192965	0.000000	0.000000	2.000000	57.000000	0.000000
3717.103840	0.202911	0.581568	0.013600	73.400970	-75.542351	-7.816840	-4.897218	0.000000	-1.008590	0.000000	0.000000	0.000000	0.414586	-0.040519	-2.192965	0.000000	0.000000	2.000000	57.000000	0.000000
3717.107173	0.203912	0.581162	0.006266	74.577141	-73.734192	-5.916220	-4.956902	0.000000	-0.655079	0.000000	0.000000	0.000000	0.300198	-0.121802	-2.200151	0.000000	0.000000	2.000000	57.000000	0.000000
3717.110506	0.203912	0.581162	0.006266	74.577141	-73.734192	-5.916220	-4.956902	0.000000	-0.655079	0.000000	0.000000	0.000000	0.300198	-0.121802	-2.200151	0.000000	0.000000	2.000000	57.000000	0.000000
3717.113840	0.203912	0.581162	0.006266	74.577141	-73.734192	-5.916220	-4.956902	0.000000	-0.655079	0.000000	0.000000	0.000000	0.300198	-0.121802	-2.200151	0.000000	0.000000	2.000000	57.000000	0.000000
3717.117173	0.204497	0.580508	-0.001123	75.791901	-71.344086	-3.378798	-4.990933	0.000000	-0.300976	0.000000	0.000000	0.000000	0.175580	-0.196209	-2.216775	0.000000	0.000000	2.000000	57.000000	0.000000
3717.120506	0.204497	0.580508	-0.001123	75.791901	-71.344086	-3.378798	-4.990933	0.000000	-0.300976	0.000000	0.000000	0.000000	0.175580	-0.196209	-2.216775	0.000000	0.000000	2.000000	57.000000	0.000000
3717.123840	0.204497	0.580508	-0.001123	75.791901	-71.344086	-3.378798	-4.990933	0.000000	-0.300976	0.000000	0.000000	0.000000	0.175580	-0.196209	-2.216775	0.000000	0.000000	2.000000	57.000000	0.000000
3717.127173	0.204650	0.579765	-0.008505	76.965897	-68.421959	-0.250601	-4.999711	0.000000	0.053727	0.000000	0.000000	0.000000	0.046077	-0.222909	-2.214561	0.000000	0.000000	2.000000	57.000000	0.000000
3717.130506	0.204650	0.579765	-0.008505	76.965897	-68.421959	-0.250601	-4.999711	0.000000	0.053727	0.000000	0.000000	0.000000	0.046077	-0.222909	-2.214561	0.000000	0.000000	2.000000	57.000000	0.000000
3717.133840	0.204650	0.579765	-0.008505	76.965897	-68.421959	-0.250601	-4.999711	0.000000	0.053727	0.000000	0.000000	0.000000	0.046077	-0.222909	-2.214561	0.000000	0.000000	2.000000	57.000000	0.000000
3717.137173	0.204498	0.579129	-0.015630	78.050529	-64.311310	4.095053	-4.983570	0.000000	0.405007	0.000000	0.000000	0.000000	-0.045679	-0.190906	-2.137506	0.000000	0.000000	2.000000	57.000000	0.000000
3717.140506	0.204498	0.579129	-0.015630	78.050529	-64.311310	4.095053	-4.983570	0.000000	0.405007	0.000000	0.000000	0.000000	-0.045679	-0.190906	-2.137506	0.000000	0.000000	2.000000	57.000000	0.000000
3717.143840	0.204498	0.579129	-0.015630	78.050529	-64.311310	4.095053	-4.983570	0.000000	0.405007	0.000000	0.000000	0.000000	-0.045679	-0.190906	-2.137506	0.000000	0.000000	2.000000	57.000000	0.000000
3717.147173	0.203978	0.578610	-0.022342	78.978485	-58.095280	10.534510	-4.944993	0.000000	0.739623	0.000000	0.000000	0.000000	-0.156121	-0.155735	-2.013619	0.000000	0.000000	2.000000	57.000000	0.000000
3717.150506	0.203978	0.578610	-0.022342	78.978485	-58.095280	10.534510	-4.944993	0.000000	0.739623	0.000000	0.000000	0.000000	-0.156121	-0.155735	-2.013619	0.000000	0.000000	2.000000	57.000000	0.000000
3717.153840	0.203978	0.578610	-0.022342	78.978485	-58.095280	10.534510	-4.944993	0.000000	0.739623	0.000000	0.000000	0.000000	-0.156121	-0.155735	-2.013619	0.000000	0.000000	2.000000	57.000000	0.000000
3717.157173	0.202908	0.578138	-0.028546	79.646126	-49.598309	19.231985	-4.888424	0.000000	1.050384	0.000000	0.000000	0.000000	-0.321042	-0.141657	-1.861293	0.000000	0.000000	2.000000	57.000000	0.000000
3717.160506	0.202908	0.578138	-0.028546	79.646126	-49.598309	19.231985	-4.888424	0.000000	1.050384	0.000000	0.000000	0.000000	-0.321042	-0.141657	-1.861293	0.000000	0.000000	2.000000	57.000000	0.000000
3717.163840	0.202908	0.578138	-0.028546	79.646126	-49.598309	19.231985	-4.888424	0.000000	1.050384	0.000000	0.000000	0.000000	-0.321042	-0.141657	-1.861293	0.000000	0.000000	2.000000	57.000000	0.000000
3717.167173	0.201332	0.577522	-0.034318	79.987221	-39.942932	29.141241	-4.818064	0.000000	1.336513	0.000000	0.000000	0.000000	-0.472741	-0.184735	-1.731400	0.000000	0.000000	2.000000	57.000000	0.000000
3717.170506	0.201332	0.577522	-0.034318	79.987221	-39.942932	29.141241	-4.818064	0.000000	1.336513	0.000000	0.000000	0.000000	-0.472741	-0.184735	-1.731400	0.000000	0.000000	2.000000	57.000000	0.000000
3717.173840	0.201332	0.577522	-0.034318	79.987221	-39.942932	29.141241	-4.818064	0.000000	1.336513	0.000000	0.000000	0.000000	-0.472741	-0.184735	-1.731400	0.000000	0.000000	2.000000	57.000000	0.000000
3717.177173	0.199301	0.576723	-0.039758	80.037552	-30.111149	39.341267	-4.735787	0.000000	1.603844	0.000000	0.000000	0.000000	-0.609180	-0.239633	-1.632002	0.000000	0.000000	2.000000	57.000000	0.000000
3717.180506	0.199301	0.576723	-0.039758	80.037552	-30.111149	39.341267	-4.735787	0.000000	1.603844	0.000000	0.000000	0.000000	-0.609180	-0.239633	-1.632002	0.000000	0.000000	2.000000	57.000000	0.000000
3717.183840	0.199301	0.576723	-0.039758	80.037552	-30.111149	39.341267	-4.735787	0.000000	1.603844	0.000000	0.000000	0.000000	-0.609180	-0.239633	-1.632002	0.000000	0.000000	2.000000	57.000000	0.000000
3717.187173	0.196874	0.575749	-0.044891	79.880692	-20.641876	49.368305	-4.641787	0.000000	1.858446	0.000000	0.000000	0.000000	-0.728134	-0.292369	-1.540190	0.000000	0.000000	2.000000	57.000000	0.000000
3717.190506	0.196874	0.575749	-0.044891	79.880692	-20.641876	49.368305	-4.641787	0.000000	1.858446	0.000000	0.000000	0.000000	-0.728134	-0.292369	-1.540190	0.000000	0.000000	2.000000	57.000000	0.000000
3717.193840	0.196874	0.575749	-0.044891	79.880692	-20.641876	49.368305	-4.641787	0.000000	1.858446	0.000000	0.000000	0.000000	-0.728134	-0.292369	-1.540190	0.000000	0.000000	2.000000	57.000000	0.000000
3717.197173	0.194243	0.574669	-0.049706	79.532600	-11.821463	58.917931	-4.536578	0.000000	2.102252	0.000000	0.000000	0.000000	-0.789417	-0.323775	-1.444395	0.000000	0.000000	2.000000	57.000000	0.000000
3717.200506	0.194243	0.574669	-0.049706	79.532600	-11.821463	58.917931	-4.536578	0.000000	2.102252	0.000000	0.000000	0.000000	-0.789417	-0.323775	-1.444395	0.000000	0.000000	2.000000	57.000000	0.000000
3717.203840	0.194243	0.574669	-0.049706	79.532600	-11.821463	58.917931	-4.536578	0.000000	2.102252	0.000000	0.000000	0.000000	-0.789417	-0.323775	-1.444395	0.000000	0.000000	2.000000	57.000000	0.000000
3717.207173	0.191140	0.573407	-0.054543	78.918930	-3.185536	68.514740	-4.422564	0.000000	2.332580	0.000000	0.000000	0.000000	-0.930760	-0.378714	-1.451048	0.000000	0.000000	2.000000	57.000000	0.000000
3717.210506	0.191140	0.573407	-0.054543	78.918930	-3.185536	68.514740	-4.422564	0.000000	2.332580	0.000000	0.000000	0.000000	-0.930760	-0.378714	-1.451048	0.000000	0.000000	2.000000	57.000000	0.000000
3717.213840	0.191140	0.573407	-0.054543	78.918930	-3.185536	68.514740	-4.422564	0.000000	2.332580	0.000000	0.000000	0.000000	-0.930760	-0.378714	-1.451048	0.000000	0.000000	2.000000	57.000000	0.000000
3717.217173	0.188438	0.572308	-0.058037	78.255592	2.697334	75.257553	-4.290393	0.000000	2.567592	0.000000	0.000000	0.000000	-0.810716	-0.329740	-1.048239	0.000000	0.000000	2.000000	57.000000	0.000000
3717.220506	0.188438	0.572308	-0.058037	78.255592	2.697334	75.257553	-4.290393	0.000000	2.567592	0.000000	0.000000	0.000000	-0.810716	-0.329740	-1.048239	0.000000	0.000000	2.000000	57.000000	0.000000
3717.223840	0.188438	0.572308	-0.058037	78.255592	2.697334	75.257553	-4.290393	0.000000	2.567592	0.000000	0.000000	0.000000	-0.810716	-0.329740	-1.048239	0.000000	0.000000	2.000000	57.000000	0.000000
3717.227173	0.185261	0.571081	-0.061365	77.371864	7.839850	81.342148	-4.180243	0.000000	2.743276	0.000000	0.000000	0.000000	-0.953096	-0.368122	-0.998381	0.000000	0.000000	2.000000	57.000000	0.000000
3717.230506	0.185261	0.571081	-0.061365	77.371864	7.839850	81.342148	-4.180243	0.000000	2.743276	0.000000	0.000000	0.000000	-0.953096	-0.368122	-0.998381	0.000000	0.000000	2.000000	57.000000	0.000000
3717.233840	0.185261	0.571081	-0.061365	77.371864	7.839850	81.342148	-4.180243	0.000000	2.743276	0.000000	0.000000	0.000000	-0.953096	-0.368122	-0.998381	0.000000	0.000000	2.000000	57.000000	0.000000
3717.237173	0.181964	0.569949	-0.064141	76.381668	11.695913	86.114395	-4.058185	0.000000	2.920811	0.000000	0.000000	0.000000	-0.989081	-0.339604	-0.832802	0.000000	0.000000	2.000000	57.000000	0.000000
3717.240506	0.181964	0.569949	-0.064141	76.381668	11.695913	86.114395	-4.058185	0.000000	2.920811	0.000000	0.000000	0.000000	-0.989081	-0.339604	-0.832802	0.000000	0.000000	2.000000	57.000000	0.000000
3717.243840	0.181964	0.569949	-0.064141	76.381668	11.695913	86.114395	-4.058185	0.000000	2.920811	0.000000	0.000000	0.000000	-0.989081	-0.339604	-0.832802	0.000000	0.000000	2.000000	57.000000	0.000000
3717.247173	0.178490	0.568959	-0.066254	75.336029	14.572690	89.926422	-3.937632	0.000000	3.081405	0.000000	0.000000	0.000000	-1.042006	-0.297052	-0.633777	0.000000	0.000000	2.000000	57.000000	0.000000
3717.250506	0.178490	0.568959	-0.066254	75.336029	14.572690	89.926422	-3.937632	0.000000	3.081405	0.000000	0.000000	0.000000	-1.042006	-0.297052	-0.633777	0.000000	0.000000	2.000000	57.000000	0.000000
3717.253840	0.178490	0.568959	-0.066254	75.336029	14.572690	89.926422	-3.937632	0.000000	3.081405	0.000000	0.000000	0.000000	-1.042006	-0.297052	-0.633777	0.000000	0.000000	2.000000	57.000000	0.000000
3717.257173	0.174822	0.568123	-0.067751	74.433662	16.707628	93.095284	-3.820803	0.000000	3.225131	0.000000	0.000000	0.000000	-1.100550	-0.250586	-0.449125	0.000000	0.000000	2.000000	57.000000	0.000000
3717.260506	0.174822	0.568123	-0.067751	74.433662	16.707628	93.095284	-3.820803	0.000000	3.225131	0.000000	0.000000	0.000000	-1.100550	-0.250586	-0.449125	0.000000	0.000000	2.000000	57.000000	0.000000
3717.263840	0.174822	0.568123	-0.067751	74.433662	16.707628	93.095284	-3.820803	0.000000	3.225131	0.000000	0.000000	0.000000	-1.100550	-0.250586	-0.449125	0.000000	0.000000	2.000000	57.000000	0.000000
3717.267173	0.170974	0.567284	-0.068897	74.286537	18.176764	95.771004	-3.706332	0.000000	3.356055	0.000000	0.000000	0.000000	-1.154383	-0.251730	-0.343804	0.000000	0.000000	2.000000	57.000000	0.000000
3717.270506	0.170974	0.567284	-0.068897	74.286537	18.176764	95.771004	-3.706332	0.000000	3.356055	0.000000	0.000000	0.000000	-1.154383	-0.251730	-0.343804	0.000000	0.000000	2.000000	57.000000	0.000000
3717.273840	0.170974	0.567284	-0.068897	74.286537	18.176764	95.771004	-3.706332	0.000000	3.356055	0.000000	0.000000	0.000000	-1.154383	-0.251730	-0.343804	0.000000	0.000000	2.000000	57.000000	0.000000
3717.277173	0.167151	0.566567	-0.069574	74.603256	19.757633	98.795227	-3.548702	0.000000	3.444836	0.000000	0.000000	0.000000	-1.146978	-0.215200	-0.203209	0.000000	0.000000	2.000000	57.000000	0.000000
3717.280506	0.167151	0.566567	-0.069574	74.603256	19.757633	98.795227	-3.548702	0.000000	3.444836	0.000000	0.000000	0.000000	-1.146978	-0.215200	-0.203209	0.000000	0.000000	2.000000	57.000000	0.000000
3717.283840	0.167151	0.566567	-0.069574	74.603256	19.757633	98.795227	-3.548702	0.000000	3.444836	0.000000	0.000000	0.000000	-1.146978	-0.215200	-0.203209	0.000000	0.000000	2.000000	57.000000	0.000000
3717.287173	0.163422	0.566010	-0.069702	74.840584	21.774807	102.329933	-3.357538	0.000000	3.478704	0.000000	0.000000	0.000000	-1.118745	-0.166971	-0.038331	0.000000	0.000000	2.000000	57.000000	0.000000
3717.290506	0.163422	0.566010	-0.069702	74.840584	21.774807	102.329933	-3.357538	0.000000	3.478704	0.000000	0.000000	0.000000	-1.118745	-0.166971	-0.038331	0.000000	0.000000	2.000000	57.000000	0.000000
3717.293840	0.163422	0.566010	-0.069702	74.840584	21.774807	102.329933	-3.357538	0.000000	3.478704	0.000000	0.000000	0.000000	-1.118745	-0.166971	-0.038331	0.000000	0.000000	2.000000	57.000000	0.000000
3717.297173	0.159837	0.565558	-0.069336	74.963058	24.028120	105.626114	-3.171081	0.000000	3.485093	0.000000	0.000000	0.000000	-1.075319	-0.135822	0.109900	0.000000	0.000000	2.000000	57.000000	0.000000
3717.300506	0.159837	0.565558	-0.069336	74.963058	24.028120	105.626114	-3.171081	0.000000	3.485093	0.000000	0.000000	0.000000	-1.075319	-0.135822	0.109900	0.000000	0.000000	2.000000	57.000000	0.000000
3717.303840	0.159837	0.565558	-0.069336	74.963058	24.028120	105.626114	-3.171081	0.000000	3.485093	0.000000	0.000000	0.000000	-1.075319	-0.135822	0.109900	0.000000	0.000000	2.000000	57.000000	0.000000
3717.307173	0.156294	0.565135	-0.068487	75.020645	26.305275	108.519508	-2.991861	0.000000	3.466776	0.000000	0.000000	0.000000	-1.063050	-0.126814	0.254652	0.000000	0.000000	2.000000	57.000000	0.000000
3717.310506	0.156294	0.565135	-0.068487	75.020645	26.305275	108.519508	-2.991861	0.000000	3.466776	0.000000	0.000000	0.000000	-1.063050	-0.126814	0.254652	0.000000	0.000000	2.000000	57.000000	0.000000
3717.313840	0.156294	0.565135	-0.068487	75.020645	26.305275	108.519508	-2.991861	0.000000	3.466776	0.000000	0.000000	0.000000	-1.063050	-0.126814	0.254652	0.000000	0.000000	2.000000	57.000000	0.000000
3717.317173	0.152704	0.564703	-0.067236	75.270638	28.607281	111.153206	-2.814686	0.000000	3.424334	0.000000	0.000000	0.000000	-1.076890	-0.129583	0.375175	0.000000	0.000000	2.000000	57.000000	0.000000
3717.320506	0.152704	0.564703	-0.067236	75.270638	28.607281	111.153206	-2.814686	0.000000	3.424334	0.000000	0.000000	0.000000	-1.076890	-0.129583	0.375175	0.000000	0.000000	2.000000	57.000000	0.000000
3717.323840	0.152704	0.564703	-0.067236	75.270638	28.607281	111.153206	-2.814686	0.000000	3.424334	0.000000	0.000000	0.000000	-1.076890	-0.129583	0.375175	0.000000	0.000000	2.000000	57.000000	0.000000
3717.327173	0.149016	0.564144	-0.065805	75.993118	31.131937	113.658371	-2.635205	0.000000	3.361804	0.000000	0.000000	0.000000	-1.106434	-0.167684	0.429432	0.000000	0.000000	2.000000	57.000000	0.000000
3717.330506	0.149016	0.564144	-0.065805	75.993118	31.131937	113.658371	-2.635205	0.000000	3.361804	0.000000	0.000000	0.000000	-1.106434	-0.167684	0.429432	0.000000	0.000000	2.000000	57.000000	0.000000
3717.333840	0.149016	0.564144	-0.065805	75.993118	31.131937	113.658371	-2.635205	0.000000	3.361804	0.000000	0.000000	0.000000	-1.106434	-0.167684	0.429432	0.000000	0.000000	2.000000	57.000000	0.000000
3717.337173	0.145256	0.563627	-0.064108	76.919945	33.878399	116.012619	-2.450799	0.000000	3.290233	0.000000	0.000000	0.000000	-1.128063	-0.155010	0.508977	0.000000	0.000000	2.000000	57.000000	0.000000
3717.340506	0.145256	0.563627	-0.064108	76.919945	33.878399	116.012619	-2.450799	0.000000	3.290233	0.000000	0.000000	0.000000	-1.128063	-0.155010	0.508977	0.000000	0.000000	2.000000	57.000000	0.000000
3717.343840	0.145256	0.563627	-0.064108	76.919945	33.878399	116.012619	-2.450799	0.000000	3.290233	0.000000	0.000000	0.000000	-1.128063	-0.155010	0.508977	0.000000	0.000000	2.000000	57.000000	0.000000
3717.347173	0.141490	0.563202	-0.062116	77.850143	36.887989	118.581116	-2.262789	0.000000	3.205403	0.000000	0.000000	0.000000	-1.129850	-0.127474	0.597594	0.000000	0.000000	2.000000	57.000000	0.000000
3717.350506	0.141490	0.563202	-0.062116	77.850143	36.887989	118.581116	-2.262789	0.000000	3.205403	0.000000	0.000000	0.000000	-1.129850	-0.127474	0.597594	0.000000	0.000000	2.000000	57.000000	0.000000
3717.353840	0.141490	0.563202	-0.062116	77.850143	36.887989	118.581116	-2.262789	0.000000	3.205403	0.000000	0.000000	0.000000	-1.129850	-0.127474	0.597594	0.000000	0.000000	2.000000	57.000000	0.000000
3717.357173	0.137764	0.562868	-0.059848	78.775055	40.430313	121.876434	-2.074481	0.000000	3.105804	0.000000	0.000000	0.000000	-1.117676	-0.100321	0.680418	0.000000	0.000000	2.000000	57.000000	0.000000
3717.360506	0.137764	0.562868	-0.059848	78.775055	40.430313	121.876434	-2.074481	0.000000	3.105804	0.000000	0.000000	0.000000	-1.117676	-0.100321	0.680418	0.000000	0.000000	2.000000	57.000000	0.000000
3717.363840	0.137764	0.562868	-0.059848	78.775055	40.430313	121.876434	-2.074481	0.000000	3.105804	0.000000	0.000000	0.000000	-1.117676	-0.100321	0.680418	0.000000	0.000000	2.000000	57.000000	0.000000
3717.367173	0.134063	0.562578	-0.057384	79.686569	44.814808	126.412292	-1.888201	0.000000	2.992401	0.000000	0.000000	0.000000	-1.110228	-0.086872	0.739185	0.000000	0.000000	2.000000	57.000000	0.000000
3717.370506	0.134063	0.562578	-0.057384	79.686569	44.814808	126.412292	-1.888201	0.000000	2.992401	0.000000	0.000000	0.000000	-1.110228	-0.086872	0.739185	0.000000	0.000000	2.000000	57.000000	0.000000
3717.373840	0.134063	0.562578	-0.057384	79.686569	44.814808	126.412292	-1.888201	0.000000	2.992401	0.000000	0.000000	0.000000	-1.110228	-0.086872	0.739185	0.000000	0.000000	2.000000	57.000000	0.000000
3717.377173	0.130373	0.562366	-0.054682	80.536621	50.095467	132.240082	-1.703163	0.000000	2.869204	0.000000	0.000000	0.000000	-1.107206	-0.063615	0.810649	0.000000	0.000000	2.000000	57.000000	0.000000
3717.380506	0.130373	0.562366	-0.054682	80.536621	50.095467	132.240082	-1.703163	0.000000	2.869204	0.000000	0.000000	0.000000	-1.107206	-0.063615	0.810649	0.000000	0.000000	2.000000	57.000000	0.000000
3717.383840	0.130373	0.562366	-0.054682	80.536621	50.095467	132.240082	-1.703163	0.000000	2.869204	0.000000	0.000000	0.000000	-1.107206	-0.063615	0.810649	0.000000	0.000000	2.000000	57.000000	0.000000
3717.387173	0.126704	0.562207	-0.051742	81.287155	56.223255	139.191071	-1.518628	0.000000	2.734096	0.000000	0.000000	0.000000	-1.100488	-0.047655	0.882122	0.000000	0.000000	2.000000	57.000000	0.000000
3717.390506	0.126704	0.562207	-0.051742	81.287155	56.223255	139.191071	-1.518628	0.000000	2.734096	0.000000	0.000000	0.000000	-1.100488	-0.047655	0.882122	0.000000	0.000000	2.000000	57.000000	0.000000
3717.393840	0.126704	0.562207	-0.051742	81.287155	56.223255	139.191071	-1.518628	0.000000	2.734096	0.000000	0.000000	0.000000	-1.100488	-0.047655	0.882122	0.000000	0.000000	2.000000	57.000000	0.000000
3717.397173	0.123126	0.562124	-0.048591	81.914154	62.948410	146.668686	-1.335214	0.000000	2.587075	0.000000	0.000000	0.000000	-1.073561	-0.025141	0.945179	0.000000	0.000000	2.000000	57.000000	0.000000
3717.400506	0.123126	0.562124	-0.048591	81.914154	62.948410	146.668686	-1.335214	0.000000	2.587075	0.000000	0.000000	0.000000	-1.073561	-0.025141	0.945179	0.000000	0.000000	2.000000	57.000000	0.000000
3717.403840	0.123126	0.562124	-0.048591	81.914154	62.948410	146.668686	-1.335214	0.000000	2.587075	0.000000	0.000000	0.000000	-1.073561	-0.025141	0.945179	0.000000	0.000000	2.000000	57.000000	0.000000
3717.407173	0.119594	0.562067	-0.045205	82.434341	70.134247	154.445465	-1.156287	0.000000	2.429545	0.000000	0.000000	0.000000	-1.059386	-0.017047	1.015684	0.000000	0.000000	2.000000	57.000000	0.000000
3717.410506	0.119594	0.562067	-0.045205	82.434341	70.134247	154.445465	-1.156287	0.000000	2.429545	0.000000	0.000000	0.000000	-1.059386	-0.017047	1.015684	0.000000	0.000000	2.000000	57.000000	0.000000
3717.413840	0.119594	0.562067	-0.045205	82.434341	70.134247	154.445465	-1.156287	0.000000	2.429545	0.000000	0.000000	0.000000	-1.059386	-0.017047	1.015684	0.000000	0.000000	2.000000	57.000000	0.000000
3717.417173	0.116205	0.562008	-0.041675	82.865952	77.766434	162.359070	-0.979723	0.000000	2.260265	0.000000	0.000000	0.000000	-1.016962	-0.017676	1.059056	0.000000	0.000000	2.000000	57.000000	0.000000
3717.420506	0.116205	0.562008	-0.041675	82.865952	77.766434	162.359070	-0.979723	0.000000	2.260265	0.000000	0.000000	0.000000	-1.016962	-0.017676	1.059056	0.000000	0.000000	2.000000	57.000000	0.000000
3717.423840	0.116205	0.562008	-0.041675	82.865952	77.766434	162.359070	-0.979723	0.000000	2.260265	0.000000	0.000000	0.000000	-1.016962	-0.017676	1.059056	0.000000	0.000000	2.000000	57.000000	0.000000
3717.427173	0.113044	0.561955	-0.037977	83.156593	85.749748	170.302353	-0.810229	0.000000	2.083755	0.000000	0.000000	0.000000	-0.948184	-0.015848	1.109321	0.000000	0.000000	2.000000	57.000000	0.000000
3717.430506	0.113044	0.561955	-0.037977	83.156593	85.749748	170.302353	-0.810229	0.000000	2.083755	0.000000	0.000000	0.000000	-0.948184	-0.015848	1.109321	0.000000	0.000000	2.000000	57.000000	0.000000
3717.433840	0.113044	0.561955	-0.037977	83.156593	85.749748	170.302353	-0.810229	0.000000	2.083755	0.000000	0.000000	0.000000	-0.948184	-0.015848	1.109321	0.000000	0.000000	2.000000	57.000000	0.000000
3717.437173	0.110079	0.561920	-0.034148	83.290039	93.802963	178.164719	-0.652199	0.000000	1.898869	0.000000	0.000000	0.000000	-0.889484	-0.010625	1.148701	0.000000	0.000000	2.000000	57.000000	0.000000
3717.440506	0.110079	0.561920	-0.034148	83.290039	93.802963	178.164719	-0.652199	0.000000	1.898869	0.000000	0.000000	0.000000	-0.889484	-0.010625	1.148701	0.000000	0.000000	2.000000	57.000000	0.000000
3717.443840	0.110079	0.561920	-0.034148	83.290039	93.802963	178.164719	-0.652199	0.000000	1.898869	0.000000	0.000000	0.000000	-0.889484	-0.010625	1.148701	0.000000	0.000000	2.000000	57.000000	0.000000
3717.447173	0.107244	0.561883	-0.030187	83.323448	101.651917	-174.037445	-0.503951	0.000000	1.707418	0.000000	0.000000	0.000000	-0.850414	-0.011063	1.188510	0.000000	0.000000	2.000000	57.000000	0.000000
3717.450506	0.107244	0.561883	-0.030187	83.323448	101.651917	-174.037445	-0.503951	0.000000	1.707418	0.000000	0.000000	0.000000	-0.850414	-0.011063	1.188510	0.000000	0.000000	2.000000	57.000000	0.000000
3717.453840	0.107244	0.561883	-0.030187	83.323448	101.651917	-174.037445	-0.503951	0.000000	1.707418	0.000000	0.000000	0.000000	-0.850414	-0.011063	1.188510	0.000000	0.000000	2.000000	57.000000	0.000000
3717.457173	0.104528	0.561857	-0.026137	83.322617	109.450516	-166.102692	-0.362216	0.000000	1.509333	0.000000	0.000000	0.000000	-0.815027	-0.007777	1.215043	0.000000	0.000000	2.000000	57.000000	0.000000
3717.460506	0.104528	0.561857	-0.026137	83.322617	109.450516	-166.102692	-0.362216	0.000000	1.509333	0.000000	0.000000	0.000000	-0.815027	-0.007777	1.215043	0.000000	0.000000	2.000000	57.000000	0.000000
3717.463840	0.104528	0.561857	-0.026137	83.322617	109.450516	-166.102692	-0.362216	0.000000	1.509333	0.000000	0.000000	0.000000	-0.815027	-0.007777	1.215043	0.000000	0.000000	2.000000	57.000000	0.000000
3717.467173	0.101951	0.561816	-0.021995	83.300102	117.687889	-157.783234	-0.226378	0.000000	1.306826	0.000000	0.000000	0.000000	-0.772915	-0.012248	1.242382	0.000000	0.000000	2.000000	57.000000	0.000000
3717.470506	0.101951	0.561816	-0.021995	83.300102	117.687889	-157.783234	-0.226378	0.000000	1.306826	0.000000	0.000000	0.000000	-0.772915	-0.012248	1.242382	0.000000	0.000000	2.000000	57.000000	0.000000
3717.473840	0.101951	0.561816	-0.021995	83.300102	117.687889	-157.783234	-0.226378	0.000000	1.306826	0.000000	0.000000	0.000000	-0.772915	-0.012248	1.242382	0.000000	0.000000	2.000000	57.000000	0.000000
3717.477173	0.099601	0.561825	-0.017773	83.213860	126.357666	-149.155716	-0.097559	0.000000	1.099763	0.000000	0.000000	0.000000	-0.704987	0.002674	1.266647	0.000000	0.000000	2.000000	57.000000	0.000000
3717.480506	0.099601	0.561825	-0.017773	83.213860	126.357666	-149.155716	-0.097559	0.000000	1.099763	0.000000	0.000000	0.000000	-0.704987	0.002674	1.266647	0.000000	0.000000	2.000000	57.000000	0.000000
3717.483840	0.099601	0.561825	-0.017773	83.213860	126.357666	-149.155716	-0.097559	0.000000	1.099763	0.000000	0.000000	0.000000	-0.704987	0.002674	1.266647	0.000000	0.000000	2.000000	57.000000	0.000000
3717.487173	0.097490	0.561856	-0.013530	83.023827	135.165314	-140.490433	0.019939	0.000000	0.888655	0.000000	0.000000	0.000000	-0.633480	0.009367	1.272859	0.000000	0.000000	2.000000	57.000000	0.000000
3717.490506	0.097490	0.561856	-0.013530	83.023827	135.165314	-140.490433	0.019939	0.000000	0.888655	0.000000	0.000000	0.000000	-0.633480	0.009367	1.272859	0.000000	0.000000	2.000000	57.000000	0.000000
3717.493840	0.097490	0.561856	-0.013530	83.023827	135.165314	-140.490433	0.019939	0.000000	0.888655	0.000000	0.000000	0.000000	-0.633480	0.009367	1.272859	0.000000	0.000000	2.000000	57.000000	0.000000
3717.497173	0.095731	0.561951	-0.009274	82.718315	143.618637	-132.256332	0.125519	0.000000	0.676512	0.000000	0.000000	0.000000	-0.527546	0.028598	1.276767	0.000000	0.000000	2.000000	57.000000	0.000000
3717.500506	0.095731	0.561951	-0.009274	82.718315	143.618637	-132.256332	0.125519	0.000000	0.676512	0.000000	0.000000	0.000000	-0.527546	0.028598	1.276767	0.000000	0.000000	2.000000	57.000000	0.000000
3717.503840	0.095731	0.561951	-0.009274	82.718315	143.618637	-132.256332	0.125519	0.000000	0.676512	0.000000	0.000000	0.000000	-0.527546	0.028598	1.276767	0.000000	0.000000	2.000000	57.000000	0.000000
3717.507173	0.094238	0.562059	-0.005037	82.287643	151.393402	-124.743172	0.213443	0.000000	0.463717	0.000000	0.000000	0.000000	-0.447995	0.032379	1.271251	0.000000	0.000000	2.000000	57.000000	0.000000
3717.510506	0.094238	0.562059	-0.005037	82.287643	151.393402	-124.743172	0.213443	0.000000	0.463717	0.000000	0.000000	0.000000	-0.447995	0.032379	1.271251	0.000000	0.000000	2.000000	57.000000	0.000000
3717.513840	0.094238	0.562059	-0.005037	82.287643	151.393402	-124.743172	0.213443	0.000000	0.463717	0.000000	0.000000	0.000000	-0.447995	0.032379	1.271251	0.000000	0.000000	2.000000	57.000000	0.000000
3717.517173	0.093081	0.562205	-0.000834	81.782288	158.250031	-118.188164	0.288109	0.000000	0.251842	0.000000	0.000000	0.000000	-0.347023	0.043758	1.260744	0.000000	0.000000	2.000000	57.000000	0.000000
3717.520506	0.093081	0.562205	-0.000834	81.782288	158.250031	-118.188164	0.288109	0.000000	0.251842	0.000000	0.000000	0.000000	-0.347023	0.043758	1.260744	0.000000	0.000000	2.000000	57.000000	0.000000
3717.523840	0.093081	0.562205	-0.000834	81.782288	158.250031	-118.188164	0.288109	0.000000	0.251842	0.000000	0.000000	0.000000	-0.347023	0.043758	1.260744	0.000000	0.000000	2.000000	57.000000	0.000000
3717.527173	0.092223	0.562372	0.003326	81.234108	164.311325	-112.472527	0.345946	0.000000	0.041718	0.000000	0.000000	0.000000	-0.257374	0.050045	1.248229	0.000000	0.000000	2.000000	57.000000	0.000000
3717.530506	0.092223	0.562372	0.003326	81.234108	164.311325	-112.472527	0.345946	0.000000	0.041718	0.000000	0.000000	0.000000	-0.257374	0.050045	1.248229	0.000000	0.000000	2.000000	57.000000	0.000000
3717.533840	0.092223	0.562372	0.003326	81.234108	164.311325	-112.472527	0.345946	0.000000	0.041718	0.000000	0.000000	0.000000	-0.257374	0.050045	1.248229	0.000000	0.000000	2.000000	57.000000	0.000000
3717.537173	0.091687	0.562551	0.007402	80.656364	169.737061	-107.435211	0.388842	0.000000	-0.166320	0.000000	0.000000	0.000000	-0.160954	0.053718	1.222619	0.000000	0.000000	2.000000	57.000000	0.000000
3717.540506	0.091687	0.562551	0.007402	80.656364	169.737061	-107.435211	0.388842	0.000000	-0.166320	0.000000	0.000000	0.000000	-0.160954	0.053718	1.222619	0.000000	0.000000	2.000000	57.000000	0.000000
3717.543840	0.091687	0.562551	0.007402	80.656364	169.737061	-107.435211	0.388842	0.000000	-0.166320	0.000000	0.000000	0.000000	-0.160954	0.053718	1.222619	0.000000	0.000000	2.000000	57.000000	0.000000
3717.547173	0.091475	0.562778	0.011364	80.067284	174.731842	-102.886261	0.415667	0.000000	-0.370090	0.000000	0.000000	0.000000	-0.063402	0.067952	1.188679	0.000000	0.000000	2.000000	57.000000	0.000000
3717.550506	0.091475	0.562778	0.011364	80.067284	174.731842	-102.886261	0.415667	0.000000	-0.370090	0.000000	0.000000	0.000000	-0.063402	0.067952	1.188679	0.000000	0.000000	2.000000	57.000000	0.000000
3717.553840	0.091475	0.562778	0.011364	80.067284	174.731842	-102.886261	0.415667	0.000000	-0.370090	0.000000	0.000000	0.000000	-0.063402	0.067952	1.188679	0.000000	0.000000	2.000000	57.000000	0.000000
3717.557173	0.091638	0.562992	0.015176	79.487007	179.560379	-98.592422	0.426235	0.000000	-0.568203	0.000000	0.000000	0.000000	0.048700	0.064218	1.143532	0.000000	0.000000	2.000000	57.000000	0.000000
3717.560506	0.091638	0.562992	0.015176	79.487007	179.560379	-98.592422	0.426235	0.000000	-0.568203	0.000000	0.000000	0.000000	0.048700	0.064218	1.143532	0.000000	0.000000	2.000000	57.000000	0.000000
3717.563840	0.091638	0.562992	0.015176	79.487007	179.560379	-98.592422	0.426235	0.000000	-0.568203	0.000000	0.000000	0.000000	0.048700	0.064218	1.143532	0.000000	0.000000	2.000000	57.000000	0.000000
3717.567173	0.092157	0.563203	0.018818	78.906403	-175.564407	-94.352036	0.418118	0.000000	-0.758792	0.000000	0.000000	0.000000	0.155725	0.063324	1.092777	0.000000	0.000000	2.000000	57.000000	0.000000
3717.570506	0.092157	0.563203	0.018818	78.906403	-175.564407	-94.352036	0.418118	0.000000	-0.758792	0.000000	0.000000	0.000000	0.155725	0.063324	1.092777	0.000000	0.000000	2.000000	57.000000	0.000000
3717.573840	0.092157	0.563203	0.018818	78.906403	-175.564407	-94.352036	0.418118	0.000000	-0.758792	0.000000	0.000000	0.000000	0.155725	0.063324	1.092777	0.000000	0.000000	2.000000	57.000000	0.000000
3717.577173	0.092946	0.563421	0.022286	78.321159	-170.525024	-90.055550	0.392164	0.000000	-0.940921	0.000000	0.000000	0.000000	0.236808	0.065430	1.040224	0.000000	0.000000	2.000000	57.000000	0.000000
3717.580506	0.092946	0.563421	0.022286	78.321159	-170.525024	-90.055550	0.392164	0.000000	-0.940921	0.000000	0.000000	0.000000	0.236808	0.065430	1.040224	0.000000	0.000000	2.000000	57.000000	0.000000
3717.583840	0.092946	0.563421	0.022286	78.321159	-170.525024	-90.055550	0.392164	0.000000	-0.940921	0.000000	0.000000	0.000000	0.236808	0.065430	1.040224	0.000000	0.000000	2.000000	57.000000	0.000000
3717.587173	0.093956	0.563594	0.025535	77.693741	-165.395035	-85.756714	0.352696	0.000000	-1.114292	0.000000	0.000000	0.000000	0.303081	0.051857	0.974677	0.000000	0.000000	2.000000	57.000000	0.000000
3717.590506	0.093956	0.563594	0.025535	77.693741	-165.395035	-85.756714	0.352696	0.000000	-1.114292	0.000000	0.000000	0.000000	0.303081	0.051857	0.974677	0.000000	0.000000	2.000000	57.000000	0.000000
3717.593840	0.093956	0.563594	0.025535	77.693741	-165.395035	-85.756714	0.352696	0.000000	-1.114292	0.000000	0.000000	0.000000	0.303081	0.051857	0.974677	0.000000	0.000000	2.000000	57.000000	0.000000
3717.597173	0.095196	0.563740	0.028582	77.013138	-160.385864	-81.635895	0.302182	0.000000	-1.276738	0.000000	0.000000	0.000000	0.371835	0.043946	0.914162	0.000000	0.000000	2.000000	57.000000	0.000000
3717.600506	0.095196	0.563740	0.028582	77.013138	-160.385864	-81.635895	0.302182	0.000000	-1.276738	0.000000	0.000000	0.000000	0.371835	0.043946	0.914162	0.000000	0.000000	2.000000	57.000000	0.000000
3717.603840	0.095196	0.563740	0.028582	77.013138	-160.385864	-81.635895	0.302182	0.000000	-1.276738	0.000000	0.000000	0.000000	0.371835	0.043946	0.914162	0.000000	0.000000	2.000000	57.000000	0.000000
3717.607173	0.096579	0.563853	0.031338	76.291649	-155.771912	-77.914497	0.240210	0.000000	-1.429098	0.000000	0.000000	0.000000	0.414961	0.033887	0.826810	0.000000	0.000000	2.000000	57.000000	0.000000
3717.610506	0.096579	0.563853	0.031338	76.291649	-155.771912	-77.914497	0.240210	0.000000	-1.429098	0.000000	0.000000	0.000000	0.414961	0.033887	0.826810	0.000000	0.000000	2.000000	57.000000	0.000000
3717.613840	0.096579	0.563853	0.031338	76.291649	-155.771912	-77.914497	0.240210	0.000000	-1.429098	0.000000	0.000000	0.000000	0.414961	0.033887	0.826810	0.000000	0.000000	2.000000	57.000000	0.000000
3717.617173	0.098209	0.563943	0.033824	75.564346	-151.777374	-74.777267	0.171050	0.000000	-1.566900	0.000000	0.000000	0.000000	0.489096	0.026918	0.745855	0.000000	0.000000	2.000000	57.000000	0.000000
3717.620506	0.098209	0.563943	0.033824	75.564346	-151.777374	-74.777267	0.171050	0.000000	-1.566900	0.000000	0.000000	0.000000	0.489096	0.026918	0.745855	0.000000	0.000000	2.000000	57.000000	0.000000
3717.623840	0.098209	0.563943	0.033824	75.564346	-151.777374	-74.777267	0.171050	0.000000	-1.566900	0.000000	0.000000	0.000000	0.489096	0.026918	0.745855	0.000000	0.000000	2.000000	57.000000	0.000000
3717.627173	0.100065	0.564038	0.036038	74.877663	-148.689224	-72.440491	0.089534	0.000000	-1.691209	0.000000	0.000000	0.000000	0.556782	0.028608	0.664221	0.000000	0.000000	2.000000	57.000000	0.000000
3717.630506	0.100065	0.564038	0.036038	74.877663	-148.689224	-72.440491	0.089534	0.000000	-1.691209	0.000000	0.000000	0.000000	0.556782	0.028608	0.664221	0.000000	0.000000	2.000000	57.000000	0.000000
3717.633840	0.100065	0.564038	0.036038	74.877663	-148.689224	-72.440491	0.089534	0.000000	-1.691209	0.000000	0.000000	0.000000	0.556782	0.028608	0.664221	0.000000	0.000000	2.000000	57.000000	0.000000
3717.637173	0.102114	0.564114	0.037927	74.273170	-146.580032	-70.937057	-0.003263	0.000000	-1.801913	0.000000	0.000000	0.000000	0.614500	0.022794	0.566697	0.000000	0.000000	2.000000	57.000000	0.000000
3717.640506	0.102114	0.564114	0.037927	74.273170	-146.580032	-70.937057	-0.003263	0.000000	-1.801913	0.000000	0.000000	0.000000	0.614500	0.022794	0.566697	0.000000	0.000000	2.000000	57.000000	0.000000
3717.643840	0.102114	0.564114	0.037927	74.273170	-146.580032	-70.937057	-0.003263	0.000000	-1.801913	0.000000	0.000000	0.000000	0.614500	0.022794	0.566697	0.000000	0.000000	2.000000	57.000000	0.000000
3717.647173	0.104335	0.564190	0.039512	73.765938	-144.981171	-69.871147	-0.105680	0.000000	-1.896362	0.000000	0.000000	0.000000	0.666306	0.022865	0.475389	0.000000	0.000000	2.000000	57.000000	0.000000
3717.650506	0.104335	0.564190	0.039512	73.765938	-144.981171	-69.871147	-0.105680	0.000000	-1.896362	0.000000	0.000000	0.000000	0.666306	0.022865	0.475389	0.000000	0.000000	2.000000	57.000000	0.000000
3717.653840	0.104335	0.564190	0.039512	73.765938	-144.981171	-69.871147	-0.105680	0.000000	-1.896362	0.000000	0.000000	0.000000	0.666306	0.022865	0.475389	0.000000	0.000000	2.000000	57.000000	0.000000
3717.657173	0.106728	0.564268	0.040791	73.383698	-143.495590	-68.900276	-0.216731	0.000000	-1.975594	0.000000	0.000000	0.000000	0.717957	0.023359	0.383722	0.000000	0.000000	2.000000	57.000000	0.000000
3717.660506	0.106728	0.564268	0.040791	73.383698	-143.495590	-68.900276	-0.216731	0.000000	-1.975594	0.000000	0.000000	0.000000	0.717957	0.023359	0.383722	0.000000	0.000000	2.000000	57.000000	0.000000
3717.663840	0.106728	0.564268	0.040791	73.383698	-143.495590	-68.900276	-0.216731	0.000000	-1.975594	0.000000	0.000000	0.000000	0.717957	0.023359	0.383722	0.000000	0.000000	2.000000	57.000000	0.000000
3717.667173	0.109203	0.564413	0.041811	73.234138	-141.640182	-67.602608	-0.336390	0.000000	-2.039547	0.000000	0.000000	0.000000	0.742625	0.043512	0.306161	0.000000	0.000000	2.000000	57.000000	0.000000
3717.670506	0.109203	0.564413	0.041811	73.234138	-141.640182	-67.602608	-0.336390	0.000000	-2.039547	0.000000	0.000000	0.000000	0.742625	0.043512	0.306161	0.000000	0.000000	2.000000	57.000000	0.000000
3717.673840	0.109203	0.564413	0.041811	73.234138	-141.640182	-67.602608	-0.336390	0.000000	-2.039547	0.000000	0.000000	0.000000	0.742625	0.043512	0.306161	0.000000	0.000000	2.000000	57.000000	0.000000
3717.677173	0.111764	0.564617	0.042595	73.254768	-139.246658	-65.841881	-0.460161	0.000000	-2.090574	0.000000	0.000000	0.000000	0.768188	0.061127	0.235170	0.000000	0.000000	2.000000	57.000000	0.000000
3717.680506	0.111764	0.564617	0.042595	73.254768	-139.246658	-65.841881	-0.460161	0.000000	-2.090574	0.000000	0.000000	0.000000	0.768188	0.061127	0.235170	0.000000	0.000000	2.000000	57.000000	0.000000
3717.683840	0.111764	0.564617	0.042595	73.254768	-139.246658	-65.841881	-0.460161	0.000000	-2.090574	0.000000	0.000000	0.000000	0.768188	0.061127	0.235170	0.000000	0.000000	2.000000	57.000000	0.000000
3717.687173	0.114384	0.564880	0.043147	73.379395	-136.311050	-63.622093	-0.588193	0.000000	-2.129769	0.000000	0.000000	0.000000	0.785993	0.079018	0.165575	0.000000	0.000000	2.000000	57.000000	0.000000
3717.690506	0.114384	0.564880	0.043147	73.379395	-136.311050	-63.622093	-0.588193	0.000000	-2.129769	0.000000	0.000000	0.000000	0.785993	0.079018	0.165575	0.000000	0.000000	2.000000	57.000000	0.000000
3717.693840	0.114384	0.564880	0.043147	73.379395	-136.311050	-63.622093	-0.588193	0.000000	-2.129769	0.000000	0.000000	0.000000	0.785993	0.079018	0.165575	0.000000	0.000000	2.000000	57.000000	0.000000
3717.697173	0.117078	0.565140	0.043434	73.573097	-132.905838	-61.002529	-0.719192	0.000000	-2.157365	0.000000	0.000000	0.000000	0.808263	0.077747	0.085921	0.000000	0.000000	2.000000	57.000000	0.000000
3717.700506	0.117078	0.565140	0.043434	73.573097	-132.905838	-61.002529	-0.719192	0.000000	-2.157365	0.000000	0.000000	0.000000	0.808263	0.077747	0.085921	0.000000	0.000000	2.000000	57.000000	0.000000
3717.703840	0.117078	0.565140	0.043434	73.573097	-132.905838	-61.002529	-0.719192	0.000000	-2.157365	0.000000	0.000000	0.000000	0.808263	0.077747	0.085921	0.000000	0.000000	2.000000	57.000000	0.000000
3717.707173	0.119858	0.565386	0.043409	73.838127	-128.995331	-57.944416	-0.853902	0.000000	-2.171685	0.000000	0.000000	0.000000	0.833935	0.074065	-0.007310	0.000000	0.000000	2.000000	57.000000	0.000000
3717.710506	0.119858	0.565386	0.043409	73.838127	-128.995331	-57.944416	-0.853902	0.000000	-2.171685	0.000000	0.000000	0.000000	0.833935	0.074065	-0.007310	0.000000	0.000000	2.000000	57.000000	0.000000
3717.713840	0.119858	0.565386	0.043409	73.838127	-128.995331	-57.944416	-0.853902	0.000000	-2.171685	0.000000	0.000000	0.000000	0.833935	0.074065	-0.007310	0.000000	0.000000	2.000000	57.000000	0.000000
3717.717173	0.122651	0.565565	0.043102	74.165504	-124.608826	-54.461254	-0.992891	0.000000	-2.170467	0.000000	0.000000	0.000000	0.837838	0.053504	-0.092147	0.000000	0.000000	2.000000	57.000000	0.000000
3717.720506	0.122651	0.565565	0.043102	74.165504	-124.608826	-54.461254	-0.992891	0.000000	-2.170467	0.000000	0.000000	0.000000	0.837838	0.053504	-0.092147	0.000000	0.000000	2.000000	57.000000	0.000000
3717.723840	0.122651	0.565565	0.043102	74.165504	-124.608826	-54.461254	-0.992891	0.000000	-2.170467	0.000000	0.000000	0.000000	0.837838	0.053504	-0.092147	0.000000	0.000000	2.000000	57.000000	0.000000
3717.727173	0.125415	0.565648	0.042463	74.536087	-119.853226	-50.629208	-1.132531	0.000000	-2.155109	0.000000	0.000000	0.000000	0.829203	0.024886	-0.191748	0.000000	0.000000	2.000000	57.000000	0.000000
3717.730506	0.125415	0.565648	0.042463	74.536087	-119.853226	-50.629208	-1.132531	0.000000	-2.155109	0.000000	0.000000	0.000000	0.829203	0.024886	-0.191748	0.000000	0.000000	2.000000	57.000000	0.000000
3717.733840	0.125415	0.565648	0.042463	74.536087	-119.853226	-50.629208	-1.132531	0.000000	-2.155109	0.000000	0.000000	0.000000	0.829203	0.024886	-0.191748	0.000000	0.000000	2.000000	57.000000	0.000000
3717.737173	0.128155	0.565644	0.041531	74.929184	-114.667168	-46.387764	-1.270731	0.000000	-2.123151	0.000000	0.000000	0.000000	0.821970	-0.001231	-0.279562	0.000000	0.000000	2.000000	57.000000	0.000000
3717.740506	0.128155	0.565644	0.041531	74.929184	-114.667168	-46.387764	-1.270731	0.000000	-2.123151	0.000000	0.000000	0.000000	0.821970	-0.001231	-0.279562	0.000000	0.000000	2.000000	57.000000	0.000000
3717.743840	0.128155	0.565644	0.041531	74.929184	-114.667168	-46.387764	-1.270731	0.000000	-2.123151	0.000000	0.000000	0.000000	0.821970	-0.001231	-0.279562	0.000000	0.000000	2.000000	57.000000	0.000000
3717.747173	0.130770	0.565581	0.040326	75.331635	-108.937477	-41.624889	-1.407727	0.000000	-2.076557	0.000000	0.000000	0.000000	0.784491	-0.018931	-0.361570	0.000000	0.000000	2.000000	57.000000	0.000000
3717.750506	0.130770	0.565581	0.040326	75.331635	-108.937477	-41.624889	-1.407727	0.000000	-2.076557	0.000000	0.000000	0.000000	0.784491	-0.018931	-0.361570	0.000000	0.000000	2.000000	57.000000	0.000000
3717.753840	0.130770	0.565581	0.040326	75.331635	-108.937477	-41.624889	-1.407727	0.000000	-2.076557	0.000000	0.000000	0.000000	0.784491	-0.018931	-0.361570	0.000000	0.000000	2.000000	57.000000	0.000000
3717.757173	0.133179	0.565429	0.038941	75.733330	-102.448952	-36.125755	-1.538475	0.000000	-2.016296	0.000000	0.000000	0.000000	0.722821	-0.045514	-0.415547	0.000000	0.000000	2.000000	57.000000	0.000000
3717.760506	0.133179	0.565429	0.038941	75.733330	-102.448952	-36.125755	-1.538475	0.000000	-2.016296	0.000000	0.000000	0.000000	0.722821	-0.045514	-0.415547	0.000000	0.000000	2.000000	57.000000	0.000000
3717.763840	0.133179	0.565429	0.038941	75.733330	-102.448952	-36.125755	-1.538475	0.000000	-2.016296	0.000000	0.000000	0.000000	0.722821	-0.045514	-0.415547	0.000000	0.000000	2.000000	57.000000	0.000000
3717.767173	0.135374	0.565198	0.037356	76.067627	-95.362312	-30.035259	-1.658945	0.000000	-1.947038	0.000000	0.000000	0.000000	0.658668	-0.069147	-0.475418	0.000000	0.000000	2.000000	57.000000	0.000000
3717.770506	0.135374	0.565198	0.037356	76.067627	-95.362312	-30.035259	-1.658945	0.000000	-1.947038	0.000000	0.000000	0.000000	0.658668	-0.069147	-0.475418	0.000000	0.000000	2.000000	57.000000	0.000000
3717.773840	0.135374	0.565198	0.037356	76.067627	-95.362312	-30.035259	-1.658945	0.000000	-1.947038	0.000000	0.000000	0.000000	0.658668	-0.069147	-0.475418	0.000000	0.000000	2.000000	57.000000	0.000000
3717.777173	0.137321	0.564853	0.035547	76.303177	-87.942192	-23.587730	-1.768724	0.000000	-1.867802	0.000000	0.000000	0.000000	0.584073	-0.103655	-0.542569	0.000000	0.000000	2.000000	57.000000	0.000000
3717.780506	0.137321	0.564853	0.035547	76.303177	-87.942192	-23.587730	-1.768724	0.000000	-1.867802	0.000000	0.000000	0.000000	0.584073	-0.103655	-0.542569	0.000000	0.000000	2.000000	57.000000	0.000000
3717.783840	0.137321	0.564853	0.035547	76.303177	-87.942192	-23.587730	-1.768724	0.000000	-1.867802	0.000000	0.000000	0.000000	0.584073	-0.103655	-0.542569	0.000000	0.000000	2.000000	57.000000	0.000000
3717.787173	0.139046	0.564400	0.033616	76.456505	-80.285301	-16.842978	-1.866069	0.000000	-1.777373	0.000000	0.000000	0.000000	0.517291	-0.135953	-0.579310	0.000000	0.000000	2.000000	57.000000	0.000000
3717.790506	0.139046	0.564400	0.033616	76.456505	-80.285301	-16.842978	-1.866069	0.000000	-1.777373	0.000000	0.000000	0.000000	0.517291	-0.135953	-0.579310	0.000000	0.000000	2.000000	57.000000	0.000000
3717.793840	0.139046	0.564400	0.033616	76.456505	-80.285301	-16.842978	-1.866069	0.000000	-1.777373	0.000000	0.000000	0.000000	0.517291	-0.135953	-0.579310	0.000000	0.000000	2.000000	57.000000	0.000000
3717.797173	0.140581	0.563859	0.031507	76.552048	-72.475670	-9.847398	-1.952284	0.000000	-1.680822	0.000000	0.000000	0.000000	0.460483	-0.162232	-0.632892	0.000000	0.000000	2.000000	57.000000	0.000000
3717.800506	0.140581	0.563859	0.031507	76.552048	-72.475670	-9.847398	-1.952284	0.000000	-1.680822	0.000000	0.000000	0.000000	0.460483	-0.162232	-0.632892	0.000000	0.000000	2.000000	57.000000	0.000000
3717.803840	0.140581	0.563859	0.031507	76.552048	-72.475670	-9.847398	-1.952284	0.000000	-1.680822	0.000000	0.000000	0.000000	0.460483	-0.162232	-0.632892	0.000000	0.000000	2.000000	57.000000	0.000000
3717.807173	0.141980	0.563284	0.029323	76.578751	-64.384140	-2.459450	-2.029031	0.000000	-1.575340	0.000000	0.000000	0.000000	0.419871	-0.172498	-0.655122	0.000000	0.000000	2.000000	57.000000	0.000000
3717.810506	0.141980	0.563284	0.029323	76.578751	-64.384140	-2.459450	-2.029031	0.000000	-1.575340	0.000000	0.000000	0.000000	0.419871	-0.172498	-0.655122	0.000000	0.000000	2.000000	57.000000	0.000000
3717.813840	0.141980	0.563284	0.029323	76.578751	-64.384140	-2.459450	-2.029031	0.000000	-1.575340	0.000000	0.000000	0.000000	0.419871	-0.172498	-0.655122	0.000000	0.000000	2.000000	57.000000	0.000000
3717.817173	0.143226	0.562693	0.027089	76.478317	-56.057323	5.266926	-2.099010	0.000000	-1.466153	0.000000	0.000000	0.000000	0.373826	-0.177315	-0.670135	0.000000	0.000000	2.000000	57.000000	0.000000
3717.820506	0.143226	0.562693	0.027089	76.478317	-56.057323	5.266926	-2.099010	0.000000	-1.466153	0.000000	0.000000	0.000000	0.373826	-0.177315	-0.670135	0.000000	0.000000	2.000000	57.000000	0.000000
3717.823840	0.143226	0.562693	0.027089	76.478317	-56.057323	5.266926	-2.099010	0.000000	-1.466153	0.000000	0.000000	0.000000	0.373826	-0.177315	-0.670135	0.000000	0.000000	2.000000	57.000000	0.000000
3717.827173	0.144295	0.562130	0.024892	76.191994	-47.810226	12.998437	-2.161314	0.000000	-1.354463	0.000000	0.000000	0.000000	0.320693	-0.168827	-0.659192	0.000000	0.000000	2.000000	57.000000	0.000000
3717.830506	0.144295	0.562130	0.024892	76.191994	-47.810226	12.998437	-2.161314	0.000000	-1.354463	0.000000	0.000000	0.000000	0.320693	-0.168827	-0.659192	0.000000	0.000000	2.000000	57.000000	0.000000
3717.833840	0.144295	0.562130	0.024892	76.191994	-47.810226	12.998437	-2.161314	0.000000	-1.354463	0.000000	0.000000	0.000000	0.320693	-0.168827	-0.659192	0.000000	0.000000	2.000000	57.000000	0.000000
3717.837173	0.145139	0.561577	0.022729	75.717094	-39.971622	20.405499	-2.214763	0.000000	-1.244598	0.000000	0.000000	0.000000	0.253023	-0.165792	-0.648738	0.000000	0.000000	2.000000	57.000000	0.000000
3717.840506	0.145139	0.561577	0.022729	75.717094	-39.971622	20.405499	-2.214763	0.000000	-1.244598	0.000000	0.000000	0.000000	0.253023	-0.165792	-0.648738	0.000000	0.000000	2.000000	57.000000	0.000000
3717.843840	0.145139	0.561577	0.022729	75.717094	-39.971622	20.405499	-2.214763	0.000000	-1.244598	0.000000	0.000000	0.000000	0.253023	-0.165792	-0.648738	0.000000	0.000000	2.000000	57.000000	0.000000
3717.847173	0.145782	0.561035	0.020596	75.048317	-32.933769	27.055347	-2.256933	0.000000	-1.136475	0.000000	0.000000	0.000000	0.192917	-0.162776	-0.640016	0.000000	0.000000	2.000000	57.000000	0.000000
3717.850506	0.145782	0.561035	0.020596	75.048317	-32.933769	27.055347	-2.256933	0.000000	-1.136475	0.000000	0.000000	0.000000	0.192917	-0.162776	-0.640016	0.000000	0.000000	2.000000	57.000000	0.000000
3717.853840	0.145782	0.561035	0.020596	75.048317	-32.933769	27.055347	-2.256933	0.000000	-1.136475	0.000000	0.000000	0.000000	0.192917	-0.162776	-0.640016	0.000000	0.000000	2.000000	57.000000	0.000000
3717.857173	0.146230	0.560547	0.018504	74.229752	-26.716925	32.930546	-2.289086	0.000000	-1.029806	0.000000	0.000000	0.000000	0.134522	-0.146340	-0.627660	0.000000	0.000000	2.000000	57.000000	0.000000
3717.860506	0.146230	0.560547	0.018504	74.229752	-26.716925	32.930546	-2.289086	0.000000	-1.029806	0.000000	0.000000	0.000000	0.134522	-0.146340	-0.627660	0.000000	0.000000	2.000000	57.000000	0.000000
3717.863840	0.146230	0.560547	0.018504	74.229752	-26.716925	32.930546	-2.289086	0.000000	-1.029806	0.000000	0.000000	0.000000	0.134522	-0.146340	-0.627660	0.000000	0.000000	2.000000	57.000000	0.000000
3717.867173	0.146571	0.560096	0.016409	73.298759	-21.323677	38.006523	-2.311507	0.000000	-0.925196	0.000000	0.000000	0.000000	0.102260	-0.135405	-0.628463	0.000000	0.000000	2.000000	57.000000	0.000000
3717.870506	0.146571	0.560096	0.016409	73.298759	-21.323677	38.006523	-2.311507	0.000000	-0.925196	0.000000	0.000000	0.000000	0.102260	-0.135405	-0.628463	0.000000	0.000000	2.000000	57.000000	0.000000
3717.873840	0.146571	0.560096	0.016409	73.298759	-21.323677	38.006523	-2.311507	0.000000	-0.925196	0.000000	0.000000	0.000000	0.102260	-0.135405	-0.628463	0.000000	0.000000	2.000000	57.000000	0.000000
3717.877173	0.146804	0.559707	0.014306	72.284462	-16.653103	42.381683	-2.328550	0.000000	-0.820452	0.000000	0.000000	0.000000	0.069810	-0.116517	-0.630784	0.000000	0.000000	2.000000	57.000000	0.000000
3717.880506	0.146804	0.559707	0.014306	72.284462	-16.653103	42.381683	-2.328550	0.000000	-0.820452	0.000000	0.000000	0.000000	0.069810	-0.116517	-0.630784	0.000000	0.000000	2.000000	57.000000	0.000000
3717.883840	0.146804	0.559707	0.014306	72.284462	-16.653103	42.381683	-2.328550	0.000000	-0.820452	0.000000	0.000000	0.000000	0.069810	-0.116517	-0.630784	0.000000	0.000000	2.000000	57.000000	0.000000
3717.887173	0.146877	0.559461	0.012262	71.203316	-12.633815	46.128082	-2.340185	0.000000	-0.715321	0.000000	0.000000	0.000000	0.021850	-0.073904	-0.613194	0.000000	0.000000	2.000000	57.000000	0.000000
3717.890506	0.146877	0.559461	0.012262	71.203316	-12.633815	46.128082	-2.340185	0.000000	-0.715321	0.000000	0.000000	0.000000	0.021850	-0.073904	-0.613194	0.000000	0.000000	2.000000	57.000000	0.000000
3717.893840	0.146877	0.559461	0.012262	71.203316	-12.633815	46.128082	-2.340185	0.000000	-0.715321	0.000000	0.000000	0.000000	0.021850	-0.073904	-0.613194	0.000000	0.000000	2.000000	57.000000	0.000000
3717.897173	0.146774	0.559329	0.010222	70.210899	-9.562641	48.953785	-2.343827	0.000000	-0.613122	0.000000	0.000000	0.000000	-0.030717	-0.039587	-0.612238	0.000000	0.000000	2.000000	57.000000	0.000000
3717.900506	0.146774	0.559329	0.010222	70.210899	-9.562641	48.953785	-2.343827	0.000000	-0.613122	0.000000	0.000000	0.000000	-0.030717	-0.039587	-0.612238	0.000000	0.000000	2.000000	57.000000	0.000000
3717.903840	0.146774	0.559329	0.010222	70.210899	-9.562641	48.953785	-2.343827	0.000000	-0.613122	0.000000	0.000000	0.000000	-0.030717	-0.039587	-0.612238	0.000000	0.000000	2.000000	57.000000	0.000000
3717.907173	0.146370	0.559186	0.008162	69.670967	-8.005944	50.369946	-2.338707	0.000000	-0.511082	0.000000	0.000000	0.000000	-0.121226	-0.042844	-0.617946	0.000000	0.000000	2.000000	57.000000	0.000000
3717.910506	0.146370	0.559186	0.008162	69.670967	-8.005944	50.369946	-2.338707	0.000000	-0.511082	0.000000	0.000000	0.000000	-0.121226	-0.042844	-0.617946	0.000000	0.000000	2.000000	57.000000	0.000000
3717.913840	0.146370	0.559186	0.008162	69.670967	-8.005944	50.369946	-2.338707	0.000000	-0.511082	0.000000	0.000000	0.000000	-0.121226	-0.042844	-0.617946	0.000000	0.000000	2.000000	57.000000	0.000000
3717.917173	0.145714	0.559146	0.006154	69.456322	-7.327009	51.005905	-2.318503	0.000000	-0.408091	0.000000	0.000000	0.000000	-0.196677	-0.011957	-0.602253	0.000000	0.000000	2.000000	57.000000	0.000000
3717.920506	0.145714	0.559146	0.006154	69.456322	-7.327009	51.005905	-2.318503	0.000000	-0.408091	0.000000	0.000000	0.000000	-0.196677	-0.011957	-0.602253	0.000000	0.000000	2.000000	57.000000	0.000000
3717.923840	0.145714	0.559146	0.006154	69.456322	-7.327009	51.005905	-2.318503	0.000000	-0.408091	0.000000	0.000000	0.000000	-0.196677	-0.011957	-0.602253	0.000000	0.000000	2.000000	57.000000	0.000000
3717.927173	0.145023	0.559234	0.004261	69.311363	-6.762168	51.599106	-2.285723	0.000000	-0.307716	0.000000	0.000000	0.000000	-0.207522	0.026372	-0.568055	0.000000	0.000000	2.000000	57.000000	0.000000
3717.930506	0.145023	0.559234	0.004261	69.311363	-6.762168	51.599106	-2.285723	0.000000	-0.307716	0.000000	0.000000	0.000000	-0.207522	0.026372	-0.568055	0.000000	0.000000	2.000000	57.000000	0.000000
3717.933840	0.145023	0.559234	0.004261	69.311363	-6.762168	51.599106	-2.285723	0.000000	-0.307716	0.000000	0.000000	0.000000	-0.207522	0.026372	-0.568055	0.000000	0.000000	2.000000	57.000000	0.000000
3717.937173	0.144346	0.559440	0.002490	69.224083	-6.179640	52.322575	-2.251136	0.000000	-0.213040	0.000000	0.000000	0.000000	-0.202908	0.061759	-0.531219	0.000000	0.000000	2.000000	57.000000	0.000000
3717.940506	0.144346	0.559440	0.002490	69.224083	-6.179640	52.322575	-2.251136	0.000000	-0.213040	0.000000	0.000000	0.000000	-0.202908	0.061759	-0.531219	0.000000	0.000000	2.000000	57.000000	0.000000
3717.943840	0.144346	0.559440	0.002490	69.224083	-6.179640	52.322575	-2.251136	0.000000	-0.213040	0.000000	0.000000	0.000000	-0.202908	0.061759	-0.531219	0.000000	0.000000	2.000000	57.000000	0.000000
3717.947173	0.143595	0.559816	0.000859	69.168938	-5.599263	53.134018	-2.217318	0.000000	-0.124504	0.000000	0.000000	0.000000	-0.225297	0.112808	-0.489304	0.000000	0.000000	2.000000	57.000000	0.000000
3717.950506	0.143595	0.559816	0.000859	69.168938	-5.599263	53.134018	-2.217318	0.000000	-0.124504	0.000000	0.000000	0.000000	-0.225297	0.112808	-0.489304	0.000000	0.000000	2.000000	57.000000	0.000000
3717.953840	0.143595	0.559816	0.000859	69.168938	-5.599263	53.134018	-2.217318	0.000000	-0.124504	0.000000	0.000000	0.000000	-0.225297	0.112808	-0.489304	0.000000	0.000000	2.000000	57.000000	0.000000
3717.957173	0.142835	0.560336	-0.000579	69.150879	-5.030625	54.005257	-2.179768	0.000000	-0.042953	0.000000	0.000000	0.000000	-0.228072	0.155799	-0.431425	0.000000	0.000000	2.000000	57.000000	0.000000
3717.960506	0.142835	0.560336	-0.000579	69.150879	-5.030625	54.005257	-2.179768	0.000000	-0.042953	0.000000	0.000000	0.000000	-0.228072	0.155799	-0.431425	0.000000	0.000000	2.000000	57.000000	0.000000
3717.963840	0.142835	0.560336	-0.000579	69.150879	-5.030625	54.005257	-2.179768	0.000000	-0.042953	0.000000	0.000000	0.000000	-0.228072	0.155799	-0.431425	0.000000	0.000000	2.000000	57.000000	0.000000
3717.967173	0.142012	0.560963	-0.001845	69.162979	-4.422172	55.024590	-2.141756	0.000000	0.028951	0.000000	0.000000	0.000000	-0.246885	0.188340	-0.379711	0.000000	0.000000	2.000000	57.000000	0.000000
3717.970506	0.142012	0.560963	-0.001845	69.162979	-4.422172	55.024590	-2.141756	0.000000	0.028951	0.000000	0.000000	0.000000	-0.246885	0.188340	-0.379711	0.000000	0.000000	2.000000	57.000000	0.000000
3717.973840	0.142012	0.560963	-0.001845	69.162979	-4.422172	55.024590	-2.141756	0.000000	0.028951	0.000000	0.000000	0.000000	-0.246885	0.188340	-0.379711	0.000000	0.000000	2.000000	57.000000	0.000000
3717.977173	0.141089	0.561718	-0.002908	69.217430	-3.744179	56.246040	-2.100609	0.000000	0.092236	0.000000	0.000000	0.000000	-0.276897	0.226259	-0.319012	0.000000	0.000000	2.000000	57.000000	0.000000
3717.980506	0.141089	0.561718	-0.002908	69.217430	-3.744179	56.246040	-2.100609	0.000000	0.092236	0.000000	0.000000	0.000000	-0.276897	0.226259	-0.319012	0.000000	0.000000	2.000000	57.000000	0.000000
3717.983840	0.141089	0.561718	-0.002908	69.217430	-3.744179	56.246040	-2.100609	0.000000	0.092236	0.000000	0.000000	0.000000	-0.276897	0.226259	-0.319012	0.000000	0.000000	2.000000	57.000000	0.000000
3717.987173	0.140187	0.562538	-0.003838	69.325752	-3.019590	57.629688	-2.054459	0.000000	0.145405	0.000000	0.000000	0.000000	-0.270661	0.246026	-0.279097	0.000000	0.000000	2.000000	57.000000	0.000000
3717.990506	0.140187	0.562538	-0.003838	69.325752	-3.019590	57.629688	-2.054459	0.000000	0.145405	0.000000	0.000000	0.000000	-0.270661	0.246026	-0.279097	0.000000	0.000000	2.000000	57.000000	0.000000
3717.993840	0.140187	0.562538	-0.003838	69.325752	-3.019590	57.629688	-2.054459	0.000000	0.145405	0.000000	0.000000	0.000000	-0.270661	0.246026	-0.279097	0.000000	0.000000	2.000000	57.000000	0.000000
3717.997173	0.139221	0.563398	-0.004604	69.457886	-2.198670	59.208710	-2.009349	0.000000	0.191921	0.000000	0.000000	0.000000	-0.289805	0.258230	-0.229594	0.000000	0.000000	2.000000	57.000000	0.000000
3718.000506	0.139221	0.563398	-0.004604	69.457886	-2.198670	59.208710	-2.009349	0.000000	0.191921	0.000000	0.000000	0.000000	-0.289805	0.258230	-0.229594	0.000000	0.000000	2.000000	57.000000	0.000000
3718.003840	0.139221	0.563398	-0.004604	69.457886	-2.198670	59.208710	-2.009349	0.000000	0.191921	0.000000	0.000000	0.000000	-0.289805	0.258230	-0.229594	0.000000	0.000000	2.000000	57.000000	0.000000
3718.007173	0.138146	0.564327	-0.005197	69.579430	-1.289410	60.950745	-1.961048	0.000000	0.230187	0.000000	0.000000	0.000000	-0.322345	0.278471	-0.177981	0.000000	0.000000	2.000000	57.000000	0.000000
3718.010506	0.138146	0.564327	-0.005197	69.579430	-1.289410	60.950745	-1.961048	0.000000	0.230187	0.000000	0.000000	0.000000	-0.322345	0.278471	-0.177981	0.000000	0.000000	2.000000	57.000000	0.000000
3718.013840	0.138146	0.564327	-0.005197	69.579430	-1.289410	60.950745	-1.961048	0.000000	0.230187	0.000000	0.000000	0.000000	-0.322345	0.278471	-0.177981	0.000000	0.000000	2.000000	57.000000	0.000000
3718.017173	0.136988	0.565271	-0.005614	69.686935	-0.373194	62.693588	-1.907325	0.000000	0.259850	0.000000	0.000000	0.000000	-0.347476	0.283470	-0.125243	0.000000	0.000000	2.000000	57.000000	0.000000
3718.020506	0.136988	0.565271	-0.005614	69.686935	-0.373194	62.693588	-1.907325	0.000000	0.259850	0.000000	0.000000	0.000000	-0.347476	0.283470	-0.125243	0.000000	0.000000	2.000000	57.000000	0.000000
3718.023840	0.136988	0.565271	-0.005614	69.686935	-0.373194	62.693588	-1.907325	0.000000	0.259850	0.000000	0.000000	0.000000	-0.347476	0.283470	-0.125243	0.000000	0.000000	2.000000	57.000000	0.000000
3718.027173	0.135776	0.566180	-0.005989	69.801697	0.460553	64.329735	-1.849412	0.000000	0.280724	0.000000	0.000000	0.000000	-0.363671	0.272476	-0.112393	0.000000	0.000000	2.000000	57.000000	0.000000
3718.030506	0.135776	0.566180	-0.005989	69.801697	0.460553	64.329735	-1.849412	0.000000	0.280724	0.000000	0.000000	0.000000	-0.363671	0.272476	-0.112393	0.000000	0.000000	2.000000	57.000000	0.000000
3718.033840	0.135776	0.566180	-0.005989	69.801697	0.460553	64.329735	-1.849412	0.000000	0.280724	0.000000	0.000000	0.000000	-0.363671	0.272476	-0.112393	0.000000	0.000000	2.000000	57.000000	0.000000
3718.037173	0.134507	0.567008	-0.006332	70.067848	0.973804	65.553169	-1.788800	0.000000	0.299456	0.000000	0.000000	0.000000	-0.380840	0.248565	-0.102965	0.000000	0.000000	2.000000	57.000000	0.000000
3718.040506	0.134507	0.567008	-0.006332	70.067848	0.973804	65.553169	-1.788800	0.000000	0.299456	0.000000	0.000000	0.000000	-0.380840	0.248565	-0.102965	0.000000	0.000000	2.000000	57.000000	0.000000
3718.043840	0.134507	0.567008	-0.006332	70.067848	0.973804	65.553169	-1.788800	0.000000	0.299456	0.000000	0.000000	0.000000	-0.380840	0.248565	-0.102965	0.000000	0.000000	2.000000	57.000000	0.000000
3718.047173	0.133152	0.567765	-0.006661	70.554779	1.060646	66.018829	-1.725326	0.000000	0.316617	0.000000	0.000000	0.000000	-0.406391	0.227138	-0.098482	0.000000	0.000000	2.000000	57.000000	0.000000
3718.050506	0.133152	0.567765	-0.006661	70.554779	1.060646	66.018829	-1.725326	0.000000	0.316617	0.000000	0.000000	0.000000	-0.406391	0.227138	-0.098482	0.000000	0.000000	2.000000	57.000000	0.000000
3718.053840	0.133152	0.567765	-0.006661	70.554779	1.060646	66.018829	-1.725326	0.000000	0.316617	0.000000	0.000000	0.000000	-0.406391	0.227138	-0.098482	0.000000	0.000000	2.000000	57.000000	0.000000
3718.057173	0.131828	0.568558	-0.006898	71.113640	0.938420	65.720009	-1.657594	0.000000	0.333031	0.000000	0.000000	0.000000	-0.397299	0.237661	-0.071225	0.000000	0.000000	2.000000	57.000000	0.000000
3718.060506	0.131828	0.568558	-0.006898	71.113640	0.938420	65.720009	-1.657594	0.000000	0.333031	0.000000	0.000000	0.000000	-0.397299	0.237661	-0.071225	0.000000	0.000000	2.000000	57.000000	0.000000
3718.063840	0.131828	0.568558	-0.006898	71.113640	0.938420	65.720009	-1.657594	0.000000	0.333031	0.000000	0.000000	0.000000	-0.397299	0.237661	-0.071225	0.000000	0.000000	2.000000	57.000000	0.000000
3718.067173	0.130539	0.569378	-0.007022	71.661980	0.819104	65.088623	-1.591378	0.000000	0.344902	0.000000	0.000000	0.000000	-0.386436	0.245983	-0.037098	0.000000	0.000000	2.000000	57.000000	0.000000
3718.070506	0.130539	0.569378	-0.007022	71.661980	0.819104	65.088623	-1.591378	0.000000	0.344902	0.000000	0.000000	0.000000	-0.386436	0.245983	-0.037098	0.000000	0.000000	2.000000	57.000000	0.000000
3718.073840	0.130539	0.569378	-0.007022	71.661980	0.819104	65.088623	-1.591378	0.000000	0.344902	0.000000	0.000000	0.000000	-0.386436	0.245983	-0.037098	0.000000	0.000000	2.000000	57.000000	0.000000
3718.077173	0.129237	0.570234	-0.007042	72.188431	0.814927	64.744209	-1.526972	0.000000	0.351085	0.000000	0.000000	0.000000	-0.390647	0.256867	-0.006073	0.000000	0.000000	2.000000	57.000000	0.000000
3718.080506	0.129237	0.570234	-0.007042	72.188431	0.814927	64.744209	-1.526972	0.000000	0.351085	0.000000	0.000000	0.000000	-0.390647	0.256867	-0.006073	0.000000	0.000000	2.000000	57.000000	0.000000
3718.083840	0.129237	0.570234	-0.007042	72.188431	0.814927	64.744209	-1.526972	0.000000	0.351085	0.000000	0.000000	0.000000	-0.390647	0.256867	-0.006073	0.000000	0.000000	2.000000	57.000000	0.000000
3718.087173	0.127950	0.571093	-0.006936	72.696159	0.903708	64.870232	-1.461865	0.000000	0.352097	0.000000	0.000000	0.000000	-0.386214	0.257905	0.031684	0.000000	0.000000	2.000000	57.000000	0.000000
3718.090506	0.127950	0.571093	-0.006936	72.696159	0.903708	64.870232	-1.461865	0.000000	0.352097	0.000000	0.000000	0.000000	-0.386214	0.257905	0.031684	0.000000	0.000000	2.000000	57.000000	0.000000
3718.093840	0.127950	0.571093	-0.006936	72.696159	0.903708	64.870232	-1.461865	0.000000	0.352097	0.000000	0.000000	0.000000	-0.386214	0.257905	0.031684	0.000000	0.000000	2.000000	57.000000	0.000000
3718.097173	0.126647	0.571896	-0.006726	73.177353	1.052064	65.304352	-1.397495	0.000000	0.346816	0.000000	0.000000	0.000000	-0.390833	0.240803	0.062984	0.000000	0.000000	2.000000	57.000000	0.000000
3718.100506	0.126647	0.571896	-0.006726	73.177353	1.052064	65.304352	-1.397495	0.000000	0.346816	0.000000	0.000000	0.000000	-0.390833	0.240803	0.062984	0.000000	0.000000	2.000000	57.000000	0.000000
3718.103840	0.126647	0.571896	-0.006726	73.177353	1.052064	65.304352	-1.397495	0.000000	0.346816	0.000000	0.000000	0.000000	-0.390833	0.240803	0.062984	0.000000	0.000000	2.000000	57.000000	0.000000
3718.107173	0.125332	0.572591	-0.006400	73.645073	1.111355	65.555984	-1.332356	0.000000	0.336319	0.000000	0.000000	0.000000	-0.394671	0.208515	0.097969	0.000000	0.000000	2.000000	57.000000	0.000000
3718.110506	0.125332	0.572591	-0.006400	73.645073	1.111355	65.555984	-1.332356	0.000000	0.336319	0.000000	0.000000	0.000000	-0.394671	0.208515	0.097969	0.000000	0.000000	2.000000	57.000000	0.000000
3718.113840	0.125332	0.572591	-0.006400	73.645073	1.111355	65.555984	-1.332356	0.000000	0.336319	0.000000	0.000000	0.000000	-0.394671	0.208515	0.097969	0.000000	0.000000	2.000000	57.000000	0.000000
3718.117173	0.124071	0.573176	-0.006043	74.128098	0.971607	65.277222	-1.266577	0.000000	0.319991	0.000000	0.000000	0.000000	-0.378248	0.175580	0.107192	0.000000	0.000000	2.000000	57.000000	0.000000
3718.120506	0.124071	0.573176	-0.006043	74.128098	0.971607	65.277222	-1.266577	0.000000	0.319991	0.000000	0.000000	0.000000	-0.378248	0.175580	0.107192	0.000000	0.000000	2.000000	57.000000	0.000000
3718.123840	0.124071	0.573176	-0.006043	74.128098	0.971607	65.277222	-1.266577	0.000000	0.319991	0.000000	0.000000	0.000000	-0.378248	0.175580	0.107192	0.000000	0.000000	2.000000	57.000000	0.000000
3718.127173	0.122872	0.573619	-0.005625	74.654327	0.568108	64.588989	-1.203536	0.000000	0.302125	0.000000	0.000000	0.000000	-0.359501	0.132681	0.125395	0.000000	0.000000	2.000000	57.000000	0.000000
3718.130506	0.122872	0.573619	-0.005625	74.654327	0.568108	64.588989	-1.203536	0.000000	0.302125	0.000000	0.000000	0.000000	-0.359501	0.132681	0.125395	0.000000	0.000000	2.000000	57.000000	0.000000
3718.133840	0.122872	0.573619	-0.005625	74.654327	0.568108	64.588989	-1.203536	0.000000	0.302125	0.000000	0.000000	0.000000	-0.359501	0.132681	0.125395	0.000000	0.000000	2.000000	57.000000	0.000000
3718.137173	0.121750	0.573951	-0.005180	75.206543	-0.023406	63.863014	-1.143620	0.000000	0.281226	0.000000	0.000000	0.000000	-0.336786	0.099775	0.133395	0.000000	0.000000	2.000000	57.000000	0.000000
3718.140506	0.121750	0.573951	-0.005180	75.206543	-0.023406	63.863014	-1.143620	0.000000	0.281226	0.000000	0.000000	0.000000	-0.336786	0.099775	0.133395	0.000000	0.000000	2.000000	57.000000	0.000000
3718.143840	0.121750	0.573951	-0.005180	75.206543	-0.023406	63.863014	-1.143620	0.000000	0.281226	0.000000	0.000000	0.000000	-0.336786	0.099775	0.133395	0.000000	0.000000	2.000000	57.000000	0.000000
3718.147173	0.120782	0.574202	-0.004668	75.739204	-0.763746	63.069477	-1.087489	0.000000	0.258994	0.000000	0.000000	0.000000	-0.290244	0.075290	0.153443	0.000000	0.000000	2.000000	57.000000	0.000000
3718.150506	0.120782	0.574202	-0.004668	75.739204	-0.763746	63.069477	-1.087489	0.000000	0.258994	0.000000	0.000000	0.000000	-0.290244	0.075290	0.153443	0.000000	0.000000	2.000000	57.000000	0.000000
3718.153840	0.120782	0.574202	-0.004668	75.739204	-0.763746	63.069477	-1.087489	0.000000	0.258994	0.000000	0.000000	0.000000	-0.290244	0.075290	0.153443	0.000000	0.000000	2.000000	57.000000	0.000000
3718.157173	0.119890	0.574438	-0.004130	76.227165	-1.674809	61.959904	-1.039115	0.000000	0.233420	0.000000	0.000000	0.000000	-0.267761	0.070762	0.161440	0.000000	0.000000	2.000000	57.000000	0.000000
3718.160506	0.119890	0.574438	-0.004130	76.227165	-1.674809	61.959904	-1.039115	0.000000	0.233420	0.000000	0.000000	0.000000	-0.267761	0.070762	0.161440	0.000000	0.000000	2.000000	57.000000	0.000000
3718.163840	0.119890	0.574438	-0.004130	76.227165	-1.674809	61.959904	-1.039115	0.000000	0.233420	0.000000	0.000000	0.000000	-0.267761	0.070762	0.161440	0.000000	0.000000	2.000000	57.000000	0.000000
3718.167173	0.119060	0.574690	-0.003434	76.668976	-2.601219	60.560181	-0.994488	0.000000	0.206513	0.000000	0.000000	0.000000	-0.248828	0.075499	0.208765	0.000000	0.000000	2.000000	57.000000	0.000000
3718.170506	0.119060	0.574690	-0.003434	76.668976	-2.601219	60.560181	-0.994488	0.000000	0.206513	0.000000	0.000000	0.000000	-0.248828	0.075499	0.208765	0.000000	0.000000	2.000000	57.000000	0.000000
3718.173840	0.119060	0.574690	-0.003434	76.668976	-2.601219	60.560181	-0.994488	0.000000	0.206513	0.000000	0.000000	0.000000	-0.248828	0.075499	0.208765	0.000000	0.000000	2.000000	57.000000	0.000000
3718.177173	0.118258	0.574908	-0.002717	77.084358	-3.533338	58.863144	-0.953017	0.000000	0.171719	0.000000	0.000000	0.000000	-0.240810	0.065556	0.215314	0.000000	0.000000	2.000000	57.000000	0.000000
3718.180506	0.118258	0.574908	-0.002717	77.084358	-3.533338	58.863144	-0.953017	0.000000	0.171719	0.000000	0.000000	0.000000	-0.240810	0.065556	0.215314	0.000000	0.000000	2.000000	57.000000	0.000000
3718.183840	0.118258	0.574908	-0.002717	77.084358	-3.533338	58.863144	-0.953017	0.000000	0.171719	0.000000	0.000000	0.000000	-0.240810	0.065556	0.215314	0.000000	0.000000	2.000000	57.000000	0.000000
3718.187173	0.117439	0.575089	-0.001874	77.477722	-4.476840	57.028347	-0.912881	0.000000	0.135833	0.000000	0.000000	0.000000	-0.245626	0.054055	0.252676	0.000000	0.000000	2.000000	57.000000	0.000000
3718.190506	0.117439	0.575089	-0.001874	77.477722	-4.476840	57.028347	-0.912881	0.000000	0.135833	0.000000	0.000000	0.000000	-0.245626	0.054055	0.252676	0.000000	0.000000	2.000000	57.000000	0.000000
3718.193840	0.117439	0.575089	-0.001874	77.477722	-4.476840	57.028347	-0.912881	0.000000	0.135833	0.000000	0.000000	0.000000	-0.245626	0.054055	0.252676	0.000000	0.000000	2.000000	57.000000	0.000000
3718.197173	0.116573	0.575199	-0.001027	77.848938	-5.425240	55.457870	-0.871944	0.000000	0.093721	0.000000	0.000000	0.000000	-0.259889	0.033234	0.254189	0.000000	0.000000	2.000000	57.000000	0.000000
3718.200506	0.116573	0.575199	-0.001027	77.848938	-5.425240	55.457870	-0.871944	0.000000	0.093721	0.000000	0.000000	0.000000	-0.259889	0.033234	0.254189	0.000000	0.000000	2.000000	57.000000	0.000000
3718.203840	0.116573	0.575199	-0.001027	77.848938	-5.425240	55.457870	-0.871944	0.000000	0.093721	0.000000	0.000000	0.000000	-0.259889	0.033234	0.254189	0.000000	0.000000	2.000000	57.000000	0.000000
3718.207173	0.115765	0.575261	-0.000117	78.191689	-6.360411	54.346394	-0.828629	0.000000	0.051356	0.000000	0.000000	0.000000	-0.242130	0.018467	0.272928	0.000000	0.000000	2.000000	57.000000	0.000000
3718.210506	0.115765	0.575261	-0.000117	78.191689	-6.360411	54.346394	-0.828629	0.000000	0.051356	0.000000	0.000000	0.000000	-0.242130	0.018467	0.272928	0.000000	0.000000	2.000000	57.000000	0.000000
3718.213840	0.115765	0.575261	-0.000117	78.191689	-6.360411	54.346394	-0.828629	0.000000	0.051356	0.000000	0.000000	0.000000	-0.242130	0.018467	0.272928	0.000000	0.000000	2.000000	57.000000	0.000000
3718.217173	0.115076	0.575216	0.000720	78.502907	-7.238192	53.594250	-0.788274	0.000000	0.005868	0.000000	0.000000	0.000000	-0.206875	-0.013352	0.251262	0.000000	0.000000	2.000000	57.000000	0.000000
3718.220506	0.115076	0.575216	0.000720	78.502907	-7.238192	53.594250	-0.788274	0.000000	0.005868	0.000000	0.000000	0.000000	-0.206875	-0.013352	0.251262	0.000000	0.000000	2.000000	57.000000	0.000000
3718.223840	0.115076	0.575216	0.000720	78.502907	-7.238192	53.594250	-0.788274	0.000000	0.005868	0.000000	0.000000	0.000000	-0.206875	-0.013352	0.251262	0.000000	0.000000	2.000000	57.000000	0.000000
3718.227173	0.115076	0.575216	0.000720	78.768738	-8.030758	52.909016	-0.753795	0.000000	-0.036009	0.000000	0.000000	0.000000	-0.206875	-0.013352	0.251262	0.000000	0.000000	2.000000	57.000000	0.000000
3718.230506	0.114517	0.575120	0.001536	78.768738	-8.030758	52.909016	-0.753795	0.000000	-0.036009	0.000000	0.000000	0.000000	-0.167572	-0.028999	0.244864	0.000000	0.000000	2.000000	57.000000	0.000000
3718.233840	0.114517	0.575120	0.001536	78.768738	-8.030758	52.909016	-0.753795	0.000000	-0.036009	0.000000	0.000000	0.000000	-0.167572	-0.028999	0.244864	0.000000	0.000000	2.000000	57.000000	0.000000
3718.237173	0.114088	0.574927	0.002321	78.998184	-8.751824	52.272717	-0.753795	0.000000	-0.036009	0.000000	0.000000	0.000000	-0.128862	-0.057912	0.235442	0.000000	0.000000	2.000000	57.000000	0.000000
3718.240506	0.114088	0.574927	0.002321	78.998184	-8.751824	52.272717	-0.753795	0.000000	-0.036009	0.000000	0.000000	0.000000	-0.128862	-0.057912	0.235442	0.000000	0.000000	2.000000	57.000000	0.000000
3718.243840	0.114088	0.574927	0.002321	78.998184	-8.751824	52.272717	-0.753795	0.000000	-0.036009	0.000000	0.000000	0.000000	-0.128862	-0.057912	0.235442	0.000000	0.000000	2.000000	57.000000	0.000000
3718.247173	0.113763	0.574689	0.003068	79.170341	-9.325165	51.762665	-0.704389	0.000000	-0.116060	0.000000	0.000000	0.000000	-0.097439	-0.071387	0.223985	0.000000	0.000000	2.000000	57.000000	0.000000
3718.250506	0.113763	0.574689	0.003068	79.170341	-9.325165	51.762665	-0.704389	0.000000	-0.116060	0.000000	0.000000	0.000000	-0.097439	-0.071387	0.223985	0.000000	0.000000	2.000000	57.000000	0.000000
3718.253840	0.113763	0.574689	0.003068	79.170341	-9.325165	51.762665	-0.704389	0.000000	-0.116060	0.000000	0.000000	0.000000	-0.097439	-0.071387	0.223985	0.000000	0.000000	2.000000	57.000000	0.000000
3718.257173	0.113452	0.574388	0.003781	79.299599	-9.959395	51.134129	-0.688149	0.000000	-0.153391	0.000000	0.000000	0.000000	-0.093349	-0.090293	0.214011	0.000000	0.000000	2.000000	57.000000	0.000000
3718.260506	0.113452	0.574388	0.003781	79.299599	-9.959395	51.134129	-0.688149	0.000000	-0.153391	0.000000	0.000000	0.000000	-0.093349	-0.090293	0.214011	0.000000	0.000000	2.000000	57.000000	0.000000
3718.263840	0.113452	0.574388	0.003781	79.299599	-9.959395	51.134129	-0.688149	0.000000	-0.153391	0.000000	0.000000	0.000000	-0.093349	-0.090293	0.214011	0.000000	0.000000	2.000000	57.000000	0.000000
3718.267173	0.113452	0.574388	0.003781	79.357559	-10.785616	50.119743	-0.672591	0.000000	-0.189060	0.000000	0.000000	0.000000	-0.093349	-0.090293	0.214011	0.000000	0.000000	2.000000	57.000000	0.000000
3718.270506	0.113184	0.573990	0.004485	79.357559	-10.785616	50.119743	-0.672591	0.000000	-0.189060	0.000000	0.000000	0.000000	-0.080490	-0.119377	0.211168	0.000000	0.000000	2.000000	57.000000	0.000000
3718.273840	0.113184	0.573990	0.004485	79.357559	-10.785616	50.119743	-0.672591	0.000000	-0.189060	0.000000	0.000000	0.000000	-0.080490	-0.119377	0.211168	0.000000	0.000000	2.000000	57.000000	0.000000
3718.277173	0.112880	0.573505	0.005241	79.356430	-11.731888	48.784958	-0.672591	0.000000	-0.189060	0.000000	0.000000	0.000000	-0.091007	-0.145551	0.226657	0.000000	0.000000	2.000000	57.000000	0.000000
3718.280506	0.112880	0.573505	0.005241	79.356430	-11.731888	48.784958	-0.672591	0.000000	-0.189060	0.000000	0.000000	0.000000	-0.091007	-0.145551	0.226657	0.000000	0.000000	2.000000	57.000000	0.000000
3718.283840	0.112880	0.573505	0.005241	79.356430	-11.731888	48.784958	-0.672591	0.000000	-0.189060	0.000000	0.000000	0.000000	-0.091007	-0.145551	0.226657	0.000000	0.000000	2.000000	57.000000	0.000000
3718.287173	0.112580	0.572940	0.006014	79.318169	-12.688085	47.332130	-0.644008	0.000000	-0.262030	0.000000	0.000000	0.000000	-0.090128	-0.169479	0.231944	0.000000	0.000000	2.000000	57.000000	0.000000
3718.290506	0.112580	0.572940	0.006014	79.318169	-12.688085	47.332130	-0.644008	0.000000	-0.262030	0.000000	0.000000	0.000000	-0.090128	-0.169479	0.231944	0.000000	0.000000	2.000000	57.000000	0.000000
3718.293840	0.112580	0.572940	0.006014	79.318169	-12.688085	47.332130	-0.644008	0.000000	-0.262030	0.000000	0.000000	0.000000	-0.090128	-0.169479	0.231944	0.000000	0.000000	2.000000	57.000000	0.000000
3718.297173	0.112352	0.572313	0.006805	79.269623	-13.636482	45.921566	-0.628987	0.000000	-0.300688	0.000000	0.000000	0.000000	-0.068241	-0.188085	0.237411	0.000000	0.000000	2.000000	57.000000	0.000000
3718.300506	0.112352	0.572313	0.006805	79.269623	-13.636482	45.921566	-0.628987	0.000000	-0.300688	0.000000	0.000000	0.000000	-0.068241	-0.188085	0.237411	0.000000	0.000000	2.000000	57.000000	0.000000
3718.303840	0.112352	0.572313	0.006805	79.269623	-13.636482	45.921566	-0.628987	0.000000	-0.300688	0.000000	0.000000	0.000000	-0.068241	-0.188085	0.237411	0.000000	0.000000	2.000000	57.000000	0.000000
3718.307173	0.112274	0.571633	0.007638	79.232811	-14.442023	44.814137	-0.617613	0.000000	-0.340256	0.000000	0.000000	0.000000	-0.023553	-0.203878	0.249984	0.000000	0.000000	2.000000	57.000000	0.000000
3718.310506	0.112274	0.571633	0.007638	79.232811	-14.442023	44.814137	-0.617613	0.000000	-0.340256	0.000000	0.000000	0.000000	-0.023553	-0.203878	0.249984	0.000000	0.000000	2.000000	57.000000	0.000000
3718.313840	0.112274	0.571633	0.007638	79.232811	-14.442023	44.814137	-0.617613	0.000000	-0.340256	0.000000	0.000000	0.000000	-0.023553	-0.203878	0.249984	0.000000	0.000000	2.000000	57.000000	0.000000
3718.317173	0.112386	0.570953	0.008491	79.228004	-14.955874	44.192562	-0.613688	0.000000	-0.381920	0.000000	0.000000	0.000000	0.033682	-0.204157	0.255675	0.000000	0.000000	2.000000	57.000000	0.000000
3718.320506	0.112386	0.570953	0.008491	79.228004	-14.955874	44.192562	-0.613688	0.000000	-0.381920	0.000000	0.000000	0.000000	0.033682	-0.204157	0.255675	0.000000	0.000000	2.000000	57.000000	0.000000
3718.323840	0.112386	0.570953	0.008491	79.228004	-14.955874	44.192562	-0.613688	0.000000	-0.381920	0.000000	0.000000	0.000000	0.033682	-0.204157	0.255675	0.000000	0.000000	2.000000	57.000000	0.000000
3718.327173	0.112708	0.570253	0.009339	79.265121	-15.152179	43.961975	-0.619302	0.000000	-0.424533	0.000000	0.000000	0.000000	0.096606	-0.209954	0.254629	0.000000	0.000000	2.000000	57.000000	0.000000
3718.330506	0.112708	0.570253	0.009339	79.265121	-15.152179	43.961975	-0.619302	0.000000	-0.424533	0.000000	0.000000	0.000000	0.096606	-0.209954	0.254629	0.000000	0.000000	2.000000	57.000000	0.000000
3718.333840	0.112708	0.570253	0.009339	79.265121	-15.152179	43.961975	-0.619302	0.000000	-0.424533	0.000000	0.000000	0.000000	0.096606	-0.209954	0.254629	0.000000	0.000000	2.000000	57.000000	0.000000
3718.337173	0.113202	0.569525	0.010218	79.306290	-15.241767	43.816414	-0.635403	0.000000	-0.466971	0.000000	0.000000	0.000000	0.148208	-0.218380	0.263503	0.000000	0.000000	2.000000	57.000000	0.000000
3718.340506	0.113202	0.569525	0.010218	79.306290	-15.241767	43.816414	-0.635403	0.000000	-0.466971	0.000000	0.000000	0.000000	0.148208	-0.218380	0.263503	0.000000	0.000000	2.000000	57.000000	0.000000
3718.343840	0.113202	0.569525	0.010218	79.306290	-15.241767	43.816414	-0.635403	0.000000	-0.466971	0.000000	0.000000	0.000000	0.148208	-0.218380	0.263503	0.000000	0.000000	2.000000	57.000000	0.000000
3718.347173	0.113799	0.568821	0.011129	79.346558	-15.324807	43.638130	-0.660104	0.000000	-0.510888	0.000000	0.000000	0.000000	0.179219	-0.211152	0.273462	0.000000	0.000000	2.000000	57.000000	0.000000
3718.350506	0.113799	0.568821	0.011129	79.346558	-15.324807	43.638130	-0.660104	0.000000	-0.510888	0.000000	0.000000	0.000000	0.179219	-0.211152	0.273462	0.000000	0.000000	2.000000	57.000000	0.000000
3718.353840	0.113799	0.568821	0.011129	79.346558	-15.324807	43.638130	-0.660104	0.000000	-0.510888	0.000000	0.000000	0.000000	0.179219	-0.211152	0.273462	0.000000	0.000000	2.000000	57.000000	0.000000
3718.357173	0.114476	0.568097	0.012068	79.379768	-15.396626	43.467651	-0.689974	0.000000	-0.556465	0.000000	0.000000	0.000000	0.202932	-0.217337	0.281626	0.000000	0.000000	2.000000	57.000000	0.000000
3718.360506	0.114476	0.568097	0.012068	79.379768	-15.396626	43.467651	-0.689974	0.000000	-0.556465	0.000000	0.000000	0.000000	0.202932	-0.217337	0.281626	0.000000	0.000000	2.000000	57.000000	0.000000
3718.363840	0.114476	0.568097	0.012068	79.379768	-15.396626	43.467651	-0.689974	0.000000	-0.556465	0.000000	0.000000	0.000000	0.202932	-0.217337	0.281626	0.000000	0.000000	2.000000	57.000000	0.000000
3718.367173	0.115221	0.567368	0.012988	79.406677	-15.536569	43.217453	-0.723796	0.000000	-0.603403	0.000000	0.000000	0.000000	0.223437	-0.218469	0.275973	0.000000	0.000000	2.000000	57.000000	0.000000
3718.370506	0.115221	0.567368	0.012988	79.406677	-15.536569	43.217453	-0.723796	0.000000	-0.603403	0.000000	0.000000	0.000000	0.223437	-0.218469	0.275973	0.000000	0.000000	2.000000	57.000000	0.000000
3718.373840	0.115221	0.567368	0.012988	79.406677	-15.536569	43.217453	-0.723796	0.000000	-0.603403	0.000000	0.000000	0.000000	0.223437	-0.218469	0.275973	0.000000	0.000000	2.000000	57.000000	0.000000
3718.377173	0.116002	0.566627	0.013855	79.432373	-15.740191	42.910454	-0.761035	0.000000	-0.649398	0.000000	0.000000	0.000000	0.234418	-0.222394	0.259961	0.000000	0.000000	2.000000	57.000000	0.000000
3718.380506	0.116002	0.566627	0.013855	79.432373	-15.740191	42.910454	-0.761035	0.000000	-0.649398	0.000000	0.000000	0.000000	0.234418	-0.222394	0.259961	0.000000	0.000000	2.000000	57.000000	0.000000
3718.383840	0.116002	0.566627	0.013855	79.432373	-15.740191	42.910454	-0.761035	0.000000	-0.649398	0.000000	0.000000	0.000000	0.234418	-0.222394	0.259961	0.000000	0.000000	2.000000	57.000000	0.000000
3718.387173	0.116789	0.565837	0.014639	79.458069	-15.966216	42.570175	-0.800105	0.000000	-0.692725	0.000000	0.000000	0.000000	0.236188	-0.236942	0.235383	0.000000	0.000000	2.000000	57.000000	0.000000
3718.390506	0.116789	0.565837	0.014639	79.458069	-15.966216	42.570175	-0.800105	0.000000	-0.692725	0.000000	0.000000	0.000000	0.236188	-0.236942	0.235383	0.000000	0.000000	2.000000	57.000000	0.000000
3718.393840	0.116789	0.565837	0.014639	79.458069	-15.966216	42.570175	-0.800105	0.000000	-0.692725	0.000000	0.000000	0.000000	0.236188	-0.236942	0.235383	0.000000	0.000000	2.000000	57.000000	0.000000
3718.397173	0.117617	0.564990	0.015291	79.504478	-16.173021	42.256020	-0.839470	0.000000	-0.731956	0.000000	0.000000	0.000000	0.248405	-0.254091	0.195514	0.000000	0.000000	2.000000	57.000000	0.000000
3718.400506	0.117617	0.564990	0.015291	79.504478	-16.173021	42.256020	-0.839470	0.000000	-0.731956	0.000000	0.000000	0.000000	0.248405	-0.254091	0.195514	0.000000	0.000000	2.000000	57.000000	0.000000
3718.403840	0.117617	0.564990	0.015291	79.504478	-16.173021	42.256020	-0.839470	0.000000	-0.731956	0.000000	0.000000	0.000000	0.248405	-0.254091	0.195514	0.000000	0.000000	2.000000	57.000000	0.000000
3718.407173	0.118396	0.564087	0.015832	79.569550	-16.328699	42.015297	-0.880870	0.000000	-0.764541	0.000000	0.000000	0.000000	0.233611	-0.271029	0.162283	0.000000	0.000000	2.000000	57.000000	0.000000
3718.410506	0.118396	0.564087	0.015832	79.569550	-16.328699	42.015297	-0.880870	0.000000	-0.764541	0.000000	0.000000	0.000000	0.233611	-0.271029	0.162283	0.000000	0.000000	2.000000	57.000000	0.000000
3718.413840	0.118396	0.564087	0.015832	79.569550	-16.328699	42.015297	-0.880870	0.000000	-0.764541	0.000000	0.000000	0.000000	0.233611	-0.271029	0.162283	0.000000	0.000000	2.000000	57.000000	0.000000
3718.417173	0.119153	0.563119	0.016279	79.650467	-16.517958	41.750973	-0.919806	0.000000	-0.791588	0.000000	0.000000	0.000000	0.227101	-0.290479	0.134162	0.000000	0.000000	2.000000	57.000000	0.000000
3718.420506	0.119153	0.563119	0.016279	79.650467	-16.517958	41.750973	-0.919806	0.000000	-0.791588	0.000000	0.000000	0.000000	0.227101	-0.290479	0.134162	0.000000	0.000000	2.000000	57.000000	0.000000
3718.423840	0.119153	0.563119	0.016279	79.650467	-16.517958	41.750973	-0.919806	0.000000	-0.791588	0.000000	0.000000	0.000000	0.227101	-0.290479	0.134162	0.000000	0.000000	2.000000	57.000000	0.000000
3718.427173	0.119914	0.562140	0.016548	79.740059	-16.723660	41.463398	-0.957656	0.000000	-0.813949	0.000000	0.000000	0.000000	0.228388	-0.293661	0.080561	0.000000	0.000000	2.000000	57.000000	0.000000
3718.430506	0.119914	0.562140	0.016548	79.740059	-16.723660	41.463398	-0.957656	0.000000	-0.813949	0.000000	0.000000	0.000000	0.228388	-0.293661	0.080561	0.000000	0.000000	2.000000	57.000000	0.000000
3718.433840	0.119914	0.562140	0.016548	79.740059	-16.723660	41.463398	-0.957656	0.000000	-0.813949	0.000000	0.000000	0.000000	0.228388	-0.293661	0.080561	0.000000	0.000000	2.000000	57.000000	0.000000
3718.437173	0.120719	0.561124	0.016699	79.834747	-16.944315	41.152412	-0.995720	0.000000	-0.827376	0.000000	0.000000	0.000000	0.241413	-0.304591	0.045553	0.000000	0.000000	2.000000	57.000000	0.000000
3718.440506	0.120719	0.561124	0.016699	79.834747	-16.944315	41.152412	-0.995720	0.000000	-0.827376	0.000000	0.000000	0.000000	0.241413	-0.304591	0.045553	0.000000	0.000000	2.000000	57.000000	0.000000
3718.443840	0.120719	0.561124	0.016699	79.834747	-16.944315	41.152412	-0.995720	0.000000	-0.827376	0.000000	0.000000	0.000000	0.241413	-0.304591	0.045553	0.000000	0.000000	2.000000	57.000000	0.000000
3718.447173	0.121459	0.560100	0.016690	79.942383	-17.191713	40.822121	-1.035956	0.000000	-0.834968	0.000000	0.000000	0.000000	0.222113	-0.307232	-0.002951	0.000000	0.000000	2.000000	57.000000	0.000000
3718.450506	0.121459	0.560100	0.016690	79.942383	-17.191713	40.822121	-1.035956	0.000000	-0.834968	0.000000	0.000000	0.000000	0.222113	-0.307232	-0.002951	0.000000	0.000000	2.000000	57.000000	0.000000
3718.453840	0.121459	0.560100	0.016690	79.942383	-17.191713	40.822121	-1.035956	0.000000	-0.834968	0.000000	0.000000	0.000000	0.222113	-0.307232	-0.002951	0.000000	0.000000	2.000000	57.000000	0.000000
3718.457173	0.122204	0.559042	0.016506	80.059402	-17.487652	40.438240	-1.072975	0.000000	-0.834476	0.000000	0.000000	0.000000	0.223243	-0.317517	-0.054990	0.000000	0.000000	2.000000	57.000000	0.000000
3718.460506	0.122204	0.559042	0.016506	80.059402	-17.487652	40.438240	-1.072975	0.000000	-0.834476	0.000000	0.000000	0.000000	0.223243	-0.317517	-0.054990	0.000000	0.000000	2.000000	57.000000	0.000000
3718.463840	0.122204	0.559042	0.016506	80.059402	-17.487652	40.438240	-1.072975	0.000000	-0.834476	0.000000	0.000000	0.000000	0.223243	-0.317517	-0.054990	0.000000	0.000000	2.000000	57.000000	0.000000
3718.467173	0.122960	0.557897	0.016092	80.187469	-17.840160	39.987915	-1.110182	0.000000	-0.825311	0.000000	0.000000	0.000000	0.226832	-0.343374	-0.124327	0.000000	0.000000	2.000000	57.000000	0.000000
3718.470506	0.122960	0.557897	0.016092	80.187469	-17.840160	39.987915	-1.110182	0.000000	-0.825311	0.000000	0.000000	0.000000	0.226832	-0.343374	-0.124327	0.000000	0.000000	2.000000	57.000000	0.000000
3718.473840	0.122960	0.557897	0.016092	80.187469	-17.840160	39.987915	-1.110182	0.000000	-0.825311	0.000000	0.000000	0.000000	0.226832	-0.343374	-0.124327	0.000000	0.000000	2.000000	57.000000	0.000000
3718.477173	0.123674	0.556694	0.015520	80.332405	-18.283596	39.518456	-1.147987	0.000000	-0.804590	0.000000	0.000000	0.000000	0.214252	-0.360990	-0.171559	0.000000	0.000000	2.000000	57.000000	0.000000
3718.480506	0.123674	0.556694	0.015520	80.332405	-18.283596	39.518456	-1.147987	0.000000	-0.804590	0.000000	0.000000	0.000000	0.214252	-0.360990	-0.171559	0.000000	0.000000	2.000000	57.000000	0.000000
3718.483840	0.123674	0.556694	0.015520	80.332405	-18.283596	39.518456	-1.147987	0.000000	-0.804590	0.000000	0.000000	0.000000	0.214252	-0.360990	-0.171559	0.000000	0.000000	2.000000	57.000000	0.000000
3718.487173	0.124378	0.555451	0.014733	80.487709	-18.783304	39.252388	-1.183696	0.000000	-0.775997	0.000000	0.000000	0.000000	0.211271	-0.372767	-0.235935	0.000000	0.000000	2.000000	57.000000	0.000000
3718.490506	0.124378	0.555451	0.014733	80.487709	-18.783304	39.252388	-1.183696	0.000000	-0.775997	0.000000	0.000000	0.000000	0.211271	-0.372767	-0.235935	0.000000	0.000000	2.000000	57.000000	0.000000
3718.493840	0.124378	0.555451	0.014733	80.487709	-18.783304	39.252388	-1.183696	0.000000	-0.775997	0.000000	0.000000	0.000000	0.211271	-0.372767	-0.235935	0.000000	0.000000	2.000000	57.000000	0.000000
3718.497173	0.125046	0.554214	0.013818	80.634010	-19.255026	39.409615	-1.218908	0.000000	-0.736674	0.000000	0.000000	0.000000	0.200354	-0.371258	-0.274607	0.000000	0.000000	2.000000	57.000000	0.000000
3718.500506	0.125046	0.554214	0.013818	80.634010	-19.255026	39.409615	-1.218908	0.000000	-0.736674	0.000000	0.000000	0.000000	0.200354	-0.371258	-0.274607	0.000000	0.000000	2.000000	57.000000	0.000000
3718.503840	0.125046	0.554214	0.013818	80.634010	-19.255026	39.409615	-1.218908	0.000000	-0.736674	0.000000	0.000000	0.000000	0.200354	-0.371258	-0.274607	0.000000	0.000000	2.000000	57.000000	0.000000
3718.507173	0.125667	0.553060	0.012827	80.696480	-19.294271	40.275032	-1.252300	0.000000	-0.690906	0.000000	0.000000	0.000000	0.186291	-0.346001	-0.297392	0.000000	0.000000	2.000000	57.000000	0.000000
3718.510506	0.125667	0.553060	0.012827	80.696480	-19.294271	40.275032	-1.252300	0.000000	-0.690906	0.000000	0.000000	0.000000	0.186291	-0.346001	-0.297392	0.000000	0.000000	2.000000	57.000000	0.000000
3718.513840	0.125667	0.553060	0.012827	80.696480	-19.294271	40.275032	-1.252300	0.000000	-0.690906	0.000000	0.000000	0.000000	0.186291	-0.346001	-0.297392	0.000000	0.000000	2.000000	57.000000	0.000000
3718.517173	0.126207	0.551999	0.011812	80.547119	-18.261360	42.209480	-1.283349	0.000000	-0.641341	0.000000	0.000000	0.000000	0.162028	-0.318325	-0.304446	0.000000	0.000000	2.000000	57.000000	0.000000
3718.520506	0.126207	0.551999	0.011812	80.547119	-18.261360	42.209480	-1.283349	0.000000	-0.641341	0.000000	0.000000	0.000000	0.162028	-0.318325	-0.304446	0.000000	0.000000	2.000000	57.000000	0.000000
3718.523840	0.126207	0.551999	0.011812	80.547119	-18.261360	42.209480	-1.283349	0.000000	-0.641341	0.000000	0.000000	0.000000	0.162028	-0.318325	-0.304446	0.000000	0.000000	2.000000	57.000000	0.000000
3718.527173	0.126712	0.551004	0.010767	80.233162	-16.492029	44.540421	-1.310353	0.000000	-0.590600	0.000000	0.000000	0.000000	0.151618	-0.298718	-0.313380	0.000000	0.000000	2.000000	57.000000	0.000000
3718.530506	0.126712	0.551004	0.010767	80.233162	-16.492029	44.540421	-1.310353	0.000000	-0.590600	0.000000	0.000000	0.000000	0.151618	-0.298718	-0.313380	0.000000	0.000000	2.000000	57.000000	0.000000
3718.533840	0.126712	0.551004	0.010767	80.233162	-16.492029	44.540421	-1.310353	0.000000	-0.590600	0.000000	0.000000	0.000000	0.151618	-0.298718	-0.313380	0.000000	0.000000	2.000000	57.000000	0.000000
3718.537173	0.127084	0.550065	0.009678	79.804893	-14.449624	46.606667	-1.335623	0.000000	-0.538370	0.000000	0.000000	0.000000	0.111371	-0.281571	-0.326898	0.000000	0.000000	2.000000	57.000000	0.000000
3718.540506	0.127084	0.550065	0.009678	79.804893	-14.449624	46.606667	-1.335623	0.000000	-0.538370	0.000000	0.000000	0.000000	0.111371	-0.281571	-0.326898	0.000000	0.000000	2.000000	57.000000	0.000000
3718.543840	0.127084	0.550065	0.009678	79.804893	-14.449624	46.606667	-1.335623	0.000000	-0.538370	0.000000	0.000000	0.000000	0.111371	-0.281571	-0.326898	0.000000	0.000000	2.000000	57.000000	0.000000
3718.547173	0.127255	0.549184	0.008562	79.307671	-12.493981	48.410610	-1.354184	0.000000	-0.483887	0.000000	0.000000	0.000000	0.051386	-0.264452	-0.334825	0.000000	0.000000	2.000000	57.000000	0.000000
3718.550506	0.127255	0.549184	0.008562	79.307671	-12.493981	48.410610	-1.354184	0.000000	-0.483887	0.000000	0.000000	0.000000	0.051386	-0.264452	-0.334825	0.000000	0.000000	2.000000	57.000000	0.000000
3718.553840	0.127255	0.549184	0.008562	79.307671	-12.493981	48.410610	-1.354184	0.000000	-0.483887	0.000000	0.000000	0.000000	0.051386	-0.264452	-0.334825	0.000000	0.000000	2.000000	57.000000	0.000000
3718.557173	0.127312	0.548315	0.007383	78.782845	-10.806860	49.927189	-1.362749	0.000000	-0.428082	0.000000	0.000000	0.000000	0.017138	-0.260454	-0.353718	0.000000	0.000000	2.000000	57.000000	0.000000
3718.560506	0.127312	0.548315	0.007383	78.782845	-10.806860	49.927189	-1.362749	0.000000	-0.428082	0.000000	0.000000	0.000000	0.017138	-0.260454	-0.353718	0.000000	0.000000	2.000000	57.000000	0.000000
3718.563840	0.127312	0.548315	0.007383	78.782845	-10.806860	49.927189	-1.362749	0.000000	-0.428082	0.000000	0.000000	0.000000	0.017138	-0.260454	-0.353718	0.000000	0.000000	2.000000	57.000000	0.000000
3718.567173	0.127210	0.547503	0.006234	78.266823	-9.365232	51.206696	-1.365605	0.000000	-0.369130	0.000000	0.000000	0.000000	-0.030573	-0.243817	-0.344620	0.000000	0.000000	2.000000	57.000000	0.000000
3718.570506	0.127210	0.547503	0.006234	78.266823	-9.365232	51.206696	-1.365605	0.000000	-0.369130	0.000000	0.000000	0.000000	-0.030573	-0.243817	-0.344620	0.000000	0.000000	2.000000	57.000000	0.000000
3718.573840	0.127210	0.547503	0.006234	78.266823	-9.365232	51.206696	-1.365605	0.000000	-0.369130	0.000000	0.000000	0.000000	-0.030573	-0.243817	-0.344620	0.000000	0.000000	2.000000	57.000000	0.000000
3718.577173	0.126930	0.546719	0.005126	77.775597	-8.097500	52.343796	-1.360510	0.000000	-0.311693	0.000000	0.000000	0.000000	-0.084122	-0.235203	-0.332249	0.000000	0.000000	2.000000	57.000000	0.000000
3718.580506	0.126930	0.546719	0.005126	77.775597	-8.097500	52.343796	-1.360510	0.000000	-0.311693	0.000000	0.000000	0.000000	-0.084122	-0.235203	-0.332249	0.000000	0.000000	2.000000	57.000000	0.000000
3718.583840	0.126930	0.546719	0.005126	77.775597	-8.097500	52.343796	-1.360510	0.000000	-0.311693	0.000000	0.000000	0.000000	-0.084122	-0.235203	-0.332249	0.000000	0.000000	2.000000	57.000000	0.000000
3718.587173	0.126624	0.545989	0.004013	77.322472	-6.910680	53.444500	-1.346489	0.000000	-0.256318	0.000000	0.000000	0.000000	-0.091684	-0.218765	-0.333952	0.000000	0.000000	2.000000	57.000000	0.000000
3718.590506	0.126624	0.545989	0.004013	77.322472	-6.910680	53.444500	-1.346489	0.000000	-0.256318	0.000000	0.000000	0.000000	-0.091684	-0.218765	-0.333952	0.000000	0.000000	2.000000	57.000000	0.000000
3718.593840	0.126624	0.545989	0.004013	77.322472	-6.910680	53.444500	-1.346489	0.000000	-0.256318	0.000000	0.000000	0.000000	-0.091684	-0.218765	-0.333952	0.000000	0.000000	2.000000	57.000000	0.000000
3718.597173	0.126278	0.545321	0.003009	76.911980	-5.791060	54.532024	-1.331209	0.000000	-0.200659	0.000000	0.000000	0.000000	-0.103834	-0.200596	-0.301190	0.000000	0.000000	2.000000	57.000000	0.000000
3718.600506	0.126278	0.545321	0.003009	76.911980	-5.791060	54.532024	-1.331209	0.000000	-0.200659	0.000000	0.000000	0.000000	-0.103834	-0.200596	-0.301190	0.000000	0.000000	2.000000	57.000000	0.000000
3718.603840	0.126278	0.545321	0.003009	76.911980	-5.791060	54.532024	-1.331209	0.000000	-0.200659	0.000000	0.000000	0.000000	-0.103834	-0.200596	-0.301190	0.000000	0.000000	2.000000	57.000000	0.000000
3718.607173	0.125859	0.544705	0.002081	76.526283	-4.820662	55.481712	-1.313904	0.000000	-0.150461	0.000000	0.000000	0.000000	-0.125669	-0.184866	-0.278586	0.000000	0.000000	2.000000	57.000000	0.000000
3718.610506	0.125859	0.544705	0.002081	76.526283	-4.820662	55.481712	-1.313904	0.000000	-0.150461	0.000000	0.000000	0.000000	-0.125669	-0.184866	-0.278586	0.000000	0.000000	2.000000	57.000000	0.000000
3718.613840	0.125859	0.544705	0.002081	76.526283	-4.820662	55.481712	-1.313904	0.000000	-0.150461	0.000000	0.000000	0.000000	-0.125669	-0.184866	-0.278586	0.000000	0.000000	2.000000	57.000000	0.000000
3718.617173	0.125859	0.544705	0.002081	76.159790	-3.968667	56.319393	-1.292958	0.000000	-0.104030	0.000000	0.000000	0.000000	-0.125669	-0.184866	-0.278586	0.000000	0.000000	2.000000	57.000000	0.000000
3718.620506	0.125480	0.544224	0.001293	76.159790	-3.968667	56.319393	-1.292958	0.000000	-0.104030	0.000000	0.000000	0.000000	-0.113901	-0.144057	-0.236349	0.000000	0.000000	2.000000	57.000000	0.000000
3718.623840	0.125480	0.544224	0.001293	76.159790	-3.968667	56.319393	-1.292958	0.000000	-0.104030	0.000000	0.000000	0.000000	-0.113901	-0.144057	-0.236349	0.000000	0.000000	2.000000	57.000000	0.000000
3718.627173	0.125145	0.543855	0.000582	75.814262	-3.219774	57.057365	-1.292958	0.000000	-0.104030	0.000000	0.000000	0.000000	-0.100364	-0.110802	-0.213101	0.000000	0.000000	2.000000	57.000000	0.000000
3718.630506	0.125145	0.543855	0.000582	75.814262	-3.219774	57.057365	-1.292958	0.000000	-0.104030	0.000000	0.000000	0.000000	-0.100364	-0.110802	-0.213101	0.000000	0.000000	2.000000	57.000000	0.000000
3718.633840	0.125145	0.543855	0.000582	75.814262	-3.219774	57.057365	-1.292958	0.000000	-0.104030	0.000000	0.000000	0.000000	-0.100364	-0.110802	-0.213101	0.000000	0.000000	2.000000	57.000000	0.000000
3718.637173	0.125145	0.543855	0.000582	75.481873	-2.558795	57.711689	-1.257248	0.000000	-0.029122	0.000000	0.000000	0.000000	-0.100364	-0.110802	-0.213101	0.000000	0.000000	2.000000	57.000000	0.000000
3718.640506	0.124797	0.543602	0.000077	75.481873	-2.558795	57.711689	-1.257248	0.000000	-0.029122	0.000000	0.000000	0.000000	-0.104448	-0.075906	-0.151687	0.000000	0.000000	2.000000	57.000000	0.000000
3718.643840	0.124797	0.543602	0.000077	75.481873	-2.558795	57.711689	-1.257248	0.000000	-0.029122	0.000000	0.000000	0.000000	-0.104448	-0.075906	-0.151687	0.000000	0.000000	2.000000	57.000000	0.000000
3718.647173	0.124434	0.543476	-0.000315	75.160454	-2.004178	58.255123	-1.257248	0.000000	-0.029122	0.000000	0.000000	0.000000	-0.108955	-0.037920	-0.117490	0.000000	0.000000	2.000000	57.000000	0.000000
3718.650506	0.124434	0.543476	-0.000315	75.160454	-2.004178	58.255123	-1.257248	0.000000	-0.029122	0.000000	0.000000	0.000000	-0.108955	-0.037920	-0.117490	0.000000	0.000000	2.000000	57.000000	0.000000
3718.653840	0.124434	0.543476	-0.000315	75.160454	-2.004178	58.255123	-1.257248	0.000000	-0.029122	0.000000	0.000000	0.000000	-0.108955	-0.037920	-0.117490	0.000000	0.000000	2.000000	57.000000	0.000000
3718.657173	0.124434	0.543476	-0.000315	74.847610	-1.634962	58.565868	-1.221681	0.000000	0.015741	0.000000	0.000000	0.000000	-0.108955	-0.037920	-0.117490	0.000000	0.000000	2.000000	57.000000	0.000000
3718.660506	0.124116	0.543474	-0.000541	74.847610	-1.634962	58.565868	-1.221681	0.000000	0.015741	0.000000	0.000000	0.000000	-0.095333	-0.000470	-0.067944	0.000000	0.000000	2.000000	57.000000	0.000000
3718.663840	0.124116	0.543474	-0.000541	74.847610	-1.634962	58.565868	-1.221681	0.000000	0.015741	0.000000	0.000000	0.000000	-0.095333	-0.000470	-0.067944	0.000000	0.000000	2.000000	57.000000	0.000000
3718.667173	0.123714	0.543556	-0.000649	74.605827	-1.536293	58.575684	-1.221681	0.000000	0.015741	0.000000	0.000000	0.000000	-0.120486	0.024604	-0.032367	0.000000	0.000000	2.000000	57.000000	0.000000
3718.670506	0.123714	0.543556	-0.000649	74.605827	-1.536293	58.575684	-1.221681	0.000000	0.015741	0.000000	0.000000	0.000000	-0.120486	0.024604	-0.032367	0.000000	0.000000	2.000000	57.000000	0.000000
3718.673840	0.123714	0.543556	-0.000649	74.605827	-1.536293	58.575684	-1.221681	0.000000	0.015741	0.000000	0.000000	0.000000	-0.120486	0.024604	-0.032367	0.000000	0.000000	2.000000	57.000000	0.000000
3718.677173	0.123237	0.543646	-0.000694	74.524963	-1.847653	58.145523	-1.185711	0.000000	0.032460	0.000000	0.000000	0.000000	-0.143149	0.026861	-0.013353	0.000000	0.000000	2.000000	57.000000	0.000000
3718.680506	0.123237	0.543646	-0.000694	74.524963	-1.847653	58.145523	-1.185711	0.000000	0.032460	0.000000	0.000000	0.000000	-0.143149	0.026861	-0.013353	0.000000	0.000000	2.000000	57.000000	0.000000
3718.683840	0.123237	0.543646	-0.000694	74.524963	-1.847653	58.145523	-1.185711	0.000000	0.032460	0.000000	0.000000	0.000000	-0.143149	0.026861	-0.013353	0.000000	0.000000	2.000000	57.000000	0.000000
3718.687173	0.123237	0.543646	-0.000694	74.556290	-2.461800	57.387039	-1.161853	0.000000	0.034685	0.000000	0.000000	0.000000	-0.143149	0.026861	-0.013353	0.000000	0.000000	2.000000	57.000000	0.000000
3718.690506	0.122732	0.543744	-0.000755	74.556290	-2.461800	57.387039	-1.161853	0.000000	0.034685	0.000000	0.000000	0.000000	-0.151407	0.029557	-0.018503	0.000000	0.000000	2.000000	57.000000	0.000000
3718.693840	0.122732	0.543744	-0.000755	74.556290	-2.461800	57.387039	-1.161853	0.000000	0.034685	0.000000	0.000000	0.000000	-0.151407	0.029557	-0.018503	0.000000	0.000000	2.000000	57.000000	0.000000
3718.697173	0.122188	0.543885	-0.000793	74.634003	-3.272249	56.404198	-1.161853	0.000000	0.034685	0.000000	0.000000	0.000000	-0.163265	0.042296	-0.011200	0.000000	0.000000	2.000000	57.000000	0.000000
3718.700506	0.122188	0.543885	-0.000793	74.634003	-3.272249	56.404198	-1.161853	0.000000	0.034685	0.000000	0.000000	0.000000	-0.163265	0.042296	-0.011200	0.000000	0.000000	2.000000	57.000000	0.000000
3718.703840	0.122188	0.543885	-0.000793	74.634003	-3.272249	56.404198	-1.161853	0.000000	0.034685	0.000000	0.000000	0.000000	-0.163265	0.042296	-0.011200	0.000000	0.000000	2.000000	57.000000	0.000000
3718.707173	0.122188	0.543885	-0.000793	74.740532	-4.254894	55.225368	-1.109408	0.000000	0.039636	0.000000	0.000000	0.000000	-0.163265	0.042296	-0.011200	0.000000	0.000000	2.000000	57.000000	0.000000
3718.710506	0.121651	0.544111	-0.000804	74.740532	-4.254894	55.225368	-1.109408	0.000000	0.039636	0.000000	0.000000	0.000000	-0.161072	0.067810	-0.003417	0.000000	0.000000	2.000000	57.000000	0.000000
3718.713840	0.121651	0.544111	-0.000804	74.740532	-4.254894	55.225368	-1.109408	0.000000	0.039636	0.000000	0.000000	0.000000	-0.161072	0.067810	-0.003417	0.000000	0.000000	2.000000	57.000000	0.000000
3718.717173	0.121149	0.544398	-0.000859	74.862488	-5.433295	53.782436	-1.109408	0.000000	0.039636	0.000000	0.000000	0.000000	-0.150555	0.085936	-0.016603	0.000000	0.000000	2.000000	57.000000	0.000000
3718.720506	0.121149	0.544398	-0.000859	74.862488	-5.433295	53.782436	-1.109408	0.000000	0.039636	0.000000	0.000000	0.000000	-0.150555	0.085936	-0.016603	0.000000	0.000000	2.000000	57.000000	0.000000
3718.723840	0.121149	0.544398	-0.000859	74.862488	-5.433295	53.782436	-1.109408	0.000000	0.039636	0.000000	0.000000	0.000000	-0.150555	0.085936	-0.016603	0.000000	0.000000	2.000000	57.000000	0.000000
3718.727173	0.121149	0.544398	-0.000859	75.002151	-6.858645	52.047012	-1.057470	0.000000	0.042972	0.000000	0.000000	0.000000	-0.150555	0.085936	-0.016603	0.000000	0.000000	2.000000	57.000000	0.000000
3718.730506	0.120657	0.544717	-0.000880	75.002151	-6.858645	52.047012	-1.057470	0.000000	0.042972	0.000000	0.000000	0.000000	-0.147661	0.095945	-0.006082	0.000000	0.000000	2.000000	57.000000	0.000000
3718.733840	0.120657	0.544717	-0.000880	75.002151	-6.858645	52.047012	-1.057470	0.000000	0.042972	0.000000	0.000000	0.000000	-0.147661	0.095945	-0.006082	0.000000	0.000000	2.000000	57.000000	0.000000
3718.737173	0.120088	0.545055	-0.000929	75.147942	-8.532866	50.042820	-1.057470	0.000000	0.042972	0.000000	0.000000	0.000000	-0.170682	0.101287	-0.014692	0.000000	0.000000	2.000000	57.000000	0.000000
3718.740506	0.120088	0.545055	-0.000929	75.147942	-8.532866	50.042820	-1.057470	0.000000	0.042972	0.000000	0.000000	0.000000	-0.170682	0.101287	-0.014692	0.000000	0.000000	2.000000	57.000000	0.000000
3718.743840	0.120088	0.545055	-0.000929	75.147942	-8.532866	50.042820	-1.057470	0.000000	0.042972	0.000000	0.000000	0.000000	-0.170682	0.101287	-0.014692	0.000000	0.000000	2.000000	57.000000	0.000000
3718.747173	0.119498	0.545392	-0.000973	75.259201	-10.334888	47.931412	-1.004413	0.000000	0.046435	0.000000	0.000000	0.000000	-0.177118	0.101209	-0.013275	0.000000	0.000000	2.000000	57.000000	0.000000
3718.750506	0.119498	0.545392	-0.000973	75.259201	-10.334888	47.931412	-1.004413	0.000000	0.046435	0.000000	0.000000	0.000000	-0.177118	0.101209	-0.013275	0.000000	0.000000	2.000000	57.000000	0.000000
3718.753840	0.119498	0.545392	-0.000973	75.259201	-10.334888	47.931412	-1.004413	0.000000	0.046435	0.000000	0.000000	0.000000	-0.177118	0.101209	-0.013275	0.000000	0.000000	2.000000	57.000000	0.000000
3718.757173	0.118908	0.545730	-0.001018	75.325653	-12.236755	45.755638	-0.974893	0.000000	0.048647	0.000000	0.000000	0.000000	-0.177054	0.101148	-0.013576	0.000000	0.000000	2.000000	57.000000	0.000000
3718.760506	0.118908	0.545730	-0.001018	75.325653	-12.236755	45.755638	-0.974893	0.000000	0.048647	0.000000	0.000000	0.000000	-0.177054	0.101148	-0.013576	0.000000	0.000000	2.000000	57.000000	0.000000
3718.763840	0.118908	0.545730	-0.001018	75.325653	-12.236755	45.755638	-0.974893	0.000000	0.048647	0.000000	0.000000	0.000000	-0.177054	0.101148	-0.013576	0.000000	0.000000	2.000000	57.000000	0.000000
3718.767173	0.118305	0.546100	-0.001023	75.347488	-14.100031	43.497799	-0.945384	0.000000	0.050910	0.000000	0.000000	0.000000	-0.180704	0.111156	-0.001464	0.000000	0.000000	2.000000	57.000000	0.000000
3718.770506	0.118305	0.546100	-0.001023	75.347488	-14.100031	43.497799	-0.945384	0.000000	0.050910	0.000000	0.000000	0.000000	-0.180704	0.111156	-0.001464	0.000000	0.000000	2.000000	57.000000	0.000000
3718.773840	0.118305	0.546100	-0.001023	75.347488	-14.100031	43.497799	-0.945384	0.000000	0.050910	0.000000	0.000000	0.000000	-0.180704	0.111156	-0.001464	0.000000	0.000000	2.000000	57.000000	0.000000
3718.777173	0.117721	0.546428	-0.001048	75.334648	-15.897324	41.260796	-0.915267	0.000000	0.051154	0.000000	0.000000	0.000000	-0.175190	0.098333	-0.007410	0.000000	0.000000	2.000000	57.000000	0.000000
3718.780506	0.117721	0.546428	-0.001048	75.334648	-15.897324	41.260796	-0.915267	0.000000	0.051154	0.000000	0.000000	0.000000	-0.175190	0.098333	-0.007410	0.000000	0.000000	2.000000	57.000000	0.000000
3718.783840	0.117721	0.546428	-0.001048	75.334648	-15.897324	41.260796	-0.915267	0.000000	0.051154	0.000000	0.000000	0.000000	-0.175190	0.098333	-0.007410	0.000000	0.000000	2.000000	57.000000	0.000000
3718.787173	0.117185	0.546772	-0.001067	75.299156	-17.568619	39.183731	-0.886068	0.000000	0.052389	0.000000	0.000000	0.000000	-0.160773	0.103312	-0.005678	0.000000	0.000000	2.000000	57.000000	0.000000
3718.790506	0.117185	0.546772	-0.001067	75.299156	-17.568619	39.183731	-0.886068	0.000000	0.052389	0.000000	0.000000	0.000000	-0.160773	0.103312	-0.005678	0.000000	0.000000	2.000000	57.000000	0.000000
3718.793840	0.117185	0.546772	-0.001067	75.299156	-17.568619	39.183731	-0.886068	0.000000	0.052389	0.000000	0.000000	0.000000	-0.160773	0.103312	-0.005678	0.000000	0.000000	2.000000	57.000000	0.000000
3718.797173	0.116658	0.547056	-0.001054	75.258553	-19.095367	37.294102	-0.859273	0.000000	0.053335	0.000000	0.000000	0.000000	-0.158273	0.085174	0.003701	0.000000	0.000000	2.000000	57.000000	0.000000
3718.800506	0.116658	0.547056	-0.001054	75.258553	-19.095367	37.294102	-0.859273	0.000000	0.053335	0.000000	0.000000	0.000000	-0.158273	0.085174	0.003701	0.000000	0.000000	2.000000	57.000000	0.000000
3718.803840	0.116658	0.547056	-0.001054	75.258553	-19.095367	37.294102	-0.859273	0.000000	0.053335	0.000000	0.000000	0.000000	-0.158273	0.085174	0.003701	0.000000	0.000000	2.000000	57.000000	0.000000
3718.807173	0.116658	0.547056	-0.001054	75.206352	-20.441492	35.636990	-0.832894	0.000000	0.052718	0.000000	0.000000	0.000000	-0.158273	0.085174	0.003701	0.000000	0.000000	2.000000	57.000000	0.000000
3718.810506	0.116158	0.547331	-0.001026	75.206352	-20.441492	35.636990	-0.832894	0.000000	0.052718	0.000000	0.000000	0.000000	-0.150025	0.082475	0.008603	0.000000	0.000000	2.000000	57.000000	0.000000
3718.813840	0.116158	0.547331	-0.001026	75.206352	-20.441492	35.636990	-0.832894	0.000000	0.052718	0.000000	0.000000	0.000000	-0.150025	0.082475	0.008603	0.000000	0.000000	2.000000	57.000000	0.000000
3718.817173	0.115708	0.547571	-0.000981	75.153030	-21.621876	34.187073	-0.832894	0.000000	0.052718	0.000000	0.000000	0.000000	-0.134938	0.072095	0.013326	0.000000	0.000000	2.000000	57.000000	0.000000
3718.820506	0.115708	0.547571	-0.000981	75.153030	-21.621876	34.187073	-0.832894	0.000000	0.052718	0.000000	0.000000	0.000000	-0.134938	0.072095	0.013326	0.000000	0.000000	2.000000	57.000000	0.000000
3718.823840	0.115708	0.547571	-0.000981	75.153030	-21.621876	34.187073	-0.832894	0.000000	0.052718	0.000000	0.000000	0.000000	-0.134938	0.072095	0.013326	0.000000	0.000000	2.000000	57.000000	0.000000
3718.827173	0.115708	0.547571	-0.000981	75.088005	-22.690865	32.869747	-0.785400	0.000000	0.049064	0.000000	0.000000	0.000000	-0.134938	0.072095	0.013326	0.000000	0.000000	2.000000	57.000000	0.000000
3718.830506	0.115277	0.547853	-0.000861	75.088005	-22.690865	32.869747	-0.785400	0.000000	0.049064	0.000000	0.000000	0.000000	-0.129165	0.084610	0.036019	0.000000	0.000000	2.000000	57.000000	0.000000
3718.833840	0.115277	0.547853	-0.000861	75.088005	-22.690865	32.869747	-0.785400	0.000000	0.049064	0.000000	0.000000	0.000000	-0.129165	0.084610	0.036019	0.000000	0.000000	2.000000	57.000000	0.000000
3718.837173	0.114858	0.548118	-0.000696	75.007149	-23.815613	31.472481	-0.785400	0.000000	0.049064	0.000000	0.000000	0.000000	-0.125795	0.079317	0.049444	0.000000	0.000000	2.000000	57.000000	0.000000
3718.840506	0.114858	0.548118	-0.000696	75.007149	-23.815613	31.472481	-0.785400	0.000000	0.049064	0.000000	0.000000	0.000000	-0.125795	0.079317	0.049444	0.000000	0.000000	2.000000	57.000000	0.000000
3718.843840	0.114858	0.548118	-0.000696	75.007149	-23.815613	31.472481	-0.785400	0.000000	0.049064	0.000000	0.000000	0.000000	-0.125795	0.079317	0.049444	0.000000	0.000000	2.000000	57.000000	0.000000
3718.847173	0.114423	0.548374	-0.000504	74.908081	-25.061769	29.921936	-0.742907	0.000000	0.034820	0.000000	0.000000	0.000000	-0.130665	0.076716	0.057713	0.000000	0.000000	2.000000	57.000000	0.000000
3718.850506	0.114423	0.548374	-0.000504	74.908081	-25.061769	29.921936	-0.742907	0.000000	0.034820	0.000000	0.000000	0.000000	-0.130665	0.076716	0.057713	0.000000	0.000000	2.000000	57.000000	0.000000
3718.853840	0.114423	0.548374	-0.000504	74.908081	-25.061769	29.921936	-0.742907	0.000000	0.034820	0.000000	0.000000	0.000000	-0.130665	0.076716	0.057713	0.000000	0.000000	2.000000	57.000000	0.000000
3718.857173	0.113983	0.548587	-0.000325	74.815254	-26.499947	28.157564	-0.721129	0.000000	0.025201	0.000000	0.000000	0.000000	-0.131732	0.063945	0.053649	0.000000	0.000000	2.000000	57.000000	0.000000
3718.860506	0.113983	0.548587	-0.000325	74.815254	-26.499947	28.157564	-0.721129	0.000000	0.025201	0.000000	0.000000	0.000000	-0.131732	0.063945	0.053649	0.000000	0.000000	2.000000	57.000000	0.000000
3718.863840	0.113983	0.548587	-0.000325	74.815254	-26.499947	28.157564	-0.721129	0.000000	0.025201	0.000000	0.000000	0.000000	-0.131732	0.063945	0.053649	0.000000	0.000000	2.000000	57.000000	0.000000
3718.867173	0.113983	0.548587	-0.000325	74.722626	-27.958899	26.377840	-0.699174	0.000000	0.016259	0.000000	0.000000	0.000000	-0.131732	0.063945	0.053649	0.000000	0.000000	2.000000	57.000000	0.000000
3718.870506	0.113583	0.548774	-0.000084	74.722626	-27.958899	26.377840	-0.699174	0.000000	0.016259	0.000000	0.000000	0.000000	-0.120229	0.056050	0.072290	0.000000	0.000000	2.000000	57.000000	0.000000
3718.873840	0.113583	0.548774	-0.000084	74.722626	-27.958899	26.377840	-0.699174	0.000000	0.016259	0.000000	0.000000	0.000000	-0.120229	0.056050	0.072290	0.000000	0.000000	2.000000	57.000000	0.000000
3718.877173	0.113222	0.548918	0.000133	74.654724	-29.346359	24.729166	-0.699174	0.000000	0.016259	0.000000	0.000000	0.000000	-0.108279	0.043260	0.065046	0.000000	0.000000	2.000000	57.000000	0.000000
3718.880506	0.113222	0.548918	0.000133	74.654724	-29.346359	24.729166	-0.699174	0.000000	0.016259	0.000000	0.000000	0.000000	-0.108279	0.043260	0.065046	0.000000	0.000000	2.000000	57.000000	0.000000
3718.883840	0.113222	0.548918	0.000133	74.654724	-29.346359	24.729166	-0.699174	0.000000	0.016259	0.000000	0.000000	0.000000	-0.108279	0.043260	0.065046	0.000000	0.000000	2.000000	57.000000	0.000000
3718.887173	0.112901	0.549019	0.000325	74.634308	-30.566141	23.336205	-0.661089	0.000000	-0.006630	0.000000	0.000000	0.000000	-0.096298	0.030492	0.057844	0.000000	0.000000	2.000000	57.000000	0.000000
3718.890506	0.112901	0.549019	0.000325	74.634308	-30.566141	23.336205	-0.661089	0.000000	-0.006630	0.000000	0.000000	0.000000	-0.096298	0.030492	0.057844	0.000000	0.000000	2.000000	57.000000	0.000000
3718.893840	0.112901	0.549019	0.000325	74.634308	-30.566141	23.336205	-0.661089	0.000000	-0.006630	0.000000	0.000000	0.000000	-0.096298	0.030492	0.057844	0.000000	0.000000	2.000000	57.000000	0.000000
3718.897173	0.112901	0.549019	0.000325	74.674629	-31.634377	22.207315	-0.645040	0.000000	-0.016271	0.000000	0.000000	0.000000	-0.096298	0.030492	0.057844	0.000000	0.000000	2.000000	57.000000	0.000000
3718.900506	0.112643	0.549053	0.000494	74.674629	-31.634377	22.207315	-0.645040	0.000000	-0.016271	0.000000	0.000000	0.000000	-0.077407	0.009965	0.050534	0.000000	0.000000	2.000000	57.000000	0.000000
3718.903840	0.112643	0.549053	0.000494	74.674629	-31.634377	22.207315	-0.645040	0.000000	-0.016271	0.000000	0.000000	0.000000	-0.077407	0.009965	0.050534	0.000000	0.000000	2.000000	57.000000	0.000000
3718.907173	0.112643	0.549053	0.000494	74.745667	-32.568306	21.268507	-0.645040	0.000000	-0.016271	0.000000	0.000000	0.000000	-0.077407	0.009965	0.050534	0.000000	0.000000	2.000000	57.000000	0.000000
3718.910506	0.112643	0.549053	0.000494	74.745667	-32.568306	21.268507	-0.645040	0.000000	-0.016271	0.000000	0.000000	0.000000	-0.077407	0.009965	0.050534	0.000000	0.000000	2.000000	57.000000	0.000000
3718.913840	0.112441	0.549052	0.000610	74.745667	-32.568306	21.268507	-0.645040	0.000000	-0.016271	0.000000	0.000000	0.000000	-0.060527	-0.000197	0.034991	0.000000	0.000000	2.000000	57.000000	0.000000
3718.917173	0.112285	0.549000	0.000726	74.813171	-33.423096	20.410482	-0.632139	0.000000	-0.024693	0.000000	0.000000	0.000000	-0.046793	-0.015674	0.034690	0.000000	0.000000	2.000000	57.000000	0.000000
3718.920506	0.112285	0.549000	0.000726	74.813171	-33.423096	20.410482	-0.632139	0.000000	-0.024693	0.000000	0.000000	0.000000	-0.046793	-0.015674	0.034690	0.000000	0.000000	2.000000	57.000000	0.000000
3718.923840	0.112285	0.549000	0.000726	74.813171	-33.423096	20.410482	-0.632139	0.000000	-0.024693	0.000000	0.000000	0.000000	-0.046793	-0.015674	0.034690	0.000000	0.000000	2.000000	57.000000	0.000000
3718.927173	0.112285	0.549000	0.000726	74.851532	-34.178303	19.635757	-0.614252	0.000000	-0.036307	0.000000	0.000000	0.000000	-0.046793	-0.015674	0.034690	0.000000	0.000000	2.000000	57.000000	0.000000
3718.930506	0.112107	0.548948	0.000847	74.851532	-34.178303	19.635757	-0.614252	0.000000	-0.036307	0.000000	0.000000	0.000000	-0.053336	-0.015647	0.036269	0.000000	0.000000	2.000000	57.000000	0.000000
3718.933840	0.112107	0.548948	0.000847	74.851532	-34.178303	19.635757	-0.614252	0.000000	-0.036307	0.000000	0.000000	0.000000	-0.053336	-0.015647	0.036269	0.000000	0.000000	2.000000	57.000000	0.000000
3718.937173	0.111962	0.548878	0.001008	74.852158	-34.853653	18.897665	-0.614252	0.000000	-0.036307	0.000000	0.000000	0.000000	-0.043511	-0.020967	0.048270	0.000000	0.000000	2.000000	57.000000	0.000000
3718.940506	0.111962	0.548878	0.001008	74.852158	-34.853653	18.897665	-0.614252	0.000000	-0.036307	0.000000	0.000000	0.000000	-0.043511	-0.020967	0.048270	0.000000	0.000000	2.000000	57.000000	0.000000
3718.943840	0.111962	0.548878	0.001008	74.852158	-34.853653	18.897665	-0.614252	0.000000	-0.036307	0.000000	0.000000	0.000000	-0.043511	-0.020967	0.048270	0.000000	0.000000	2.000000	57.000000	0.000000
3718.947173	0.111962	0.548878	0.001008	74.814476	-35.390354	18.274189	-0.598111	0.000000	-0.050396	0.000000	0.000000	0.000000	-0.043511	-0.020967	0.048270	0.000000	0.000000	2.000000	57.000000	0.000000
3718.950506	0.111775	0.548782	0.001184	74.814476	-35.390354	18.274189	-0.598111	0.000000	-0.050396	0.000000	0.000000	0.000000	-0.056242	-0.028721	0.052894	0.000000	0.000000	2.000000	57.000000	0.000000
3718.953840	0.111775	0.548782	0.001184	74.814476	-35.390354	18.274189	-0.598111	0.000000	-0.050396	0.000000	0.000000	0.000000	-0.056242	-0.028721	0.052894	0.000000	0.000000	2.000000	57.000000	0.000000
3718.957173	0.111775	0.548782	0.001184	74.732361	-35.801701	17.728205	-0.598111	0.000000	-0.050396	0.000000	0.000000	0.000000	-0.056242	-0.028721	0.052894	0.000000	0.000000	2.000000	57.000000	0.000000
3718.960506	0.111775	0.548782	0.001184	74.732361	-35.801701	17.728205	-0.598111	0.000000	-0.050396	0.000000	0.000000	0.000000	-0.056242	-0.028721	0.052894	0.000000	0.000000	2.000000	57.000000	0.000000
3718.963840	0.111613	0.548703	0.001373	74.732361	-35.801701	17.728205	-0.598111	0.000000	-0.050396	0.000000	0.000000	0.000000	-0.048457	-0.023642	0.056626	0.000000	0.000000	2.000000	57.000000	0.000000
3718.967173	0.111613	0.548703	0.001373	74.622139	-36.056683	17.314663	-0.588737	0.000000	-0.059212	0.000000	0.000000	0.000000	-0.048457	-0.023642	0.056626	0.000000	0.000000	2.000000	57.000000	0.000000
3718.970506	0.111613	0.548703	0.001373	74.622139	-36.056683	17.314663	-0.588737	0.000000	-0.059212	0.000000	0.000000	0.000000	-0.048457	-0.023642	0.056626	0.000000	0.000000	2.000000	57.000000	0.000000
3718.973840	0.111613	0.548703	0.001373	74.622139	-36.056683	17.314663	-0.588737	0.000000	-0.059212	0.000000	0.000000	0.000000	-0.048457	-0.023642	0.056626	0.000000	0.000000	2.000000	57.000000	0.000000
3718.977173	0.111427	0.548510	0.001746	74.518204	-36.264755	16.953934	-0.580661	0.000000	-0.068650	0.000000	0.000000	0.000000	-0.055820	-0.057773	0.111928	0.000000	0.000000	2.000000	57.000000	0.000000
3718.980506	0.111427	0.548510	0.001746	74.518204	-36.264755	16.953934	-0.580661	0.000000	-0.068650	0.000000	0.000000	0.000000	-0.055820	-0.057773	0.111928	0.000000	0.000000	2.000000	57.000000	0.000000
3718.983840	0.111427	0.548510	0.001746	74.518204	-36.264755	16.953934	-0.580661	0.000000	-0.068650	0.000000	0.000000	0.000000	-0.055820	-0.057773	0.111928	0.000000	0.000000	2.000000	57.000000	0.000000
3718.987173	0.111443	0.548354	0.001907	74.449280	-36.428440	16.676600	-0.571358	0.000000	-0.087304	0.000000	0.000000	0.000000	0.004787	-0.046946	0.048239	0.000000	0.000000	2.000000	57.000000	0.000000
3718.990506	0.111443	0.548354	0.001907	74.449280	-36.428440	16.676600	-0.571358	0.000000	-0.087304	0.000000	0.000000	0.000000	0.004787	-0.046946	0.048239	0.000000	0.000000	2.000000	57.000000	0.000000
3718.993840	0.111443	0.548354	0.001907	74.449280	-36.428440	16.676600	-0.571358	0.000000	-0.087304	0.000000	0.000000	0.000000	0.004787	-0.046946	0.048239	0.000000	0.000000	2.000000	57.000000	0.000000
3718.997173	0.111443	0.548354	0.001907	74.425201	-36.534756	16.518347	-0.572156	0.000000	-0.095344	0.000000	0.000000	0.000000	0.004787	-0.046946	0.048239	0.000000	0.000000	2.000000	57.000000	0.000000
3719.000506	0.111494	0.548164	0.002021	74.425201	-36.534756	16.518347	-0.572156	0.000000	-0.095344	0.000000	0.000000	0.000000	0.015259	-0.057137	0.034335	0.000000	0.000000	2.000000	57.000000	0.000000
3719.003840	0.111494	0.548164	0.002021	74.425201	-36.534756	16.518347	-0.572156	0.000000	-0.095344	0.000000	0.000000	0.000000	0.015259	-0.057137	0.034335	0.000000	0.000000	2.000000	57.000000	0.000000
3719.007173	0.111494	0.548164	0.002021	74.433174	-36.596531	16.436913	-0.572156	0.000000	-0.095344	0.000000	0.000000	0.000000	0.015259	-0.057137	0.034335	0.000000	0.000000	2.000000	57.000000	0.000000
3719.010506	0.111494	0.548164	0.002021	74.433174	-36.596531	16.436913	-0.572156	0.000000	-0.095344	0.000000	0.000000	0.000000	0.015259	-0.057137	0.034335	0.000000	0.000000	2.000000	57.000000	0.000000
3719.013840	0.111591	0.547921	0.002135	74.433174	-36.596531	16.436913	-0.572156	0.000000	-0.095344	0.000000	0.000000	0.000000	0.029040	-0.072644	0.034023	0.000000	0.000000	2.000000	57.000000	0.000000
3719.017173	0.111591	0.547921	0.002135	74.449165	-36.654831	16.365086	-0.574700	0.000000	-0.101067	0.000000	0.000000	0.000000	0.029040	-0.072644	0.034023	0.000000	0.000000	2.000000	57.000000	0.000000
3719.020506	0.111591	0.547921	0.002135	74.449165	-36.654831	16.365086	-0.574700	0.000000	-0.101067	0.000000	0.000000	0.000000	0.029040	-0.072644	0.034023	0.000000	0.000000	2.000000	57.000000	0.000000
3719.023840	0.111591	0.547921	0.002135	74.449165	-36.654831	16.365086	-0.574700	0.000000	-0.101067	0.000000	0.000000	0.000000	0.029040	-0.072644	0.034023	0.000000	0.000000	2.000000	57.000000	0.000000
3719.027173	0.111877	0.547428	0.002363	74.466370	-36.708679	16.296862	-0.579539	0.000000	-0.106737	0.000000	0.000000	0.000000	0.085921	-0.148087	0.068345	0.000000	0.000000	2.000000	57.000000	0.000000
3719.030506	0.111877	0.547428	0.002363	74.466370	-36.708679	16.296862	-0.579539	0.000000	-0.106737	0.000000	0.000000	0.000000	0.085921	-0.148087	0.068345	0.000000	0.000000	2.000000	57.000000	0.000000
3719.033840	0.111877	0.547428	0.002363	74.466370	-36.708679	16.296862	-0.579539	0.000000	-0.106737	0.000000	0.000000	0.000000	0.085921	-0.148087	0.068345	0.000000	0.000000	2.000000	57.000000	0.000000
3719.037173	0.111877	0.547428	0.002363	74.482307	-36.761829	16.224743	-0.593859	0.000000	-0.118128	0.000000	0.000000	0.000000	0.085921	-0.148087	0.068345	0.000000	0.000000	2.000000	57.000000	0.000000
3719.040506	0.112044	0.547202	0.002477	74.482307	-36.761829	16.224743	-0.593859	0.000000	-0.118128	0.000000	0.000000	0.000000	0.050000	-0.067688	0.034464	0.000000	0.000000	2.000000	57.000000	0.000000
3719.043840	0.112044	0.547202	0.002477	74.482307	-36.761829	16.224743	-0.593859	0.000000	-0.118128	0.000000	0.000000	0.000000	0.050000	-0.067688	0.034464	0.000000	0.000000	2.000000	57.000000	0.000000
3719.047173	0.112044	0.547202	0.002477	74.494270	-36.795002	16.170574	-0.593859	0.000000	-0.118128	0.000000	0.000000	0.000000	0.050000	-0.067688	0.034464	0.000000	0.000000	2.000000	57.000000	0.000000
3719.050506	0.112044	0.547202	0.002477	74.494270	-36.795002	16.170574	-0.593859	0.000000	-0.118128	0.000000	0.000000	0.000000	0.050000	-0.067688	0.034464	0.000000	0.000000	2.000000	57.000000	0.000000
3719.053840	0.112231	0.547002	0.002582	74.494270	-36.795002	16.170574	-0.593859	0.000000	-0.118128	0.000000	0.000000	0.000000	0.056212	-0.059992	0.031385	0.000000	0.000000	2.000000	57.000000	0.000000
3719.057173	0.112231	0.547002	0.002582	74.502205	-36.802631	16.134417	-0.602193	0.000000	-0.123872	0.000000	0.000000	0.000000	0.056212	-0.059992	0.031385	0.000000	0.000000	2.000000	57.000000	0.000000
3719.060506	0.112231	0.547002	0.002582	74.502205	-36.802631	16.134417	-0.602193	0.000000	-0.123872	0.000000	0.000000	0.000000	0.056212	-0.059992	0.031385	0.000000	0.000000	2.000000	57.000000	0.000000
3719.063840	0.112231	0.547002	0.002582	74.502205	-36.802631	16.134417	-0.602193	0.000000	-0.123872	0.000000	0.000000	0.000000	0.056212	-0.059992	0.031385	0.000000	0.000000	2.000000	57.000000	0.000000
3719.067173	0.112748	0.546704	0.002803	74.506210	-36.792885	16.116329	-0.611561	0.000000	-0.129103	0.000000	0.000000	0.000000	0.155024	-0.089355	0.066244	0.000000	0.000000	2.000000	57.000000	0.000000
3719.070506	0.112748	0.546704	0.002803	74.506210	-36.792885	16.116329	-0.611561	0.000000	-0.129103	0.000000	0.000000	0.000000	0.155024	-0.089355	0.066244	0.000000	0.000000	2.000000	57.000000	0.000000
3719.073840	0.112748	0.546704	0.002803	74.506210	-36.792885	16.116329	-0.611561	0.000000	-0.129103	0.000000	0.000000	0.000000	0.155024	-0.089355	0.066244	0.000000	0.000000	2.000000	57.000000	0.000000
3719.077173	0.112748	0.546704	0.002803	74.508209	-36.774406	16.107279	-0.637398	0.000000	-0.140144	0.000000	0.000000	0.000000	0.155024	-0.089355	0.066244	0.000000	0.000000	2.000000	57.000000	0.000000
3719.080506	0.113033	0.546632	0.002925	74.508209	-36.774406	16.107279	-0.637398	0.000000	-0.140144	0.000000	0.000000	0.000000	0.085395	-0.021590	0.036623	0.000000	0.000000	2.000000	57.000000	0.000000
3719.083840	0.113033	0.546632	0.002925	74.508209	-36.774406	16.107279	-0.637398	0.000000	-0.140144	0.000000	0.000000	0.000000	0.085395	-0.021590	0.036623	0.000000	0.000000	2.000000	57.000000	0.000000
3719.087173	0.113033	0.546632	0.002925	74.506226	-36.733047	16.116327	-0.637398	0.000000	-0.140144	0.000000	0.000000	0.000000	0.085395	-0.021590	0.036623	0.000000	0.000000	2.000000	57.000000	0.000000
3719.090506	0.113033	0.546632	0.002925	74.506226	-36.733047	16.116327	-0.637398	0.000000	-0.140144	0.000000	0.000000	0.000000	0.085395	-0.021590	0.036623	0.000000	0.000000	2.000000	57.000000	0.000000
3719.093840	0.113338	0.546586	0.003037	74.506226	-36.733047	16.116327	-0.637398	0.000000	-0.140144	0.000000	0.000000	0.000000	0.091644	-0.013868	0.033526	0.000000	0.000000	2.000000	57.000000	0.000000
3719.097173	0.113338	0.546586	0.003037	74.500244	-36.674252	16.143461	-0.651631	0.000000	-0.146247	0.000000	0.000000	0.000000	0.091644	-0.013868	0.033526	0.000000	0.000000	2.000000	57.000000	0.000000
3719.100506	0.113338	0.546586	0.003037	74.500244	-36.674252	16.143461	-0.651631	0.000000	-0.146247	0.000000	0.000000	0.000000	0.091644	-0.013868	0.033526	0.000000	0.000000	2.000000	57.000000	0.000000
3719.103840	0.113338	0.546586	0.003037	74.500244	-36.674252	16.143461	-0.651631	0.000000	-0.146247	0.000000	0.000000	0.000000	0.091644	-0.013868	0.033526	0.000000	0.000000	2.000000	57.000000	0.000000
3719.107173	0.113943	0.546613	0.003327	74.490288	-36.598080	16.188635	-0.666905	0.000000	-0.151835	0.000000	0.000000	0.000000	0.181473	0.008046	0.087072	0.000000	0.000000	2.000000	57.000000	0.000000
3719.110506	0.113943	0.546613	0.003327	74.490288	-36.598080	16.188635	-0.666905	0.000000	-0.151835	0.000000	0.000000	0.000000	0.181473	0.008046	0.087072	0.000000	0.000000	2.000000	57.000000	0.000000
3719.113840	0.113943	0.546613	0.003327	74.490288	-36.598080	16.188635	-0.666905	0.000000	-0.151835	0.000000	0.000000	0.000000	0.181473	0.008046	0.087072	0.000000	0.000000	2.000000	57.000000	0.000000
3719.117173	0.113943	0.546613	0.003327	74.477539	-36.502686	16.255535	-0.697151	0.000000	-0.166347	0.000000	0.000000	0.000000	0.181473	0.008046	0.087072	0.000000	0.000000	2.000000	57.000000	0.000000
3719.120506	0.114274	0.546694	0.003540	74.477539	-36.502686	16.255535	-0.697151	0.000000	-0.166347	0.000000	0.000000	0.000000	0.099414	0.024279	0.064050	0.000000	0.000000	2.000000	57.000000	0.000000
3719.123840	0.114274	0.546694	0.003540	74.477539	-36.502686	16.255535	-0.697151	0.000000	-0.166347	0.000000	0.000000	0.000000	0.099414	0.024279	0.064050	0.000000	0.000000	2.000000	57.000000	0.000000
3719.127173	0.114274	0.546694	0.003540	74.461578	-36.400623	16.327593	-0.697151	0.000000	-0.166347	0.000000	0.000000	0.000000	0.099414	0.024279	0.064050	0.000000	0.000000	2.000000	57.000000	0.000000
3719.130506	0.114274	0.546694	0.003540	74.461578	-36.400623	16.327593	-0.697151	0.000000	-0.166347	0.000000	0.000000	0.000000	0.099414	0.024279	0.064050	0.000000	0.000000	2.000000	57.000000	0.000000
3719.133840	0.114600	0.546784	0.003731	74.461578	-36.400623	16.327593	-0.697151	0.000000	-0.166347	0.000000	0.000000	0.000000	0.097808	0.026986	0.057180	0.000000	0.000000	2.000000	57.000000	0.000000
3719.137173	0.114895	0.546866	0.003886	74.447617	-36.310101	16.390522	-0.713719	0.000000	-0.177022	0.000000	0.000000	0.000000	0.088291	0.024649	0.046602	0.000000	0.000000	2.000000	57.000000	0.000000
3719.140506	0.114895	0.546866	0.003886	74.447617	-36.310101	16.390522	-0.713719	0.000000	-0.177022	0.000000	0.000000	0.000000	0.088291	0.024649	0.046602	0.000000	0.000000	2.000000	57.000000	0.000000
3719.143840	0.114895	0.546866	0.003886	74.447617	-36.310101	16.390522	-0.713719	0.000000	-0.177022	0.000000	0.000000	0.000000	0.088291	0.024649	0.046602	0.000000	0.000000	2.000000	57.000000	0.000000
3719.147173	0.114895	0.546866	0.003886	74.434799	-36.215019	16.457094	-0.744736	0.000000	-0.194319	0.000000	0.000000	0.000000	0.088291	0.024649	0.046602	0.000000	0.000000	2.000000	57.000000	0.000000
3719.150506	0.115207	0.546931	0.004018	74.434799	-36.215019	16.457094	-0.744736	0.000000	-0.194319	0.000000	0.000000	0.000000	0.093575	0.019601	0.039543	0.000000	0.000000	2.000000	57.000000	0.000000
3719.153840	0.115207	0.546931	0.004018	74.434799	-36.215019	16.457094	-0.744736	0.000000	-0.194319	0.000000	0.000000	0.000000	0.093575	0.019601	0.039543	0.000000	0.000000	2.000000	57.000000	0.000000
3719.157173	0.115207	0.546931	0.004018	74.424782	-36.139229	16.501892	-0.744736	0.000000	-0.194319	0.000000	0.000000	0.000000	0.093575	0.019601	0.039543	0.000000	0.000000	2.000000	57.000000	0.000000
3719.160506	0.115207	0.546931	0.004018	74.424782	-36.139229	16.501892	-0.744736	0.000000	-0.194319	0.000000	0.000000	0.000000	0.093575	0.019601	0.039543	0.000000	0.000000	2.000000	57.000000	0.000000
3719.163840	0.115519	0.546997	0.004150	74.424782	-36.139229	16.501892	-0.744736	0.000000	-0.194319	0.000000	0.000000	0.000000	0.093630	0.019595	0.039469	0.000000	0.000000	2.000000	57.000000	0.000000
3719.167173	0.115519	0.546997	0.004150	74.416771	-36.072113	16.537703	-0.760332	0.000000	-0.200910	0.000000	0.000000	0.000000	0.093630	0.019595	0.039469	0.000000	0.000000	2.000000	57.000000	0.000000
3719.170506	0.115519	0.546997	0.004150	74.416771	-36.072113	16.537703	-0.760332	0.000000	-0.200910	0.000000	0.000000	0.000000	0.093630	0.019595	0.039469	0.000000	0.000000	2.000000	57.000000	0.000000
3719.173840	0.115519	0.546997	0.004150	74.416771	-36.072113	16.537703	-0.760332	0.000000	-0.200910	0.000000	0.000000	0.000000	0.093630	0.019595	0.039469	0.000000	0.000000	2.000000	57.000000	0.000000
3719.177173	0.116120	0.547079	0.004227	74.408737	-36.002293	16.573471	-0.775937	0.000000	-0.207488	0.000000	0.000000	0.000000	0.180454	0.024661	0.023268	0.000000	0.000000	2.000000	57.000000	0.000000
3719.180506	0.116120	0.547079	0.004227	74.408737	-36.002293	16.573471	-0.775937	0.000000	-0.207488	0.000000	0.000000	0.000000	0.180454	0.024661	0.023268	0.000000	0.000000	2.000000	57.000000	0.000000
3719.183840	0.116120	0.547079	0.004227	74.408737	-36.002293	16.573471	-0.775937	0.000000	-0.207488	0.000000	0.000000	0.000000	0.180454	0.024661	0.023268	0.000000	0.000000	2.000000	57.000000	0.000000
3719.187173	0.116120	0.547079	0.004227	74.402725	-35.943844	16.600273	-0.806013	0.000000	-0.211366	0.000000	0.000000	0.000000	0.180454	0.024661	0.023268	0.000000	0.000000	2.000000	57.000000	0.000000
3719.190506	0.116434	0.547128	0.004272	74.402725	-35.943844	16.600273	-0.806013	0.000000	-0.211366	0.000000	0.000000	0.000000	0.094226	0.014889	0.013382	0.000000	0.000000	2.000000	57.000000	0.000000
3719.193840	0.116434	0.547128	0.004272	74.402725	-35.943844	16.600273	-0.806013	0.000000	-0.211366	0.000000	0.000000	0.000000	0.094226	0.014889	0.013382	0.000000	0.000000	2.000000	57.000000	0.000000
3719.197173	0.116434	0.547128	0.004272	74.395500	-35.890026	16.623302	-0.806013	0.000000	-0.211366	0.000000	0.000000	0.000000	0.094226	0.014889	0.013382	0.000000	0.000000	2.000000	57.000000	0.000000
3719.200506	0.116434	0.547128	0.004272	74.395500	-35.890026	16.623302	-0.806013	0.000000	-0.211366	0.000000	0.000000	0.000000	0.094226	0.014889	0.013382	0.000000	0.000000	2.000000	57.000000	0.000000
3719.203840	0.116673	0.547170	0.004293	74.395500	-35.890026	16.623302	-0.806013	0.000000	-0.211366	0.000000	0.000000	0.000000	0.071472	0.012519	0.006192	0.000000	0.000000	2.000000	57.000000	0.000000
3719.207173	0.116673	0.547170	0.004293	74.387451	-35.833904	16.658991	-0.821718	0.000000	-0.213596	0.000000	0.000000	0.000000	0.071472	0.012519	0.006192	0.000000	0.000000	2.000000	57.000000	0.000000
3719.210506	0.116673	0.547170	0.004293	74.387451	-35.833904	16.658991	-0.821718	0.000000	-0.213596	0.000000	0.000000	0.000000	0.071472	0.012519	0.006192	0.000000	0.000000	2.000000	57.000000	0.000000
3719.213840	0.116673	0.547170	0.004293	74.387451	-35.833904	16.658991	-0.821718	0.000000	-0.213596	0.000000	0.000000	0.000000	0.071472	0.012519	0.006192	0.000000	0.000000	2.000000	57.000000	0.000000
3719.217173	0.117018	0.547254	0.004367	74.383415	-35.797703	16.676805	-0.833629	0.000000	-0.214628	0.000000	0.000000	0.000000	0.103554	0.025050	0.022270	0.000000	0.000000	2.000000	57.000000	0.000000
3719.220506	0.117018	0.547254	0.004367	74.383415	-35.797703	16.676805	-0.833629	0.000000	-0.214628	0.000000	0.000000	0.000000	0.103554	0.025050	0.022270	0.000000	0.000000	2.000000	57.000000	0.000000
3719.223840	0.117018	0.547254	0.004367	74.383415	-35.797703	16.676805	-0.833629	0.000000	-0.214628	0.000000	0.000000	0.000000	0.103554	0.025050	0.022270	0.000000	0.000000	2.000000	57.000000	0.000000
3719.227173	0.117098	0.547279	0.004408	74.377396	-35.763802	16.703533	-0.850888	0.000000	-0.218340	0.000000	0.000000	0.000000	0.024143	0.007433	0.012440	0.000000	0.000000	2.000000	57.000000	0.000000
3719.230506	0.117098	0.547279	0.004408	74.377396	-35.763802	16.703533	-0.850888	0.000000	-0.218340	0.000000	0.000000	0.000000	0.024143	0.007433	0.012440	0.000000	0.000000	2.000000	57.000000	0.000000
3719.233840	0.117098	0.547279	0.004408	74.377396	-35.763802	16.703533	-0.850888	0.000000	-0.218340	0.000000	0.000000	0.000000	0.024143	0.007433	0.012440	0.000000	0.000000	2.000000	57.000000	0.000000
3719.237173	0.117098	0.547279	0.004408	74.373367	-35.743946	16.721331	-0.854912	0.000000	-0.220413	0.000000	0.000000	0.000000	0.024143	0.007433	0.012440	0.000000	0.000000	2.000000	57.000000	0.000000
3719.240506	0.117135	0.547303	0.004461	74.373367	-35.743946	16.721331	-0.854912	0.000000	-0.220413	0.000000	0.000000	0.000000	0.010998	0.007446	0.015771	0.000000	0.000000	2.000000	57.000000	0.000000
3719.243840	0.117135	0.547303	0.004461	74.373367	-35.743946	16.721331	-0.854912	0.000000	-0.220413	0.000000	0.000000	0.000000	0.010998	0.007446	0.015771	0.000000	0.000000	2.000000	57.000000	0.000000
3719.247173	0.117135	0.547303	0.004461	74.371353	-35.738094	16.730234	-0.854912	0.000000	-0.220413	0.000000	0.000000	0.000000	0.010998	0.007446	0.015771	0.000000	0.000000	2.000000	57.000000	0.000000
3719.250506	0.117135	0.547303	0.004461	74.371353	-35.738094	16.730234	-0.854912	0.000000	-0.220413	0.000000	0.000000	0.000000	0.010998	0.007446	0.015771	0.000000	0.000000	2.000000	57.000000	0.000000
3719.253840	0.117123	0.547311	0.004507	74.371353	-35.738094	16.730234	-0.854912	0.000000	-0.220413	0.000000	0.000000	0.000000	-0.003505	0.002370	0.013770	0.000000	0.000000	2.000000	57.000000	0.000000
3719.257173	0.117123	0.547311	0.004507	74.369331	-35.729519	16.739134	-0.856745	0.000000	-0.223042	0.000000	0.000000	0.000000	-0.003505	0.002370	0.013770	0.000000	0.000000	2.000000	57.000000	0.000000
3719.260506	0.117123	0.547311	0.004507	74.369331	-35.729519	16.739134	-0.856745	0.000000	-0.223042	0.000000	0.000000	0.000000	-0.003505	0.002370	0.013770	0.000000	0.000000	2.000000	57.000000	0.000000
3719.263840	0.117123	0.547311	0.004507	74.369331	-35.729519	16.739134	-0.856745	0.000000	-0.223042	0.000000	0.000000	0.000000	-0.003505	0.002370	0.013770	0.000000	0.000000	2.000000	57.000000	0.000000
3719.267173	0.117123	0.547311	0.004507	74.371353	-35.738094	16.730234	-0.856161	0.000000	-0.225337	0.000000	0.000000	0.000000	-0.000000	-0.000008	0.000000	0.000000	0.000000	2.000000	57.000000	0.000000
3719.270506	0.117123	0.547311	0.004507	74.371353	-35.738094	16.730234	-0.856161	0.000000	-0.225337	0.000000	0.000000	0.000000	-0.000000	-0.000008	0.000000	0.000000	0.000000	2.000000	57.000000	0.000000
3719.273840	0.117123	0.547311	0.004507	74.371353	-35.738094	16.730234	-0.856161	0.000000	-0.225337	0.000000	0.000000	0.000000	-0.000000	-0.000008	0.000000	0.000000	0.000000	2.000000	57.000000	0.000000
3719.277173	0.117123	0.547311	0.004507	74.373367	-35.746655	16.721340	-0.856161	0.000000	-0.225337	0.000000	0.000000	0.000000	-0.000000	-0.000008	0.000000	0.000000	0.000000	2.000000	57.000000	0.000000
3719.280506	0.117119	0.547294	0.004489	74.373367	-35.746655	16.721340	-0.856161	0.000000	-0.225337	0.000000	0.000000	0.000000	-0.001353	-0.005099	-0.005335	0.000000	0.000000	2.000000	57.000000	0.000000
3719.283840	0.117119	0.547294	0.004489	74.373367	-35.746655	16.721340	-0.856161	0.000000	-0.225337	0.000000	0.000000	0.000000	-0.001353	-0.005099	-0.005335	0.000000	0.000000	2.000000	57.000000	0.000000
3719.287173	0.117119	0.547294	0.004489	74.377396	-35.763802	16.703533	-0.856161	0.000000	-0.225337	0.000000	0.000000	0.000000	-0.001353	-0.005099	-0.005335	0.000000	0.000000	2.000000	57.000000	0.000000
3719.290506	0.117119	0.547294	0.004489	74.377396	-35.763802	16.703533	-0.856161	0.000000	-0.225337	0.000000	0.000000	0.000000	-0.001353	-0.005099	-0.005335	0.000000	0.000000	2.000000	57.000000	0.000000
3719.293840	0.117104	0.547269	0.004431	74.377396	-35.763802	16.703533	-0.856161	0.000000	-0.225337	0.000000	0.000000	0.000000	-0.004425	-0.007437	-0.017439	0.000000	0.000000	2.000000	57.000000	0.000000
3719.297173	0.117104	0.547269	0.004431	74.379410	-35.772388	16.694628	-0.855936	0.000000	-0.224447	0.000000	0.000000	0.000000	-0.004425	-0.007437	-0.017439	0.000000	0.000000	2.000000	57.000000	0.000000
3719.300506	0.117104	0.547269	0.004431	74.379410	-35.772388	16.694628	-0.855936	0.000000	-0.224447	0.000000	0.000000	0.000000	-0.004425	-0.007437	-0.017439	0.000000	0.000000	2.000000	57.000000	0.000000
3719.303840	0.117104	0.547269	0.004431	74.379410	-35.772388	16.694628	-0.855936	0.000000	-0.224447	0.000000	0.000000	0.000000	-0.004425	-0.007437	-0.017439	0.000000	0.000000	2.000000	57.000000	0.000000
3719.307173	0.117085	0.547228	0.004355	74.383446	-35.789547	16.676811	-0.855198	0.000000	-0.221541	0.000000	0.000000	0.000000	-0.005776	-0.012541	-0.022777	0.000000	0.000000	2.000000	57.000000	0.000000
3719.310506	0.117085	0.547228	0.004355	74.383446	-35.789547	16.676811	-0.855198	0.000000	-0.221541	0.000000	0.000000	0.000000	-0.005776	-0.012541	-0.022777	0.000000	0.000000	2.000000	57.000000	0.000000
3719.313840	0.117085	0.547228	0.004355	74.383446	-35.789547	16.676811	-0.855198	0.000000	-0.221541	0.000000	0.000000	0.000000	-0.005776	-0.012541	-0.022777	0.000000	0.000000	2.000000	57.000000	0.000000
3719.317173	0.117085	0.547228	0.004355	74.388641	-35.807522	16.662737	-0.854236	0.000000	-0.217745	0.000000	0.000000	0.000000	-0.005776	-0.012541	-0.022777	0.000000	0.000000	2.000000	57.000000	0.000000
3719.320506	0.117042	0.547212	0.004280	74.388641	-35.807522	16.662737	-0.854236	0.000000	-0.217745	0.000000	0.000000	0.000000	-0.012715	-0.004730	-0.022542	0.000000	0.000000	2.000000	57.000000	0.000000
3719.323840	0.117042	0.547212	0.004280	74.388641	-35.807522	16.662737	-0.854236	0.000000	-0.217745	0.000000	0.000000	0.000000	-0.012715	-0.004730	-0.022542	0.000000	0.000000	2.000000	57.000000	0.000000
3719.327173	0.117042	0.547212	0.004280	74.394699	-35.836025	16.635990	-0.854236	0.000000	-0.217745	0.000000	0.000000	0.000000	-0.012715	-0.004730	-0.022542	0.000000	0.000000	2.000000	57.000000	0.000000
3719.330506	0.117042	0.547212	0.004280	74.394699	-35.836025	16.635990	-0.854236	0.000000	-0.217745	0.000000	0.000000	0.000000	-0.012715	-0.004730	-0.022542	0.000000	0.000000	2.000000	57.000000	0.000000
3719.333840	0.116997	0.547153	0.004192	74.394699	-35.836025	16.635990	-0.854236	0.000000	-0.217745	0.000000	0.000000	0.000000	-0.013700	-0.017588	-0.026454	0.000000	0.000000	2.000000	57.000000	0.000000
3719.337173	0.116997	0.547153	0.004192	74.402710	-35.875847	16.600277	-0.852116	0.000000	-0.213988	0.000000	0.000000	0.000000	-0.013700	-0.017588	-0.026454	0.000000	0.000000	2.000000	57.000000	0.000000
3719.340506	0.116997	0.547153	0.004192	74.402710	-35.875847	16.600277	-0.852116	0.000000	-0.213988	0.000000	0.000000	0.000000	-0.013700	-0.017588	-0.026454	0.000000	0.000000	2.000000	57.000000	0.000000
3719.343840	0.116997	0.547153	0.004192	74.402710	-35.875847	16.600277	-0.852116	0.000000	-0.213988	0.000000	0.000000	0.000000	-0.013700	-0.017588	-0.026454	0.000000	0.000000	2.000000	57.000000	0.000000
3719.347173	0.116910	0.547063	0.003942	74.410744	-35.907539	16.572504	-0.849833	0.000000	-0.209579	0.000000	0.000000	0.000000	-0.025981	-0.027037	-0.074894	0.000000	0.000000	2.000000	57.000000	0.000000
3719.350506	0.116910	0.547063	0.003942	74.410744	-35.907539	16.572504	-0.849833	0.000000	-0.209579	0.000000	0.000000	0.000000	-0.025981	-0.027037	-0.074894	0.000000	0.000000	2.000000	57.000000	0.000000
3719.353840	0.116910	0.547063	0.003942	74.410744	-35.907539	16.572504	-0.849833	0.000000	-0.209579	0.000000	0.000000	0.000000	-0.025981	-0.027037	-0.074894	0.000000	0.000000	2.000000	57.000000	0.000000
3719.357173	0.116910	0.547063	0.003942	74.418747	-35.939281	16.536739	-0.845503	0.000000	-0.197096	0.000000	0.000000	0.000000	-0.025981	-0.027037	-0.074894	0.000000	0.000000	2.000000	57.000000	0.000000
3719.360506	0.116891	0.547032	0.003775	74.418747	-35.939281	16.536739	-0.845503	0.000000	-0.197096	0.000000	0.000000	0.000000	-0.005717	-0.009431	-0.050106	0.000000	0.000000	2.000000	57.000000	0.000000
3719.363840	0.116891	0.547032	0.003775	74.418747	-35.939281	16.536739	-0.845503	0.000000	-0.197096	0.000000	0.000000	0.000000	-0.005717	-0.009431	-0.050106	0.000000	0.000000	2.000000	57.000000	0.000000
3719.367173	0.116891	0.547032	0.003775	74.426788	-35.968353	16.500917	-0.845503	0.000000	-0.197096	0.000000	0.000000	0.000000	-0.005717	-0.009431	-0.050106	0.000000	0.000000	2.000000	57.000000	0.000000
3719.370506	0.116891	0.547032	0.003775	74.426788	-35.968353	16.500917	-0.845503	0.000000	-0.197096	0.000000	0.000000	0.000000	-0.005717	-0.009431	-0.050106	0.000000	0.000000	2.000000	57.000000	0.000000
3719.373840	0.116898	0.547017	0.003620	74.426788	-35.968353	16.500917	-0.845503	0.000000	-0.197096	0.000000	0.000000	0.000000	0.002196	-0.004383	-0.046433	0.000000	0.000000	2.000000	57.000000	0.000000
3719.377173	0.116898	0.547017	0.003620	74.427589	-35.976158	16.488218	-0.844550	0.000000	-0.188745	0.000000	0.000000	0.000000	0.002196	-0.004383	-0.046433	0.000000	0.000000	2.000000	57.000000	0.000000
3719.380506	0.116898	0.547017	0.003620	74.427589	-35.976158	16.488218	-0.844550	0.000000	-0.188745	0.000000	0.000000	0.000000	0.002196	-0.004383	-0.046433	0.000000	0.000000	2.000000	57.000000	0.000000
3719.383840	0.116898	0.547017	0.003620	74.427589	-35.976158	16.488218	-0.844550	0.000000	-0.188745	0.000000	0.000000	0.000000	0.002196	-0.004383	-0.046433	0.000000	0.000000	2.000000	57.000000	0.000000
3719.387173	0.116864	0.547082	0.003394	74.427589	-35.976158	16.488218	-0.844916	0.000000	-0.181006	0.000000	0.000000	0.000000	-0.010251	0.019352	-0.067938	0.000000	0.000000	2.000000	57.000000	0.000000
3719.390506	0.116864	0.547082	0.003394	74.427589	-35.976158	16.488218	-0.844916	0.000000	-0.181006	0.000000	0.000000	0.000000	-0.010251	0.019352	-0.067938	0.000000	0.000000	2.000000	57.000000	0.000000
3719.393840	0.116864	0.547082	0.003394	74.427589	-35.976158	16.488218	-0.844916	0.000000	-0.181006	0.000000	0.000000	0.000000	-0.010251	0.019352	-0.067938	0.000000	0.000000	2.000000	57.000000	0.000000
3719.397173	0.116864	0.547082	0.003394	74.423576	-35.961620	16.506130	-0.843207	0.000000	-0.169683	0.000000	0.000000	0.000000	-0.010251	0.019352	-0.067938	0.000000	0.000000	2.000000	57.000000	0.000000
3719.400506	0.116823	0.547161	0.003322	74.423576	-35.961620	16.506130	-0.843207	0.000000	-0.169683	0.000000	0.000000	0.000000	-0.012438	0.023716	-0.021506	0.000000	0.000000	2.000000	57.000000	0.000000
3719.403840	0.116823	0.547161	0.003322	74.423576	-35.961620	16.506130	-0.843207	0.000000	-0.169683	0.000000	0.000000	0.000000	-0.012438	0.023716	-0.021506	0.000000	0.000000	2.000000	57.000000	0.000000
3719.407173	0.116823	0.547161	0.003322	74.419563	-35.952538	16.524036	-0.843207	0.000000	-0.169683	0.000000	0.000000	0.000000	-0.012438	0.023716	-0.021506	0.000000	0.000000	2.000000	57.000000	0.000000
3719.410506	0.116823	0.547161	0.003322	74.419563	-35.952538	16.524036	-0.843207	0.000000	-0.169683	0.000000	0.000000	0.000000	-0.012438	0.023716	-0.021506	0.000000	0.000000	2.000000	57.000000	0.000000
3719.413840	0.116716	0.547240	0.003267	74.419563	-35.952538	16.524036	-0.843207	0.000000	-0.169683	0.000000	0.000000	0.000000	-0.032107	0.023700	-0.016524	0.000000	0.000000	2.000000	57.000000	0.000000
3719.417173	0.116716	0.547240	0.003267	74.417557	-35.957516	16.532980	-0.841134	0.000000	-0.166099	0.000000	0.000000	0.000000	-0.032107	0.023700	-0.016524	0.000000	0.000000	2.000000	57.000000	0.000000
3719.420506	0.116716	0.547240	0.003267	74.417557	-35.957516	16.532980	-0.841134	0.000000	-0.166099	0.000000	0.000000	0.000000	-0.032107	0.023700	-0.016524	0.000000	0.000000	2.000000	57.000000	0.000000
3719.423840	0.116716	0.547240	0.003267	74.417557	-35.957516	16.532980	-0.841134	0.000000	-0.166099	0.000000	0.000000	0.000000	-0.032107	0.023700	-0.016524	0.000000	0.000000	2.000000	57.000000	0.000000
3719.427173	0.116479	0.547313	0.003068	74.419563	-35.977009	16.524042	-0.835783	0.000000	-0.163345	0.000000	0.000000	0.000000	-0.070959	0.021998	-0.059795	0.000000	0.000000	2.000000	57.000000	0.000000
3719.430506	0.116479	0.547313	0.003068	74.419563	-35.977009	16.524042	-0.835783	0.000000	-0.163345	0.000000	0.000000	0.000000	-0.070959	0.021998	-0.059795	0.000000	0.000000	2.000000	57.000000	0.000000
3719.433840	0.116479	0.547313	0.003068	74.419563	-35.977009	16.524042	-0.835783	0.000000	-0.163345	0.000000	0.000000	0.000000	-0.070959	0.021998	-0.059795	0.000000	0.000000	2.000000	57.000000	0.000000
3719.437173	0.116479	0.547313	0.003068	74.425568	-36.011044	16.497173	-0.823957	0.000000	-0.153379	0.000000	0.000000	0.000000	-0.070959	0.021998	-0.059795	0.000000	0.000000	2.000000	57.000000	0.000000
3719.440506	0.116372	0.547307	0.002918	74.425568	-36.011044	16.497173	-0.823957	0.000000	-0.153379	0.000000	0.000000	0.000000	-0.032287	-0.001699	-0.044932	0.000000	0.000000	2.000000	57.000000	0.000000
3719.443840	0.116372	0.547307	0.002918	74.425568	-36.011044	16.497173	-0.823957	0.000000	-0.153379	0.000000	0.000000	0.000000	-0.032287	-0.001699	-0.044932	0.000000	0.000000	2.000000	57.000000	0.000000
3719.447173	0.116372	0.547307	0.002918	74.433594	-36.051018	16.461317	-0.823957	0.000000	-0.153379	0.000000	0.000000	0.000000	-0.032287	-0.001699	-0.044932	0.000000	0.000000	2.000000	57.000000	0.000000
3719.450506	0.116372	0.547307	0.002918	74.433594	-36.051018	16.461317	-0.823957	0.000000	-0.153379	0.000000	0.000000	0.000000	-0.032287	-0.001699	-0.044932	0.000000	0.000000	2.000000	57.000000	0.000000
3719.453840	0.116270	0.547303	0.002699	74.433594	-36.051018	16.461317	-0.823957	0.000000	-0.153379	0.000000	0.000000	0.000000	-0.030501	-0.001410	-0.065498	0.000000	0.000000	2.000000	57.000000	0.000000
3719.457173	0.116212	0.547298	0.002470	74.443588	-36.094219	16.416468	-0.818576	0.000000	-0.145891	0.000000	0.000000	0.000000	-0.017401	-0.001389	-0.068823	0.000000	0.000000	2.000000	57.000000	0.000000
3719.460506	0.116212	0.547298	0.002470	74.443588	-36.094219	16.416468	-0.818576	0.000000	-0.145891	0.000000	0.000000	0.000000	-0.017401	-0.001389	-0.068823	0.000000	0.000000	2.000000	57.000000	0.000000
3719.463840	0.116212	0.547298	0.002470	74.443588	-36.094219	16.416468	-0.818576	0.000000	-0.145891	0.000000	0.000000	0.000000	-0.017401	-0.001389	-0.068823	0.000000	0.000000	2.000000	57.000000	0.000000
3719.467173	0.116212	0.547298	0.002470	74.451591	-36.128853	16.380533	-0.810592	0.000000	-0.123504	0.000000	0.000000	0.000000	-0.017401	-0.001389	-0.068823	0.000000	0.000000	2.000000	57.000000	0.000000
3719.470506	0.116149	0.547276	0.002223	74.451591	-36.128853	16.380533	-0.810592	0.000000	-0.123504	0.000000	0.000000	0.000000	-0.018753	-0.006495	-0.074182	0.000000	0.000000	2.000000	57.000000	0.000000
3719.473840	0.116149	0.547276	0.002223	74.451591	-36.128853	16.380533	-0.810592	0.000000	-0.123504	0.000000	0.000000	0.000000	-0.018753	-0.006495	-0.074182	0.000000	0.000000	2.000000	57.000000	0.000000
3719.477173	0.116149	0.547276	0.002223	74.461578	-36.177597	16.335573	-0.810592	0.000000	-0.123504	0.000000	0.000000	0.000000	-0.018753	-0.006495	-0.074182	0.000000	0.000000	2.000000	57.000000	0.000000
3719.480506	0.116149	0.547276	0.002223	74.461578	-36.177597	16.335573	-0.810592	0.000000	-0.123504	0.000000	0.000000	0.000000	-0.018753	-0.006495	-0.074182	0.000000	0.000000	2.000000	57.000000	0.000000
3719.483840	0.116049	0.547246	0.002009	74.461578	-36.177597	16.335573	-0.810592	0.000000	-0.123504	0.000000	0.000000	0.000000	-0.030123	-0.009196	-0.064110	0.000000	0.000000	2.000000	57.000000	0.000000
3719.487173	0.116049	0.547246	0.002009	74.471550	-36.223694	16.290552	-0.807466	0.000000	-0.111140	0.000000	0.000000	0.000000	-0.030123	-0.009196	-0.064110	0.000000	0.000000	2.000000	57.000000	0.000000
3719.490506	0.116049	0.547246	0.002009	74.471550	-36.223694	16.290552	-0.807466	0.000000	-0.111140	0.000000	0.000000	0.000000	-0.030123	-0.009196	-0.064110	0.000000	0.000000	2.000000	57.000000	0.000000
3719.493840	0.116049	0.547246	0.002009	74.471550	-36.223694	16.290552	-0.807466	0.000000	-0.111140	0.000000	0.000000	0.000000	-0.030123	-0.009196	-0.064110	0.000000	0.000000	2.000000	57.000000	0.000000
3719.497173	0.115903	0.547166	0.001616	74.481537	-36.269848	16.245487	-0.802446	0.000000	-0.100455	0.000000	0.000000	0.000000	-0.043725	-0.023790	-0.118006	0.000000	0.000000	2.000000	57.000000	0.000000
3719.500506	0.115903	0.547166	0.001616	74.481537	-36.269848	16.245487	-0.802446	0.000000	-0.100455	0.000000	0.000000	0.000000	-0.043725	-0.023790	-0.118006	0.000000	0.000000	2.000000	57.000000	0.000000
3719.503840	0.115903	0.547166	0.001616	74.481537	-36.269848	16.245487	-0.802446	0.000000	-0.100455	0.000000	0.000000	0.000000	-0.043725	-0.023790	-0.118006	0.000000	0.000000	2.000000	57.000000	0.000000
3719.507173	0.115858	0.547118	0.001436	74.491478	-36.313335	16.200344	-0.795158	0.000000	-0.080787	0.000000	0.000000	0.000000	-0.013612	-0.014602	-0.053889	0.000000	0.000000	2.000000	57.000000	0.000000
3719.510506	0.115858	0.547118	0.001436	74.491478	-36.313335	16.200344	-0.795158	0.000000	-0.080787	0.000000	0.000000	0.000000	-0.013612	-0.014602	-0.053889	0.000000	0.000000	2.000000	57.000000	0.000000
3719.513840	0.115858	0.547118	0.001436	74.491478	-36.313335	16.200344	-0.795158	0.000000	-0.080787	0.000000	0.000000	0.000000	-0.013612	-0.014602	-0.053889	0.000000	0.000000	2.000000	57.000000	0.000000
3719.517173	0.115858	0.547118	0.001436	74.499466	-36.348156	16.164200	-0.792890	0.000000	-0.071806	0.000000	0.000000	0.000000	-0.013612	-0.014602	-0.053889	0.000000	0.000000	2.000000	57.000000	0.000000
3719.520506	0.115827	0.547094	0.001315	74.499466	-36.348156	16.164200	-0.792890	0.000000	-0.071806	0.000000	0.000000	0.000000	-0.009196	-0.007134	-0.036407	0.000000	0.000000	2.000000	57.000000	0.000000
3719.523840	0.115827	0.547094	0.001315	74.499466	-36.348156	16.164200	-0.792890	0.000000	-0.071806	0.000000	0.000000	0.000000	-0.009196	-0.007134	-0.036407	0.000000	0.000000	2.000000	57.000000	0.000000
3719.527173	0.115827	0.547094	0.001315	74.501457	-36.354164	16.155165	-0.792890	0.000000	-0.071806	0.000000	0.000000	0.000000	-0.009196	-0.007134	-0.036407	0.000000	0.000000	2.000000	57.000000	0.000000
3719.530506	0.115827	0.547094	0.001315	74.501457	-36.354164	16.155165	-0.792890	0.000000	-0.071806	0.000000	0.000000	0.000000	-0.009196	-0.007134	-0.036407	0.000000	0.000000	2.000000	57.000000	0.000000
3719.533840	0.115833	0.547095	0.001246	74.501457	-36.354164	16.155165	-0.792890	0.000000	-0.071806	0.000000	0.000000	0.000000	0.001748	0.000312	-0.020568	0.000000	0.000000	2.000000	57.000000	0.000000
3719.537173	0.115833	0.547095	0.001246	74.501457	-36.351433	16.155165	-0.791357	0.000000	-0.065738	0.000000	0.000000	0.000000	0.001748	0.000312	-0.020568	0.000000	0.000000	2.000000	57.000000	0.000000
3719.540506	0.115833	0.547095	0.001246	74.501457	-36.351433	16.155165	-0.791357	0.000000	-0.065738	0.000000	0.000000	0.000000	0.001748	0.000312	-0.020568	0.000000	0.000000	2.000000	57.000000	0.000000
3719.543840	0.115833	0.547095	0.001246	74.501457	-36.351433	16.155165	-0.791357	0.000000	-0.065738	0.000000	0.000000	0.000000	0.001748	0.000312	-0.020568	0.000000	0.000000	2.000000	57.000000	0.000000
3719.547173	0.115881	0.547112	0.001253	74.499466	-36.340012	16.164202	-0.791649	0.000000	-0.062310	0.000000	0.000000	0.000000	0.014410	0.005080	0.002054	0.000000	0.000000	2.000000	57.000000	0.000000
3719.550506	0.115881	0.547112	0.001253	74.499466	-36.340012	16.164202	-0.791649	0.000000	-0.062310	0.000000	0.000000	0.000000	0.014410	0.005080	0.002054	0.000000	0.000000	2.000000	57.000000	0.000000
3719.553840	0.115881	0.547112	0.001253	74.499466	-36.340012	16.164202	-0.791649	0.000000	-0.062310	0.000000	0.000000	0.000000	0.014410	0.005080	0.002054	0.000000	0.000000	2.000000	57.000000	0.000000
3719.557173	0.115881	0.547112	0.001253	74.497467	-36.331284	16.173248	-0.794050	0.000000	-0.062652	0.000000	0.000000	0.000000	0.014410	0.005080	0.002054	0.000000	0.000000	2.000000	57.000000	0.000000
3719.560506	0.115901	0.547128	0.001334	74.497467	-36.331284	16.173248	-0.794050	0.000000	-0.062652	0.000000	0.000000	0.000000	0.006134	0.004763	0.024271	0.000000	0.000000	2.000000	57.000000	0.000000
3719.563840	0.115901	0.547128	0.001334	74.497467	-36.331284	16.173248	-0.794050	0.000000	-0.062652	0.000000	0.000000	0.000000	0.006134	0.004763	0.024271	0.000000	0.000000	2.000000	57.000000	0.000000
3719.567173	0.115901	0.547128	0.001334	74.491493	-36.307884	16.200356	-0.794050	0.000000	-0.062652	0.000000	0.000000	0.000000	0.006134	0.004763	0.024271	0.000000	0.000000	2.000000	57.000000	0.000000
3719.570506	0.115901	0.547128	0.001334	74.491493	-36.307884	16.200356	-0.794050	0.000000	-0.062652	0.000000	0.000000	0.000000	0.006134	0.004763	0.024271	0.000000	0.000000	2.000000	57.000000	0.000000
3719.573840	0.115906	0.547135	0.001443	74.491493	-36.307884	16.200356	-0.794050	0.000000	-0.062652	0.000000	0.000000	0.000000	0.001319	0.002076	0.032702	0.000000	0.000000	2.000000	57.000000	0.000000
3719.577173	0.115906	0.547135	0.001443	74.485512	-36.281788	16.227442	-0.795072	0.000000	-0.066698	0.000000	0.000000	0.000000	0.001319	0.002076	0.032702	0.000000	0.000000	2.000000	57.000000	0.000000
3719.580506	0.115906	0.547135	0.001443	74.485512	-36.281788	16.227442	-0.795072	0.000000	-0.066698	0.000000	0.000000	0.000000	0.001319	0.002076	0.032702	0.000000	0.000000	2.000000	57.000000	0.000000
3719.583840	0.115906	0.547135	0.001443	74.485512	-36.281788	16.227442	-0.795072	0.000000	-0.066698	0.000000	0.000000	0.000000	0.001319	0.002076	0.032702	0.000000	0.000000	2.000000	57.000000	0.000000
3719.587173	0.115958	0.547138	0.001741	74.483521	-36.275810	16.236464	-0.795292	0.000000	-0.072148	0.000000	0.000000	0.000000	0.015652	0.001137	0.089442	0.000000	0.000000	2.000000	57.000000	0.000000
3719.590506	0.115958	0.547138	0.001741	74.483521	-36.275810	16.236464	-0.795292	0.000000	-0.072148	0.000000	0.000000	0.000000	0.015652	0.001137	0.089442	0.000000	0.000000	2.000000	57.000000	0.000000
3719.593840	0.115958	0.547138	0.001741	74.483521	-36.275810	16.236464	-0.795292	0.000000	-0.072148	0.000000	0.000000	0.000000	0.015652	0.001137	0.089442	0.000000	0.000000	2.000000	57.000000	0.000000
3719.597173	0.115958	0.547138	0.001741	74.479523	-36.258430	16.254492	-0.797901	0.000000	-0.087055	0.000000	0.000000	0.000000	0.015652	0.001137	0.089442	0.000000	0.000000	2.000000	57.000000	0.000000
3719.600506	0.115985	0.547119	0.001849	74.479523	-36.258430	16.254492	-0.797901	0.000000	-0.087055	0.000000	0.000000	0.000000	0.008204	-0.005702	0.032472	0.000000	0.000000	2.000000	57.000000	0.000000
3719.603840	0.115985	0.547119	0.001849	74.479523	-36.258430	16.254492	-0.797901	0.000000	-0.087055	0.000000	0.000000	0.000000	0.008204	-0.005702	0.032472	0.000000	0.000000	2.000000	57.000000	0.000000
3719.607173	0.115985	0.547119	0.001849	74.479523	-36.258430	16.254492	-0.797901	0.000000	-0.087055	0.000000	0.000000	0.000000	0.008204	-0.005702	0.032472	0.000000	0.000000	2.000000	57.000000	0.000000
3719.610506	0.115985	0.547119	0.001849	74.479523	-36.258430	16.254492	-0.797901	0.000000	-0.087055	0.000000	0.000000	0.000000	0.008204	-0.005702	0.032472	0.000000	0.000000	2.000000	57.000000	0.000000
3719.613840	0.116014	0.547074	0.001962	74.479523	-36.258430	16.254492	-0.797901	0.000000	-0.087055	0.000000	0.000000	0.000000	0.008566	-0.013457	0.033898	0.000000	0.000000	2.000000	57.000000	0.000000
3719.617173	0.116014	0.547074	0.001962	74.479538	-36.255714	16.254501	-0.799268	0.000000	-0.092467	0.000000	0.000000	0.000000	0.008566	-0.013457	0.033898	0.000000	0.000000	2.000000	57.000000	0.000000
3719.620506	0.116014	0.547074	0.001962	74.479538	-36.255714	16.254501	-0.799268	0.000000	-0.092467	0.000000	0.000000	0.000000	0.008566	-0.013457	0.033898	0.000000	0.000000	2.000000	57.000000	0.000000
3719.623840	0.116014	0.547074	0.001962	74.479538	-36.255714	16.254501	-0.799268	0.000000	-0.092467	0.000000	0.000000	0.000000	0.008566	-0.013457	0.033898	0.000000	0.000000	2.000000	57.000000	0.000000
3719.627173	0.116142	0.546976	0.002194	74.479538	-36.250275	16.254498	-0.800695	0.000000	-0.098117	0.000000	0.000000	0.000000	0.038469	-0.029655	0.069603	0.000000	0.000000	2.000000	57.000000	0.000000
3719.630506	0.116142	0.546976	0.002194	74.479538	-36.250275	16.254498	-0.800695	0.000000	-0.098117	0.000000	0.000000	0.000000	0.038469	-0.029655	0.069603	0.000000	0.000000	2.000000	57.000000	0.000000
3719.633840	0.116142	0.546976	0.002194	74.479538	-36.250275	16.254498	-0.800695	0.000000	-0.098117	0.000000	0.000000	0.000000	0.038469	-0.029655	0.069603	0.000000	0.000000	2.000000	57.000000	0.000000
3719.637173	0.116142	0.546976	0.002194	74.477547	-36.238861	16.263519	-0.807107	0.000000	-0.109717	0.000000	0.000000	0.000000	0.038469	-0.029655	0.069603	0.000000	0.000000	2.000000	57.000000	0.000000
3719.640506	0.116197	0.546948	0.002320	74.477547	-36.238861	16.263519	-0.807107	0.000000	-0.109717	0.000000	0.000000	0.000000	0.016463	-0.008430	0.037582	0.000000	0.000000	2.000000	57.000000	0.000000
3719.643840	0.116197	0.546948	0.002320	74.477547	-36.238861	16.263519	-0.807107	0.000000	-0.109717	0.000000	0.000000	0.000000	0.016463	-0.008430	0.037582	0.000000	0.000000	2.000000	57.000000	0.000000
3719.647173	0.116236	0.546910	0.002473	74.474678	-36.222206	16.280231	-0.807107	0.000000	-0.109717	0.000000	0.000000	0.000000	0.011635	-0.011141	0.046008	0.000000	0.000000	2.000000	57.000000	0.000000
3719.650506	0.116236	0.546910	0.002473	74.474678	-36.222206	16.280231	-0.807107	0.000000	-0.109717	0.000000	0.000000	0.000000	0.011635	-0.011141	0.046008	0.000000	0.000000	2.000000	57.000000	0.000000
3719.653840	0.116236	0.546910	0.002473	74.474678	-36.222206	16.280231	-0.807107	0.000000	-0.109717	0.000000	0.000000	0.000000	0.011635	-0.011141	0.046008	0.000000	0.000000	2.000000	57.000000	0.000000
3719.657173	0.116236	0.546910	0.002473	74.470657	-36.204830	16.298244	-0.811790	0.000000	-0.123649	0.000000	0.000000	0.000000	0.011635	-0.011141	0.046008	0.000000	0.000000	2.000000	57.000000	0.000000
3719.660506	0.116257	0.546890	0.002650	74.470657	-36.204830	16.298244	-0.811790	0.000000	-0.123649	0.000000	0.000000	0.000000	0.006437	-0.006098	0.053008	0.000000	0.000000	2.000000	57.000000	0.000000
3719.663840	0.116257	0.546890	0.002650	74.470657	-36.204830	16.298244	-0.811790	0.000000	-0.123649	0.000000	0.000000	0.000000	0.006437	-0.006098	0.053008	0.000000	0.000000	2.000000	57.000000	0.000000
3719.667173	0.116257	0.546890	0.002650	74.468666	-36.198887	16.307257	-0.811790	0.000000	-0.123649	0.000000	0.000000	0.000000	0.006437	-0.006098	0.053008	0.000000	0.000000	2.000000	57.000000	0.000000
3719.670506	0.116257	0.546890	0.002650	74.468666	-36.198887	16.307257	-0.811790	0.000000	-0.123649	0.000000	0.000000	0.000000	0.006437	-0.006098	0.053008	0.000000	0.000000	2.000000	57.000000	0.000000
3719.673840	0.116302	0.546844	0.002826	74.468666	-36.198887	16.307257	-0.811790	0.000000	-0.123649	0.000000	0.000000	0.000000	0.013341	-0.013862	0.052772	0.000000	0.000000	2.000000	57.000000	0.000000
3719.677173	0.116302	0.546844	0.002826	74.465889	-36.176926	16.328999	-0.812863	0.000000	-0.132484	0.000000	0.000000	0.000000	0.013341	-0.013862	0.052772	0.000000	0.000000	2.000000	57.000000	0.000000
3719.680506	0.116302	0.546844	0.002826	74.465889	-36.176926	16.328999	-0.812863	0.000000	-0.132484	0.000000	0.000000	0.000000	0.013341	-0.013862	0.052772	0.000000	0.000000	2.000000	57.000000	0.000000
3719.683840	0.116302	0.546844	0.002826	74.465889	-36.176926	16.328999	-0.812863	0.000000	-0.132484	0.000000	0.000000	0.000000	0.013341	-0.013862	0.052772	0.000000	0.000000	2.000000	57.000000	0.000000
3719.687173	0.116466	0.546759	0.003201	74.463898	-36.165539	16.337990	-0.815086	0.000000	-0.141279	0.000000	0.000000	0.000000	0.049410	-0.025437	0.112668	0.000000	0.000000	2.000000	57.000000	0.000000
3719.690506	0.116466	0.546759	0.003201	74.463898	-36.165539	16.337990	-0.815086	0.000000	-0.141279	0.000000	0.000000	0.000000	0.049410	-0.025437	0.112668	0.000000	0.000000	2.000000	57.000000	0.000000
3719.693840	0.116466	0.546759	0.003201	74.463898	-36.165539	16.337990	-0.815086	0.000000	-0.141279	0.000000	0.000000	0.000000	0.049410	-0.025437	0.112668	0.000000	0.000000	2.000000	57.000000	0.000000
3719.697173	0.116466	0.546759	0.003201	74.462997	-36.149395	16.345663	-0.823321	0.000000	-0.160057	0.000000	0.000000	0.000000	0.049410	-0.025437	0.112668	0.000000	0.000000	2.000000	57.000000	0.000000
3719.700506	0.116550	0.546696	0.003348	74.462997	-36.149395	16.345663	-0.823321	0.000000	-0.160057	0.000000	0.000000	0.000000	0.025108	-0.018998	0.044079	0.000000	0.000000	2.000000	57.000000	0.000000
3719.703840	0.116550	0.546696	0.003348	74.462997	-36.149395	16.345663	-0.823321	0.000000	-0.160057	0.000000	0.000000	0.000000	0.025108	-0.018998	0.044079	0.000000	0.000000	2.000000	57.000000	0.000000
3719.707173	0.116661	0.546623	0.003512	74.462090	-36.133270	16.353346	-0.823321	0.000000	-0.160057	0.000000	0.000000	0.000000	0.033389	-0.021743	0.049177	0.000000	0.000000	2.000000	57.000000	0.000000
3719.710506	0.116661	0.546623	0.003512	74.462090	-36.133270	16.353346	-0.823321	0.000000	-0.160057	0.000000	0.000000	0.000000	0.033389	-0.021743	0.049177	0.000000	0.000000	2.000000	57.000000	0.000000
3719.713840	0.116661	0.546623	0.003512	74.462090	-36.133270	16.353346	-0.823321	0.000000	-0.160057	0.000000	0.000000	0.000000	0.033389	-0.021743	0.049177	0.000000	0.000000	2.000000	57.000000	0.000000
3719.717173	0.116661	0.546623	0.003512	74.463188	-36.128517	16.352037	-0.833071	0.000000	-0.175599	0.000000	0.000000	0.000000	0.033389	-0.021743	0.049177	0.000000	0.000000	2.000000	57.000000	0.000000
3719.720506	0.116768	0.546534	0.003658	74.463188	-36.128517	16.352037	-0.833071	0.000000	-0.175599	0.000000	0.000000	0.000000	0.032046	-0.026842	0.043812	0.000000	0.000000	2.000000	57.000000	0.000000
3719.723840	0.116768	0.546534	0.003658	74.463188	-36.128517	16.352037	-0.833071	0.000000	-0.175599	0.000000	0.000000	0.000000	0.032046	-0.026842	0.043812	0.000000	0.000000	2.000000	57.000000	0.000000
3719.727173	0.116768	0.546534	0.003658	74.466309	-36.132458	16.341724	-0.833071	0.000000	-0.175599	0.000000	0.000000	0.000000	0.032046	-0.026842	0.043812	0.000000	0.000000	2.000000	57.000000	0.000000
3719.730506	0.116768	0.546534	0.003658	74.466309	-36.132458	16.341724	-0.833071	0.000000	-0.175599	0.000000	0.000000	0.000000	0.032046	-0.026842	0.043812	0.000000	0.000000	2.000000	57.000000	0.000000
3719.733840	0.116821	0.546437	0.003775	74.466309	-36.132458	16.341724	-0.833071	0.000000	-0.175599	0.000000	0.000000	0.000000	0.015857	-0.029189	0.035009	0.000000	0.000000	2.000000	57.000000	0.000000
3719.737173	0.116821	0.546437	0.003775	74.471794	-36.135311	16.338863	-0.838412	0.000000	-0.182901	0.000000	0.000000	0.000000	0.015857	-0.029189	0.035009	0.000000	0.000000	2.000000	57.000000	0.000000
3719.740506	0.116821	0.546437	0.003775	74.471794	-36.135311	16.338863	-0.838412	0.000000	-0.182901	0.000000	0.000000	0.000000	0.015857	-0.029189	0.035009	0.000000	0.000000	2.000000	57.000000	0.000000
3719.743840	0.116821	0.546437	0.003775	74.471794	-36.135311	16.338863	-0.838412	0.000000	-0.182901	0.000000	0.000000	0.000000	0.015857	-0.029189	0.035009	0.000000	0.000000	2.000000	57.000000	0.000000
3719.747173	0.116940	0.546208	0.003967	74.481926	-36.135780	16.340858	-0.841054	0.000000	-0.188736	0.000000	0.000000	0.000000	0.035571	-0.068598	0.057626	0.000000	0.000000	2.000000	57.000000	0.000000
3719.750506	0.116940	0.546208	0.003967	74.481926	-36.135780	16.340858	-0.841054	0.000000	-0.188736	0.000000	0.000000	0.000000	0.035571	-0.068598	0.057626	0.000000	0.000000	2.000000	57.000000	0.000000
3719.753840	0.116940	0.546208	0.003967	74.481926	-36.135780	16.340858	-0.841054	0.000000	-0.188736	0.000000	0.000000	0.000000	0.035571	-0.068598	0.057626	0.000000	0.000000	2.000000	57.000000	0.000000
3719.757173	0.116940	0.546208	0.003967	74.495705	-36.092968	16.396049	-0.846983	0.000000	-0.198341	0.000000	0.000000	0.000000	0.035571	-0.068598	0.057626	0.000000	0.000000	2.000000	57.000000	0.000000
3719.760506	0.116978	0.546086	0.004025	74.495705	-36.092968	16.396049	-0.846983	0.000000	-0.198341	0.000000	0.000000	0.000000	0.011433	-0.036663	0.017514	0.000000	0.000000	2.000000	57.000000	0.000000
3719.763840	0.116978	0.546086	0.004025	74.495705	-36.092968	16.396049	-0.846983	0.000000	-0.198341	0.000000	0.000000	0.000000	0.011433	-0.036663	0.017514	0.000000	0.000000	2.000000	57.000000	0.000000
3719.767173	0.116978	0.546086	0.004025	74.513664	-36.021843	16.485451	-0.846983	0.000000	-0.198341	0.000000	0.000000	0.000000	0.011433	-0.036663	0.017514	0.000000	0.000000	2.000000	57.000000	0.000000
3719.770506	0.116978	0.546086	0.004025	74.513664	-36.021843	16.485451	-0.846983	0.000000	-0.198341	0.000000	0.000000	0.000000	0.011433	-0.036663	0.017514	0.000000	0.000000	2.000000	57.000000	0.000000
3719.773840	0.117011	0.545947	0.004066	74.513664	-36.021843	16.485451	-0.846983	0.000000	-0.198341	0.000000	0.000000	0.000000	0.010074	-0.041736	0.012152	0.000000	0.000000	2.000000	57.000000	0.000000
3719.777173	0.117070	0.545850	0.004114	74.532837	-35.870590	16.668026	-0.848888	0.000000	-0.201260	0.000000	0.000000	0.000000	0.017642	-0.028876	0.014418	0.000000	0.000000	2.000000	57.000000	0.000000
3719.780506	0.117070	0.545850	0.004114	74.532837	-35.870590	16.668026	-0.848888	0.000000	-0.201260	0.000000	0.000000	0.000000	0.017642	-0.028876	0.014418	0.000000	0.000000	2.000000	57.000000	0.000000
3719.783840	0.117070	0.545850	0.004114	74.532837	-35.870590	16.668026	-0.848888	0.000000	-0.201260	0.000000	0.000000	0.000000	0.017642	-0.028876	0.014418	0.000000	0.000000	2.000000	57.000000	0.000000
3719.787173	0.117070	0.545850	0.004114	74.539757	-35.668320	16.897411	-0.853508	0.000000	-0.205688	0.000000	0.000000	0.000000	0.017642	-0.028876	0.014418	0.000000	0.000000	2.000000	57.000000	0.000000
3719.790506	0.117107	0.545754	0.004167	74.539757	-35.668320	16.897411	-0.853508	0.000000	-0.205688	0.000000	0.000000	0.000000	0.011073	-0.028874	0.016077	0.000000	0.000000	2.000000	57.000000	0.000000
3719.793840	0.117107	0.545754	0.004167	74.539757	-35.668320	16.897411	-0.853508	0.000000	-0.205688	0.000000	0.000000	0.000000	0.011073	-0.028874	0.016077	0.000000	0.000000	2.000000	57.000000	0.000000
3719.797173	0.117107	0.545754	0.004167	74.534721	-35.432507	17.147621	-0.853508	0.000000	-0.205688	0.000000	0.000000	0.000000	0.011073	-0.028874	0.016077	0.000000	0.000000	2.000000	57.000000	0.000000
3719.800506	0.117107	0.545754	0.004167	74.534721	-35.432507	17.147621	-0.853508	0.000000	-0.205688	0.000000	0.000000	0.000000	0.011073	-0.028874	0.016077	0.000000	0.000000	2.000000	57.000000	0.000000
3719.803840	0.117120	0.545710	0.004217	74.534721	-35.432507	17.147621	-0.853508	0.000000	-0.205688	0.000000	0.000000	0.000000	0.003790	-0.013270	0.014927	0.000000	0.000000	2.000000	57.000000	0.000000
3719.807173	0.117120	0.545710	0.004217	74.519539	-35.184982	17.402784	-0.855353	0.000000	-0.208367	0.000000	0.000000	0.000000	0.003790	-0.013270	0.014927	0.000000	0.000000	2.000000	57.000000	0.000000
3719.810506	0.117120	0.545710	0.004217	74.519539	-35.184982	17.402784	-0.855353	0.000000	-0.208367	0.000000	0.000000	0.000000	0.003790	-0.013270	0.014927	0.000000	0.000000	2.000000	57.000000	0.000000
3719.813840	0.117120	0.545710	0.004217	74.519539	-35.184982	17.402784	-0.855353	0.000000	-0.208367	0.000000	0.000000	0.000000	0.003790	-0.013270	0.014927	0.000000	0.000000	2.000000	57.000000	0.000000
3719.817173	0.117107	0.545623	0.004259	74.513634	-35.012619	17.587517	-0.855985	0.000000	-0.210855	0.000000	0.000000	0.000000	-0.003786	-0.026150	0.012644	0.000000	0.000000	2.000000	57.000000	0.000000
3719.820506	0.117107	0.545623	0.004259	74.513634	-35.012619	17.587517	-0.855985	0.000000	-0.210855	0.000000	0.000000	0.000000	-0.003786	-0.026150	0.012644	0.000000	0.000000	2.000000	57.000000	0.000000
3719.823840	0.117107	0.545623	0.004259	74.513634	-35.012619	17.587517	-0.855985	0.000000	-0.210855	0.000000	0.000000	0.000000	-0.003786	-0.026150	0.012644	0.000000	0.000000	2.000000	57.000000	0.000000
3719.827173	0.117107	0.545623	0.004259	74.522804	-34.914173	17.708599	-0.855354	0.000000	-0.212963	0.000000	0.000000	0.000000	-0.003786	-0.026150	0.012644	0.000000	0.000000	2.000000	57.000000	0.000000
3719.830506	0.117103	0.545606	0.004241	74.522804	-34.914173	17.708599	-0.855354	0.000000	-0.212963	0.000000	0.000000	0.000000	-0.001360	-0.005061	-0.005355	0.000000	0.000000	2.000000	57.000000	0.000000
3719.833840	0.117103	0.545606	0.004241	74.522804	-34.914173	17.708599	-0.855354	0.000000	-0.212963	0.000000	0.000000	0.000000	-0.001360	-0.005061	-0.005355	0.000000	0.000000	2.000000	57.000000	0.000000
3719.837173	0.117103	0.545606	0.004241	74.548660	-34.875584	17.782923	-0.855354	0.000000	-0.212963	0.000000	0.000000	0.000000	-0.001360	-0.005061	-0.005355	0.000000	0.000000	2.000000	57.000000	0.000000
3719.840506	0.117103	0.545606	0.004241	74.548660	-34.875584	17.782923	-0.855354	0.000000	-0.212963	0.000000	0.000000	0.000000	-0.001360	-0.005061	-0.005355	0.000000	0.000000	2.000000	57.000000	0.000000
3719.843840	0.117066	0.545581	0.004189	74.548660	-34.875584	17.782923	-0.855354	0.000000	-0.212963	0.000000	0.000000	0.000000	-0.011005	-0.007380	-0.015804	0.000000	0.000000	2.000000	57.000000	0.000000
3719.847173	0.117066	0.545581	0.004189	74.579941	-34.849415	17.853643	-0.855127	0.000000	-0.212070	0.000000	0.000000	0.000000	-0.011005	-0.007380	-0.015804	0.000000	0.000000	2.000000	57.000000	0.000000
3719.850506	0.117066	0.545581	0.004189	74.579941	-34.849415	17.853643	-0.855127	0.000000	-0.212070	0.000000	0.000000	0.000000	-0.011005	-0.007380	-0.015804	0.000000	0.000000	2.000000	57.000000	0.000000
3719.853840	0.117066	0.545581	0.004189	74.579941	-34.849415	17.853643	-0.855127	0.000000	-0.212070	0.000000	0.000000	0.000000	-0.011005	-0.007380	-0.015804	0.000000	0.000000	2.000000	57.000000	0.000000
3719.857173	0.117031	0.545541	0.004050	74.596107	-34.836548	17.885914	-0.853293	0.000000	-0.209436	0.000000	0.000000	0.000000	-0.010580	-0.012025	-0.041707	0.000000	0.000000	2.000000	57.000000	0.000000
3719.860506	0.117031	0.545541	0.004050	74.596107	-34.836548	17.885914	-0.853293	0.000000	-0.209436	0.000000	0.000000	0.000000	-0.010580	-0.012025	-0.041707	0.000000	0.000000	2.000000	57.000000	0.000000
3719.863840	0.117031	0.545541	0.004050	74.596107	-34.836548	17.885914	-0.853293	0.000000	-0.209436	0.000000	0.000000	0.000000	-0.010580	-0.012025	-0.041707	0.000000	0.000000	2.000000	57.000000	0.000000
3719.867173	0.117031	0.545541	0.004050	74.599243	-34.845768	17.875763	-0.851530	0.000000	-0.202485	0.000000	0.000000	0.000000	-0.010580	-0.012025	-0.041707	0.000000	0.000000	2.000000	57.000000	0.000000
3719.870506	0.117010	0.545526	0.003969	74.599243	-34.845768	17.875763	-0.851530	0.000000	-0.202485	0.000000	0.000000	0.000000	-0.006149	-0.004659	-0.024236	0.000000	0.000000	2.000000	57.000000	0.000000
3719.873840	0.117010	0.545526	0.003969	74.599243	-34.845768	17.875763	-0.851530	0.000000	-0.202485	0.000000	0.000000	0.000000	-0.006149	-0.004659	-0.024236	0.000000	0.000000	2.000000	57.000000	0.000000
3719.877173	0.117010	0.545526	0.003969	74.601303	-34.854355	17.866848	-0.851530	0.000000	-0.202485	0.000000	0.000000	0.000000	-0.006149	-0.004659	-0.024236	0.000000	0.000000	2.000000	57.000000	0.000000
3719.880506	0.117010	0.545526	0.003969	74.601303	-34.854355	17.866848	-0.851530	0.000000	-0.202485	0.000000	0.000000	0.000000	-0.006149	-0.004659	-0.024236	0.000000	0.000000	2.000000	57.000000	0.000000
3719.883840	0.116988	0.545536	0.003883	74.601303	-34.854355	17.866848	-0.851530	0.000000	-0.202485	0.000000	0.000000	0.000000	-0.006505	0.003175	-0.025641	0.000000	0.000000	2.000000	57.000000	0.000000
3719.887173	0.116988	0.545536	0.003883	74.601326	-34.851650	17.866854	-0.850505	0.000000	-0.198446	0.000000	0.000000	0.000000	-0.006505	0.003175	-0.025641	0.000000	0.000000	2.000000	57.000000	0.000000
3719.890506	0.116988	0.545536	0.003883	74.601326	-34.851650	17.866854	-0.850505	0.000000	-0.198446	0.000000	0.000000	0.000000	-0.006505	0.003175	-0.025641	0.000000	0.000000	2.000000	57.000000	0.000000
3719.893840	0.116988	0.545536	0.003883	74.601326	-34.851650	17.866854	-0.850505	0.000000	-0.198446	0.000000	0.000000	0.000000	-0.006505	0.003175	-0.025641	0.000000	0.000000	2.000000	57.000000	0.000000
3719.897173	0.116982	0.545582	0.003765	74.601326	-34.851650	17.866854	-0.849421	0.000000	-0.194172	0.000000	0.000000	0.000000	-0.002015	0.013671	-0.035474	0.000000	0.000000	2.000000	57.000000	0.000000
3719.900506	0.116982	0.545582	0.003765	74.601326	-34.851650	17.866854	-0.849421	0.000000	-0.194172	0.000000	0.000000	0.000000	-0.002015	0.013671	-0.035474	0.000000	0.000000	2.000000	57.000000	0.000000
3719.903840	0.116982	0.545582	0.003765	74.601326	-34.851650	17.866854	-0.849421	0.000000	-0.194172	0.000000	0.000000	0.000000	-0.002015	0.013671	-0.035474	0.000000	0.000000	2.000000	57.000000	0.000000
3719.907173	0.116982	0.545582	0.003765	74.601303	-34.854355	17.866848	-0.849085	0.000000	-0.188260	0.000000	0.000000	0.000000	-0.002015	0.013671	-0.035474	0.000000	0.000000	2.000000	57.000000	0.000000
3719.910506	0.116954	0.545591	0.003748	74.601303	-34.854355	17.866848	-0.849085	0.000000	-0.188260	0.000000	0.000000	0.000000	-0.008282	0.002720	-0.005096	0.000000	0.000000	2.000000	57.000000	0.000000
3719.913840	0.116954	0.545591	0.003748	74.601303	-34.854355	17.866848	-0.849085	0.000000	-0.188260	0.000000	0.000000	0.000000	-0.008282	0.002720	-0.005096	0.000000	0.000000	2.000000	57.000000	0.000000
3719.917173	0.116954	0.545591	0.003748	74.601303	-34.857075	17.866854	-0.849085	0.000000	-0.188260	0.000000	0.000000	0.000000	-0.008282	0.002720	-0.005096	0.000000	0.000000	2.000000	57.000000	0.000000
3719.920506	0.116954	0.545591	0.003748	74.601303	-34.857075	17.866854	-0.849085	0.000000	-0.188260	0.000000	0.000000	0.000000	-0.008282	0.002720	-0.005096	0.000000	0.000000	2.000000	57.000000	0.000000
3719.923840	0.116921	0.545609	0.003709	74.601303	-34.857075	17.866854	-0.849085	0.000000	-0.188260	0.000000	0.000000	0.000000	-0.009996	0.005476	-0.011859	0.000000	0.000000	2.000000	57.000000	0.000000
3719.927173	0.116921	0.545609	0.003709	74.601303	-34.859802	17.866856	-0.847705	0.000000	-0.187411	0.000000	0.000000	0.000000	-0.009996	0.005476	-0.011859	0.000000	0.000000	2.000000	57.000000	0.000000
3719.930506	0.116921	0.545609	0.003709	74.601303	-34.859802	17.866856	-0.847705	0.000000	-0.187411	0.000000	0.000000	0.000000	-0.009996	0.005476	-0.011859	0.000000	0.000000	2.000000	57.000000	0.000000
3719.933840	0.116921	0.545609	0.003709	74.601303	-34.859802	17.866856	-0.847705	0.000000	-0.187411	0.000000	0.000000	0.000000	-0.009996	0.005476	-0.011859	0.000000	0.000000	2.000000	57.000000	0.000000
3719.937173	0.116867	0.545601	0.003679	74.603348	-34.871113	17.857933	-0.846039	0.000000	-0.185434	0.000000	0.000000	0.000000	-0.016200	-0.002321	-0.008791	0.000000	0.000000	2.000000	57.000000	0.000000
3719.940506	0.116867	0.545601	0.003679	74.603348	-34.871113	17.857933	-0.846039	0.000000	-0.185434	0.000000	0.000000	0.000000	-0.016200	-0.002321	-0.008791	0.000000	0.000000	2.000000	57.000000	0.000000
3719.943840	0.116867	0.545601	0.003679	74.603348	-34.871113	17.857933	-0.846039	0.000000	-0.185434	0.000000	0.000000	0.000000	-0.016200	-0.002321	-0.008791	0.000000	0.000000	2.000000	57.000000	0.000000
3719.947173	0.116867	0.545601	0.003679	74.607445	-34.893742	17.840115	-0.843339	0.000000	-0.183969	0.000000	0.000000	0.000000	-0.016200	-0.002321	-0.008791	0.000000	0.000000	2.000000	57.000000	0.000000
3719.950506	0.116804	0.545560	0.003614	74.607445	-34.893742	17.840115	-0.843339	0.000000	-0.183969	0.000000	0.000000	0.000000	-0.018915	-0.012447	-0.019512	0.000000	0.000000	2.000000	57.000000	0.000000
3719.953840	0.116804	0.545560	0.003614	74.607445	-34.893742	17.840115	-0.843339	0.000000	-0.183969	0.000000	0.000000	0.000000	-0.018915	-0.012447	-0.019512	0.000000	0.000000	2.000000	57.000000	0.000000
3719.957173	0.116804	0.545560	0.003614	74.615662	-34.930859	17.804441	-0.843339	0.000000	-0.183969	0.000000	0.000000	0.000000	-0.018915	-0.012447	-0.019512	0.000000	0.000000	2.000000	57.000000	0.000000
3719.960506	0.116804	0.545560	0.003614	74.615662	-34.930859	17.804441	-0.843339	0.000000	-0.183969	0.000000	0.000000	0.000000	-0.018915	-0.012447	-0.019512	0.000000	0.000000	2.000000	57.000000	0.000000
3719.963840	0.116768	0.545509	0.003566	74.615662	-34.930859	17.804441	-0.843339	0.000000	-0.183969	0.000000	0.000000	0.000000	-0.010639	-0.015163	-0.014416	0.000000	0.000000	2.000000	57.000000	0.000000
3719.967173	0.116768	0.545509	0.003566	74.623840	-34.965305	17.768709	-0.840186	0.000000	-0.180717	0.000000	0.000000	0.000000	-0.010639	-0.015163	-0.014416	0.000000	0.000000	2.000000	57.000000	0.000000
3719.970506	0.116768	0.545509	0.003566	74.623840	-34.965305	17.768709	-0.840186	0.000000	-0.180717	0.000000	0.000000	0.000000	-0.010639	-0.015163	-0.014416	0.000000	0.000000	2.000000	57.000000	0.000000
3719.973840	0.116768	0.545509	0.003566	74.623840	-34.965305	17.768709	-0.840186	0.000000	-0.180717	0.000000	0.000000	0.000000	-0.010639	-0.015163	-0.014416	0.000000	0.000000	2.000000	57.000000	0.000000
3719.977173	0.116715	0.545402	0.003356	74.632019	-34.999763	17.732958	-0.838413	0.000000	-0.178314	0.000000	0.000000	0.000000	-0.016010	-0.032244	-0.063180	0.000000	0.000000	2.000000	57.000000	0.000000
3719.980506	0.116715	0.545402	0.003356	74.632019	-34.999763	17.732958	-0.838413	0.000000	-0.178314	0.000000	0.000000	0.000000	-0.016010	-0.032244	-0.063180	0.000000	0.000000	2.000000	57.000000	0.000000
3719.983840	0.116715	0.545402	0.003356	74.632019	-34.999763	17.732958	-0.838413	0.000000	-0.178314	0.000000	0.000000	0.000000	-0.016010	-0.032244	-0.063180	0.000000	0.000000	2.000000	57.000000	0.000000
3719.987173	0.116700	0.545377	0.003297	74.636101	-35.017017	17.715073	-0.835745	0.000000	-0.167784	0.000000	0.000000	0.000000	-0.004433	-0.007383	-0.017489	0.000000	0.000000	2.000000	57.000000	0.000000
3719.990506	0.116700	0.545377	0.003297	74.636101	-35.017017	17.715073	-0.835745	0.000000	-0.167784	0.000000	0.000000	0.000000	-0.004433	-0.007383	-0.017489	0.000000	0.000000	2.000000	57.000000	0.000000
3719.993840	0.116700	0.545377	0.003297	74.636101	-35.017017	17.715073	-0.835745	0.000000	-0.167784	0.000000	0.000000	0.000000	-0.004433	-0.007383	-0.017489	0.000000	0.000000	2.000000	57.000000	0.000000
3719.997173	0.116700	0.545377	0.003297	74.636101	-35.017017	17.715073	-0.835006	0.000000	-0.164870	0.000000	0.000000	0.000000	-0.004433	-0.007383	-0.017489	0.000000	0.000000	2.000000	57.000000	0.000000
3720.000506	0.116689	0.545395	0.003252	74.636101	-35.017017	17.715073	-0.835006	0.000000	-0.164870	0.000000	0.000000	0.000000	-0.003427	0.005458	-0.013528	0.000000	0.000000	2.000000	57.000000	0.000000
3720.003840	0.116689	0.545395	0.003252	74.636101	-35.017017	17.715073	-0.835006	0.000000	-0.164870	0.000000	0.000000	0.000000	-0.003427	0.005458	-0.013528	0.000000	0.000000	2.000000	57.000000	0.000000
3720.007173	0.116689	0.545395	0.003252	74.634048	-35.011112	17.724020	-0.835006	0.000000	-0.164870	0.000000	0.000000	0.000000	-0.003427	0.005458	-0.013528	0.000000	0.000000	2.000000	57.000000	0.000000
3720.010506	0.116689	0.545395	0.003252	74.634048	-35.011112	17.724020	-0.835006	0.000000	-0.164870	0.000000	0.000000	0.000000	-0.003427	0.005458	-0.013528	0.000000	0.000000	2.000000	57.000000	0.000000
3720.013840	0.116660	0.545431	0.003231	74.634048	-35.011112	17.724020	-0.835006	0.000000	-0.164870	0.000000	0.000000	0.000000	-0.008627	0.010533	-0.006504	0.000000	0.000000	2.000000	57.000000	0.000000
3720.017173	0.116660	0.545431	0.003231	74.632019	-35.007923	17.732964	-0.834435	0.000000	-0.162615	0.000000	0.000000	0.000000	-0.008627	0.010533	-0.006504	0.000000	0.000000	2.000000	57.000000	0.000000
3720.020506	0.116660	0.545431	0.003231	74.632019	-35.007923	17.732964	-0.834435	0.000000	-0.162615	0.000000	0.000000	0.000000	-0.008627	0.010533	-0.006504	0.000000	0.000000	2.000000	57.000000	0.000000
3720.023840	0.116660	0.545431	0.003231	74.632019	-35.007923	17.732964	-0.834435	0.000000	-0.162615	0.000000	0.000000	0.000000	-0.008627	0.010533	-0.006504	0.000000	0.000000	2.000000	57.000000	0.000000
3720.027173	0.116548	0.545482	0.003249	74.629951	-35.007469	17.741894	-0.832997	0.000000	-0.161531	0.000000	0.000000	0.000000	-0.033496	0.015565	0.005498	0.000000	0.000000	2.000000	57.000000	0.000000
3720.030506	0.116548	0.545482	0.003249	74.629951	-35.007469	17.741894	-0.832997	0.000000	-0.161531	0.000000	0.000000	0.000000	-0.033496	0.015565	0.005498	0.000000	0.000000	2.000000	57.000000	0.000000
3720.033840	0.116548	0.545482	0.003249	74.629951	-35.007469	17.741894	-0.832997	0.000000	-0.161531	0.000000	0.000000	0.000000	-0.033496	0.015565	0.005498	0.000000	0.000000	2.000000	57.000000	0.000000
3720.037173	0.116548	0.545482	0.003249	74.632019	-35.024261	17.732962	-0.827414	0.000000	-0.162447	0.000000	0.000000	0.000000	-0.033496	0.015565	0.005498	0.000000	0.000000	2.000000	57.000000	0.000000
3720.040506	0.116478	0.545466	0.003248	74.632019	-35.024261	17.732962	-0.827414	0.000000	-0.162447	0.000000	0.000000	0.000000	-0.021027	-0.005046	-0.000385	0.000000	0.000000	2.000000	57.000000	0.000000
3720.043840	0.116478	0.545466	0.003248	74.632019	-35.024261	17.732962	-0.827414	0.000000	-0.162447	0.000000	0.000000	0.000000	-0.021027	-0.005046	-0.000385	0.000000	0.000000	2.000000	57.000000	0.000000
3720.047173	0.116478	0.545466	0.003248	74.634048	-35.041039	17.724009	-0.827414	0.000000	-0.162447	0.000000	0.000000	0.000000	-0.021027	-0.005046	-0.000385	0.000000	0.000000	2.000000	57.000000	0.000000
3720.050506	0.116478	0.545466	0.003248	74.634048	-35.041039	17.724009	-0.827414	0.000000	-0.162447	0.000000	0.000000	0.000000	-0.021027	-0.005046	-0.000385	0.000000	0.000000	2.000000	57.000000	0.000000
3720.053840	0.116408	0.545449	0.003246	74.634048	-35.041039	17.724009	-0.827414	0.000000	-0.162447	0.000000	0.000000	0.000000	-0.021028	-0.005057	-0.000388	0.000000	0.000000	2.000000	57.000000	0.000000
3720.057173	0.116408	0.545449	0.003246	74.636093	-35.052387	17.715065	-0.823910	0.000000	-0.162383	0.000000	0.000000	0.000000	-0.021028	-0.005057	-0.000388	0.000000	0.000000	2.000000	57.000000	0.000000
3720.060506	0.116408	0.545449	0.003246	74.636093	-35.052387	17.715065	-0.823910	0.000000	-0.162383	0.000000	0.000000	0.000000	-0.021028	-0.005057	-0.000388	0.000000	0.000000	2.000000	57.000000	0.000000
3720.063840	0.116408	0.545449	0.003246	74.636093	-35.052387	17.715065	-0.823910	0.000000	-0.162383	0.000000	0.000000	0.000000	-0.021028	-0.005057	-0.000388	0.000000	0.000000	2.000000	57.000000	0.000000
3720.067173	0.116355	0.545415	0.003222	74.638153	-35.063728	17.706118	-0.820405	0.000000	-0.162318	0.000000	0.000000	0.000000	-0.015827	-0.010104	-0.007412	0.000000	0.000000	2.000000	57.000000	0.000000
3720.070506	0.116355	0.545415	0.003222	74.638153	-35.063728	17.706118	-0.820405	0.000000	-0.162318	0.000000	0.000000	0.000000	-0.015827	-0.010104	-0.007412	0.000000	0.000000	2.000000	57.000000	0.000000
3720.073840	0.116355	0.545415	0.003222	74.638153	-35.063728	17.706118	-0.820405	0.000000	-0.162318	0.000000	0.000000	0.000000	-0.015827	-0.010104	-0.007412	0.000000	0.000000	2.000000	57.000000	0.000000
3720.077173	0.116355	0.545415	0.003222	74.638145	-35.066460	17.706118	-0.817767	0.000000	-0.161083	0.000000	0.000000	0.000000	-0.015827	-0.010104	-0.007412	0.000000	0.000000	2.000000	57.000000	0.000000
3720.080506	0.116333	0.545415	0.003227	74.638145	-35.066460	17.706118	-0.817767	0.000000	-0.161083	0.000000	0.000000	0.000000	-0.006555	-0.000001	0.001657	0.000000	0.000000	2.000000	57.000000	0.000000
3720.083840	0.116333	0.545415	0.003227	74.638145	-35.066460	17.706118	-0.817767	0.000000	-0.161083	0.000000	0.000000	0.000000	-0.006555	-0.000001	0.001657	0.000000	0.000000	2.000000	57.000000	0.000000
3720.087173	0.116333	0.545415	0.003227	74.638145	-35.066460	17.706118	-0.817767	0.000000	-0.161083	0.000000	0.000000	0.000000	-0.006555	-0.000001	0.001657	0.000000	0.000000	2.000000	57.000000	0.000000
3720.090506	0.116333	0.545415	0.003227	74.638145	-35.066460	17.706118	-0.817767	0.000000	-0.161083	0.000000	0.000000	0.000000	-0.006555	-0.000001	0.001657	0.000000	0.000000	2.000000	57.000000	0.000000
3720.093840	0.116333	0.545415	0.003227	74.638145	-35.066460	17.706118	-0.817767	0.000000	-0.161083	0.000000	0.000000	0.000000	-0.000001	-0.000001	-0.000000	0.000000	0.000000	2.000000	57.000000	0.000000
3720.097173	0.116333	0.545415	0.003227	74.636101	-35.057819	17.715075	-0.816675	0.000000	-0.161359	0.000000	0.000000	0.000000	-0.000001	-0.000001	-0.000000	0.000000	0.000000	2.000000	57.000000	0.000000
3720.100506	0.116333	0.545415	0.003227	74.636101	-35.057819	17.715075	-0.816675	0.000000	-0.161359	0.000000	0.000000	0.000000	-0.000001	-0.000001	-0.000000	0.000000	0.000000	2.000000	57.000000	0.000000
3720.103840	0.116333	0.545415	0.003227	74.636101	-35.057819	17.715075	-0.816675	0.000000	-0.161359	0.000000	0.000000	0.000000	-0.000001	-0.000001	-0.000000	0.000000	0.000000	2.000000	57.000000	0.000000
3720.107173	0.116338	0.545432	0.003245	74.636101	-35.057819	17.715075	-0.816675	0.000000	-0.161359	0.000000	0.000000	0.000000	0.001354	0.005053	0.005364	0.000000	0.000000	2.000000	57.000000	0.000000
3720.110506	0.116338	0.545432	0.003245	74.636101	-35.057819	17.715075	-0.816675	0.000000	-0.161359	0.000000	0.000000	0.000000	0.001354	0.005053	0.005364	0.000000	0.000000	2.000000	57.000000	0.000000
3720.113840	0.116338	0.545432	0.003245	74.636101	-35.057819	17.715075	-0.816675	0.000000	-0.161359	0.000000	0.000000	0.000000	0.001354	0.005053	0.005364	0.000000	0.000000	2.000000	57.000000	0.000000
3720.117173	0.116338	0.545432	0.003245	74.638153	-35.063728	17.706118	-0.816901	0.000000	-0.162253	0.000000	0.000000	0.000000	0.001354	0.005053	0.005364	0.000000	0.000000	2.000000	57.000000	0.000000
3720.120506	0.116355	0.545415	0.003222	74.638153	-35.063728	17.706118	-0.816901	0.000000	-0.162253	0.000000	0.000000	0.000000	0.005200	-0.005061	-0.007021	0.000000	0.000000	2.000000	57.000000	0.000000
3720.123840	0.116355	0.545415	0.003222	74.638153	-35.063728	17.706118	-0.816901	0.000000	-0.162253	0.000000	0.000000	0.000000	0.005200	-0.005061	-0.007021	0.000000	0.000000	2.000000	57.000000	0.000000
3720.127173	0.116355	0.545415	0.003222	74.638145	-35.058285	17.706123	-0.816901	0.000000	-0.162253	0.000000	0.000000	0.000000	0.005200	-0.005061	-0.007021	0.000000	0.000000	2.000000	57.000000	0.000000
3720.130506	0.116355	0.545415	0.003222	74.638145	-35.058285	17.706123	-0.816901	0.000000	-0.162253	0.000000	0.000000	0.000000	0.005200	-0.005061	-0.007021	0.000000	0.000000	2.000000	57.000000	0.000000
3720.133840	0.116399	0.545415	0.003211	74.638145	-35.058285	17.706123	-0.816901	0.000000	-0.162253	0.000000	0.000000	0.000000	0.013116	-0.000001	-0.003315	0.000000	0.000000	2.000000	57.000000	0.000000
3720.137173	0.116399	0.545415	0.003211	74.638153	-35.052853	17.706114	-0.817767	0.000000	-0.161083	0.000000	0.000000	0.000000	0.013116	-0.000001	-0.003315	0.000000	0.000000	2.000000	57.000000	0.000000
3720.140506	0.116399	0.545415	0.003211	74.638153	-35.052853	17.706114	-0.817767	0.000000	-0.161083	0.000000	0.000000	0.000000	0.013116	-0.000001	-0.003315	0.000000	0.000000	2.000000	57.000000	0.000000
3720.143840	0.116399	0.545415	0.003211	74.638153	-35.052853	17.706114	-0.817767	0.000000	-0.161083	0.000000	0.000000	0.000000	0.013116	-0.000001	-0.003315	0.000000	0.000000	2.000000	57.000000	0.000000
3720.147173	0.116508	0.545415	0.003183	74.638130	-35.044693	17.706112	-0.819953	0.000000	-0.160531	0.000000	0.000000	0.000000	0.032782	-0.000001	-0.008292	0.000000	0.000000	2.000000	57.000000	0.000000
3720.150506	0.116508	0.545415	0.003183	74.638130	-35.044693	17.706112	-0.819953	0.000000	-0.160531	0.000000	0.000000	0.000000	0.032782	-0.000001	-0.008292	0.000000	0.000000	2.000000	57.000000	0.000000
3720.153840	0.116508	0.545415	0.003183	74.638130	-35.044693	17.706112	-0.819953	0.000000	-0.160531	0.000000	0.000000	0.000000	0.032782	-0.000001	-0.008292	0.000000	0.000000	2.000000	57.000000	0.000000
3720.157173	0.116508	0.545415	0.003183	74.636093	-35.030621	17.715069	-0.825417	0.000000	-0.159149	0.000000	0.000000	0.000000	0.032782	-0.000001	-0.008292	0.000000	0.000000	2.000000	57.000000	0.000000
3720.160506	0.116557	0.545432	0.003190	74.636093	-35.030621	17.715069	-0.825417	0.000000	-0.159149	0.000000	0.000000	0.000000	0.014469	0.005053	0.002044	0.000000	0.000000	2.000000	57.000000	0.000000
3720.163840	0.116557	0.545432	0.003190	74.636093	-35.030621	17.715069	-0.825417	0.000000	-0.159149	0.000000	0.000000	0.000000	0.014469	0.005053	0.002044	0.000000	0.000000	2.000000	57.000000	0.000000
3720.167173	0.116557	0.545432	0.003190	74.632019	-35.007923	17.732964	-0.825417	0.000000	-0.159149	0.000000	0.000000	0.000000	0.014469	0.005053	0.002044	0.000000	0.000000	2.000000	57.000000	0.000000
3720.170506	0.116557	0.545432	0.003190	74.632019	-35.007923	17.732964	-0.825417	0.000000	-0.159149	0.000000	0.000000	0.000000	0.014469	0.005053	0.002044	0.000000	0.000000	2.000000	57.000000	0.000000
3720.173840	0.116609	0.545466	0.003214	74.632019	-35.007923	17.732964	-0.825417	0.000000	-0.159149	0.000000	0.000000	0.000000	0.015828	0.010100	0.007405	0.000000	0.000000	2.000000	57.000000	0.000000
3720.177173	0.116609	0.545466	0.003214	74.629951	-34.999310	17.741892	-0.827829	0.000000	-0.159489	0.000000	0.000000	0.000000	0.015828	0.010100	0.007405	0.000000	0.000000	2.000000	57.000000	0.000000
3720.180506	0.116609	0.545466	0.003214	74.629951	-34.999310	17.741892	-0.827829	0.000000	-0.159489	0.000000	0.000000	0.000000	0.015828	0.010100	0.007405	0.000000	0.000000	2.000000	57.000000	0.000000
3720.183840	0.116609	0.545466	0.003214	74.629951	-34.999310	17.741892	-0.827829	0.000000	-0.159489	0.000000	0.000000	0.000000	0.015828	0.010100	0.007405	0.000000	0.000000	2.000000	57.000000	0.000000
3720.187173	0.116618	0.545499	0.003250	74.627899	-34.990681	17.750832	-0.830466	0.000000	-0.160724	0.000000	0.000000	0.000000	0.002717	0.010104	0.010724	0.000000	0.000000	2.000000	57.000000	0.000000
3720.190506	0.116618	0.545499	0.003250	74.627899	-34.990681	17.750832	-0.830466	0.000000	-0.160724	0.000000	0.000000	0.000000	0.002717	0.010104	0.010724	0.000000	0.000000	2.000000	57.000000	0.000000
3720.193840	0.116618	0.545499	0.003250	74.627899	-34.990681	17.750832	-0.830466	0.000000	-0.160724	0.000000	0.000000	0.000000	0.002717	0.010104	0.010724	0.000000	0.000000	2.000000	57.000000	0.000000
3720.197173	0.116618	0.545499	0.003250	74.625862	-34.984783	17.759777	-0.830919	0.000000	-0.162511	0.000000	0.000000	0.000000	0.002717	0.010104	0.010724	0.000000	0.000000	2.000000	57.000000	0.000000
3720.200506	0.116601	0.545516	0.003274	74.625862	-34.984783	17.759777	-0.830919	0.000000	-0.162511	0.000000	0.000000	0.000000	-0.005201	0.005055	0.007022	0.000000	0.000000	2.000000	57.000000	0.000000
3720.203840	0.116601	0.545516	0.003274	74.625862	-34.984783	17.759777	-0.830919	0.000000	-0.162511	0.000000	0.000000	0.000000	-0.005201	0.005055	0.007022	0.000000	0.000000	2.000000	57.000000	0.000000
3720.207173	0.116601	0.545516	0.003274	74.625885	-34.990234	17.759792	-0.830919	0.000000	-0.162511	0.000000	0.000000	0.000000	-0.005201	0.005055	0.007022	0.000000	0.000000	2.000000	57.000000	0.000000
3720.210506	0.116601	0.545516	0.003274	74.625885	-34.990234	17.759792	-0.830919	0.000000	-0.162511	0.000000	0.000000	0.000000	-0.005201	0.005055	0.007022	0.000000	0.000000	2.000000	57.000000	0.000000
3720.213840	0.116557	0.545516	0.003285	74.625885	-34.990234	17.759792	-0.830919	0.000000	-0.162511	0.000000	0.000000	0.000000	-0.013114	-0.000006	0.003320	0.000000	0.000000	2.000000	57.000000	0.000000
3720.217173	0.116557	0.545516	0.003285	74.629105	-35.002281	17.754692	-0.830052	0.000000	-0.163681	0.000000	0.000000	0.000000	-0.013114	-0.000006	0.003320	0.000000	0.000000	2.000000	57.000000	0.000000
3720.220506	0.116557	0.545516	0.003285	74.629105	-35.002281	17.754692	-0.830052	0.000000	-0.163681	0.000000	0.000000	0.000000	-0.013114	-0.000006	0.003320	0.000000	0.000000	2.000000	57.000000	0.000000
3720.223840	0.116557	0.545516	0.003285	74.629105	-35.002281	17.754692	-0.830052	0.000000	-0.163681	0.000000	0.000000	0.000000	-0.013114	-0.000006	0.003320	0.000000	0.000000	2.000000	57.000000	0.000000
3720.227173	0.116494	0.545475	0.003220	74.633514	-35.006897	17.753462	-0.827867	0.000000	-0.164235	0.000000	0.000000	0.000000	-0.018897	-0.012438	-0.019533	0.000000	0.000000	2.000000	57.000000	0.000000
3720.230506	0.116494	0.545475	0.003220	74.633514	-35.006897	17.753462	-0.827867	0.000000	-0.164235	0.000000	0.000000	0.000000	-0.018897	-0.012438	-0.019533	0.000000	0.000000	2.000000	57.000000	0.000000
3720.233840	0.116494	0.545475	0.003220	74.633514	-35.006897	17.753462	-0.827867	0.000000	-0.164235	0.000000	0.000000	0.000000	-0.018897	-0.012438	-0.019533	0.000000	0.000000	2.000000	57.000000	0.000000
3720.237173	0.116494	0.545475	0.003220	74.641151	-35.018131	17.747118	-0.824718	0.000000	-0.160979	0.000000	0.000000	0.000000	-0.018897	-0.012438	-0.019533	0.000000	0.000000	2.000000	57.000000	0.000000
3720.240506	0.116490	0.545458	0.003202	74.641151	-35.018131	17.747118	-0.824718	0.000000	-0.160979	0.000000	0.000000	0.000000	-0.001358	-0.005047	-0.005363	0.000000	0.000000	2.000000	57.000000	0.000000
3720.243840	0.116490	0.545458	0.003202	74.641151	-35.018131	17.747118	-0.824718	0.000000	-0.160979	0.000000	0.000000	0.000000	-0.001358	-0.005047	-0.005363	0.000000	0.000000	2.000000	57.000000	0.000000
3720.247173	0.116490	0.545458	0.003202	74.645569	-35.020035	17.745878	-0.824718	0.000000	-0.160979	0.000000	0.000000	0.000000	-0.001358	-0.005047	-0.005363	0.000000	0.000000	2.000000	57.000000	0.000000
3720.250506	0.116490	0.545458	0.003202	74.645569	-35.020035	17.745878	-0.824718	0.000000	-0.160979	0.000000	0.000000	0.000000	-0.001358	-0.005047	-0.005363	0.000000	0.000000	2.000000	57.000000	0.000000
3720.253840	0.116513	0.545432	0.003201	74.645569	-35.020035	17.745878	-0.824718	0.000000	-0.160979	0.000000	0.000000	0.000000	0.006913	-0.007786	-0.000257	0.000000	0.000000	2.000000	57.000000	0.000000
3720.257173	0.116513	0.545432	0.003201	74.647614	-35.025951	17.736931	-0.824491	0.000000	-0.160085	0.000000	0.000000	0.000000	0.006913	-0.007786	-0.000257	0.000000	0.000000	2.000000	57.000000	0.000000
3720.260506	0.116513	0.545432	0.003201	74.647614	-35.025951	17.736931	-0.824491	0.000000	-0.160085	0.000000	0.000000	0.000000	0.006913	-0.007786	-0.000257	0.000000	0.000000	2.000000	57.000000	0.000000
3720.263840	0.116513	0.545432	0.003201	74.647614	-35.025951	17.736931	-0.824491	0.000000	-0.160085	0.000000	0.000000	0.000000	0.006913	-0.007786	-0.000257	0.000000	0.000000	2.000000	57.000000	0.000000
3720.267173	0.116563	0.545397	0.003217	74.647606	-35.023232	17.736921	-0.825643	0.000000	-0.160043	0.000000	0.000000	0.000000	0.015179	-0.010518	0.004847	0.000000	0.000000	2.000000	57.000000	0.000000
3720.270506	0.116563	0.545397	0.003217	74.647606	-35.023232	17.736921	-0.825643	0.000000	-0.160043	0.000000	0.000000	0.000000	0.015179	-0.010518	0.004847	0.000000	0.000000	2.000000	57.000000	0.000000
3720.273840	0.116563	0.545397	0.003217	74.647606	-35.023232	17.736921	-0.825643	0.000000	-0.160043	0.000000	0.000000	0.000000	0.015179	-0.010518	0.004847	0.000000	0.000000	2.000000	57.000000	0.000000
3720.277173	0.116563	0.545397	0.003217	74.647614	-35.020504	17.736927	-0.828173	0.000000	-0.160850	0.000000	0.000000	0.000000	0.015179	-0.010518	0.004847	0.000000	0.000000	2.000000	57.000000	0.000000
3720.280506	0.116591	0.545388	0.003234	74.647614	-35.020504	17.736927	-0.828173	0.000000	-0.160850	0.000000	0.000000	0.000000	0.008269	-0.002750	0.005104	0.000000	0.000000	2.000000	57.000000	0.000000
3720.283840	0.116591	0.545388	0.003234	74.647614	-35.020504	17.736927	-0.828173	0.000000	-0.160850	0.000000	0.000000	0.000000	0.008269	-0.002750	0.005104	0.000000	0.000000	2.000000	57.000000	0.000000
3720.287173	0.116591	0.545388	0.003234	74.645584	-35.011879	17.745876	-0.828173	0.000000	-0.160850	0.000000	0.000000	0.000000	0.008269	-0.002750	0.005104	0.000000	0.000000	2.000000	57.000000	0.000000
3720.290506	0.116591	0.545388	0.003234	74.645584	-35.011879	17.745876	-0.828173	0.000000	-0.160850	0.000000	0.000000	0.000000	0.008269	-0.002750	0.005104	0.000000	0.000000	2.000000	57.000000	0.000000
3720.293840	0.116607	0.545386	0.003297	74.645584	-35.011879	17.745876	-0.828173	0.000000	-0.160850	0.000000	0.000000	0.000000	0.004783	-0.000399	0.018892	0.000000	0.000000	2.000000	57.000000	0.000000
3720.297173	0.116607	0.545386	0.003297	74.643517	-35.003231	17.754839	-0.829551	0.000000	-0.161701	0.000000	0.000000	0.000000	0.004783	-0.000399	0.018892	0.000000	0.000000	2.000000	57.000000	0.000000
3720.300506	0.116607	0.545386	0.003297	74.643517	-35.003231	17.754839	-0.829551	0.000000	-0.161701	0.000000	0.000000	0.000000	0.004783	-0.000399	0.018892	0.000000	0.000000	2.000000	57.000000	0.000000
3720.303840	0.116607	0.545386	0.003297	74.643517	-35.003231	17.754839	-0.829551	0.000000	-0.161701	0.000000	0.000000	0.000000	0.004783	-0.000399	0.018892	0.000000	0.000000	2.000000	57.000000	0.000000
3720.307173	0.116631	0.545445	0.003391	74.637405	-34.977379	17.781662	-0.830349	0.000000	-0.164850	0.000000	0.000000	0.000000	0.007143	0.017481	0.028214	0.000000	0.000000	2.000000	57.000000	0.000000
3720.310506	0.116631	0.545445	0.003391	74.637405	-34.977379	17.781662	-0.830349	0.000000	-0.164850	0.000000	0.000000	0.000000	0.007143	0.017481	0.028214	0.000000	0.000000	2.000000	57.000000	0.000000
3720.313840	0.116631	0.545445	0.003391	74.637405	-34.977379	17.781662	-0.830349	0.000000	-0.164850	0.000000	0.000000	0.000000	0.007143	0.017481	0.028214	0.000000	0.000000	2.000000	57.000000	0.000000
3720.317173	0.116631	0.545445	0.003391	74.633293	-34.960121	17.799547	-0.831539	0.000000	-0.169552	0.000000	0.000000	0.000000	0.007143	0.017481	0.028214	0.000000	0.000000	2.000000	57.000000	0.000000
3720.320506	0.116618	0.545478	0.003432	74.633293	-34.960121	17.799547	-0.831539	0.000000	-0.169552	0.000000	0.000000	0.000000	-0.003844	0.010100	0.012384	0.000000	0.000000	2.000000	57.000000	0.000000
3720.323840	0.116618	0.545478	0.003432	74.633293	-34.960121	17.799547	-0.831539	0.000000	-0.169552	0.000000	0.000000	0.000000	-0.003844	0.010100	0.012384	0.000000	0.000000	2.000000	57.000000	0.000000
3720.327173	0.116618	0.545478	0.003432	74.631241	-34.954227	17.808483	-0.831539	0.000000	-0.169552	0.000000	0.000000	0.000000	-0.003844	0.010100	0.012384	0.000000	0.000000	2.000000	57.000000	0.000000
3720.330506	0.116618	0.545478	0.003432	74.631241	-34.954227	17.808483	-0.831539	0.000000	-0.169552	0.000000	0.000000	0.000000	-0.003844	0.010100	0.012384	0.000000	0.000000	2.000000	57.000000	0.000000
3720.333840	0.116623	0.545495	0.003450	74.631241	-34.954227	17.808483	-0.831539	0.000000	-0.169552	0.000000	0.000000	0.000000	0.001358	0.005051	0.005361	0.000000	0.000000	2.000000	57.000000	0.000000
3720.337173	0.116623	0.545495	0.003450	74.633308	-34.968277	17.799551	-0.830899	0.000000	-0.171616	0.000000	0.000000	0.000000	0.001358	0.005051	0.005361	0.000000	0.000000	2.000000	57.000000	0.000000
3720.340506	0.116623	0.545495	0.003450	74.633308	-34.968277	17.799551	-0.830899	0.000000	-0.171616	0.000000	0.000000	0.000000	0.001358	0.005051	0.005361	0.000000	0.000000	2.000000	57.000000	0.000000
3720.343840	0.116623	0.545495	0.003450	74.633308	-34.968277	17.799551	-0.830899	0.000000	-0.171616	0.000000	0.000000	0.000000	0.001358	0.005051	0.005361	0.000000	0.000000	2.000000	57.000000	0.000000
3720.347173	0.116554	0.545452	0.003454	74.635345	-34.979614	17.790613	-0.831125	0.000000	-0.172510	0.000000	0.000000	0.000000	-0.020683	-0.012828	0.001022	0.000000	0.000000	2.000000	57.000000	0.000000
3720.350506	0.116554	0.545452	0.003454	74.635345	-34.979614	17.790613	-0.831125	0.000000	-0.172510	0.000000	0.000000	0.000000	-0.020683	-0.012828	0.001022	0.000000	0.000000	2.000000	57.000000	0.000000
3720.353840	0.116554	0.545452	0.003454	74.635345	-34.979614	17.790613	-0.831125	0.000000	-0.172510	0.000000	0.000000	0.000000	-0.020683	-0.012828	0.001022	0.000000	0.000000	2.000000	57.000000	0.000000
3720.357173	0.116554	0.545452	0.003454	74.638565	-34.988953	17.785532	-0.827678	0.000000	-0.172680	0.000000	0.000000	0.000000	-0.020683	-0.012828	0.001022	0.000000	0.000000	2.000000	57.000000	0.000000
3720.360506	0.116523	0.545419	0.003423	74.638565	-34.988953	17.785532	-0.827678	0.000000	-0.172680	0.000000	0.000000	0.000000	-0.009275	-0.010114	-0.009065	0.000000	0.000000	2.000000	57.000000	0.000000
3720.363840	0.116523	0.545419	0.003423	74.638565	-34.988953	17.785532	-0.827678	0.000000	-0.172680	0.000000	0.000000	0.000000	-0.009275	-0.010114	-0.009065	0.000000	0.000000	2.000000	57.000000	0.000000
3720.367173	0.116523	0.545419	0.003423	74.642662	-35.006214	17.767632	-0.827678	0.000000	-0.172680	0.000000	0.000000	0.000000	-0.009275	-0.010114	-0.009065	0.000000	0.000000	2.000000	57.000000	0.000000
3720.370506	0.116523	0.545419	0.003423	74.642662	-35.006214	17.767632	-0.827678	0.000000	-0.172680	0.000000	0.000000	0.000000	-0.009275	-0.010114	-0.009065	0.000000	0.000000	2.000000	57.000000	0.000000
3720.373840	0.116524	0.545393	0.003428	74.642662	-35.006214	17.767632	-0.827678	0.000000	-0.172680	0.000000	0.000000	0.000000	0.000354	-0.007775	0.001401	0.000000	0.000000	2.000000	57.000000	0.000000
3720.377173	0.116524	0.545393	0.003428	74.644707	-35.012108	17.758692	-0.826132	0.000000	-0.171169	0.000000	0.000000	0.000000	0.000354	-0.007775	0.001401	0.000000	0.000000	2.000000	57.000000	0.000000
3720.380506	0.116524	0.545393	0.003428	74.644707	-35.012108	17.758692	-0.826132	0.000000	-0.171169	0.000000	0.000000	0.000000	0.000354	-0.007775	0.001401	0.000000	0.000000	2.000000	57.000000	0.000000
3720.383840	0.116524	0.545393	0.003428	74.644707	-35.012108	17.758692	-0.826132	0.000000	-0.171169	0.000000	0.000000	0.000000	0.000354	-0.007775	0.001401	0.000000	0.000000	2.000000	57.000000	0.000000
3720.387173	0.116591	0.545367	0.003416	74.644707	-35.006668	17.758698	-0.826191	0.000000	-0.171403	0.000000	0.000000	0.000000	0.020035	-0.007797	-0.003579	0.000000	0.000000	2.000000	57.000000	0.000000
3720.390506	0.116591	0.545367	0.003416	74.644707	-35.006668	17.758698	-0.826191	0.000000	-0.171403	0.000000	0.000000	0.000000	0.020035	-0.007797	-0.003579	0.000000	0.000000	2.000000	57.000000	0.000000
3720.393840	0.116591	0.545367	0.003416	74.644707	-35.006668	17.758698	-0.826191	0.000000	-0.171403	0.000000	0.000000	0.000000	0.020035	-0.007797	-0.003579	0.000000	0.000000	2.000000	57.000000	0.000000
3720.397173	0.116591	0.545367	0.003416	74.642654	-34.992607	17.767624	-0.829530	0.000000	-0.170806	0.000000	0.000000	0.000000	0.020035	-0.007797	-0.003579	0.000000	0.000000	2.000000	57.000000	0.000000
3720.400506	0.116645	0.545375	0.003445	74.642654	-34.992607	17.767624	-0.829530	0.000000	-0.170806	0.000000	0.000000	0.000000	0.016190	0.002325	0.008805	0.000000	0.000000	2.000000	57.000000	0.000000
3720.403840	0.116645	0.545375	0.003445	74.642654	-34.992607	17.767624	-0.829530	0.000000	-0.170806	0.000000	0.000000	0.000000	0.016190	0.002325	0.008805	0.000000	0.000000	2.000000	57.000000	0.000000
3720.407173	0.116645	0.545375	0.003445	74.640617	-34.981266	17.776585	-0.829530	0.000000	-0.170806	0.000000	0.000000	0.000000	0.016190	0.002325	0.008805	0.000000	0.000000	2.000000	57.000000	0.000000
3720.410506	0.116645	0.545375	0.003445	74.640617	-34.981266	17.776585	-0.829530	0.000000	-0.170806	0.000000	0.000000	0.000000	0.016190	0.002325	0.008805	0.000000	0.000000	2.000000	57.000000	0.000000
3720.413840	0.116677	0.545382	0.003480	74.640617	-34.981266	17.776585	-0.829530	0.000000	-0.170806	0.000000	0.000000	0.000000	0.009632	0.002326	0.010464	0.000000	0.000000	2.000000	57.000000	0.000000
3720.417173	0.116677	0.545382	0.003480	74.640602	-34.978535	17.776583	-0.832228	0.000000	-0.172274	0.000000	0.000000	0.000000	0.009632	0.002326	0.010464	0.000000	0.000000	2.000000	57.000000	0.000000
3720.420506	0.116677	0.545382	0.003480	74.640602	-34.978535	17.776583	-0.832228	0.000000	-0.172274	0.000000	0.000000	0.000000	0.009632	0.002326	0.010464	0.000000	0.000000	2.000000	57.000000	0.000000
3720.423840	0.116677	0.545382	0.003480	74.640602	-34.978535	17.776583	-0.832228	0.000000	-0.172274	0.000000	0.000000	0.000000	0.009632	0.002326	0.010464	0.000000	0.000000	2.000000	57.000000	0.000000
3720.427173	0.116714	0.545381	0.003538	74.638565	-34.969910	17.785522	-0.833834	0.000000	-0.174018	0.000000	0.000000	0.000000	0.011346	-0.000420	0.017226	0.000000	0.000000	2.000000	57.000000	0.000000
3720.430506	0.116714	0.545381	0.003538	74.638565	-34.969910	17.785522	-0.833834	0.000000	-0.174018	0.000000	0.000000	0.000000	0.011346	-0.000420	0.017226	0.000000	0.000000	2.000000	57.000000	0.000000
3720.433840	0.116714	0.545381	0.003538	74.638565	-34.969910	17.785522	-0.833834	0.000000	-0.174018	0.000000	0.000000	0.000000	0.011346	-0.000420	0.017226	0.000000	0.000000	2.000000	57.000000	0.000000
3720.437173	0.116714	0.545381	0.003538	74.638550	-34.972626	17.785524	-0.835725	0.000000	-0.176889	0.000000	0.000000	0.000000	0.011346	-0.000420	0.017226	0.000000	0.000000	2.000000	57.000000	0.000000
3720.440506	0.116698	0.545372	0.003566	74.638550	-34.972626	17.785524	-0.835725	0.000000	-0.176889	0.000000	0.000000	0.000000	-0.004850	-0.002737	0.008425	0.000000	0.000000	2.000000	57.000000	0.000000
3720.443840	0.116698	0.545372	0.003566	74.638550	-34.972626	17.785524	-0.835725	0.000000	-0.176889	0.000000	0.000000	0.000000	-0.004850	-0.002737	0.008425	0.000000	0.000000	2.000000	57.000000	0.000000
3720.447173	0.116698	0.545372	0.003566	74.641808	-34.981979	17.780426	-0.835725	0.000000	-0.176889	0.000000	0.000000	0.000000	-0.004850	-0.002737	0.008425	0.000000	0.000000	2.000000	57.000000	0.000000
3720.450506	0.116698	0.545372	0.003566	74.641808	-34.981979	17.780426	-0.835725	0.000000	-0.176889	0.000000	0.000000	0.000000	-0.004850	-0.002737	0.008425	0.000000	0.000000	2.000000	57.000000	0.000000
3720.453840	0.116666	0.545364	0.003531	74.641808	-34.981979	17.780426	-0.835725	0.000000	-0.176889	0.000000	0.000000	0.000000	-0.009631	-0.002327	-0.010463	0.000000	0.000000	2.000000	57.000000	0.000000
3720.457173	0.116666	0.545364	0.003531	74.648575	-34.982571	17.786913	-0.834916	0.000000	-0.178293	0.000000	0.000000	0.000000	-0.009631	-0.002327	-0.010463	0.000000	0.000000	2.000000	57.000000	0.000000
3720.460506	0.116666	0.545364	0.003531	74.648575	-34.982571	17.786913	-0.834916	0.000000	-0.178293	0.000000	0.000000	0.000000	-0.009631	-0.002327	-0.010463	0.000000	0.000000	2.000000	57.000000	0.000000
3720.463840	0.116666	0.545364	0.003531	74.648575	-34.982571	17.786913	-0.834916	0.000000	-0.178293	0.000000	0.000000	0.000000	-0.009631	-0.002327	-0.010463	0.000000	0.000000	2.000000	57.000000	0.000000
3720.467173	0.116673	0.545339	0.003467	74.658890	-34.977104	17.804977	-0.833311	0.000000	-0.176549	0.000000	0.000000	0.000000	0.002134	-0.007381	-0.019150	0.000000	0.000000	2.000000	57.000000	0.000000
3720.470506	0.116673	0.545339	0.003467	74.658890	-34.977104	17.804977	-0.833311	0.000000	-0.176549	0.000000	0.000000	0.000000	0.002134	-0.007381	-0.019150	0.000000	0.000000	2.000000	57.000000	0.000000
3720.473840	0.116673	0.545339	0.003467	74.658890	-34.977104	17.804977	-0.833311	0.000000	-0.176549	0.000000	0.000000	0.000000	0.002134	-0.007381	-0.019150	0.000000	0.000000	2.000000	57.000000	0.000000
3720.477173	0.116673	0.545339	0.003467	74.665672	-34.974991	17.811459	-0.833667	0.000000	-0.173358	0.000000	0.000000	0.000000	0.002134	-0.007381	-0.019150	0.000000	0.000000	2.000000	57.000000	0.000000
3720.480506	0.116659	0.545315	0.003409	74.665672	-34.974991	17.811459	-0.833667	0.000000	-0.173358	0.000000	0.000000	0.000000	-0.004432	-0.007357	-0.017489	0.000000	0.000000	2.000000	57.000000	0.000000
3720.483840	0.116659	0.545315	0.003409	74.665672	-34.974991	17.811459	-0.833667	0.000000	-0.173358	0.000000	0.000000	0.000000	-0.004432	-0.007357	-0.017489	0.000000	0.000000	2.000000	57.000000	0.000000
3720.487173	0.116659	0.545315	0.003409	74.667740	-34.980915	17.802492	-0.833667	0.000000	-0.173358	0.000000	0.000000	0.000000	-0.004432	-0.007357	-0.017489	0.000000	0.000000	2.000000	57.000000	0.000000
3720.490506	0.116659	0.545315	0.003409	74.667740	-34.980915	17.802492	-0.833667	0.000000	-0.173358	0.000000	0.000000	0.000000	-0.004432	-0.007357	-0.017489	0.000000	0.000000	2.000000	57.000000	0.000000
3720.493840	0.116670	0.545307	0.003363	74.667740	-34.980915	17.802492	-0.833667	0.000000	-0.173358	0.000000	0.000000	0.000000	0.003488	-0.002333	-0.013788	0.000000	0.000000	2.000000	57.000000	0.000000
3720.497173	0.116670	0.545307	0.003363	74.669769	-34.986832	17.793528	-0.832928	0.000000	-0.170443	0.000000	0.000000	0.000000	0.003488	-0.002333	-0.013788	0.000000	0.000000	2.000000	57.000000	0.000000
3720.500506	0.116670	0.545307	0.003363	74.669769	-34.986832	17.793528	-0.832928	0.000000	-0.170443	0.000000	0.000000	0.000000	0.003488	-0.002333	-0.013788	0.000000	0.000000	2.000000	57.000000	0.000000
3720.503840	0.116670	0.545307	0.003363	74.669769	-34.986832	17.793528	-0.832928	0.000000	-0.170443	0.000000	0.000000	0.000000	0.003488	-0.002333	-0.013788	0.000000	0.000000	2.000000	57.000000	0.000000
3720.507173	0.116708	0.545316	0.003329	74.669769	-34.984123	17.793531	-0.833510	0.000000	-0.168145	0.000000	0.000000	0.000000	0.011402	0.002720	-0.010087	0.000000	0.000000	2.000000	57.000000	0.000000
3720.510506	0.116708	0.545316	0.003329	74.669769	-34.984123	17.793531	-0.833510	0.000000	-0.168145	0.000000	0.000000	0.000000	0.011402	0.002720	-0.010087	0.000000	0.000000	2.000000	57.000000	0.000000
3720.513840	0.116708	0.545316	0.003329	74.669769	-34.984123	17.793531	-0.833510	0.000000	-0.168145	0.000000	0.000000	0.000000	0.011402	0.002720	-0.010087	0.000000	0.000000	2.000000	57.000000	0.000000
3720.517173	0.116708	0.545316	0.003329	74.667717	-34.975471	17.802494	-0.835410	0.000000	-0.166464	0.000000	0.000000	0.000000	0.011402	0.002720	-0.010087	0.000000	0.000000	2.000000	57.000000	0.000000
3720.520506	0.116713	0.545333	0.003347	74.667717	-34.975471	17.802494	-0.835410	0.000000	-0.166464	0.000000	0.000000	0.000000	0.001360	0.005055	0.005363	0.000000	0.000000	2.000000	57.000000	0.000000
3720.523840	0.116713	0.545333	0.003347	74.667717	-34.975471	17.802494	-0.835410	0.000000	-0.166464	0.000000	0.000000	0.000000	0.001360	0.005055	0.005363	0.000000	0.000000	2.000000	57.000000	0.000000
3720.527173	0.116713	0.545333	0.003347	74.663635	-34.958195	17.820415	-0.835410	0.000000	-0.166464	0.000000	0.000000	0.000000	0.001360	0.005055	0.005363	0.000000	0.000000	2.000000	57.000000	0.000000
3720.530506	0.116713	0.545333	0.003347	74.663635	-34.958195	17.820415	-0.835410	0.000000	-0.166464	0.000000	0.000000	0.000000	0.001360	0.005055	0.005363	0.000000	0.000000	2.000000	57.000000	0.000000
3720.533840	0.116722	0.545367	0.003383	74.663635	-34.958195	17.820415	-0.835410	0.000000	-0.166464	0.000000	0.000000	0.000000	0.002718	0.010102	0.010726	0.000000	0.000000	2.000000	57.000000	0.000000
3720.537173	0.116722	0.545367	0.003383	74.661583	-34.952267	17.829376	-0.835637	0.000000	-0.167358	0.000000	0.000000	0.000000	0.002718	0.010102	0.010726	0.000000	0.000000	2.000000	57.000000	0.000000
3720.540506	0.116722	0.545367	0.003383	74.661583	-34.952267	17.829376	-0.835637	0.000000	-0.167358	0.000000	0.000000	0.000000	0.002718	0.010102	0.010726	0.000000	0.000000	2.000000	57.000000	0.000000
3720.543840	0.116722	0.545367	0.003383	74.661583	-34.952267	17.829376	-0.835637	0.000000	-0.167358	0.000000	0.000000	0.000000	0.002718	0.010102	0.010726	0.000000	0.000000	2.000000	57.000000	0.000000
3720.547173	0.116681	0.545410	0.003407	74.659538	-34.946365	17.838314	-0.836090	0.000000	-0.169145	0.000000	0.000000	0.000000	-0.012115	0.012853	0.007285	0.000000	0.000000	2.000000	57.000000	0.000000
3720.550506	0.116681	0.545410	0.003407	74.659538	-34.946365	17.838314	-0.836090	0.000000	-0.169145	0.000000	0.000000	0.000000	-0.012115	0.012853	0.007285	0.000000	0.000000	2.000000	57.000000	0.000000
3720.553840	0.116681	0.545410	0.003407	74.659538	-34.946365	17.838314	-0.836090	0.000000	-0.169145	0.000000	0.000000	0.000000	-0.012115	0.012853	0.007285	0.000000	0.000000	2.000000	57.000000	0.000000
3720.557173	0.116681	0.545410	0.003407	74.657494	-34.943165	17.847273	-0.834071	0.000000	-0.170359	0.000000	0.000000	0.000000	-0.012115	0.012853	0.007285	0.000000	0.000000	2.000000	57.000000	0.000000
3720.560506	0.116642	0.545426	0.003436	74.657494	-34.943165	17.847273	-0.834071	0.000000	-0.170359	0.000000	0.000000	0.000000	-0.011762	0.005050	0.008685	0.000000	0.000000	2.000000	57.000000	0.000000
3720.563840	0.116642	0.545426	0.003436	74.657494	-34.943165	17.847273	-0.834071	0.000000	-0.170359	0.000000	0.000000	0.000000	-0.011762	0.005050	0.008685	0.000000	0.000000	2.000000	57.000000	0.000000
3720.567173	0.116642	0.545426	0.003436	74.655434	-34.937252	17.856222	-0.834071	0.000000	-0.170359	0.000000	0.000000	0.000000	-0.011762	0.005050	0.008685	0.000000	0.000000	2.000000	57.000000	0.000000
3720.570506	0.116642	0.545426	0.003436	74.655434	-34.937252	17.856222	-0.834071	0.000000	-0.170359	0.000000	0.000000	0.000000	-0.011762	0.005050	0.008685	0.000000	0.000000	2.000000	57.000000	0.000000
3720.573840	0.116625	0.545443	0.003460	74.655434	-34.937252	17.856222	-0.834071	0.000000	-0.170359	0.000000	0.000000	0.000000	-0.005203	0.005061	0.007023	0.000000	0.000000	2.000000	57.000000	0.000000
3720.577173	0.116625	0.545443	0.003460	74.657494	-34.951328	17.847271	-0.832110	0.000000	-0.171807	0.000000	0.000000	0.000000	-0.005203	0.005061	0.007023	0.000000	0.000000	2.000000	57.000000	0.000000
3720.580506	0.116625	0.545443	0.003460	74.657494	-34.951328	17.847271	-0.832110	0.000000	-0.171807	0.000000	0.000000	0.000000	-0.005203	0.005061	0.007023	0.000000	0.000000	2.000000	57.000000	0.000000
3720.583840	0.116625	0.545443	0.003460	74.657494	-34.951328	17.847271	-0.832110	0.000000	-0.171807	0.000000	0.000000	0.000000	-0.005203	0.005061	0.007023	0.000000	0.000000	2.000000	57.000000	0.000000
3720.587173	0.116532	0.545452	0.003459	74.655426	-34.945412	17.856213	-0.831243	0.000000	-0.172977	0.000000	0.000000	0.000000	-0.027953	0.002729	-0.000123	0.000000	0.000000	2.000000	57.000000	0.000000
3720.590506	0.116532	0.545452	0.003459	74.655426	-34.945412	17.856213	-0.831243	0.000000	-0.172977	0.000000	0.000000	0.000000	-0.027953	0.002729	-0.000123	0.000000	0.000000	2.000000	57.000000	0.000000
3720.593840	0.116532	0.545452	0.003459	74.655426	-34.945412	17.856213	-0.831243	0.000000	-0.172977	0.000000	0.000000	0.000000	-0.027953	0.002729	-0.000123	0.000000	0.000000	2.000000	57.000000	0.000000
3720.597173	0.116532	0.545452	0.003459	74.655426	-34.950855	17.856224	-0.826584	0.000000	-0.172957	0.000000	0.000000	0.000000	-0.027953	0.002729	-0.000123	0.000000	0.000000	2.000000	57.000000	0.000000
3720.600506	0.116510	0.545452	0.003465	74.655426	-34.950855	17.856224	-0.826584	0.000000	-0.172957	0.000000	0.000000	0.000000	-0.006560	-0.000007	0.001659	0.000000	0.000000	2.000000	57.000000	0.000000
3720.603840	0.116510	0.545452	0.003465	74.655426	-34.950855	17.856224	-0.826584	0.000000	-0.172957	0.000000	0.000000	0.000000	-0.006560	-0.000007	0.001659	0.000000	0.000000	2.000000	57.000000	0.000000
3720.607173	0.116510	0.545452	0.003465	74.655434	-34.953575	17.856211	-0.826584	0.000000	-0.172957	0.000000	0.000000	0.000000	-0.006560	-0.000007	0.001659	0.000000	0.000000	2.000000	57.000000	0.000000
3720.610506	0.116510	0.545452	0.003465	74.655434	-34.953575	17.856211	-0.826584	0.000000	-0.172957	0.000000	0.000000	0.000000	-0.006560	-0.000007	0.001659	0.000000	0.000000	2.000000	57.000000	0.000000
3720.613840	0.116488	0.545452	0.003470	74.655434	-34.953575	17.856211	-0.826584	0.000000	-0.172957	0.000000	0.000000	0.000000	-0.006559	-0.000007	0.001659	0.000000	0.000000	2.000000	57.000000	0.000000
3720.617173	0.116488	0.545452	0.003470	74.653404	-34.947662	17.865171	-0.825491	0.000000	-0.173233	0.000000	0.000000	0.000000	-0.006559	-0.000007	0.001659	0.000000	0.000000	2.000000	57.000000	0.000000
3720.620506	0.116488	0.545452	0.003470	74.653404	-34.947662	17.865171	-0.825491	0.000000	-0.173233	0.000000	0.000000	0.000000	-0.006559	-0.000007	0.001659	0.000000	0.000000	2.000000	57.000000	0.000000
3720.623840	0.116488	0.545452	0.003470	74.653404	-34.947662	17.865171	-0.825491	0.000000	-0.173233	0.000000	0.000000	0.000000	-0.006559	-0.000007	0.001659	0.000000	0.000000	2.000000	57.000000	0.000000
3720.627173	0.116448	0.545495	0.003494	74.651360	-34.941761	17.874109	-0.824398	0.000000	-0.173510	0.000000	0.000000	0.000000	-0.012118	0.012829	0.007277	0.000000	0.000000	2.000000	57.000000	0.000000
3720.630506	0.116448	0.545495	0.003494	74.651360	-34.941761	17.874109	-0.824398	0.000000	-0.173510	0.000000	0.000000	0.000000	-0.012118	0.012829	0.007277	0.000000	0.000000	2.000000	57.000000	0.000000
3720.633840	0.116448	0.545495	0.003494	74.651360	-34.941761	17.874109	-0.824398	0.000000	-0.173510	0.000000	0.000000	0.000000	-0.012118	0.012829	0.007277	0.000000	0.000000	2.000000	57.000000	0.000000
3720.637173	0.116448	0.545495	0.003494	74.651344	-34.944496	17.874100	-0.822378	0.000000	-0.174723	0.000000	0.000000	0.000000	-0.012118	0.012829	0.007277	0.000000	0.000000	2.000000	57.000000	0.000000
3720.640506	0.116431	0.545486	0.003523	74.651344	-34.944496	17.874100	-0.822378	0.000000	-0.174723	0.000000	0.000000	0.000000	-0.004852	-0.002720	0.008423	0.000000	0.000000	2.000000	57.000000	0.000000
3720.643840	0.116431	0.545486	0.003523	74.651344	-34.944496	17.874100	-0.822378	0.000000	-0.174723	0.000000	0.000000	0.000000	-0.004852	-0.002720	0.008423	0.000000	0.000000	2.000000	57.000000	0.000000
3720.647173	0.116431	0.545486	0.003523	74.651344	-34.944496	17.874100	-0.822378	0.000000	-0.174723	0.000000	0.000000	0.000000	-0.004852	-0.002720	0.008423	0.000000	0.000000	2.000000	57.000000	0.000000
3720.650506	0.116431	0.545486	0.003523	74.651344	-34.944496	17.874100	-0.822378	0.000000	-0.174723	0.000000	0.000000	0.000000	-0.004852	-0.002720	0.008423	0.000000	0.000000	2.000000	57.000000	0.000000
3720.653840	0.116437	0.545477	0.003545	74.651344	-34.944496	17.874100	-0.822378	0.000000	-0.174723	0.000000	0.000000	0.000000	0.001711	-0.002730	0.006765	0.000000	0.000000	2.000000	57.000000	0.000000
3720.657173	0.116437	0.545477	0.003545	74.653389	-34.950394	17.865160	-0.821569	0.000000	-0.176126	0.000000	0.000000	0.000000	0.001711	-0.002730	0.006765	0.000000	0.000000	2.000000	57.000000	0.000000
3720.660506	0.116437	0.545477	0.003545	74.653389	-34.950394	17.865160	-0.821569	0.000000	-0.176126	0.000000	0.000000	0.000000	0.001711	-0.002730	0.006765	0.000000	0.000000	2.000000	57.000000	0.000000
3720.663840	0.116437	0.545477	0.003545	74.653389	-34.950394	17.865160	-0.821569	0.000000	-0.176126	0.000000	0.000000	0.000000	0.001711	-0.002730	0.006765	0.000000	0.000000	2.000000	57.000000	0.000000
3720.667173	0.116473	0.545417	0.003503	74.657478	-34.964912	17.847279	-0.821854	0.000000	-0.177254	0.000000	0.000000	0.000000	0.010767	-0.017902	-0.012639	0.000000	0.000000	2.000000	57.000000	0.000000
3720.670506	0.116473	0.545417	0.003503	74.657478	-34.964912	17.847279	-0.821854	0.000000	-0.177254	0.000000	0.000000	0.000000	0.010767	-0.017902	-0.012639	0.000000	0.000000	2.000000	57.000000	0.000000
3720.673840	0.116473	0.545417	0.003503	74.657478	-34.964912	17.847279	-0.821854	0.000000	-0.177254	0.000000	0.000000	0.000000	0.010767	-0.017902	-0.012639	0.000000	0.000000	2.000000	57.000000	0.000000
3720.677173	0.116473	0.545417	0.003503	74.659538	-34.973564	17.838318	-0.823648	0.000000	-0.175147	0.000000	0.000000	0.000000	0.010767	-0.017902	-0.012639	0.000000	0.000000	2.000000	57.000000	0.000000
3720.680506	0.116468	0.545401	0.003485	74.659538	-34.973564	17.838318	-0.823648	0.000000	-0.175147	0.000000	0.000000	0.000000	-0.001357	-0.005057	-0.005363	0.000000	0.000000	2.000000	57.000000	0.000000
3720.683840	0.116468	0.545401	0.003485	74.659538	-34.973564	17.838318	-0.823648	0.000000	-0.175147	0.000000	0.000000	0.000000	-0.001357	-0.005057	-0.005363	0.000000	0.000000	2.000000	57.000000	0.000000
3720.687173	0.116468	0.545401	0.003485	74.663635	-34.988113	17.820406	-0.823648	0.000000	-0.175147	0.000000	0.000000	0.000000	-0.001357	-0.005057	-0.005363	0.000000	0.000000	2.000000	57.000000	0.000000
3720.690506	0.116468	0.545401	0.003485	74.663635	-34.988113	17.820406	-0.823648	0.000000	-0.175147	0.000000	0.000000	0.000000	-0.001357	-0.005057	-0.005363	0.000000	0.000000	2.000000	57.000000	0.000000
3720.693840	0.116487	0.545358	0.003466	74.663635	-34.988113	17.820406	-0.823648	0.000000	-0.175147	0.000000	0.000000	0.000000	0.005560	-0.012832	-0.005621	0.000000	0.000000	2.000000	57.000000	0.000000
3720.697173	0.116487	0.545358	0.003466	74.665688	-34.996750	17.811449	-0.823422	0.000000	-0.174254	0.000000	0.000000	0.000000	0.005560	-0.012832	-0.005621	0.000000	0.000000	2.000000	57.000000	0.000000
3720.700506	0.116487	0.545358	0.003466	74.665688	-34.996750	17.811449	-0.823422	0.000000	-0.174254	0.000000	0.000000	0.000000	0.005560	-0.012832	-0.005621	0.000000	0.000000	2.000000	57.000000	0.000000
3720.703840	0.116487	0.545358	0.003466	74.665688	-34.996750	17.811449	-0.823422	0.000000	-0.174254	0.000000	0.000000	0.000000	0.005560	-0.012832	-0.005621	0.000000	0.000000	2.000000	57.000000	0.000000
3720.707173	0.116479	0.545298	0.003435	74.667702	-35.005379	17.802485	-0.824349	0.000000	-0.173317	0.000000	0.000000	0.000000	-0.002357	-0.017883	-0.009327	0.000000	0.000000	2.000000	57.000000	0.000000
3720.710506	0.116479	0.545298	0.003435	74.667702	-35.005379	17.802485	-0.824349	0.000000	-0.173317	0.000000	0.000000	0.000000	-0.002357	-0.017883	-0.009327	0.000000	0.000000	2.000000	57.000000	0.000000
3720.713840	0.116479	0.545298	0.003435	74.667702	-35.005379	17.802485	-0.824349	0.000000	-0.173317	0.000000	0.000000	0.000000	-0.002357	-0.017883	-0.009327	0.000000	0.000000	2.000000	57.000000	0.000000
3720.717173	0.116479	0.545298	0.003435	74.671806	-35.025391	17.784565	-0.823956	0.000000	-0.171762	0.000000	0.000000	0.000000	-0.002357	-0.017883	-0.009327	0.000000	0.000000	2.000000	57.000000	0.000000
3720.720506	0.116458	0.545272	0.003445	74.671806	-35.025391	17.784565	-0.823956	0.000000	-0.171762	0.000000	0.000000	0.000000	-0.006208	-0.007801	0.003058	0.000000	0.000000	2.000000	57.000000	0.000000
3720.723840	0.116458	0.545272	0.003445	74.671806	-35.025391	17.784565	-0.823956	0.000000	-0.171762	0.000000	0.000000	0.000000	-0.006208	-0.007801	0.003058	0.000000	0.000000	2.000000	57.000000	0.000000
3720.727173	0.116458	0.545272	0.003445	74.671806	-35.025391	17.784565	-0.823956	0.000000	-0.171762	0.000000	0.000000	0.000000	-0.006208	-0.007801	0.003058	0.000000	0.000000	2.000000	57.000000	0.000000
3720.730506	0.116458	0.545272	0.003445	74.671806	-35.025391	17.784565	-0.823956	0.000000	-0.171762	0.000000	0.000000	0.000000	-0.006208	-0.007801	0.003058	0.000000	0.000000	2.000000	57.000000	0.000000
3720.733840	0.116464	0.545263	0.003468	74.671806	-35.025391	17.784565	-0.823956	0.000000	-0.171762	0.000000	0.000000	0.000000	0.001709	-0.002733	0.006764	0.000000	0.000000	2.000000	57.000000	0.000000
3720.737173	0.116464	0.545263	0.003468	74.673851	-35.034050	17.775604	-0.822922	0.000000	-0.172272	0.000000	0.000000	0.000000	0.001709	-0.002733	0.006764	0.000000	0.000000	2.000000	57.000000	0.000000
3720.740506	0.116464	0.545263	0.003468	74.673851	-35.034050	17.775604	-0.822922	0.000000	-0.172272	0.000000	0.000000	0.000000	0.001709	-0.002733	0.006764	0.000000	0.000000	2.000000	57.000000	0.000000
3720.743840	0.116464	0.545263	0.003468	74.673851	-35.034050	17.775604	-0.822922	0.000000	-0.172272	0.000000	0.000000	0.000000	0.001709	-0.002733	0.006764	0.000000	0.000000	2.000000	57.000000	0.000000
3720.747173	0.116465	0.545237	0.003473	74.673851	-35.034050	17.775604	-0.823206	0.000000	-0.173399	0.000000	0.000000	0.000000	0.000356	-0.007780	0.001399	0.000000	0.000000	2.000000	57.000000	0.000000
3720.750506	0.116465	0.545237	0.003473	74.673851	-35.034050	17.775604	-0.823206	0.000000	-0.173399	0.000000	0.000000	0.000000	0.000356	-0.007780	0.001399	0.000000	0.000000	2.000000	57.000000	0.000000
3720.753840	0.116465	0.545237	0.003473	74.673851	-35.034050	17.775604	-0.823206	0.000000	-0.173399	0.000000	0.000000	0.000000	0.000356	-0.007780	0.001399	0.000000	0.000000	2.000000	57.000000	0.000000
3720.757173	0.116465	0.545237	0.003473	74.673851	-35.034050	17.775604	-0.823265	0.000000	-0.173632	0.000000	0.000000	0.000000	0.000356	-0.007780	0.001399	0.000000	0.000000	2.000000	57.000000	0.000000
3720.760506	0.116471	0.545228	0.003495	74.673851	-35.034050	17.775604	-0.823265	0.000000	-0.173632	0.000000	0.000000	0.000000	0.001710	-0.002748	0.006763	0.000000	0.000000	2.000000	57.000000	0.000000
3720.763840	0.116471	0.545228	0.003495	74.673851	-35.034050	17.775604	-0.823265	0.000000	-0.173632	0.000000	0.000000	0.000000	0.001710	-0.002748	0.006763	0.000000	0.000000	2.000000	57.000000	0.000000
3720.767173	0.116471	0.545228	0.003495	74.675896	-35.045406	17.766636	-0.823265	0.000000	-0.173632	0.000000	0.000000	0.000000	0.001710	-0.002748	0.006763	0.000000	0.000000	2.000000	57.000000	0.000000
3720.770506	0.116471	0.545228	0.003495	74.675896	-35.045406	17.766636	-0.823265	0.000000	-0.173632	0.000000	0.000000	0.000000	0.001710	-0.002748	0.006763	0.000000	0.000000	2.000000	57.000000	0.000000
3720.773840	0.116445	0.545211	0.003483	74.675896	-35.045406	17.766636	-0.823265	0.000000	-0.173632	0.000000	0.000000	0.000000	-0.007917	-0.005048	-0.003706	0.000000	0.000000	2.000000	57.000000	0.000000
3720.777173	0.116445	0.545211	0.003483	74.675896	-35.045406	17.766636	-0.823550	0.000000	-0.174760	0.000000	0.000000	0.000000	-0.007917	-0.005048	-0.003706	0.000000	0.000000	2.000000	57.000000	0.000000
3720.780506	0.116445	0.545211	0.003483	74.675896	-35.045406	17.766636	-0.823550	0.000000	-0.174760	0.000000	0.000000	0.000000	-0.007917	-0.005048	-0.003706	0.000000	0.000000	2.000000	57.000000	0.000000
3720.783840	0.116445	0.545211	0.003483	74.675896	-35.045406	17.766636	-0.823550	0.000000	-0.174760	0.000000	0.000000	0.000000	-0.007917	-0.005048	-0.003706	0.000000	0.000000	2.000000	57.000000	0.000000
3720.787173	0.116472	0.545202	0.003500	74.675919	-35.042694	17.766642	-0.822231	0.000000	-0.174142	0.000000	0.000000	0.000000	0.008270	-0.002733	0.005105	0.000000	0.000000	2.000000	57.000000	0.000000
3720.790506	0.116472	0.545202	0.003500	74.675919	-35.042694	17.766642	-0.822231	0.000000	-0.174142	0.000000	0.000000	0.000000	0.008270	-0.002733	0.005105	0.000000	0.000000	2.000000	57.000000	0.000000
3720.793840	0.116472	0.545202	0.003500	74.675919	-35.042694	17.766642	-0.822231	0.000000	-0.174142	0.000000	0.000000	0.000000	0.008270	-0.002733	0.005105	0.000000	0.000000	2.000000	57.000000	0.000000
3720.797173	0.116472	0.545202	0.003500	74.675919	-35.042694	17.766642	-0.823609	0.000000	-0.174993	0.000000	0.000000	0.000000	0.008270	-0.002733	0.005105	0.000000	0.000000	2.000000	57.000000	0.000000
3720.800506	0.116478	0.545193	0.003522	74.675919	-35.042694	17.766642	-0.823609	0.000000	-0.174993	0.000000	0.000000	0.000000	0.001709	-0.002726	0.006763	0.000000	0.000000	2.000000	57.000000	0.000000
3720.803840	0.116478	0.545193	0.003522	74.675919	-35.042694	17.766642	-0.823609	0.000000	-0.174993	0.000000	0.000000	0.000000	0.001709	-0.002726	0.006763	0.000000	0.000000	2.000000	57.000000	0.000000
3720.807173	0.116478	0.545193	0.003522	74.675896	-35.039978	17.766623	-0.823609	0.000000	-0.174993	0.000000	0.000000	0.000000	0.001709	-0.002726	0.006763	0.000000	0.000000	2.000000	57.000000	0.000000
3720.810506	0.116478	0.545193	0.003522	74.675896	-35.039978	17.766623	-0.823609	0.000000	-0.174993	0.000000	0.000000	0.000000	0.001709	-0.002726	0.006763	0.000000	0.000000	2.000000	57.000000	0.000000
3720.813840	0.116505	0.545184	0.003539	74.675896	-35.039978	17.766623	-0.823609	0.000000	-0.174993	0.000000	0.000000	0.000000	0.008271	-0.002754	0.005104	0.000000	0.000000	2.000000	57.000000	0.000000
3720.817173	0.116505	0.545184	0.003539	74.673820	-35.031315	17.775606	-0.823894	0.000000	-0.176120	0.000000	0.000000	0.000000	0.008271	-0.002754	0.005104	0.000000	0.000000	2.000000	57.000000	0.000000
3720.820506	0.116505	0.545184	0.003539	74.673820	-35.031315	17.775606	-0.823894	0.000000	-0.176120	0.000000	0.000000	0.000000	0.008271	-0.002754	0.005104	0.000000	0.000000	2.000000	57.000000	0.000000
3720.823840	0.116505	0.545184	0.003539	74.673820	-35.031315	17.775606	-0.823894	0.000000	-0.176120	0.000000	0.000000	0.000000	0.008271	-0.002754	0.005104	0.000000	0.000000	2.000000	57.000000	0.000000
3720.827173	0.116532	0.545190	0.003643	74.671799	-35.022671	17.784571	-0.825273	0.000000	-0.176971	0.000000	0.000000	0.000000	0.007845	0.001904	0.031017	0.000000	0.000000	2.000000	57.000000	0.000000
3720.830506	0.116532	0.545190	0.003643	74.671799	-35.022671	17.784571	-0.825273	0.000000	-0.176971	0.000000	0.000000	0.000000	0.007845	0.001904	0.031017	0.000000	0.000000	2.000000	57.000000	0.000000
3720.833840	0.116532	0.545190	0.003643	74.671799	-35.022671	17.784571	-0.825273	0.000000	-0.176971	0.000000	0.000000	0.000000	0.007845	0.001904	0.031017	0.000000	0.000000	2.000000	57.000000	0.000000
3720.837173	0.116532	0.545190	0.003643	74.671799	-35.022671	17.784571	-0.826580	0.000000	-0.182140	0.000000	0.000000	0.000000	0.007845	0.001904	0.031017	0.000000	0.000000	2.000000	57.000000	0.000000
3720.840506	0.116536	0.545207	0.003661	74.671799	-35.022671	17.784571	-0.826580	0.000000	-0.182140	0.000000	0.000000	0.000000	0.001357	0.005062	0.005364	0.000000	0.000000	2.000000	57.000000	0.000000
3720.843840	0.116536	0.545207	0.003661	74.671799	-35.022671	17.784571	-0.826580	0.000000	-0.182140	0.000000	0.000000	0.000000	0.001357	0.005062	0.005364	0.000000	0.000000	2.000000	57.000000	0.000000
3720.847173	0.116536	0.545207	0.003661	74.667702	-35.005379	17.802485	-0.826580	0.000000	-0.182140	0.000000	0.000000	0.000000	0.001357	0.005062	0.005364	0.000000	0.000000	2.000000	57.000000	0.000000
3720.850506	0.116536	0.545207	0.003661	74.667702	-35.005379	17.802485	-0.826580	0.000000	-0.182140	0.000000	0.000000	0.000000	0.001357	0.005062	0.005364	0.000000	0.000000	2.000000	57.000000	0.000000
3720.853840	0.116546	0.545215	0.003701	74.667702	-35.005379	17.802485	-0.826580	0.000000	-0.182140	0.000000	0.000000	0.000000	0.003065	0.002309	0.012126	0.000000	0.000000	2.000000	57.000000	0.000000
3720.857173	0.116546	0.545215	0.003701	74.665688	-34.996750	17.811449	-0.826806	0.000000	-0.183034	0.000000	0.000000	0.000000	0.003065	0.002309	0.012126	0.000000	0.000000	2.000000	57.000000	0.000000
3720.860506	0.116546	0.545215	0.003701	74.665688	-34.996750	17.811449	-0.826806	0.000000	-0.183034	0.000000	0.000000	0.000000	0.003065	0.002309	0.012126	0.000000	0.000000	2.000000	57.000000	0.000000
3720.863840	0.116546	0.545215	0.003701	74.665688	-34.996750	17.811449	-0.826806	0.000000	-0.183034	0.000000	0.000000	0.000000	0.003065	0.002309	0.012126	0.000000	0.000000	2.000000	57.000000	0.000000
3720.867173	0.116578	0.545222	0.003736	74.665672	-34.994038	17.811447	-0.827317	0.000000	-0.185055	0.000000	0.000000	0.000000	0.009632	0.002309	0.010466	0.000000	0.000000	2.000000	57.000000	0.000000
3720.870506	0.116578	0.545222	0.003736	74.665672	-34.994038	17.811447	-0.827317	0.000000	-0.185055	0.000000	0.000000	0.000000	0.009632	0.002309	0.010466	0.000000	0.000000	2.000000	57.000000	0.000000
3720.873840	0.116578	0.545222	0.003736	74.665672	-34.994038	17.811447	-0.827317	0.000000	-0.185055	0.000000	0.000000	0.000000	0.009632	0.002309	0.010466	0.000000	0.000000	2.000000	57.000000	0.000000
3720.877173	0.116578	0.545222	0.003736	74.665672	-34.994038	17.811447	-0.828922	0.000000	-0.186799	0.000000	0.000000	0.000000	0.009632	0.002309	0.010466	0.000000	0.000000	2.000000	57.000000	0.000000
3720.880506	0.116578	0.545222	0.003736	74.665672	-34.994038	17.811447	-0.828922	0.000000	-0.186799	0.000000	0.000000	0.000000	0.000000	0.000002	0.000000	0.000000	0.000000	2.000000	57.000000	0.000000
3720.883840	0.116578	0.545222	0.003736	74.665672	-34.994038	17.811447	-0.828922	0.000000	-0.186799	0.000000	0.000000	0.000000	0.000000	0.000002	0.000000	0.000000	0.000000	2.000000	57.000000	0.000000
3720.887173	0.116578	0.545222	0.003736	74.667732	-35.002666	17.802494	-0.828922	0.000000	-0.186799	0.000000	0.000000	0.000000	0.000000	0.000002	0.000000	0.000000	0.000000	2.000000	57.000000	0.000000
3720.890506	0.116578	0.545222	0.003736	74.667732	-35.002666	17.802494	-0.828922	0.000000	-0.186799	0.000000	0.000000	0.000000	0.000000	0.000002	0.000000	0.000000	0.000000	2.000000	57.000000	0.000000
3720.893840	0.116574	0.545205	0.003718	74.667732	-35.002666	17.802494	-0.828922	0.000000	-0.186799	0.000000	0.000000	0.000000	-0.001357	-0.005051	-0.005364	0.000000	0.000000	2.000000	57.000000	0.000000
3720.897173	0.116574	0.545205	0.003718	74.666763	-34.997398	17.810192	-0.828922	0.000000	-0.186799	0.000000	0.000000	0.000000	-0.001357	-0.005051	-0.005364	0.000000	0.000000	2.000000	57.000000	0.000000
3720.900506	0.116574	0.545205	0.003718	74.666763	-34.997398	17.810192	-0.828922	0.000000	-0.186799	0.000000	0.000000	0.000000	-0.001357	-0.005051	-0.005364	0.000000	0.000000	2.000000	57.000000	0.000000
3720.903840	0.116574	0.545205	0.003718	74.666763	-34.997398	17.810192	-0.828922	0.000000	-0.186799	0.000000	0.000000	0.000000	-0.001357	-0.005051	-0.005364	0.000000	0.000000	2.000000	57.000000	0.000000
3720.907173	0.116546	0.545215	0.003701	74.666763	-34.997398	17.810192	-0.828696	0.000000	-0.185906	0.000000	0.000000	0.000000	-0.008274	0.002738	-0.005102	0.000000	0.000000	2.000000	57.000000	0.000000
3720.910506	0.116546	0.545215	0.003701	74.666763	-34.997398	17.810192	-0.828696	0.000000	-0.185906	0.000000	0.000000	0.000000	-0.008274	0.002738	-0.005102	0.000000	0.000000	2.000000	57.000000	0.000000
3720.913840	0.116546	0.545215	0.003701	74.666763	-34.997398	17.810192	-0.828696	0.000000	-0.185906	0.000000	0.000000	0.000000	-0.008274	0.002738	-0.005102	0.000000	0.000000	2.000000	57.000000	0.000000
3720.917173	0.116546	0.545215	0.003701	74.665817	-34.989410	17.817900	-0.827317	0.000000	-0.185055	0.000000	0.000000	0.000000	-0.008274	0.002738	-0.005102	0.000000	0.000000	2.000000	57.000000	0.000000
3720.920506	0.116541	0.545224	0.003679	74.665817	-34.989410	17.817900	-0.827317	0.000000	-0.185055	0.000000	0.000000	0.000000	-0.001710	0.002748	-0.006762	0.000000	0.000000	2.000000	57.000000	0.000000
3720.923840	0.116541	0.545224	0.003679	74.665817	-34.989410	17.817900	-0.827317	0.000000	-0.185055	0.000000	0.000000	0.000000	-0.001710	0.002748	-0.006762	0.000000	0.000000	2.000000	57.000000	0.000000
3720.927173	0.116541	0.545224	0.003679	74.663765	-34.980778	17.826859	-0.827317	0.000000	-0.185055	0.000000	0.000000	0.000000	-0.001710	0.002748	-0.006762	0.000000	0.000000	2.000000	57.000000	0.000000
3720.930506	0.116541	0.545224	0.003679	74.663765	-34.980778	17.826859	-0.827317	0.000000	-0.185055	0.000000	0.000000	0.000000	-0.001710	0.002748	-0.006762	0.000000	0.000000	2.000000	57.000000	0.000000
3720.933840	0.116545	0.545241	0.003696	74.663765	-34.980778	17.826859	-0.827317	0.000000	-0.185055	0.000000	0.000000	0.000000	0.001358	0.005048	0.005364	0.000000	0.000000	2.000000	57.000000	0.000000
3720.937173	0.116545	0.545241	0.003696	74.659668	-34.960789	17.844765	-0.827032	0.000000	-0.183928	0.000000	0.000000	0.000000	0.001358	0.005048	0.005364	0.000000	0.000000	2.000000	57.000000	0.000000
3720.940506	0.116545	0.545241	0.003696	74.659668	-34.960789	17.844765	-0.827032	0.000000	-0.183928	0.000000	0.000000	0.000000	0.001358	0.005048	0.005364	0.000000	0.000000	2.000000	57.000000	0.000000
3720.943840	0.116545	0.545241	0.003696	74.659668	-34.960789	17.844765	-0.827032	0.000000	-0.183928	0.000000	0.000000	0.000000	0.001358	0.005048	0.005364	0.000000	0.000000	2.000000	57.000000	0.000000
3720.947173	0.116581	0.545291	0.003745	74.657631	-34.952160	17.853710	-0.827258	0.000000	-0.184822	0.000000	0.000000	0.000000	0.010632	0.015167	0.014429	0.000000	0.000000	2.000000	57.000000	0.000000
3720.950506	0.116581	0.545291	0.003745	74.657631	-34.952160	17.853710	-0.827258	0.000000	-0.184822	0.000000	0.000000	0.000000	0.010632	0.015167	0.014429	0.000000	0.000000	2.000000	57.000000	0.000000
3720.953840	0.116581	0.545291	0.003745	74.657631	-34.952160	17.853710	-0.827258	0.000000	-0.184822	0.000000	0.000000	0.000000	0.010632	0.015167	0.014429	0.000000	0.000000	2.000000	57.000000	0.000000
3720.957173	0.116581	0.545291	0.003745	74.657631	-34.954872	17.853716	-0.829030	0.000000	-0.187227	0.000000	0.000000	0.000000	0.010632	0.015167	0.014429	0.000000	0.000000	2.000000	57.000000	0.000000
3720.960506	0.116564	0.545282	0.003773	74.657631	-34.954872	17.853716	-0.829030	0.000000	-0.187227	0.000000	0.000000	0.000000	-0.004855	-0.002743	0.008422	0.000000	0.000000	2.000000	57.000000	0.000000
3720.963840	0.116564	0.545282	0.003773	74.657631	-34.954872	17.853716	-0.829030	0.000000	-0.187227	0.000000	0.000000	0.000000	-0.004855	-0.002743	0.008422	0.000000	0.000000	2.000000	57.000000	0.000000
3720.967173	0.116564	0.545282	0.003773	74.657631	-34.954872	17.853716	-0.829030	0.000000	-0.187227	0.000000	0.000000	0.000000	-0.004855	-0.002743	0.008422	0.000000	0.000000	2.000000	57.000000	0.000000
3720.970506	0.116564	0.545282	0.003773	74.657631	-34.954872	17.853716	-0.829030	0.000000	-0.187227	0.000000	0.000000	0.000000	-0.004855	-0.002743	0.008422	0.000000	0.000000	2.000000	57.000000	0.000000
3720.973840	0.116570	0.545273	0.003795	74.657631	-34.954872	17.853716	-0.829030	0.000000	-0.187227	0.000000	0.000000	0.000000	0.001710	-0.002735	0.006762	0.000000	0.000000	2.000000	57.000000	0.000000
3720.977173	0.116570	0.545273	0.003795	74.659668	-34.966225	17.844763	-0.828221	0.000000	-0.188631	0.000000	0.000000	0.000000	0.001710	-0.002735	0.006762	0.000000	0.000000	2.000000	57.000000	0.000000
3720.980506	0.116570	0.545273	0.003795	74.659668	-34.966225	17.844763	-0.828221	0.000000	-0.188631	0.000000	0.000000	0.000000	0.001710	-0.002735	0.006762	0.000000	0.000000	2.000000	57.000000	0.000000
3720.983840	0.116570	0.545273	0.003795	74.659668	-34.966225	17.844763	-0.828221	0.000000	-0.188631	0.000000	0.000000	0.000000	0.001710	-0.002735	0.006762	0.000000	0.000000	2.000000	57.000000	0.000000
3720.987173	0.116497	0.545213	0.003781	74.661713	-34.980293	17.835806	-0.828506	0.000000	-0.189758	0.000000	0.000000	0.000000	-0.022051	-0.017907	-0.004349	0.000000	0.000000	2.000000	57.000000	0.000000
3720.990506	0.116497	0.545213	0.003781	74.661713	-34.980293	17.835806	-0.828506	0.000000	-0.189758	0.000000	0.000000	0.000000	-0.022051	-0.017907	-0.004349	0.000000	0.000000	2.000000	57.000000	0.000000
3720.993840	0.116497	0.545213	0.003781	74.661713	-34.980293	17.835806	-0.828506	0.000000	-0.189758	0.000000	0.000000	0.000000	-0.022051	-0.017907	-0.004349	0.000000	0.000000	2.000000	57.000000	0.000000
3720.997173	0.116497	0.545213	0.003781	74.664848	-34.997742	17.825596	-0.824831	0.000000	-0.189033	0.000000	0.000000	0.000000	-0.022051	-0.017907	-0.004349	0.000000	0.000000	2.000000	57.000000	0.000000
3721.000506	0.116422	0.545179	0.003761	74.664848	-34.997742	17.825596	-0.824831	0.000000	-0.189033	0.000000	0.000000	0.000000	-0.022406	-0.010115	-0.005753	0.000000	0.000000	2.000000	57.000000	0.000000
3721.003840	0.116422	0.545179	0.003761	74.664848	-34.997742	17.825596	-0.824831	0.000000	-0.189033	0.000000	0.000000	0.000000	-0.022406	-0.010115	-0.005753	0.000000	0.000000	2.000000	57.000000	0.000000
3721.007173	0.116422	0.545179	0.003761	74.671013	-35.031834	17.798725	-0.824831	0.000000	-0.189033	0.000000	0.000000	0.000000	-0.022406	-0.010115	-0.005753	0.000000	0.000000	2.000000	57.000000	0.000000
3721.010506	0.116422	0.545179	0.003761	74.671013	-35.031834	17.798725	-0.824831	0.000000	-0.189033	0.000000	0.000000	0.000000	-0.022406	-0.010115	-0.005753	0.000000	0.000000	2.000000	57.000000	0.000000
3721.013840	0.116325	0.545146	0.003748	74.671013	-35.031834	17.798725	-0.824831	0.000000	-0.189033	0.000000	0.000000	0.000000	-0.028968	-0.010102	-0.004101	0.000000	0.000000	2.000000	57.000000	0.000000
3721.017173	0.116325	0.545146	0.003748	74.672112	-35.043354	17.797462	-0.821097	0.000000	-0.188074	0.000000	0.000000	0.000000	-0.028968	-0.010102	-0.004101	0.000000	0.000000	2.000000	57.000000	0.000000
3721.020506	0.116325	0.545146	0.003748	74.672112	-35.043354	17.797462	-0.821097	0.000000	-0.188074	0.000000	0.000000	0.000000	-0.028968	-0.010102	-0.004101	0.000000	0.000000	2.000000	57.000000	0.000000
3721.023840	0.116325	0.545146	0.003748	74.672112	-35.043354	17.797462	-0.821097	0.000000	-0.188074	0.000000	0.000000	0.000000	-0.028968	-0.010102	-0.004101	0.000000	0.000000	2.000000	57.000000	0.000000
3721.027173	0.116149	0.545088	0.003692	74.675385	-35.056210	17.793694	-0.816269	0.000000	-0.187391	0.000000	0.000000	0.000000	-0.053064	-0.017467	-0.016640	0.000000	0.000000	2.000000	57.000000	0.000000
3721.030506	0.116149	0.545088	0.003692	74.675385	-35.056210	17.793694	-0.816269	0.000000	-0.187391	0.000000	0.000000	0.000000	-0.053064	-0.017467	-0.016640	0.000000	0.000000	2.000000	57.000000	0.000000
3721.033840	0.116149	0.545088	0.003692	74.675385	-35.056210	17.793694	-0.816269	0.000000	-0.187391	0.000000	0.000000	0.000000	-0.053064	-0.017467	-0.016640	0.000000	0.000000	2.000000	57.000000	0.000000
3721.037173	0.116149	0.545088	0.003692	74.670906	-35.007019	17.845121	-0.807425	0.000000	-0.184617	0.000000	0.000000	0.000000	-0.053064	-0.017467	-0.016640	0.000000	0.000000	2.000000	57.000000	0.000000
3721.040506	0.116090	0.545063	0.003645	74.670906	-35.007019	17.845121	-0.807425	0.000000	-0.184617	0.000000	0.000000	0.000000	-0.017536	-0.007358	-0.014191	0.000000	0.000000	2.000000	57.000000	0.000000
3721.043840	0.116090	0.545063	0.003645	74.670906	-35.007019	17.845121	-0.807425	0.000000	-0.184617	0.000000	0.000000	0.000000	-0.017536	-0.007358	-0.014191	0.000000	0.000000	2.000000	57.000000	0.000000
3721.047173	0.116090	0.545063	0.003645	74.660561	-34.917336	17.936239	-0.807425	0.000000	-0.184617	0.000000	0.000000	0.000000	-0.017536	-0.007358	-0.014191	0.000000	0.000000	2.000000	57.000000	0.000000
3721.050506	0.116090	0.545063	0.003645	74.660561	-34.917336	17.936239	-0.807425	0.000000	-0.184617	0.000000	0.000000	0.000000	-0.017536	-0.007358	-0.014191	0.000000	0.000000	2.000000	57.000000	0.000000
3721.053840	0.116036	0.545055	0.003616	74.660561	-34.917336	17.936239	-0.807425	0.000000	-0.184617	0.000000	0.000000	0.000000	-0.016183	-0.002334	-0.008826	0.000000	0.000000	2.000000	57.000000	0.000000
3721.057173	0.116036	0.545055	0.003616	74.643311	-34.779366	18.074526	-0.804503	0.000000	-0.182252	0.000000	0.000000	0.000000	-0.016183	-0.002334	-0.008826	0.000000	0.000000	2.000000	57.000000	0.000000
3721.060506	0.116036	0.545055	0.003616	74.643311	-34.779366	18.074526	-0.804503	0.000000	-0.182252	0.000000	0.000000	0.000000	-0.016183	-0.002334	-0.008826	0.000000	0.000000	2.000000	57.000000	0.000000
3721.063840	0.116036	0.545055	0.003616	74.643311	-34.779366	18.074526	-0.804503	0.000000	-0.182252	0.000000	0.000000	0.000000	-0.016183	-0.002334	-0.008826	0.000000	0.000000	2.000000	57.000000	0.000000
3721.067173	0.115915	0.545063	0.003689	74.624878	-34.643810	18.213732	-0.801805	0.000000	-0.180781	0.000000	0.000000	0.000000	-0.036323	0.002334	0.022042	0.000000	0.000000	2.000000	57.000000	0.000000
3721.070506	0.115915	0.545063	0.003689	74.624878	-34.643810	18.213732	-0.801805	0.000000	-0.180781	0.000000	0.000000	0.000000	-0.036323	0.002334	0.022042	0.000000	0.000000	2.000000	57.000000	0.000000
3721.073840	0.115915	0.545063	0.003689	74.624878	-34.643810	18.213732	-0.801805	0.000000	-0.180781	0.000000	0.000000	0.000000	-0.036323	0.002334	0.022042	0.000000	0.000000	2.000000	57.000000	0.000000
3721.077173	0.115838	0.545071	0.003752	74.612366	-34.548897	18.318283	-0.795752	0.000000	-0.184455	0.000000	0.000000	0.000000	-0.023206	0.002298	0.018733	0.000000	0.000000	2.000000	57.000000	0.000000
3721.080506	0.115838	0.545071	0.003752	74.612366	-34.548897	18.318283	-0.795752	0.000000	-0.184455	0.000000	0.000000	0.000000	-0.023206	0.002298	0.018733	0.000000	0.000000	2.000000	57.000000	0.000000
3721.083840	0.115838	0.545071	0.003752	74.612366	-34.548897	18.318283	-0.795752	0.000000	-0.184455	0.000000	0.000000	0.000000	-0.023206	0.002298	0.018733	0.000000	0.000000	2.000000	57.000000	0.000000
3721.087173	0.115838	0.545071	0.003752	74.607719	-34.510193	18.368006	-0.791884	0.000000	-0.187577	0.000000	0.000000	0.000000	-0.023206	0.002298	0.018733	0.000000	0.000000	2.000000	57.000000	0.000000
3721.090506	0.115783	0.545052	0.003813	74.607719	-34.510193	18.368006	-0.791884	0.000000	-0.187577	0.000000	0.000000	0.000000	-0.016297	-0.005483	0.018477	0.000000	0.000000	2.000000	57.000000	0.000000
3721.093840	0.115783	0.545052	0.003813	74.607719	-34.510193	18.368006	-0.791884	0.000000	-0.187577	0.000000	0.000000	0.000000	-0.016297	-0.005483	0.018477	0.000000	0.000000	2.000000	57.000000	0.000000
3721.097173	0.115783	0.545052	0.003813	74.619133	-34.510555	18.390285	-0.791884	0.000000	-0.187577	0.000000	0.000000	0.000000	-0.016297	-0.005483	0.018477	0.000000	0.000000	2.000000	57.000000	0.000000
3721.100506	0.115783	0.545052	0.003813	74.619133	-34.510555	18.390285	-0.791884	0.000000	-0.187577	0.000000	0.000000	0.000000	-0.016297	-0.005483	0.018477	0.000000	0.000000	2.000000	57.000000	0.000000
3721.103840	0.115730	0.545008	0.003879	74.619133	-34.510555	18.390285	-0.791884	0.000000	-0.187577	0.000000	0.000000	0.000000	-0.015949	-0.013269	0.019871	0.000000	0.000000	2.000000	57.000000	0.000000
3721.107173	0.115730	0.545008	0.003879	74.640862	-34.502399	18.431005	-0.789168	0.000000	-0.190657	0.000000	0.000000	0.000000	-0.015949	-0.013269	0.019871	0.000000	0.000000	2.000000	57.000000	0.000000
3721.110506	0.115730	0.545008	0.003879	74.640862	-34.502399	18.431005	-0.789168	0.000000	-0.190657	0.000000	0.000000	0.000000	-0.015949	-0.013269	0.019871	0.000000	0.000000	2.000000	57.000000	0.000000
3721.113840	0.115730	0.545008	0.003879	74.640862	-34.502399	18.431005	-0.789168	0.000000	-0.190657	0.000000	0.000000	0.000000	-0.015949	-0.013269	0.019871	0.000000	0.000000	2.000000	57.000000	0.000000
3721.117173	0.115692	0.544878	0.003914	74.671654	-34.484955	18.486370	-0.786510	0.000000	-0.193968	0.000000	0.000000	0.000000	-0.011383	-0.038947	0.010270	0.000000	0.000000	2.000000	57.000000	0.000000
3721.120506	0.115692	0.544878	0.003914	74.671654	-34.484955	18.486370	-0.786510	0.000000	-0.193968	0.000000	0.000000	0.000000	-0.011383	-0.038947	0.010270	0.000000	0.000000	2.000000	57.000000	0.000000
3721.123840	0.115692	0.544878	0.003914	74.671654	-34.484955	18.486370	-0.786510	0.000000	-0.193968	0.000000	0.000000	0.000000	-0.011383	-0.038947	0.010270	0.000000	0.000000	2.000000	57.000000	0.000000
3721.127173	0.115692	0.544878	0.003914	74.695160	-34.492481	18.501631	-0.784613	0.000000	-0.195680	0.000000	0.000000	0.000000	-0.011383	-0.038947	0.010270	0.000000	0.000000	2.000000	57.000000	0.000000
3721.130506	0.115681	0.544776	0.003869	74.695160	-34.492481	18.501631	-0.784613	0.000000	-0.195680	0.000000	0.000000	0.000000	-0.003343	-0.030745	-0.013326	0.000000	0.000000	2.000000	57.000000	0.000000
3721.133840	0.115681	0.544776	0.003869	74.695160	-34.492481	18.501631	-0.784613	0.000000	-0.195680	0.000000	0.000000	0.000000	-0.003343	-0.030745	-0.013326	0.000000	0.000000	2.000000	57.000000	0.000000
3721.137173	0.115681	0.544776	0.003869	74.704529	-34.527420	18.464830	-0.784613	0.000000	-0.195680	0.000000	0.000000	0.000000	-0.003343	-0.030745	-0.013326	0.000000	0.000000	2.000000	57.000000	0.000000
3721.140506	0.115681	0.544776	0.003869	74.704529	-34.527420	18.464830	-0.784613	0.000000	-0.195680	0.000000	0.000000	0.000000	-0.003343	-0.030745	-0.013326	0.000000	0.000000	2.000000	57.000000	0.000000
3721.143840	0.115664	0.544683	0.003802	74.704529	-34.527420	18.464830	-0.784613	0.000000	-0.195680	0.000000	0.000000	0.000000	-0.005042	-0.027985	-0.020097	0.000000	0.000000	2.000000	57.000000	0.000000
3721.147173	0.115664	0.544683	0.003802	74.708900	-34.529907	18.459949	-0.784055	0.000000	-0.193459	0.000000	0.000000	0.000000	-0.005042	-0.027985	-0.020097	0.000000	0.000000	2.000000	57.000000	0.000000
3721.150506	0.115664	0.544683	0.003802	74.708900	-34.529907	18.459949	-0.784055	0.000000	-0.193459	0.000000	0.000000	0.000000	-0.005042	-0.027985	-0.020097	0.000000	0.000000	2.000000	57.000000	0.000000
3721.153840	0.115664	0.544683	0.003802	74.708900	-34.529907	18.459949	-0.784055	0.000000	-0.193459	0.000000	0.000000	0.000000	-0.005042	-0.027985	-0.020097	0.000000	0.000000	2.000000	57.000000	0.000000
3721.157173	0.115682	0.544556	0.003688	74.705475	-34.463238	18.516550	-0.783215	0.000000	-0.190110	0.000000	0.000000	0.000000	0.005387	-0.038050	-0.034146	0.000000	0.000000	2.000000	57.000000	0.000000
3721.160506	0.115682	0.544556	0.003688	74.705475	-34.463238	18.516550	-0.783215	0.000000	-0.190110	0.000000	0.000000	0.000000	0.005387	-0.038050	-0.034146	0.000000	0.000000	2.000000	57.000000	0.000000
3721.163840	0.115682	0.544556	0.003688	74.705475	-34.463238	18.516550	-0.783215	0.000000	-0.190110	0.000000	0.000000	0.000000	0.005387	-0.038050	-0.034146	0.000000	0.000000	2.000000	57.000000	0.000000
3721.167173	0.115682	0.544556	0.003688	74.689056	-34.307926	18.659876	-0.784113	0.000000	-0.184418	0.000000	0.000000	0.000000	0.005387	-0.038050	-0.034146	0.000000	0.000000	2.000000	57.000000	0.000000
3721.170506	0.115713	0.544505	0.003624	74.689056	-34.307926	18.659876	-0.784113	0.000000	-0.184418	0.000000	0.000000	0.000000	0.009080	-0.015142	-0.019420	0.000000	0.000000	2.000000	57.000000	0.000000
3721.173840	0.115713	0.544505	0.003624	74.689056	-34.307926	18.659876	-0.784113	0.000000	-0.184418	0.000000	0.000000	0.000000	0.009080	-0.015142	-0.019420	0.000000	0.000000	2.000000	57.000000	0.000000
3721.177173	0.115713	0.544505	0.003624	74.663750	-34.071575	18.878098	-0.784113	0.000000	-0.184418	0.000000	0.000000	0.000000	0.009080	-0.015142	-0.019420	0.000000	0.000000	2.000000	57.000000	0.000000
3721.180506	0.115713	0.544505	0.003624	74.663750	-34.071575	18.878098	-0.784113	0.000000	-0.184418	0.000000	0.000000	0.000000	0.009080	-0.015142	-0.019420	0.000000	0.000000	2.000000	57.000000	0.000000
3721.183840	0.115769	0.544472	0.003571	74.663750	-34.071575	18.878098	-0.784113	0.000000	-0.184418	0.000000	0.000000	0.000000	0.016986	-0.010085	-0.015695	0.000000	0.000000	2.000000	57.000000	0.000000
3721.187173	0.115769	0.544472	0.003571	74.633102	-33.803829	19.127171	-0.785626	0.000000	-0.181182	0.000000	0.000000	0.000000	0.016986	-0.010085	-0.015695	0.000000	0.000000	2.000000	57.000000	0.000000
3721.190506	0.115769	0.544472	0.003571	74.633102	-33.803829	19.127171	-0.785626	0.000000	-0.181182	0.000000	0.000000	0.000000	0.016986	-0.010085	-0.015695	0.000000	0.000000	2.000000	57.000000	0.000000
3721.193840	0.115769	0.544472	0.003571	74.633102	-33.803829	19.127171	-0.785626	0.000000	-0.181182	0.000000	0.000000	0.000000	0.016986	-0.010085	-0.015695	0.000000	0.000000	2.000000	57.000000	0.000000
3721.197173	0.115909	0.544421	0.003479	74.609123	-33.596676	19.315817	-0.788457	0.000000	-0.178566	0.000000	0.000000	0.000000	0.041874	-0.015125	-0.027674	0.000000	0.000000	2.000000	57.000000	0.000000
3721.200506	0.115909	0.544421	0.003479	74.609123	-33.596676	19.315817	-0.788457	0.000000	-0.178566	0.000000	0.000000	0.000000	0.041874	-0.015125	-0.027674	0.000000	0.000000	2.000000	57.000000	0.000000
3721.203840	0.115909	0.544421	0.003479	74.609123	-33.596676	19.315817	-0.788457	0.000000	-0.178566	0.000000	0.000000	0.000000	0.041874	-0.015125	-0.027674	0.000000	0.000000	2.000000	57.000000	0.000000
3721.207173	0.115909	0.544421	0.003479	74.596130	-33.479115	19.420679	-0.795436	0.000000	-0.173954	0.000000	0.000000	0.000000	0.041874	-0.015125	-0.027674	0.000000	0.000000	2.000000	57.000000	0.000000
3721.210506	0.115970	0.544405	0.003445	74.596130	-33.479115	19.420679	-0.795436	0.000000	-0.173954	0.000000	0.000000	0.000000	0.018327	-0.005032	-0.010329	0.000000	0.000000	2.000000	57.000000	0.000000
3721.213840	0.115970	0.544405	0.003445	74.596130	-33.479115	19.420679	-0.795436	0.000000	-0.173954	0.000000	0.000000	0.000000	0.018327	-0.005032	-0.010329	0.000000	0.000000	2.000000	57.000000	0.000000
3721.217173	0.115970	0.544405	0.003445	74.592072	-33.447727	19.450920	-0.795436	0.000000	-0.173954	0.000000	0.000000	0.000000	0.018327	-0.005032	-0.010329	0.000000	0.000000	2.000000	57.000000	0.000000
3721.220506	0.115970	0.544405	0.003445	74.592072	-33.447727	19.450920	-0.795436	0.000000	-0.173954	0.000000	0.000000	0.000000	0.018327	-0.005032	-0.010329	0.000000	0.000000	2.000000	57.000000	0.000000
3721.223840	0.115980	0.544412	0.003485	74.592072	-33.447727	19.450920	-0.795436	0.000000	-0.173954	0.000000	0.000000	0.000000	0.003057	0.002281	0.012138	0.000000	0.000000	2.000000	57.000000	0.000000
3721.227173	0.115980	0.544412	0.003485	74.591133	-33.439960	19.463593	-0.798490	0.000000	-0.172232	0.000000	0.000000	0.000000	0.003057	0.002281	0.012138	0.000000	0.000000	2.000000	57.000000	0.000000
3721.230506	0.115980	0.544412	0.003485	74.591133	-33.439960	19.463593	-0.798490	0.000000	-0.172232	0.000000	0.000000	0.000000	0.003057	0.002281	0.012138	0.000000	0.000000	2.000000	57.000000	0.000000
3721.233840	0.115980	0.544412	0.003485	74.591133	-33.439960	19.463593	-0.798490	0.000000	-0.172232	0.000000	0.000000	0.000000	0.003057	0.002281	0.012138	0.000000	0.000000	2.000000	57.000000	0.000000
3721.237173	0.115946	0.544420	0.003537	74.592468	-33.427990	19.484146	-0.798999	0.000000	-0.174255	0.000000	0.000000	0.000000	-0.010065	0.002300	0.015440	0.000000	0.000000	2.000000	57.000000	0.000000
3721.240506	0.115946	0.544420	0.003537	74.592468	-33.427990	19.484146	-0.798999	0.000000	-0.174255	0.000000	0.000000	0.000000	-0.010065	0.002300	0.015440	0.000000	0.000000	2.000000	57.000000	0.000000
3721.243840	0.115946	0.544420	0.003537	74.592468	-33.427990	19.484146	-0.798999	0.000000	-0.174255	0.000000	0.000000	0.000000	-0.010065	0.002300	0.015440	0.000000	0.000000	2.000000	57.000000	0.000000
3721.247173	0.115946	0.544420	0.003537	74.601837	-33.401272	19.532473	-0.797322	0.000000	-0.176828	0.000000	0.000000	0.000000	-0.010065	0.002300	0.015440	0.000000	0.000000	2.000000	57.000000	0.000000
3721.250506	0.115935	0.544428	0.003583	74.601837	-33.401272	19.532473	-0.797322	0.000000	-0.176828	0.000000	0.000000	0.000000	-0.003509	0.002282	0.013788	0.000000	0.000000	2.000000	57.000000	0.000000
3721.253840	0.115935	0.544428	0.003583	74.601837	-33.401272	19.532473	-0.797322	0.000000	-0.176828	0.000000	0.000000	0.000000	-0.003509	0.002282	0.013788	0.000000	0.000000	2.000000	57.000000	0.000000
3721.257173	0.115935	0.544428	0.003583	74.611229	-33.371792	19.580828	-0.797322	0.000000	-0.176828	0.000000	0.000000	0.000000	-0.003509	0.002282	0.013788	0.000000	0.000000	2.000000	57.000000	0.000000
3721.260506	0.115935	0.544428	0.003583	74.611229	-33.371792	19.580828	-0.797322	0.000000	-0.176828	0.000000	0.000000	0.000000	-0.003509	0.002282	0.013788	0.000000	0.000000	2.000000	57.000000	0.000000
3721.263840	0.115945	0.544435	0.003623	74.611229	-33.371792	19.580828	-0.797322	0.000000	-0.176828	0.000000	0.000000	0.000000	0.003054	0.002300	0.012137	0.000000	0.000000	2.000000	57.000000	0.000000
3721.267173	0.115945	0.544435	0.003623	74.617157	-33.348595	19.617310	-0.796737	0.000000	-0.179126	0.000000	0.000000	0.000000	0.003054	0.002300	0.012137	0.000000	0.000000	2.000000	57.000000	0.000000
3721.270506	0.115945	0.544435	0.003623	74.617157	-33.348595	19.617310	-0.796737	0.000000	-0.179126	0.000000	0.000000	0.000000	0.003054	0.002300	0.012137	0.000000	0.000000	2.000000	57.000000	0.000000
3721.273840	0.115945	0.544435	0.003623	74.617157	-33.348595	19.617310	-0.796737	0.000000	-0.179126	0.000000	0.000000	0.000000	0.003054	0.002300	0.012137	0.000000	0.000000	2.000000	57.000000	0.000000
3721.277173	0.115954	0.544469	0.003659	74.616188	-33.338097	19.629990	-0.797246	0.000000	-0.181149	0.000000	0.000000	0.000000	0.002706	0.010082	0.010750	0.000000	0.000000	2.000000	57.000000	0.000000
3721.280506	0.115954	0.544469	0.003659	74.616188	-33.338097	19.629990	-0.797246	0.000000	-0.181149	0.000000	0.000000	0.000000	0.002706	0.010082	0.010750	0.000000	0.000000	2.000000	57.000000	0.000000
3721.283840	0.115954	0.544469	0.003659	74.616188	-33.338097	19.629990	-0.797246	0.000000	-0.181149	0.000000	0.000000	0.000000	0.002706	0.010082	0.010750	0.000000	0.000000	2.000000	57.000000	0.000000
3721.287173	0.115954	0.544469	0.003659	74.614067	-33.332420	19.638687	-0.797697	0.000000	-0.182941	0.000000	0.000000	0.000000	0.002706	0.010082	0.010750	0.000000	0.000000	2.000000	57.000000	0.000000
3721.290506	0.115942	0.544476	0.003705	74.614067	-33.332420	19.638687	-0.797697	0.000000	-0.182941	0.000000	0.000000	0.000000	-0.003510	0.002286	0.013787	0.000000	0.000000	2.000000	57.000000	0.000000
3721.293840	0.115942	0.544476	0.003705	74.614067	-33.332420	19.638687	-0.797697	0.000000	-0.182941	0.000000	0.000000	0.000000	-0.003510	0.002286	0.013787	0.000000	0.000000	2.000000	57.000000	0.000000
3721.297173	0.115942	0.544476	0.003705	74.614067	-33.335136	19.638680	-0.797697	0.000000	-0.182941	0.000000	0.000000	0.000000	-0.003510	0.002286	0.013787	0.000000	0.000000	2.000000	57.000000	0.000000
3721.300506	0.115942	0.544476	0.003705	74.614067	-33.335136	19.638680	-0.797697	0.000000	-0.182941	0.000000	0.000000	0.000000	-0.003510	0.002286	0.013787	0.000000	0.000000	2.000000	57.000000	0.000000
3721.303840	0.115920	0.544476	0.003710	74.614067	-33.335136	19.638680	-0.797697	0.000000	-0.182941	0.000000	0.000000	0.000000	-0.006565	-0.000003	0.001651	0.000000	0.000000	2.000000	57.000000	0.000000
3721.307173	0.115920	0.544476	0.003710	74.614067	-33.335136	19.638680	-0.797112	0.000000	-0.185239	0.000000	0.000000	0.000000	-0.006565	-0.000003	0.001651	0.000000	0.000000	2.000000	57.000000	0.000000
3721.310506	0.115920	0.544476	0.003710	74.614067	-33.335136	19.638680	-0.797112	0.000000	-0.185239	0.000000	0.000000	0.000000	-0.006565	-0.000003	0.001651	0.000000	0.000000	2.000000	57.000000	0.000000
3721.313840	0.115920	0.544476	0.003710	74.614067	-33.335136	19.638680	-0.797112	0.000000	-0.185239	0.000000	0.000000	0.000000	-0.006565	-0.000003	0.001651	0.000000	0.000000	2.000000	57.000000	0.000000
3721.317173	0.115922	0.544451	0.003715	74.616188	-33.343533	19.629976	-0.796018	0.000000	-0.185514	0.000000	0.000000	0.000000	0.000348	-0.007785	0.001387	0.000000	0.000000	2.000000	57.000000	0.000000
3721.320506	0.115922	0.544451	0.003715	74.616188	-33.343533	19.629976	-0.796018	0.000000	-0.185514	0.000000	0.000000	0.000000	0.000348	-0.007785	0.001387	0.000000	0.000000	2.000000	57.000000	0.000000
3721.323840	0.115922	0.544451	0.003715	74.616188	-33.343533	19.629976	-0.796018	0.000000	-0.185514	0.000000	0.000000	0.000000	0.000348	-0.007785	0.001387	0.000000	0.000000	2.000000	57.000000	0.000000
3721.327173	0.115922	0.544451	0.003715	74.620399	-33.360291	19.612593	-0.796076	0.000000	-0.185745	0.000000	0.000000	0.000000	0.000348	-0.007785	0.001387	0.000000	0.000000	2.000000	57.000000	0.000000
3721.330506	0.115913	0.544417	0.003679	74.620399	-33.360291	19.612593	-0.796076	0.000000	-0.185745	0.000000	0.000000	0.000000	-0.002704	-0.010095	-0.010750	0.000000	0.000000	2.000000	57.000000	0.000000
3721.333840	0.115913	0.544417	0.003679	74.620399	-33.360291	19.612593	-0.796076	0.000000	-0.185745	0.000000	0.000000	0.000000	-0.002704	-0.010095	-0.010750	0.000000	0.000000	2.000000	57.000000	0.000000
3721.337173	0.115913	0.544417	0.003679	74.622536	-33.365974	19.603891	-0.796076	0.000000	-0.185745	0.000000	0.000000	0.000000	-0.002704	-0.010095	-0.010750	0.000000	0.000000	2.000000	57.000000	0.000000
3721.340506	0.115913	0.544417	0.003679	74.622536	-33.365974	19.603891	-0.796076	0.000000	-0.185745	0.000000	0.000000	0.000000	-0.002704	-0.010095	-0.010750	0.000000	0.000000	2.000000	57.000000	0.000000
3721.343840	0.115936	0.544391	0.003678	74.622536	-33.365974	19.603891	-0.796076	0.000000	-0.185745	0.000000	0.000000	0.000000	0.006913	-0.007774	-0.000265	0.000000	0.000000	2.000000	57.000000	0.000000
3721.347173	0.115936	0.544391	0.003678	74.623627	-33.363789	19.602762	-0.795625	0.000000	-0.183953	0.000000	0.000000	0.000000	0.006913	-0.007774	-0.000265	0.000000	0.000000	2.000000	57.000000	0.000000
3721.350506	0.115936	0.544391	0.003678	74.623627	-33.363789	19.602762	-0.795625	0.000000	-0.183953	0.000000	0.000000	0.000000	0.006913	-0.007774	-0.000265	0.000000	0.000000	2.000000	57.000000	0.000000
3721.353840	0.115936	0.544391	0.003678	74.623627	-33.363789	19.602762	-0.795625	0.000000	-0.183953	0.000000	0.000000	0.000000	0.006913	-0.007774	-0.000265	0.000000	0.000000	2.000000	57.000000	0.000000
3721.357173	0.115933	0.544322	0.003669	74.625732	-33.374889	19.594051	-0.796777	0.000000	-0.183909	0.000000	0.000000	0.000000	-0.000655	-0.020614	-0.002605	0.000000	0.000000	2.000000	57.000000	0.000000
3721.360506	0.115933	0.544322	0.003669	74.625732	-33.374889	19.594051	-0.796777	0.000000	-0.183909	0.000000	0.000000	0.000000	-0.000655	-0.020614	-0.002605	0.000000	0.000000	2.000000	57.000000	0.000000
3721.363840	0.115933	0.544322	0.003669	74.625732	-33.374889	19.594051	-0.796777	0.000000	-0.183909	0.000000	0.000000	0.000000	-0.000655	-0.020614	-0.002605	0.000000	0.000000	2.000000	57.000000	0.000000
3721.367173	0.115933	0.544322	0.003669	74.627869	-33.386002	19.585358	-0.796668	0.000000	-0.183475	0.000000	0.000000	0.000000	-0.000655	-0.020614	-0.002605	0.000000	0.000000	2.000000	57.000000	0.000000
3721.370506	0.115923	0.544304	0.003720	74.627869	-33.386002	19.585358	-0.796668	0.000000	-0.183475	0.000000	0.000000	0.000000	-0.003164	-0.005508	0.015172	0.000000	0.000000	2.000000	57.000000	0.000000
3721.373840	0.115923	0.544304	0.003720	74.627869	-33.386002	19.585358	-0.796668	0.000000	-0.183475	0.000000	0.000000	0.000000	-0.003164	-0.005508	0.015172	0.000000	0.000000	2.000000	57.000000	0.000000
3721.377173	0.115923	0.544304	0.003720	74.627869	-33.386002	19.585358	-0.796668	0.000000	-0.183475	0.000000	0.000000	0.000000	-0.003164	-0.005508	0.015172	0.000000	0.000000	2.000000	57.000000	0.000000
3721.380506	0.115923	0.544304	0.003720	74.627869	-33.386002	19.585358	-0.796668	0.000000	-0.183475	0.000000	0.000000	0.000000	-0.003164	-0.005508	0.015172	0.000000	0.000000	2.000000	57.000000	0.000000
3721.383840	0.115934	0.544286	0.003765	74.627869	-33.386002	19.585358	-0.796668	0.000000	-0.183475	0.000000	0.000000	0.000000	0.003400	-0.005494	0.013521	0.000000	0.000000	2.000000	57.000000	0.000000
3721.387173	0.115934	0.544286	0.003765	74.629967	-33.397125	19.576645	-0.796141	0.000000	-0.186004	0.000000	0.000000	0.000000	0.003400	-0.005494	0.013521	0.000000	0.000000	2.000000	57.000000	0.000000
3721.390506	0.115934	0.544286	0.003765	74.629967	-33.397125	19.576645	-0.796141	0.000000	-0.186004	0.000000	0.000000	0.000000	0.003400	-0.005494	0.013521	0.000000	0.000000	2.000000	57.000000	0.000000
3721.393840	0.115934	0.544286	0.003765	74.629967	-33.397125	19.576645	-0.796141	0.000000	-0.186004	0.000000	0.000000	0.000000	0.003400	-0.005494	0.013521	0.000000	0.000000	2.000000	57.000000	0.000000
3721.397173	0.115942	0.544224	0.003797	74.632088	-33.402802	19.567924	-0.796708	0.000000	-0.188257	0.000000	0.000000	0.000000	0.002395	-0.018333	0.009528	0.000000	0.000000	2.000000	57.000000	0.000000
3721.400506	0.115942	0.544224	0.003797	74.632088	-33.402802	19.567924	-0.796708	0.000000	-0.188257	0.000000	0.000000	0.000000	0.002395	-0.018333	0.009528	0.000000	0.000000	2.000000	57.000000	0.000000
3721.403840	0.115942	0.544224	0.003797	74.632088	-33.402802	19.567924	-0.796708	0.000000	-0.188257	0.000000	0.000000	0.000000	0.002395	-0.018333	0.009528	0.000000	0.000000	2.000000	57.000000	0.000000
3721.407173	0.115942	0.544224	0.003797	74.638420	-33.425293	19.541792	-0.797107	0.000000	-0.189845	0.000000	0.000000	0.000000	0.002395	-0.018333	0.009528	0.000000	0.000000	2.000000	57.000000	0.000000
3721.410506	0.115962	0.544156	0.003783	74.638420	-33.425293	19.541792	-0.797107	0.000000	-0.189845	0.000000	0.000000	0.000000	0.005911	-0.020622	-0.004263	0.000000	0.000000	2.000000	57.000000	0.000000
3721.413840	0.115962	0.544156	0.003783	74.638420	-33.425293	19.541792	-0.797107	0.000000	-0.189845	0.000000	0.000000	0.000000	0.005911	-0.020622	-0.004263	0.000000	0.000000	2.000000	57.000000	0.000000
3721.417173	0.115962	0.544156	0.003783	74.642654	-33.439392	19.524351	-0.797107	0.000000	-0.189845	0.000000	0.000000	0.000000	0.005911	-0.020622	-0.004263	0.000000	0.000000	2.000000	57.000000	0.000000
3721.420506	0.115962	0.544156	0.003783	74.642654	-33.439392	19.524351	-0.797107	0.000000	-0.189845	0.000000	0.000000	0.000000	0.005911	-0.020622	-0.004263	0.000000	0.000000	2.000000	57.000000	0.000000
3721.423840	0.115977	0.544070	0.003751	74.646889	-33.456215	19.506910	-0.798092	0.000000	-0.189135	0.000000	0.000000	0.000000	0.004553	-0.025658	-0.009645	0.000000	0.000000	2.000000	57.000000	0.000000
3721.427173	0.115977	0.544070	0.003751	74.646889	-33.456215	19.506910	-0.798092	0.000000	-0.189135	0.000000	0.000000	0.000000	0.000000	0.000002	0.000000	0.000000	0.000000	2.000000	57.000000	0.000000
3721.430506	0.115977	0.544070	0.003751	74.646889	-33.456215	19.506910	-0.798092	0.000000	-0.189135	0.000000	0.000000	0.000000	0.000000	0.000002	0.000000	0.000000	0.000000	2.000000	57.000000	0.000000
3721.433840	0.115977	0.544070	0.003751	74.646889	-33.456215	19.506910	-0.798851	0.000000	-0.187527	0.000000	0.000000	0.000000	0.000000	0.000002	0.000000	0.000000	0.000000	2.000000	57.000000	0.000000
3721.437173	0.115977	0.544070	0.003751	74.646889	-33.456215	19.506910	-0.798851	0.000000	-0.187527	0.000000	0.000000	0.000000	0.000000	0.000002	0.000000	0.000000	0.000000	2.000000	57.000000	0.000000
3721.440506	0.115983	0.544061	0.003773	74.646889	-33.456215	19.506910	-0.798851	0.000000	-0.187527	0.000000	0.000000	0.000000	0.001701	-0.002763	0.006759	0.000000	0.000000	2.000000	57.000000	0.000000
3721.443840	0.115983	0.544061	0.003773	74.642639	-33.442108	19.524351	-0.798851	0.000000	-0.187527	0.000000	0.000000	0.000000	0.001701	-0.002763	0.006759	0.000000	0.000000	2.000000	57.000000	0.000000
3721.447173	0.115983	0.544061	0.003773	74.642639	-33.442108	19.524351	-0.798851	0.000000	-0.187527	0.000000	0.000000	0.000000	0.001701	-0.002763	0.006759	0.000000	0.000000	2.000000	57.000000	0.000000
3721.450506	0.115983	0.544061	0.003773	74.642639	-33.442108	19.524351	-0.798851	0.000000	-0.187527	0.000000	0.000000	0.000000	0.001701	-0.002763	0.006759	0.000000	0.000000	2.000000	57.000000	0.000000
3721.453840	0.115929	0.544137	0.003839	74.638420	-33.430721	19.541798	-0.799134	0.000000	-0.188654	0.000000	0.000000	0.000000	-0.015985	0.022915	0.019707	0.000000	0.000000	2.000000	57.000000	0.000000
3721.457173	0.115929	0.544137	0.003839	74.638420	-33.430721	19.541798	-0.799134	0.000000	-0.188654	0.000000	0.000000	0.000000	-0.015985	0.022915	0.019707	0.000000	0.000000	2.000000	57.000000	0.000000
3721.460506	0.115929	0.544137	0.003839	74.638420	-33.430721	19.541798	-0.799134	0.000000	-0.188654	0.000000	0.000000	0.000000	-0.015985	0.022915	0.019707	0.000000	0.000000	2.000000	57.000000	0.000000
3721.463840	0.115929	0.544137	0.003839	74.634209	-33.416645	19.559229	-0.796470	0.000000	-0.191938	0.000000	0.000000	0.000000	-0.015985	0.022915	0.019707	0.000000	0.000000	2.000000	57.000000	0.000000
3721.467173	0.115921	0.544188	0.003898	74.634209	-33.416645	19.559229	-0.796470	0.000000	-0.191938	0.000000	0.000000	0.000000	-0.002508	0.015116	0.017783	0.000000	0.000000	2.000000	57.000000	0.000000
3721.470506	0.115921	0.544188	0.003898	74.634209	-33.416645	19.559229	-0.796470	0.000000	-0.191938	0.000000	0.000000	0.000000	-0.002508	0.015116	0.017783	0.000000	0.000000	2.000000	57.000000	0.000000
3721.473840	0.115921	0.544188	0.003898	74.627853	-33.394173	19.585335	-0.796052	0.000000	-0.194902	0.000000	0.000000	0.000000	-0.002508	0.015116	0.017783	0.000000	0.000000	2.000000	57.000000	0.000000
3721.477173	0.115921	0.544188	0.003898	74.627853	-33.394173	19.585335	-0.796052	0.000000	-0.194902	0.000000	0.000000	0.000000	-0.002508	0.015116	0.017783	0.000000	0.000000	2.000000	57.000000	0.000000
3721.480506	0.115908	0.544221	0.003939	74.627853	-33.394173	19.585335	-0.796052	0.000000	-0.194902	0.000000	0.000000	0.000000	-0.003863	0.010095	0.012404	0.000000	0.000000	2.000000	57.000000	0.000000
3721.483840	0.115908	0.544221	0.003939	74.627853	-33.399601	19.585348	-0.796052	0.000000	-0.194902	0.000000	0.000000	0.000000	-0.003863	0.010095	0.012404	0.000000	0.000000	2.000000	57.000000	0.000000
3721.487173	0.115908	0.544221	0.003939	74.627853	-33.399601	19.585348	-0.796052	0.000000	-0.194902	0.000000	0.000000	0.000000	-0.003863	0.010095	0.012404	0.000000	0.000000	2.000000	57.000000	0.000000
3721.490506	0.115908	0.544221	0.003939	74.627853	-33.399601	19.585348	-0.796052	0.000000	-0.194902	0.000000	0.000000	0.000000	-0.003863	0.010095	0.012404	0.000000	0.000000	2.000000	57.000000	0.000000
3721.493840	0.115810	0.544214	0.003921	74.627800	-33.407700	19.580238	-0.795408	0.000000	-0.196969	0.000000	0.000000	0.000000	-0.029319	-0.002297	-0.005537	0.000000	0.000000	2.000000	57.000000	0.000000
3721.497173	0.115810	0.544214	0.003921	74.627800	-33.407700	19.580238	-0.795408	0.000000	-0.196969	0.000000	0.000000	0.000000	-0.029319	-0.002297	-0.005537	0.000000	0.000000	2.000000	57.000000	0.000000
3721.500506	0.115810	0.544214	0.003921	74.627800	-33.407700	19.580238	-0.795408	0.000000	-0.196969	0.000000	0.000000	0.000000	-0.029319	-0.002297	-0.005537	0.000000	0.000000	2.000000	57.000000	0.000000
3721.503840	0.115810	0.544214	0.003921	74.632027	-33.429939	19.562834	-0.790522	0.000000	-0.196047	0.000000	0.000000	0.000000	-0.029319	-0.002297	-0.005537	0.000000	0.000000	2.000000	57.000000	0.000000
3721.507173	0.115753	0.544163	0.003878	74.632027	-33.429939	19.562834	-0.790522	0.000000	-0.196047	0.000000	0.000000	0.000000	-0.017184	-0.015133	-0.012834	0.000000	0.000000	2.000000	57.000000	0.000000
3721.510506	0.115753	0.544163	0.003878	74.632027	-33.429939	19.562834	-0.790522	0.000000	-0.196047	0.000000	0.000000	0.000000	-0.017184	-0.015133	-0.012834	0.000000	0.000000	2.000000	57.000000	0.000000
3721.513840	0.115753	0.544163	0.003878	74.636429	-33.440281	19.558279	-0.787658	0.000000	-0.193907	0.000000	0.000000	0.000000	-0.017184	-0.015133	-0.012834	0.000000	0.000000	2.000000	57.000000	0.000000
3721.517173	0.115753	0.544163	0.003878	74.636429	-33.440281	19.558279	-0.787658	0.000000	-0.193907	0.000000	0.000000	0.000000	-0.017184	-0.015133	-0.012834	0.000000	0.000000	2.000000	57.000000	0.000000
3721.520506	0.115674	0.544113	0.003841	74.636429	-33.440281	19.558279	-0.787658	0.000000	-0.193907	0.000000	0.000000	0.000000	-0.023747	-0.015129	-0.011191	0.000000	0.000000	2.000000	57.000000	0.000000
3721.523840	0.115674	0.544113	0.003841	74.629570	-33.368797	19.630615	-0.787658	0.000000	-0.193907	0.000000	0.000000	0.000000	-0.023747	-0.015129	-0.011191	0.000000	0.000000	2.000000	57.000000	0.000000
3721.527173	0.115674	0.544113	0.003841	74.629570	-33.368797	19.630615	-0.787658	0.000000	-0.193907	0.000000	0.000000	0.000000	-0.023747	-0.015129	-0.011191	0.000000	0.000000	2.000000	57.000000	0.000000
3721.530506	0.115674	0.544113	0.003841	74.629570	-33.368797	19.630615	-0.787658	0.000000	-0.193907	0.000000	0.000000	0.000000	-0.023747	-0.015129	-0.011191	0.000000	0.000000	2.000000	57.000000	0.000000
3721.533840	0.115576	0.543985	0.003823	74.609306	-33.202839	19.794655	-0.783700	0.000000	-0.192042	0.000000	0.000000	0.000000	-0.029270	-0.038490	-0.005411	0.000000	0.000000	2.000000	57.000000	0.000000
3721.537173	0.115576	0.543985	0.003823	74.609306	-33.202839	19.794655	-0.783700	0.000000	-0.192042	0.000000	0.000000	0.000000	-0.029270	-0.038490	-0.005411	0.000000	0.000000	2.000000	57.000000	0.000000
3721.540506	0.115576	0.543985	0.003823	74.609306	-33.202839	19.794655	-0.783700	0.000000	-0.192042	0.000000	0.000000	0.000000	-0.029270	-0.038490	-0.005411	0.000000	0.000000	2.000000	57.000000	0.000000
3721.543840	0.115576	0.543985	0.003823	74.583839	-32.985531	20.002316	-0.778822	0.000000	-0.191140	0.000000	0.000000	0.000000	-0.029270	-0.038490	-0.005411	0.000000	0.000000	2.000000	57.000000	0.000000
3721.547173	0.115579	0.543933	0.003832	74.583839	-32.985531	20.002316	-0.778822	0.000000	-0.191140	0.000000	0.000000	0.000000	0.000691	-0.015556	0.002758	0.000000	0.000000	2.000000	57.000000	0.000000
3721.550506	0.115579	0.543933	0.003832	74.583839	-32.985531	20.002316	-0.778822	0.000000	-0.191140	0.000000	0.000000	0.000000	0.000691	-0.015556	0.002758	0.000000	0.000000	2.000000	57.000000	0.000000
3721.553840	0.115579	0.543933	0.003832	74.553940	-32.739697	20.232841	-0.778937	0.000000	-0.191600	0.000000	0.000000	0.000000	0.000691	-0.015556	0.002758	0.000000	0.000000	2.000000	57.000000	0.000000
3721.557173	0.115579	0.543933	0.003832	74.553940	-32.739697	20.232841	-0.778937	0.000000	-0.191600	0.000000	0.000000	0.000000	0.000691	-0.015556	0.002758	0.000000	0.000000	2.000000	57.000000	0.000000
3721.560506	0.115625	0.543881	0.003830	74.553940	-32.739697	20.232841	-0.778937	0.000000	-0.191600	0.000000	0.000000	0.000000	0.013823	-0.015581	-0.000536	0.000000	0.000000	2.000000	57.000000	0.000000
3721.563840	0.115625	0.543881	0.003830	74.526894	-32.527969	20.433683	-0.778937	0.000000	-0.191600	0.000000	0.000000	0.000000	0.013823	-0.015581	-0.000536	0.000000	0.000000	2.000000	57.000000	0.000000
3721.567173	0.115625	0.543881	0.003830	74.526894	-32.527969	20.433683	-0.778937	0.000000	-0.191600	0.000000	0.000000	0.000000	0.013823	-0.015581	-0.000536	0.000000	0.000000	2.000000	57.000000	0.000000
3721.570506	0.115625	0.543881	0.003830	74.526894	-32.527969	20.433683	-0.778937	0.000000	-0.191600	0.000000	0.000000	0.000000	0.013823	-0.015581	-0.000536	0.000000	0.000000	2.000000	57.000000	0.000000
3721.573840	0.115725	0.543836	0.003858	74.513252	-32.419220	20.530624	-0.781240	0.000000	-0.191511	0.000000	0.000000	0.000000	0.030000	-0.013318	0.008307	0.000000	0.000000	2.000000	57.000000	0.000000
3721.577173	0.115725	0.543836	0.003858	74.513252	-32.419220	20.530624	-0.781240	0.000000	-0.191511	0.000000	0.000000	0.000000	0.030000	-0.013318	0.008307	0.000000	0.000000	2.000000	57.000000	0.000000
3721.580506	0.115725	0.543836	0.003858	74.513252	-32.419220	20.530624	-0.781240	0.000000	-0.191511	0.000000	0.000000	0.000000	0.030000	-0.013318	0.008307	0.000000	0.000000	2.000000	57.000000	0.000000
3721.583840	0.115725	0.543836	0.003858	74.512207	-32.403328	20.538063	-0.786240	0.000000	-0.192895	0.000000	0.000000	0.000000	0.030000	-0.013318	0.008307	0.000000	0.000000	2.000000	57.000000	0.000000
3721.587173	0.115796	0.543827	0.003864	74.512207	-32.403328	20.538063	-0.786240	0.000000	-0.192895	0.000000	0.000000	0.000000	0.021393	-0.002743	0.001813	0.000000	0.000000	2.000000	57.000000	0.000000
3721.590506	0.115796	0.543827	0.003864	74.512207	-32.403328	20.538063	-0.786240	0.000000	-0.192895	0.000000	0.000000	0.000000	0.021393	-0.002743	0.001813	0.000000	0.000000	2.000000	57.000000	0.000000
3721.593840	0.115796	0.543827	0.003864	74.507896	-32.378780	20.555084	-0.789806	0.000000	-0.193197	0.000000	0.000000	0.000000	0.021393	-0.002743	0.001813	0.000000	0.000000	2.000000	57.000000	0.000000
3721.597173	0.115796	0.543827	0.003864	74.507896	-32.378780	20.555084	-0.789806	0.000000	-0.193197	0.000000	0.000000	0.000000	0.021393	-0.002743	0.001813	0.000000	0.000000	2.000000	57.000000	0.000000
3721.600506	0.115893	0.543861	0.003878	74.507896	-32.378780	20.555084	-0.789806	0.000000	-0.193197	0.000000	0.000000	0.000000	0.028970	0.010063	0.004163	0.000000	0.000000	2.000000	57.000000	0.000000
3721.603840	0.115893	0.543861	0.003878	74.505745	-32.359718	20.563576	-0.789806	0.000000	-0.193197	0.000000	0.000000	0.000000	0.028970	0.010063	0.004163	0.000000	0.000000	2.000000	57.000000	0.000000
3721.607173	0.115893	0.543861	0.003878	74.505745	-32.359718	20.563576	-0.789806	0.000000	-0.193197	0.000000	0.000000	0.000000	0.028970	0.010063	0.004163	0.000000	0.000000	2.000000	57.000000	0.000000
3721.610506	0.115893	0.543861	0.003878	74.505745	-32.359718	20.563576	-0.789806	0.000000	-0.193197	0.000000	0.000000	0.000000	0.028970	0.010063	0.004163	0.000000	0.000000	2.000000	57.000000	0.000000
3721.613840	0.115984	0.543904	0.003869	74.502472	-32.350956	20.568054	-0.794634	0.000000	-0.193891	0.000000	0.000000	0.000000	0.027269	0.012832	-0.002602	0.000000	0.000000	2.000000	57.000000	0.000000
3721.617173	0.115984	0.543904	0.003869	74.502472	-32.350956	20.568054	-0.794634	0.000000	-0.193891	0.000000	0.000000	0.000000	0.027269	0.012832	-0.002602	0.000000	0.000000	2.000000	57.000000	0.000000
3721.620506	0.115984	0.543904	0.003869	74.502472	-32.350956	20.568054	-0.794634	0.000000	-0.193891	0.000000	0.000000	0.000000	0.027269	0.012832	-0.002602	0.000000	0.000000	2.000000	57.000000	0.000000
3721.623840	0.115984	0.543904	0.003869	74.502457	-32.353680	20.568064	-0.799179	0.000000	-0.193458	0.000000	0.000000	0.000000	0.027269	0.012832	-0.002602	0.000000	0.000000	2.000000	57.000000	0.000000
3721.627173	0.115962	0.543904	0.003875	74.502457	-32.353680	20.568064	-0.799179	0.000000	-0.193458	0.000000	0.000000	0.000000	-0.006565	-0.000007	0.001652	0.000000	0.000000	2.000000	57.000000	0.000000
3721.630506	0.115962	0.543904	0.003875	74.502457	-32.353680	20.568064	-0.799179	0.000000	-0.193458	0.000000	0.000000	0.000000	-0.006565	-0.000007	0.001652	0.000000	0.000000	2.000000	57.000000	0.000000
3721.633840	0.115962	0.543904	0.003875	74.502457	-32.359112	20.568052	-0.798085	0.000000	-0.193733	0.000000	0.000000	0.000000	-0.006565	-0.000007	0.001652	0.000000	0.000000	2.000000	57.000000	0.000000
3721.637173	0.115962	0.543904	0.003875	74.502457	-32.359112	20.568052	-0.798085	0.000000	-0.193733	0.000000	0.000000	0.000000	-0.006565	-0.000007	0.001652	0.000000	1.000000	2.000000	57.000000	0.000000
3721.640506	0.115918	0.543904	0.003886	74.502457	-32.359112	20.568052	-0.798085	0.000000	-0.193733	0.000000	0.000000	0.000000	-0.013133	-0.000007	0.003302	0.000000	1.000000	2.000000	57.000000	0.000000
