# Supplementary material for: Haptic Guidance Needs to Be Intuitive Not Just Informative to Improve Human Motor Accuracy
Source: PLoS One. 2016 Mar 16;11(3):e0150912. doi: 10.1371/journal.pone.0150912 (PMC4794196; doi:10.1371/journal.pone.0150912)
Supplement: S2 Data — (ZIP) [file pone.0150912.s002.zip › Subject1/exp2_0058.txt]

Time	PosX	PosY	PosZ	RotX	RotY	RotZ	ForceX	ForceY	ForceZ	MomentX	MomentY	MomentZ	VelocityX	VelocityY	VelocityZ	CalibratedWeight	ButtonDown	Condition	Trial	Visual
3725.483840	0.002339	0.535806	0.251369	76.395737	22.274317	56.594688	-1.888517	0.000000	-4.629634	0.000000	0.000000	0.000000	-0.101293	-0.011364	-0.102201	0.000000	1.000000	2.000000	58.000000	0.000000
3725.487173	0.002339	0.535806	0.251369	76.395737	22.274317	56.594688	-1.888517	0.000000	-4.629634	0.000000	0.000000	0.000000	-0.101293	-0.011364	-0.102201	0.000000	1.000000	2.000000	58.000000	0.000000
3725.490506	0.002339	0.535806	0.251369	76.395737	22.274317	56.594688	-1.888517	0.000000	-4.629634	0.000000	0.000000	0.000000	-0.101293	-0.011364	-0.102201	0.000000	1.000000	2.000000	58.000000	0.000000
3725.493840	0.002339	0.535806	0.251369	76.208000	21.765524	56.171249	-1.885378	0.000000	-4.630913	0.000000	0.000000	0.000000	-0.101293	-0.011364	-0.102201	0.000000	1.000000	2.000000	58.000000	0.000000
3725.497173	0.001598	0.535459	0.250890	76.208000	21.765524	56.171249	-1.885378	0.000000	-4.630913	0.000000	0.000000	0.000000	-0.222320	-0.104141	-0.143738	0.000000	1.000000	2.000000	58.000000	0.000000
3725.500506	0.001598	0.535459	0.250890	76.208000	21.765524	56.171249	-1.885378	0.000000	-4.630913	0.000000	0.000000	0.000000	-0.222320	-0.104141	-0.143738	0.000000	1.000000	2.000000	58.000000	0.000000
3725.503840	0.001598	0.535459	0.250890	75.870155	20.980755	55.436352	-1.876723	0.000000	-4.634427	0.000000	0.000000	0.000000	-0.222320	-0.104141	-0.143738	0.000000	1.000000	2.000000	58.000000	0.000000
3725.507173	0.000858	0.535187	0.250196	75.870155	20.980755	55.436352	-1.876723	0.000000	-4.634427	0.000000	0.000000	0.000000	-0.222097	-0.081720	-0.208162	0.000000	1.000000	2.000000	58.000000	0.000000
3725.510506	0.000858	0.535187	0.250196	75.870155	20.980755	55.436352	-1.876723	0.000000	-4.634427	0.000000	0.000000	0.000000	-0.222097	-0.081720	-0.208162	0.000000	1.000000	2.000000	58.000000	0.000000
3725.513840	0.000858	0.535187	0.250196	75.328651	19.993429	54.268047	-1.869406	0.000000	-4.637383	0.000000	0.000000	0.000000	-0.222097	-0.081720	-0.208162	0.000000	1.000000	2.000000	58.000000	0.000000
3725.517173	0.000086	0.534873	0.249299	75.328651	19.993429	54.268047	-1.869406	0.000000	-4.637383	0.000000	0.000000	0.000000	-0.231733	-0.094136	-0.269023	0.000000	1.000000	2.000000	58.000000	0.000000
3725.520506	0.000086	0.534873	0.249299	75.328651	19.993429	54.268047	-1.869406	0.000000	-4.637383	0.000000	0.000000	0.000000	-0.231733	-0.094136	-0.269023	0.000000	1.000000	2.000000	58.000000	0.000000
3725.523840	0.000086	0.534873	0.249299	74.538101	19.080116	53.289719	-1.862825	0.000000	-4.640030	0.000000	0.000000	0.000000	-0.231733	-0.094136	-0.269023	0.000000	1.000000	2.000000	58.000000	0.000000
3725.527173	-0.000752	0.534374	0.248309	74.538101	19.080116	53.289719	-1.862825	0.000000	-4.640030	0.000000	0.000000	0.000000	-0.251212	-0.149679	-0.297064	0.000000	1.000000	2.000000	58.000000	0.000000
3725.530506	-0.000752	0.534374	0.248309	74.538101	19.080116	53.289719	-1.862825	0.000000	-4.640030	0.000000	0.000000	0.000000	-0.251212	-0.149679	-0.297064	0.000000	1.000000	2.000000	58.000000	0.000000
3725.533840	-0.000752	0.534374	0.248309	73.630638	18.463404	52.766895	-1.855741	0.000000	-4.642869	0.000000	0.000000	0.000000	-0.251212	-0.149679	-0.297064	0.000000	1.000000	2.000000	58.000000	0.000000
3725.537173	-0.001286	0.533890	0.247266	73.630638	18.463404	52.766895	-1.855741	0.000000	-4.642869	0.000000	0.000000	0.000000	-0.160182	-0.145160	-0.312717	0.000000	1.000000	2.000000	58.000000	0.000000
3725.540506	-0.001286	0.533890	0.247266	73.630638	18.463404	52.766895	-1.855741	0.000000	-4.642869	0.000000	0.000000	0.000000	-0.160182	-0.145160	-0.312717	0.000000	1.000000	2.000000	58.000000	0.000000
3725.543840	-0.001286	0.533890	0.247266	72.706070	18.058584	52.498856	-1.853841	0.000000	-4.643627	0.000000	0.000000	0.000000	-0.160182	-0.145160	-0.312717	0.000000	1.000000	2.000000	58.000000	0.000000
3725.547173	-0.001618	0.533372	0.246257	72.706070	18.058584	52.498856	-1.853841	0.000000	-4.643627	0.000000	0.000000	0.000000	-0.099626	-0.155437	-0.302850	0.000000	1.000000	2.000000	58.000000	0.000000
3725.550506	-0.001618	0.533372	0.246257	72.706070	18.058584	52.498856	-1.853841	0.000000	-4.643627	0.000000	0.000000	0.000000	-0.099626	-0.155437	-0.302850	0.000000	1.000000	2.000000	58.000000	0.000000
3725.553840	-0.001618	0.533372	0.246257	71.833839	17.655434	52.326164	-1.854994	0.000000	-4.643167	0.000000	0.000000	0.000000	-0.099626	-0.155437	-0.302850	0.000000	1.000000	2.000000	58.000000	0.000000
3725.557173	-0.001882	0.532841	0.245294	71.833839	17.655434	52.326164	-1.854994	0.000000	-4.643167	0.000000	0.000000	0.000000	-0.079369	-0.159369	-0.288851	0.000000	1.000000	2.000000	58.000000	0.000000
3725.560506	-0.001882	0.532841	0.245294	71.833839	17.655434	52.326164	-1.854994	0.000000	-4.643167	0.000000	0.000000	0.000000	-0.079369	-0.159369	-0.288851	0.000000	1.000000	2.000000	58.000000	0.000000
3725.563840	-0.001882	0.532841	0.245294	71.043312	16.954760	51.798271	-1.856954	0.000000	-4.642383	0.000000	0.000000	0.000000	-0.079369	-0.159369	-0.288851	0.000000	1.000000	2.000000	58.000000	0.000000
3725.567173	-0.002046	0.532338	0.244406	71.043312	16.954760	51.798271	-1.856954	0.000000	-4.642383	0.000000	0.000000	0.000000	-0.049244	-0.150798	-0.266468	0.000000	1.000000	2.000000	58.000000	0.000000
3725.570506	-0.002046	0.532338	0.244406	71.043312	16.954760	51.798271	-1.856954	0.000000	-4.642383	0.000000	0.000000	0.000000	-0.049244	-0.150798	-0.266468	0.000000	1.000000	2.000000	58.000000	0.000000
3725.573840	-0.002046	0.532338	0.244406	70.344574	15.984878	50.857231	-1.860083	0.000000	-4.641130	0.000000	0.000000	0.000000	-0.049244	-0.150798	-0.266468	0.000000	1.000000	2.000000	58.000000	0.000000
3725.577173	-0.002046	0.532338	0.244406	70.344574	15.984878	50.857231	-1.860083	0.000000	-4.641130	0.000000	0.000000	0.000000	-0.049244	-0.150798	-0.266468	0.000000	1.000000	2.000000	58.000000	0.000000
3725.580506	-0.002177	0.531829	0.243628	70.344574	15.984878	50.857231	-1.860083	0.000000	-4.641130	0.000000	0.000000	0.000000	-0.039241	-0.152769	-0.233253	0.000000	1.000000	2.000000	58.000000	0.000000
3725.583840	-0.002177	0.531829	0.243628	69.707672	15.079280	49.973259	-1.860083	0.000000	-4.641130	0.000000	0.000000	0.000000	-0.039241	-0.152769	-0.233253	0.000000	1.000000	2.000000	58.000000	0.000000
3725.587173	-0.002242	0.531348	0.242926	69.707672	15.079280	49.973259	-1.860083	0.000000	-4.641130	0.000000	0.000000	0.000000	-0.019287	-0.144259	-0.210556	0.000000	1.000000	2.000000	58.000000	0.000000
3725.590506	-0.002242	0.531348	0.242926	69.707672	15.079280	49.973259	-1.860083	0.000000	-4.641130	0.000000	0.000000	0.000000	-0.019287	-0.144259	-0.210556	0.000000	1.000000	2.000000	58.000000	0.000000
3725.593840	-0.002242	0.531348	0.242926	69.299477	14.358392	49.212807	-1.866626	0.000000	-4.638503	0.000000	0.000000	0.000000	-0.019287	-0.144259	-0.210556	0.000000	1.000000	2.000000	58.000000	0.000000
3725.597173	-0.002242	0.531348	0.242926	69.299477	14.358392	49.212807	-1.866626	0.000000	-4.638503	0.000000	0.000000	0.000000	-0.019287	-0.144259	-0.210556	0.000000	1.000000	2.000000	58.000000	0.000000
3725.600506	-0.002273	0.530791	0.242231	69.299477	14.358392	49.212807	-1.866626	0.000000	-4.638503	0.000000	0.000000	0.000000	-0.009293	-0.166965	-0.208556	0.000000	1.000000	2.000000	58.000000	0.000000
3725.603840	-0.002273	0.530791	0.242231	69.416634	14.027577	48.754688	-1.866626	0.000000	-4.638503	0.000000	0.000000	0.000000	-0.009293	-0.166965	-0.208556	0.000000	1.000000	2.000000	58.000000	0.000000
3725.607173	-0.002502	0.530184	0.241411	69.416634	14.027577	48.754688	-1.866626	0.000000	-4.638503	0.000000	0.000000	0.000000	-0.068842	-0.182160	-0.246213	0.000000	1.000000	2.000000	58.000000	0.000000
3725.610506	-0.002502	0.530184	0.241411	69.416634	14.027577	48.754688	-1.866626	0.000000	-4.638503	0.000000	0.000000	0.000000	-0.068842	-0.182160	-0.246213	0.000000	1.000000	2.000000	58.000000	0.000000
3725.613840	-0.002502	0.530184	0.241411	69.753906	13.887117	48.480740	-1.872402	0.000000	-4.636174	0.000000	0.000000	0.000000	-0.068842	-0.182160	-0.246213	0.000000	1.000000	2.000000	58.000000	0.000000
3725.617173	-0.002863	0.529544	0.240446	69.753906	13.887117	48.480740	-1.872402	0.000000	-4.636174	0.000000	0.000000	0.000000	-0.108251	-0.192007	-0.289453	0.000000	1.000000	2.000000	58.000000	0.000000
3725.620506	-0.002863	0.529544	0.240446	69.753906	13.887117	48.480740	-1.872402	0.000000	-4.636174	0.000000	0.000000	0.000000	-0.108251	-0.192007	-0.289453	0.000000	1.000000	2.000000	58.000000	0.000000
3725.623840	-0.002863	0.529544	0.240446	70.084518	13.951586	48.510792	-1.872880	0.000000	-4.635982	0.000000	0.000000	0.000000	-0.108251	-0.192007	-0.289453	0.000000	1.000000	2.000000	58.000000	0.000000
3725.627173	-0.003388	0.528895	0.239381	70.084518	13.951586	48.510792	-1.872880	0.000000	-4.635982	0.000000	0.000000	0.000000	-0.157411	-0.194583	-0.319316	0.000000	1.000000	2.000000	58.000000	0.000000
3725.630506	-0.003388	0.528895	0.239381	70.084518	13.951586	48.510792	-1.872880	0.000000	-4.635982	0.000000	0.000000	0.000000	-0.157411	-0.194583	-0.319316	0.000000	1.000000	2.000000	58.000000	0.000000
3725.633840	-0.003388	0.528895	0.239381	70.384865	14.207167	48.844326	-1.871303	0.000000	-4.636618	0.000000	0.000000	0.000000	-0.157411	-0.194583	-0.319316	0.000000	1.000000	2.000000	58.000000	0.000000
3725.637173	-0.004108	0.528176	0.238174	70.384865	14.207167	48.844326	-1.871303	0.000000	-4.636618	0.000000	0.000000	0.000000	-0.216104	-0.215677	-0.362213	0.000000	1.000000	2.000000	58.000000	0.000000
3725.640506	-0.004108	0.528176	0.238174	70.384865	14.207167	48.844326	-1.871303	0.000000	-4.636618	0.000000	0.000000	0.000000	-0.216104	-0.215677	-0.362213	0.000000	1.000000	2.000000	58.000000	0.000000
3725.643840	-0.004108	0.528176	0.238174	70.662621	14.516555	49.277981	-1.867400	0.000000	-4.638191	0.000000	0.000000	0.000000	-0.216104	-0.215677	-0.362213	0.000000	1.000000	2.000000	58.000000	0.000000
3725.647173	-0.004990	0.527408	0.236836	70.662621	14.516555	49.277981	-1.867400	0.000000	-4.638191	0.000000	0.000000	0.000000	-0.264499	-0.230393	-0.401375	0.000000	0.000000	2.000000	58.000000	0.000000
3725.650506	-0.004990	0.527408	0.236836	70.662621	14.516555	49.277981	-1.867400	0.000000	-4.638191	0.000000	0.000000	0.000000	-0.264499	-0.230393	-0.401375	0.000000	0.000000	2.000000	58.000000	0.000000
3725.653840	-0.004990	0.527408	0.236836	70.892487	14.993336	49.968002	-1.861615	0.000000	-4.640516	0.000000	0.000000	0.000000	-0.264499	-0.230393	-0.401375	0.000000	0.000000	2.000000	58.000000	0.000000
3725.657173	-0.005966	0.526557	0.235402	70.892487	14.993336	49.968002	-1.861615	0.000000	-4.640516	0.000000	0.000000	0.000000	-0.292824	-0.255406	-0.430115	0.000000	0.000000	2.000000	58.000000	0.000000
3725.660506	-0.005966	0.526557	0.235402	70.892487	14.993336	49.968002	-1.861615	0.000000	-4.640516	0.000000	0.000000	0.000000	-0.292824	-0.255406	-0.430115	0.000000	0.000000	2.000000	58.000000	0.000000
3725.663840	-0.005966	0.526557	0.235402	71.075172	15.699016	50.988235	-1.854801	0.000000	-4.643244	0.000000	0.000000	0.000000	-0.292824	-0.255406	-0.430115	0.000000	0.000000	2.000000	58.000000	0.000000
3725.667173	-0.006904	0.525582	0.233844	71.075172	15.699016	50.988235	-1.854801	0.000000	-4.643244	0.000000	0.000000	0.000000	-0.281388	-0.292498	-0.467510	0.000000	0.000000	2.000000	58.000000	0.000000
3725.670506	-0.006904	0.525582	0.233844	71.075172	15.699016	50.988235	-1.854801	0.000000	-4.643244	0.000000	0.000000	0.000000	-0.281388	-0.292498	-0.467510	0.000000	0.000000	2.000000	58.000000	0.000000
3725.673840	-0.006904	0.525582	0.233844	71.227623	16.607386	52.303268	-1.849396	0.000000	-4.645400	0.000000	0.000000	0.000000	-0.281388	-0.292498	-0.467510	0.000000	0.000000	2.000000	58.000000	0.000000
3725.677173	-0.007934	0.524505	0.232172	71.227623	16.607386	52.303268	-1.849396	0.000000	-4.645400	0.000000	0.000000	0.000000	-0.309178	-0.323084	-0.501518	0.000000	0.000000	2.000000	58.000000	0.000000
3725.680506	-0.007934	0.524505	0.232172	71.227623	16.607386	52.303268	-1.849396	0.000000	-4.645400	0.000000	0.000000	0.000000	-0.309178	-0.323084	-0.501518	0.000000	0.000000	2.000000	58.000000	0.000000
3725.683840	-0.007934	0.524505	0.232172	71.375122	17.706841	53.893291	-1.843086	0.000000	-4.647906	0.000000	0.000000	0.000000	-0.309178	-0.323084	-0.501518	0.000000	0.000000	2.000000	58.000000	0.000000
3725.687173	-0.009220	0.523518	0.230397	71.375122	17.706841	53.893291	-1.843086	0.000000	-4.647906	0.000000	0.000000	0.000000	-0.385612	-0.296103	-0.532442	0.000000	0.000000	2.000000	58.000000	0.000000
3725.690506	-0.009220	0.523518	0.230397	71.375122	17.706841	53.893291	-1.843086	0.000000	-4.647906	0.000000	0.000000	0.000000	-0.385612	-0.296103	-0.532442	0.000000	0.000000	2.000000	58.000000	0.000000
3725.693840	-0.009220	0.523518	0.230397	71.626785	19.151249	55.884090	-1.832934	0.000000	-4.651919	0.000000	0.000000	0.000000	-0.385612	-0.296103	-0.532442	0.000000	0.000000	2.000000	58.000000	0.000000
3725.697173	-0.010724	0.522614	0.228453	71.626785	19.151249	55.884090	-1.832934	0.000000	-4.651919	0.000000	0.000000	0.000000	-0.451195	-0.271129	-0.583416	0.000000	0.000000	2.000000	58.000000	0.000000
3725.700506	-0.010724	0.522614	0.228453	71.626785	19.151249	55.884090	-1.832934	0.000000	-4.651919	0.000000	0.000000	0.000000	-0.451195	-0.271129	-0.583416	0.000000	0.000000	2.000000	58.000000	0.000000
3725.703840	-0.010724	0.522614	0.228453	72.029854	21.022890	58.229687	-1.819909	0.000000	-4.657030	0.000000	0.000000	0.000000	-0.451195	-0.271129	-0.583416	0.000000	0.000000	2.000000	58.000000	0.000000
3725.707173	-0.012345	0.521923	0.226308	72.029854	21.022890	58.229687	-1.819909	0.000000	-4.657030	0.000000	0.000000	0.000000	-0.486500	-0.207544	-0.643318	0.000000	0.000000	2.000000	58.000000	0.000000
3725.710506	-0.012345	0.521923	0.226308	72.029854	21.022890	58.229687	-1.819909	0.000000	-4.657030	0.000000	0.000000	0.000000	-0.486500	-0.207544	-0.643318	0.000000	0.000000	2.000000	58.000000	0.000000
3725.713840	-0.012345	0.521923	0.226308	72.487114	23.022823	60.504433	-1.805895	0.000000	-4.662483	0.000000	0.000000	0.000000	-0.486500	-0.207544	-0.643318	0.000000	0.000000	2.000000	58.000000	0.000000
3725.717173	-0.014180	0.521464	0.224008	72.487114	23.022823	60.504433	-1.805895	0.000000	-4.662483	0.000000	0.000000	0.000000	-0.550404	-0.137543	-0.690179	0.000000	0.000000	2.000000	58.000000	0.000000
3725.720506	-0.014180	0.521464	0.224008	72.487114	23.022823	60.504433	-1.805895	0.000000	-4.662483	0.000000	0.000000	0.000000	-0.550404	-0.137543	-0.690179	0.000000	0.000000	2.000000	58.000000	0.000000
3725.723840	-0.014180	0.521464	0.224008	73.000031	24.794537	62.340614	-1.788780	0.000000	-4.669075	0.000000	0.000000	0.000000	-0.550404	-0.137543	-0.690179	0.000000	0.000000	2.000000	58.000000	0.000000
3725.727173	-0.016221	0.521170	0.221437	73.000031	24.794537	62.340614	-1.788780	0.000000	-4.669075	0.000000	0.000000	0.000000	-0.612448	-0.088256	-0.771068	0.000000	0.000000	2.000000	58.000000	0.000000
3725.730506	-0.016221	0.521170	0.221437	73.000031	24.794537	62.340614	-1.788780	0.000000	-4.669075	0.000000	0.000000	0.000000	-0.612448	-0.088256	-0.771068	0.000000	0.000000	2.000000	58.000000	0.000000
3725.733840	-0.016221	0.521170	0.221437	73.605087	26.009026	63.579411	-1.769303	0.000000	-4.676491	0.000000	0.000000	0.000000	-0.612448	-0.088256	-0.771068	0.000000	0.000000	2.000000	58.000000	0.000000
3725.737173	-0.018530	0.521041	0.218624	73.605087	26.009026	63.579411	-1.769303	0.000000	-4.676491	0.000000	0.000000	0.000000	-0.692495	-0.038702	-0.843960	0.000000	0.000000	2.000000	58.000000	0.000000
3725.740506	-0.018530	0.521041	0.218624	73.605087	26.009026	63.579411	-1.769303	0.000000	-4.676491	0.000000	0.000000	0.000000	-0.692495	-0.038702	-0.843960	0.000000	0.000000	2.000000	58.000000	0.000000
3725.743840	-0.018530	0.521041	0.218624	74.229500	26.904289	64.570839	-1.745960	0.000000	-4.685256	0.000000	0.000000	0.000000	-0.692495	-0.038702	-0.843960	0.000000	0.000000	2.000000	58.000000	0.000000
3725.747173	-0.021001	0.521142	0.215492	74.229500	26.904289	64.570839	-1.745960	0.000000	-4.685256	0.000000	0.000000	0.000000	-0.741268	0.030206	-0.939810	0.000000	0.000000	2.000000	58.000000	0.000000
3725.750506	-0.021001	0.521142	0.215492	74.229500	26.904289	64.570839	-1.745960	0.000000	-4.685256	0.000000	0.000000	0.000000	-0.741268	0.030206	-0.939810	0.000000	0.000000	2.000000	58.000000	0.000000
3725.753840	-0.021001	0.521142	0.215492	74.813690	27.565889	65.313522	-1.721001	0.000000	-4.694481	0.000000	0.000000	0.000000	-0.741268	0.030206	-0.939810	0.000000	0.000000	2.000000	58.000000	0.000000
3725.757173	-0.023635	0.521523	0.212232	74.813690	27.565889	65.313522	-1.721001	0.000000	-4.694481	0.000000	0.000000	0.000000	-0.790237	0.114573	-0.978017	0.000000	0.000000	2.000000	58.000000	0.000000
3725.760506	-0.023635	0.521523	0.212232	74.813690	27.565889	65.313522	-1.721001	0.000000	-4.694481	0.000000	0.000000	0.000000	-0.790237	0.114573	-0.978017	0.000000	0.000000	2.000000	58.000000	0.000000
3725.763840	-0.023635	0.521523	0.212232	75.317940	28.053761	65.886909	-1.692850	0.000000	-4.704705	0.000000	0.000000	0.000000	-0.790237	0.114573	-0.978017	0.000000	0.000000	2.000000	58.000000	0.000000
3725.767173	-0.026495	0.522338	0.208925	75.317940	28.053761	65.886909	-1.692850	0.000000	-4.704705	0.000000	0.000000	0.000000	-0.857942	0.244306	-0.991853	0.000000	0.000000	2.000000	58.000000	0.000000
3725.770506	-0.026495	0.522338	0.208925	75.317940	28.053761	65.886909	-1.692850	0.000000	-4.704705	0.000000	0.000000	0.000000	-0.857942	0.244306	-0.991853	0.000000	0.000000	2.000000	58.000000	0.000000
3725.773840	-0.026495	0.522338	0.208925	75.711319	28.425446	66.272217	-1.659425	0.000000	-4.716599	0.000000	0.000000	0.000000	-0.857942	0.244306	-0.991853	0.000000	0.000000	2.000000	58.000000	0.000000
3725.777173	-0.029612	0.523516	0.205677	75.711319	28.425446	66.272217	-1.659425	0.000000	-4.716599	0.000000	0.000000	0.000000	-0.935285	0.353441	-0.974564	0.000000	0.000000	2.000000	58.000000	0.000000
3725.780506	-0.029612	0.523516	0.205677	75.711319	28.425446	66.272217	-1.659425	0.000000	-4.716599	0.000000	0.000000	0.000000	-0.935285	0.353441	-0.974564	0.000000	0.000000	2.000000	58.000000	0.000000
3725.783840	-0.029612	0.523516	0.205677	75.979546	28.789307	66.473732	-1.618948	0.000000	-4.730645	0.000000	0.000000	0.000000	-0.935285	0.353441	-0.974564	0.000000	0.000000	2.000000	58.000000	0.000000
3725.787173	-0.032986	0.525002	0.202505	75.979546	28.789307	66.473732	-1.618948	0.000000	-4.730645	0.000000	0.000000	0.000000	-1.012063	0.445695	-0.951578	0.000000	0.000000	2.000000	58.000000	0.000000
3725.790506	-0.032986	0.525002	0.202505	75.979546	28.789307	66.473732	-1.618948	0.000000	-4.730645	0.000000	0.000000	0.000000	-1.012063	0.445695	-0.951578	0.000000	0.000000	2.000000	58.000000	0.000000
3725.793840	-0.032986	0.525002	0.202505	76.158035	29.045284	66.516052	-1.570855	0.000000	-4.746832	0.000000	0.000000	0.000000	-1.012063	0.445695	-0.951578	0.000000	0.000000	2.000000	58.000000	0.000000
3725.797173	-0.036675	0.526664	0.199398	76.158035	29.045284	66.516052	-1.570855	0.000000	-4.746832	0.000000	0.000000	0.000000	-1.106737	0.498798	-0.931995	0.000000	0.000000	2.000000	58.000000	0.000000
3725.800506	-0.036675	0.526664	0.199398	76.158035	29.045284	66.516052	-1.570855	0.000000	-4.746832	0.000000	0.000000	0.000000	-1.106737	0.498798	-0.931995	0.000000	0.000000	2.000000	58.000000	0.000000
3725.803840	-0.036675	0.526664	0.199398	76.345795	29.335062	66.627655	-1.513421	0.000000	-4.765455	0.000000	0.000000	0.000000	-1.106737	0.498798	-0.931995	0.000000	0.000000	2.000000	58.000000	0.000000
3725.807173	-0.040579	0.528460	0.196293	76.345795	29.335062	66.627655	-1.513421	0.000000	-4.765455	0.000000	0.000000	0.000000	-1.171329	0.538602	-0.931648	0.000000	0.000000	2.000000	58.000000	0.000000
3725.810506	-0.040579	0.528460	0.196293	76.345795	29.335062	66.627655	-1.513421	0.000000	-4.765455	0.000000	0.000000	0.000000	-1.171329	0.538602	-0.931648	0.000000	0.000000	2.000000	58.000000	0.000000
3725.813840	-0.040579	0.528460	0.196293	76.865913	31.037800	68.187859	-1.448655	0.000000	-4.785541	0.000000	0.000000	0.000000	-1.171329	0.538602	-0.931648	0.000000	0.000000	2.000000	58.000000	0.000000
3725.817173	-0.044650	0.530379	0.192960	76.865913	31.037800	68.187859	-1.448655	0.000000	-4.785541	0.000000	0.000000	0.000000	-1.221098	0.575790	-0.999862	0.000000	0.000000	2.000000	58.000000	0.000000
3725.820506	-0.044650	0.530379	0.192960	76.865913	31.037800	68.187859	-1.448655	0.000000	-4.785541	0.000000	0.000000	0.000000	-1.221098	0.575790	-0.999862	0.000000	0.000000	2.000000	58.000000	0.000000
3725.823840	-0.044650	0.530379	0.192960	77.808029	34.922012	71.813873	-1.378649	0.000000	-4.806176	0.000000	0.000000	0.000000	-1.221098	0.575790	-0.999862	0.000000	0.000000	2.000000	58.000000	0.000000
3725.827173	-0.048778	0.532351	0.189285	77.808029	34.922012	71.813873	-1.378649	0.000000	-4.806176	0.000000	0.000000	0.000000	-1.238399	0.591568	-1.102521	0.000000	0.000000	2.000000	58.000000	0.000000
3725.830506	-0.048778	0.532351	0.189285	77.808029	34.922012	71.813873	-1.378649	0.000000	-4.806176	0.000000	0.000000	0.000000	-1.238399	0.591568	-1.102521	0.000000	0.000000	2.000000	58.000000	0.000000
3725.833840	-0.048778	0.532351	0.189285	78.780945	40.020676	76.325363	-1.306075	0.000000	-4.826403	0.000000	0.000000	0.000000	-1.238399	0.591568	-1.102521	0.000000	0.000000	2.000000	58.000000	0.000000
3725.837173	-0.052908	0.534606	0.185450	78.780945	40.020676	76.325363	-1.306075	0.000000	-4.826403	0.000000	0.000000	0.000000	-1.239280	0.676664	-1.150391	0.000000	0.000000	2.000000	58.000000	0.000000
3725.840506	-0.052908	0.534606	0.185450	78.780945	40.020676	76.325363	-1.306075	0.000000	-4.826403	0.000000	0.000000	0.000000	-1.239280	0.676664	-1.150391	0.000000	0.000000	2.000000	58.000000	0.000000
3725.843840	-0.052908	0.534606	0.185450	79.661591	45.795101	81.538689	-1.230599	0.000000	-4.846197	0.000000	0.000000	0.000000	-1.239280	0.676664	-1.150391	0.000000	0.000000	2.000000	58.000000	0.000000
3725.847173	-0.057220	0.537014	0.181433	79.661591	45.795101	81.538689	-1.230599	0.000000	-4.846197	0.000000	0.000000	0.000000	-1.293392	0.722420	-1.205164	0.000000	0.000000	2.000000	58.000000	0.000000
3725.850506	-0.057220	0.537014	0.181433	79.661591	45.795101	81.538689	-1.230599	0.000000	-4.846197	0.000000	0.000000	0.000000	-1.293392	0.722420	-1.205164	0.000000	0.000000	2.000000	58.000000	0.000000
3725.853840	-0.057220	0.537014	0.181433	80.484009	51.965195	87.421997	-1.147486	0.000000	-4.866546	0.000000	0.000000	0.000000	-1.293392	0.722420	-1.205164	0.000000	0.000000	2.000000	58.000000	0.000000
3725.857173	-0.061674	0.539625	0.177240	80.484009	51.965195	87.421997	-1.147486	0.000000	-4.866546	0.000000	0.000000	0.000000	-1.336388	0.783100	-1.257947	0.000000	0.000000	2.000000	58.000000	0.000000
3725.860506	-0.061674	0.539625	0.177240	80.484009	51.965195	87.421997	-1.147486	0.000000	-4.866546	0.000000	0.000000	0.000000	-1.336388	0.783100	-1.257947	0.000000	0.000000	2.000000	58.000000	0.000000
3725.863840	-0.061674	0.539625	0.177240	81.243706	58.619675	94.121567	-1.056755	0.000000	-4.887051	0.000000	0.000000	0.000000	-1.336388	0.783100	-1.257947	0.000000	0.000000	2.000000	58.000000	0.000000
3725.867173	-0.066328	0.542436	0.172892	81.243706	58.619675	94.121567	-1.056755	0.000000	-4.887051	0.000000	0.000000	0.000000	-1.396148	0.843477	-1.304187	0.000000	0.000000	2.000000	58.000000	0.000000
3725.870506	-0.066328	0.542436	0.172892	81.243706	58.619675	94.121567	-1.056755	0.000000	-4.887051	0.000000	0.000000	0.000000	-1.396148	0.843477	-1.304187	0.000000	0.000000	2.000000	58.000000	0.000000
3725.873840	-0.066328	0.542436	0.172892	81.888306	65.913261	101.532196	-0.955819	0.000000	-4.907790	0.000000	0.000000	0.000000	-1.396148	0.843477	-1.304187	0.000000	0.000000	2.000000	58.000000	0.000000
3725.877173	-0.071200	0.545370	0.168354	81.888306	65.913261	101.532196	-0.955819	0.000000	-4.907790	0.000000	0.000000	0.000000	-1.461398	0.880109	-1.361639	0.000000	0.000000	2.000000	58.000000	0.000000
3725.880506	-0.071200	0.545370	0.168354	81.888306	65.913261	101.532196	-0.955819	0.000000	-4.907790	0.000000	0.000000	0.000000	-1.461398	0.880109	-1.361639	0.000000	0.000000	2.000000	58.000000	0.000000
3725.883840	-0.071200	0.545370	0.168354	82.402084	73.628799	109.362961	-0.843107	0.000000	-4.928404	0.000000	0.000000	0.000000	-1.461398	0.880109	-1.361639	0.000000	0.000000	2.000000	58.000000	0.000000
3725.887173	-0.076157	0.548382	0.163599	82.402084	73.628799	109.362961	-0.843107	0.000000	-4.928404	0.000000	0.000000	0.000000	-1.487083	0.903484	-1.426467	0.000000	0.000000	2.000000	58.000000	0.000000
3725.890506	-0.076157	0.548382	0.163599	82.402084	73.628799	109.362961	-0.843107	0.000000	-4.928404	0.000000	0.000000	0.000000	-1.487083	0.903484	-1.426467	0.000000	0.000000	2.000000	58.000000	0.000000
3725.893840	-0.076157	0.548382	0.163599	82.775391	80.746948	116.615540	-0.721100	0.000000	-4.947729	0.000000	0.000000	0.000000	-1.487083	0.903484	-1.426467	0.000000	0.000000	2.000000	58.000000	0.000000
3725.897173	-0.081160	0.551412	0.158616	82.775391	80.746948	116.615540	-0.721100	0.000000	-4.947729	0.000000	0.000000	0.000000	-1.500935	0.909200	-1.494888	0.000000	0.000000	2.000000	58.000000	0.000000
3725.900506	-0.081160	0.551412	0.158616	82.775391	80.746948	116.615540	-0.721100	0.000000	-4.947729	0.000000	0.000000	0.000000	-1.500935	0.909200	-1.494888	0.000000	0.000000	2.000000	58.000000	0.000000
3725.903840	-0.081160	0.551412	0.158616	83.090988	84.733398	120.714622	-0.589753	0.000000	-4.965097	0.000000	0.000000	0.000000	-1.500935	0.909200	-1.494888	0.000000	0.000000	2.000000	58.000000	0.000000
3725.907173	-0.086194	0.554485	0.153360	83.090988	84.733398	120.714622	-0.589753	0.000000	-4.965097	0.000000	0.000000	0.000000	-1.510421	0.921939	-1.576862	0.000000	0.000000	2.000000	58.000000	0.000000
3725.910506	-0.086194	0.554485	0.153360	83.090988	84.733398	120.714622	-0.589753	0.000000	-4.965097	0.000000	0.000000	0.000000	-1.510421	0.921939	-1.576862	0.000000	0.000000	2.000000	58.000000	0.000000
3725.913840	-0.086194	0.554485	0.153360	83.479614	84.507172	120.402382	-0.448293	0.000000	-4.979863	0.000000	0.000000	0.000000	-1.510421	0.921939	-1.576862	0.000000	0.000000	2.000000	58.000000	0.000000
3725.917173	-0.091045	0.557522	0.147830	83.479614	84.507172	120.402382	-0.448293	0.000000	-4.979863	0.000000	0.000000	0.000000	-1.455320	0.910905	-1.658744	0.000000	0.000000	2.000000	58.000000	0.000000
3725.920506	-0.091045	0.557522	0.147830	83.479614	84.507172	120.402382	-0.448293	0.000000	-4.979863	0.000000	0.000000	0.000000	-1.455320	0.910905	-1.658744	0.000000	0.000000	2.000000	58.000000	0.000000
3725.923840	-0.091045	0.557522	0.147830	83.954414	82.992744	118.530396	-0.302312	0.000000	-4.990852	0.000000	0.000000	0.000000	-1.455320	0.910905	-1.658744	0.000000	0.000000	2.000000	58.000000	0.000000
3725.927173	-0.095674	0.560326	0.141820	83.954414	82.992744	118.530396	-0.302312	0.000000	-4.990852	0.000000	0.000000	0.000000	-1.388485	0.841306	-1.803029	0.000000	0.000000	2.000000	58.000000	0.000000
3725.930506	-0.095674	0.560326	0.141820	83.954414	82.992744	118.530396	-0.302312	0.000000	-4.990852	0.000000	0.000000	0.000000	-1.388485	0.841306	-1.803029	0.000000	0.000000	2.000000	58.000000	0.000000
3725.933840	-0.095674	0.560326	0.141820	84.508591	80.505470	115.573090	-0.152455	0.000000	-4.997675	0.000000	0.000000	0.000000	-1.388485	0.841306	-1.803029	0.000000	0.000000	2.000000	58.000000	0.000000
3725.937173	-0.100050	0.563056	0.135398	84.508591	80.505470	115.573090	-0.152455	0.000000	-4.997675	0.000000	0.000000	0.000000	-1.313002	0.818797	-1.926566	0.000000	0.000000	2.000000	58.000000	0.000000
3725.940506	-0.100050	0.563056	0.135398	84.508591	80.505470	115.573090	-0.152455	0.000000	-4.997675	0.000000	0.000000	0.000000	-1.313002	0.818797	-1.926566	0.000000	0.000000	2.000000	58.000000	0.000000
3725.943840	-0.100050	0.563056	0.135398	85.085495	75.658226	110.257423	0.001861	0.000000	-5.000000	0.000000	0.000000	0.000000	-1.313002	0.818797	-1.926566	0.000000	0.000000	2.000000	58.000000	0.000000
3725.947173	-0.104234	0.565910	0.128784	85.085495	75.658226	110.257423	0.001861	0.000000	-5.000000	0.000000	0.000000	0.000000	-1.255191	0.856319	-1.984339	0.000000	0.000000	2.000000	58.000000	0.000000
3725.950506	-0.104234	0.565910	0.128784	85.085495	75.658226	110.257423	0.001861	0.000000	-5.000000	0.000000	0.000000	0.000000	-1.255191	0.856319	-1.984339	0.000000	0.000000	2.000000	58.000000	0.000000
3725.953840	-0.104234	0.565910	0.128784	85.610008	66.662796	100.919930	0.164310	0.000000	-4.997299	0.000000	0.000000	0.000000	-1.255191	0.856319	-1.984339	0.000000	0.000000	2.000000	58.000000	0.000000
3725.957173	-0.108302	0.568889	0.122097	85.610008	66.662796	100.919930	0.164310	0.000000	-4.997299	0.000000	0.000000	0.000000	-1.220142	0.893716	-2.006095	0.000000	0.000000	2.000000	58.000000	0.000000
3725.960506	-0.108302	0.568889	0.122097	85.610008	66.662796	100.919930	0.164310	0.000000	-4.997299	0.000000	0.000000	0.000000	-1.220142	0.893716	-2.006095	0.000000	0.000000	2.000000	58.000000	0.000000
3725.963840	-0.108302	0.568889	0.122097	85.908012	53.144314	87.359077	0.339172	0.000000	-4.988483	0.000000	0.000000	0.000000	-1.220142	0.893716	-2.006095	0.000000	0.000000	2.000000	58.000000	0.000000
3725.967173	-0.112241	0.571906	0.115435	85.908012	53.144314	87.359077	0.339172	0.000000	-4.988483	0.000000	0.000000	0.000000	-1.181852	0.905168	-1.998655	0.000000	0.000000	2.000000	58.000000	0.000000
3725.970506	-0.112241	0.571906	0.115435	85.908012	53.144314	87.359077	0.339172	0.000000	-4.988483	0.000000	0.000000	0.000000	-1.181852	0.905168	-1.998655	0.000000	0.000000	2.000000	58.000000	0.000000
3725.973840	-0.112241	0.571906	0.115435	85.870232	37.903603	72.229828	0.527257	0.000000	-4.972122	0.000000	0.000000	0.000000	-1.181852	0.905168	-1.998655	0.000000	0.000000	2.000000	58.000000	0.000000
3725.977173	-0.116029	0.574846	0.108810	85.870232	37.903603	72.229828	0.527257	0.000000	-4.972122	0.000000	0.000000	0.000000	-1.136411	0.882068	-1.987537	0.000000	0.000000	2.000000	58.000000	0.000000
3725.980506	-0.116029	0.574846	0.108810	85.870232	37.903603	72.229828	0.527257	0.000000	-4.972122	0.000000	0.000000	0.000000	-1.136411	0.882068	-1.987537	0.000000	0.000000	2.000000	58.000000	0.000000
3725.983840	-0.116029	0.574846	0.108810	85.547722	24.469301	58.924965	0.728699	0.000000	-4.946615	0.000000	0.000000	0.000000	-1.136411	0.882068	-1.987537	0.000000	0.000000	2.000000	58.000000	0.000000
3725.987173	-0.119629	0.577551	0.102169	85.547722	24.469301	58.924965	0.728699	0.000000	-4.946615	0.000000	0.000000	0.000000	-1.080059	0.811502	-1.992163	0.000000	0.000000	2.000000	58.000000	0.000000
3725.990506	-0.119629	0.577551	0.102169	85.547722	24.469301	58.924965	0.728699	0.000000	-4.946615	0.000000	0.000000	0.000000	-1.080059	0.811502	-1.992163	0.000000	0.000000	2.000000	58.000000	0.000000
3725.993840	-0.119629	0.577551	0.102169	85.075577	13.653253	48.209686	0.943372	0.000000	-4.910198	0.000000	0.000000	0.000000	-1.080059	0.811502	-1.992163	0.000000	0.000000	2.000000	58.000000	0.000000
3725.997173	-0.122912	0.579981	0.095417	85.075577	13.653253	48.209686	0.943372	0.000000	-4.910198	0.000000	0.000000	0.000000	-0.984789	0.728933	-2.025690	0.000000	0.000000	2.000000	58.000000	0.000000
3726.000506	-0.122912	0.579981	0.095417	85.075577	13.653253	48.209686	0.943372	0.000000	-4.910198	0.000000	0.000000	0.000000	-0.984789	0.728933	-2.025690	0.000000	0.000000	2.000000	58.000000	0.000000
3726.003840	-0.122912	0.579981	0.095417	84.576424	4.625160	39.192535	1.145594	0.000000	-4.770845	0.000000	0.000000	0.000000	-0.984789	0.728933	-2.025690	0.000000	0.000000	2.000000	58.000000	0.000000
3726.007173	-0.125827	0.582062	0.088446	84.576424	4.625160	39.192535	1.145594	0.000000	-4.770845	0.000000	0.000000	0.000000	-0.874595	0.624223	-2.091329	0.000000	0.000000	2.000000	58.000000	0.000000
3726.010506	-0.125827	0.582062	0.088446	84.576424	4.625160	39.192535	1.145594	0.000000	-4.770845	0.000000	0.000000	0.000000	-0.874595	0.624223	-2.091329	0.000000	0.000000	2.000000	58.000000	0.000000
3726.013840	-0.125827	0.582062	0.088446	84.100235	-3.798809	30.626066	1.291360	0.000000	-4.422290	0.000000	0.000000	0.000000	-0.874595	0.624223	-2.091329	0.000000	0.000000	2.000000	58.000000	0.000000
3726.017173	-0.128400	0.583719	0.081129	84.100235	-3.798809	30.626066	1.291360	0.000000	-4.422290	0.000000	0.000000	0.000000	-0.771735	0.497004	-2.195024	0.000000	0.000000	2.000000	58.000000	0.000000
3726.020506	-0.128400	0.583719	0.081129	84.100235	-3.798809	30.626066	1.291360	0.000000	-4.422290	0.000000	0.000000	0.000000	-0.771735	0.497004	-2.195024	0.000000	0.000000	2.000000	58.000000	0.000000
3726.023840	-0.128400	0.583719	0.081129	83.556099	-12.549827	21.507174	1.419983	0.000000	-4.056453	0.000000	0.000000	0.000000	-0.771735	0.497004	-2.195024	0.000000	0.000000	2.000000	58.000000	0.000000
3726.027173	-0.130581	0.584963	0.073394	83.556099	-12.549827	21.507174	1.419983	0.000000	-4.056453	0.000000	0.000000	0.000000	-0.654461	0.373435	-2.320624	0.000000	0.000000	2.000000	58.000000	0.000000
3726.030506	-0.130581	0.584963	0.073394	83.556099	-12.549827	21.507174	1.419983	0.000000	-4.056453	0.000000	0.000000	0.000000	-0.654461	0.373435	-2.320624	0.000000	0.000000	2.000000	58.000000	0.000000
3726.033840	-0.130581	0.584963	0.073394	82.552338	-21.037998	12.406348	1.529059	0.000000	-3.669682	0.000000	0.000000	0.000000	-0.654461	0.373435	-2.320624	0.000000	0.000000	2.000000	58.000000	0.000000
3726.037173	-0.132560	0.586103	0.065579	82.552338	-21.037998	12.406348	1.529059	0.000000	-3.669682	0.000000	0.000000	0.000000	-0.593625	0.341803	-2.344497	0.000000	0.000000	2.000000	58.000000	0.000000
3726.040506	-0.132560	0.586103	0.065579	82.552338	-21.037998	12.406348	1.529059	0.000000	-3.669682	0.000000	0.000000	0.000000	-0.593625	0.341803	-2.344497	0.000000	0.000000	2.000000	58.000000	0.000000
3726.043840	-0.132560	0.586103	0.065579	80.736137	-26.773176	5.904540	1.627997	0.000000	-3.278933	0.000000	0.000000	0.000000	-0.593625	0.341803	-2.344497	0.000000	0.000000	2.000000	58.000000	0.000000
3726.047173	-0.134446	0.587395	0.058103	80.736137	-26.773176	5.904540	1.627997	0.000000	-3.278933	0.000000	0.000000	0.000000	-0.565831	0.387616	-2.242563	0.000000	0.000000	2.000000	58.000000	0.000000
3726.050506	-0.134446	0.587395	0.058103	80.736137	-26.773176	5.904540	1.627997	0.000000	-3.278933	0.000000	0.000000	0.000000	-0.565831	0.387616	-2.242563	0.000000	0.000000	2.000000	58.000000	0.000000
3726.053840	-0.134446	0.587395	0.058103	78.516708	-29.664400	2.179427	1.722302	0.000000	-2.905172	0.000000	0.000000	0.000000	-0.565831	0.387616	-2.242563	0.000000	0.000000	2.000000	58.000000	0.000000
3726.057173	-0.136106	0.588766	0.051012	78.516708	-29.664400	2.179427	1.722302	0.000000	-2.905172	0.000000	0.000000	0.000000	-0.497989	0.411256	-2.127511	0.000000	0.000000	2.000000	58.000000	0.000000
3726.060506	-0.136106	0.588766	0.051012	78.516708	-29.664400	2.179427	1.722302	0.000000	-2.905172	0.000000	0.000000	0.000000	-0.497989	0.411256	-2.127511	0.000000	0.000000	2.000000	58.000000	0.000000
3726.063840	-0.136106	0.588766	0.051012	76.347641	-30.634966	0.534438	1.805300	0.000000	-2.550587	0.000000	0.000000	0.000000	-0.497989	0.411256	-2.127511	0.000000	0.000000	2.000000	58.000000	0.000000
3726.067173	-0.137482	0.590089	0.044410	76.347641	-30.634966	0.534438	1.805300	0.000000	-2.550587	0.000000	0.000000	0.000000	-0.412689	0.396883	-1.980660	0.000000	0.000000	2.000000	58.000000	0.000000
3726.070506	-0.137482	0.590089	0.044410	76.347641	-30.634966	0.534438	1.805300	0.000000	-2.550587	0.000000	0.000000	0.000000	-0.412689	0.396883	-1.980660	0.000000	0.000000	2.000000	58.000000	0.000000
3726.073840	-0.137482	0.590089	0.044410	74.327713	-30.156914	0.730359	1.874081	0.000000	-2.220477	0.000000	0.000000	0.000000	-0.412689	0.396883	-1.980660	0.000000	0.000000	2.000000	58.000000	0.000000
3726.077173	-0.138669	0.591318	0.038299	74.327713	-30.156914	0.730359	1.874081	0.000000	-2.220477	0.000000	0.000000	0.000000	-0.356108	0.368944	-1.833134	0.000000	0.000000	2.000000	58.000000	0.000000
3726.080506	-0.138669	0.591318	0.038299	74.327713	-30.156914	0.730359	1.874081	0.000000	-2.220477	0.000000	0.000000	0.000000	-0.356108	0.368944	-1.833134	0.000000	0.000000	2.000000	58.000000	0.000000
3726.083840	-0.138669	0.591318	0.038299	72.772163	-29.342726	1.901981	1.933433	0.000000	-1.914955	0.000000	0.000000	0.000000	-0.356108	0.368944	-1.833134	0.000000	0.000000	2.000000	58.000000	0.000000
3726.087173	-0.139616	0.592365	0.032713	72.772163	-29.342726	1.901981	1.933433	0.000000	-1.914955	0.000000	0.000000	0.000000	-0.284308	0.313877	-1.675921	0.000000	0.000000	2.000000	58.000000	0.000000
3726.090506	-0.139616	0.592365	0.032713	72.772163	-29.342726	1.901981	1.933433	0.000000	-1.914955	0.000000	0.000000	0.000000	-0.284308	0.313877	-1.675921	0.000000	0.000000	2.000000	58.000000	0.000000
3726.093840	-0.139616	0.592365	0.032713	72.915962	-30.107460	2.090400	1.980818	0.000000	-1.635634	0.000000	0.000000	0.000000	-0.284308	0.313877	-1.675921	0.000000	0.000000	2.000000	58.000000	0.000000
3726.097173	-0.140324	0.592801	0.026990	72.915962	-30.107460	2.090400	1.980818	0.000000	-1.635634	0.000000	0.000000	0.000000	-0.212391	0.130962	-1.716938	0.000000	0.000000	2.000000	58.000000	0.000000
3726.100506	-0.140324	0.592801	0.026990	72.915962	-30.107460	2.090400	1.980818	0.000000	-1.635634	0.000000	0.000000	0.000000	-0.212391	0.130962	-1.716938	0.000000	0.000000	2.000000	58.000000	0.000000
3726.103840	-0.140324	0.592801	0.026990	73.604675	-31.492575	1.146140	2.016216	0.000000	-1.349478	0.000000	0.000000	0.000000	-0.212391	0.130962	-1.716938	0.000000	0.000000	2.000000	58.000000	0.000000
3726.107173	-0.141050	0.593134	0.021493	73.604675	-31.492575	1.146140	2.016216	0.000000	-1.349478	0.000000	0.000000	0.000000	-0.217630	0.099828	-1.648968	0.000000	0.000000	2.000000	58.000000	0.000000
3726.110506	-0.141050	0.593134	0.021493	73.604675	-31.492575	1.146140	2.016216	0.000000	-1.349478	0.000000	0.000000	0.000000	-0.217630	0.099828	-1.648968	0.000000	0.000000	2.000000	58.000000	0.000000
3726.113840	-0.141050	0.593134	0.021493	74.296097	-33.136292	-0.420743	2.052488	0.000000	-1.074650	0.000000	0.000000	0.000000	-0.217630	0.099828	-1.648968	0.000000	0.000000	2.000000	58.000000	0.000000
3726.117173	-0.141525	0.593084	0.016053	74.296097	-33.136292	-0.420743	2.052488	0.000000	-1.074650	0.000000	0.000000	0.000000	-0.142424	-0.014854	-1.632125	0.000000	0.000000	2.000000	58.000000	0.000000
3726.120506	-0.141525	0.593084	0.016053	74.296097	-33.136292	-0.420743	2.052488	0.000000	-1.074650	0.000000	0.000000	0.000000	-0.142424	-0.014854	-1.632125	0.000000	0.000000	2.000000	58.000000	0.000000
3726.123840	-0.141525	0.593084	0.016053	74.900497	-35.206123	-2.577456	2.076226	0.000000	-0.802629	0.000000	0.000000	0.000000	-0.142424	-0.014854	-1.632125	0.000000	0.000000	2.000000	58.000000	0.000000
3726.127173	-0.141810	0.592772	0.010688	74.900497	-35.206123	-2.577456	2.076226	0.000000	-0.802629	0.000000	0.000000	0.000000	-0.085537	-0.093745	-1.609432	0.000000	0.000000	2.000000	58.000000	0.000000
3726.130506	-0.141810	0.592772	0.010688	74.900497	-35.206123	-2.577456	2.076226	0.000000	-0.802629	0.000000	0.000000	0.000000	-0.085537	-0.093745	-1.609432	0.000000	0.000000	2.000000	58.000000	0.000000
3726.133840	-0.141810	0.592772	0.010688	75.415131	-37.860420	-5.486832	2.090481	0.000000	-0.534391	0.000000	0.000000	0.000000	-0.085537	-0.093745	-1.609432	0.000000	0.000000	2.000000	58.000000	0.000000
3726.137173	-0.142053	0.592023	0.005158	75.415131	-37.860420	-5.486832	2.090481	0.000000	-0.534391	0.000000	0.000000	0.000000	-0.073037	-0.224809	-1.658832	0.000000	0.000000	2.000000	58.000000	0.000000
3726.140506	-0.142053	0.592023	0.005158	75.415131	-37.860420	-5.486832	2.090481	0.000000	-0.534391	0.000000	0.000000	0.000000	-0.073037	-0.224809	-1.658832	0.000000	0.000000	2.000000	58.000000	0.000000
3726.143840	-0.142053	0.592023	0.005158	75.670609	-40.759300	-8.836194	2.102654	0.000000	-0.257919	0.000000	0.000000	0.000000	-0.073037	-0.224809	-1.658832	0.000000	0.000000	2.000000	58.000000	0.000000
3726.147173	-0.142119	0.590991	-0.000427	75.670609	-40.759300	-8.836194	2.102654	0.000000	-0.257919	0.000000	0.000000	0.000000	-0.019703	-0.309361	-1.675575	0.000000	0.000000	2.000000	58.000000	0.000000
3726.150506	-0.142119	0.590991	-0.000427	75.670609	-40.759300	-8.836194	2.102654	0.000000	-0.257919	0.000000	0.000000	0.000000	-0.019703	-0.309361	-1.675575	0.000000	0.000000	2.000000	58.000000	0.000000
3726.153840	-0.142119	0.590991	-0.000427	75.460945	-42.940701	-11.604465	2.105937	0.000000	0.021344	0.000000	0.000000	0.000000	-0.019703	-0.309361	-1.675575	0.000000	0.000000	2.000000	58.000000	0.000000
3726.157173	-0.142018	0.590038	-0.005741	75.460945	-42.940701	-11.604465	2.105937	0.000000	0.021344	0.000000	0.000000	0.000000	0.030197	-0.285878	-1.594339	0.000000	0.000000	2.000000	58.000000	0.000000
3726.160506	-0.142018	0.590038	-0.005741	75.460945	-42.940701	-11.604465	2.105937	0.000000	0.021344	0.000000	0.000000	0.000000	0.030197	-0.285878	-1.594339	0.000000	0.000000	2.000000	58.000000	0.000000
3726.163840	-0.142018	0.590038	-0.005741	74.981171	-44.109535	-13.257888	2.100905	0.000000	0.287067	0.000000	0.000000	0.000000	0.030197	-0.285878	-1.594339	0.000000	0.000000	2.000000	58.000000	0.000000
3726.167173	-0.141754	0.589172	-0.010805	74.981171	-44.109535	-13.257888	2.100905	0.000000	0.287067	0.000000	0.000000	0.000000	0.079343	-0.260054	-1.519165	0.000000	0.000000	2.000000	58.000000	0.000000
3726.170506	-0.141754	0.589172	-0.010805	74.981171	-44.109535	-13.257888	2.100905	0.000000	0.287067	0.000000	0.000000	0.000000	0.079343	-0.260054	-1.519165	0.000000	0.000000	2.000000	58.000000	0.000000
3726.173840	-0.141754	0.589172	-0.010805	74.494812	-44.182953	-13.232223	2.087681	0.000000	0.540261	0.000000	0.000000	0.000000	0.079343	-0.260054	-1.519165	0.000000	0.000000	2.000000	58.000000	0.000000
3726.177173	-0.141159	0.588308	-0.015513	74.494812	-44.182953	-13.232223	2.087681	0.000000	0.540261	0.000000	0.000000	0.000000	0.178252	-0.259026	-1.412247	0.000000	0.000000	2.000000	58.000000	0.000000
3726.180506	-0.141159	0.588308	-0.015513	74.494812	-44.182953	-13.232223	2.087681	0.000000	0.540261	0.000000	0.000000	0.000000	0.178252	-0.259026	-1.412247	0.000000	0.000000	2.000000	58.000000	0.000000
3726.183840	-0.141159	0.588308	-0.015513	74.196075	-43.231953	-11.314495	2.057972	0.000000	0.775635	0.000000	0.000000	0.000000	0.178252	-0.259026	-1.412247	0.000000	0.000000	2.000000	58.000000	0.000000
3726.187173	-0.140066	0.587348	-0.019936	74.196075	-43.231953	-11.314495	2.057972	0.000000	0.775635	0.000000	0.000000	0.000000	0.328035	-0.288113	-1.327111	0.000000	0.000000	2.000000	58.000000	0.000000
3726.190506	-0.140066	0.587348	-0.019936	74.196075	-43.231953	-11.314495	2.057972	0.000000	0.775635	0.000000	0.000000	0.000000	0.328035	-0.288113	-1.327111	0.000000	0.000000	2.000000	58.000000	0.000000
3726.193840	-0.140066	0.587348	-0.019936	74.044960	-41.932503	-8.856262	2.003300	0.000000	0.996821	0.000000	0.000000	0.000000	0.328035	-0.288113	-1.327111	0.000000	0.000000	2.000000	58.000000	0.000000
3726.197173	-0.138532	0.586202	-0.024089	74.044960	-41.932503	-8.856262	2.003300	0.000000	0.996821	0.000000	0.000000	0.000000	0.460250	-0.343880	-1.245779	0.000000	0.000000	2.000000	58.000000	0.000000
3726.200506	-0.138532	0.586202	-0.024089	74.044960	-41.932503	-8.856262	2.003300	0.000000	0.996821	0.000000	0.000000	0.000000	0.460250	-0.343880	-1.245779	0.000000	0.000000	2.000000	58.000000	0.000000
3726.203840	-0.138532	0.586202	-0.024089	73.960091	-40.703106	-6.495270	1.926592	0.000000	1.204450	0.000000	0.000000	0.000000	0.460250	-0.343880	-1.245779	0.000000	0.000000	2.000000	58.000000	0.000000
3726.207173	-0.136794	0.584876	-0.028047	73.960091	-40.703106	-6.495270	1.926592	0.000000	1.204450	0.000000	0.000000	0.000000	0.521252	-0.397799	-1.187489	0.000000	0.000000	2.000000	58.000000	0.000000
3726.210506	-0.136794	0.584876	-0.028047	73.960091	-40.703106	-6.495270	1.926592	0.000000	1.204450	0.000000	0.000000	0.000000	0.521252	-0.397799	-1.187489	0.000000	0.000000	2.000000	58.000000	0.000000
3726.213840	-0.136794	0.584876	-0.028047	73.935654	-39.756229	-4.502804	1.839716	0.000000	1.402365	0.000000	0.000000	0.000000	0.521252	-0.397799	-1.187489	0.000000	0.000000	2.000000	58.000000	0.000000
3726.217173	-0.134920	0.583304	-0.031906	73.935654	-39.756229	-4.502804	1.839716	0.000000	1.402365	0.000000	0.000000	0.000000	0.562423	-0.471598	-1.157697	0.000000	0.000000	2.000000	58.000000	0.000000
3726.220506	-0.134920	0.583304	-0.031906	73.935654	-39.756229	-4.502804	1.839716	0.000000	1.402365	0.000000	0.000000	0.000000	0.562423	-0.471598	-1.157697	0.000000	0.000000	2.000000	58.000000	0.000000
3726.223840	-0.134920	0.583304	-0.031906	73.944107	-39.222065	-2.723302	1.745979	0.000000	1.595315	0.000000	0.000000	0.000000	0.562423	-0.471598	-1.157697	0.000000	0.000000	2.000000	58.000000	0.000000
3726.227173	-0.132766	0.581469	-0.035712	73.944107	-39.222065	-2.723302	1.745979	0.000000	1.595315	0.000000	0.000000	0.000000	0.646069	-0.550336	-1.141666	0.000000	0.000000	2.000000	58.000000	0.000000
3726.230506	-0.132766	0.581469	-0.035712	73.944107	-39.222065	-2.723302	1.745979	0.000000	1.595315	0.000000	0.000000	0.000000	0.646069	-0.550336	-1.141666	0.000000	0.000000	2.000000	58.000000	0.000000
3726.233840	-0.132766	0.581469	-0.035712	74.000595	-38.941105	-0.951002	1.638301	0.000000	1.785593	0.000000	0.000000	0.000000	0.646069	-0.550336	-1.141666	0.000000	0.000000	2.000000	58.000000	0.000000
3726.237173	-0.130406	0.579463	-0.039470	74.000595	-38.941105	-0.951002	1.638301	0.000000	1.785593	0.000000	0.000000	0.000000	0.707941	-0.601887	-1.127359	0.000000	0.000000	2.000000	58.000000	0.000000
3726.240506	-0.130406	0.579463	-0.039470	74.000595	-38.941105	-0.951002	1.638301	0.000000	1.785593	0.000000	0.000000	0.000000	0.707941	-0.601887	-1.127359	0.000000	0.000000	2.000000	58.000000	0.000000
3726.243840	-0.130406	0.579463	-0.039470	74.091858	-38.724617	1.218985	1.520311	0.000000	1.973486	0.000000	0.000000	0.000000	0.707941	-0.601887	-1.127359	0.000000	0.000000	2.000000	58.000000	0.000000
3726.247173	-0.127938	0.577531	-0.043025	74.091858	-38.724617	1.218985	1.520311	0.000000	1.973486	0.000000	0.000000	0.000000	0.740381	-0.579418	-1.066581	0.000000	0.000000	2.000000	58.000000	0.000000
3726.250506	-0.127938	0.577531	-0.043025	74.091858	-38.724617	1.218985	1.520311	0.000000	1.973486	0.000000	0.000000	0.000000	0.740381	-0.579418	-1.066581	0.000000	0.000000	2.000000	58.000000	0.000000
3726.253840	-0.127938	0.577531	-0.043025	74.174408	-38.557583	3.645027	1.396914	0.000000	2.151250	0.000000	0.000000	0.000000	0.740381	-0.579418	-1.066581	0.000000	0.000000	2.000000	58.000000	0.000000
3726.257173	-0.125413	0.575738	-0.046293	74.174408	-38.557583	3.645027	1.396914	0.000000	2.151250	0.000000	0.000000	0.000000	0.757459	-0.537916	-0.980311	0.000000	0.000000	2.000000	58.000000	0.000000
3726.260506	-0.125413	0.575738	-0.046293	74.174408	-38.557583	3.645027	1.396914	0.000000	2.151250	0.000000	0.000000	0.000000	0.757459	-0.537916	-0.980311	0.000000	0.000000	2.000000	58.000000	0.000000
3726.263840	-0.125413	0.575738	-0.046293	74.214722	-38.415001	5.617240	1.270671	0.000000	2.314635	0.000000	0.000000	0.000000	0.757459	-0.537916	-0.980311	0.000000	0.000000	2.000000	58.000000	0.000000
3726.267173	-0.122825	0.574117	-0.049231	74.214722	-38.415001	5.617240	1.270671	0.000000	2.314635	0.000000	0.000000	0.000000	0.776551	-0.486483	-0.881540	0.000000	0.000000	2.000000	58.000000	0.000000
3726.270506	-0.122825	0.574117	-0.049231	74.214722	-38.415001	5.617240	1.270671	0.000000	2.314635	0.000000	0.000000	0.000000	0.776551	-0.486483	-0.881540	0.000000	0.000000	2.000000	58.000000	0.000000
3726.273840	-0.122825	0.574117	-0.049231	74.213058	-38.213291	6.757795	1.141246	0.000000	2.461558	0.000000	0.000000	0.000000	0.776551	-0.486483	-0.881540	0.000000	0.000000	2.000000	58.000000	0.000000
3726.277173	-0.120241	0.572641	-0.051757	74.213058	-38.213291	6.757795	1.141246	0.000000	2.461558	0.000000	0.000000	0.000000	0.775306	-0.442677	-0.757738	0.000000	0.000000	2.000000	58.000000	0.000000
3726.280506	-0.120241	0.572641	-0.051757	74.213058	-38.213291	6.757795	1.141246	0.000000	2.461558	0.000000	0.000000	0.000000	0.775306	-0.442677	-0.757738	0.000000	0.000000	2.000000	58.000000	0.000000
3726.283840	-0.120241	0.572641	-0.051757	74.214333	-37.851814	7.165859	1.012028	0.000000	2.587848	0.000000	0.000000	0.000000	0.775306	-0.442677	-0.757738	0.000000	0.000000	2.000000	58.000000	0.000000
3726.287173	-0.117560	0.571270	-0.053851	74.214333	-37.851814	7.165859	1.012028	0.000000	2.587848	0.000000	0.000000	0.000000	0.804117	-0.411334	-0.628192	0.000000	0.000000	2.000000	58.000000	0.000000
3726.290506	-0.117560	0.571270	-0.053851	74.214333	-37.851814	7.165859	1.012028	0.000000	2.587848	0.000000	0.000000	0.000000	0.804117	-0.411334	-0.628192	0.000000	0.000000	2.000000	58.000000	0.000000
3726.293840	-0.117560	0.571270	-0.053851	74.223152	-37.296444	7.406338	0.878009	0.000000	2.692547	0.000000	0.000000	0.000000	0.804117	-0.411334	-0.628192	0.000000	0.000000	2.000000	58.000000	0.000000
3726.297173	-0.114729	0.569957	-0.055485	74.223152	-37.296444	7.406338	0.878009	0.000000	2.692547	0.000000	0.000000	0.000000	0.849339	-0.393923	-0.490218	0.000000	0.000000	2.000000	58.000000	0.000000
3726.300506	-0.114729	0.569957	-0.055485	74.223152	-37.296444	7.406338	0.878009	0.000000	2.692547	0.000000	0.000000	0.000000	0.849339	-0.393923	-0.490218	0.000000	0.000000	2.000000	58.000000	0.000000
3726.303840	-0.114729	0.569957	-0.055485	74.257362	-36.663662	7.733249	0.736452	0.000000	2.774249	0.000000	0.000000	0.000000	0.849339	-0.393923	-0.490218	0.000000	0.000000	2.000000	58.000000	0.000000
3726.307173	-0.111787	0.568651	-0.056730	74.257362	-36.663662	7.733249	0.736452	0.000000	2.774249	0.000000	0.000000	0.000000	0.882529	-0.391896	-0.373428	0.000000	0.000000	2.000000	58.000000	0.000000
3726.310506	-0.111787	0.568651	-0.056730	74.257362	-36.663662	7.733249	0.736452	0.000000	2.774249	0.000000	0.000000	0.000000	0.882529	-0.391896	-0.373428	0.000000	0.000000	2.000000	58.000000	0.000000
3726.313840	-0.111787	0.568651	-0.056730	74.343140	-35.922596	8.213209	0.589364	0.000000	2.836488	0.000000	0.000000	0.000000	0.882529	-0.391896	-0.373428	0.000000	0.000000	2.000000	58.000000	0.000000
3726.317173	-0.108668	0.567357	-0.057595	74.343140	-35.922596	8.213209	0.589364	0.000000	2.836488	0.000000	0.000000	0.000000	0.935783	-0.388228	-0.259624	0.000000	0.000000	2.000000	58.000000	0.000000
3726.320506	-0.108668	0.567357	-0.057595	74.343140	-35.922596	8.213209	0.589364	0.000000	2.836488	0.000000	0.000000	0.000000	0.935783	-0.388228	-0.259624	0.000000	0.000000	2.000000	58.000000	0.000000
3726.323840	-0.108668	0.567357	-0.057595	74.479538	-35.109158	8.781309	0.433400	0.000000	2.879758	0.000000	0.000000	0.000000	0.935783	-0.388228	-0.259624	0.000000	0.000000	2.000000	58.000000	0.000000
3726.327173	-0.105342	0.566080	-0.058103	74.479538	-35.109158	8.781309	0.433400	0.000000	2.879758	0.000000	0.000000	0.000000	0.997840	-0.382988	-0.152499	0.000000	0.000000	2.000000	58.000000	0.000000
3726.330506	-0.105342	0.566080	-0.058103	74.479538	-35.109158	8.781309	0.433400	0.000000	2.879758	0.000000	0.000000	0.000000	0.997840	-0.382988	-0.152499	0.000000	0.000000	2.000000	58.000000	0.000000
3726.333840	-0.105342	0.566080	-0.058103	74.662689	-34.185047	9.521288	0.267093	0.000000	2.905174	0.000000	0.000000	0.000000	0.997840	-0.382988	-0.152499	0.000000	0.000000	2.000000	58.000000	0.000000
3726.337173	-0.101927	0.564871	-0.058328	74.662689	-34.185047	9.521288	0.267093	0.000000	2.905174	0.000000	0.000000	0.000000	1.024350	-0.362865	-0.067456	0.000000	0.000000	2.000000	58.000000	0.000000
3726.340506	-0.101927	0.564871	-0.058328	74.662689	-34.185047	9.521288	0.267093	0.000000	2.905174	0.000000	0.000000	0.000000	1.024350	-0.362865	-0.067456	0.000000	0.000000	2.000000	58.000000	0.000000
3726.343840	-0.101927	0.564871	-0.058328	74.893463	-33.129848	10.466759	0.096368	0.000000	2.916417	0.000000	0.000000	0.000000	1.024350	-0.362865	-0.067456	0.000000	0.000000	2.000000	58.000000	0.000000
3726.347173	-0.098478	0.563833	-0.058196	74.893463	-33.129848	10.466759	0.096368	0.000000	2.916417	0.000000	0.000000	0.000000	1.034920	-0.311222	0.039578	0.000000	0.000000	2.000000	58.000000	0.000000
3726.350506	-0.098478	0.563833	-0.058196	74.893463	-33.129848	10.466759	0.096368	0.000000	2.916417	0.000000	0.000000	0.000000	1.034920	-0.311222	0.039578	0.000000	0.000000	2.000000	58.000000	0.000000
3726.353840	-0.098478	0.563833	-0.058196	75.147255	-31.942347	11.606985	-0.076118	0.000000	2.909821	0.000000	0.000000	0.000000	1.034920	-0.311222	0.039578	0.000000	0.000000	2.000000	58.000000	0.000000
3726.357173	-0.095011	0.562977	-0.057763	75.147255	-31.942347	11.606985	-0.076118	0.000000	2.909821	0.000000	0.000000	0.000000	1.039930	-0.256930	0.129889	0.000000	0.000000	2.000000	58.000000	0.000000
3726.360506	-0.095011	0.562977	-0.057763	75.147255	-31.942347	11.606985	-0.076118	0.000000	2.909821	0.000000	0.000000	0.000000	1.039930	-0.256930	0.129889	0.000000	0.000000	2.000000	58.000000	0.000000
3726.363840	-0.095011	0.562977	-0.057763	75.370773	-30.587418	12.960323	-0.249440	0.000000	2.888172	0.000000	0.000000	0.000000	1.039930	-0.256930	0.129889	0.000000	0.000000	2.000000	58.000000	0.000000
3726.367173	-0.091602	0.562294	-0.057022	75.370773	-30.587418	12.960323	-0.249440	0.000000	2.888172	0.000000	0.000000	0.000000	1.022778	-0.204924	0.222342	0.000000	0.000000	2.000000	58.000000	0.000000
3726.370506	-0.091602	0.562294	-0.057022	75.370773	-30.587418	12.960323	-0.249440	0.000000	2.888172	0.000000	0.000000	0.000000	1.022778	-0.204924	0.222342	0.000000	0.000000	2.000000	58.000000	0.000000
3726.373840	-0.091602	0.562294	-0.057022	75.625595	-29.222620	14.367659	-0.419903	0.000000	2.851115	0.000000	0.000000	0.000000	1.022778	-0.204924	0.222342	0.000000	0.000000	2.000000	58.000000	0.000000
3726.377173	-0.088324	0.561755	-0.056052	75.625595	-29.222620	14.367659	-0.419903	0.000000	2.851115	0.000000	0.000000	0.000000	0.983469	-0.161685	0.291219	0.000000	0.000000	2.000000	58.000000	0.000000
3726.380506	-0.088324	0.561755	-0.056052	75.625595	-29.222620	14.367659	-0.419903	0.000000	2.851115	0.000000	0.000000	0.000000	0.983469	-0.161685	0.291219	0.000000	0.000000	2.000000	58.000000	0.000000
3726.383840	-0.088324	0.561755	-0.056052	76.188988	-28.336607	15.336355	-0.583814	0.000000	2.802579	0.000000	0.000000	0.000000	0.983469	-0.161685	0.291219	0.000000	0.000000	2.000000	58.000000	0.000000
3726.387173	-0.085149	0.561236	-0.054951	76.188988	-28.336607	15.336355	-0.583814	0.000000	2.802579	0.000000	0.000000	0.000000	0.952534	-0.155531	0.330144	0.000000	0.000000	2.000000	58.000000	0.000000
3726.390506	-0.085149	0.561236	-0.054951	76.188988	-28.336607	15.336355	-0.583814	0.000000	2.802579	0.000000	0.000000	0.000000	0.952534	-0.155531	0.330144	0.000000	0.000000	2.000000	58.000000	0.000000
3726.393840	-0.085149	0.561236	-0.054951	77.068512	-27.977499	15.805232	-0.742570	0.000000	2.747555	0.000000	0.000000	0.000000	0.952534	-0.155531	0.330144	0.000000	0.000000	2.000000	58.000000	0.000000
3726.397173	-0.082091	0.560699	-0.053828	77.068512	-27.977499	15.805232	-0.742570	0.000000	2.747555	0.000000	0.000000	0.000000	0.917374	-0.161059	0.336806	0.000000	0.000000	2.000000	58.000000	0.000000
3726.400506	-0.082091	0.560699	-0.053828	77.068512	-27.977499	15.805232	-0.742570	0.000000	2.747555	0.000000	0.000000	0.000000	0.917374	-0.161059	0.336806	0.000000	0.000000	2.000000	58.000000	0.000000
3726.403840	-0.082091	0.560699	-0.053828	78.007172	-27.638332	16.284939	-0.895466	0.000000	2.691421	0.000000	0.000000	0.000000	0.917374	-0.161059	0.336806	0.000000	0.000000	2.000000	58.000000	0.000000
3726.407173	-0.079196	0.560215	-0.052545	78.007172	-27.638332	16.284939	-0.895466	0.000000	2.691421	0.000000	0.000000	0.000000	0.868446	-0.145368	0.384900	0.000000	0.000000	2.000000	58.000000	0.000000
3726.410506	-0.079196	0.560215	-0.052545	78.007172	-27.638332	16.284939	-0.895466	0.000000	2.691421	0.000000	0.000000	0.000000	0.868446	-0.145368	0.384900	0.000000	0.000000	2.000000	58.000000	0.000000
3726.413840	-0.079196	0.560215	-0.052545	78.920174	-27.104595	16.990513	-1.040207	0.000000	2.627270	0.000000	0.000000	0.000000	0.868446	-0.145368	0.384900	0.000000	0.000000	2.000000	58.000000	0.000000
3726.417173	-0.076400	0.559765	-0.051106	78.920174	-27.104595	16.990513	-1.040207	0.000000	2.627270	0.000000	0.000000	0.000000	0.838887	-0.134923	0.431864	0.000000	0.000000	2.000000	58.000000	0.000000
3726.420506	-0.076400	0.559765	-0.051106	78.920174	-27.104595	16.990513	-1.040207	0.000000	2.627270	0.000000	0.000000	0.000000	0.838887	-0.134923	0.431864	0.000000	0.000000	2.000000	58.000000	0.000000
3726.423840	-0.076400	0.559765	-0.051106	79.785812	-26.350523	17.930851	-1.180021	0.000000	2.555293	0.000000	0.000000	0.000000	0.838887	-0.134923	0.431864	0.000000	0.000000	2.000000	58.000000	0.000000
3726.427173	-0.073760	0.559366	-0.049500	79.785812	-26.350523	17.930851	-1.180021	0.000000	2.555293	0.000000	0.000000	0.000000	0.791898	-0.119832	0.481825	0.000000	0.000000	2.000000	58.000000	0.000000
3726.430506	-0.073760	0.559366	-0.049500	79.785812	-26.350523	17.930851	-1.180021	0.000000	2.555293	0.000000	0.000000	0.000000	0.791898	-0.119832	0.481825	0.000000	0.000000	2.000000	58.000000	0.000000
3726.433840	-0.073760	0.559366	-0.049500	80.595856	-25.246599	19.260649	-1.312004	0.000000	2.474989	0.000000	0.000000	0.000000	0.791898	-0.119832	0.481825	0.000000	0.000000	2.000000	58.000000	0.000000
3726.437173	-0.071305	0.559028	-0.047779	80.595856	-25.246599	19.260649	-1.312004	0.000000	2.474989	0.000000	0.000000	0.000000	0.736554	-0.101394	0.516367	0.000000	0.000000	2.000000	58.000000	0.000000
3726.440506	-0.071305	0.559028	-0.047779	80.595856	-25.246599	19.260649	-1.312004	0.000000	2.474989	0.000000	0.000000	0.000000	0.736554	-0.101394	0.516367	0.000000	0.000000	2.000000	58.000000	0.000000
3726.443840	-0.071305	0.559028	-0.047779	81.341316	-23.821201	20.938677	-1.434763	0.000000	2.388928	0.000000	0.000000	0.000000	0.736554	-0.101394	0.516367	0.000000	0.000000	2.000000	58.000000	0.000000
3726.447173	-0.069128	0.558788	-0.045849	81.341316	-23.821201	20.938677	-1.434763	0.000000	2.388928	0.000000	0.000000	0.000000	0.652873	-0.071912	0.578863	0.000000	0.000000	2.000000	58.000000	0.000000
3726.450506	-0.069128	0.558788	-0.045849	81.341316	-23.821201	20.938677	-1.434763	0.000000	2.388928	0.000000	0.000000	0.000000	0.652873	-0.071912	0.578863	0.000000	0.000000	2.000000	58.000000	0.000000
3726.453840	-0.069128	0.558788	-0.045849	82.016670	-22.220873	22.788694	-1.543576	0.000000	2.292451	0.000000	0.000000	0.000000	0.652873	-0.071912	0.578863	0.000000	0.000000	2.000000	58.000000	0.000000
3726.457173	-0.067304	0.558675	-0.043749	82.016670	-22.220873	22.788694	-1.543576	0.000000	2.292451	0.000000	0.000000	0.000000	0.547420	-0.033978	0.629990	0.000000	0.000000	2.000000	58.000000	0.000000
3726.460506	-0.067304	0.558675	-0.043749	82.016670	-22.220873	22.788694	-1.543576	0.000000	2.292451	0.000000	0.000000	0.000000	0.547420	-0.033978	0.629990	0.000000	0.000000	2.000000	58.000000	0.000000
3726.463840	-0.067304	0.558675	-0.043749	82.619507	-20.627691	24.609222	-1.634813	0.000000	2.187452	0.000000	0.000000	0.000000	0.547420	-0.033978	0.629990	0.000000	0.000000	2.000000	58.000000	0.000000
3726.467173	-0.065886	0.558631	-0.041515	82.619507	-20.627691	24.609222	-1.634813	0.000000	2.187452	0.000000	0.000000	0.000000	0.425280	-0.013004	0.670198	0.000000	0.000000	2.000000	58.000000	0.000000
3726.470506	-0.065886	0.558631	-0.041515	82.619507	-20.627691	24.609222	-1.634813	0.000000	2.187452	0.000000	0.000000	0.000000	0.425280	-0.013004	0.670198	0.000000	0.000000	2.000000	58.000000	0.000000
3726.473840	-0.065886	0.558631	-0.041515	83.148834	-19.082247	26.359943	-1.705693	0.000000	2.075753	0.000000	0.000000	0.000000	0.425280	-0.013004	0.670198	0.000000	0.000000	2.000000	58.000000	0.000000
3726.477173	-0.064865	0.558691	-0.039104	83.148834	-19.082247	26.359943	-1.705693	0.000000	2.075753	0.000000	0.000000	0.000000	0.306262	0.017776	0.723464	0.000000	0.000000	2.000000	58.000000	0.000000
3726.480506	-0.064865	0.558691	-0.039104	83.148834	-19.082247	26.359943	-1.705693	0.000000	2.075753	0.000000	0.000000	0.000000	0.306262	0.017776	0.723464	0.000000	0.000000	2.000000	58.000000	0.000000
3726.483840	-0.064865	0.558691	-0.039104	83.602516	-17.473152	28.173147	-1.756736	0.000000	1.955175	0.000000	0.000000	0.000000	0.306262	0.017776	0.723464	0.000000	0.000000	2.000000	58.000000	0.000000
3726.487173	-0.064183	0.558812	-0.036516	83.602516	-17.473152	28.173147	-1.756736	0.000000	1.955175	0.000000	0.000000	0.000000	0.204605	0.036476	0.776246	0.000000	0.000000	2.000000	58.000000	0.000000
3726.490506	-0.064183	0.558812	-0.036516	83.602516	-17.473152	28.173147	-1.756736	0.000000	1.955175	0.000000	0.000000	0.000000	0.204605	0.036476	0.776246	0.000000	0.000000	2.000000	58.000000	0.000000
3726.493840	-0.064183	0.558812	-0.036516	83.995735	-15.472796	30.415783	-1.790837	0.000000	1.825801	0.000000	0.000000	0.000000	0.204605	0.036476	0.776246	0.000000	0.000000	2.000000	58.000000	0.000000
3726.497173	-0.063761	0.558978	-0.033758	83.995735	-15.472796	30.415783	-1.790837	0.000000	1.825801	0.000000	0.000000	0.000000	0.126681	0.049876	0.827399	0.000000	0.000000	2.000000	58.000000	0.000000
3726.500506	-0.063761	0.558978	-0.033758	83.995735	-15.472796	30.415783	-1.790837	0.000000	1.825801	0.000000	0.000000	0.000000	0.126681	0.049876	0.827399	0.000000	0.000000	2.000000	58.000000	0.000000
3726.503840	-0.063761	0.558978	-0.033758	84.316246	-12.595769	33.622570	-1.811951	0.000000	1.687901	0.000000	0.000000	0.000000	0.126681	0.049876	0.827399	0.000000	0.000000	2.000000	58.000000	0.000000
3726.507173	-0.063541	0.559189	-0.030821	84.316246	-12.595769	33.622570	-1.811951	0.000000	1.687901	0.000000	0.000000	0.000000	0.065972	0.063030	0.881223	0.000000	0.000000	2.000000	58.000000	0.000000
3726.510506	-0.063541	0.559189	-0.030821	84.316246	-12.595769	33.622570	-1.811951	0.000000	1.687901	0.000000	0.000000	0.000000	0.065972	0.063030	0.881223	0.000000	0.000000	2.000000	58.000000	0.000000
3726.513840	-0.063541	0.559189	-0.030821	84.562820	-8.907372	37.707966	-1.822946	0.000000	1.541031	0.000000	0.000000	0.000000	0.065972	0.063030	0.881223	0.000000	0.000000	2.000000	58.000000	0.000000
3726.517173	-0.063476	0.559438	-0.027764	84.562820	-8.907372	37.707966	-1.822946	0.000000	1.541031	0.000000	0.000000	0.000000	0.019612	0.074943	0.916914	0.000000	0.000000	2.000000	58.000000	0.000000
3726.520506	-0.063476	0.559438	-0.027764	84.562820	-8.907372	37.707966	-1.822946	0.000000	1.541031	0.000000	0.000000	0.000000	0.019612	0.074943	0.916914	0.000000	0.000000	2.000000	58.000000	0.000000
3726.523840	-0.063476	0.559438	-0.027764	84.734039	-4.848198	42.201084	-1.826215	0.000000	1.388212	0.000000	0.000000	0.000000	0.019612	0.074943	0.916914	0.000000	0.000000	2.000000	58.000000	0.000000
3726.527173	-0.063724	0.559723	-0.024521	84.734039	-4.848198	42.201084	-1.826215	0.000000	1.388212	0.000000	0.000000	0.000000	-0.074543	0.085512	0.972842	0.000000	0.000000	2.000000	58.000000	0.000000
3726.530506	-0.063724	0.559723	-0.024521	84.734039	-4.848198	42.201084	-1.826215	0.000000	1.388212	0.000000	0.000000	0.000000	-0.074543	0.085512	0.972842	0.000000	0.000000	2.000000	58.000000	0.000000
3726.533840	-0.063724	0.559723	-0.024521	84.859741	-1.102642	46.355854	-1.813791	0.000000	1.226071	0.000000	0.000000	0.000000	-0.074543	0.085512	0.972842	0.000000	0.000000	2.000000	58.000000	0.000000
3726.537173	-0.064281	0.560088	-0.021171	84.859741	-1.102642	46.355854	-1.813791	0.000000	1.226071	0.000000	0.000000	0.000000	-0.167079	0.109317	1.005214	0.000000	0.000000	2.000000	58.000000	0.000000
3726.540506	-0.064281	0.560088	-0.021171	84.859741	-1.102642	46.355854	-1.813791	0.000000	1.226071	0.000000	0.000000	0.000000	-0.167079	0.109317	1.005214	0.000000	0.000000	2.000000	58.000000	0.000000
3726.543840	-0.064281	0.560088	-0.021171	84.988899	1.971925	49.772533	-1.785944	0.000000	1.058536	0.000000	0.000000	0.000000	-0.167079	0.109317	1.005214	0.000000	0.000000	2.000000	58.000000	0.000000
3726.547173	-0.065124	0.560481	-0.017766	84.988899	1.971925	49.772533	-1.785944	0.000000	1.058536	0.000000	0.000000	0.000000	-0.252912	0.117910	1.021529	0.000000	0.000000	2.000000	58.000000	0.000000
3726.550506	-0.065124	0.560481	-0.017766	84.988899	1.971925	49.772533	-1.785944	0.000000	1.058536	0.000000	0.000000	0.000000	-0.252912	0.117910	1.021529	0.000000	0.000000	2.000000	58.000000	0.000000
3726.553840	-0.065124	0.560481	-0.017766	85.163368	4.482332	52.542580	-1.743792	0.000000	0.888281	0.000000	0.000000	0.000000	-0.252912	0.117910	1.021529	0.000000	0.000000	2.000000	58.000000	0.000000
3726.557173	-0.066222	0.560961	-0.014272	85.163368	4.482332	52.542580	-1.743792	0.000000	0.888281	0.000000	0.000000	0.000000	-0.329411	0.143994	1.048119	0.000000	0.000000	2.000000	58.000000	0.000000
3726.560506	-0.066222	0.560961	-0.014272	85.163368	4.482332	52.542580	-1.743792	0.000000	0.888281	0.000000	0.000000	0.000000	-0.329411	0.143994	1.048119	0.000000	0.000000	2.000000	58.000000	0.000000
3726.563840	-0.066222	0.560961	-0.014272	85.387947	6.793962	55.035942	-1.688890	0.000000	0.713594	0.000000	0.000000	0.000000	-0.329411	0.143994	1.048119	0.000000	0.000000	2.000000	58.000000	0.000000
3726.567173	-0.067539	0.561529	-0.010686	85.387947	6.793962	55.035942	-1.688890	0.000000	0.713594	0.000000	0.000000	0.000000	-0.394917	0.170375	1.075683	0.000000	0.000000	2.000000	58.000000	0.000000
3726.570506	-0.067539	0.561529	-0.010686	85.387947	6.793962	55.035942	-1.688890	0.000000	0.713594	0.000000	0.000000	0.000000	-0.394917	0.170375	1.075683	0.000000	0.000000	2.000000	58.000000	0.000000
3726.573840	-0.067539	0.561529	-0.010686	85.658234	9.111228	57.481384	-1.623071	0.000000	0.534314	0.000000	0.000000	0.000000	-0.394917	0.170375	1.075683	0.000000	0.000000	2.000000	58.000000	0.000000
3726.577173	-0.068977	0.562174	-0.007105	85.658234	9.111228	57.481384	-1.623071	0.000000	0.534314	0.000000	0.000000	0.000000	-0.431390	0.193562	1.074322	0.000000	0.000000	2.000000	58.000000	0.000000
3726.580506	-0.068977	0.562174	-0.007105	85.658234	9.111228	57.481384	-1.623071	0.000000	0.534314	0.000000	0.000000	0.000000	-0.431390	0.193562	1.074322	0.000000	0.000000	2.000000	58.000000	0.000000
3726.583840	-0.068977	0.562174	-0.007105	85.944794	11.922827	60.480267	-1.551173	0.000000	0.355260	0.000000	0.000000	0.000000	-0.431390	0.193562	1.074322	0.000000	0.000000	2.000000	58.000000	0.000000
3726.587173	-0.070506	0.562875	-0.003453	85.944794	11.922827	60.480267	-1.551173	0.000000	0.355260	0.000000	0.000000	0.000000	-0.458978	0.210256	1.095541	0.000000	0.000000	2.000000	58.000000	0.000000
3726.590506	-0.070506	0.562875	-0.003453	85.944794	11.922827	60.480267	-1.551173	0.000000	0.355260	0.000000	0.000000	0.000000	-0.458978	0.210256	1.095541	0.000000	0.000000	2.000000	58.000000	0.000000
3726.593840	-0.070506	0.562875	-0.003453	86.238548	15.575311	64.362740	-1.474677	0.000000	0.172670	0.000000	0.000000	0.000000	-0.458978	0.210256	1.095541	0.000000	0.000000	2.000000	58.000000	0.000000
3726.597173	-0.072074	0.563613	0.000192	86.238548	15.575311	64.362740	-1.474677	0.000000	0.172670	0.000000	0.000000	0.000000	-0.470220	0.221436	1.093577	0.000000	0.000000	2.000000	58.000000	0.000000
3726.600506	-0.072074	0.563613	0.000192	86.238548	15.575311	64.362740	-1.474677	0.000000	0.172670	0.000000	0.000000	0.000000	-0.470220	0.221436	1.093577	0.000000	0.000000	2.000000	58.000000	0.000000
3726.603840	-0.072074	0.563613	0.000192	86.517715	19.907269	68.923676	-1.396307	0.000000	-0.009593	0.000000	0.000000	0.000000	-0.470220	0.221436	1.093577	0.000000	0.000000	2.000000	58.000000	0.000000
3726.607173	-0.073648	0.564362	0.003775	86.517715	19.907269	68.923676	-1.396307	0.000000	-0.009593	0.000000	0.000000	0.000000	-0.472222	0.224718	1.074879	0.000000	0.000000	2.000000	58.000000	0.000000
3726.610506	-0.073648	0.564362	0.003775	86.517715	19.907269	68.923676	-1.396307	0.000000	-0.009593	0.000000	0.000000	0.000000	-0.472222	0.224718	1.074879	0.000000	0.000000	2.000000	58.000000	0.000000
3726.613840	-0.073648	0.564362	0.003775	86.737267	24.524759	73.746704	-1.317603	0.000000	-0.188739	0.000000	0.000000	0.000000	-0.472222	0.224718	1.074879	0.000000	0.000000	2.000000	58.000000	0.000000
3726.617173	-0.075242	0.565142	0.007377	86.737267	24.524759	73.746704	-1.317603	0.000000	-0.188739	0.000000	0.000000	0.000000	-0.478087	0.233956	1.080719	0.000000	0.000000	2.000000	58.000000	0.000000
3726.620506	-0.075242	0.565142	0.007377	86.737267	24.524759	73.746704	-1.317603	0.000000	-0.188739	0.000000	0.000000	0.000000	-0.478087	0.233956	1.080719	0.000000	0.000000	2.000000	58.000000	0.000000
3726.623840	-0.075242	0.565142	0.007377	86.916885	28.837524	78.227898	-1.237922	0.000000	-0.368859	0.000000	0.000000	0.000000	-0.478087	0.233956	1.080719	0.000000	0.000000	2.000000	58.000000	0.000000
3726.627173	-0.076842	0.565908	0.010923	86.916885	28.837524	78.227898	-1.237922	0.000000	-0.368859	0.000000	0.000000	0.000000	-0.480243	0.229867	1.063711	0.000000	0.000000	2.000000	58.000000	0.000000
3726.630506	-0.076842	0.565908	0.010923	86.916885	28.837524	78.227898	-1.237922	0.000000	-0.368859	0.000000	0.000000	0.000000	-0.480243	0.229867	1.063711	0.000000	0.000000	2.000000	58.000000	0.000000
3726.633840	-0.076842	0.565908	0.010923	87.090675	32.150333	81.625908	-1.157882	0.000000	-0.546144	0.000000	0.000000	0.000000	-0.480243	0.229867	1.063711	0.000000	0.000000	2.000000	58.000000	0.000000
3726.637173	-0.078431	0.566679	0.014433	87.090675	32.150333	81.625908	-1.157882	0.000000	-0.546144	0.000000	0.000000	0.000000	-0.476457	0.231154	1.053101	0.000000	0.000000	2.000000	58.000000	0.000000
3726.640506	-0.078431	0.566679	0.014433	87.090675	32.150333	81.625908	-1.157882	0.000000	-0.546144	0.000000	0.000000	0.000000	-0.476457	0.231154	1.053101	0.000000	0.000000	2.000000	58.000000	0.000000
3726.643840	-0.078431	0.566679	0.014433	87.240685	34.972507	84.459358	-1.078472	0.000000	-0.721661	0.000000	0.000000	0.000000	-0.476457	0.231154	1.053101	0.000000	0.000000	2.000000	58.000000	0.000000
3726.647173	-0.080067	0.567418	0.017863	87.240685	34.972507	84.459358	-1.078472	0.000000	-0.721661	0.000000	0.000000	0.000000	-0.491014	0.221833	1.028808	0.000000	0.000000	2.000000	58.000000	0.000000
3726.650506	-0.080067	0.567418	0.017863	87.240685	34.972507	84.459358	-1.078472	0.000000	-0.721661	0.000000	0.000000	0.000000	-0.491014	0.221833	1.028808	0.000000	0.000000	2.000000	58.000000	0.000000
3726.653840	-0.080067	0.567418	0.017863	87.419945	36.550354	85.881134	-0.996637	0.000000	-0.893129	0.000000	0.000000	0.000000	-0.491014	0.221833	1.028808	0.000000	0.000000	2.000000	58.000000	0.000000
3726.657173	-0.081747	0.568090	0.021177	87.419945	36.550354	85.881134	-0.996637	0.000000	-0.893129	0.000000	0.000000	0.000000	-0.503988	0.201706	0.994253	0.000000	0.000000	2.000000	58.000000	0.000000
3726.660506	-0.081747	0.568090	0.021177	87.419945	36.550354	85.881134	-0.996637	0.000000	-0.893129	0.000000	0.000000	0.000000	-0.503988	0.201706	0.994253	0.000000	0.000000	2.000000	58.000000	0.000000
3726.663840	-0.081747	0.568090	0.021177	87.664436	35.824932	84.699333	-0.912638	0.000000	-1.058838	0.000000	0.000000	0.000000	-0.503988	0.201706	0.994253	0.000000	0.000000	2.000000	58.000000	0.000000
3726.667173	-0.083532	0.568686	0.024324	87.664436	35.824932	84.699333	-0.912638	0.000000	-1.058838	0.000000	0.000000	0.000000	-0.535571	0.178605	0.944261	0.000000	0.000000	2.000000	58.000000	0.000000
3726.670506	-0.083532	0.568686	0.024324	87.664436	35.824932	84.699333	-0.912638	0.000000	-1.058838	0.000000	0.000000	0.000000	-0.535571	0.178605	0.944261	0.000000	0.000000	2.000000	58.000000	0.000000
3726.673840	-0.083532	0.568686	0.024324	87.952919	32.582920	80.730804	-0.823377	0.000000	-1.216215	0.000000	0.000000	0.000000	-0.535571	0.178605	0.944261	0.000000	0.000000	2.000000	58.000000	0.000000
3726.677173	-0.085515	0.569231	0.027283	87.952919	32.582920	80.730804	-0.823377	0.000000	-1.216215	0.000000	0.000000	0.000000	-0.594849	0.163482	0.887632	0.000000	0.000000	2.000000	58.000000	0.000000
3726.680506	-0.085515	0.569231	0.027283	87.952919	32.582920	80.730804	-0.823377	0.000000	-1.216215	0.000000	0.000000	0.000000	-0.594849	0.163482	0.887632	0.000000	0.000000	2.000000	58.000000	0.000000
3726.683840	-0.085515	0.569231	0.027283	88.246208	26.433840	73.699028	-0.724235	0.000000	-1.364154	0.000000	0.000000	0.000000	-0.594849	0.163482	0.887632	0.000000	0.000000	2.000000	58.000000	0.000000
3726.687173	-0.087597	0.569671	0.030018	88.246208	26.433840	73.699028	-0.724235	0.000000	-1.364154	0.000000	0.000000	0.000000	-0.624433	0.132066	0.820395	0.000000	0.000000	2.000000	58.000000	0.000000
3726.690506	-0.087597	0.569671	0.030018	88.246208	26.433840	73.699028	-0.724235	0.000000	-1.364154	0.000000	0.000000	0.000000	-0.624433	0.132066	0.820395	0.000000	0.000000	2.000000	58.000000	0.000000
3726.693840	-0.087597	0.569671	0.030018	88.483025	17.798164	64.369896	-0.620163	0.000000	-1.500886	0.000000	0.000000	0.000000	-0.624433	0.132066	0.820395	0.000000	0.000000	2.000000	58.000000	0.000000
3726.697173	-0.089753	0.570033	0.032527	88.483025	17.798164	64.369896	-0.620163	0.000000	-1.500886	0.000000	0.000000	0.000000	-0.646812	0.108704	0.752736	0.000000	0.000000	2.000000	58.000000	0.000000
3726.700506	-0.089753	0.570033	0.032527	88.483025	17.798164	64.369896	-0.620163	0.000000	-1.500886	0.000000	0.000000	0.000000	-0.646812	0.108704	0.752736	0.000000	0.000000	2.000000	58.000000	0.000000
3726.703840	-0.089753	0.570033	0.032527	88.623703	8.691096	54.814259	-0.512361	0.000000	-1.626342	0.000000	0.000000	0.000000	-0.646812	0.108704	0.752736	0.000000	0.000000	2.000000	58.000000	0.000000
3726.707173	-0.091948	0.570318	0.034753	88.623703	8.691096	54.814259	-0.512361	0.000000	-1.626342	0.000000	0.000000	0.000000	-0.658577	0.085440	0.667785	0.000000	0.000000	2.000000	58.000000	0.000000
3726.710506	-0.091948	0.570318	0.034753	88.623703	8.691096	54.814259	-0.512361	0.000000	-1.626342	0.000000	0.000000	0.000000	-0.658577	0.085440	0.667785	0.000000	0.000000	2.000000	58.000000	0.000000
3726.713840	-0.091948	0.570318	0.034753	88.682999	0.726692	46.604145	-0.402598	0.000000	-1.737640	0.000000	0.000000	0.000000	-0.658577	0.085440	0.667785	0.000000	0.000000	2.000000	58.000000	0.000000
3726.717173	-0.094201	0.570508	0.036676	88.682999	0.726692	46.604145	-0.402598	0.000000	-1.737640	0.000000	0.000000	0.000000	-0.675958	0.056875	0.576817	0.000000	0.000000	2.000000	58.000000	0.000000
3726.720506	-0.094201	0.570508	0.036676	88.682999	0.726692	46.604145	-0.402598	0.000000	-1.737640	0.000000	0.000000	0.000000	-0.675958	0.056875	0.576817	0.000000	0.000000	2.000000	58.000000	0.000000
3726.723840	-0.094201	0.570508	0.036676	88.658562	-6.495670	39.378330	-0.289938	0.000000	-1.833776	0.000000	0.000000	0.000000	-0.675958	0.056875	0.576817	0.000000	0.000000	2.000000	58.000000	0.000000
3726.727173	-0.096482	0.570639	0.038272	88.658562	-6.495670	39.378330	-0.289938	0.000000	-1.833776	0.000000	0.000000	0.000000	-0.684090	0.039509	0.478813	0.000000	0.000000	2.000000	58.000000	0.000000
3726.730506	-0.096482	0.570639	0.038272	88.658562	-6.495670	39.378330	-0.289938	0.000000	-1.833776	0.000000	0.000000	0.000000	-0.684090	0.039509	0.478813	0.000000	0.000000	2.000000	58.000000	0.000000
3726.733840	-0.096482	0.570639	0.038272	88.568787	-13.125212	32.830391	-0.175923	0.000000	-1.913578	0.000000	0.000000	0.000000	-0.684090	0.039509	0.478813	0.000000	0.000000	2.000000	58.000000	0.000000
3726.737173	-0.098788	0.570687	0.039548	88.568787	-13.125212	32.830391	-0.175923	0.000000	-1.913578	0.000000	0.000000	0.000000	-0.691811	0.014200	0.382953	0.000000	0.000000	2.000000	58.000000	0.000000
3726.740506	-0.098788	0.570687	0.039548	88.568787	-13.125212	32.830391	-0.175923	0.000000	-1.913578	0.000000	0.000000	0.000000	-0.691811	0.014200	0.382953	0.000000	0.000000	2.000000	58.000000	0.000000
3726.743840	-0.098788	0.570687	0.039548	88.401367	-19.484184	26.539021	-0.060621	0.000000	-1.977404	0.000000	0.000000	0.000000	-0.691811	0.014200	0.382953	0.000000	0.000000	2.000000	58.000000	0.000000
3726.747173	-0.101131	0.570669	0.040456	88.401367	-19.484184	26.539021	-0.060621	0.000000	-1.977404	0.000000	0.000000	0.000000	-0.703019	-0.005272	0.272301	0.000000	0.000000	2.000000	58.000000	0.000000
3726.750506	-0.101131	0.570669	0.040456	88.401367	-19.484184	26.539021	-0.060621	0.000000	-1.977404	0.000000	0.000000	0.000000	-0.703019	-0.005272	0.272301	0.000000	0.000000	2.000000	58.000000	0.000000
3726.753840	-0.101131	0.570669	0.040456	88.036957	-24.009382	22.067896	0.056549	0.000000	-2.022787	0.000000	0.000000	0.000000	-0.703019	-0.005272	0.272301	0.000000	0.000000	2.000000	58.000000	0.000000
3726.757173	-0.103478	0.570578	0.041089	88.036957	-24.009382	22.067896	0.056549	0.000000	-2.022787	0.000000	0.000000	0.000000	-0.704232	-0.027408	0.190104	0.000000	0.000000	2.000000	58.000000	0.000000
3726.760506	-0.103478	0.570578	0.041089	88.036957	-24.009382	22.067896	0.056549	0.000000	-2.022787	0.000000	0.000000	0.000000	-0.704232	-0.027408	0.190104	0.000000	0.000000	2.000000	58.000000	0.000000
3726.763840	-0.103478	0.570578	0.041089	87.449478	-25.618490	20.519640	0.173921	0.000000	-2.054471	0.000000	0.000000	0.000000	-0.704232	-0.027408	0.190104	0.000000	0.000000	2.000000	58.000000	0.000000
3726.767173	-0.105802	0.570441	0.041449	87.449478	-25.618490	20.519640	0.173921	0.000000	-2.054471	0.000000	0.000000	0.000000	-0.697064	-0.041048	0.107773	0.000000	0.000000	2.000000	58.000000	0.000000
3726.770506	-0.105802	0.570441	0.041449	87.449478	-25.618490	20.519640	0.173921	0.000000	-2.054471	0.000000	0.000000	0.000000	-0.697064	-0.041048	0.107773	0.000000	0.000000	2.000000	58.000000	0.000000
3726.773840	-0.105802	0.570441	0.041449	86.673218	-25.480217	20.731565	0.290098	0.000000	-2.072433	0.000000	0.000000	0.000000	-0.697064	-0.041048	0.107773	0.000000	0.000000	2.000000	58.000000	0.000000
3726.777173	-0.108080	0.570250	0.041562	86.673218	-25.480217	20.731565	0.290098	0.000000	-2.072433	0.000000	0.000000	0.000000	-0.683288	-0.057322	0.033989	0.000000	0.000000	2.000000	58.000000	0.000000
3726.780506	-0.108080	0.570250	0.041562	86.673218	-25.480217	20.731565	0.290098	0.000000	-2.072433	0.000000	0.000000	0.000000	-0.683288	-0.057322	0.033989	0.000000	0.000000	2.000000	58.000000	0.000000
3726.783840	-0.108080	0.570250	0.041562	85.803246	-25.147789	21.133551	0.403979	0.000000	-2.078098	0.000000	0.000000	0.000000	-0.683288	-0.057322	0.033989	0.000000	0.000000	2.000000	58.000000	0.000000
3726.787173	-0.110322	0.570024	0.041380	85.803246	-25.147789	21.133551	0.403979	0.000000	-2.078098	0.000000	0.000000	0.000000	-0.672707	-0.067725	-0.054627	0.000000	0.000000	2.000000	58.000000	0.000000
3726.790506	-0.110322	0.570024	0.041380	85.803246	-25.147789	21.133551	0.403979	0.000000	-2.078098	0.000000	0.000000	0.000000	-0.672707	-0.067725	-0.054627	0.000000	0.000000	2.000000	58.000000	0.000000
3726.793840	-0.110322	0.570024	0.041380	84.911880	-25.110662	21.222435	0.516097	0.000000	-2.068994	0.000000	0.000000	0.000000	-0.672707	-0.067725	-0.054627	0.000000	0.000000	2.000000	58.000000	0.000000
3726.797173	-0.112529	0.569700	0.040809	84.911880	-25.110662	21.222435	0.516097	0.000000	-2.068994	0.000000	0.000000	0.000000	-0.662098	-0.097146	-0.171245	0.000000	0.000000	2.000000	58.000000	0.000000
3726.800506	-0.112529	0.569700	0.040809	84.911880	-25.110662	21.222435	0.516097	0.000000	-2.068994	0.000000	0.000000	0.000000	-0.662098	-0.097146	-0.171245	0.000000	0.000000	2.000000	58.000000	0.000000
3726.803840	-0.112529	0.569700	0.040809	84.012733	-25.516294	20.821960	0.626447	0.000000	-2.040453	0.000000	0.000000	0.000000	-0.662098	-0.097146	-0.171245	0.000000	0.000000	2.000000	58.000000	0.000000
3726.807173	-0.114702	0.569344	0.039877	84.012733	-25.516294	20.821960	0.626447	0.000000	-2.040453	0.000000	0.000000	0.000000	-0.651806	-0.106985	-0.279685	0.000000	0.000000	2.000000	58.000000	0.000000
3726.810506	-0.114702	0.569344	0.039877	84.012733	-25.516294	20.821960	0.626447	0.000000	-2.040453	0.000000	0.000000	0.000000	-0.651806	-0.106985	-0.279685	0.000000	0.000000	2.000000	58.000000	0.000000
3726.813840	-0.114702	0.569344	0.039877	83.118584	-26.212395	20.081606	0.735081	0.000000	-1.993839	0.000000	0.000000	0.000000	-0.651806	-0.106985	-0.279685	0.000000	0.000000	2.000000	58.000000	0.000000
3726.817173	-0.116849	0.568954	0.038645	83.118584	-26.212395	20.081606	0.735081	0.000000	-1.993839	0.000000	0.000000	0.000000	-0.644332	-0.117005	-0.369677	0.000000	0.000000	2.000000	58.000000	0.000000
3726.820506	-0.116849	0.568954	0.038645	83.118584	-26.212395	20.081606	0.735081	0.000000	-1.993839	0.000000	0.000000	0.000000	-0.644332	-0.117005	-0.369677	0.000000	0.000000	2.000000	58.000000	0.000000
3726.823840	-0.116849	0.568954	0.038645	82.241310	-26.828428	19.405584	0.842470	0.000000	-1.932226	0.000000	0.000000	0.000000	-0.644332	-0.117005	-0.369677	0.000000	0.000000	2.000000	58.000000	0.000000
3726.827173	-0.118919	0.568558	0.037117	82.241310	-26.828428	19.405584	0.842470	0.000000	-1.932226	0.000000	0.000000	0.000000	-0.621026	-0.118604	-0.458128	0.000000	0.000000	2.000000	58.000000	0.000000
3726.830506	-0.118919	0.568558	0.037117	82.241310	-26.828428	19.405584	0.842470	0.000000	-1.932226	0.000000	0.000000	0.000000	-0.621026	-0.118604	-0.458128	0.000000	0.000000	2.000000	58.000000	0.000000
3726.833840	-0.118919	0.568558	0.037117	81.367645	-27.292435	18.864864	0.945974	0.000000	-1.855871	0.000000	0.000000	0.000000	-0.621026	-0.118604	-0.458128	0.000000	0.000000	2.000000	58.000000	0.000000
3726.837173	-0.120829	0.568156	0.035380	81.367645	-27.292435	18.864864	0.945974	0.000000	-1.855871	0.000000	0.000000	0.000000	-0.572926	-0.120499	-0.521171	0.000000	0.000000	2.000000	58.000000	0.000000
3726.840506	-0.120829	0.568156	0.035380	81.367645	-27.292435	18.864864	0.945974	0.000000	-1.855871	0.000000	0.000000	0.000000	-0.572926	-0.120499	-0.521171	0.000000	0.000000	2.000000	58.000000	0.000000
3726.843840	-0.120829	0.568156	0.035380	80.485977	-27.571295	18.497667	1.041462	0.000000	-1.769009	0.000000	0.000000	0.000000	-0.572926	-0.120499	-0.521171	0.000000	0.000000	2.000000	58.000000	0.000000
3726.847173	-0.122541	0.567729	0.033491	80.485977	-27.571295	18.497667	1.041462	0.000000	-1.769009	0.000000	0.000000	0.000000	-0.513544	-0.128133	-0.566894	0.000000	0.000000	2.000000	58.000000	0.000000
3726.850506	-0.122541	0.567729	0.033491	80.485977	-27.571295	18.497667	1.041462	0.000000	-1.769009	0.000000	0.000000	0.000000	-0.513544	-0.128133	-0.566894	0.000000	0.000000	2.000000	58.000000	0.000000
3726.853840	-0.122541	0.567729	0.033491	79.588165	-27.629698	18.342979	1.127052	0.000000	-1.674527	0.000000	0.000000	0.000000	-0.513544	-0.128133	-0.566894	0.000000	0.000000	2.000000	58.000000	0.000000
3726.857173	-0.124032	0.567249	0.031462	79.588165	-27.629698	18.342979	1.127052	0.000000	-1.674527	0.000000	0.000000	0.000000	-0.447402	-0.144081	-0.608680	0.000000	0.000000	2.000000	58.000000	0.000000
3726.860506	-0.124032	0.567249	0.031462	79.588165	-27.629698	18.342979	1.127052	0.000000	-1.674527	0.000000	0.000000	0.000000	-0.447402	-0.144081	-0.608680	0.000000	0.000000	2.000000	58.000000	0.000000
3726.863840	-0.124032	0.567249	0.031462	78.643272	-27.441320	18.433359	1.201619	0.000000	-1.573080	0.000000	0.000000	0.000000	-0.447402	-0.144081	-0.608680	0.000000	0.000000	2.000000	58.000000	0.000000
3726.867173	-0.125232	0.566643	0.029307	78.643272	-27.441320	18.433359	1.201619	0.000000	-1.573080	0.000000	0.000000	0.000000	-0.360011	-0.181890	-0.646270	0.000000	0.000000	2.000000	58.000000	0.000000
3726.870506	-0.125232	0.566643	0.029307	78.643272	-27.441320	18.433359	1.201619	0.000000	-1.573080	0.000000	0.000000	0.000000	-0.360011	-0.181890	-0.646270	0.000000	0.000000	2.000000	58.000000	0.000000
3726.873840	-0.125232	0.566643	0.029307	77.658890	-27.014380	18.766912	1.261621	0.000000	-1.465368	0.000000	0.000000	0.000000	-0.360011	-0.181890	-0.646270	0.000000	0.000000	2.000000	58.000000	0.000000
3726.877173	-0.126178	0.565965	0.027073	77.658890	-27.014380	18.766912	1.261621	0.000000	-1.465368	0.000000	0.000000	0.000000	-0.283699	-0.203192	-0.670357	0.000000	0.000000	2.000000	58.000000	0.000000
3726.880506	-0.126178	0.565965	0.027073	77.658890	-27.014380	18.766912	1.261621	0.000000	-1.465368	0.000000	0.000000	0.000000	-0.283699	-0.203192	-0.670357	0.000000	0.000000	2.000000	58.000000	0.000000
3726.883840	-0.126178	0.565965	0.027073	76.660660	-26.452188	19.254202	1.308904	0.000000	-1.353642	0.000000	0.000000	0.000000	-0.283699	-0.203192	-0.670357	0.000000	0.000000	2.000000	58.000000	0.000000
3726.887173	-0.126849	0.565190	0.024770	76.660660	-26.452188	19.254202	1.308904	0.000000	-1.353642	0.000000	0.000000	0.000000	-0.201416	-0.232513	-0.690736	0.000000	0.000000	2.000000	58.000000	0.000000
3726.890506	-0.126849	0.565190	0.024770	76.660660	-26.452188	19.254202	1.308904	0.000000	-1.353642	0.000000	0.000000	0.000000	-0.201416	-0.232513	-0.690736	0.000000	0.000000	2.000000	58.000000	0.000000
3726.893840	-0.126849	0.565190	0.024770	75.673637	-25.869837	19.748524	1.342474	0.000000	-1.238520	0.000000	0.000000	0.000000	-0.201416	-0.232513	-0.690736	0.000000	0.000000	2.000000	58.000000	0.000000
3726.897173	-0.127283	0.564400	0.022439	75.673637	-25.869837	19.748524	1.342474	0.000000	-1.238520	0.000000	0.000000	0.000000	-0.130131	-0.237233	-0.699477	0.000000	0.000000	2.000000	58.000000	0.000000
3726.900506	-0.127283	0.564400	0.022439	75.673637	-25.869837	19.748524	1.342474	0.000000	-1.238520	0.000000	0.000000	0.000000	-0.130131	-0.237233	-0.699477	0.000000	0.000000	2.000000	58.000000	0.000000
3726.903840	-0.127283	0.564400	0.022439	74.710403	-25.287626	20.244944	1.364162	0.000000	-1.121940	0.000000	0.000000	0.000000	-0.130131	-0.237233	-0.699477	0.000000	0.000000	2.000000	58.000000	0.000000
3726.907173	-0.127483	0.563566	0.020084	74.710403	-25.287626	20.244944	1.364162	0.000000	-1.121940	0.000000	0.000000	0.000000	-0.059998	-0.250049	-0.706462	0.000000	0.000000	2.000000	58.000000	0.000000
3726.910506	-0.127483	0.563566	0.020084	74.710403	-25.287626	20.244944	1.364162	0.000000	-1.121940	0.000000	0.000000	0.000000	-0.059998	-0.250049	-0.706462	0.000000	0.000000	2.000000	58.000000	0.000000
3726.913840	-0.127483	0.563566	0.020084	73.775436	-24.725306	20.725510	1.374162	0.000000	-1.004196	0.000000	0.000000	0.000000	-0.059998	-0.250049	-0.706462	0.000000	0.000000	2.000000	58.000000	0.000000
3726.917173	-0.127450	0.562717	0.017700	73.775436	-24.725306	20.725510	1.374162	0.000000	-1.004196	0.000000	0.000000	0.000000	0.009834	-0.254677	-0.715193	0.000000	0.000000	2.000000	58.000000	0.000000
3726.920506	-0.127450	0.562717	0.017700	73.775436	-24.725306	20.725510	1.374162	0.000000	-1.004196	0.000000	0.000000	0.000000	0.009834	-0.254677	-0.715193	0.000000	0.000000	2.000000	58.000000	0.000000
3726.923840	-0.127450	0.562717	0.017700	72.888855	-24.147108	21.265049	1.372523	0.000000	-0.884998	0.000000	0.000000	0.000000	0.009834	-0.254677	-0.715193	0.000000	0.000000	2.000000	58.000000	0.000000
3726.927173	-0.127081	0.561844	0.015339	72.888855	-24.147108	21.265049	1.372523	0.000000	-0.884998	0.000000	0.000000	0.000000	0.110711	-0.261998	-0.708259	0.000000	0.000000	2.000000	58.000000	0.000000
3726.930506	-0.127081	0.561844	0.015339	72.888855	-24.147108	21.265049	1.372523	0.000000	-0.884998	0.000000	0.000000	0.000000	0.110711	-0.261998	-0.708259	0.000000	0.000000	2.000000	58.000000	0.000000
3726.933840	-0.127081	0.561844	0.015339	72.059822	-23.556688	21.869787	1.354070	0.000000	-0.766954	0.000000	0.000000	0.000000	0.110711	-0.261998	-0.708259	0.000000	0.000000	2.000000	58.000000	0.000000
3726.937173	-0.126365	0.560920	0.012944	72.059822	-23.556688	21.869787	1.354070	0.000000	-0.766954	0.000000	0.000000	0.000000	0.214809	-0.277130	-0.718662	0.000000	0.000000	2.000000	58.000000	0.000000
3726.940506	-0.126365	0.560920	0.012944	72.059822	-23.556688	21.869787	1.354070	0.000000	-0.766954	0.000000	0.000000	0.000000	0.214809	-0.277130	-0.718662	0.000000	0.000000	2.000000	58.000000	0.000000
3726.943840	-0.126365	0.560920	0.012944	71.303635	-22.958521	22.627926	1.318269	0.000000	-0.647177	0.000000	0.000000	0.000000	0.214809	-0.277130	-0.718662	0.000000	0.000000	2.000000	58.000000	0.000000
3726.947173	-0.125366	0.559990	0.010641	71.303635	-22.958521	22.627926	1.318269	0.000000	-0.647177	0.000000	0.000000	0.000000	0.299927	-0.279002	-0.690717	0.000000	0.000000	2.000000	58.000000	0.000000
3726.950506	-0.125366	0.559990	0.010641	71.303635	-22.958521	22.627926	1.318269	0.000000	-0.647177	0.000000	0.000000	0.000000	0.299927	-0.279002	-0.690717	0.000000	0.000000	2.000000	58.000000	0.000000
3726.953840	-0.125366	0.559990	0.010641	70.594002	-22.352543	23.760405	1.268281	0.000000	-0.532058	0.000000	0.000000	0.000000	0.299927	-0.279002	-0.690717	0.000000	0.000000	2.000000	58.000000	0.000000
3726.957173	-0.124160	0.559115	0.008442	70.594002	-22.352543	23.760405	1.268281	0.000000	-0.532058	0.000000	0.000000	0.000000	0.361557	-0.262389	-0.659886	0.000000	0.000000	2.000000	58.000000	0.000000
3726.960506	-0.124160	0.559115	0.008442	70.594002	-22.352543	23.760405	1.268281	0.000000	-0.532058	0.000000	0.000000	0.000000	0.361557	-0.262389	-0.659886	0.000000	0.000000	2.000000	58.000000	0.000000
3726.963840	-0.124160	0.559115	0.008442	69.912949	-21.773872	25.339607	1.208022	0.000000	-0.422077	0.000000	0.000000	0.000000	0.361557	-0.262389	-0.659886	0.000000	0.000000	2.000000	58.000000	0.000000
3726.967173	-0.122780	0.558400	0.006447	69.912949	-21.773872	25.339607	1.208022	0.000000	-0.422077	0.000000	0.000000	0.000000	0.414008	-0.214579	-0.598266	0.000000	0.000000	2.000000	58.000000	0.000000
3726.970506	-0.122780	0.558400	0.006447	69.912949	-21.773872	25.339607	1.208022	0.000000	-0.422077	0.000000	0.000000	0.000000	0.414008	-0.214579	-0.598266	0.000000	0.000000	2.000000	58.000000	0.000000
3726.973840	-0.122780	0.558400	0.006447	69.318207	-21.247965	27.223169	1.139021	0.000000	-0.322366	0.000000	0.000000	0.000000	0.414008	-0.214579	-0.598266	0.000000	0.000000	2.000000	58.000000	0.000000
3726.977173	-0.121209	0.557695	0.004673	69.318207	-21.247965	27.223169	1.139021	0.000000	-0.322366	0.000000	0.000000	0.000000	0.471552	-0.211580	-0.532179	0.000000	0.000000	2.000000	58.000000	0.000000
3726.980506	-0.121209	0.557695	0.004673	69.318207	-21.247965	27.223169	1.139021	0.000000	-0.322366	0.000000	0.000000	0.000000	0.471552	-0.211580	-0.532179	0.000000	0.000000	2.000000	58.000000	0.000000
3726.983840	-0.121209	0.557695	0.004673	68.991447	-20.868938	28.860703	1.060429	0.000000	-0.233669	0.000000	0.000000	0.000000	0.471552	-0.211580	-0.532179	0.000000	0.000000	2.000000	58.000000	0.000000
3726.987173	-0.119502	0.556991	0.003061	68.991447	-20.868938	28.860703	1.060429	0.000000	-0.233669	0.000000	0.000000	0.000000	0.511978	-0.211147	-0.483619	0.000000	0.000000	2.000000	58.000000	0.000000
3726.990506	-0.119502	0.556991	0.003061	68.991447	-20.868938	28.860703	1.060429	0.000000	-0.233669	0.000000	0.000000	0.000000	0.511978	-0.211147	-0.483619	0.000000	0.000000	2.000000	58.000000	0.000000
3726.993840	-0.119502	0.556991	0.003061	69.155472	-20.747404	29.928818	0.975099	0.000000	-0.153066	0.000000	0.000000	0.000000	0.511978	-0.211147	-0.483619	0.000000	0.000000	2.000000	58.000000	0.000000
3726.997173	-0.117716	0.556185	0.001551	69.155472	-20.747404	29.928818	0.975099	0.000000	-0.153066	0.000000	0.000000	0.000000	0.535712	-0.241702	-0.452998	0.000000	0.000000	2.000000	58.000000	0.000000
3727.000506	-0.117716	0.556185	0.001551	69.155472	-20.747404	29.928818	0.975099	0.000000	-0.153066	0.000000	0.000000	0.000000	0.535712	-0.241702	-0.452998	0.000000	0.000000	2.000000	58.000000	0.000000
3727.003840	-0.117716	0.556185	0.001551	69.575294	-20.750120	30.488636	0.885813	0.000000	-0.077566	0.000000	0.000000	0.000000	0.535712	-0.241702	-0.452998	0.000000	0.000000	2.000000	58.000000	0.000000
3727.007173	-0.115814	0.555279	0.000085	69.575294	-20.750120	30.488636	0.885813	0.000000	-0.077566	0.000000	0.000000	0.000000	0.570645	-0.271856	-0.440026	0.000000	0.000000	2.000000	58.000000	0.000000
3727.010506	-0.115814	0.555279	0.000085	69.575294	-20.750120	30.488636	0.885813	0.000000	-0.077566	0.000000	0.000000	0.000000	0.570645	-0.271856	-0.440026	0.000000	0.000000	2.000000	58.000000	0.000000
3727.013840	-0.115814	0.555279	0.000085	70.044243	-20.758198	30.567768	0.790706	0.000000	-0.004229	0.000000	0.000000	0.000000	0.570645	-0.271856	-0.440026	0.000000	0.000000	2.000000	58.000000	0.000000
3727.017173	-0.113693	0.554291	-0.001296	70.044243	-20.758198	30.567768	0.790706	0.000000	-0.004229	0.000000	0.000000	0.000000	0.636420	-0.296508	-0.414294	0.000000	0.000000	2.000000	58.000000	0.000000
3727.020506	-0.113693	0.554291	-0.001296	70.044243	-20.758198	30.567768	0.790706	0.000000	-0.004229	0.000000	0.000000	0.000000	0.636420	-0.296508	-0.414294	0.000000	0.000000	2.000000	58.000000	0.000000
3727.023840	-0.113693	0.554291	-0.001296	70.519508	-20.751343	30.468275	0.684636	0.000000	0.064820	0.000000	0.000000	0.000000	0.636420	-0.296508	-0.414294	0.000000	0.000000	2.000000	58.000000	0.000000
3727.027173	-0.111420	0.553290	-0.002604	70.519508	-20.751343	30.468275	0.684636	0.000000	0.064820	0.000000	0.000000	0.000000	0.681703	-0.300383	-0.392138	0.000000	0.000000	2.000000	58.000000	0.000000
3727.030506	-0.111420	0.553290	-0.002604	70.519508	-20.751343	30.468275	0.684636	0.000000	0.064820	0.000000	0.000000	0.000000	0.681703	-0.300383	-0.392138	0.000000	0.000000	2.000000	58.000000	0.000000
3727.033840	-0.111420	0.553290	-0.002604	70.994240	-20.728069	30.563540	0.571019	0.000000	0.130177	0.000000	0.000000	0.000000	0.681703	-0.300383	-0.392138	0.000000	0.000000	2.000000	58.000000	0.000000
3727.037173	-0.109037	0.552259	-0.003867	70.994240	-20.728069	30.563540	0.571019	0.000000	0.130177	0.000000	0.000000	0.000000	0.715040	-0.309314	-0.379119	0.000000	0.000000	2.000000	58.000000	0.000000
3727.040506	-0.109037	0.552259	-0.003867	70.994240	-20.728069	30.563540	0.571019	0.000000	0.130177	0.000000	0.000000	0.000000	0.715040	-0.309314	-0.379119	0.000000	0.000000	2.000000	58.000000	0.000000
3727.043840	-0.109037	0.552259	-0.003867	71.466354	-20.697594	31.234346	0.451845	0.000000	0.193363	0.000000	0.000000	0.000000	0.715040	-0.309314	-0.379119	0.000000	0.000000	2.000000	58.000000	0.000000
3727.047173	-0.106536	0.551317	-0.005023	71.466354	-20.697594	31.234346	0.451845	0.000000	0.193363	0.000000	0.000000	0.000000	0.750219	-0.282570	-0.346728	0.000000	0.000000	2.000000	58.000000	0.000000
3727.050506	-0.106536	0.551317	-0.005023	71.466354	-20.697594	31.234346	0.451845	0.000000	0.193363	0.000000	0.000000	0.000000	0.750219	-0.282570	-0.346728	0.000000	0.000000	2.000000	58.000000	0.000000
3727.053840	-0.106536	0.551317	-0.005023	71.927620	-20.655937	32.648968	0.326809	0.000000	0.251151	0.000000	0.000000	0.000000	0.750219	-0.282570	-0.346728	0.000000	0.000000	2.000000	58.000000	0.000000
3727.057173	-0.103984	0.550438	-0.006082	71.927620	-20.655937	32.648968	0.326809	0.000000	0.251151	0.000000	0.000000	0.000000	0.765713	-0.263735	-0.317650	0.000000	0.000000	2.000000	58.000000	0.000000
3727.060506	-0.103984	0.550438	-0.006082	71.927620	-20.655937	32.648968	0.326809	0.000000	0.251151	0.000000	0.000000	0.000000	0.765713	-0.263735	-0.317650	0.000000	0.000000	2.000000	58.000000	0.000000
3727.063840	-0.103984	0.550438	-0.006082	72.370544	-20.639278	34.688030	0.199190	0.000000	0.304093	0.000000	0.000000	0.000000	0.765713	-0.263735	-0.317650	0.000000	0.000000	2.000000	58.000000	0.000000
3727.067173	-0.101403	0.549688	-0.007041	72.370544	-20.639278	34.688030	0.199190	0.000000	0.304093	0.000000	0.000000	0.000000	0.774383	-0.224892	-0.287668	0.000000	0.000000	2.000000	58.000000	0.000000
3727.070506	-0.101403	0.549688	-0.007041	72.370544	-20.639278	34.688030	0.199190	0.000000	0.304093	0.000000	0.000000	0.000000	0.774383	-0.224892	-0.287668	0.000000	0.000000	2.000000	58.000000	0.000000
3727.073840	-0.101403	0.549688	-0.007041	72.824448	-20.642376	36.966934	0.070126	0.000000	0.352037	0.000000	0.000000	0.000000	0.774383	-0.224892	-0.287668	0.000000	0.000000	2.000000	58.000000	0.000000
3727.077173	-0.098816	0.548991	-0.007889	72.824448	-20.642376	36.966934	0.070126	0.000000	0.352037	0.000000	0.000000	0.000000	0.775917	-0.209068	-0.254578	0.000000	0.000000	2.000000	58.000000	0.000000
3727.080506	-0.098816	0.548991	-0.007889	72.824448	-20.642376	36.966934	0.070126	0.000000	0.352037	0.000000	0.000000	0.000000	0.775917	-0.209068	-0.254578	0.000000	0.000000	2.000000	58.000000	0.000000
3727.083840	-0.098816	0.548991	-0.007889	73.333740	-20.703131	38.762924	-0.059193	0.000000	0.394467	0.000000	0.000000	0.000000	0.775917	-0.209068	-0.254578	0.000000	0.000000	2.000000	58.000000	0.000000
3727.087173	-0.096128	0.548363	-0.008655	73.333740	-20.703131	38.762924	-0.059193	0.000000	0.394467	0.000000	0.000000	0.000000	0.806354	-0.188359	-0.229713	0.000000	0.000000	2.000000	58.000000	0.000000
3727.090506	-0.096128	0.548363	-0.008655	73.333740	-20.703131	38.762924	-0.059193	0.000000	0.394467	0.000000	0.000000	0.000000	0.806354	-0.188359	-0.229713	0.000000	0.000000	2.000000	58.000000	0.000000
3727.093840	-0.096128	0.548363	-0.008655	73.956459	-20.879303	39.446800	-0.193586	0.000000	0.432752	0.000000	0.000000	0.000000	0.806354	-0.188359	-0.229713	0.000000	0.000000	2.000000	58.000000	0.000000
3727.097173	-0.093409	0.547737	-0.009430	73.956459	-20.879303	39.446800	-0.193586	0.000000	0.432752	0.000000	0.000000	0.000000	0.815919	-0.187808	-0.232454	0.000000	0.000000	2.000000	58.000000	0.000000
3727.100506	-0.093409	0.547737	-0.009430	73.956459	-20.879303	39.446800	-0.193586	0.000000	0.432752	0.000000	0.000000	0.000000	0.815919	-0.187808	-0.232454	0.000000	0.000000	2.000000	58.000000	0.000000
3727.103840	-0.093409	0.547737	-0.009430	74.645004	-21.156551	39.045616	-0.329572	0.000000	0.471495	0.000000	0.000000	0.000000	0.815919	-0.187808	-0.232454	0.000000	0.000000	2.000000	58.000000	0.000000
3727.107173	-0.090699	0.547146	-0.010118	74.645004	-21.156551	39.045616	-0.329572	0.000000	0.471495	0.000000	0.000000	0.000000	0.812869	-0.177319	-0.206390	0.000000	0.000000	2.000000	58.000000	0.000000
3727.110506	-0.090699	0.547146	-0.010118	74.645004	-21.156551	39.045616	-0.329572	0.000000	0.471495	0.000000	0.000000	0.000000	0.812869	-0.177319	-0.206390	0.000000	0.000000	2.000000	58.000000	0.000000
3727.113840	-0.090699	0.547146	-0.010118	75.317772	-21.480427	38.422722	-0.465051	0.000000	0.505893	0.000000	0.000000	0.000000	0.812869	-0.177319	-0.206390	0.000000	0.000000	2.000000	58.000000	0.000000
3727.117173	-0.088025	0.546673	-0.010696	75.317772	-21.480427	38.422722	-0.465051	0.000000	0.505893	0.000000	0.000000	0.000000	0.802267	-0.142024	-0.173325	0.000000	0.000000	2.000000	58.000000	0.000000
3727.120506	-0.088025	0.546673	-0.010696	75.317772	-21.480427	38.422722	-0.465051	0.000000	0.505893	0.000000	0.000000	0.000000	0.802267	-0.142024	-0.173325	0.000000	0.000000	2.000000	58.000000	0.000000
3727.123840	-0.088025	0.546673	-0.010696	75.939499	-21.822681	37.786526	-0.598762	0.000000	0.534781	0.000000	0.000000	0.000000	0.802267	-0.142024	-0.173325	0.000000	0.000000	2.000000	58.000000	0.000000
3727.127173	-0.085452	0.546308	-0.011151	75.939499	-21.822681	37.786526	-0.598762	0.000000	0.534781	0.000000	0.000000	0.000000	0.771835	-0.109416	-0.136605	0.000000	0.000000	2.000000	58.000000	0.000000
3727.130506	-0.085452	0.546308	-0.011151	75.939499	-21.822681	37.786526	-0.598762	0.000000	0.534781	0.000000	0.000000	0.000000	0.771835	-0.109416	-0.136605	0.000000	0.000000	2.000000	58.000000	0.000000
3727.133840	-0.085452	0.546308	-0.011151	76.496971	-22.172100	37.166660	-0.727401	0.000000	0.557548	0.000000	0.000000	0.000000	0.771835	-0.109416	-0.136605	0.000000	0.000000	2.000000	58.000000	0.000000
3727.137173	-0.083023	0.546093	-0.011476	76.496971	-22.172100	37.166660	-0.727401	0.000000	0.557548	0.000000	0.000000	0.000000	0.728676	-0.064636	-0.097493	0.000000	0.000000	2.000000	58.000000	0.000000
3727.140506	-0.083023	0.546093	-0.011476	76.496971	-22.172100	37.166660	-0.727401	0.000000	0.557548	0.000000	0.000000	0.000000	0.728676	-0.064636	-0.097493	0.000000	0.000000	2.000000	58.000000	0.000000
3727.143840	-0.083023	0.546093	-0.011476	76.988922	-22.505728	36.597794	-0.848847	0.000000	0.573797	0.000000	0.000000	0.000000	0.728676	-0.064636	-0.097493	0.000000	0.000000	2.000000	58.000000	0.000000
3727.147173	-0.080779	0.546001	-0.011671	76.988922	-22.505728	36.597794	-0.848847	0.000000	0.573797	0.000000	0.000000	0.000000	0.673343	-0.027405	-0.058420	0.000000	0.000000	2.000000	58.000000	0.000000
3727.150506	-0.080779	0.546001	-0.011671	76.988922	-22.505728	36.597794	-0.848847	0.000000	0.573797	0.000000	0.000000	0.000000	0.673343	-0.027405	-0.058420	0.000000	0.000000	2.000000	58.000000	0.000000
3727.153840	-0.080779	0.546001	-0.011671	77.427437	-22.806385	36.129276	-0.961071	0.000000	0.583534	0.000000	0.000000	0.000000	0.673343	-0.027405	-0.058420	0.000000	0.000000	2.000000	58.000000	0.000000
3727.157173	-0.078702	0.546042	-0.011687	77.427437	-22.806385	36.129276	-0.961071	0.000000	0.583534	0.000000	0.000000	0.000000	0.622908	0.012202	-0.004815	0.000000	0.000000	2.000000	58.000000	0.000000
3727.160506	-0.078702	0.546042	-0.011687	77.427437	-22.806385	36.129276	-0.961071	0.000000	0.583534	0.000000	0.000000	0.000000	0.622908	0.012202	-0.004815	0.000000	0.000000	2.000000	58.000000	0.000000
3727.163840	-0.078702	0.546042	-0.011687	77.852028	-23.003119	35.793156	-1.064889	0.000000	0.584336	0.000000	0.000000	0.000000	0.622908	0.012202	-0.004815	0.000000	0.000000	2.000000	58.000000	0.000000
3727.167173	-0.076796	0.546157	-0.011622	77.852028	-23.003119	35.793156	-1.064889	0.000000	0.584336	0.000000	0.000000	0.000000	0.571992	0.034449	0.019294	0.000000	0.000000	2.000000	58.000000	0.000000
3727.170506	-0.076796	0.546157	-0.011622	77.852028	-23.003119	35.793156	-1.064889	0.000000	0.584336	0.000000	0.000000	0.000000	0.571992	0.034449	0.019294	0.000000	0.000000	2.000000	58.000000	0.000000
3727.173840	-0.076796	0.546157	-0.011622	78.376305	-23.140989	35.615269	-1.160221	0.000000	0.581121	0.000000	0.000000	0.000000	0.571992	0.034449	0.019294	0.000000	0.000000	2.000000	58.000000	0.000000
3727.177173	-0.075033	0.546329	-0.011490	78.376305	-23.140989	35.615269	-1.160221	0.000000	0.581121	0.000000	0.000000	0.000000	0.528758	0.051774	0.039578	0.000000	0.000000	2.000000	58.000000	0.000000
3727.180506	-0.075033	0.546329	-0.011490	78.376305	-23.140989	35.615269	-1.160221	0.000000	0.581121	0.000000	0.000000	0.000000	0.528758	0.051774	0.039578	0.000000	0.000000	2.000000	58.000000	0.000000
3727.183840	-0.075033	0.546329	-0.011490	79.079735	-23.351347	35.467239	-1.248347	0.000000	0.574524	0.000000	0.000000	0.000000	0.528758	0.051774	0.039578	0.000000	0.000000	2.000000	58.000000	0.000000
3727.187173	-0.073446	0.546535	-0.011357	79.079735	-23.351347	35.467239	-1.248347	0.000000	0.574524	0.000000	0.000000	0.000000	0.476107	0.061640	0.040195	0.000000	0.000000	2.000000	58.000000	0.000000
3727.190506	-0.073446	0.546535	-0.011357	79.079735	-23.351347	35.467239	-1.248347	0.000000	0.574524	0.000000	0.000000	0.000000	0.476107	0.061640	0.040195	0.000000	0.000000	2.000000	58.000000	0.000000
3727.193840	-0.073446	0.546535	-0.011357	79.828384	-23.417213	35.559887	-1.327698	0.000000	0.567825	0.000000	0.000000	0.000000	0.476107	0.061640	0.040195	0.000000	0.000000	2.000000	58.000000	0.000000
3727.197173	-0.072123	0.546856	-0.011071	79.828384	-23.417213	35.559887	-1.327698	0.000000	0.567825	0.000000	0.000000	0.000000	0.396823	0.096426	0.085529	0.000000	0.000000	2.000000	58.000000	0.000000
3727.200506	-0.072123	0.546856	-0.011071	79.828384	-23.417213	35.559887	-1.327698	0.000000	0.567825	0.000000	0.000000	0.000000	0.396823	0.096426	0.085529	0.000000	0.000000	2.000000	58.000000	0.000000
3727.203840	-0.072123	0.546856	-0.011071	80.577583	-23.168419	36.061512	-1.393836	0.000000	0.553570	0.000000	0.000000	0.000000	0.396823	0.096426	0.085529	0.000000	0.000000	2.000000	58.000000	0.000000
3727.207173	-0.071036	0.547261	-0.010667	80.577583	-23.168419	36.061512	-1.393836	0.000000	0.553570	0.000000	0.000000	0.000000	0.326069	0.121373	0.121414	0.000000	0.000000	2.000000	58.000000	0.000000
3727.210506	-0.071036	0.547261	-0.010667	80.577583	-23.168419	36.061512	-1.393836	0.000000	0.553570	0.000000	0.000000	0.000000	0.326069	0.121373	0.121414	0.000000	0.000000	2.000000	58.000000	0.000000
3727.213840	-0.071036	0.547261	-0.010667	81.296967	-22.535778	37.032021	-1.448180	0.000000	0.533335	0.000000	0.000000	0.000000	0.326069	0.121373	0.121414	0.000000	0.000000	2.000000	58.000000	0.000000
3727.217173	-0.070245	0.547733	-0.010036	81.296967	-22.535778	37.032021	-1.448180	0.000000	0.533335	0.000000	0.000000	0.000000	0.237503	0.141699	0.189253	0.000000	0.000000	2.000000	58.000000	0.000000
3727.220506	-0.070245	0.547733	-0.010036	81.296967	-22.535778	37.032021	-1.448180	0.000000	0.533335	0.000000	0.000000	0.000000	0.237503	0.141699	0.189253	0.000000	0.000000	2.000000	58.000000	0.000000
3727.223840	-0.070245	0.547733	-0.010036	81.979576	-21.407618	38.573269	-1.487764	0.000000	0.501792	0.000000	0.000000	0.000000	0.237503	0.141699	0.189253	0.000000	0.000000	2.000000	58.000000	0.000000
3727.227173	-0.069723	0.548282	-0.009198	81.979576	-21.407618	38.573269	-1.487764	0.000000	0.501792	0.000000	0.000000	0.000000	0.156585	0.164655	0.251408	0.000000	0.000000	2.000000	58.000000	0.000000
3727.230506	-0.069723	0.548282	-0.009198	81.979576	-21.407618	38.573269	-1.487764	0.000000	0.501792	0.000000	0.000000	0.000000	0.156585	0.164655	0.251408	0.000000	0.000000	2.000000	58.000000	0.000000
3727.233840	-0.069723	0.548282	-0.009198	82.616211	-19.778202	40.674263	-1.513862	0.000000	0.459891	0.000000	0.000000	0.000000	0.156585	0.164655	0.251408	0.000000	0.000000	2.000000	58.000000	0.000000
3727.237173	-0.069492	0.548908	-0.008156	82.616211	-19.778202	40.674263	-1.513862	0.000000	0.459891	0.000000	0.000000	0.000000	0.069219	0.187797	0.312660	0.000000	0.000000	2.000000	58.000000	0.000000
3727.240506	-0.069492	0.548908	-0.008156	82.616211	-19.778202	40.674263	-1.513862	0.000000	0.459891	0.000000	0.000000	0.000000	0.069219	0.187797	0.312660	0.000000	0.000000	2.000000	58.000000	0.000000
3727.243840	-0.069492	0.548908	-0.008156	83.184387	-17.821392	43.107342	-1.525398	0.000000	0.407781	0.000000	0.000000	0.000000	0.069219	0.187797	0.312660	0.000000	0.000000	2.000000	58.000000	0.000000
3727.247173	-0.069554	0.549612	-0.006910	83.184387	-17.821392	43.107342	-1.525398	0.000000	0.407781	0.000000	0.000000	0.000000	-0.018453	0.211163	0.373801	0.000000	0.000000	2.000000	58.000000	0.000000
3727.250506	-0.069554	0.549612	-0.006910	83.184387	-17.821392	43.107342	-1.525398	0.000000	0.407781	0.000000	0.000000	0.000000	-0.018453	0.211163	0.373801	0.000000	0.000000	2.000000	58.000000	0.000000
3727.253840	-0.069554	0.549612	-0.006910	83.675537	-15.692338	45.685188	-1.522323	0.000000	0.345481	0.000000	0.000000	0.000000	-0.018453	0.211163	0.373801	0.000000	0.000000	2.000000	58.000000	0.000000
3727.257173	-0.069858	0.550344	-0.005509	83.675537	-15.692338	45.685188	-1.522323	0.000000	0.345481	0.000000	0.000000	0.000000	-0.091240	0.219655	0.420145	0.000000	0.000000	2.000000	58.000000	0.000000
3727.260506	-0.069858	0.550344	-0.005509	83.675537	-15.692338	45.685188	-1.522323	0.000000	0.345481	0.000000	0.000000	0.000000	-0.091240	0.219655	0.420145	0.000000	0.000000	2.000000	58.000000	0.000000
3727.263840	-0.069858	0.550344	-0.005509	84.087288	-13.551537	48.231464	-1.507116	0.000000	0.275457	0.000000	0.000000	0.000000	-0.091240	0.219655	0.420145	0.000000	0.000000	2.000000	58.000000	0.000000
3727.267173	-0.070384	0.551130	-0.003957	84.087288	-13.551537	48.231464	-1.507116	0.000000	0.275457	0.000000	0.000000	0.000000	-0.157938	0.235749	0.465622	0.000000	0.000000	2.000000	58.000000	0.000000
3727.270506	-0.070384	0.551130	-0.003957	84.087288	-13.551537	48.231464	-1.507116	0.000000	0.275457	0.000000	0.000000	0.000000	-0.157938	0.235749	0.465622	0.000000	0.000000	2.000000	58.000000	0.000000
3727.273840	-0.070384	0.551130	-0.003957	84.430664	-11.509319	50.631683	-1.480793	0.000000	0.197853	0.000000	0.000000	0.000000	-0.157938	0.235749	0.465622	0.000000	0.000000	2.000000	58.000000	0.000000
3727.277173	-0.071063	0.551894	-0.002294	84.430664	-11.509319	50.631683	-1.480793	0.000000	0.197853	0.000000	0.000000	0.000000	-0.203534	0.229248	0.498816	0.000000	0.000000	2.000000	58.000000	0.000000
3727.280506	-0.071063	0.551894	-0.002294	84.430664	-11.509319	50.631683	-1.480793	0.000000	0.197853	0.000000	0.000000	0.000000	-0.203534	0.229248	0.498816	0.000000	0.000000	2.000000	58.000000	0.000000
3727.283840	-0.071063	0.551894	-0.002294	84.714355	-9.703586	52.732082	-1.446871	0.000000	0.114717	0.000000	0.000000	0.000000	-0.203534	0.229248	0.498816	0.000000	0.000000	2.000000	58.000000	0.000000
3727.287173	-0.071835	0.552695	-0.000481	84.714355	-9.703586	52.732082	-1.446871	0.000000	0.114717	0.000000	0.000000	0.000000	-0.231602	0.240371	0.544106	0.000000	0.000000	2.000000	58.000000	0.000000
3727.290506	-0.071835	0.552695	-0.000481	84.714355	-9.703586	52.732082	-1.446871	0.000000	0.114717	0.000000	0.000000	0.000000	-0.231602	0.240371	0.544106	0.000000	0.000000	2.000000	58.000000	0.000000
3727.293840	-0.071835	0.552695	-0.000481	84.967133	-8.150549	54.538113	-1.408270	0.000000	0.024033	0.000000	0.000000	0.000000	-0.231602	0.240371	0.544106	0.000000	0.000000	2.000000	58.000000	0.000000
3727.297173	-0.072692	0.553508	0.001423	84.967133	-8.150549	54.538113	-1.408270	0.000000	0.024033	0.000000	0.000000	0.000000	-0.257190	0.243870	0.571200	0.000000	0.000000	2.000000	58.000000	0.000000
3727.300506	-0.072692	0.553508	0.001423	84.967133	-8.150549	54.538113	-1.408270	0.000000	0.024033	0.000000	0.000000	0.000000	-0.257190	0.243870	0.571200	0.000000	0.000000	2.000000	58.000000	0.000000
3727.303840	-0.072692	0.553508	0.001423	85.261696	-6.929446	55.962204	-1.365405	0.000000	-0.071167	0.000000	0.000000	0.000000	-0.257190	0.243870	0.571200	0.000000	0.000000	2.000000	58.000000	0.000000
3727.307173	-0.073663	0.554298	0.003309	85.261696	-6.929446	55.962204	-1.365405	0.000000	-0.071167	0.000000	0.000000	0.000000	-0.291405	0.237015	0.565782	0.000000	0.000000	2.000000	58.000000	0.000000
3727.310506	-0.073663	0.554298	0.003309	85.261696	-6.929446	55.962204	-1.365405	0.000000	-0.071167	0.000000	0.000000	0.000000	-0.291405	0.237015	0.565782	0.000000	0.000000	2.000000	58.000000	0.000000
3727.313840	-0.073663	0.554298	0.003309	85.688065	-6.017289	57.030773	-1.316838	0.000000	-0.165464	0.000000	0.000000	0.000000	-0.291405	0.237015	0.565782	0.000000	0.000000	2.000000	58.000000	0.000000
3727.317173	-0.074697	0.555013	0.005130	85.688065	-6.017289	57.030773	-1.316838	0.000000	-0.165464	0.000000	0.000000	0.000000	-0.310253	0.214634	0.546178	0.000000	0.000000	2.000000	58.000000	0.000000
3727.320506	-0.074697	0.555013	0.005130	85.688065	-6.017289	57.030773	-1.316838	0.000000	-0.165464	0.000000	0.000000	0.000000	-0.310253	0.214634	0.546178	0.000000	0.000000	2.000000	58.000000	0.000000
3727.323840	-0.074697	0.555013	0.005130	86.246002	-5.294832	57.871662	-1.265129	0.000000	-0.256494	0.000000	0.000000	0.000000	-0.310253	0.214634	0.546178	0.000000	0.000000	2.000000	58.000000	0.000000
3727.327173	-0.075820	0.555671	0.006900	86.246002	-5.294832	57.871662	-1.265129	0.000000	-0.256494	0.000000	0.000000	0.000000	-0.336772	0.197153	0.530911	0.000000	0.000000	2.000000	58.000000	0.000000
3727.330506	-0.075820	0.555671	0.006900	86.246002	-5.294832	57.871662	-1.265129	0.000000	-0.256494	0.000000	0.000000	0.000000	-0.336772	0.197153	0.530911	0.000000	0.000000	2.000000	58.000000	0.000000
3727.333840	-0.075820	0.555671	0.006900	86.853905	-4.533778	58.743713	-1.209000	0.000000	-0.344979	0.000000	0.000000	0.000000	-0.336772	0.197153	0.530911	0.000000	0.000000	2.000000	58.000000	0.000000
3727.337173	-0.077017	0.556277	0.008531	86.853905	-4.533778	58.743713	-1.209000	0.000000	-0.344979	0.000000	0.000000	0.000000	-0.359226	0.181963	0.489391	0.000000	0.000000	2.000000	58.000000	0.000000
3727.340506	-0.077017	0.556277	0.008531	86.853905	-4.533778	58.743713	-1.209000	0.000000	-0.344979	0.000000	0.000000	0.000000	-0.359226	0.181963	0.489391	0.000000	0.000000	2.000000	58.000000	0.000000
3727.343840	-0.077017	0.556277	0.008531	87.469360	-3.374868	60.017323	-1.149129	0.000000	-0.426544	0.000000	0.000000	0.000000	-0.359226	0.181963	0.489391	0.000000	0.000000	2.000000	58.000000	0.000000
3727.347173	-0.078250	0.556798	0.010060	87.469360	-3.374868	60.017323	-1.149129	0.000000	-0.426544	0.000000	0.000000	0.000000	-0.369905	0.156356	0.458678	0.000000	0.000000	2.000000	58.000000	0.000000
3727.350506	-0.078250	0.556798	0.010060	87.469360	-3.374868	60.017323	-1.149129	0.000000	-0.426544	0.000000	0.000000	0.000000	-0.369905	0.156356	0.458678	0.000000	0.000000	2.000000	58.000000	0.000000
3727.353840	-0.078250	0.556798	0.010060	88.067917	-1.470688	62.038971	-1.087478	0.000000	-0.502990	0.000000	0.000000	0.000000	-0.369905	0.156356	0.458678	0.000000	0.000000	2.000000	58.000000	0.000000
3727.357173	-0.079489	0.557251	0.011444	88.067917	-1.470688	62.038971	-1.087478	0.000000	-0.502990	0.000000	0.000000	0.000000	-0.371550	0.135700	0.415347	0.000000	0.000000	2.000000	58.000000	0.000000
3727.360506	-0.079489	0.557251	0.011444	88.067917	-1.470688	62.038971	-1.087478	0.000000	-0.502990	0.000000	0.000000	0.000000	-0.371550	0.135700	0.415347	0.000000	0.000000	2.000000	58.000000	0.000000
3727.363840	-0.079489	0.557251	0.011444	88.634850	1.981911	65.614677	-1.025553	0.000000	-0.572215	0.000000	0.000000	0.000000	-0.371550	0.135700	0.415347	0.000000	0.000000	2.000000	58.000000	0.000000
3727.367173	-0.080765	0.557660	0.012608	88.634850	1.981911	65.614677	-1.025553	0.000000	-0.572215	0.000000	0.000000	0.000000	-0.382836	0.122716	0.349127	0.000000	0.000000	2.000000	58.000000	0.000000
3727.370506	-0.080765	0.557660	0.012608	88.634850	1.981911	65.614677	-1.025553	0.000000	-0.572215	0.000000	0.000000	0.000000	-0.382836	0.122716	0.349127	0.000000	0.000000	2.000000	58.000000	0.000000
3727.373840	-0.080765	0.557660	0.012608	89.166321	9.693689	73.458954	-0.961747	0.000000	-0.630403	0.000000	0.000000	0.000000	-0.382836	0.122716	0.349127	0.000000	0.000000	2.000000	58.000000	0.000000
3727.377173	-0.082082	0.558017	0.013575	89.166321	9.693689	73.458954	-0.961747	0.000000	-0.630403	0.000000	0.000000	0.000000	-0.395105	0.107131	0.289949	0.000000	0.000000	2.000000	58.000000	0.000000
3727.380506	-0.082082	0.558017	0.013575	89.166321	9.693689	73.458954	-0.961747	0.000000	-0.630403	0.000000	0.000000	0.000000	-0.395105	0.107131	0.289949	0.000000	0.000000	2.000000	58.000000	0.000000
3727.383840	-0.082082	0.558017	0.013575	89.607330	9.184462	73.092491	-0.895896	0.000000	-0.678727	0.000000	0.000000	0.000000	-0.395105	0.107131	0.289949	0.000000	0.000000	2.000000	58.000000	0.000000
3727.387173	-0.083435	0.558331	0.014321	89.607330	9.184462	73.092491	-0.895896	0.000000	-0.678727	0.000000	0.000000	0.000000	-0.405910	0.094138	0.223929	0.000000	0.000000	2.000000	58.000000	0.000000
3727.390506	-0.083435	0.558331	0.014321	89.607330	9.184462	73.092491	-0.895896	0.000000	-0.678727	0.000000	0.000000	0.000000	-0.405910	0.094138	0.223929	0.000000	0.000000	2.000000	58.000000	0.000000
3727.393840	-0.083435	0.558331	0.014321	89.853294	119.899315	-176.042908	-0.828244	0.000000	-0.716049	0.000000	0.000000	0.000000	-0.405910	0.094138	0.223929	0.000000	0.000000	2.000000	58.000000	0.000000
3727.397173	-0.084844	0.558627	0.014838	89.853294	119.899315	-176.042908	-0.828244	0.000000	-0.716049	0.000000	0.000000	0.000000	-0.422805	0.088981	0.155128	0.000000	0.000000	2.000000	58.000000	0.000000
3727.400506	-0.084844	0.558627	0.014838	89.853294	119.899315	-176.042908	-0.828244	0.000000	-0.716049	0.000000	0.000000	0.000000	-0.422805	0.088981	0.155128	0.000000	0.000000	2.000000	58.000000	0.000000
3727.403840	-0.084844	0.558627	0.014838	89.276382	146.237885	-149.547226	-0.757777	0.000000	-0.741904	0.000000	0.000000	0.000000	-0.422805	0.088981	0.155128	0.000000	0.000000	2.000000	58.000000	0.000000
3727.407173	-0.086247	0.558872	0.015166	89.276382	146.237885	-149.547226	-0.757777	0.000000	-0.741904	0.000000	0.000000	0.000000	-0.420672	0.073356	0.098519	0.000000	0.000000	2.000000	58.000000	0.000000
3727.410506	-0.086247	0.558872	0.015166	89.276382	146.237885	-149.547226	-0.757777	0.000000	-0.741904	0.000000	0.000000	0.000000	-0.420672	0.073356	0.098519	0.000000	0.000000	2.000000	58.000000	0.000000
3727.413840	-0.086247	0.558872	0.015166	88.922615	153.907974	-141.723251	-0.687665	0.000000	-0.758323	0.000000	0.000000	0.000000	-0.420672	0.073356	0.098519	0.000000	0.000000	2.000000	58.000000	0.000000
3727.417173	-0.087595	0.559090	0.015309	88.922615	153.907974	-141.723251	-0.687665	0.000000	-0.758323	0.000000	0.000000	0.000000	-0.404360	0.065576	0.042878	0.000000	0.000000	2.000000	58.000000	0.000000
3727.420506	-0.087595	0.559090	0.015309	88.922615	153.907974	-141.723251	-0.687665	0.000000	-0.758323	0.000000	0.000000	0.000000	-0.404360	0.065576	0.042878	0.000000	0.000000	2.000000	58.000000	0.000000
3727.423840	-0.087595	0.559090	0.015309	88.660606	156.799835	-138.680130	-0.620271	0.000000	-0.765470	0.000000	0.000000	0.000000	-0.404360	0.065576	0.042878	0.000000	0.000000	2.000000	58.000000	0.000000
3727.427173	-0.088858	0.559248	0.015237	88.660606	156.799835	-138.680130	-0.620271	0.000000	-0.765470	0.000000	0.000000	0.000000	-0.378895	0.047265	-0.021803	0.000000	0.000000	2.000000	58.000000	0.000000
3727.430506	-0.088858	0.559248	0.015237	88.660606	156.799835	-138.680130	-0.620271	0.000000	-0.765470	0.000000	0.000000	0.000000	-0.378895	0.047265	-0.021803	0.000000	0.000000	2.000000	58.000000	0.000000
3727.433840	-0.088858	0.559248	0.015237	88.622856	156.993225	-138.342941	-0.557122	0.000000	-0.761836	0.000000	0.000000	0.000000	-0.378895	0.047265	-0.021803	0.000000	0.000000	2.000000	58.000000	0.000000
3727.437173	-0.090054	0.559353	0.015053	88.622856	156.993225	-138.342941	-0.557122	0.000000	-0.761836	0.000000	0.000000	0.000000	-0.358870	0.031517	-0.055053	0.000000	0.000000	2.000000	58.000000	0.000000
3727.440506	-0.090054	0.559353	0.015053	88.622856	156.993225	-138.342941	-0.557122	0.000000	-0.761836	0.000000	0.000000	0.000000	-0.358870	0.031517	-0.055053	0.000000	0.000000	2.000000	58.000000	0.000000
3727.443840	-0.090054	0.559353	0.015053	88.788406	155.191116	-140.005585	-0.497310	0.000000	-0.752660	0.000000	0.000000	0.000000	-0.358870	0.031517	-0.055053	0.000000	0.000000	2.000000	58.000000	0.000000
3727.447173	-0.091175	0.559397	0.014719	88.788406	155.191116	-140.005585	-0.497310	0.000000	-0.752660	0.000000	0.000000	0.000000	-0.336252	0.013120	-0.100274	0.000000	0.000000	2.000000	58.000000	0.000000
3727.450506	-0.091175	0.559397	0.014719	88.788406	155.191116	-140.005585	-0.497310	0.000000	-0.752660	0.000000	0.000000	0.000000	-0.336252	0.013120	-0.100274	0.000000	0.000000	2.000000	58.000000	0.000000
3727.453840	-0.091175	0.559397	0.014719	89.054985	151.122330	-143.940765	-0.441268	0.000000	-0.735948	0.000000	0.000000	0.000000	-0.336252	0.013120	-0.100274	0.000000	0.000000	2.000000	58.000000	0.000000
3727.457173	-0.092201	0.559370	0.014262	89.054985	151.122330	-143.940765	-0.441268	0.000000	-0.735948	0.000000	0.000000	0.000000	-0.307955	-0.007896	-0.137137	0.000000	0.000000	2.000000	58.000000	0.000000
3727.460506	-0.092201	0.559370	0.014262	89.054985	151.122330	-143.940765	-0.441268	0.000000	-0.735948	0.000000	0.000000	0.000000	-0.307955	-0.007896	-0.137137	0.000000	0.000000	2.000000	58.000000	0.000000
3727.463840	-0.092201	0.559370	0.014262	89.375679	141.580368	-153.360458	-0.389942	0.000000	-0.713092	0.000000	0.000000	0.000000	-0.307955	-0.007896	-0.137137	0.000000	0.000000	2.000000	58.000000	0.000000
3727.467173	-0.093133	0.559274	0.013682	89.375679	141.580368	-153.360458	-0.389942	0.000000	-0.713092	0.000000	0.000000	0.000000	-0.279432	-0.028924	-0.173840	0.000000	0.000000	2.000000	58.000000	0.000000
3727.470506	-0.093133	0.559274	0.013682	89.375679	141.580368	-153.360458	-0.389942	0.000000	-0.713092	0.000000	0.000000	0.000000	-0.279432	-0.028924	-0.173840	0.000000	0.000000	2.000000	58.000000	0.000000
3727.473840	-0.093133	0.559274	0.013682	89.918434	77.246422	142.421921	-0.343370	0.000000	-0.684119	0.000000	0.000000	0.000000	-0.279432	-0.028924	-0.173840	0.000000	0.000000	2.000000	58.000000	0.000000
3727.477173	-0.093978	0.559186	0.013028	89.918434	77.246422	142.421921	-0.343370	0.000000	-0.684119	0.000000	0.000000	0.000000	-0.253541	-0.026304	-0.196316	0.000000	0.000000	2.000000	58.000000	0.000000
3727.480506	-0.093978	0.559186	0.013028	89.918434	77.246422	142.421921	-0.343370	0.000000	-0.684119	0.000000	0.000000	0.000000	-0.253541	-0.026304	-0.196316	0.000000	0.000000	2.000000	58.000000	0.000000
3727.483840	-0.093978	0.559186	0.013028	89.565689	10.060217	75.344673	-0.301113	0.000000	-0.651399	0.000000	0.000000	0.000000	-0.253541	-0.026304	-0.196316	0.000000	0.000000	2.000000	58.000000	0.000000
3727.487173	-0.094776	0.559098	0.012381	89.565689	10.060217	75.344673	-0.301113	0.000000	-0.651399	0.000000	0.000000	0.000000	-0.239485	-0.026349	-0.194119	0.000000	0.000000	2.000000	58.000000	0.000000
3727.490506	-0.094776	0.559098	0.012381	89.565689	10.060217	75.344673	-0.301113	0.000000	-0.651399	0.000000	0.000000	0.000000	-0.239485	-0.026349	-0.194119	0.000000	0.000000	2.000000	58.000000	0.000000
3727.493840	-0.094776	0.559098	0.012381	89.140434	7.278766	72.663422	-0.261199	0.000000	-0.619046	0.000000	0.000000	0.000000	-0.239485	-0.026349	-0.194119	0.000000	0.000000	2.000000	58.000000	0.000000
3727.497173	-0.094776	0.559098	0.012381	89.140434	7.278766	72.663422	-0.261199	0.000000	-0.619046	0.000000	0.000000	0.000000	-0.239485	-0.026349	-0.194119	0.000000	0.000000	2.000000	58.000000	0.000000
3727.500506	-0.095475	0.559002	0.011710	89.140434	7.278766	72.663422	-0.261199	0.000000	-0.619046	0.000000	0.000000	0.000000	-0.209653	-0.028996	-0.201267	0.000000	0.000000	2.000000	58.000000	0.000000
3727.503840	-0.095475	0.559002	0.011710	88.645638	0.010185	65.484634	-0.261199	0.000000	-0.619046	0.000000	0.000000	0.000000	-0.209653	-0.028996	-0.201267	0.000000	0.000000	2.000000	58.000000	0.000000
3727.507173	-0.096101	0.558888	0.011034	88.645638	0.010185	65.484634	-0.261199	0.000000	-0.619046	0.000000	0.000000	0.000000	-0.187953	-0.034251	-0.202780	0.000000	0.000000	2.000000	58.000000	0.000000
3727.510506	-0.096101	0.558888	0.011034	88.645638	0.010185	65.484634	-0.261199	0.000000	-0.619046	0.000000	0.000000	0.000000	-0.187953	-0.034251	-0.202780	0.000000	0.000000	2.000000	58.000000	0.000000
3727.513840	-0.096101	0.558888	0.011034	88.161552	-3.435730	62.114971	-0.194931	0.000000	-0.551705	0.000000	0.000000	0.000000	-0.187953	-0.034251	-0.202780	0.000000	0.000000	2.000000	58.000000	0.000000
3727.517173	-0.096648	0.558721	0.010318	88.161552	-3.435730	62.114971	-0.194931	0.000000	-0.551705	0.000000	0.000000	0.000000	-0.164138	-0.049978	-0.214726	0.000000	0.000000	2.000000	58.000000	0.000000
3727.520506	-0.096648	0.558721	0.010318	88.161552	-3.435730	62.114971	-0.194931	0.000000	-0.551705	0.000000	0.000000	0.000000	-0.164138	-0.049978	-0.214726	0.000000	0.000000	2.000000	58.000000	0.000000
3727.523840	-0.096648	0.558721	0.010318	87.712105	-5.856813	59.734341	-0.167575	0.000000	-0.515917	0.000000	0.000000	0.000000	-0.164138	-0.049978	-0.214726	0.000000	0.000000	2.000000	58.000000	0.000000
3727.527173	-0.097075	0.558546	0.009584	87.712105	-5.856813	59.734341	-0.167575	0.000000	-0.515917	0.000000	0.000000	0.000000	-0.127803	-0.052587	-0.220230	0.000000	0.000000	2.000000	58.000000	0.000000
3727.530506	-0.097075	0.558546	0.009584	87.712105	-5.856813	59.734341	-0.167575	0.000000	-0.515917	0.000000	0.000000	0.000000	-0.127803	-0.052587	-0.220230	0.000000	0.000000	2.000000	58.000000	0.000000
3727.533840	-0.097075	0.558546	0.009584	87.306740	-8.157197	57.424229	-0.146275	0.000000	-0.479212	0.000000	0.000000	0.000000	-0.127803	-0.052587	-0.220230	0.000000	0.000000	2.000000	58.000000	0.000000
3727.537173	-0.097075	0.558546	0.009584	87.306740	-8.157197	57.424229	-0.146275	0.000000	-0.479212	0.000000	0.000000	0.000000	-0.127803	-0.052587	-0.220230	0.000000	0.000000	2.000000	58.000000	0.000000
3727.540506	-0.097372	0.558327	0.008797	87.306740	-8.157197	57.424229	-0.146275	0.000000	-0.479212	0.000000	0.000000	0.000000	-0.089376	-0.065641	-0.236178	0.000000	0.000000	2.000000	58.000000	0.000000
3727.543840	-0.097372	0.558327	0.008797	86.932030	-10.604082	54.902950	-0.146275	0.000000	-0.479212	0.000000	0.000000	0.000000	-0.089376	-0.065641	-0.236178	0.000000	0.000000	2.000000	58.000000	0.000000
3727.547173	-0.097532	0.558117	0.008014	86.932030	-10.604082	54.902950	-0.146275	0.000000	-0.479212	0.000000	0.000000	0.000000	-0.047727	-0.063060	-0.234910	0.000000	0.000000	2.000000	58.000000	0.000000
3727.550506	-0.097532	0.558117	0.008014	86.932030	-10.604082	54.902950	-0.146275	0.000000	-0.479212	0.000000	0.000000	0.000000	-0.047727	-0.063060	-0.234910	0.000000	0.000000	2.000000	58.000000	0.000000
3727.553840	-0.097532	0.558117	0.008014	86.561226	-13.211236	52.157036	-0.123424	0.000000	-0.400698	0.000000	0.000000	0.000000	-0.047727	-0.063060	-0.234910	0.000000	0.000000	2.000000	58.000000	0.000000
3727.557173	-0.097532	0.558117	0.008014	86.561226	-13.211236	52.157036	-0.123424	0.000000	-0.400698	0.000000	0.000000	0.000000	-0.047727	-0.063060	-0.234910	0.000000	0.000000	2.000000	58.000000	0.000000
3727.560506	-0.097601	0.557907	0.007249	86.561226	-13.211236	52.157036	-0.123424	0.000000	-0.400698	0.000000	0.000000	0.000000	-0.020942	-0.063017	-0.229497	0.000000	0.000000	2.000000	58.000000	0.000000
3727.563840	-0.097601	0.557907	0.007249	86.149895	-15.699320	49.481781	-0.123424	0.000000	-0.400698	0.000000	0.000000	0.000000	-0.020942	-0.063017	-0.229497	0.000000	0.000000	2.000000	58.000000	0.000000
3727.567173	-0.097593	0.557749	0.006555	86.149895	-15.699320	49.481781	-0.123424	0.000000	-0.400698	0.000000	0.000000	0.000000	0.002382	-0.047409	-0.208238	0.000000	0.000000	2.000000	58.000000	0.000000
3727.570506	-0.097593	0.557749	0.006555	86.149895	-15.699320	49.481781	-0.123424	0.000000	-0.400698	0.000000	0.000000	0.000000	0.002382	-0.047409	-0.208238	0.000000	0.000000	2.000000	58.000000	0.000000
3727.573840	-0.097593	0.557749	0.006555	85.681305	-17.639986	47.338902	-0.120331	0.000000	-0.327742	0.000000	0.000000	0.000000	0.002382	-0.047409	-0.208238	0.000000	0.000000	2.000000	58.000000	0.000000
3727.577173	-0.097522	0.557643	0.005995	85.681305	-17.639986	47.338902	-0.120331	0.000000	-0.327742	0.000000	0.000000	0.000000	0.021551	-0.031738	-0.167875	0.000000	0.000000	2.000000	58.000000	0.000000
3727.580506	-0.097522	0.557643	0.005995	85.681305	-17.639986	47.338902	-0.120331	0.000000	-0.327742	0.000000	0.000000	0.000000	0.021551	-0.031738	-0.167875	0.000000	0.000000	2.000000	58.000000	0.000000
3727.583840	-0.097522	0.557643	0.005995	85.197388	-19.087088	45.674847	-0.123923	0.000000	-0.299763	0.000000	0.000000	0.000000	0.021551	-0.031738	-0.167875	0.000000	0.000000	2.000000	58.000000	0.000000
3727.587173	-0.097330	0.557563	0.005521	85.197388	-19.087088	45.674847	-0.123923	0.000000	-0.299763	0.000000	0.000000	0.000000	0.057456	-0.023930	-0.142161	0.000000	0.000000	2.000000	58.000000	0.000000
3727.590506	-0.097330	0.557563	0.005521	85.197388	-19.087088	45.674847	-0.123923	0.000000	-0.299763	0.000000	0.000000	0.000000	0.057456	-0.023930	-0.142161	0.000000	0.000000	2.000000	58.000000	0.000000
3727.593840	-0.097330	0.557563	0.005521	84.718689	-20.214724	44.319588	-0.133499	0.000000	-0.276069	0.000000	0.000000	0.000000	0.057456	-0.023930	-0.142161	0.000000	0.000000	2.000000	58.000000	0.000000
3727.597173	-0.097330	0.557563	0.005521	84.718689	-20.214724	44.319588	-0.133499	0.000000	-0.276069	0.000000	0.000000	0.000000	0.057456	-0.023930	-0.142161	0.000000	0.000000	2.000000	58.000000	0.000000
3727.600506	-0.097090	0.557501	0.005142	84.718689	-20.214724	44.319588	-0.133499	0.000000	-0.276069	0.000000	0.000000	0.000000	0.072046	-0.018682	-0.113720	0.000000	0.000000	2.000000	58.000000	0.000000
3727.603840	-0.097090	0.557501	0.005142	84.271385	-21.097809	43.210724	-0.133499	0.000000	-0.276069	0.000000	0.000000	0.000000	0.072046	-0.018682	-0.113720	0.000000	0.000000	2.000000	58.000000	0.000000
3727.607173	-0.096816	0.557422	0.004818	84.271385	-21.097809	43.210724	-0.133499	0.000000	-0.276069	0.000000	0.000000	0.000000	0.082239	-0.023781	-0.097238	0.000000	0.000000	2.000000	58.000000	0.000000
3727.610506	-0.096816	0.557422	0.004818	84.271385	-21.097809	43.210724	-0.133499	0.000000	-0.276069	0.000000	0.000000	0.000000	0.082239	-0.023781	-0.097238	0.000000	0.000000	2.000000	58.000000	0.000000
3727.613840	-0.096816	0.557422	0.004818	83.874519	-21.805708	42.289967	-0.159213	0.000000	-0.240910	0.000000	0.000000	0.000000	0.082239	-0.023781	-0.097238	0.000000	0.000000	2.000000	58.000000	0.000000
3727.617173	-0.096549	0.557282	0.004528	83.874519	-21.805708	42.289967	-0.159213	0.000000	-0.240910	0.000000	0.000000	0.000000	0.080047	-0.041802	-0.087205	0.000000	0.000000	2.000000	58.000000	0.000000
3727.620506	-0.096549	0.557282	0.004528	83.874519	-21.805708	42.289967	-0.159213	0.000000	-0.240910	0.000000	0.000000	0.000000	0.080047	-0.041802	-0.087205	0.000000	0.000000	2.000000	58.000000	0.000000
3727.623840	-0.096549	0.557282	0.004528	83.534126	-22.351469	41.549053	-0.172554	0.000000	-0.226375	0.000000	0.000000	0.000000	0.080047	-0.041802	-0.087205	0.000000	0.000000	2.000000	58.000000	0.000000
3727.627173	-0.096549	0.557282	0.004528	83.534126	-22.351469	41.549053	-0.172554	0.000000	-0.226375	0.000000	0.000000	0.000000	0.080047	-0.041802	-0.087205	0.000000	0.000000	2.000000	58.000000	0.000000
3727.630506	-0.096254	0.557083	0.004211	83.534126	-22.351469	41.549053	-0.172554	0.000000	-0.226375	0.000000	0.000000	0.000000	0.088420	-0.059871	-0.094908	0.000000	0.000000	2.000000	58.000000	0.000000
3727.633840	-0.096254	0.557083	0.004211	83.261078	-22.681019	41.062691	-0.172554	0.000000	-0.226375	0.000000	0.000000	0.000000	0.088420	-0.059871	-0.094908	0.000000	0.000000	2.000000	58.000000	0.000000
3727.637173	-0.095962	0.556832	0.003905	83.261078	-22.681019	41.062691	-0.172554	0.000000	-0.226375	0.000000	0.000000	0.000000	0.087670	-0.075279	-0.091820	0.000000	0.000000	2.000000	58.000000	0.000000
3727.640506	-0.095962	0.556832	0.003905	83.261078	-22.681019	41.062691	-0.172554	0.000000	-0.226375	0.000000	0.000000	0.000000	0.087670	-0.075279	-0.091820	0.000000	0.000000	2.000000	58.000000	0.000000
3727.643840	-0.095962	0.556832	0.003905	83.054146	-22.615099	41.047092	-0.201902	0.000000	-0.195254	0.000000	0.000000	0.000000	0.087670	-0.075279	-0.091820	0.000000	0.000000	2.000000	58.000000	0.000000
3727.647173	-0.095694	0.556530	0.003605	83.054146	-22.615099	41.047092	-0.201902	0.000000	-0.195254	0.000000	0.000000	0.000000	0.080367	-0.090598	-0.090118	0.000000	0.000000	2.000000	58.000000	0.000000
3727.650506	-0.095694	0.556530	0.003605	83.054146	-22.615099	41.047092	-0.201902	0.000000	-0.195254	0.000000	0.000000	0.000000	0.080367	-0.090598	-0.090118	0.000000	0.000000	2.000000	58.000000	0.000000
3727.653840	-0.095694	0.556530	0.003605	82.918884	-22.291609	41.342667	-0.215297	0.000000	-0.180235	0.000000	0.000000	0.000000	0.080367	-0.090598	-0.090118	0.000000	0.000000	2.000000	58.000000	0.000000
3727.657173	-0.095694	0.556530	0.003605	82.918884	-22.291609	41.342667	-0.215297	0.000000	-0.180235	0.000000	0.000000	0.000000	0.080367	-0.090598	-0.090118	0.000000	0.000000	2.000000	58.000000	0.000000
3727.660506	-0.095387	0.556219	0.003336	82.918884	-22.291609	41.342667	-0.215297	0.000000	-0.180235	0.000000	0.000000	0.000000	0.091989	-0.093066	-0.080631	0.000000	0.000000	2.000000	58.000000	0.000000
3727.663840	-0.095387	0.556219	0.003336	82.824333	-22.070087	41.530788	-0.215297	0.000000	-0.180235	0.000000	0.000000	0.000000	0.091989	-0.093066	-0.080631	0.000000	0.000000	2.000000	58.000000	0.000000
3727.667173	-0.095037	0.555910	0.003076	82.824333	-22.070087	41.530788	-0.215297	0.000000	-0.180235	0.000000	0.000000	0.000000	0.105025	-0.092956	-0.078071	0.000000	0.000000	2.000000	58.000000	0.000000
3727.670506	-0.095037	0.555910	0.003076	82.824333	-22.070087	41.530788	-0.215297	0.000000	-0.180235	0.000000	0.000000	0.000000	0.105025	-0.092956	-0.078071	0.000000	0.000000	2.000000	58.000000	0.000000
3727.673840	-0.095037	0.555910	0.003076	82.788574	-21.946777	41.615971	-0.248133	0.000000	-0.153784	0.000000	0.000000	0.000000	0.105025	-0.092956	-0.078071	0.000000	0.000000	2.000000	58.000000	0.000000
3727.677173	-0.095037	0.555910	0.003076	82.788574	-21.946777	41.615971	-0.248133	0.000000	-0.153784	0.000000	0.000000	0.000000	0.105025	-0.092956	-0.078071	0.000000	0.000000	2.000000	58.000000	0.000000
3727.680506	-0.094679	0.555600	0.002883	82.788574	-21.946777	41.615971	-0.248133	0.000000	-0.153784	0.000000	0.000000	0.000000	0.107552	-0.092806	-0.057755	0.000000	0.000000	2.000000	58.000000	0.000000
3727.683840	-0.094679	0.555600	0.002883	82.819084	-21.941034	41.577240	-0.248133	0.000000	-0.153784	0.000000	0.000000	0.000000	0.107552	-0.092806	-0.057755	0.000000	0.000000	2.000000	58.000000	0.000000
3727.687173	-0.094305	0.555257	0.002723	82.819084	-21.941034	41.577240	-0.248133	0.000000	-0.153784	0.000000	0.000000	0.000000	0.112287	-0.102944	-0.048095	0.000000	0.000000	2.000000	58.000000	0.000000
3727.690506	-0.094305	0.555257	0.002723	82.819084	-21.941034	41.577240	-0.248133	0.000000	-0.153784	0.000000	0.000000	0.000000	0.112287	-0.102944	-0.048095	0.000000	0.000000	2.000000	58.000000	0.000000
3727.693840	-0.094305	0.555257	0.002723	82.877594	-21.980284	41.491089	-0.284773	0.000000	-0.136143	0.000000	0.000000	0.000000	0.112287	-0.102944	-0.048095	0.000000	0.000000	2.000000	58.000000	0.000000
3727.697173	-0.094305	0.555257	0.002723	82.877594	-21.980284	41.491089	-0.284773	0.000000	-0.136143	0.000000	0.000000	0.000000	0.112287	-0.102944	-0.048095	0.000000	0.000000	2.000000	58.000000	0.000000
3727.700506	-0.093871	0.554880	0.002604	82.877594	-21.980284	41.491089	-0.284773	0.000000	-0.136143	0.000000	0.000000	0.000000	0.130137	-0.113105	-0.035790	0.000000	0.000000	2.000000	58.000000	0.000000
3727.703840	-0.093871	0.554880	0.002604	82.942200	-22.027494	41.394142	-0.284773	0.000000	-0.136143	0.000000	0.000000	0.000000	0.130137	-0.113105	-0.035790	0.000000	0.000000	2.000000	58.000000	0.000000
3727.707173	-0.093434	0.554486	0.002466	82.942200	-22.027494	41.394142	-0.284773	0.000000	-0.136143	0.000000	0.000000	0.000000	0.131161	-0.118145	-0.041359	0.000000	0.000000	2.000000	58.000000	0.000000
3727.710506	-0.093434	0.554486	0.002466	82.942200	-22.027494	41.394142	-0.284773	0.000000	-0.136143	0.000000	0.000000	0.000000	0.131161	-0.118145	-0.041359	0.000000	0.000000	2.000000	58.000000	0.000000
3727.713840	-0.093434	0.554486	0.002466	83.000725	-22.064352	41.304977	-0.328322	0.000000	-0.123284	0.000000	0.000000	0.000000	0.131161	-0.118145	-0.041359	0.000000	0.000000	2.000000	58.000000	0.000000
3727.717173	-0.093434	0.554486	0.002466	83.000725	-22.064352	41.304977	-0.328322	0.000000	-0.123284	0.000000	0.000000	0.000000	0.131161	-0.118145	-0.041359	0.000000	0.000000	2.000000	58.000000	0.000000
3727.720506	-0.092979	0.554084	0.002354	83.000725	-22.064352	41.304977	-0.328322	0.000000	-0.123284	0.000000	0.000000	0.000000	0.136243	-0.120577	-0.033368	0.000000	0.000000	2.000000	58.000000	0.000000
3727.723840	-0.092979	0.554084	0.002354	83.059433	-22.091629	41.227127	-0.328322	0.000000	-0.123284	0.000000	0.000000	0.000000	0.136243	-0.120577	-0.033368	0.000000	0.000000	2.000000	58.000000	0.000000
3727.727173	-0.092528	0.553725	0.002255	83.059433	-22.091629	41.227127	-0.328322	0.000000	-0.123284	0.000000	0.000000	0.000000	0.135413	-0.107687	-0.029813	0.000000	0.000000	2.000000	58.000000	0.000000
3727.730506	-0.092528	0.553725	0.002255	83.059433	-22.091629	41.227127	-0.328322	0.000000	-0.123284	0.000000	0.000000	0.000000	0.135413	-0.107687	-0.029813	0.000000	0.000000	2.000000	58.000000	0.000000
3727.733840	-0.092528	0.553725	0.002255	83.110374	-22.078571	41.187794	-0.373598	0.000000	-0.112754	0.000000	0.000000	0.000000	0.135413	-0.107687	-0.029813	0.000000	0.000000	2.000000	58.000000	0.000000
3727.737173	-0.092528	0.553725	0.002255	83.110374	-22.078571	41.187794	-0.373598	0.000000	-0.112754	0.000000	0.000000	0.000000	0.135413	-0.107687	-0.029813	0.000000	0.000000	2.000000	58.000000	0.000000
3727.740506	-0.092033	0.553367	0.002164	83.110374	-22.078571	41.187794	-0.373598	0.000000	-0.112754	0.000000	0.000000	0.000000	0.148441	-0.107598	-0.027417	0.000000	0.000000	2.000000	58.000000	0.000000
3727.743840	-0.092033	0.553367	0.002164	83.159889	-22.028164	41.191109	-0.373598	0.000000	-0.112754	0.000000	0.000000	0.000000	0.148441	-0.107598	-0.027417	0.000000	0.000000	2.000000	58.000000	0.000000
3727.747173	-0.091538	0.553034	0.002066	83.159889	-22.028164	41.191109	-0.373598	0.000000	-0.112754	0.000000	0.000000	0.000000	0.148685	-0.099835	-0.029210	0.000000	0.000000	2.000000	58.000000	0.000000
3727.750506	-0.091538	0.553034	0.002066	83.159889	-22.028164	41.191109	-0.373598	0.000000	-0.112754	0.000000	0.000000	0.000000	0.148685	-0.099835	-0.029210	0.000000	0.000000	2.000000	58.000000	0.000000
3727.753840	-0.091538	0.553034	0.002066	83.187416	-21.876022	41.302181	-0.423119	0.000000	-0.103317	0.000000	0.000000	0.000000	0.148685	-0.099835	-0.029210	0.000000	0.000000	2.000000	58.000000	0.000000
3727.757173	-0.091538	0.553034	0.002066	83.187416	-21.876022	41.302181	-0.423119	0.000000	-0.103317	0.000000	0.000000	0.000000	0.148685	-0.099835	-0.029210	0.000000	0.000000	2.000000	58.000000	0.000000
3727.760506	-0.091029	0.552710	0.002013	83.187416	-21.876022	41.302181	-0.423119	0.000000	-0.103317	0.000000	0.000000	0.000000	0.152718	-0.097196	-0.015874	0.000000	0.000000	2.000000	58.000000	0.000000
3727.763840	-0.091029	0.552710	0.002013	83.171112	-21.584703	41.560822	-0.423119	0.000000	-0.103317	0.000000	0.000000	0.000000	0.152718	-0.097196	-0.015874	0.000000	0.000000	2.000000	58.000000	0.000000
3727.767173	-0.090528	0.552395	0.002001	83.171112	-21.584703	41.560822	-0.423119	0.000000	-0.103317	0.000000	0.000000	0.000000	0.150247	-0.094585	-0.003831	0.000000	0.000000	2.000000	58.000000	0.000000
3727.770506	-0.090528	0.552395	0.002001	83.171112	-21.584703	41.560822	-0.423119	0.000000	-0.103317	0.000000	0.000000	0.000000	0.150247	-0.094585	-0.003831	0.000000	0.000000	2.000000	58.000000	0.000000
3727.773840	-0.090528	0.552395	0.002001	83.104195	-21.193939	41.917408	-0.473613	0.000000	-0.100032	0.000000	0.000000	0.000000	0.150247	-0.094585	-0.003831	0.000000	0.000000	2.000000	58.000000	0.000000
3727.777173	-0.090528	0.552395	0.002001	83.104195	-21.193939	41.917408	-0.473613	0.000000	-0.100032	0.000000	0.000000	0.000000	0.150247	-0.094585	-0.003831	0.000000	0.000000	2.000000	58.000000	0.000000
3727.780506	-0.090002	0.552063	0.001973	83.104195	-21.193939	41.917408	-0.473613	0.000000	-0.100032	0.000000	0.000000	0.000000	0.157819	-0.099656	-0.008164	0.000000	0.000000	2.000000	58.000000	0.000000
3727.783840	-0.090002	0.552063	0.001973	83.016747	-20.938269	42.116337	-0.473613	0.000000	-0.100032	0.000000	0.000000	0.000000	0.157819	-0.099656	-0.008164	0.000000	0.000000	2.000000	58.000000	0.000000
3727.787173	-0.089502	0.551722	0.001964	83.016747	-20.938269	42.116337	-0.473613	0.000000	-0.100032	0.000000	0.000000	0.000000	0.149900	-0.102158	-0.002786	0.000000	0.000000	2.000000	58.000000	0.000000
3727.790506	-0.089502	0.551722	0.001964	83.016747	-20.938269	42.116337	-0.473613	0.000000	-0.100032	0.000000	0.000000	0.000000	0.149900	-0.102158	-0.002786	0.000000	0.000000	2.000000	58.000000	0.000000
3727.793840	-0.089502	0.551722	0.001964	82.923828	-20.712643	42.279720	-0.524900	0.000000	-0.098207	0.000000	0.000000	0.000000	0.149900	-0.102158	-0.002786	0.000000	0.000000	2.000000	58.000000	0.000000
3727.797173	-0.089502	0.551722	0.001964	82.923828	-20.712643	42.279720	-0.524900	0.000000	-0.098207	0.000000	0.000000	0.000000	0.149900	-0.102158	-0.002786	0.000000	0.000000	2.000000	58.000000	0.000000
3727.800506	-0.088991	0.551356	0.001895	82.923828	-20.712643	42.279720	-0.524900	0.000000	-0.098207	0.000000	0.000000	0.000000	0.153307	-0.109718	-0.020727	0.000000	0.000000	2.000000	58.000000	0.000000
3727.803840	-0.088991	0.551356	0.001895	82.817802	-20.486393	42.447201	-0.524900	0.000000	-0.098207	0.000000	0.000000	0.000000	0.153307	-0.109718	-0.020727	0.000000	0.000000	2.000000	58.000000	0.000000
3727.807173	-0.088527	0.551008	0.001835	82.817802	-20.486393	42.447201	-0.524900	0.000000	-0.098207	0.000000	0.000000	0.000000	0.139139	-0.104551	-0.018112	0.000000	0.000000	2.000000	58.000000	0.000000
3727.810506	-0.088527	0.551008	0.001835	82.817802	-20.486393	42.447201	-0.524900	0.000000	-0.098207	0.000000	0.000000	0.000000	0.139139	-0.104551	-0.018112	0.000000	0.000000	2.000000	58.000000	0.000000
3727.813840	-0.088527	0.551008	0.001835	82.661819	-20.188698	42.695717	-0.573641	0.000000	-0.091734	0.000000	0.000000	0.000000	0.139139	-0.104551	-0.018112	0.000000	0.000000	2.000000	58.000000	0.000000
3727.817173	-0.088527	0.551008	0.001835	82.661819	-20.188698	42.695717	-0.573641	0.000000	-0.091734	0.000000	0.000000	0.000000	0.139139	-0.104551	-0.018112	0.000000	0.000000	2.000000	58.000000	0.000000
3727.820506	-0.088128	0.550685	0.001756	82.661819	-20.188698	42.695717	-0.573641	0.000000	-0.091734	0.000000	0.000000	0.000000	0.119777	-0.096843	-0.023606	0.000000	0.000000	2.000000	58.000000	0.000000
3727.823840	-0.088128	0.550685	0.001756	82.450020	-19.832661	43.010292	-0.573641	0.000000	-0.091734	0.000000	0.000000	0.000000	0.119777	-0.096843	-0.023606	0.000000	0.000000	2.000000	58.000000	0.000000
3727.827173	-0.087837	0.550464	0.001768	82.450020	-19.832661	43.010292	-0.573641	0.000000	-0.091734	0.000000	0.000000	0.000000	0.087384	-0.066282	0.003676	0.000000	0.000000	2.000000	58.000000	0.000000
3727.830506	-0.087837	0.550464	0.001768	82.450020	-19.832661	43.010292	-0.573641	0.000000	-0.091734	0.000000	0.000000	0.000000	0.087384	-0.066282	0.003676	0.000000	0.000000	2.000000	58.000000	0.000000
3727.833840	-0.087837	0.550464	0.001768	82.190659	-19.444851	43.367271	-0.608168	0.000000	-0.088412	0.000000	0.000000	0.000000	0.087384	-0.066282	0.003676	0.000000	0.000000	2.000000	58.000000	0.000000
3727.837173	-0.087646	0.550311	0.001836	82.190659	-19.444851	43.367271	-0.608168	0.000000	-0.088412	0.000000	0.000000	0.000000	0.057108	-0.045937	0.020246	0.000000	0.000000	2.000000	58.000000	0.000000
3727.840506	-0.087646	0.550311	0.001836	82.190659	-19.444851	43.367271	-0.608168	0.000000	-0.088412	0.000000	0.000000	0.000000	0.057108	-0.045937	0.020246	0.000000	0.000000	2.000000	58.000000	0.000000
3727.843840	-0.087646	0.550311	0.001836	81.928535	-19.092615	43.702465	-0.617686	0.000000	-0.091787	0.000000	0.000000	0.000000	0.057108	-0.045937	0.020246	0.000000	0.000000	2.000000	58.000000	0.000000
3727.847173	-0.087646	0.550311	0.001836	81.928535	-19.092615	43.702465	-0.617686	0.000000	-0.091787	0.000000	0.000000	0.000000	0.057108	-0.045937	0.020246	0.000000	0.000000	2.000000	58.000000	0.000000
3727.850506	-0.087566	0.550208	0.002005	81.928535	-19.092615	43.702465	-0.617686	0.000000	-0.091787	0.000000	0.000000	0.000000	0.024208	-0.030816	0.050694	0.000000	0.000000	2.000000	58.000000	0.000000
3727.853840	-0.087566	0.550208	0.002005	81.683487	-18.792471	43.994244	-0.617686	0.000000	-0.091787	0.000000	0.000000	0.000000	0.024208	-0.030816	0.050694	0.000000	0.000000	2.000000	58.000000	0.000000
3727.857173	-0.087566	0.550208	0.002005	81.683487	-18.792471	43.994244	-0.617686	0.000000	-0.091787	0.000000	0.000000	0.000000	0.024208	-0.030816	0.050694	0.000000	0.000000	2.000000	58.000000	0.000000
3727.860506	-0.087566	0.550208	0.002005	81.683487	-18.792471	43.994244	-0.617686	0.000000	-0.091787	0.000000	0.000000	0.000000	0.024208	-0.030816	0.050694	0.000000	0.000000	2.000000	58.000000	0.000000
3727.863840	-0.087617	0.550070	0.002510	81.493011	-18.575405	44.209019	-0.621721	0.000000	-0.100236	0.000000	0.000000	0.000000	-0.015316	-0.041590	0.151482	0.000000	0.000000	2.000000	58.000000	0.000000
3727.867173	-0.087617	0.550070	0.002510	81.493011	-18.575405	44.209019	-0.621721	0.000000	-0.100236	0.000000	0.000000	0.000000	-0.015316	-0.041590	0.151482	0.000000	0.000000	2.000000	58.000000	0.000000
3727.870506	-0.087617	0.550070	0.002510	81.493011	-18.575405	44.209019	-0.621721	0.000000	-0.100236	0.000000	0.000000	0.000000	-0.015316	-0.041590	0.151482	0.000000	0.000000	2.000000	58.000000	0.000000
3727.873840	-0.087617	0.550070	0.002510	81.347397	-18.419367	44.366138	-0.619168	0.000000	-0.125483	0.000000	0.000000	0.000000	-0.015316	-0.041590	0.151482	0.000000	0.000000	2.000000	58.000000	0.000000
3727.877173	-0.087694	0.550008	0.002795	81.347397	-18.419367	44.366138	-0.619168	0.000000	-0.125483	0.000000	0.000000	0.000000	-0.023092	-0.018363	0.085541	0.000000	0.000000	2.000000	58.000000	0.000000
3727.880506	-0.087694	0.550008	0.002795	81.347397	-18.419367	44.366138	-0.619168	0.000000	-0.125483	0.000000	0.000000	0.000000	-0.023092	-0.018363	0.085541	0.000000	0.000000	2.000000	58.000000	0.000000
3727.883840	-0.087694	0.550008	0.002795	81.266548	-18.336199	44.451080	-0.615320	0.000000	-0.139739	0.000000	0.000000	0.000000	-0.023092	-0.018363	0.085541	0.000000	0.000000	2.000000	58.000000	0.000000
3727.887173	-0.087772	0.549921	0.003085	81.266548	-18.336199	44.451080	-0.615320	0.000000	-0.139739	0.000000	0.000000	0.000000	-0.023381	-0.026073	0.087014	0.000000	0.000000	2.000000	58.000000	0.000000
3727.890506	-0.087772	0.549921	0.003085	81.266548	-18.336199	44.451080	-0.615320	0.000000	-0.139739	0.000000	0.000000	0.000000	-0.023381	-0.026073	0.087014	0.000000	0.000000	2.000000	58.000000	0.000000
3727.893840	-0.087772	0.549921	0.003085	81.245140	-18.319639	44.472897	-0.611423	0.000000	-0.154242	0.000000	0.000000	0.000000	-0.023381	-0.026073	0.087014	0.000000	0.000000	2.000000	58.000000	0.000000
3727.897173	-0.087772	0.549921	0.003085	81.245140	-18.319639	44.472897	-0.611423	0.000000	-0.154242	0.000000	0.000000	0.000000	-0.023381	-0.026073	0.087014	0.000000	0.000000	2.000000	58.000000	0.000000
3727.900506	-0.087875	0.549851	0.003389	81.245140	-18.319639	44.472897	-0.611423	0.000000	-0.154242	0.000000	0.000000	0.000000	-0.030978	-0.021077	0.091151	0.000000	0.000000	2.000000	58.000000	0.000000
3727.903840	-0.087875	0.549851	0.003389	81.235832	-18.319847	44.480957	-0.611423	0.000000	-0.154242	0.000000	0.000000	0.000000	-0.030978	-0.021077	0.091151	0.000000	0.000000	2.000000	58.000000	0.000000
3727.907173	-0.087875	0.549851	0.003389	81.235832	-18.319847	44.480957	-0.611423	0.000000	-0.154242	0.000000	0.000000	0.000000	-0.030978	-0.021077	0.091151	0.000000	0.000000	2.000000	58.000000	0.000000
3727.910506	-0.087875	0.549851	0.003389	81.235832	-18.319847	44.480957	-0.611423	0.000000	-0.154242	0.000000	0.000000	0.000000	-0.030978	-0.021077	0.091151	0.000000	0.000000	2.000000	58.000000	0.000000
3727.913840	-0.088135	0.549805	0.003923	81.223427	-18.320126	44.491684	-0.606260	0.000000	-0.169434	0.000000	0.000000	0.000000	-0.078207	-0.013966	0.160193	0.000000	0.000000	2.000000	58.000000	0.000000
3727.917173	-0.088135	0.549805	0.003923	81.223427	-18.320126	44.491684	-0.606260	0.000000	-0.169434	0.000000	0.000000	0.000000	-0.000001	-0.000001	0.000000	0.000000	0.000000	2.000000	58.000000	0.000000
3727.920506	-0.088135	0.549805	0.003923	81.223427	-18.320126	44.491684	-0.606260	0.000000	-0.169434	0.000000	0.000000	0.000000	-0.000001	-0.000001	0.000000	0.000000	0.000000	2.000000	58.000000	0.000000
3727.923840	-0.088135	0.549805	0.003923	81.198593	-18.315319	44.513069	-0.593226	0.000000	-0.196132	0.000000	0.000000	0.000000	-0.000001	-0.000001	0.000000	0.000000	0.000000	2.000000	58.000000	0.000000
3727.927173	-0.088135	0.549805	0.003923	81.198593	-18.315319	44.513069	-0.593226	0.000000	-0.196132	0.000000	0.000000	0.000000	-0.000001	-0.000001	0.000000	0.000000	0.000000	2.000000	58.000000	0.000000
3727.930506	-0.088325	0.549879	0.004203	81.198593	-18.315319	44.513069	-0.593226	0.000000	-0.196132	0.000000	0.000000	0.000000	-0.056924	0.022393	0.084000	0.000000	0.000000	2.000000	58.000000	0.000000
3727.933840	-0.088325	0.549879	0.004203	81.164467	-18.305538	44.542225	-0.593226	0.000000	-0.196132	0.000000	0.000000	0.000000	-0.056924	0.022393	0.084000	0.000000	0.000000	2.000000	58.000000	0.000000
3727.937173	-0.088325	0.549879	0.004203	81.164467	-18.305538	44.542225	-0.593226	0.000000	-0.196132	0.000000	0.000000	0.000000	-0.056924	0.022393	0.084000	0.000000	0.000000	2.000000	58.000000	0.000000
3727.940506	-0.088325	0.549879	0.004203	81.164467	-18.305538	44.542225	-0.593226	0.000000	-0.196132	0.000000	0.000000	0.000000	-0.056924	0.022393	0.084000	0.000000	0.000000	2.000000	58.000000	0.000000
3727.943840	-0.088818	0.550165	0.004757	81.130310	-18.301413	44.571163	-0.583738	0.000000	-0.210132	0.000000	0.000000	0.000000	-0.147801	0.085790	0.166361	0.000000	0.000000	2.000000	58.000000	0.000000
3727.947173	-0.088818	0.550165	0.004757	81.130310	-18.301413	44.571163	-0.583738	0.000000	-0.210132	0.000000	0.000000	0.000000	0.000000	-0.000005	-0.000000	0.000000	0.000000	2.000000	58.000000	0.000000
3727.950506	-0.088818	0.550165	0.004757	81.130310	-18.301413	44.571163	-0.583738	0.000000	-0.210132	0.000000	0.000000	0.000000	0.000000	-0.000005	-0.000000	0.000000	0.000000	2.000000	58.000000	0.000000
3727.953840	-0.088818	0.550165	0.004757	81.093048	-18.294909	44.602493	-0.559105	0.000000	-0.237859	0.000000	0.000000	0.000000	0.000000	-0.000005	-0.000000	0.000000	0.000000	2.000000	58.000000	0.000000
3727.957173	-0.088818	0.550165	0.004757	81.093048	-18.294909	44.602493	-0.559105	0.000000	-0.237859	0.000000	0.000000	0.000000	0.000000	-0.000005	-0.000000	0.000000	0.000000	2.000000	58.000000	0.000000
3727.960506	-0.089070	0.550343	0.005004	81.093048	-18.294909	44.602493	-0.559105	0.000000	-0.237859	0.000000	0.000000	0.000000	-0.075671	0.053261	0.074043	0.000000	0.000000	2.000000	58.000000	0.000000
3727.963840	-0.089070	0.550343	0.005004	81.055779	-18.294134	44.633568	-0.559105	0.000000	-0.237859	0.000000	0.000000	0.000000	-0.075671	0.053261	0.074043	0.000000	0.000000	2.000000	58.000000	0.000000
3727.967173	-0.089070	0.550343	0.005004	81.055779	-18.294134	44.633568	-0.559105	0.000000	-0.237859	0.000000	0.000000	0.000000	-0.075671	0.053261	0.074043	0.000000	0.000000	2.000000	58.000000	0.000000
3727.970506	-0.089070	0.550343	0.005004	81.055779	-18.294134	44.633568	-0.559105	0.000000	-0.237859	0.000000	0.000000	0.000000	-0.075671	0.053261	0.074043	0.000000	0.000000	2.000000	58.000000	0.000000
3727.973840	-0.089663	0.550742	0.005361	81.018562	-18.293613	44.664421	-0.546493	0.000000	-0.250200	0.000000	0.000000	0.000000	-0.177787	0.119743	0.107005	0.000000	0.000000	2.000000	58.000000	0.000000
3727.977173	-0.089663	0.550742	0.005361	81.018562	-18.293613	44.664421	-0.546493	0.000000	-0.250200	0.000000	0.000000	0.000000	0.000001	-0.000009	-0.000000	0.000000	0.000000	2.000000	58.000000	0.000000
3727.980506	-0.089663	0.550742	0.005361	81.018562	-18.293613	44.664421	-0.546493	0.000000	-0.250200	0.000000	0.000000	0.000000	0.000001	-0.000009	-0.000000	0.000000	0.000000	2.000000	58.000000	0.000000
3727.983840	-0.089663	0.550742	0.005361	80.984413	-18.298555	44.692436	-0.516862	0.000000	-0.268034	0.000000	0.000000	0.000000	0.000001	-0.000009	-0.000000	0.000000	0.000000	2.000000	58.000000	0.000000
3727.987173	-0.089663	0.550742	0.005361	80.984413	-18.298555	44.692436	-0.516862	0.000000	-0.268034	0.000000	0.000000	0.000000	0.000001	-0.000009	-0.000000	0.000000	0.000000	2.000000	58.000000	0.000000
3727.990506	-0.089925	0.550964	0.005419	80.984413	-18.298555	44.692436	-0.516862	0.000000	-0.268034	0.000000	0.000000	0.000000	-0.078611	0.066623	0.017604	0.000000	0.000000	2.000000	58.000000	0.000000
3727.993840	-0.089925	0.550964	0.005419	80.947136	-18.303968	44.722763	-0.516862	0.000000	-0.268034	0.000000	0.000000	0.000000	-0.078611	0.066623	0.017604	0.000000	0.000000	2.000000	58.000000	0.000000
3727.997173	-0.089925	0.550964	0.005419	80.947136	-18.303968	44.722763	-0.516862	0.000000	-0.268034	0.000000	0.000000	0.000000	-0.078611	0.066623	0.017604	0.000000	0.000000	2.000000	58.000000	0.000000
3728.000506	-0.089925	0.550964	0.005419	80.947136	-18.303968	44.722763	-0.516862	0.000000	-0.268034	0.000000	0.000000	0.000000	-0.078611	0.066623	0.017604	0.000000	0.000000	2.000000	58.000000	0.000000
3728.003840	-0.090509	0.551486	0.005376	80.912796	-18.320183	44.740440	-0.503760	0.000000	-0.270968	0.000000	0.000000	0.000000	-0.175250	0.156736	-0.013054	0.000000	0.000000	2.000000	58.000000	0.000000
3728.007173	-0.090509	0.551486	0.005376	80.912796	-18.320183	44.740440	-0.503760	0.000000	-0.270968	0.000000	0.000000	0.000000	0.000001	0.000005	0.000000	0.000000	0.000000	2.000000	58.000000	0.000000
3728.010506	-0.090509	0.551486	0.005376	80.912796	-18.320183	44.740440	-0.503760	0.000000	-0.270968	0.000000	0.000000	0.000000	0.000001	0.000005	0.000000	0.000000	0.000000	2.000000	58.000000	0.000000
3728.013840	-0.090509	0.551486	0.005376	80.878632	-18.331182	44.767879	-0.474552	0.000000	-0.268792	0.000000	0.000000	0.000000	0.000001	0.000005	0.000000	0.000000	0.000000	2.000000	58.000000	0.000000
3728.017173	-0.090509	0.551486	0.005376	80.878632	-18.331182	44.767879	-0.474552	0.000000	-0.268792	0.000000	0.000000	0.000000	0.000001	0.000005	0.000000	0.000000	0.000000	2.000000	58.000000	0.000000
3728.020506	-0.090814	0.551752	0.005306	80.878632	-18.331182	44.767879	-0.474552	0.000000	-0.268792	0.000000	0.000000	0.000000	-0.091646	0.079766	-0.020994	0.000000	0.000000	2.000000	58.000000	0.000000
3728.023840	-0.090814	0.551752	0.005306	80.849640	-18.355114	44.780521	-0.474552	0.000000	-0.268792	0.000000	0.000000	0.000000	-0.091646	0.079766	-0.020994	0.000000	0.000000	2.000000	58.000000	0.000000
3728.027173	-0.090814	0.551752	0.005306	80.849640	-18.355114	44.780521	-0.474552	0.000000	-0.268792	0.000000	0.000000	0.000000	-0.091646	0.079766	-0.020994	0.000000	0.000000	2.000000	58.000000	0.000000
3728.030506	-0.090814	0.551752	0.005306	80.849640	-18.355114	44.780521	-0.474552	0.000000	-0.268792	0.000000	0.000000	0.000000	-0.091646	0.079766	-0.020994	0.000000	0.000000	2.000000	58.000000	0.000000
3728.033840	-0.091428	0.552224	0.005066	80.824638	-18.384468	44.790398	-0.459277	0.000000	-0.265293	0.000000	0.000000	0.000000	-0.184192	0.141629	-0.071961	0.000000	0.000000	2.000000	58.000000	0.000000
3728.037173	-0.091428	0.552224	0.005066	80.824638	-18.384468	44.790398	-0.459277	0.000000	-0.265293	0.000000	0.000000	0.000000	0.000000	0.000009	-0.000000	0.000000	0.000000	2.000000	58.000000	0.000000
3728.040506	-0.091428	0.552224	0.005066	80.824638	-18.384468	44.790398	-0.459277	0.000000	-0.265293	0.000000	0.000000	0.000000	0.000000	0.000009	-0.000000	0.000000	0.000000	2.000000	58.000000	0.000000
3728.043840	-0.091428	0.552224	0.005066	80.802299	-18.435078	44.778091	-0.428579	0.000000	-0.253300	0.000000	0.000000	0.000000	0.000000	0.000009	-0.000000	0.000000	0.000000	2.000000	58.000000	0.000000
3728.047173	-0.091428	0.552224	0.005066	80.802299	-18.435078	44.778091	-0.428579	0.000000	-0.253300	0.000000	0.000000	0.000000	0.000000	0.000009	-0.000000	0.000000	0.000000	2.000000	58.000000	0.000000
3728.050506	-0.091764	0.552396	0.004920	80.802299	-18.435078	44.778091	-0.428579	0.000000	-0.253300	0.000000	0.000000	0.000000	-0.100761	0.051553	-0.043832	0.000000	0.000000	2.000000	58.000000	0.000000
3728.053840	-0.091764	0.552396	0.004920	80.786377	-18.482494	44.770725	-0.428579	0.000000	-0.253300	0.000000	0.000000	0.000000	-0.100761	0.051553	-0.043832	0.000000	0.000000	2.000000	58.000000	0.000000
3728.057173	-0.091764	0.552396	0.004920	80.786377	-18.482494	44.770725	-0.428579	0.000000	-0.253300	0.000000	0.000000	0.000000	-0.100761	0.051553	-0.043832	0.000000	0.000000	2.000000	58.000000	0.000000
3728.060506	-0.091764	0.552396	0.004920	80.786377	-18.482494	44.770725	-0.428579	0.000000	-0.253300	0.000000	0.000000	0.000000	-0.100761	0.051553	-0.043832	0.000000	0.000000	2.000000	58.000000	0.000000
3728.063840	-0.092444	0.552646	0.004556	80.780151	-18.523872	44.775620	-0.411785	0.000000	-0.245994	0.000000	0.000000	0.000000	-0.203951	0.074799	-0.109159	0.000000	0.000000	2.000000	58.000000	0.000000
3728.067173	-0.092444	0.552646	0.004556	80.780151	-18.523872	44.775620	-0.411785	0.000000	-0.245994	0.000000	0.000000	0.000000	-0.000000	0.000001	0.000000	0.000000	0.000000	2.000000	58.000000	0.000000
3728.070506	-0.092444	0.552646	0.004556	80.780151	-18.523872	44.775620	-0.411785	0.000000	-0.245994	0.000000	0.000000	0.000000	-0.000000	0.000001	0.000000	0.000000	0.000000	2.000000	58.000000	0.000000
3728.073840	-0.092444	0.552646	0.004556	80.777039	-18.562254	44.778061	-0.377793	0.000000	-0.227801	0.000000	0.000000	0.000000	-0.000000	0.000001	0.000000	0.000000	0.000000	2.000000	58.000000	0.000000
3728.077173	-0.092444	0.552646	0.004556	80.777039	-18.562254	44.778061	-0.377793	0.000000	-0.227801	0.000000	0.000000	0.000000	-0.000000	0.000001	0.000000	0.000000	0.000000	2.000000	58.000000	0.000000
3728.080506	-0.092775	0.552706	0.004389	80.777039	-18.562254	44.778061	-0.377793	0.000000	-0.227801	0.000000	0.000000	0.000000	-0.099356	0.018092	-0.050209	0.000000	0.000000	2.000000	58.000000	0.000000
3728.083840	-0.092775	0.552706	0.004389	80.777084	-18.597626	44.778069	-0.377793	0.000000	-0.227801	0.000000	0.000000	0.000000	-0.099356	0.018092	-0.050209	0.000000	0.000000	2.000000	58.000000	0.000000
3728.087173	-0.092775	0.552706	0.004389	80.777084	-18.597626	44.778069	-0.377793	0.000000	-0.227801	0.000000	0.000000	0.000000	-0.099356	0.018092	-0.050209	0.000000	0.000000	2.000000	58.000000	0.000000
3728.090506	-0.092775	0.552706	0.004389	80.777084	-18.597626	44.778069	-0.377793	0.000000	-0.227801	0.000000	0.000000	0.000000	-0.099356	0.018092	-0.050209	0.000000	0.000000	2.000000	58.000000	0.000000
3728.093840	-0.093204	0.552741	0.004140	80.780190	-18.624525	44.775635	-0.361234	0.000000	-0.219433	0.000000	0.000000	0.000000	-0.128590	0.010397	-0.074526	0.000000	0.000000	2.000000	58.000000	0.000000
3728.097173	-0.093204	0.552741	0.004140	80.780190	-18.624525	44.775635	-0.361234	0.000000	-0.219433	0.000000	0.000000	0.000000	-0.128590	0.010397	-0.074526	0.000000	0.000000	2.000000	58.000000	0.000000
3728.100506	-0.093204	0.552741	0.004140	80.780190	-18.624525	44.775635	-0.361234	0.000000	-0.219433	0.000000	0.000000	0.000000	-0.128590	0.010397	-0.074526	0.000000	0.000000	2.000000	58.000000	0.000000
3728.103840	-0.093204	0.552741	0.004140	80.783218	-18.640530	44.773148	-0.339802	0.000000	-0.207012	0.000000	0.000000	0.000000	-0.128590	0.010397	-0.074526	0.000000	0.000000	2.000000	58.000000	0.000000
3728.107173	-0.093289	0.552698	0.004110	80.783218	-18.640530	44.773148	-0.339802	0.000000	-0.207012	0.000000	0.000000	0.000000	-0.025507	-0.012828	-0.009135	0.000000	0.000000	2.000000	58.000000	0.000000
3728.110506	-0.093289	0.552698	0.004110	80.783218	-18.640530	44.773148	-0.339802	0.000000	-0.207012	0.000000	0.000000	0.000000	-0.025507	-0.012828	-0.009135	0.000000	0.000000	2.000000	58.000000	0.000000
3728.113840	-0.093289	0.552698	0.004110	80.789467	-18.645399	44.768250	-0.335551	0.000000	-0.205489	0.000000	0.000000	0.000000	-0.025507	-0.012828	-0.009135	0.000000	0.000000	2.000000	58.000000	0.000000
3728.117173	-0.093289	0.552698	0.004110	80.789467	-18.645399	44.768250	-0.335551	0.000000	-0.205489	0.000000	0.000000	0.000000	-0.025507	-0.012828	-0.009135	0.000000	0.000000	2.000000	58.000000	0.000000
3728.120506	-0.093295	0.552663	0.004138	80.789467	-18.645399	44.768250	-0.335551	0.000000	-0.205489	0.000000	0.000000	0.000000	-0.001702	-0.010316	0.008426	0.000000	0.000000	2.000000	58.000000	0.000000
3728.123840	-0.093295	0.552663	0.004138	80.795685	-18.644791	44.763340	-0.335551	0.000000	-0.205489	0.000000	0.000000	0.000000	-0.001702	-0.010316	0.008426	0.000000	0.000000	2.000000	58.000000	0.000000
3728.127173	-0.093295	0.552663	0.004138	80.795685	-18.644791	44.763340	-0.335551	0.000000	-0.205489	0.000000	0.000000	0.000000	-0.001702	-0.010316	0.008426	0.000000	0.000000	2.000000	58.000000	0.000000
3728.130506	-0.093295	0.552663	0.004138	80.795685	-18.644791	44.763340	-0.335551	0.000000	-0.205489	0.000000	0.000000	0.000000	-0.001702	-0.010316	0.008426	0.000000	0.000000	2.000000	58.000000	0.000000
3728.133840	-0.093171	0.552466	0.004314	80.804993	-18.641184	44.755978	-0.335267	0.000000	-0.206894	0.000000	0.000000	0.000000	0.037178	-0.059233	0.052944	0.000000	0.000000	2.000000	58.000000	0.000000
3728.137173	-0.093171	0.552466	0.004314	80.804993	-18.641184	44.755978	-0.335267	0.000000	-0.206894	0.000000	0.000000	0.000000	0.037178	-0.059233	0.052944	0.000000	0.000000	2.000000	58.000000	0.000000
3728.140506	-0.093171	0.552466	0.004314	80.804993	-18.641184	44.755978	-0.335267	0.000000	-0.206894	0.000000	0.000000	0.000000	0.037178	-0.059233	0.052944	0.000000	0.000000	2.000000	58.000000	0.000000
3728.143840	-0.093171	0.552466	0.004314	80.817444	-18.637342	44.746117	-0.341463	0.000000	-0.215718	0.000000	0.000000	0.000000	0.037178	-0.059233	0.052944	0.000000	0.000000	2.000000	58.000000	0.000000
3728.147173	-0.093109	0.552345	0.004462	80.817444	-18.637342	44.746117	-0.341463	0.000000	-0.215718	0.000000	0.000000	0.000000	0.018416	-0.036137	0.044347	0.000000	0.000000	2.000000	58.000000	0.000000
3728.150506	-0.093109	0.552345	0.004462	80.817444	-18.637342	44.746117	-0.341463	0.000000	-0.215718	0.000000	0.000000	0.000000	0.018416	-0.036137	0.044347	0.000000	0.000000	2.000000	58.000000	0.000000
3728.153840	-0.093109	0.552345	0.004462	80.826729	-18.633793	44.738670	-0.344533	0.000000	-0.223109	0.000000	0.000000	0.000000	0.018416	-0.036137	0.044347	0.000000	0.000000	2.000000	58.000000	0.000000
3728.157173	-0.093109	0.552345	0.004462	80.826729	-18.633793	44.738670	-0.344533	0.000000	-0.223109	0.000000	0.000000	0.000000	0.018416	-0.036137	0.044347	0.000000	0.000000	2.000000	58.000000	0.000000
3728.160506	-0.093044	0.552208	0.004592	80.826729	-18.633793	44.738670	-0.344533	0.000000	-0.223109	0.000000	0.000000	0.000000	0.019515	-0.041271	0.038971	0.000000	0.000000	2.000000	58.000000	0.000000
3728.163840	-0.093044	0.552208	0.004592	80.839188	-18.635414	44.728806	-0.344533	0.000000	-0.223109	0.000000	0.000000	0.000000	0.019515	-0.041271	0.038971	0.000000	0.000000	2.000000	58.000000	0.000000
3728.167173	-0.093044	0.552208	0.004592	80.839188	-18.635414	44.728806	-0.344533	0.000000	-0.223109	0.000000	0.000000	0.000000	0.019515	-0.041271	0.038971	0.000000	0.000000	2.000000	58.000000	0.000000
3728.170506	-0.093044	0.552208	0.004592	80.839188	-18.635414	44.728806	-0.344533	0.000000	-0.223109	0.000000	0.000000	0.000000	0.019515	-0.041271	0.038971	0.000000	0.000000	2.000000	58.000000	0.000000
3728.173840	-0.092999	0.551872	0.004935	80.854691	-18.642244	44.716305	-0.347785	0.000000	-0.229604	0.000000	0.000000	0.000000	0.013488	-0.100745	0.102994	0.000000	0.000000	2.000000	58.000000	0.000000
3728.177173	-0.092999	0.551872	0.004935	80.854691	-18.642244	44.716305	-0.347785	0.000000	-0.229604	0.000000	0.000000	0.000000	0.000001	-0.000001	-0.000000	0.000000	0.000000	2.000000	58.000000	0.000000
3728.180506	-0.092999	0.551872	0.004935	80.854691	-18.642244	44.716305	-0.347785	0.000000	-0.229604	0.000000	0.000000	0.000000	0.000001	-0.000001	-0.000000	0.000000	0.000000	2.000000	58.000000	0.000000
3728.183840	-0.092999	0.551872	0.004935	80.873337	-18.648882	44.701370	-0.350033	0.000000	-0.246770	0.000000	0.000000	0.000000	0.000001	-0.000001	-0.000000	0.000000	0.000000	2.000000	58.000000	0.000000
3728.187173	-0.092999	0.551872	0.004935	80.873337	-18.648882	44.701370	-0.350033	0.000000	-0.246770	0.000000	0.000000	0.000000	0.000001	-0.000001	-0.000000	0.000000	0.000000	2.000000	58.000000	0.000000
3728.190506	-0.092941	0.551674	0.005098	80.873337	-18.648882	44.701370	-0.350033	0.000000	-0.246770	0.000000	0.000000	0.000000	0.017572	-0.059419	0.048844	0.000000	0.000000	2.000000	58.000000	0.000000
3728.193840	-0.092941	0.551674	0.005098	80.891953	-18.655552	44.686340	-0.350033	0.000000	-0.246770	0.000000	0.000000	0.000000	0.017572	-0.059419	0.048844	0.000000	0.000000	2.000000	58.000000	0.000000
3728.197173	-0.092941	0.551674	0.005098	80.891953	-18.655552	44.686340	-0.350033	0.000000	-0.246770	0.000000	0.000000	0.000000	0.017572	-0.059419	0.048844	0.000000	0.000000	2.000000	58.000000	0.000000
3728.200506	-0.092941	0.551674	0.005098	80.891953	-18.655552	44.686340	-0.350033	0.000000	-0.246770	0.000000	0.000000	0.000000	0.017572	-0.059419	0.048844	0.000000	0.000000	2.000000	58.000000	0.000000
3728.203840	-0.092918	0.551294	0.005556	80.904564	-18.649237	44.686199	-0.352962	0.000000	-0.254910	0.000000	0.000000	0.000000	0.006680	-0.114074	0.137276	0.000000	0.000000	2.000000	58.000000	0.000000
3728.207173	-0.092918	0.551294	0.005556	80.904564	-18.649237	44.686199	-0.352962	0.000000	-0.254910	0.000000	0.000000	0.000000	0.006680	-0.114074	0.137276	0.000000	0.000000	2.000000	58.000000	0.000000
3728.210506	-0.092918	0.551294	0.005556	80.904564	-18.649237	44.686199	-0.352962	0.000000	-0.254910	0.000000	0.000000	0.000000	0.006680	-0.114074	0.137276	0.000000	0.000000	2.000000	58.000000	0.000000
3728.213840	-0.092918	0.551294	0.005556	80.913879	-18.648531	44.678638	-0.354075	0.000000	-0.277790	0.000000	0.000000	0.000000	0.006680	-0.114074	0.137276	0.000000	0.000000	2.000000	58.000000	0.000000
3728.217173	-0.092902	0.551129	0.005814	80.913879	-18.648531	44.678638	-0.354075	0.000000	-0.277790	0.000000	0.000000	0.000000	0.005053	-0.049484	0.077314	0.000000	0.000000	2.000000	58.000000	0.000000
3728.220506	-0.092902	0.551129	0.005814	80.913879	-18.648531	44.678638	-0.354075	0.000000	-0.277790	0.000000	0.000000	0.000000	0.005053	-0.049484	0.077314	0.000000	0.000000	2.000000	58.000000	0.000000
3728.223840	-0.092902	0.551129	0.005814	80.920288	-18.637217	44.683556	-0.354918	0.000000	-0.290676	0.000000	0.000000	0.000000	0.005053	-0.049484	0.077314	0.000000	0.000000	2.000000	58.000000	0.000000
3728.227173	-0.092902	0.551129	0.005814	80.920288	-18.637217	44.683556	-0.354918	0.000000	-0.290676	0.000000	0.000000	0.000000	0.005053	-0.049484	0.077314	0.000000	0.000000	2.000000	58.000000	0.000000
3728.230506	-0.092885	0.550964	0.006071	80.920288	-18.637217	44.683556	-0.354918	0.000000	-0.290676	0.000000	0.000000	0.000000	0.005080	-0.049517	0.077289	0.000000	0.000000	2.000000	58.000000	0.000000
3728.233840	-0.092885	0.550964	0.006071	80.929832	-18.631147	44.685905	-0.354918	0.000000	-0.290676	0.000000	0.000000	0.000000	0.005080	-0.049517	0.077289	0.000000	0.000000	2.000000	58.000000	0.000000
3728.237173	-0.092885	0.550964	0.006071	80.929832	-18.631147	44.685905	-0.354918	0.000000	-0.290676	0.000000	0.000000	0.000000	0.005080	-0.049517	0.077289	0.000000	0.000000	2.000000	58.000000	0.000000
3728.240506	-0.092885	0.550964	0.006071	80.929832	-18.631147	44.685905	-0.354918	0.000000	-0.290676	0.000000	0.000000	0.000000	0.005080	-0.049517	0.077289	0.000000	0.000000	2.000000	58.000000	0.000000
3728.243840	-0.092818	0.550676	0.006540	80.937241	-18.576454	44.740566	-0.355764	0.000000	-0.303557	0.000000	0.000000	0.000000	0.019899	-0.086210	0.140573	0.000000	0.000000	2.000000	58.000000	0.000000
3728.247173	-0.092818	0.550676	0.006540	80.937241	-18.576454	44.740566	-0.355764	0.000000	-0.303557	0.000000	0.000000	0.000000	0.019899	-0.086210	0.140573	0.000000	0.000000	2.000000	58.000000	0.000000
3728.250506	-0.092818	0.550676	0.006540	80.937241	-18.576454	44.740566	-0.355764	0.000000	-0.303557	0.000000	0.000000	0.000000	0.019899	-0.086210	0.140573	0.000000	0.000000	2.000000	58.000000	0.000000
3728.253840	-0.092818	0.550676	0.006540	80.948914	-18.472614	44.852520	-0.359081	0.000000	-0.326986	0.000000	0.000000	0.000000	0.019899	-0.086210	0.140573	0.000000	0.000000	2.000000	58.000000	0.000000
3728.257173	-0.092761	0.550546	0.006710	80.948914	-18.472614	44.852520	-0.359081	0.000000	-0.326986	0.000000	0.000000	0.000000	0.017266	-0.039115	0.051043	0.000000	0.000000	2.000000	58.000000	0.000000
3728.260506	-0.092761	0.550546	0.006710	80.948914	-18.472614	44.852520	-0.359081	0.000000	-0.326986	0.000000	0.000000	0.000000	0.017266	-0.039115	0.051043	0.000000	0.000000	2.000000	58.000000	0.000000
3728.263840	-0.092761	0.550546	0.006710	80.963905	-18.362804	44.972263	-0.361959	0.000000	-0.335493	0.000000	0.000000	0.000000	0.017266	-0.039115	0.051043	0.000000	0.000000	2.000000	58.000000	0.000000
3728.267173	-0.092761	0.550546	0.006710	80.963905	-18.362804	44.972263	-0.361959	0.000000	-0.335493	0.000000	0.000000	0.000000	0.017266	-0.039115	0.051043	0.000000	0.000000	2.000000	58.000000	0.000000
3728.270506	-0.092667	0.550442	0.006816	80.963905	-18.362804	44.972263	-0.361959	0.000000	-0.335493	0.000000	0.000000	0.000000	0.028014	-0.031210	0.031724	0.000000	0.000000	2.000000	58.000000	0.000000
3728.273840	-0.092667	0.550442	0.006816	80.975128	-18.274763	45.064774	-0.361959	0.000000	-0.335493	0.000000	0.000000	0.000000	0.028014	-0.031210	0.031724	0.000000	0.000000	2.000000	58.000000	0.000000
3728.277173	-0.092667	0.550442	0.006816	80.975128	-18.274763	45.064774	-0.361959	0.000000	-0.335493	0.000000	0.000000	0.000000	0.028014	-0.031210	0.031724	0.000000	0.000000	2.000000	58.000000	0.000000
3728.280506	-0.092667	0.550442	0.006816	80.975128	-18.274763	45.064774	-0.361959	0.000000	-0.335493	0.000000	0.000000	0.000000	0.028014	-0.031210	0.031724	0.000000	0.000000	2.000000	58.000000	0.000000
3728.283840	-0.092426	0.550322	0.006866	80.981735	-18.249634	45.079895	-0.366628	0.000000	-0.340780	0.000000	0.000000	0.000000	0.072570	-0.036133	0.015111	0.000000	0.000000	2.000000	58.000000	0.000000
3728.287173	-0.092426	0.550322	0.006866	80.981735	-18.249634	45.079895	-0.366628	0.000000	-0.340780	0.000000	0.000000	0.000000	0.072570	-0.036133	0.015111	0.000000	0.000000	2.000000	58.000000	0.000000
3728.290506	-0.092426	0.550322	0.006866	80.981735	-18.249634	45.079895	-0.366628	0.000000	-0.340780	0.000000	0.000000	0.000000	0.072570	-0.036133	0.015111	0.000000	0.000000	2.000000	58.000000	0.000000
3728.293840	-0.092426	0.550322	0.006866	80.981758	-18.236029	45.079910	-0.378723	0.000000	-0.343299	0.000000	0.000000	0.000000	0.072570	-0.036133	0.015111	0.000000	0.000000	2.000000	58.000000	0.000000
3728.297173	-0.092306	0.550339	0.006842	80.981758	-18.236029	45.079910	-0.378723	0.000000	-0.343299	0.000000	0.000000	0.000000	0.035782	0.005297	-0.007173	0.000000	0.000000	2.000000	58.000000	0.000000
3728.300506	-0.092306	0.550339	0.006842	80.981758	-18.236029	45.079910	-0.378723	0.000000	-0.343299	0.000000	0.000000	0.000000	0.035782	0.005297	-0.007173	0.000000	0.000000	2.000000	58.000000	0.000000
3728.303840	-0.092306	0.550339	0.006842	80.981712	-18.225153	45.079865	-0.384686	0.000000	-0.342103	0.000000	0.000000	0.000000	0.035782	0.005297	-0.007173	0.000000	0.000000	2.000000	58.000000	0.000000
3728.307173	-0.092306	0.550339	0.006842	80.981712	-18.225153	45.079865	-0.384686	0.000000	-0.342103	0.000000	0.000000	0.000000	0.035782	0.005297	-0.007173	0.000000	0.000000	2.000000	58.000000	0.000000
3728.310506	-0.092204	0.550366	0.006791	80.981712	-18.225153	45.079865	-0.384686	0.000000	-0.342103	0.000000	0.000000	0.000000	0.030532	0.007951	-0.015372	0.000000	0.000000	2.000000	58.000000	0.000000
3728.313840	-0.092204	0.550366	0.006791	80.981926	-18.208805	45.089893	-0.384686	0.000000	-0.342103	0.000000	0.000000	0.000000	0.030532	0.007951	-0.015372	0.000000	0.000000	2.000000	58.000000	0.000000
3728.317173	-0.092204	0.550366	0.006791	80.981926	-18.208805	45.089893	-0.384686	0.000000	-0.342103	0.000000	0.000000	0.000000	0.030532	0.007951	-0.015372	0.000000	0.000000	2.000000	58.000000	0.000000
3728.320506	-0.092204	0.550366	0.006791	80.981926	-18.208805	45.089893	-0.384686	0.000000	-0.342103	0.000000	0.000000	0.000000	0.030532	0.007951	-0.015372	0.000000	0.000000	2.000000	58.000000	0.000000
3728.323840	-0.092057	0.550462	0.006624	80.981926	-18.200668	45.089882	-0.389775	0.000000	-0.339541	0.000000	0.000000	0.000000	0.044254	0.028906	-0.049953	0.000000	0.000000	2.000000	58.000000	0.000000
3728.327173	-0.092057	0.550462	0.006624	80.981926	-18.200668	45.089882	-0.389775	0.000000	-0.339541	0.000000	0.000000	0.000000	0.044254	0.028906	-0.049953	0.000000	0.000000	2.000000	58.000000	0.000000
3728.330506	-0.092057	0.550462	0.006624	80.981926	-18.200668	45.089882	-0.389775	0.000000	-0.339541	0.000000	0.000000	0.000000	0.044254	0.028906	-0.049953	0.000000	0.000000	2.000000	58.000000	0.000000
3728.333840	-0.092057	0.550462	0.006624	80.978790	-18.192837	45.092293	-0.397151	0.000000	-0.331216	0.000000	0.000000	0.000000	0.044254	0.028906	-0.049953	0.000000	0.000000	2.000000	58.000000	0.000000
3728.337173	-0.091968	0.550506	0.006523	80.978790	-18.192837	45.092293	-0.397151	0.000000	-0.331216	0.000000	0.000000	0.000000	0.026637	0.013193	-0.030459	0.000000	0.000000	2.000000	58.000000	0.000000
3728.340506	-0.091968	0.550506	0.006523	80.978790	-18.192837	45.092293	-0.397151	0.000000	-0.331216	0.000000	0.000000	0.000000	0.026637	0.013193	-0.030459	0.000000	0.000000	2.000000	58.000000	0.000000
3728.343840	-0.091968	0.550506	0.006523	80.975899	-18.174084	45.104748	-0.401590	0.000000	-0.326140	0.000000	0.000000	0.000000	0.026637	0.013193	-0.030459	0.000000	0.000000	2.000000	58.000000	0.000000
3728.347173	-0.091968	0.550506	0.006523	80.975899	-18.174084	45.104748	-0.401590	0.000000	-0.326140	0.000000	0.000000	0.000000	0.026637	0.013193	-0.030459	0.000000	0.000000	2.000000	58.000000	0.000000
3728.350506	-0.091883	0.550567	0.006439	80.975899	-18.174084	45.104748	-0.401590	0.000000	-0.326140	0.000000	0.000000	0.000000	0.025562	0.018308	-0.025089	0.000000	0.000000	2.000000	58.000000	0.000000
3728.353840	-0.091883	0.550567	0.006439	80.972778	-18.163549	45.107128	-0.401590	0.000000	-0.326140	0.000000	0.000000	0.000000	0.025562	0.018308	-0.025089	0.000000	0.000000	2.000000	58.000000	0.000000
3728.357173	-0.091883	0.550567	0.006439	80.972778	-18.163549	45.107128	-0.401590	0.000000	-0.326140	0.000000	0.000000	0.000000	0.025562	0.018308	-0.025089	0.000000	0.000000	2.000000	58.000000	0.000000
3728.360506	-0.091883	0.550567	0.006439	80.972778	-18.163549	45.107128	-0.401590	0.000000	-0.326140	0.000000	0.000000	0.000000	0.025562	0.018308	-0.025089	0.000000	0.000000	2.000000	58.000000	0.000000
3728.363840	-0.091740	0.550655	0.006295	80.972763	-18.155376	45.107121	-0.405851	0.000000	-0.321958	0.000000	0.000000	0.000000	0.042845	0.026199	-0.043125	0.000000	0.000000	2.000000	58.000000	0.000000
3728.367173	-0.091740	0.550655	0.006295	80.972763	-18.155376	45.107121	-0.405851	0.000000	-0.321958	0.000000	0.000000	0.000000	0.000001	0.000003	0.000000	0.000000	0.000000	2.000000	58.000000	0.000000
3728.370506	-0.091740	0.550655	0.006295	80.972763	-18.155376	45.107121	-0.405851	0.000000	-0.321958	0.000000	0.000000	0.000000	0.000001	0.000003	0.000000	0.000000	0.000000	2.000000	58.000000	0.000000
3728.373840	-0.091740	0.550655	0.006295	80.975899	-18.155064	45.104740	-0.412991	0.000000	-0.314770	0.000000	0.000000	0.000000	0.000001	0.000003	0.000000	0.000000	0.000000	2.000000	58.000000	0.000000
3728.377173	-0.091740	0.550655	0.006295	80.975899	-18.155064	45.104740	-0.412991	0.000000	-0.314770	0.000000	0.000000	0.000000	0.000001	0.000003	0.000000	0.000000	0.000000	2.000000	58.000000	0.000000
3728.380506	-0.091675	0.550647	0.006199	80.975899	-18.155064	45.104740	-0.412991	0.000000	-0.314770	0.000000	0.000000	0.000000	0.019415	-0.002304	-0.028789	0.000000	0.000000	2.000000	58.000000	0.000000
3728.383840	-0.091675	0.550647	0.006199	80.978989	-18.154737	45.102287	-0.412991	0.000000	-0.314770	0.000000	0.000000	0.000000	0.019415	-0.002304	-0.028789	0.000000	0.000000	2.000000	58.000000	0.000000
3728.387173	-0.091675	0.550647	0.006199	80.978989	-18.154737	45.102287	-0.412991	0.000000	-0.314770	0.000000	0.000000	0.000000	0.019415	-0.002304	-0.028789	0.000000	0.000000	2.000000	58.000000	0.000000
3728.390506	-0.091675	0.550647	0.006199	80.978989	-18.154737	45.102287	-0.412991	0.000000	-0.314770	0.000000	0.000000	0.000000	0.019415	-0.002304	-0.028789	0.000000	0.000000	2.000000	58.000000	0.000000
3728.393840	-0.091654	0.550665	0.006090	80.982101	-18.157120	45.099888	-0.416227	0.000000	-0.309972	0.000000	0.000000	0.000000	0.006509	0.005441	-0.032906	0.000000	0.000000	2.000000	58.000000	0.000000
3728.397173	-0.091654	0.550665	0.006090	80.982101	-18.157120	45.099888	-0.416227	0.000000	-0.309972	0.000000	0.000000	0.000000	0.006509	0.005441	-0.032906	0.000000	0.000000	2.000000	58.000000	0.000000
3728.400506	-0.091654	0.550665	0.006090	80.982101	-18.157120	45.099888	-0.416227	0.000000	-0.309972	0.000000	0.000000	0.000000	0.006509	0.005441	-0.032906	0.000000	0.000000	2.000000	58.000000	0.000000
3728.403840	-0.091654	0.550665	0.006090	80.978989	-18.154737	45.102287	-0.417312	0.000000	-0.304488	0.000000	0.000000	0.000000	0.006509	0.005441	-0.032906	0.000000	0.000000	2.000000	58.000000	0.000000
3728.407173	-0.091648	0.550700	0.006062	80.978989	-18.154737	45.102287	-0.417312	0.000000	-0.304488	0.000000	0.000000	0.000000	0.001660	0.010369	-0.008385	0.000000	0.000000	2.000000	58.000000	0.000000
3728.410506	-0.091648	0.550700	0.006062	80.978989	-18.154737	45.102287	-0.417312	0.000000	-0.304488	0.000000	0.000000	0.000000	0.001660	0.010369	-0.008385	0.000000	0.000000	2.000000	58.000000	0.000000
3728.413840	-0.091648	0.550700	0.006062	80.975914	-18.152340	45.104721	-0.417589	0.000000	-0.303091	0.000000	0.000000	0.000000	0.001660	0.010369	-0.008385	0.000000	0.000000	2.000000	58.000000	0.000000
3728.417173	-0.091648	0.550700	0.006062	80.975914	-18.152340	45.104721	-0.417589	0.000000	-0.303091	0.000000	0.000000	0.000000	0.001660	0.010369	-0.008385	0.000000	0.000000	2.000000	58.000000	0.000000
3728.420506	-0.091643	0.550734	0.006034	80.975914	-18.152340	45.104721	-0.417589	0.000000	-0.303091	0.000000	0.000000	0.000000	0.001656	0.010380	-0.008386	0.000000	0.000000	2.000000	58.000000	0.000000
3728.423840	-0.091643	0.550734	0.006034	80.969696	-18.150288	45.109558	-0.417589	0.000000	-0.303091	0.000000	0.000000	0.000000	0.001656	0.010380	-0.008386	0.000000	0.000000	2.000000	58.000000	0.000000
3728.427173	-0.091643	0.550734	0.006034	80.969696	-18.150288	45.109558	-0.417589	0.000000	-0.303091	0.000000	0.000000	0.000000	0.001656	0.010380	-0.008386	0.000000	0.000000	2.000000	58.000000	0.000000
3728.430506	-0.091643	0.550734	0.006034	80.969696	-18.150288	45.109558	-0.417589	0.000000	-0.303091	0.000000	0.000000	0.000000	0.001656	0.010380	-0.008386	0.000000	0.000000	2.000000	58.000000	0.000000
3728.433840	-0.091691	0.550846	0.006046	80.960365	-18.145849	45.116795	-0.417865	0.000000	-0.301693	0.000000	0.000000	0.000000	-0.014429	0.033443	0.003631	0.000000	0.000000	2.000000	58.000000	0.000000
3728.437173	-0.091691	0.550846	0.006046	80.960365	-18.145849	45.116795	-0.417865	0.000000	-0.301693	0.000000	0.000000	0.000000	-0.014429	0.033443	0.003631	0.000000	0.000000	2.000000	58.000000	0.000000
3728.440506	-0.091691	0.550846	0.006046	80.960365	-18.145849	45.116795	-0.417865	0.000000	-0.301693	0.000000	0.000000	0.000000	-0.014429	0.033443	0.003631	0.000000	0.000000	2.000000	58.000000	0.000000
3728.443840	-0.091691	0.550846	0.006046	80.953949	-18.154686	45.111675	-0.415460	0.000000	-0.302298	0.000000	0.000000	0.000000	-0.014429	0.033443	0.003631	0.000000	0.000000	2.000000	58.000000	0.000000
3728.447173	-0.091742	0.550880	0.006073	80.953949	-18.154686	45.111675	-0.415460	0.000000	-0.302298	0.000000	0.000000	0.000000	-0.015324	0.010223	0.008142	0.000000	0.000000	2.000000	58.000000	0.000000
3728.450506	-0.091742	0.550880	0.006073	80.953949	-18.154686	45.111675	-0.415460	0.000000	-0.302298	0.000000	0.000000	0.000000	-0.015324	0.010223	0.008142	0.000000	0.000000	2.000000	58.000000	0.000000
3728.453840	-0.091742	0.550880	0.006073	80.947739	-18.155376	45.116463	-0.412906	0.000000	-0.303655	0.000000	0.000000	0.000000	-0.015324	0.010223	0.008142	0.000000	0.000000	2.000000	58.000000	0.000000
3728.457173	-0.091742	0.550880	0.006073	80.947739	-18.155376	45.116463	-0.412906	0.000000	-0.303655	0.000000	0.000000	0.000000	-0.015324	0.010223	0.008142	0.000000	0.000000	2.000000	58.000000	0.000000
3728.460506	-0.091820	0.550905	0.006119	80.947739	-18.155376	45.116463	-0.412906	0.000000	-0.303655	0.000000	0.000000	0.000000	-0.023286	0.007575	0.013714	0.000000	0.000000	2.000000	58.000000	0.000000
3728.463840	-0.091820	0.550905	0.006119	80.947739	-18.166254	45.116455	-0.412906	0.000000	-0.303655	0.000000	0.000000	0.000000	-0.023286	0.007575	0.013714	0.000000	0.000000	2.000000	58.000000	0.000000
3728.467173	-0.091820	0.550905	0.006119	80.947739	-18.166254	45.116455	-0.412906	0.000000	-0.303655	0.000000	0.000000	0.000000	-0.023286	0.007575	0.013714	0.000000	0.000000	2.000000	58.000000	0.000000
3728.470506	-0.091820	0.550905	0.006119	80.947739	-18.166254	45.116455	-0.412906	0.000000	-0.303655	0.000000	0.000000	0.000000	-0.023286	0.007575	0.013714	0.000000	0.000000	2.000000	58.000000	0.000000
3728.473840	-0.091987	0.550879	0.006157	80.947739	-18.174416	45.116455	-0.409025	0.000000	-0.305941	0.000000	0.000000	0.000000	-0.050283	-0.007899	0.011484	0.000000	0.000000	2.000000	58.000000	0.000000
3728.477173	-0.091987	0.550879	0.006157	80.947739	-18.174416	45.116455	-0.409025	0.000000	-0.305941	0.000000	0.000000	0.000000	-0.050283	-0.007899	0.011484	0.000000	0.000000	2.000000	58.000000	0.000000
3728.480506	-0.091987	0.550879	0.006157	80.947739	-18.174416	45.116455	-0.409025	0.000000	-0.305941	0.000000	0.000000	0.000000	-0.050283	-0.007899	0.011484	0.000000	0.000000	2.000000	58.000000	0.000000
3728.483840	-0.091987	0.550879	0.006157	80.947739	-18.182552	45.116463	-0.400644	0.000000	-0.307855	0.000000	0.000000	0.000000	-0.050283	-0.007899	0.011484	0.000000	0.000000	2.000000	58.000000	0.000000
3728.487173	-0.092040	0.550861	0.006194	80.947739	-18.182552	45.116463	-0.400644	0.000000	-0.307855	0.000000	0.000000	0.000000	-0.015931	-0.005250	0.011142	0.000000	0.000000	2.000000	58.000000	0.000000
3728.490506	-0.092040	0.550861	0.006194	80.947739	-18.182552	45.116463	-0.400644	0.000000	-0.307855	0.000000	0.000000	0.000000	-0.015931	-0.005250	0.011142	0.000000	0.000000	2.000000	58.000000	0.000000
3728.493840	-0.092040	0.550861	0.006194	80.950867	-18.184942	45.114075	-0.397989	0.000000	-0.309712	0.000000	0.000000	0.000000	-0.015931	-0.005250	0.011142	0.000000	0.000000	2.000000	58.000000	0.000000
3728.497173	-0.092040	0.550861	0.006194	80.950867	-18.184942	45.114075	-0.397989	0.000000	-0.309712	0.000000	0.000000	0.000000	-0.015931	-0.005250	0.011142	0.000000	0.000000	2.000000	58.000000	0.000000
3728.500506	-0.092042	0.550809	0.006204	80.950867	-18.184942	45.114075	-0.397989	0.000000	-0.309712	0.000000	0.000000	0.000000	-0.000598	-0.015484	0.003011	0.000000	0.000000	2.000000	58.000000	0.000000
3728.503840	-0.092042	0.550809	0.006204	80.957077	-18.189697	45.109272	-0.397989	0.000000	-0.309712	0.000000	0.000000	0.000000	-0.000598	-0.015484	0.003011	0.000000	0.000000	2.000000	58.000000	0.000000
3728.507173	-0.092042	0.550809	0.006204	80.957077	-18.189697	45.109272	-0.397989	0.000000	-0.309712	0.000000	0.000000	0.000000	-0.000598	-0.015484	0.003011	0.000000	0.000000	2.000000	58.000000	0.000000
3728.510506	-0.092042	0.550809	0.006204	80.957077	-18.189697	45.109272	-0.397989	0.000000	-0.309712	0.000000	0.000000	0.000000	-0.000598	-0.015484	0.003011	0.000000	0.000000	2.000000	58.000000	0.000000
3728.513840	-0.092059	0.550706	0.006288	80.963272	-18.194485	45.104401	-0.397890	0.000000	-0.310213	0.000000	0.000000	0.000000	-0.004996	-0.031145	0.025153	0.000000	0.000000	2.000000	58.000000	0.000000
3728.517173	-0.092059	0.550706	0.006288	80.963272	-18.194485	45.104401	-0.397890	0.000000	-0.310213	0.000000	0.000000	0.000000	-0.004996	-0.031145	0.025153	0.000000	0.000000	2.000000	58.000000	0.000000
3728.520506	-0.092059	0.550706	0.006288	80.963272	-18.194485	45.104401	-0.397890	0.000000	-0.310213	0.000000	0.000000	0.000000	-0.004996	-0.031145	0.025153	0.000000	0.000000	2.000000	58.000000	0.000000
3728.523840	-0.092059	0.550706	0.006288	80.966385	-18.194118	45.102009	-0.397057	0.000000	-0.314406	0.000000	0.000000	0.000000	-0.004996	-0.031145	0.025153	0.000000	0.000000	2.000000	58.000000	0.000000
3728.527173	-0.092042	0.550671	0.006320	80.966385	-18.194118	45.102009	-0.397057	0.000000	-0.314406	0.000000	0.000000	0.000000	0.004934	-0.010377	0.009694	0.000000	0.000000	2.000000	58.000000	0.000000
3728.530506	-0.092042	0.550671	0.006320	80.966385	-18.194118	45.102009	-0.397057	0.000000	-0.314406	0.000000	0.000000	0.000000	0.004934	-0.010377	0.009694	0.000000	0.000000	2.000000	58.000000	0.000000
3728.533840	-0.092042	0.550671	0.006320	80.972610	-18.198915	45.097157	-0.397880	0.000000	-0.316021	0.000000	0.000000	0.000000	0.004934	-0.010377	0.009694	0.000000	0.000000	2.000000	58.000000	0.000000
3728.537173	-0.092042	0.550671	0.006320	80.972610	-18.198915	45.097157	-0.397880	0.000000	-0.316021	0.000000	0.000000	0.000000	0.004934	-0.010377	0.009694	0.000000	0.000000	2.000000	58.000000	0.000000
3728.540506	-0.092041	0.550602	0.006313	80.972610	-18.198915	45.097157	-0.397880	0.000000	-0.316021	0.000000	0.000000	0.000000	0.000471	-0.020606	-0.002373	0.000000	0.000000	2.000000	58.000000	0.000000
3728.543840	-0.092041	0.550602	0.006313	80.981903	-18.206100	45.089870	-0.397880	0.000000	-0.316021	0.000000	0.000000	0.000000	0.000471	-0.020606	-0.002373	0.000000	0.000000	2.000000	58.000000	0.000000
3728.547173	-0.092041	0.550602	0.006313	80.981903	-18.206100	45.089870	-0.397880	0.000000	-0.316021	0.000000	0.000000	0.000000	0.000471	-0.020606	-0.002373	0.000000	0.000000	2.000000	58.000000	0.000000
3728.550506	-0.092041	0.550602	0.006313	80.981903	-18.206100	45.089870	-0.397880	0.000000	-0.316021	0.000000	0.000000	0.000000	0.000471	-0.020606	-0.002373	0.000000	0.000000	2.000000	58.000000	0.000000
3728.553840	-0.091998	0.550474	0.006214	80.994164	-18.221165	45.070187	-0.397958	0.000000	-0.315626	0.000000	0.000000	0.000000	0.012709	-0.038385	-0.029463	0.000000	0.000000	2.000000	58.000000	0.000000
3728.557173	-0.091998	0.550474	0.006214	80.994164	-18.221165	45.070187	-0.397958	0.000000	-0.315626	0.000000	0.000000	0.000000	0.012709	-0.038385	-0.029463	0.000000	0.000000	2.000000	58.000000	0.000000
3728.560506	-0.091998	0.550474	0.006214	80.994164	-18.221165	45.070187	-0.397958	0.000000	-0.315626	0.000000	0.000000	0.000000	0.012709	-0.038385	-0.029463	0.000000	0.000000	2.000000	58.000000	0.000000
3728.563840	-0.091998	0.550474	0.006214	81.009682	-18.235926	45.057980	-0.400076	0.000000	-0.310715	0.000000	0.000000	0.000000	0.012709	-0.038385	-0.029463	0.000000	0.000000	2.000000	58.000000	0.000000
3728.567173	-0.092006	0.550406	0.006138	81.009682	-18.235926	45.057980	-0.400076	0.000000	-0.310715	0.000000	0.000000	0.000000	-0.002326	-0.020410	-0.022832	0.000000	0.000000	2.000000	58.000000	0.000000
3728.570506	-0.092006	0.550406	0.006138	81.009682	-18.235926	45.057980	-0.400076	0.000000	-0.310715	0.000000	0.000000	0.000000	-0.002326	-0.020410	-0.022832	0.000000	0.000000	2.000000	58.000000	0.000000
3728.573840	-0.092006	0.550406	0.006138	81.022110	-18.245590	45.048187	-0.399689	0.000000	-0.306910	0.000000	0.000000	0.000000	-0.002326	-0.020410	-0.022832	0.000000	0.000000	2.000000	58.000000	0.000000
3728.577173	-0.092006	0.550406	0.006138	81.022110	-18.245590	45.048187	-0.399689	0.000000	-0.306910	0.000000	0.000000	0.000000	-0.002326	-0.020410	-0.022832	0.000000	0.000000	2.000000	58.000000	0.000000
3728.580506	-0.091988	0.550321	0.006049	81.022110	-18.245590	45.048187	-0.399689	0.000000	-0.306910	0.000000	0.000000	0.000000	0.005345	-0.025532	-0.026908	0.000000	0.000000	2.000000	58.000000	0.000000
3728.583840	-0.091988	0.550321	0.006049	81.034546	-18.255264	45.038391	-0.399689	0.000000	-0.306910	0.000000	0.000000	0.000000	0.005345	-0.025532	-0.026908	0.000000	0.000000	2.000000	58.000000	0.000000
3728.587173	-0.091988	0.550321	0.006049	81.034546	-18.255264	45.038391	-0.399689	0.000000	-0.306910	0.000000	0.000000	0.000000	0.005345	-0.025532	-0.026908	0.000000	0.000000	2.000000	58.000000	0.000000
3728.590506	-0.091988	0.550321	0.006049	81.034546	-18.255264	45.038391	-0.399689	0.000000	-0.306910	0.000000	0.000000	0.000000	0.005345	-0.025532	-0.026908	0.000000	0.000000	2.000000	58.000000	0.000000
3728.593840	-0.091959	0.550211	0.005900	81.046974	-18.264988	45.028553	-0.400579	0.000000	-0.302425	0.000000	0.000000	0.000000	0.008850	-0.033066	-0.044562	0.000000	0.000000	2.000000	58.000000	0.000000
3728.597173	-0.091959	0.550211	0.005900	81.046974	-18.264988	45.028553	-0.400579	0.000000	-0.302425	0.000000	0.000000	0.000000	0.008850	-0.033066	-0.044562	0.000000	0.000000	2.000000	58.000000	0.000000
3728.600506	-0.091959	0.550211	0.005900	81.046974	-18.264988	45.028553	-0.400579	0.000000	-0.302425	0.000000	0.000000	0.000000	0.008850	-0.033066	-0.044562	0.000000	0.000000	2.000000	58.000000	0.000000
3728.603840	-0.091959	0.550211	0.005900	81.056290	-18.272295	45.021160	-0.402054	0.000000	-0.294998	0.000000	0.000000	0.000000	0.008850	-0.033066	-0.044562	0.000000	0.000000	2.000000	58.000000	0.000000
3728.607173	-0.091948	0.550160	0.005846	81.056290	-18.272295	45.021160	-0.402054	0.000000	-0.294998	0.000000	0.000000	0.000000	0.003207	-0.015293	-0.016154	0.000000	0.000000	2.000000	58.000000	0.000000
3728.610506	-0.091948	0.550160	0.005846	81.056290	-18.272295	45.021160	-0.402054	0.000000	-0.294998	0.000000	0.000000	0.000000	0.003207	-0.015293	-0.016154	0.000000	0.000000	2.000000	58.000000	0.000000
3728.613840	-0.091948	0.550160	0.005846	81.062531	-18.274471	45.016212	-0.402589	0.000000	-0.292306	0.000000	0.000000	0.000000	0.003207	-0.015293	-0.016154	0.000000	0.000000	2.000000	58.000000	0.000000
3728.617173	-0.091948	0.550160	0.005846	81.062531	-18.274471	45.016212	-0.402589	0.000000	-0.292306	0.000000	0.000000	0.000000	0.003207	-0.015293	-0.016154	0.000000	0.000000	2.000000	58.000000	0.000000
3728.620506	-0.091915	0.550135	0.005792	81.062531	-18.274471	45.016212	-0.402589	0.000000	-0.292306	0.000000	0.000000	0.000000	0.010098	-0.007567	-0.016341	0.000000	0.000000	2.000000	58.000000	0.000000
3728.623840	-0.091915	0.550135	0.005792	81.068710	-18.276621	45.011238	-0.402589	0.000000	-0.292306	0.000000	0.000000	0.000000	0.010098	-0.007567	-0.016341	0.000000	0.000000	2.000000	58.000000	0.000000
3728.627173	-0.091915	0.550135	0.005792	81.068710	-18.276621	45.011238	-0.402589	0.000000	-0.292306	0.000000	0.000000	0.000000	0.010098	-0.007567	-0.016341	0.000000	0.000000	2.000000	58.000000	0.000000
3728.630506	-0.091915	0.550135	0.005792	81.068710	-18.276621	45.011238	-0.402589	0.000000	-0.292306	0.000000	0.000000	0.000000	0.010098	-0.007567	-0.016341	0.000000	0.000000	2.000000	58.000000	0.000000
3728.633840	-0.091825	0.550084	0.005687	81.074936	-18.276083	45.006306	-0.404272	0.000000	-0.289582	0.000000	0.000000	0.000000	0.026783	-0.015127	-0.031380	0.000000	0.000000	2.000000	58.000000	0.000000
3728.637173	-0.091825	0.550084	0.005687	81.074936	-18.276083	45.006306	-0.404272	0.000000	-0.289582	0.000000	0.000000	0.000000	0.026783	-0.015127	-0.031380	0.000000	0.000000	2.000000	58.000000	0.000000
3728.640506	-0.091825	0.550084	0.005687	81.074936	-18.276083	45.006306	-0.404272	0.000000	-0.289582	0.000000	0.000000	0.000000	0.026783	-0.015127	-0.031380	0.000000	0.000000	2.000000	58.000000	0.000000
3728.643840	-0.091825	0.550084	0.005687	81.078041	-18.270376	45.003807	-0.408736	0.000000	-0.284352	0.000000	0.000000	0.000000	0.026783	-0.015127	-0.031380	0.000000	0.000000	2.000000	58.000000	0.000000
3728.647173	-0.091751	0.550076	0.005659	81.078041	-18.270376	45.003807	-0.408736	0.000000	-0.284352	0.000000	0.000000	0.000000	0.022208	-0.002472	-0.008346	0.000000	0.000000	2.000000	58.000000	0.000000
3728.650506	-0.091751	0.550076	0.005659	81.078041	-18.270376	45.003807	-0.408736	0.000000	-0.284352	0.000000	0.000000	0.000000	0.022208	-0.002472	-0.008346	0.000000	0.000000	2.000000	58.000000	0.000000
3728.653840	-0.091751	0.550076	0.005659	81.078041	-18.262209	45.003815	-0.412437	0.000000	-0.282961	0.000000	0.000000	0.000000	0.022208	-0.002472	-0.008346	0.000000	0.000000	2.000000	58.000000	0.000000
3728.657173	-0.091751	0.550076	0.005659	81.078041	-18.262209	45.003815	-0.412437	0.000000	-0.282961	0.000000	0.000000	0.000000	0.022208	-0.002472	-0.008346	0.000000	0.000000	2.000000	58.000000	0.000000
3728.660506	-0.091676	0.550094	0.005626	81.078041	-18.262209	45.003815	-0.412437	0.000000	-0.282961	0.000000	0.000000	0.000000	0.022502	0.005269	-0.009843	0.000000	0.000000	2.000000	58.000000	0.000000
3728.663840	-0.091676	0.550094	0.005626	81.074959	-18.251596	45.006325	-0.412437	0.000000	-0.282961	0.000000	0.000000	0.000000	0.022502	0.005269	-0.009843	0.000000	0.000000	2.000000	58.000000	0.000000
3728.667173	-0.091676	0.550094	0.005626	81.074959	-18.251596	45.006325	-0.412437	0.000000	-0.282961	0.000000	0.000000	0.000000	0.022502	0.005269	-0.009843	0.000000	0.000000	2.000000	58.000000	0.000000
3728.670506	-0.091676	0.550094	0.005626	81.074959	-18.251596	45.006325	-0.412437	0.000000	-0.282961	0.000000	0.000000	0.000000	0.022502	0.005269	-0.009843	0.000000	0.000000	2.000000	58.000000	0.000000
3728.673840	-0.091537	0.550180	0.005615	81.068710	-18.238533	45.011269	-0.416187	0.000000	-0.281321	0.000000	0.000000	0.000000	0.041795	0.025831	-0.003537	0.000000	0.000000	2.000000	58.000000	0.000000
3728.677173	-0.091537	0.550180	0.005615	81.068710	-18.238533	45.011269	-0.416187	0.000000	-0.281321	0.000000	0.000000	0.000000	0.041795	0.025831	-0.003537	0.000000	0.000000	2.000000	58.000000	0.000000
3728.680506	-0.091537	0.550180	0.005615	81.068710	-18.238533	45.011269	-0.416187	0.000000	-0.281321	0.000000	0.000000	0.000000	0.041795	0.025831	-0.003537	0.000000	0.000000	2.000000	58.000000	0.000000
3728.683840	-0.091537	0.550180	0.005615	81.059364	-18.223066	45.018639	-0.423153	0.000000	-0.280731	0.000000	0.000000	0.000000	0.041795	0.025831	-0.003537	0.000000	0.000000	2.000000	58.000000	0.000000
3728.687173	-0.091473	0.550249	0.005636	81.059364	-18.223066	45.018639	-0.423153	0.000000	-0.280731	0.000000	0.000000	0.000000	0.019299	0.020555	0.006305	0.000000	0.000000	2.000000	58.000000	0.000000
3728.690506	-0.091473	0.550249	0.005636	81.059364	-18.223066	45.018639	-0.423153	0.000000	-0.280731	0.000000	0.000000	0.000000	0.019299	0.020555	0.006305	0.000000	0.000000	2.000000	58.000000	0.000000
3728.693840	-0.091473	0.550249	0.005636	81.056267	-18.215166	45.021172	-0.426369	0.000000	-0.281782	0.000000	0.000000	0.000000	0.019299	0.020555	0.006305	0.000000	0.000000	2.000000	58.000000	0.000000
3728.697173	-0.091473	0.550249	0.005636	81.056267	-18.215166	45.021172	-0.426369	0.000000	-0.281782	0.000000	0.000000	0.000000	0.019299	0.020555	0.006305	0.000000	0.000000	2.000000	58.000000	0.000000
3728.700506	-0.091427	0.550300	0.005634	81.056267	-18.215166	45.021172	-0.426369	0.000000	-0.281782	0.000000	0.000000	0.000000	0.013774	0.015464	-0.000388	0.000000	0.000000	2.000000	58.000000	0.000000
3728.703840	-0.091427	0.550300	0.005634	81.062508	-18.214642	45.016197	-0.426369	0.000000	-0.281782	0.000000	0.000000	0.000000	0.013774	0.015464	-0.000388	0.000000	0.000000	2.000000	58.000000	0.000000
3728.707173	-0.091427	0.550300	0.005634	81.062508	-18.214642	45.016197	-0.426369	0.000000	-0.281782	0.000000	0.000000	0.000000	0.013774	0.015464	-0.000388	0.000000	0.000000	2.000000	58.000000	0.000000
3728.710506	-0.091427	0.550300	0.005634	81.062508	-18.214642	45.016197	-0.426369	0.000000	-0.281782	0.000000	0.000000	0.000000	0.013774	0.015464	-0.000388	0.000000	0.000000	2.000000	58.000000	0.000000
3728.713840	-0.091310	0.550146	0.005622	81.074959	-18.218966	45.006313	-0.428665	0.000000	-0.281718	0.000000	0.000000	0.000000	0.034967	-0.046238	-0.003672	0.000000	0.000000	2.000000	58.000000	0.000000
3728.717173	-0.091310	0.550146	0.005622	81.074959	-18.218966	45.006313	-0.428665	0.000000	-0.281718	0.000000	0.000000	0.000000	0.034967	-0.046238	-0.003672	0.000000	0.000000	2.000000	58.000000	0.000000
3728.720506	-0.091310	0.550146	0.005622	81.074959	-18.218966	45.006313	-0.428665	0.000000	-0.281718	0.000000	0.000000	0.000000	0.034967	-0.046238	-0.003672	0.000000	0.000000	2.000000	58.000000	0.000000
3728.723840	-0.091310	0.550146	0.005622	81.081123	-18.218430	45.001324	-0.434493	0.000000	-0.281106	0.000000	0.000000	0.000000	0.034967	-0.046238	-0.003672	0.000000	0.000000	2.000000	58.000000	0.000000
3728.727173	-0.091290	0.550094	0.005636	81.081123	-18.218430	45.001324	-0.434493	0.000000	-0.281106	0.000000	0.000000	0.000000	0.006002	-0.015451	0.004288	0.000000	0.000000	2.000000	58.000000	0.000000
3728.730506	-0.091290	0.550094	0.005636	81.081123	-18.218430	45.001324	-0.434493	0.000000	-0.281106	0.000000	0.000000	0.000000	0.006002	-0.015451	0.004288	0.000000	0.000000	2.000000	58.000000	0.000000
3728.733840	-0.091290	0.550094	0.005636	81.081345	-18.207468	45.011433	-0.435493	0.000000	-0.281820	0.000000	0.000000	0.000000	0.006002	-0.015451	0.004288	0.000000	0.000000	2.000000	58.000000	0.000000
3728.737173	-0.091290	0.550094	0.005636	81.081345	-18.207468	45.011433	-0.435493	0.000000	-0.281820	0.000000	0.000000	0.000000	0.006002	-0.015451	0.004288	0.000000	0.000000	2.000000	58.000000	0.000000
3728.740506	-0.091251	0.550086	0.005668	81.081345	-18.207468	45.011433	-0.435493	0.000000	-0.281820	0.000000	0.000000	0.000000	0.011824	-0.002638	0.009482	0.000000	0.000000	2.000000	58.000000	0.000000
3728.743840	-0.091251	0.550086	0.005668	81.072029	-18.191931	45.018875	-0.435493	0.000000	-0.281820	0.000000	0.000000	0.000000	0.011824	-0.002638	0.009482	0.000000	0.000000	2.000000	58.000000	0.000000
3728.747173	-0.091251	0.550086	0.005668	81.072029	-18.191931	45.018875	-0.435493	0.000000	-0.281820	0.000000	0.000000	0.000000	0.011824	-0.002638	0.009482	0.000000	0.000000	2.000000	58.000000	0.000000
3728.750506	-0.091251	0.550086	0.005668	81.072029	-18.191931	45.018875	-0.435493	0.000000	-0.281820	0.000000	0.000000	0.000000	0.011824	-0.002638	0.009482	0.000000	0.000000	2.000000	58.000000	0.000000
3728.753840	-0.091152	0.550231	0.005747	81.062729	-18.176462	45.018303	-0.437464	0.000000	-0.283401	0.000000	0.000000	0.000000	0.029599	0.043588	0.023561	0.000000	0.000000	2.000000	58.000000	0.000000
3728.757173	-0.091152	0.550231	0.005747	81.062729	-18.176462	45.018303	-0.437464	0.000000	-0.283401	0.000000	0.000000	0.000000	0.029599	0.043588	0.023561	0.000000	0.000000	2.000000	58.000000	0.000000
3728.760506	-0.091152	0.550231	0.005747	81.062729	-18.176462	45.018303	-0.437464	0.000000	-0.283401	0.000000	0.000000	0.000000	0.029599	0.043588	0.023561	0.000000	0.000000	2.000000	58.000000	0.000000
3728.763840	-0.091152	0.550231	0.005747	81.050247	-18.158537	45.028168	-0.442397	0.000000	-0.287327	0.000000	0.000000	0.000000	0.029599	0.043588	0.023561	0.000000	0.000000	2.000000	58.000000	0.000000
3728.767173	-0.091088	0.550300	0.005768	81.050247	-18.158537	45.028168	-0.442397	0.000000	-0.287327	0.000000	0.000000	0.000000	0.019309	0.020574	0.006286	0.000000	0.000000	2.000000	58.000000	0.000000
3728.770506	-0.091088	0.550300	0.005768	81.050247	-18.158537	45.028168	-0.442397	0.000000	-0.287327	0.000000	0.000000	0.000000	0.019309	0.020574	0.006286	0.000000	0.000000	2.000000	58.000000	0.000000
3728.773840	-0.091088	0.550300	0.005768	81.037834	-18.143412	45.037971	-0.445615	0.000000	-0.288375	0.000000	0.000000	0.000000	0.019309	0.020574	0.006286	0.000000	0.000000	2.000000	58.000000	0.000000
3728.777173	-0.091088	0.550300	0.005768	81.037834	-18.143412	45.037971	-0.445615	0.000000	-0.288375	0.000000	0.000000	0.000000	0.019309	0.020574	0.006286	0.000000	0.000000	2.000000	58.000000	0.000000
3728.780506	-0.091049	0.550385	0.005802	81.037834	-18.143412	45.037971	-0.445615	0.000000	-0.288375	0.000000	0.000000	0.000000	0.011657	0.025664	0.010370	0.000000	0.000000	2.000000	58.000000	0.000000
3728.783840	-0.091049	0.550385	0.005802	81.028542	-18.127972	45.045372	-0.445615	0.000000	-0.288375	0.000000	0.000000	0.000000	0.011657	0.025664	0.010370	0.000000	0.000000	2.000000	58.000000	0.000000
3728.787173	-0.091049	0.550385	0.005802	81.028542	-18.127972	45.045372	-0.445615	0.000000	-0.288375	0.000000	0.000000	0.000000	0.011657	0.025664	0.010370	0.000000	0.000000	2.000000	58.000000	0.000000
3728.790506	-0.091049	0.550385	0.005802	81.028542	-18.127972	45.045372	-0.445615	0.000000	-0.288375	0.000000	0.000000	0.000000	0.011657	0.025664	0.010370	0.000000	0.000000	2.000000	58.000000	0.000000
3728.793840	-0.090935	0.550470	0.005918	81.022331	-18.114986	45.050247	-0.447558	0.000000	-0.290103	0.000000	0.000000	0.000000	0.034275	0.025510	0.034699	0.000000	0.000000	2.000000	58.000000	0.000000
3728.797173	-0.090935	0.550470	0.005918	81.022331	-18.114986	45.050247	-0.447558	0.000000	-0.290103	0.000000	0.000000	0.000000	0.034275	0.025510	0.034699	0.000000	0.000000	2.000000	58.000000	0.000000
3728.800506	-0.090935	0.550470	0.005918	81.022331	-18.114986	45.050247	-0.447558	0.000000	-0.290103	0.000000	0.000000	0.000000	0.034275	0.025510	0.034699	0.000000	0.000000	2.000000	58.000000	0.000000
3728.803840	-0.090935	0.550470	0.005918	81.019218	-18.101686	45.052696	-0.453271	0.000000	-0.295887	0.000000	0.000000	0.000000	0.034275	0.025510	0.034699	0.000000	0.000000	2.000000	58.000000	0.000000
3728.807173	-0.090850	0.550487	0.005953	81.019218	-18.101686	45.052696	-0.453271	0.000000	-0.295887	0.000000	0.000000	0.000000	0.025325	0.005084	0.010562	0.000000	0.000000	2.000000	58.000000	0.000000
3728.810506	-0.090850	0.550487	0.005953	81.019218	-18.101686	45.052696	-0.453271	0.000000	-0.295887	0.000000	0.000000	0.000000	0.025325	0.005084	0.010562	0.000000	0.000000	2.000000	58.000000	0.000000
3728.813840	-0.090850	0.550487	0.005953	81.022331	-18.090481	45.042278	-0.457491	0.000000	-0.297647	0.000000	0.000000	0.000000	0.025325	0.005084	0.010562	0.000000	0.000000	2.000000	58.000000	0.000000
3728.817173	-0.090724	0.550453	0.006007	81.022331	-18.090481	45.042278	-0.457491	0.000000	-0.297647	0.000000	0.000000	0.000000	0.037933	-0.010358	0.016142	0.000000	0.000000	2.000000	58.000000	0.000000
3728.820506	-0.090724	0.550453	0.006007	81.022331	-18.090481	45.042278	-0.457491	0.000000	-0.297647	0.000000	0.000000	0.000000	0.037933	-0.010358	0.016142	0.000000	0.000000	2.000000	58.000000	0.000000
3728.823840	-0.090724	0.550453	0.006007	81.028526	-18.079023	45.037365	-0.463813	0.000000	-0.300337	0.000000	0.000000	0.000000	0.037933	-0.010358	0.016142	0.000000	0.000000	2.000000	58.000000	0.000000
3728.827173	-0.090724	0.550453	0.006007	81.028526	-18.079023	45.037365	-0.463813	0.000000	-0.300337	0.000000	0.000000	0.000000	0.037933	-0.010358	0.016142	0.000000	0.000000	2.000000	58.000000	0.000000
3728.830506	-0.090590	0.550384	0.006025	81.028526	-18.079023	45.037365	-0.463813	0.000000	-0.300337	0.000000	0.000000	0.000000	0.040045	-0.020567	0.005360	0.000000	0.000000	2.000000	58.000000	0.000000
3728.833840	-0.090590	0.550384	0.006025	81.040947	-18.072390	45.027550	-0.463813	0.000000	-0.300337	0.000000	0.000000	0.000000	0.040045	-0.020567	0.005360	0.000000	0.000000	2.000000	58.000000	0.000000
3728.837173	-0.090590	0.550384	0.006025	81.040947	-18.072390	45.027550	-0.463813	0.000000	-0.300337	0.000000	0.000000	0.000000	0.040045	-0.020567	0.005360	0.000000	0.000000	2.000000	58.000000	0.000000
3728.840506	-0.090590	0.550384	0.006025	81.040947	-18.072390	45.027550	-0.463813	0.000000	-0.300337	0.000000	0.000000	0.000000	0.040045	-0.020567	0.005360	0.000000	0.000000	2.000000	58.000000	0.000000
3728.843840	-0.090394	0.550238	0.006070	81.050247	-18.068789	45.012218	-0.470488	0.000000	-0.301230	0.000000	0.000000	0.000000	0.058964	-0.043784	0.013700	0.000000	0.000000	2.000000	58.000000	0.000000
3728.847173	-0.090394	0.550238	0.006070	81.050247	-18.068789	45.012218	-0.470488	0.000000	-0.301230	0.000000	0.000000	0.000000	0.058964	-0.043784	0.013700	0.000000	0.000000	2.000000	58.000000	0.000000
3728.850506	-0.090394	0.550238	0.006070	81.050247	-18.068789	45.012218	-0.470488	0.000000	-0.301230	0.000000	0.000000	0.000000	0.058964	-0.043784	0.013700	0.000000	0.000000	2.000000	58.000000	0.000000
3728.853840	-0.090394	0.550238	0.006070	81.059563	-18.070662	45.004803	-0.480315	0.000000	-0.303514	0.000000	0.000000	0.000000	0.058964	-0.043784	0.013700	0.000000	0.000000	2.000000	58.000000	0.000000
3728.857173	-0.090344	0.550178	0.006048	81.059563	-18.070662	45.004803	-0.480315	0.000000	-0.303514	0.000000	0.000000	0.000000	0.015003	-0.017937	-0.006707	0.000000	0.000000	2.000000	58.000000	0.000000
3728.860506	-0.090344	0.550178	0.006048	81.059563	-18.070662	45.004803	-0.480315	0.000000	-0.303514	0.000000	0.000000	0.000000	0.015003	-0.017937	-0.006707	0.000000	0.000000	2.000000	58.000000	0.000000
3728.863840	-0.090344	0.550178	0.006048	81.065826	-18.075556	44.999874	-0.482815	0.000000	-0.302396	0.000000	0.000000	0.000000	0.015003	-0.017937	-0.006707	0.000000	0.000000	2.000000	58.000000	0.000000
3728.867173	-0.090344	0.550178	0.006048	81.065826	-18.075556	44.999874	-0.482815	0.000000	-0.302396	0.000000	0.000000	0.000000	0.015003	-0.017937	-0.006707	0.000000	0.000000	2.000000	58.000000	0.000000
3728.870506	-0.090341	0.550135	0.006035	81.065826	-18.075556	44.999874	-0.482815	0.000000	-0.302396	0.000000	0.000000	0.000000	0.000761	-0.012838	-0.003894	0.000000	0.000000	2.000000	58.000000	0.000000
3728.873840	-0.090341	0.550135	0.006035	81.068909	-18.077980	44.997402	-0.482815	0.000000	-0.302396	0.000000	0.000000	0.000000	0.000761	-0.012838	-0.003894	0.000000	0.000000	2.000000	58.000000	0.000000
3728.877173	-0.090341	0.550135	0.006035	81.068909	-18.077980	44.997402	-0.482815	0.000000	-0.302396	0.000000	0.000000	0.000000	0.000761	-0.012838	-0.003894	0.000000	0.000000	2.000000	58.000000	0.000000
3728.880506	-0.090341	0.550135	0.006035	81.068909	-18.077980	44.997402	-0.482815	0.000000	-0.302396	0.000000	0.000000	0.000000	0.000761	-0.012838	-0.003894	0.000000	0.000000	2.000000	58.000000	0.000000
3728.883840	-0.090393	0.550144	0.006067	81.065811	-18.080975	44.999882	-0.482942	0.000000	-0.301747	0.000000	0.000000	0.000000	-0.015588	0.002473	0.009700	0.000000	0.000000	2.000000	58.000000	0.000000
3728.887173	-0.090393	0.550144	0.006067	81.065811	-18.080975	44.999882	-0.482942	0.000000	-0.301747	0.000000	0.000000	0.000000	-0.015588	0.002473	0.009700	0.000000	0.000000	2.000000	58.000000	0.000000
3728.890506	-0.090393	0.550144	0.006067	81.065811	-18.080975	44.999882	-0.482942	0.000000	-0.301747	0.000000	0.000000	0.000000	-0.015588	0.002473	0.009700	0.000000	0.000000	2.000000	58.000000	0.000000
3728.893840	-0.090393	0.550144	0.006067	81.056488	-18.079123	45.007271	-0.480344	0.000000	-0.303364	0.000000	0.000000	0.000000	-0.015588	0.002473	0.009700	0.000000	0.000000	2.000000	58.000000	0.000000
3728.897173	-0.090466	0.550178	0.006090	81.056488	-18.079123	45.007271	-0.480344	0.000000	-0.303364	0.000000	0.000000	0.000000	-0.021895	0.010204	0.006914	0.000000	0.000000	2.000000	58.000000	0.000000
3728.900506	-0.090466	0.550178	0.006090	81.056488	-18.079123	45.007271	-0.480344	0.000000	-0.303364	0.000000	0.000000	0.000000	-0.021895	0.010204	0.006914	0.000000	0.000000	2.000000	58.000000	0.000000
3728.903840	-0.090466	0.550178	0.006090	81.047134	-18.079987	45.014648	-0.476695	0.000000	-0.304516	0.000000	0.000000	0.000000	-0.021895	0.010204	0.006914	0.000000	0.000000	2.000000	58.000000	0.000000
3728.907173	-0.090466	0.550178	0.006090	81.047134	-18.079987	45.014648	-0.476695	0.000000	-0.304516	0.000000	0.000000	0.000000	-0.021895	0.010204	0.006914	0.000000	0.000000	2.000000	58.000000	0.000000
3728.910506	-0.090551	0.550237	0.006172	81.047134	-18.079987	45.014648	-0.476695	0.000000	-0.304516	0.000000	0.000000	0.000000	-0.025348	0.017755	0.024568	0.000000	0.000000	2.000000	58.000000	0.000000
3728.913840	-0.090551	0.550237	0.006172	81.037834	-18.075390	45.022038	-0.476695	0.000000	-0.304516	0.000000	0.000000	0.000000	-0.025348	0.017755	0.024568	0.000000	0.000000	2.000000	58.000000	0.000000
3728.917173	-0.090551	0.550237	0.006172	81.037834	-18.075390	45.022038	-0.476695	0.000000	-0.304516	0.000000	0.000000	0.000000	-0.025348	0.017755	0.024568	0.000000	0.000000	2.000000	58.000000	0.000000
3728.920506	-0.090551	0.550237	0.006172	81.037834	-18.075390	45.022038	-0.476695	0.000000	-0.304516	0.000000	0.000000	0.000000	-0.025348	0.017755	0.024568	0.000000	0.000000	2.000000	58.000000	0.000000
3728.923840	-0.090538	0.550296	0.006339	81.028503	-18.062691	45.029392	-0.472470	0.000000	-0.308611	0.000000	0.000000	0.000000	0.003903	0.017595	0.050162	0.000000	0.000000	2.000000	58.000000	0.000000
3728.927173	-0.090538	0.550296	0.006339	81.028503	-18.062691	45.029392	-0.472470	0.000000	-0.308611	0.000000	0.000000	0.000000	0.003903	0.017595	0.050162	0.000000	0.000000	2.000000	58.000000	0.000000
3728.930506	-0.090538	0.550296	0.006339	81.028503	-18.062691	45.029392	-0.472470	0.000000	-0.308611	0.000000	0.000000	0.000000	0.003903	0.017595	0.050162	0.000000	0.000000	2.000000	58.000000	0.000000
3728.933840	-0.090538	0.550296	0.006339	81.019203	-18.050009	45.036732	-0.473120	0.000000	-0.316971	0.000000	0.000000	0.000000	0.003903	0.017595	0.050162	0.000000	0.000000	2.000000	58.000000	0.000000
3728.937173	-0.090509	0.550338	0.006425	81.019203	-18.050009	45.036732	-0.473120	0.000000	-0.316971	0.000000	0.000000	0.000000	0.008705	0.012671	0.025618	0.000000	0.000000	2.000000	58.000000	0.000000
3728.940506	-0.090509	0.550338	0.006425	81.019203	-18.050009	45.036732	-0.473120	0.000000	-0.316971	0.000000	0.000000	0.000000	0.008705	0.012671	0.025618	0.000000	0.000000	2.000000	58.000000	0.000000
3728.943840	-0.090509	0.550338	0.006425	81.013008	-18.039734	45.041645	-0.474571	0.000000	-0.321241	0.000000	0.000000	0.000000	0.008705	0.012671	0.025618	0.000000	0.000000	2.000000	58.000000	0.000000
3728.947173	-0.090509	0.550338	0.006425	81.013008	-18.039734	45.041645	-0.474571	0.000000	-0.321241	0.000000	0.000000	0.000000	0.008705	0.012671	0.025618	0.000000	0.000000	2.000000	58.000000	0.000000
3728.950506	-0.090481	0.550354	0.006515	81.013008	-18.039734	45.041645	-0.474571	0.000000	-0.321241	0.000000	0.000000	0.000000	0.008417	0.004919	0.027114	0.000000	0.000000	2.000000	58.000000	0.000000
3728.953840	-0.090481	0.550354	0.006515	81.013008	-18.039734	45.041645	-0.474571	0.000000	-0.321241	0.000000	0.000000	0.000000	0.008417	0.004919	0.027114	0.000000	0.000000	2.000000	58.000000	0.000000
3728.957173	-0.090481	0.550354	0.006515	81.013008	-18.039734	45.041645	-0.474571	0.000000	-0.321241	0.000000	0.000000	0.000000	0.008417	0.004919	0.027114	0.000000	0.000000	2.000000	58.000000	0.000000
3728.960506	-0.090481	0.550354	0.006515	81.013008	-18.039734	45.041645	-0.474571	0.000000	-0.321241	0.000000	0.000000	0.000000	0.008417	0.004919	0.027114	0.000000	0.000000	2.000000	58.000000	0.000000
3728.963840	-0.090509	0.550294	0.006544	81.019203	-18.047287	45.036716	-0.475974	0.000000	-0.325760	0.000000	0.000000	0.000000	-0.008533	-0.018126	0.008590	0.000000	0.000000	2.000000	58.000000	0.000000
3728.967173	-0.090509	0.550294	0.006544	81.019203	-18.047287	45.036716	-0.475974	0.000000	-0.325760	0.000000	0.000000	0.000000	-0.008533	-0.018126	0.008590	0.000000	0.000000	2.000000	58.000000	0.000000
3728.970506	-0.090509	0.550294	0.006544	81.019203	-18.047287	45.036716	-0.475974	0.000000	-0.325760	0.000000	0.000000	0.000000	-0.008533	-0.018126	0.008590	0.000000	0.000000	2.000000	58.000000	0.000000
3728.973840	-0.090509	0.550294	0.006544	81.028503	-18.057262	45.029385	-0.474552	0.000000	-0.327191	0.000000	0.000000	0.000000	-0.008533	-0.018126	0.008590	0.000000	0.000000	2.000000	58.000000	0.000000
3728.977173	-0.090543	0.550217	0.006486	81.028503	-18.057262	45.029385	-0.474552	0.000000	-0.327191	0.000000	0.000000	0.000000	-0.010344	-0.023047	-0.017239	0.000000	0.000000	2.000000	58.000000	0.000000
3728.980506	-0.090543	0.550217	0.006486	81.028503	-18.057262	45.029385	-0.474552	0.000000	-0.327191	0.000000	0.000000	0.000000	-0.010344	-0.023047	-0.017239	0.000000	0.000000	2.000000	58.000000	0.000000
3728.983840	-0.090543	0.550217	0.006486	81.044235	-18.063864	45.027161	-0.472828	0.000000	-0.324318	0.000000	0.000000	0.000000	-0.010344	-0.023047	-0.017239	0.000000	0.000000	2.000000	58.000000	0.000000
3728.987173	-0.090543	0.550217	0.006486	81.044235	-18.063864	45.027161	-0.472828	0.000000	-0.324318	0.000000	0.000000	0.000000	-0.010344	-0.023047	-0.017239	0.000000	0.000000	2.000000	58.000000	0.000000
3728.990506	-0.090551	0.550149	0.006410	81.044235	-18.063864	45.027161	-0.472828	0.000000	-0.324318	0.000000	0.000000	0.000000	-0.002394	-0.020415	-0.022836	0.000000	0.000000	2.000000	58.000000	0.000000
3728.993840	-0.090551	0.550149	0.006410	81.059784	-18.078753	45.014877	-0.472828	0.000000	-0.324318	0.000000	0.000000	0.000000	-0.002394	-0.020415	-0.022836	0.000000	0.000000	2.000000	58.000000	0.000000
3728.997173	-0.090551	0.550149	0.006410	81.059784	-18.078753	45.014877	-0.472828	0.000000	-0.324318	0.000000	0.000000	0.000000	-0.002394	-0.020415	-0.022836	0.000000	0.000000	2.000000	58.000000	0.000000
3729.000506	-0.090551	0.550149	0.006410	81.059784	-18.078753	45.014877	-0.472828	0.000000	-0.324318	0.000000	0.000000	0.000000	-0.002394	-0.020415	-0.022836	0.000000	0.000000	2.000000	58.000000	0.000000
3729.003840	-0.090463	0.549996	0.006193	81.072227	-18.083067	45.004990	-0.472429	0.000000	-0.320512	0.000000	0.000000	0.000000	0.026413	-0.045697	-0.065074	0.000000	0.000000	2.000000	58.000000	0.000000
3729.007173	-0.090463	0.549996	0.006193	81.072227	-18.083067	45.004990	-0.472429	0.000000	-0.320512	0.000000	0.000000	0.000000	0.026413	-0.045697	-0.065074	0.000000	0.000000	2.000000	58.000000	0.000000
3729.010506	-0.090463	0.549996	0.006193	81.072227	-18.083067	45.004990	-0.472429	0.000000	-0.320512	0.000000	0.000000	0.000000	0.026413	-0.045697	-0.065074	0.000000	0.000000	2.000000	58.000000	0.000000
3729.013840	-0.090463	0.549996	0.006193	81.084625	-18.087381	44.995090	-0.476831	0.000000	-0.309667	0.000000	0.000000	0.000000	0.026413	-0.045697	-0.065074	0.000000	0.000000	2.000000	58.000000	0.000000
3729.017173	-0.090400	0.549963	0.006102	81.084625	-18.087381	44.995090	-0.476831	0.000000	-0.309667	0.000000	0.000000	0.000000	0.019038	-0.010008	-0.027362	0.000000	0.000000	2.000000	58.000000	0.000000
3729.020506	-0.090400	0.549963	0.006102	81.084625	-18.087381	44.995090	-0.476831	0.000000	-0.309667	0.000000	0.000000	0.000000	0.019038	-0.010008	-0.027362	0.000000	0.000000	2.000000	58.000000	0.000000
3729.023840	-0.090400	0.549963	0.006102	81.093956	-18.089298	44.987663	-0.480004	0.000000	-0.305106	0.000000	0.000000	0.000000	0.019038	-0.010008	-0.027362	0.000000	0.000000	2.000000	58.000000	0.000000
3729.027173	-0.090400	0.549963	0.006102	81.093956	-18.089298	44.987663	-0.480004	0.000000	-0.305106	0.000000	0.000000	0.000000	0.019038	-0.010008	-0.027362	0.000000	0.000000	2.000000	58.000000	0.000000
3729.030506	-0.090332	0.549939	0.005988	81.093956	-18.089298	44.987663	-0.480004	0.000000	-0.305106	0.000000	0.000000	0.000000	0.020378	-0.007374	-0.034251	0.000000	0.000000	2.000000	58.000000	0.000000
3729.033840	-0.090332	0.549939	0.005988	81.100182	-18.091480	44.982716	-0.480004	0.000000	-0.305106	0.000000	0.000000	0.000000	0.020378	-0.007374	-0.034251	0.000000	0.000000	2.000000	58.000000	0.000000
3729.037173	-0.090332	0.549939	0.005988	81.100182	-18.091480	44.982716	-0.480004	0.000000	-0.305106	0.000000	0.000000	0.000000	0.020378	-0.007374	-0.034251	0.000000	0.000000	2.000000	58.000000	0.000000
3729.040506	-0.090332	0.549939	0.005988	81.100182	-18.091480	44.982716	-0.480004	0.000000	-0.305106	0.000000	0.000000	0.000000	0.020378	-0.007374	-0.034251	0.000000	0.000000	2.000000	58.000000	0.000000
3729.043840	-0.090244	0.549906	0.005769	81.109497	-18.096153	44.975224	-0.483400	0.000000	-0.299398	0.000000	0.000000	0.000000	0.026500	-0.009656	-0.065697	0.000000	0.000000	2.000000	58.000000	0.000000
3729.047173	-0.090244	0.549906	0.005769	81.109497	-18.096153	44.975224	-0.483400	0.000000	-0.299398	0.000000	0.000000	0.000000	0.026500	-0.009656	-0.065697	0.000000	0.000000	2.000000	58.000000	0.000000
3729.050506	-0.090244	0.549906	0.005769	81.109497	-18.096153	44.975224	-0.483400	0.000000	-0.299398	0.000000	0.000000	0.000000	0.026500	-0.009656	-0.065697	0.000000	0.000000	2.000000	58.000000	0.000000
3729.053840	-0.090244	0.549906	0.005769	81.118782	-18.103512	44.967758	-0.487817	0.000000	-0.288448	0.000000	0.000000	0.000000	0.026500	-0.009656	-0.065697	0.000000	0.000000	2.000000	58.000000	0.000000
3729.057173	-0.090220	0.549882	0.005646	81.118782	-18.103512	44.967758	-0.487817	0.000000	-0.288448	0.000000	0.000000	0.000000	0.007180	-0.007379	-0.036836	0.000000	0.000000	2.000000	58.000000	0.000000
3729.060506	-0.090220	0.549882	0.005646	81.118782	-18.103512	44.967758	-0.487817	0.000000	-0.288448	0.000000	0.000000	0.000000	0.007180	-0.007379	-0.036836	0.000000	0.000000	2.000000	58.000000	0.000000
3729.063840	-0.090220	0.549882	0.005646	81.128120	-18.110943	44.960228	-0.489014	0.000000	-0.282309	0.000000	0.000000	0.000000	0.007180	-0.007379	-0.036836	0.000000	0.000000	2.000000	58.000000	0.000000
3729.067173	-0.090220	0.549882	0.005646	81.128120	-18.110943	44.960228	-0.489014	0.000000	-0.282309	0.000000	0.000000	0.000000	0.007180	-0.007379	-0.036836	0.000000	0.000000	2.000000	58.000000	0.000000
3729.070506	-0.090197	0.549832	0.005528	81.128120	-18.110943	44.960228	-0.489014	0.000000	-0.282309	0.000000	0.000000	0.000000	0.006892	-0.015082	-0.035350	0.000000	0.000000	2.000000	58.000000	0.000000
3729.073840	-0.090197	0.549832	0.005528	81.140549	-18.120834	44.950233	-0.489014	0.000000	-0.282309	0.000000	0.000000	0.000000	0.006892	-0.015082	-0.035350	0.000000	0.000000	2.000000	58.000000	0.000000
3729.077173	-0.090178	0.549772	0.005433	81.140549	-18.120834	44.950233	-0.489014	0.000000	-0.282309	0.000000	0.000000	0.000000	0.005547	-0.017751	-0.028469	0.000000	0.000000	2.000000	58.000000	0.000000
3729.080506	-0.090178	0.549772	0.005433	81.140549	-18.120834	44.950233	-0.489014	0.000000	-0.282309	0.000000	0.000000	0.000000	0.005547	-0.017751	-0.028469	0.000000	0.000000	2.000000	58.000000	0.000000
3729.083840	-0.090178	0.549772	0.005433	81.153000	-18.130779	44.940178	-0.491087	0.000000	-0.271672	0.000000	0.000000	0.000000	0.005547	-0.017751	-0.028469	0.000000	0.000000	2.000000	58.000000	0.000000
3729.087173	-0.090178	0.549772	0.005433	81.153000	-18.130779	44.940178	-0.491087	0.000000	-0.271672	0.000000	0.000000	0.000000	0.005547	-0.017751	-0.028469	0.000000	0.000000	2.000000	58.000000	0.000000
3729.090506	-0.090168	0.549721	0.005379	81.153000	-18.130779	44.940178	-0.491087	0.000000	-0.271672	0.000000	0.000000	0.000000	0.003156	-0.015266	-0.016190	0.000000	0.000000	2.000000	58.000000	0.000000
3729.093840	-0.090168	0.549721	0.005379	81.165398	-18.140717	44.930119	-0.491087	0.000000	-0.271672	0.000000	0.000000	0.000000	0.003156	-0.015266	-0.016190	0.000000	0.000000	2.000000	58.000000	0.000000
3729.097173	-0.090168	0.549721	0.005379	81.165398	-18.140717	44.930119	-0.491087	0.000000	-0.271672	0.000000	0.000000	0.000000	0.003156	-0.015266	-0.016190	0.000000	0.000000	2.000000	58.000000	0.000000
3729.100506	-0.090168	0.549721	0.005379	81.165398	-18.140717	44.930119	-0.491087	0.000000	-0.271672	0.000000	0.000000	0.000000	0.003156	-0.015266	-0.016190	0.000000	0.000000	2.000000	58.000000	0.000000
3729.103840	-0.090174	0.549585	0.005295	81.171585	-18.148441	44.925041	-0.491613	0.000000	-0.268974	0.000000	0.000000	0.000000	-0.001905	-0.040883	-0.025300	0.000000	0.000000	2.000000	58.000000	0.000000
3729.107173	-0.090174	0.549585	0.005295	81.171585	-18.148441	44.925041	-0.491613	0.000000	-0.268974	0.000000	0.000000	0.000000	-0.001905	-0.040883	-0.025300	0.000000	0.000000	2.000000	58.000000	0.000000
3729.110506	-0.090174	0.549585	0.005295	81.171585	-18.148441	44.925041	-0.491613	0.000000	-0.268974	0.000000	0.000000	0.000000	-0.001905	-0.040883	-0.025300	0.000000	0.000000	2.000000	58.000000	0.000000
3729.113840	-0.090174	0.549585	0.005295	81.177818	-18.153435	44.919998	-0.491296	0.000000	-0.264757	0.000000	0.000000	0.000000	-0.001905	-0.040883	-0.025300	0.000000	0.000000	2.000000	58.000000	0.000000
3729.117173	-0.090180	0.549551	0.005323	81.177818	-18.153435	44.919998	-0.491296	0.000000	-0.264757	0.000000	0.000000	0.000000	-0.001632	-0.010370	0.008371	0.000000	0.000000	2.000000	58.000000	0.000000
3729.120506	-0.090180	0.549551	0.005323	81.177818	-18.153435	44.919998	-0.491296	0.000000	-0.264757	0.000000	0.000000	0.000000	-0.001632	-0.010370	0.008371	0.000000	0.000000	2.000000	58.000000	0.000000
3729.123840	-0.090180	0.549551	0.005323	81.180939	-18.153231	44.917484	-0.491024	0.000000	-0.266152	0.000000	0.000000	0.000000	-0.001632	-0.010370	0.008371	0.000000	0.000000	2.000000	58.000000	0.000000
3729.127173	-0.090180	0.549551	0.005323	81.180939	-18.153231	44.917484	-0.491024	0.000000	-0.266152	0.000000	0.000000	0.000000	-0.001632	-0.010370	0.008371	0.000000	0.000000	2.000000	58.000000	0.000000
3729.130506	-0.090163	0.549516	0.005355	81.180939	-18.153231	44.917484	-0.491024	0.000000	-0.266152	0.000000	0.000000	0.000000	0.004955	-0.010362	0.009654	0.000000	0.000000	2.000000	58.000000	0.000000
3729.133840	-0.090163	0.549516	0.005355	81.180939	-18.153231	44.917484	-0.491024	0.000000	-0.266152	0.000000	0.000000	0.000000	0.004955	-0.010362	0.009654	0.000000	0.000000	2.000000	58.000000	0.000000
3729.137173	-0.090163	0.549516	0.005355	81.180939	-18.153231	44.917484	-0.491024	0.000000	-0.266152	0.000000	0.000000	0.000000	0.004955	-0.010362	0.009654	0.000000	0.000000	2.000000	58.000000	0.000000
3729.140506	-0.090163	0.549516	0.005355	81.180939	-18.153231	44.917484	-0.491024	0.000000	-0.266152	0.000000	0.000000	0.000000	0.004955	-0.010362	0.009654	0.000000	0.000000	2.000000	58.000000	0.000000
3729.143840	-0.090189	0.549489	0.005488	81.177818	-18.150702	44.919998	-0.491850	0.000000	-0.267761	0.000000	0.000000	0.000000	-0.007764	-0.008102	0.039822	0.000000	0.000000	2.000000	58.000000	0.000000
3729.147173	-0.090189	0.549489	0.005488	81.177818	-18.150702	44.919998	-0.491850	0.000000	-0.267761	0.000000	0.000000	0.000000	-0.007764	-0.008102	0.039822	0.000000	0.000000	2.000000	58.000000	0.000000
3729.150506	-0.090189	0.549489	0.005488	81.177818	-18.150702	44.919998	-0.491850	0.000000	-0.267761	0.000000	0.000000	0.000000	-0.007764	-0.008102	0.039822	0.000000	0.000000	2.000000	58.000000	0.000000
3729.153840	-0.090189	0.549489	0.005488	81.174721	-18.148233	44.922520	-0.490555	0.000000	-0.274398	0.000000	0.000000	0.000000	-0.007764	-0.008102	0.039822	0.000000	0.000000	2.000000	58.000000	0.000000
3729.157173	-0.090201	0.549488	0.005552	81.174721	-18.148233	44.922520	-0.490555	0.000000	-0.274398	0.000000	0.000000	0.000000	-0.003735	-0.000185	0.019167	0.000000	0.000000	2.000000	58.000000	0.000000
3729.160506	-0.090201	0.549488	0.005552	81.174721	-18.148233	44.922520	-0.490555	0.000000	-0.274398	0.000000	0.000000	0.000000	-0.003735	-0.000185	0.019167	0.000000	0.000000	2.000000	58.000000	0.000000
3729.163840	-0.090201	0.549488	0.005552	81.174721	-18.148233	44.922520	-0.489933	0.000000	-0.277593	0.000000	0.000000	0.000000	-0.003735	-0.000185	0.019167	0.000000	0.000000	2.000000	58.000000	0.000000
3729.167173	-0.090201	0.549488	0.005552	81.174721	-18.148233	44.922520	-0.489933	0.000000	-0.277593	0.000000	0.000000	0.000000	-0.003735	-0.000185	0.019167	0.000000	0.000000	2.000000	58.000000	0.000000
3729.170506	-0.090210	0.549471	0.005598	81.174721	-18.148233	44.922520	-0.489933	0.000000	-0.277593	0.000000	0.000000	0.000000	-0.002682	-0.005298	0.013767	0.000000	0.000000	2.000000	58.000000	0.000000
3729.173840	-0.090210	0.549471	0.005598	81.171631	-18.145714	44.925056	-0.489933	0.000000	-0.277593	0.000000	0.000000	0.000000	-0.002682	-0.005298	0.013767	0.000000	0.000000	2.000000	58.000000	0.000000
3729.177173	-0.090210	0.549471	0.005598	81.171631	-18.145714	44.925056	-0.489933	0.000000	-0.277593	0.000000	0.000000	0.000000	-0.002682	-0.005298	0.013767	0.000000	0.000000	2.000000	58.000000	0.000000
3729.180506	-0.090210	0.549471	0.005598	81.171631	-18.145714	44.925056	-0.489933	0.000000	-0.277593	0.000000	0.000000	0.000000	-0.002682	-0.005298	0.013767	0.000000	0.000000	2.000000	58.000000	0.000000
3729.183840	-0.090218	0.549479	0.005639	81.171631	-18.145714	44.925056	-0.489486	0.000000	-0.279887	0.000000	0.000000	0.000000	-0.002394	0.002449	0.012282	0.000000	0.000000	2.000000	58.000000	0.000000
3729.187173	-0.090218	0.549479	0.005639	81.171631	-18.145714	44.925056	-0.489486	0.000000	-0.279887	0.000000	0.000000	0.000000	-0.002394	0.002449	0.012282	0.000000	0.000000	2.000000	58.000000	0.000000
3729.190506	-0.090218	0.549479	0.005639	81.171631	-18.145714	44.925056	-0.489486	0.000000	-0.279887	0.000000	0.000000	0.000000	-0.002394	0.002449	0.012282	0.000000	0.000000	2.000000	58.000000	0.000000
3729.193840	-0.090218	0.549479	0.005639	81.174721	-18.148233	44.922520	-0.489087	0.000000	-0.281934	0.000000	0.000000	0.000000	-0.002394	0.002449	0.012282	0.000000	0.000000	2.000000	58.000000	0.000000
3729.197173	-0.090215	0.549462	0.005621	81.174721	-18.148233	44.922520	-0.489087	0.000000	-0.281934	0.000000	0.000000	0.000000	0.001050	-0.005091	-0.005399	0.000000	0.000000	2.000000	58.000000	0.000000
3729.200506	-0.090215	0.549462	0.005621	81.174721	-18.148233	44.922520	-0.489087	0.000000	-0.281934	0.000000	0.000000	0.000000	0.001050	-0.005091	-0.005399	0.000000	0.000000	2.000000	58.000000	0.000000
3729.203840	-0.090215	0.549462	0.005621	81.177818	-18.150702	44.919998	-0.489262	0.000000	-0.281035	0.000000	0.000000	0.000000	0.001050	-0.005091	-0.005399	0.000000	0.000000	2.000000	58.000000	0.000000
3729.207173	-0.090215	0.549462	0.005621	81.177818	-18.150702	44.919998	-0.489262	0.000000	-0.281035	0.000000	0.000000	0.000000	0.001050	-0.005091	-0.005399	0.000000	0.000000	2.000000	58.000000	0.000000
3729.210506	-0.090207	0.549454	0.005580	81.177818	-18.150702	44.919998	-0.489262	0.000000	-0.281035	0.000000	0.000000	0.000000	0.002394	-0.002431	-0.012283	0.000000	0.000000	2.000000	58.000000	0.000000
3729.213840	-0.090207	0.549454	0.005580	81.180939	-18.153231	44.917484	-0.489262	0.000000	-0.281035	0.000000	0.000000	0.000000	0.002394	-0.002431	-0.012283	0.000000	0.000000	2.000000	58.000000	0.000000
3729.217173	-0.090207	0.549454	0.005580	81.180939	-18.153231	44.917484	-0.489262	0.000000	-0.281035	0.000000	0.000000	0.000000	0.002394	-0.002431	-0.012283	0.000000	0.000000	2.000000	58.000000	0.000000
3729.220506	-0.090207	0.549454	0.005580	81.180939	-18.153231	44.917484	-0.489262	0.000000	-0.281035	0.000000	0.000000	0.000000	0.002394	-0.002431	-0.012283	0.000000	0.000000	2.000000	58.000000	0.000000
3729.223840	-0.090203	0.549437	0.005562	81.180939	-18.153231	44.917484	-0.489661	0.000000	-0.278987	0.000000	0.000000	0.000000	0.001053	-0.005089	-0.005399	0.000000	0.000000	2.000000	58.000000	0.000000
3729.227173	-0.090203	0.549437	0.005562	81.180939	-18.153231	44.917484	-0.489661	0.000000	-0.278987	0.000000	0.000000	0.000000	0.001053	-0.005089	-0.005399	0.000000	0.000000	2.000000	58.000000	0.000000
3729.230506	-0.090203	0.549437	0.005562	81.180939	-18.153231	44.917484	-0.489661	0.000000	-0.278987	0.000000	0.000000	0.000000	0.001053	-0.005089	-0.005399	0.000000	0.000000	2.000000	58.000000	0.000000
3729.233840	-0.090203	0.549437	0.005562	81.180939	-18.153231	44.917484	-0.489836	0.000000	-0.278088	0.000000	0.000000	0.000000	0.001053	-0.005089	-0.005399	0.000000	0.000000	2.000000	58.000000	0.000000
3729.237173	-0.090203	0.549437	0.005562	81.180939	-18.153231	44.917484	-0.489836	0.000000	-0.278088	0.000000	0.000000	0.000000	0.000000	0.000007	0.000000	0.000000	0.000000	2.000000	58.000000	0.000000
3729.240506	-0.090203	0.549437	0.005562	81.180939	-18.153231	44.917484	-0.489836	0.000000	-0.278088	0.000000	0.000000	0.000000	0.000000	0.000007	0.000000	0.000000	0.000000	2.000000	58.000000	0.000000
3729.243840	-0.090203	0.549437	0.005562	81.180939	-18.153231	44.917484	-0.489836	0.000000	-0.278088	0.000000	0.000000	0.000000	0.000000	0.000007	0.000000	0.000000	0.000000	2.000000	58.000000	0.000000
3729.247173	-0.090203	0.549437	0.005562	81.180939	-18.153231	44.917484	-0.489836	0.000000	-0.278088	0.000000	0.000000	0.000000	0.000000	0.000007	0.000000	0.000000	0.000000	2.000000	58.000000	0.000000
3729.250506	-0.090208	0.549428	0.005585	81.180939	-18.153231	44.917484	-0.489836	0.000000	-0.278088	0.000000	0.000000	0.000000	-0.001341	-0.002648	0.006883	0.000000	0.000000	2.000000	58.000000	0.000000
3729.253840	-0.090208	0.549428	0.005585	81.180893	-18.150507	44.917458	-0.489836	0.000000	-0.278088	0.000000	0.000000	0.000000	-0.001341	-0.002648	0.006883	0.000000	0.000000	2.000000	58.000000	0.000000
3729.257173	-0.090208	0.549428	0.005585	81.180893	-18.150507	44.917458	-0.489836	0.000000	-0.278088	0.000000	0.000000	0.000000	-0.001341	-0.002648	0.006883	0.000000	0.000000	2.000000	58.000000	0.000000
3729.260506	-0.090208	0.549428	0.005585	81.180893	-18.150507	44.917458	-0.489836	0.000000	-0.278088	0.000000	0.000000	0.000000	-0.001341	-0.002648	0.006883	0.000000	0.000000	2.000000	58.000000	0.000000
3729.263840	-0.090182	0.549393	0.005685	81.180939	-18.147776	44.917465	-0.489613	0.000000	-0.279235	0.000000	0.000000	0.000000	0.007816	-0.010548	0.030101	0.000000	0.000000	2.000000	58.000000	0.000000
3729.267173	-0.090182	0.549393	0.005685	81.180939	-18.147776	44.917465	-0.489613	0.000000	-0.279235	0.000000	0.000000	0.000000	0.007816	-0.010548	0.030101	0.000000	0.000000	2.000000	58.000000	0.000000
3729.270506	-0.090182	0.549393	0.005685	81.180939	-18.147776	44.917465	-0.489613	0.000000	-0.279235	0.000000	0.000000	0.000000	0.007816	-0.010548	0.030101	0.000000	0.000000	2.000000	58.000000	0.000000
3729.273840	-0.090182	0.549393	0.005685	81.180939	-18.147776	44.917465	-0.490916	0.000000	-0.284252	0.000000	0.000000	0.000000	0.007816	-0.010548	0.030101	0.000000	0.000000	2.000000	58.000000	0.000000
3729.277173	-0.090186	0.549384	0.005708	81.180939	-18.147776	44.917465	-0.490916	0.000000	-0.284252	0.000000	0.000000	0.000000	-0.001341	-0.002653	0.006883	0.000000	0.000000	2.000000	58.000000	0.000000
3729.280506	-0.090186	0.549384	0.005708	81.180939	-18.147776	44.917465	-0.490916	0.000000	-0.284252	0.000000	0.000000	0.000000	-0.001341	-0.002653	0.006883	0.000000	0.000000	2.000000	58.000000	0.000000
3729.283840	-0.090186	0.549384	0.005708	81.177841	-18.145273	44.920006	-0.490692	0.000000	-0.285399	0.000000	0.000000	0.000000	-0.001341	-0.002653	0.006883	0.000000	0.000000	2.000000	58.000000	0.000000
3729.287173	-0.090186	0.549384	0.005708	81.177841	-18.145273	44.920006	-0.490692	0.000000	-0.285399	0.000000	0.000000	0.000000	-0.001341	-0.002653	0.006883	0.000000	0.000000	2.000000	58.000000	0.000000
3729.290506	-0.090199	0.549383	0.005772	81.177841	-18.145273	44.920006	-0.490692	0.000000	-0.285399	0.000000	0.000000	0.000000	-0.003733	-0.000190	0.019165	0.000000	0.000000	2.000000	58.000000	0.000000
3729.293840	-0.090199	0.549383	0.005772	81.174744	-18.142788	44.922539	-0.490692	0.000000	-0.285399	0.000000	0.000000	0.000000	-0.003733	-0.000190	0.019165	0.000000	0.000000	2.000000	58.000000	0.000000
3729.297173	-0.090199	0.549383	0.005772	81.174744	-18.142788	44.922539	-0.490692	0.000000	-0.285399	0.000000	0.000000	0.000000	-0.003733	-0.000190	0.019165	0.000000	0.000000	2.000000	58.000000	0.000000
3729.300506	-0.090199	0.549383	0.005772	81.174744	-18.142788	44.922539	-0.490692	0.000000	-0.285399	0.000000	0.000000	0.000000	-0.003733	-0.000190	0.019165	0.000000	0.000000	2.000000	58.000000	0.000000
3729.303840	-0.090239	0.549443	0.005863	81.165398	-18.138010	44.930126	-0.490070	0.000000	-0.288593	0.000000	0.000000	0.000000	-0.012143	0.017713	0.027193	0.000000	0.000000	2.000000	58.000000	0.000000
3729.307173	-0.090239	0.549443	0.005863	81.165398	-18.138010	44.930126	-0.490070	0.000000	-0.288593	0.000000	0.000000	0.000000	-0.012143	0.017713	0.027193	0.000000	0.000000	2.000000	58.000000	0.000000
3729.310506	-0.090239	0.549443	0.005863	81.165398	-18.138010	44.930126	-0.490070	0.000000	-0.288593	0.000000	0.000000	0.000000	-0.012143	0.017713	0.027193	0.000000	0.000000	2.000000	58.000000	0.000000
3729.313840	-0.090239	0.549443	0.005863	81.159180	-18.130314	44.935139	-0.488046	0.000000	-0.293125	0.000000	0.000000	0.000000	-0.012143	0.017713	0.027193	0.000000	0.000000	2.000000	58.000000	0.000000
3729.317173	-0.090224	0.549476	0.005903	81.159180	-18.130314	44.935139	-0.488046	0.000000	-0.293125	0.000000	0.000000	0.000000	0.004492	0.010173	0.012081	0.000000	0.000000	2.000000	58.000000	0.000000
3729.320506	-0.090224	0.549476	0.005903	81.159180	-18.130314	44.935139	-0.488046	0.000000	-0.293125	0.000000	0.000000	0.000000	0.004492	0.010173	0.012081	0.000000	0.000000	2.000000	58.000000	0.000000
3729.323840	-0.090224	0.549476	0.005903	81.152954	-18.125334	44.940186	-0.488795	0.000000	-0.295139	0.000000	0.000000	0.000000	0.004492	0.010173	0.012081	0.000000	0.000000	2.000000	58.000000	0.000000
3729.327173	-0.090224	0.549476	0.005903	81.152954	-18.125334	44.940186	-0.488795	0.000000	-0.295139	0.000000	0.000000	0.000000	0.004492	0.010173	0.012081	0.000000	0.000000	2.000000	58.000000	0.000000
3729.330506	-0.090227	0.549519	0.005916	81.152954	-18.125334	44.940186	-0.488795	0.000000	-0.295139	0.000000	0.000000	0.000000	-0.000763	0.012816	0.003913	0.000000	0.000000	2.000000	58.000000	0.000000
3729.333840	-0.090227	0.549519	0.005916	81.152954	-18.125334	44.940186	-0.488795	0.000000	-0.295139	0.000000	0.000000	0.000000	-0.000763	0.012816	0.003913	0.000000	0.000000	2.000000	58.000000	0.000000
3729.337173	-0.090227	0.549519	0.005916	81.152954	-18.125334	44.940186	-0.488795	0.000000	-0.295139	0.000000	0.000000	0.000000	-0.000763	0.012816	0.003913	0.000000	0.000000	2.000000	58.000000	0.000000
3729.340506	-0.090227	0.549519	0.005916	81.152954	-18.125334	44.940186	-0.488795	0.000000	-0.295139	0.000000	0.000000	0.000000	-0.000763	0.012816	0.003913	0.000000	0.000000	2.000000	58.000000	0.000000
3729.343840	-0.090192	0.549520	0.005856	81.156090	-18.125107	44.937668	-0.488668	0.000000	-0.295791	0.000000	0.000000	0.000000	0.010326	0.000197	-0.017878	0.000000	0.000000	2.000000	58.000000	0.000000
3729.347173	-0.090192	0.549520	0.005856	81.156090	-18.125107	44.937668	-0.488668	0.000000	-0.295791	0.000000	0.000000	0.000000	0.010326	0.000197	-0.017878	0.000000	0.000000	2.000000	58.000000	0.000000
3729.350506	-0.090192	0.549520	0.005856	81.156090	-18.125107	44.937668	-0.488668	0.000000	-0.295791	0.000000	0.000000	0.000000	0.010326	0.000197	-0.017878	0.000000	0.000000	2.000000	58.000000	0.000000
3729.353840	-0.090192	0.549520	0.005856	81.165802	-18.113171	44.950413	-0.490389	0.000000	-0.292811	0.000000	0.000000	0.000000	0.010326	0.000197	-0.017878	0.000000	0.000000	2.000000	58.000000	0.000000
3729.357173	-0.090155	0.549478	0.005784	81.165802	-18.113171	44.950413	-0.490389	0.000000	-0.292811	0.000000	0.000000	0.000000	0.011089	-0.012634	-0.021793	0.000000	0.000000	2.000000	58.000000	0.000000
3729.360506	-0.090155	0.549478	0.005784	81.165802	-18.113171	44.950413	-0.490389	0.000000	-0.292811	0.000000	0.000000	0.000000	0.011089	-0.012634	-0.021793	0.000000	0.000000	2.000000	58.000000	0.000000
3729.363840	-0.090155	0.549478	0.005784	81.175522	-18.103945	44.963245	-0.492237	0.000000	-0.289179	0.000000	0.000000	0.000000	0.011089	-0.012634	-0.021793	0.000000	0.000000	2.000000	58.000000	0.000000
3729.367173	-0.090155	0.549478	0.005784	81.175522	-18.103945	44.963245	-0.492237	0.000000	-0.289179	0.000000	0.000000	0.000000	0.011089	-0.012634	-0.021793	0.000000	0.000000	2.000000	58.000000	0.000000
3729.370506	-0.090141	0.549410	0.005712	81.175522	-18.103945	44.963245	-0.492237	0.000000	-0.289179	0.000000	0.000000	0.000000	0.004205	-0.020335	-0.021596	0.000000	0.000000	2.000000	58.000000	0.000000
3729.373840	-0.090141	0.549410	0.005712	81.187912	-18.111176	44.953114	-0.492237	0.000000	-0.289179	0.000000	0.000000	0.000000	0.004205	-0.020335	-0.021596	0.000000	0.000000	2.000000	58.000000	0.000000
3729.377173	-0.090141	0.549410	0.005712	81.187912	-18.111176	44.953114	-0.492237	0.000000	-0.289179	0.000000	0.000000	0.000000	0.004205	-0.020335	-0.021596	0.000000	0.000000	2.000000	58.000000	0.000000
3729.380506	-0.090141	0.549410	0.005712	81.187912	-18.111176	44.953114	-0.492237	0.000000	-0.289179	0.000000	0.000000	0.000000	0.004205	-0.020335	-0.021596	0.000000	0.000000	2.000000	58.000000	0.000000
3729.383840	-0.090056	0.549301	0.005507	81.200356	-18.118446	44.943039	-0.492938	0.000000	-0.285580	0.000000	0.000000	0.000000	0.025612	-0.032780	-0.061290	0.000000	0.000000	2.000000	58.000000	0.000000
3729.387173	-0.090056	0.549301	0.005507	81.200356	-18.118446	44.943039	-0.492938	0.000000	-0.285580	0.000000	0.000000	0.000000	0.025612	-0.032780	-0.061290	0.000000	0.000000	2.000000	58.000000	0.000000
3729.390506	-0.090056	0.549301	0.005507	81.200356	-18.118446	44.943039	-0.492938	0.000000	-0.285580	0.000000	0.000000	0.000000	0.025612	-0.032780	-0.061290	0.000000	0.000000	2.000000	58.000000	0.000000
3729.393840	-0.090056	0.549301	0.005507	81.215858	-18.130970	44.930344	-0.497207	0.000000	-0.275365	0.000000	0.000000	0.000000	0.025612	-0.032780	-0.061290	0.000000	0.000000	2.000000	58.000000	0.000000
3729.397173	-0.090037	0.549242	0.005412	81.215858	-18.130970	44.930344	-0.497207	0.000000	-0.275365	0.000000	0.000000	0.000000	0.005545	-0.017710	-0.028493	0.000000	0.000000	2.000000	58.000000	0.000000
3729.400506	-0.090037	0.549242	0.005412	81.215858	-18.130970	44.930344	-0.497207	0.000000	-0.275365	0.000000	0.000000	0.000000	0.005545	-0.017710	-0.028493	0.000000	0.000000	2.000000	58.000000	0.000000
3729.403840	-0.090037	0.549242	0.005412	81.228302	-18.141020	44.920197	-0.498131	0.000000	-0.270616	0.000000	0.000000	0.000000	0.005545	-0.017710	-0.028493	0.000000	0.000000	2.000000	58.000000	0.000000
3729.407173	-0.090037	0.549242	0.005412	81.228302	-18.141020	44.920197	-0.498131	0.000000	-0.270616	0.000000	0.000000	0.000000	0.005545	-0.017710	-0.028493	0.000000	0.000000	2.000000	58.000000	0.000000
3729.410506	-0.090019	0.549183	0.005317	81.228302	-18.141020	44.920197	-0.498131	0.000000	-0.270616	0.000000	0.000000	0.000000	0.005548	-0.017695	-0.028498	0.000000	0.000000	2.000000	58.000000	0.000000
3729.413840	-0.090019	0.549183	0.005317	81.240746	-18.151091	44.909977	-0.498131	0.000000	-0.270616	0.000000	0.000000	0.000000	0.005548	-0.017695	-0.028498	0.000000	0.000000	2.000000	58.000000	0.000000
3729.417173	-0.090019	0.549183	0.005317	81.240746	-18.151091	44.909977	-0.498131	0.000000	-0.270616	0.000000	0.000000	0.000000	0.005548	-0.017695	-0.028498	0.000000	0.000000	2.000000	58.000000	0.000000
3729.420506	-0.090019	0.549183	0.005317	81.240746	-18.151091	44.909977	-0.498131	0.000000	-0.270616	0.000000	0.000000	0.000000	0.005548	-0.017695	-0.028498	0.000000	0.000000	2.000000	58.000000	0.000000
3729.423840	-0.089986	0.549056	0.005150	81.250031	-18.158705	44.902279	-0.499055	0.000000	-0.265866	0.000000	0.000000	0.000000	0.009755	-0.038024	-0.050125	0.000000	0.000000	2.000000	58.000000	0.000000
3729.427173	-0.089986	0.549056	0.005150	81.250031	-18.158705	44.902279	-0.499055	0.000000	-0.265866	0.000000	0.000000	0.000000	0.009755	-0.038024	-0.050125	0.000000	0.000000	2.000000	58.000000	0.000000
3729.430506	-0.089986	0.549056	0.005150	81.250031	-18.158705	44.902279	-0.499055	0.000000	-0.265866	0.000000	0.000000	0.000000	0.009755	-0.038024	-0.050125	0.000000	0.000000	2.000000	58.000000	0.000000
3729.433840	-0.089986	0.549056	0.005150	81.259377	-18.166298	44.894634	-0.500681	0.000000	-0.257512	0.000000	0.000000	0.000000	0.009755	-0.038024	-0.050125	0.000000	0.000000	2.000000	58.000000	0.000000
3729.437173	-0.089979	0.549022	0.005114	81.259377	-18.166298	44.894634	-0.500681	0.000000	-0.257512	0.000000	0.000000	0.000000	0.002106	-0.010170	-0.010813	0.000000	0.000000	2.000000	58.000000	0.000000
3729.440506	-0.089979	0.549022	0.005114	81.259377	-18.166298	44.894634	-0.500681	0.000000	-0.257512	0.000000	0.000000	0.000000	0.002106	-0.010170	-0.010813	0.000000	0.000000	2.000000	58.000000	0.000000
3729.443840	-0.089979	0.549022	0.005114	81.268684	-18.173899	44.886917	-0.501032	0.000000	-0.255710	0.000000	0.000000	0.000000	0.002106	-0.010170	-0.010813	0.000000	0.000000	2.000000	58.000000	0.000000
3729.447173	-0.089979	0.549022	0.005114	81.268684	-18.173899	44.886917	-0.501032	0.000000	-0.255710	0.000000	0.000000	0.000000	0.002106	-0.010170	-0.010813	0.000000	0.000000	2.000000	58.000000	0.000000
3729.450506	-0.089973	0.548962	0.005083	81.268684	-18.173899	44.886917	-0.501032	0.000000	-0.255710	0.000000	0.000000	0.000000	0.001818	-0.017867	-0.009338	0.000000	0.000000	2.000000	58.000000	0.000000
3729.453840	-0.089973	0.548962	0.005083	81.274902	-18.178972	44.881790	-0.501032	0.000000	-0.255710	0.000000	0.000000	0.000000	0.001818	-0.017867	-0.009338	0.000000	0.000000	2.000000	58.000000	0.000000
3729.457173	-0.089973	0.548962	0.005083	81.274902	-18.178972	44.881790	-0.501032	0.000000	-0.255710	0.000000	0.000000	0.000000	0.001818	-0.017867	-0.009338	0.000000	0.000000	2.000000	58.000000	0.000000
3729.460506	-0.089973	0.548962	0.005083	81.274902	-18.178972	44.881790	-0.501032	0.000000	-0.255710	0.000000	0.000000	0.000000	0.001818	-0.017867	-0.009338	0.000000	0.000000	2.000000	58.000000	0.000000
3729.463840	-0.089982	0.548851	0.005126	81.281120	-18.184065	44.876644	-0.501335	0.000000	-0.254153	0.000000	0.000000	0.000000	-0.002489	-0.033511	0.012785	0.000000	0.000000	2.000000	58.000000	0.000000
3729.467173	-0.089982	0.548851	0.005126	81.281120	-18.184065	44.876644	-0.501335	0.000000	-0.254153	0.000000	0.000000	0.000000	-0.002489	-0.033511	0.012785	0.000000	0.000000	2.000000	58.000000	0.000000
3729.470506	-0.089982	0.548851	0.005126	81.281120	-18.184065	44.876644	-0.501335	0.000000	-0.254153	0.000000	0.000000	0.000000	-0.002489	-0.033511	0.012785	0.000000	0.000000	2.000000	58.000000	0.000000
3729.473840	-0.089982	0.548851	0.005126	81.284180	-18.186611	44.874027	-0.500920	0.000000	-0.256284	0.000000	0.000000	0.000000	-0.002489	-0.033511	0.012785	0.000000	0.000000	2.000000	58.000000	0.000000
3729.477173	-0.089987	0.548816	0.005154	81.284180	-18.186611	44.874027	-0.500920	0.000000	-0.256284	0.000000	0.000000	0.000000	-0.001624	-0.010365	0.008357	0.000000	0.000000	2.000000	58.000000	0.000000
3729.480506	-0.089987	0.548816	0.005154	81.284180	-18.186611	44.874027	-0.500920	0.000000	-0.256284	0.000000	0.000000	0.000000	-0.001624	-0.010365	0.008357	0.000000	0.000000	2.000000	58.000000	0.000000
3729.483840	-0.089987	0.548816	0.005154	81.287315	-18.186449	44.871471	-0.500649	0.000000	-0.257677	0.000000	0.000000	0.000000	-0.001624	-0.010365	0.008357	0.000000	0.000000	2.000000	58.000000	0.000000
3729.487173	-0.089987	0.548816	0.005154	81.287315	-18.186449	44.871471	-0.500649	0.000000	-0.257677	0.000000	0.000000	0.000000	-0.001624	-0.010365	0.008357	0.000000	0.000000	2.000000	58.000000	0.000000
3729.490506	-0.089975	0.548773	0.005209	81.287315	-18.186449	44.871471	-0.500649	0.000000	-0.257677	0.000000	0.000000	0.000000	0.003619	-0.013013	0.016520	0.000000	0.000000	2.000000	58.000000	0.000000
3729.493840	-0.089975	0.548773	0.005209	81.290428	-18.189020	44.868889	-0.500649	0.000000	-0.257677	0.000000	0.000000	0.000000	0.003619	-0.013013	0.016520	0.000000	0.000000	2.000000	58.000000	0.000000
3729.497173	-0.089975	0.548773	0.005209	81.290428	-18.189020	44.868889	-0.500649	0.000000	-0.257677	0.000000	0.000000	0.000000	0.003619	-0.013013	0.016520	0.000000	0.000000	2.000000	58.000000	0.000000
3729.500506	-0.089975	0.548773	0.005209	81.290428	-18.189020	44.868889	-0.500649	0.000000	-0.257677	0.000000	0.000000	0.000000	0.003619	-0.013013	0.016520	0.000000	0.000000	2.000000	58.000000	0.000000
3729.503840	-0.089987	0.548678	0.005269	81.293510	-18.191570	44.866283	-0.501252	0.000000	-0.260431	0.000000	0.000000	0.000000	-0.003538	-0.028432	0.018182	0.000000	0.000000	2.000000	58.000000	0.000000
3729.507173	-0.089987	0.548678	0.005269	81.293510	-18.191570	44.866283	-0.501252	0.000000	-0.260431	0.000000	0.000000	0.000000	-0.003538	-0.028432	0.018182	0.000000	0.000000	2.000000	58.000000	0.000000
3729.510506	-0.089987	0.548678	0.005269	81.293510	-18.191570	44.866283	-0.501252	0.000000	-0.260431	0.000000	0.000000	0.000000	-0.003538	-0.028432	0.018182	0.000000	0.000000	2.000000	58.000000	0.000000
3729.513840	-0.089987	0.548678	0.005269	81.299744	-18.196678	44.861115	-0.500663	0.000000	-0.263461	0.000000	0.000000	0.000000	-0.003538	-0.028432	0.018182	0.000000	0.000000	2.000000	58.000000	0.000000
3729.517173	-0.089997	0.548635	0.005320	81.299744	-18.196678	44.861115	-0.500663	0.000000	-0.263461	0.000000	0.000000	0.000000	-0.002964	-0.013019	0.015235	0.000000	0.000000	2.000000	58.000000	0.000000
3729.520506	-0.089997	0.548635	0.005320	81.299744	-18.196678	44.861115	-0.500663	0.000000	-0.263461	0.000000	0.000000	0.000000	-0.002964	-0.013019	0.015235	0.000000	0.000000	2.000000	58.000000	0.000000
3729.523840	-0.089997	0.548635	0.005320	81.305931	-18.201809	44.855938	-0.500169	0.000000	-0.266000	0.000000	0.000000	0.000000	-0.002964	-0.013019	0.015235	0.000000	0.000000	2.000000	58.000000	0.000000
3729.527173	-0.089997	0.548635	0.005320	81.305931	-18.201809	44.855938	-0.500169	0.000000	-0.266000	0.000000	0.000000	0.000000	-0.002964	-0.013019	0.015235	0.000000	0.000000	2.000000	58.000000	0.000000
3729.530506	-0.090003	0.548574	0.005353	81.305931	-18.201809	44.855938	-0.500169	0.000000	-0.266000	0.000000	0.000000	0.000000	-0.001911	-0.018092	0.009822	0.000000	0.000000	2.000000	58.000000	0.000000
3729.533840	-0.090003	0.548574	0.005353	81.315247	-18.209469	44.848167	-0.500169	0.000000	-0.266000	0.000000	0.000000	0.000000	-0.001911	-0.018092	0.009822	0.000000	0.000000	2.000000	58.000000	0.000000
3729.537173	-0.090003	0.548574	0.005353	81.315247	-18.209469	44.848167	-0.500169	0.000000	-0.266000	0.000000	0.000000	0.000000	-0.001911	-0.018092	0.009822	0.000000	0.000000	2.000000	58.000000	0.000000
3729.540506	-0.090003	0.548574	0.005353	81.315247	-18.209469	44.848167	-0.500169	0.000000	-0.266000	0.000000	0.000000	0.000000	-0.001911	-0.018092	0.009822	0.000000	0.000000	2.000000	58.000000	0.000000
3729.543840	-0.090003	0.548454	0.005354	81.318367	-18.212069	44.845554	-0.499850	0.000000	-0.267637	0.000000	0.000000	0.000000	-0.000089	-0.035977	0.000465	0.000000	0.000000	2.000000	58.000000	0.000000
3729.547173	-0.090003	0.548454	0.005354	81.318367	-18.212069	44.845554	-0.499850	0.000000	-0.267637	0.000000	0.000000	0.000000	-0.000089	-0.035977	0.000465	0.000000	0.000000	2.000000	58.000000	0.000000
3729.550506	-0.090003	0.548454	0.005354	81.318367	-18.212069	44.845554	-0.499850	0.000000	-0.267637	0.000000	0.000000	0.000000	-0.000089	-0.035977	0.000465	0.000000	0.000000	2.000000	58.000000	0.000000
3729.553840	-0.090003	0.548454	0.005354	81.324547	-18.219910	44.840351	-0.499835	0.000000	-0.267714	0.000000	0.000000	0.000000	-0.000089	-0.035977	0.000465	0.000000	0.000000	2.000000	58.000000	0.000000
3729.557173	-0.090031	0.548420	0.005378	81.324547	-18.219910	44.840351	-0.499835	0.000000	-0.267714	0.000000	0.000000	0.000000	-0.008212	-0.010363	0.007066	0.000000	0.000000	2.000000	58.000000	0.000000
3729.560506	-0.090031	0.548420	0.005378	81.324547	-18.219910	44.840351	-0.499835	0.000000	-0.267714	0.000000	0.000000	0.000000	-0.008212	-0.010363	0.007066	0.000000	0.000000	2.000000	58.000000	0.000000
3729.563840	-0.090031	0.548420	0.005378	81.325401	-18.220177	44.840057	-0.498466	0.000000	-0.268892	0.000000	0.000000	0.000000	-0.008212	-0.010363	0.007066	0.000000	0.000000	2.000000	58.000000	0.000000
3729.567173	-0.090031	0.548420	0.005378	81.325401	-18.220177	44.840057	-0.498466	0.000000	-0.268892	0.000000	0.000000	0.000000	-0.008212	-0.010363	0.007066	0.000000	0.000000	2.000000	58.000000	0.000000
3729.570506	-0.090041	0.548376	0.005429	81.325401	-18.220177	44.840057	-0.498466	0.000000	-0.268892	0.000000	0.000000	0.000000	-0.002964	-0.013011	0.015227	0.000000	0.000000	2.000000	58.000000	0.000000
3729.573840	-0.090041	0.548376	0.005429	81.328506	-18.220018	44.837452	-0.498466	0.000000	-0.268892	0.000000	0.000000	0.000000	-0.002964	-0.013011	0.015227	0.000000	0.000000	2.000000	58.000000	0.000000
3729.577173	-0.090041	0.548376	0.005429	81.328506	-18.220018	44.837452	-0.498466	0.000000	-0.268892	0.000000	0.000000	0.000000	-0.002964	-0.013011	0.015227	0.000000	0.000000	2.000000	58.000000	0.000000
3729.580506	-0.090041	0.548376	0.005429	81.328506	-18.220018	44.837452	-0.498466	0.000000	-0.268892	0.000000	0.000000	0.000000	-0.002964	-0.013011	0.015227	0.000000	0.000000	2.000000	58.000000	0.000000
3729.583840	-0.090035	0.548273	0.005516	81.334717	-18.225159	44.832272	-0.497973	0.000000	-0.271430	0.000000	0.000000	0.000000	0.001716	-0.031139	0.026318	0.000000	0.000000	2.000000	58.000000	0.000000
3729.587173	-0.090035	0.548273	0.005516	81.334717	-18.225159	44.832272	-0.497973	0.000000	-0.271430	0.000000	0.000000	0.000000	0.001716	-0.031139	0.026318	0.000000	0.000000	2.000000	58.000000	0.000000
3729.590506	-0.090035	0.548273	0.005516	81.334717	-18.225159	44.832272	-0.497973	0.000000	-0.271430	0.000000	0.000000	0.000000	0.001716	-0.031139	0.026318	0.000000	0.000000	2.000000	58.000000	0.000000
3729.593840	-0.090035	0.548273	0.005516	81.340927	-18.230335	44.827038	-0.498259	0.000000	-0.275816	0.000000	0.000000	0.000000	0.001716	-0.031139	0.026318	0.000000	0.000000	2.000000	58.000000	0.000000
3729.597173	-0.090037	0.548221	0.005526	81.340927	-18.230335	44.827038	-0.498259	0.000000	-0.275816	0.000000	0.000000	0.000000	-0.000570	-0.015462	0.002929	0.000000	0.000000	2.000000	58.000000	0.000000
3729.600506	-0.090037	0.548221	0.005526	81.340927	-18.230335	44.827038	-0.498259	0.000000	-0.275816	0.000000	0.000000	0.000000	-0.000570	-0.015462	0.002929	0.000000	0.000000	2.000000	58.000000	0.000000
3729.603840	-0.090037	0.548221	0.005526	81.347107	-18.235510	44.821785	-0.498164	0.000000	-0.276304	0.000000	0.000000	0.000000	-0.000570	-0.015462	0.002929	0.000000	0.000000	2.000000	58.000000	0.000000
3729.607173	-0.090037	0.548221	0.005526	81.347107	-18.235510	44.821785	-0.498164	0.000000	-0.276304	0.000000	0.000000	0.000000	-0.000570	-0.015462	0.002929	0.000000	0.000000	2.000000	58.000000	0.000000
3729.610506	-0.090039	0.548170	0.005536	81.347107	-18.235510	44.821785	-0.498164	0.000000	-0.276304	0.000000	0.000000	0.000000	-0.000570	-0.015430	0.002928	0.000000	0.000000	2.000000	58.000000	0.000000
3729.613840	-0.090039	0.548170	0.005536	81.350212	-18.238091	44.819160	-0.498164	0.000000	-0.276304	0.000000	0.000000	0.000000	-0.000570	-0.015430	0.002928	0.000000	0.000000	2.000000	58.000000	0.000000
3729.617173	-0.090039	0.548170	0.005536	81.350212	-18.238091	44.819160	-0.498164	0.000000	-0.276304	0.000000	0.000000	0.000000	-0.000570	-0.015430	0.002928	0.000000	0.000000	2.000000	58.000000	0.000000
3729.620506	-0.090039	0.548170	0.005536	81.350212	-18.238091	44.819160	-0.498164	0.000000	-0.276304	0.000000	0.000000	0.000000	-0.000570	-0.015430	0.002928	0.000000	0.000000	2.000000	58.000000	0.000000
3729.623840	-0.090032	0.548136	0.005500	81.353348	-18.240686	44.816551	-0.498069	0.000000	-0.276792	0.000000	0.000000	0.000000	0.002108	-0.010142	-0.010830	0.000000	0.000000	2.000000	58.000000	0.000000
3729.627173	-0.090032	0.548136	0.005500	81.353348	-18.240686	44.816551	-0.498069	0.000000	-0.276792	0.000000	0.000000	0.000000	0.002108	-0.010142	-0.010830	0.000000	0.000000	2.000000	58.000000	0.000000
3729.630506	-0.090032	0.548136	0.005500	81.353348	-18.240686	44.816551	-0.498069	0.000000	-0.276792	0.000000	0.000000	0.000000	0.002108	-0.010142	-0.010830	0.000000	0.000000	2.000000	58.000000	0.000000
3729.633840	-0.090032	0.548136	0.005500	81.356461	-18.243271	44.813938	-0.498420	0.000000	-0.274987	0.000000	0.000000	0.000000	0.002108	-0.010142	-0.010830	0.000000	0.000000	2.000000	58.000000	0.000000
3729.637173	-0.090024	0.548128	0.005459	81.356461	-18.243271	44.813938	-0.498420	0.000000	-0.274987	0.000000	0.000000	0.000000	0.002392	-0.002421	-0.012294	0.000000	0.000000	2.000000	58.000000	0.000000
3729.640506	-0.090024	0.548128	0.005459	81.356461	-18.243271	44.813938	-0.498420	0.000000	-0.274987	0.000000	0.000000	0.000000	0.002392	-0.002421	-0.012294	0.000000	0.000000	2.000000	58.000000	0.000000
3729.643840	-0.090024	0.548128	0.005459	81.356415	-18.240547	44.813931	-0.498819	0.000000	-0.272938	0.000000	0.000000	0.000000	0.002392	-0.002421	-0.012294	0.000000	0.000000	2.000000	58.000000	0.000000
3729.647173	-0.090024	0.548128	0.005459	81.356415	-18.240547	44.813931	-0.498819	0.000000	-0.272938	0.000000	0.000000	0.000000	0.002392	-0.002421	-0.012294	0.000000	0.000000	2.000000	58.000000	0.000000
3729.650506	-0.089993	0.548146	0.005417	81.356415	-18.240547	44.813931	-0.498819	0.000000	-0.272938	0.000000	0.000000	0.000000	0.009265	0.005303	-0.012475	0.000000	0.000000	2.000000	58.000000	0.000000
3729.653840	-0.089993	0.548146	0.005417	81.356461	-18.235104	44.813946	-0.498819	0.000000	-0.272938	0.000000	0.000000	0.000000	0.009265	0.005303	-0.012475	0.000000	0.000000	2.000000	58.000000	0.000000
3729.657173	-0.089993	0.548146	0.005417	81.356461	-18.235104	44.813946	-0.498819	0.000000	-0.272938	0.000000	0.000000	0.000000	0.009265	0.005303	-0.012475	0.000000	0.000000	2.000000	58.000000	0.000000
3729.660506	-0.089993	0.548146	0.005417	81.356461	-18.235104	44.813946	-0.498819	0.000000	-0.272938	0.000000	0.000000	0.000000	0.009265	0.005303	-0.012475	0.000000	0.000000	2.000000	58.000000	0.000000
3729.663840	-0.089835	0.548173	0.005310	81.359550	-18.229530	44.811306	-0.500363	0.000000	-0.270859	0.000000	0.000000	0.000000	0.047262	0.008177	-0.032130	0.000000	0.000000	2.000000	58.000000	0.000000
3729.667173	-0.089835	0.548173	0.005310	81.359550	-18.229530	44.811306	-0.500363	0.000000	-0.270859	0.000000	0.000000	0.000000	0.047262	0.008177	-0.032130	0.000000	0.000000	2.000000	58.000000	0.000000
3729.670506	-0.089835	0.548173	0.005310	81.359550	-18.229530	44.811306	-0.500363	0.000000	-0.270859	0.000000	0.000000	0.000000	0.047262	0.008177	-0.032130	0.000000	0.000000	2.000000	58.000000	0.000000
3729.673840	-0.089835	0.548173	0.005310	81.362640	-18.218548	44.808701	-0.508240	0.000000	-0.265504	0.000000	0.000000	0.000000	0.047262	0.008177	-0.032130	0.000000	0.000000	2.000000	58.000000	0.000000
3729.677173	-0.089735	0.548174	0.005263	81.362640	-18.218548	44.808701	-0.508240	0.000000	-0.265504	0.000000	0.000000	0.000000	0.030068	0.000244	-0.014062	0.000000	0.000000	2.000000	58.000000	0.000000
3729.680506	-0.089735	0.548174	0.005263	81.362640	-18.218548	44.808701	-0.508240	0.000000	-0.265504	0.000000	0.000000	0.000000	0.030068	0.000244	-0.014062	0.000000	0.000000	2.000000	58.000000	0.000000
3729.683840	-0.089735	0.548174	0.005263	81.365776	-18.207544	44.806053	-0.513251	0.000000	-0.263161	0.000000	0.000000	0.000000	0.030068	0.000244	-0.014062	0.000000	0.000000	2.000000	58.000000	0.000000
3729.687173	-0.089735	0.548174	0.005263	81.365776	-18.207544	44.806053	-0.513251	0.000000	-0.263161	0.000000	0.000000	0.000000	0.030068	0.000244	-0.014062	0.000000	0.000000	2.000000	58.000000	0.000000
3729.690506	-0.089613	0.548174	0.005221	81.365776	-18.207544	44.806053	-0.513251	0.000000	-0.263161	0.000000	0.000000	0.000000	0.036647	0.000213	-0.012793	0.000000	0.000000	2.000000	58.000000	0.000000
3729.693840	-0.089613	0.548174	0.005221	81.366577	-18.199638	44.805759	-0.513251	0.000000	-0.263161	0.000000	0.000000	0.000000	0.036647	0.000213	-0.012793	0.000000	0.000000	2.000000	58.000000	0.000000
3729.697173	-0.089613	0.548174	0.005221	81.366577	-18.199638	44.805759	-0.513251	0.000000	-0.263161	0.000000	0.000000	0.000000	0.036647	0.000213	-0.012793	0.000000	0.000000	2.000000	58.000000	0.000000
3729.700506	-0.089613	0.548174	0.005221	81.366577	-18.199638	44.805759	-0.513251	0.000000	-0.263161	0.000000	0.000000	0.000000	0.036647	0.000213	-0.012793	0.000000	0.000000	2.000000	58.000000	0.000000
3729.703840	-0.089513	0.548175	0.005174	81.366577	-18.196886	44.805775	-0.519359	0.000000	-0.261028	0.000000	0.000000	0.000000	0.030055	0.000236	-0.014078	0.000000	0.000000	2.000000	58.000000	0.000000
3729.707173	-0.089513	0.548175	0.005174	81.366577	-18.196886	44.805775	-0.519359	0.000000	-0.261028	0.000000	0.000000	0.000000	0.030055	0.000236	-0.014078	0.000000	0.000000	2.000000	58.000000	0.000000
3729.710506	-0.089513	0.548175	0.005174	81.366577	-18.196886	44.805775	-0.519359	0.000000	-0.261028	0.000000	0.000000	0.000000	0.030055	0.000236	-0.014078	0.000000	0.000000	2.000000	58.000000	0.000000
3729.713840	-0.089513	0.548175	0.005174	81.366577	-18.194172	44.805752	-0.524368	0.000000	-0.258682	0.000000	0.000000	0.000000	0.030055	0.000236	-0.014078	0.000000	0.000000	2.000000	58.000000	0.000000
3729.717173	-0.089491	0.548175	0.005178	81.366577	-18.194172	44.805752	-0.524368	0.000000	-0.258682	0.000000	0.000000	0.000000	0.006584	0.000004	0.001275	0.000000	0.000000	2.000000	58.000000	0.000000
3729.720506	-0.089491	0.548175	0.005178	81.366577	-18.194172	44.805752	-0.524368	0.000000	-0.258682	0.000000	0.000000	0.000000	0.006584	0.000004	0.001275	0.000000	0.000000	2.000000	58.000000	0.000000
3729.723840	-0.089491	0.548175	0.005178	81.363464	-18.191599	44.808369	-0.525466	0.000000	-0.258894	0.000000	0.000000	0.000000	0.006584	0.000004	0.001275	0.000000	0.000000	2.000000	58.000000	0.000000
3729.727173	-0.089491	0.548175	0.005178	81.363464	-18.191599	44.808369	-0.525466	0.000000	-0.258894	0.000000	0.000000	0.000000	0.006584	0.000004	0.001275	0.000000	0.000000	2.000000	58.000000	0.000000
3729.730506	-0.089499	0.548183	0.005219	81.363464	-18.191599	44.808369	-0.525466	0.000000	-0.258894	0.000000	0.000000	0.000000	-0.002381	0.002421	0.012299	0.000000	0.000000	2.000000	58.000000	0.000000
3729.733840	-0.089499	0.548183	0.005219	81.363663	-18.183056	44.818745	-0.525466	0.000000	-0.258894	0.000000	0.000000	0.000000	-0.002381	0.002421	0.012299	0.000000	0.000000	2.000000	58.000000	0.000000
3729.737173	-0.089499	0.548183	0.005219	81.363663	-18.183056	44.818745	-0.525466	0.000000	-0.258894	0.000000	0.000000	0.000000	-0.002381	0.002421	0.012299	0.000000	0.000000	2.000000	58.000000	0.000000
3729.740506	-0.089499	0.548183	0.005219	81.363663	-18.183056	44.818745	-0.525466	0.000000	-0.258894	0.000000	0.000000	0.000000	-0.002381	0.002421	0.012299	0.000000	0.000000	2.000000	58.000000	0.000000
3729.743840	-0.089459	0.548174	0.005250	81.364075	-18.160566	44.839470	-0.525069	0.000000	-0.260944	0.000000	0.000000	0.000000	0.011839	-0.002648	0.009430	0.000000	0.000000	2.000000	58.000000	0.000000
3729.747173	-0.089459	0.548174	0.005250	81.364075	-18.160566	44.839470	-0.525069	0.000000	-0.260944	0.000000	0.000000	0.000000	0.011839	-0.002648	0.009430	0.000000	0.000000	2.000000	58.000000	0.000000
3729.750506	-0.089459	0.548174	0.005250	81.364075	-18.160566	44.839470	-0.525069	0.000000	-0.260944	0.000000	0.000000	0.000000	0.011839	-0.002648	0.009430	0.000000	0.000000	2.000000	58.000000	0.000000
3729.753840	-0.089459	0.548174	0.005250	81.364868	-18.121004	44.880859	-0.527042	0.000000	-0.262516	0.000000	0.000000	0.000000	0.011839	-0.002648	0.009430	0.000000	0.000000	2.000000	58.000000	0.000000
3729.757173	-0.089415	0.548174	0.005259	81.364868	-18.121004	44.880859	-0.527042	0.000000	-0.262516	0.000000	0.000000	0.000000	0.013172	-0.000002	0.002547	0.000000	0.000000	2.000000	58.000000	0.000000
3729.760506	-0.089415	0.548174	0.005259	81.364868	-18.121004	44.880859	-0.527042	0.000000	-0.262516	0.000000	0.000000	0.000000	0.013172	-0.000002	0.002547	0.000000	0.000000	2.000000	58.000000	0.000000
3729.763840	-0.089415	0.548174	0.005259	81.368332	-18.101055	44.898979	-0.529237	0.000000	-0.262940	0.000000	0.000000	0.000000	0.013172	-0.000002	0.002547	0.000000	0.000000	2.000000	58.000000	0.000000
3729.767173	-0.089415	0.548174	0.005259	81.368332	-18.101055	44.898979	-0.529237	0.000000	-0.262940	0.000000	0.000000	0.000000	0.013172	-0.000002	0.002547	0.000000	0.000000	2.000000	58.000000	0.000000
3729.770506	-0.089346	0.548157	0.005253	81.368332	-18.101055	44.898979	-0.529237	0.000000	-0.262940	0.000000	0.000000	0.000000	0.020803	-0.005055	-0.001599	0.000000	0.000000	2.000000	58.000000	0.000000
3729.773840	-0.089346	0.548157	0.005253	81.368355	-18.092905	44.898979	-0.529237	0.000000	-0.262940	0.000000	0.000000	0.000000	0.020803	-0.005055	-0.001599	0.000000	0.000000	2.000000	58.000000	0.000000
3729.777173	-0.089346	0.548157	0.005253	81.368355	-18.092905	44.898979	-0.529237	0.000000	-0.262940	0.000000	0.000000	0.000000	0.020803	-0.005055	-0.001599	0.000000	0.000000	2.000000	58.000000	0.000000
3729.780506	-0.089346	0.548157	0.005253	81.368355	-18.092905	44.898979	-0.529237	0.000000	-0.262940	0.000000	0.000000	0.000000	0.020803	-0.005055	-0.001599	0.000000	0.000000	2.000000	58.000000	0.000000
3729.783840	-0.089254	0.548166	0.005247	81.368332	-18.087458	44.898979	-0.532705	0.000000	-0.262674	0.000000	0.000000	0.000000	0.027672	0.002642	-0.001795	0.000000	0.000000	2.000000	58.000000	0.000000
3729.787173	-0.089254	0.548166	0.005247	81.368332	-18.087458	44.898979	-0.532705	0.000000	-0.262674	0.000000	0.000000	0.000000	0.027672	0.002642	-0.001795	0.000000	0.000000	2.000000	58.000000	0.000000
3729.790506	-0.089254	0.548166	0.005247	81.368332	-18.087458	44.898979	-0.532705	0.000000	-0.262674	0.000000	0.000000	0.000000	0.027672	0.002642	-0.001795	0.000000	0.000000	2.000000	58.000000	0.000000
3729.793840	-0.089254	0.548166	0.005247	81.371468	-18.090044	44.896374	-0.537316	0.000000	-0.262375	0.000000	0.000000	0.000000	0.027672	0.002642	-0.001795	0.000000	0.000000	2.000000	58.000000	0.000000
3729.797173	-0.089232	0.548166	0.005252	81.371468	-18.090044	44.896374	-0.537316	0.000000	-0.262375	0.000000	0.000000	0.000000	0.006585	-0.000005	0.001271	0.000000	0.000000	2.000000	58.000000	0.000000
3729.800506	-0.089232	0.548166	0.005252	81.371468	-18.090044	44.896374	-0.537316	0.000000	-0.262375	0.000000	0.000000	0.000000	0.006585	-0.000005	0.001271	0.000000	0.000000	2.000000	58.000000	0.000000
3729.803840	-0.089232	0.548166	0.005252	81.368332	-18.084747	44.898979	-0.538414	0.000000	-0.262587	0.000000	0.000000	0.000000	0.006585	-0.000005	0.001271	0.000000	0.000000	2.000000	58.000000	0.000000
3729.807173	-0.089232	0.548166	0.005252	81.368332	-18.084747	44.898979	-0.538414	0.000000	-0.262587	0.000000	0.000000	0.000000	0.006585	-0.000005	0.001271	0.000000	0.000000	2.000000	58.000000	0.000000
3729.810506	-0.089227	0.548175	0.005229	81.368332	-18.084747	44.898979	-0.538414	0.000000	-0.262587	0.000000	0.000000	0.000000	0.001330	0.002650	-0.006882	0.000000	0.000000	2.000000	58.000000	0.000000
3729.813840	-0.089227	0.548175	0.005229	81.368332	-18.087458	44.898979	-0.538414	0.000000	-0.262587	0.000000	0.000000	0.000000	0.001330	0.002650	-0.006882	0.000000	0.000000	2.000000	58.000000	0.000000
3729.817173	-0.089227	0.548175	0.005229	81.368332	-18.087458	44.898979	-0.538414	0.000000	-0.262587	0.000000	0.000000	0.000000	0.001330	0.002650	-0.006882	0.000000	0.000000	2.000000	58.000000	0.000000
3729.820506	-0.089227	0.548175	0.005229	81.368332	-18.087458	44.898979	-0.538414	0.000000	-0.262587	0.000000	0.000000	0.000000	0.001330	0.002650	-0.006882	0.000000	0.000000	2.000000	58.000000	0.000000
3729.823840	-0.089250	0.548149	0.005229	81.371468	-18.090044	44.896374	-0.538636	0.000000	-0.261440	0.000000	0.000000	0.000000	-0.006868	-0.007723	0.000193	0.000000	0.000000	2.000000	58.000000	0.000000
3729.827173	-0.089250	0.548149	0.005229	81.371468	-18.090044	44.896374	-0.538636	0.000000	-0.261440	0.000000	0.000000	0.000000	-0.006868	-0.007723	0.000193	0.000000	0.000000	2.000000	58.000000	0.000000
3729.830506	-0.089250	0.548149	0.005229	81.371468	-18.090044	44.896374	-0.538636	0.000000	-0.261440	0.000000	0.000000	0.000000	-0.006868	-0.007723	0.000193	0.000000	0.000000	2.000000	58.000000	0.000000
3729.833840	-0.089250	0.548149	0.005229	81.369141	-18.090437	44.898655	-0.537491	0.000000	-0.261472	0.000000	0.000000	0.000000	-0.006868	-0.007723	0.000193	0.000000	0.000000	2.000000	58.000000	0.000000
3729.837173	-0.089277	0.548141	0.005248	81.369141	-18.090437	44.898655	-0.537491	0.000000	-0.261472	0.000000	0.000000	0.000000	-0.007914	-0.002635	0.005611	0.000000	0.000000	2.000000	58.000000	0.000000
3729.840506	-0.089277	0.548141	0.005248	81.369141	-18.090437	44.898655	-0.537491	0.000000	-0.261472	0.000000	0.000000	0.000000	-0.007914	-0.002635	0.005611	0.000000	0.000000	2.000000	58.000000	0.000000
3729.843840	-0.089277	0.548141	0.005248	81.366867	-18.088100	44.900974	-0.536172	0.000000	-0.262407	0.000000	0.000000	0.000000	-0.007914	-0.002635	0.005611	0.000000	0.000000	2.000000	58.000000	0.000000
3729.847173	-0.089277	0.548141	0.005248	81.366867	-18.088100	44.900974	-0.536172	0.000000	-0.262407	0.000000	0.000000	0.000000	-0.007914	-0.002635	0.005611	0.000000	0.000000	2.000000	58.000000	0.000000
3729.850506	-0.089285	0.548123	0.005294	81.366867	-18.088100	44.900974	-0.536172	0.000000	-0.262407	0.000000	0.000000	0.000000	-0.002657	-0.005316	0.013764	0.000000	0.000000	2.000000	58.000000	0.000000
3729.853840	-0.089285	0.548123	0.005294	81.361504	-18.083216	44.905876	-0.536172	0.000000	-0.262407	0.000000	0.000000	0.000000	-0.002657	-0.005316	0.013764	0.000000	0.000000	2.000000	58.000000	0.000000
3729.857173	-0.089285	0.548123	0.005294	81.361504	-18.083216	44.905876	-0.536172	0.000000	-0.262407	0.000000	0.000000	0.000000	-0.002657	-0.005316	0.013764	0.000000	0.000000	2.000000	58.000000	0.000000
3729.860506	-0.089285	0.548123	0.005294	81.361504	-18.083216	44.905876	-0.536172	0.000000	-0.262407	0.000000	0.000000	0.000000	-0.002657	-0.005316	0.013764	0.000000	0.000000	2.000000	58.000000	0.000000
3729.863840	-0.089296	0.548129	0.005467	81.355232	-18.075352	44.911034	-0.535729	0.000000	-0.264701	0.000000	0.000000	0.000000	-0.003190	0.001954	0.051932	0.000000	0.000000	2.000000	58.000000	0.000000
3729.867173	-0.089296	0.548129	0.005467	81.355232	-18.075352	44.911034	-0.535729	0.000000	-0.264701	0.000000	0.000000	0.000000	-0.003190	0.001954	0.051932	0.000000	0.000000	2.000000	58.000000	0.000000
3729.870506	-0.089296	0.548129	0.005467	81.355232	-18.075352	44.911034	-0.535729	0.000000	-0.264701	0.000000	0.000000	0.000000	-0.003190	0.001954	0.051932	0.000000	0.000000	2.000000	58.000000	0.000000
3729.873840	-0.089296	0.548129	0.005467	81.352142	-18.070078	44.913639	-0.535197	0.000000	-0.273356	0.000000	0.000000	0.000000	-0.003190	0.001954	0.051932	0.000000	0.000000	2.000000	58.000000	0.000000
3729.877173	-0.089295	0.548111	0.005581	81.352142	-18.070078	44.913639	-0.535197	0.000000	-0.273356	0.000000	0.000000	0.000000	0.000233	-0.005544	0.034212	0.000000	0.000000	2.000000	58.000000	0.000000
3729.880506	-0.089295	0.548111	0.005581	81.352142	-18.070078	44.913639	-0.535197	0.000000	-0.273356	0.000000	0.000000	0.000000	0.000233	-0.005544	0.034212	0.000000	0.000000	2.000000	58.000000	0.000000
3729.883840	-0.089295	0.548111	0.005581	81.352142	-18.070078	44.913639	-0.535236	0.000000	-0.279058	0.000000	0.000000	0.000000	0.000233	-0.005544	0.034212	0.000000	0.000000	2.000000	58.000000	0.000000
3729.887173	-0.089295	0.548111	0.005581	81.352142	-18.070078	44.913639	-0.535236	0.000000	-0.279058	0.000000	0.000000	0.000000	0.000233	-0.005544	0.034212	0.000000	0.000000	2.000000	58.000000	0.000000
3729.890506	-0.089313	0.548075	0.005673	81.352142	-18.070078	44.913639	-0.535236	0.000000	-0.279058	0.000000	0.000000	0.000000	-0.005309	-0.010621	0.027521	0.000000	0.000000	2.000000	58.000000	0.000000
3729.893840	-0.089313	0.548075	0.005673	81.355278	-18.072636	44.911053	-0.535236	0.000000	-0.279058	0.000000	0.000000	0.000000	-0.005309	-0.010621	0.027521	0.000000	0.000000	2.000000	58.000000	0.000000
3729.897173	-0.089313	0.548075	0.005673	81.355278	-18.072636	44.911053	-0.535236	0.000000	-0.279058	0.000000	0.000000	0.000000	-0.005309	-0.010621	0.027521	0.000000	0.000000	2.000000	58.000000	0.000000
3729.900506	-0.089313	0.548075	0.005673	81.355278	-18.072636	44.911053	-0.535236	0.000000	-0.279058	0.000000	0.000000	0.000000	-0.005309	-0.010621	0.027521	0.000000	0.000000	2.000000	58.000000	0.000000
3729.903840	-0.089369	0.547936	0.005844	81.361504	-18.080494	44.905880	-0.534351	0.000000	-0.283645	0.000000	0.000000	0.000000	-0.016732	-0.041784	0.051266	0.000000	0.000000	2.000000	58.000000	0.000000
3729.907173	-0.089369	0.547936	0.005844	81.361504	-18.080494	44.905880	-0.534351	0.000000	-0.283645	0.000000	0.000000	0.000000	-0.016732	-0.041784	0.051266	0.000000	0.000000	2.000000	58.000000	0.000000
3729.910506	-0.089369	0.547936	0.005844	81.361504	-18.080494	44.905880	-0.534351	0.000000	-0.283645	0.000000	0.000000	0.000000	-0.016732	-0.041784	0.051266	0.000000	0.000000	2.000000	58.000000	0.000000
3729.913840	-0.089369	0.547936	0.005844	81.373886	-18.090761	44.895477	-0.531562	0.000000	-0.292189	0.000000	0.000000	0.000000	-0.016732	-0.041784	0.051266	0.000000	0.000000	2.000000	58.000000	0.000000
3729.917173	-0.089377	0.547824	0.005886	81.373886	-18.090761	44.895477	-0.531562	0.000000	-0.292189	0.000000	0.000000	0.000000	-0.002455	-0.033576	0.012715	0.000000	0.000000	2.000000	58.000000	0.000000
3729.920506	-0.089377	0.547824	0.005886	81.373886	-18.090761	44.895477	-0.531562	0.000000	-0.292189	0.000000	0.000000	0.000000	-0.002455	-0.033576	0.012715	0.000000	0.000000	2.000000	58.000000	0.000000
3729.923840	-0.089377	0.547824	0.005886	81.389420	-18.106390	44.882427	-0.531153	0.000000	-0.294308	0.000000	0.000000	0.000000	-0.002455	-0.033576	0.012715	0.000000	0.000000	2.000000	58.000000	0.000000
3729.927173	-0.089377	0.547824	0.005886	81.389420	-18.106390	44.882427	-0.531153	0.000000	-0.294308	0.000000	0.000000	0.000000	-0.002455	-0.033576	0.012715	0.000000	0.000000	2.000000	58.000000	0.000000
3729.930506	-0.089405	0.547670	0.005911	81.389420	-18.106390	44.882427	-0.531153	0.000000	-0.294308	0.000000	0.000000	0.000000	-0.008280	-0.046376	0.007470	0.000000	0.000000	2.000000	58.000000	0.000000
3729.933840	-0.089405	0.547670	0.005911	81.408882	-18.124878	44.866417	-0.531153	0.000000	-0.294308	0.000000	0.000000	0.000000	-0.008280	-0.046376	0.007470	0.000000	0.000000	2.000000	58.000000	0.000000
3729.937173	-0.089405	0.547670	0.005911	81.408882	-18.124878	44.866417	-0.531153	0.000000	-0.294308	0.000000	0.000000	0.000000	-0.008280	-0.046376	0.007470	0.000000	0.000000	2.000000	58.000000	0.000000
3729.940506	-0.089405	0.547670	0.005911	81.408882	-18.124878	44.866417	-0.531153	0.000000	-0.294308	0.000000	0.000000	0.000000	-0.008280	-0.046376	0.007470	0.000000	0.000000	2.000000	58.000000	0.000000
3729.943840	-0.089462	0.547309	0.005970	81.414597	-18.129343	44.864265	-0.529773	0.000000	-0.295553	0.000000	0.000000	0.000000	-0.017121	-0.108225	0.017794	0.000000	0.000000	2.000000	58.000000	0.000000
3729.947173	-0.089462	0.547309	0.005970	81.414597	-18.129343	44.864265	-0.529773	0.000000	-0.295553	0.000000	0.000000	0.000000	0.000000	-0.000007	0.000000	0.000000	0.000000	2.000000	58.000000	0.000000
3729.950506	-0.089462	0.547309	0.005970	81.414597	-18.129343	44.864265	-0.529773	0.000000	-0.295553	0.000000	0.000000	0.000000	0.000000	-0.000007	0.000000	0.000000	0.000000	2.000000	58.000000	0.000000
3729.953840	-0.089462	0.547309	0.005970	81.414261	-18.127022	44.868824	-0.526919	0.000000	-0.298519	0.000000	0.000000	0.000000	0.000000	-0.000007	0.000000	0.000000	0.000000	2.000000	58.000000	0.000000
3729.957173	-0.089462	0.547309	0.005970	81.414261	-18.127022	44.868824	-0.526919	0.000000	-0.298519	0.000000	0.000000	0.000000	0.000000	-0.000007	0.000000	0.000000	0.000000	2.000000	58.000000	0.000000
3729.960506	-0.089491	0.547103	0.006005	81.414261	-18.127022	44.868824	-0.526919	0.000000	-0.298519	0.000000	0.000000	0.000000	-0.008835	-0.061860	0.010313	0.000000	0.000000	2.000000	58.000000	0.000000
3729.963840	-0.089491	0.547103	0.006005	81.399170	-18.118929	44.877174	-0.526919	0.000000	-0.298519	0.000000	0.000000	0.000000	-0.008835	-0.061860	0.010313	0.000000	0.000000	2.000000	58.000000	0.000000
3729.967173	-0.089491	0.547103	0.006005	81.399170	-18.118929	44.877174	-0.526919	0.000000	-0.298519	0.000000	0.000000	0.000000	-0.008835	-0.061860	0.010313	0.000000	0.000000	2.000000	58.000000	0.000000
3729.970506	-0.089491	0.547103	0.006005	81.399170	-18.118929	44.877174	-0.526919	0.000000	-0.298519	0.000000	0.000000	0.000000	-0.008835	-0.061860	0.010313	0.000000	0.000000	2.000000	58.000000	0.000000
3729.973840	-0.089552	0.546759	0.006082	81.374245	-18.092766	44.905357	-0.525447	0.000000	-0.300238	0.000000	0.000000	0.000000	-0.018147	-0.103206	0.023094	0.000000	0.000000	2.000000	58.000000	0.000000
3729.977173	-0.089552	0.546759	0.006082	81.374245	-18.092766	44.905357	-0.525447	0.000000	-0.300238	0.000000	0.000000	0.000000	-0.018147	-0.103206	0.023094	0.000000	0.000000	2.000000	58.000000	0.000000
3729.980506	-0.089552	0.546759	0.006082	81.374245	-18.092766	44.905357	-0.525447	0.000000	-0.300238	0.000000	0.000000	0.000000	-0.018147	-0.103206	0.023094	0.000000	0.000000	2.000000	58.000000	0.000000
3729.983840	-0.089552	0.546759	0.006082	81.341721	-18.056871	44.940567	-0.522422	0.000000	-0.304087	0.000000	0.000000	0.000000	-0.018147	-0.103206	0.023094	0.000000	0.000000	2.000000	58.000000	0.000000
3729.987173	-0.089565	0.546612	0.006152	81.341721	-18.056871	44.940567	-0.522422	0.000000	-0.304087	0.000000	0.000000	0.000000	-0.004049	-0.044032	0.020941	0.000000	0.000000	2.000000	58.000000	0.000000
3729.990506	-0.089565	0.546612	0.006152	81.341721	-18.056871	44.940567	-0.522422	0.000000	-0.304087	0.000000	0.000000	0.000000	-0.004049	-0.044032	0.020941	0.000000	0.000000	2.000000	58.000000	0.000000
3729.993840	-0.089565	0.546612	0.006152	81.301506	-18.016895	44.982563	-0.521748	0.000000	-0.307577	0.000000	0.000000	0.000000	-0.004049	-0.044032	0.020941	0.000000	0.000000	2.000000	58.000000	0.000000
3729.997173	-0.089565	0.546612	0.006152	81.301506	-18.016895	44.982563	-0.521748	0.000000	-0.307577	0.000000	0.000000	0.000000	-0.004049	-0.044032	0.020941	0.000000	0.000000	2.000000	58.000000	0.000000
3730.000506	-0.089595	0.546500	0.006189	81.301506	-18.016895	44.982563	-0.521748	0.000000	-0.307577	0.000000	0.000000	0.000000	-0.009039	-0.033626	0.011346	0.000000	0.000000	2.000000	58.000000	0.000000
3730.003840	-0.089595	0.546500	0.006189	81.268097	-17.981335	45.017441	-0.521748	0.000000	-0.307577	0.000000	0.000000	0.000000	-0.009039	-0.033626	0.011346	0.000000	0.000000	2.000000	58.000000	0.000000
3730.007173	-0.089595	0.546500	0.006189	81.268097	-17.981335	45.017441	-0.521748	0.000000	-0.307577	0.000000	0.000000	0.000000	-0.009039	-0.033626	0.011346	0.000000	0.000000	2.000000	58.000000	0.000000
3730.010506	-0.089595	0.546500	0.006189	81.268097	-17.981335	45.017441	-0.521748	0.000000	-0.307577	0.000000	0.000000	0.000000	-0.009039	-0.033626	0.011346	0.000000	0.000000	2.000000	58.000000	0.000000
3730.013840	-0.089618	0.546309	0.006310	81.230812	-17.943375	45.054874	-0.520241	0.000000	-0.309468	0.000000	0.000000	0.000000	-0.006976	-0.057157	0.036088	0.000000	0.000000	2.000000	58.000000	0.000000
3730.017173	-0.089618	0.546309	0.006310	81.230812	-17.943375	45.054874	-0.520241	0.000000	-0.309468	0.000000	0.000000	0.000000	-0.000000	-0.000008	0.000000	0.000000	0.000000	2.000000	58.000000	0.000000
3730.020506	-0.089618	0.546309	0.006310	81.230812	-17.943375	45.054874	-0.520241	0.000000	-0.309468	0.000000	0.000000	0.000000	-0.000000	-0.000008	0.000000	0.000000	0.000000	2.000000	58.000000	0.000000
3730.023840	-0.089618	0.546309	0.006310	81.210320	-17.918898	45.076180	-0.519078	0.000000	-0.315483	0.000000	0.000000	0.000000	-0.000000	-0.000008	0.000000	0.000000	0.000000	2.000000	58.000000	0.000000
3730.027173	-0.089618	0.546309	0.006310	81.210320	-17.918898	45.076180	-0.519078	0.000000	-0.315483	0.000000	0.000000	0.000000	-0.000000	-0.000008	0.000000	0.000000	0.000000	2.000000	58.000000	0.000000
3730.030506	-0.089607	0.546240	0.006369	81.210320	-17.918898	45.076180	-0.519078	0.000000	-0.315483	0.000000	0.000000	0.000000	0.003389	-0.020845	0.017879	0.000000	0.000000	2.000000	58.000000	0.000000
3730.033840	-0.089607	0.546240	0.006369	81.211166	-17.919107	45.075928	-0.519078	0.000000	-0.315483	0.000000	0.000000	0.000000	0.003389	-0.020845	0.017879	0.000000	0.000000	2.000000	58.000000	0.000000
3730.037173	-0.089607	0.546240	0.006369	81.211166	-17.919107	45.075928	-0.519078	0.000000	-0.315483	0.000000	0.000000	0.000000	0.003389	-0.020845	0.017879	0.000000	0.000000	2.000000	58.000000	0.000000
3730.040506	-0.089607	0.546240	0.006369	81.211166	-17.919107	45.075928	-0.519078	0.000000	-0.315483	0.000000	0.000000	0.000000	0.003389	-0.020845	0.017879	0.000000	0.000000	2.000000	58.000000	0.000000
3730.043840	-0.089619	0.546145	0.006429	81.217361	-17.924006	45.070980	-0.519643	0.000000	-0.318462	0.000000	0.000000	0.000000	-0.003483	-0.028596	0.018030	0.000000	0.000000	2.000000	58.000000	0.000000
3730.047173	-0.089619	0.546145	0.006429	81.217361	-17.924006	45.070980	-0.519643	0.000000	-0.318462	0.000000	0.000000	0.000000	-0.003483	-0.028596	0.018030	0.000000	0.000000	2.000000	58.000000	0.000000
3730.050506	-0.089619	0.546145	0.006429	81.217361	-17.924006	45.070980	-0.519643	0.000000	-0.318462	0.000000	0.000000	0.000000	-0.003483	-0.028596	0.018030	0.000000	0.000000	2.000000	58.000000	0.000000
3730.053840	-0.089619	0.546145	0.006429	81.220451	-17.923759	45.068451	-0.519063	0.000000	-0.321467	0.000000	0.000000	0.000000	-0.003483	-0.028596	0.018030	0.000000	0.000000	2.000000	58.000000	0.000000
3730.057173	-0.089602	0.546110	0.006461	81.220451	-17.923759	45.068451	-0.519063	0.000000	-0.321467	0.000000	0.000000	0.000000	0.004998	-0.010423	0.009574	0.000000	0.000000	2.000000	58.000000	0.000000
3730.060506	-0.089602	0.546110	0.006461	81.220451	-17.923759	45.068451	-0.519063	0.000000	-0.321467	0.000000	0.000000	0.000000	0.004998	-0.010423	0.009574	0.000000	0.000000	2.000000	58.000000	0.000000
3730.063840	-0.089602	0.546110	0.006461	81.220451	-17.923759	45.068451	-0.519896	0.000000	-0.323063	0.000000	0.000000	0.000000	0.004998	-0.010423	0.009574	0.000000	0.000000	2.000000	58.000000	0.000000
3730.067173	-0.089602	0.546110	0.006461	81.220451	-17.923759	45.068451	-0.519896	0.000000	-0.323063	0.000000	0.000000	0.000000	0.004998	-0.010423	0.009574	0.000000	0.000000	2.000000	58.000000	0.000000
3730.070506	-0.089602	0.546110	0.006461	81.220451	-17.923759	45.068451	-0.519896	0.000000	-0.323063	0.000000	0.000000	0.000000	0.000001	0.000002	-0.000000	0.000000	0.000000	2.000000	58.000000	0.000000
3730.073840	-0.089602	0.546110	0.006461	81.220474	-17.921026	45.068493	-0.519896	0.000000	-0.323063	0.000000	0.000000	0.000000	0.000001	0.000002	-0.000000	0.000000	0.000000	2.000000	58.000000	0.000000
3730.077173	-0.089602	0.546110	0.006461	81.220474	-17.921026	45.068493	-0.519896	0.000000	-0.323063	0.000000	0.000000	0.000000	0.000001	0.000002	-0.000000	0.000000	0.000000	2.000000	58.000000	0.000000
3730.080506	-0.089602	0.546110	0.006461	81.220474	-17.921026	45.068493	-0.519896	0.000000	-0.323063	0.000000	0.000000	0.000000	0.000001	0.000002	-0.000000	0.000000	0.000000	2.000000	58.000000	0.000000
3730.083840	-0.089540	0.546101	0.006497	81.218208	-17.913368	45.070694	-0.519896	0.000000	-0.323063	0.000000	0.000000	0.000000	0.018483	-0.002690	0.010693	0.000000	0.000000	2.000000	58.000000	0.000000
3730.087173	-0.089540	0.546101	0.006497	81.218208	-17.913368	45.070694	-0.519896	0.000000	-0.323063	0.000000	0.000000	0.000000	0.018483	-0.002690	0.010693	0.000000	0.000000	2.000000	58.000000	0.000000
3730.090506	-0.089540	0.546101	0.006497	81.218208	-17.913368	45.070694	-0.519896	0.000000	-0.323063	0.000000	0.000000	0.000000	0.018483	-0.002690	0.010693	0.000000	0.000000	2.000000	58.000000	0.000000
3730.093840	-0.089540	0.546101	0.006497	81.215034	-17.902725	45.073158	-0.522976	0.000000	-0.324845	0.000000	0.000000	0.000000	0.018483	-0.002690	0.010693	0.000000	0.000000	2.000000	58.000000	0.000000
3730.097173	-0.089481	0.546134	0.006546	81.215034	-17.902725	45.073158	-0.522976	0.000000	-0.324845	0.000000	0.000000	0.000000	0.017713	0.010082	0.014696	0.000000	0.000000	2.000000	58.000000	0.000000
3730.100506	-0.089481	0.546134	0.006546	81.215034	-17.902725	45.073158	-0.522976	0.000000	-0.324845	0.000000	0.000000	0.000000	0.017713	0.010082	0.014696	0.000000	0.000000	2.000000	58.000000	0.000000
3730.103840	-0.089481	0.546134	0.006546	81.208870	-17.895105	45.078133	-0.525929	0.000000	-0.327295	0.000000	0.000000	0.000000	0.017713	0.010082	0.014696	0.000000	0.000000	2.000000	58.000000	0.000000
3730.107173	-0.089481	0.546134	0.006546	81.208870	-17.895105	45.078133	-0.525929	0.000000	-0.327295	0.000000	0.000000	0.000000	0.017713	0.010082	0.014696	0.000000	0.000000	2.000000	58.000000	0.000000
3730.110506	-0.089463	0.546151	0.006568	81.208870	-17.895105	45.078133	-0.525929	0.000000	-0.327295	0.000000	0.000000	0.000000	0.005554	0.005050	0.006710	0.000000	0.000000	2.000000	58.000000	0.000000
3730.113840	-0.089463	0.546151	0.006568	81.202660	-17.884743	45.083134	-0.525929	0.000000	-0.327295	0.000000	0.000000	0.000000	0.005554	0.005050	0.006710	0.000000	0.000000	2.000000	58.000000	0.000000
3730.117173	-0.089463	0.546151	0.006568	81.202660	-17.884743	45.083134	-0.525929	0.000000	-0.327295	0.000000	0.000000	0.000000	0.005554	0.005050	0.006710	0.000000	0.000000	2.000000	58.000000	0.000000
3730.120506	-0.089463	0.546151	0.006568	81.202660	-17.884743	45.083134	-0.525929	0.000000	-0.327295	0.000000	0.000000	0.000000	0.005554	0.005050	0.006710	0.000000	0.000000	2.000000	58.000000	0.000000
3730.123840	-0.089391	0.546261	0.006671	81.193504	-17.866394	45.100689	-0.526854	0.000000	-0.328413	0.000000	0.000000	0.000000	0.021458	0.033003	0.030835	0.000000	0.000000	2.000000	58.000000	0.000000
3730.127173	-0.089391	0.546261	0.006671	81.193504	-17.866394	45.100689	-0.526854	0.000000	-0.328413	0.000000	0.000000	0.000000	0.021458	0.033003	0.030835	0.000000	0.000000	2.000000	58.000000	0.000000
3730.130506	-0.089391	0.546261	0.006671	81.193504	-17.866394	45.100689	-0.526854	0.000000	-0.328413	0.000000	0.000000	0.000000	0.021458	0.033003	0.030835	0.000000	0.000000	2.000000	58.000000	0.000000
3730.133840	-0.089391	0.546261	0.006671	81.181046	-17.851145	45.110565	-0.530431	0.000000	-0.333552	0.000000	0.000000	0.000000	0.021458	0.033003	0.030835	0.000000	0.000000	2.000000	58.000000	0.000000
3730.137173	-0.089380	0.546312	0.006730	81.181046	-17.851145	45.110565	-0.530431	0.000000	-0.333552	0.000000	0.000000	0.000000	0.003465	0.015155	0.017574	0.000000	0.000000	2.000000	58.000000	0.000000
3730.140506	-0.089380	0.546312	0.006730	81.181046	-17.851145	45.110565	-0.530431	0.000000	-0.333552	0.000000	0.000000	0.000000	0.003465	0.015155	0.017574	0.000000	0.000000	2.000000	58.000000	0.000000
3730.143840	-0.089380	0.546312	0.006730	81.171768	-17.838413	45.117981	-0.531008	0.000000	-0.336481	0.000000	0.000000	0.000000	0.003465	0.015155	0.017574	0.000000	0.000000	2.000000	58.000000	0.000000
3730.147173	-0.089380	0.546312	0.006730	81.171768	-17.838413	45.117981	-0.531008	0.000000	-0.336481	0.000000	0.000000	0.000000	0.003465	0.015155	0.017574	0.000000	0.000000	2.000000	58.000000	0.000000
3730.150506	-0.089346	0.546362	0.006792	81.171768	-17.838413	45.117981	-0.531008	0.000000	-0.336481	0.000000	0.000000	0.000000	0.010076	0.015153	0.018844	0.000000	0.000000	2.000000	58.000000	0.000000
3730.153840	-0.089346	0.546362	0.006792	81.165535	-17.825399	45.122910	-0.531008	0.000000	-0.336481	0.000000	0.000000	0.000000	0.010076	0.015153	0.018844	0.000000	0.000000	2.000000	58.000000	0.000000
3730.157173	-0.089346	0.546362	0.006792	81.165535	-17.825399	45.122910	-0.531008	0.000000	-0.336481	0.000000	0.000000	0.000000	0.010076	0.015153	0.018844	0.000000	0.000000	2.000000	58.000000	0.000000
3730.160506	-0.089346	0.546362	0.006792	81.165535	-17.825399	45.122910	-0.531008	0.000000	-0.336481	0.000000	0.000000	0.000000	0.010076	0.015153	0.018844	0.000000	0.000000	2.000000	58.000000	0.000000
3730.163840	-0.089214	0.546438	0.006936	81.156219	-17.809933	45.130276	-0.532687	0.000000	-0.339622	0.000000	0.000000	0.000000	0.039716	0.022584	0.042928	0.000000	0.000000	2.000000	58.000000	0.000000
3730.167173	-0.089214	0.546438	0.006936	81.156219	-17.809933	45.130276	-0.532687	0.000000	-0.339622	0.000000	0.000000	0.000000	0.039716	0.022584	0.042928	0.000000	0.000000	2.000000	58.000000	0.000000
3730.170506	-0.089214	0.546438	0.006936	81.156219	-17.809933	45.130276	-0.532687	0.000000	-0.339622	0.000000	0.000000	0.000000	0.039716	0.022584	0.042928	0.000000	0.000000	2.000000	58.000000	0.000000
3730.173840	-0.089214	0.546438	0.006936	81.149986	-17.796934	45.135166	-0.539306	0.000000	-0.346776	0.000000	0.000000	0.000000	0.039716	0.022584	0.042928	0.000000	0.000000	2.000000	58.000000	0.000000
3730.177173	-0.089158	0.546488	0.007003	81.149986	-17.796934	45.135166	-0.539306	0.000000	-0.346776	0.000000	0.000000	0.000000	0.016700	0.015180	0.020104	0.000000	0.000000	2.000000	58.000000	0.000000
3730.180506	-0.089158	0.546488	0.007003	81.149986	-17.796934	45.135166	-0.539306	0.000000	-0.346776	0.000000	0.000000	0.000000	0.016700	0.015180	0.020104	0.000000	0.000000	2.000000	58.000000	0.000000
3730.183840	-0.089158	0.546488	0.007003	81.143791	-17.783922	45.140091	-0.542090	0.000000	-0.350127	0.000000	0.000000	0.000000	0.016700	0.015180	0.020104	0.000000	0.000000	2.000000	58.000000	0.000000
3730.187173	-0.089158	0.546488	0.007003	81.143791	-17.783922	45.140091	-0.542090	0.000000	-0.350127	0.000000	0.000000	0.000000	0.016700	0.015180	0.020104	0.000000	0.000000	2.000000	58.000000	0.000000
3730.190506	-0.089118	0.546505	0.007029	81.143791	-17.783922	45.140091	-0.542090	0.000000	-0.350127	0.000000	0.000000	0.000000	0.012178	0.005052	0.007970	0.000000	0.000000	2.000000	58.000000	0.000000
3730.193840	-0.089118	0.546505	0.007029	81.140663	-17.773336	45.142536	-0.542090	0.000000	-0.350127	0.000000	0.000000	0.000000	0.012178	0.005052	0.007970	0.000000	0.000000	2.000000	58.000000	0.000000
3730.197173	-0.089118	0.546505	0.007029	81.140663	-17.773336	45.142536	-0.542090	0.000000	-0.350127	0.000000	0.000000	0.000000	0.012178	0.005052	0.007970	0.000000	0.000000	2.000000	58.000000	0.000000
3730.200506	-0.089118	0.546505	0.007029	81.140663	-17.773336	45.142536	-0.542090	0.000000	-0.350127	0.000000	0.000000	0.000000	0.012178	0.005052	0.007970	0.000000	0.000000	2.000000	58.000000	0.000000
3730.203840	-0.088989	0.546522	0.007073	81.138397	-17.762987	45.144726	-0.544120	0.000000	-0.351455	0.000000	0.000000	0.000000	0.038627	0.005045	0.013040	0.000000	0.000000	2.000000	58.000000	0.000000
3730.207173	-0.088989	0.546522	0.007073	81.138397	-17.762987	45.144726	-0.544120	0.000000	-0.351455	0.000000	0.000000	0.000000	0.000001	0.000003	0.000000	0.000000	0.000000	2.000000	58.000000	0.000000
3730.210506	-0.088989	0.546522	0.007073	81.138397	-17.762987	45.144726	-0.544120	0.000000	-0.351455	0.000000	0.000000	0.000000	0.000001	0.000003	0.000000	0.000000	0.000000	2.000000	58.000000	0.000000
3730.213840	-0.088989	0.546522	0.007073	81.139198	-17.755041	45.144421	-0.550557	0.000000	-0.353629	0.000000	0.000000	0.000000	0.000001	0.000003	0.000000	0.000000	0.000000	2.000000	58.000000	0.000000
3730.217173	-0.088989	0.546522	0.007073	81.139198	-17.755041	45.144421	-0.550557	0.000000	-0.353629	0.000000	0.000000	0.000000	0.000001	0.000003	0.000000	0.000000	0.000000	2.000000	58.000000	0.000000
3730.220506	-0.088902	0.546496	0.007094	81.139198	-17.755041	45.144421	-0.550557	0.000000	-0.353629	0.000000	0.000000	0.000000	0.026171	-0.007743	0.006504	0.000000	0.000000	2.000000	58.000000	0.000000
3730.223840	-0.088902	0.546496	0.007094	81.133171	-17.740492	45.150719	-0.550557	0.000000	-0.353629	0.000000	0.000000	0.000000	0.026171	-0.007743	0.006504	0.000000	0.000000	2.000000	58.000000	0.000000
3730.227173	-0.088902	0.546496	0.007094	81.133171	-17.740492	45.150719	-0.550557	0.000000	-0.353629	0.000000	0.000000	0.000000	0.026171	-0.007743	0.006504	0.000000	0.000000	2.000000	58.000000	0.000000
3730.230506	-0.088902	0.546496	0.007094	81.133171	-17.740492	45.150719	-0.550557	0.000000	-0.353629	0.000000	0.000000	0.000000	0.026171	-0.007743	0.006504	0.000000	0.000000	2.000000	58.000000	0.000000
3730.233840	-0.088762	0.546462	0.007083	81.117943	-17.717159	45.165638	-0.554919	0.000000	-0.354713	0.000000	0.000000	0.000000	0.041750	-0.010107	-0.003273	0.000000	0.000000	2.000000	58.000000	0.000000
3730.237173	-0.088762	0.546462	0.007083	81.117943	-17.717159	45.165638	-0.554919	0.000000	-0.354713	0.000000	0.000000	0.000000	0.041750	-0.010107	-0.003273	0.000000	0.000000	2.000000	58.000000	0.000000
3730.240506	-0.088762	0.546462	0.007083	81.117943	-17.717159	45.165638	-0.554919	0.000000	-0.354713	0.000000	0.000000	0.000000	0.041750	-0.010107	-0.003273	0.000000	0.000000	2.000000	58.000000	0.000000
3730.243840	-0.088762	0.546462	0.007083	81.097313	-17.692024	45.185089	-0.561877	0.000000	-0.354167	0.000000	0.000000	0.000000	0.041750	-0.010107	-0.003273	0.000000	0.000000	2.000000	58.000000	0.000000
3730.247173	-0.088745	0.546453	0.007110	81.097313	-17.692024	45.185089	-0.561877	0.000000	-0.354167	0.000000	0.000000	0.000000	0.005300	-0.002696	0.008133	0.000000	0.000000	2.000000	58.000000	0.000000
3730.250506	-0.088745	0.546453	0.007110	81.097313	-17.692024	45.185089	-0.561877	0.000000	-0.354167	0.000000	0.000000	0.000000	0.005300	-0.002696	0.008133	0.000000	0.000000	2.000000	58.000000	0.000000
3730.253840	-0.088745	0.546453	0.007110	81.079803	-17.672073	45.202065	-0.562761	0.000000	-0.355523	0.000000	0.000000	0.000000	0.005300	-0.002696	0.008133	0.000000	0.000000	2.000000	58.000000	0.000000
3730.257173	-0.088745	0.546453	0.007110	81.079803	-17.672073	45.202065	-0.562761	0.000000	-0.355523	0.000000	0.000000	0.000000	0.005300	-0.002696	0.008133	0.000000	0.000000	2.000000	58.000000	0.000000
3730.260506	-0.088724	0.546428	0.007119	81.079803	-17.672073	45.202065	-0.562761	0.000000	-0.355523	0.000000	0.000000	0.000000	0.006338	-0.007760	0.002700	0.000000	0.000000	2.000000	58.000000	0.000000
3730.263840	-0.088724	0.546428	0.007119	81.072891	-17.665550	45.208473	-0.562761	0.000000	-0.355523	0.000000	0.000000	0.000000	0.006338	-0.007760	0.002700	0.000000	0.000000	2.000000	58.000000	0.000000
3730.267173	-0.088724	0.546428	0.007119	81.072891	-17.665550	45.208473	-0.562761	0.000000	-0.355523	0.000000	0.000000	0.000000	0.006338	-0.007760	0.002700	0.000000	0.000000	2.000000	58.000000	0.000000
3730.270506	-0.088724	0.546428	0.007119	81.072891	-17.665550	45.208473	-0.562761	0.000000	-0.355523	0.000000	0.000000	0.000000	0.006338	-0.007760	0.002700	0.000000	0.000000	2.000000	58.000000	0.000000
3730.273840	-0.088746	0.546428	0.007115	81.070602	-17.666121	45.210625	-0.563817	0.000000	-0.355973	0.000000	0.000000	0.000000	-0.006611	0.000001	-0.001264	0.000000	0.000000	2.000000	58.000000	0.000000
3730.277173	-0.088746	0.546428	0.007115	81.070602	-17.666121	45.210625	-0.563817	0.000000	-0.355973	0.000000	0.000000	0.000000	-0.006611	0.000001	-0.001264	0.000000	0.000000	2.000000	58.000000	0.000000
3730.280506	-0.088746	0.546428	0.007115	81.070602	-17.666121	45.210625	-0.563817	0.000000	-0.355973	0.000000	0.000000	0.000000	-0.006611	0.000001	-0.001264	0.000000	0.000000	2.000000	58.000000	0.000000
3730.283840	-0.088746	0.546428	0.007115	81.070648	-17.671562	45.210636	-0.562715	0.000000	-0.355762	0.000000	0.000000	0.000000	-0.006611	0.000001	-0.001264	0.000000	0.000000	2.000000	58.000000	0.000000
3730.287173	-0.088794	0.546419	0.007130	81.070648	-17.671562	45.210636	-0.562715	0.000000	-0.355762	0.000000	0.000000	0.000000	-0.014536	-0.002691	0.004340	0.000000	0.000000	2.000000	58.000000	0.000000
3730.290506	-0.088794	0.546419	0.007130	81.070648	-17.671562	45.210636	-0.562715	0.000000	-0.355762	0.000000	0.000000	0.000000	-0.014536	-0.002691	0.004340	0.000000	0.000000	2.000000	58.000000	0.000000
3730.293840	-0.088794	0.546419	0.007130	81.067520	-17.671896	45.213032	-0.560292	0.000000	-0.356485	0.000000	0.000000	0.000000	-0.014536	-0.002691	0.004340	0.000000	0.000000	2.000000	58.000000	0.000000
3730.297173	-0.088794	0.546419	0.007130	81.067520	-17.671896	45.213032	-0.560292	0.000000	-0.356485	0.000000	0.000000	0.000000	-0.014536	-0.002691	0.004340	0.000000	0.000000	2.000000	58.000000	0.000000
3730.300506	-0.088820	0.546435	0.007144	81.067520	-17.671896	45.213032	-0.560292	0.000000	-0.356485	0.000000	0.000000	0.000000	-0.007652	0.005064	0.004167	0.000000	0.000000	2.000000	58.000000	0.000000
3730.303840	-0.088820	0.546435	0.007144	81.064400	-17.672260	45.215412	-0.560292	0.000000	-0.356485	0.000000	0.000000	0.000000	-0.007652	0.005064	0.004167	0.000000	0.000000	2.000000	58.000000	0.000000
3730.307173	-0.088820	0.546435	0.007144	81.064400	-17.672260	45.215412	-0.560292	0.000000	-0.356485	0.000000	0.000000	0.000000	-0.007652	0.005064	0.004167	0.000000	0.000000	2.000000	58.000000	0.000000
3730.310506	-0.088820	0.546435	0.007144	81.064400	-17.672260	45.215412	-0.560292	0.000000	-0.356485	0.000000	0.000000	0.000000	-0.007652	0.005064	0.004167	0.000000	0.000000	2.000000	58.000000	0.000000
3730.313840	-0.088818	0.546487	0.007134	81.064400	-17.669537	45.215405	-0.559017	0.000000	-0.357180	0.000000	0.000000	0.000000	0.000550	0.015494	-0.002874	0.000000	0.000000	2.000000	58.000000	0.000000
3730.317173	-0.088818	0.546487	0.007134	81.064400	-17.669537	45.215405	-0.559017	0.000000	-0.357180	0.000000	0.000000	0.000000	0.000550	0.015494	-0.002874	0.000000	0.000000	2.000000	58.000000	0.000000
3730.320506	-0.088818	0.546487	0.007134	81.064400	-17.669537	45.215405	-0.559017	0.000000	-0.357180	0.000000	0.000000	0.000000	0.000550	0.015494	-0.002874	0.000000	0.000000	2.000000	58.000000	0.000000
3730.323840	-0.088818	0.546487	0.007134	81.061302	-17.664433	45.217834	-0.559108	0.000000	-0.356701	0.000000	0.000000	0.000000	0.000550	0.015494	-0.002874	0.000000	0.000000	2.000000	58.000000	0.000000
3730.327173	-0.088791	0.546496	0.007115	81.061302	-17.664433	45.217834	-0.559108	0.000000	-0.356701	0.000000	0.000000	0.000000	0.007927	0.002700	-0.005604	0.000000	0.000000	2.000000	58.000000	0.000000
3730.330506	-0.088791	0.546496	0.007115	81.061302	-17.664433	45.217834	-0.559108	0.000000	-0.356701	0.000000	0.000000	0.000000	0.007927	0.002700	-0.005604	0.000000	0.000000	2.000000	58.000000	0.000000
3730.333840	-0.088791	0.546496	0.007115	81.061302	-17.661724	45.217815	-0.560429	0.000000	-0.355767	0.000000	0.000000	0.000000	0.007927	0.002700	-0.005604	0.000000	0.000000	2.000000	58.000000	0.000000
3730.337173	-0.088791	0.546496	0.007115	81.061302	-17.661724	45.217815	-0.560429	0.000000	-0.355767	0.000000	0.000000	0.000000	0.007927	0.002700	-0.005604	0.000000	0.000000	2.000000	58.000000	0.000000
3730.340506	-0.088761	0.546514	0.007074	81.061302	-17.661724	45.217815	-0.560429	0.000000	-0.355767	0.000000	0.000000	0.000000	0.009238	0.005383	-0.012474	0.000000	0.000000	2.000000	58.000000	0.000000
3730.343840	-0.088761	0.546514	0.007074	81.058197	-17.659357	45.220226	-0.560429	0.000000	-0.355767	0.000000	0.000000	0.000000	0.009238	0.005383	-0.012474	0.000000	0.000000	2.000000	58.000000	0.000000
3730.347173	-0.088761	0.546514	0.007074	81.058197	-17.659357	45.220226	-0.560429	0.000000	-0.355767	0.000000	0.000000	0.000000	0.009238	0.005383	-0.012474	0.000000	0.000000	2.000000	58.000000	0.000000
3730.350506	-0.088761	0.546514	0.007074	81.058197	-17.659357	45.220226	-0.560429	0.000000	-0.355767	0.000000	0.000000	0.000000	0.009238	0.005383	-0.012474	0.000000	0.000000	2.000000	58.000000	0.000000
3730.353840	-0.088764	0.546576	0.006973	81.058182	-17.662060	45.220207	-0.561969	0.000000	-0.353688	0.000000	0.000000	0.000000	-0.001080	0.018495	-0.030181	0.000000	0.000000	2.000000	58.000000	0.000000
3730.357173	-0.088764	0.546576	0.006973	81.058182	-17.662060	45.220207	-0.561969	0.000000	-0.353688	0.000000	0.000000	0.000000	-0.001080	0.018495	-0.030181	0.000000	0.000000	2.000000	58.000000	0.000000
3730.360506	-0.088764	0.546576	0.006973	81.058182	-17.662060	45.220207	-0.561969	0.000000	-0.353688	0.000000	0.000000	0.000000	-0.001080	0.018495	-0.030181	0.000000	0.000000	2.000000	58.000000	0.000000
3730.363840	-0.088764	0.546576	0.006973	81.058159	-17.664793	45.220222	-0.561789	0.000000	-0.348658	0.000000	0.000000	0.000000	-0.001080	0.018495	-0.030181	0.000000	0.000000	2.000000	58.000000	0.000000
3730.367173	-0.088800	0.546594	0.006919	81.058159	-17.664793	45.220222	-0.561789	0.000000	-0.348658	0.000000	0.000000	0.000000	-0.010593	0.005389	-0.016269	0.000000	0.000000	2.000000	58.000000	0.000000
3730.370506	-0.088800	0.546594	0.006919	81.058159	-17.664793	45.220222	-0.561789	0.000000	-0.348658	0.000000	0.000000	0.000000	-0.010593	0.005389	-0.016269	0.000000	0.000000	2.000000	58.000000	0.000000
3730.373840	-0.088800	0.546594	0.006919	81.058182	-17.670237	45.220215	-0.560024	0.000000	-0.345946	0.000000	0.000000	0.000000	-0.010593	0.005389	-0.016269	0.000000	0.000000	2.000000	58.000000	0.000000
3730.377173	-0.088800	0.546594	0.006919	81.058182	-17.670237	45.220215	-0.560024	0.000000	-0.345946	0.000000	0.000000	0.000000	-0.010593	0.005389	-0.016269	0.000000	0.000000	2.000000	58.000000	0.000000
3730.380506	-0.088813	0.546611	0.006869	81.058182	-17.670237	45.220215	-0.560024	0.000000	-0.345946	0.000000	0.000000	0.000000	-0.003981	0.005371	-0.015005	0.000000	0.000000	2.000000	58.000000	0.000000
3730.383840	-0.088813	0.546611	0.006869	81.053612	-17.671347	45.224510	-0.560024	0.000000	-0.345946	0.000000	0.000000	0.000000	-0.003981	0.005371	-0.015005	0.000000	0.000000	2.000000	58.000000	0.000000
3730.387173	-0.088813	0.546611	0.006869	81.053612	-17.671347	45.224510	-0.560024	0.000000	-0.345946	0.000000	0.000000	0.000000	-0.003981	0.005371	-0.015005	0.000000	0.000000	2.000000	58.000000	0.000000
3730.390506	-0.088813	0.546611	0.006869	81.053612	-17.671347	45.224510	-0.560024	0.000000	-0.345946	0.000000	0.000000	0.000000	-0.003981	0.005371	-0.015005	0.000000	0.000000	2.000000	58.000000	0.000000
3730.393840	-0.088870	0.546629	0.006810	81.039848	-17.661116	45.237286	-0.559360	0.000000	-0.343446	0.000000	0.000000	0.000000	-0.017193	0.005390	-0.017536	0.000000	0.000000	2.000000	58.000000	0.000000
3730.397173	-0.088870	0.546629	0.006810	81.039848	-17.661116	45.237286	-0.559360	0.000000	-0.343446	0.000000	0.000000	0.000000	-0.017193	0.005390	-0.017536	0.000000	0.000000	2.000000	58.000000	0.000000
3730.400506	-0.088870	0.546629	0.006810	81.039848	-17.661116	45.237286	-0.559360	0.000000	-0.343446	0.000000	0.000000	0.000000	-0.017193	0.005390	-0.017536	0.000000	0.000000	2.000000	58.000000	0.000000
3730.403840	-0.088870	0.546629	0.006810	81.026131	-17.650902	45.250069	-0.556495	0.000000	-0.340523	0.000000	0.000000	0.000000	-0.017193	0.005390	-0.017536	0.000000	0.000000	2.000000	58.000000	0.000000
3730.407173	-0.088897	0.546620	0.006829	81.026131	-17.650902	45.250069	-0.556495	0.000000	-0.340523	0.000000	0.000000	0.000000	-0.007924	-0.002684	0.005605	0.000000	0.000000	2.000000	58.000000	0.000000
3730.410506	-0.088897	0.546620	0.006829	81.026131	-17.650902	45.250069	-0.556495	0.000000	-0.340523	0.000000	0.000000	0.000000	-0.007924	-0.002684	0.005605	0.000000	0.000000	2.000000	58.000000	0.000000
3730.413840	-0.088897	0.546620	0.006829	81.016113	-17.644854	45.258801	-0.555174	0.000000	-0.341457	0.000000	0.000000	0.000000	-0.007924	-0.002684	0.005605	0.000000	0.000000	2.000000	58.000000	0.000000
3730.417173	-0.088897	0.546620	0.006829	81.016113	-17.644854	45.258801	-0.555174	0.000000	-0.341457	0.000000	0.000000	0.000000	-0.007924	-0.002684	0.005605	0.000000	0.000000	2.000000	58.000000	0.000000
3730.420506	-0.088926	0.546628	0.006866	81.016113	-17.644854	45.258801	-0.555174	0.000000	-0.341457	0.000000	0.000000	0.000000	-0.008966	0.002379	0.011035	0.000000	0.000000	2.000000	58.000000	0.000000
3730.423840	-0.088926	0.546628	0.006866	81.013840	-17.642708	45.260918	-0.555174	0.000000	-0.341457	0.000000	0.000000	0.000000	-0.008966	0.002379	0.011035	0.000000	0.000000	2.000000	58.000000	0.000000
3730.427173	-0.088926	0.546628	0.006866	81.013840	-17.642708	45.260918	-0.555174	0.000000	-0.341457	0.000000	0.000000	0.000000	-0.008966	0.002379	0.011035	0.000000	0.000000	2.000000	58.000000	0.000000
3730.430506	-0.088926	0.546628	0.006866	81.013840	-17.642708	45.260918	-0.555174	0.000000	-0.341457	0.000000	0.000000	0.000000	-0.008966	0.002379	0.011035	0.000000	0.000000	2.000000	58.000000	0.000000
3730.433840	-0.088920	0.546644	0.006952	81.010735	-17.640385	45.263279	-0.553680	0.000000	-0.343296	0.000000	0.000000	0.000000	0.001894	0.004743	0.025867	0.000000	0.000000	2.000000	58.000000	0.000000
3730.437173	-0.088920	0.546644	0.006952	81.010735	-17.640385	45.263279	-0.553680	0.000000	-0.343296	0.000000	0.000000	0.000000	0.001894	0.004743	0.025867	0.000000	0.000000	2.000000	58.000000	0.000000
3730.440506	-0.088920	0.546644	0.006952	81.010735	-17.640385	45.263279	-0.553680	0.000000	-0.343296	0.000000	0.000000	0.000000	0.001894	0.004743	0.025867	0.000000	0.000000	2.000000	58.000000	0.000000
3730.443840	-0.088920	0.546644	0.006952	81.007591	-17.632572	45.265636	-0.553996	0.000000	-0.347607	0.000000	0.000000	0.000000	0.001894	0.004743	0.025867	0.000000	0.000000	2.000000	58.000000	0.000000
3730.447173	-0.088902	0.546635	0.006979	81.007591	-17.632572	45.265636	-0.553996	0.000000	-0.347607	0.000000	0.000000	0.000000	0.005293	-0.002687	0.008136	0.000000	0.000000	2.000000	58.000000	0.000000
3730.450506	-0.088902	0.546635	0.006979	81.007591	-17.632572	45.265636	-0.553996	0.000000	-0.347607	0.000000	0.000000	0.000000	0.005293	-0.002687	0.008136	0.000000	0.000000	2.000000	58.000000	0.000000
3730.453840	-0.088902	0.546635	0.006979	81.007629	-17.627151	45.265652	-0.554878	0.000000	-0.348963	0.000000	0.000000	0.000000	0.005293	-0.002687	0.008136	0.000000	0.000000	2.000000	58.000000	0.000000
3730.457173	-0.088902	0.546635	0.006979	81.007629	-17.627151	45.265652	-0.554878	0.000000	-0.348963	0.000000	0.000000	0.000000	0.005293	-0.002687	0.008136	0.000000	0.000000	2.000000	58.000000	0.000000
3730.460506	-0.088863	0.546626	0.007011	81.007629	-17.627151	45.265652	-0.554878	0.000000	-0.348963	0.000000	0.000000	0.000000	0.011907	-0.002697	0.009401	0.000000	0.000000	2.000000	58.000000	0.000000
3730.463840	-0.088863	0.546626	0.007011	81.013817	-17.626375	45.260895	-0.554878	0.000000	-0.348963	0.000000	0.000000	0.000000	0.011907	-0.002697	0.009401	0.000000	0.000000	2.000000	58.000000	0.000000
3730.467173	-0.088863	0.546626	0.007011	81.013817	-17.626375	45.260895	-0.554878	0.000000	-0.348963	0.000000	0.000000	0.000000	0.011907	-0.002697	0.009401	0.000000	0.000000	2.000000	58.000000	0.000000
3730.470506	-0.088863	0.546626	0.007011	81.013817	-17.626375	45.260895	-0.554878	0.000000	-0.348963	0.000000	0.000000	0.000000	0.011907	-0.002697	0.009401	0.000000	0.000000	2.000000	58.000000	0.000000
3730.473840	-0.088770	0.546515	0.007006	81.020050	-17.625648	45.256145	-0.556862	0.000000	-0.350530	0.000000	0.000000	0.000000	0.027695	-0.033358	-0.001487	0.000000	0.000000	2.000000	58.000000	0.000000
3730.477173	-0.088770	0.546515	0.007006	81.020050	-17.625648	45.256145	-0.556862	0.000000	-0.350530	0.000000	0.000000	0.000000	0.027695	-0.033358	-0.001487	0.000000	0.000000	2.000000	58.000000	0.000000
3730.480506	-0.088770	0.546515	0.007006	81.020050	-17.625648	45.256145	-0.556862	0.000000	-0.350530	0.000000	0.000000	0.000000	0.027695	-0.033358	-0.001487	0.000000	0.000000	2.000000	58.000000	0.000000
3730.483840	-0.088770	0.546515	0.007006	81.032486	-17.635023	45.246655	-0.561478	0.000000	-0.350282	0.000000	0.000000	0.000000	0.027695	-0.033358	-0.001487	0.000000	0.000000	2.000000	58.000000	0.000000
3730.487173	-0.088742	0.546456	0.006978	81.032486	-17.635023	45.246655	-0.561478	0.000000	-0.350282	0.000000	0.000000	0.000000	0.008414	-0.017844	-0.008163	0.000000	0.000000	2.000000	58.000000	0.000000
3730.490506	-0.088742	0.546456	0.006978	81.032486	-17.635023	45.246655	-0.561478	0.000000	-0.350282	0.000000	0.000000	0.000000	0.008414	-0.017844	-0.008163	0.000000	0.000000	2.000000	58.000000	0.000000
3730.493840	-0.088742	0.546456	0.006978	81.039497	-17.639931	45.241634	-0.562881	0.000000	-0.348922	0.000000	0.000000	0.000000	0.008414	-0.017844	-0.008163	0.000000	0.000000	2.000000	58.000000	0.000000
3730.497173	-0.088742	0.546456	0.006978	81.039497	-17.639931	45.241634	-0.562881	0.000000	-0.348922	0.000000	0.000000	0.000000	0.008414	-0.017844	-0.008163	0.000000	0.000000	2.000000	58.000000	0.000000
3730.500506	-0.088758	0.546396	0.006943	81.039497	-17.639931	45.241634	-0.562881	0.000000	-0.348922	0.000000	0.000000	0.000000	-0.004807	-0.017851	-0.010693	0.000000	0.000000	2.000000	58.000000	0.000000
3730.503840	-0.088758	0.546396	0.006943	81.041954	-17.640547	45.240856	-0.562881	0.000000	-0.348922	0.000000	0.000000	0.000000	-0.004807	-0.017851	-0.010693	0.000000	0.000000	2.000000	58.000000	0.000000
3730.507173	-0.088758	0.546396	0.006943	81.041954	-17.640547	45.240856	-0.562881	0.000000	-0.348922	0.000000	0.000000	0.000000	-0.004807	-0.017851	-0.010693	0.000000	0.000000	2.000000	58.000000	0.000000
3730.510506	-0.088758	0.546396	0.006943	81.041954	-17.640547	45.240856	-0.562881	0.000000	-0.348922	0.000000	0.000000	0.000000	-0.004807	-0.017851	-0.010693	0.000000	0.000000	2.000000	58.000000	0.000000
3730.513840	-0.088759	0.546276	0.006944	81.036743	-17.634480	45.246723	-0.562079	0.000000	-0.347140	0.000000	0.000000	0.000000	-0.000059	-0.036041	0.000306	0.000000	0.000000	2.000000	58.000000	0.000000
3730.517173	-0.088759	0.546276	0.006944	81.036743	-17.634480	45.246723	-0.562079	0.000000	-0.347140	0.000000	0.000000	0.000000	-0.000059	-0.036041	0.000306	0.000000	0.000000	2.000000	58.000000	0.000000
3730.520506	-0.088759	0.546276	0.006944	81.036743	-17.634480	45.246723	-0.562079	0.000000	-0.347140	0.000000	0.000000	0.000000	-0.000059	-0.036041	0.000306	0.000000	0.000000	2.000000	58.000000	0.000000
3730.523840	-0.088759	0.546276	0.006944	81.029175	-17.623568	45.254711	-0.562069	0.000000	-0.347190	0.000000	0.000000	0.000000	-0.000059	-0.036041	0.000306	0.000000	0.000000	2.000000	58.000000	0.000000
3730.527173	-0.088734	0.546233	0.006935	81.029175	-17.623568	45.254711	-0.562069	0.000000	-0.347190	0.000000	0.000000	0.000000	0.007374	-0.012791	-0.002737	0.000000	0.000000	2.000000	58.000000	0.000000
3730.530506	-0.088734	0.546233	0.006935	81.029175	-17.623568	45.254711	-0.562069	0.000000	-0.347190	0.000000	0.000000	0.000000	0.007374	-0.012791	-0.002737	0.000000	0.000000	2.000000	58.000000	0.000000
3730.533840	-0.088734	0.546233	0.006935	81.021645	-17.612646	45.262699	-0.563298	0.000000	-0.346734	0.000000	0.000000	0.000000	0.007374	-0.012791	-0.002737	0.000000	0.000000	2.000000	58.000000	0.000000
3730.537173	-0.088734	0.546233	0.006935	81.021645	-17.612646	45.262699	-0.563298	0.000000	-0.346734	0.000000	0.000000	0.000000	0.007374	-0.012791	-0.002737	0.000000	0.000000	2.000000	58.000000	0.000000
3730.540506	-0.088714	0.546182	0.006948	81.021645	-17.612646	45.262699	-0.563298	0.000000	-0.346734	0.000000	0.000000	0.000000	0.006063	-0.015497	0.004129	0.000000	0.000000	2.000000	58.000000	0.000000
3730.543840	-0.088714	0.546182	0.006948	81.017883	-17.608561	45.266663	-0.563298	0.000000	-0.346734	0.000000	0.000000	0.000000	0.006063	-0.015497	0.004129	0.000000	0.000000	2.000000	58.000000	0.000000
3730.547173	-0.088714	0.546182	0.006948	81.017883	-17.608561	45.266663	-0.563298	0.000000	-0.346734	0.000000	0.000000	0.000000	0.006063	-0.015497	0.004129	0.000000	0.000000	2.000000	58.000000	0.000000
3730.550506	-0.088714	0.546182	0.006948	81.017883	-17.608561	45.266663	-0.563298	0.000000	-0.346734	0.000000	0.000000	0.000000	0.006063	-0.015497	0.004129	0.000000	0.000000	2.000000	58.000000	0.000000
3730.553840	-0.088720	0.546121	0.006981	81.020966	-17.610893	45.264297	-0.564309	0.000000	-0.347422	0.000000	0.000000	0.000000	-0.001860	-0.018176	0.009732	0.000000	0.000000	2.000000	58.000000	0.000000
3730.557173	-0.088720	0.546121	0.006981	81.020966	-17.610893	45.264297	-0.564309	0.000000	-0.347422	0.000000	0.000000	0.000000	-0.001860	-0.018176	0.009732	0.000000	0.000000	2.000000	58.000000	0.000000
3730.560506	-0.088720	0.546121	0.006981	81.020966	-17.610893	45.264297	-0.564309	0.000000	-0.347422	0.000000	0.000000	0.000000	-0.001860	-0.018176	0.009732	0.000000	0.000000	2.000000	58.000000	0.000000
3730.563840	-0.088720	0.546121	0.006981	81.020966	-17.608177	45.264286	-0.563999	0.000000	-0.349044	0.000000	0.000000	0.000000	-0.001860	-0.018176	0.009732	0.000000	0.000000	2.000000	58.000000	0.000000
3730.567173	-0.088702	0.546112	0.007008	81.020966	-17.608177	45.264286	-0.563999	0.000000	-0.349044	0.000000	0.000000	0.000000	0.005298	-0.002700	0.008131	0.000000	0.000000	2.000000	58.000000	0.000000
3730.570506	-0.088702	0.546112	0.007008	81.020966	-17.608177	45.264286	-0.563999	0.000000	-0.349044	0.000000	0.000000	0.000000	0.005298	-0.002700	0.008131	0.000000	0.000000	2.000000	58.000000	0.000000
3730.573840	-0.088702	0.546112	0.007008	81.018097	-17.597763	45.276608	-0.564882	0.000000	-0.350400	0.000000	0.000000	0.000000	0.005298	-0.002700	0.008131	0.000000	0.000000	2.000000	58.000000	0.000000
3730.577173	-0.088702	0.546112	0.007008	81.018097	-17.597763	45.276608	-0.564882	0.000000	-0.350400	0.000000	0.000000	0.000000	0.005298	-0.002700	0.008131	0.000000	0.000000	2.000000	58.000000	0.000000
3730.580506	-0.088710	0.546120	0.007049	81.018097	-17.597763	45.276608	-0.564882	0.000000	-0.350400	0.000000	0.000000	0.000000	-0.002350	0.002362	0.012304	0.000000	0.000000	2.000000	58.000000	0.000000
3730.583840	-0.088710	0.546120	0.007049	81.018097	-17.597763	45.276608	-0.564882	0.000000	-0.350400	0.000000	0.000000	0.000000	-0.002350	0.002362	0.012304	0.000000	0.000000	2.000000	58.000000	0.000000
3730.587173	-0.088710	0.546120	0.007049	81.018097	-17.597763	45.276608	-0.564882	0.000000	-0.350400	0.000000	0.000000	0.000000	-0.002350	0.002362	0.012304	0.000000	0.000000	2.000000	58.000000	0.000000
3730.590506	-0.088710	0.546120	0.007049	81.018097	-17.597763	45.276608	-0.564882	0.000000	-0.350400	0.000000	0.000000	0.000000	-0.002350	0.002362	0.012304	0.000000	0.000000	2.000000	58.000000	0.000000
3730.593840	-0.088688	0.546120	0.007053	81.018257	-17.586929	45.286530	-0.564490	0.000000	-0.352450	0.000000	0.000000	0.000000	0.006610	0.000002	0.001263	0.000000	0.000000	2.000000	58.000000	0.000000
3730.597173	-0.088688	0.546120	0.007053	81.018257	-17.586929	45.286530	-0.564490	0.000000	-0.352450	0.000000	0.000000	0.000000	0.006610	0.000002	0.001263	0.000000	0.000000	2.000000	58.000000	0.000000
3730.600506	-0.088688	0.546120	0.007053	81.018257	-17.586929	45.286530	-0.564490	0.000000	-0.352450	0.000000	0.000000	0.000000	0.006610	0.000002	0.001263	0.000000	0.000000	2.000000	58.000000	0.000000
3730.603840	-0.088688	0.546120	0.007053	81.018211	-17.584202	45.286522	-0.565592	0.000000	-0.352661	0.000000	0.000000	0.000000	0.006610	0.000002	0.001263	0.000000	0.000000	2.000000	58.000000	0.000000
3730.607173	-0.088662	0.546129	0.007035	81.018211	-17.584202	45.286522	-0.565592	0.000000	-0.352661	0.000000	0.000000	0.000000	0.007924	0.002693	-0.005605	0.000000	0.000000	2.000000	58.000000	0.000000
3730.610506	-0.088662	0.546129	0.007035	81.018211	-17.584202	45.286522	-0.565592	0.000000	-0.352661	0.000000	0.000000	0.000000	0.007924	0.002693	-0.005605	0.000000	0.000000	2.000000	58.000000	0.000000
3730.613840	-0.088662	0.546129	0.007035	81.018211	-17.584202	45.286522	-0.566912	0.000000	-0.351727	0.000000	0.000000	0.000000	0.007924	0.002693	-0.005605	0.000000	0.000000	2.000000	58.000000	0.000000
3730.617173	-0.088662	0.546129	0.007035	81.018211	-17.584202	45.286522	-0.566912	0.000000	-0.351727	0.000000	0.000000	0.000000	0.007924	0.002693	-0.005605	0.000000	0.000000	2.000000	58.000000	0.000000
3730.620506	-0.088657	0.546138	0.007012	81.018211	-17.584202	45.286522	-0.566912	0.000000	-0.351727	0.000000	0.000000	0.000000	0.001312	0.002685	-0.006868	0.000000	0.000000	2.000000	58.000000	0.000000
3730.623840	-0.088657	0.546138	0.007012	81.015129	-17.581856	45.288906	-0.566912	0.000000	-0.351727	0.000000	0.000000	0.000000	0.001312	0.002685	-0.006868	0.000000	0.000000	2.000000	58.000000	0.000000
3730.627173	-0.088657	0.546138	0.007012	81.015129	-17.581856	45.288906	-0.566912	0.000000	-0.351727	0.000000	0.000000	0.000000	0.001312	0.002685	-0.006868	0.000000	0.000000	2.000000	58.000000	0.000000
3730.630506	-0.088657	0.546138	0.007012	81.015129	-17.581856	45.288906	-0.566912	0.000000	-0.351727	0.000000	0.000000	0.000000	0.001312	0.002685	-0.006868	0.000000	0.000000	2.000000	58.000000	0.000000
3730.633840	-0.088648	0.546182	0.006961	81.015327	-17.573782	45.298843	-0.567131	0.000000	-0.350582	0.000000	0.000000	0.000000	0.002898	0.013131	-0.015169	0.000000	0.000000	2.000000	58.000000	0.000000
3730.637173	-0.088648	0.546182	0.006961	81.015327	-17.573782	45.298843	-0.567131	0.000000	-0.350582	0.000000	0.000000	0.000000	0.002898	0.013131	-0.015169	0.000000	0.000000	2.000000	58.000000	0.000000
3730.640506	-0.088648	0.546182	0.006961	81.015327	-17.573782	45.298843	-0.567131	0.000000	-0.350582	0.000000	0.000000	0.000000	0.002898	0.013131	-0.015169	0.000000	0.000000	2.000000	58.000000	0.000000
3730.643840	-0.088648	0.546182	0.006961	81.009293	-17.561012	45.313461	-0.567614	0.000000	-0.348054	0.000000	0.000000	0.000000	0.002898	0.013131	-0.015169	0.000000	0.000000	2.000000	58.000000	0.000000
3730.647173	-0.088650	0.546224	0.006974	81.009293	-17.561012	45.313461	-0.567614	0.000000	-0.348054	0.000000	0.000000	0.000000	-0.000764	0.012806	0.004003	0.000000	0.000000	2.000000	58.000000	0.000000
3730.650506	-0.088650	0.546224	0.006974	81.009293	-17.561012	45.313461	-0.567614	0.000000	-0.348054	0.000000	0.000000	0.000000	-0.000764	0.012806	0.004003	0.000000	0.000000	2.000000	58.000000	0.000000
3730.653840	-0.088650	0.546224	0.006974	81.006889	-17.523609	45.355518	-0.567486	0.000000	-0.348721	0.000000	0.000000	0.000000	-0.000764	0.012806	0.004003	0.000000	0.000000	2.000000	58.000000	0.000000
3730.657173	-0.088650	0.546224	0.006974	81.006889	-17.523609	45.355518	-0.567486	0.000000	-0.348721	0.000000	0.000000	0.000000	-0.000764	0.012806	0.004003	0.000000	0.000000	2.000000	58.000000	0.000000
3730.660506	-0.088627	0.546250	0.006974	81.006889	-17.523609	45.355518	-0.567486	0.000000	-0.348721	0.000000	0.000000	0.000000	0.006883	0.007748	-0.000171	0.000000	0.000000	2.000000	58.000000	0.000000
3730.663840	-0.088627	0.546250	0.006974	81.001976	-17.459677	45.429619	-0.567486	0.000000	-0.348721	0.000000	0.000000	0.000000	0.006883	0.007748	-0.000171	0.000000	0.000000	2.000000	58.000000	0.000000
3730.667173	-0.088627	0.546250	0.006974	81.001976	-17.459677	45.429619	-0.567486	0.000000	-0.348721	0.000000	0.000000	0.000000	0.006883	0.007748	-0.000171	0.000000	0.000000	2.000000	58.000000	0.000000
3730.670506	-0.088627	0.546250	0.006974	81.001976	-17.459677	45.429619	-0.567486	0.000000	-0.348721	0.000000	0.000000	0.000000	0.006883	0.007748	-0.000171	0.000000	0.000000	2.000000	58.000000	0.000000
3730.673840	-0.088597	0.546318	0.007055	80.997025	-17.395800	45.503666	-0.568634	0.000000	-0.348693	0.000000	0.000000	0.000000	0.009072	0.020220	0.024263	0.000000	0.000000	2.000000	58.000000	0.000000
3730.677173	-0.088597	0.546318	0.007055	80.997025	-17.395800	45.503666	-0.568634	0.000000	-0.348693	0.000000	0.000000	0.000000	0.009072	0.020220	0.024263	0.000000	0.000000	2.000000	58.000000	0.000000
3730.680506	-0.088597	0.546318	0.007055	80.997025	-17.395800	45.503666	-0.568634	0.000000	-0.348693	0.000000	0.000000	0.000000	0.009072	0.020220	0.024263	0.000000	0.000000	2.000000	58.000000	0.000000
3730.683840	-0.088597	0.546318	0.007055	80.994095	-17.382725	45.515877	-0.570146	0.000000	-0.352736	0.000000	0.000000	0.000000	0.009072	0.020220	0.024263	0.000000	0.000000	2.000000	58.000000	0.000000
3730.687173	-0.088583	0.546325	0.007100	80.994095	-17.382725	45.515877	-0.570146	0.000000	-0.352736	0.000000	0.000000	0.000000	0.004263	0.002358	0.013565	0.000000	0.000000	2.000000	58.000000	0.000000
3730.690506	-0.088583	0.546325	0.007100	80.994095	-17.382725	45.515877	-0.570146	0.000000	-0.352736	0.000000	0.000000	0.000000	0.004263	0.002358	0.013565	0.000000	0.000000	2.000000	58.000000	0.000000
3730.693840	-0.088583	0.546325	0.007100	80.994095	-17.380005	45.515888	-0.570856	0.000000	-0.354997	0.000000	0.000000	0.000000	0.004263	0.002358	0.013565	0.000000	0.000000	2.000000	58.000000	0.000000
3730.697173	-0.088583	0.546325	0.007100	80.994095	-17.380005	45.515888	-0.570856	0.000000	-0.354997	0.000000	0.000000	0.000000	0.004263	0.002358	0.013565	0.000000	0.000000	2.000000	58.000000	0.000000
3730.700506	-0.088565	0.546316	0.007127	80.994095	-17.380005	45.515888	-0.570856	0.000000	-0.354997	0.000000	0.000000	0.000000	0.005302	-0.002694	0.008130	0.000000	0.000000	2.000000	58.000000	0.000000
3730.703840	-0.088565	0.546316	0.007127	80.997192	-17.382292	45.513569	-0.570856	0.000000	-0.354997	0.000000	0.000000	0.000000	0.005302	-0.002694	0.008130	0.000000	0.000000	2.000000	58.000000	0.000000
3730.707173	-0.088565	0.546316	0.007127	80.997192	-17.382292	45.513569	-0.570856	0.000000	-0.354997	0.000000	0.000000	0.000000	0.005302	-0.002694	0.008130	0.000000	0.000000	2.000000	58.000000	0.000000
3730.710506	-0.088565	0.546316	0.007127	80.997192	-17.382292	45.513569	-0.570856	0.000000	-0.354997	0.000000	0.000000	0.000000	0.005302	-0.002694	0.008130	0.000000	0.000000	2.000000	58.000000	0.000000
3730.713840	-0.088591	0.546213	0.007142	81.003433	-17.386791	45.509007	-0.571740	0.000000	-0.356352	0.000000	0.000000	0.000000	-0.007707	-0.030975	0.004474	0.000000	0.000000	2.000000	58.000000	0.000000
3730.717173	-0.088591	0.546213	0.007142	81.003433	-17.386791	45.509007	-0.571740	0.000000	-0.356352	0.000000	0.000000	0.000000	-0.007707	-0.030975	0.004474	0.000000	0.000000	2.000000	58.000000	0.000000
3730.720506	-0.088591	0.546213	0.007142	81.003433	-17.386791	45.509007	-0.571740	0.000000	-0.356352	0.000000	0.000000	0.000000	-0.007707	-0.030975	0.004474	0.000000	0.000000	2.000000	58.000000	0.000000
3730.723840	-0.088591	0.546213	0.007142	81.010452	-17.394239	45.504166	-0.570455	0.000000	-0.357098	0.000000	0.000000	0.000000	-0.007707	-0.030975	0.004474	0.000000	0.000000	2.000000	58.000000	0.000000
3730.727173	-0.088588	0.546170	0.007129	81.010452	-17.394239	45.504166	-0.570455	0.000000	-0.357098	0.000000	0.000000	0.000000	0.000765	-0.012822	-0.004003	0.000000	0.000000	2.000000	58.000000	0.000000
3730.730506	-0.088588	0.546170	0.007129	81.010452	-17.394239	45.504166	-0.570455	0.000000	-0.357098	0.000000	0.000000	0.000000	0.000765	-0.012822	-0.004003	0.000000	0.000000	2.000000	58.000000	0.000000
3730.733840	-0.088588	0.546170	0.007129	81.010597	-17.395462	45.505455	-0.570583	0.000000	-0.356431	0.000000	0.000000	0.000000	0.000765	-0.012822	-0.004003	0.000000	0.000000	2.000000	58.000000	0.000000
3730.737173	-0.088588	0.546170	0.007129	81.010597	-17.395462	45.505455	-0.570583	0.000000	-0.356431	0.000000	0.000000	0.000000	0.000765	-0.012822	-0.004003	0.000000	0.000000	2.000000	58.000000	0.000000
3730.740506	-0.088609	0.546102	0.007116	81.010597	-17.395462	45.505455	-0.570583	0.000000	-0.356431	0.000000	0.000000	0.000000	-0.006122	-0.020545	-0.003834	0.000000	0.000000	2.000000	58.000000	0.000000
3730.743840	-0.088609	0.546102	0.007116	80.989296	-17.377806	45.525478	-0.570583	0.000000	-0.356431	0.000000	0.000000	0.000000	-0.006122	-0.020545	-0.003834	0.000000	0.000000	2.000000	58.000000	0.000000
3730.747173	-0.088609	0.546102	0.007116	80.989296	-17.377806	45.525478	-0.570583	0.000000	-0.356431	0.000000	0.000000	0.000000	-0.006122	-0.020545	-0.003834	0.000000	0.000000	2.000000	58.000000	0.000000
3730.750506	-0.088609	0.546102	0.007116	80.989296	-17.377806	45.525478	-0.570583	0.000000	-0.356431	0.000000	0.000000	0.000000	-0.006122	-0.020545	-0.003834	0.000000	0.000000	2.000000	58.000000	0.000000
3730.753840	-0.088660	0.546016	0.007145	80.944229	-17.339504	45.565918	-0.569563	0.000000	-0.355792	0.000000	0.000000	0.000000	-0.015353	-0.025927	0.008634	0.000000	0.000000	2.000000	58.000000	0.000000
3730.757173	-0.088660	0.546016	0.007145	80.944229	-17.339504	45.565918	-0.569563	0.000000	-0.355792	0.000000	0.000000	0.000000	-0.015353	-0.025927	0.008634	0.000000	0.000000	2.000000	58.000000	0.000000
3730.760506	-0.088660	0.546016	0.007145	80.944229	-17.339504	45.565918	-0.569563	0.000000	-0.355792	0.000000	0.000000	0.000000	-0.015353	-0.025927	0.008634	0.000000	0.000000	2.000000	58.000000	0.000000
3730.763840	-0.088660	0.546016	0.007145	80.889191	-17.293329	45.614212	-0.567004	0.000000	-0.357231	0.000000	0.000000	0.000000	-0.015353	-0.025927	0.008634	0.000000	0.000000	2.000000	58.000000	0.000000
3730.767173	-0.088695	0.545989	0.007209	80.889191	-17.293329	45.614212	-0.567004	0.000000	-0.357231	0.000000	0.000000	0.000000	-0.010547	-0.008093	0.019337	0.000000	0.000000	2.000000	58.000000	0.000000
3730.770506	-0.088695	0.545989	0.007209	80.889191	-17.293329	45.614212	-0.567004	0.000000	-0.357231	0.000000	0.000000	0.000000	-0.010547	-0.008093	0.019337	0.000000	0.000000	2.000000	58.000000	0.000000
3730.773840	-0.088695	0.545989	0.007209	80.835564	-17.246855	45.660137	-0.565246	0.000000	-0.360454	0.000000	0.000000	0.000000	-0.010547	-0.008093	0.019337	0.000000	0.000000	2.000000	58.000000	0.000000
3730.777173	-0.088695	0.545989	0.007209	80.835564	-17.246855	45.660137	-0.565246	0.000000	-0.360454	0.000000	0.000000	0.000000	-0.010547	-0.008093	0.019337	0.000000	0.000000	2.000000	58.000000	0.000000
3730.780506	-0.088712	0.545978	0.007296	80.835564	-17.246855	45.660137	-0.565246	0.000000	-0.360454	0.000000	0.000000	0.000000	-0.004973	-0.003050	0.026036	0.000000	0.000000	2.000000	58.000000	0.000000
3730.783840	-0.088712	0.545978	0.007296	80.791191	-17.208860	45.697739	-0.565246	0.000000	-0.360454	0.000000	0.000000	0.000000	-0.004973	-0.003050	0.026036	0.000000	0.000000	2.000000	58.000000	0.000000
3730.787173	-0.088712	0.545978	0.007296	80.791191	-17.208860	45.697739	-0.565246	0.000000	-0.360454	0.000000	0.000000	0.000000	-0.004973	-0.003050	0.026036	0.000000	0.000000	2.000000	58.000000	0.000000
3730.790506	-0.088712	0.545978	0.007296	80.791191	-17.208860	45.697739	-0.565246	0.000000	-0.360454	0.000000	0.000000	0.000000	-0.004973	-0.003050	0.026036	0.000000	0.000000	2.000000	58.000000	0.000000
3730.793840	-0.088737	0.545950	0.007428	80.775124	-17.195002	45.711391	-0.564417	0.000000	-0.364793	0.000000	0.000000	0.000000	-0.007594	-0.008434	0.039765	0.000000	0.000000	2.000000	58.000000	0.000000
3730.797173	-0.088737	0.545950	0.007428	80.775124	-17.195002	45.711391	-0.564417	0.000000	-0.364793	0.000000	0.000000	0.000000	-0.007594	-0.008434	0.039765	0.000000	0.000000	2.000000	58.000000	0.000000
3730.800506	-0.088737	0.545950	0.007428	80.775124	-17.195002	45.711391	-0.564417	0.000000	-0.364793	0.000000	0.000000	0.000000	-0.007594	-0.008434	0.039765	0.000000	0.000000	2.000000	58.000000	0.000000
3730.803840	-0.088737	0.545950	0.007428	80.775978	-17.195173	45.711201	-0.563151	0.000000	-0.371420	0.000000	0.000000	0.000000	-0.007594	-0.008434	0.039765	0.000000	0.000000	2.000000	58.000000	0.000000
3730.807173	-0.088747	0.545906	0.007479	80.775978	-17.195173	45.711201	-0.563151	0.000000	-0.371420	0.000000	0.000000	0.000000	-0.002896	-0.013159	0.015159	0.000000	0.000000	2.000000	58.000000	0.000000
3730.810506	-0.088747	0.545906	0.007479	80.775978	-17.195173	45.711201	-0.563151	0.000000	-0.371420	0.000000	0.000000	0.000000	-0.002896	-0.013159	0.015159	0.000000	0.000000	2.000000	58.000000	0.000000
3730.813840	-0.088747	0.545906	0.007479	80.779060	-17.197289	45.709030	-0.562669	0.000000	-0.373947	0.000000	0.000000	0.000000	-0.002896	-0.013159	0.015159	0.000000	0.000000	2.000000	58.000000	0.000000
3730.817173	-0.088747	0.545906	0.007479	80.779060	-17.197289	45.709030	-0.562669	0.000000	-0.373947	0.000000	0.000000	0.000000	-0.002896	-0.013159	0.015159	0.000000	0.000000	2.000000	58.000000	0.000000
3730.820506	-0.088756	0.545862	0.007529	80.779060	-17.197289	45.709030	-0.562669	0.000000	-0.373947	0.000000	0.000000	0.000000	-0.002895	-0.013145	0.015157	0.000000	0.000000	2.000000	58.000000	0.000000
3730.823840	-0.088756	0.545862	0.007529	80.785263	-17.201599	45.704647	-0.562669	0.000000	-0.373947	0.000000	0.000000	0.000000	-0.002895	-0.013145	0.015157	0.000000	0.000000	2.000000	58.000000	0.000000
3730.827173	-0.088756	0.545862	0.007529	80.785263	-17.201599	45.704647	-0.562669	0.000000	-0.373947	0.000000	0.000000	0.000000	-0.002895	-0.013145	0.015157	0.000000	0.000000	2.000000	58.000000	0.000000
3730.830506	-0.088756	0.545862	0.007529	80.785263	-17.201599	45.704647	-0.562669	0.000000	-0.373947	0.000000	0.000000	0.000000	-0.002895	-0.013145	0.015157	0.000000	0.000000	2.000000	58.000000	0.000000
3730.833840	-0.088757	0.545716	0.007535	80.794640	-17.208048	45.698139	-0.562186	0.000000	-0.376473	0.000000	0.000000	0.000000	-0.000323	-0.043838	0.001693	0.000000	0.000000	2.000000	58.000000	0.000000
3730.837173	-0.088757	0.545716	0.007535	80.794640	-17.208048	45.698139	-0.562186	0.000000	-0.376473	0.000000	0.000000	0.000000	-0.000323	-0.043838	0.001693	0.000000	0.000000	2.000000	58.000000	0.000000
3730.840506	-0.088757	0.545716	0.007535	80.794640	-17.208048	45.698139	-0.562186	0.000000	-0.376473	0.000000	0.000000	0.000000	-0.000323	-0.043838	0.001693	0.000000	0.000000	2.000000	58.000000	0.000000
3730.843840	-0.088757	0.545716	0.007535	80.807045	-17.216658	45.689411	-0.562132	0.000000	-0.376755	0.000000	0.000000	0.000000	-0.000323	-0.043838	0.001693	0.000000	0.000000	2.000000	58.000000	0.000000
3730.847173	-0.088760	0.545639	0.007549	80.807045	-17.216658	45.689411	-0.562132	0.000000	-0.376755	0.000000	0.000000	0.000000	-0.000816	-0.023247	0.004273	0.000000	0.000000	2.000000	58.000000	0.000000
3730.850506	-0.088760	0.545639	0.007549	80.807045	-17.216658	45.689411	-0.562132	0.000000	-0.376755	0.000000	0.000000	0.000000	-0.000816	-0.023247	0.004273	0.000000	0.000000	2.000000	58.000000	0.000000
3730.853840	-0.088760	0.545639	0.007549	80.814079	-17.221153	45.684807	-0.561996	0.000000	-0.377467	0.000000	0.000000	0.000000	-0.000816	-0.023247	0.004273	0.000000	0.000000	2.000000	58.000000	0.000000
3730.857173	-0.088760	0.545639	0.007549	80.814079	-17.221153	45.684807	-0.561996	0.000000	-0.377467	0.000000	0.000000	0.000000	-0.000816	-0.023247	0.004273	0.000000	0.000000	2.000000	58.000000	0.000000
3730.860506	-0.088733	0.545553	0.007527	80.814079	-17.221153	45.684807	-0.561996	0.000000	-0.377467	0.000000	0.000000	0.000000	0.008153	-0.025618	-0.006770	0.000000	0.000000	2.000000	58.000000	0.000000
3730.863840	-0.088733	0.545553	0.007527	80.826523	-17.227087	45.676048	-0.561996	0.000000	-0.377467	0.000000	0.000000	0.000000	0.008153	-0.025618	-0.006770	0.000000	0.000000	2.000000	58.000000	0.000000
3730.867173	-0.088733	0.545553	0.007527	80.826523	-17.227087	45.676048	-0.561996	0.000000	-0.377467	0.000000	0.000000	0.000000	0.008153	-0.025618	-0.006770	0.000000	0.000000	2.000000	58.000000	0.000000
3730.870506	-0.088733	0.545553	0.007527	80.826523	-17.227087	45.676048	-0.561996	0.000000	-0.377467	0.000000	0.000000	0.000000	0.008153	-0.025618	-0.006770	0.000000	0.000000	2.000000	58.000000	0.000000
3730.873840	-0.088726	0.545400	0.007491	80.836678	-17.233763	45.669209	-0.563355	0.000000	-0.376339	0.000000	0.000000	0.000000	0.002031	-0.046136	-0.010640	0.000000	0.000000	2.000000	58.000000	0.000000
3730.877173	-0.088726	0.545400	0.007491	80.836678	-17.233763	45.669209	-0.563355	0.000000	-0.376339	0.000000	0.000000	0.000000	0.002031	-0.046136	-0.010640	0.000000	0.000000	2.000000	58.000000	0.000000
3730.880506	-0.088726	0.545400	0.007491	80.836678	-17.233763	45.669209	-0.563355	0.000000	-0.376339	0.000000	0.000000	0.000000	0.002031	-0.046136	-0.010640	0.000000	0.000000	2.000000	58.000000	0.000000
3730.883840	-0.088726	0.545400	0.007491	80.849152	-17.242451	45.660427	-0.563694	0.000000	-0.374566	0.000000	0.000000	0.000000	0.002031	-0.046136	-0.010640	0.000000	0.000000	2.000000	58.000000	0.000000
3730.887173	-0.088721	0.545314	0.007464	80.849152	-17.242451	45.660427	-0.563694	0.000000	-0.374566	0.000000	0.000000	0.000000	0.001537	-0.025600	-0.008048	0.000000	0.000000	2.000000	58.000000	0.000000
3730.890506	-0.088721	0.545314	0.007464	80.849152	-17.242451	45.660427	-0.563694	0.000000	-0.374566	0.000000	0.000000	0.000000	0.001537	-0.025600	-0.008048	0.000000	0.000000	2.000000	58.000000	0.000000
3730.893840	-0.088721	0.545314	0.007464	80.858452	-17.248997	45.653790	-0.563950	0.000000	-0.373224	0.000000	0.000000	0.000000	0.001537	-0.025600	-0.008048	0.000000	0.000000	2.000000	58.000000	0.000000
3730.897173	-0.088721	0.545314	0.007464	80.858452	-17.248997	45.653790	-0.563950	0.000000	-0.373224	0.000000	0.000000	0.000000	0.001537	-0.025600	-0.008048	0.000000	0.000000	2.000000	58.000000	0.000000
3730.900506	-0.088716	0.545229	0.007438	80.858452	-17.248997	45.653790	-0.563950	0.000000	-0.373224	0.000000	0.000000	0.000000	0.001535	-0.025592	-0.008053	0.000000	0.000000	2.000000	58.000000	0.000000
3730.903840	-0.088716	0.545229	0.007438	80.870926	-17.257740	45.644962	-0.563950	0.000000	-0.373224	0.000000	0.000000	0.000000	0.001535	-0.025592	-0.008053	0.000000	0.000000	2.000000	58.000000	0.000000
3730.907173	-0.088716	0.545229	0.007438	80.870926	-17.257740	45.644962	-0.563950	0.000000	-0.373224	0.000000	0.000000	0.000000	0.001535	-0.025592	-0.008053	0.000000	0.000000	2.000000	58.000000	0.000000
3730.910506	-0.088716	0.545229	0.007438	80.870926	-17.257740	45.644962	-0.563950	0.000000	-0.373224	0.000000	0.000000	0.000000	0.001535	-0.025592	-0.008053	0.000000	0.000000	2.000000	58.000000	0.000000
3730.913840	-0.088690	0.545092	0.007424	80.877121	-17.259396	45.640518	-0.564206	0.000000	-0.371882	0.000000	0.000000	0.000000	0.007615	-0.041093	-0.003964	0.000000	0.000000	2.000000	58.000000	0.000000
3730.917173	-0.088690	0.545092	0.007424	80.877121	-17.259396	45.640518	-0.564206	0.000000	-0.371882	0.000000	0.000000	0.000000	0.007615	-0.041093	-0.003964	0.000000	0.000000	2.000000	58.000000	0.000000
3730.920506	-0.088690	0.545092	0.007424	80.877121	-17.259396	45.640518	-0.564206	0.000000	-0.371882	0.000000	0.000000	0.000000	0.007615	-0.041093	-0.003964	0.000000	0.000000	2.000000	58.000000	0.000000
3730.923840	-0.088690	0.545092	0.007424	80.883331	-17.258345	45.636059	-0.565475	0.000000	-0.371222	0.000000	0.000000	0.000000	0.007615	-0.041093	-0.003964	0.000000	0.000000	2.000000	58.000000	0.000000
3730.927173	-0.088647	0.545066	0.007438	80.883331	-17.258345	45.636059	-0.565475	0.000000	-0.371222	0.000000	0.000000	0.000000	0.012963	-0.007747	0.003940	0.000000	0.000000	2.000000	58.000000	0.000000
3730.930506	-0.088647	0.545066	0.007438	80.883331	-17.258345	45.636059	-0.565475	0.000000	-0.371222	0.000000	0.000000	0.000000	0.012963	-0.007747	0.003940	0.000000	0.000000	2.000000	58.000000	0.000000
3730.933840	-0.088647	0.545066	0.007438	80.884171	-17.258526	45.635834	-0.567636	0.000000	-0.371878	0.000000	0.000000	0.000000	0.012963	-0.007747	0.003940	0.000000	0.000000	2.000000	58.000000	0.000000
3730.937173	-0.088647	0.545066	0.007438	80.884171	-17.258526	45.635834	-0.567636	0.000000	-0.371878	0.000000	0.000000	0.000000	0.012963	-0.007747	0.003940	0.000000	0.000000	2.000000	58.000000	0.000000
3730.940506	-0.088653	0.545031	0.007465	80.884171	-17.258526	45.635834	-0.567636	0.000000	-0.371878	0.000000	0.000000	0.000000	-0.001580	-0.010478	0.008275	0.000000	0.000000	2.000000	58.000000	0.000000
3730.943840	-0.088653	0.545031	0.007465	80.887276	-17.260736	45.633606	-0.567636	0.000000	-0.371878	0.000000	0.000000	0.000000	-0.001580	-0.010478	0.008275	0.000000	0.000000	2.000000	58.000000	0.000000
3730.947173	-0.088653	0.545031	0.007465	80.887276	-17.260736	45.633606	-0.567636	0.000000	-0.371878	0.000000	0.000000	0.000000	-0.001580	-0.010478	0.008275	0.000000	0.000000	2.000000	58.000000	0.000000
3730.950506	-0.088653	0.545031	0.007465	80.887276	-17.260736	45.633606	-0.567636	0.000000	-0.371878	0.000000	0.000000	0.000000	-0.001580	-0.010478	0.008275	0.000000	0.000000	2.000000	58.000000	0.000000
3730.953840	-0.088663	0.544962	0.007520	80.890404	-17.262892	45.631420	-0.567372	0.000000	-0.373257	0.000000	0.000000	0.000000	-0.003156	-0.020928	0.016548	0.000000	0.000000	2.000000	58.000000	0.000000
3730.957173	-0.088663	0.544962	0.007520	80.890404	-17.262892	45.631420	-0.567372	0.000000	-0.373257	0.000000	0.000000	0.000000	-0.003156	-0.020928	0.016548	0.000000	0.000000	2.000000	58.000000	0.000000
3730.960506	-0.088663	0.544962	0.007520	80.890404	-17.262892	45.631420	-0.567372	0.000000	-0.373257	0.000000	0.000000	0.000000	-0.003156	-0.020928	0.016548	0.000000	0.000000	2.000000	58.000000	0.000000
3730.963840	-0.088663	0.544962	0.007520	80.896751	-17.259367	45.636715	-0.566846	0.000000	-0.376016	0.000000	0.000000	0.000000	-0.003156	-0.020928	0.016548	0.000000	0.000000	2.000000	58.000000	0.000000
3730.967173	-0.088661	0.544893	0.007512	80.896751	-17.259367	45.636715	-0.566846	0.000000	-0.376016	0.000000	0.000000	0.000000	0.000499	-0.020552	-0.002623	0.000000	0.000000	2.000000	58.000000	0.000000
3730.970506	-0.088661	0.544893	0.007512	80.896751	-17.259367	45.636715	-0.566846	0.000000	-0.376016	0.000000	0.000000	0.000000	0.000499	-0.020552	-0.002623	0.000000	0.000000	2.000000	58.000000	0.000000
3730.973840	-0.088661	0.544893	0.007512	80.906120	-17.265961	45.630035	-0.566930	0.000000	-0.375578	0.000000	0.000000	0.000000	0.000499	-0.020552	-0.002623	0.000000	0.000000	2.000000	58.000000	0.000000
3730.977173	-0.088661	0.544893	0.007512	80.906120	-17.265961	45.630035	-0.566930	0.000000	-0.375578	0.000000	0.000000	0.000000	0.000499	-0.020552	-0.002623	0.000000	0.000000	2.000000	58.000000	0.000000
3730.980506	-0.088663	0.544841	0.007521	80.906120	-17.265961	45.630035	-0.566930	0.000000	-0.375578	0.000000	0.000000	0.000000	-0.000537	-0.015515	0.002823	0.000000	0.000000	2.000000	58.000000	0.000000
3730.983840	-0.088663	0.544841	0.007521	80.915634	-17.264612	45.633152	-0.566930	0.000000	-0.375578	0.000000	0.000000	0.000000	-0.000537	-0.015515	0.002823	0.000000	0.000000	2.000000	58.000000	0.000000
3730.987173	-0.088663	0.544841	0.007521	80.915634	-17.264612	45.633152	-0.566930	0.000000	-0.375578	0.000000	0.000000	0.000000	-0.000537	-0.015515	0.002823	0.000000	0.000000	2.000000	58.000000	0.000000
3730.990506	-0.088663	0.544841	0.007521	80.915634	-17.264612	45.633152	-0.566930	0.000000	-0.375578	0.000000	0.000000	0.000000	-0.000537	-0.015515	0.002823	0.000000	0.000000	2.000000	58.000000	0.000000
3730.993840	-0.088650	0.544748	0.007453	80.922043	-17.261063	45.638470	-0.566840	0.000000	-0.376049	0.000000	0.000000	0.000000	0.003890	-0.027899	-0.020388	0.000000	0.000000	2.000000	58.000000	0.000000
3730.997173	-0.088650	0.544748	0.007453	80.922043	-17.261063	45.638470	-0.566840	0.000000	-0.376049	0.000000	0.000000	0.000000	0.003890	-0.027899	-0.020388	0.000000	0.000000	2.000000	58.000000	0.000000
3731.000506	-0.088650	0.544748	0.007453	80.922043	-17.261063	45.638470	-0.566840	0.000000	-0.376049	0.000000	0.000000	0.000000	0.003890	-0.027899	-0.020388	0.000000	0.000000	2.000000	58.000000	0.000000
3731.003840	-0.088650	0.544748	0.007453	80.928574	-17.246798	45.653641	-0.567488	0.000000	-0.372651	0.000000	0.000000	0.000000	0.003890	-0.027899	-0.020388	0.000000	0.000000	2.000000	58.000000	0.000000
3731.007173	-0.088621	0.544715	0.007421	80.928574	-17.246798	45.653641	-0.567488	0.000000	-0.372651	0.000000	0.000000	0.000000	0.008696	-0.010075	-0.009639	0.000000	0.000000	2.000000	58.000000	0.000000
3731.010506	-0.088621	0.544715	0.007421	80.928574	-17.246798	45.653641	-0.567488	0.000000	-0.372651	0.000000	0.000000	0.000000	0.008696	-0.010075	-0.009639	0.000000	0.000000	2.000000	58.000000	0.000000
3731.013840	-0.088621	0.544715	0.007421	80.928925	-17.230848	45.673264	-0.568938	0.000000	-0.371044	0.000000	0.000000	0.000000	0.008696	-0.010075	-0.009639	0.000000	0.000000	2.000000	58.000000	0.000000
3731.017173	-0.088621	0.544715	0.007421	80.928925	-17.230848	45.673264	-0.568938	0.000000	-0.371044	0.000000	0.000000	0.000000	0.008696	-0.010075	-0.009639	0.000000	0.000000	2.000000	58.000000	0.000000
3731.020506	-0.088621	0.544715	0.007421	80.928925	-17.230848	45.673264	-0.568938	0.000000	-0.371044	0.000000	0.000000	0.000000	-0.000001	-0.000008	0.000000	0.000000	0.000000	2.000000	58.000000	0.000000
3731.023840	-0.088621	0.544715	0.007421	80.929787	-17.188265	45.722298	-0.568938	0.000000	-0.371044	0.000000	0.000000	0.000000	-0.000001	-0.000008	0.000000	0.000000	0.000000	2.000000	58.000000	0.000000
3731.027173	-0.088621	0.544715	0.007421	80.929787	-17.188265	45.722298	-0.568938	0.000000	-0.371044	0.000000	0.000000	0.000000	-0.000001	-0.000008	0.000000	0.000000	0.000000	2.000000	58.000000	0.000000
3731.030506	-0.088621	0.544715	0.007421	80.929787	-17.188265	45.722298	-0.568938	0.000000	-0.371044	0.000000	0.000000	0.000000	-0.000001	-0.000008	0.000000	0.000000	0.000000	2.000000	58.000000	0.000000
3731.033840	-0.088555	0.544715	0.007434	80.931351	-17.111061	45.810638	-0.568938	0.000000	-0.371044	0.000000	0.000000	0.000000	0.019850	-0.000008	0.003785	0.000000	0.000000	2.000000	58.000000	0.000000
3731.037173	-0.088555	0.544715	0.007434	80.931351	-17.111061	45.810638	-0.568938	0.000000	-0.371044	0.000000	0.000000	0.000000	0.019850	-0.000008	0.003785	0.000000	0.000000	2.000000	58.000000	0.000000
3731.040506	-0.088555	0.544715	0.007434	80.931351	-17.111061	45.810638	-0.568938	0.000000	-0.371044	0.000000	0.000000	0.000000	0.019850	-0.000008	0.003785	0.000000	0.000000	2.000000	58.000000	0.000000
3731.043840	-0.088555	0.544715	0.007434	80.932869	-17.033794	45.898983	-0.572246	0.000000	-0.371675	0.000000	0.000000	0.000000	0.019850	-0.000008	0.003785	0.000000	0.000000	2.000000	58.000000	0.000000
3731.047173	-0.088489	0.544715	0.007446	80.932869	-17.033794	45.898983	-0.572246	0.000000	-0.371675	0.000000	0.000000	0.000000	0.019851	-0.000008	0.003782	0.000000	0.000000	2.000000	58.000000	0.000000
3731.050506	-0.088489	0.544715	0.007446	80.932869	-17.033794	45.898983	-0.572246	0.000000	-0.371675	0.000000	0.000000	0.000000	0.019851	-0.000008	0.003782	0.000000	0.000000	2.000000	58.000000	0.000000
3731.053840	-0.088489	0.544715	0.007446	80.933197	-17.012375	45.918610	-0.575555	0.000000	-0.372305	0.000000	0.000000	0.000000	0.019851	-0.000008	0.003782	0.000000	0.000000	2.000000	58.000000	0.000000
3731.057173	-0.088489	0.544715	0.007446	80.933197	-17.012375	45.918610	-0.575555	0.000000	-0.372305	0.000000	0.000000	0.000000	0.019851	-0.000008	0.003782	0.000000	0.000000	2.000000	58.000000	0.000000
3731.060506	-0.088467	0.544715	0.007450	80.933197	-17.012375	45.918610	-0.575555	0.000000	-0.372305	0.000000	0.000000	0.000000	0.006617	-0.000008	0.001260	0.000000	0.000000	2.000000	58.000000	0.000000
3731.063840	-0.088467	0.544715	0.007450	80.933235	-17.009686	45.918621	-0.575555	0.000000	-0.372305	0.000000	0.000000	0.000000	0.006617	-0.000008	0.001260	0.000000	0.000000	2.000000	58.000000	0.000000
3731.067173	-0.088467	0.544715	0.007450	80.933235	-17.009686	45.918621	-0.575555	0.000000	-0.372305	0.000000	0.000000	0.000000	0.006617	-0.000008	0.001260	0.000000	0.000000	2.000000	58.000000	0.000000
3731.070506	-0.088467	0.544715	0.007450	80.933235	-17.009686	45.918621	-0.575555	0.000000	-0.372305	0.000000	0.000000	0.000000	0.006617	-0.000008	0.001260	0.000000	0.000000	2.000000	58.000000	0.000000
3731.073840	-0.088444	0.544741	0.007450	80.930092	-17.007549	45.920742	-0.576657	0.000000	-0.372515	0.000000	0.000000	0.000000	0.006886	0.007756	-0.000150	0.000000	0.000000	2.000000	58.000000	0.000000
3731.077173	-0.088444	0.544741	0.007450	80.930092	-17.007549	45.920742	-0.576657	0.000000	-0.372515	0.000000	0.000000	0.000000	0.006886	0.007756	-0.000150	0.000000	0.000000	2.000000	58.000000	0.000000
3731.080506	-0.088444	0.544741	0.007450	80.930092	-17.007549	45.920742	-0.576657	0.000000	-0.372515	0.000000	0.000000	0.000000	0.006886	0.007756	-0.000150	0.000000	0.000000	2.000000	58.000000	0.000000
3731.083840	-0.088444	0.544741	0.007450	80.926994	-17.005424	45.922928	-0.577805	0.000000	-0.372490	0.000000	0.000000	0.000000	0.006886	0.007756	-0.000150	0.000000	0.000000	2.000000	58.000000	0.000000
3731.087173	-0.088443	0.544766	0.007445	80.926994	-17.005424	45.922928	-0.577805	0.000000	-0.372490	0.000000	0.000000	0.000000	0.000267	0.007741	-0.001410	0.000000	0.000000	2.000000	58.000000	0.000000
3731.090506	-0.088443	0.544766	0.007445	80.926994	-17.005424	45.922928	-0.577805	0.000000	-0.372490	0.000000	0.000000	0.000000	0.000267	0.007741	-0.001410	0.000000	0.000000	2.000000	58.000000	0.000000
3731.093840	-0.088443	0.544766	0.007445	80.923874	-17.000559	45.925076	-0.577849	0.000000	-0.372255	0.000000	0.000000	0.000000	0.000267	0.007741	-0.001410	0.000000	0.000000	2.000000	58.000000	0.000000
3731.097173	-0.088443	0.544766	0.007445	80.923874	-17.000559	45.925076	-0.577849	0.000000	-0.372255	0.000000	0.000000	0.000000	0.000267	0.007741	-0.001410	0.000000	0.000000	2.000000	58.000000	0.000000
3731.100506	-0.088420	0.544792	0.007445	80.923874	-17.000559	45.925076	-0.577849	0.000000	-0.372255	0.000000	0.000000	0.000000	0.006886	0.007744	-0.000151	0.000000	0.000000	2.000000	58.000000	0.000000
3731.103840	-0.088420	0.544792	0.007445	80.920784	-16.998438	45.927235	-0.577849	0.000000	-0.372255	0.000000	0.000000	0.000000	0.006886	0.007744	-0.000151	0.000000	0.000000	2.000000	58.000000	0.000000
3731.107173	-0.088420	0.544792	0.007445	80.920784	-16.998438	45.927235	-0.577849	0.000000	-0.372255	0.000000	0.000000	0.000000	0.006886	0.007744	-0.000151	0.000000	0.000000	2.000000	58.000000	0.000000
3731.110506	-0.088420	0.544792	0.007445	80.920784	-16.998438	45.927235	-0.577849	0.000000	-0.372255	0.000000	0.000000	0.000000	0.006886	0.007744	-0.000151	0.000000	0.000000	2.000000	58.000000	0.000000
3731.113840	-0.088405	0.544826	0.007485	80.917671	-16.993614	45.929394	-0.578997	0.000000	-0.372230	0.000000	0.000000	0.000000	0.004542	0.010072	0.012160	0.000000	0.000000	2.000000	58.000000	0.000000
3731.117173	-0.088405	0.544826	0.007485	80.917671	-16.993614	45.929394	-0.578997	0.000000	-0.372230	0.000000	0.000000	0.000000	0.004542	0.010072	0.012160	0.000000	0.000000	2.000000	58.000000	0.000000
3731.120506	-0.088405	0.544826	0.007485	80.917671	-16.993614	45.929394	-0.578997	0.000000	-0.372230	0.000000	0.000000	0.000000	0.004542	0.010072	0.012160	0.000000	0.000000	2.000000	58.000000	0.000000
3731.123840	-0.088405	0.544826	0.007485	80.914551	-16.988760	45.931549	-0.579754	0.000000	-0.374257	0.000000	0.000000	0.000000	0.004542	0.010072	0.012160	0.000000	0.000000	2.000000	58.000000	0.000000
3731.127173	-0.088391	0.544834	0.007530	80.914551	-16.988760	45.931549	-0.579754	0.000000	-0.374257	0.000000	0.000000	0.000000	0.004276	0.002330	0.013570	0.000000	0.000000	2.000000	58.000000	0.000000
3731.130506	-0.088391	0.544834	0.007530	80.914551	-16.988760	45.931549	-0.579754	0.000000	-0.374257	0.000000	0.000000	0.000000	0.004276	0.002330	0.013570	0.000000	0.000000	2.000000	58.000000	0.000000
3731.133840	-0.088391	0.544834	0.007530	80.914551	-16.988760	45.931549	-0.580467	0.000000	-0.376519	0.000000	0.000000	0.000000	0.004276	0.002330	0.013570	0.000000	0.000000	2.000000	58.000000	0.000000
3731.137173	-0.088391	0.544834	0.007530	80.914551	-16.988760	45.931549	-0.580467	0.000000	-0.376519	0.000000	0.000000	0.000000	0.004276	0.002330	0.013570	0.000000	0.000000	2.000000	58.000000	0.000000
3731.140506	-0.088395	0.544825	0.007553	80.914551	-16.988760	45.931549	-0.580467	0.000000	-0.376519	0.000000	0.000000	0.000000	-0.001305	-0.002705	0.006861	0.000000	0.000000	2.000000	58.000000	0.000000
3731.143840	-0.088395	0.544825	0.007553	80.914551	-16.988760	45.931549	-0.580467	0.000000	-0.376519	0.000000	0.000000	0.000000	-0.001305	-0.002705	0.006861	0.000000	0.000000	2.000000	58.000000	0.000000
3731.147173	-0.088395	0.544825	0.007553	80.914551	-16.988760	45.931549	-0.580467	0.000000	-0.376519	0.000000	0.000000	0.000000	-0.001305	-0.002705	0.006861	0.000000	0.000000	2.000000	58.000000	0.000000
3731.150506	-0.088395	0.544825	0.007553	80.914551	-16.988760	45.931549	-0.580467	0.000000	-0.376519	0.000000	0.000000	0.000000	-0.001305	-0.002705	0.006861	0.000000	0.000000	2.000000	58.000000	0.000000
3731.153840	-0.088400	0.544790	0.007581	80.917671	-16.990875	45.929394	-0.580249	0.000000	-0.377662	0.000000	0.000000	0.000000	-0.001572	-0.010478	0.008271	0.000000	0.000000	2.000000	58.000000	0.000000
3731.157173	-0.088400	0.544790	0.007581	80.917671	-16.990875	45.929394	-0.580249	0.000000	-0.377662	0.000000	0.000000	0.000000	-0.001572	-0.010478	0.008271	0.000000	0.000000	2.000000	58.000000	0.000000
3731.160506	-0.088400	0.544790	0.007581	80.917671	-16.990875	45.929394	-0.580249	0.000000	-0.377662	0.000000	0.000000	0.000000	-0.001572	-0.010478	0.008271	0.000000	0.000000	2.000000	58.000000	0.000000
3731.163840	-0.088400	0.544790	0.007581	80.923897	-16.995131	45.925110	-0.579987	0.000000	-0.379041	0.000000	0.000000	0.000000	-0.001572	-0.010478	0.008271	0.000000	0.000000	2.000000	58.000000	0.000000
3731.167173	-0.088394	0.544730	0.007549	80.923897	-16.995131	45.925110	-0.579987	0.000000	-0.379041	0.000000	0.000000	0.000000	0.001806	-0.017834	-0.009491	0.000000	0.000000	2.000000	58.000000	0.000000
3731.170506	-0.088394	0.544730	0.007549	80.923897	-16.995131	45.925110	-0.579987	0.000000	-0.379041	0.000000	0.000000	0.000000	0.001806	-0.017834	-0.009491	0.000000	0.000000	2.000000	58.000000	0.000000
3731.173840	-0.088394	0.544730	0.007549	80.933212	-17.001511	45.918636	-0.580288	0.000000	-0.377459	0.000000	0.000000	0.000000	0.001806	-0.017834	-0.009491	0.000000	0.000000	2.000000	58.000000	0.000000
3731.177173	-0.088387	0.544697	0.007513	80.933212	-17.001511	45.918636	-0.580288	0.000000	-0.377459	0.000000	0.000000	0.000000	0.002073	-0.010077	-0.010902	0.000000	0.000000	2.000000	58.000000	0.000000
3731.180506	-0.088387	0.544697	0.007513	80.933212	-17.001511	45.918636	-0.580288	0.000000	-0.377459	0.000000	0.000000	0.000000	0.002073	-0.010077	-0.010902	0.000000	0.000000	2.000000	58.000000	0.000000
3731.183840	-0.088387	0.544697	0.007513	80.939438	-17.005791	45.914307	-0.580634	0.000000	-0.375642	0.000000	0.000000	0.000000	0.002073	-0.010077	-0.010902	0.000000	0.000000	2.000000	58.000000	0.000000
3731.187173	-0.088387	0.544697	0.007513	80.939438	-17.005791	45.914307	-0.580634	0.000000	-0.375642	0.000000	0.000000	0.000000	0.002073	-0.010077	-0.010902	0.000000	0.000000	2.000000	58.000000	0.000000
3731.190506	-0.088381	0.544637	0.007481	80.939438	-17.005791	45.914307	-0.580634	0.000000	-0.375642	0.000000	0.000000	0.000000	0.001805	-0.017808	-0.009495	0.000000	0.000000	2.000000	58.000000	0.000000
3731.193840	-0.088381	0.544637	0.007481	80.948784	-17.012190	45.907818	-0.580634	0.000000	-0.375642	0.000000	0.000000	0.000000	0.001805	-0.017808	-0.009495	0.000000	0.000000	2.000000	58.000000	0.000000
3731.197173	-0.088381	0.544637	0.007481	80.948784	-17.012190	45.907818	-0.580634	0.000000	-0.375642	0.000000	0.000000	0.000000	0.001805	-0.017808	-0.009495	0.000000	0.000000	2.000000	58.000000	0.000000
3731.200506	-0.088381	0.544637	0.007481	80.948784	-17.012190	45.907818	-0.580634	0.000000	-0.375642	0.000000	0.000000	0.000000	0.001805	-0.017808	-0.009495	0.000000	0.000000	2.000000	58.000000	0.000000
3731.203840	-0.088375	0.544578	0.007450	80.951912	-17.014317	45.905670	-0.580935	0.000000	-0.374059	0.000000	0.000000	0.000000	0.001807	-0.017815	-0.009498	0.000000	0.000000	2.000000	58.000000	0.000000
3731.207173	-0.088375	0.544578	0.007450	80.951912	-17.014317	45.905670	-0.580935	0.000000	-0.374059	0.000000	0.000000	0.000000	0.001807	-0.017815	-0.009498	0.000000	0.000000	2.000000	58.000000	0.000000
3731.210506	-0.088375	0.544578	0.007450	80.951912	-17.014317	45.905670	-0.580935	0.000000	-0.374059	0.000000	0.000000	0.000000	0.001807	-0.017815	-0.009498	0.000000	0.000000	2.000000	58.000000	0.000000
3731.213840	-0.088375	0.544578	0.007450	80.954979	-17.016468	45.903469	-0.581236	0.000000	-0.372476	0.000000	0.000000	0.000000	0.001807	-0.017815	-0.009498	0.000000	0.000000	2.000000	58.000000	0.000000
3731.217173	-0.088377	0.544526	0.007459	80.954979	-17.016468	45.903469	-0.581236	0.000000	-0.372476	0.000000	0.000000	0.000000	-0.000535	-0.015514	0.002813	0.000000	0.000000	2.000000	58.000000	0.000000
3731.220506	-0.088377	0.544526	0.007459	80.954979	-17.016468	45.903469	-0.581236	0.000000	-0.372476	0.000000	0.000000	0.000000	-0.000535	-0.015514	0.002813	0.000000	0.000000	2.000000	58.000000	0.000000
3731.223840	-0.088377	0.544526	0.007459	80.958084	-17.021297	45.901321	-0.581147	0.000000	-0.372945	0.000000	0.000000	0.000000	-0.000535	-0.015514	0.002813	0.000000	0.000000	2.000000	58.000000	0.000000
3731.227173	-0.088377	0.544526	0.007459	80.958084	-17.021297	45.901321	-0.581147	0.000000	-0.372945	0.000000	0.000000	0.000000	-0.000535	-0.015514	0.002813	0.000000	0.000000	2.000000	58.000000	0.000000
3731.230506	-0.088408	0.544508	0.007500	80.958084	-17.021297	45.901321	-0.581147	0.000000	-0.372945	0.000000	0.000000	0.000000	-0.009227	-0.005431	0.012460	0.000000	0.000000	2.000000	58.000000	0.000000
3731.233840	-0.088408	0.544508	0.007500	80.954994	-17.021908	45.903500	-0.581147	0.000000	-0.372945	0.000000	0.000000	0.000000	-0.009227	-0.005431	0.012460	0.000000	0.000000	2.000000	58.000000	0.000000
3731.237173	-0.088408	0.544508	0.007500	80.954994	-17.021908	45.903500	-0.581147	0.000000	-0.372945	0.000000	0.000000	0.000000	-0.009227	-0.005431	0.012460	0.000000	0.000000	2.000000	58.000000	0.000000
3731.240506	-0.088408	0.544508	0.007500	80.954994	-17.021908	45.903500	-0.581147	0.000000	-0.372945	0.000000	0.000000	0.000000	-0.009227	-0.005431	0.012460	0.000000	0.000000	2.000000	58.000000	0.000000
3731.243840	-0.088538	0.544469	0.007703	80.952255	-17.009205	45.925354	-0.579609	0.000000	-0.375022	0.000000	0.000000	0.000000	-0.038997	-0.011695	0.060735	0.000000	0.000000	2.000000	58.000000	0.000000
3731.247173	-0.088538	0.544469	0.007703	80.952255	-17.009205	45.925354	-0.579609	0.000000	-0.375022	0.000000	0.000000	0.000000	-0.038997	-0.011695	0.060735	0.000000	0.000000	2.000000	58.000000	0.000000
3731.250506	-0.088538	0.544469	0.007703	80.952255	-17.009205	45.925354	-0.579609	0.000000	-0.375022	0.000000	0.000000	0.000000	-0.038997	-0.011695	0.060735	0.000000	0.000000	2.000000	58.000000	0.000000
3731.253840	-0.088538	0.544469	0.007703	80.955696	-16.960606	45.992264	-0.573109	0.000000	-0.385144	0.000000	0.000000	0.000000	-0.038997	-0.011695	0.060735	0.000000	0.000000	2.000000	58.000000	0.000000
3731.257173	-0.088604	0.544424	0.007809	80.955696	-16.960606	45.992264	-0.573109	0.000000	-0.385144	0.000000	0.000000	0.000000	-0.019773	-0.013624	0.031764	0.000000	0.000000	2.000000	58.000000	0.000000
3731.260506	-0.088604	0.544424	0.007809	80.955696	-16.960606	45.992264	-0.573109	0.000000	-0.385144	0.000000	0.000000	0.000000	-0.019773	-0.013624	0.031764	0.000000	0.000000	2.000000	58.000000	0.000000
3731.263840	-0.088604	0.544424	0.007809	80.958191	-16.845959	46.139931	-0.569814	0.000000	-0.390438	0.000000	0.000000	0.000000	-0.019773	-0.013624	0.031764	0.000000	0.000000	2.000000	58.000000	0.000000
3731.267173	-0.088604	0.544424	0.007809	80.958191	-16.845959	46.139931	-0.569814	0.000000	-0.390438	0.000000	0.000000	0.000000	-0.019773	-0.013624	0.031764	0.000000	0.000000	2.000000	58.000000	0.000000
3731.270506	-0.088648	0.544378	0.007919	80.958191	-16.845959	46.139931	-0.569814	0.000000	-0.390438	0.000000	0.000000	0.000000	-0.013157	-0.013621	0.033021	0.000000	0.000000	2.000000	58.000000	0.000000
3731.273840	-0.088648	0.544378	0.007919	80.958168	-16.697151	46.329121	-0.569814	0.000000	-0.390438	0.000000	0.000000	0.000000	-0.013157	-0.013621	0.033021	0.000000	0.000000	2.000000	58.000000	0.000000
3731.277173	-0.088648	0.544378	0.007919	80.958168	-16.697151	46.329121	-0.569814	0.000000	-0.390438	0.000000	0.000000	0.000000	-0.013157	-0.013621	0.033021	0.000000	0.000000	2.000000	58.000000	0.000000
3731.280506	-0.088648	0.544378	0.007919	80.958168	-16.697151	46.329121	-0.569814	0.000000	-0.390438	0.000000	0.000000	0.000000	-0.013157	-0.013621	0.033021	0.000000	0.000000	2.000000	58.000000	0.000000
3731.283840	-0.088783	0.544304	0.008149	80.960693	-16.574404	46.486698	-0.567621	0.000000	-0.395942	0.000000	0.000000	0.000000	-0.040615	-0.022243	0.068952	0.000000	0.000000	2.000000	58.000000	0.000000
3731.287173	-0.088783	0.544304	0.008149	80.960693	-16.574404	46.486698	-0.567621	0.000000	-0.395942	0.000000	0.000000	0.000000	-0.040615	-0.022243	0.068952	0.000000	0.000000	2.000000	58.000000	0.000000
3731.290506	-0.088783	0.544304	0.008149	80.960693	-16.574404	46.486698	-0.567621	0.000000	-0.395942	0.000000	0.000000	0.000000	-0.040615	-0.022243	0.068952	0.000000	0.000000	2.000000	58.000000	0.000000
3731.293840	-0.088783	0.544304	0.008149	80.965340	-16.501614	46.583302	-0.560852	0.000000	-0.407434	0.000000	0.000000	0.000000	-0.040615	-0.022243	0.068952	0.000000	0.000000	2.000000	58.000000	0.000000
3731.297173	-0.088859	0.544260	0.008186	80.965340	-16.501614	46.583302	-0.560852	0.000000	-0.407434	0.000000	0.000000	0.000000	-0.022765	-0.013237	0.011316	0.000000	1.000000	2.000000	58.000000	0.000000
3731.300506	-0.088859	0.544260	0.008186	80.965340	-16.501614	46.583302	-0.560852	0.000000	-0.407434	0.000000	0.000000	0.000000	-0.022765	-0.013237	0.011316	0.000000	1.000000	2.000000	58.000000	0.000000
