# Supplementary material for: Haptic Guidance Needs to Be Intuitive Not Just Informative to Improve Human Motor Accuracy
Source: PLoS One. 2016 Mar 16;11(3):e0150912. doi: 10.1371/journal.pone.0150912 (PMC4794196; doi:10.1371/journal.pone.0150912)
Supplement: S2 Data — (ZIP) [file pone.0150912.s002.zip › Subject1/exp2_0059.txt]

Time	PosX	PosY	PosZ	RotX	RotY	RotZ	ForceX	ForceY	ForceZ	MomentX	MomentY	MomentZ	VelocityX	VelocityY	VelocityZ	CalibratedWeight	ButtonDown	Condition	Trial	Visual
3734.371781	0.001257	0.559147	0.248170	79.362732	17.412907	69.479935	0.000000	0.000000	0.000000	0.000000	0.000000	0.000000	0.010084	0.009132	0.022378	0.000000	1.000000	2.000000	59.000000	0.000000
3734.375114	0.001625	0.559021	0.247840	79.398590	17.499813	69.540695	1.848470	0.000000	-4.645768	0.000000	0.000000	0.000000	0.110268	-0.037890	-0.099143	0.000000	1.000000	2.000000	59.000000	0.000000
3734.378448	0.001625	0.559021	0.247840	79.398590	17.499813	69.540695	1.848470	0.000000	-4.645768	0.000000	0.000000	0.000000	0.110268	-0.037890	-0.099143	0.000000	1.000000	2.000000	59.000000	0.000000
3734.381781	0.001625	0.559021	0.247840	79.398590	17.499813	69.540695	1.848470	0.000000	-4.645768	0.000000	0.000000	0.000000	0.110268	-0.037890	-0.099143	0.000000	1.000000	2.000000	59.000000	0.000000
3734.385114	0.002293	0.558873	0.247495	79.440407	17.613522	69.612091	1.844648	0.000000	-4.647287	0.000000	0.000000	0.000000	0.200472	-0.044329	-0.103377	0.000000	1.000000	2.000000	59.000000	0.000000
3734.388448	0.002293	0.558873	0.247495	79.440407	17.613522	69.612091	1.844648	0.000000	-4.647287	0.000000	0.000000	0.000000	0.200472	-0.044329	-0.103377	0.000000	1.000000	2.000000	59.000000	0.000000
3734.391781	0.002293	0.558873	0.247495	79.440407	17.613522	69.612091	1.844648	0.000000	-4.647287	0.000000	0.000000	0.000000	0.200472	-0.044329	-0.103377	0.000000	1.000000	2.000000	59.000000	0.000000
3734.395114	0.002293	0.558873	0.247495	79.521011	17.780390	69.751381	1.836017	0.000000	-4.650703	0.000000	0.000000	0.000000	0.200472	-0.044329	-0.103377	0.000000	1.000000	2.000000	59.000000	0.000000
3734.398448	0.002558	0.558582	0.246839	79.521011	17.780390	69.751381	1.836017	0.000000	-4.650703	0.000000	0.000000	0.000000	0.079569	-0.087251	-0.196870	0.000000	1.000000	2.000000	59.000000	0.000000
3734.401781	0.002558	0.558582	0.246839	79.521011	17.780390	69.751381	1.836017	0.000000	-4.650703	0.000000	0.000000	0.000000	0.079569	-0.087251	-0.196870	0.000000	1.000000	2.000000	59.000000	0.000000
3734.405114	0.002922	0.558482	0.245868	79.623161	17.775314	69.687737	1.835917	0.000000	-4.650743	0.000000	0.000000	0.000000	0.109078	-0.030147	-0.291349	0.000000	1.000000	2.000000	59.000000	0.000000
3734.408448	0.002922	0.558482	0.245868	79.623161	17.775314	69.687737	1.835917	0.000000	-4.650743	0.000000	0.000000	0.000000	0.109078	-0.030147	-0.291349	0.000000	1.000000	2.000000	59.000000	0.000000
3734.411781	0.002922	0.558482	0.245868	79.623161	17.775314	69.687737	1.835917	0.000000	-4.650743	0.000000	0.000000	0.000000	0.109078	-0.030147	-0.291349	0.000000	1.000000	2.000000	59.000000	0.000000
3734.415114	0.003716	0.558123	0.244595	79.780113	17.485201	69.260391	1.836240	0.000000	-4.650615	0.000000	0.000000	0.000000	0.238278	-0.107683	-0.381865	0.000000	1.000000	2.000000	59.000000	0.000000
3734.418448	0.003716	0.558123	0.244595	79.780113	17.485201	69.260391	1.836240	0.000000	-4.650615	0.000000	0.000000	0.000000	0.238278	-0.107683	-0.381865	0.000000	1.000000	2.000000	59.000000	0.000000
3734.421781	0.003716	0.558123	0.244595	79.780113	17.485201	69.260391	1.836240	0.000000	-4.650615	0.000000	0.000000	0.000000	0.238278	-0.107683	-0.381865	0.000000	1.000000	2.000000	59.000000	0.000000
3734.425114	0.004342	0.557773	0.243381	79.765381	16.366827	67.955414	1.831440	0.000000	-4.652508	0.000000	0.000000	0.000000	0.187638	-0.104939	-0.364154	0.000000	1.000000	2.000000	59.000000	0.000000
3734.428448	0.004342	0.557773	0.243381	79.765381	16.366827	67.955414	1.831440	0.000000	-4.652508	0.000000	0.000000	0.000000	0.187638	-0.104939	-0.364154	0.000000	1.000000	2.000000	59.000000	0.000000
3734.431781	0.004342	0.557773	0.243381	79.765381	16.366827	67.955414	1.831440	0.000000	-4.652508	0.000000	0.000000	0.000000	0.187638	-0.104939	-0.364154	0.000000	1.000000	2.000000	59.000000	0.000000
3734.435114	0.005199	0.557484	0.242313	79.358704	13.919964	65.210571	1.828995	0.000000	-4.653469	0.000000	0.000000	0.000000	0.257029	-0.086694	-0.320416	0.000000	1.000000	2.000000	59.000000	0.000000
3734.438448	0.005199	0.557484	0.242313	79.358704	13.919964	65.210571	1.828995	0.000000	-4.653469	0.000000	0.000000	0.000000	0.257029	-0.086694	-0.320416	0.000000	1.000000	2.000000	59.000000	0.000000
3734.441781	0.005199	0.557484	0.242313	79.358704	13.919964	65.210571	1.828995	0.000000	-4.653469	0.000000	0.000000	0.000000	0.257029	-0.086694	-0.320416	0.000000	1.000000	2.000000	59.000000	0.000000
3734.445114	0.006350	0.557127	0.241168	78.712463	11.126646	62.043629	1.821720	0.000000	-4.656322	0.000000	0.000000	0.000000	0.345559	-0.107231	-0.343423	0.000000	1.000000	2.000000	59.000000	0.000000
3734.448448	0.006350	0.557127	0.241168	78.712463	11.126646	62.043629	1.821720	0.000000	-4.656322	0.000000	0.000000	0.000000	0.345559	-0.107231	-0.343423	0.000000	1.000000	2.000000	59.000000	0.000000
3734.451781	0.006350	0.557127	0.241168	78.712463	11.126646	62.043629	1.821720	0.000000	-4.656322	0.000000	0.000000	0.000000	0.345559	-0.107231	-0.343423	0.000000	1.000000	2.000000	59.000000	0.000000
3734.455114	0.007565	0.556748	0.240005	77.974281	8.644293	59.181343	1.809914	0.000000	-4.660924	0.000000	0.000000	0.000000	0.364228	-0.113559	-0.349023	0.000000	1.000000	2.000000	59.000000	0.000000
3734.458448	0.007565	0.556748	0.240005	77.974281	8.644293	59.181343	1.809914	0.000000	-4.660924	0.000000	0.000000	0.000000	0.364228	-0.113559	-0.349023	0.000000	1.000000	2.000000	59.000000	0.000000
3734.461781	0.007565	0.556748	0.240005	77.974281	8.644293	59.181343	1.809914	0.000000	-4.660924	0.000000	0.000000	0.000000	0.364228	-0.113559	-0.349023	0.000000	1.000000	2.000000	59.000000	0.000000
3734.465114	0.008874	0.556408	0.238829	77.233444	6.580472	56.724216	1.797029	0.000000	-4.665907	0.000000	0.000000	0.000000	0.392712	-0.102039	-0.352584	0.000000	1.000000	2.000000	59.000000	0.000000
3734.468448	0.008874	0.556408	0.238829	77.233444	6.580472	56.724216	1.797029	0.000000	-4.665907	0.000000	0.000000	0.000000	0.392712	-0.102039	-0.352584	0.000000	1.000000	2.000000	59.000000	0.000000
3734.471781	0.008874	0.556408	0.238829	77.233444	6.580472	56.724216	1.797029	0.000000	-4.665907	0.000000	0.000000	0.000000	0.392712	-0.102039	-0.352584	0.000000	1.000000	2.000000	59.000000	0.000000
3734.475114	0.010243	0.556118	0.237592	76.526779	4.868927	54.611774	1.782433	0.000000	-4.671503	0.000000	0.000000	0.000000	0.410912	-0.086964	-0.371218	0.000000	1.000000	2.000000	59.000000	0.000000
3734.478448	0.010243	0.556118	0.237592	76.526779	4.868927	54.611774	1.782433	0.000000	-4.671503	0.000000	0.000000	0.000000	0.410912	-0.086964	-0.371218	0.000000	1.000000	2.000000	59.000000	0.000000
3734.481781	0.010243	0.556118	0.237592	76.526779	4.868927	54.611774	1.782433	0.000000	-4.671503	0.000000	0.000000	0.000000	0.410912	-0.086964	-0.371218	0.000000	1.000000	2.000000	59.000000	0.000000
3734.485114	0.011640	0.555878	0.236292	75.855194	3.433338	52.780849	1.766999	0.000000	-4.677362	0.000000	0.000000	0.000000	0.419022	-0.071967	-0.389887	0.000000	1.000000	2.000000	59.000000	0.000000
3734.488448	0.011640	0.555878	0.236292	75.855194	3.433338	52.780849	1.766999	0.000000	-4.677362	0.000000	0.000000	0.000000	0.419022	-0.071967	-0.389887	0.000000	1.000000	2.000000	59.000000	0.000000
3734.491781	0.011640	0.555878	0.236292	75.855194	3.433338	52.780849	1.766999	0.000000	-4.677362	0.000000	0.000000	0.000000	0.419022	-0.071967	-0.389887	0.000000	1.000000	2.000000	59.000000	0.000000
3734.495114	0.013066	0.555690	0.235076	75.206261	2.175930	51.114532	1.751279	0.000000	-4.683271	0.000000	0.000000	0.000000	0.427792	-0.056593	-0.364880	0.000000	1.000000	2.000000	59.000000	0.000000
3734.498448	0.013066	0.555690	0.235076	75.206261	2.175930	51.114532	1.751279	0.000000	-4.683271	0.000000	0.000000	0.000000	0.427792	-0.056593	-0.364880	0.000000	1.000000	2.000000	59.000000	0.000000
3734.501781	0.013066	0.555690	0.235076	75.206261	2.175930	51.114532	1.751279	0.000000	-4.683271	0.000000	0.000000	0.000000	0.427792	-0.056593	-0.364880	0.000000	1.000000	2.000000	59.000000	0.000000
3734.505114	0.014619	0.555585	0.233904	74.580284	1.088983	49.604740	1.734270	0.000000	-4.689596	0.000000	0.000000	0.000000	0.465966	-0.031327	-0.351531	0.000000	1.000000	2.000000	59.000000	0.000000
3734.508448	0.014619	0.555585	0.233904	74.580284	1.088983	49.604740	1.734270	0.000000	-4.689596	0.000000	0.000000	0.000000	0.465966	-0.031327	-0.351531	0.000000	1.000000	2.000000	59.000000	0.000000
3734.511781	0.014619	0.555585	0.233904	74.580284	1.088983	49.604740	1.734270	0.000000	-4.689596	0.000000	0.000000	0.000000	0.465966	-0.031327	-0.351531	0.000000	1.000000	2.000000	59.000000	0.000000
3734.515114	0.016300	0.555548	0.232795	73.973015	0.084459	48.147411	1.714472	0.000000	-4.696869	0.000000	0.000000	0.000000	0.504177	-0.011114	-0.332685	0.000000	1.000000	2.000000	59.000000	0.000000
3734.518448	0.016300	0.555548	0.232795	73.973015	0.084459	48.147411	1.714472	0.000000	-4.696869	0.000000	0.000000	0.000000	0.504177	-0.011114	-0.332685	0.000000	1.000000	2.000000	59.000000	0.000000
3734.521781	0.016300	0.555548	0.232795	73.973015	0.084459	48.147411	1.714472	0.000000	-4.696869	0.000000	0.000000	0.000000	0.504177	-0.011114	-0.332685	0.000000	1.000000	2.000000	59.000000	0.000000
3734.525114	0.018143	0.555592	0.231844	73.389809	-0.904774	46.660561	1.691698	0.000000	-4.705120	0.000000	0.000000	0.000000	0.552923	0.013192	-0.285395	0.000000	1.000000	2.000000	59.000000	0.000000
3734.528448	0.018143	0.555592	0.231844	73.389809	-0.904774	46.660561	1.691698	0.000000	-4.705120	0.000000	0.000000	0.000000	0.552923	0.013192	-0.285395	0.000000	1.000000	2.000000	59.000000	0.000000
3734.531781	0.018143	0.555592	0.231844	73.389809	-0.904774	46.660561	1.691698	0.000000	-4.705120	0.000000	0.000000	0.000000	0.552923	0.013192	-0.285395	0.000000	1.000000	2.000000	59.000000	0.000000
3734.535114	0.020017	0.555729	0.231003	72.835403	-1.906140	45.117779	1.664640	0.000000	-4.714761	0.000000	0.000000	0.000000	0.562227	0.041066	-0.252327	0.000000	0.000000	2.000000	59.000000	0.000000
3734.538448	0.020017	0.555729	0.231003	72.835403	-1.906140	45.117779	1.664640	0.000000	-4.714761	0.000000	0.000000	0.000000	0.562227	0.041066	-0.252327	0.000000	0.000000	2.000000	59.000000	0.000000
3734.541781	0.020017	0.555729	0.231003	72.835403	-1.906140	45.117779	1.664640	0.000000	-4.714761	0.000000	0.000000	0.000000	0.562227	0.041066	-0.252327	0.000000	0.000000	2.000000	59.000000	0.000000
3734.545114	0.022085	0.555879	0.230246	72.338867	-2.858663	43.589478	1.635927	0.000000	-4.724801	0.000000	0.000000	0.000000	0.620528	0.044982	-0.227154	0.000000	0.000000	2.000000	59.000000	0.000000
3734.548448	0.022085	0.555879	0.230246	72.338867	-2.858663	43.589478	1.635927	0.000000	-4.724801	0.000000	0.000000	0.000000	0.620528	0.044982	-0.227154	0.000000	0.000000	2.000000	59.000000	0.000000
3734.551781	0.022085	0.555879	0.230246	72.338867	-2.858663	43.589478	1.635927	0.000000	-4.724801	0.000000	0.000000	0.000000	0.620528	0.044982	-0.227154	0.000000	0.000000	2.000000	59.000000	0.000000
3734.555114	0.024412	0.555942	0.229534	71.976479	-3.639364	42.256691	1.602709	0.000000	-4.736172	0.000000	0.000000	0.000000	0.698083	0.018742	-0.213531	0.000000	0.000000	2.000000	59.000000	0.000000
3734.558448	0.024412	0.555942	0.229534	71.976479	-3.639364	42.256691	1.602709	0.000000	-4.736172	0.000000	0.000000	0.000000	0.698083	0.018742	-0.213531	0.000000	0.000000	2.000000	59.000000	0.000000
3734.561781	0.024412	0.555942	0.229534	71.976479	-3.639364	42.256691	1.602709	0.000000	-4.736172	0.000000	0.000000	0.000000	0.698083	0.018742	-0.213531	0.000000	0.000000	2.000000	59.000000	0.000000
3734.565114	0.026933	0.555959	0.228895	71.910797	-4.229303	41.182274	1.563928	0.000000	-4.749118	0.000000	0.000000	0.000000	0.756351	0.005239	-0.191831	0.000000	0.000000	2.000000	59.000000	0.000000
3734.568448	0.026933	0.555959	0.228895	71.910797	-4.229303	41.182274	1.563928	0.000000	-4.749118	0.000000	0.000000	0.000000	0.756351	0.005239	-0.191831	0.000000	0.000000	2.000000	59.000000	0.000000
3734.571781	0.026933	0.555959	0.228895	71.910797	-4.229303	41.182274	1.563928	0.000000	-4.749118	0.000000	0.000000	0.000000	0.756351	0.005239	-0.191831	0.000000	0.000000	2.000000	59.000000	0.000000
3734.575114	0.029614	0.555981	0.228271	72.154228	-4.683290	40.331764	1.520485	0.000000	-4.763206	0.000000	0.000000	0.000000	0.804248	0.006555	-0.187211	0.000000	0.000000	2.000000	59.000000	0.000000
3734.578448	0.029614	0.555981	0.228271	72.154228	-4.683290	40.331764	1.520485	0.000000	-4.763206	0.000000	0.000000	0.000000	0.804248	0.006555	-0.187211	0.000000	0.000000	2.000000	59.000000	0.000000
3734.581781	0.029614	0.555981	0.228271	72.154228	-4.683290	40.331764	1.520485	0.000000	-4.763206	0.000000	0.000000	0.000000	0.804248	0.006555	-0.187211	0.000000	0.000000	2.000000	59.000000	0.000000
3734.585114	0.032457	0.556070	0.227700	72.623161	-5.030220	39.656498	1.473270	0.000000	-4.778020	0.000000	0.000000	0.000000	0.852685	0.026818	-0.171050	0.000000	0.000000	2.000000	59.000000	0.000000
3734.588448	0.032457	0.556070	0.227700	72.623161	-5.030220	39.656498	1.473270	0.000000	-4.778020	0.000000	0.000000	0.000000	0.852685	0.026818	-0.171050	0.000000	0.000000	2.000000	59.000000	0.000000
3734.591781	0.032457	0.556070	0.227700	72.623161	-5.030220	39.656498	1.473270	0.000000	-4.778020	0.000000	0.000000	0.000000	0.852685	0.026818	-0.171050	0.000000	0.000000	2.000000	59.000000	0.000000
3734.595114	0.035429	0.556286	0.227192	73.283623	-5.420742	38.970509	1.421924	0.000000	-4.793551	0.000000	0.000000	0.000000	0.891638	0.064668	-0.152541	0.000000	0.000000	2.000000	59.000000	0.000000
3734.598448	0.035429	0.556286	0.227192	73.283623	-5.420742	38.970509	1.421924	0.000000	-4.793551	0.000000	0.000000	0.000000	0.891638	0.064668	-0.152541	0.000000	0.000000	2.000000	59.000000	0.000000
3734.601781	0.035429	0.556286	0.227192	73.283623	-5.420742	38.970509	1.421924	0.000000	-4.793551	0.000000	0.000000	0.000000	0.891638	0.064668	-0.152541	0.000000	0.000000	2.000000	59.000000	0.000000
3734.605114	0.038465	0.556527	0.226712	74.143814	-5.958054	38.147644	1.366936	0.000000	-4.809520	0.000000	0.000000	0.000000	0.910736	0.072281	-0.143875	0.000000	0.000000	2.000000	59.000000	0.000000
3734.608448	0.038465	0.556527	0.226712	74.143814	-5.958054	38.147644	1.366936	0.000000	-4.809520	0.000000	0.000000	0.000000	0.910736	0.072281	-0.143875	0.000000	0.000000	2.000000	59.000000	0.000000
3734.611781	0.038465	0.556527	0.226712	74.143814	-5.958054	38.147644	1.366936	0.000000	-4.809520	0.000000	0.000000	0.000000	0.910736	0.072281	-0.143875	0.000000	0.000000	2.000000	59.000000	0.000000
3734.615114	0.041784	0.556796	0.226131	75.175682	-6.649597	37.193825	1.309739	0.000000	-4.825410	0.000000	0.000000	0.000000	0.995966	0.080626	-0.174308	0.000000	0.000000	2.000000	59.000000	0.000000
3734.618448	0.041784	0.556796	0.226131	75.175682	-6.649597	37.193825	1.309739	0.000000	-4.825410	0.000000	0.000000	0.000000	0.995966	0.080626	-0.174308	0.000000	0.000000	2.000000	59.000000	0.000000
3734.621781	0.041784	0.556796	0.226131	75.175682	-6.649597	37.193825	1.309739	0.000000	-4.825410	0.000000	0.000000	0.000000	0.995966	0.080626	-0.174308	0.000000	0.000000	2.000000	59.000000	0.000000
3734.625114	0.045383	0.557141	0.225388	76.382805	-7.490909	36.204830	1.246562	0.000000	-4.842115	0.000000	0.000000	0.000000	1.079509	0.103563	-0.223014	0.000000	0.000000	2.000000	59.000000	0.000000
3734.628448	0.045383	0.557141	0.225388	76.382805	-7.490909	36.204830	1.246562	0.000000	-4.842115	0.000000	0.000000	0.000000	1.079509	0.103563	-0.223014	0.000000	0.000000	2.000000	59.000000	0.000000
3734.631781	0.045383	0.557141	0.225388	76.382805	-7.490909	36.204830	1.246562	0.000000	-4.842115	0.000000	0.000000	0.000000	1.079509	0.103563	-0.223014	0.000000	0.000000	2.000000	59.000000	0.000000
3734.635114	0.049161	0.557679	0.224500	77.723801	-8.707729	35.072731	1.177547	0.000000	-4.859361	0.000000	0.000000	0.000000	1.133341	0.161438	-0.266301	0.000000	0.000000	2.000000	59.000000	0.000000
3734.638448	0.049161	0.557679	0.224500	77.723801	-8.707729	35.072731	1.177547	0.000000	-4.859361	0.000000	0.000000	0.000000	1.133341	0.161438	-0.266301	0.000000	0.000000	2.000000	59.000000	0.000000
3734.641781	0.049161	0.557679	0.224500	77.723801	-8.707729	35.072731	1.177547	0.000000	-4.859361	0.000000	0.000000	0.000000	1.133341	0.161438	-0.266301	0.000000	0.000000	2.000000	59.000000	0.000000
3734.645114	0.053142	0.558437	0.223392	79.139473	-10.419297	33.871456	1.104318	0.000000	-4.876523	0.000000	0.000000	0.000000	1.194382	0.227349	-0.332508	0.000000	0.000000	2.000000	59.000000	0.000000
3734.648448	0.053142	0.558437	0.223392	79.139473	-10.419297	33.871456	1.104318	0.000000	-4.876523	0.000000	0.000000	0.000000	1.194382	0.227349	-0.332508	0.000000	0.000000	2.000000	59.000000	0.000000
3734.651781	0.053142	0.558437	0.223392	79.139473	-10.419297	33.871456	1.104318	0.000000	-4.876523	0.000000	0.000000	0.000000	1.194382	0.227349	-0.332508	0.000000	0.000000	2.000000	59.000000	0.000000
3734.655114	0.057256	0.559392	0.222050	80.556351	-12.760637	32.402332	1.026450	0.000000	-4.893506	0.000000	0.000000	0.000000	1.234359	0.286510	-0.402584	0.000000	0.000000	2.000000	59.000000	0.000000
3734.658448	0.057256	0.559392	0.222050	80.556351	-12.760637	32.402332	1.026450	0.000000	-4.893506	0.000000	0.000000	0.000000	1.234359	0.286510	-0.402584	0.000000	0.000000	2.000000	59.000000	0.000000
3734.661781	0.057256	0.559392	0.222050	80.556351	-12.760637	32.402332	1.026450	0.000000	-4.893506	0.000000	0.000000	0.000000	1.234359	0.286510	-0.402584	0.000000	0.000000	2.000000	59.000000	0.000000
3734.665114	0.061463	0.560516	0.220428	81.947235	-16.007320	30.270773	0.945126	0.000000	-4.909861	0.000000	0.000000	0.000000	1.261973	0.337277	-0.486738	0.000000	0.000000	2.000000	59.000000	0.000000
3734.668448	0.061463	0.560516	0.220428	81.947235	-16.007320	30.270773	0.945126	0.000000	-4.909861	0.000000	0.000000	0.000000	1.261973	0.337277	-0.486738	0.000000	0.000000	2.000000	59.000000	0.000000
3734.671781	0.061463	0.560516	0.220428	81.947235	-16.007320	30.270773	0.945126	0.000000	-4.909861	0.000000	0.000000	0.000000	1.261973	0.337277	-0.486738	0.000000	0.000000	2.000000	59.000000	0.000000
3734.675114	0.065815	0.561781	0.218469	83.280632	-20.588779	26.615833	0.861083	0.000000	-4.925296	0.000000	0.000000	0.000000	1.305708	0.379484	-0.587693	0.000000	0.000000	2.000000	59.000000	0.000000
3734.678448	0.065815	0.561781	0.218469	83.280632	-20.588779	26.615833	0.861083	0.000000	-4.925296	0.000000	0.000000	0.000000	1.305708	0.379484	-0.587693	0.000000	0.000000	2.000000	59.000000	0.000000
3734.681781	0.065815	0.561781	0.218469	83.280632	-20.588779	26.615833	0.861083	0.000000	-4.925296	0.000000	0.000000	0.000000	1.305708	0.379484	-0.587693	0.000000	0.000000	2.000000	59.000000	0.000000
3734.685114	0.070341	0.563188	0.216197	84.530441	-26.925236	21.055660	0.772965	0.000000	-4.939891	0.000000	0.000000	0.000000	1.357665	0.422246	-0.681586	0.000000	0.000000	2.000000	59.000000	0.000000
3734.688448	0.070341	0.563188	0.216197	84.530441	-26.925236	21.055660	0.772965	0.000000	-4.939891	0.000000	0.000000	0.000000	1.357665	0.422246	-0.681586	0.000000	0.000000	2.000000	59.000000	0.000000
3734.691781	0.070341	0.563188	0.216197	84.530441	-26.925236	21.055660	0.772965	0.000000	-4.939891	0.000000	0.000000	0.000000	1.357665	0.422246	-0.681586	0.000000	0.000000	2.000000	59.000000	0.000000
3734.695114	0.075083	0.564698	0.213487	85.692520	-36.006577	12.683804	0.679565	0.000000	-4.953604	0.000000	0.000000	0.000000	1.422517	0.452943	-0.812907	0.000000	0.000000	2.000000	59.000000	0.000000
3734.698448	0.075083	0.564698	0.213487	85.692520	-36.006577	12.683804	0.679565	0.000000	-4.953604	0.000000	0.000000	0.000000	1.422517	0.452943	-0.812907	0.000000	0.000000	2.000000	59.000000	0.000000
3734.701781	0.075083	0.564698	0.213487	85.692520	-36.006577	12.683804	0.679565	0.000000	-4.953604	0.000000	0.000000	0.000000	1.422517	0.452943	-0.812907	0.000000	0.000000	2.000000	59.000000	0.000000
3734.705114	0.080092	0.566269	0.210329	86.711037	-50.246124	-0.466330	0.579647	0.000000	-4.966287	0.000000	0.000000	0.000000	1.502825	0.471119	-0.947439	0.000000	0.000000	2.000000	59.000000	0.000000
3734.708448	0.080092	0.566269	0.210329	86.711037	-50.246124	-0.466330	0.579647	0.000000	-4.966287	0.000000	0.000000	0.000000	1.502825	0.471119	-0.947439	0.000000	0.000000	2.000000	59.000000	0.000000
3734.711781	0.080092	0.566269	0.210329	86.711037	-50.246124	-0.466330	0.579647	0.000000	-4.966287	0.000000	0.000000	0.000000	1.502825	0.471119	-0.947439	0.000000	0.000000	2.000000	59.000000	0.000000
3734.715114	0.085285	0.567904	0.206667	87.349518	-73.574020	-22.054361	0.471153	0.000000	-4.977752	0.000000	0.000000	0.000000	1.557796	0.490739	-1.098465	0.000000	0.000000	2.000000	59.000000	0.000000
3734.718448	0.085285	0.567904	0.206667	87.349518	-73.574020	-22.054361	0.471153	0.000000	-4.977752	0.000000	0.000000	0.000000	1.557796	0.490739	-1.098465	0.000000	0.000000	2.000000	59.000000	0.000000
3734.721781	0.085285	0.567904	0.206667	87.349518	-73.574020	-22.054361	0.471153	0.000000	-4.977752	0.000000	0.000000	0.000000	1.557796	0.490739	-1.098465	0.000000	0.000000	2.000000	59.000000	0.000000
3734.725114	0.090683	0.569683	0.202541	87.302376	-101.953865	-48.094727	0.355116	0.000000	-4.987373	0.000000	0.000000	0.000000	1.619395	0.533553	-1.237901	0.000000	0.000000	2.000000	59.000000	0.000000
3734.728448	0.090683	0.569683	0.202541	87.302376	-101.953865	-48.094727	0.355116	0.000000	-4.987373	0.000000	0.000000	0.000000	1.619395	0.533553	-1.237901	0.000000	0.000000	2.000000	59.000000	0.000000
3734.731781	0.090683	0.569683	0.202541	87.302376	-101.953865	-48.094727	0.355116	0.000000	-4.987373	0.000000	0.000000	0.000000	1.619395	0.533553	-1.237901	0.000000	0.000000	2.000000	59.000000	0.000000
3734.735114	0.096269	0.571596	0.197938	86.602409	-122.433823	-65.627625	0.229769	0.000000	-4.994718	0.000000	0.000000	0.000000	1.675809	0.574044	-1.380879	0.000000	0.000000	2.000000	59.000000	0.000000
3734.738448	0.096269	0.571596	0.197938	86.602409	-122.433823	-65.627625	0.229769	0.000000	-4.994718	0.000000	0.000000	0.000000	1.675809	0.574044	-1.380879	0.000000	0.000000	2.000000	59.000000	0.000000
3734.741781	0.096269	0.571596	0.197938	86.602409	-122.433823	-65.627625	0.229769	0.000000	-4.994718	0.000000	0.000000	0.000000	1.675809	0.574044	-1.380879	0.000000	0.000000	2.000000	59.000000	0.000000
3734.745114	0.101876	0.573606	0.192910	85.671837	-133.688675	-74.046814	0.094238	0.000000	-4.999112	0.000000	0.000000	0.000000	1.682133	0.602891	-1.508430	0.000000	0.000000	2.000000	59.000000	0.000000
3734.748448	0.101876	0.573606	0.192910	85.671837	-133.688675	-74.046814	0.094238	0.000000	-4.999112	0.000000	0.000000	0.000000	1.682133	0.602891	-1.508430	0.000000	0.000000	2.000000	59.000000	0.000000
3734.751781	0.101876	0.573606	0.192910	85.671837	-133.688675	-74.046814	0.094238	0.000000	-4.999112	0.000000	0.000000	0.000000	1.682133	0.602891	-1.508430	0.000000	0.000000	2.000000	59.000000	0.000000
3734.755114	0.107565	0.575665	0.187532	84.827141	-139.610245	-77.880402	-0.048616	0.000000	-4.999763	0.000000	0.000000	0.000000	1.706913	0.617818	-1.613461	0.000000	0.000000	2.000000	59.000000	0.000000
3734.758448	0.107565	0.575665	0.187532	84.827141	-139.610245	-77.880402	-0.048616	0.000000	-4.999763	0.000000	0.000000	0.000000	1.706913	0.617818	-1.613461	0.000000	0.000000	2.000000	59.000000	0.000000
3734.761781	0.107565	0.575665	0.187532	84.827141	-139.610245	-77.880402	-0.048616	0.000000	-4.999763	0.000000	0.000000	0.000000	1.706913	0.617818	-1.613461	0.000000	0.000000	2.000000	59.000000	0.000000
3734.765114	0.113322	0.577712	0.181789	84.332542	-141.876709	-78.774757	-0.201548	0.000000	-4.995936	0.000000	0.000000	0.000000	1.726959	0.613877	-1.722886	0.000000	0.000000	2.000000	59.000000	0.000000
3734.768448	0.113322	0.577712	0.181789	84.332542	-141.876709	-78.774757	-0.201548	0.000000	-4.995936	0.000000	0.000000	0.000000	1.726959	0.613877	-1.722886	0.000000	0.000000	2.000000	59.000000	0.000000
3734.771781	0.113322	0.577712	0.181789	84.332542	-141.876709	-78.774757	-0.201548	0.000000	-4.995936	0.000000	0.000000	0.000000	1.726959	0.613877	-1.722886	0.000000	0.000000	2.000000	59.000000	0.000000
3734.775114	0.119130	0.579648	0.175673	84.188469	-142.029724	-77.881218	-0.365435	0.000000	-4.986628	0.000000	0.000000	0.000000	1.742320	0.580856	-1.834593	0.000000	0.000000	2.000000	59.000000	0.000000
3734.778448	0.119130	0.579648	0.175673	84.188469	-142.029724	-77.881218	-0.365435	0.000000	-4.986628	0.000000	0.000000	0.000000	1.742320	0.580856	-1.834593	0.000000	0.000000	2.000000	59.000000	0.000000
3734.781781	0.119130	0.579648	0.175673	84.188469	-142.029724	-77.881218	-0.365435	0.000000	-4.986628	0.000000	0.000000	0.000000	1.742320	0.580856	-1.834593	0.000000	0.000000	2.000000	59.000000	0.000000
3734.785114	0.125013	0.581415	0.169073	84.132851	-141.719986	-76.433342	-0.541269	0.000000	-4.970616	0.000000	0.000000	0.000000	1.764946	0.529996	-1.980261	0.000000	0.000000	2.000000	59.000000	0.000000
3734.788448	0.125013	0.581415	0.169073	84.132851	-141.719986	-76.433342	-0.541269	0.000000	-4.970616	0.000000	0.000000	0.000000	1.764946	0.529996	-1.980261	0.000000	0.000000	2.000000	59.000000	0.000000
3734.791781	0.125013	0.581415	0.169073	84.132851	-141.719986	-76.433342	-0.541269	0.000000	-4.970616	0.000000	0.000000	0.000000	1.764946	0.529996	-1.980261	0.000000	0.000000	2.000000	59.000000	0.000000
3734.795114	0.131053	0.582986	0.162033	84.062515	-141.381607	-74.715118	-0.731745	0.000000	-4.946165	0.000000	0.000000	0.000000	1.811917	0.471305	-2.111965	0.000000	0.000000	2.000000	59.000000	0.000000
3734.798448	0.131053	0.582986	0.162033	84.062515	-141.381607	-74.715118	-0.731745	0.000000	-4.946165	0.000000	0.000000	0.000000	1.811917	0.471305	-2.111965	0.000000	0.000000	2.000000	59.000000	0.000000
3734.801781	0.131053	0.582986	0.162033	84.062515	-141.381607	-74.715118	-0.731745	0.000000	-4.946165	0.000000	0.000000	0.000000	1.811917	0.471305	-2.111965	0.000000	0.000000	2.000000	59.000000	0.000000
3734.805114	0.137140	0.584379	0.154576	83.979919	-140.668930	-72.560150	-0.941095	0.000000	-4.910635	0.000000	0.000000	0.000000	1.826326	0.417943	-2.236920	0.000000	0.000000	2.000000	59.000000	0.000000
3734.808448	0.137140	0.584379	0.154576	83.979919	-140.668930	-72.560150	-0.941095	0.000000	-4.910635	0.000000	0.000000	0.000000	1.826326	0.417943	-2.236920	0.000000	0.000000	2.000000	59.000000	0.000000
3734.811781	0.137140	0.584379	0.154576	83.979919	-140.668930	-72.560150	-0.941095	0.000000	-4.910635	0.000000	0.000000	0.000000	1.826326	0.417943	-2.236920	0.000000	0.000000	2.000000	59.000000	0.000000
3734.815114	0.143179	0.585618	0.146764	83.936249	-138.704987	-69.479370	-1.168116	0.000000	-4.861636	0.000000	0.000000	0.000000	1.811720	0.371925	-2.343661	0.000000	0.000000	2.000000	59.000000	0.000000
3734.818448	0.143179	0.585618	0.146764	83.936249	-138.704987	-69.479370	-1.168116	0.000000	-4.861636	0.000000	0.000000	0.000000	1.811720	0.371925	-2.343661	0.000000	0.000000	2.000000	59.000000	0.000000
3734.821781	0.143179	0.585618	0.146764	83.936249	-138.704987	-69.479370	-1.168116	0.000000	-4.861636	0.000000	0.000000	0.000000	1.811720	0.371925	-2.343661	0.000000	0.000000	2.000000	59.000000	0.000000
3734.825114	0.148996	0.586784	0.138690	83.990379	-135.183777	-65.589996	-1.411239	0.000000	-4.796708	0.000000	0.000000	0.000000	1.745022	0.349687	-2.422326	0.000000	0.000000	2.000000	59.000000	0.000000
3734.828448	0.148996	0.586784	0.138690	83.990379	-135.183777	-65.589996	-1.411239	0.000000	-4.796708	0.000000	0.000000	0.000000	1.745022	0.349687	-2.422326	0.000000	0.000000	2.000000	59.000000	0.000000
3734.831781	0.148996	0.586784	0.138690	83.990379	-135.183777	-65.589996	-1.411239	0.000000	-4.796708	0.000000	0.000000	0.000000	1.745022	0.349687	-2.422326	0.000000	0.000000	2.000000	59.000000	0.000000
3734.835114	0.154485	0.587867	0.130440	84.200386	-129.880295	-60.613224	-1.665518	0.000000	-4.714451	0.000000	0.000000	0.000000	1.646588	0.324846	-2.474946	0.000000	0.000000	2.000000	59.000000	0.000000
3734.838448	0.154485	0.587867	0.130440	84.200386	-129.880295	-60.613224	-1.665518	0.000000	-4.714451	0.000000	0.000000	0.000000	1.646588	0.324846	-2.474946	0.000000	0.000000	2.000000	59.000000	0.000000
3734.841781	0.154485	0.587867	0.130440	84.200386	-129.880295	-60.613224	-1.665518	0.000000	-4.714451	0.000000	0.000000	0.000000	1.646588	0.324846	-2.474946	0.000000	0.000000	2.000000	59.000000	0.000000
3734.845114	0.159650	0.588852	0.122042	84.533127	-123.320663	-54.488331	-1.927142	0.000000	-4.613689	0.000000	0.000000	0.000000	1.549405	0.295563	-2.519464	0.000000	0.000000	2.000000	59.000000	0.000000
3734.848448	0.159650	0.588852	0.122042	84.533127	-123.320663	-54.488331	-1.927142	0.000000	-4.613689	0.000000	0.000000	0.000000	1.549405	0.295563	-2.519464	0.000000	0.000000	2.000000	59.000000	0.000000
3734.851781	0.159650	0.588852	0.122042	84.533127	-123.320663	-54.488331	-1.927142	0.000000	-4.613689	0.000000	0.000000	0.000000	1.549405	0.295563	-2.519464	0.000000	0.000000	2.000000	59.000000	0.000000
3734.855114	0.164547	0.589617	0.113394	84.961372	-116.136696	-47.240971	-2.195597	0.000000	-4.492144	0.000000	0.000000	0.000000	1.469174	0.229305	-2.594365	0.000000	0.000000	2.000000	59.000000	0.000000
3734.858448	0.164547	0.589617	0.113394	84.961372	-116.136696	-47.240971	-2.195597	0.000000	-4.492144	0.000000	0.000000	0.000000	1.469174	0.229305	-2.594365	0.000000	0.000000	2.000000	59.000000	0.000000
3734.861781	0.164547	0.589617	0.113394	84.961372	-116.136696	-47.240971	-2.195597	0.000000	-4.492144	0.000000	0.000000	0.000000	1.469174	0.229305	-2.594365	0.000000	0.000000	2.000000	59.000000	0.000000
3734.865114	0.169177	0.590201	0.104527	85.435028	-108.744125	-39.321980	-2.473479	0.000000	-4.345331	0.000000	0.000000	0.000000	1.389192	0.175207	-2.659967	0.000000	0.000000	2.000000	59.000000	0.000000
3734.868448	0.169177	0.590201	0.104527	85.435028	-108.744125	-39.321980	-2.473479	0.000000	-4.345331	0.000000	0.000000	0.000000	1.389192	0.175207	-2.659967	0.000000	0.000000	2.000000	59.000000	0.000000
3734.871781	0.169177	0.590201	0.104527	85.435028	-108.744125	-39.321980	-2.473479	0.000000	-4.345331	0.000000	0.000000	0.000000	1.389192	0.175207	-2.659967	0.000000	0.000000	2.000000	59.000000	0.000000
3734.875114	0.173524	0.590512	0.095410	85.849518	-100.356117	-29.933134	-2.759474	0.000000	-4.169569	0.000000	0.000000	0.000000	1.303931	0.093499	-2.735257	0.000000	0.000000	2.000000	59.000000	0.000000
3734.878448	0.173524	0.590512	0.095410	85.849518	-100.356117	-29.933134	-2.759474	0.000000	-4.169569	0.000000	0.000000	0.000000	1.303931	0.093499	-2.735257	0.000000	0.000000	2.000000	59.000000	0.000000
3734.881781	0.173524	0.590512	0.095410	85.849518	-100.356117	-29.933134	-2.759474	0.000000	-4.169569	0.000000	0.000000	0.000000	1.303931	0.093499	-2.735257	0.000000	0.000000	2.000000	59.000000	0.000000
3734.885114	0.177613	0.590511	0.086063	86.106201	-90.836494	-18.896162	-3.051990	0.000000	-3.960474	0.000000	0.000000	0.000000	1.226749	-0.000332	-2.803904	0.000000	0.000000	2.000000	59.000000	0.000000
3734.888448	0.177613	0.590511	0.086063	86.106201	-90.836494	-18.896162	-3.051990	0.000000	-3.960474	0.000000	0.000000	0.000000	1.226749	-0.000332	-2.803904	0.000000	0.000000	2.000000	59.000000	0.000000
3734.891781	0.177613	0.590511	0.086063	86.106201	-90.836494	-18.896162	-3.051990	0.000000	-3.960474	0.000000	0.000000	0.000000	1.226749	-0.000332	-2.803904	0.000000	0.000000	2.000000	59.000000	0.000000
3734.895114	0.181372	0.590129	0.076551	86.082336	-80.560143	-6.557775	-3.348541	0.000000	-3.713121	0.000000	0.000000	0.000000	1.127802	-0.114507	-2.853750	0.000000	0.000000	2.000000	59.000000	0.000000
3734.898448	0.181372	0.590129	0.076551	86.082336	-80.560143	-6.557775	-3.348541	0.000000	-3.713121	0.000000	0.000000	0.000000	1.127802	-0.114507	-2.853750	0.000000	0.000000	2.000000	59.000000	0.000000
3734.901781	0.181372	0.590129	0.076551	86.082336	-80.560143	-6.557775	-3.348541	0.000000	-3.713121	0.000000	0.000000	0.000000	1.127802	-0.114507	-2.853750	0.000000	0.000000	2.000000	59.000000	0.000000
3734.905114	0.184585	0.589496	0.066984	85.739243	-70.571930	6.001884	-3.641780	0.000000	-3.425994	0.000000	0.000000	0.000000	0.963867	-0.190131	-2.870089	0.000000	0.000000	2.000000	59.000000	0.000000
3734.908448	0.184585	0.589496	0.066984	85.739243	-70.571930	6.001884	-3.641780	0.000000	-3.425994	0.000000	0.000000	0.000000	0.963867	-0.190131	-2.870089	0.000000	0.000000	2.000000	59.000000	0.000000
3734.911781	0.184585	0.589496	0.066984	85.739243	-70.571930	6.001884	-3.641780	0.000000	-3.425994	0.000000	0.000000	0.000000	0.963867	-0.190131	-2.870089	0.000000	0.000000	2.000000	59.000000	0.000000
3734.915114	0.187156	0.588722	0.057532	85.149498	-61.715847	17.131565	-3.919766	0.000000	-3.104100	0.000000	0.000000	0.000000	0.771100	-0.232048	-2.835466	0.000000	0.000000	2.000000	59.000000	0.000000
3734.918448	0.187156	0.588722	0.057532	85.149498	-61.715847	17.131565	-3.919766	0.000000	-3.104100	0.000000	0.000000	0.000000	0.771100	-0.232048	-2.835466	0.000000	0.000000	2.000000	59.000000	0.000000
3734.921781	0.187156	0.588722	0.057532	85.149498	-61.715847	17.131565	-3.919766	0.000000	-3.104100	0.000000	0.000000	0.000000	0.771100	-0.232048	-2.835466	0.000000	0.000000	2.000000	59.000000	0.000000
3734.925114	0.189172	0.587997	0.048309	84.431831	-53.248116	26.888357	-4.172835	0.000000	-2.754532	0.000000	0.000000	0.000000	0.605068	-0.217420	-2.767131	0.000000	0.000000	2.000000	59.000000	0.000000
3734.928448	0.189172	0.587997	0.048309	84.431831	-53.248116	26.888357	-4.172835	0.000000	-2.754532	0.000000	0.000000	0.000000	0.605068	-0.217420	-2.767131	0.000000	0.000000	2.000000	59.000000	0.000000
3734.931781	0.189172	0.587997	0.048309	84.431831	-53.248116	26.888357	-4.172835	0.000000	-2.754532	0.000000	0.000000	0.000000	0.605068	-0.217420	-2.767131	0.000000	0.000000	2.000000	59.000000	0.000000
3734.935114	0.190580	0.587282	0.039321	83.765800	-43.781563	36.701111	-4.396320	0.000000	-2.381673	0.000000	0.000000	0.000000	0.422344	-0.214618	-2.696264	0.000000	0.000000	2.000000	59.000000	0.000000
3734.938448	0.190580	0.587282	0.039321	83.765800	-43.781563	36.701111	-4.396320	0.000000	-2.381673	0.000000	0.000000	0.000000	0.422344	-0.214618	-2.696264	0.000000	0.000000	2.000000	59.000000	0.000000
3734.941781	0.190580	0.587282	0.039321	83.765800	-43.781563	36.701111	-4.396320	0.000000	-2.381673	0.000000	0.000000	0.000000	0.422344	-0.214618	-2.696264	0.000000	0.000000	2.000000	59.000000	0.000000
3734.945114	0.191419	0.586461	0.030471	83.264336	-33.074295	47.188725	-4.529013	0.000000	-1.966048	0.000000	0.000000	0.000000	0.251518	-0.246264	-2.655077	0.000000	0.000000	2.000000	59.000000	0.000000
3734.948448	0.191419	0.586461	0.030471	83.264336	-33.074295	47.188725	-4.529013	0.000000	-1.966048	0.000000	0.000000	0.000000	0.251518	-0.246264	-2.655077	0.000000	0.000000	2.000000	59.000000	0.000000
3734.951781	0.191419	0.586461	0.030471	83.264336	-33.074295	47.188725	-4.529013	0.000000	-1.966048	0.000000	0.000000	0.000000	0.251518	-0.246264	-2.655077	0.000000	0.000000	2.000000	59.000000	0.000000
3734.955114	0.191763	0.585452	0.021696	82.694214	-22.481842	57.473091	-4.570933	0.000000	-1.523535	0.000000	0.000000	0.000000	0.103210	-0.302748	-2.632301	0.000000	0.000000	2.000000	59.000000	0.000000
3734.958448	0.191763	0.585452	0.021696	82.694214	-22.481842	57.473091	-4.570933	0.000000	-1.523535	0.000000	0.000000	0.000000	0.103210	-0.302748	-2.632301	0.000000	0.000000	2.000000	59.000000	0.000000
3734.961781	0.191763	0.585452	0.021696	82.694214	-22.481842	57.473091	-4.570933	0.000000	-1.523535	0.000000	0.000000	0.000000	0.103210	-0.302748	-2.632301	0.000000	0.000000	2.000000	59.000000	0.000000
3734.965114	0.191537	0.584213	0.013027	81.984184	-12.982436	66.840691	-4.588135	0.000000	-1.084818	0.000000	0.000000	0.000000	-0.067824	-0.371611	-2.600770	0.000000	0.000000	2.000000	59.000000	0.000000
3734.968448	0.191537	0.584213	0.013027	81.984184	-12.982436	66.840691	-4.588135	0.000000	-1.084818	0.000000	0.000000	0.000000	-0.067824	-0.371611	-2.600770	0.000000	0.000000	2.000000	59.000000	0.000000
3734.971781	0.191537	0.584213	0.013027	81.984184	-12.982436	66.840691	-4.588135	0.000000	-1.084818	0.000000	0.000000	0.000000	-0.067824	-0.371611	-2.600770	0.000000	0.000000	2.000000	59.000000	0.000000
3734.975114	0.190839	0.582774	0.004586	81.145546	-4.661786	75.211464	-4.576831	0.000000	-0.651357	0.000000	0.000000	0.000000	-0.209417	-0.431891	-2.532430	0.000000	0.000000	2.000000	59.000000	0.000000
3734.978448	0.190839	0.582774	0.004586	81.145546	-4.661786	75.211464	-4.576831	0.000000	-0.651357	0.000000	0.000000	0.000000	-0.209417	-0.431891	-2.532430	0.000000	0.000000	2.000000	59.000000	0.000000
3734.981781	0.190839	0.582774	0.004586	81.145546	-4.661786	75.211464	-4.576831	0.000000	-0.651357	0.000000	0.000000	0.000000	-0.209417	-0.431891	-2.532430	0.000000	0.000000	2.000000	59.000000	0.000000
3734.985114	0.189811	0.581151	-0.003704	80.182777	2.313034	82.357681	-4.541928	0.000000	-0.229285	0.000000	0.000000	0.000000	-0.308148	-0.486916	-2.487040	0.000000	0.000000	2.000000	59.000000	0.000000
3734.988448	0.189811	0.581151	-0.003704	80.182777	2.313034	82.357681	-4.541928	0.000000	-0.229285	0.000000	0.000000	0.000000	-0.308148	-0.486916	-2.487040	0.000000	0.000000	2.000000	59.000000	0.000000
3734.991781	0.189811	0.581151	-0.003704	80.182777	2.313034	82.357681	-4.541928	0.000000	-0.229285	0.000000	0.000000	0.000000	-0.308148	-0.486916	-2.487040	0.000000	0.000000	2.000000	59.000000	0.000000
3734.995114	0.188497	0.579286	-0.011721	79.142700	8.084594	88.437164	-4.490571	0.000000	0.185222	0.000000	0.000000	0.000000	-0.394210	-0.559466	-2.404835	0.000000	0.000000	2.000000	59.000000	0.000000
3734.998448	0.188497	0.579286	-0.011721	79.142700	8.084594	88.437164	-4.490571	0.000000	0.185222	0.000000	0.000000	0.000000	-0.394210	-0.559466	-2.404835	0.000000	0.000000	2.000000	59.000000	0.000000
3735.001781	0.188497	0.579286	-0.011721	79.142700	8.084594	88.437164	-4.490571	0.000000	0.185222	0.000000	0.000000	0.000000	-0.394210	-0.559466	-2.404835	0.000000	0.000000	2.000000	59.000000	0.000000
3735.005114	0.186980	0.577249	-0.019367	78.034424	12.852115	93.636795	-4.424869	0.000000	0.586028	0.000000	0.000000	0.000000	-0.455275	-0.610942	-2.293846	0.000000	0.000000	2.000000	59.000000	0.000000
3735.008448	0.186980	0.577249	-0.019367	78.034424	12.852115	93.636795	-4.424869	0.000000	0.586028	0.000000	0.000000	0.000000	-0.455275	-0.610942	-2.293846	0.000000	0.000000	2.000000	59.000000	0.000000
3735.011781	0.186980	0.577249	-0.019367	78.034424	12.852115	93.636795	-4.424869	0.000000	0.586028	0.000000	0.000000	0.000000	-0.455275	-0.610942	-2.293846	0.000000	0.000000	2.000000	59.000000	0.000000
3735.015114	0.185301	0.575056	-0.026584	76.866875	16.781900	98.123016	-4.348990	0.000000	0.968335	0.000000	0.000000	0.000000	-0.503578	-0.658033	-2.165088	0.000000	0.000000	2.000000	59.000000	0.000000
3735.018448	0.185301	0.575056	-0.026584	76.866875	16.781900	98.123016	-4.348990	0.000000	0.968335	0.000000	0.000000	0.000000	-0.503578	-0.658033	-2.165088	0.000000	0.000000	2.000000	59.000000	0.000000
3735.021781	0.185301	0.575056	-0.026584	76.866875	16.781900	98.123016	-4.348990	0.000000	0.968335	0.000000	0.000000	0.000000	-0.503578	-0.658033	-2.165088	0.000000	0.000000	2.000000	59.000000	0.000000
3735.025114	0.183360	0.572839	-0.033258	75.628937	19.958130	101.982971	-4.265061	0.000000	1.329183	0.000000	0.000000	0.000000	-0.582360	-0.665055	-2.002329	0.000000	0.000000	2.000000	59.000000	0.000000
3735.028448	0.183360	0.572839	-0.033258	75.628937	19.958130	101.982971	-4.265061	0.000000	1.329183	0.000000	0.000000	0.000000	-0.582360	-0.665055	-2.002329	0.000000	0.000000	2.000000	59.000000	0.000000
3735.031781	0.183360	0.572839	-0.033258	75.628937	19.958130	101.982971	-4.265061	0.000000	1.329183	0.000000	0.000000	0.000000	-0.582360	-0.665055	-2.002329	0.000000	0.000000	2.000000	59.000000	0.000000
3735.035114	0.181068	0.570676	-0.039265	74.316803	22.421261	105.253525	-4.168001	0.000000	1.662905	0.000000	0.000000	0.000000	-0.687578	-0.648955	-1.802141	0.000000	0.000000	2.000000	59.000000	0.000000
3735.038448	0.181068	0.570676	-0.039265	74.316803	22.421261	105.253525	-4.168001	0.000000	1.662905	0.000000	0.000000	0.000000	-0.687578	-0.648955	-1.802141	0.000000	0.000000	2.000000	59.000000	0.000000
3735.041781	0.181068	0.570676	-0.039265	74.316803	22.421261	105.253525	-4.168001	0.000000	1.662905	0.000000	0.000000	0.000000	-0.687578	-0.648955	-1.802141	0.000000	0.000000	2.000000	59.000000	0.000000
3735.045114	0.178495	0.568612	-0.044613	72.977631	24.307606	108.084427	-4.053404	0.000000	1.963261	0.000000	0.000000	0.000000	-0.771810	-0.619211	-1.604334	0.000000	0.000000	2.000000	59.000000	0.000000
3735.048448	0.178495	0.568612	-0.044613	72.977631	24.307606	108.084427	-4.053404	0.000000	1.963261	0.000000	0.000000	0.000000	-0.771810	-0.619211	-1.604334	0.000000	0.000000	2.000000	59.000000	0.000000
3735.051781	0.178495	0.568612	-0.044613	72.977631	24.307606	108.084427	-4.053404	0.000000	1.963261	0.000000	0.000000	0.000000	-0.771810	-0.619211	-1.604334	0.000000	0.000000	2.000000	59.000000	0.000000
3735.055114	0.175822	0.566600	-0.049359	71.635689	25.796078	110.669395	-3.924769	0.000000	2.230651	0.000000	0.000000	0.000000	-0.801979	-0.603530	-1.423666	0.000000	0.000000	2.000000	59.000000	0.000000
3735.058448	0.175822	0.566600	-0.049359	71.635689	25.796078	110.669395	-3.924769	0.000000	2.230651	0.000000	0.000000	0.000000	-0.801979	-0.603530	-1.423666	0.000000	0.000000	2.000000	59.000000	0.000000
3735.061781	0.175822	0.566600	-0.049359	71.635689	25.796078	110.669395	-3.924769	0.000000	2.230651	0.000000	0.000000	0.000000	-0.801979	-0.603530	-1.423666	0.000000	0.000000	2.000000	59.000000	0.000000
3735.065114	0.173115	0.564667	-0.053531	70.322021	26.936762	113.033051	-3.791106	0.000000	2.467928	0.000000	0.000000	0.000000	-0.812126	-0.579837	-1.251844	0.000000	0.000000	2.000000	59.000000	0.000000
3735.068448	0.173115	0.564667	-0.053531	70.322021	26.936762	113.033051	-3.791106	0.000000	2.467928	0.000000	0.000000	0.000000	-0.812126	-0.579837	-1.251844	0.000000	0.000000	2.000000	59.000000	0.000000
3735.071781	0.173115	0.564667	-0.053531	70.322021	26.936762	113.033051	-3.791106	0.000000	2.467928	0.000000	0.000000	0.000000	-0.812126	-0.579837	-1.251844	0.000000	0.000000	2.000000	59.000000	0.000000
3735.075114	0.170379	0.562811	-0.057030	69.028099	27.661556	114.906433	-3.655751	0.000000	2.676569	0.000000	0.000000	0.000000	-0.820828	-0.556748	-1.049694	0.000000	0.000000	2.000000	59.000000	0.000000
3735.078448	0.170379	0.562811	-0.057030	69.028099	27.661556	114.906433	-3.655751	0.000000	2.676569	0.000000	0.000000	0.000000	-0.820828	-0.556748	-1.049694	0.000000	0.000000	2.000000	59.000000	0.000000
3735.081781	0.170379	0.562811	-0.057030	69.028099	27.661556	114.906433	-3.655751	0.000000	2.676569	0.000000	0.000000	0.000000	-0.820828	-0.556748	-1.049694	0.000000	0.000000	2.000000	59.000000	0.000000
3735.085114	0.167551	0.561077	-0.059910	68.052109	28.037910	116.022964	-3.518946	0.000000	2.851518	0.000000	0.000000	0.000000	-0.848296	-0.520324	-0.863831	0.000000	0.000000	2.000000	59.000000	0.000000
3735.088448	0.167551	0.561077	-0.059910	68.052109	28.037910	116.022964	-3.518946	0.000000	2.851518	0.000000	0.000000	0.000000	-0.848296	-0.520324	-0.863831	0.000000	0.000000	2.000000	59.000000	0.000000
3735.091781	0.167551	0.561077	-0.059910	68.052109	28.037910	116.022964	-3.518946	0.000000	2.851518	0.000000	0.000000	0.000000	-0.848296	-0.520324	-0.863831	0.000000	0.000000	2.000000	59.000000	0.000000
3735.095114	0.164550	0.559188	-0.062428	68.195923	28.471846	116.557114	-3.377563	0.000000	2.995490	0.000000	0.000000	0.000000	-0.900346	-0.566778	-0.755573	0.000000	0.000000	2.000000	59.000000	0.000000
3735.098448	0.164550	0.559188	-0.062428	68.195923	28.471846	116.557114	-3.377563	0.000000	2.995490	0.000000	0.000000	0.000000	-0.900346	-0.566778	-0.755573	0.000000	0.000000	2.000000	59.000000	0.000000
3735.101781	0.164550	0.559188	-0.062428	68.195923	28.471846	116.557114	-3.377563	0.000000	2.995490	0.000000	0.000000	0.000000	-0.900346	-0.566778	-0.755573	0.000000	0.000000	2.000000	59.000000	0.000000
3735.105114	0.161560	0.557484	-0.064362	68.728752	28.822302	116.595757	-3.227505	0.000000	3.121418	0.000000	0.000000	0.000000	-0.897148	-0.511130	-0.580123	0.000000	0.000000	2.000000	59.000000	0.000000
3735.108448	0.161560	0.557484	-0.064362	68.728752	28.822302	116.595757	-3.227505	0.000000	3.121418	0.000000	0.000000	0.000000	-0.897148	-0.511130	-0.580123	0.000000	0.000000	2.000000	59.000000	0.000000
3735.111781	0.161560	0.557484	-0.064362	68.728752	28.822302	116.595757	-3.227505	0.000000	3.121418	0.000000	0.000000	0.000000	-0.897148	-0.511130	-0.580123	0.000000	0.000000	2.000000	59.000000	0.000000
3735.115114	0.158622	0.555978	-0.065706	69.204178	29.029562	116.430168	-3.077981	0.000000	3.218106	0.000000	0.000000	0.000000	-0.881253	-0.451675	-0.403111	0.000000	0.000000	2.000000	59.000000	0.000000
3735.118448	0.158622	0.555978	-0.065706	69.204178	29.029562	116.430168	-3.077981	0.000000	3.218106	0.000000	0.000000	0.000000	-0.881253	-0.451675	-0.403111	0.000000	0.000000	2.000000	59.000000	0.000000
3735.121781	0.158622	0.555978	-0.065706	69.204178	29.029562	116.430168	-3.077981	0.000000	3.218106	0.000000	0.000000	0.000000	-0.881253	-0.451675	-0.403111	0.000000	0.000000	2.000000	59.000000	0.000000
3735.125114	0.155734	0.554680	-0.066508	69.588463	29.116144	116.277061	-2.931105	0.000000	3.285291	0.000000	0.000000	0.000000	-0.866533	-0.389382	-0.240650	0.000000	0.000000	2.000000	59.000000	0.000000
3735.128448	0.155734	0.554680	-0.066508	69.588463	29.116144	116.277061	-2.931105	0.000000	3.285291	0.000000	0.000000	0.000000	-0.866533	-0.389382	-0.240650	0.000000	0.000000	2.000000	59.000000	0.000000
3735.131781	0.155734	0.554680	-0.066508	69.588463	29.116144	116.277061	-2.931105	0.000000	3.285291	0.000000	0.000000	0.000000	-0.866533	-0.389382	-0.240650	0.000000	0.000000	2.000000	59.000000	0.000000
3735.135114	0.152792	0.553632	-0.066739	69.880600	29.022438	115.998947	-2.786683	0.000000	3.325399	0.000000	0.000000	0.000000	-0.882523	-0.314462	-0.069269	0.000000	0.000000	2.000000	59.000000	0.000000
3735.138448	0.152792	0.553632	-0.066739	69.880600	29.022438	115.998947	-2.786683	0.000000	3.325399	0.000000	0.000000	0.000000	-0.882523	-0.314462	-0.069269	0.000000	0.000000	2.000000	59.000000	0.000000
3735.141781	0.152792	0.553632	-0.066739	69.880600	29.022438	115.998947	-2.786683	0.000000	3.325399	0.000000	0.000000	0.000000	-0.882523	-0.314462	-0.069269	0.000000	0.000000	2.000000	59.000000	0.000000
3735.145114	0.149664	0.552761	-0.066502	70.103256	28.748062	115.503784	-2.639596	0.000000	3.336944	0.000000	0.000000	0.000000	-0.938338	-0.261182	0.070941	0.000000	0.000000	2.000000	59.000000	0.000000
3735.148448	0.149664	0.552761	-0.066502	70.103256	28.748062	115.503784	-2.639596	0.000000	3.336944	0.000000	0.000000	0.000000	-0.938338	-0.261182	0.070941	0.000000	0.000000	2.000000	59.000000	0.000000
3735.151781	0.149664	0.552761	-0.066502	70.103256	28.748062	115.503784	-2.639596	0.000000	3.336944	0.000000	0.000000	0.000000	-0.938338	-0.261182	0.070941	0.000000	0.000000	2.000000	59.000000	0.000000
3735.155114	0.146478	0.552105	-0.065838	70.302849	28.411781	114.921448	-2.483206	0.000000	3.325120	0.000000	0.000000	0.000000	-0.955947	-0.196808	0.199440	0.000000	0.000000	2.000000	59.000000	0.000000
3735.158448	0.146478	0.552105	-0.065838	70.302849	28.411781	114.921448	-2.483206	0.000000	3.325120	0.000000	0.000000	0.000000	-0.955947	-0.196808	0.199440	0.000000	0.000000	2.000000	59.000000	0.000000
3735.161781	0.146478	0.552105	-0.065838	70.302849	28.411781	114.921448	-2.483206	0.000000	3.325120	0.000000	0.000000	0.000000	-0.955947	-0.196808	0.199440	0.000000	0.000000	2.000000	59.000000	0.000000
3735.165114	0.143250	0.551522	-0.064962	70.703369	28.238537	114.377724	-2.323881	0.000000	3.291880	0.000000	0.000000	0.000000	-0.968356	-0.174999	0.262783	0.000000	0.000000	2.000000	59.000000	0.000000
3735.168448	0.143250	0.551522	-0.064962	70.703369	28.238537	114.377724	-2.323881	0.000000	3.291880	0.000000	0.000000	0.000000	-0.968356	-0.174999	0.262783	0.000000	0.000000	2.000000	59.000000	0.000000
3735.171781	0.143250	0.551522	-0.064962	70.703369	28.238537	114.377724	-2.323881	0.000000	3.291880	0.000000	0.000000	0.000000	-0.968356	-0.174999	0.262783	0.000000	0.000000	2.000000	59.000000	0.000000
3735.175114	0.139938	0.550962	-0.063922	71.415535	28.340912	113.963005	-2.162488	0.000000	3.248083	0.000000	0.000000	0.000000	-0.993606	-0.167993	0.311848	0.000000	0.000000	2.000000	59.000000	0.000000
3735.178448	0.139938	0.550962	-0.063922	71.415535	28.340912	113.963005	-2.162488	0.000000	3.248083	0.000000	0.000000	0.000000	-0.993606	-0.167993	0.311848	0.000000	0.000000	2.000000	59.000000	0.000000
3735.181781	0.139938	0.550962	-0.063922	71.415535	28.340912	113.963005	-2.162488	0.000000	3.248083	0.000000	0.000000	0.000000	-0.993606	-0.167993	0.311848	0.000000	0.000000	2.000000	59.000000	0.000000
3735.185114	0.136639	0.550467	-0.062670	72.241570	28.575155	113.433174	-1.996887	0.000000	3.196109	0.000000	0.000000	0.000000	-0.989721	-0.148551	0.375540	0.000000	0.000000	2.000000	59.000000	0.000000
3735.188448	0.136639	0.550467	-0.062670	72.241570	28.575155	113.433174	-1.996887	0.000000	3.196109	0.000000	0.000000	0.000000	-0.989721	-0.148551	0.375540	0.000000	0.000000	2.000000	59.000000	0.000000
3735.191781	0.136639	0.550467	-0.062670	72.241570	28.575155	113.433174	-1.996887	0.000000	3.196109	0.000000	0.000000	0.000000	-0.989721	-0.148551	0.375540	0.000000	0.000000	2.000000	59.000000	0.000000
3735.195114	0.133278	0.550052	-0.061162	73.038559	28.824102	112.847351	-1.831933	0.000000	3.133519	0.000000	0.000000	0.000000	-1.008330	-0.124486	0.452432	0.000000	0.000000	2.000000	59.000000	0.000000
3735.198448	0.133278	0.550052	-0.061162	73.038559	28.824102	112.847351	-1.831933	0.000000	3.133519	0.000000	0.000000	0.000000	-1.008330	-0.124486	0.452432	0.000000	0.000000	2.000000	59.000000	0.000000
3735.201781	0.133278	0.550052	-0.061162	73.038559	28.824102	112.847351	-1.831933	0.000000	3.133519	0.000000	0.000000	0.000000	-1.008330	-0.124486	0.452432	0.000000	0.000000	2.000000	59.000000	0.000000
3735.205114	0.129882	0.549654	-0.059420	73.784477	29.080610	112.301094	-1.663878	0.000000	3.058113	0.000000	0.000000	0.000000	-1.018687	-0.119270	0.522716	0.000000	0.000000	2.000000	59.000000	0.000000
3735.208448	0.129882	0.549654	-0.059420	73.784477	29.080610	112.301094	-1.663878	0.000000	3.058113	0.000000	0.000000	0.000000	-1.018687	-0.119270	0.522716	0.000000	0.000000	2.000000	59.000000	0.000000
3735.211781	0.129882	0.549654	-0.059420	73.784477	29.080610	112.301094	-1.663878	0.000000	3.058113	0.000000	0.000000	0.000000	-1.018687	-0.119270	0.522716	0.000000	0.000000	2.000000	59.000000	0.000000
3735.215114	0.126491	0.549352	-0.057429	74.470390	29.345703	111.910263	-1.494097	0.000000	2.970994	0.000000	0.000000	0.000000	-1.017320	-0.090877	0.597190	0.000000	0.000000	2.000000	59.000000	0.000000
3735.218448	0.126491	0.549352	-0.057429	74.470390	29.345703	111.910263	-1.494097	0.000000	2.970994	0.000000	0.000000	0.000000	-1.017320	-0.090877	0.597190	0.000000	0.000000	2.000000	59.000000	0.000000
3735.221781	0.126491	0.549352	-0.057429	74.470390	29.345703	111.910263	-1.494097	0.000000	2.970994	0.000000	0.000000	0.000000	-1.017320	-0.090877	0.597190	0.000000	0.000000	2.000000	59.000000	0.000000
3735.225114	0.123171	0.549165	-0.055218	75.086258	29.603754	111.843216	-1.324544	0.000000	2.871463	0.000000	0.000000	0.000000	-0.995826	-0.055887	0.663325	0.000000	0.000000	2.000000	59.000000	0.000000
3735.228448	0.123171	0.549165	-0.055218	75.086258	29.603754	111.843216	-1.324544	0.000000	2.871463	0.000000	0.000000	0.000000	-0.995826	-0.055887	0.663325	0.000000	0.000000	2.000000	59.000000	0.000000
3735.231781	0.123171	0.549165	-0.055218	75.086258	29.603754	111.843216	-1.324544	0.000000	2.871463	0.000000	0.000000	0.000000	-0.995826	-0.055887	0.663325	0.000000	0.000000	2.000000	59.000000	0.000000
3735.235114	0.119962	0.549088	-0.052773	75.637192	29.859047	112.128281	-1.158573	0.000000	2.760908	0.000000	0.000000	0.000000	-0.962723	-0.023061	0.733543	0.000000	0.000000	2.000000	59.000000	0.000000
3735.238448	0.119962	0.549088	-0.052773	75.637192	29.859047	112.128281	-1.158573	0.000000	2.760908	0.000000	0.000000	0.000000	-0.962723	-0.023061	0.733543	0.000000	0.000000	2.000000	59.000000	0.000000
3735.241781	0.119962	0.549088	-0.052773	75.637192	29.859047	112.128281	-1.158573	0.000000	2.760908	0.000000	0.000000	0.000000	-0.962723	-0.023061	0.733543	0.000000	0.000000	2.000000	59.000000	0.000000
3735.245114	0.116924	0.549088	-0.050150	76.150391	30.148670	112.837997	-0.998119	0.000000	2.638651	0.000000	0.000000	0.000000	-0.911501	-0.000122	0.786937	0.000000	0.000000	2.000000	59.000000	0.000000
3735.248448	0.116924	0.549088	-0.050150	76.150391	30.148670	112.837997	-0.998119	0.000000	2.638651	0.000000	0.000000	0.000000	-0.911501	-0.000122	0.786937	0.000000	0.000000	2.000000	59.000000	0.000000
3735.251781	0.116924	0.549088	-0.050150	76.150391	30.148670	112.837997	-0.998119	0.000000	2.638651	0.000000	0.000000	0.000000	-0.911501	-0.000122	0.786937	0.000000	0.000000	2.000000	59.000000	0.000000
3735.255114	0.114092	0.549163	-0.047356	76.688515	30.513973	113.623917	-0.846202	0.000000	2.507495	0.000000	0.000000	0.000000	-0.849712	0.022635	0.838203	0.000000	0.000000	2.000000	59.000000	0.000000
3735.258448	0.114092	0.549163	-0.047356	76.688515	30.513973	113.623917	-0.846202	0.000000	2.507495	0.000000	0.000000	0.000000	-0.849712	0.022635	0.838203	0.000000	0.000000	2.000000	59.000000	0.000000
3735.261781	0.114092	0.549163	-0.047356	76.688515	30.513973	113.623917	-0.846202	0.000000	2.507495	0.000000	0.000000	0.000000	-0.849712	0.022635	0.838203	0.000000	0.000000	2.000000	59.000000	0.000000
3735.265114	0.111414	0.549216	-0.044491	77.344040	30.976906	114.398674	-0.704583	0.000000	2.367795	0.000000	0.000000	0.000000	-0.803427	0.015909	0.859372	0.000000	0.000000	2.000000	59.000000	0.000000
3735.268448	0.111414	0.549216	-0.044491	77.344040	30.976906	114.398674	-0.704583	0.000000	2.367795	0.000000	0.000000	0.000000	-0.803427	0.015909	0.859372	0.000000	0.000000	2.000000	59.000000	0.000000
3735.271781	0.111414	0.549216	-0.044491	77.344040	30.976906	114.398674	-0.704583	0.000000	2.367795	0.000000	0.000000	0.000000	-0.803427	0.015909	0.859372	0.000000	0.000000	2.000000	59.000000	0.000000
3735.275114	0.108849	0.549335	-0.041469	78.102211	31.343548	114.904892	-0.570679	0.000000	2.224566	0.000000	0.000000	0.000000	-0.769490	0.035517	0.906585	0.000000	0.000000	2.000000	59.000000	0.000000
3735.278448	0.108849	0.549335	-0.041469	78.102211	31.343548	114.904892	-0.570679	0.000000	2.224566	0.000000	0.000000	0.000000	-0.769490	0.035517	0.906585	0.000000	0.000000	2.000000	59.000000	0.000000
3735.281781	0.108849	0.549335	-0.041469	78.102211	31.343548	114.904892	-0.570679	0.000000	2.224566	0.000000	0.000000	0.000000	-0.769490	0.035517	0.906585	0.000000	0.000000	2.000000	59.000000	0.000000
3735.285114	0.106325	0.549485	-0.038310	78.909744	31.332891	114.787529	-0.442430	0.000000	2.073469	0.000000	0.000000	0.000000	-0.757001	0.045158	0.947893	0.000000	0.000000	2.000000	59.000000	0.000000
3735.288448	0.106325	0.549485	-0.038310	78.909744	31.332891	114.787529	-0.442430	0.000000	2.073469	0.000000	0.000000	0.000000	-0.757001	0.045158	0.947893	0.000000	0.000000	2.000000	59.000000	0.000000
3735.291781	0.106325	0.549485	-0.038310	78.909744	31.332891	114.787529	-0.442430	0.000000	2.073469	0.000000	0.000000	0.000000	-0.757001	0.045158	0.947893	0.000000	0.000000	2.000000	59.000000	0.000000
3735.295114	0.103896	0.549651	-0.035045	79.758965	30.637083	113.626915	-0.316263	0.000000	1.915487	0.000000	0.000000	0.000000	-0.728686	0.049721	0.979415	0.000000	0.000000	2.000000	59.000000	0.000000
3735.298448	0.103896	0.549651	-0.035045	79.758965	30.637083	113.626915	-0.316263	0.000000	1.915487	0.000000	0.000000	0.000000	-0.728686	0.049721	0.979415	0.000000	0.000000	2.000000	59.000000	0.000000
3735.301781	0.103896	0.549651	-0.035045	79.758965	30.637083	113.626915	-0.316263	0.000000	1.915487	0.000000	0.000000	0.000000	-0.728686	0.049721	0.979415	0.000000	0.000000	2.000000	59.000000	0.000000
3735.305114	0.101606	0.549848	-0.031665	80.616928	29.129343	111.447731	-0.194816	0.000000	1.752251	0.000000	0.000000	0.000000	-0.687226	0.058953	1.013936	0.000000	0.000000	2.000000	59.000000	0.000000
3735.308448	0.101606	0.549848	-0.031665	80.616928	29.129343	111.447731	-0.194816	0.000000	1.752251	0.000000	0.000000	0.000000	-0.687226	0.058953	1.013936	0.000000	0.000000	2.000000	59.000000	0.000000
3735.311781	0.101606	0.549848	-0.031665	80.616928	29.129343	111.447731	-0.194816	0.000000	1.752251	0.000000	0.000000	0.000000	-0.687226	0.058953	1.013936	0.000000	0.000000	2.000000	59.000000	0.000000
3735.315114	0.099526	0.550047	-0.028317	81.458405	26.701546	108.376038	-0.080278	0.000000	1.583261	0.000000	0.000000	0.000000	-0.623915	0.059965	1.004601	0.000000	0.000000	2.000000	59.000000	0.000000
3735.318448	0.099526	0.550047	-0.028317	81.458405	26.701546	108.376038	-0.080278	0.000000	1.583261	0.000000	0.000000	0.000000	-0.623915	0.059965	1.004601	0.000000	0.000000	2.000000	59.000000	0.000000
3735.321781	0.099526	0.550047	-0.028317	81.458405	26.701546	108.376038	-0.080278	0.000000	1.583261	0.000000	0.000000	0.000000	-0.623915	0.059965	1.004601	0.000000	0.000000	2.000000	59.000000	0.000000
3735.325114	0.097685	0.550202	-0.024991	82.263000	23.100639	104.138756	0.023708	0.000000	1.415828	0.000000	0.000000	0.000000	-0.552282	0.046389	0.997782	0.000000	0.000000	2.000000	59.000000	0.000000
3735.328448	0.097685	0.550202	-0.024991	82.263000	23.100639	104.138756	0.023708	0.000000	1.415828	0.000000	0.000000	0.000000	-0.552282	0.046389	0.997782	0.000000	0.000000	2.000000	59.000000	0.000000
3735.331781	0.097685	0.550202	-0.024991	82.263000	23.100639	104.138756	0.023708	0.000000	1.415828	0.000000	0.000000	0.000000	-0.552282	0.046389	0.997782	0.000000	0.000000	2.000000	59.000000	0.000000
3735.335114	0.096084	0.550325	-0.021800	82.999519	18.121893	98.442055	0.115755	0.000000	1.249531	0.000000	0.000000	0.000000	-0.480201	0.036809	0.957230	0.000000	0.000000	2.000000	59.000000	0.000000
3735.338448	0.096084	0.550325	-0.021800	82.999519	18.121893	98.442055	0.115755	0.000000	1.249531	0.000000	0.000000	0.000000	-0.480201	0.036809	0.957230	0.000000	0.000000	2.000000	59.000000	0.000000
3735.341781	0.096084	0.550325	-0.021800	82.999519	18.121893	98.442055	0.115755	0.000000	1.249531	0.000000	0.000000	0.000000	-0.480201	0.036809	0.957230	0.000000	0.000000	2.000000	59.000000	0.000000
3735.345114	0.094778	0.550408	-0.018727	83.610886	11.898395	91.472198	0.195788	0.000000	1.089992	0.000000	0.000000	0.000000	-0.391901	0.024875	0.921845	0.000000	0.000000	2.000000	59.000000	0.000000
3735.348448	0.094778	0.550408	-0.018727	83.610886	11.898395	91.472198	0.195788	0.000000	1.089992	0.000000	0.000000	0.000000	-0.391901	0.024875	0.921845	0.000000	0.000000	2.000000	59.000000	0.000000
3735.351781	0.094778	0.550408	-0.018727	83.610886	11.898395	91.472198	0.195788	0.000000	1.089992	0.000000	0.000000	0.000000	-0.391901	0.024875	0.921845	0.000000	0.000000	2.000000	59.000000	0.000000
3735.355114	0.093747	0.550483	-0.015793	84.081161	4.589868	83.412575	0.261105	0.000000	0.936352	0.000000	0.000000	0.000000	-0.309404	0.022652	0.880220	0.000000	0.000000	2.000000	59.000000	0.000000
3735.358448	0.093747	0.550483	-0.015793	84.081161	4.589868	83.412575	0.261105	0.000000	0.936352	0.000000	0.000000	0.000000	-0.309404	0.022652	0.880220	0.000000	0.000000	2.000000	59.000000	0.000000
3735.361781	0.093747	0.550483	-0.015793	84.081161	4.589868	83.412575	0.261105	0.000000	0.936352	0.000000	0.000000	0.000000	-0.309404	0.022652	0.880220	0.000000	0.000000	2.000000	59.000000	0.000000
3735.365114	0.093045	0.550485	-0.013081	84.396255	-3.422283	74.661613	0.312672	0.000000	0.789648	0.000000	0.000000	0.000000	-0.210379	0.000509	0.813502	0.000000	0.000000	2.000000	59.000000	0.000000
3735.368448	0.093045	0.550485	-0.013081	84.396255	-3.422283	74.661613	0.312672	0.000000	0.789648	0.000000	0.000000	0.000000	-0.210379	0.000509	0.813502	0.000000	0.000000	2.000000	59.000000	0.000000
3735.371781	0.093045	0.550485	-0.013081	84.396255	-3.422283	74.661613	0.312672	0.000000	0.789648	0.000000	0.000000	0.000000	-0.210379	0.000509	0.813502	0.000000	0.000000	2.000000	59.000000	0.000000
3735.375114	0.092647	0.550446	-0.010545	84.549393	-11.677097	65.680664	0.347736	0.000000	0.654064	0.000000	0.000000	0.000000	-0.119339	-0.011545	0.760947	0.000000	0.000000	2.000000	59.000000	0.000000
3735.378448	0.092647	0.550446	-0.010545	84.549393	-11.677097	65.680664	0.347736	0.000000	0.654064	0.000000	0.000000	0.000000	-0.119339	-0.011545	0.760947	0.000000	0.000000	2.000000	59.000000	0.000000
3735.381781	0.092647	0.550446	-0.010545	84.549393	-11.677097	65.680664	0.347736	0.000000	0.654064	0.000000	0.000000	0.000000	-0.119339	-0.011545	0.760947	0.000000	0.000000	2.000000	59.000000	0.000000
3735.385114	0.092540	0.550309	-0.008278	84.559219	-19.881899	56.736416	0.367625	0.000000	0.527240	0.000000	0.000000	0.000000	-0.032259	-0.041248	0.680091	0.000000	0.000000	2.000000	59.000000	0.000000
3735.388448	0.092540	0.550309	-0.008278	84.559219	-19.881899	56.736416	0.367625	0.000000	0.527240	0.000000	0.000000	0.000000	-0.032259	-0.041248	0.680091	0.000000	0.000000	2.000000	59.000000	0.000000
3735.391781	0.092540	0.550309	-0.008278	84.559219	-19.881899	56.736416	0.367625	0.000000	0.527240	0.000000	0.000000	0.000000	-0.032259	-0.041248	0.680091	0.000000	0.000000	2.000000	59.000000	0.000000
3735.395114	0.092812	0.550123	-0.006307	84.440567	-27.501551	48.363987	0.373002	0.000000	0.413891	0.000000	0.000000	0.000000	0.081712	-0.055733	0.591222	0.000000	0.000000	2.000000	59.000000	0.000000
3735.398448	0.092812	0.550123	-0.006307	84.440567	-27.501551	48.363987	0.373002	0.000000	0.413891	0.000000	0.000000	0.000000	0.081712	-0.055733	0.591222	0.000000	0.000000	2.000000	59.000000	0.000000
3735.401781	0.092812	0.550123	-0.006307	84.440567	-27.501551	48.363987	0.373002	0.000000	0.413891	0.000000	0.000000	0.000000	0.081712	-0.055733	0.591222	0.000000	0.000000	2.000000	59.000000	0.000000
3735.405114	0.093472	0.549865	-0.004628	84.202248	-34.416527	40.648773	0.359383	0.000000	0.315354	0.000000	0.000000	0.000000	0.197771	-0.077523	0.503811	0.000000	0.000000	2.000000	59.000000	0.000000
3735.408448	0.093472	0.549865	-0.004628	84.202248	-34.416527	40.648773	0.359383	0.000000	0.315354	0.000000	0.000000	0.000000	0.197771	-0.077523	0.503811	0.000000	0.000000	2.000000	59.000000	0.000000
3735.411781	0.093472	0.549865	-0.004628	84.202248	-34.416527	40.648773	0.359383	0.000000	0.315354	0.000000	0.000000	0.000000	0.197771	-0.077523	0.503811	0.000000	0.000000	2.000000	59.000000	0.000000
3735.415114	0.094383	0.549585	-0.003155	83.854263	-40.286606	33.948067	0.326421	0.000000	0.231386	0.000000	0.000000	0.000000	0.273304	-0.083961	0.441703	0.000000	0.000000	2.000000	59.000000	0.000000
3735.418448	0.094383	0.549585	-0.003155	83.854263	-40.286606	33.948067	0.326421	0.000000	0.231386	0.000000	0.000000	0.000000	0.273304	-0.083961	0.441703	0.000000	0.000000	2.000000	59.000000	0.000000
3735.421781	0.094383	0.549585	-0.003155	83.854263	-40.286606	33.948067	0.326421	0.000000	0.231386	0.000000	0.000000	0.000000	0.273304	-0.083961	0.441703	0.000000	0.000000	2.000000	59.000000	0.000000
3735.425114	0.095529	0.549327	-0.001874	83.396454	-45.165104	28.179653	0.280871	0.000000	0.157769	0.000000	0.000000	0.000000	0.343849	-0.077462	0.384540	0.000000	0.000000	2.000000	59.000000	0.000000
3735.428448	0.095529	0.549327	-0.001874	83.396454	-45.165104	28.179653	0.280871	0.000000	0.157769	0.000000	0.000000	0.000000	0.343849	-0.077462	0.384540	0.000000	0.000000	2.000000	59.000000	0.000000
3735.431781	0.095529	0.549327	-0.001874	83.396454	-45.165104	28.179653	0.280871	0.000000	0.157769	0.000000	0.000000	0.000000	0.343849	-0.077462	0.384540	0.000000	0.000000	2.000000	59.000000	0.000000
3735.435114	0.096877	0.549099	-0.000734	82.836128	-48.992393	23.414940	0.223563	0.000000	0.093679	0.000000	0.000000	0.000000	0.404458	-0.068170	0.341993	0.000000	0.000000	2.000000	59.000000	0.000000
3735.438448	0.096877	0.549099	-0.000734	82.836128	-48.992393	23.414940	0.223563	0.000000	0.093679	0.000000	0.000000	0.000000	0.404458	-0.068170	0.341993	0.000000	0.000000	2.000000	59.000000	0.000000
3735.441781	0.096877	0.549099	-0.000734	82.836128	-48.992393	23.414940	0.223563	0.000000	0.093679	0.000000	0.000000	0.000000	0.404458	-0.068170	0.341993	0.000000	0.000000	2.000000	59.000000	0.000000
3735.445114	0.098334	0.548870	0.000246	82.260719	-51.721416	19.810448	0.156153	0.000000	0.036680	0.000000	0.000000	0.000000	0.436994	-0.068817	0.293791	0.000000	0.000000	2.000000	59.000000	0.000000
3735.448448	0.098334	0.548870	0.000246	82.260719	-51.721416	19.810448	0.156153	0.000000	0.036680	0.000000	0.000000	0.000000	0.436994	-0.068817	0.293791	0.000000	0.000000	2.000000	59.000000	0.000000
3735.451781	0.098334	0.548870	0.000246	82.260719	-51.721416	19.810448	0.156153	0.000000	0.036680	0.000000	0.000000	0.000000	0.436994	-0.068817	0.293791	0.000000	0.000000	2.000000	59.000000	0.000000
3735.455114	0.099936	0.548554	0.001028	81.713943	-53.607075	17.082611	0.083321	0.000000	-0.012285	0.000000	0.000000	0.000000	0.480825	-0.094712	0.234654	0.000000	0.000000	2.000000	59.000000	0.000000
3735.458448	0.099936	0.548554	0.001028	81.713943	-53.607075	17.082611	0.083321	0.000000	-0.012285	0.000000	0.000000	0.000000	0.480825	-0.094712	0.234654	0.000000	0.000000	2.000000	59.000000	0.000000
3735.461781	0.099936	0.548554	0.001028	81.713943	-53.607075	17.082611	0.083321	0.000000	-0.012285	0.000000	0.000000	0.000000	0.480825	-0.094712	0.234654	0.000000	0.000000	2.000000	59.000000	0.000000
3735.465114	0.101666	0.548195	0.001630	81.263512	-54.793369	15.193387	0.003183	0.000000	-0.051394	0.000000	0.000000	0.000000	0.518856	-0.107825	0.180491	0.000000	0.000000	2.000000	59.000000	0.000000
3735.468448	0.101666	0.548195	0.001630	81.263512	-54.793369	15.193387	0.003183	0.000000	-0.051394	0.000000	0.000000	0.000000	0.518856	-0.107825	0.180491	0.000000	0.000000	2.000000	59.000000	0.000000
3735.471781	0.101666	0.548195	0.001630	81.263512	-54.793369	15.193387	0.003183	0.000000	-0.051394	0.000000	0.000000	0.000000	0.518856	-0.107825	0.180491	0.000000	0.000000	2.000000	59.000000	0.000000
3735.475114	0.103543	0.547792	0.002044	80.952431	-55.511593	14.118746	-0.083293	0.000000	-0.081476	0.000000	0.000000	0.000000	0.563189	-0.120758	0.124471	0.000000	0.000000	2.000000	59.000000	0.000000
3735.478448	0.103543	0.547792	0.002044	80.952431	-55.511593	14.118746	-0.083293	0.000000	-0.081476	0.000000	0.000000	0.000000	0.563189	-0.120758	0.124471	0.000000	0.000000	2.000000	59.000000	0.000000
3735.481781	0.103543	0.547792	0.002044	80.952431	-55.511593	14.118746	-0.083293	0.000000	-0.081476	0.000000	0.000000	0.000000	0.563189	-0.120758	0.124471	0.000000	0.000000	2.000000	59.000000	0.000000
3735.485114	0.105598	0.547355	0.002307	80.746933	-55.737331	13.925211	-0.177158	0.000000	-0.102221	0.000000	0.000000	0.000000	0.616538	-0.131163	0.078648	0.000000	0.000000	2.000000	59.000000	0.000000
3735.488448	0.105598	0.547355	0.002307	80.746933	-55.737331	13.925211	-0.177158	0.000000	-0.102221	0.000000	0.000000	0.000000	0.616538	-0.131163	0.078648	0.000000	0.000000	2.000000	59.000000	0.000000
3735.491781	0.105598	0.547355	0.002307	80.746933	-55.737331	13.925211	-0.177158	0.000000	-0.102221	0.000000	0.000000	0.000000	0.616538	-0.131163	0.078648	0.000000	0.000000	2.000000	59.000000	0.000000
3735.495114	0.107780	0.546918	0.002396	80.590820	-55.841393	14.044181	-0.279914	0.000000	-0.115329	0.000000	0.000000	0.000000	0.654589	-0.131052	0.026949	0.000000	0.000000	2.000000	59.000000	0.000000
3735.498448	0.107780	0.546918	0.002396	80.590820	-55.841393	14.044181	-0.279914	0.000000	-0.115329	0.000000	0.000000	0.000000	0.654589	-0.131052	0.026949	0.000000	0.000000	2.000000	59.000000	0.000000
3735.501781	0.107780	0.546918	0.002396	80.590820	-55.841393	14.044181	-0.279914	0.000000	-0.115329	0.000000	0.000000	0.000000	0.654589	-0.131052	0.026949	0.000000	0.000000	2.000000	59.000000	0.000000
3735.505114	0.110071	0.546474	0.002340	80.436424	-55.945911	14.390347	-0.389012	0.000000	-0.119821	0.000000	0.000000	0.000000	0.687230	-0.133447	-0.016882	0.000000	0.000000	2.000000	59.000000	0.000000
3735.508448	0.110071	0.546474	0.002340	80.436424	-55.945911	14.390347	-0.389012	0.000000	-0.119821	0.000000	0.000000	0.000000	0.687230	-0.133447	-0.016882	0.000000	0.000000	2.000000	59.000000	0.000000
3735.511781	0.110071	0.546474	0.002340	80.436424	-55.945911	14.390347	-0.389012	0.000000	-0.119821	0.000000	0.000000	0.000000	0.687230	-0.133447	-0.016882	0.000000	0.000000	2.000000	59.000000	0.000000
3735.515114	0.112457	0.546029	0.002182	80.259590	-56.045650	14.879433	-0.503550	0.000000	-0.117007	0.000000	0.000000	0.000000	0.715836	-0.133390	-0.047414	0.000000	0.000000	2.000000	59.000000	0.000000
3735.518448	0.112457	0.546029	0.002182	80.259590	-56.045650	14.879433	-0.503550	0.000000	-0.117007	0.000000	0.000000	0.000000	0.715836	-0.133390	-0.047414	0.000000	0.000000	2.000000	59.000000	0.000000
3735.521781	0.112457	0.546029	0.002182	80.259590	-56.045650	14.879433	-0.503550	0.000000	-0.117007	0.000000	0.000000	0.000000	0.715836	-0.133390	-0.047414	0.000000	0.000000	2.000000	59.000000	0.000000
3735.525114	0.114921	0.545576	0.001949	80.079483	-56.169415	15.522341	-0.622856	0.000000	-0.109105	0.000000	0.000000	0.000000	0.739262	-0.135969	-0.069965	0.000000	0.000000	2.000000	59.000000	0.000000
3735.528448	0.114921	0.545576	0.001949	80.079483	-56.169415	15.522341	-0.622856	0.000000	-0.109105	0.000000	0.000000	0.000000	0.739262	-0.135969	-0.069965	0.000000	0.000000	2.000000	59.000000	0.000000
3735.531781	0.114921	0.545576	0.001949	80.079483	-56.169415	15.522341	-0.622856	0.000000	-0.109105	0.000000	0.000000	0.000000	0.739262	-0.135969	-0.069965	0.000000	0.000000	2.000000	59.000000	0.000000
3735.535114	0.117480	0.545097	0.001616	79.923347	-56.260017	16.239174	-0.746067	0.000000	-0.097444	0.000000	0.000000	0.000000	0.767599	-0.143535	-0.099934	0.000000	0.000000	2.000000	59.000000	0.000000
3735.538448	0.117480	0.545097	0.001616	79.923347	-56.260017	16.239174	-0.746067	0.000000	-0.097444	0.000000	0.000000	0.000000	0.767599	-0.143535	-0.099934	0.000000	0.000000	2.000000	59.000000	0.000000
3735.541781	0.117480	0.545097	0.001616	79.923347	-56.260017	16.239174	-0.746067	0.000000	-0.097444	0.000000	0.000000	0.000000	0.767599	-0.143535	-0.099934	0.000000	0.000000	2.000000	59.000000	0.000000
3735.545114	0.120160	0.544569	0.001111	79.827148	-56.319191	16.714157	-0.874000	0.000000	-0.080788	0.000000	0.000000	0.000000	0.804023	-0.158406	-0.151297	0.000000	0.000000	2.000000	59.000000	0.000000
3735.548448	0.120160	0.544569	0.001111	79.827148	-56.319191	16.714157	-0.874000	0.000000	-0.080788	0.000000	0.000000	0.000000	0.804023	-0.158406	-0.151297	0.000000	0.000000	2.000000	59.000000	0.000000
3735.551781	0.120160	0.544569	0.001111	79.827148	-56.319191	16.714157	-0.874000	0.000000	-0.080788	0.000000	0.000000	0.000000	0.804023	-0.158406	-0.151297	0.000000	0.000000	2.000000	59.000000	0.000000
3735.555114	0.122954	0.543991	0.000502	79.827240	-56.355980	16.813026	-1.008004	0.000000	-0.055572	0.000000	0.000000	0.000000	0.838190	-0.173579	-0.182755	0.000000	0.000000	2.000000	59.000000	0.000000
3735.558448	0.122954	0.543991	0.000502	79.827240	-56.355980	16.813026	-1.008004	0.000000	-0.055572	0.000000	0.000000	0.000000	0.838190	-0.173579	-0.182755	0.000000	0.000000	2.000000	59.000000	0.000000
3735.561781	0.122954	0.543991	0.000502	79.827240	-56.355980	16.813026	-1.008004	0.000000	-0.055572	0.000000	0.000000	0.000000	0.838190	-0.173579	-0.182755	0.000000	0.000000	2.000000	59.000000	0.000000
3735.565114	0.125746	0.543371	-0.000207	79.860870	-56.413403	16.576296	-1.147702	0.000000	-0.025113	0.000000	0.000000	0.000000	0.837476	-0.185984	-0.212665	0.000000	0.000000	2.000000	59.000000	0.000000
3735.568448	0.125746	0.543371	-0.000207	79.860870	-56.413403	16.576296	-1.147702	0.000000	-0.025113	0.000000	0.000000	0.000000	0.837476	-0.185984	-0.212665	0.000000	0.000000	2.000000	59.000000	0.000000
3735.571781	0.125746	0.543371	-0.000207	79.860870	-56.413403	16.576296	-1.147702	0.000000	-0.025113	0.000000	0.000000	0.000000	0.837476	-0.185984	-0.212665	0.000000	0.000000	2.000000	59.000000	0.000000
3735.575114	0.128538	0.542686	-0.001080	79.891853	-56.546864	16.122477	-1.287281	0.000000	0.010331	0.000000	0.000000	0.000000	0.837853	-0.205536	-0.261881	0.000000	0.000000	2.000000	59.000000	0.000000
3735.578448	0.128538	0.542686	-0.001080	79.891853	-56.546864	16.122477	-1.287281	0.000000	0.010331	0.000000	0.000000	0.000000	0.837853	-0.205536	-0.261881	0.000000	0.000000	2.000000	59.000000	0.000000
3735.581781	0.128538	0.542686	-0.001080	79.891853	-56.546864	16.122477	-1.287281	0.000000	0.010331	0.000000	0.000000	0.000000	0.837853	-0.205536	-0.261881	0.000000	0.000000	2.000000	59.000000	0.000000
3735.585114	0.131293	0.541927	-0.002082	79.934166	-56.755005	15.609319	-1.426924	0.000000	0.053978	0.000000	0.000000	0.000000	0.826307	-0.227680	-0.300781	0.000000	0.000000	2.000000	59.000000	0.000000
3735.588448	0.131293	0.541927	-0.002082	79.934166	-56.755005	15.609319	-1.426924	0.000000	0.053978	0.000000	0.000000	0.000000	0.826307	-0.227680	-0.300781	0.000000	0.000000	2.000000	59.000000	0.000000
3735.591781	0.131293	0.541927	-0.002082	79.934166	-56.755005	15.609319	-1.426924	0.000000	0.053978	0.000000	0.000000	0.000000	0.826307	-0.227680	-0.300781	0.000000	0.000000	2.000000	59.000000	0.000000
3735.595114	0.134012	0.541111	-0.003196	79.990265	-57.047432	15.166512	-1.564642	0.000000	0.104108	0.000000	0.000000	0.000000	0.815656	-0.244644	-0.334256	0.000000	0.000000	2.000000	59.000000	0.000000
3735.598448	0.134012	0.541111	-0.003196	79.990265	-57.047432	15.166512	-1.564642	0.000000	0.104108	0.000000	0.000000	0.000000	0.815656	-0.244644	-0.334256	0.000000	0.000000	2.000000	59.000000	0.000000
3735.601781	0.134012	0.541111	-0.003196	79.990265	-57.047432	15.166512	-1.564642	0.000000	0.104108	0.000000	0.000000	0.000000	0.815656	-0.244644	-0.334256	0.000000	0.000000	2.000000	59.000000	0.000000
3735.605114	0.136708	0.540249	-0.004451	80.051460	-57.417133	14.819192	-1.700584	0.000000	0.159818	0.000000	0.000000	0.000000	0.808851	-0.258681	-0.376283	0.000000	0.000000	2.000000	59.000000	0.000000
3735.608448	0.136708	0.540249	-0.004451	80.051460	-57.417133	14.819192	-1.700584	0.000000	0.159818	0.000000	0.000000	0.000000	0.808851	-0.258681	-0.376283	0.000000	0.000000	2.000000	59.000000	0.000000
3735.611781	0.136708	0.540249	-0.004451	80.051460	-57.417133	14.819192	-1.700584	0.000000	0.159818	0.000000	0.000000	0.000000	0.808851	-0.258681	-0.376283	0.000000	0.000000	2.000000	59.000000	0.000000
3735.615114	0.139381	0.539381	-0.005763	80.098488	-57.815304	14.544265	-1.835393	0.000000	0.222532	0.000000	0.000000	0.000000	0.801855	-0.260386	-0.393600	0.000000	0.000000	2.000000	59.000000	0.000000
3735.618448	0.139381	0.539381	-0.005763	80.098488	-57.815304	14.544265	-1.835393	0.000000	0.222532	0.000000	0.000000	0.000000	0.801855	-0.260386	-0.393600	0.000000	0.000000	2.000000	59.000000	0.000000
3735.621781	0.139381	0.539381	-0.005763	80.098488	-57.815304	14.544265	-1.835393	0.000000	0.222532	0.000000	0.000000	0.000000	0.801855	-0.260386	-0.393600	0.000000	0.000000	2.000000	59.000000	0.000000
3735.625114	0.141938	0.538583	-0.007049	80.129364	-58.155693	14.388040	-1.969035	0.000000	0.288132	0.000000	0.000000	0.000000	0.767221	-0.239462	-0.385918	0.000000	0.000000	2.000000	59.000000	0.000000
3735.628448	0.141938	0.538583	-0.007049	80.129364	-58.155693	14.388040	-1.969035	0.000000	0.288132	0.000000	0.000000	0.000000	0.767221	-0.239462	-0.385918	0.000000	0.000000	2.000000	59.000000	0.000000
3735.631781	0.141938	0.538583	-0.007049	80.129364	-58.155693	14.388040	-1.969035	0.000000	0.288132	0.000000	0.000000	0.000000	0.767221	-0.239462	-0.385918	0.000000	0.000000	2.000000	59.000000	0.000000
3735.635114	0.144259	0.537843	-0.008176	80.151581	-58.210411	14.567309	-2.096905	0.000000	0.352451	0.000000	0.000000	0.000000	0.696265	-0.222028	-0.337957	0.000000	0.000000	2.000000	59.000000	0.000000
3735.638448	0.144259	0.537843	-0.008176	80.151581	-58.210411	14.567309	-2.096905	0.000000	0.352451	0.000000	0.000000	0.000000	0.696265	-0.222028	-0.337957	0.000000	0.000000	2.000000	59.000000	0.000000
3735.641781	0.144259	0.537843	-0.008176	80.151581	-58.210411	14.567309	-2.096905	0.000000	0.352451	0.000000	0.000000	0.000000	0.696265	-0.222028	-0.337957	0.000000	0.000000	2.000000	59.000000	0.000000
3735.645114	0.146325	0.537277	-0.009061	80.145889	-57.630219	15.177181	-2.212950	0.000000	0.408777	0.000000	0.000000	0.000000	0.619774	-0.169587	-0.265698	0.000000	0.000000	2.000000	59.000000	0.000000
3735.648448	0.146325	0.537277	-0.009061	80.145889	-57.630219	15.177181	-2.212950	0.000000	0.408777	0.000000	0.000000	0.000000	0.619774	-0.169587	-0.265698	0.000000	0.000000	2.000000	59.000000	0.000000
3735.651781	0.146325	0.537277	-0.009061	80.145889	-57.630219	15.177181	-2.212950	0.000000	0.408777	0.000000	0.000000	0.000000	0.619774	-0.169587	-0.265698	0.000000	0.000000	2.000000	59.000000	0.000000
3735.655114	0.148037	0.536835	-0.009658	80.133492	-56.380306	16.365437	-2.316245	0.000000	0.453060	0.000000	0.000000	0.000000	0.513502	-0.132806	-0.179173	0.000000	0.000000	2.000000	59.000000	0.000000
3735.658448	0.148037	0.536835	-0.009658	80.133492	-56.380306	16.365437	-2.316245	0.000000	0.453060	0.000000	0.000000	0.000000	0.513502	-0.132806	-0.179173	0.000000	0.000000	2.000000	59.000000	0.000000
3735.661781	0.148037	0.536835	-0.009658	80.133492	-56.380306	16.365437	-2.316245	0.000000	0.453060	0.000000	0.000000	0.000000	0.513502	-0.132806	-0.179173	0.000000	0.000000	2.000000	59.000000	0.000000
3735.665114	0.149400	0.536490	-0.010028	80.126694	-54.772026	17.864845	-2.401829	0.000000	0.482922	0.000000	0.000000	0.000000	0.408890	-0.103254	-0.110765	0.000000	0.000000	2.000000	59.000000	0.000000
3735.668448	0.149400	0.536490	-0.010028	80.126694	-54.772026	17.864845	-2.401829	0.000000	0.482922	0.000000	0.000000	0.000000	0.408890	-0.103254	-0.110765	0.000000	0.000000	2.000000	59.000000	0.000000
3735.671781	0.149400	0.536490	-0.010028	80.126694	-54.772026	17.864845	-2.401829	0.000000	0.482922	0.000000	0.000000	0.000000	0.408890	-0.103254	-0.110765	0.000000	0.000000	2.000000	59.000000	0.000000
3735.675114	0.150525	0.536195	-0.010262	80.138290	-53.197334	19.317562	-2.469977	0.000000	0.501383	0.000000	0.000000	0.000000	0.337652	-0.088502	-0.070269	0.000000	0.000000	2.000000	59.000000	0.000000
3735.678448	0.150525	0.536195	-0.010262	80.138290	-53.197334	19.317562	-2.469977	0.000000	0.501383	0.000000	0.000000	0.000000	0.337652	-0.088502	-0.070269	0.000000	0.000000	2.000000	59.000000	0.000000
3735.681781	0.150525	0.536195	-0.010262	80.138290	-53.197334	19.317562	-2.469977	0.000000	0.501383	0.000000	0.000000	0.000000	0.337652	-0.088502	-0.070269	0.000000	0.000000	2.000000	59.000000	0.000000
3735.685114	0.150525	0.536195	-0.010262	80.253349	-51.720131	20.827108	-2.526252	0.000000	0.513095	0.000000	0.000000	0.000000	0.337652	-0.088502	-0.070269	0.000000	0.000000	2.000000	59.000000	0.000000
3735.688448	0.151423	0.535919	-0.010471	80.253349	-51.720131	20.827108	-2.526252	0.000000	0.513095	0.000000	0.000000	0.000000	0.269483	-0.082936	-0.062745	0.000000	0.000000	2.000000	59.000000	0.000000
3735.691781	0.151423	0.535919	-0.010471	80.253349	-51.720131	20.827108	-2.526252	0.000000	0.513095	0.000000	0.000000	0.000000	0.269483	-0.082936	-0.062745	0.000000	0.000000	2.000000	59.000000	0.000000
3735.695114	0.152179	0.535661	-0.010683	80.489258	-50.406292	22.345238	-2.571165	0.000000	0.523552	0.000000	0.000000	0.000000	0.226754	-0.077327	-0.063467	0.000000	0.000000	2.000000	59.000000	0.000000
3735.698448	0.152179	0.535661	-0.010683	80.489258	-50.406292	22.345238	-2.571165	0.000000	0.523552	0.000000	0.000000	0.000000	0.226754	-0.077327	-0.063467	0.000000	0.000000	2.000000	59.000000	0.000000
3735.701781	0.152179	0.535661	-0.010683	80.489258	-50.406292	22.345238	-2.571165	0.000000	0.523552	0.000000	0.000000	0.000000	0.226754	-0.077327	-0.063467	0.000000	0.000000	2.000000	59.000000	0.000000
3735.705114	0.152179	0.535661	-0.010683	80.784668	-49.200512	23.856340	-2.608958	0.000000	0.534130	0.000000	0.000000	0.000000	0.226754	-0.077327	-0.063467	0.000000	0.000000	2.000000	59.000000	0.000000
3735.708448	0.152750	0.535422	-0.010881	80.784668	-49.200512	23.856340	-2.608958	0.000000	0.534130	0.000000	0.000000	0.000000	0.171314	-0.071675	-0.059613	0.000000	0.000000	2.000000	59.000000	0.000000
3735.711781	0.152750	0.535422	-0.010881	80.784668	-49.200512	23.856340	-2.608958	0.000000	0.534130	0.000000	0.000000	0.000000	0.171314	-0.071675	-0.059613	0.000000	0.000000	2.000000	59.000000	0.000000
3735.715114	0.152750	0.535422	-0.010881	81.103249	-48.228065	25.207785	-2.637510	0.000000	0.544065	0.000000	0.000000	0.000000	0.171314	-0.071675	-0.059613	0.000000	0.000000	2.000000	59.000000	0.000000
3735.718448	0.152750	0.535422	-0.010881	81.103249	-48.228065	25.207785	-2.637510	0.000000	0.544065	0.000000	0.000000	0.000000	0.171314	-0.071675	-0.059613	0.000000	0.000000	2.000000	59.000000	0.000000
3735.721781	0.152981	0.535209	-0.010969	81.103249	-48.228065	25.207785	-2.637510	0.000000	0.544065	0.000000	0.000000	0.000000	0.069146	-0.063947	-0.026179	0.000000	0.000000	2.000000	59.000000	0.000000
3735.725114	0.152856	0.535041	-0.010988	81.419724	-47.401646	26.451307	-2.637510	0.000000	0.544065	0.000000	0.000000	0.000000	-0.037464	-0.050559	-0.005710	0.000000	0.000000	2.000000	59.000000	0.000000
3735.728448	0.152856	0.535041	-0.010988	81.419724	-47.401646	26.451307	-2.637510	0.000000	0.544065	0.000000	0.000000	0.000000	-0.037464	-0.050559	-0.005710	0.000000	0.000000	2.000000	59.000000	0.000000
3735.731781	0.152856	0.535041	-0.010988	81.419724	-47.401646	26.451307	-2.637510	0.000000	0.544065	0.000000	0.000000	0.000000	-0.037464	-0.050559	-0.005710	0.000000	0.000000	2.000000	59.000000	0.000000
3735.735114	0.152856	0.535041	-0.010988	81.728340	-46.361290	27.941828	-2.642790	0.000000	0.549380	0.000000	0.000000	0.000000	-0.037464	-0.050559	-0.005710	0.000000	0.000000	2.000000	59.000000	0.000000
3735.738448	0.152559	0.534921	-0.010888	81.728340	-46.361290	27.941828	-2.642790	0.000000	0.549380	0.000000	0.000000	0.000000	-0.089152	-0.035824	0.029910	0.000000	0.000000	2.000000	59.000000	0.000000
3735.741781	0.152559	0.534921	-0.010888	81.728340	-46.361290	27.941828	-2.642790	0.000000	0.549380	0.000000	0.000000	0.000000	-0.089152	-0.035824	0.029910	0.000000	0.000000	2.000000	59.000000	0.000000
3735.745114	0.152015	0.534912	-0.010678	82.053497	-44.742458	30.097527	-2.627931	0.000000	0.544395	0.000000	0.000000	0.000000	-0.163051	-0.002845	0.062954	0.000000	0.000000	2.000000	59.000000	0.000000
3735.748448	0.152015	0.534912	-0.010678	82.053497	-44.742458	30.097527	-2.627931	0.000000	0.544395	0.000000	0.000000	0.000000	-0.163051	-0.002845	0.062954	0.000000	0.000000	2.000000	59.000000	0.000000
3735.751781	0.152015	0.534912	-0.010678	82.053497	-44.742458	30.097527	-2.627931	0.000000	0.544395	0.000000	0.000000	0.000000	-0.163051	-0.002845	0.062954	0.000000	0.000000	2.000000	59.000000	0.000000
3735.755114	0.151382	0.534977	-0.010383	82.400742	-42.420570	33.045033	-2.600756	0.000000	0.533903	0.000000	0.000000	0.000000	-0.189903	0.019627	0.088428	0.000000	0.000000	2.000000	59.000000	0.000000
3735.758448	0.151382	0.534977	-0.010383	82.400742	-42.420570	33.045033	-2.600756	0.000000	0.533903	0.000000	0.000000	0.000000	-0.189903	0.019627	0.088428	0.000000	0.000000	2.000000	59.000000	0.000000
3735.761781	0.151382	0.534977	-0.010383	82.400742	-42.420570	33.045033	-2.600756	0.000000	0.533903	0.000000	0.000000	0.000000	-0.189903	0.019627	0.088428	0.000000	0.000000	2.000000	59.000000	0.000000
3735.765114	0.150702	0.535118	-0.010018	82.751968	-39.477703	36.673054	-2.569105	0.000000	0.519165	0.000000	0.000000	0.000000	-0.204147	0.042071	0.109484	0.000000	0.000000	2.000000	59.000000	0.000000
3735.768448	0.150702	0.535118	-0.010018	82.751968	-39.477703	36.673054	-2.569105	0.000000	0.519165	0.000000	0.000000	0.000000	-0.204147	0.042071	0.109484	0.000000	0.000000	2.000000	59.000000	0.000000
3735.771781	0.150702	0.535118	-0.010018	82.751968	-39.477703	36.673054	-2.569105	0.000000	0.519165	0.000000	0.000000	0.000000	-0.204147	0.042071	0.109484	0.000000	0.000000	2.000000	59.000000	0.000000
3735.775114	0.149914	0.535258	-0.009619	83.098396	-36.067940	40.823029	-2.535081	0.000000	0.500918	0.000000	0.000000	0.000000	-0.236256	0.042092	0.119836	0.000000	0.000000	2.000000	59.000000	0.000000
3735.778448	0.149914	0.535258	-0.009619	83.098396	-36.067940	40.823029	-2.535081	0.000000	0.500918	0.000000	0.000000	0.000000	-0.236256	0.042092	0.119836	0.000000	0.000000	2.000000	59.000000	0.000000
3735.781781	0.149914	0.535258	-0.009619	83.098396	-36.067940	40.823029	-2.535081	0.000000	0.500918	0.000000	0.000000	0.000000	-0.236256	0.042092	0.119836	0.000000	0.000000	2.000000	59.000000	0.000000
3735.785114	0.149007	0.535365	-0.009221	83.433136	-32.534958	45.119862	-2.495704	0.000000	0.480945	0.000000	0.000000	0.000000	-0.272024	0.032280	0.119280	0.000000	0.000000	2.000000	59.000000	0.000000
3735.788448	0.149007	0.535365	-0.009221	83.433136	-32.534958	45.119862	-2.495704	0.000000	0.480945	0.000000	0.000000	0.000000	-0.272024	0.032280	0.119280	0.000000	0.000000	2.000000	59.000000	0.000000
3735.791781	0.149007	0.535365	-0.009221	83.433136	-32.534958	45.119862	-2.495704	0.000000	0.480945	0.000000	0.000000	0.000000	-0.272024	0.032280	0.119280	0.000000	0.000000	2.000000	59.000000	0.000000
3735.795114	0.147983	0.535415	-0.008822	83.725052	-29.084244	49.303467	-2.450367	0.000000	0.461065	0.000000	0.000000	0.000000	-0.307396	0.014744	0.119734	0.000000	0.000000	2.000000	59.000000	0.000000
3735.798448	0.147983	0.535415	-0.008822	83.725052	-29.084244	49.303467	-2.450367	0.000000	0.461065	0.000000	0.000000	0.000000	-0.307396	0.014744	0.119734	0.000000	0.000000	2.000000	59.000000	0.000000
3735.801781	0.147983	0.535415	-0.008822	83.725052	-29.084244	49.303467	-2.450367	0.000000	0.461065	0.000000	0.000000	0.000000	-0.307396	0.014744	0.119734	0.000000	0.000000	2.000000	59.000000	0.000000
3735.805114	0.146837	0.535457	-0.008430	83.977417	-25.968239	53.099487	-2.399134	0.000000	0.441109	0.000000	0.000000	0.000000	-0.343590	0.012645	0.117516	0.000000	0.000000	2.000000	59.000000	0.000000
3735.808448	0.146837	0.535457	-0.008430	83.977417	-25.968239	53.099487	-2.399134	0.000000	0.441109	0.000000	0.000000	0.000000	-0.343590	0.012645	0.117516	0.000000	0.000000	2.000000	59.000000	0.000000
3735.811781	0.146837	0.535457	-0.008430	83.977417	-25.968239	53.099487	-2.399134	0.000000	0.441109	0.000000	0.000000	0.000000	-0.343590	0.012645	0.117516	0.000000	0.000000	2.000000	59.000000	0.000000
3735.815114	0.145607	0.535501	-0.008083	84.189247	-23.322262	56.357708	-2.341869	0.000000	0.421523	0.000000	0.000000	0.000000	-0.369117	0.013388	0.104274	0.000000	0.000000	2.000000	59.000000	0.000000
3735.818448	0.145607	0.535501	-0.008083	84.189247	-23.322262	56.357708	-2.341869	0.000000	0.421523	0.000000	0.000000	0.000000	-0.369117	0.013388	0.104274	0.000000	0.000000	2.000000	59.000000	0.000000
3735.821781	0.145607	0.535501	-0.008083	84.189247	-23.322262	56.357708	-2.341869	0.000000	0.421523	0.000000	0.000000	0.000000	-0.369117	0.013388	0.104274	0.000000	0.000000	2.000000	59.000000	0.000000
3735.825114	0.144267	0.535598	-0.007713	84.352013	-21.161327	59.045628	-2.280350	0.000000	0.404144	0.000000	0.000000	0.000000	-0.402150	0.028852	0.111091	0.000000	0.000000	2.000000	59.000000	0.000000
3735.828448	0.144267	0.535598	-0.007713	84.352013	-21.161327	59.045628	-2.280350	0.000000	0.404144	0.000000	0.000000	0.000000	-0.402150	0.028852	0.111091	0.000000	0.000000	2.000000	59.000000	0.000000
3735.831781	0.144267	0.535598	-0.007713	84.352013	-21.161327	59.045628	-2.280350	0.000000	0.404144	0.000000	0.000000	0.000000	-0.402150	0.028852	0.111091	0.000000	0.000000	2.000000	59.000000	0.000000
3735.835114	0.142868	0.535713	-0.007377	84.468483	-19.435041	61.229923	-2.213325	0.000000	0.385629	0.000000	0.000000	0.000000	-0.419442	0.034488	0.100722	0.000000	0.000000	2.000000	59.000000	0.000000
3735.838448	0.142868	0.535713	-0.007377	84.468483	-19.435041	61.229923	-2.213325	0.000000	0.385629	0.000000	0.000000	0.000000	-0.419442	0.034488	0.100722	0.000000	0.000000	2.000000	59.000000	0.000000
3735.841781	0.142868	0.535713	-0.007377	84.468483	-19.435041	61.229923	-2.213325	0.000000	0.385629	0.000000	0.000000	0.000000	-0.419442	0.034488	0.100722	0.000000	0.000000	2.000000	59.000000	0.000000
3735.845114	0.141442	0.535811	-0.007057	84.528831	-17.917112	63.136383	-2.143419	0.000000	0.368842	0.000000	0.000000	0.000000	-0.427764	0.029567	0.096029	0.000000	0.000000	2.000000	59.000000	0.000000
3735.848448	0.141442	0.535811	-0.007057	84.528831	-17.917112	63.136383	-2.143419	0.000000	0.368842	0.000000	0.000000	0.000000	-0.427764	0.029567	0.096029	0.000000	0.000000	2.000000	59.000000	0.000000
3735.851781	0.141442	0.535811	-0.007057	84.528831	-17.917112	63.136383	-2.143419	0.000000	0.368842	0.000000	0.000000	0.000000	-0.427764	0.029567	0.096029	0.000000	0.000000	2.000000	59.000000	0.000000
3735.855114	0.140016	0.535910	-0.006741	84.498970	-16.515516	64.839027	-2.072125	0.000000	0.352837	0.000000	0.000000	0.000000	-0.427950	0.029544	0.094666	0.000000	0.000000	2.000000	59.000000	0.000000
3735.858448	0.140016	0.535910	-0.006741	84.498970	-16.515516	64.839027	-2.072125	0.000000	0.352837	0.000000	0.000000	0.000000	-0.427950	0.029544	0.094666	0.000000	0.000000	2.000000	59.000000	0.000000
3735.861781	0.140016	0.535910	-0.006741	84.498970	-16.515516	64.839027	-2.072125	0.000000	0.352837	0.000000	0.000000	0.000000	-0.427950	0.029544	0.094666	0.000000	0.000000	2.000000	59.000000	0.000000
3735.865114	0.138591	0.535956	-0.006422	84.373360	-15.358348	66.206657	-2.000799	0.000000	0.337059	0.000000	0.000000	0.000000	-0.427372	0.014066	0.095771	0.000000	0.000000	2.000000	59.000000	0.000000
3735.868448	0.138591	0.535956	-0.006422	84.373360	-15.358348	66.206657	-2.000799	0.000000	0.337059	0.000000	0.000000	0.000000	-0.427372	0.014066	0.095771	0.000000	0.000000	2.000000	59.000000	0.000000
3735.871781	0.138591	0.535956	-0.006422	84.373360	-15.358348	66.206657	-2.000799	0.000000	0.337059	0.000000	0.000000	0.000000	-0.427372	0.014066	0.095771	0.000000	0.000000	2.000000	59.000000	0.000000
3735.875114	0.137130	0.535994	-0.006072	84.197105	-14.296551	67.440796	-1.929570	0.000000	0.321098	0.000000	0.000000	0.000000	-0.438394	0.011255	0.104969	0.000000	0.000000	2.000000	59.000000	0.000000
3735.878448	0.137130	0.535994	-0.006072	84.197105	-14.296551	67.440796	-1.929570	0.000000	0.321098	0.000000	0.000000	0.000000	-0.438394	0.011255	0.104969	0.000000	0.000000	2.000000	59.000000	0.000000
3735.881781	0.137130	0.535994	-0.006072	84.197105	-14.296551	67.440796	-1.929570	0.000000	0.321098	0.000000	0.000000	0.000000	-0.438394	0.011255	0.104969	0.000000	0.000000	2.000000	59.000000	0.000000
3735.885114	0.135664	0.536055	-0.005662	83.999031	-13.157574	68.755287	-1.856505	0.000000	0.303603	0.000000	0.000000	0.000000	-0.439819	0.018263	0.122961	0.000000	0.000000	2.000000	59.000000	0.000000
3735.888448	0.135664	0.536055	-0.005662	83.999031	-13.157574	68.755287	-1.856505	0.000000	0.303603	0.000000	0.000000	0.000000	-0.439819	0.018263	0.122961	0.000000	0.000000	2.000000	59.000000	0.000000
3735.891781	0.135664	0.536055	-0.005662	83.999031	-13.157574	68.755287	-1.856505	0.000000	0.303603	0.000000	0.000000	0.000000	-0.439819	0.018263	0.122961	0.000000	0.000000	2.000000	59.000000	0.000000
3735.895114	0.134236	0.536139	-0.005205	83.800270	-12.122048	69.966820	-1.783202	0.000000	0.283109	0.000000	0.000000	0.000000	-0.428549	0.025293	0.137117	0.000000	0.000000	2.000000	59.000000	0.000000
3735.898448	0.134236	0.536139	-0.005205	83.800270	-12.122048	69.966820	-1.783202	0.000000	0.283109	0.000000	0.000000	0.000000	-0.428549	0.025293	0.137117	0.000000	0.000000	2.000000	59.000000	0.000000
3735.901781	0.134236	0.536139	-0.005205	83.800270	-12.122048	69.966820	-1.783202	0.000000	0.283109	0.000000	0.000000	0.000000	-0.428549	0.025293	0.137117	0.000000	0.000000	2.000000	59.000000	0.000000
3735.905114	0.132808	0.536237	-0.004666	83.602661	-11.216249	71.040070	-1.711776	0.000000	0.260256	0.000000	0.000000	0.000000	-0.428360	0.029525	0.161825	0.000000	0.000000	2.000000	59.000000	0.000000
3735.908448	0.132808	0.536237	-0.004666	83.602661	-11.216249	71.040070	-1.711776	0.000000	0.260256	0.000000	0.000000	0.000000	-0.428360	0.029525	0.161825	0.000000	0.000000	2.000000	59.000000	0.000000
3735.911781	0.132808	0.536237	-0.004666	83.602661	-11.216249	71.040070	-1.711776	0.000000	0.260256	0.000000	0.000000	0.000000	-0.428360	0.029525	0.161825	0.000000	0.000000	2.000000	59.000000	0.000000
3735.915114	0.131395	0.536294	-0.004151	83.440010	-10.581861	71.825348	-1.640383	0.000000	0.233286	0.000000	0.000000	0.000000	-0.423746	0.016885	0.154410	0.000000	0.000000	2.000000	59.000000	0.000000
3735.918448	0.131395	0.536294	-0.004151	83.440010	-10.581861	71.825348	-1.640383	0.000000	0.233286	0.000000	0.000000	0.000000	-0.423746	0.016885	0.154410	0.000000	0.000000	2.000000	59.000000	0.000000
3735.921781	0.131395	0.536294	-0.004151	83.440010	-10.581861	71.825348	-1.640383	0.000000	0.233286	0.000000	0.000000	0.000000	-0.423746	0.016885	0.154410	0.000000	0.000000	2.000000	59.000000	0.000000
3735.925114	0.129988	0.536315	-0.003614	83.319153	-10.164293	72.401062	-1.569759	0.000000	0.207551	0.000000	0.000000	0.000000	-0.422059	0.006341	0.161008	0.000000	0.000000	2.000000	59.000000	0.000000
3735.928448	0.129988	0.536315	-0.003614	83.319153	-10.164293	72.401062	-1.569759	0.000000	0.207551	0.000000	0.000000	0.000000	-0.422059	0.006341	0.161008	0.000000	0.000000	2.000000	59.000000	0.000000
3735.931781	0.129988	0.536315	-0.003614	83.319153	-10.164293	72.401062	-1.569759	0.000000	0.207551	0.000000	0.000000	0.000000	-0.422059	0.006341	0.161008	0.000000	0.000000	2.000000	59.000000	0.000000
3735.935114	0.128554	0.536294	-0.003090	83.240097	-9.964145	72.778389	-1.499416	0.000000	0.180716	0.000000	0.000000	0.000000	-0.430339	-0.006324	0.157337	0.000000	0.000000	2.000000	59.000000	0.000000
3735.938448	0.128554	0.536294	-0.003090	83.240097	-9.964145	72.778389	-1.499416	0.000000	0.180716	0.000000	0.000000	0.000000	-0.430339	-0.006324	0.157337	0.000000	0.000000	2.000000	59.000000	0.000000
3735.941781	0.128554	0.536294	-0.003090	83.240097	-9.964145	72.778389	-1.499416	0.000000	0.180716	0.000000	0.000000	0.000000	-0.430339	-0.006324	0.157337	0.000000	0.000000	2.000000	59.000000	0.000000
3735.945114	0.127140	0.536247	-0.002572	83.214615	-10.009871	72.915825	-1.427693	0.000000	0.154493	0.000000	0.000000	0.000000	-0.424126	-0.014075	0.155411	0.000000	0.000000	2.000000	59.000000	0.000000
3735.948448	0.127140	0.536247	-0.002572	83.214615	-10.009871	72.915825	-1.427693	0.000000	0.154493	0.000000	0.000000	0.000000	-0.424126	-0.014075	0.155411	0.000000	0.000000	2.000000	59.000000	0.000000
3735.951781	0.127140	0.536247	-0.002572	83.214615	-10.009871	72.915825	-1.427693	0.000000	0.154493	0.000000	0.000000	0.000000	-0.424126	-0.014075	0.155411	0.000000	0.000000	2.000000	59.000000	0.000000
3735.955114	0.125773	0.536177	-0.002135	83.219505	-10.205043	72.894714	-1.357005	0.000000	0.128591	0.000000	0.000000	0.000000	-0.410142	-0.021096	0.131131	0.000000	0.000000	2.000000	59.000000	0.000000
3735.958448	0.125773	0.536177	-0.002135	83.219505	-10.205043	72.894714	-1.357005	0.000000	0.128591	0.000000	0.000000	0.000000	-0.410142	-0.021096	0.131131	0.000000	0.000000	2.000000	59.000000	0.000000
3735.961781	0.125773	0.536177	-0.002135	83.219505	-10.205043	72.894714	-1.357005	0.000000	0.128591	0.000000	0.000000	0.000000	-0.410142	-0.021096	0.131131	0.000000	0.000000	2.000000	59.000000	0.000000
3735.965114	0.124522	0.536139	-0.001695	83.222313	-10.376945	72.883247	-1.288648	0.000000	0.106736	0.000000	0.000000	0.000000	-0.375173	-0.011257	0.131932	0.000000	0.000000	2.000000	59.000000	0.000000
3735.968448	0.124522	0.536139	-0.001695	83.222313	-10.376945	72.883247	-1.288648	0.000000	0.106736	0.000000	0.000000	0.000000	-0.375173	-0.011257	0.131932	0.000000	0.000000	2.000000	59.000000	0.000000
3735.971781	0.124522	0.536139	-0.001695	83.222313	-10.376945	72.883247	-1.288648	0.000000	0.106736	0.000000	0.000000	0.000000	-0.375173	-0.011257	0.131932	0.000000	0.000000	2.000000	59.000000	0.000000
3735.975114	0.123400	0.536087	-0.001381	83.227951	-10.543929	72.852257	-1.226120	0.000000	0.084747	0.000000	0.000000	0.000000	-0.336753	-0.015483	0.094292	0.000000	0.000000	2.000000	59.000000	0.000000
3735.978448	0.123400	0.536087	-0.001381	83.227951	-10.543929	72.852257	-1.226120	0.000000	0.084747	0.000000	0.000000	0.000000	-0.336753	-0.015483	0.094292	0.000000	0.000000	2.000000	59.000000	0.000000
3735.981781	0.123400	0.536087	-0.001381	83.227951	-10.543929	72.852257	-1.226120	0.000000	0.084747	0.000000	0.000000	0.000000	-0.336753	-0.015483	0.094292	0.000000	0.000000	2.000000	59.000000	0.000000
3735.985114	0.122402	0.536019	-0.001122	83.236412	-10.703413	72.809685	-1.169994	0.000000	0.069032	0.000000	0.000000	0.000000	-0.299479	-0.020395	0.077549	0.000000	0.000000	2.000000	59.000000	0.000000
3735.988448	0.122402	0.536019	-0.001122	83.236412	-10.703413	72.809685	-1.169994	0.000000	0.069032	0.000000	0.000000	0.000000	-0.299479	-0.020395	0.077549	0.000000	0.000000	2.000000	59.000000	0.000000
3735.991781	0.122402	0.536019	-0.001122	83.236412	-10.703413	72.809685	-1.169994	0.000000	0.069032	0.000000	0.000000	0.000000	-0.299479	-0.020395	0.077549	0.000000	0.000000	2.000000	59.000000	0.000000
3735.995114	0.122402	0.536019	-0.001122	83.250465	-10.869596	72.751846	-1.120081	0.000000	0.056107	0.000000	0.000000	0.000000	-0.299479	-0.020395	0.077549	0.000000	0.000000	2.000000	59.000000	0.000000
3735.998448	0.121551	0.535909	-0.000920	83.250465	-10.869596	72.751846	-1.120081	0.000000	0.056107	0.000000	0.000000	0.000000	-0.255276	-0.033043	0.060566	0.000000	0.000000	2.000000	59.000000	0.000000
3736.001781	0.121551	0.535909	-0.000920	83.250465	-10.869596	72.751846	-1.120081	0.000000	0.056107	0.000000	0.000000	0.000000	-0.255276	-0.033043	0.060566	0.000000	0.000000	2.000000	59.000000	0.000000
3736.005114	0.120727	0.535776	-0.000790	83.265388	-11.068988	72.647110	-1.077535	0.000000	0.046013	0.000000	0.000000	0.000000	-0.247043	-0.040062	0.039000	0.000000	0.000000	2.000000	59.000000	0.000000
3736.008448	0.120727	0.535776	-0.000790	83.265388	-11.068988	72.647110	-1.077535	0.000000	0.046013	0.000000	0.000000	0.000000	-0.247043	-0.040062	0.039000	0.000000	0.000000	2.000000	59.000000	0.000000
3736.011781	0.120727	0.535776	-0.000790	83.265388	-11.068988	72.647110	-1.077535	0.000000	0.046013	0.000000	0.000000	0.000000	-0.247043	-0.040062	0.039000	0.000000	0.000000	2.000000	59.000000	0.000000
3736.015114	0.120727	0.535776	-0.000790	83.277946	-11.407417	72.378563	-1.036361	0.000000	0.039513	0.000000	0.000000	0.000000	-0.247043	-0.040062	0.039000	0.000000	0.000000	2.000000	59.000000	0.000000
3736.018448	0.119931	0.535633	-0.000645	83.277946	-11.407417	72.378563	-1.036361	0.000000	0.039513	0.000000	0.000000	0.000000	-0.238808	-0.042891	0.043548	0.000000	0.000000	2.000000	59.000000	0.000000
3736.021781	0.119931	0.535633	-0.000645	83.277946	-11.407417	72.378563	-1.036361	0.000000	0.039513	0.000000	0.000000	0.000000	-0.238808	-0.042891	0.043548	0.000000	0.000000	2.000000	59.000000	0.000000
3736.025114	0.119152	0.535474	-0.000525	83.275330	-11.908435	71.911850	-0.996560	0.000000	0.032255	0.000000	0.000000	0.000000	-0.233778	-0.047766	0.035946	0.000000	0.000000	2.000000	59.000000	0.000000
3736.028448	0.119152	0.535474	-0.000525	83.275330	-11.908435	71.911850	-0.996560	0.000000	0.032255	0.000000	0.000000	0.000000	-0.233778	-0.047766	0.035946	0.000000	0.000000	2.000000	59.000000	0.000000
3736.031781	0.119152	0.535474	-0.000525	83.275330	-11.908435	71.911850	-0.996560	0.000000	0.032255	0.000000	0.000000	0.000000	-0.233778	-0.047766	0.035946	0.000000	0.000000	2.000000	59.000000	0.000000
3736.035114	0.119152	0.535474	-0.000525	83.271713	-12.464019	71.375809	-0.957597	0.000000	0.026264	0.000000	0.000000	0.000000	-0.233778	-0.047766	0.035946	0.000000	0.000000	2.000000	59.000000	0.000000
3736.038448	0.118438	0.535314	-0.000424	83.271713	-12.464019	71.375809	-0.957597	0.000000	0.026264	0.000000	0.000000	0.000000	-0.214289	-0.047777	0.030470	0.000000	0.000000	2.000000	59.000000	0.000000
3736.041781	0.118438	0.535314	-0.000424	83.271713	-12.464019	71.375809	-0.957597	0.000000	0.026264	0.000000	0.000000	0.000000	-0.214289	-0.047777	0.030470	0.000000	0.000000	2.000000	59.000000	0.000000
3736.045114	0.117809	0.535181	-0.000350	83.263382	-13.012353	70.829903	-0.921882	0.000000	0.021185	0.000000	0.000000	0.000000	-0.188600	-0.040006	0.022172	0.000000	0.000000	2.000000	59.000000	0.000000
3736.048448	0.117809	0.535181	-0.000350	83.263382	-13.012353	70.829903	-0.921882	0.000000	0.021185	0.000000	0.000000	0.000000	-0.188600	-0.040006	0.022172	0.000000	0.000000	2.000000	59.000000	0.000000
3736.051781	0.117809	0.535181	-0.000350	83.263382	-13.012353	70.829903	-0.921882	0.000000	0.021185	0.000000	0.000000	0.000000	-0.188600	-0.040006	0.022172	0.000000	0.000000	2.000000	59.000000	0.000000
3736.055114	0.117809	0.535181	-0.000350	83.255989	-13.531795	70.308266	-0.890449	0.000000	0.017490	0.000000	0.000000	0.000000	-0.188600	-0.040006	0.022172	0.000000	0.000000	2.000000	59.000000	0.000000
3736.058448	0.117278	0.535055	-0.000258	83.255989	-13.531795	70.308266	-0.890449	0.000000	0.017490	0.000000	0.000000	0.000000	-0.159437	-0.037908	0.027430	0.000000	0.000000	2.000000	59.000000	0.000000
3736.061781	0.117278	0.535055	-0.000258	83.255989	-13.531795	70.308266	-0.890449	0.000000	0.017490	0.000000	0.000000	0.000000	-0.159437	-0.037908	0.027430	0.000000	0.000000	2.000000	59.000000	0.000000
3736.065114	0.116805	0.534938	-0.000207	83.242622	-14.013901	69.813324	-0.863876	0.000000	0.012918	0.000000	0.000000	0.000000	-0.141648	-0.035083	0.015522	0.000000	0.000000	2.000000	59.000000	0.000000
3736.068448	0.116805	0.534938	-0.000207	83.242622	-14.013901	69.813324	-0.863876	0.000000	0.012918	0.000000	0.000000	0.000000	-0.141648	-0.035083	0.015522	0.000000	0.000000	2.000000	59.000000	0.000000
3736.071781	0.116805	0.534938	-0.000207	83.242622	-14.013901	69.813324	-0.863876	0.000000	0.012918	0.000000	0.000000	0.000000	-0.141648	-0.035083	0.015522	0.000000	0.000000	2.000000	59.000000	0.000000
3736.075114	0.116805	0.534938	-0.000207	83.221642	-14.529809	69.265488	-0.840268	0.000000	0.010331	0.000000	0.000000	0.000000	-0.141648	-0.035083	0.015522	0.000000	0.000000	2.000000	59.000000	0.000000
3736.078448	0.116445	0.534851	-0.000078	83.221642	-14.529809	69.265488	-0.840268	0.000000	0.010331	0.000000	0.000000	0.000000	-0.107991	-0.026019	0.038660	0.000000	0.000000	2.000000	59.000000	0.000000
3736.081781	0.116445	0.534851	-0.000078	83.221642	-14.529809	69.265488	-0.840268	0.000000	0.010331	0.000000	0.000000	0.000000	-0.107991	-0.026019	0.038660	0.000000	0.000000	2.000000	59.000000	0.000000
3736.085114	0.116445	0.534851	-0.000078	83.197495	-15.018635	68.733940	-0.822270	0.000000	0.003888	0.000000	0.000000	0.000000	-0.107991	-0.026019	0.038660	0.000000	0.000000	2.000000	59.000000	0.000000
3736.088448	0.116445	0.534851	-0.000078	83.197495	-15.018635	68.733940	-0.822270	0.000000	0.003888	0.000000	0.000000	0.000000	-0.107991	-0.026019	0.038660	0.000000	0.000000	2.000000	59.000000	0.000000
3736.091781	0.116123	0.534774	0.000017	83.197495	-15.018635	68.733940	-0.822270	0.000000	0.003888	0.000000	0.000000	0.000000	-0.096717	-0.023201	0.028538	0.000000	0.000000	2.000000	59.000000	0.000000
3736.095114	0.115865	0.534710	0.000183	83.169647	-15.447564	68.265244	-0.822270	0.000000	0.003888	0.000000	0.000000	0.000000	-0.077524	-0.019070	0.049607	0.000000	0.000000	2.000000	59.000000	0.000000
3736.098448	0.115865	0.534710	0.000183	83.169647	-15.447564	68.265244	-0.822270	0.000000	0.003888	0.000000	0.000000	0.000000	-0.077524	-0.019070	0.049607	0.000000	0.000000	2.000000	59.000000	0.000000
3736.101781	0.115865	0.534710	0.000183	83.169647	-15.447564	68.265244	-0.822270	0.000000	0.003888	0.000000	0.000000	0.000000	-0.077524	-0.019070	0.049607	0.000000	0.000000	2.000000	59.000000	0.000000
3736.105114	0.115865	0.534710	0.000183	83.146309	-15.765569	67.923134	-0.793229	0.000000	-0.009136	0.000000	0.000000	0.000000	-0.077524	-0.019070	0.049607	0.000000	0.000000	2.000000	59.000000	0.000000
3736.108448	0.115659	0.534679	0.000374	83.146309	-15.765569	67.923134	-0.793229	0.000000	-0.009136	0.000000	0.000000	0.000000	-0.061763	-0.009255	0.057256	0.000000	0.000000	2.000000	59.000000	0.000000
3736.111781	0.115659	0.534679	0.000374	83.146309	-15.765569	67.923134	-0.793229	0.000000	-0.009136	0.000000	0.000000	0.000000	-0.061763	-0.009255	0.057256	0.000000	0.000000	2.000000	59.000000	0.000000
3736.115114	0.115659	0.534679	0.000374	83.135559	-15.833610	67.872360	-0.782935	0.000000	-0.018679	0.000000	0.000000	0.000000	-0.061763	-0.009255	0.057256	0.000000	0.000000	2.000000	59.000000	0.000000
3736.118448	0.115659	0.534679	0.000374	83.135559	-15.833610	67.872360	-0.782935	0.000000	-0.018679	0.000000	0.000000	0.000000	-0.061763	-0.009255	0.057256	0.000000	0.000000	2.000000	59.000000	0.000000
3736.121781	0.115457	0.534665	0.000583	83.135559	-15.833610	67.872360	-0.782935	0.000000	-0.018679	0.000000	0.000000	0.000000	-0.060430	-0.004369	0.062719	0.000000	0.000000	2.000000	59.000000	0.000000
3736.125114	0.115457	0.534665	0.000583	83.127449	-15.819159	67.911598	-0.782935	0.000000	-0.018679	0.000000	0.000000	0.000000	-0.060430	-0.004369	0.062719	0.000000	0.000000	2.000000	59.000000	0.000000
3736.128448	0.115457	0.534665	0.000583	83.127449	-15.819159	67.911598	-0.782935	0.000000	-0.018679	0.000000	0.000000	0.000000	-0.060430	-0.004369	0.062719	0.000000	0.000000	2.000000	59.000000	0.000000
3736.131781	0.115457	0.534665	0.000583	83.127449	-15.819159	67.911598	-0.782935	0.000000	-0.018679	0.000000	0.000000	0.000000	-0.060430	-0.004369	0.062719	0.000000	0.000000	2.000000	59.000000	0.000000
3736.135114	0.115197	0.534591	0.001017	83.124771	-15.827917	67.924675	-0.772864	0.000000	-0.029132	0.000000	0.000000	0.000000	-0.078190	-0.022180	0.130192	0.000000	0.000000	2.000000	59.000000	0.000000
3736.138448	0.115197	0.534591	0.001017	83.124771	-15.827917	67.924675	-0.772864	0.000000	-0.029132	0.000000	0.000000	0.000000	-0.078190	-0.022180	0.130192	0.000000	0.000000	2.000000	59.000000	0.000000
3736.141781	0.115197	0.534591	0.001017	83.124771	-15.827917	67.924675	-0.772864	0.000000	-0.029132	0.000000	0.000000	0.000000	-0.078190	-0.022180	0.130192	0.000000	0.000000	2.000000	59.000000	0.000000
3736.145114	0.115197	0.534591	0.001017	83.127449	-15.851783	67.911598	-0.759832	0.000000	-0.050831	0.000000	0.000000	0.000000	-0.078190	-0.022180	0.130192	0.000000	0.000000	2.000000	59.000000	0.000000
3736.148448	0.115150	0.534499	0.001199	83.127449	-15.851783	67.911598	-0.759832	0.000000	-0.050831	0.000000	0.000000	0.000000	-0.013968	-0.027637	0.054862	0.000000	0.000000	2.000000	59.000000	0.000000
3736.151781	0.115150	0.534499	0.001199	83.127449	-15.851783	67.911598	-0.759832	0.000000	-0.050831	0.000000	0.000000	0.000000	-0.013968	-0.027637	0.054862	0.000000	0.000000	2.000000	59.000000	0.000000
3736.155114	0.115150	0.534499	0.001199	83.135590	-15.890716	67.872375	-0.757504	0.000000	-0.059974	0.000000	0.000000	0.000000	-0.013968	-0.027637	0.054862	0.000000	0.000000	2.000000	59.000000	0.000000
3736.158448	0.115150	0.534499	0.001199	83.135590	-15.890716	67.872375	-0.757504	0.000000	-0.059974	0.000000	0.000000	0.000000	-0.013968	-0.027637	0.054862	0.000000	0.000000	2.000000	59.000000	0.000000
3736.161781	0.115181	0.534374	0.001324	83.135590	-15.890716	67.872375	-0.757504	0.000000	-0.059974	0.000000	0.000000	0.000000	0.009368	-0.037456	0.037301	0.000000	0.000000	2.000000	59.000000	0.000000
3736.165114	0.115181	0.534374	0.001324	83.146431	-15.937391	67.819923	-0.757504	0.000000	-0.059974	0.000000	0.000000	0.000000	0.009368	-0.037456	0.037301	0.000000	0.000000	2.000000	59.000000	0.000000
3736.168448	0.115181	0.534374	0.001324	83.146431	-15.937391	67.819923	-0.757504	0.000000	-0.059974	0.000000	0.000000	0.000000	0.009368	-0.037456	0.037301	0.000000	0.000000	2.000000	59.000000	0.000000
3736.171781	0.115181	0.534374	0.001324	83.146431	-15.937391	67.819923	-0.757504	0.000000	-0.059974	0.000000	0.000000	0.000000	0.009368	-0.037456	0.037301	0.000000	0.000000	2.000000	59.000000	0.000000
3736.175114	0.115378	0.534058	0.001461	83.160004	-15.991797	67.754128	-0.759065	0.000000	-0.066191	0.000000	0.000000	0.000000	0.058930	-0.094587	0.041079	0.000000	0.000000	2.000000	59.000000	0.000000
3736.178448	0.115378	0.534058	0.001461	83.160004	-15.991797	67.754128	-0.759065	0.000000	-0.066191	0.000000	0.000000	0.000000	0.058930	-0.094587	0.041079	0.000000	0.000000	2.000000	59.000000	0.000000
3736.181781	0.115378	0.534058	0.001461	83.160004	-15.991797	67.754128	-0.759065	0.000000	-0.066191	0.000000	0.000000	0.000000	0.058930	-0.094587	0.041079	0.000000	0.000000	2.000000	59.000000	0.000000
3736.185114	0.115378	0.534058	0.001461	83.170792	-16.033354	67.701324	-0.768887	0.000000	-0.073037	0.000000	0.000000	0.000000	0.058930	-0.094587	0.041079	0.000000	0.000000	2.000000	59.000000	0.000000
3736.188448	0.115490	0.533943	0.001541	83.170792	-16.033354	67.701324	-0.768887	0.000000	-0.073037	0.000000	0.000000	0.000000	0.033815	-0.034675	0.023964	0.000000	0.000000	2.000000	59.000000	0.000000
3736.191781	0.115490	0.533943	0.001541	83.170792	-16.033354	67.701324	-0.768887	0.000000	-0.073037	0.000000	0.000000	0.000000	0.033815	-0.034675	0.023964	0.000000	0.000000	2.000000	59.000000	0.000000
3736.195114	0.115618	0.533850	0.001679	83.173492	-16.032928	67.688080	-0.774523	0.000000	-0.077031	0.000000	0.000000	0.000000	0.038286	-0.027743	0.041661	0.000000	0.000000	2.000000	59.000000	0.000000
3736.198448	0.115618	0.533850	0.001679	83.173492	-16.032928	67.688080	-0.774523	0.000000	-0.077031	0.000000	0.000000	0.000000	0.038286	-0.027743	0.041661	0.000000	0.000000	2.000000	59.000000	0.000000
3736.201781	0.115618	0.533850	0.001679	83.173492	-16.032928	67.688080	-0.774523	0.000000	-0.077031	0.000000	0.000000	0.000000	0.038286	-0.027743	0.041661	0.000000	0.000000	2.000000	59.000000	0.000000
3736.205114	0.115618	0.533850	0.001679	83.170044	-16.020809	67.690323	-0.780904	0.000000	-0.083975	0.000000	0.000000	0.000000	0.038286	-0.027743	0.041661	0.000000	0.000000	2.000000	59.000000	0.000000
3736.208448	0.115732	0.533816	0.001856	83.170044	-16.020809	67.690323	-0.780904	0.000000	-0.083975	0.000000	0.000000	0.000000	0.034227	-0.010208	0.053070	0.000000	0.000000	2.000000	59.000000	0.000000
3736.211781	0.115732	0.533816	0.001856	83.170044	-16.020809	67.690323	-0.780904	0.000000	-0.083975	0.000000	0.000000	0.000000	0.034227	-0.010208	0.053070	0.000000	0.000000	2.000000	59.000000	0.000000
3736.215114	0.115732	0.533816	0.001856	83.159203	-15.962904	67.743134	-0.786609	0.000000	-0.092820	0.000000	0.000000	0.000000	0.034227	-0.010208	0.053070	0.000000	0.000000	2.000000	59.000000	0.000000
3736.218448	0.115732	0.533816	0.001856	83.159203	-15.962904	67.743134	-0.786609	0.000000	-0.092820	0.000000	0.000000	0.000000	0.034227	-0.010208	0.053070	0.000000	0.000000	2.000000	59.000000	0.000000
3736.221781	0.115839	0.533805	0.002098	83.159203	-15.962904	67.743134	-0.786609	0.000000	-0.092820	0.000000	0.000000	0.000000	0.032169	-0.003294	0.072413	0.000000	0.000000	2.000000	59.000000	0.000000
3736.225114	0.115839	0.533805	0.002098	83.146431	-15.882961	67.819923	-0.786609	0.000000	-0.092820	0.000000	0.000000	0.000000	0.032169	-0.003294	0.072413	0.000000	0.000000	2.000000	59.000000	0.000000
3736.228448	0.115839	0.533805	0.002098	83.146431	-15.882961	67.819923	-0.786609	0.000000	-0.092820	0.000000	0.000000	0.000000	0.032169	-0.003294	0.072413	0.000000	0.000000	2.000000	59.000000	0.000000
3736.231781	0.115839	0.533805	0.002098	83.146431	-15.882961	67.819923	-0.786609	0.000000	-0.092820	0.000000	0.000000	0.000000	0.032169	-0.003294	0.072413	0.000000	0.000000	2.000000	59.000000	0.000000
3736.235114	0.116057	0.533813	0.002686	83.130135	-15.802203	67.898514	-0.791970	0.000000	-0.104889	0.000000	0.000000	0.000000	0.065371	0.002322	0.176328	0.000000	0.000000	2.000000	59.000000	0.000000
3736.238448	0.116057	0.533813	0.002686	83.130135	-15.802203	67.898514	-0.791970	0.000000	-0.104889	0.000000	0.000000	0.000000	0.065371	0.002322	0.176328	0.000000	0.000000	2.000000	59.000000	0.000000
3736.241781	0.116057	0.533813	0.002686	83.130135	-15.802203	67.898514	-0.791970	0.000000	-0.104889	0.000000	0.000000	0.000000	0.065371	0.002322	0.176328	0.000000	0.000000	2.000000	59.000000	0.000000
3736.245114	0.116057	0.533813	0.002686	83.114647	-15.715387	67.987732	-0.802865	0.000000	-0.134277	0.000000	0.000000	0.000000	0.065371	0.002322	0.176328	0.000000	0.000000	2.000000	59.000000	0.000000
3736.248448	0.116163	0.533815	0.003014	83.114647	-15.715387	67.987732	-0.802865	0.000000	-0.134277	0.000000	0.000000	0.000000	0.031805	0.000693	0.098411	0.000000	0.000000	2.000000	59.000000	0.000000
3736.251781	0.116163	0.533815	0.003014	83.114647	-15.715387	67.987732	-0.802865	0.000000	-0.134277	0.000000	0.000000	0.000000	0.031805	0.000693	0.098411	0.000000	0.000000	2.000000	59.000000	0.000000
3736.255114	0.116163	0.533815	0.003014	83.098343	-15.632659	68.065636	-0.808166	0.000000	-0.150679	0.000000	0.000000	0.000000	0.031805	0.000693	0.098411	0.000000	0.000000	2.000000	59.000000	0.000000
3736.258448	0.116163	0.533815	0.003014	83.098343	-15.632659	68.065636	-0.808166	0.000000	-0.150679	0.000000	0.000000	0.000000	0.031805	0.000693	0.098411	0.000000	0.000000	2.000000	59.000000	0.000000
3736.261781	0.116287	0.533801	0.003318	83.098343	-15.632659	68.065636	-0.808166	0.000000	-0.150679	0.000000	0.000000	0.000000	0.036983	-0.004234	0.091237	0.000000	0.000000	2.000000	59.000000	0.000000
3736.265114	0.116432	0.533787	0.003616	83.087494	-15.570470	68.117310	-0.808166	0.000000	-0.150679	0.000000	0.000000	0.000000	0.043556	-0.004244	0.089552	0.000000	0.000000	2.000000	59.000000	0.000000
3736.268448	0.116432	0.533787	0.003616	83.087494	-15.570470	68.117310	-0.808166	0.000000	-0.150679	0.000000	0.000000	0.000000	0.043556	-0.004244	0.089552	0.000000	0.000000	2.000000	59.000000	0.000000
3736.271781	0.116432	0.533787	0.003616	83.087494	-15.570470	68.117310	-0.808166	0.000000	-0.150679	0.000000	0.000000	0.000000	0.043556	-0.004244	0.089552	0.000000	0.000000	2.000000	59.000000	0.000000
3736.275114	0.116432	0.533787	0.003616	83.073883	-15.492896	68.181694	-0.821589	0.000000	-0.180810	0.000000	0.000000	0.000000	0.043556	-0.004244	0.089552	0.000000	0.000000	2.000000	59.000000	0.000000
3736.278448	0.116611	0.533766	0.003863	83.073883	-15.492896	68.181694	-0.821589	0.000000	-0.180810	0.000000	0.000000	0.000000	0.053626	-0.006324	0.074007	0.000000	0.000000	2.000000	59.000000	0.000000
3736.281781	0.116611	0.533766	0.003863	83.073883	-15.492896	68.181694	-0.821589	0.000000	-0.180810	0.000000	0.000000	0.000000	0.053626	-0.006324	0.074007	0.000000	0.000000	2.000000	59.000000	0.000000
3736.285114	0.116611	0.533766	0.003863	83.063026	-15.431054	68.233055	-0.830527	0.000000	-0.193145	0.000000	0.000000	0.000000	0.053626	-0.006324	0.074007	0.000000	0.000000	2.000000	59.000000	0.000000
3736.288448	0.116611	0.533766	0.003863	83.063026	-15.431054	68.233055	-0.830527	0.000000	-0.193145	0.000000	0.000000	0.000000	0.053626	-0.006324	0.074007	0.000000	0.000000	2.000000	59.000000	0.000000
3736.291781	0.116788	0.533771	0.004105	83.063026	-15.431054	68.233055	-0.830527	0.000000	-0.193145	0.000000	0.000000	0.000000	0.053350	0.001471	0.072756	0.000000	0.000000	2.000000	59.000000	0.000000
3736.295114	0.116788	0.533771	0.004105	83.049408	-15.359408	68.297020	-0.830527	0.000000	-0.193145	0.000000	0.000000	0.000000	0.053350	0.001471	0.072756	0.000000	0.000000	2.000000	59.000000	0.000000
3736.298448	0.116788	0.533771	0.004105	83.049408	-15.359408	68.297020	-0.830527	0.000000	-0.193145	0.000000	0.000000	0.000000	0.053350	0.001471	0.072756	0.000000	0.000000	2.000000	59.000000	0.000000
3736.301781	0.116788	0.533771	0.004105	83.049408	-15.359408	68.297020	-0.830527	0.000000	-0.193145	0.000000	0.000000	0.000000	0.053350	0.001471	0.072756	0.000000	0.000000	2.000000	59.000000	0.000000
3736.305114	0.116981	0.533774	0.004588	83.038521	-15.306084	68.347992	-0.839419	0.000000	-0.205271	0.000000	0.000000	0.000000	0.057679	0.000847	0.144897	0.000000	0.000000	2.000000	59.000000	0.000000
3736.308448	0.116981	0.533774	0.004588	83.038521	-15.306084	68.347992	-0.839419	0.000000	-0.205271	0.000000	0.000000	0.000000	0.057679	0.000847	0.144897	0.000000	0.000000	2.000000	59.000000	0.000000
3736.311781	0.116981	0.533774	0.004588	83.038521	-15.306084	68.347992	-0.839419	0.000000	-0.205271	0.000000	0.000000	0.000000	0.057679	0.000847	0.144897	0.000000	0.000000	2.000000	59.000000	0.000000
3736.315114	0.116981	0.533774	0.004588	83.022934	-15.221405	68.435051	-0.849032	0.000000	-0.229420	0.000000	0.000000	0.000000	0.057679	0.000847	0.144897	0.000000	0.000000	2.000000	59.000000	0.000000
3736.318448	0.117038	0.533798	0.004814	83.022934	-15.221405	68.435051	-0.849032	0.000000	-0.229420	0.000000	0.000000	0.000000	0.017130	0.007221	0.067616	0.000000	0.000000	2.000000	59.000000	0.000000
3736.321781	0.117038	0.533798	0.004814	83.022934	-15.221405	68.435051	-0.849032	0.000000	-0.229420	0.000000	0.000000	0.000000	0.017130	0.007221	0.067616	0.000000	0.000000	2.000000	59.000000	0.000000
3736.325114	0.117038	0.533798	0.004814	83.009277	-15.158710	68.498245	-0.851887	0.000000	-0.240690	0.000000	0.000000	0.000000	0.017130	0.007221	0.067616	0.000000	0.000000	2.000000	59.000000	0.000000
3736.328448	0.117038	0.533798	0.004814	83.009277	-15.158710	68.498245	-0.851887	0.000000	-0.240690	0.000000	0.000000	0.000000	0.017130	0.007221	0.067616	0.000000	0.000000	2.000000	59.000000	0.000000
3736.331781	0.117099	0.533838	0.005057	83.009277	-15.158710	68.498245	-0.851887	0.000000	-0.240690	0.000000	0.000000	0.000000	0.018512	0.012119	0.073085	0.000000	0.000000	2.000000	59.000000	0.000000
3736.335114	0.117099	0.533838	0.005057	82.996384	-15.087155	68.572090	-0.851887	0.000000	-0.240690	0.000000	0.000000	0.000000	0.018512	0.012119	0.073085	0.000000	0.000000	2.000000	59.000000	0.000000
3736.338448	0.117099	0.533838	0.005057	82.996384	-15.087155	68.572090	-0.851887	0.000000	-0.240690	0.000000	0.000000	0.000000	0.018512	0.012119	0.073085	0.000000	0.000000	2.000000	59.000000	0.000000
3736.341781	0.117099	0.533838	0.005057	82.996384	-15.087155	68.572090	-0.851887	0.000000	-0.240690	0.000000	0.000000	0.000000	0.018512	0.012119	0.073085	0.000000	0.000000	2.000000	59.000000	0.000000
3736.345114	0.117221	0.533863	0.005444	82.988205	-15.047083	68.609734	-0.854972	0.000000	-0.252870	0.000000	0.000000	0.000000	0.036358	0.007429	0.115845	0.000000	0.000000	2.000000	59.000000	0.000000
3736.348448	0.117221	0.533863	0.005444	82.988205	-15.047083	68.609734	-0.854972	0.000000	-0.252870	0.000000	0.000000	0.000000	0.036358	0.007429	0.115845	0.000000	0.000000	2.000000	59.000000	0.000000
3736.351781	0.117221	0.533863	0.005444	82.988205	-15.047083	68.609734	-0.854972	0.000000	-0.252870	0.000000	0.000000	0.000000	0.036358	0.007429	0.115845	0.000000	0.000000	2.000000	59.000000	0.000000
3736.355114	0.117303	0.533821	0.005585	82.981995	-15.028532	68.623924	-0.861032	0.000000	-0.272178	0.000000	0.000000	0.000000	0.024750	-0.012479	0.042316	0.000000	0.000000	2.000000	59.000000	0.000000
3736.358448	0.117303	0.533821	0.005585	82.981995	-15.028532	68.623924	-0.861032	0.000000	-0.272178	0.000000	0.000000	0.000000	0.024750	-0.012479	0.042316	0.000000	0.000000	2.000000	59.000000	0.000000
3736.361781	0.117303	0.533821	0.005585	82.981995	-15.028532	68.623924	-0.861032	0.000000	-0.272178	0.000000	0.000000	0.000000	0.024750	-0.012479	0.042316	0.000000	0.000000	2.000000	59.000000	0.000000
3736.365114	0.117303	0.533821	0.005585	82.981247	-15.034836	68.613060	-0.865157	0.000000	-0.279231	0.000000	0.000000	0.000000	0.024750	-0.012479	0.042316	0.000000	0.000000	2.000000	59.000000	0.000000
3736.368448	0.117331	0.533773	0.005696	82.981247	-15.034836	68.613060	-0.865157	0.000000	-0.279231	0.000000	0.000000	0.000000	0.008486	-0.014537	0.033477	0.000000	0.000000	2.000000	59.000000	0.000000
3736.371781	0.117331	0.533773	0.005696	82.981247	-15.034836	68.613060	-0.865157	0.000000	-0.279231	0.000000	0.000000	0.000000	0.008486	-0.014537	0.033477	0.000000	0.000000	2.000000	59.000000	0.000000
3736.375114	0.117331	0.533773	0.005696	82.980492	-15.046580	68.602188	-0.866571	0.000000	-0.284810	0.000000	0.000000	0.000000	0.008486	-0.014537	0.033477	0.000000	0.000000	2.000000	59.000000	0.000000
3736.378448	0.117331	0.533773	0.005696	82.980492	-15.046580	68.602188	-0.866571	0.000000	-0.284810	0.000000	0.000000	0.000000	0.008486	-0.014537	0.033477	0.000000	0.000000	2.000000	59.000000	0.000000
3736.381781	0.117338	0.533724	0.005813	82.980492	-15.046580	68.602188	-0.866571	0.000000	-0.284810	0.000000	0.000000	0.000000	0.001890	-0.014538	0.035144	0.000000	0.000000	2.000000	59.000000	0.000000
3736.385114	0.117338	0.533724	0.005813	82.978256	-15.079132	68.569611	-0.866571	0.000000	-0.284810	0.000000	0.000000	0.000000	0.001890	-0.014538	0.035144	0.000000	0.000000	2.000000	59.000000	0.000000
3736.388448	0.117338	0.533724	0.005813	82.978256	-15.079132	68.569611	-0.866571	0.000000	-0.284810	0.000000	0.000000	0.000000	0.001890	-0.014538	0.035144	0.000000	0.000000	2.000000	59.000000	0.000000
3736.391781	0.117338	0.533724	0.005813	82.978256	-15.079132	68.569611	-0.866571	0.000000	-0.284810	0.000000	0.000000	0.000000	0.001890	-0.014538	0.035144	0.000000	0.000000	2.000000	59.000000	0.000000
3736.395114	0.117260	0.533680	0.006062	82.971390	-15.094001	68.560150	-0.866886	0.000000	-0.290667	0.000000	0.000000	0.000000	-0.023237	-0.013440	0.074531	0.000000	0.000000	2.000000	59.000000	0.000000
3736.398448	0.117260	0.533680	0.006062	82.971390	-15.094001	68.560150	-0.866886	0.000000	-0.290667	0.000000	0.000000	0.000000	-0.023237	-0.013440	0.074531	0.000000	0.000000	2.000000	59.000000	0.000000
3736.401781	0.117260	0.533680	0.006062	82.971390	-15.094001	68.560150	-0.866886	0.000000	-0.290667	0.000000	0.000000	0.000000	-0.023237	-0.013440	0.074531	0.000000	0.000000	2.000000	59.000000	0.000000
3736.405114	0.117260	0.533680	0.006062	82.960457	-15.055255	68.610146	-0.863014	0.000000	-0.303089	0.000000	0.000000	0.000000	-0.023237	-0.013440	0.074531	0.000000	0.000000	2.000000	59.000000	0.000000
3736.408448	0.117187	0.533690	0.006234	82.960457	-15.055255	68.610146	-0.863014	0.000000	-0.303089	0.000000	0.000000	0.000000	-0.022060	0.003138	0.051555	0.000000	0.000000	2.000000	59.000000	0.000000
3736.411781	0.117187	0.533690	0.006234	82.960457	-15.055255	68.610146	-0.863014	0.000000	-0.303089	0.000000	0.000000	0.000000	-0.022060	0.003138	0.051555	0.000000	0.000000	2.000000	59.000000	0.000000
3736.415114	0.117187	0.533690	0.006234	82.950317	-15.018478	68.650002	-0.859337	0.000000	-0.311682	0.000000	0.000000	0.000000	-0.022060	0.003138	0.051555	0.000000	0.000000	2.000000	59.000000	0.000000
3736.418448	0.117187	0.533690	0.006234	82.950317	-15.018478	68.650002	-0.859337	0.000000	-0.311682	0.000000	0.000000	0.000000	-0.022060	0.003138	0.051555	0.000000	0.000000	2.000000	59.000000	0.000000
3736.421781	0.117141	0.533691	0.006422	82.950317	-15.018478	68.650002	-0.859337	0.000000	-0.311682	0.000000	0.000000	0.000000	-0.013793	0.000192	0.056572	0.000000	0.000000	2.000000	59.000000	0.000000
3736.425114	0.117144	0.533682	0.006622	82.941032	-14.980977	68.695732	-0.859337	0.000000	-0.311682	0.000000	0.000000	0.000000	0.001087	-0.002733	0.059922	0.000000	0.000000	2.000000	59.000000	0.000000
3736.428448	0.117144	0.533682	0.006622	82.941032	-14.980977	68.695732	-0.859337	0.000000	-0.311682	0.000000	0.000000	0.000000	0.001087	-0.002733	0.059922	0.000000	0.000000	2.000000	59.000000	0.000000
3736.431781	0.117144	0.533682	0.006622	82.941032	-14.980977	68.695732	-0.859337	0.000000	-0.311682	0.000000	0.000000	0.000000	0.001087	-0.002733	0.059922	0.000000	0.000000	2.000000	59.000000	0.000000
3736.435114	0.117144	0.533682	0.006622	82.930588	-14.926722	68.749756	-0.857219	0.000000	-0.331097	0.000000	0.000000	0.000000	0.001087	-0.002733	0.059922	0.000000	0.000000	2.000000	59.000000	0.000000
3736.438448	0.117173	0.533633	0.006733	82.930588	-14.926722	68.749756	-0.857219	0.000000	-0.331097	0.000000	0.000000	0.000000	0.008451	-0.014573	0.033458	0.000000	0.000000	2.000000	59.000000	0.000000
3736.441781	0.117173	0.533633	0.006733	82.930588	-14.926722	68.749756	-0.857219	0.000000	-0.331097	0.000000	0.000000	0.000000	0.008451	-0.014573	0.033458	0.000000	0.000000	2.000000	59.000000	0.000000
3736.445114	0.117173	0.533633	0.006733	82.922882	-14.879398	68.791306	-0.858628	0.000000	-0.336674	0.000000	0.000000	0.000000	0.008451	-0.014573	0.033458	0.000000	0.000000	2.000000	59.000000	0.000000
3736.448448	0.117173	0.533633	0.006733	82.922882	-14.879398	68.791306	-0.858628	0.000000	-0.336674	0.000000	0.000000	0.000000	0.008451	-0.014573	0.033458	0.000000	0.000000	2.000000	59.000000	0.000000
3736.451781	0.117262	0.533568	0.006810	82.922882	-14.879398	68.791306	-0.858628	0.000000	-0.336674	0.000000	0.000000	0.000000	0.026889	-0.019518	0.022969	0.000000	0.000000	2.000000	59.000000	0.000000
3736.455114	0.117262	0.533568	0.006810	82.920662	-14.853901	68.808128	-0.858628	0.000000	-0.336674	0.000000	0.000000	0.000000	0.026889	-0.019518	0.022969	0.000000	0.000000	2.000000	59.000000	0.000000
3736.458448	0.117262	0.533568	0.006810	82.920662	-14.853901	68.808128	-0.858628	0.000000	-0.336674	0.000000	0.000000	0.000000	0.026889	-0.019518	0.022969	0.000000	0.000000	2.000000	59.000000	0.000000
3736.461781	0.117262	0.533568	0.006810	82.920662	-14.853901	68.808128	-0.858628	0.000000	-0.336674	0.000000	0.000000	0.000000	0.026889	-0.019518	0.022969	0.000000	0.000000	2.000000	59.000000	0.000000
3736.465114	0.117421	0.533424	0.006882	82.912277	-14.779572	68.875107	-0.863109	0.000000	-0.340502	0.000000	0.000000	0.000000	0.047644	-0.043077	0.021580	0.000000	0.000000	2.000000	59.000000	0.000000
3736.468448	0.117421	0.533424	0.006882	82.912277	-14.779572	68.875107	-0.863109	0.000000	-0.340502	0.000000	0.000000	0.000000	0.047644	-0.043077	0.021580	0.000000	0.000000	2.000000	59.000000	0.000000
3736.471781	0.117421	0.533424	0.006882	82.912277	-14.779572	68.875107	-0.863109	0.000000	-0.340502	0.000000	0.000000	0.000000	0.047644	-0.043077	0.021580	0.000000	0.000000	2.000000	59.000000	0.000000
3736.475114	0.117421	0.533424	0.006882	82.886497	-14.609487	69.034492	-0.871050	0.000000	-0.344099	0.000000	0.000000	0.000000	0.047644	-0.043077	0.021580	0.000000	0.000000	2.000000	59.000000	0.000000
3736.478448	0.117502	0.533339	0.006831	82.886497	-14.609487	69.034492	-0.871050	0.000000	-0.344099	0.000000	0.000000	0.000000	0.024272	-0.025525	-0.015226	0.000000	0.000000	2.000000	59.000000	0.000000
3736.481781	0.117502	0.533339	0.006831	82.886497	-14.609487	69.034492	-0.871050	0.000000	-0.344099	0.000000	0.000000	0.000000	0.024272	-0.025525	-0.015226	0.000000	0.000000	2.000000	59.000000	0.000000
3736.485114	0.117502	0.533339	0.006831	82.828598	-14.271390	69.362999	-0.875095	0.000000	-0.341561	0.000000	0.000000	0.000000	0.024272	-0.025525	-0.015226	0.000000	0.000000	2.000000	59.000000	0.000000
3736.488448	0.117502	0.533339	0.006831	82.828598	-14.271390	69.362999	-0.875095	0.000000	-0.341561	0.000000	0.000000	0.000000	0.024272	-0.025525	-0.015226	0.000000	0.000000	2.000000	59.000000	0.000000
3736.491781	0.117538	0.533280	0.006788	82.828598	-14.271390	69.362999	-0.875095	0.000000	-0.341561	0.000000	0.000000	0.000000	0.010748	-0.017697	-0.013095	0.000000	0.000000	2.000000	59.000000	0.000000
3736.495114	0.117538	0.533280	0.006788	82.723602	-13.695371	69.935005	-0.875095	0.000000	-0.341561	0.000000	0.000000	0.000000	0.010748	-0.017697	-0.013095	0.000000	0.000000	2.000000	59.000000	0.000000
3736.498448	0.117538	0.533280	0.006788	82.723602	-13.695371	69.935005	-0.875095	0.000000	-0.341561	0.000000	0.000000	0.000000	0.010748	-0.017697	-0.013095	0.000000	0.000000	2.000000	59.000000	0.000000
3736.501781	0.117538	0.533280	0.006788	82.723602	-13.695371	69.935005	-0.875095	0.000000	-0.341561	0.000000	0.000000	0.000000	0.010748	-0.017697	-0.013095	0.000000	0.000000	2.000000	59.000000	0.000000
3736.505114	0.117601	0.533251	0.006666	82.575661	-12.875915	70.755646	-0.876887	0.000000	-0.339379	0.000000	0.000000	0.000000	0.018871	-0.008911	-0.036510	0.000000	0.000000	2.000000	59.000000	0.000000
3736.508448	0.117601	0.533251	0.006666	82.575661	-12.875915	70.755646	-0.876887	0.000000	-0.339379	0.000000	0.000000	0.000000	0.018871	-0.008911	-0.036510	0.000000	0.000000	2.000000	59.000000	0.000000
3736.511781	0.117601	0.533251	0.006666	82.575661	-12.875915	70.755646	-0.876887	0.000000	-0.339379	0.000000	0.000000	0.000000	0.018871	-0.008911	-0.036510	0.000000	0.000000	2.000000	59.000000	0.000000
3736.515114	0.117601	0.533251	0.006666	82.418556	-12.049000	71.585953	-0.880032	0.000000	-0.333294	0.000000	0.000000	0.000000	0.018871	-0.008911	-0.036510	0.000000	0.000000	2.000000	59.000000	0.000000
3736.518448	0.117642	0.533329	0.006643	82.418556	-12.049000	71.585953	-0.880032	0.000000	-0.333294	0.000000	0.000000	0.000000	0.012290	0.023523	-0.006977	0.000000	0.000000	2.000000	59.000000	0.000000
3736.521781	0.117642	0.533329	0.006643	82.418556	-12.049000	71.585953	-0.880032	0.000000	-0.333294	0.000000	0.000000	0.000000	0.012290	0.023523	-0.006977	0.000000	0.000000	2.000000	59.000000	0.000000
3736.525114	0.117642	0.533329	0.006643	82.273102	-11.346491	72.284401	-0.882081	0.000000	-0.332131	0.000000	0.000000	0.000000	0.012290	0.023523	-0.006977	0.000000	0.000000	2.000000	59.000000	0.000000
3736.528448	0.117642	0.533329	0.006643	82.273102	-11.346491	72.284401	-0.882081	0.000000	-0.332131	0.000000	0.000000	0.000000	0.012290	0.023523	-0.006977	0.000000	0.000000	2.000000	59.000000	0.000000
3736.531781	0.117686	0.533450	0.006634	82.273102	-11.346491	72.284401	-0.882081	0.000000	-0.332131	0.000000	0.000000	0.000000	0.013370	0.036319	-0.002715	0.000000	0.000000	2.000000	59.000000	0.000000
3736.535114	0.117686	0.533450	0.006634	82.150375	-10.790219	72.841583	-0.882081	0.000000	-0.332131	0.000000	0.000000	0.000000	0.013370	0.036319	-0.002715	0.000000	0.000000	2.000000	59.000000	0.000000
3736.538448	0.117686	0.533450	0.006634	82.150375	-10.790219	72.841583	-0.882081	0.000000	-0.332131	0.000000	0.000000	0.000000	0.013370	0.036319	-0.002715	0.000000	0.000000	2.000000	59.000000	0.000000
3736.541781	0.117686	0.533450	0.006634	82.150375	-10.790219	72.841583	-0.882081	0.000000	-0.332131	0.000000	0.000000	0.000000	0.013370	0.036319	-0.002715	0.000000	0.000000	2.000000	59.000000	0.000000
3736.545114	0.117714	0.533708	0.006650	82.069519	-10.458600	73.173058	-0.884309	0.000000	-0.331678	0.000000	0.000000	0.000000	0.008310	0.077510	0.005044	0.000000	0.000000	2.000000	59.000000	0.000000
3736.548448	0.117714	0.533708	0.006650	82.069519	-10.458600	73.173058	-0.884309	0.000000	-0.331678	0.000000	0.000000	0.000000	0.008310	0.077510	0.005044	0.000000	0.000000	2.000000	59.000000	0.000000
3736.551781	0.117714	0.533708	0.006650	82.069519	-10.458600	73.173058	-0.884309	0.000000	-0.331678	0.000000	0.000000	0.000000	0.008310	0.077510	0.005044	0.000000	0.000000	2.000000	59.000000	0.000000
3736.555114	0.117714	0.533708	0.006650	82.032700	-10.303083	73.332199	-0.885694	0.000000	-0.332519	0.000000	0.000000	0.000000	0.008310	0.077510	0.005044	0.000000	0.000000	2.000000	59.000000	0.000000
3736.558448	0.117740	0.533859	0.006752	82.032700	-10.303083	73.332199	-0.885694	0.000000	-0.332519	0.000000	0.000000	0.000000	0.007718	0.045239	0.030405	0.000000	0.000000	2.000000	59.000000	0.000000
3736.561781	0.117740	0.533859	0.006752	82.032700	-10.303083	73.332199	-0.885694	0.000000	-0.332519	0.000000	0.000000	0.000000	0.007718	0.045239	0.030405	0.000000	0.000000	2.000000	59.000000	0.000000
3736.565114	0.117740	0.533859	0.006752	82.016228	-10.150277	73.506882	-0.886981	0.000000	-0.337587	0.000000	0.000000	0.000000	0.007718	0.045239	0.030405	0.000000	0.000000	2.000000	59.000000	0.000000
3736.568448	0.117740	0.533859	0.006752	82.016228	-10.150277	73.506882	-0.886981	0.000000	-0.337587	0.000000	0.000000	0.000000	0.007718	0.045239	0.030405	0.000000	0.000000	2.000000	59.000000	0.000000
3736.571781	0.117739	0.533994	0.006840	82.016228	-10.150277	73.506882	-0.886981	0.000000	-0.337587	0.000000	0.000000	0.000000	-0.000287	0.040319	0.026595	0.000000	0.000000	2.000000	59.000000	0.000000
3736.575114	0.117739	0.533994	0.006840	82.012520	-9.876668	73.831696	-0.886981	0.000000	-0.337587	0.000000	0.000000	0.000000	-0.000287	0.040319	0.026595	0.000000	0.000000	2.000000	59.000000	0.000000
3736.578448	0.117739	0.533994	0.006840	82.012520	-9.876668	73.831696	-0.886981	0.000000	-0.337587	0.000000	0.000000	0.000000	-0.000287	0.040319	0.026595	0.000000	0.000000	2.000000	59.000000	0.000000
3736.581781	0.117739	0.533994	0.006840	82.012520	-9.876668	73.831696	-0.886981	0.000000	-0.337587	0.000000	0.000000	0.000000	-0.000287	0.040319	0.026595	0.000000	0.000000	2.000000	59.000000	0.000000
3736.585114	0.117747	0.534257	0.007149	82.012497	-9.506694	74.275917	-0.886933	0.000000	-0.342019	0.000000	0.000000	0.000000	0.002362	0.078915	0.092523	0.000000	0.000000	2.000000	59.000000	0.000000
3736.588448	0.117747	0.534257	0.007149	82.012497	-9.506694	74.275917	-0.886933	0.000000	-0.342019	0.000000	0.000000	0.000000	0.002362	0.078915	0.092523	0.000000	0.000000	2.000000	59.000000	0.000000
3736.591781	0.117747	0.534257	0.007149	82.012497	-9.506694	74.275917	-0.886933	0.000000	-0.342019	0.000000	0.000000	0.000000	0.002362	0.078915	0.092523	0.000000	0.000000	2.000000	59.000000	0.000000
3736.595114	0.117708	0.534355	0.007275	82.021469	-9.107505	74.762939	-0.887327	0.000000	-0.357439	0.000000	0.000000	0.000000	-0.011530	0.029613	0.037823	0.000000	0.000000	2.000000	59.000000	0.000000
3736.598448	0.117708	0.534355	0.007275	82.021469	-9.107505	74.762939	-0.887327	0.000000	-0.357439	0.000000	0.000000	0.000000	-0.011530	0.029613	0.037823	0.000000	0.000000	2.000000	59.000000	0.000000
3736.601781	0.117708	0.534355	0.007275	82.021469	-9.107505	74.762939	-0.887327	0.000000	-0.357439	0.000000	0.000000	0.000000	-0.011530	0.029613	0.037823	0.000000	0.000000	2.000000	59.000000	0.000000
3736.605114	0.117708	0.534355	0.007275	82.032127	-8.774349	75.172676	-0.885405	0.000000	-0.363743	0.000000	0.000000	0.000000	-0.011530	0.029613	0.037823	0.000000	0.000000	2.000000	59.000000	0.000000
3736.608448	0.117661	0.534395	0.007369	82.032127	-8.774349	75.172676	-0.885405	0.000000	-0.363743	0.000000	0.000000	0.000000	-0.013997	0.011903	0.028112	0.000000	0.000000	2.000000	59.000000	0.000000
3736.611781	0.117661	0.534395	0.007369	82.032127	-8.774349	75.172676	-0.885405	0.000000	-0.363743	0.000000	0.000000	0.000000	-0.013997	0.011903	0.028112	0.000000	0.000000	2.000000	59.000000	0.000000
3736.615114	0.117661	0.534395	0.007369	82.047638	-8.518793	75.496277	-0.883072	0.000000	-0.368429	0.000000	0.000000	0.000000	-0.013997	0.011903	0.028112	0.000000	0.000000	2.000000	59.000000	0.000000
3736.618448	0.117661	0.534395	0.007369	82.047638	-8.518793	75.496277	-0.883072	0.000000	-0.368429	0.000000	0.000000	0.000000	-0.013997	0.011903	0.028112	0.000000	0.000000	2.000000	59.000000	0.000000
3736.621781	0.117556	0.534411	0.007415	82.047638	-8.518793	75.496277	-0.883072	0.000000	-0.368429	0.000000	0.000000	0.000000	-0.031698	0.004920	0.013839	0.000000	0.000000	2.000000	59.000000	0.000000
3736.625114	0.117556	0.534411	0.007415	82.065208	-8.332166	75.742424	-0.883072	0.000000	-0.368429	0.000000	0.000000	0.000000	-0.031698	0.004920	0.013839	0.000000	0.000000	2.000000	59.000000	0.000000
3736.628448	0.117556	0.534411	0.007415	82.065208	-8.332166	75.742424	-0.883072	0.000000	-0.368429	0.000000	0.000000	0.000000	-0.031698	0.004920	0.013839	0.000000	0.000000	2.000000	59.000000	0.000000
3736.631781	0.117556	0.534411	0.007415	82.065208	-8.332166	75.742424	-0.883072	0.000000	-0.368429	0.000000	0.000000	0.000000	-0.031698	0.004920	0.013839	0.000000	0.000000	2.000000	59.000000	0.000000
3736.635114	0.117262	0.534378	0.007273	82.086113	-8.248638	75.871361	-0.877789	0.000000	-0.370735	0.000000	0.000000	0.000000	-0.088134	-0.010087	-0.042395	0.000000	0.000000	2.000000	59.000000	0.000000
3736.638448	0.117262	0.534378	0.007273	82.086113	-8.248638	75.871361	-0.877789	0.000000	-0.370735	0.000000	0.000000	0.000000	-0.088134	-0.010087	-0.042395	0.000000	0.000000	2.000000	59.000000	0.000000
3736.641781	0.117262	0.534378	0.007273	82.086113	-8.248638	75.871361	-0.877789	0.000000	-0.370735	0.000000	0.000000	0.000000	-0.088134	-0.010087	-0.042395	0.000000	0.000000	2.000000	59.000000	0.000000
3736.645114	0.117262	0.534378	0.007273	82.101738	-8.293890	75.848427	-0.863100	0.000000	-0.363669	0.000000	0.000000	0.000000	-0.088134	-0.010087	-0.042395	0.000000	0.000000	2.000000	59.000000	0.000000
3736.648448	0.117063	0.534308	0.007136	82.101738	-8.293890	75.848427	-0.863100	0.000000	-0.363669	0.000000	0.000000	0.000000	-0.059637	-0.020876	-0.041205	0.000000	0.000000	2.000000	59.000000	0.000000
3736.651781	0.117063	0.534308	0.007136	82.101738	-8.293890	75.848427	-0.863100	0.000000	-0.363669	0.000000	0.000000	0.000000	-0.059637	-0.020876	-0.041205	0.000000	0.000000	2.000000	59.000000	0.000000
3736.655114	0.117063	0.534308	0.007136	82.119675	-8.359023	75.806404	-0.853161	0.000000	-0.356802	0.000000	0.000000	0.000000	-0.059637	-0.020876	-0.041205	0.000000	0.000000	2.000000	59.000000	0.000000
3736.658448	0.117063	0.534308	0.007136	82.119675	-8.359023	75.806404	-0.853161	0.000000	-0.356802	0.000000	0.000000	0.000000	-0.059637	-0.020876	-0.041205	0.000000	0.000000	2.000000	59.000000	0.000000
3736.661781	0.116836	0.534275	0.006978	82.119675	-8.359023	75.806404	-0.853161	0.000000	-0.356802	0.000000	0.000000	0.000000	-0.068211	-0.010097	-0.047496	0.000000	0.000000	2.000000	59.000000	0.000000
3736.665114	0.116609	0.534241	0.006819	82.137054	-8.381867	75.814110	-0.853161	0.000000	-0.356802	0.000000	0.000000	0.000000	-0.068175	-0.010102	-0.047538	0.000000	0.000000	2.000000	59.000000	0.000000
3736.668448	0.116609	0.534241	0.006819	82.137054	-8.381867	75.814110	-0.853161	0.000000	-0.356802	0.000000	0.000000	0.000000	-0.068175	-0.010102	-0.047538	0.000000	0.000000	2.000000	59.000000	0.000000
3736.671781	0.116609	0.534241	0.006819	82.137054	-8.381867	75.814110	-0.853161	0.000000	-0.356802	0.000000	0.000000	0.000000	-0.068175	-0.010102	-0.047538	0.000000	0.000000	2.000000	59.000000	0.000000
3736.675114	0.116609	0.534241	0.006819	82.160233	-8.319899	75.925026	-0.830430	0.000000	-0.340963	0.000000	0.000000	0.000000	-0.068175	-0.010102	-0.047538	0.000000	0.000000	2.000000	59.000000	0.000000
3736.678448	0.116383	0.534181	0.006665	82.160233	-8.319899	75.925026	-0.830430	0.000000	-0.340963	0.000000	0.000000	0.000000	-0.067827	-0.017943	-0.046356	0.000000	0.000000	2.000000	59.000000	0.000000
3736.681781	0.116383	0.534181	0.006665	82.160233	-8.319899	75.925026	-0.830430	0.000000	-0.340963	0.000000	0.000000	0.000000	-0.067827	-0.017943	-0.046356	0.000000	0.000000	2.000000	59.000000	0.000000
3736.685114	0.116383	0.534181	0.006665	82.211189	-8.155649	76.170929	-0.819125	0.000000	-0.333237	0.000000	0.000000	0.000000	-0.067827	-0.017943	-0.046356	0.000000	0.000000	2.000000	59.000000	0.000000
3736.688448	0.116383	0.534181	0.006665	82.211189	-8.155649	76.170929	-0.819125	0.000000	-0.333237	0.000000	0.000000	0.000000	-0.067827	-0.017943	-0.046356	0.000000	0.000000	2.000000	59.000000	0.000000
3736.691781	0.116139	0.534030	0.006441	82.211189	-8.155649	76.170929	-0.819125	0.000000	-0.333237	0.000000	0.000000	0.000000	-0.072975	-0.045473	-0.067085	0.000000	0.000000	2.000000	59.000000	0.000000
3736.695114	0.116139	0.534030	0.006441	82.272522	-7.702408	76.768265	-0.819125	0.000000	-0.333237	0.000000	0.000000	0.000000	-0.072975	-0.045473	-0.067085	0.000000	0.000000	2.000000	59.000000	0.000000
3736.698448	0.116139	0.534030	0.006441	82.272522	-7.702408	76.768265	-0.819125	0.000000	-0.333237	0.000000	0.000000	0.000000	-0.072975	-0.045473	-0.067085	0.000000	0.000000	2.000000	59.000000	0.000000
3736.701781	0.116139	0.534030	0.006441	82.272522	-7.702408	76.768265	-0.819125	0.000000	-0.333237	0.000000	0.000000	0.000000	-0.072975	-0.045473	-0.067085	0.000000	0.000000	2.000000	59.000000	0.000000
3736.705114	0.115661	0.533773	0.006116	82.334251	-6.943309	77.717598	-0.806963	0.000000	-0.322056	0.000000	0.000000	0.000000	-0.143576	-0.076997	-0.097390	0.000000	0.000000	2.000000	59.000000	0.000000
3736.708448	0.115661	0.533773	0.006116	82.334251	-6.943309	77.717598	-0.806963	0.000000	-0.322056	0.000000	0.000000	0.000000	-0.143576	-0.076997	-0.097390	0.000000	0.000000	2.000000	59.000000	0.000000
3736.711781	0.115661	0.533773	0.006116	82.334251	-6.943309	77.717598	-0.806963	0.000000	-0.322056	0.000000	0.000000	0.000000	-0.143576	-0.076997	-0.097390	0.000000	0.000000	2.000000	59.000000	0.000000
3736.715114	0.115661	0.533773	0.006116	82.388664	-5.904538	78.973091	-0.783034	0.000000	-0.305824	0.000000	0.000000	0.000000	-0.143576	-0.076997	-0.097390	0.000000	0.000000	2.000000	59.000000	0.000000
3736.718448	0.115553	0.533651	0.005964	82.388664	-5.904538	78.973091	-0.783034	0.000000	-0.305824	0.000000	0.000000	0.000000	-0.032412	-0.036437	-0.045639	0.000000	0.000000	2.000000	59.000000	0.000000
3736.721781	0.115553	0.533651	0.005964	82.388664	-5.904538	78.973091	-0.783034	0.000000	-0.305824	0.000000	0.000000	0.000000	-0.032412	-0.036437	-0.045639	0.000000	0.000000	2.000000	59.000000	0.000000
3736.725114	0.115553	0.533651	0.005964	82.413979	-4.666481	80.445755	-0.777632	0.000000	-0.298218	0.000000	0.000000	0.000000	-0.032412	-0.036437	-0.045639	0.000000	0.000000	2.000000	59.000000	0.000000
3736.728448	0.115553	0.533651	0.005964	82.413979	-4.666481	80.445755	-0.777632	0.000000	-0.298218	0.000000	0.000000	0.000000	-0.032412	-0.036437	-0.045639	0.000000	0.000000	2.000000	59.000000	0.000000
3736.731781	0.115454	0.533563	0.005849	82.413979	-4.666481	80.445755	-0.777632	0.000000	-0.298218	0.000000	0.000000	0.000000	-0.029667	-0.026600	-0.034687	0.000000	0.000000	2.000000	59.000000	0.000000
3736.735114	0.115454	0.533563	0.005849	82.383461	-3.473871	81.834625	-0.777632	0.000000	-0.298218	0.000000	0.000000	0.000000	-0.029667	-0.026600	-0.034687	0.000000	0.000000	2.000000	59.000000	0.000000
3736.738448	0.115454	0.533563	0.005849	82.383461	-3.473871	81.834625	-0.777632	0.000000	-0.298218	0.000000	0.000000	0.000000	-0.029667	-0.026600	-0.034687	0.000000	0.000000	2.000000	59.000000	0.000000
3736.741781	0.115454	0.533563	0.005849	82.383461	-3.473871	81.834625	-0.777632	0.000000	-0.298218	0.000000	0.000000	0.000000	-0.029667	-0.026600	-0.034687	0.000000	0.000000	2.000000	59.000000	0.000000
3736.745114	0.115315	0.533409	0.005665	82.299919	-2.380951	83.084572	-0.772687	0.000000	-0.292437	0.000000	0.000000	0.000000	-0.041723	-0.046227	-0.055018	0.000000	0.000000	2.000000	59.000000	0.000000
3736.748448	0.115315	0.533409	0.005665	82.299919	-2.380951	83.084572	-0.772687	0.000000	-0.292437	0.000000	0.000000	0.000000	-0.041723	-0.046227	-0.055018	0.000000	0.000000	2.000000	59.000000	0.000000
3736.751781	0.115315	0.533409	0.005665	82.299919	-2.380951	83.084572	-0.772687	0.000000	-0.292437	0.000000	0.000000	0.000000	-0.041723	-0.046227	-0.055018	0.000000	0.000000	2.000000	59.000000	0.000000
3736.755114	0.115306	0.533376	0.005629	82.187561	-1.478538	84.096107	-0.765733	0.000000	-0.283267	0.000000	0.000000	0.000000	-0.002736	-0.009818	-0.010981	0.000000	0.000000	2.000000	59.000000	0.000000
3736.758448	0.115306	0.533376	0.005629	82.187561	-1.478538	84.096107	-0.765733	0.000000	-0.283267	0.000000	0.000000	0.000000	-0.002736	-0.009818	-0.010981	0.000000	0.000000	2.000000	59.000000	0.000000
3736.761781	0.115306	0.533376	0.005629	82.187561	-1.478538	84.096107	-0.765733	0.000000	-0.283267	0.000000	0.000000	0.000000	-0.002736	-0.009818	-0.010981	0.000000	0.000000	2.000000	59.000000	0.000000
3736.765114	0.115306	0.533376	0.005629	82.056435	-0.892092	84.733734	-0.765278	0.000000	-0.281437	0.000000	0.000000	0.000000	-0.002736	-0.009818	-0.010981	0.000000	0.000000	2.000000	59.000000	0.000000
3736.768448	0.115279	0.533359	0.005616	82.056435	-0.892092	84.733734	-0.765278	0.000000	-0.281437	0.000000	0.000000	0.000000	-0.007958	-0.004927	-0.003849	0.000000	0.000000	2.000000	59.000000	0.000000
3736.771781	0.115279	0.533359	0.005616	82.056435	-0.892092	84.733734	-0.765278	0.000000	-0.281437	0.000000	0.000000	0.000000	-0.007958	-0.004927	-0.003849	0.000000	0.000000	2.000000	59.000000	0.000000
3736.775114	0.115279	0.533359	0.005616	81.921822	-0.581353	85.038788	-0.763951	0.000000	-0.280795	0.000000	0.000000	0.000000	-0.007958	-0.004927	-0.003849	0.000000	0.000000	2.000000	59.000000	0.000000
3736.778448	0.115279	0.533359	0.005616	81.921822	-0.581353	85.038788	-0.763951	0.000000	-0.280795	0.000000	0.000000	0.000000	-0.007958	-0.004927	-0.003849	0.000000	0.000000	2.000000	59.000000	0.000000
3736.781781	0.115301	0.533359	0.005610	81.921822	-0.581353	85.038788	-0.763951	0.000000	-0.280795	0.000000	0.000000	0.000000	0.006591	0.000009	-0.001642	0.000000	0.000000	2.000000	59.000000	0.000000
3736.785114	0.115301	0.533359	0.005610	81.820168	-0.353056	85.262062	-0.763951	0.000000	-0.280795	0.000000	0.000000	0.000000	0.006591	0.000009	-0.001642	0.000000	0.000000	2.000000	59.000000	0.000000
3736.788448	0.115301	0.533359	0.005610	81.820168	-0.353056	85.262062	-0.763951	0.000000	-0.280795	0.000000	0.000000	0.000000	0.006591	0.000009	-0.001642	0.000000	0.000000	2.000000	59.000000	0.000000
3736.791781	0.115301	0.533359	0.005610	81.820168	-0.353056	85.262062	-0.763951	0.000000	-0.280795	0.000000	0.000000	0.000000	0.006591	0.000009	-0.001642	0.000000	0.000000	2.000000	59.000000	0.000000
3736.795114	0.115345	0.533359	0.005599	81.760429	-0.220509	85.390564	-0.765050	0.000000	-0.280522	0.000000	0.000000	0.000000	0.013183	0.000009	-0.003285	0.000000	0.000000	2.000000	59.000000	0.000000
3736.798448	0.115345	0.533359	0.005599	81.760429	-0.220509	85.390564	-0.765050	0.000000	-0.280522	0.000000	0.000000	0.000000	0.013183	0.000009	-0.003285	0.000000	0.000000	2.000000	59.000000	0.000000
3736.801781	0.115345	0.533359	0.005599	81.760429	-0.220509	85.390564	-0.765050	0.000000	-0.280522	0.000000	0.000000	0.000000	0.013183	0.000009	-0.003285	0.000000	0.000000	2.000000	59.000000	0.000000
3736.805114	0.115345	0.533359	0.005599	81.733902	-0.160670	85.447105	-0.767247	0.000000	-0.279974	0.000000	0.000000	0.000000	0.013183	0.000009	-0.003285	0.000000	0.000000	2.000000	59.000000	0.000000
3736.808448	0.115362	0.533343	0.005576	81.733902	-0.160670	85.447105	-0.767247	0.000000	-0.279974	0.000000	0.000000	0.000000	0.005220	-0.004899	-0.007134	0.000000	0.000000	2.000000	59.000000	0.000000
3736.811781	0.115362	0.533343	0.005576	81.733902	-0.160670	85.447105	-0.767247	0.000000	-0.279974	0.000000	0.000000	0.000000	0.005220	-0.004899	-0.007134	0.000000	0.000000	2.000000	59.000000	0.000000
3736.815114	0.115362	0.533343	0.005576	81.734711	-0.155757	85.446465	-0.768117	0.000000	-0.278785	0.000000	0.000000	0.000000	0.005220	-0.004899	-0.007134	0.000000	0.000000	2.000000	59.000000	0.000000
3736.818448	0.115362	0.533343	0.005576	81.734711	-0.155757	85.446465	-0.768117	0.000000	-0.278785	0.000000	0.000000	0.000000	0.005220	-0.004899	-0.007134	0.000000	0.000000	2.000000	59.000000	0.000000
3736.821781	0.115412	0.533333	0.005587	81.734711	-0.155757	85.446465	-0.768117	0.000000	-0.278785	0.000000	0.000000	0.000000	0.014851	-0.002910	0.003416	0.000000	0.000000	2.000000	59.000000	0.000000
3736.825114	0.115412	0.533333	0.005587	81.732506	-0.148306	85.451157	-0.768117	0.000000	-0.278785	0.000000	0.000000	0.000000	0.014851	-0.002910	0.003416	0.000000	0.000000	2.000000	59.000000	0.000000
3736.828448	0.115412	0.533333	0.005587	81.732506	-0.148306	85.451157	-0.768117	0.000000	-0.278785	0.000000	0.000000	0.000000	0.014851	-0.002910	0.003416	0.000000	0.000000	2.000000	59.000000	0.000000
3736.831781	0.115412	0.533333	0.005587	81.732506	-0.148306	85.451157	-0.768117	0.000000	-0.278785	0.000000	0.000000	0.000000	0.014851	-0.002910	0.003416	0.000000	0.000000	2.000000	59.000000	0.000000
3736.835114	0.115504	0.533350	0.005583	81.722839	-0.120663	85.478531	-0.770592	0.000000	-0.279354	0.000000	0.000000	0.000000	0.027732	0.004930	-0.001086	0.000000	0.000000	2.000000	59.000000	0.000000
3736.838448	0.115504	0.533350	0.005583	81.722839	-0.120663	85.478531	-0.770592	0.000000	-0.279354	0.000000	0.000000	0.000000	0.027732	0.004930	-0.001086	0.000000	0.000000	2.000000	59.000000	0.000000
3736.841781	0.115504	0.533350	0.005583	81.722839	-0.120663	85.478531	-0.770592	0.000000	-0.279354	0.000000	0.000000	0.000000	0.027732	0.004930	-0.001086	0.000000	0.000000	2.000000	59.000000	0.000000
3736.845114	0.115504	0.533350	0.005583	81.706871	-0.070581	85.522034	-0.775214	0.000000	-0.279173	0.000000	0.000000	0.000000	0.027732	0.004930	-0.001086	0.000000	0.000000	2.000000	59.000000	0.000000
3736.848448	0.115580	0.533356	0.005608	81.706871	-0.070581	85.522034	-0.775214	0.000000	-0.279173	0.000000	0.000000	0.000000	0.022815	0.001990	0.007255	0.000000	0.000000	2.000000	59.000000	0.000000
3736.851781	0.115580	0.533356	0.005608	81.706871	-0.070581	85.522034	-0.775214	0.000000	-0.279173	0.000000	0.000000	0.000000	0.022815	0.001990	0.007255	0.000000	0.000000	2.000000	59.000000	0.000000
3736.855114	0.115580	0.533356	0.005608	81.690544	-0.028983	85.563232	-0.779016	0.000000	-0.280383	0.000000	0.000000	0.000000	0.022815	0.001990	0.007255	0.000000	0.000000	2.000000	59.000000	0.000000
3736.858448	0.115580	0.533356	0.005608	81.690544	-0.028983	85.563232	-0.779016	0.000000	-0.280383	0.000000	0.000000	0.000000	0.022815	0.001990	0.007255	0.000000	0.000000	2.000000	59.000000	0.000000
3736.861781	0.115655	0.533389	0.005628	81.690544	-0.028983	85.563232	-0.779016	0.000000	-0.280383	0.000000	0.000000	0.000000	0.022516	0.009838	0.006040	0.000000	0.000000	2.000000	59.000000	0.000000
3736.865114	0.115655	0.533389	0.005628	81.682281	-0.005737	85.578392	-0.779016	0.000000	-0.280383	0.000000	0.000000	0.000000	0.022516	0.009838	0.006040	0.000000	0.000000	2.000000	59.000000	0.000000
3736.868448	0.115655	0.533389	0.005628	81.682281	-0.005737	85.578392	-0.779016	0.000000	-0.280383	0.000000	0.000000	0.000000	0.022516	0.009838	0.006040	0.000000	0.000000	2.000000	59.000000	0.000000
3736.871781	0.115655	0.533389	0.005628	81.682281	-0.005737	85.578392	-0.779016	0.000000	-0.280383	0.000000	0.000000	0.000000	0.022516	0.009838	0.006040	0.000000	0.000000	2.000000	59.000000	0.000000
3736.875114	0.115780	0.533412	0.005659	81.677040	0.009543	85.588257	-0.782769	0.000000	-0.281389	0.000000	0.000000	0.000000	0.037377	0.006925	0.009439	0.000000	0.000000	2.000000	59.000000	0.000000
3736.878448	0.115780	0.533412	0.005659	81.677040	0.009543	85.588257	-0.782769	0.000000	-0.281389	0.000000	0.000000	0.000000	0.037377	0.006925	0.009439	0.000000	0.000000	2.000000	59.000000	0.000000
3736.881781	0.115780	0.533412	0.005659	81.677040	0.009543	85.588257	-0.782769	0.000000	-0.281389	0.000000	0.000000	0.000000	0.037377	0.006925	0.009439	0.000000	0.000000	2.000000	59.000000	0.000000
3736.885114	0.115780	0.533412	0.005659	81.670387	0.026308	85.602119	-0.788998	0.000000	-0.282962	0.000000	0.000000	0.000000	0.037377	0.006925	0.009439	0.000000	0.000000	2.000000	59.000000	0.000000
3736.888448	0.115808	0.533403	0.005676	81.670387	0.026308	85.602119	-0.788998	0.000000	-0.282962	0.000000	0.000000	0.000000	0.008270	-0.002907	0.005051	0.000000	0.000000	2.000000	59.000000	0.000000
3736.891781	0.115808	0.533403	0.005676	81.670387	0.026308	85.602119	-0.788998	0.000000	-0.282962	0.000000	0.000000	0.000000	0.008270	-0.002907	0.005051	0.000000	0.000000	2.000000	59.000000	0.000000
3736.895114	0.115808	0.533403	0.005676	81.648209	0.075637	85.648239	-0.790377	0.000000	-0.283804	0.000000	0.000000	0.000000	0.008270	-0.002907	0.005051	0.000000	0.000000	2.000000	59.000000	0.000000
3736.898448	0.115808	0.533403	0.005676	81.648209	0.075637	85.648239	-0.790377	0.000000	-0.283804	0.000000	0.000000	0.000000	0.008270	-0.002907	0.005051	0.000000	0.000000	2.000000	59.000000	0.000000
3736.901781	0.115830	0.533403	0.005671	81.648209	0.075637	85.648239	-0.790377	0.000000	-0.283804	0.000000	0.000000	0.000000	0.006592	0.000008	-0.001649	0.000000	0.000000	2.000000	59.000000	0.000000
3736.905114	0.115830	0.533403	0.005671	81.609154	0.158369	85.730003	-0.790377	0.000000	-0.283804	0.000000	0.000000	0.000000	0.006592	0.000008	-0.001649	0.000000	0.000000	2.000000	59.000000	0.000000
3736.908448	0.115830	0.533403	0.005671	81.609154	0.158369	85.730003	-0.790377	0.000000	-0.283804	0.000000	0.000000	0.000000	0.006592	0.000008	-0.001649	0.000000	0.000000	2.000000	59.000000	0.000000
3736.911781	0.115830	0.533403	0.005671	81.609154	0.158369	85.730003	-0.790377	0.000000	-0.283804	0.000000	0.000000	0.000000	0.006592	0.000008	-0.001649	0.000000	0.000000	2.000000	59.000000	0.000000
3736.915114	0.115826	0.533360	0.005656	81.554520	0.272210	85.842499	-0.791475	0.000000	-0.283529	0.000000	0.000000	0.000000	-0.001071	-0.012718	-0.004277	0.000000	0.000000	2.000000	59.000000	0.000000
3736.918448	0.115826	0.533360	0.005656	81.554520	0.272210	85.842499	-0.791475	0.000000	-0.283529	0.000000	0.000000	0.000000	-0.001071	-0.012718	-0.004277	0.000000	0.000000	2.000000	59.000000	0.000000
3736.921781	0.115826	0.533360	0.005656	81.554520	0.272210	85.842499	-0.791475	0.000000	-0.283529	0.000000	0.000000	0.000000	-0.001071	-0.012718	-0.004277	0.000000	0.000000	2.000000	59.000000	0.000000
3736.925114	0.115826	0.533360	0.005656	81.489594	0.406523	85.975121	-0.791297	0.000000	-0.282816	0.000000	0.000000	0.000000	-0.001071	-0.012718	-0.004277	0.000000	0.000000	2.000000	59.000000	0.000000
3736.928448	0.115817	0.533327	0.005620	81.489594	0.406523	85.975121	-0.791297	0.000000	-0.282816	0.000000	0.000000	0.000000	-0.002747	-0.009837	-0.010978	0.000000	0.000000	2.000000	59.000000	0.000000
3736.931781	0.115817	0.533327	0.005620	81.489594	0.406523	85.975121	-0.791297	0.000000	-0.282816	0.000000	0.000000	0.000000	-0.002747	-0.009837	-0.010978	0.000000	0.000000	2.000000	59.000000	0.000000
3736.935114	0.115817	0.533327	0.005620	81.417160	0.552527	86.119408	-0.790839	0.000000	-0.280987	0.000000	0.000000	0.000000	-0.002747	-0.009837	-0.010978	0.000000	0.000000	2.000000	59.000000	0.000000
3736.938448	0.115817	0.533327	0.005620	81.417160	0.552527	86.119408	-0.790839	0.000000	-0.280987	0.000000	0.000000	0.000000	-0.002747	-0.009837	-0.010978	0.000000	0.000000	2.000000	59.000000	0.000000
3736.941781	0.115802	0.533304	0.005561	81.417160	0.552527	86.119408	-0.790839	0.000000	-0.280987	0.000000	0.000000	0.000000	-0.004424	-0.006923	-0.017679	0.000000	0.000000	2.000000	59.000000	0.000000
3736.945114	0.115802	0.533304	0.005561	81.349915	0.684252	86.252098	-0.790839	0.000000	-0.280987	0.000000	0.000000	0.000000	-0.004424	-0.006923	-0.017679	0.000000	0.000000	2.000000	59.000000	0.000000
3736.948448	0.115802	0.533304	0.005561	81.349915	0.684252	86.252098	-0.790839	0.000000	-0.280987	0.000000	0.000000	0.000000	-0.004424	-0.006923	-0.017679	0.000000	0.000000	2.000000	59.000000	0.000000
3736.951781	0.115802	0.533304	0.005561	81.349915	0.684252	86.252098	-0.790839	0.000000	-0.280987	0.000000	0.000000	0.000000	-0.004424	-0.006923	-0.017679	0.000000	0.000000	2.000000	59.000000	0.000000
3736.955114	0.115760	0.533291	0.005485	81.286255	0.808525	86.374840	-0.790102	0.000000	-0.278040	0.000000	0.000000	0.000000	-0.012692	-0.004013	-0.022732	0.000000	0.000000	2.000000	59.000000	0.000000
3736.958448	0.115760	0.533291	0.005485	81.286255	0.808525	86.374840	-0.790102	0.000000	-0.278040	0.000000	0.000000	0.000000	-0.012692	-0.004013	-0.022732	0.000000	0.000000	2.000000	59.000000	0.000000
3736.961781	0.115760	0.533291	0.005485	81.286255	0.808525	86.374840	-0.790102	0.000000	-0.278040	0.000000	0.000000	0.000000	-0.012692	-0.004013	-0.022732	0.000000	0.000000	2.000000	59.000000	0.000000
3736.965114	0.115760	0.533291	0.005485	81.227028	0.922611	86.487495	-0.787987	0.000000	-0.274252	0.000000	0.000000	0.000000	-0.012692	-0.004013	-0.022732	0.000000	0.000000	2.000000	59.000000	0.000000
3736.968448	0.115750	0.533284	0.005444	81.227028	0.922611	86.487495	-0.787987	0.000000	-0.274252	0.000000	0.000000	0.000000	-0.003050	-0.002004	-0.012191	0.000000	0.000000	2.000000	59.000000	0.000000
3736.971781	0.115750	0.533284	0.005444	81.227028	0.922611	86.487495	-0.787987	0.000000	-0.274252	0.000000	0.000000	0.000000	-0.003050	-0.002004	-0.012191	0.000000	0.000000	2.000000	59.000000	0.000000
3736.975114	0.115750	0.533284	0.005444	81.164688	1.034279	86.603218	-0.787478	0.000000	-0.272220	0.000000	0.000000	0.000000	-0.003050	-0.002004	-0.012191	0.000000	0.000000	2.000000	59.000000	0.000000
3736.978448	0.115750	0.533284	0.005444	81.164688	1.034279	86.603218	-0.787478	0.000000	-0.272220	0.000000	0.000000	0.000000	-0.003050	-0.002004	-0.012191	0.000000	0.000000	2.000000	59.000000	0.000000
3736.981781	0.115706	0.533284	0.005455	81.164688	1.034279	86.603218	-0.787478	0.000000	-0.272220	0.000000	0.000000	0.000000	-0.013178	-0.000001	0.003296	0.000000	0.000000	2.000000	59.000000	0.000000
3736.985114	0.115657	0.533268	0.005448	81.100899	1.150730	86.720863	-0.787478	0.000000	-0.272220	0.000000	0.000000	0.000000	-0.014549	-0.004908	-0.002196	0.000000	0.000000	2.000000	59.000000	0.000000
3736.988448	0.115657	0.533268	0.005448	81.100899	1.150730	86.720863	-0.787478	0.000000	-0.272220	0.000000	0.000000	0.000000	-0.014549	-0.004908	-0.002196	0.000000	0.000000	2.000000	59.000000	0.000000
3736.991781	0.115657	0.533268	0.005448	81.100899	1.150730	86.720863	-0.787478	0.000000	-0.272220	0.000000	0.000000	0.000000	-0.014549	-0.004908	-0.002196	0.000000	0.000000	2.000000	59.000000	0.000000
3736.995114	0.115657	0.533268	0.005448	81.030380	1.274899	86.848763	-0.782857	0.000000	-0.272403	0.000000	0.000000	0.000000	-0.014549	-0.004908	-0.002196	0.000000	0.000000	2.000000	59.000000	0.000000
3736.998448	0.115631	0.533252	0.005435	81.030380	1.274899	86.848763	-0.782857	0.000000	-0.272403	0.000000	0.000000	0.000000	-0.007963	-0.004934	-0.003845	0.000000	0.000000	2.000000	59.000000	0.000000
3737.001781	0.115631	0.533252	0.005435	81.030380	1.274899	86.848763	-0.782857	0.000000	-0.272403	0.000000	0.000000	0.000000	-0.007963	-0.004934	-0.003845	0.000000	0.000000	2.000000	59.000000	0.000000
3737.005114	0.115631	0.533252	0.005435	80.975479	1.369231	86.947250	-0.781530	0.000000	-0.271762	0.000000	0.000000	0.000000	-0.007963	-0.004934	-0.003845	0.000000	0.000000	2.000000	59.000000	0.000000
3737.008448	0.115631	0.533252	0.005435	80.975479	1.369231	86.947250	-0.781530	0.000000	-0.271762	0.000000	0.000000	0.000000	-0.007963	-0.004934	-0.003845	0.000000	0.000000	2.000000	59.000000	0.000000
3737.011781	0.115588	0.533226	0.005450	80.975479	1.369231	86.947250	-0.781530	0.000000	-0.271762	0.000000	0.000000	0.000000	-0.012874	-0.007799	0.004502	0.000000	0.000000	2.000000	59.000000	0.000000
3737.015114	0.115588	0.533226	0.005450	80.936157	1.437554	87.017273	-0.781530	0.000000	-0.271762	0.000000	0.000000	0.000000	-0.012874	-0.007799	0.004502	0.000000	0.000000	2.000000	59.000000	0.000000
3737.018448	0.115588	0.533226	0.005450	80.936157	1.437554	87.017273	-0.781530	0.000000	-0.271762	0.000000	0.000000	0.000000	-0.012874	-0.007799	0.004502	0.000000	0.000000	2.000000	59.000000	0.000000
3737.021781	0.115588	0.533226	0.005450	80.936157	1.437554	87.017273	-0.781530	0.000000	-0.271762	0.000000	0.000000	0.000000	-0.012874	-0.007799	0.004502	0.000000	0.000000	2.000000	59.000000	0.000000
3737.025114	0.115561	0.533209	0.005437	80.907158	1.488679	87.067734	-0.779384	0.000000	-0.272513	0.000000	0.000000	0.000000	-0.007960	-0.004910	-0.003846	0.000000	0.000000	2.000000	59.000000	0.000000
3737.028448	0.115561	0.533209	0.005437	80.907158	1.488679	87.067734	-0.779384	0.000000	-0.272513	0.000000	0.000000	0.000000	-0.007960	-0.004910	-0.003846	0.000000	0.000000	2.000000	59.000000	0.000000
3737.031781	0.115561	0.533209	0.005437	80.907158	1.488679	87.067734	-0.779384	0.000000	-0.272513	0.000000	0.000000	0.000000	-0.007960	-0.004910	-0.003846	0.000000	0.000000	2.000000	59.000000	0.000000
3737.035114	0.115561	0.533209	0.005437	80.889778	1.512178	87.088890	-0.778058	0.000000	-0.271872	0.000000	0.000000	0.000000	-0.007960	-0.004910	-0.003846	0.000000	0.000000	2.000000	59.000000	0.000000
3737.038448	0.115562	0.533183	0.005441	80.889778	1.512178	87.088890	-0.778058	0.000000	-0.271872	0.000000	0.000000	0.000000	0.000302	-0.007811	0.001208	0.000000	0.000000	2.000000	59.000000	0.000000
3737.041781	0.115562	0.533183	0.005441	80.889778	1.512178	87.088890	-0.778058	0.000000	-0.271872	0.000000	0.000000	0.000000	0.000302	-0.007811	0.001208	0.000000	0.000000	2.000000	59.000000	0.000000
3737.045114	0.115562	0.533183	0.005441	80.874153	1.539517	87.115883	-0.778108	0.000000	-0.272073	0.000000	0.000000	0.000000	0.000302	-0.007811	0.001208	0.000000	0.000000	2.000000	59.000000	0.000000
3737.048448	0.115562	0.533183	0.005441	80.874153	1.539517	87.115883	-0.778108	0.000000	-0.272073	0.000000	0.000000	0.000000	0.000302	-0.007811	0.001208	0.000000	0.000000	2.000000	59.000000	0.000000
3737.051781	0.115562	0.533183	0.005441	80.874153	1.539517	87.115883	-0.778108	0.000000	-0.272073	0.000000	0.000000	0.000000	0.000000	0.000003	-0.000000	0.000000	0.000000	2.000000	59.000000	0.000000
3737.055114	0.115562	0.533183	0.005441	80.866058	1.554745	87.130814	-0.778108	0.000000	-0.272073	0.000000	0.000000	0.000000	0.000000	0.000003	-0.000000	0.000000	0.000000	2.000000	59.000000	0.000000
3737.058448	0.115562	0.533183	0.005441	80.866058	1.554745	87.130814	-0.778108	0.000000	-0.272073	0.000000	0.000000	0.000000	0.000000	0.000003	-0.000000	0.000000	0.000000	2.000000	59.000000	0.000000
3737.061781	0.115562	0.533183	0.005441	80.866058	1.554745	87.130814	-0.778108	0.000000	-0.272073	0.000000	0.000000	0.000000	0.000000	0.000003	-0.000000	0.000000	0.000000	2.000000	59.000000	0.000000
3737.065114	0.115513	0.533193	0.005430	80.860771	1.557413	87.138931	-0.778108	0.000000	-0.272073	0.000000	0.000000	0.000000	-0.014850	0.002896	-0.003410	0.000000	0.000000	2.000000	59.000000	0.000000
3737.068448	0.115513	0.533193	0.005430	80.860771	1.557413	87.138931	-0.778108	0.000000	-0.272073	0.000000	0.000000	0.000000	-0.014850	0.002896	-0.003410	0.000000	0.000000	2.000000	59.000000	0.000000
3737.071781	0.115513	0.533193	0.005430	80.860771	1.557413	87.138931	-0.778108	0.000000	-0.272073	0.000000	0.000000	0.000000	-0.014850	0.002896	-0.003410	0.000000	0.000000	2.000000	59.000000	0.000000
3737.075114	0.115513	0.533193	0.005430	80.856277	1.559733	87.146584	-0.775633	0.000000	-0.271505	0.000000	0.000000	0.000000	-0.014850	0.002896	-0.003410	0.000000	0.000000	2.000000	59.000000	0.000000
3737.078448	0.115469	0.533193	0.005441	80.856277	1.559733	87.146584	-0.775633	0.000000	-0.271505	0.000000	0.000000	0.000000	-0.013176	-0.000001	0.003290	0.000000	0.000000	2.000000	59.000000	0.000000
3737.081781	0.115469	0.533193	0.005441	80.856277	1.559733	87.146584	-0.775633	0.000000	-0.271505	0.000000	0.000000	0.000000	-0.013176	-0.000001	0.003290	0.000000	0.000000	2.000000	59.000000	0.000000
3737.085114	0.115469	0.533193	0.005441	80.842056	1.580588	87.169952	-0.773437	0.000000	-0.272053	0.000000	0.000000	0.000000	-0.013176	-0.000001	0.003290	0.000000	0.000000	2.000000	59.000000	0.000000
3737.088448	0.115469	0.533193	0.005441	80.842056	1.580588	87.169952	-0.773437	0.000000	-0.272053	0.000000	0.000000	0.000000	-0.013176	-0.000001	0.003290	0.000000	0.000000	2.000000	59.000000	0.000000
3737.091781	0.115451	0.533209	0.005465	80.842056	1.580588	87.169952	-0.773437	0.000000	-0.272053	0.000000	0.000000	0.000000	-0.005218	0.004925	0.007137	0.000000	0.000000	2.000000	59.000000	0.000000
3737.095114	0.115451	0.533209	0.005465	80.826469	1.604887	87.196663	-0.773437	0.000000	-0.272053	0.000000	0.000000	0.000000	-0.005218	0.004925	0.007137	0.000000	0.000000	2.000000	59.000000	0.000000
3737.098448	0.115451	0.533209	0.005465	80.826469	1.604887	87.196663	-0.773437	0.000000	-0.272053	0.000000	0.000000	0.000000	-0.005218	0.004925	0.007137	0.000000	0.000000	2.000000	59.000000	0.000000
3737.101781	0.115451	0.533209	0.005465	80.826469	1.604887	87.196663	-0.773437	0.000000	-0.272053	0.000000	0.000000	0.000000	-0.005218	0.004925	0.007137	0.000000	0.000000	2.000000	59.000000	0.000000
3737.105114	0.115435	0.533200	0.005493	80.804100	1.643360	87.234612	-0.772567	0.000000	-0.273242	0.000000	0.000000	0.000000	-0.004917	-0.002904	0.008345	0.000000	0.000000	2.000000	59.000000	0.000000
3737.108448	0.115435	0.533200	0.005493	80.804100	1.643360	87.234612	-0.772567	0.000000	-0.273242	0.000000	0.000000	0.000000	-0.004917	-0.002904	0.008345	0.000000	0.000000	2.000000	59.000000	0.000000
3737.111781	0.115435	0.533200	0.005493	80.804100	1.643360	87.234612	-0.772567	0.000000	-0.273242	0.000000	0.000000	0.000000	-0.004917	-0.002904	0.008345	0.000000	0.000000	2.000000	59.000000	0.000000
3737.115114	0.115435	0.533200	0.005493	80.778404	1.678385	87.267342	-0.771748	0.000000	-0.274633	0.000000	0.000000	0.000000	-0.004917	-0.002904	0.008345	0.000000	0.000000	2.000000	59.000000	0.000000
3737.118448	0.115445	0.533206	0.005533	80.778404	1.678385	87.267342	-0.771748	0.000000	-0.274633	0.000000	0.000000	0.000000	0.003042	0.001988	0.012194	0.000000	0.000000	2.000000	59.000000	0.000000
3737.121781	0.115445	0.533206	0.005533	80.778404	1.678385	87.267342	-0.771748	0.000000	-0.274633	0.000000	0.000000	0.000000	0.003042	0.001988	0.012194	0.000000	0.000000	2.000000	59.000000	0.000000
3737.125114	0.115445	0.533206	0.005533	80.752167	1.720851	87.309486	-0.772255	0.000000	-0.276665	0.000000	0.000000	0.000000	0.003042	0.001988	0.012194	0.000000	0.000000	2.000000	59.000000	0.000000
3737.128448	0.115445	0.533206	0.005533	80.752167	1.720851	87.309486	-0.772255	0.000000	-0.276665	0.000000	0.000000	0.000000	0.003042	0.001988	0.012194	0.000000	0.000000	2.000000	59.000000	0.000000
3737.131781	0.115460	0.533229	0.005592	80.752167	1.720851	87.309486	-0.772255	0.000000	-0.276665	0.000000	0.000000	0.000000	0.004413	0.006925	0.017685	0.000000	0.000000	2.000000	59.000000	0.000000
3737.135114	0.115460	0.533229	0.005592	80.731804	1.754761	87.340561	-0.772255	0.000000	-0.276665	0.000000	0.000000	0.000000	0.004413	0.006925	0.017685	0.000000	0.000000	2.000000	59.000000	0.000000
3737.138448	0.115460	0.533229	0.005592	80.731804	1.754761	87.340561	-0.772255	0.000000	-0.276665	0.000000	0.000000	0.000000	0.004413	0.006925	0.017685	0.000000	0.000000	2.000000	59.000000	0.000000
3737.141781	0.115460	0.533229	0.005592	80.731804	1.754761	87.340561	-0.772255	0.000000	-0.276665	0.000000	0.000000	0.000000	0.004413	0.006925	0.017685	0.000000	0.000000	2.000000	59.000000	0.000000
3737.145114	0.115519	0.533334	0.005737	80.718201	1.774540	87.360420	-0.772990	0.000000	-0.279613	0.000000	0.000000	0.000000	0.017855	0.031481	0.043493	0.000000	0.000000	2.000000	59.000000	0.000000
3737.148448	0.115519	0.533334	0.005737	80.718201	1.774540	87.360420	-0.772990	0.000000	-0.279613	0.000000	0.000000	0.000000	0.017855	0.031481	0.043493	0.000000	0.000000	2.000000	59.000000	0.000000
3737.151781	0.115519	0.533334	0.005737	80.718201	1.774540	87.360420	-0.772990	0.000000	-0.279613	0.000000	0.000000	0.000000	0.017855	0.031481	0.043493	0.000000	0.000000	2.000000	59.000000	0.000000
3737.155114	0.115519	0.533334	0.005737	80.709023	1.789405	87.372734	-0.775966	0.000000	-0.286862	0.000000	0.000000	0.000000	0.017855	0.031481	0.043493	0.000000	0.000000	2.000000	59.000000	0.000000
3737.158448	0.115555	0.533383	0.005787	80.709023	1.789405	87.372734	-0.775966	0.000000	-0.286862	0.000000	0.000000	0.000000	0.010703	0.014713	0.014823	0.000000	0.000000	2.000000	59.000000	0.000000
3737.161781	0.115555	0.533383	0.005787	80.709023	1.789405	87.372734	-0.775966	0.000000	-0.286862	0.000000	0.000000	0.000000	0.010703	0.014713	0.014823	0.000000	0.000000	2.000000	59.000000	0.000000
3737.165114	0.115555	0.533383	0.005787	80.702888	1.797511	87.380905	-0.777750	0.000000	-0.289332	0.000000	0.000000	0.000000	0.010703	0.014713	0.014823	0.000000	0.000000	2.000000	59.000000	0.000000
3737.168448	0.115555	0.533383	0.005787	80.702888	1.797511	87.380905	-0.777750	0.000000	-0.289332	0.000000	0.000000	0.000000	0.010703	0.014713	0.014823	0.000000	0.000000	2.000000	59.000000	0.000000
3737.171781	0.115564	0.533416	0.005823	80.702888	1.797511	87.380905	-0.777750	0.000000	-0.289332	0.000000	0.000000	0.000000	0.002739	0.009830	0.010978	0.000000	0.000000	2.000000	59.000000	0.000000
3737.175114	0.115564	0.533416	0.005823	80.699837	1.801576	87.385063	-0.777750	0.000000	-0.289332	0.000000	0.000000	0.000000	0.002739	0.009830	0.010978	0.000000	0.000000	2.000000	59.000000	0.000000
3737.178448	0.115564	0.533416	0.005823	80.699837	1.801576	87.385063	-0.777750	0.000000	-0.289332	0.000000	0.000000	0.000000	0.002739	0.009830	0.010978	0.000000	0.000000	2.000000	59.000000	0.000000
3737.181781	0.115564	0.533416	0.005823	80.699837	1.801576	87.385063	-0.777750	0.000000	-0.289332	0.000000	0.000000	0.000000	0.002739	0.009830	0.010978	0.000000	0.000000	2.000000	59.000000	0.000000
3737.185114	0.115582	0.533400	0.005799	80.696167	1.811496	87.392029	-0.778206	0.000000	-0.291162	0.000000	0.000000	0.000000	0.005224	-0.004912	-0.007134	0.000000	0.000000	2.000000	59.000000	0.000000
3737.188448	0.115582	0.533400	0.005799	80.696167	1.811496	87.392029	-0.778206	0.000000	-0.291162	0.000000	0.000000	0.000000	0.005224	-0.004912	-0.007134	0.000000	0.000000	2.000000	59.000000	0.000000
3737.191781	0.115582	0.533400	0.005799	80.696167	1.811496	87.392029	-0.778206	0.000000	-0.291162	0.000000	0.000000	0.000000	0.005224	-0.004912	-0.007134	0.000000	0.000000	2.000000	59.000000	0.000000
3737.195114	0.115582	0.533400	0.005799	80.685822	1.829977	87.410202	-0.779077	0.000000	-0.289973	0.000000	0.000000	0.000000	0.005224	-0.004912	-0.007134	0.000000	0.000000	2.000000	59.000000	0.000000
3737.198448	0.115578	0.533357	0.005785	80.685822	1.829977	87.410202	-0.779077	0.000000	-0.289973	0.000000	0.000000	0.000000	-0.001066	-0.012739	-0.004278	0.000000	0.000000	2.000000	59.000000	0.000000
3737.201781	0.115578	0.533357	0.005785	80.685822	1.829977	87.410202	-0.779077	0.000000	-0.289973	0.000000	0.000000	0.000000	-0.001066	-0.012739	-0.004278	0.000000	0.000000	2.000000	59.000000	0.000000
3737.205114	0.115578	0.533357	0.005785	80.665939	1.869237	87.445915	-0.778899	0.000000	-0.289260	0.000000	0.000000	0.000000	-0.001066	-0.012739	-0.004278	0.000000	0.000000	2.000000	59.000000	0.000000
3737.208448	0.115578	0.533357	0.005785	80.665939	1.869237	87.445915	-0.778899	0.000000	-0.289260	0.000000	0.000000	0.000000	-0.001066	-0.012739	-0.004278	0.000000	0.000000	2.000000	59.000000	0.000000
3737.211781	0.115597	0.533289	0.005769	80.665939	1.869237	87.445915	-0.778899	0.000000	-0.289260	0.000000	0.000000	0.000000	0.005825	-0.020552	-0.004715	0.000000	0.000000	2.000000	59.000000	0.000000
3737.215114	0.115597	0.533289	0.005769	80.623680	1.942681	87.518044	-0.778899	0.000000	-0.289260	0.000000	0.000000	0.000000	0.005825	-0.020552	-0.004715	0.000000	0.000000	2.000000	59.000000	0.000000
3737.218448	0.115597	0.533289	0.005769	80.623680	1.942681	87.518044	-0.778899	0.000000	-0.289260	0.000000	0.000000	0.000000	0.005825	-0.020552	-0.004715	0.000000	0.000000	2.000000	59.000000	0.000000
3737.221781	0.115597	0.533289	0.005769	80.623680	1.942681	87.518044	-0.778899	0.000000	-0.289260	0.000000	0.000000	0.000000	0.005825	-0.020552	-0.004715	0.000000	0.000000	2.000000	59.000000	0.000000
3737.225114	0.115570	0.533152	0.005754	80.559349	2.056473	87.634666	-0.779870	0.000000	-0.288474	0.000000	0.000000	0.000000	-0.008128	-0.041113	-0.004500	0.000000	0.000000	2.000000	59.000000	0.000000
3737.228448	0.115570	0.533152	0.005754	80.559349	2.056473	87.634666	-0.779870	0.000000	-0.288474	0.000000	0.000000	0.000000	-0.008128	-0.041113	-0.004500	0.000000	0.000000	2.000000	59.000000	0.000000
3737.231781	0.115570	0.533152	0.005754	80.559349	2.056473	87.634666	-0.779870	0.000000	-0.288474	0.000000	0.000000	0.000000	-0.008128	-0.041113	-0.004500	0.000000	0.000000	2.000000	59.000000	0.000000
3737.235114	0.115570	0.533152	0.005754	80.488777	2.174804	87.750931	-0.778515	0.000000	-0.287724	0.000000	0.000000	0.000000	-0.008128	-0.041113	-0.004500	0.000000	0.000000	2.000000	59.000000	0.000000
3737.238448	0.115568	0.533083	0.005744	80.488777	2.174804	87.750931	-0.778515	0.000000	-0.287724	0.000000	0.000000	0.000000	-0.000767	-0.020549	-0.003078	0.000000	0.000000	2.000000	59.000000	0.000000
3737.241781	0.115568	0.533083	0.005744	80.488777	2.174804	87.750931	-0.778515	0.000000	-0.287724	0.000000	0.000000	0.000000	-0.000767	-0.020549	-0.003078	0.000000	0.000000	2.000000	59.000000	0.000000
3737.245114	0.115568	0.533083	0.005744	80.418152	2.291401	87.865501	-0.778388	0.000000	-0.287211	0.000000	0.000000	0.000000	-0.000767	-0.020549	-0.003078	0.000000	0.000000	2.000000	59.000000	0.000000
3737.248448	0.115568	0.533083	0.005744	80.418152	2.291401	87.865501	-0.778388	0.000000	-0.287211	0.000000	0.000000	0.000000	-0.000767	-0.020549	-0.003078	0.000000	0.000000	2.000000	59.000000	0.000000
3737.251781	0.115562	0.532972	0.005720	80.418152	2.291401	87.865501	-0.778388	0.000000	-0.287211	0.000000	0.000000	0.000000	-0.001841	-0.033291	-0.007369	0.000000	0.000000	2.000000	59.000000	0.000000
3737.255114	0.115541	0.532838	0.005636	80.354469	2.398697	87.970543	-0.778388	0.000000	-0.287211	0.000000	0.000000	0.000000	-0.006257	-0.040170	-0.025066	0.000000	0.000000	2.000000	59.000000	0.000000
3737.258448	0.115541	0.532838	0.005636	80.354469	2.398697	87.970543	-0.778388	0.000000	-0.287211	0.000000	0.000000	0.000000	-0.006257	-0.040170	-0.025066	0.000000	0.000000	2.000000	59.000000	0.000000
3737.261781	0.115541	0.532838	0.005636	80.354469	2.398697	87.970543	-0.778388	0.000000	-0.287211	0.000000	0.000000	0.000000	-0.006257	-0.040170	-0.025066	0.000000	0.000000	2.000000	59.000000	0.000000
3737.265114	0.115541	0.532838	0.005636	80.284851	2.520162	88.084076	-0.777038	0.000000	-0.281805	0.000000	0.000000	0.000000	-0.006257	-0.040170	-0.025066	0.000000	0.000000	2.000000	59.000000	0.000000
3737.268448	0.115565	0.532678	0.005546	80.284851	2.520162	88.084076	-0.777038	0.000000	-0.281805	0.000000	0.000000	0.000000	0.007218	-0.047982	-0.027170	0.000000	0.000000	2.000000	59.000000	0.000000
3737.271781	0.115565	0.532678	0.005546	80.284851	2.520162	88.084076	-0.777038	0.000000	-0.281805	0.000000	0.000000	0.000000	0.007218	-0.047982	-0.027170	0.000000	0.000000	2.000000	59.000000	0.000000
3737.275114	0.115565	0.532678	0.005546	80.210098	2.652484	88.205399	-0.778241	0.000000	-0.277277	0.000000	0.000000	0.000000	0.007218	-0.047982	-0.027170	0.000000	0.000000	2.000000	59.000000	0.000000
3737.278448	0.115565	0.532678	0.005546	80.210098	2.652484	88.205399	-0.778241	0.000000	-0.277277	0.000000	0.000000	0.000000	0.007218	-0.047982	-0.027170	0.000000	0.000000	2.000000	59.000000	0.000000
3737.281781	0.115612	0.532505	0.005363	80.210098	2.652484	88.205399	-0.778241	0.000000	-0.277277	0.000000	0.000000	0.000000	0.014290	-0.051935	-0.054874	0.000000	0.000000	2.000000	59.000000	0.000000
3737.285114	0.115612	0.532505	0.005363	80.116539	2.812476	88.351364	-0.778241	0.000000	-0.277277	0.000000	0.000000	0.000000	0.014290	-0.051935	-0.054874	0.000000	0.000000	2.000000	59.000000	0.000000
3737.288448	0.115612	0.532505	0.005363	80.116539	2.812476	88.351364	-0.778241	0.000000	-0.277277	0.000000	0.000000	0.000000	0.014290	-0.051935	-0.054874	0.000000	0.000000	2.000000	59.000000	0.000000
3737.291781	0.115612	0.532505	0.005363	80.116539	2.812476	88.351364	-0.778241	0.000000	-0.277277	0.000000	0.000000	0.000000	0.014290	-0.051935	-0.054874	0.000000	0.000000	2.000000	59.000000	0.000000
3737.295114	0.115693	0.532244	0.005031	79.996536	3.005722	88.530281	-0.780622	0.000000	-0.268131	0.000000	0.000000	0.000000	0.024079	-0.078358	-0.099557	0.000000	0.000000	2.000000	59.000000	0.000000
3737.298448	0.115693	0.532244	0.005031	79.996536	3.005722	88.530281	-0.780622	0.000000	-0.268131	0.000000	0.000000	0.000000	0.024079	-0.078358	-0.099557	0.000000	0.000000	2.000000	59.000000	0.000000
3737.301781	0.115693	0.532244	0.005031	79.996536	3.005722	88.530281	-0.780622	0.000000	-0.268131	0.000000	0.000000	0.000000	0.024079	-0.078358	-0.099557	0.000000	0.000000	2.000000	59.000000	0.000000
3737.305114	0.115713	0.532189	0.004924	79.843323	3.233714	88.748878	-0.784636	0.000000	-0.251538	0.000000	0.000000	0.000000	0.005976	-0.016664	-0.032009	0.000000	0.000000	2.000000	59.000000	0.000000
3737.308448	0.115713	0.532189	0.004924	79.843323	3.233714	88.748878	-0.784636	0.000000	-0.251538	0.000000	0.000000	0.000000	0.005976	-0.016664	-0.032009	0.000000	0.000000	2.000000	59.000000	0.000000
3737.311781	0.115713	0.532189	0.004924	79.843323	3.233714	88.748878	-0.784636	0.000000	-0.251538	0.000000	0.000000	0.000000	0.005976	-0.016664	-0.032009	0.000000	0.000000	2.000000	59.000000	0.000000
3737.315114	0.115710	0.532159	0.004819	79.677032	3.467900	88.976364	-0.785631	0.000000	-0.246204	0.000000	0.000000	0.000000	-0.000910	-0.008861	-0.031556	0.000000	0.000000	2.000000	59.000000	0.000000
3737.318448	0.115710	0.532159	0.004819	79.677032	3.467900	88.976364	-0.785631	0.000000	-0.246204	0.000000	0.000000	0.000000	-0.000910	-0.008861	-0.031556	0.000000	0.000000	2.000000	59.000000	0.000000
3737.321781	0.115710	0.532159	0.004819	79.677032	3.467900	88.976364	-0.785631	0.000000	-0.246204	0.000000	0.000000	0.000000	-0.000910	-0.008861	-0.031556	0.000000	0.000000	2.000000	59.000000	0.000000
3737.325114	0.115710	0.532159	0.004819	79.527206	3.674977	89.181908	-0.785480	0.000000	-0.240944	0.000000	0.000000	0.000000	-0.000910	-0.008861	-0.031556	0.000000	0.000000	2.000000	59.000000	0.000000
3737.328448	0.115689	0.532146	0.004738	79.527206	3.674977	89.181908	-0.785480	0.000000	-0.240944	0.000000	0.000000	0.000000	-0.006111	-0.003947	-0.024405	0.000000	0.000000	2.000000	59.000000	0.000000
3737.331781	0.115689	0.532146	0.004738	79.527206	3.674977	89.181908	-0.785480	0.000000	-0.240944	0.000000	0.000000	0.000000	-0.006111	-0.003947	-0.024405	0.000000	0.000000	2.000000	59.000000	0.000000
3737.335114	0.115689	0.532146	0.004738	79.407158	3.832513	89.336601	-0.784461	0.000000	-0.236877	0.000000	0.000000	0.000000	-0.006111	-0.003947	-0.024405	0.000000	0.000000	2.000000	59.000000	0.000000
3737.338448	0.115689	0.532146	0.004738	79.407158	3.832513	89.336601	-0.784461	0.000000	-0.236877	0.000000	0.000000	0.000000	-0.006111	-0.003947	-0.024405	0.000000	0.000000	2.000000	59.000000	0.000000
3737.341781	0.115674	0.532123	0.004679	79.407158	3.832513	89.336601	-0.784461	0.000000	-0.236877	0.000000	0.000000	0.000000	-0.004436	-0.006880	-0.017709	0.000000	0.000000	2.000000	59.000000	0.000000
3737.345114	0.115674	0.532123	0.004679	79.326210	3.938329	89.440292	-0.784461	0.000000	-0.236877	0.000000	0.000000	0.000000	-0.004436	-0.006880	-0.017709	0.000000	0.000000	2.000000	59.000000	0.000000
3737.348448	0.115674	0.532123	0.004679	79.326210	3.938329	89.440292	-0.784461	0.000000	-0.236877	0.000000	0.000000	0.000000	-0.004436	-0.006880	-0.017709	0.000000	0.000000	2.000000	59.000000	0.000000
3737.351781	0.115674	0.532123	0.004679	79.326210	3.938329	89.440292	-0.784461	0.000000	-0.236877	0.000000	0.000000	0.000000	-0.004436	-0.006880	-0.017709	0.000000	0.000000	2.000000	59.000000	0.000000
3737.355114	0.115631	0.532028	0.004505	79.304695	3.969250	89.470245	-0.783722	0.000000	-0.233925	0.000000	0.000000	0.000000	-0.013009	-0.028395	-0.051945	0.000000	0.000000	2.000000	59.000000	0.000000
3737.358448	0.115631	0.532028	0.004505	79.304695	3.969250	89.470245	-0.783722	0.000000	-0.233925	0.000000	0.000000	0.000000	-0.013009	-0.028395	-0.051945	0.000000	0.000000	2.000000	59.000000	0.000000
3737.361781	0.115631	0.532028	0.004505	79.304695	3.969250	89.470245	-0.783722	0.000000	-0.233925	0.000000	0.000000	0.000000	-0.013009	-0.028395	-0.051945	0.000000	0.000000	2.000000	59.000000	0.000000
3737.365114	0.115631	0.532028	0.004505	79.317856	3.957578	89.458290	-0.781554	0.000000	-0.225268	0.000000	0.000000	0.000000	-0.013009	-0.028395	-0.051945	0.000000	0.000000	2.000000	59.000000	0.000000
3737.368448	0.115635	0.531963	0.004426	79.317856	3.957578	89.458290	-0.781554	0.000000	-0.225268	0.000000	0.000000	0.000000	0.001055	-0.019555	-0.023681	0.000000	0.000000	2.000000	59.000000	0.000000
3737.371781	0.115635	0.531963	0.004426	79.317856	3.957578	89.458290	-0.781554	0.000000	-0.225268	0.000000	0.000000	0.000000	0.001055	-0.019555	-0.023681	0.000000	0.000000	2.000000	59.000000	0.000000
3737.375114	0.115635	0.531963	0.004426	79.330193	3.948625	89.446419	-0.781730	0.000000	-0.221321	0.000000	0.000000	0.000000	0.001055	-0.019555	-0.023681	0.000000	0.000000	2.000000	59.000000	0.000000
3737.378448	0.115635	0.531963	0.004426	79.330193	3.948625	89.446419	-0.781730	0.000000	-0.221321	0.000000	0.000000	0.000000	0.001055	-0.019555	-0.023681	0.000000	0.000000	2.000000	59.000000	0.000000
3737.381781	0.115616	0.531898	0.004353	79.330193	3.948625	89.446419	-0.781730	0.000000	-0.221321	0.000000	0.000000	0.000000	-0.005521	-0.019549	-0.022038	0.000000	0.000000	2.000000	59.000000	0.000000
3737.385114	0.115616	0.531898	0.004353	79.339394	3.939865	89.437469	-0.781730	0.000000	-0.221321	0.000000	0.000000	0.000000	-0.005521	-0.019549	-0.022038	0.000000	0.000000	2.000000	59.000000	0.000000
3737.388448	0.115616	0.531898	0.004353	79.339394	3.939865	89.437469	-0.781730	0.000000	-0.221321	0.000000	0.000000	0.000000	-0.005521	-0.019549	-0.022038	0.000000	0.000000	2.000000	59.000000	0.000000
3737.391781	0.115616	0.531898	0.004353	79.339394	3.939865	89.437469	-0.781730	0.000000	-0.221321	0.000000	0.000000	0.000000	-0.005521	-0.019549	-0.022038	0.000000	0.000000	2.000000	59.000000	0.000000
3737.395114	0.115598	0.531833	0.004279	79.342514	3.936949	89.434517	-0.780809	0.000000	-0.217648	0.000000	0.000000	0.000000	-0.005520	-0.019542	-0.022042	0.000000	0.000000	2.000000	59.000000	0.000000
3737.398448	0.115598	0.531833	0.004279	79.342514	3.936949	89.434517	-0.780809	0.000000	-0.217648	0.000000	0.000000	0.000000	-0.005520	-0.019542	-0.022042	0.000000	0.000000	2.000000	59.000000	0.000000
3737.401781	0.115598	0.531833	0.004279	79.342514	3.936949	89.434517	-0.780809	0.000000	-0.217648	0.000000	0.000000	0.000000	-0.005520	-0.019542	-0.022042	0.000000	0.000000	2.000000	59.000000	0.000000
3737.405114	0.115598	0.531833	0.004279	79.342499	3.934228	89.434532	-0.779889	0.000000	-0.213974	0.000000	0.000000	0.000000	-0.005520	-0.019542	-0.022042	0.000000	0.000000	2.000000	59.000000	0.000000
3737.408448	0.115570	0.531842	0.004263	79.342499	3.934228	89.434532	-0.779889	0.000000	-0.213974	0.000000	0.000000	0.000000	-0.008248	0.002914	-0.005052	0.000000	0.000000	2.000000	59.000000	0.000000
3737.411781	0.115570	0.531842	0.004263	79.342499	3.934228	89.434532	-0.779889	0.000000	-0.213974	0.000000	0.000000	0.000000	-0.008248	0.002914	-0.005052	0.000000	0.000000	2.000000	59.000000	0.000000
3737.415114	0.115570	0.531842	0.004263	79.342514	3.928786	89.434532	-0.778515	0.000000	-0.213132	0.000000	0.000000	0.000000	-0.008248	0.002914	-0.005052	0.000000	0.000000	2.000000	59.000000	0.000000
3737.418448	0.115570	0.531842	0.004263	79.342514	3.928786	89.434532	-0.778515	0.000000	-0.213132	0.000000	0.000000	0.000000	-0.008248	0.002914	-0.005052	0.000000	0.000000	2.000000	59.000000	0.000000
3737.421781	0.115526	0.531842	0.004274	79.342514	3.928786	89.434532	-0.778515	0.000000	-0.213132	0.000000	0.000000	0.000000	-0.013145	-0.000001	0.003291	0.000000	0.000000	2.000000	59.000000	0.000000
3737.425114	0.115526	0.531842	0.004274	79.339417	3.926275	89.437477	-0.778515	0.000000	-0.213132	0.000000	0.000000	0.000000	-0.013145	-0.000001	0.003291	0.000000	0.000000	2.000000	59.000000	0.000000
3737.428448	0.115526	0.531842	0.004274	79.339417	3.926275	89.437477	-0.778515	0.000000	-0.213132	0.000000	0.000000	0.000000	-0.013145	-0.000001	0.003291	0.000000	0.000000	2.000000	59.000000	0.000000
3737.431781	0.115526	0.531842	0.004274	79.339417	3.926275	89.437477	-0.778515	0.000000	-0.213132	0.000000	0.000000	0.000000	-0.013145	-0.000001	0.003291	0.000000	0.000000	2.000000	59.000000	0.000000
3737.435114	0.115432	0.531878	0.004269	79.339417	3.920825	89.437500	-0.776324	0.000000	-0.213681	0.000000	0.000000	0.000000	-0.028260	0.010693	-0.001307	0.000000	0.000000	2.000000	59.000000	0.000000
3737.438448	0.115432	0.531878	0.004269	79.339417	3.920825	89.437500	-0.776324	0.000000	-0.213681	0.000000	0.000000	0.000000	-0.028260	0.010693	-0.001307	0.000000	0.000000	2.000000	59.000000	0.000000
3737.441781	0.115432	0.531878	0.004269	79.339417	3.920825	89.437500	-0.776324	0.000000	-0.213681	0.000000	0.000000	0.000000	-0.028260	0.010693	-0.001307	0.000000	0.000000	2.000000	59.000000	0.000000
3737.445114	0.115432	0.531878	0.004269	79.339417	3.915403	89.437515	-0.771614	0.000000	-0.213463	0.000000	0.000000	0.000000	-0.028260	0.010693	-0.001307	0.000000	0.000000	2.000000	59.000000	0.000000
3737.448448	0.115383	0.531888	0.004258	79.339417	3.915403	89.437515	-0.771614	0.000000	-0.213463	0.000000	0.000000	0.000000	-0.014819	0.002911	-0.003412	0.000000	0.000000	2.000000	59.000000	0.000000
3737.451781	0.115383	0.531888	0.004258	79.339417	3.915403	89.437515	-0.771614	0.000000	-0.213463	0.000000	0.000000	0.000000	-0.014819	0.002911	-0.003412	0.000000	0.000000	2.000000	59.000000	0.000000
3737.455114	0.115383	0.531888	0.004258	79.339417	3.912682	89.437500	-0.769144	0.000000	-0.212894	0.000000	0.000000	0.000000	-0.014819	0.002911	-0.003412	0.000000	0.000000	2.000000	59.000000	0.000000
3737.458448	0.115383	0.531888	0.004258	79.339417	3.912682	89.437500	-0.769144	0.000000	-0.212894	0.000000	0.000000	0.000000	-0.014819	0.002911	-0.003412	0.000000	0.000000	2.000000	59.000000	0.000000
3737.461781	0.115355	0.531898	0.004241	79.339417	3.912682	89.437500	-0.769144	0.000000	-0.212894	0.000000	0.000000	0.000000	-0.008246	0.002908	-0.005056	0.000000	0.000000	2.000000	59.000000	0.000000
3737.465114	0.115355	0.531898	0.004241	79.342514	3.909740	89.434532	-0.769144	0.000000	-0.212894	0.000000	0.000000	0.000000	-0.008246	0.002908	-0.005056	0.000000	0.000000	2.000000	59.000000	0.000000
3737.468448	0.115355	0.531898	0.004241	79.342514	3.909740	89.434532	-0.769144	0.000000	-0.212894	0.000000	0.000000	0.000000	-0.008246	0.002908	-0.005056	0.000000	0.000000	2.000000	59.000000	0.000000
3737.471781	0.115355	0.531898	0.004241	79.342514	3.909740	89.434532	-0.769144	0.000000	-0.212894	0.000000	0.000000	0.000000	-0.008246	0.002908	-0.005056	0.000000	0.000000	2.000000	59.000000	0.000000
3737.475114	0.115328	0.531920	0.004133	79.342514	3.909740	89.434532	-0.767770	0.000000	-0.212051	0.000000	0.000000	0.000000	-0.008078	0.006750	-0.032310	0.000000	0.000000	2.000000	59.000000	0.000000
3737.478448	0.115328	0.531920	0.004133	79.342514	3.909740	89.434532	-0.767770	0.000000	-0.212051	0.000000	0.000000	0.000000	-0.008078	0.006750	-0.032310	0.000000	0.000000	2.000000	59.000000	0.000000
3737.481781	0.115328	0.531920	0.004133	79.342514	3.909740	89.434532	-0.767770	0.000000	-0.212051	0.000000	0.000000	0.000000	-0.008078	0.006750	-0.032310	0.000000	0.000000	2.000000	59.000000	0.000000
3737.485114	0.115328	0.531920	0.004133	79.342514	3.909740	89.434532	-0.766423	0.000000	-0.206666	0.000000	0.000000	0.000000	-0.008078	0.006750	-0.032310	0.000000	0.000000	2.000000	59.000000	0.000000
3737.488448	0.115323	0.531930	0.004111	79.342514	3.909740	89.434532	-0.766423	0.000000	-0.206666	0.000000	0.000000	0.000000	-0.001675	0.002920	-0.006700	0.000000	0.000000	2.000000	59.000000	0.000000
3737.491781	0.115323	0.531930	0.004111	79.342514	3.909740	89.434532	-0.766423	0.000000	-0.206666	0.000000	0.000000	0.000000	-0.001675	0.002920	-0.006700	0.000000	0.000000	2.000000	59.000000	0.000000
3737.495114	0.115323	0.531930	0.004111	79.342514	3.909740	89.434532	-0.766144	0.000000	-0.205550	0.000000	0.000000	0.000000	-0.001675	0.002920	-0.006700	0.000000	0.000000	2.000000	59.000000	0.000000
3737.498448	0.115323	0.531930	0.004111	79.342514	3.909740	89.434532	-0.766144	0.000000	-0.205550	0.000000	0.000000	0.000000	-0.001675	0.002920	-0.006700	0.000000	0.000000	2.000000	59.000000	0.000000
3737.501781	0.115312	0.531949	0.004066	79.342514	3.909740	89.434532	-0.766144	0.000000	-0.205550	0.000000	0.000000	0.000000	-0.003348	0.005810	-0.013400	0.000000	0.000000	2.000000	59.000000	0.000000
3737.505114	0.115312	0.531949	0.004066	79.342499	3.907038	89.434517	-0.766144	0.000000	-0.205550	0.000000	0.000000	0.000000	-0.003348	0.005810	-0.013400	0.000000	0.000000	2.000000	59.000000	0.000000
3737.508448	0.115312	0.531949	0.004066	79.342499	3.907038	89.434517	-0.766144	0.000000	-0.205550	0.000000	0.000000	0.000000	-0.003348	0.005810	-0.013400	0.000000	0.000000	2.000000	59.000000	0.000000
3737.511781	0.115312	0.531949	0.004066	79.342499	3.907038	89.434517	-0.766144	0.000000	-0.205550	0.000000	0.000000	0.000000	-0.003348	0.005810	-0.013400	0.000000	0.000000	2.000000	59.000000	0.000000
3737.515114	0.115263	0.531933	0.004059	79.342476	3.904316	89.434532	-0.765586	0.000000	-0.203316	0.000000	0.000000	0.000000	-0.014515	-0.004891	-0.002228	0.000000	0.000000	2.000000	59.000000	0.000000
3737.518448	0.115263	0.531933	0.004059	79.342476	3.904316	89.434532	-0.765586	0.000000	-0.203316	0.000000	0.000000	0.000000	-0.014515	-0.004891	-0.002228	0.000000	0.000000	2.000000	59.000000	0.000000
3737.521781	0.115263	0.531933	0.004059	79.342476	3.904316	89.434532	-0.765586	0.000000	-0.203316	0.000000	0.000000	0.000000	-0.014515	-0.004891	-0.002228	0.000000	0.000000	2.000000	59.000000	0.000000
3737.525114	0.115263	0.531933	0.004059	79.348663	3.893025	89.428566	-0.763167	0.000000	-0.202945	0.000000	0.000000	0.000000	-0.014515	-0.004891	-0.002228	0.000000	0.000000	2.000000	59.000000	0.000000
3737.528448	0.115215	0.531917	0.004051	79.348663	3.893025	89.428566	-0.763167	0.000000	-0.202945	0.000000	0.000000	0.000000	-0.014513	-0.004862	-0.002230	0.000000	0.000000	2.000000	59.000000	0.000000
3737.531781	0.115215	0.531917	0.004051	79.348663	3.893025	89.428566	-0.763167	0.000000	-0.202945	0.000000	0.000000	0.000000	-0.014513	-0.004862	-0.002230	0.000000	0.000000	2.000000	59.000000	0.000000
3737.535114	0.115215	0.531917	0.004051	79.351753	3.887378	89.425591	-0.760748	0.000000	-0.202573	0.000000	0.000000	0.000000	-0.014513	-0.004862	-0.002230	0.000000	0.000000	2.000000	59.000000	0.000000
3737.538448	0.115215	0.531917	0.004051	79.351753	3.887378	89.425591	-0.760748	0.000000	-0.202573	0.000000	0.000000	0.000000	-0.014513	-0.004862	-0.002230	0.000000	0.000000	2.000000	59.000000	0.000000
3737.541781	0.115194	0.531891	0.004061	79.351753	3.887378	89.425591	-0.760748	0.000000	-0.202573	0.000000	0.000000	0.000000	-0.006274	-0.007798	0.002829	0.000000	0.000000	2.000000	59.000000	0.000000
3737.545114	0.115194	0.531891	0.004061	79.354820	3.884434	89.422585	-0.760748	0.000000	-0.202573	0.000000	0.000000	0.000000	-0.006274	-0.007798	0.002829	0.000000	0.000000	2.000000	59.000000	0.000000
3737.548448	0.115194	0.531891	0.004061	79.354820	3.884434	89.422585	-0.760748	0.000000	-0.202573	0.000000	0.000000	0.000000	-0.006274	-0.007798	0.002829	0.000000	0.000000	2.000000	59.000000	0.000000
3737.551781	0.115194	0.531891	0.004061	79.354820	3.884434	89.422585	-0.760748	0.000000	-0.202573	0.000000	0.000000	0.000000	-0.006274	-0.007798	0.002829	0.000000	0.000000	2.000000	59.000000	0.000000
3737.555114	0.115190	0.531848	0.004046	79.357903	3.881499	89.419609	-0.759702	0.000000	-0.203045	0.000000	0.000000	0.000000	-0.001080	-0.012673	-0.004326	0.000000	0.000000	2.000000	59.000000	0.000000
3737.558448	0.115190	0.531848	0.004046	79.357903	3.881499	89.419609	-0.759702	0.000000	-0.203045	0.000000	0.000000	0.000000	-0.001080	-0.012673	-0.004326	0.000000	0.000000	2.000000	59.000000	0.000000
3737.561781	0.115190	0.531848	0.004046	79.357903	3.881499	89.419609	-0.759702	0.000000	-0.203045	0.000000	0.000000	0.000000	-0.001080	-0.012673	-0.004326	0.000000	0.000000	2.000000	59.000000	0.000000
3737.565114	0.115187	0.531806	0.004032	79.363808	3.869478	89.405602	-0.759522	0.000000	-0.202324	0.000000	0.000000	0.000000	-0.001081	-0.012684	-0.004327	0.000000	0.000000	2.000000	59.000000	0.000000
3737.568448	0.115187	0.531806	0.004032	79.363808	3.869478	89.405602	-0.759522	0.000000	-0.202324	0.000000	0.000000	0.000000	-0.001081	-0.012684	-0.004327	0.000000	0.000000	2.000000	59.000000	0.000000
3737.571781	0.115187	0.531806	0.004032	79.363808	3.869478	89.405602	-0.759522	0.000000	-0.202324	0.000000	0.000000	0.000000	-0.001081	-0.012684	-0.004327	0.000000	0.000000	2.000000	59.000000	0.000000
3737.575114	0.115187	0.531806	0.004032	79.369987	3.863610	89.399635	-0.759342	0.000000	-0.201603	0.000000	0.000000	0.000000	-0.001081	-0.012684	-0.004327	0.000000	0.000000	2.000000	59.000000	0.000000
3737.578448	0.115178	0.531774	0.003995	79.369987	3.863610	89.399635	-0.759342	0.000000	-0.201603	0.000000	0.000000	0.000000	-0.002752	-0.009766	-0.011028	0.000000	0.000000	2.000000	59.000000	0.000000
3737.581781	0.115178	0.531774	0.003995	79.369987	3.863610	89.399635	-0.759342	0.000000	-0.201603	0.000000	0.000000	0.000000	-0.002752	-0.009766	-0.011028	0.000000	0.000000	2.000000	59.000000	0.000000
3737.585114	0.115178	0.531774	0.003995	79.376144	3.854994	89.393631	-0.758883	0.000000	-0.199764	0.000000	0.000000	0.000000	-0.002752	-0.009766	-0.011028	0.000000	0.000000	2.000000	59.000000	0.000000
3737.588448	0.115178	0.531774	0.003995	79.376144	3.854994	89.393631	-0.758883	0.000000	-0.199764	0.000000	0.000000	0.000000	-0.002752	-0.009766	-0.011028	0.000000	0.000000	2.000000	59.000000	0.000000
3737.591781	0.115152	0.531731	0.003986	79.376144	3.854994	89.393631	-0.758883	0.000000	-0.199764	0.000000	0.000000	0.000000	-0.007650	-0.012674	-0.002689	0.000000	0.000000	2.000000	59.000000	0.000000
3737.595114	0.115152	0.531731	0.003986	79.385368	3.846147	89.384613	-0.758883	0.000000	-0.199764	0.000000	0.000000	0.000000	-0.007650	-0.012674	-0.002689	0.000000	0.000000	2.000000	59.000000	0.000000
3737.598448	0.115152	0.531731	0.003986	79.385368	3.846147	89.384613	-0.758883	0.000000	-0.199764	0.000000	0.000000	0.000000	-0.007650	-0.012674	-0.002689	0.000000	0.000000	2.000000	59.000000	0.000000
3737.601781	0.115152	0.531731	0.003986	79.385368	3.846147	89.384613	-0.758883	0.000000	-0.199764	0.000000	0.000000	0.000000	-0.007650	-0.012674	-0.002689	0.000000	0.000000	2.000000	59.000000	0.000000
3737.605114	0.115104	0.531608	0.003885	79.394608	3.834586	89.375610	-0.757608	0.000000	-0.199316	0.000000	0.000000	0.000000	-0.014533	-0.037075	-0.030272	0.000000	0.000000	2.000000	59.000000	0.000000
3737.608448	0.115104	0.531608	0.003885	79.394608	3.834586	89.375610	-0.757608	0.000000	-0.199316	0.000000	0.000000	0.000000	-0.014533	-0.037075	-0.030272	0.000000	0.000000	2.000000	59.000000	0.000000
3737.611781	0.115104	0.531608	0.003885	79.394608	3.834586	89.375610	-0.757608	0.000000	-0.199316	0.000000	0.000000	0.000000	-0.014533	-0.037075	-0.030272	0.000000	0.000000	2.000000	59.000000	0.000000
3737.615114	0.115104	0.531608	0.003885	79.403870	3.825707	89.366615	-0.755186	0.000000	-0.194271	0.000000	0.000000	0.000000	-0.014533	-0.037075	-0.030272	0.000000	0.000000	2.000000	59.000000	0.000000
3737.618448	0.115095	0.531575	0.003849	79.403870	3.825707	89.366615	-0.755186	0.000000	-0.194271	0.000000	0.000000	0.000000	-0.002753	-0.009766	-0.011034	0.000000	0.000000	2.000000	59.000000	0.000000
3737.621781	0.115095	0.531575	0.003849	79.403870	3.825707	89.366615	-0.755186	0.000000	-0.194271	0.000000	0.000000	0.000000	-0.002753	-0.009766	-0.011034	0.000000	0.000000	2.000000	59.000000	0.000000
3737.625114	0.115095	0.531575	0.003849	79.413101	3.822252	89.357552	-0.754727	0.000000	-0.192432	0.000000	0.000000	0.000000	-0.002753	-0.009766	-0.011034	0.000000	0.000000	2.000000	59.000000	0.000000
3737.628448	0.115095	0.531575	0.003849	79.413101	3.822252	89.357552	-0.754727	0.000000	-0.192432	0.000000	0.000000	0.000000	-0.002753	-0.009766	-0.011034	0.000000	0.000000	2.000000	59.000000	0.000000
3737.631781	0.115130	0.531517	0.003805	79.413101	3.822252	89.357552	-0.754727	0.000000	-0.192432	0.000000	0.000000	0.000000	0.010671	-0.017544	-0.013132	0.000000	0.000000	2.000000	59.000000	0.000000
3737.635114	0.115130	0.531517	0.003805	79.419273	3.819021	89.351494	-0.754727	0.000000	-0.192432	0.000000	0.000000	0.000000	0.010671	-0.017544	-0.013132	0.000000	0.000000	2.000000	59.000000	0.000000
3737.638448	0.115130	0.531517	0.003805	79.419273	3.819021	89.351494	-0.754727	0.000000	-0.192432	0.000000	0.000000	0.000000	0.010671	-0.017544	-0.013132	0.000000	0.000000	2.000000	59.000000	0.000000
3737.641781	0.115130	0.531517	0.003805	79.419273	3.819021	89.351494	-0.754727	0.000000	-0.192432	0.000000	0.000000	0.000000	0.010671	-0.017544	-0.013132	0.000000	0.000000	2.000000	59.000000	0.000000
3737.645114	0.115215	0.531448	0.003772	79.422363	3.824242	89.348511	-0.756506	0.000000	-0.190243	0.000000	0.000000	0.000000	0.025470	-0.020455	-0.009717	0.000000	0.000000	2.000000	59.000000	0.000000
3737.648448	0.115215	0.531448	0.003772	79.422363	3.824242	89.348511	-0.756506	0.000000	-0.190243	0.000000	0.000000	0.000000	0.025470	-0.020455	-0.009717	0.000000	0.000000	2.000000	59.000000	0.000000
3737.651781	0.115215	0.531448	0.003772	79.422363	3.824242	89.348511	-0.756506	0.000000	-0.190243	0.000000	0.000000	0.000000	0.025470	-0.020455	-0.009717	0.000000	0.000000	2.000000	59.000000	0.000000
3737.655114	0.115215	0.531448	0.003772	79.422348	3.829650	89.348488	-0.760751	0.000000	-0.188624	0.000000	0.000000	0.000000	0.025470	-0.020455	-0.009717	0.000000	0.000000	2.000000	59.000000	0.000000
3737.658448	0.115264	0.531439	0.003784	79.422348	3.829650	89.348488	-0.760751	0.000000	-0.188624	0.000000	0.000000	0.000000	0.014804	-0.002911	0.003417	0.000000	0.000000	2.000000	59.000000	0.000000
3737.661781	0.115264	0.531439	0.003784	79.422348	3.829650	89.348488	-0.760751	0.000000	-0.188624	0.000000	0.000000	0.000000	0.014804	-0.002911	0.003417	0.000000	0.000000	2.000000	59.000000	0.000000
3737.665114	0.115264	0.531439	0.003784	79.419258	3.835348	89.351486	-0.763218	0.000000	-0.189193	0.000000	0.000000	0.000000	0.014804	-0.002911	0.003417	0.000000	0.000000	2.000000	59.000000	0.000000
3737.668448	0.115264	0.531439	0.003784	79.419258	3.835348	89.351486	-0.763218	0.000000	-0.189193	0.000000	0.000000	0.000000	0.014804	-0.002911	0.003417	0.000000	0.000000	2.000000	59.000000	0.000000
3737.671781	0.115324	0.531436	0.003836	79.419258	3.835348	89.351486	-0.763218	0.000000	-0.189193	0.000000	0.000000	0.000000	0.017863	-0.000948	0.015632	0.000000	0.000000	2.000000	59.000000	0.000000
3737.675114	0.115324	0.531436	0.003836	79.416191	3.843756	89.354515	-0.763218	0.000000	-0.189193	0.000000	0.000000	0.000000	0.017863	-0.000948	0.015632	0.000000	0.000000	2.000000	59.000000	0.000000
3737.678448	0.115324	0.531436	0.003836	79.416191	3.843756	89.354515	-0.763218	0.000000	-0.189193	0.000000	0.000000	0.000000	0.017863	-0.000948	0.015632	0.000000	0.000000	2.000000	59.000000	0.000000
3737.681781	0.115324	0.531436	0.003836	79.416191	3.843756	89.354515	-0.763218	0.000000	-0.189193	0.000000	0.000000	0.000000	0.017863	-0.000948	0.015632	0.000000	0.000000	2.000000	59.000000	0.000000
3737.685114	0.115372	0.531439	0.003934	79.413101	3.846740	89.357552	-0.766195	0.000000	-0.191799	0.000000	0.000000	0.000000	0.014352	0.001025	0.029487	0.000000	0.000000	2.000000	59.000000	0.000000
3737.688448	0.115372	0.531439	0.003934	79.413101	3.846740	89.357552	-0.766195	0.000000	-0.191799	0.000000	0.000000	0.000000	0.014352	0.001025	0.029487	0.000000	0.000000	2.000000	59.000000	0.000000
3737.691781	0.115372	0.531439	0.003934	79.413101	3.846740	89.357552	-0.766195	0.000000	-0.191799	0.000000	0.000000	0.000000	0.014352	0.001025	0.029487	0.000000	0.000000	2.000000	59.000000	0.000000
3737.695114	0.115372	0.531439	0.003934	79.413086	3.849458	89.357544	-0.768587	0.000000	-0.196713	0.000000	0.000000	0.000000	0.014352	0.001025	0.029487	0.000000	0.000000	2.000000	59.000000	0.000000
3737.698448	0.115399	0.531429	0.003951	79.413086	3.849458	89.357544	-0.768587	0.000000	-0.196713	0.000000	0.000000	0.000000	0.008242	-0.002906	0.005054	0.000000	0.000000	2.000000	59.000000	0.000000
3737.701781	0.115399	0.531429	0.003951	79.413086	3.849458	89.357544	-0.768587	0.000000	-0.196713	0.000000	0.000000	0.000000	0.008242	-0.002906	0.005054	0.000000	0.000000	2.000000	59.000000	0.000000
3737.705114	0.115399	0.531429	0.003951	79.413101	3.852188	89.357559	-0.769961	0.000000	-0.197555	0.000000	0.000000	0.000000	0.008242	-0.002906	0.005054	0.000000	0.000000	2.000000	59.000000	0.000000
3737.708448	0.115399	0.531429	0.003951	79.413101	3.852188	89.357559	-0.769961	0.000000	-0.197555	0.000000	0.000000	0.000000	0.008242	-0.002906	0.005054	0.000000	0.000000	2.000000	59.000000	0.000000
3737.711781	0.115432	0.531410	0.003990	79.413101	3.852188	89.357559	-0.769961	0.000000	-0.197555	0.000000	0.000000	0.000000	0.009919	-0.005831	0.011751	0.000000	0.000000	2.000000	59.000000	0.000000
3737.715114	0.115432	0.531410	0.003990	79.413101	3.854890	89.357552	-0.769961	0.000000	-0.197555	0.000000	0.000000	0.000000	0.009919	-0.005831	0.011751	0.000000	0.000000	2.000000	59.000000	0.000000
3737.718448	0.115432	0.531410	0.003990	79.413101	3.854890	89.357552	-0.769961	0.000000	-0.197555	0.000000	0.000000	0.000000	0.009919	-0.005831	0.011751	0.000000	0.000000	2.000000	59.000000	0.000000
3737.721781	0.115432	0.531410	0.003990	79.413101	3.854890	89.357552	-0.769961	0.000000	-0.197555	0.000000	0.000000	0.000000	0.009919	-0.005831	0.011751	0.000000	0.000000	2.000000	59.000000	0.000000
3737.725114	0.115494	0.531355	0.004050	79.416191	3.854641	89.354530	-0.771614	0.000000	-0.199514	0.000000	0.000000	0.000000	0.018461	-0.016537	0.017981	0.000000	0.000000	2.000000	59.000000	0.000000
3737.728448	0.115494	0.531355	0.004050	79.416191	3.854641	89.354530	-0.771614	0.000000	-0.199514	0.000000	0.000000	0.000000	0.018461	-0.016537	0.017981	0.000000	0.000000	2.000000	59.000000	0.000000
3737.731781	0.115494	0.531355	0.004050	79.416191	3.854641	89.354530	-0.771614	0.000000	-0.199514	0.000000	0.000000	0.000000	0.018461	-0.016537	0.017981	0.000000	0.000000	2.000000	59.000000	0.000000
3737.735114	0.115494	0.531355	0.004050	79.416153	3.857370	89.354530	-0.774691	0.000000	-0.202511	0.000000	0.000000	0.000000	0.018461	-0.016537	0.017981	0.000000	0.000000	2.000000	59.000000	0.000000
3737.738448	0.115522	0.531319	0.004071	79.416153	3.857370	89.354530	-0.774691	0.000000	-0.202511	0.000000	0.000000	0.000000	0.008542	-0.010708	0.006230	0.000000	0.000000	2.000000	59.000000	0.000000
3737.741781	0.115522	0.531319	0.004071	79.416153	3.857370	89.354530	-0.774691	0.000000	-0.202511	0.000000	0.000000	0.000000	0.008542	-0.010708	0.006230	0.000000	0.000000	2.000000	59.000000	0.000000
3737.745114	0.115522	0.531319	0.004071	79.419243	3.857111	89.351494	-0.776115	0.000000	-0.203549	0.000000	0.000000	0.000000	0.008542	-0.010708	0.006230	0.000000	0.000000	2.000000	59.000000	0.000000
3737.748448	0.115522	0.531319	0.004071	79.419243	3.857111	89.351494	-0.776115	0.000000	-0.203549	0.000000	0.000000	0.000000	0.008542	-0.010708	0.006230	0.000000	0.000000	2.000000	59.000000	0.000000
3737.751781	0.115550	0.531309	0.004088	79.419243	3.857111	89.351494	-0.776115	0.000000	-0.203549	0.000000	0.000000	0.000000	0.008244	-0.002908	0.005051	0.000000	0.000000	2.000000	59.000000	0.000000
3737.755114	0.115550	0.531309	0.004088	79.419243	3.857111	89.351494	-0.776115	0.000000	-0.203549	0.000000	0.000000	0.000000	0.008244	-0.002908	0.005051	0.000000	0.000000	2.000000	59.000000	0.000000
3737.758448	0.115550	0.531309	0.004088	79.419243	3.857111	89.351494	-0.776115	0.000000	-0.203549	0.000000	0.000000	0.000000	0.008244	-0.002908	0.005051	0.000000	0.000000	2.000000	59.000000	0.000000
3737.761781	0.115550	0.531309	0.004088	79.419243	3.857111	89.351494	-0.776115	0.000000	-0.203549	0.000000	0.000000	0.000000	0.008244	-0.002908	0.005051	0.000000	0.000000	2.000000	59.000000	0.000000
3737.765114	0.115568	0.531254	0.004159	79.422325	3.854141	89.348488	-0.777489	0.000000	-0.204391	0.000000	0.000000	0.000000	0.005329	-0.016546	0.021264	0.000000	0.000000	2.000000	59.000000	0.000000
3737.768448	0.115568	0.531254	0.004159	79.422325	3.854141	89.348488	-0.777489	0.000000	-0.204391	0.000000	0.000000	0.000000	0.005329	-0.016546	0.021264	0.000000	0.000000	2.000000	59.000000	0.000000
3737.771781	0.115568	0.531254	0.004159	79.422325	3.854141	89.348488	-0.777489	0.000000	-0.204391	0.000000	0.000000	0.000000	0.005329	-0.016546	0.021264	0.000000	0.000000	2.000000	59.000000	0.000000
3737.775114	0.115568	0.531254	0.004159	79.422325	3.854141	89.348488	-0.778377	0.000000	-0.207935	0.000000	0.000000	0.000000	0.005329	-0.016546	0.021264	0.000000	0.000000	2.000000	59.000000	0.000000
3737.778448	0.115573	0.531245	0.004181	79.422325	3.854141	89.348488	-0.778377	0.000000	-0.207935	0.000000	0.000000	0.000000	0.001675	-0.002918	0.006695	0.000000	0.000000	2.000000	59.000000	0.000000
3737.781781	0.115573	0.531245	0.004181	79.422325	3.854141	89.348488	-0.778377	0.000000	-0.207935	0.000000	0.000000	0.000000	0.001675	-0.002918	0.006695	0.000000	0.000000	2.000000	59.000000	0.000000
3737.785114	0.115573	0.531245	0.004181	79.425415	3.848435	89.345459	-0.778656	0.000000	-0.209051	0.000000	0.000000	0.000000	0.001675	-0.002918	0.006695	0.000000	0.000000	2.000000	59.000000	0.000000
3737.788448	0.115573	0.531245	0.004181	79.425415	3.848435	89.345459	-0.778656	0.000000	-0.209051	0.000000	0.000000	0.000000	0.001675	-0.002918	0.006695	0.000000	0.000000	2.000000	59.000000	0.000000
3737.791781	0.115558	0.531209	0.004213	79.425415	3.848435	89.345459	-0.778656	0.000000	-0.209051	0.000000	0.000000	0.000000	-0.004599	-0.010715	0.009518	0.000000	0.000000	2.000000	59.000000	0.000000
3737.795114	0.115558	0.531209	0.004213	79.428490	3.845478	89.342430	-0.778656	0.000000	-0.209051	0.000000	0.000000	0.000000	-0.004599	-0.010715	0.009518	0.000000	0.000000	2.000000	59.000000	0.000000
3737.798448	0.115558	0.531209	0.004213	79.428490	3.845478	89.342430	-0.778656	0.000000	-0.209051	0.000000	0.000000	0.000000	-0.004599	-0.010715	0.009518	0.000000	0.000000	2.000000	59.000000	0.000000
3737.801781	0.115558	0.531209	0.004213	79.428490	3.845478	89.342430	-0.778656	0.000000	-0.209051	0.000000	0.000000	0.000000	-0.004599	-0.010715	0.009518	0.000000	0.000000	2.000000	59.000000	0.000000
3737.805114	0.115564	0.531173	0.004239	79.428490	3.845478	89.342430	-0.777889	0.000000	-0.210637	0.000000	0.000000	0.000000	0.001972	-0.010715	0.007871	0.000000	0.000000	2.000000	59.000000	0.000000
3737.808448	0.115564	0.531173	0.004239	79.428490	3.845478	89.342430	-0.777889	0.000000	-0.210637	0.000000	0.000000	0.000000	0.001972	-0.010715	0.007871	0.000000	0.000000	2.000000	59.000000	0.000000
3737.811781	0.115564	0.531173	0.004239	79.428490	3.845478	89.342430	-0.777889	0.000000	-0.210637	0.000000	0.000000	0.000000	0.001972	-0.010715	0.007871	0.000000	0.000000	2.000000	59.000000	0.000000
3737.815114	0.115564	0.531173	0.004239	79.431595	3.842512	89.339417	-0.778218	0.000000	-0.211949	0.000000	0.000000	0.000000	0.001972	-0.010715	0.007871	0.000000	0.000000	2.000000	59.000000	0.000000
3737.818448	0.115565	0.531147	0.004243	79.431595	3.842512	89.339417	-0.778218	0.000000	-0.211949	0.000000	0.000000	0.000000	0.000295	-0.007805	0.001176	0.000000	0.000000	2.000000	59.000000	0.000000
3737.821781	0.115565	0.531147	0.004243	79.431595	3.842512	89.339417	-0.778218	0.000000	-0.211949	0.000000	0.000000	0.000000	0.000295	-0.007805	0.001176	0.000000	0.000000	2.000000	59.000000	0.000000
3737.825114	0.115565	0.531147	0.004243	79.434647	3.839542	89.336403	-0.778267	0.000000	-0.212145	0.000000	0.000000	0.000000	0.000295	-0.007805	0.001176	0.000000	0.000000	2.000000	59.000000	0.000000
3737.828448	0.115565	0.531147	0.004243	79.434647	3.839542	89.336403	-0.778267	0.000000	-0.212145	0.000000	0.000000	0.000000	0.000295	-0.007805	0.001176	0.000000	0.000000	2.000000	59.000000	0.000000
3737.831781	0.115561	0.531131	0.004225	79.434647	3.839542	89.336403	-0.778267	0.000000	-0.212145	0.000000	0.000000	0.000000	-0.001382	-0.004879	-0.005519	0.000000	0.000000	2.000000	59.000000	0.000000
3737.835114	0.115561	0.531131	0.004225	79.434647	3.836798	89.336380	-0.778267	0.000000	-0.212145	0.000000	0.000000	0.000000	-0.001382	-0.004879	-0.005519	0.000000	0.000000	2.000000	59.000000	0.000000
3737.838448	0.115561	0.531131	0.004225	79.434647	3.836798	89.336380	-0.778267	0.000000	-0.212145	0.000000	0.000000	0.000000	-0.001382	-0.004879	-0.005519	0.000000	0.000000	2.000000	59.000000	0.000000
3737.841781	0.115561	0.531131	0.004225	79.434647	3.836798	89.336380	-0.778267	0.000000	-0.212145	0.000000	0.000000	0.000000	-0.001382	-0.004879	-0.005519	0.000000	0.000000	2.000000	59.000000	0.000000
3737.845114	0.115529	0.531124	0.004189	79.437744	3.833836	89.333359	-0.778037	0.000000	-0.211225	0.000000	0.000000	0.000000	-0.009630	-0.001957	-0.010568	0.000000	0.000000	2.000000	59.000000	0.000000
3737.848448	0.115529	0.531124	0.004189	79.437744	3.833836	89.333359	-0.778037	0.000000	-0.211225	0.000000	0.000000	0.000000	-0.009630	-0.001957	-0.010568	0.000000	0.000000	2.000000	59.000000	0.000000
3737.851781	0.115529	0.531124	0.004189	79.437744	3.833836	89.333359	-0.778037	0.000000	-0.211225	0.000000	0.000000	0.000000	-0.009630	-0.001957	-0.010568	0.000000	0.000000	2.000000	59.000000	0.000000
3737.855114	0.115529	0.531124	0.004189	79.437744	3.831100	89.333336	-0.776432	0.000000	-0.209464	0.000000	0.000000	0.000000	-0.009630	-0.001957	-0.010568	0.000000	0.000000	2.000000	59.000000	0.000000
3737.858448	0.115501	0.531134	0.004172	79.437744	3.831100	89.333336	-0.776432	0.000000	-0.209464	0.000000	0.000000	0.000000	-0.008247	0.002904	-0.005050	0.000000	0.000000	2.000000	59.000000	0.000000
3737.861781	0.115501	0.531134	0.004172	79.437744	3.831100	89.333336	-0.776432	0.000000	-0.209464	0.000000	0.000000	0.000000	-0.008247	0.002904	-0.005050	0.000000	0.000000	2.000000	59.000000	0.000000
3737.865114	0.115501	0.531134	0.004172	79.434647	3.828649	89.336372	-0.775058	0.000000	-0.208622	0.000000	0.000000	0.000000	-0.008247	0.002904	-0.005050	0.000000	0.000000	2.000000	59.000000	0.000000
3737.868448	0.115501	0.531134	0.004172	79.434647	3.828649	89.336372	-0.775058	0.000000	-0.208622	0.000000	0.000000	0.000000	-0.008247	0.002904	-0.005050	0.000000	0.000000	2.000000	59.000000	0.000000
3737.871781	0.115451	0.531170	0.004157	79.434647	3.828649	89.336372	-0.775058	0.000000	-0.208622	0.000000	0.000000	0.000000	-0.015110	0.010719	-0.004582	0.000000	0.000000	2.000000	59.000000	0.000000
3737.875114	0.115451	0.531170	0.004157	79.434647	3.825924	89.336380	-0.775058	0.000000	-0.208622	0.000000	0.000000	0.000000	-0.015110	0.010719	-0.004582	0.000000	0.000000	2.000000	59.000000	0.000000
3737.878448	0.115451	0.531170	0.004157	79.434647	3.825924	89.336380	-0.775058	0.000000	-0.208622	0.000000	0.000000	0.000000	-0.015110	0.010719	-0.004582	0.000000	0.000000	2.000000	59.000000	0.000000
3737.881781	0.115451	0.531170	0.004157	79.434647	3.825924	89.336380	-0.775058	0.000000	-0.208622	0.000000	0.000000	0.000000	-0.015110	0.010719	-0.004582	0.000000	0.000000	2.000000	59.000000	0.000000
3737.885114	0.115363	0.531209	0.004084	79.434669	3.820492	89.336411	-0.772539	0.000000	-0.207859	0.000000	0.000000	0.000000	-0.026409	0.011690	-0.021852	0.000000	0.000000	2.000000	59.000000	0.000000
3737.888448	0.115363	0.531209	0.004084	79.434669	3.820492	89.336411	-0.772539	0.000000	-0.207859	0.000000	0.000000	0.000000	-0.026409	0.011690	-0.021852	0.000000	0.000000	2.000000	59.000000	0.000000
3737.891781	0.115363	0.531209	0.004084	79.434669	3.820492	89.336411	-0.772539	0.000000	-0.207859	0.000000	0.000000	0.000000	-0.026409	0.011690	-0.021852	0.000000	0.000000	2.000000	59.000000	0.000000
3737.895114	0.115363	0.531209	0.004084	79.434669	3.817794	89.336411	-0.768138	0.000000	-0.204216	0.000000	0.000000	0.000000	-0.026409	0.011690	-0.021852	0.000000	0.000000	2.000000	59.000000	0.000000
3737.898448	0.115330	0.531228	0.004045	79.434669	3.817794	89.336411	-0.768138	0.000000	-0.204216	0.000000	0.000000	0.000000	-0.009918	0.005818	-0.011750	0.000000	0.000000	2.000000	59.000000	0.000000
3737.901781	0.115330	0.531228	0.004045	79.434669	3.817794	89.336411	-0.768138	0.000000	-0.204216	0.000000	0.000000	0.000000	-0.009918	0.005818	-0.011750	0.000000	0.000000	2.000000	59.000000	0.000000
3737.905114	0.115330	0.531228	0.004045	79.434685	3.815069	89.336418	-0.766485	0.000000	-0.202258	0.000000	0.000000	0.000000	-0.009918	0.005818	-0.011750	0.000000	0.000000	2.000000	59.000000	0.000000
3737.908448	0.115330	0.531228	0.004045	79.434685	3.815069	89.336418	-0.766485	0.000000	-0.202258	0.000000	0.000000	0.000000	-0.009918	0.005818	-0.011750	0.000000	0.000000	2.000000	59.000000	0.000000
3737.911781	0.115297	0.531247	0.004006	79.434685	3.815069	89.336418	-0.766485	0.000000	-0.202258	0.000000	0.000000	0.000000	-0.009918	0.005830	-0.011751	0.000000	0.000000	2.000000	59.000000	0.000000
3737.915114	0.115297	0.531247	0.004006	79.437721	3.812090	89.333374	-0.766485	0.000000	-0.202258	0.000000	0.000000	0.000000	-0.009918	0.005830	-0.011751	0.000000	0.000000	2.000000	59.000000	0.000000
3737.918448	0.115297	0.531247	0.004006	79.437721	3.812090	89.333374	-0.766485	0.000000	-0.202258	0.000000	0.000000	0.000000	-0.009918	0.005830	-0.011751	0.000000	0.000000	2.000000	59.000000	0.000000
3737.921781	0.115297	0.531247	0.004006	79.437721	3.812090	89.333374	-0.766485	0.000000	-0.202258	0.000000	0.000000	0.000000	-0.009918	0.005830	-0.011751	0.000000	0.000000	2.000000	59.000000	0.000000
3737.925114	0.115248	0.531270	0.003904	79.437744	3.809365	89.333374	-0.764832	0.000000	-0.200300	0.000000	0.000000	0.000000	-0.014644	0.006793	-0.030667	0.000000	0.000000	2.000000	59.000000	0.000000
3737.928448	0.115248	0.531270	0.003904	79.437744	3.809365	89.333374	-0.764832	0.000000	-0.200300	0.000000	0.000000	0.000000	-0.014644	0.006793	-0.030667	0.000000	0.000000	2.000000	59.000000	0.000000
3737.931781	0.115248	0.531270	0.003904	79.437744	3.809365	89.333374	-0.764832	0.000000	-0.200300	0.000000	0.000000	0.000000	-0.014644	0.006793	-0.030667	0.000000	0.000000	2.000000	59.000000	0.000000
3737.935114	0.115248	0.531270	0.003904	79.437744	3.809365	89.333374	-0.762391	0.000000	-0.195188	0.000000	0.000000	0.000000	-0.014644	0.006793	-0.030667	0.000000	0.000000	2.000000	59.000000	0.000000
3737.938448	0.115242	0.531280	0.003881	79.437744	3.809365	89.333374	-0.762391	0.000000	-0.195188	0.000000	0.000000	0.000000	-0.001672	0.002910	-0.006698	0.000000	0.000000	2.000000	59.000000	0.000000
3737.941781	0.115242	0.531280	0.003881	79.437744	3.809365	89.333374	-0.762391	0.000000	-0.195188	0.000000	0.000000	0.000000	-0.001672	0.002910	-0.006698	0.000000	0.000000	2.000000	59.000000	0.000000
3737.945114	0.115242	0.531280	0.003881	79.434669	3.812344	89.336403	-0.762112	0.000000	-0.194072	0.000000	0.000000	0.000000	-0.001672	0.002910	-0.006698	0.000000	0.000000	2.000000	59.000000	0.000000
3737.948448	0.115242	0.531280	0.003881	79.434669	3.812344	89.336403	-0.762112	0.000000	-0.194072	0.000000	0.000000	0.000000	-0.001672	0.002910	-0.006698	0.000000	0.000000	2.000000	59.000000	0.000000
3737.951781	0.115241	0.531306	0.003878	79.434669	3.812344	89.336403	-0.762112	0.000000	-0.194072	0.000000	0.000000	0.000000	-0.000296	0.007777	-0.001178	0.000000	0.000000	2.000000	59.000000	0.000000
3737.955114	0.115241	0.531306	0.003878	79.434685	3.809628	89.336411	-0.762112	0.000000	-0.194072	0.000000	0.000000	0.000000	-0.000296	0.007777	-0.001178	0.000000	0.000000	2.000000	59.000000	0.000000
3737.958448	0.115241	0.531306	0.003878	79.434685	3.809628	89.336411	-0.762112	0.000000	-0.194072	0.000000	0.000000	0.000000	-0.000296	0.007777	-0.001178	0.000000	0.000000	2.000000	59.000000	0.000000
3737.961781	0.115241	0.531306	0.003878	79.434685	3.809628	89.336411	-0.762112	0.000000	-0.194072	0.000000	0.000000	0.000000	-0.000296	0.007777	-0.001178	0.000000	0.000000	2.000000	59.000000	0.000000
3737.965114	0.115197	0.531332	0.003885	79.431580	3.809870	89.339424	-0.762063	0.000000	-0.193876	0.000000	0.000000	0.000000	-0.013427	0.007799	0.002103	0.000000	0.000000	2.000000	59.000000	0.000000
3737.968448	0.115197	0.531332	0.003885	79.431580	3.809870	89.339424	-0.762063	0.000000	-0.193876	0.000000	0.000000	0.000000	-0.013427	0.007799	0.002103	0.000000	0.000000	2.000000	59.000000	0.000000
3737.971781	0.115197	0.531332	0.003885	79.431580	3.809870	89.339424	-0.762063	0.000000	-0.193876	0.000000	0.000000	0.000000	-0.013427	0.007799	0.002103	0.000000	0.000000	2.000000	59.000000	0.000000
3737.975114	0.115197	0.531332	0.003885	79.428505	3.810106	89.342422	-0.759826	0.000000	-0.194226	0.000000	0.000000	0.000000	-0.013427	0.007799	0.002103	0.000000	0.000000	2.000000	59.000000	0.000000
3737.978448	0.115174	0.531358	0.003886	79.428505	3.810106	89.342422	-0.759826	0.000000	-0.194226	0.000000	0.000000	0.000000	-0.006862	0.007785	0.000461	0.000000	0.000000	2.000000	59.000000	0.000000
3737.981781	0.115174	0.531358	0.003886	79.428505	3.810106	89.342422	-0.759826	0.000000	-0.194226	0.000000	0.000000	0.000000	-0.006862	0.007785	0.000461	0.000000	0.000000	2.000000	59.000000	0.000000
3737.985114	0.115174	0.531358	0.003886	79.425415	3.810369	89.345459	-0.758682	0.000000	-0.194303	0.000000	0.000000	0.000000	-0.006862	0.007785	0.000461	0.000000	0.000000	2.000000	59.000000	0.000000
3737.988448	0.115174	0.531358	0.003886	79.425415	3.810369	89.345459	-0.758682	0.000000	-0.194303	0.000000	0.000000	0.000000	-0.006862	0.007785	0.000461	0.000000	0.000000	2.000000	59.000000	0.000000
3737.991781	0.115156	0.531374	0.003910	79.425415	3.810369	89.345459	-0.758682	0.000000	-0.194303	0.000000	0.000000	0.000000	-0.005187	0.004877	0.007159	0.000000	0.000000	2.000000	59.000000	0.000000
3737.995114	0.115156	0.531374	0.003910	79.422325	3.813344	89.348465	-0.758682	0.000000	-0.194303	0.000000	0.000000	0.000000	-0.005187	0.004877	0.007159	0.000000	0.000000	2.000000	59.000000	0.000000
3737.998448	0.115156	0.531374	0.003910	79.422325	3.813344	89.348465	-0.758682	0.000000	-0.194303	0.000000	0.000000	0.000000	-0.005187	0.004877	0.007159	0.000000	0.000000	2.000000	59.000000	0.000000
3738.001781	0.115156	0.531374	0.003910	79.422325	3.813344	89.348465	-0.758682	0.000000	-0.194303	0.000000	0.000000	0.000000	-0.005187	0.004877	0.007159	0.000000	0.000000	2.000000	59.000000	0.000000
3738.005114	0.115142	0.531458	0.003944	79.416191	3.816569	89.354523	-0.757818	0.000000	-0.195496	0.000000	0.000000	0.000000	-0.004402	0.025337	0.010317	0.000000	0.000000	2.000000	59.000000	0.000000
3738.008448	0.115142	0.531458	0.003944	79.416191	3.816569	89.354523	-0.757818	0.000000	-0.195496	0.000000	0.000000	0.000000	-0.004402	0.025337	0.010317	0.000000	0.000000	2.000000	59.000000	0.000000
3738.011781	0.115142	0.531458	0.003944	79.416191	3.816569	89.354523	-0.757818	0.000000	-0.195496	0.000000	0.000000	0.000000	-0.004402	0.025337	0.010317	0.000000	0.000000	2.000000	59.000000	0.000000
3738.015114	0.115142	0.531458	0.003944	79.406937	3.828195	89.363602	-0.757084	0.000000	-0.197216	0.000000	0.000000	0.000000	-0.004402	0.025337	0.010317	0.000000	0.000000	2.000000	59.000000	0.000000
3738.018448	0.115162	0.531510	0.003931	79.406937	3.828195	89.363602	-0.757084	0.000000	-0.197216	0.000000	0.000000	0.000000	0.005979	0.015582	-0.004002	0.000000	0.000000	2.000000	59.000000	0.000000
3738.021781	0.115162	0.531510	0.003931	79.406937	3.828195	89.363602	-0.757084	0.000000	-0.197216	0.000000	0.000000	0.000000	0.005979	0.015582	-0.004002	0.000000	0.000000	2.000000	59.000000	0.000000
3738.025114	0.115162	0.531510	0.003931	79.400787	3.836812	89.369621	-0.758080	0.000000	-0.196549	0.000000	0.000000	0.000000	0.005979	0.015582	-0.004002	0.000000	0.000000	2.000000	59.000000	0.000000
3738.028448	0.115162	0.531510	0.003931	79.400787	3.836812	89.369621	-0.758080	0.000000	-0.196549	0.000000	0.000000	0.000000	0.005979	0.015582	-0.004002	0.000000	0.000000	2.000000	59.000000	0.000000
3738.031781	0.115193	0.531543	0.003962	79.400787	3.836812	89.369621	-0.758080	0.000000	-0.196549	0.000000	0.000000	0.000000	0.009323	0.009766	0.009394	0.000000	0.000000	2.000000	59.000000	0.000000
3738.035114	0.115193	0.531543	0.003962	79.397682	3.842489	89.372589	-0.758080	0.000000	-0.196549	0.000000	0.000000	0.000000	0.009323	0.009766	0.009394	0.000000	0.000000	2.000000	59.000000	0.000000
3738.038448	0.115193	0.531543	0.003962	79.397682	3.842489	89.372589	-0.758080	0.000000	-0.196549	0.000000	0.000000	0.000000	0.009323	0.009766	0.009394	0.000000	0.000000	2.000000	59.000000	0.000000
3738.041781	0.115193	0.531543	0.003962	79.397682	3.842489	89.372589	-0.758080	0.000000	-0.196549	0.000000	0.000000	0.000000	0.009323	0.009766	0.009394	0.000000	0.000000	2.000000	59.000000	0.000000
3738.045114	0.115245	0.531601	0.003984	79.394646	3.848173	89.375648	-0.759634	0.000000	-0.198115	0.000000	0.000000	0.000000	0.015596	0.017563	0.006569	0.000000	0.000000	2.000000	59.000000	0.000000
3738.048448	0.115245	0.531601	0.003984	79.394646	3.848173	89.375648	-0.759634	0.000000	-0.198115	0.000000	0.000000	0.000000	0.015596	0.017563	0.006569	0.000000	0.000000	2.000000	59.000000	0.000000
3738.051781	0.115245	0.531601	0.003984	79.394646	3.848173	89.375648	-0.759634	0.000000	-0.198115	0.000000	0.000000	0.000000	0.015596	0.017563	0.006569	0.000000	0.000000	2.000000	59.000000	0.000000
3738.055114	0.115245	0.531601	0.003984	79.391525	3.851128	89.378624	-0.762233	0.000000	-0.199209	0.000000	0.000000	0.000000	0.015596	0.017563	0.006569	0.000000	0.000000	2.000000	59.000000	0.000000
3738.058448	0.115267	0.531601	0.003979	79.391525	3.851128	89.378624	-0.762233	0.000000	-0.199209	0.000000	0.000000	0.000000	0.006567	0.000003	-0.001641	0.000000	0.000000	2.000000	59.000000	0.000000
3738.061781	0.115267	0.531601	0.003979	79.391525	3.851128	89.378624	-0.762233	0.000000	-0.199209	0.000000	0.000000	0.000000	0.006567	0.000003	-0.001641	0.000000	0.000000	2.000000	59.000000	0.000000
3738.065114	0.115267	0.531601	0.003979	79.394623	3.850897	89.375641	-0.763328	0.000000	-0.198936	0.000000	0.000000	0.000000	0.006567	0.000003	-0.001641	0.000000	0.000000	2.000000	59.000000	0.000000
3738.068448	0.115267	0.531601	0.003979	79.394623	3.850897	89.375641	-0.763328	0.000000	-0.198936	0.000000	0.000000	0.000000	0.006567	0.000003	-0.001641	0.000000	0.000000	2.000000	59.000000	0.000000
3738.071781	0.115262	0.531585	0.003960	79.394623	3.850897	89.375641	-0.763328	0.000000	-0.198936	0.000000	0.000000	0.000000	-0.001377	-0.004885	-0.005516	0.000000	0.000000	2.000000	59.000000	0.000000
3738.075114	0.115262	0.531585	0.003960	79.397682	3.847921	89.372589	-0.763328	0.000000	-0.198936	0.000000	0.000000	0.000000	-0.001377	-0.004885	-0.005516	0.000000	0.000000	2.000000	59.000000	0.000000
3738.078448	0.115262	0.531585	0.003960	79.397682	3.847921	89.372589	-0.763328	0.000000	-0.198936	0.000000	0.000000	0.000000	-0.001377	-0.004885	-0.005516	0.000000	0.000000	2.000000	59.000000	0.000000
3738.081781	0.115262	0.531585	0.003960	79.397682	3.847921	89.372589	-0.763328	0.000000	-0.198936	0.000000	0.000000	0.000000	-0.001377	-0.004885	-0.005516	0.000000	0.000000	2.000000	59.000000	0.000000
3738.085114	0.115280	0.531543	0.003940	79.400787	3.847697	89.369614	-0.763098	0.000000	-0.198016	0.000000	0.000000	0.000000	0.005484	-0.012675	-0.005976	0.000000	0.000000	2.000000	59.000000	0.000000
3738.088448	0.115280	0.531543	0.003940	79.400787	3.847697	89.369614	-0.763098	0.000000	-0.198016	0.000000	0.000000	0.000000	0.005484	-0.012675	-0.005976	0.000000	0.000000	2.000000	59.000000	0.000000
3738.091781	0.115280	0.531543	0.003940	79.400787	3.847697	89.369614	-0.763098	0.000000	-0.198016	0.000000	0.000000	0.000000	0.005484	-0.012675	-0.005976	0.000000	0.000000	2.000000	59.000000	0.000000
3738.095114	0.115280	0.531543	0.003940	79.403870	3.842013	89.366608	-0.764012	0.000000	-0.197020	0.000000	0.000000	0.000000	0.005484	-0.012675	-0.005976	0.000000	0.000000	2.000000	59.000000	0.000000
3738.098448	0.115248	0.531536	0.003905	79.403870	3.842013	89.366608	-0.764012	0.000000	-0.197020	0.000000	0.000000	0.000000	-0.009619	-0.001974	-0.010574	0.000000	0.000000	2.000000	59.000000	0.000000
3738.101781	0.115248	0.531536	0.003905	79.403870	3.842013	89.366608	-0.764012	0.000000	-0.197020	0.000000	0.000000	0.000000	-0.009619	-0.001974	-0.010574	0.000000	0.000000	2.000000	59.000000	0.000000
3738.105114	0.115248	0.531536	0.003905	79.406952	3.839059	89.363579	-0.762409	0.000000	-0.195258	0.000000	0.000000	0.000000	-0.009619	-0.001974	-0.010574	0.000000	0.000000	2.000000	59.000000	0.000000
3738.108448	0.115248	0.531536	0.003905	79.406952	3.839059	89.363579	-0.762409	0.000000	-0.195258	0.000000	0.000000	0.000000	-0.009619	-0.001974	-0.010574	0.000000	0.000000	2.000000	59.000000	0.000000
3738.111781	0.115239	0.531504	0.003868	79.406952	3.839059	89.363579	-0.762409	0.000000	-0.195258	0.000000	0.000000	0.000000	-0.002757	-0.009767	-0.011035	0.000000	0.000000	2.000000	59.000000	0.000000
3738.115114	0.115239	0.531504	0.003868	79.413101	3.833140	89.357544	-0.762409	0.000000	-0.195258	0.000000	0.000000	0.000000	-0.002757	-0.009767	-0.011035	0.000000	0.000000	2.000000	59.000000	0.000000
3738.118448	0.115239	0.531504	0.003868	79.413101	3.833140	89.357544	-0.762409	0.000000	-0.195258	0.000000	0.000000	0.000000	-0.002757	-0.009767	-0.011035	0.000000	0.000000	2.000000	59.000000	0.000000
3738.121781	0.115239	0.531504	0.003868	79.413101	3.833140	89.357544	-0.762409	0.000000	-0.195258	0.000000	0.000000	0.000000	-0.002757	-0.009767	-0.011035	0.000000	0.000000	2.000000	59.000000	0.000000
3738.125114	0.115213	0.531488	0.003855	79.413101	3.830402	89.357552	-0.761949	0.000000	-0.193419	0.000000	0.000000	0.000000	-0.007943	-0.004874	-0.003877	0.000000	0.000000	2.000000	59.000000	0.000000
3738.128448	0.115213	0.531488	0.003855	79.413101	3.830402	89.357552	-0.761949	0.000000	-0.193419	0.000000	0.000000	0.000000	-0.007943	-0.004874	-0.003877	0.000000	0.000000	2.000000	59.000000	0.000000
3738.131781	0.115213	0.531488	0.003855	79.413101	3.830402	89.357552	-0.761949	0.000000	-0.193419	0.000000	0.000000	0.000000	-0.007943	-0.004874	-0.003877	0.000000	0.000000	2.000000	59.000000	0.000000
3738.135114	0.115213	0.531488	0.003855	79.413101	3.833140	89.357544	-0.760625	0.000000	-0.192773	0.000000	0.000000	0.000000	-0.007943	-0.004874	-0.003877	0.000000	0.000000	2.000000	59.000000	0.000000
3738.138448	0.115256	0.531488	0.003845	79.413101	3.833140	89.357544	-0.760625	0.000000	-0.192773	0.000000	0.000000	0.000000	0.013131	0.000007	-0.003282	0.000000	0.000000	2.000000	59.000000	0.000000
3738.141781	0.115256	0.531488	0.003845	79.413101	3.833140	89.357544	-0.760625	0.000000	-0.192773	0.000000	0.000000	0.000000	0.013131	0.000007	-0.003282	0.000000	0.000000	2.000000	59.000000	0.000000
3738.145114	0.115256	0.531488	0.003845	79.413101	3.838580	89.357552	-0.762814	0.000000	-0.192226	0.000000	0.000000	0.000000	0.013131	0.000007	-0.003282	0.000000	0.000000	2.000000	59.000000	0.000000
3738.148448	0.115256	0.531488	0.003845	79.413101	3.838580	89.357552	-0.762814	0.000000	-0.192226	0.000000	0.000000	0.000000	0.013131	0.000007	-0.003282	0.000000	0.000000	2.000000	59.000000	0.000000
3738.151781	0.115284	0.531478	0.003861	79.413101	3.838580	89.357552	-0.762814	0.000000	-0.192226	0.000000	0.000000	0.000000	0.008239	-0.002904	0.005057	0.000000	0.000000	2.000000	59.000000	0.000000
3738.155114	0.115284	0.531478	0.003861	79.413101	3.844020	89.357559	-0.762814	0.000000	-0.192226	0.000000	0.000000	0.000000	0.008239	-0.002904	0.005057	0.000000	0.000000	2.000000	59.000000	0.000000
3738.158448	0.115284	0.531478	0.003861	79.413101	3.844020	89.357559	-0.762814	0.000000	-0.192226	0.000000	0.000000	0.000000	0.008239	-0.002904	0.005057	0.000000	0.000000	2.000000	59.000000	0.000000
3738.161781	0.115284	0.531478	0.003861	79.413101	3.844020	89.357559	-0.762814	0.000000	-0.192226	0.000000	0.000000	0.000000	0.008239	-0.002904	0.005057	0.000000	0.000000	2.000000	59.000000	0.000000
3738.165114	0.115393	0.531478	0.003834	79.413086	3.849458	89.357544	-0.764187	0.000000	-0.193069	0.000000	0.000000	0.000000	0.032829	-0.000007	-0.008213	0.000000	0.000000	2.000000	59.000000	0.000000
3738.168448	0.115393	0.531478	0.003834	79.413086	3.849458	89.357544	-0.764187	0.000000	-0.193069	0.000000	0.000000	0.000000	0.032829	-0.000007	-0.008213	0.000000	0.000000	2.000000	59.000000	0.000000
3738.171781	0.115393	0.531478	0.003834	79.413086	3.849458	89.357544	-0.764187	0.000000	-0.193069	0.000000	0.000000	0.000000	0.032829	-0.000007	-0.008213	0.000000	0.000000	2.000000	59.000000	0.000000
3738.175114	0.115393	0.531478	0.003834	79.416153	3.851919	89.354523	-0.769658	0.000000	-0.191700	0.000000	0.000000	0.000000	0.032829	-0.000007	-0.008213	0.000000	0.000000	2.000000	59.000000	0.000000
3738.178448	0.115410	0.531462	0.003810	79.416153	3.851919	89.354523	-0.769658	0.000000	-0.191700	0.000000	0.000000	0.000000	0.005183	-0.004878	-0.007161	0.000000	0.000000	2.000000	59.000000	0.000000
3738.181781	0.115410	0.531462	0.003810	79.416153	3.851919	89.354523	-0.769658	0.000000	-0.191700	0.000000	0.000000	0.000000	0.005183	-0.004878	-0.007161	0.000000	0.000000	2.000000	59.000000	0.000000
3738.185114	0.115410	0.531462	0.003810	79.419243	3.851687	89.351509	-0.770522	0.000000	-0.190506	0.000000	0.000000	0.000000	0.005183	-0.004878	-0.007161	0.000000	0.000000	2.000000	59.000000	0.000000
3738.188448	0.115410	0.531462	0.003810	79.419243	3.851687	89.351509	-0.770522	0.000000	-0.190506	0.000000	0.000000	0.000000	0.005183	-0.004878	-0.007161	0.000000	0.000000	2.000000	59.000000	0.000000
3738.191781	0.115428	0.531445	0.003786	79.419243	3.851687	89.351509	-0.770522	0.000000	-0.190506	0.000000	0.000000	0.000000	0.005184	-0.004885	-0.007161	0.000000	0.000000	2.000000	59.000000	0.000000
3738.195114	0.115428	0.531445	0.003786	79.422363	3.848706	89.348488	-0.770522	0.000000	-0.190506	0.000000	0.000000	0.000000	0.005184	-0.004885	-0.007161	0.000000	0.000000	2.000000	59.000000	0.000000
3738.198448	0.115428	0.531445	0.003786	79.422363	3.848706	89.348488	-0.770522	0.000000	-0.190506	0.000000	0.000000	0.000000	0.005184	-0.004885	-0.007161	0.000000	0.000000	2.000000	59.000000	0.000000
3738.201781	0.115428	0.531445	0.003786	79.422363	3.848706	89.348488	-0.770522	0.000000	-0.190506	0.000000	0.000000	0.000000	0.005184	-0.004885	-0.007161	0.000000	0.000000	2.000000	59.000000	0.000000
3738.205114	0.115419	0.531413	0.003749	79.425415	3.845731	89.345467	-0.771386	0.000000	-0.189313	0.000000	0.000000	0.000000	-0.002762	-0.009763	-0.011036	0.000000	0.000000	2.000000	59.000000	0.000000
3738.208448	0.115419	0.531413	0.003749	79.425415	3.845731	89.345467	-0.771386	0.000000	-0.189313	0.000000	0.000000	0.000000	-0.002762	-0.009763	-0.011036	0.000000	0.000000	2.000000	59.000000	0.000000
3738.211781	0.115419	0.531413	0.003749	79.425415	3.845731	89.345467	-0.771386	0.000000	-0.189313	0.000000	0.000000	0.000000	-0.002762	-0.009763	-0.011036	0.000000	0.000000	2.000000	59.000000	0.000000
3738.215114	0.115419	0.531413	0.003749	79.428505	3.840058	89.342438	-0.770926	0.000000	-0.187474	0.000000	0.000000	0.000000	-0.002762	-0.009763	-0.011036	0.000000	0.000000	2.000000	59.000000	0.000000
3738.218448	0.115386	0.531406	0.003714	79.428505	3.840058	89.342438	-0.770926	0.000000	-0.187474	0.000000	0.000000	0.000000	-0.009624	-0.001959	-0.010573	0.000000	0.000000	2.000000	59.000000	0.000000
3738.221781	0.115386	0.531406	0.003714	79.428505	3.840058	89.342438	-0.770926	0.000000	-0.187474	0.000000	0.000000	0.000000	-0.009624	-0.001959	-0.010573	0.000000	0.000000	2.000000	59.000000	0.000000
3738.225114	0.115386	0.531406	0.003714	79.434647	3.831375	89.336388	-0.769322	0.000000	-0.185711	0.000000	0.000000	0.000000	-0.009624	-0.001959	-0.010573	0.000000	0.000000	2.000000	59.000000	0.000000
3738.228448	0.115386	0.531406	0.003714	79.434647	3.831375	89.336388	-0.769322	0.000000	-0.185711	0.000000	0.000000	0.000000	-0.009624	-0.001959	-0.010573	0.000000	0.000000	2.000000	59.000000	0.000000
3738.231781	0.115350	0.531383	0.003661	79.434647	3.831375	89.336388	-0.769322	0.000000	-0.185711	0.000000	0.000000	0.000000	-0.011002	-0.006840	-0.016093	0.000000	0.000000	2.000000	59.000000	0.000000
3738.235114	0.115350	0.531383	0.003661	79.434647	3.825924	89.336380	-0.769322	0.000000	-0.185711	0.000000	0.000000	0.000000	-0.011002	-0.006840	-0.016093	0.000000	0.000000	2.000000	59.000000	0.000000
3738.238448	0.115350	0.531383	0.003661	79.434647	3.825924	89.336380	-0.769322	0.000000	-0.185711	0.000000	0.000000	0.000000	-0.011002	-0.006840	-0.016093	0.000000	0.000000	2.000000	59.000000	0.000000
3738.241781	0.115350	0.531383	0.003661	79.434647	3.825924	89.336380	-0.769322	0.000000	-0.185711	0.000000	0.000000	0.000000	-0.011002	-0.006840	-0.016093	0.000000	0.000000	2.000000	59.000000	0.000000
3738.245114	0.115284	0.531383	0.003677	79.434647	3.823217	89.336380	-0.767488	0.000000	-0.183029	0.000000	0.000000	0.000000	-0.019688	0.000008	0.004927	0.000000	0.000000	2.000000	59.000000	0.000000
3738.248448	0.115284	0.531383	0.003677	79.434647	3.823217	89.336380	-0.767488	0.000000	-0.183029	0.000000	0.000000	0.000000	-0.019688	0.000008	0.004927	0.000000	0.000000	2.000000	59.000000	0.000000
3738.251781	0.115284	0.531383	0.003677	79.434647	3.823217	89.336380	-0.767488	0.000000	-0.183029	0.000000	0.000000	0.000000	-0.019688	0.000008	0.004927	0.000000	0.000000	2.000000	59.000000	0.000000
3738.255114	0.115284	0.531383	0.003677	79.431557	3.826180	89.339371	-0.764207	0.000000	-0.183850	0.000000	0.000000	0.000000	-0.019688	0.000008	0.004927	0.000000	0.000000	2.000000	59.000000	0.000000
3738.258448	0.115289	0.531400	0.003695	79.431557	3.826180	89.339371	-0.764207	0.000000	-0.183850	0.000000	0.000000	0.000000	0.001379	0.004897	0.005519	0.000000	0.000000	2.000000	59.000000	0.000000
3738.261781	0.115289	0.531400	0.003695	79.431557	3.826180	89.339371	-0.764207	0.000000	-0.183850	0.000000	0.000000	0.000000	0.001379	0.004897	0.005519	0.000000	0.000000	2.000000	59.000000	0.000000
3738.265114	0.115289	0.531400	0.003695	79.431557	3.826180	89.339371	-0.764437	0.000000	-0.184770	0.000000	0.000000	0.000000	0.001379	0.004897	0.005519	0.000000	0.000000	2.000000	59.000000	0.000000
3738.268448	0.115289	0.531400	0.003695	79.431557	3.826180	89.339371	-0.764437	0.000000	-0.184770	0.000000	0.000000	0.000000	0.001379	0.004897	0.005519	0.000000	0.000000	2.000000	59.000000	0.000000
3738.271781	0.115289	0.531400	0.003695	79.431557	3.826180	89.339371	-0.764437	0.000000	-0.184770	0.000000	0.000000	0.000000	0.000000	-0.000002	-0.000000	0.000000	0.000000	2.000000	59.000000	0.000000
3738.275114	0.115289	0.531400	0.003695	79.428467	3.829163	89.342422	-0.764437	0.000000	-0.184770	0.000000	0.000000	0.000000	0.000000	-0.000002	-0.000000	0.000000	0.000000	2.000000	59.000000	0.000000
3738.278448	0.115289	0.531400	0.003695	79.428467	3.829163	89.342422	-0.764437	0.000000	-0.184770	0.000000	0.000000	0.000000	0.000000	-0.000002	-0.000000	0.000000	0.000000	2.000000	59.000000	0.000000
3738.281781	0.115289	0.531400	0.003695	79.428467	3.829163	89.342422	-0.764437	0.000000	-0.184770	0.000000	0.000000	0.000000	0.000000	-0.000002	-0.000000	0.000000	0.000000	2.000000	59.000000	0.000000
3738.285114	0.115293	0.531416	0.003714	79.428467	3.829163	89.342422	-0.764437	0.000000	-0.184770	0.000000	0.000000	0.000000	0.001380	0.004868	0.005519	0.000000	0.000000	2.000000	59.000000	0.000000
3738.288448	0.115293	0.531416	0.003714	79.428467	3.829163	89.342422	-0.764437	0.000000	-0.184770	0.000000	0.000000	0.000000	0.001380	0.004868	0.005519	0.000000	0.000000	2.000000	59.000000	0.000000
3738.291781	0.115293	0.531416	0.003714	79.428467	3.829163	89.342422	-0.764437	0.000000	-0.184770	0.000000	0.000000	0.000000	0.001380	0.004868	0.005519	0.000000	0.000000	2.000000	59.000000	0.000000
3738.295114	0.115293	0.531416	0.003714	79.428467	3.829163	89.342422	-0.764667	0.000000	-0.185690	0.000000	0.000000	0.000000	0.001380	0.004868	0.005519	0.000000	0.000000	2.000000	59.000000	0.000000
3738.298448	0.115271	0.531416	0.003719	79.428467	3.829163	89.342422	-0.764667	0.000000	-0.185690	0.000000	0.000000	0.000000	-0.006563	0.000005	0.001642	0.000000	0.000000	2.000000	59.000000	0.000000
3738.301781	0.115271	0.531416	0.003719	79.428467	3.829163	89.342422	-0.764667	0.000000	-0.185690	0.000000	0.000000	0.000000	-0.006563	0.000005	0.001642	0.000000	0.000000	2.000000	59.000000	0.000000
3738.305114	0.115271	0.531416	0.003719	79.428505	3.826441	89.342430	-0.763573	0.000000	-0.185964	0.000000	0.000000	0.000000	-0.006563	0.000005	0.001642	0.000000	0.000000	2.000000	59.000000	0.000000
3738.308448	0.115271	0.531416	0.003719	79.428505	3.826441	89.342430	-0.763573	0.000000	-0.185964	0.000000	0.000000	0.000000	-0.006563	0.000005	0.001642	0.000000	0.000000	2.000000	59.000000	0.000000
3738.311781	0.115271	0.531416	0.003719	79.428505	3.826441	89.342430	-0.763573	0.000000	-0.185964	0.000000	0.000000	0.000000	-0.000001	0.000005	0.000000	0.000000	0.000000	2.000000	59.000000	0.000000
3738.315114	0.115271	0.531416	0.003719	79.428505	3.826441	89.342430	-0.763573	0.000000	-0.185964	0.000000	0.000000	0.000000	-0.000001	0.000005	0.000000	0.000000	0.000000	2.000000	59.000000	0.000000
3738.318448	0.115271	0.531416	0.003719	79.428505	3.826441	89.342430	-0.763573	0.000000	-0.185964	0.000000	0.000000	0.000000	-0.000001	0.000005	0.000000	0.000000	0.000000	2.000000	59.000000	0.000000
3738.321781	0.115271	0.531416	0.003719	79.428505	3.826441	89.342430	-0.763573	0.000000	-0.185964	0.000000	0.000000	0.000000	-0.000001	0.000005	0.000000	0.000000	0.000000	2.000000	59.000000	0.000000
3738.325114	0.115256	0.531419	0.003656	79.431557	3.823457	89.339378	-0.763573	0.000000	-0.185964	0.000000	0.000000	0.000000	-0.004732	0.000938	-0.018917	0.000000	0.000000	2.000000	59.000000	0.000000
3738.328448	0.115256	0.531419	0.003656	79.431557	3.823457	89.339378	-0.763573	0.000000	-0.185964	0.000000	0.000000	0.000000	-0.004732	0.000938	-0.018917	0.000000	0.000000	2.000000	59.000000	0.000000
3738.331781	0.115256	0.531419	0.003656	79.431557	3.823457	89.339378	-0.763573	0.000000	-0.185964	0.000000	0.000000	0.000000	-0.004732	0.000938	-0.018917	0.000000	0.000000	2.000000	59.000000	0.000000
3738.335114	0.115256	0.531419	0.003656	79.434647	3.823217	89.336380	-0.762784	0.000000	-0.182811	0.000000	0.000000	0.000000	-0.004732	0.000938	-0.018917	0.000000	0.000000	2.000000	59.000000	0.000000
3738.338448	0.115273	0.531403	0.003632	79.434647	3.823217	89.336380	-0.762784	0.000000	-0.182811	0.000000	0.000000	0.000000	0.005182	-0.004862	-0.007161	0.000000	0.000000	2.000000	59.000000	0.000000
3738.341781	0.115273	0.531403	0.003632	79.434647	3.823217	89.336380	-0.762784	0.000000	-0.182811	0.000000	0.000000	0.000000	0.005182	-0.004862	-0.007161	0.000000	0.000000	2.000000	59.000000	0.000000
3738.345114	0.115273	0.531403	0.003632	79.434647	3.825924	89.336380	-0.763648	0.000000	-0.181617	0.000000	0.000000	0.000000	0.005182	-0.004862	-0.007161	0.000000	0.000000	2.000000	59.000000	0.000000
3738.348448	0.115273	0.531403	0.003632	79.434647	3.825924	89.336380	-0.763648	0.000000	-0.181617	0.000000	0.000000	0.000000	0.005182	-0.004862	-0.007161	0.000000	0.000000	2.000000	59.000000	0.000000
3738.351781	0.115289	0.531413	0.003605	79.434647	3.825924	89.336380	-0.763648	0.000000	-0.181617	0.000000	0.000000	0.000000	0.004887	0.002913	-0.008341	0.000000	0.000000	2.000000	59.000000	0.000000
3738.355114	0.115289	0.531413	0.003605	79.434647	3.828649	89.336372	-0.763648	0.000000	-0.181617	0.000000	0.000000	0.000000	0.004887	0.002913	-0.008341	0.000000	0.000000	2.000000	59.000000	0.000000
3738.358448	0.115289	0.531413	0.003605	79.434647	3.828649	89.336372	-0.763648	0.000000	-0.181617	0.000000	0.000000	0.000000	0.004887	0.002913	-0.008341	0.000000	0.000000	2.000000	59.000000	0.000000
3738.361781	0.115289	0.531413	0.003605	79.434647	3.828649	89.336372	-0.763648	0.000000	-0.181617	0.000000	0.000000	0.000000	0.004887	0.002913	-0.008341	0.000000	0.000000	2.000000	59.000000	0.000000
3738.365114	0.115289	0.531451	0.003510	79.434647	3.828649	89.336372	-0.764462	0.000000	-0.180227	0.000000	0.000000	0.000000	-0.000143	0.011626	-0.028440	0.000000	0.000000	2.000000	59.000000	0.000000
3738.368448	0.115289	0.531451	0.003510	79.434647	3.828649	89.336372	-0.764462	0.000000	-0.180227	0.000000	0.000000	0.000000	-0.000143	0.011626	-0.028440	0.000000	0.000000	2.000000	59.000000	0.000000
3738.371781	0.115289	0.531451	0.003510	79.434647	3.828649	89.336372	-0.764462	0.000000	-0.180227	0.000000	0.000000	0.000000	-0.000143	0.011626	-0.028440	0.000000	0.000000	2.000000	59.000000	0.000000
3738.375114	0.115289	0.531451	0.003510	79.431557	3.834345	89.339378	-0.764439	0.000000	-0.175487	0.000000	0.000000	0.000000	-0.000143	0.011626	-0.028440	0.000000	0.000000	2.000000	59.000000	0.000000
3738.378448	0.115314	0.531494	0.003519	79.431557	3.834345	89.339378	-0.764439	0.000000	-0.175487	0.000000	0.000000	0.000000	0.007645	0.012674	0.002696	0.000000	0.000000	2.000000	59.000000	0.000000
3738.381781	0.115314	0.531494	0.003519	79.431557	3.834345	89.339378	-0.764439	0.000000	-0.175487	0.000000	0.000000	0.000000	0.007645	0.012674	0.002696	0.000000	0.000000	2.000000	59.000000	0.000000
3738.385114	0.115314	0.531494	0.003519	79.425392	3.840285	89.345451	-0.765713	0.000000	-0.175937	0.000000	0.000000	0.000000	0.007645	0.012674	0.002696	0.000000	0.000000	2.000000	59.000000	0.000000
3738.388448	0.115314	0.531494	0.003519	79.425392	3.840285	89.345451	-0.765713	0.000000	-0.175937	0.000000	0.000000	0.000000	0.007645	0.012674	0.002696	0.000000	0.000000	2.000000	59.000000	0.000000
3738.391781	0.115308	0.531529	0.003492	79.425392	3.840285	89.345451	-0.765713	0.000000	-0.175937	0.000000	0.000000	0.000000	-0.001970	0.010671	-0.007881	0.000000	0.000000	2.000000	59.000000	0.000000
3738.395114	0.115308	0.531529	0.003492	79.422325	3.840558	89.348503	-0.765713	0.000000	-0.175937	0.000000	0.000000	0.000000	-0.001970	0.010671	-0.007881	0.000000	0.000000	2.000000	59.000000	0.000000
3738.398448	0.115308	0.531529	0.003492	79.422325	3.840558	89.348503	-0.765713	0.000000	-0.175937	0.000000	0.000000	0.000000	-0.001970	0.010671	-0.007881	0.000000	0.000000	2.000000	59.000000	0.000000
3738.401781	0.115308	0.531529	0.003492	79.422325	3.840558	89.348503	-0.765713	0.000000	-0.175937	0.000000	0.000000	0.000000	-0.001970	0.010671	-0.007881	0.000000	0.000000	2.000000	59.000000	0.000000
3738.405114	0.115288	0.531597	0.003508	79.416191	3.846488	89.354530	-0.765384	0.000000	-0.174623	0.000000	0.000000	0.000000	-0.005773	0.020448	0.004795	0.000000	0.000000	2.000000	59.000000	0.000000
3738.408448	0.115288	0.531597	0.003508	79.416191	3.846488	89.354530	-0.765384	0.000000	-0.174623	0.000000	0.000000	0.000000	-0.005773	0.020448	0.004795	0.000000	0.000000	2.000000	59.000000	0.000000
3738.411781	0.115288	0.531597	0.003508	79.416191	3.846488	89.354530	-0.765384	0.000000	-0.174623	0.000000	0.000000	0.000000	-0.005773	0.020448	0.004795	0.000000	0.000000	2.000000	59.000000	0.000000
3738.415114	0.115288	0.531597	0.003508	79.413086	3.849458	89.357544	-0.764422	0.000000	-0.175422	0.000000	0.000000	0.000000	-0.005773	0.020448	0.004795	0.000000	0.000000	2.000000	59.000000	0.000000
3738.418448	0.115287	0.531623	0.003505	79.413086	3.849458	89.357544	-0.764422	0.000000	-0.175422	0.000000	0.000000	0.000000	-0.000295	0.007774	-0.001183	0.000000	0.000000	2.000000	59.000000	0.000000
3738.421781	0.115287	0.531623	0.003505	79.413086	3.849458	89.357544	-0.764422	0.000000	-0.175422	0.000000	0.000000	0.000000	-0.000295	0.007774	-0.001183	0.000000	0.000000	2.000000	59.000000	0.000000
3738.425114	0.115287	0.531623	0.003505	79.413086	3.849458	89.357544	-0.764373	0.000000	-0.175225	0.000000	0.000000	0.000000	-0.000295	0.007774	-0.001183	0.000000	0.000000	2.000000	59.000000	0.000000
3738.428448	0.115287	0.531623	0.003505	79.413086	3.849458	89.357544	-0.764373	0.000000	-0.175225	0.000000	0.000000	0.000000	-0.000295	0.007774	-0.001183	0.000000	0.000000	2.000000	59.000000	0.000000
3738.431781	0.115287	0.531623	0.003505	79.413086	3.849458	89.357544	-0.764373	0.000000	-0.175225	0.000000	0.000000	0.000000	-0.000000	-0.000004	-0.000000	0.000000	0.000000	2.000000	59.000000	0.000000
3738.435114	0.115287	0.531623	0.003505	79.413101	3.846740	89.357552	-0.764373	0.000000	-0.175225	0.000000	0.000000	0.000000	-0.000000	-0.000004	-0.000000	0.000000	0.000000	2.000000	59.000000	0.000000
3738.438448	0.115287	0.531623	0.003505	79.413101	3.846740	89.357552	-0.764373	0.000000	-0.175225	0.000000	0.000000	0.000000	-0.000000	-0.000004	-0.000000	0.000000	0.000000	2.000000	59.000000	0.000000
3738.441781	0.115287	0.531623	0.003505	79.413101	3.846740	89.357552	-0.764373	0.000000	-0.175225	0.000000	0.000000	0.000000	-0.000000	-0.000004	-0.000000	0.000000	0.000000	2.000000	59.000000	0.000000
3738.445114	0.115255	0.531617	0.003469	79.416191	3.843756	89.354515	-0.764373	0.000000	-0.175225	0.000000	0.000000	0.000000	-0.009618	-0.001982	-0.010577	0.000000	0.000000	2.000000	59.000000	0.000000
3738.448448	0.115255	0.531617	0.003469	79.416191	3.843756	89.354515	-0.764373	0.000000	-0.175225	0.000000	0.000000	0.000000	-0.009618	-0.001982	-0.010577	0.000000	0.000000	2.000000	59.000000	0.000000
3738.451781	0.115255	0.531617	0.003469	79.416191	3.843756	89.354515	-0.764373	0.000000	-0.175225	0.000000	0.000000	0.000000	-0.009618	-0.001982	-0.010577	0.000000	0.000000	2.000000	59.000000	0.000000
3738.455114	0.115255	0.531617	0.003469	79.416168	3.841036	89.354523	-0.762770	0.000000	-0.173462	0.000000	0.000000	0.000000	-0.009618	-0.001982	-0.010577	0.000000	0.000000	2.000000	59.000000	0.000000
3738.458448	0.115234	0.531617	0.003475	79.416168	3.841036	89.354523	-0.762770	0.000000	-0.173462	0.000000	0.000000	0.000000	-0.006562	0.000003	0.001641	0.000000	0.000000	2.000000	59.000000	0.000000
3738.461781	0.115234	0.531617	0.003475	79.416168	3.841036	89.354523	-0.762770	0.000000	-0.173462	0.000000	0.000000	0.000000	-0.006562	0.000003	0.001641	0.000000	0.000000	2.000000	59.000000	0.000000
3738.465114	0.115234	0.531617	0.003475	79.419258	3.835348	89.351486	-0.761676	0.000000	-0.173736	0.000000	0.000000	0.000000	-0.006562	0.000003	0.001641	0.000000	0.000000	2.000000	59.000000	0.000000
3738.468448	0.115234	0.531617	0.003475	79.419258	3.835348	89.351486	-0.761676	0.000000	-0.173736	0.000000	0.000000	0.000000	-0.006562	0.000003	0.001641	0.000000	0.000000	2.000000	59.000000	0.000000
3738.471781	0.115207	0.531600	0.003462	79.419258	3.835348	89.351486	-0.761676	0.000000	-0.173736	0.000000	0.000000	0.000000	-0.007939	-0.004868	-0.003877	0.000000	0.000000	2.000000	59.000000	0.000000
3738.475114	0.115207	0.531600	0.003462	79.416168	3.835604	89.354515	-0.761676	0.000000	-0.173736	0.000000	0.000000	0.000000	-0.007939	-0.004868	-0.003877	0.000000	0.000000	2.000000	59.000000	0.000000
3738.478448	0.115207	0.531600	0.003462	79.416168	3.835604	89.354515	-0.761676	0.000000	-0.173736	0.000000	0.000000	0.000000	-0.007939	-0.004868	-0.003877	0.000000	0.000000	2.000000	59.000000	0.000000
3738.481781	0.115207	0.531600	0.003462	79.416168	3.835604	89.354515	-0.761676	0.000000	-0.173736	0.000000	0.000000	0.000000	-0.007939	-0.004868	-0.003877	0.000000	0.000000	2.000000	59.000000	0.000000
3738.485114	0.115156	0.531662	0.003442	79.412827	3.829653	89.349442	-0.760353	0.000000	-0.173090	0.000000	0.000000	0.000000	-0.015388	0.018471	-0.005788	0.000000	0.000000	2.000000	59.000000	0.000000
3738.488448	0.115156	0.531662	0.003442	79.412827	3.829653	89.349442	-0.760353	0.000000	-0.173090	0.000000	0.000000	0.000000	-0.015388	0.018471	-0.005788	0.000000	0.000000	2.000000	59.000000	0.000000
3738.491781	0.115156	0.531662	0.003442	79.412827	3.829653	89.349442	-0.760353	0.000000	-0.173090	0.000000	0.000000	0.000000	-0.015388	0.018471	-0.005788	0.000000	0.000000	2.000000	59.000000	0.000000
3738.495114	0.115156	0.531662	0.003442	79.406677	3.832884	89.355515	-0.757789	0.000000	-0.172125	0.000000	0.000000	0.000000	-0.015388	0.018471	-0.005788	0.000000	0.000000	2.000000	59.000000	0.000000
3738.498448	0.115138	0.531704	0.003462	79.406677	3.832884	89.355515	-0.757789	0.000000	-0.172125	0.000000	0.000000	0.000000	-0.005478	0.012653	0.005973	0.000000	0.000000	2.000000	59.000000	0.000000
3738.501781	0.115138	0.531704	0.003462	79.406677	3.832884	89.355515	-0.757789	0.000000	-0.172125	0.000000	0.000000	0.000000	-0.005478	0.012653	0.005973	0.000000	0.000000	2.000000	59.000000	0.000000
3738.505114	0.115138	0.531704	0.003462	79.397423	3.836339	89.364563	-0.756876	0.000000	-0.173120	0.000000	0.000000	0.000000	-0.005478	0.012653	0.005973	0.000000	0.000000	2.000000	59.000000	0.000000
3738.508448	0.115138	0.531704	0.003462	79.397423	3.836339	89.364563	-0.756876	0.000000	-0.173120	0.000000	0.000000	0.000000	-0.005478	0.012653	0.005973	0.000000	0.000000	2.000000	59.000000	0.000000
3738.511781	0.115096	0.531772	0.003484	79.397423	3.836339	89.364563	-0.756876	0.000000	-0.173120	0.000000	0.000000	0.000000	-0.012334	0.020445	0.006425	0.000000	0.000000	2.000000	59.000000	0.000000
3738.515114	0.115096	0.531772	0.003484	79.388184	3.839749	89.373550	-0.756876	0.000000	-0.173120	0.000000	0.000000	0.000000	-0.012334	0.020445	0.006425	0.000000	0.000000	2.000000	59.000000	0.000000
3738.518448	0.115096	0.531772	0.003484	79.388184	3.839749	89.373550	-0.756876	0.000000	-0.173120	0.000000	0.000000	0.000000	-0.012334	0.020445	0.006425	0.000000	0.000000	2.000000	59.000000	0.000000
3738.521781	0.115096	0.531772	0.003484	79.388184	3.839749	89.373550	-0.756876	0.000000	-0.173120	0.000000	0.000000	0.000000	-0.012334	0.020445	0.006425	0.000000	0.000000	2.000000	59.000000	0.000000
3738.525114	0.115014	0.531896	0.003617	79.378914	3.840434	89.382553	-0.754820	0.000000	-0.174191	0.000000	0.000000	0.000000	-0.024838	0.037068	0.040101	0.000000	0.000000	2.000000	59.000000	0.000000
3738.528448	0.115014	0.531896	0.003617	79.378914	3.840434	89.382553	-0.754820	0.000000	-0.174191	0.000000	0.000000	0.000000	-0.024838	0.037068	0.040101	0.000000	0.000000	2.000000	59.000000	0.000000
3738.531781	0.115014	0.531896	0.003617	79.378914	3.840434	89.382553	-0.754820	0.000000	-0.174191	0.000000	0.000000	0.000000	-0.024838	0.037068	0.040101	0.000000	0.000000	2.000000	59.000000	0.000000
3738.535114	0.115014	0.531896	0.003617	79.369698	3.841125	89.391541	-0.750680	0.000000	-0.180875	0.000000	0.000000	0.000000	-0.024838	0.037068	0.040101	0.000000	0.000000	2.000000	59.000000	0.000000
3738.538448	0.114957	0.531928	0.003671	79.369698	3.841125	89.391541	-0.750680	0.000000	-0.180875	0.000000	0.000000	0.000000	-0.016938	0.009759	0.015942	0.000000	0.000000	2.000000	59.000000	0.000000
3738.541781	0.114957	0.531928	0.003671	79.369698	3.841125	89.391541	-0.750680	0.000000	-0.180875	0.000000	0.000000	0.000000	-0.016938	0.009759	0.015942	0.000000	0.000000	2.000000	59.000000	0.000000
3738.545114	0.114957	0.531928	0.003671	79.366638	3.838634	89.394569	-0.747857	0.000000	-0.183532	0.000000	0.000000	0.000000	-0.016938	0.009759	0.015942	0.000000	0.000000	2.000000	59.000000	0.000000
3738.548448	0.114957	0.531928	0.003671	79.366638	3.838634	89.394569	-0.747857	0.000000	-0.183532	0.000000	0.000000	0.000000	-0.016938	0.009759	0.015942	0.000000	0.000000	2.000000	59.000000	0.000000
3738.551781	0.114918	0.531945	0.003700	79.366638	3.838634	89.394569	-0.747857	0.000000	-0.183532	0.000000	0.000000	0.000000	-0.011751	0.004885	0.008788	0.000000	0.000000	2.000000	59.000000	0.000000
3738.555114	0.114918	0.531945	0.003700	79.366623	3.833171	89.394539	-0.747857	0.000000	-0.183532	0.000000	0.000000	0.000000	-0.011751	0.004885	0.008788	0.000000	0.000000	2.000000	59.000000	0.000000
3738.558448	0.114918	0.531945	0.003700	79.366623	3.833171	89.394539	-0.747857	0.000000	-0.183532	0.000000	0.000000	0.000000	-0.011751	0.004885	0.008788	0.000000	0.000000	2.000000	59.000000	0.000000
3738.561781	0.114918	0.531945	0.003700	79.366623	3.833171	89.394539	-0.747857	0.000000	-0.183532	0.000000	0.000000	0.000000	-0.011751	0.004885	0.008788	0.000000	0.000000	2.000000	59.000000	0.000000
3738.565114	0.114875	0.531919	0.003715	79.369972	3.836399	89.399605	-0.745899	0.000000	-0.184997	0.000000	0.000000	0.000000	-0.012832	-0.007779	0.004461	0.000000	0.000000	2.000000	59.000000	0.000000
3738.568448	0.114875	0.531919	0.003715	79.369972	3.836399	89.399605	-0.745899	0.000000	-0.184997	0.000000	0.000000	0.000000	-0.012832	-0.007779	0.004461	0.000000	0.000000	2.000000	59.000000	0.000000
3738.571781	0.114875	0.531919	0.003715	79.369972	3.836399	89.399605	-0.745899	0.000000	-0.184997	0.000000	0.000000	0.000000	-0.012832	-0.007779	0.004461	0.000000	0.000000	2.000000	59.000000	0.000000
3738.575114	0.114875	0.531919	0.003715	79.376122	3.835956	89.393616	-0.743760	0.000000	-0.185740	0.000000	0.000000	0.000000	-0.012832	-0.007779	0.004461	0.000000	0.000000	2.000000	59.000000	0.000000
3738.578448	0.114915	0.531877	0.003689	79.376122	3.835956	89.393616	-0.743760	0.000000	-0.185740	0.000000	0.000000	0.000000	0.012049	-0.012671	-0.007600	0.000000	0.000000	2.000000	59.000000	0.000000
3738.581781	0.114915	0.531877	0.003689	79.376122	3.835956	89.393616	-0.743760	0.000000	-0.185740	0.000000	0.000000	0.000000	0.012049	-0.012671	-0.007600	0.000000	0.000000	2.000000	59.000000	0.000000
3738.585114	0.114915	0.531877	0.003689	79.385368	3.837980	89.384621	-0.745768	0.000000	-0.184473	0.000000	0.000000	0.000000	0.012049	-0.012671	-0.007600	0.000000	0.000000	2.000000	59.000000	0.000000
3738.588448	0.114915	0.531877	0.003689	79.385368	3.837980	89.384621	-0.745768	0.000000	-0.184473	0.000000	0.000000	0.000000	0.012049	-0.012671	-0.007600	0.000000	0.000000	2.000000	59.000000	0.000000
3738.591781	0.114995	0.531818	0.003635	79.385368	3.837980	89.384621	-0.745768	0.000000	-0.184473	0.000000	0.000000	0.000000	0.023798	-0.017535	-0.016393	0.000000	0.000000	2.000000	59.000000	0.000000
3738.595114	0.114995	0.531818	0.003635	79.394608	3.840008	89.375626	-0.745768	0.000000	-0.184473	0.000000	0.000000	0.000000	0.023798	-0.017535	-0.016393	0.000000	0.000000	2.000000	59.000000	0.000000
3738.598448	0.114995	0.531818	0.003635	79.394608	3.840008	89.375626	-0.745768	0.000000	-0.184473	0.000000	0.000000	0.000000	0.023798	-0.017535	-0.016393	0.000000	0.000000	2.000000	59.000000	0.000000
3738.601781	0.114995	0.531818	0.003635	79.394608	3.840008	89.375626	-0.745768	0.000000	-0.184473	0.000000	0.000000	0.000000	0.023798	-0.017535	-0.016393	0.000000	0.000000	2.000000	59.000000	0.000000
3738.605114	0.115174	0.531727	0.003516	79.400787	3.844973	89.369621	-0.749735	0.000000	-0.181741	0.000000	0.000000	0.000000	0.053842	-0.027313	-0.035630	0.000000	0.000000	2.000000	59.000000	0.000000
3738.608448	0.115174	0.531727	0.003516	79.400787	3.844973	89.369621	-0.749735	0.000000	-0.181741	0.000000	0.000000	0.000000	0.053842	-0.027313	-0.035630	0.000000	0.000000	2.000000	59.000000	0.000000
3738.611781	0.115174	0.531727	0.003516	79.400787	3.844973	89.369621	-0.749735	0.000000	-0.181741	0.000000	0.000000	0.000000	0.053842	-0.027313	-0.035630	0.000000	0.000000	2.000000	59.000000	0.000000
3738.615114	0.115174	0.531727	0.003516	79.403854	3.850173	89.366592	-0.758708	0.000000	-0.175803	0.000000	0.000000	0.000000	0.053842	-0.027313	-0.035630	0.000000	0.000000	2.000000	59.000000	0.000000
3738.618448	0.115219	0.531701	0.003509	79.403854	3.850173	89.366592	-0.758708	0.000000	-0.175803	0.000000	0.000000	0.000000	0.013416	-0.007790	-0.002096	0.000000	0.000000	2.000000	59.000000	0.000000
3738.621781	0.115219	0.531701	0.003509	79.403854	3.850173	89.366592	-0.758708	0.000000	-0.175803	0.000000	0.000000	0.000000	0.013416	-0.007790	-0.002096	0.000000	0.000000	2.000000	59.000000	0.000000
3738.625114	0.115219	0.531701	0.003509	79.406937	3.852660	89.363586	-0.760944	0.000000	-0.175454	0.000000	0.000000	0.000000	0.013416	-0.007790	-0.002096	0.000000	0.000000	2.000000	59.000000	0.000000
3738.628448	0.115219	0.531701	0.003509	79.406937	3.852660	89.363586	-0.760944	0.000000	-0.175454	0.000000	0.000000	0.000000	0.013416	-0.007790	-0.002096	0.000000	0.000000	2.000000	59.000000	0.000000
3738.631781	0.115258	0.531685	0.003480	79.406937	3.852660	89.363586	-0.760944	0.000000	-0.175454	0.000000	0.000000	0.000000	0.011742	-0.004864	-0.008799	0.000000	0.000000	2.000000	59.000000	0.000000
3738.635114	0.115258	0.531685	0.003480	79.410278	3.858595	89.368645	-0.760944	0.000000	-0.175454	0.000000	0.000000	0.000000	0.011742	-0.004864	-0.008799	0.000000	0.000000	2.000000	59.000000	0.000000
3738.638448	0.115258	0.531685	0.003480	79.410278	3.858595	89.368645	-0.760944	0.000000	-0.175454	0.000000	0.000000	0.000000	0.011742	-0.004864	-0.008799	0.000000	0.000000	2.000000	59.000000	0.000000
3738.641781	0.115258	0.531685	0.003480	79.410278	3.858595	89.368645	-0.760944	0.000000	-0.175454	0.000000	0.000000	0.000000	0.011742	-0.004864	-0.008799	0.000000	0.000000	2.000000	59.000000	0.000000
3738.645114	0.115299	0.531617	0.003458	79.413628	3.864538	89.373726	-0.762901	0.000000	-0.173987	0.000000	0.000000	0.000000	0.012333	-0.020453	-0.006433	0.000000	0.000000	2.000000	59.000000	0.000000
3738.648448	0.115299	0.531617	0.003458	79.413628	3.864538	89.373726	-0.762901	0.000000	-0.173987	0.000000	0.000000	0.000000	0.012333	-0.020453	-0.006433	0.000000	0.000000	2.000000	59.000000	0.000000
3738.651781	0.115299	0.531617	0.003458	79.413628	3.864538	89.373726	-0.762901	0.000000	-0.173987	0.000000	0.000000	0.000000	0.012333	-0.020453	-0.006433	0.000000	0.000000	2.000000	59.000000	0.000000
3738.655114	0.115299	0.531617	0.003458	79.421921	3.908110	89.432350	-0.764957	0.000000	-0.172915	0.000000	0.000000	0.000000	0.012333	-0.020453	-0.006433	0.000000	0.000000	2.000000	59.000000	0.000000
3738.658448	0.115290	0.531584	0.003422	79.421921	3.908110	89.432350	-0.764957	0.000000	-0.172915	0.000000	0.000000	0.000000	-0.002763	-0.009757	-0.011036	0.000000	0.000000	2.000000	59.000000	0.000000
3738.661781	0.115290	0.531584	0.003422	79.421921	3.908110	89.432350	-0.764957	0.000000	-0.172915	0.000000	0.000000	0.000000	-0.002763	-0.009757	-0.011036	0.000000	0.000000	2.000000	59.000000	0.000000
3738.665114	0.115290	0.531584	0.003422	79.433121	4.025387	89.580109	-0.764496	0.000000	-0.171076	0.000000	0.000000	0.000000	-0.002763	-0.009757	-0.011036	0.000000	0.000000	2.000000	59.000000	0.000000
3738.668448	0.115290	0.531584	0.003422	79.433121	4.025387	89.580109	-0.764496	0.000000	-0.171076	0.000000	0.000000	0.000000	-0.002763	-0.009757	-0.011036	0.000000	0.000000	2.000000	59.000000	0.000000
3738.671781	0.115330	0.531542	0.003396	79.433121	4.025387	89.580109	-0.764496	0.000000	-0.171076	0.000000	0.000000	0.000000	0.012034	-0.012646	-0.007620	0.000000	0.000000	2.000000	59.000000	0.000000
3738.675114	0.115330	0.531542	0.003396	79.451202	4.230510	89.846794	-0.764496	0.000000	-0.171076	0.000000	0.000000	0.000000	0.012034	-0.012646	-0.007620	0.000000	0.000000	2.000000	59.000000	0.000000
3738.678448	0.115330	0.531542	0.003396	79.451202	4.230510	89.846794	-0.764496	0.000000	-0.171076	0.000000	0.000000	0.000000	0.012034	-0.012646	-0.007620	0.000000	0.000000	2.000000	59.000000	0.000000
3738.681781	0.115330	0.531542	0.003396	79.451202	4.230510	89.846794	-0.764496	0.000000	-0.171076	0.000000	0.000000	0.000000	0.012034	-0.012646	-0.007620	0.000000	0.000000	2.000000	59.000000	0.000000
3738.685114	0.115333	0.531477	0.003317	79.467186	4.545263	90.258186	-0.766502	0.000000	-0.169806	0.000000	0.000000	0.000000	0.001030	-0.019504	-0.023718	0.000000	0.000000	2.000000	59.000000	0.000000
3738.688448	0.115333	0.531477	0.003317	79.467186	4.545263	90.258186	-0.766502	0.000000	-0.169806	0.000000	0.000000	0.000000	0.001030	-0.019504	-0.023718	0.000000	0.000000	2.000000	59.000000	0.000000
3738.691781	0.115333	0.531477	0.003317	79.467186	4.545263	90.258186	-0.766502	0.000000	-0.169806	0.000000	0.000000	0.000000	0.001030	-0.019504	-0.023718	0.000000	0.000000	2.000000	59.000000	0.000000
3738.695114	0.115333	0.531477	0.003317	79.483032	4.867285	90.678757	-0.766674	0.000000	-0.165853	0.000000	0.000000	0.000000	0.001030	-0.019504	-0.023718	0.000000	0.000000	2.000000	59.000000	0.000000
3738.698448	0.115312	0.531477	0.003323	79.483032	4.867285	90.678757	-0.766674	0.000000	-0.165853	0.000000	0.000000	0.000000	-0.006558	0.000004	0.001642	0.000000	0.000000	2.000000	59.000000	0.000000
3738.701781	0.115312	0.531477	0.003323	79.483032	4.867285	90.678757	-0.766674	0.000000	-0.165853	0.000000	0.000000	0.000000	-0.006558	0.000004	0.001642	0.000000	0.000000	2.000000	59.000000	0.000000
3738.705114	0.115312	0.531477	0.003323	79.493591	5.230524	91.154686	-0.765581	0.000000	-0.166126	0.000000	0.000000	0.000000	-0.006558	0.000004	0.001642	0.000000	0.000000	2.000000	59.000000	0.000000
3738.708448	0.115312	0.531477	0.003323	79.493591	5.230524	91.154686	-0.765581	0.000000	-0.166126	0.000000	0.000000	0.000000	-0.006558	0.000004	0.001642	0.000000	0.000000	2.000000	59.000000	0.000000
3738.711781	0.115311	0.531503	0.003319	79.493591	5.230524	91.154686	-0.765581	0.000000	-0.166126	0.000000	0.000000	0.000000	-0.000298	0.007786	-0.001181	0.000000	0.000000	2.000000	59.000000	0.000000
3738.715114	0.115311	0.531503	0.003319	79.503899	5.691470	91.756859	-0.765581	0.000000	-0.166126	0.000000	0.000000	0.000000	-0.000298	0.007786	-0.001181	0.000000	0.000000	2.000000	59.000000	0.000000
3738.718448	0.115311	0.531503	0.003319	79.503899	5.691470	91.756859	-0.765581	0.000000	-0.166126	0.000000	0.000000	0.000000	-0.000298	0.007786	-0.001181	0.000000	0.000000	2.000000	59.000000	0.000000
3738.721781	0.115311	0.531503	0.003319	79.503899	5.691470	91.756859	-0.765581	0.000000	-0.166126	0.000000	0.000000	0.000000	-0.000298	0.007786	-0.001181	0.000000	0.000000	2.000000	59.000000	0.000000
3738.725114	0.115296	0.531587	0.003353	79.515305	6.219280	92.442085	-0.765531	0.000000	-0.165929	0.000000	0.000000	0.000000	-0.004386	0.025313	0.010316	0.000000	0.000000	2.000000	59.000000	0.000000
3738.728448	0.115296	0.531587	0.003353	79.515305	6.219280	92.442085	-0.765531	0.000000	-0.165929	0.000000	0.000000	0.000000	-0.004386	0.025313	0.010316	0.000000	0.000000	2.000000	59.000000	0.000000
3738.731781	0.115296	0.531587	0.003353	79.515305	6.219280	92.442085	-0.765531	0.000000	-0.165929	0.000000	0.000000	0.000000	-0.004386	0.025313	0.010316	0.000000	0.000000	2.000000	59.000000	0.000000
3738.735114	0.115296	0.531587	0.003353	79.524239	6.701451	93.071053	-0.764800	0.000000	-0.167649	0.000000	0.000000	0.000000	-0.004386	0.025313	0.010316	0.000000	0.000000	2.000000	59.000000	0.000000
3738.738448	0.115283	0.531620	0.003395	79.524239	6.701451	93.071053	-0.764800	0.000000	-0.167649	0.000000	0.000000	0.000000	-0.003797	0.009752	0.012678	0.000000	0.000000	2.000000	59.000000	0.000000
3738.741781	0.115283	0.531620	0.003395	79.524239	6.701451	93.071053	-0.764800	0.000000	-0.167649	0.000000	0.000000	0.000000	-0.003797	0.009752	0.012678	0.000000	0.000000	2.000000	59.000000	0.000000
3738.745114	0.115283	0.531620	0.003395	79.533333	7.112764	93.608337	-0.764167	0.000000	-0.169762	0.000000	0.000000	0.000000	-0.003797	0.009752	0.012678	0.000000	0.000000	2.000000	59.000000	0.000000
3738.748448	0.115283	0.531620	0.003395	79.533333	7.112764	93.608337	-0.764167	0.000000	-0.169762	0.000000	0.000000	0.000000	-0.003797	0.009752	0.012678	0.000000	0.000000	2.000000	59.000000	0.000000
3738.751781	0.115260	0.531646	0.003397	79.533333	7.112764	93.608337	-0.764167	0.000000	-0.169762	0.000000	0.000000	0.000000	-0.006855	0.007789	0.000458	0.000000	0.000000	2.000000	59.000000	0.000000
3738.755114	0.115260	0.531646	0.003397	79.537361	7.368721	93.940132	-0.764167	0.000000	-0.169762	0.000000	0.000000	0.000000	-0.006855	0.007789	0.000458	0.000000	0.000000	2.000000	59.000000	0.000000
3738.758448	0.115260	0.531646	0.003397	79.537361	7.368721	93.940132	-0.764167	0.000000	-0.169762	0.000000	0.000000	0.000000	-0.006855	0.007789	0.000458	0.000000	0.000000	2.000000	59.000000	0.000000
3738.761781	0.115260	0.531646	0.003397	79.537361	7.368721	93.940132	-0.764167	0.000000	-0.169762	0.000000	0.000000	0.000000	-0.006855	0.007789	0.000458	0.000000	0.000000	2.000000	59.000000	0.000000
3738.765114	0.115264	0.531688	0.003411	79.535667	7.421505	94.008125	-0.763025	0.000000	-0.169838	0.000000	0.000000	0.000000	0.001085	0.012664	0.004333	0.000000	0.000000	2.000000	59.000000	0.000000
3738.768448	0.115264	0.531688	0.003411	79.535667	7.421505	94.008125	-0.763025	0.000000	-0.169838	0.000000	0.000000	0.000000	0.001085	0.012664	0.004333	0.000000	0.000000	2.000000	59.000000	0.000000
3738.771781	0.115264	0.531688	0.003411	79.535667	7.421505	94.008125	-0.763025	0.000000	-0.169838	0.000000	0.000000	0.000000	0.001085	0.012664	0.004333	0.000000	0.000000	2.000000	59.000000	0.000000
3738.775114	0.115264	0.531688	0.003411	79.535477	7.415144	93.999870	-0.763206	0.000000	-0.170560	0.000000	0.000000	0.000000	0.001085	0.012664	0.004333	0.000000	0.000000	2.000000	59.000000	0.000000
3738.778448	0.115253	0.531707	0.003367	79.535477	7.415144	93.999870	-0.763206	0.000000	-0.170560	0.000000	0.000000	0.000000	-0.003356	0.005808	-0.013403	0.000000	0.000000	2.000000	59.000000	0.000000
3738.781781	0.115253	0.531707	0.003367	79.535477	7.415144	93.999870	-0.763206	0.000000	-0.170560	0.000000	0.000000	0.000000	-0.003356	0.005808	-0.013403	0.000000	0.000000	2.000000	59.000000	0.000000
3738.785114	0.115253	0.531707	0.003367	79.541687	7.408533	93.995888	-0.762646	0.000000	-0.168326	0.000000	0.000000	0.000000	-0.003356	0.005808	-0.013403	0.000000	0.000000	2.000000	59.000000	0.000000
3738.788448	0.115253	0.531707	0.003367	79.541687	7.408533	93.995888	-0.762646	0.000000	-0.168326	0.000000	0.000000	0.000000	-0.003356	0.005808	-0.013403	0.000000	0.000000	2.000000	59.000000	0.000000
3738.791781	0.115216	0.531684	0.003313	79.541687	7.408533	93.995888	-0.762646	0.000000	-0.168326	0.000000	0.000000	0.000000	-0.010995	-0.006870	-0.016096	0.000000	0.000000	2.000000	59.000000	0.000000
3738.795114	0.115216	0.531684	0.003313	79.547913	7.401867	93.991898	-0.762646	0.000000	-0.168326	0.000000	0.000000	0.000000	-0.010995	-0.006870	-0.016096	0.000000	0.000000	2.000000	59.000000	0.000000
3738.798448	0.115216	0.531684	0.003313	79.547913	7.401867	93.991898	-0.762646	0.000000	-0.168326	0.000000	0.000000	0.000000	-0.010995	-0.006870	-0.016096	0.000000	0.000000	2.000000	59.000000	0.000000
3738.801781	0.115216	0.531684	0.003313	79.547913	7.401867	93.991898	-0.762646	0.000000	-0.168326	0.000000	0.000000	0.000000	-0.010995	-0.006870	-0.016096	0.000000	0.000000	2.000000	59.000000	0.000000
3738.805114	0.115101	0.531587	0.003224	79.560364	7.388580	93.983910	-0.760814	0.000000	-0.165644	0.000000	0.000000	0.000000	-0.034511	-0.029264	-0.026552	0.000000	0.000000	2.000000	59.000000	0.000000
3738.808448	0.115101	0.531587	0.003224	79.560364	7.388580	93.983910	-0.760814	0.000000	-0.165644	0.000000	0.000000	0.000000	-0.034511	-0.029264	-0.026552	0.000000	0.000000	2.000000	59.000000	0.000000
3738.811781	0.115101	0.531587	0.003224	79.560364	7.388580	93.983910	-0.760814	0.000000	-0.165644	0.000000	0.000000	0.000000	-0.034511	-0.029264	-0.026552	0.000000	0.000000	2.000000	59.000000	0.000000
3738.815114	0.115101	0.531587	0.003224	79.569679	7.374511	93.977905	-0.755062	0.000000	-0.161219	0.000000	0.000000	0.000000	-0.034511	-0.029264	-0.026552	0.000000	0.000000	2.000000	59.000000	0.000000
3738.818448	0.115044	0.531538	0.003180	79.569679	7.374511	93.977905	-0.755062	0.000000	-0.161219	0.000000	0.000000	0.000000	-0.017253	-0.014622	-0.013283	0.000000	0.000000	2.000000	59.000000	0.000000
3738.821781	0.115044	0.531538	0.003180	79.569679	7.374511	93.977905	-0.755062	0.000000	-0.161219	0.000000	0.000000	0.000000	-0.017253	-0.014622	-0.013283	0.000000	0.000000	2.000000	59.000000	0.000000
3738.825114	0.115044	0.531538	0.003180	79.575905	7.367858	93.973892	-0.752186	0.000000	-0.159005	0.000000	0.000000	0.000000	-0.017253	-0.014622	-0.013283	0.000000	0.000000	2.000000	59.000000	0.000000
3738.828448	0.115044	0.531538	0.003180	79.575905	7.367858	93.973892	-0.752186	0.000000	-0.159005	0.000000	0.000000	0.000000	-0.017253	-0.014622	-0.013283	0.000000	0.000000	2.000000	59.000000	0.000000
3738.831781	0.115008	0.531489	0.003130	79.575905	7.367858	93.973892	-0.752186	0.000000	-0.159005	0.000000	0.000000	0.000000	-0.010693	-0.014625	-0.014925	0.000000	0.000000	2.000000	59.000000	0.000000
3738.835114	0.115008	0.531489	0.003130	79.582100	7.363899	93.969872	-0.752186	0.000000	-0.159005	0.000000	0.000000	0.000000	-0.010693	-0.014625	-0.014925	0.000000	0.000000	2.000000	59.000000	0.000000
3738.838448	0.114999	0.531457	0.003094	79.582100	7.363899	93.969872	-0.752186	0.000000	-0.159005	0.000000	0.000000	0.000000	-0.002760	-0.009739	-0.011043	0.000000	0.000000	2.000000	59.000000	0.000000
3738.841781	0.114999	0.531457	0.003094	79.582100	7.363899	93.969872	-0.752186	0.000000	-0.159005	0.000000	0.000000	0.000000	-0.002760	-0.009739	-0.011043	0.000000	0.000000	2.000000	59.000000	0.000000
3738.845114	0.114999	0.531457	0.003094	79.588524	7.366339	93.974159	-0.749944	0.000000	-0.154677	0.000000	0.000000	0.000000	-0.002760	-0.009739	-0.011043	0.000000	0.000000	2.000000	59.000000	0.000000
3738.848448	0.114999	0.531457	0.003094	79.588524	7.366339	93.974159	-0.749944	0.000000	-0.154677	0.000000	0.000000	0.000000	-0.002760	-0.009739	-0.011043	0.000000	0.000000	2.000000	59.000000	0.000000
3738.851781	0.114994	0.531441	0.003075	79.588524	7.366339	93.974159	-0.749944	0.000000	-0.154677	0.000000	0.000000	0.000000	-0.001377	-0.004865	-0.005522	0.000000	0.000000	2.000000	59.000000	0.000000
3738.855114	0.114994	0.531441	0.003075	79.588524	7.369062	93.974152	-0.749944	0.000000	-0.154677	0.000000	0.000000	0.000000	-0.001377	-0.004865	-0.005522	0.000000	0.000000	2.000000	59.000000	0.000000
3738.858448	0.114994	0.531441	0.003075	79.588524	7.369062	93.974152	-0.749944	0.000000	-0.154677	0.000000	0.000000	0.000000	-0.001377	-0.004865	-0.005522	0.000000	0.000000	2.000000	59.000000	0.000000
3738.861781	0.114994	0.531441	0.003075	79.588524	7.369062	93.974152	-0.749944	0.000000	-0.154677	0.000000	0.000000	0.000000	-0.001377	-0.004865	-0.005522	0.000000	0.000000	2.000000	59.000000	0.000000
3738.865114	0.115038	0.531441	0.003064	79.588509	7.371779	93.974159	-0.749715	0.000000	-0.153756	0.000000	0.000000	0.000000	0.013108	-0.000001	-0.003276	0.000000	0.000000	2.000000	59.000000	0.000000
3738.868448	0.115038	0.531441	0.003064	79.588509	7.371779	93.974159	-0.749715	0.000000	-0.153756	0.000000	0.000000	0.000000	0.013108	-0.000001	-0.003276	0.000000	0.000000	2.000000	59.000000	0.000000
3738.871781	0.115038	0.531441	0.003064	79.588509	7.371779	93.974159	-0.749715	0.000000	-0.153756	0.000000	0.000000	0.000000	0.013108	-0.000001	-0.003276	0.000000	0.000000	2.000000	59.000000	0.000000
3738.875114	0.115038	0.531441	0.003064	79.591621	7.375227	93.972130	-0.751899	0.000000	-0.153211	0.000000	0.000000	0.000000	0.013108	-0.000001	-0.003276	0.000000	0.000000	2.000000	59.000000	0.000000
3738.878448	0.115077	0.531424	0.003035	79.591621	7.375227	93.972130	-0.751899	0.000000	-0.153211	0.000000	0.000000	0.000000	0.011728	-0.004871	-0.008799	0.000000	0.000000	2.000000	59.000000	0.000000
3738.881781	0.115077	0.531424	0.003035	79.591621	7.375227	93.972130	-0.751899	0.000000	-0.153211	0.000000	0.000000	0.000000	0.011728	-0.004871	-0.008799	0.000000	0.000000	2.000000	59.000000	0.000000
3738.885114	0.115077	0.531424	0.003035	79.594742	7.378708	93.970139	-0.753854	0.000000	-0.151744	0.000000	0.000000	0.000000	0.011728	-0.004871	-0.008799	0.000000	0.000000	2.000000	59.000000	0.000000
3738.888448	0.115077	0.531424	0.003035	79.594742	7.378708	93.970139	-0.753854	0.000000	-0.151744	0.000000	0.000000	0.000000	0.011728	-0.004871	-0.008799	0.000000	0.000000	2.000000	59.000000	0.000000
3738.891781	0.115116	0.531408	0.003006	79.594742	7.378708	93.970139	-0.753854	0.000000	-0.151744	0.000000	0.000000	0.000000	0.011728	-0.004897	-0.008800	0.000000	0.000000	2.000000	59.000000	0.000000
3738.895114	0.115116	0.531408	0.003006	79.604065	7.375490	93.964096	-0.753854	0.000000	-0.151744	0.000000	0.000000	0.000000	0.011728	-0.004897	-0.008800	0.000000	0.000000	2.000000	59.000000	0.000000
3738.898448	0.115116	0.531408	0.003006	79.604065	7.375490	93.964096	-0.753854	0.000000	-0.151744	0.000000	0.000000	0.000000	0.011728	-0.004897	-0.008800	0.000000	0.000000	2.000000	59.000000	0.000000
3738.901781	0.115116	0.531408	0.003006	79.604065	7.375490	93.964096	-0.753854	0.000000	-0.151744	0.000000	0.000000	0.000000	0.011728	-0.004897	-0.008800	0.000000	0.000000	2.000000	59.000000	0.000000
3738.905114	0.115117	0.531288	0.002825	79.616493	7.370259	93.956009	-0.755809	0.000000	-0.150277	0.000000	0.000000	0.000000	0.000373	-0.036069	-0.054166	0.000000	0.000000	2.000000	59.000000	0.000000
3738.908448	0.115117	0.531288	0.002825	79.616493	7.370259	93.956009	-0.755809	0.000000	-0.150277	0.000000	0.000000	0.000000	0.000373	-0.036069	-0.054166	0.000000	0.000000	2.000000	59.000000	0.000000
3738.911781	0.115117	0.531288	0.002825	79.616493	7.370259	93.956009	-0.755809	0.000000	-0.150277	0.000000	0.000000	0.000000	0.000373	-0.036069	-0.054166	0.000000	0.000000	2.000000	59.000000	0.000000
3738.915114	0.115117	0.531288	0.002825	79.635117	7.361027	93.943840	-0.755871	0.000000	-0.141250	0.000000	0.000000	0.000000	0.000373	-0.036069	-0.054166	0.000000	0.000000	2.000000	59.000000	0.000000
3738.918448	0.115106	0.531200	0.002687	79.635117	7.361027	93.943840	-0.755871	0.000000	-0.141250	0.000000	0.000000	0.000000	-0.003424	-0.026314	-0.041491	0.000000	0.000000	2.000000	59.000000	0.000000
3738.921781	0.115106	0.531200	0.002687	79.635117	7.361027	93.943840	-0.755871	0.000000	-0.141250	0.000000	0.000000	0.000000	-0.003424	-0.026314	-0.041491	0.000000	0.000000	2.000000	59.000000	0.000000
3738.925114	0.115106	0.531200	0.002687	79.660011	7.347752	93.927605	-0.755871	0.000000	-0.141250	0.000000	0.000000	0.000000	-0.003424	-0.026314	-0.041491	0.000000	0.000000	2.000000	59.000000	0.000000
3738.928448	0.115106	0.531200	0.002687	79.660011	7.347752	93.927605	-0.755871	0.000000	-0.141250	0.000000	0.000000	0.000000	-0.003424	-0.026314	-0.041491	0.000000	0.000000	2.000000	59.000000	0.000000
3738.931781	0.115090	0.531096	0.002530	79.660011	7.347752	93.927605	-0.755871	0.000000	-0.141250	0.000000	0.000000	0.000000	-0.004813	-0.031158	-0.047027	0.000000	0.000000	2.000000	59.000000	0.000000
3738.935114	0.115090	0.531096	0.002530	79.681763	7.333710	93.913338	-0.755300	0.000000	-0.134335	0.000000	0.000000	0.000000	-0.004813	-0.031158	-0.047027	0.000000	0.000000	2.000000	59.000000	0.000000
3738.938448	0.115090	0.531096	0.002530	79.681763	7.333710	93.913338	-0.755300	0.000000	-0.134335	0.000000	0.000000	0.000000	-0.004813	-0.031158	-0.047027	0.000000	0.000000	2.000000	59.000000	0.000000
3738.941781	0.115090	0.531096	0.002530	79.681763	7.333710	93.913338	-0.755300	0.000000	-0.134335	0.000000	0.000000	0.000000	-0.004813	-0.031158	-0.047027	0.000000	0.000000	2.000000	59.000000	0.000000
3738.945114	0.115013	0.530914	0.002223	79.697350	7.323637	93.903114	-0.754498	0.000000	-0.126497	0.000000	0.000000	0.000000	-0.023028	-0.054555	-0.091985	0.000000	0.000000	2.000000	59.000000	0.000000
3738.948448	0.115013	0.530914	0.002223	79.697350	7.323637	93.903114	-0.754498	0.000000	-0.126497	0.000000	0.000000	0.000000	-0.023028	-0.054555	-0.091985	0.000000	0.000000	2.000000	59.000000	0.000000
3738.951781	0.115013	0.530914	0.002223	79.697350	7.323637	93.903114	-0.754498	0.000000	-0.126497	0.000000	0.000000	0.000000	-0.023028	-0.054555	-0.091985	0.000000	0.000000	2.000000	59.000000	0.000000
3738.955114	0.115013	0.530914	0.002223	79.712883	7.310802	93.892815	-0.750660	0.000000	-0.111166	0.000000	0.000000	0.000000	-0.023028	-0.054555	-0.091985	0.000000	0.000000	2.000000	59.000000	0.000000
3738.958448	0.114935	0.530853	0.002097	79.712883	7.310802	93.892815	-0.750660	0.000000	-0.111166	0.000000	0.000000	0.000000	-0.023359	-0.018511	-0.037788	0.000000	0.000000	2.000000	59.000000	0.000000
3738.961781	0.114935	0.530853	0.002097	79.712883	7.310802	93.892815	-0.750660	0.000000	-0.111166	0.000000	0.000000	0.000000	-0.023359	-0.018511	-0.037788	0.000000	0.000000	2.000000	59.000000	0.000000
3738.965114	0.114935	0.530853	0.002097	79.725304	7.294552	93.884605	-0.750660	0.000000	-0.111166	0.000000	0.000000	0.000000	-0.023359	-0.018511	-0.037788	0.000000	0.000000	2.000000	59.000000	0.000000
3738.968448	0.114935	0.530853	0.002097	79.725304	7.294552	93.884605	-0.750660	0.000000	-0.111166	0.000000	0.000000	0.000000	-0.023359	-0.018511	-0.037788	0.000000	0.000000	2.000000	59.000000	0.000000
3738.971781	0.114850	0.530814	0.002036	79.725304	7.294552	93.884605	-0.750660	0.000000	-0.111166	0.000000	0.000000	0.000000	-0.025451	-0.011686	-0.018393	0.000000	0.000000	2.000000	59.000000	0.000000
3738.975114	0.114850	0.530814	0.002036	79.734634	7.277556	93.878365	-0.746767	0.000000	-0.104868	0.000000	0.000000	0.000000	-0.025451	-0.011686	-0.018393	0.000000	0.000000	2.000000	59.000000	0.000000
3738.978448	0.114850	0.530814	0.002036	79.734634	7.277556	93.878365	-0.746767	0.000000	-0.104868	0.000000	0.000000	0.000000	-0.025451	-0.011686	-0.018393	0.000000	0.000000	2.000000	59.000000	0.000000
3738.981781	0.114850	0.530814	0.002036	79.734634	7.277556	93.878365	-0.746767	0.000000	-0.104868	0.000000	0.000000	0.000000	-0.025451	-0.011686	-0.018393	0.000000	0.000000	2.000000	59.000000	0.000000
3738.985114	0.114648	0.530717	0.001969	79.743935	7.260558	93.872162	-0.742525	0.000000	-0.101802	0.000000	0.000000	0.000000	-0.060612	-0.029142	-0.020132	0.000000	0.000000	2.000000	59.000000	0.000000
3738.988448	0.114648	0.530717	0.001969	79.743935	7.260558	93.872162	-0.742525	0.000000	-0.101802	0.000000	0.000000	0.000000	-0.060612	-0.029142	-0.020132	0.000000	0.000000	2.000000	59.000000	0.000000
3738.991781	0.114648	0.530717	0.001969	79.743935	7.260558	93.872162	-0.742525	0.000000	-0.101802	0.000000	0.000000	0.000000	-0.060612	-0.029142	-0.020132	0.000000	0.000000	2.000000	59.000000	0.000000
3738.995114	0.114648	0.530717	0.001969	79.750160	7.245628	93.868042	-0.732423	0.000000	-0.098447	0.000000	0.000000	0.000000	-0.060612	-0.029142	-0.020132	0.000000	0.000000	2.000000	59.000000	0.000000
3738.998448	0.114575	0.530658	0.001952	79.750160	7.245628	93.868042	-0.732423	0.000000	-0.098447	0.000000	0.000000	0.000000	-0.022087	-0.017464	-0.005006	0.000000	0.000000	2.000000	59.000000	0.000000
3739.001781	0.114575	0.530658	0.001952	79.750160	7.245628	93.868042	-0.732423	0.000000	-0.098447	0.000000	0.000000	0.000000	-0.022087	-0.017464	-0.005006	0.000000	0.000000	2.000000	59.000000	0.000000
3739.005114	0.114575	0.530658	0.001952	79.759499	7.234056	93.861809	-0.732423	0.000000	-0.098447	0.000000	0.000000	0.000000	-0.022087	-0.017464	-0.005006	0.000000	0.000000	2.000000	59.000000	0.000000
3739.008448	0.114575	0.530658	0.001952	79.759499	7.234056	93.861809	-0.732423	0.000000	-0.098447	0.000000	0.000000	0.000000	-0.022087	-0.017464	-0.005006	0.000000	0.000000	2.000000	59.000000	0.000000
3739.011781	0.114522	0.530626	0.001926	79.759499	7.234056	93.861809	-0.732423	0.000000	-0.098447	0.000000	0.000000	0.000000	-0.015840	-0.009716	-0.007810	0.000000	0.000000	2.000000	59.000000	0.000000
3739.015114	0.114522	0.530626	0.001926	79.762611	7.229287	93.859741	-0.728741	0.000000	-0.097613	0.000000	0.000000	0.000000	-0.015840	-0.009716	-0.007810	0.000000	0.000000	2.000000	59.000000	0.000000
3739.018448	0.114522	0.530626	0.001926	79.762611	7.229287	93.859741	-0.728741	0.000000	-0.097613	0.000000	0.000000	0.000000	-0.015840	-0.009716	-0.007810	0.000000	0.000000	2.000000	59.000000	0.000000
3739.021781	0.114522	0.530626	0.001926	79.762611	7.229287	93.859741	-0.728741	0.000000	-0.097613	0.000000	0.000000	0.000000	-0.015840	-0.009716	-0.007810	0.000000	0.000000	2.000000	59.000000	0.000000
3739.025114	0.114517	0.530610	0.001908	79.762596	7.231998	93.859711	-0.726101	0.000000	-0.096311	0.000000	0.000000	0.000000	-0.001380	-0.004859	-0.005537	0.000000	0.000000	2.000000	59.000000	0.000000
3739.028448	0.114517	0.530610	0.001908	79.762596	7.231998	93.859711	-0.726101	0.000000	-0.096311	0.000000	0.000000	0.000000	-0.001380	-0.004859	-0.005537	0.000000	0.000000	2.000000	59.000000	0.000000
3739.031781	0.114517	0.530610	0.001908	79.762596	7.231998	93.859711	-0.726101	0.000000	-0.096311	0.000000	0.000000	0.000000	-0.001380	-0.004859	-0.005537	0.000000	0.000000	2.000000	59.000000	0.000000
3739.035114	0.114517	0.530610	0.001908	79.759499	7.236787	93.861816	-0.725871	0.000000	-0.095388	0.000000	0.000000	0.000000	-0.001380	-0.004859	-0.005537	0.000000	0.000000	2.000000	59.000000	0.000000
3739.038448	0.114544	0.530626	0.001921	79.759499	7.236787	93.861816	-0.725871	0.000000	-0.095388	0.000000	0.000000	0.000000	0.007919	0.004857	0.003906	0.000000	0.000000	2.000000	59.000000	0.000000
3739.041781	0.114544	0.530626	0.001921	79.759499	7.236787	93.861816	-0.725871	0.000000	-0.095388	0.000000	0.000000	0.000000	0.007919	0.004857	0.003906	0.000000	0.000000	2.000000	59.000000	0.000000
3739.045114	0.114544	0.530626	0.001921	79.753281	7.243585	93.865974	-0.725871	0.000000	-0.095388	0.000000	0.000000	0.000000	0.007919	0.004857	0.003906	0.000000	0.000000	2.000000	59.000000	0.000000
3739.048448	0.114544	0.530626	0.001921	79.753281	7.243585	93.865974	-0.725871	0.000000	-0.095388	0.000000	0.000000	0.000000	0.007919	0.004857	0.003906	0.000000	0.000000	2.000000	59.000000	0.000000
3739.051781	0.114575	0.530658	0.001952	79.753281	7.243585	93.865974	-0.725871	0.000000	-0.095388	0.000000	0.000000	0.000000	0.009301	0.009716	0.009441	0.000000	0.000000	2.000000	59.000000	0.000000
3739.055114	0.114575	0.530658	0.001952	79.747055	7.253086	93.870087	-0.727191	0.000000	-0.096039	0.000000	0.000000	0.000000	0.009301	0.009716	0.009441	0.000000	0.000000	2.000000	59.000000	0.000000
3739.058448	0.114575	0.530658	0.001952	79.747055	7.253086	93.870087	-0.727191	0.000000	-0.096039	0.000000	0.000000	0.000000	0.009301	0.009716	0.009441	0.000000	0.000000	2.000000	59.000000	0.000000
3739.061781	0.114575	0.530658	0.001952	79.747055	7.253086	93.870087	-0.727191	0.000000	-0.096039	0.000000	0.000000	0.000000	0.009301	0.009716	0.009441	0.000000	0.000000	2.000000	59.000000	0.000000
3739.065114	0.114663	0.530739	0.002028	79.740837	7.259905	93.874245	-0.728741	0.000000	-0.097613	0.000000	0.000000	0.000000	0.026526	0.024305	0.022780	0.000000	0.000000	2.000000	59.000000	0.000000
3739.068448	0.114663	0.530739	0.002028	79.740837	7.259905	93.874245	-0.728741	0.000000	-0.097613	0.000000	0.000000	0.000000	0.026526	0.024305	0.022780	0.000000	0.000000	2.000000	59.000000	0.000000
3739.071781	0.114663	0.530739	0.002028	79.740837	7.259905	93.874245	-0.728741	0.000000	-0.097613	0.000000	0.000000	0.000000	0.026526	0.024305	0.022780	0.000000	0.000000	2.000000	59.000000	0.000000
3739.075114	0.114663	0.530739	0.002028	79.734634	7.266690	93.878395	-0.733162	0.000000	-0.101410	0.000000	0.000000	0.000000	0.026526	0.024305	0.022780	0.000000	0.000000	2.000000	59.000000	0.000000
3739.078448	0.114701	0.530736	0.002086	79.734634	7.266690	93.878395	-0.733162	0.000000	-0.101410	0.000000	0.000000	0.000000	0.011271	-0.000948	0.017309	0.000000	0.000000	2.000000	59.000000	0.000000
3739.081781	0.114701	0.530736	0.002086	79.734634	7.266690	93.878395	-0.733162	0.000000	-0.101410	0.000000	0.000000	0.000000	0.011271	-0.000948	0.017309	0.000000	0.000000	2.000000	59.000000	0.000000
3739.085114	0.114701	0.530736	0.002086	79.737717	7.264646	93.876297	-0.733162	0.000000	-0.101410	0.000000	0.000000	0.000000	0.011271	-0.000948	0.017309	0.000000	0.000000	2.000000	59.000000	0.000000
3739.088448	0.114701	0.530736	0.002086	79.737717	7.264646	93.876297	-0.733162	0.000000	-0.101410	0.000000	0.000000	0.000000	0.011271	-0.000948	0.017309	0.000000	0.000000	2.000000	59.000000	0.000000
3739.091781	0.114702	0.530710	0.002090	79.737717	7.264646	93.876297	-0.733162	0.000000	-0.101410	0.000000	0.000000	0.000000	0.000292	-0.007764	0.001169	0.000000	0.000000	2.000000	59.000000	0.000000
3739.095114	0.114702	0.530710	0.002090	79.740837	7.262611	93.874237	-0.735041	0.000000	-0.104294	0.000000	0.000000	0.000000	0.000292	-0.007764	0.001169	0.000000	0.000000	2.000000	59.000000	0.000000
3739.098448	0.114702	0.530710	0.002090	79.740837	7.262611	93.874237	-0.735041	0.000000	-0.104294	0.000000	0.000000	0.000000	0.000292	-0.007764	0.001169	0.000000	0.000000	2.000000	59.000000	0.000000
3739.101781	0.114702	0.530710	0.002090	79.740837	7.262611	93.874237	-0.735041	0.000000	-0.104294	0.000000	0.000000	0.000000	0.000292	-0.007764	0.001169	0.000000	0.000000	2.000000	59.000000	0.000000
3739.105114	0.114706	0.530607	0.002105	79.747055	7.258511	93.870094	-0.735090	0.000000	-0.104489	0.000000	0.000000	0.000000	0.001166	-0.031022	0.004672	0.000000	0.000000	2.000000	59.000000	0.000000
3739.108448	0.114706	0.530607	0.002105	79.747055	7.258511	93.870094	-0.735090	0.000000	-0.104489	0.000000	0.000000	0.000000	0.001166	-0.031022	0.004672	0.000000	0.000000	2.000000	59.000000	0.000000
3739.111781	0.114706	0.530607	0.002105	79.747055	7.258511	93.870094	-0.735090	0.000000	-0.104489	0.000000	0.000000	0.000000	0.001166	-0.031022	0.004672	0.000000	0.000000	2.000000	59.000000	0.000000
3739.115114	0.114706	0.530607	0.002105	79.756386	7.252420	93.863892	-0.735284	0.000000	-0.105268	0.000000	0.000000	0.000000	0.001166	-0.031022	0.004672	0.000000	0.000000	2.000000	59.000000	0.000000
3739.118448	0.114697	0.530549	0.002072	79.756386	7.252420	93.863892	-0.735284	0.000000	-0.105268	0.000000	0.000000	0.000000	-0.002474	-0.017484	-0.009905	0.000000	0.000000	2.000000	59.000000	0.000000
3739.121781	0.114697	0.530549	0.002072	79.756386	7.252420	93.863892	-0.735284	0.000000	-0.105268	0.000000	0.000000	0.000000	-0.002474	-0.017484	-0.009905	0.000000	0.000000	2.000000	59.000000	0.000000
3739.125114	0.114697	0.530549	0.002072	79.765724	7.246273	93.857643	-0.735284	0.000000	-0.105268	0.000000	0.000000	0.000000	-0.002474	-0.017484	-0.009905	0.000000	0.000000	2.000000	59.000000	0.000000
3739.128448	0.114697	0.530549	0.002072	79.765724	7.246273	93.857643	-0.735284	0.000000	-0.105268	0.000000	0.000000	0.000000	-0.002474	-0.017484	-0.009905	0.000000	0.000000	2.000000	59.000000	0.000000
3739.131781	0.114694	0.530507	0.002058	79.765724	7.246273	93.857643	-0.735284	0.000000	-0.105268	0.000000	0.000000	0.000000	-0.001092	-0.012612	-0.004371	0.000000	0.000000	2.000000	59.000000	0.000000
3739.135114	0.114694	0.530507	0.002058	79.768814	7.244239	93.855591	-0.734872	0.000000	-0.103617	0.000000	0.000000	0.000000	-0.001092	-0.012612	-0.004371	0.000000	0.000000	2.000000	59.000000	0.000000
3739.138448	0.114694	0.530507	0.002058	79.768814	7.244239	93.855591	-0.734872	0.000000	-0.103617	0.000000	0.000000	0.000000	-0.001092	-0.012612	-0.004371	0.000000	0.000000	2.000000	59.000000	0.000000
3739.141781	0.114694	0.530507	0.002058	79.768814	7.244239	93.855591	-0.734872	0.000000	-0.103617	0.000000	0.000000	0.000000	-0.001092	-0.012612	-0.004371	0.000000	0.000000	2.000000	59.000000	0.000000
3739.145114	0.114727	0.530500	0.002006	79.768814	7.246982	93.855606	-0.734690	0.000000	-0.102889	0.000000	0.000000	0.000000	0.010024	-0.001947	-0.015507	0.000000	0.000000	2.000000	59.000000	0.000000
3739.148448	0.114727	0.530500	0.002006	79.768814	7.246982	93.855606	-0.734690	0.000000	-0.102889	0.000000	0.000000	0.000000	0.010024	-0.001947	-0.015507	0.000000	0.000000	2.000000	59.000000	0.000000
3739.151781	0.114727	0.530500	0.002006	79.768814	7.246982	93.855606	-0.734690	0.000000	-0.102889	0.000000	0.000000	0.000000	0.010024	-0.001947	-0.015507	0.000000	0.000000	2.000000	59.000000	0.000000
3739.155114	0.114727	0.530500	0.002006	79.762573	7.256481	93.859718	-0.736360	0.000000	-0.100304	0.000000	0.000000	0.000000	0.010024	-0.001947	-0.015507	0.000000	0.000000	2.000000	59.000000	0.000000
3739.158448	0.114758	0.530532	0.002038	79.762573	7.256481	93.859718	-0.736360	0.000000	-0.100304	0.000000	0.000000	0.000000	0.009305	0.009707	0.009439	0.000000	0.000000	2.000000	59.000000	0.000000
3739.161781	0.114758	0.530532	0.002038	79.762573	7.256481	93.859718	-0.736360	0.000000	-0.100304	0.000000	0.000000	0.000000	0.009305	0.009707	0.009439	0.000000	0.000000	2.000000	59.000000	0.000000
3739.165114	0.114758	0.530532	0.002038	79.753281	7.268069	93.865982	-0.736360	0.000000	-0.100304	0.000000	0.000000	0.000000	0.009305	0.009707	0.009439	0.000000	0.000000	2.000000	59.000000	0.000000
3739.168448	0.114758	0.530532	0.002038	79.753281	7.268069	93.865982	-0.736360	0.000000	-0.100304	0.000000	0.000000	0.000000	0.009305	0.009707	0.009439	0.000000	0.000000	2.000000	59.000000	0.000000
3739.171781	0.114816	0.530581	0.002082	79.753281	7.268069	93.865982	-0.736360	0.000000	-0.100304	0.000000	0.000000	0.000000	0.017231	0.014573	0.013339	0.000000	0.000000	2.000000	59.000000	0.000000
3739.175114	0.114816	0.530581	0.002082	79.740837	7.278926	93.874222	-0.737911	0.000000	-0.101877	0.000000	0.000000	0.000000	0.017231	0.014573	0.013339	0.000000	0.000000	2.000000	59.000000	0.000000
3739.178448	0.114816	0.530581	0.002082	79.740837	7.278926	93.874222	-0.737911	0.000000	-0.101877	0.000000	0.000000	0.000000	0.017231	0.014573	0.013339	0.000000	0.000000	2.000000	59.000000	0.000000
3739.181781	0.114816	0.530581	0.002082	79.740837	7.278926	93.874222	-0.737911	0.000000	-0.101877	0.000000	0.000000	0.000000	0.017231	0.014573	0.013339	0.000000	0.000000	2.000000	59.000000	0.000000
3739.185114	0.114891	0.530720	0.002196	79.731514	7.287762	93.880455	-0.740783	0.000000	-0.104101	0.000000	0.000000	0.000000	0.022478	0.041766	0.034302	0.000000	0.000000	2.000000	59.000000	0.000000
3739.188448	0.114891	0.530720	0.002196	79.731514	7.287762	93.880455	-0.740783	0.000000	-0.104101	0.000000	0.000000	0.000000	0.022478	0.041766	0.034302	0.000000	0.000000	2.000000	59.000000	0.000000
3739.191781	0.114891	0.530720	0.002196	79.731514	7.287762	93.880455	-0.740783	0.000000	-0.104101	0.000000	0.000000	0.000000	0.022478	0.041766	0.034302	0.000000	0.000000	2.000000	59.000000	0.000000
3739.195114	0.114891	0.530720	0.002196	79.722198	7.293835	93.886627	-0.744529	0.000000	-0.109818	0.000000	0.000000	0.000000	0.022478	0.041766	0.034302	0.000000	0.000000	2.000000	59.000000	0.000000
3739.198448	0.114900	0.530753	0.002233	79.722198	7.293835	93.886627	-0.744529	0.000000	-0.109818	0.000000	0.000000	0.000000	0.002766	0.009718	0.011066	0.000000	0.000000	2.000000	59.000000	0.000000
3739.201781	0.114900	0.530753	0.002233	79.722198	7.293835	93.886627	-0.744529	0.000000	-0.109818	0.000000	0.000000	0.000000	0.002766	0.009718	0.011066	0.000000	0.000000	2.000000	59.000000	0.000000
3739.205114	0.114900	0.530753	0.002233	79.715988	7.297907	93.890778	-0.744529	0.000000	-0.109818	0.000000	0.000000	0.000000	0.002766	0.009718	0.011066	0.000000	0.000000	2.000000	59.000000	0.000000
3739.208448	0.114900	0.530753	0.002233	79.715988	7.297907	93.890778	-0.744529	0.000000	-0.109818	0.000000	0.000000	0.000000	0.002766	0.009718	0.011066	0.000000	0.000000	2.000000	59.000000	0.000000
3739.211781	0.114909	0.530785	0.002270	79.715988	7.297907	93.890778	-0.744529	0.000000	-0.109818	0.000000	0.000000	0.000000	0.002766	0.009731	0.011065	0.000000	0.000000	2.000000	59.000000	0.000000
3739.215114	0.114909	0.530785	0.002270	79.712883	7.299896	93.892792	-0.744991	0.000000	-0.111662	0.000000	0.000000	0.000000	0.002766	0.009731	0.011065	0.000000	0.000000	2.000000	59.000000	0.000000
3739.218448	0.114909	0.530785	0.002270	79.712883	7.299896	93.892792	-0.744991	0.000000	-0.111662	0.000000	0.000000	0.000000	0.002766	0.009731	0.011065	0.000000	0.000000	2.000000	59.000000	0.000000
3739.221781	0.114909	0.530785	0.002270	79.712883	7.299896	93.892792	-0.744991	0.000000	-0.111662	0.000000	0.000000	0.000000	0.002766	0.009731	0.011065	0.000000	0.000000	2.000000	59.000000	0.000000
3739.225114	0.114931	0.530785	0.002265	79.715988	7.300625	93.890770	-0.745452	0.000000	-0.113506	0.000000	0.000000	0.000000	0.006543	0.000003	-0.001637	0.000000	0.000000	2.000000	59.000000	0.000000
3739.228448	0.114931	0.530785	0.002265	79.715988	7.300625	93.890770	-0.745452	0.000000	-0.113506	0.000000	0.000000	0.000000	0.006543	0.000003	-0.001637	0.000000	0.000000	2.000000	59.000000	0.000000
3739.231781	0.114931	0.530785	0.002265	79.715988	7.300625	93.890770	-0.745452	0.000000	-0.113506	0.000000	0.000000	0.000000	0.006543	0.000003	-0.001637	0.000000	0.000000	2.000000	59.000000	0.000000
3739.235114	0.114931	0.530785	0.002265	79.719086	7.295884	93.888702	-0.746542	0.000000	-0.113233	0.000000	0.000000	0.000000	0.006543	0.000003	-0.001637	0.000000	0.000000	2.000000	59.000000	0.000000
3739.238448	0.114904	0.530769	0.002252	79.719086	7.295884	93.888702	-0.746542	0.000000	-0.113233	0.000000	0.000000	0.000000	-0.007926	-0.004867	-0.003896	0.000000	0.000000	2.000000	59.000000	0.000000
3739.241781	0.114904	0.530769	0.002252	79.719086	7.295884	93.888702	-0.746542	0.000000	-0.113233	0.000000	0.000000	0.000000	-0.007926	-0.004867	-0.003896	0.000000	0.000000	2.000000	59.000000	0.000000
3739.245114	0.114904	0.530769	0.002252	79.725319	7.291834	93.884613	-0.746542	0.000000	-0.113233	0.000000	0.000000	0.000000	-0.007926	-0.004867	-0.003896	0.000000	0.000000	2.000000	59.000000	0.000000
3739.248448	0.114904	0.530769	0.002252	79.725319	7.291834	93.884613	-0.746542	0.000000	-0.113233	0.000000	0.000000	0.000000	-0.007926	-0.004867	-0.003896	0.000000	0.000000	2.000000	59.000000	0.000000
3739.251781	0.114891	0.530720	0.002196	79.725319	7.291834	93.884613	-0.746542	0.000000	-0.113233	0.000000	0.000000	0.000000	-0.004152	-0.014579	-0.016599	0.000000	0.000000	2.000000	59.000000	0.000000
3739.255114	0.114891	0.530720	0.002196	79.734634	7.282993	93.878380	-0.745221	0.000000	-0.112584	0.000000	0.000000	0.000000	-0.004152	-0.014579	-0.016599	0.000000	0.000000	2.000000	59.000000	0.000000
3739.258448	0.114891	0.530720	0.002196	79.734634	7.282993	93.878380	-0.745221	0.000000	-0.112584	0.000000	0.000000	0.000000	-0.004152	-0.014579	-0.016599	0.000000	0.000000	2.000000	59.000000	0.000000
3739.261781	0.114891	0.530720	0.002196	79.734634	7.282993	93.878380	-0.745221	0.000000	-0.112584	0.000000	0.000000	0.000000	-0.004152	-0.014579	-0.016599	0.000000	0.000000	2.000000	59.000000	0.000000
3739.265114	0.114824	0.530639	0.002115	79.743950	7.274180	93.872185	-0.744529	0.000000	-0.109818	0.000000	0.000000	0.000000	-0.020003	-0.024303	-0.024399	0.000000	0.000000	2.000000	59.000000	0.000000
3739.268448	0.114824	0.530639	0.002115	79.743950	7.274180	93.872185	-0.744529	0.000000	-0.109818	0.000000	0.000000	0.000000	-0.020003	-0.024303	-0.024399	0.000000	0.000000	2.000000	59.000000	0.000000
3739.271781	0.114824	0.530639	0.002115	79.743950	7.274180	93.872185	-0.744529	0.000000	-0.109818	0.000000	0.000000	0.000000	-0.020003	-0.024303	-0.024399	0.000000	0.000000	2.000000	59.000000	0.000000
3739.275114	0.114824	0.530639	0.002115	79.750160	7.270103	93.868019	-0.741196	0.000000	-0.105751	0.000000	0.000000	0.000000	-0.020003	-0.024303	-0.024399	0.000000	0.000000	2.000000	59.000000	0.000000
3739.278448	0.114815	0.530607	0.002078	79.750160	7.270103	93.868019	-0.741196	0.000000	-0.105751	0.000000	0.000000	0.000000	-0.002768	-0.009707	-0.011070	0.000000	0.000000	2.000000	59.000000	0.000000
3739.281781	0.114815	0.530607	0.002078	79.750160	7.270103	93.868019	-0.741196	0.000000	-0.105751	0.000000	0.000000	0.000000	-0.002768	-0.009707	-0.011070	0.000000	0.000000	2.000000	59.000000	0.000000
3739.285114	0.114815	0.530607	0.002078	79.753258	7.270765	93.865929	-0.741196	0.000000	-0.105751	0.000000	0.000000	0.000000	-0.002768	-0.009707	-0.011070	0.000000	0.000000	2.000000	59.000000	0.000000
3739.288448	0.114815	0.530607	0.002078	79.753258	7.270765	93.865929	-0.741196	0.000000	-0.105751	0.000000	0.000000	0.000000	-0.002768	-0.009707	-0.011070	0.000000	0.000000	2.000000	59.000000	0.000000
3739.291781	0.114832	0.530591	0.002054	79.753258	7.270765	93.865929	-0.741196	0.000000	-0.105751	0.000000	0.000000	0.000000	0.005156	-0.004868	-0.007171	0.000000	0.000000	2.000000	59.000000	0.000000
3739.295114	0.114832	0.530591	0.002054	79.753281	7.273497	93.865952	-0.740735	0.000000	-0.103906	0.000000	0.000000	0.000000	0.005156	-0.004868	-0.007171	0.000000	0.000000	2.000000	59.000000	0.000000
3739.298448	0.114832	0.530591	0.002054	79.753281	7.273497	93.865952	-0.740735	0.000000	-0.103906	0.000000	0.000000	0.000000	0.005156	-0.004868	-0.007171	0.000000	0.000000	2.000000	59.000000	0.000000
3739.301781	0.114832	0.530591	0.002054	79.753281	7.273497	93.865952	-0.740735	0.000000	-0.103906	0.000000	0.000000	0.000000	0.005156	-0.004868	-0.007171	0.000000	0.000000	2.000000	59.000000	0.000000
3739.305114	0.114870	0.530562	0.002116	79.753281	7.273497	93.865952	-0.741594	0.000000	-0.102711	0.000000	0.000000	0.000000	0.011567	-0.008702	0.018471	0.000000	0.000000	2.000000	59.000000	0.000000
3739.308448	0.114870	0.530562	0.002116	79.753281	7.273497	93.865952	-0.741594	0.000000	-0.102711	0.000000	0.000000	0.000000	0.011567	-0.008702	0.018471	0.000000	0.000000	2.000000	59.000000	0.000000
3739.311781	0.114870	0.530562	0.002116	79.753281	7.273497	93.865952	-0.741594	0.000000	-0.102711	0.000000	0.000000	0.000000	0.011567	-0.008702	0.018471	0.000000	0.000000	2.000000	59.000000	0.000000
3739.315114	0.114870	0.530562	0.002116	79.750160	7.275548	93.868027	-0.743522	0.000000	-0.105789	0.000000	0.000000	0.000000	0.011567	-0.008702	0.018471	0.000000	0.000000	2.000000	59.000000	0.000000
3739.318448	0.114881	0.530568	0.002157	79.750160	7.275548	93.868027	-0.743522	0.000000	-0.105789	0.000000	0.000000	0.000000	0.003060	0.001966	0.012237	0.000000	0.000000	2.000000	59.000000	0.000000
3739.321781	0.114881	0.530568	0.002157	79.750160	7.275548	93.868027	-0.743522	0.000000	-0.105789	0.000000	0.000000	0.000000	0.003060	0.001966	0.012237	0.000000	0.000000	2.000000	59.000000	0.000000
3739.325114	0.114881	0.530568	0.002157	79.747040	7.274841	93.870087	-0.743522	0.000000	-0.105789	0.000000	0.000000	0.000000	0.003060	0.001966	0.012237	0.000000	0.000000	2.000000	59.000000	0.000000
3739.328448	0.114881	0.530568	0.002157	79.747040	7.274841	93.870087	-0.743522	0.000000	-0.105789	0.000000	0.000000	0.000000	0.003060	0.001966	0.012237	0.000000	0.000000	2.000000	59.000000	0.000000
3739.331781	0.114879	0.530581	0.002244	79.747040	7.274841	93.870087	-0.743522	0.000000	-0.105789	0.000000	0.000000	0.000000	-0.000421	0.003899	0.026109	0.000000	0.000000	2.000000	59.000000	0.000000
3739.335114	0.114879	0.530581	0.002244	79.740837	7.278926	93.874222	-0.744032	0.000000	-0.107829	0.000000	0.000000	0.000000	-0.000421	0.003899	0.026109	0.000000	0.000000	2.000000	59.000000	0.000000
3739.338448	0.114879	0.530581	0.002244	79.740837	7.278926	93.874222	-0.744032	0.000000	-0.107829	0.000000	0.000000	0.000000	-0.000421	0.003899	0.026109	0.000000	0.000000	2.000000	59.000000	0.000000
3739.341781	0.114879	0.530581	0.002244	79.740837	7.278926	93.874222	-0.744032	0.000000	-0.107829	0.000000	0.000000	0.000000	-0.000421	0.003899	0.026109	0.000000	0.000000	2.000000	59.000000	0.000000
3739.345114	0.114942	0.530607	0.002401	79.734634	7.285730	93.878380	-0.743962	0.000000	-0.112180	0.000000	0.000000	0.000000	0.018782	0.007819	0.047305	0.000000	0.000000	2.000000	59.000000	0.000000
3739.348448	0.114942	0.530607	0.002401	79.734634	7.285730	93.878380	-0.743962	0.000000	-0.112180	0.000000	0.000000	0.000000	0.018782	0.007819	0.047305	0.000000	0.000000	2.000000	59.000000	0.000000
3739.351781	0.114942	0.530607	0.002401	79.734634	7.285730	93.878380	-0.743962	0.000000	-0.112180	0.000000	0.000000	0.000000	0.018782	0.007819	0.047305	0.000000	0.000000	2.000000	59.000000	0.000000
3739.355114	0.114942	0.530607	0.002401	79.725304	7.294552	93.884605	-0.747092	0.000000	-0.120064	0.000000	0.000000	0.000000	0.018782	0.007819	0.047305	0.000000	0.000000	2.000000	59.000000	0.000000
3739.358448	0.114994	0.530627	0.002518	79.725304	7.294552	93.884605	-0.747092	0.000000	-0.120064	0.000000	0.000000	0.000000	0.015726	0.005864	0.035064	0.000000	0.000000	2.000000	59.000000	0.000000
3739.361781	0.114994	0.530627	0.002518	79.725304	7.294552	93.884605	-0.747092	0.000000	-0.120064	0.000000	0.000000	0.000000	0.015726	0.005864	0.035064	0.000000	0.000000	2.000000	59.000000	0.000000
3739.365114	0.114994	0.530627	0.002518	79.715965	7.303346	93.890739	-0.747092	0.000000	-0.120064	0.000000	0.000000	0.000000	0.015726	0.005864	0.035064	0.000000	1.000000	2.000000	59.000000	0.000000
3739.368448	0.114994	0.530627	0.002518	79.715965	7.303346	93.890739	-0.747092	0.000000	-0.120064	0.000000	0.000000	0.000000	0.015726	0.005864	0.035064	0.000000	1.000000	2.000000	59.000000	0.000000
