# Supplementary material for: Haptic Guidance Needs to Be Intuitive Not Just Informative to Improve Human Motor Accuracy
Source: PLoS One. 2016 Mar 16;11(3):e0150912. doi: 10.1371/journal.pone.0150912 (PMC4794196; doi:10.1371/journal.pone.0150912)
Supplement: S2 Data — (ZIP) [file pone.0150912.s002.zip › Subject1/exp2_0060.txt]

Time	PosX	PosY	PosZ	RotX	RotY	RotZ	ForceX	ForceY	ForceZ	MomentX	MomentY	MomentZ	VelocityX	VelocityY	VelocityZ	CalibratedWeight	ButtonDown	Condition	Trial	Visual
3742.101781	0.000019	0.540058	0.258121	82.657890	46.843235	115.584503	0.000000	0.000000	0.000000	0.000000	0.000000	0.000000	0.020368	0.079864	0.074465	0.000000	1.000000	2.000000	60.000000	0.000000
3742.105114	0.000019	0.540058	0.258121	82.657944	46.769039	115.517052	-1.806556	0.000000	-4.662227	0.000000	0.000000	0.000000	0.020368	0.079864	0.074465	0.000000	1.000000	2.000000	60.000000	0.000000
3742.108448	-0.000151	0.540093	0.257916	82.657944	46.769039	115.517052	-1.806556	0.000000	-4.662227	0.000000	0.000000	0.000000	-0.050921	0.010680	-0.061690	0.000000	1.000000	2.000000	60.000000	0.000000
3742.111781	-0.000151	0.540093	0.257916	82.657944	46.769039	115.517052	-1.806556	0.000000	-4.662227	0.000000	0.000000	0.000000	-0.050921	0.010680	-0.061690	0.000000	1.000000	2.000000	60.000000	0.000000
3742.115114	-0.000151	0.540093	0.257916	82.698891	46.690025	115.451088	-1.806556	0.000000	-4.662227	0.000000	0.000000	0.000000	-0.050921	0.010680	-0.061690	0.000000	1.000000	2.000000	60.000000	0.000000
3742.118448	-0.000151	0.540093	0.257916	82.698891	46.690025	115.451088	-1.806556	0.000000	-4.662227	0.000000	0.000000	0.000000	-0.050921	0.010680	-0.061690	0.000000	1.000000	2.000000	60.000000	0.000000
3742.121781	-0.000558	0.540207	0.257871	82.698891	46.690025	115.451088	-1.806556	0.000000	-4.662227	0.000000	0.000000	0.000000	-0.122196	0.034099	-0.013320	0.000000	1.000000	2.000000	60.000000	0.000000
3742.125114	-0.000931	0.540004	0.257491	82.793610	46.423660	115.151474	-1.805140	0.000000	-4.662775	0.000000	0.000000	0.000000	-0.111867	-0.060700	-0.114064	0.000000	1.000000	2.000000	60.000000	0.000000
3742.128448	-0.000931	0.540004	0.257491	82.793610	46.423660	115.151474	-1.805140	0.000000	-4.662775	0.000000	0.000000	0.000000	-0.111867	-0.060700	-0.114064	0.000000	1.000000	2.000000	60.000000	0.000000
3742.131781	-0.000931	0.540004	0.257491	82.793610	46.423660	115.151474	-1.805140	0.000000	-4.662775	0.000000	0.000000	0.000000	-0.111867	-0.060700	-0.114064	0.000000	1.000000	2.000000	60.000000	0.000000
3742.135114	-0.000931	0.540004	0.257491	82.871017	46.468067	115.185211	-1.795430	0.000000	-4.666523	0.000000	0.000000	0.000000	-0.111867	-0.060700	-0.114064	0.000000	1.000000	2.000000	60.000000	0.000000
3742.138448	-0.001168	0.540125	0.256824	82.871017	46.468067	115.185211	-1.795430	0.000000	-4.666523	0.000000	0.000000	0.000000	-0.070918	0.036152	-0.199977	0.000000	1.000000	2.000000	60.000000	0.000000
3742.141781	-0.001168	0.540125	0.256824	82.871017	46.468067	115.185211	-1.795430	0.000000	-4.666523	0.000000	0.000000	0.000000	-0.070918	0.036152	-0.199977	0.000000	1.000000	2.000000	60.000000	0.000000
3742.145114	-0.001539	0.539795	0.256022	82.940369	46.924366	115.666321	-1.795430	0.000000	-4.666523	0.000000	0.000000	0.000000	-0.111332	-0.099027	-0.240739	0.000000	1.000000	2.000000	60.000000	0.000000
3742.148448	-0.001539	0.539795	0.256022	82.940369	46.924366	115.666321	-1.795430	0.000000	-4.666523	0.000000	0.000000	0.000000	-0.111332	-0.099027	-0.240739	0.000000	1.000000	2.000000	60.000000	0.000000
3742.151781	-0.001539	0.539795	0.256022	82.940369	46.924366	115.666321	-1.795430	0.000000	-4.666523	0.000000	0.000000	0.000000	-0.111332	-0.099027	-0.240739	0.000000	1.000000	2.000000	60.000000	0.000000
3742.155114	-0.001539	0.539795	0.256022	83.027489	47.169525	115.888107	-1.794759	0.000000	-4.666780	0.000000	0.000000	0.000000	-0.111332	-0.099027	-0.240739	0.000000	1.000000	2.000000	60.000000	0.000000
3742.158448	-0.001571	0.539635	0.255324	83.027489	47.169525	115.888107	-1.794759	0.000000	-4.666780	0.000000	0.000000	0.000000	-0.009695	-0.047937	-0.209520	0.000000	1.000000	2.000000	60.000000	0.000000
3742.161781	-0.001571	0.539635	0.255324	83.027489	47.169525	115.888107	-1.794759	0.000000	-4.666780	0.000000	0.000000	0.000000	-0.009695	-0.047937	-0.209520	0.000000	1.000000	2.000000	60.000000	0.000000
3742.165114	-0.001569	0.539277	0.254444	83.154045	46.911388	115.563522	-1.794759	0.000000	-4.666780	0.000000	0.000000	0.000000	0.000582	-0.107352	-0.263909	0.000000	1.000000	2.000000	60.000000	0.000000
3742.168448	-0.001569	0.539277	0.254444	83.154045	46.911388	115.563522	-1.794759	0.000000	-4.666780	0.000000	0.000000	0.000000	0.000582	-0.107352	-0.263909	0.000000	1.000000	2.000000	60.000000	0.000000
3742.171781	-0.001569	0.539277	0.254444	83.154045	46.911388	115.563522	-1.794759	0.000000	-4.666780	0.000000	0.000000	0.000000	0.000582	-0.107352	-0.263909	0.000000	1.000000	2.000000	60.000000	0.000000
3742.175114	-0.001569	0.539277	0.254444	83.216179	45.365990	113.918480	-1.803960	0.000000	-4.663232	0.000000	0.000000	0.000000	0.000582	-0.107352	-0.263909	0.000000	1.000000	2.000000	60.000000	0.000000
3742.178448	-0.001534	0.539054	0.253703	83.216179	45.365990	113.918480	-1.803960	0.000000	-4.663232	0.000000	0.000000	0.000000	0.010614	-0.066935	-0.222159	0.000000	1.000000	2.000000	60.000000	0.000000
3742.181781	-0.001534	0.539054	0.253703	83.216179	45.365990	113.918480	-1.803960	0.000000	-4.663232	0.000000	0.000000	0.000000	0.010614	-0.066935	-0.222159	0.000000	1.000000	2.000000	60.000000	0.000000
3742.185114	-0.001498	0.538796	0.252997	83.200439	42.762974	111.195389	-1.803960	0.000000	-4.663232	0.000000	0.000000	0.000000	0.010571	-0.077477	-0.211936	0.000000	1.000000	2.000000	60.000000	0.000000
3742.188448	-0.001498	0.538796	0.252997	83.200439	42.762974	111.195389	-1.803960	0.000000	-4.663232	0.000000	0.000000	0.000000	0.010571	-0.077477	-0.211936	0.000000	1.000000	2.000000	60.000000	0.000000
3742.191781	-0.001498	0.538796	0.252997	83.200439	42.762974	111.195389	-1.803960	0.000000	-4.663232	0.000000	0.000000	0.000000	0.010571	-0.077477	-0.211936	0.000000	1.000000	2.000000	60.000000	0.000000
3742.195114	-0.001497	0.538647	0.252386	83.085335	40.015530	108.358925	-1.814054	0.000000	-4.659314	0.000000	0.000000	0.000000	0.000386	-0.044601	-0.183126	0.000000	1.000000	2.000000	60.000000	0.000000
3742.198448	-0.001497	0.538647	0.252386	83.085335	40.015530	108.358925	-1.814054	0.000000	-4.659314	0.000000	0.000000	0.000000	0.000386	-0.044601	-0.183126	0.000000	1.000000	2.000000	60.000000	0.000000
3742.201781	-0.001497	0.538647	0.252386	83.085335	40.015530	108.358925	-1.814054	0.000000	-4.659314	0.000000	0.000000	0.000000	0.000386	-0.044601	-0.183126	0.000000	1.000000	2.000000	60.000000	0.000000
3742.205114	-0.001529	0.538474	0.251731	82.920914	37.743534	106.043297	-1.817883	0.000000	-4.657822	0.000000	0.000000	0.000000	-0.009681	-0.052007	-0.196712	0.000000	1.000000	2.000000	60.000000	0.000000
3742.208448	-0.001529	0.538474	0.251731	82.920914	37.743534	106.043297	-1.817883	0.000000	-4.657822	0.000000	0.000000	0.000000	-0.009681	-0.052007	-0.196712	0.000000	1.000000	2.000000	60.000000	0.000000
3742.211781	-0.001529	0.538474	0.251731	82.920914	37.743534	106.043297	-1.817883	0.000000	-4.657822	0.000000	0.000000	0.000000	-0.009681	-0.052007	-0.196712	0.000000	1.000000	2.000000	60.000000	0.000000
3742.215114	-0.001529	0.538474	0.251731	82.729050	36.220917	104.530655	-1.821472	0.000000	-4.656419	0.000000	0.000000	0.000000	-0.009681	-0.052007	-0.196712	0.000000	1.000000	2.000000	60.000000	0.000000
3742.218448	-0.001629	0.538336	0.251038	82.729050	36.220917	104.530655	-1.821472	0.000000	-4.656419	0.000000	0.000000	0.000000	-0.029810	-0.041463	-0.207714	0.000000	1.000000	2.000000	60.000000	0.000000
3742.221781	-0.001629	0.538336	0.251038	82.729050	36.220917	104.530655	-1.821472	0.000000	-4.656419	0.000000	0.000000	0.000000	-0.029810	-0.041463	-0.207714	0.000000	1.000000	2.000000	60.000000	0.000000
3742.225114	-0.001862	0.538289	0.250287	82.555046	35.061714	103.405258	-1.821472	0.000000	-4.656419	0.000000	0.000000	0.000000	-0.070008	-0.014059	-0.225480	0.000000	1.000000	2.000000	60.000000	0.000000
3742.228448	-0.001862	0.538289	0.250287	82.555046	35.061714	103.405258	-1.821472	0.000000	-4.656419	0.000000	0.000000	0.000000	-0.070008	-0.014059	-0.225480	0.000000	1.000000	2.000000	60.000000	0.000000
3742.231781	-0.001862	0.538289	0.250287	82.555046	35.061714	103.405258	-1.821472	0.000000	-4.656419	0.000000	0.000000	0.000000	-0.070008	-0.014059	-0.225480	0.000000	1.000000	2.000000	60.000000	0.000000
3742.235114	-0.001862	0.538289	0.250287	82.409508	34.148556	102.530792	-1.825216	0.000000	-4.654953	0.000000	0.000000	0.000000	-0.070008	-0.014059	-0.225480	0.000000	1.000000	2.000000	60.000000	0.000000
3742.238448	-0.002129	0.538266	0.249578	82.409508	34.148556	102.530792	-1.825216	0.000000	-4.654953	0.000000	0.000000	0.000000	-0.079962	-0.006724	-0.212526	0.000000	1.000000	2.000000	60.000000	0.000000
3742.241781	-0.002129	0.538266	0.249578	82.409508	34.148556	102.530792	-1.825216	0.000000	-4.654953	0.000000	0.000000	0.000000	-0.079962	-0.006724	-0.212526	0.000000	1.000000	2.000000	60.000000	0.000000
3742.245114	-0.002529	0.538303	0.248877	82.279076	33.414349	101.840279	-1.825216	0.000000	-4.654953	0.000000	0.000000	0.000000	-0.120029	0.011096	-0.210325	0.000000	1.000000	2.000000	60.000000	0.000000
3742.248448	-0.002529	0.538303	0.248877	82.279076	33.414349	101.840279	-1.825216	0.000000	-4.654953	0.000000	0.000000	0.000000	-0.120029	0.011096	-0.210325	0.000000	1.000000	2.000000	60.000000	0.000000
3742.251781	-0.002529	0.538303	0.248877	82.279076	33.414349	101.840279	-1.825216	0.000000	-4.654953	0.000000	0.000000	0.000000	-0.120029	0.011096	-0.210325	0.000000	1.000000	2.000000	60.000000	0.000000
3742.255114	-0.002529	0.538303	0.248877	82.158928	33.073509	101.576981	-1.823368	0.000000	-4.655677	0.000000	0.000000	0.000000	-0.120029	0.011096	-0.210325	0.000000	1.000000	2.000000	60.000000	0.000000
3742.258448	-0.002962	0.538397	0.248327	82.158928	33.073509	101.576981	-1.823368	0.000000	-4.655677	0.000000	0.000000	0.000000	-0.130025	0.027933	-0.165165	0.000000	1.000000	2.000000	60.000000	0.000000
3742.261781	-0.002962	0.538397	0.248327	82.158928	33.073509	101.576981	-1.823368	0.000000	-4.655677	0.000000	0.000000	0.000000	-0.130025	0.027933	-0.165165	0.000000	1.000000	2.000000	60.000000	0.000000
3742.265114	-0.003663	0.538528	0.247769	81.989914	33.482952	102.164558	-1.823368	0.000000	-4.655677	0.000000	0.000000	0.000000	-0.210129	0.039425	-0.167166	0.000000	1.000000	2.000000	60.000000	0.000000
3742.268448	-0.003663	0.538528	0.247769	81.989914	33.482952	102.164558	-1.823368	0.000000	-4.655677	0.000000	0.000000	0.000000	-0.210129	0.039425	-0.167166	0.000000	1.000000	2.000000	60.000000	0.000000
3742.271781	-0.003663	0.538528	0.247769	81.989914	33.482952	102.164558	-1.823368	0.000000	-4.655677	0.000000	0.000000	0.000000	-0.210129	0.039425	-0.167166	0.000000	1.000000	2.000000	60.000000	0.000000
3742.275114	-0.004596	0.538753	0.247183	81.760979	34.805958	103.783966	-1.811947	0.000000	-4.660134	0.000000	0.000000	0.000000	-0.279963	0.067617	-0.176048	0.000000	0.000000	2.000000	60.000000	0.000000
3742.278448	-0.004596	0.538753	0.247183	81.760979	34.805958	103.783966	-1.811947	0.000000	-4.660134	0.000000	0.000000	0.000000	-0.279963	0.067617	-0.176048	0.000000	0.000000	2.000000	60.000000	0.000000
3742.281781	-0.004596	0.538753	0.247183	81.760979	34.805958	103.783966	-1.811947	0.000000	-4.660134	0.000000	0.000000	0.000000	-0.279963	0.067617	-0.176048	0.000000	0.000000	2.000000	60.000000	0.000000
3742.285114	-0.005561	0.538922	0.246616	81.535454	36.583302	105.823784	-1.800384	0.000000	-4.664613	0.000000	0.000000	0.000000	-0.289571	0.050710	-0.169996	0.000000	0.000000	2.000000	60.000000	0.000000
3742.288448	-0.005561	0.538922	0.246616	81.535454	36.583302	105.823784	-1.800384	0.000000	-4.664613	0.000000	0.000000	0.000000	-0.289571	0.050710	-0.169996	0.000000	0.000000	2.000000	60.000000	0.000000
3742.291781	-0.005561	0.538922	0.246616	81.535454	36.583302	105.823784	-1.800384	0.000000	-4.664613	0.000000	0.000000	0.000000	-0.289571	0.050710	-0.169996	0.000000	0.000000	2.000000	60.000000	0.000000
3742.295114	-0.006591	0.539010	0.246024	81.357780	38.241276	107.596313	-1.788076	0.000000	-4.669345	0.000000	0.000000	0.000000	-0.309070	0.026420	-0.177510	0.000000	0.000000	2.000000	60.000000	0.000000
3742.298448	-0.006591	0.539010	0.246024	81.357780	38.241276	107.596313	-1.788076	0.000000	-4.669345	0.000000	0.000000	0.000000	-0.309070	0.026420	-0.177510	0.000000	0.000000	2.000000	60.000000	0.000000
3742.301781	-0.006591	0.539010	0.246024	81.357780	38.241276	107.596313	-1.788076	0.000000	-4.669345	0.000000	0.000000	0.000000	-0.309070	0.026420	-0.177510	0.000000	0.000000	2.000000	60.000000	0.000000
3742.305114	-0.008118	0.539059	0.245254	81.221077	39.655579	108.956390	-1.774752	0.000000	-4.674426	0.000000	0.000000	0.000000	-0.458048	0.014512	-0.231057	0.000000	0.000000	2.000000	60.000000	0.000000
3742.308448	-0.008118	0.539059	0.245254	81.221077	39.655579	108.956390	-1.774752	0.000000	-4.674426	0.000000	0.000000	0.000000	-0.458048	0.014512	-0.231057	0.000000	0.000000	2.000000	60.000000	0.000000
3742.311781	-0.008118	0.539059	0.245254	81.221077	39.655579	108.956390	-1.774752	0.000000	-4.674426	0.000000	0.000000	0.000000	-0.458048	0.014512	-0.231057	0.000000	0.000000	2.000000	60.000000	0.000000
3742.315114	-0.010336	0.539087	0.244136	81.211014	40.461391	109.436188	-1.754138	0.000000	-4.682200	0.000000	0.000000	0.000000	-0.665412	0.008561	-0.335301	0.000000	0.000000	2.000000	60.000000	0.000000
3742.318448	-0.010336	0.539087	0.244136	81.211014	40.461391	109.436188	-1.754138	0.000000	-4.682200	0.000000	0.000000	0.000000	-0.665412	0.008561	-0.335301	0.000000	0.000000	2.000000	60.000000	0.000000
3742.321781	-0.010336	0.539087	0.244136	81.211014	40.461391	109.436188	-1.754138	0.000000	-4.682200	0.000000	0.000000	0.000000	-0.665412	0.008561	-0.335301	0.000000	0.000000	2.000000	60.000000	0.000000
3742.325114	-0.012579	0.539070	0.242950	81.314201	40.956192	109.577354	-1.723767	0.000000	-4.693466	0.000000	0.000000	0.000000	-0.672946	-0.005369	-0.355905	0.000000	0.000000	2.000000	60.000000	0.000000
3742.328448	-0.012579	0.539070	0.242950	81.314201	40.956192	109.577354	-1.723767	0.000000	-4.693466	0.000000	0.000000	0.000000	-0.672946	-0.005369	-0.355905	0.000000	0.000000	2.000000	60.000000	0.000000
3742.331781	-0.012579	0.539070	0.242950	81.314201	40.956192	109.577354	-1.723767	0.000000	-4.693466	0.000000	0.000000	0.000000	-0.672946	-0.005369	-0.355905	0.000000	0.000000	2.000000	60.000000	0.000000
3742.335114	-0.015695	0.538969	0.241037	81.556129	42.576679	110.741455	-1.692889	0.000000	-4.704692	0.000000	0.000000	0.000000	-0.934709	-0.030052	-0.573855	0.000000	0.000000	2.000000	60.000000	0.000000
3742.338448	-0.015695	0.538969	0.241037	81.556129	42.576679	110.741455	-1.692889	0.000000	-4.704692	0.000000	0.000000	0.000000	-0.934709	-0.030052	-0.573855	0.000000	0.000000	2.000000	60.000000	0.000000
3742.341781	-0.015695	0.538969	0.241037	81.556129	42.576679	110.741455	-1.692889	0.000000	-4.704692	0.000000	0.000000	0.000000	-0.934709	-0.030052	-0.573855	0.000000	0.000000	2.000000	60.000000	0.000000
3742.345114	-0.018819	0.538817	0.238834	81.816689	45.158123	112.819069	-1.650740	0.000000	-4.719646	0.000000	0.000000	0.000000	-0.937293	-0.045715	-0.660870	0.000000	0.000000	2.000000	60.000000	0.000000
3742.348448	-0.018819	0.538817	0.238834	81.816689	45.158123	112.819069	-1.650740	0.000000	-4.719646	0.000000	0.000000	0.000000	-0.937293	-0.045715	-0.660870	0.000000	0.000000	2.000000	60.000000	0.000000
3742.351781	-0.018819	0.538817	0.238834	81.816689	45.158123	112.819069	-1.650740	0.000000	-4.719646	0.000000	0.000000	0.000000	-0.937293	-0.045715	-0.660870	0.000000	0.000000	2.000000	60.000000	0.000000
3742.355114	-0.022272	0.538652	0.236177	82.043571	48.229729	115.446632	-1.609106	0.000000	-4.734003	0.000000	0.000000	0.000000	-1.035915	-0.049485	-0.797338	0.000000	0.000000	2.000000	60.000000	0.000000
3742.358448	-0.022272	0.538652	0.236177	82.043571	48.229729	115.446632	-1.609106	0.000000	-4.734003	0.000000	0.000000	0.000000	-1.035915	-0.049485	-0.797338	0.000000	0.000000	2.000000	60.000000	0.000000
3742.361781	-0.022272	0.538652	0.236177	82.043571	48.229729	115.446632	-1.609106	0.000000	-4.734003	0.000000	0.000000	0.000000	-1.035915	-0.049485	-0.797338	0.000000	0.000000	2.000000	60.000000	0.000000
3742.365114	-0.026110	0.538498	0.233096	82.239441	51.428188	118.342453	-1.563068	0.000000	-4.749402	0.000000	0.000000	0.000000	-1.151409	-0.046333	-0.924135	0.000000	0.000000	2.000000	60.000000	0.000000
3742.368448	-0.026110	0.538498	0.233096	82.239441	51.428188	118.342453	-1.563068	0.000000	-4.749402	0.000000	0.000000	0.000000	-1.151409	-0.046333	-0.924135	0.000000	0.000000	2.000000	60.000000	0.000000
3742.371781	-0.026110	0.538498	0.233096	82.239441	51.428188	118.342453	-1.563068	0.000000	-4.749402	0.000000	0.000000	0.000000	-1.151409	-0.046333	-0.924135	0.000000	0.000000	2.000000	60.000000	0.000000
3742.375114	-0.029882	0.538419	0.230003	82.407639	54.188538	120.987579	-1.510868	0.000000	-4.766264	0.000000	0.000000	0.000000	-1.131398	-0.023715	-0.928073	0.000000	0.000000	2.000000	60.000000	0.000000
3742.378448	-0.029882	0.538419	0.230003	82.407639	54.188538	120.987579	-1.510868	0.000000	-4.766264	0.000000	0.000000	0.000000	-1.131398	-0.023715	-0.928073	0.000000	0.000000	2.000000	60.000000	0.000000
3742.381781	-0.029882	0.538419	0.230003	82.407639	54.188538	120.987579	-1.510868	0.000000	-4.766264	0.000000	0.000000	0.000000	-1.131398	-0.023715	-0.928073	0.000000	0.000000	2.000000	60.000000	0.000000
3742.385114	-0.034533	0.538518	0.226292	82.579208	56.962677	123.662720	-1.458045	0.000000	-4.782688	0.000000	0.000000	0.000000	-1.395340	0.029989	-1.113214	0.000000	0.000000	2.000000	60.000000	0.000000
3742.388448	-0.034533	0.538518	0.226292	82.579208	56.962677	123.662720	-1.458045	0.000000	-4.782688	0.000000	0.000000	0.000000	-1.395340	0.029989	-1.113214	0.000000	0.000000	2.000000	60.000000	0.000000
3742.391781	-0.034533	0.538518	0.226292	82.579208	56.962677	123.662720	-1.458045	0.000000	-4.782688	0.000000	0.000000	0.000000	-1.395340	0.029989	-1.113214	0.000000	0.000000	2.000000	60.000000	0.000000
3742.395114	-0.040040	0.538836	0.221997	82.647049	58.858665	125.672218	-1.389539	0.000000	-4.803039	0.000000	0.000000	0.000000	-1.652047	0.095381	-1.288407	0.000000	0.000000	2.000000	60.000000	0.000000
3742.398448	-0.040040	0.538836	0.221997	82.647049	58.858665	125.672218	-1.389539	0.000000	-4.803039	0.000000	0.000000	0.000000	-1.652047	0.095381	-1.288407	0.000000	0.000000	2.000000	60.000000	0.000000
3742.401781	-0.040040	0.538836	0.221997	82.647049	58.858665	125.672218	-1.389539	0.000000	-4.803039	0.000000	0.000000	0.000000	-1.652047	0.095381	-1.288407	0.000000	0.000000	2.000000	60.000000	0.000000
3742.405114	-0.044759	0.539295	0.218483	82.500824	58.622238	125.871986	-1.303757	0.000000	-4.827030	0.000000	0.000000	0.000000	-1.415828	0.137697	-1.054366	0.000000	0.000000	2.000000	60.000000	0.000000
3742.408448	-0.044759	0.539295	0.218483	82.500824	58.622238	125.871986	-1.303757	0.000000	-4.827030	0.000000	0.000000	0.000000	-1.415828	0.137697	-1.054366	0.000000	0.000000	2.000000	60.000000	0.000000
3742.411781	-0.044759	0.539295	0.218483	82.500824	58.622238	125.871986	-1.303757	0.000000	-4.827030	0.000000	0.000000	0.000000	-1.415828	0.137697	-1.054366	0.000000	0.000000	2.000000	60.000000	0.000000
3742.415114	-0.050199	0.539888	0.214504	82.127701	57.095875	125.093811	-1.225626	0.000000	-4.847457	0.000000	0.000000	0.000000	-1.632097	0.177678	-1.193439	0.000000	0.000000	2.000000	60.000000	0.000000
3742.418448	-0.050199	0.539888	0.214504	82.127701	57.095875	125.093811	-1.225626	0.000000	-4.847457	0.000000	0.000000	0.000000	-1.632097	0.177678	-1.193439	0.000000	0.000000	2.000000	60.000000	0.000000
3742.421781	-0.050199	0.539888	0.214504	82.127701	57.095875	125.093811	-1.225626	0.000000	-4.847457	0.000000	0.000000	0.000000	-1.632097	0.177678	-1.193439	0.000000	0.000000	2.000000	60.000000	0.000000
3742.425114	-0.055789	0.540568	0.210362	81.656212	55.440899	124.169083	-1.130755	0.000000	-4.870461	0.000000	0.000000	0.000000	-1.676884	0.204153	-1.242731	0.000000	0.000000	2.000000	60.000000	0.000000
3742.428448	-0.055789	0.540568	0.210362	81.656212	55.440899	124.169083	-1.130755	0.000000	-4.870461	0.000000	0.000000	0.000000	-1.676884	0.204153	-1.242731	0.000000	0.000000	2.000000	60.000000	0.000000
3742.431781	-0.055789	0.540568	0.210362	81.656212	55.440899	124.169083	-1.130755	0.000000	-4.870461	0.000000	0.000000	0.000000	-1.676884	0.204153	-1.242731	0.000000	0.000000	2.000000	60.000000	0.000000
3742.435114	-0.062109	0.541352	0.205546	81.165314	53.851765	122.965851	-1.028365	0.000000	-4.893104	0.000000	0.000000	0.000000	-1.895859	0.235108	-1.444845	0.000000	0.000000	2.000000	60.000000	0.000000
3742.438448	-0.062109	0.541352	0.205546	81.165314	53.851765	122.965851	-1.028365	0.000000	-4.893104	0.000000	0.000000	0.000000	-1.895859	0.235108	-1.444845	0.000000	0.000000	2.000000	60.000000	0.000000
3742.441781	-0.062109	0.541352	0.205546	81.165314	53.851765	122.965851	-1.028365	0.000000	-4.893104	0.000000	0.000000	0.000000	-1.895859	0.235108	-1.444845	0.000000	0.000000	2.000000	60.000000	0.000000
3742.445114	-0.067365	0.542065	0.201353	80.866814	52.602127	121.514275	-0.906454	0.000000	-4.917148	0.000000	0.000000	0.000000	-1.576986	0.213999	-1.257794	0.000000	0.000000	2.000000	60.000000	0.000000
3742.448448	-0.067365	0.542065	0.201353	80.866814	52.602127	121.514275	-0.906454	0.000000	-4.917148	0.000000	0.000000	0.000000	-1.576986	0.213999	-1.257794	0.000000	0.000000	2.000000	60.000000	0.000000
3742.451781	-0.067365	0.542065	0.201353	80.866814	52.602127	121.514275	-0.906454	0.000000	-4.917148	0.000000	0.000000	0.000000	-1.576986	0.213999	-1.257794	0.000000	0.000000	2.000000	60.000000	0.000000
3742.455114	-0.073225	0.542843	0.196367	80.682999	51.145561	119.458519	-0.799949	0.000000	-4.935593	0.000000	0.000000	0.000000	-1.758090	0.233326	-1.495856	0.000000	0.000000	2.000000	60.000000	0.000000
3742.458448	-0.073225	0.542843	0.196367	80.682999	51.145561	119.458519	-0.799949	0.000000	-4.935593	0.000000	0.000000	0.000000	-1.758090	0.233326	-1.495856	0.000000	0.000000	2.000000	60.000000	0.000000
3742.461781	-0.073225	0.542843	0.196367	80.682999	51.145561	119.458519	-0.799949	0.000000	-4.935593	0.000000	0.000000	0.000000	-1.758090	0.233326	-1.495856	0.000000	0.000000	2.000000	60.000000	0.000000
3742.465114	-0.079086	0.543604	0.191041	80.619835	49.727081	117.406319	-0.675497	0.000000	-4.954160	0.000000	0.000000	0.000000	-1.758102	0.228233	-1.597670	0.000000	0.000000	2.000000	60.000000	0.000000
3742.468448	-0.079086	0.543604	0.191041	80.619835	49.727081	117.406319	-0.675497	0.000000	-4.954160	0.000000	0.000000	0.000000	-1.758102	0.228233	-1.597670	0.000000	0.000000	2.000000	60.000000	0.000000
3742.471781	-0.079086	0.543604	0.191041	80.619835	49.727081	117.406319	-0.675497	0.000000	-4.954160	0.000000	0.000000	0.000000	-1.758102	0.228233	-1.597670	0.000000	0.000000	2.000000	60.000000	0.000000
3742.475114	-0.084885	0.544465	0.185467	80.589294	48.381844	115.780586	-0.544123	0.000000	-4.970304	0.000000	0.000000	0.000000	-1.739670	0.258301	-1.672219	0.000000	0.000000	2.000000	60.000000	0.000000
3742.478448	-0.084885	0.544465	0.185467	80.589294	48.381844	115.780586	-0.544123	0.000000	-4.970304	0.000000	0.000000	0.000000	-1.739670	0.258301	-1.672219	0.000000	0.000000	2.000000	60.000000	0.000000
3742.481781	-0.084885	0.544465	0.185467	80.589294	48.381844	115.780586	-0.544123	0.000000	-4.970304	0.000000	0.000000	0.000000	-1.739670	0.258301	-1.672219	0.000000	0.000000	2.000000	60.000000	0.000000
3742.485114	-0.090677	0.545406	0.179653	80.526390	47.099346	114.615723	-0.406146	0.000000	-4.983478	0.000000	0.000000	0.000000	-1.737779	0.282372	-1.744235	0.000000	0.000000	2.000000	60.000000	0.000000
3742.488448	-0.090677	0.545406	0.179653	80.526390	47.099346	114.615723	-0.406146	0.000000	-4.983478	0.000000	0.000000	0.000000	-1.737779	0.282372	-1.744235	0.000000	0.000000	2.000000	60.000000	0.000000
3742.491781	-0.090677	0.545406	0.179653	80.526390	47.099346	114.615723	-0.406146	0.000000	-4.983478	0.000000	0.000000	0.000000	-1.737779	0.282372	-1.744235	0.000000	0.000000	2.000000	60.000000	0.000000
3742.495114	-0.097015	0.546538	0.173058	80.387306	45.459568	113.355682	-0.259115	0.000000	-4.993282	0.000000	0.000000	0.000000	-1.901354	0.339722	-1.978500	0.000000	0.000000	2.000000	60.000000	0.000000
3742.498448	-0.097015	0.546538	0.173058	80.387306	45.459568	113.355682	-0.259115	0.000000	-4.993282	0.000000	0.000000	0.000000	-1.901354	0.339722	-1.978500	0.000000	0.000000	2.000000	60.000000	0.000000
3742.501781	-0.097015	0.546538	0.173058	80.387306	45.459568	113.355682	-0.259115	0.000000	-4.993282	0.000000	0.000000	0.000000	-1.901354	0.339722	-1.978500	0.000000	0.000000	2.000000	60.000000	0.000000
3742.505114	-0.102182	0.547473	0.167519	80.218842	43.818943	112.043358	-0.086226	0.000000	-4.999256	0.000000	0.000000	0.000000	-1.550107	0.280310	-1.661846	0.000000	0.000000	2.000000	60.000000	0.000000
3742.508448	-0.102182	0.547473	0.167519	80.218842	43.818943	112.043358	-0.086226	0.000000	-4.999256	0.000000	0.000000	0.000000	-1.550107	0.280310	-1.661846	0.000000	0.000000	2.000000	60.000000	0.000000
3742.511781	-0.102182	0.547473	0.167519	80.218842	43.818943	112.043358	-0.086226	0.000000	-4.999256	0.000000	0.000000	0.000000	-1.550107	0.280310	-1.661846	0.000000	0.000000	2.000000	60.000000	0.000000
3742.515114	-0.107929	0.548513	0.161125	80.009216	41.661922	110.059364	0.065126	0.000000	-4.999576	0.000000	0.000000	0.000000	-1.724110	0.312031	-1.918276	0.000000	0.000000	2.000000	60.000000	0.000000
3742.518448	-0.107929	0.548513	0.161125	80.009216	41.661922	110.059364	0.065126	0.000000	-4.999576	0.000000	0.000000	0.000000	-1.724110	0.312031	-1.918276	0.000000	0.000000	2.000000	60.000000	0.000000
3742.521781	-0.107929	0.548513	0.161125	80.009216	41.661922	110.059364	0.065126	0.000000	-4.999576	0.000000	0.000000	0.000000	-1.724110	0.312031	-1.918276	0.000000	0.000000	2.000000	60.000000	0.000000
3742.525114	-0.113684	0.549438	0.154422	79.795425	38.918953	107.210472	0.245761	0.000000	-4.993957	0.000000	0.000000	0.000000	-1.726382	0.277442	-2.010819	0.000000	0.000000	2.000000	60.000000	0.000000
3742.528448	-0.113684	0.549438	0.154422	79.795425	38.918953	107.210472	0.245761	0.000000	-4.993957	0.000000	0.000000	0.000000	-1.726382	0.277442	-2.010819	0.000000	0.000000	2.000000	60.000000	0.000000
3742.531781	-0.113684	0.549438	0.154422	79.795425	38.918953	107.210472	0.245761	0.000000	-4.993957	0.000000	0.000000	0.000000	-1.726382	0.277442	-2.010819	0.000000	0.000000	2.000000	60.000000	0.000000
3742.535114	-0.119275	0.550201	0.147368	79.555504	35.898602	103.897690	0.441336	0.000000	-4.980484	0.000000	0.000000	0.000000	-1.677416	0.229096	-2.116134	0.000000	0.000000	2.000000	60.000000	0.000000
3742.538448	-0.119275	0.550201	0.147368	79.555504	35.898602	103.897690	0.441336	0.000000	-4.980484	0.000000	0.000000	0.000000	-1.677416	0.229096	-2.116134	0.000000	0.000000	2.000000	60.000000	0.000000
3742.541781	-0.119275	0.550201	0.147368	79.555504	35.898602	103.897690	0.441336	0.000000	-4.980484	0.000000	0.000000	0.000000	-1.677416	0.229096	-2.116134	0.000000	0.000000	2.000000	60.000000	0.000000
3742.545114	-0.124686	0.550731	0.139936	79.187805	32.195950	99.595741	0.648458	0.000000	-4.957772	0.000000	0.000000	0.000000	-1.623173	0.158807	-2.229708	0.000000	0.000000	2.000000	60.000000	0.000000
3742.548448	-0.124686	0.550731	0.139936	79.187805	32.195950	99.595741	0.648458	0.000000	-4.957772	0.000000	0.000000	0.000000	-1.623173	0.158807	-2.229708	0.000000	0.000000	2.000000	60.000000	0.000000
3742.551781	-0.124686	0.550731	0.139936	79.187805	32.195950	99.595741	0.648458	0.000000	-4.957772	0.000000	0.000000	0.000000	-1.623173	0.158807	-2.229708	0.000000	0.000000	2.000000	60.000000	0.000000
3742.555114	-0.129734	0.551027	0.132159	78.556763	27.290142	93.921234	0.868627	0.000000	-4.923971	0.000000	0.000000	0.000000	-1.514508	0.088808	-2.332907	0.000000	0.000000	2.000000	60.000000	0.000000
3742.558448	-0.129734	0.551027	0.132159	78.556763	27.290142	93.921234	0.868627	0.000000	-4.923971	0.000000	0.000000	0.000000	-1.514508	0.088808	-2.332907	0.000000	0.000000	2.000000	60.000000	0.000000
3742.561781	-0.129734	0.551027	0.132159	78.556763	27.290142	93.921234	0.868627	0.000000	-4.923971	0.000000	0.000000	0.000000	-1.514508	0.088808	-2.332907	0.000000	0.000000	2.000000	60.000000	0.000000
3742.565114	-0.134415	0.551175	0.124046	77.615540	21.698290	87.635330	1.097500	0.000000	-4.878063	0.000000	0.000000	0.000000	-1.404131	0.044541	-2.433922	0.000000	0.000000	2.000000	60.000000	0.000000
3742.568448	-0.134415	0.551175	0.124046	77.615540	21.698290	87.635330	1.097500	0.000000	-4.878063	0.000000	0.000000	0.000000	-1.404131	0.044541	-2.433922	0.000000	0.000000	2.000000	60.000000	0.000000
3742.571781	-0.134415	0.551175	0.124046	77.615540	21.698290	87.635330	1.097500	0.000000	-4.878063	0.000000	0.000000	0.000000	-1.404131	0.044541	-2.433922	0.000000	0.000000	2.000000	60.000000	0.000000
3742.575114	-0.138835	0.551379	0.115714	76.469109	16.411276	81.919167	1.336679	0.000000	-4.818017	0.000000	0.000000	0.000000	-1.326168	0.061174	-2.499592	0.000000	0.000000	2.000000	60.000000	0.000000
3742.578448	-0.138835	0.551379	0.115714	76.469109	16.411276	81.919167	1.336679	0.000000	-4.818017	0.000000	0.000000	0.000000	-1.326168	0.061174	-2.499592	0.000000	0.000000	2.000000	60.000000	0.000000
3742.581781	-0.138835	0.551379	0.115714	76.469109	16.411276	81.919167	1.336679	0.000000	-4.818017	0.000000	0.000000	0.000000	-1.326168	0.061174	-2.499592	0.000000	0.000000	2.000000	60.000000	0.000000
3742.585114	-0.142937	0.551797	0.107292	75.242363	11.875246	77.274300	1.590858	0.000000	-4.740166	0.000000	0.000000	0.000000	-1.230692	0.125447	-2.526749	0.000000	0.000000	2.000000	60.000000	0.000000
3742.588448	-0.142937	0.551797	0.107292	75.242363	11.875246	77.274300	1.590858	0.000000	-4.740166	0.000000	0.000000	0.000000	-1.230692	0.125447	-2.526749	0.000000	0.000000	2.000000	60.000000	0.000000
3742.591781	-0.142937	0.551797	0.107292	75.242363	11.875246	77.274300	1.590858	0.000000	-4.740166	0.000000	0.000000	0.000000	-1.230692	0.125447	-2.526749	0.000000	0.000000	2.000000	60.000000	0.000000
3742.595114	-0.146776	0.552420	0.098872	73.985992	8.021491	73.708740	1.857726	0.000000	-4.642074	0.000000	0.000000	0.000000	-1.151514	0.186759	-2.525789	0.000000	0.000000	2.000000	60.000000	0.000000
3742.598448	-0.146776	0.552420	0.098872	73.985992	8.021491	73.708740	1.857726	0.000000	-4.642074	0.000000	0.000000	0.000000	-1.151514	0.186759	-2.525789	0.000000	0.000000	2.000000	60.000000	0.000000
3742.601781	-0.146776	0.552420	0.098872	73.985992	8.021491	73.708740	1.857726	0.000000	-4.642074	0.000000	0.000000	0.000000	-1.151514	0.186759	-2.525789	0.000000	0.000000	2.000000	60.000000	0.000000
3742.605114	-0.150342	0.553071	0.090415	72.735657	4.720284	71.087212	2.138247	0.000000	-4.519724	0.000000	0.000000	0.000000	-1.069956	0.195324	-2.537345	0.000000	0.000000	2.000000	60.000000	0.000000
3742.608448	-0.150342	0.553071	0.090415	72.735657	4.720284	71.087212	2.138247	0.000000	-4.519724	0.000000	0.000000	0.000000	-1.069956	0.195324	-2.537345	0.000000	0.000000	2.000000	60.000000	0.000000
3742.611781	-0.150342	0.553071	0.090415	72.735657	4.720284	71.087212	2.138247	0.000000	-4.519724	0.000000	0.000000	0.000000	-1.069956	0.195324	-2.537345	0.000000	0.000000	2.000000	60.000000	0.000000
3742.615114	-0.153877	0.553606	0.080911	71.534317	1.693677	68.753838	2.432347	0.000000	-4.368488	0.000000	0.000000	0.000000	-1.060400	0.160663	-2.850982	0.000000	0.000000	2.000000	60.000000	0.000000
3742.618448	-0.153877	0.553606	0.080911	71.534317	1.693677	68.753838	2.432347	0.000000	-4.368488	0.000000	0.000000	0.000000	-1.060400	0.160663	-2.850982	0.000000	0.000000	2.000000	60.000000	0.000000
3742.621781	-0.153877	0.553606	0.080911	71.534317	1.693677	68.753838	2.432347	0.000000	-4.368488	0.000000	0.000000	0.000000	-1.060400	0.160663	-2.850982	0.000000	0.000000	2.000000	60.000000	0.000000
3742.625114	-0.156409	0.553706	0.072785	71.065193	-0.096793	67.365173	2.693850	0.000000	-4.045568	0.000000	0.000000	0.000000	-0.759698	0.029716	-2.437960	0.000000	0.000000	2.000000	60.000000	0.000000
3742.628448	-0.156409	0.553706	0.072785	71.065193	-0.096793	67.365173	2.693850	0.000000	-4.045568	0.000000	0.000000	0.000000	-0.759698	0.029716	-2.437960	0.000000	0.000000	2.000000	60.000000	0.000000
3742.631781	-0.156409	0.553706	0.072785	71.065193	-0.096793	67.365173	2.693850	0.000000	-4.045568	0.000000	0.000000	0.000000	-0.759698	0.029716	-2.437960	0.000000	0.000000	2.000000	60.000000	0.000000
3742.635114	-0.158818	0.553441	0.063332	70.952606	-1.624493	66.107620	2.820466	0.000000	-3.639242	0.000000	0.000000	0.000000	-0.722592	-0.079507	-2.835951	0.000000	0.000000	2.000000	60.000000	0.000000
3742.638448	-0.158818	0.553441	0.063332	70.952606	-1.624493	66.107620	2.820466	0.000000	-3.639242	0.000000	0.000000	0.000000	-0.722592	-0.079507	-2.835951	0.000000	0.000000	2.000000	60.000000	0.000000
3742.641781	-0.158818	0.553441	0.063332	70.952606	-1.624493	66.107620	2.820466	0.000000	-3.639242	0.000000	0.000000	0.000000	-0.722592	-0.079507	-2.835951	0.000000	0.000000	2.000000	60.000000	0.000000
3742.645114	-0.160545	0.552729	0.053407	71.004204	-3.166413	64.681206	2.940898	0.000000	-3.166583	0.000000	0.000000	0.000000	-0.518024	-0.213434	-2.977523	0.000000	0.000000	2.000000	60.000000	0.000000
3742.648448	-0.160545	0.552729	0.053407	71.004204	-3.166413	64.681206	2.940898	0.000000	-3.166583	0.000000	0.000000	0.000000	-0.518024	-0.213434	-2.977523	0.000000	0.000000	2.000000	60.000000	0.000000
3742.651781	-0.160545	0.552729	0.053407	71.004204	-3.166413	64.681206	2.940898	0.000000	-3.166583	0.000000	0.000000	0.000000	-0.518024	-0.213434	-2.977523	0.000000	0.000000	2.000000	60.000000	0.000000
3742.655114	-0.161641	0.551523	0.042999	71.125298	-4.941226	62.844059	3.027236	0.000000	-2.670329	0.000000	0.000000	0.000000	-0.328812	-0.361946	-3.122168	0.000000	0.000000	2.000000	60.000000	0.000000
3742.658448	-0.161641	0.551523	0.042999	71.125298	-4.941226	62.844059	3.027236	0.000000	-2.670329	0.000000	0.000000	0.000000	-0.328812	-0.361946	-3.122168	0.000000	0.000000	2.000000	60.000000	0.000000
3742.661781	-0.161641	0.551523	0.042999	71.125298	-4.941226	62.844059	3.027236	0.000000	-2.670329	0.000000	0.000000	0.000000	-0.328812	-0.361946	-3.122168	0.000000	0.000000	2.000000	60.000000	0.000000
3742.665114	-0.162463	0.550410	0.032794	70.454971	-7.696324	59.877880	3.082037	0.000000	-2.149968	0.000000	0.000000	0.000000	-0.246730	-0.333645	-3.061670	0.000000	0.000000	2.000000	60.000000	0.000000
3742.668448	-0.162463	0.550410	0.032794	70.454971	-7.696324	59.877880	3.082037	0.000000	-2.149968	0.000000	0.000000	0.000000	-0.246730	-0.333645	-3.061670	0.000000	0.000000	2.000000	60.000000	0.000000
3742.671781	-0.162463	0.550410	0.032794	70.454971	-7.696324	59.877880	3.082037	0.000000	-2.149968	0.000000	0.000000	0.000000	-0.246730	-0.333645	-3.061670	0.000000	0.000000	2.000000	60.000000	0.000000
3742.675114	-0.163314	0.549828	0.023415	68.457451	-11.059848	56.305347	3.123159	0.000000	-1.639690	0.000000	0.000000	0.000000	-0.255178	-0.174771	-2.813531	0.000000	0.000000	2.000000	60.000000	0.000000
3742.678448	-0.163314	0.549828	0.023415	68.457451	-11.059848	56.305347	3.123159	0.000000	-1.639690	0.000000	0.000000	0.000000	-0.255178	-0.174771	-2.813531	0.000000	0.000000	2.000000	60.000000	0.000000
3742.681781	-0.163314	0.549828	0.023415	68.457451	-11.059848	56.305347	3.123159	0.000000	-1.639690	0.000000	0.000000	0.000000	-0.255178	-0.174771	-2.813531	0.000000	0.000000	2.000000	60.000000	0.000000
3742.685114	-0.163632	0.549568	0.014770	66.026840	-13.721626	53.464523	3.165688	0.000000	-1.170768	0.000000	0.000000	0.000000	-0.095386	-0.078074	-2.593661	0.000000	0.000000	2.000000	60.000000	0.000000
3742.688448	-0.163632	0.549568	0.014770	66.026840	-13.721626	53.464523	3.165688	0.000000	-1.170768	0.000000	0.000000	0.000000	-0.095386	-0.078074	-2.593661	0.000000	0.000000	2.000000	60.000000	0.000000
3742.691781	-0.163632	0.549568	0.014770	66.026840	-13.721626	53.464523	3.165688	0.000000	-1.170768	0.000000	0.000000	0.000000	-0.095386	-0.078074	-2.593661	0.000000	0.000000	2.000000	60.000000	0.000000
3742.695114	-0.163403	0.549642	0.006910	63.562561	-15.581489	51.605373	3.181585	0.000000	-0.738491	0.000000	0.000000	0.000000	0.068466	0.022298	-2.357942	0.000000	0.000000	2.000000	60.000000	0.000000
3742.698448	-0.163403	0.549642	0.006910	63.562561	-15.581489	51.605373	3.181585	0.000000	-0.738491	0.000000	0.000000	0.000000	0.068466	0.022298	-2.357942	0.000000	0.000000	2.000000	60.000000	0.000000
3742.701781	-0.163403	0.549642	0.006910	63.562561	-15.581489	51.605373	3.181585	0.000000	-0.738491	0.000000	0.000000	0.000000	0.068466	0.022298	-2.357942	0.000000	0.000000	2.000000	60.000000	0.000000
3742.705114	-0.163006	0.549940	-0.000184	61.804073	-16.756655	50.803474	3.170174	0.000000	-0.345501	0.000000	0.000000	0.000000	0.119255	0.089337	-2.128104	0.000000	0.000000	2.000000	60.000000	0.000000
3742.708448	-0.163006	0.549940	-0.000184	61.804073	-16.756655	50.803474	3.170174	0.000000	-0.345501	0.000000	0.000000	0.000000	0.119255	0.089337	-2.128104	0.000000	0.000000	2.000000	60.000000	0.000000
3742.711781	-0.163006	0.549940	-0.000184	61.804073	-16.756655	50.803474	3.170174	0.000000	-0.345501	0.000000	0.000000	0.000000	0.119255	0.089337	-2.128104	0.000000	0.000000	2.000000	60.000000	0.000000
3742.715114	-0.162268	0.549774	-0.007388	62.226433	-17.266399	50.665947	3.150298	0.000000	0.009183	0.000000	0.000000	0.000000	0.221401	-0.049583	-2.161287	0.000000	0.000000	2.000000	60.000000	0.000000
3742.718448	-0.162268	0.549774	-0.007388	62.226433	-17.266399	50.665947	3.150298	0.000000	0.009183	0.000000	0.000000	0.000000	0.221401	-0.049583	-2.161287	0.000000	0.000000	2.000000	60.000000	0.000000
3742.721781	-0.162268	0.549774	-0.007388	62.226433	-17.266399	50.665947	3.150298	0.000000	0.009183	0.000000	0.000000	0.000000	0.221401	-0.049583	-2.161287	0.000000	0.000000	2.000000	60.000000	0.000000
3742.725114	-0.161414	0.549774	-0.014568	63.216373	-17.788897	50.393829	3.113398	0.000000	0.369398	0.000000	0.000000	0.000000	0.256318	-0.000108	-2.153899	0.000000	0.000000	2.000000	60.000000	0.000000
3742.728448	-0.161414	0.549774	-0.014568	63.216373	-17.788897	50.393829	3.113398	0.000000	0.369398	0.000000	0.000000	0.000000	0.256318	-0.000108	-2.153899	0.000000	0.000000	2.000000	60.000000	0.000000
3742.731781	-0.161414	0.549774	-0.014568	63.216373	-17.788897	50.393829	3.113398	0.000000	0.369398	0.000000	0.000000	0.000000	0.256318	-0.000108	-2.153899	0.000000	0.000000	2.000000	60.000000	0.000000
3742.735114	-0.160550	0.549553	-0.020032	64.007828	-18.328537	50.454609	3.070678	0.000000	0.728381	0.000000	0.000000	0.000000	0.258945	-0.066211	-1.639286	0.000000	0.000000	2.000000	60.000000	0.000000
3742.738448	-0.160550	0.549553	-0.020032	64.007828	-18.328537	50.454609	3.070678	0.000000	0.728381	0.000000	0.000000	0.000000	0.258945	-0.066211	-1.639286	0.000000	0.000000	2.000000	60.000000	0.000000
3742.741781	-0.160550	0.549553	-0.020032	64.007828	-18.328537	50.454609	3.070678	0.000000	0.728381	0.000000	0.000000	0.000000	0.258945	-0.066211	-1.639286	0.000000	0.000000	2.000000	60.000000	0.000000
3742.745114	-0.159387	0.549016	-0.025859	64.852478	-19.059050	50.743530	3.027521	0.000000	1.001595	0.000000	0.000000	0.000000	0.349022	-0.161184	-1.748195	0.000000	0.000000	2.000000	60.000000	0.000000
3742.748448	-0.159387	0.549016	-0.025859	64.852478	-19.059050	50.743530	3.027521	0.000000	1.001595	0.000000	0.000000	0.000000	0.349022	-0.161184	-1.748195	0.000000	0.000000	2.000000	60.000000	0.000000
3742.751781	-0.159387	0.549016	-0.025859	64.852478	-19.059050	50.743530	3.027521	0.000000	1.001595	0.000000	0.000000	0.000000	0.349022	-0.161184	-1.748195	0.000000	0.000000	2.000000	60.000000	0.000000
3742.755114	-0.157857	0.548203	-0.031429	65.648766	-19.975315	50.887211	2.969350	0.000000	1.292961	0.000000	0.000000	0.000000	0.458889	-0.244063	-1.670978	0.000000	0.000000	2.000000	60.000000	0.000000
3742.758448	-0.157857	0.548203	-0.031429	65.648766	-19.975315	50.887211	2.969350	0.000000	1.292961	0.000000	0.000000	0.000000	0.458889	-0.244063	-1.670978	0.000000	0.000000	2.000000	60.000000	0.000000
3742.761781	-0.157857	0.548203	-0.031429	65.648766	-19.975315	50.887211	2.969350	0.000000	1.292961	0.000000	0.000000	0.000000	0.458889	-0.244063	-1.670978	0.000000	0.000000	2.000000	60.000000	0.000000
3742.765114	-0.155982	0.547164	-0.036733	66.311615	-21.054266	50.667572	2.892869	0.000000	1.571458	0.000000	0.000000	0.000000	0.562687	-0.311444	-1.591159	0.000000	0.000000	2.000000	60.000000	0.000000
3742.768448	-0.155982	0.547164	-0.036733	66.311615	-21.054266	50.667572	2.892869	0.000000	1.571458	0.000000	0.000000	0.000000	0.562687	-0.311444	-1.591159	0.000000	0.000000	2.000000	60.000000	0.000000
3742.771781	-0.155982	0.547164	-0.036733	66.311615	-21.054266	50.667572	2.892869	0.000000	1.571458	0.000000	0.000000	0.000000	0.562687	-0.311444	-1.591159	0.000000	0.000000	2.000000	60.000000	0.000000
3742.775114	-0.153901	0.546262	-0.041496	66.637199	-22.180164	50.094833	2.799088	0.000000	1.836651	0.000000	0.000000	0.000000	0.624362	-0.270743	-1.428948	0.000000	0.000000	2.000000	60.000000	0.000000
3742.778448	-0.153901	0.546262	-0.041496	66.637199	-22.180164	50.094833	2.799088	0.000000	1.836651	0.000000	0.000000	0.000000	0.624362	-0.270743	-1.428948	0.000000	0.000000	2.000000	60.000000	0.000000
3742.781781	-0.153901	0.546262	-0.041496	66.637199	-22.180164	50.094833	2.799088	0.000000	1.836651	0.000000	0.000000	0.000000	0.624362	-0.270743	-1.428948	0.000000	0.000000	2.000000	60.000000	0.000000
3742.785114	-0.151632	0.545682	-0.045523	66.713547	-23.203531	49.164715	2.695027	0.000000	2.074809	0.000000	0.000000	0.000000	0.680463	-0.174061	-1.208181	0.000000	0.000000	2.000000	60.000000	0.000000
3742.788448	-0.151632	0.545682	-0.045523	66.713547	-23.203531	49.164715	2.695027	0.000000	2.074809	0.000000	0.000000	0.000000	0.680463	-0.174061	-1.208181	0.000000	0.000000	2.000000	60.000000	0.000000
3742.791781	-0.151632	0.545682	-0.045523	66.713547	-23.203531	49.164715	2.695027	0.000000	2.074809	0.000000	0.000000	0.000000	0.680463	-0.174061	-1.208181	0.000000	0.000000	2.000000	60.000000	0.000000
3742.795114	-0.149152	0.545397	-0.048795	66.657310	-23.982407	48.415054	2.581617	0.000000	2.276172	0.000000	0.000000	0.000000	0.744205	-0.085477	-0.981452	0.000000	0.000000	2.000000	60.000000	0.000000
3742.798448	-0.149152	0.545397	-0.048795	66.657310	-23.982407	48.415054	2.581617	0.000000	2.276172	0.000000	0.000000	0.000000	0.744205	-0.085477	-0.981452	0.000000	0.000000	2.000000	60.000000	0.000000
3742.801781	-0.149152	0.545397	-0.048795	66.657310	-23.982407	48.415054	2.581617	0.000000	2.276172	0.000000	0.000000	0.000000	0.744205	-0.085477	-0.981452	0.000000	0.000000	2.000000	60.000000	0.000000
3742.805114	-0.146431	0.545311	-0.051349	66.572189	-24.464775	48.348816	2.457583	0.000000	2.439747	0.000000	0.000000	0.000000	0.816251	-0.025877	-0.766331	0.000000	0.000000	2.000000	60.000000	0.000000
3742.808448	-0.146431	0.545311	-0.051349	66.572189	-24.464775	48.348816	2.457583	0.000000	2.439747	0.000000	0.000000	0.000000	0.816251	-0.025877	-0.766331	0.000000	0.000000	2.000000	60.000000	0.000000
3742.811781	-0.146431	0.545311	-0.051349	66.572189	-24.464775	48.348816	2.457583	0.000000	2.439747	0.000000	0.000000	0.000000	0.816251	-0.025877	-0.766331	0.000000	0.000000	2.000000	60.000000	0.000000
3742.815114	-0.143529	0.545351	-0.053336	66.496765	-24.700544	49.021889	2.321541	0.000000	2.567469	0.000000	0.000000	0.000000	0.870443	0.012119	-0.596091	0.000000	0.000000	2.000000	60.000000	0.000000
3742.818448	-0.143529	0.545351	-0.053336	66.496765	-24.700544	49.021889	2.321541	0.000000	2.567469	0.000000	0.000000	0.000000	0.870443	0.012119	-0.596091	0.000000	0.000000	2.000000	60.000000	0.000000
3742.821781	-0.143529	0.545351	-0.053336	66.496765	-24.700544	49.021889	2.321541	0.000000	2.567469	0.000000	0.000000	0.000000	0.870443	0.012119	-0.596091	0.000000	0.000000	2.000000	60.000000	0.000000
3742.825114	-0.140579	0.545482	-0.054749	66.459686	-24.784679	50.019489	2.176467	0.000000	2.666818	0.000000	0.000000	0.000000	0.885113	0.039381	-0.423855	0.000000	0.000000	2.000000	60.000000	0.000000
3742.828448	-0.140579	0.545482	-0.054749	66.459686	-24.784679	50.019489	2.176467	0.000000	2.666818	0.000000	0.000000	0.000000	0.885113	0.039381	-0.423855	0.000000	0.000000	2.000000	60.000000	0.000000
3742.831781	-0.140579	0.545482	-0.054749	66.459686	-24.784679	50.019489	2.176467	0.000000	2.666818	0.000000	0.000000	0.000000	0.885113	0.039381	-0.423855	0.000000	0.000000	2.000000	60.000000	0.000000
3742.835114	-0.137649	0.545609	-0.055806	66.742516	-25.002445	50.904530	2.028949	0.000000	2.737460	0.000000	0.000000	0.000000	0.878862	0.038038	-0.317044	0.000000	0.000000	2.000000	60.000000	0.000000
3742.838448	-0.137649	0.545609	-0.055806	66.742516	-25.002445	50.904530	2.028949	0.000000	2.737460	0.000000	0.000000	0.000000	0.878862	0.038038	-0.317044	0.000000	0.000000	2.000000	60.000000	0.000000
3742.841781	-0.137649	0.545609	-0.055806	66.742516	-25.002445	50.904530	2.028949	0.000000	2.737460	0.000000	0.000000	0.000000	0.878862	0.038038	-0.317044	0.000000	0.000000	2.000000	60.000000	0.000000
3742.845114	-0.134643	0.545443	-0.056909	67.655609	-25.616848	51.148094	1.882472	0.000000	2.790301	0.000000	0.000000	0.000000	0.901873	-0.049856	-0.330879	0.000000	0.000000	2.000000	60.000000	0.000000
3742.848448	-0.134643	0.545443	-0.056909	67.655609	-25.616848	51.148094	1.882472	0.000000	2.790301	0.000000	0.000000	0.000000	0.901873	-0.049856	-0.330879	0.000000	0.000000	2.000000	60.000000	0.000000
3742.851781	-0.134643	0.545443	-0.056909	67.655609	-25.616848	51.148094	1.882472	0.000000	2.790301	0.000000	0.000000	0.000000	0.901873	-0.049856	-0.330879	0.000000	0.000000	2.000000	60.000000	0.000000
3742.855114	-0.131702	0.545284	-0.057698	68.754936	-26.407980	50.752071	1.732159	0.000000	2.845447	0.000000	0.000000	0.000000	0.882269	-0.047592	-0.236671	0.000000	0.000000	2.000000	60.000000	0.000000
3742.858448	-0.131702	0.545284	-0.057698	68.754936	-26.407980	50.752071	1.732159	0.000000	2.845447	0.000000	0.000000	0.000000	0.882269	-0.047592	-0.236671	0.000000	0.000000	2.000000	60.000000	0.000000
3742.861781	-0.131702	0.545284	-0.057698	68.754936	-26.407980	50.752071	1.732159	0.000000	2.845447	0.000000	0.000000	0.000000	0.882269	-0.047592	-0.236671	0.000000	0.000000	2.000000	60.000000	0.000000
3742.865114	-0.128752	0.545175	-0.058063	69.795906	-27.216141	49.605362	1.585114	0.000000	2.884892	0.000000	0.000000	0.000000	0.885060	-0.032621	-0.109500	0.000000	0.000000	2.000000	60.000000	0.000000
3742.868448	-0.128752	0.545175	-0.058063	69.795906	-27.216141	49.605362	1.585114	0.000000	2.884892	0.000000	0.000000	0.000000	0.885060	-0.032621	-0.109500	0.000000	0.000000	2.000000	60.000000	0.000000
3742.871781	-0.128752	0.545175	-0.058063	69.795906	-27.216141	49.605362	1.585114	0.000000	2.884892	0.000000	0.000000	0.000000	0.885060	-0.032621	-0.109500	0.000000	0.000000	2.000000	60.000000	0.000000
3742.875114	-0.125891	0.545173	-0.058002	70.744865	-27.993877	48.307598	1.437605	0.000000	2.903142	0.000000	0.000000	0.000000	0.858421	-0.000902	0.018355	0.000000	0.000000	2.000000	60.000000	0.000000
3742.878448	-0.125891	0.545173	-0.058002	70.744865	-27.993877	48.307598	1.437605	0.000000	2.903142	0.000000	0.000000	0.000000	0.858421	-0.000902	0.018355	0.000000	0.000000	2.000000	60.000000	0.000000
3742.881781	-0.125891	0.545173	-0.058002	70.744865	-27.993877	48.307598	1.437605	0.000000	2.903142	0.000000	0.000000	0.000000	0.858421	-0.000902	0.018355	0.000000	0.000000	2.000000	60.000000	0.000000
3742.885114	-0.123127	0.545296	-0.057593	71.624100	-28.692043	47.200558	1.294534	0.000000	2.900083	0.000000	0.000000	0.000000	0.829198	0.037144	0.122677	0.000000	0.000000	2.000000	60.000000	0.000000
3742.888448	-0.123127	0.545296	-0.057593	71.624100	-28.692043	47.200558	1.294534	0.000000	2.900083	0.000000	0.000000	0.000000	0.829198	0.037144	0.122677	0.000000	0.000000	2.000000	60.000000	0.000000
3742.891781	-0.123127	0.545296	-0.057593	71.624100	-28.692043	47.200558	1.294534	0.000000	2.900083	0.000000	0.000000	0.000000	0.829198	0.037144	0.122677	0.000000	0.000000	2.000000	60.000000	0.000000
3742.895114	-0.120469	0.545621	-0.056713	72.414673	-29.265516	46.305973	1.156335	0.000000	2.879637	0.000000	0.000000	0.000000	0.797429	0.097307	0.263780	0.000000	0.000000	2.000000	60.000000	0.000000
3742.898448	-0.120469	0.545621	-0.056713	72.414673	-29.265516	46.305973	1.156335	0.000000	2.879637	0.000000	0.000000	0.000000	0.797429	0.097307	0.263780	0.000000	0.000000	2.000000	60.000000	0.000000
3742.901781	-0.120469	0.545621	-0.056713	72.414673	-29.265516	46.305973	1.156335	0.000000	2.879637	0.000000	0.000000	0.000000	0.797429	0.097307	0.263780	0.000000	0.000000	2.000000	60.000000	0.000000
3742.905114	-0.117837	0.546137	-0.055387	73.104958	-29.782852	45.471195	1.023430	0.000000	2.835673	0.000000	0.000000	0.000000	0.789440	0.155031	0.397954	0.000000	0.000000	2.000000	60.000000	0.000000
3742.908448	-0.117837	0.546137	-0.055387	73.104958	-29.782852	45.471195	1.023430	0.000000	2.835673	0.000000	0.000000	0.000000	0.789440	0.155031	0.397954	0.000000	0.000000	2.000000	60.000000	0.000000
3742.911781	-0.117837	0.546137	-0.055387	73.104958	-29.782852	45.471195	1.023430	0.000000	2.835673	0.000000	0.000000	0.000000	0.789440	0.155031	0.397954	0.000000	0.000000	2.000000	60.000000	0.000000
3742.915114	-0.115283	0.546782	-0.053546	73.722778	-30.231213	44.721458	0.891857	0.000000	2.769348	0.000000	0.000000	0.000000	0.766286	0.193304	0.552323	0.000000	0.000000	2.000000	60.000000	0.000000
3742.918448	-0.115283	0.546782	-0.053546	73.722778	-30.231213	44.721458	0.891857	0.000000	2.769348	0.000000	0.000000	0.000000	0.766286	0.193304	0.552323	0.000000	0.000000	2.000000	60.000000	0.000000
3742.921781	-0.115283	0.546782	-0.053546	73.722778	-30.231213	44.721458	0.891857	0.000000	2.769348	0.000000	0.000000	0.000000	0.766286	0.193304	0.552323	0.000000	0.000000	2.000000	60.000000	0.000000
3742.925114	-0.112804	0.547500	-0.051227	74.268188	-30.556480	44.130833	0.764142	0.000000	2.677294	0.000000	0.000000	0.000000	0.743627	0.215393	0.695577	0.000000	0.000000	2.000000	60.000000	0.000000
3742.928448	-0.112804	0.547500	-0.051227	74.268188	-30.556480	44.130833	0.764142	0.000000	2.677294	0.000000	0.000000	0.000000	0.743627	0.215393	0.695577	0.000000	0.000000	2.000000	60.000000	0.000000
3742.931781	-0.112804	0.547500	-0.051227	74.268188	-30.556480	44.130833	0.764142	0.000000	2.677294	0.000000	0.000000	0.000000	0.743627	0.215393	0.695577	0.000000	0.000000	2.000000	60.000000	0.000000
3742.935114	-0.110451	0.548331	-0.048433	74.748146	-30.703196	43.781620	0.640204	0.000000	2.561364	0.000000	0.000000	0.000000	0.705835	0.249439	0.838251	0.000000	0.000000	2.000000	60.000000	0.000000
3742.938448	-0.110451	0.548331	-0.048433	74.748146	-30.703196	43.781620	0.640204	0.000000	2.561364	0.000000	0.000000	0.000000	0.705835	0.249439	0.838251	0.000000	0.000000	2.000000	60.000000	0.000000
3742.941781	-0.110451	0.548331	-0.048433	74.748146	-30.703196	43.781620	0.640204	0.000000	2.561364	0.000000	0.000000	0.000000	0.705835	0.249439	0.838251	0.000000	0.000000	2.000000	60.000000	0.000000
3742.945114	-0.108228	0.549261	-0.045186	75.163239	-30.595013	43.773651	0.522565	0.000000	2.421656	0.000000	0.000000	0.000000	0.666848	0.278844	0.974006	0.000000	0.000000	2.000000	60.000000	0.000000
3742.948448	-0.108228	0.549261	-0.045186	75.163239	-30.595013	43.773651	0.522565	0.000000	2.421656	0.000000	0.000000	0.000000	0.666848	0.278844	0.974006	0.000000	0.000000	2.000000	60.000000	0.000000
3742.951781	-0.108228	0.549261	-0.045186	75.163239	-30.595013	43.773651	0.522565	0.000000	2.421656	0.000000	0.000000	0.000000	0.666848	0.278844	0.974006	0.000000	0.000000	2.000000	60.000000	0.000000
3742.955114	-0.106155	0.550238	-0.041622	75.524925	-30.138535	44.234524	0.411424	0.000000	2.259321	0.000000	0.000000	0.000000	0.622192	0.293044	1.069378	0.000000	0.000000	2.000000	60.000000	0.000000
3742.958448	-0.106155	0.550238	-0.041622	75.524925	-30.138535	44.234524	0.411424	0.000000	2.259321	0.000000	0.000000	0.000000	0.622192	0.293044	1.069378	0.000000	0.000000	2.000000	60.000000	0.000000
3742.961781	-0.106155	0.550238	-0.041622	75.524925	-30.138535	44.234524	0.411424	0.000000	2.259321	0.000000	0.000000	0.000000	0.622192	0.293044	1.069378	0.000000	0.000000	2.000000	60.000000	0.000000
3742.965114	-0.104243	0.551285	-0.037749	75.892090	-29.364893	45.153046	0.307725	0.000000	2.081092	0.000000	0.000000	0.000000	0.573493	0.314158	1.161988	0.000000	0.000000	2.000000	60.000000	0.000000
3742.968448	-0.104243	0.551285	-0.037749	75.892090	-29.364893	45.153046	0.307725	0.000000	2.081092	0.000000	0.000000	0.000000	0.573493	0.314158	1.161988	0.000000	0.000000	2.000000	60.000000	0.000000
3742.971781	-0.104243	0.551285	-0.037749	75.892090	-29.364893	45.153046	0.307725	0.000000	2.081092	0.000000	0.000000	0.000000	0.573493	0.314158	1.161988	0.000000	0.000000	2.000000	60.000000	0.000000
3742.975114	-0.102450	0.552235	-0.033818	76.592468	-28.830502	45.957905	0.212143	0.000000	1.887427	0.000000	0.000000	0.000000	0.537882	0.285003	1.179281	0.000000	0.000000	2.000000	60.000000	0.000000
3742.978448	-0.102450	0.552235	-0.033818	76.592468	-28.830502	45.957905	0.212143	0.000000	1.887427	0.000000	0.000000	0.000000	0.537882	0.285003	1.179281	0.000000	0.000000	2.000000	60.000000	0.000000
3742.981781	-0.102450	0.552235	-0.033818	76.592468	-28.830502	45.957905	0.212143	0.000000	1.887427	0.000000	0.000000	0.000000	0.537882	0.285003	1.179281	0.000000	0.000000	2.000000	60.000000	0.000000
3742.985114	-0.100730	0.553121	-0.029939	77.708397	-28.531107	46.677650	0.122496	0.000000	1.690880	0.000000	0.000000	0.000000	0.515942	0.266007	1.163726	0.000000	0.000000	2.000000	60.000000	0.000000
3742.988448	-0.100730	0.553121	-0.029939	77.708397	-28.531107	46.677650	0.122496	0.000000	1.690880	0.000000	0.000000	0.000000	0.515942	0.266007	1.163726	0.000000	0.000000	2.000000	60.000000	0.000000
3742.991781	-0.100730	0.553121	-0.029939	77.708397	-28.531107	46.677650	0.122496	0.000000	1.690880	0.000000	0.000000	0.000000	0.515942	0.266007	1.163726	0.000000	0.000000	2.000000	60.000000	0.000000
3742.995114	-0.099077	0.554114	-0.025781	78.860352	-27.864967	47.835945	0.036506	0.000000	1.496926	0.000000	0.000000	0.000000	0.496086	0.297880	1.247231	0.000000	0.000000	2.000000	60.000000	0.000000
3742.998448	-0.099077	0.554114	-0.025781	78.860352	-27.864967	47.835945	0.036506	0.000000	1.496926	0.000000	0.000000	0.000000	0.496086	0.297880	1.247231	0.000000	0.000000	2.000000	60.000000	0.000000
3743.001781	-0.099077	0.554114	-0.025781	78.860352	-27.864967	47.835945	0.036506	0.000000	1.496926	0.000000	0.000000	0.000000	0.496086	0.297880	1.247231	0.000000	0.000000	2.000000	60.000000	0.000000
3743.005114	-0.097509	0.555171	-0.021433	79.971718	-26.626902	49.598812	-0.046175	0.000000	1.289054	0.000000	0.000000	0.000000	0.470376	0.317096	1.304288	0.000000	0.000000	2.000000	60.000000	0.000000
3743.008448	-0.097509	0.555171	-0.021433	79.971718	-26.626902	49.598812	-0.046175	0.000000	1.289054	0.000000	0.000000	0.000000	0.470376	0.317096	1.304288	0.000000	0.000000	2.000000	60.000000	0.000000
3743.011781	-0.097509	0.555171	-0.021433	79.971718	-26.626902	49.598812	-0.046175	0.000000	1.289054	0.000000	0.000000	0.000000	0.470376	0.317096	1.304288	0.000000	0.000000	2.000000	60.000000	0.000000
3743.015114	-0.096077	0.556277	-0.016859	81.005638	-24.821585	51.923229	-0.124571	0.000000	1.071673	0.000000	0.000000	0.000000	0.429564	0.331719	1.372270	0.000000	0.000000	2.000000	60.000000	0.000000
3743.018448	-0.096077	0.556277	-0.016859	81.005638	-24.821585	51.923229	-0.124571	0.000000	1.071673	0.000000	0.000000	0.000000	0.429564	0.331719	1.372270	0.000000	0.000000	2.000000	60.000000	0.000000
3743.021781	-0.096077	0.556277	-0.016859	81.005638	-24.821585	51.923229	-0.124571	0.000000	1.071673	0.000000	0.000000	0.000000	0.429564	0.331719	1.372270	0.000000	0.000000	2.000000	60.000000	0.000000
3743.025114	-0.094776	0.557414	-0.012077	81.957436	-22.571314	54.637291	-0.196165	0.000000	0.842961	0.000000	0.000000	0.000000	0.390126	0.341053	1.434635	0.000000	0.000000	2.000000	60.000000	0.000000
3743.028448	-0.094776	0.557414	-0.012077	81.957436	-22.571314	54.637291	-0.196165	0.000000	0.842961	0.000000	0.000000	0.000000	0.390126	0.341053	1.434635	0.000000	0.000000	2.000000	60.000000	0.000000
3743.031781	-0.094776	0.557414	-0.012077	81.957436	-22.571314	54.637291	-0.196165	0.000000	0.842961	0.000000	0.000000	0.000000	0.390126	0.341053	1.434635	0.000000	0.000000	2.000000	60.000000	0.000000
3743.035114	-0.093656	0.558548	-0.007068	82.820885	-20.295765	57.141460	-0.261186	0.000000	0.603855	0.000000	0.000000	0.000000	0.336101	0.340156	1.502620	0.000000	0.000000	2.000000	60.000000	0.000000
3743.038448	-0.093656	0.558548	-0.007068	82.820885	-20.295765	57.141460	-0.261186	0.000000	0.603855	0.000000	0.000000	0.000000	0.336101	0.340156	1.502620	0.000000	0.000000	2.000000	60.000000	0.000000
3743.041781	-0.093656	0.558548	-0.007068	82.820885	-20.295765	57.141460	-0.261186	0.000000	0.603855	0.000000	0.000000	0.000000	0.336101	0.340156	1.502620	0.000000	0.000000	2.000000	60.000000	0.000000
3743.045114	-0.092614	0.559777	-0.001345	83.659653	-18.608431	58.762466	-0.317203	0.000000	0.353419	0.000000	0.000000	0.000000	0.312634	0.368810	1.716885	0.000000	0.000000	2.000000	60.000000	0.000000
3743.048448	-0.092614	0.559777	-0.001345	83.659653	-18.608431	58.762466	-0.317203	0.000000	0.353419	0.000000	0.000000	0.000000	0.312634	0.368810	1.716885	0.000000	0.000000	2.000000	60.000000	0.000000
3743.051781	-0.092614	0.559777	-0.001345	83.659653	-18.608431	58.762466	-0.317203	0.000000	0.353419	0.000000	0.000000	0.000000	0.312634	0.368810	1.716885	0.000000	0.000000	2.000000	60.000000	0.000000
3743.055114	-0.091958	0.560716	0.003377	84.271111	-18.248499	58.979202	-0.369309	0.000000	0.067271	0.000000	0.000000	0.000000	0.196724	0.281586	1.416863	0.000000	0.000000	2.000000	60.000000	0.000000
3743.058448	-0.091958	0.560716	0.003377	84.271111	-18.248499	58.979202	-0.369309	0.000000	0.067271	0.000000	0.000000	0.000000	0.196724	0.281586	1.416863	0.000000	0.000000	2.000000	60.000000	0.000000
3743.061781	-0.091958	0.560716	0.003377	84.271111	-18.248499	58.979202	-0.369309	0.000000	0.067271	0.000000	0.000000	0.000000	0.196724	0.281586	1.416863	0.000000	0.000000	2.000000	60.000000	0.000000
3743.065114	-0.091344	0.561665	0.008707	84.908035	-18.570108	58.518734	-0.402096	0.000000	-0.168873	0.000000	0.000000	0.000000	0.184073	0.284810	1.598915	0.000000	0.000000	2.000000	60.000000	0.000000
3743.068448	-0.091344	0.561665	0.008707	84.908035	-18.570108	58.518734	-0.402096	0.000000	-0.168873	0.000000	0.000000	0.000000	0.184073	0.284810	1.598915	0.000000	0.000000	2.000000	60.000000	0.000000
3743.071781	-0.091344	0.561665	0.008707	84.908035	-18.570108	58.518734	-0.402096	0.000000	-0.168873	0.000000	0.000000	0.000000	0.184073	0.284810	1.598915	0.000000	0.000000	2.000000	60.000000	0.000000
3743.075114	-0.090696	0.562501	0.014041	85.526306	-19.254213	57.668034	-0.432775	0.000000	-0.435358	0.000000	0.000000	0.000000	0.194685	0.250831	1.600013	0.000000	0.000000	2.000000	60.000000	0.000000
3743.078448	-0.090696	0.562501	0.014041	85.526306	-19.254213	57.668034	-0.432775	0.000000	-0.435358	0.000000	0.000000	0.000000	0.194685	0.250831	1.600013	0.000000	0.000000	2.000000	60.000000	0.000000
3743.081781	-0.090696	0.562501	0.014041	85.526306	-19.254213	57.668034	-0.432775	0.000000	-0.435358	0.000000	0.000000	0.000000	0.194685	0.250831	1.600013	0.000000	0.000000	2.000000	60.000000	0.000000
3743.085114	-0.090061	0.563185	0.019267	86.154877	-19.444902	57.370174	-0.465222	0.000000	-0.702027	0.000000	0.000000	0.000000	0.190483	0.205215	1.567952	0.000000	0.000000	2.000000	60.000000	0.000000
3743.088448	-0.090061	0.563185	0.019267	86.154877	-19.444902	57.370174	-0.465222	0.000000	-0.702027	0.000000	0.000000	0.000000	0.190483	0.205215	1.567952	0.000000	0.000000	2.000000	60.000000	0.000000
3743.091781	-0.090061	0.563185	0.019267	86.154877	-19.444902	57.370174	-0.465222	0.000000	-0.702027	0.000000	0.000000	0.000000	0.190483	0.205215	1.567952	0.000000	0.000000	2.000000	60.000000	0.000000
3743.095114	-0.089435	0.563732	0.024342	86.783195	-19.482973	57.216736	-0.496970	0.000000	-0.963353	0.000000	0.000000	0.000000	0.187797	0.163979	1.522554	0.000000	0.000000	2.000000	60.000000	0.000000
3743.098448	-0.089435	0.563732	0.024342	86.783195	-19.482973	57.216736	-0.496970	0.000000	-0.963353	0.000000	0.000000	0.000000	0.187797	0.163979	1.522554	0.000000	0.000000	2.000000	60.000000	0.000000
3743.101781	-0.089435	0.563732	0.024342	86.783195	-19.482973	57.216736	-0.496970	0.000000	-0.963353	0.000000	0.000000	0.000000	0.187797	0.163979	1.522554	0.000000	0.000000	2.000000	60.000000	0.000000
3743.105114	-0.088834	0.564112	0.029206	87.404892	-20.099358	56.336994	-0.528269	0.000000	-1.217112	0.000000	0.000000	0.000000	0.180178	0.114155	1.459234	0.000000	0.000000	2.000000	60.000000	0.000000
3743.108448	-0.088834	0.564112	0.029206	87.404892	-20.099358	56.336994	-0.528269	0.000000	-1.217112	0.000000	0.000000	0.000000	0.180178	0.114155	1.459234	0.000000	0.000000	2.000000	60.000000	0.000000
3743.111781	-0.088834	0.564112	0.029206	87.404892	-20.099358	56.336994	-0.528269	0.000000	-1.217112	0.000000	0.000000	0.000000	0.180178	0.114155	1.459234	0.000000	0.000000	2.000000	60.000000	0.000000
3743.115114	-0.088366	0.564308	0.033761	88.009636	-22.585442	53.302559	-0.558299	0.000000	-1.460317	0.000000	0.000000	0.000000	0.140422	0.058557	1.366350	0.000000	0.000000	2.000000	60.000000	0.000000
3743.118448	-0.088366	0.564308	0.033761	88.009636	-22.585442	53.302559	-0.558299	0.000000	-1.460317	0.000000	0.000000	0.000000	0.140422	0.058557	1.366350	0.000000	0.000000	2.000000	60.000000	0.000000
3743.121781	-0.088366	0.564308	0.033761	88.009636	-22.585442	53.302559	-0.558299	0.000000	-1.460317	0.000000	0.000000	0.000000	0.140422	0.058557	1.366350	0.000000	0.000000	2.000000	60.000000	0.000000
3743.125114	-0.088065	0.564335	0.038022	88.585289	-27.893681	47.062126	-0.581703	0.000000	-1.688043	0.000000	0.000000	0.000000	0.090174	0.008125	1.278220	0.000000	0.000000	2.000000	60.000000	0.000000
3743.128448	-0.088065	0.564335	0.038022	88.585289	-27.893681	47.062126	-0.581703	0.000000	-1.688043	0.000000	0.000000	0.000000	0.090174	0.008125	1.278220	0.000000	0.000000	2.000000	60.000000	0.000000
3743.131781	-0.088065	0.564335	0.038022	88.585289	-27.893681	47.062126	-0.581703	0.000000	-1.688043	0.000000	0.000000	0.000000	0.090174	0.008125	1.278220	0.000000	0.000000	2.000000	60.000000	0.000000
3743.135114	-0.087873	0.564140	0.041886	89.117073	-39.628975	34.090626	-0.596731	0.000000	-1.901079	0.000000	0.000000	0.000000	0.057709	-0.058404	1.159364	0.000000	0.000000	2.000000	60.000000	0.000000
3743.138448	-0.087873	0.564140	0.041886	89.117073	-39.628975	34.090626	-0.596731	0.000000	-1.901079	0.000000	0.000000	0.000000	0.057709	-0.058404	1.159364	0.000000	0.000000	2.000000	60.000000	0.000000
3743.141781	-0.087873	0.564140	0.041886	89.117073	-39.628975	34.090626	-0.596731	0.000000	-1.901079	0.000000	0.000000	0.000000	0.057709	-0.058404	1.159364	0.000000	0.000000	2.000000	60.000000	0.000000
3743.145114	-0.087802	0.563760	0.045391	89.426994	-73.534439	-1.232394	-0.606349	0.000000	-2.094307	0.000000	0.000000	0.000000	0.021431	-0.113986	1.051523	0.000000	0.000000	2.000000	60.000000	0.000000
3743.148448	-0.087802	0.563760	0.045391	89.426994	-73.534439	-1.232394	-0.606349	0.000000	-2.094307	0.000000	0.000000	0.000000	0.021431	-0.113986	1.051523	0.000000	0.000000	2.000000	60.000000	0.000000
3743.151781	-0.087802	0.563760	0.045391	89.426994	-73.534439	-1.232394	-0.606349	0.000000	-2.094307	0.000000	0.000000	0.000000	0.021431	-0.113986	1.051523	0.000000	0.000000	2.000000	60.000000	0.000000
3743.155114	-0.087917	0.563225	0.048459	89.464043	-132.234390	-61.293743	-0.609921	0.000000	-2.269561	0.000000	0.000000	0.000000	-0.034625	-0.160393	0.920218	0.000000	0.000000	2.000000	60.000000	0.000000
3743.158448	-0.087917	0.563225	0.048459	89.464043	-132.234390	-61.293743	-0.609921	0.000000	-2.269561	0.000000	0.000000	0.000000	-0.034625	-0.160393	0.920218	0.000000	0.000000	2.000000	60.000000	0.000000
3743.161781	-0.087917	0.563225	0.048459	89.464043	-132.234390	-61.293743	-0.609921	0.000000	-2.269561	0.000000	0.000000	0.000000	-0.034625	-0.160393	0.920218	0.000000	0.000000	2.000000	60.000000	0.000000
3743.165114	-0.088253	0.562528	0.051109	89.221916	-164.764114	-94.827988	-0.604150	0.000000	-2.422930	0.000000	0.000000	0.000000	-0.100941	-0.209140	0.795024	0.000000	0.000000	2.000000	60.000000	0.000000
3743.168448	-0.088253	0.562528	0.051109	89.221916	-164.764114	-94.827988	-0.604150	0.000000	-2.422930	0.000000	0.000000	0.000000	-0.100941	-0.209140	0.795024	0.000000	0.000000	2.000000	60.000000	0.000000
3743.171781	-0.088253	0.562528	0.051109	89.221916	-164.764114	-94.827988	-0.604150	0.000000	-2.422930	0.000000	0.000000	0.000000	-0.100941	-0.209140	0.795024	0.000000	0.000000	2.000000	60.000000	0.000000
3743.175114	-0.088757	0.561790	0.053434	89.243332	-173.412170	-103.916237	-0.587327	0.000000	-2.555434	0.000000	0.000000	0.000000	-0.151079	-0.221447	0.697564	0.000000	0.000000	2.000000	60.000000	0.000000
3743.178448	-0.088757	0.561790	0.053434	89.243332	-173.412170	-103.916237	-0.587327	0.000000	-2.555434	0.000000	0.000000	0.000000	-0.151079	-0.221447	0.697564	0.000000	0.000000	2.000000	60.000000	0.000000
3743.181781	-0.088757	0.561790	0.053434	89.243332	-173.412170	-103.916237	-0.587327	0.000000	-2.555434	0.000000	0.000000	0.000000	-0.151079	-0.221447	0.697564	0.000000	0.000000	2.000000	60.000000	0.000000
3743.185114	-0.089418	0.560969	0.055362	89.534798	-178.213013	-108.574051	-0.562147	0.000000	-2.671695	0.000000	0.000000	0.000000	-0.198307	-0.246280	0.578430	0.000000	0.000000	2.000000	60.000000	0.000000
3743.188448	-0.089418	0.560969	0.055362	89.534798	-178.213013	-108.574051	-0.562147	0.000000	-2.671695	0.000000	0.000000	0.000000	-0.198307	-0.246280	0.578430	0.000000	0.000000	2.000000	60.000000	0.000000
3743.191781	-0.089418	0.560969	0.055362	89.534798	-178.213013	-108.574051	-0.562147	0.000000	-2.671695	0.000000	0.000000	0.000000	-0.198307	-0.246280	0.578430	0.000000	0.000000	2.000000	60.000000	0.000000
3743.195114	-0.090186	0.560079	0.056880	89.923386	161.001221	-129.056320	-0.529096	0.000000	-2.768100	0.000000	0.000000	0.000000	-0.230333	-0.267151	0.455315	0.000000	0.000000	2.000000	60.000000	0.000000
3743.198448	-0.090186	0.560079	0.056880	89.923386	161.001221	-129.056320	-0.529096	0.000000	-2.768100	0.000000	0.000000	0.000000	-0.230333	-0.267151	0.455315	0.000000	0.000000	2.000000	60.000000	0.000000
3743.201781	-0.090186	0.560079	0.056880	89.923386	161.001221	-129.056320	-0.529096	0.000000	-2.768100	0.000000	0.000000	0.000000	-0.230333	-0.267151	0.455315	0.000000	0.000000	2.000000	60.000000	0.000000
3743.205114	-0.091040	0.559111	0.058014	89.468445	67.109009	137.404068	-0.490707	0.000000	-2.843986	0.000000	0.000000	0.000000	-0.256387	-0.290243	0.340356	0.000000	0.000000	2.000000	60.000000	0.000000
3743.208448	-0.091040	0.559111	0.058014	89.468445	67.109009	137.404068	-0.490707	0.000000	-2.843986	0.000000	0.000000	0.000000	-0.256387	-0.290243	0.340356	0.000000	0.000000	2.000000	60.000000	0.000000
3743.211781	-0.091040	0.559111	0.058014	89.468445	67.109009	137.404068	-0.490707	0.000000	-2.843986	0.000000	0.000000	0.000000	-0.256387	-0.290243	0.340356	0.000000	0.000000	2.000000	60.000000	0.000000
3743.215114	-0.092025	0.558137	0.058724	89.049408	51.948547	122.615639	-0.447976	0.000000	-2.900712	0.000000	0.000000	0.000000	-0.295289	-0.292192	0.212848	0.000000	0.000000	2.000000	60.000000	0.000000
3743.218448	-0.092025	0.558137	0.058724	89.049408	51.948547	122.615639	-0.447976	0.000000	-2.900712	0.000000	0.000000	0.000000	-0.295289	-0.292192	0.212848	0.000000	0.000000	2.000000	60.000000	0.000000
3743.221781	-0.092025	0.558137	0.058724	89.049408	51.948547	122.615639	-0.447976	0.000000	-2.900712	0.000000	0.000000	0.000000	-0.295289	-0.292192	0.212848	0.000000	0.000000	2.000000	60.000000	0.000000
3743.225114	-0.093122	0.557110	0.059062	88.632263	42.752556	113.777748	-0.398761	0.000000	-2.936186	0.000000	0.000000	0.000000	-0.329253	-0.308250	0.101607	0.000000	0.000000	2.000000	60.000000	0.000000
3743.228448	-0.093122	0.557110	0.059062	88.632263	42.752556	113.777748	-0.398761	0.000000	-2.936186	0.000000	0.000000	0.000000	-0.329253	-0.308250	0.101607	0.000000	0.000000	2.000000	60.000000	0.000000
3743.231781	-0.093122	0.557110	0.059062	88.632263	42.752556	113.777748	-0.398761	0.000000	-2.936186	0.000000	0.000000	0.000000	-0.329253	-0.308250	0.101607	0.000000	0.000000	2.000000	60.000000	0.000000
3743.235114	-0.094305	0.556088	0.059023	88.223701	35.426544	106.730370	-0.343886	0.000000	-2.953121	0.000000	0.000000	0.000000	-0.354795	-0.306383	-0.011702	0.000000	0.000000	2.000000	60.000000	0.000000
3743.238448	-0.094305	0.556088	0.059023	88.223701	35.426544	106.730370	-0.343886	0.000000	-2.953121	0.000000	0.000000	0.000000	-0.354795	-0.306383	-0.011702	0.000000	0.000000	2.000000	60.000000	0.000000
3743.241781	-0.094305	0.556088	0.059023	88.223701	35.426544	106.730370	-0.343886	0.000000	-2.953121	0.000000	0.000000	0.000000	-0.354795	-0.306383	-0.011702	0.000000	0.000000	2.000000	60.000000	0.000000
3743.245114	-0.095623	0.555064	0.058619	87.828857	29.284819	100.736061	-0.284753	0.000000	-2.951170	0.000000	0.000000	0.000000	-0.395548	-0.307145	-0.121233	0.000000	0.000000	2.000000	60.000000	0.000000
3743.248448	-0.095623	0.555064	0.058619	87.828857	29.284819	100.736061	-0.284753	0.000000	-2.951170	0.000000	0.000000	0.000000	-0.395548	-0.307145	-0.121233	0.000000	0.000000	2.000000	60.000000	0.000000
3743.251781	-0.095623	0.555064	0.058619	87.828857	29.284819	100.736061	-0.284753	0.000000	-2.951170	0.000000	0.000000	0.000000	-0.395548	-0.307145	-0.121233	0.000000	0.000000	2.000000	60.000000	0.000000
3743.255114	-0.097006	0.554029	0.057885	87.430061	23.963514	95.346642	-0.218828	0.000000	-2.930965	0.000000	0.000000	0.000000	-0.414634	-0.310561	-0.220354	0.000000	0.000000	2.000000	60.000000	0.000000
3743.258448	-0.097006	0.554029	0.057885	87.430061	23.963514	95.346642	-0.218828	0.000000	-2.930965	0.000000	0.000000	0.000000	-0.414634	-0.310561	-0.220354	0.000000	0.000000	2.000000	60.000000	0.000000
3743.261781	-0.097006	0.554029	0.057885	87.430061	23.963514	95.346642	-0.218828	0.000000	-2.930965	0.000000	0.000000	0.000000	-0.414634	-0.310561	-0.220354	0.000000	0.000000	2.000000	60.000000	0.000000
3743.265114	-0.098409	0.552969	0.056745	87.040909	20.318716	91.472252	-0.149723	0.000000	-2.894239	0.000000	0.000000	0.000000	-0.420909	-0.317978	-0.341945	0.000000	0.000000	2.000000	60.000000	0.000000
3743.268448	-0.098409	0.552969	0.056745	87.040909	20.318716	91.472252	-0.149723	0.000000	-2.894239	0.000000	0.000000	0.000000	-0.420909	-0.317978	-0.341945	0.000000	0.000000	2.000000	60.000000	0.000000
3743.271781	-0.098409	0.552969	0.056745	87.040909	20.318716	91.472252	-0.149723	0.000000	-2.894239	0.000000	0.000000	0.000000	-0.420909	-0.317978	-0.341945	0.000000	0.000000	2.000000	60.000000	0.000000
3743.275114	-0.099787	0.551893	0.055247	86.662697	17.968071	88.908958	-0.079571	0.000000	-2.837249	0.000000	0.000000	0.000000	-0.413577	-0.322753	-0.449294	0.000000	0.000000	2.000000	60.000000	0.000000
3743.278448	-0.099787	0.551893	0.055247	86.662697	17.968071	88.908958	-0.079571	0.000000	-2.837249	0.000000	0.000000	0.000000	-0.413577	-0.322753	-0.449294	0.000000	0.000000	2.000000	60.000000	0.000000
3743.281781	-0.099787	0.551893	0.055247	86.662697	17.968071	88.908958	-0.079571	0.000000	-2.837249	0.000000	0.000000	0.000000	-0.413577	-0.322753	-0.449294	0.000000	0.000000	2.000000	60.000000	0.000000
3743.285114	-0.101126	0.550778	0.053334	86.313789	16.371359	87.276489	-0.010642	0.000000	-2.762366	0.000000	0.000000	0.000000	-0.401704	-0.334729	-0.573921	0.000000	0.000000	2.000000	60.000000	0.000000
3743.288448	-0.101126	0.550778	0.053334	86.313789	16.371359	87.276489	-0.010642	0.000000	-2.762366	0.000000	0.000000	0.000000	-0.401704	-0.334729	-0.573921	0.000000	0.000000	2.000000	60.000000	0.000000
3743.291781	-0.101126	0.550778	0.053334	86.313789	16.371359	87.276489	-0.010642	0.000000	-2.762366	0.000000	0.000000	0.000000	-0.401704	-0.334729	-0.573921	0.000000	0.000000	2.000000	60.000000	0.000000
3743.295114	-0.102356	0.549630	0.051058	85.989319	15.068637	86.172470	0.056309	0.000000	-2.666713	0.000000	0.000000	0.000000	-0.369034	-0.344191	-0.682860	0.000000	0.000000	2.000000	60.000000	0.000000
3743.298448	-0.102356	0.549630	0.051058	85.989319	15.068637	86.172470	0.056309	0.000000	-2.666713	0.000000	0.000000	0.000000	-0.369034	-0.344191	-0.682860	0.000000	0.000000	2.000000	60.000000	0.000000
3743.301781	-0.102356	0.549630	0.051058	85.989319	15.068637	86.172470	0.056309	0.000000	-2.666713	0.000000	0.000000	0.000000	-0.369034	-0.344191	-0.682860	0.000000	0.000000	2.000000	60.000000	0.000000
3743.305114	-0.103491	0.548569	0.048499	85.669662	13.643392	85.026733	0.117815	0.000000	-2.552902	0.000000	0.000000	0.000000	-0.340290	-0.318412	-0.767705	0.000000	0.000000	2.000000	60.000000	0.000000
3743.308448	-0.103491	0.548569	0.048499	85.669662	13.643392	85.026733	0.117815	0.000000	-2.552902	0.000000	0.000000	0.000000	-0.340290	-0.318412	-0.767705	0.000000	0.000000	2.000000	60.000000	0.000000
3743.311781	-0.103491	0.548569	0.048499	85.669662	13.643392	85.026733	0.117815	0.000000	-2.552902	0.000000	0.000000	0.000000	-0.340290	-0.318412	-0.767705	0.000000	0.000000	2.000000	60.000000	0.000000
3743.315114	-0.104548	0.547596	0.045758	85.340996	11.786451	83.403786	0.174530	0.000000	-2.424952	0.000000	0.000000	0.000000	-0.317098	-0.291813	-0.822255	0.000000	0.000000	2.000000	60.000000	0.000000
3743.318448	-0.104548	0.547596	0.045758	85.340996	11.786451	83.403786	0.174530	0.000000	-2.424952	0.000000	0.000000	0.000000	-0.317098	-0.291813	-0.822255	0.000000	0.000000	2.000000	60.000000	0.000000
3743.321781	-0.104548	0.547596	0.045758	85.340996	11.786451	83.403786	0.174530	0.000000	-2.424952	0.000000	0.000000	0.000000	-0.317098	-0.291813	-0.822255	0.000000	0.000000	2.000000	60.000000	0.000000
3743.325114	-0.105530	0.546728	0.042853	84.977501	9.699199	81.526054	0.227379	0.000000	-2.287910	0.000000	0.000000	0.000000	-0.294581	-0.260383	-0.871577	0.000000	0.000000	2.000000	60.000000	0.000000
3743.328448	-0.105530	0.546728	0.042853	84.977501	9.699199	81.526054	0.227379	0.000000	-2.287910	0.000000	0.000000	0.000000	-0.294581	-0.260383	-0.871577	0.000000	0.000000	2.000000	60.000000	0.000000
3743.331781	-0.105530	0.546728	0.042853	84.977501	9.699199	81.526054	0.227379	0.000000	-2.287910	0.000000	0.000000	0.000000	-0.294581	-0.260383	-0.871577	0.000000	0.000000	2.000000	60.000000	0.000000
3743.335114	-0.106422	0.545915	0.039838	84.599709	7.731373	79.749535	0.276476	0.000000	-2.142647	0.000000	0.000000	0.000000	-0.267778	-0.243964	-0.904591	0.000000	0.000000	2.000000	60.000000	0.000000
3743.338448	-0.106422	0.545915	0.039838	84.599709	7.731373	79.749535	0.276476	0.000000	-2.142647	0.000000	0.000000	0.000000	-0.267778	-0.243964	-0.904591	0.000000	0.000000	2.000000	60.000000	0.000000
3743.341781	-0.106422	0.545915	0.039838	84.599709	7.731373	79.749535	0.276476	0.000000	-2.142647	0.000000	0.000000	0.000000	-0.267778	-0.243964	-0.904591	0.000000	0.000000	2.000000	60.000000	0.000000
3743.345114	-0.107176	0.545083	0.036714	84.243065	6.052468	78.245689	0.321106	0.000000	-1.991881	0.000000	0.000000	0.000000	-0.226296	-0.249709	-0.936972	0.000000	0.000000	2.000000	60.000000	0.000000
3743.348448	-0.107176	0.545083	0.036714	84.243065	6.052468	78.245689	0.321106	0.000000	-1.991881	0.000000	0.000000	0.000000	-0.226296	-0.249709	-0.936972	0.000000	0.000000	2.000000	60.000000	0.000000
3743.351781	-0.107176	0.545083	0.036714	84.243065	6.052468	78.245689	0.321106	0.000000	-1.991881	0.000000	0.000000	0.000000	-0.226296	-0.249709	-0.936972	0.000000	0.000000	2.000000	60.000000	0.000000
3743.355114	-0.107833	0.544170	0.033442	83.909309	4.620817	76.981895	0.358822	0.000000	-1.835719	0.000000	0.000000	0.000000	-0.196925	-0.273939	-0.981681	0.000000	0.000000	2.000000	60.000000	0.000000
3743.358448	-0.107833	0.544170	0.033442	83.909309	4.620817	76.981895	0.358822	0.000000	-1.835719	0.000000	0.000000	0.000000	-0.196925	-0.273939	-0.981681	0.000000	0.000000	2.000000	60.000000	0.000000
3743.361781	-0.107833	0.544170	0.033442	83.909309	4.620817	76.981895	0.358822	0.000000	-1.835719	0.000000	0.000000	0.000000	-0.196925	-0.273939	-0.981681	0.000000	0.000000	2.000000	60.000000	0.000000
3743.365114	-0.108401	0.543152	0.029957	83.607910	3.416870	75.943100	0.391642	0.000000	-1.672106	0.000000	0.000000	0.000000	-0.170425	-0.305160	-1.045586	0.000000	0.000000	2.000000	60.000000	0.000000
3743.368448	-0.108401	0.543152	0.029957	83.607910	3.416870	75.943100	0.391642	0.000000	-1.672106	0.000000	0.000000	0.000000	-0.170425	-0.305160	-1.045586	0.000000	0.000000	2.000000	60.000000	0.000000
3743.371781	-0.108401	0.543152	0.029957	83.607910	3.416870	75.943100	0.391642	0.000000	-1.672106	0.000000	0.000000	0.000000	-0.170425	-0.305160	-1.045586	0.000000	0.000000	2.000000	60.000000	0.000000
3743.375114	-0.108870	0.542030	0.026324	83.304207	2.287446	74.975006	0.420047	0.000000	-1.497842	0.000000	0.000000	0.000000	-0.140739	-0.336745	-1.089772	0.000000	0.000000	2.000000	60.000000	0.000000
3743.378448	-0.108870	0.542030	0.026324	83.304207	2.287446	74.975006	0.420047	0.000000	-1.497842	0.000000	0.000000	0.000000	-0.140739	-0.336745	-1.089772	0.000000	0.000000	2.000000	60.000000	0.000000
3743.381781	-0.108870	0.542030	0.026324	83.304207	2.287446	74.975006	0.420047	0.000000	-1.497842	0.000000	0.000000	0.000000	-0.140739	-0.336745	-1.089772	0.000000	0.000000	2.000000	60.000000	0.000000
3743.385114	-0.109228	0.540882	0.022597	82.881371	0.983619	73.825699	0.443503	0.000000	-1.316213	0.000000	0.000000	0.000000	-0.107395	-0.344424	-1.118110	0.000000	0.000000	2.000000	60.000000	0.000000
3743.388448	-0.109228	0.540882	0.022597	82.881371	0.983619	73.825699	0.443503	0.000000	-1.316213	0.000000	0.000000	0.000000	-0.107395	-0.344424	-1.118110	0.000000	0.000000	2.000000	60.000000	0.000000
3743.391781	-0.109228	0.540882	0.022597	82.881371	0.983619	73.825699	0.443503	0.000000	-1.316213	0.000000	0.000000	0.000000	-0.107395	-0.344424	-1.118110	0.000000	0.000000	2.000000	60.000000	0.000000
3743.395114	-0.109441	0.539843	0.018935	82.200493	-0.676255	72.308098	0.461403	0.000000	-1.129861	0.000000	0.000000	0.000000	-0.063805	-0.311529	-1.098815	0.000000	0.000000	2.000000	60.000000	0.000000
3743.398448	-0.109441	0.539843	0.018935	82.200493	-0.676255	72.308098	0.461403	0.000000	-1.129861	0.000000	0.000000	0.000000	-0.063805	-0.311529	-1.098815	0.000000	0.000000	2.000000	60.000000	0.000000
3743.401781	-0.109441	0.539843	0.018935	82.200493	-0.676255	72.308098	0.461403	0.000000	-1.129861	0.000000	0.000000	0.000000	-0.063805	-0.311529	-1.098815	0.000000	0.000000	2.000000	60.000000	0.000000
3743.405114	-0.109544	0.538920	0.015373	81.296356	-2.413140	70.705421	0.472037	0.000000	-0.946725	0.000000	0.000000	0.000000	-0.030846	-0.277166	-1.068514	0.000000	0.000000	2.000000	60.000000	0.000000
3743.408448	-0.109544	0.538920	0.015373	81.296356	-2.413140	70.705421	0.472037	0.000000	-0.946725	0.000000	0.000000	0.000000	-0.030846	-0.277166	-1.068514	0.000000	0.000000	2.000000	60.000000	0.000000
3743.411781	-0.109544	0.538920	0.015373	81.296356	-2.413140	70.705421	0.472037	0.000000	-0.946725	0.000000	0.000000	0.000000	-0.030846	-0.277166	-1.068514	0.000000	0.000000	2.000000	60.000000	0.000000
3743.415114	-0.109521	0.538151	0.011933	80.305252	-3.923393	69.313461	0.477178	0.000000	-0.768640	0.000000	0.000000	0.000000	0.006832	-0.230497	-1.032048	0.000000	0.000000	2.000000	60.000000	0.000000
3743.418448	-0.109521	0.538151	0.011933	80.305252	-3.923393	69.313461	0.477178	0.000000	-0.768640	0.000000	0.000000	0.000000	0.006832	-0.230497	-1.032048	0.000000	0.000000	2.000000	60.000000	0.000000
3743.421781	-0.109521	0.538151	0.011933	80.305252	-3.923393	69.313461	0.477178	0.000000	-0.768640	0.000000	0.000000	0.000000	0.006832	-0.230497	-1.032048	0.000000	0.000000	2.000000	60.000000	0.000000
3743.425114	-0.109453	0.537517	0.008645	79.294579	-5.172570	68.171082	0.476039	0.000000	-0.596632	0.000000	0.000000	0.000000	0.020316	-0.190363	-0.986286	0.000000	0.000000	2.000000	60.000000	0.000000
3743.428448	-0.109453	0.537517	0.008645	79.294579	-5.172570	68.171082	0.476039	0.000000	-0.596632	0.000000	0.000000	0.000000	0.020316	-0.190363	-0.986286	0.000000	0.000000	2.000000	60.000000	0.000000
3743.431781	-0.109453	0.537517	0.008645	79.294579	-5.172570	68.171082	0.476039	0.000000	-0.596632	0.000000	0.000000	0.000000	0.020316	-0.190363	-0.986286	0.000000	0.000000	2.000000	60.000000	0.000000
3743.435114	-0.109341	0.536945	0.005502	78.299095	-6.199201	67.244843	0.472653	0.000000	-0.432251	0.000000	0.000000	0.000000	0.033768	-0.171384	-0.942965	0.000000	0.000000	2.000000	60.000000	0.000000
3743.438448	-0.109341	0.536945	0.005502	78.299095	-6.199201	67.244843	0.472653	0.000000	-0.432251	0.000000	0.000000	0.000000	0.033768	-0.171384	-0.942965	0.000000	0.000000	2.000000	60.000000	0.000000
3743.441781	-0.109341	0.536945	0.005502	78.299095	-6.199201	67.244843	0.472653	0.000000	-0.432251	0.000000	0.000000	0.000000	0.033768	-0.171384	-0.942965	0.000000	0.000000	2.000000	60.000000	0.000000
3743.445114	-0.109222	0.536352	0.002466	77.352180	-7.039617	66.493507	0.467025	0.000000	-0.275090	0.000000	0.000000	0.000000	0.035494	-0.177896	-0.910879	0.000000	0.000000	2.000000	60.000000	0.000000
3743.448448	-0.109222	0.536352	0.002466	77.352180	-7.039617	66.493507	0.467025	0.000000	-0.275090	0.000000	0.000000	0.000000	0.035494	-0.177896	-0.910879	0.000000	0.000000	2.000000	60.000000	0.000000
3743.451781	-0.109222	0.536352	0.002466	77.352180	-7.039617	66.493507	0.467025	0.000000	-0.275090	0.000000	0.000000	0.000000	0.035494	-0.177896	-0.910879	0.000000	0.000000	2.000000	60.000000	0.000000
3743.455114	-0.109057	0.535713	-0.000449	76.450554	-7.735320	65.882286	0.461109	0.000000	-0.123277	0.000000	0.000000	0.000000	0.049644	-0.191870	-0.874266	0.000000	0.000000	2.000000	60.000000	0.000000
3743.458448	-0.109057	0.535713	-0.000449	76.450554	-7.735320	65.882286	0.461109	0.000000	-0.123277	0.000000	0.000000	0.000000	0.049644	-0.191870	-0.874266	0.000000	0.000000	2.000000	60.000000	0.000000
3743.461781	-0.109057	0.535713	-0.000449	76.450554	-7.735320	65.882286	0.461109	0.000000	-0.123277	0.000000	0.000000	0.000000	0.049644	-0.191870	-0.874266	0.000000	0.000000	2.000000	60.000000	0.000000
3743.465114	-0.108831	0.534993	-0.003209	75.602844	-8.318201	65.374916	0.452836	0.000000	0.022434	0.000000	0.000000	0.000000	0.067825	-0.215939	-0.827983	0.000000	0.000000	2.000000	60.000000	0.000000
3743.468448	-0.108831	0.534993	-0.003209	75.602844	-8.318201	65.374916	0.452836	0.000000	0.022434	0.000000	0.000000	0.000000	0.067825	-0.215939	-0.827983	0.000000	0.000000	2.000000	60.000000	0.000000
3743.471781	-0.108831	0.534993	-0.003209	75.602844	-8.318201	65.374916	0.452836	0.000000	0.022434	0.000000	0.000000	0.000000	0.067825	-0.215939	-0.827983	0.000000	0.000000	2.000000	60.000000	0.000000
3743.475114	-0.108467	0.534172	-0.005858	74.819260	-8.794497	64.953934	0.441532	0.000000	0.160432	0.000000	0.000000	0.000000	0.108974	-0.246390	-0.794877	0.000000	0.000000	2.000000	60.000000	0.000000
3743.478448	-0.108467	0.534172	-0.005858	74.819260	-8.794497	64.953934	0.441532	0.000000	0.160432	0.000000	0.000000	0.000000	0.108974	-0.246390	-0.794877	0.000000	0.000000	2.000000	60.000000	0.000000
3743.481781	-0.108467	0.534172	-0.005858	74.819260	-8.794497	64.953934	0.441532	0.000000	0.160432	0.000000	0.000000	0.000000	0.108974	-0.246390	-0.794877	0.000000	0.000000	2.000000	60.000000	0.000000
3743.485114	-0.107915	0.533283	-0.008345	74.121582	-9.164466	64.615364	0.423369	0.000000	0.292911	0.000000	0.000000	0.000000	0.165800	-0.266640	-0.746176	0.000000	0.000000	2.000000	60.000000	0.000000
3743.488448	-0.107915	0.533283	-0.008345	74.121582	-9.164466	64.615364	0.423369	0.000000	0.292911	0.000000	0.000000	0.000000	0.165800	-0.266640	-0.746176	0.000000	0.000000	2.000000	60.000000	0.000000
3743.491781	-0.107915	0.533283	-0.008345	74.121582	-9.164466	64.615364	0.423369	0.000000	0.292911	0.000000	0.000000	0.000000	0.165800	-0.266640	-0.746176	0.000000	0.000000	2.000000	60.000000	0.000000
3743.495114	-0.107161	0.532330	-0.010735	73.530952	-9.434028	64.340797	0.395736	0.000000	0.417274	0.000000	0.000000	0.000000	0.226139	-0.285857	-0.716818	0.000000	0.000000	2.000000	60.000000	0.000000
3743.498448	-0.107161	0.532330	-0.010735	73.530952	-9.434028	64.340797	0.395736	0.000000	0.417274	0.000000	0.000000	0.000000	0.226139	-0.285857	-0.716818	0.000000	0.000000	2.000000	60.000000	0.000000
3743.501781	-0.107161	0.532330	-0.010735	73.530952	-9.434028	64.340797	0.395736	0.000000	0.417274	0.000000	0.000000	0.000000	0.226139	-0.285857	-0.716818	0.000000	0.000000	2.000000	60.000000	0.000000
3743.505114	-0.106256	0.531435	-0.012924	73.047211	-9.620060	64.125771	0.358046	0.000000	0.536743	0.000000	0.000000	0.000000	0.271385	-0.268584	-0.656839	0.000000	0.000000	2.000000	60.000000	0.000000
3743.508448	-0.106256	0.531435	-0.012924	73.047211	-9.620060	64.125771	0.358046	0.000000	0.536743	0.000000	0.000000	0.000000	0.271385	-0.268584	-0.656839	0.000000	0.000000	2.000000	60.000000	0.000000
3743.511781	-0.106256	0.531435	-0.012924	73.047211	-9.620060	64.125771	0.358046	0.000000	0.536743	0.000000	0.000000	0.000000	0.271385	-0.268584	-0.656839	0.000000	0.000000	2.000000	60.000000	0.000000
3743.515114	-0.105299	0.530683	-0.014793	72.656258	-9.733625	63.963718	0.312815	0.000000	0.646217	0.000000	0.000000	0.000000	0.287264	-0.225702	-0.560735	0.000000	0.000000	2.000000	60.000000	0.000000
3743.518448	-0.105299	0.530683	-0.014793	72.656258	-9.733625	63.963718	0.312815	0.000000	0.646217	0.000000	0.000000	0.000000	0.287264	-0.225702	-0.560735	0.000000	0.000000	2.000000	60.000000	0.000000
3743.521781	-0.105299	0.530683	-0.014793	72.656258	-9.733625	63.963718	0.312815	0.000000	0.646217	0.000000	0.000000	0.000000	0.287264	-0.225702	-0.560735	0.000000	0.000000	2.000000	60.000000	0.000000
3743.525114	-0.104196	0.530065	-0.016362	72.353729	-9.759048	63.876980	0.264938	0.000000	0.739672	0.000000	0.000000	0.000000	0.330860	-0.185360	-0.470708	0.000000	0.000000	2.000000	60.000000	0.000000
3743.528448	-0.104196	0.530065	-0.016362	72.353729	-9.759048	63.876980	0.264938	0.000000	0.739672	0.000000	0.000000	0.000000	0.330860	-0.185360	-0.470708	0.000000	0.000000	2.000000	60.000000	0.000000
3743.531781	-0.104196	0.530065	-0.016362	72.353729	-9.759048	63.876980	0.264938	0.000000	0.739672	0.000000	0.000000	0.000000	0.330860	-0.185360	-0.470708	0.000000	0.000000	2.000000	60.000000	0.000000
3743.535114	-0.102973	0.529609	-0.017529	72.137009	-9.686252	63.891174	0.209794	0.000000	0.818124	0.000000	0.000000	0.000000	0.366861	-0.136653	-0.349983	0.000000	0.000000	2.000000	60.000000	0.000000
3743.538448	-0.102973	0.529609	-0.017529	72.137009	-9.686252	63.891174	0.209794	0.000000	0.818124	0.000000	0.000000	0.000000	0.366861	-0.136653	-0.349983	0.000000	0.000000	2.000000	60.000000	0.000000
3743.541781	-0.102973	0.529609	-0.017529	72.137009	-9.686252	63.891174	0.209794	0.000000	0.818124	0.000000	0.000000	0.000000	0.366861	-0.136653	-0.349983	0.000000	0.000000	2.000000	60.000000	0.000000
3743.545114	-0.101627	0.529274	-0.018308	72.018005	-9.504325	64.014145	0.148651	0.000000	0.876454	0.000000	0.000000	0.000000	0.403951	-0.100401	-0.233665	0.000000	0.000000	2.000000	60.000000	0.000000
3743.548448	-0.101627	0.529274	-0.018308	72.018005	-9.504325	64.014145	0.148651	0.000000	0.876454	0.000000	0.000000	0.000000	0.403951	-0.100401	-0.233665	0.000000	0.000000	2.000000	60.000000	0.000000
3743.551781	-0.101627	0.529274	-0.018308	72.018005	-9.504325	64.014145	0.148651	0.000000	0.876454	0.000000	0.000000	0.000000	0.403951	-0.100401	-0.233665	0.000000	0.000000	2.000000	60.000000	0.000000
3743.555114	-0.100260	0.529035	-0.018719	71.993187	-9.231775	64.240791	0.081325	0.000000	0.915398	0.000000	0.000000	0.000000	0.409922	-0.071756	-0.123408	0.000000	0.000000	2.000000	60.000000	0.000000
3743.558448	-0.100260	0.529035	-0.018719	71.993187	-9.231775	64.240791	0.081325	0.000000	0.915398	0.000000	0.000000	0.000000	0.409922	-0.071756	-0.123408	0.000000	0.000000	2.000000	60.000000	0.000000
3743.561781	-0.100260	0.529035	-0.018719	71.993187	-9.231775	64.240791	0.081325	0.000000	0.915398	0.000000	0.000000	0.000000	0.409922	-0.071756	-0.123408	0.000000	0.000000	2.000000	60.000000	0.000000
3743.565114	-0.098897	0.528882	-0.018745	72.023018	-8.948070	64.455673	0.013005	0.000000	0.935966	0.000000	0.000000	0.000000	0.408833	-0.045847	-0.007614	0.000000	0.000000	2.000000	60.000000	0.000000
3743.568448	-0.098897	0.528882	-0.018745	72.023018	-8.948070	64.455673	0.013005	0.000000	0.935966	0.000000	0.000000	0.000000	0.408833	-0.045847	-0.007614	0.000000	0.000000	2.000000	60.000000	0.000000
3743.571781	-0.098897	0.528882	-0.018745	72.023018	-8.948070	64.455673	0.013005	0.000000	0.935966	0.000000	0.000000	0.000000	0.408833	-0.045847	-0.007614	0.000000	0.000000	2.000000	60.000000	0.000000
3743.575114	-0.097570	0.528795	-0.018523	72.040787	-8.746147	64.514732	-0.055134	0.000000	0.937235	0.000000	0.000000	0.000000	0.398311	-0.026202	0.066518	0.000000	0.000000	2.000000	60.000000	0.000000
3743.578448	-0.097570	0.528795	-0.018523	72.040787	-8.746147	64.514732	-0.055134	0.000000	0.937235	0.000000	0.000000	0.000000	0.398311	-0.026202	0.066518	0.000000	0.000000	2.000000	60.000000	0.000000
3743.581781	-0.097570	0.528795	-0.018523	72.040787	-8.746147	64.514732	-0.055134	0.000000	0.937235	0.000000	0.000000	0.000000	0.398311	-0.026202	0.066518	0.000000	0.000000	2.000000	60.000000	0.000000
3743.585114	-0.096285	0.528755	-0.018008	72.034554	-8.573358	64.521370	-0.121519	0.000000	0.926149	0.000000	0.000000	0.000000	0.385452	-0.011889	0.154448	0.000000	0.000000	2.000000	60.000000	0.000000
3743.588448	-0.096285	0.528755	-0.018008	72.034554	-8.573358	64.521370	-0.121519	0.000000	0.926149	0.000000	0.000000	0.000000	0.385452	-0.011889	0.154448	0.000000	0.000000	2.000000	60.000000	0.000000
3743.591781	-0.096285	0.528755	-0.018008	72.034554	-8.573358	64.521370	-0.121519	0.000000	0.926149	0.000000	0.000000	0.000000	0.385452	-0.011889	0.154448	0.000000	0.000000	2.000000	60.000000	0.000000
3743.595114	-0.095013	0.528797	-0.017222	72.009567	-8.398979	64.515976	-0.185761	0.000000	0.900408	0.000000	0.000000	0.000000	0.381414	0.012435	0.235826	0.000000	0.000000	2.000000	60.000000	0.000000
3743.598448	-0.095013	0.528797	-0.017222	72.009567	-8.398979	64.515976	-0.185761	0.000000	0.900408	0.000000	0.000000	0.000000	0.381414	0.012435	0.235826	0.000000	0.000000	2.000000	60.000000	0.000000
3743.601781	-0.095013	0.528797	-0.017222	72.009567	-8.398979	64.515976	-0.185761	0.000000	0.900408	0.000000	0.000000	0.000000	0.381414	0.012435	0.235826	0.000000	0.000000	2.000000	60.000000	0.000000
3743.605114	-0.093745	0.528888	-0.016203	71.963913	-8.217223	64.528969	-0.249330	0.000000	0.861103	0.000000	0.000000	0.000000	0.380625	0.027290	0.305771	0.000000	0.000000	2.000000	60.000000	0.000000
3743.608448	-0.093745	0.528888	-0.016203	71.963913	-8.217223	64.528969	-0.249330	0.000000	0.861103	0.000000	0.000000	0.000000	0.380625	0.027290	0.305771	0.000000	0.000000	2.000000	60.000000	0.000000
3743.611781	-0.093745	0.528888	-0.016203	71.963913	-8.217223	64.528969	-0.249330	0.000000	0.861103	0.000000	0.000000	0.000000	0.380625	0.027290	0.305771	0.000000	0.000000	2.000000	60.000000	0.000000
3743.615114	-0.092497	0.529028	-0.014955	71.920639	-8.015615	64.563972	-0.312768	0.000000	0.810142	0.000000	0.000000	0.000000	0.374311	0.042172	0.374313	0.000000	0.000000	2.000000	60.000000	0.000000
3743.618448	-0.092497	0.529028	-0.014955	71.920639	-8.015615	64.563972	-0.312768	0.000000	0.810142	0.000000	0.000000	0.000000	0.374311	0.042172	0.374313	0.000000	0.000000	2.000000	60.000000	0.000000
3743.621781	-0.092497	0.529028	-0.014955	71.920639	-8.015615	64.563972	-0.312768	0.000000	0.810142	0.000000	0.000000	0.000000	0.374311	0.042172	0.374313	0.000000	0.000000	2.000000	60.000000	0.000000
3743.625114	-0.091280	0.529212	-0.013525	71.923141	-7.796015	64.605553	-0.375153	0.000000	0.747756	0.000000	0.000000	0.000000	0.365009	0.054995	0.428942	0.000000	0.000000	2.000000	60.000000	0.000000
3743.628448	-0.091280	0.529212	-0.013525	71.923141	-7.796015	64.605553	-0.375153	0.000000	0.747756	0.000000	0.000000	0.000000	0.365009	0.054995	0.428942	0.000000	0.000000	2.000000	60.000000	0.000000
3743.631781	-0.091280	0.529212	-0.013525	71.923141	-7.796015	64.605553	-0.375153	0.000000	0.747756	0.000000	0.000000	0.000000	0.365009	0.054995	0.428942	0.000000	0.000000	2.000000	60.000000	0.000000
3743.635114	-0.090115	0.529413	-0.011914	72.010231	-7.557906	64.664200	-0.435988	0.000000	0.676266	0.000000	0.000000	0.000000	0.349707	0.060361	0.483399	0.000000	0.000000	2.000000	60.000000	0.000000
3743.638448	-0.090115	0.529413	-0.011914	72.010231	-7.557906	64.664200	-0.435988	0.000000	0.676266	0.000000	0.000000	0.000000	0.349707	0.060361	0.483399	0.000000	0.000000	2.000000	60.000000	0.000000
3743.641781	-0.090115	0.529413	-0.011914	72.010231	-7.557906	64.664200	-0.435988	0.000000	0.676266	0.000000	0.000000	0.000000	0.349707	0.060361	0.483399	0.000000	0.000000	2.000000	60.000000	0.000000
3743.645114	-0.088972	0.529666	-0.010144	72.156212	-7.296752	64.734413	-0.494272	0.000000	0.595699	0.000000	0.000000	0.000000	0.342877	0.075854	0.531095	0.000000	0.000000	2.000000	60.000000	0.000000
3743.648448	-0.088972	0.529666	-0.010144	72.156212	-7.296752	64.734413	-0.494272	0.000000	0.595699	0.000000	0.000000	0.000000	0.342877	0.075854	0.531095	0.000000	0.000000	2.000000	60.000000	0.000000
3743.651781	-0.088972	0.529666	-0.010144	72.156212	-7.296752	64.734413	-0.494272	0.000000	0.595699	0.000000	0.000000	0.000000	0.342877	0.075854	0.531095	0.000000	0.000000	2.000000	60.000000	0.000000
3743.655114	-0.087932	0.529930	-0.008246	72.326462	-7.030632	64.816872	-0.551418	0.000000	0.507183	0.000000	0.000000	0.000000	0.311859	0.079176	0.569173	0.000000	0.000000	2.000000	60.000000	0.000000
3743.658448	-0.087932	0.529930	-0.008246	72.326462	-7.030632	64.816872	-0.551418	0.000000	0.507183	0.000000	0.000000	0.000000	0.311859	0.079176	0.569173	0.000000	0.000000	2.000000	60.000000	0.000000
3743.661781	-0.087932	0.529930	-0.008246	72.326462	-7.030632	64.816872	-0.551418	0.000000	0.507183	0.000000	0.000000	0.000000	0.311859	0.079176	0.569173	0.000000	0.000000	2.000000	60.000000	0.000000
3743.665114	-0.086981	0.530236	-0.006180	72.502594	-6.769118	64.905098	-0.603395	0.000000	0.412321	0.000000	0.000000	0.000000	0.285181	0.091953	0.619909	0.000000	0.000000	2.000000	60.000000	0.000000
3743.668448	-0.086981	0.530236	-0.006180	72.502594	-6.769118	64.905098	-0.603395	0.000000	0.412321	0.000000	0.000000	0.000000	0.285181	0.091953	0.619909	0.000000	0.000000	2.000000	60.000000	0.000000
3743.671781	-0.086981	0.530236	-0.006180	72.502594	-6.769118	64.905098	-0.603395	0.000000	0.412321	0.000000	0.000000	0.000000	0.285181	0.091953	0.619909	0.000000	0.000000	2.000000	60.000000	0.000000
3743.675114	-0.086077	0.530581	-0.004047	72.702950	-6.498735	65.006737	-0.650925	0.000000	0.309003	0.000000	0.000000	0.000000	0.271268	0.103461	0.639984	0.000000	0.000000	2.000000	60.000000	0.000000
3743.678448	-0.086077	0.530581	-0.004047	72.702950	-6.498735	65.006737	-0.650925	0.000000	0.309003	0.000000	0.000000	0.000000	0.271268	0.103461	0.639984	0.000000	0.000000	2.000000	60.000000	0.000000
3743.681781	-0.086077	0.530581	-0.004047	72.702950	-6.498735	65.006737	-0.650925	0.000000	0.309003	0.000000	0.000000	0.000000	0.271268	0.103461	0.639984	0.000000	0.000000	2.000000	60.000000	0.000000
3743.685114	-0.085241	0.530965	-0.001851	72.946609	-6.210506	65.135239	-0.696136	0.000000	0.202339	0.000000	0.000000	0.000000	0.250906	0.115063	0.658812	0.000000	0.000000	2.000000	60.000000	0.000000
3743.688448	-0.085241	0.530965	-0.001851	72.946609	-6.210506	65.135239	-0.696136	0.000000	0.202339	0.000000	0.000000	0.000000	0.250906	0.115063	0.658812	0.000000	0.000000	2.000000	60.000000	0.000000
3743.691781	-0.085241	0.530965	-0.001851	72.946609	-6.210506	65.135239	-0.696136	0.000000	0.202339	0.000000	0.000000	0.000000	0.250906	0.115063	0.658812	0.000000	0.000000	2.000000	60.000000	0.000000
3743.695114	-0.084471	0.531438	0.000400	73.220551	-5.907370	65.282959	-0.737954	0.000000	0.092537	0.000000	0.000000	0.000000	0.230915	0.141995	0.675238	0.000000	0.000000	2.000000	60.000000	0.000000
3743.698448	-0.084471	0.531438	0.000400	73.220551	-5.907370	65.282959	-0.737954	0.000000	0.092537	0.000000	0.000000	0.000000	0.230915	0.141995	0.675238	0.000000	0.000000	2.000000	60.000000	0.000000
3743.701781	-0.084471	0.531438	0.000400	73.220551	-5.907370	65.282959	-0.737954	0.000000	0.092537	0.000000	0.000000	0.000000	0.230915	0.141995	0.675238	0.000000	0.000000	2.000000	60.000000	0.000000
3743.705114	-0.083744	0.531960	0.002695	73.517128	-5.594959	65.447296	-0.776440	0.000000	-0.020003	0.000000	0.000000	0.000000	0.218171	0.156737	0.688353	0.000000	0.000000	2.000000	60.000000	0.000000
3743.708448	-0.083744	0.531960	0.002695	73.517128	-5.594959	65.447296	-0.776440	0.000000	-0.020003	0.000000	0.000000	0.000000	0.218171	0.156737	0.688353	0.000000	0.000000	2.000000	60.000000	0.000000
3743.711781	-0.083744	0.531960	0.002695	73.517128	-5.594959	65.447296	-0.776440	0.000000	-0.020003	0.000000	0.000000	0.000000	0.218171	0.156737	0.688353	0.000000	0.000000	2.000000	60.000000	0.000000
3743.715114	-0.083100	0.532516	0.005006	73.845001	-5.274806	65.627487	-0.812802	0.000000	-0.134728	0.000000	0.000000	0.000000	0.193225	0.166797	0.693422	0.000000	0.000000	2.000000	60.000000	0.000000
3743.718448	-0.083100	0.532516	0.005006	73.845001	-5.274806	65.627487	-0.812802	0.000000	-0.134728	0.000000	0.000000	0.000000	0.193225	0.166797	0.693422	0.000000	0.000000	2.000000	60.000000	0.000000
3743.721781	-0.083100	0.532516	0.005006	73.845001	-5.274806	65.627487	-0.812802	0.000000	-0.134728	0.000000	0.000000	0.000000	0.193225	0.166797	0.693422	0.000000	0.000000	2.000000	60.000000	0.000000
3743.725114	-0.082525	0.533093	0.007252	74.185646	-4.948059	65.822029	-0.845006	0.000000	-0.250299	0.000000	0.000000	0.000000	0.172379	0.172869	0.673662	0.000000	0.000000	2.000000	60.000000	0.000000
3743.728448	-0.082525	0.533093	0.007252	74.185646	-4.948059	65.822029	-0.845006	0.000000	-0.250299	0.000000	0.000000	0.000000	0.172379	0.172869	0.673662	0.000000	0.000000	2.000000	60.000000	0.000000
3743.731781	-0.082525	0.533093	0.007252	74.185646	-4.948059	65.822029	-0.845006	0.000000	-0.250299	0.000000	0.000000	0.000000	0.172379	0.172869	0.673662	0.000000	0.000000	2.000000	60.000000	0.000000
3743.735114	-0.082023	0.533664	0.009436	74.524651	-4.625002	66.023804	-0.873735	0.000000	-0.362576	0.000000	0.000000	0.000000	0.150835	0.171269	0.655244	0.000000	0.000000	2.000000	60.000000	0.000000
3743.738448	-0.082023	0.533664	0.009436	74.524651	-4.625002	66.023804	-0.873735	0.000000	-0.362576	0.000000	0.000000	0.000000	0.150835	0.171269	0.655244	0.000000	0.000000	2.000000	60.000000	0.000000
3743.741781	-0.082023	0.533664	0.009436	74.524651	-4.625002	66.023804	-0.873735	0.000000	-0.362576	0.000000	0.000000	0.000000	0.150835	0.171269	0.655244	0.000000	0.000000	2.000000	60.000000	0.000000
3743.745114	-0.081628	0.534180	0.011495	74.852158	-4.320122	66.226906	-0.898875	0.000000	-0.471783	0.000000	0.000000	0.000000	0.118390	0.154945	0.617915	0.000000	0.000000	2.000000	60.000000	0.000000
3743.748448	-0.081628	0.534180	0.011495	74.852158	-4.320122	66.226906	-0.898875	0.000000	-0.471783	0.000000	0.000000	0.000000	0.118390	0.154945	0.617915	0.000000	0.000000	2.000000	60.000000	0.000000
3743.751781	-0.081628	0.534180	0.011495	74.852158	-4.320122	66.226906	-0.898875	0.000000	-0.471783	0.000000	0.000000	0.000000	0.118390	0.154945	0.617915	0.000000	0.000000	2.000000	60.000000	0.000000
3743.755114	-0.081388	0.534668	0.013420	75.164429	-4.036669	66.428238	-0.918607	0.000000	-0.574769	0.000000	0.000000	0.000000	0.072059	0.146267	0.577278	0.000000	0.000000	2.000000	60.000000	0.000000
3743.758448	-0.081388	0.534668	0.013420	75.164429	-4.036669	66.428238	-0.918607	0.000000	-0.574769	0.000000	0.000000	0.000000	0.072059	0.146267	0.577278	0.000000	0.000000	2.000000	60.000000	0.000000
3743.761781	-0.081388	0.534668	0.013420	75.164429	-4.036669	66.428238	-0.918607	0.000000	-0.574769	0.000000	0.000000	0.000000	0.072059	0.146267	0.577278	0.000000	0.000000	2.000000	60.000000	0.000000
3743.765114	-0.081294	0.535103	0.015150	75.455437	-3.782461	66.622940	-0.930617	0.000000	-0.670982	0.000000	0.000000	0.000000	0.028009	0.130552	0.518958	0.000000	0.000000	2.000000	60.000000	0.000000
3743.768448	-0.081294	0.535103	0.015150	75.455437	-3.782461	66.622940	-0.930617	0.000000	-0.670982	0.000000	0.000000	0.000000	0.028009	0.130552	0.518958	0.000000	0.000000	2.000000	60.000000	0.000000
3743.771781	-0.081294	0.535103	0.015150	75.455437	-3.782461	66.622940	-0.930617	0.000000	-0.670982	0.000000	0.000000	0.000000	0.028009	0.130552	0.518958	0.000000	0.000000	2.000000	60.000000	0.000000
3743.775114	-0.081418	0.535485	0.016674	75.717537	-3.571227	66.805557	-0.935285	0.000000	-0.757475	0.000000	0.000000	0.000000	-0.037035	0.114733	0.457405	0.000000	0.000000	2.000000	60.000000	0.000000
3743.778448	-0.081418	0.535485	0.016674	75.717537	-3.571227	66.805557	-0.935285	0.000000	-0.757475	0.000000	0.000000	0.000000	-0.037035	0.114733	0.457405	0.000000	0.000000	2.000000	60.000000	0.000000
3743.781781	-0.081418	0.535485	0.016674	75.717537	-3.571227	66.805557	-0.935285	0.000000	-0.757475	0.000000	0.000000	0.000000	-0.037035	0.114733	0.457405	0.000000	0.000000	2.000000	60.000000	0.000000
3743.785114	-0.081689	0.535824	0.017983	75.950127	-3.401037	66.972740	-0.929112	0.000000	-0.833709	0.000000	0.000000	0.000000	-0.081404	0.101776	0.392694	0.000000	0.000000	2.000000	60.000000	0.000000
3743.788448	-0.081689	0.535824	0.017983	75.950127	-3.401037	66.972740	-0.929112	0.000000	-0.833709	0.000000	0.000000	0.000000	-0.081404	0.101776	0.392694	0.000000	0.000000	2.000000	60.000000	0.000000
3743.791781	-0.081689	0.535824	0.017983	75.950127	-3.401037	66.972740	-0.929112	0.000000	-0.833709	0.000000	0.000000	0.000000	-0.081404	0.101776	0.392694	0.000000	0.000000	2.000000	60.000000	0.000000
3743.795114	-0.082136	0.536137	0.019091	76.143944	-3.272700	67.118195	-0.915545	0.000000	-0.899158	0.000000	0.000000	0.000000	-0.133973	0.093727	0.332440	0.000000	0.000000	2.000000	60.000000	0.000000
3743.798448	-0.082136	0.536137	0.019091	76.143944	-3.272700	67.118195	-0.915545	0.000000	-0.899158	0.000000	0.000000	0.000000	-0.133973	0.093727	0.332440	0.000000	0.000000	2.000000	60.000000	0.000000
3743.801781	-0.082136	0.536137	0.019091	76.143944	-3.272700	67.118195	-0.915545	0.000000	-0.899158	0.000000	0.000000	0.000000	-0.133973	0.093727	0.332440	0.000000	0.000000	2.000000	60.000000	0.000000
3743.805114	-0.082684	0.536389	0.019974	76.317444	-3.180195	67.250557	-0.893216	0.000000	-0.954565	0.000000	0.000000	0.000000	-0.164618	0.075689	0.264695	0.000000	0.000000	2.000000	60.000000	0.000000
3743.808448	-0.082684	0.536389	0.019974	76.317444	-3.180195	67.250557	-0.893216	0.000000	-0.954565	0.000000	0.000000	0.000000	-0.164618	0.075689	0.264695	0.000000	0.000000	2.000000	60.000000	0.000000
3743.811781	-0.082684	0.536389	0.019974	76.317444	-3.180195	67.250557	-0.893216	0.000000	-0.954565	0.000000	0.000000	0.000000	-0.164618	0.075689	0.264695	0.000000	0.000000	2.000000	60.000000	0.000000
3743.815114	-0.082684	0.536389	0.019974	76.462173	-3.123909	67.363991	-0.865779	0.000000	-0.998681	0.000000	0.000000	0.000000	-0.164618	0.075689	0.264695	0.000000	0.000000	2.000000	60.000000	0.000000
3743.818448	-0.083360	0.536651	0.020636	76.462173	-3.123909	67.363991	-0.865779	0.000000	-0.998681	0.000000	0.000000	0.000000	-0.202690	0.078512	0.198753	0.000000	0.000000	2.000000	60.000000	0.000000
3743.821781	-0.083360	0.536651	0.020636	76.462173	-3.123909	67.363991	-0.865779	0.000000	-0.998681	0.000000	0.000000	0.000000	-0.202690	0.078512	0.198753	0.000000	0.000000	2.000000	60.000000	0.000000
3743.825114	-0.084126	0.536876	0.021136	76.585022	-3.100233	67.461998	-0.865779	0.000000	-0.998681	0.000000	0.000000	0.000000	-0.229772	0.067470	0.149984	0.000000	0.000000	2.000000	60.000000	0.000000
3743.828448	-0.084126	0.536876	0.021136	76.585022	-3.100233	67.461998	-0.865779	0.000000	-0.998681	0.000000	0.000000	0.000000	-0.229772	0.067470	0.149984	0.000000	0.000000	2.000000	60.000000	0.000000
3743.831781	-0.084126	0.536876	0.021136	76.585022	-3.100233	67.461998	-0.865779	0.000000	-0.998681	0.000000	0.000000	0.000000	-0.229772	0.067470	0.149984	0.000000	0.000000	2.000000	60.000000	0.000000
3743.835114	-0.084126	0.536876	0.021136	76.673775	-3.118402	67.535461	-0.793702	0.000000	-1.056804	0.000000	0.000000	0.000000	-0.229772	0.067470	0.149984	0.000000	0.000000	2.000000	60.000000	0.000000
3743.838448	-0.084993	0.537093	0.021401	76.673775	-3.118402	67.535461	-0.793702	0.000000	-1.056804	0.000000	0.000000	0.000000	-0.260004	0.065280	0.079618	0.000000	0.000000	2.000000	60.000000	0.000000
3743.841781	-0.084993	0.537093	0.021401	76.673775	-3.118402	67.535461	-0.793702	0.000000	-1.056804	0.000000	0.000000	0.000000	-0.260004	0.065280	0.079618	0.000000	0.000000	2.000000	60.000000	0.000000
3743.845114	-0.085924	0.537327	0.021499	76.739876	-3.162786	67.591606	-0.793702	0.000000	-1.056804	0.000000	0.000000	0.000000	-0.279551	0.070125	0.029341	0.000000	0.000000	2.000000	60.000000	0.000000
3743.848448	-0.085924	0.537327	0.021499	76.739876	-3.162786	67.591606	-0.793702	0.000000	-1.056804	0.000000	0.000000	0.000000	-0.279551	0.070125	0.029341	0.000000	0.000000	2.000000	60.000000	0.000000
3743.851781	-0.085924	0.537327	0.021499	76.739876	-3.162786	67.591606	-0.793702	0.000000	-1.056804	0.000000	0.000000	0.000000	-0.279551	0.070125	0.029341	0.000000	0.000000	2.000000	60.000000	0.000000
3743.855114	-0.085924	0.537327	0.021499	76.788704	-3.233329	67.633255	-0.703777	0.000000	-1.074964	0.000000	0.000000	0.000000	-0.279551	0.070125	0.029341	0.000000	0.000000	2.000000	60.000000	0.000000
3743.858448	-0.086891	0.537544	0.021397	76.788704	-3.233329	67.633255	-0.703777	0.000000	-1.074964	0.000000	0.000000	0.000000	-0.290064	0.064923	-0.030748	0.000000	0.000000	2.000000	60.000000	0.000000
3743.861781	-0.086891	0.537544	0.021397	76.788704	-3.233329	67.633255	-0.703777	0.000000	-1.074964	0.000000	0.000000	0.000000	-0.290064	0.064923	-0.030748	0.000000	0.000000	2.000000	60.000000	0.000000
3743.865114	-0.087848	0.537716	0.021107	76.813438	-3.327380	67.655029	-0.703777	0.000000	-1.074964	0.000000	0.000000	0.000000	-0.286852	0.051668	-0.087080	0.000000	0.000000	2.000000	60.000000	0.000000
3743.868448	-0.087848	0.537716	0.021107	76.813438	-3.327380	67.655029	-0.703777	0.000000	-1.074964	0.000000	0.000000	0.000000	-0.286852	0.051668	-0.087080	0.000000	0.000000	2.000000	60.000000	0.000000
3743.871781	-0.087848	0.537716	0.021107	76.813438	-3.327380	67.655029	-0.703777	0.000000	-1.074964	0.000000	0.000000	0.000000	-0.286852	0.051668	-0.087080	0.000000	0.000000	2.000000	60.000000	0.000000
3743.875114	-0.088773	0.537861	0.020651	76.812607	-3.444262	67.647018	-0.607624	0.000000	-1.055326	0.000000	0.000000	0.000000	-0.277502	0.043405	-0.136649	0.000000	0.000000	2.000000	60.000000	0.000000
3743.878448	-0.088773	0.537861	0.020651	76.812607	-3.444262	67.647018	-0.607624	0.000000	-1.055326	0.000000	0.000000	0.000000	-0.277502	0.043405	-0.136649	0.000000	0.000000	2.000000	60.000000	0.000000
3743.881781	-0.088773	0.537861	0.020651	76.812607	-3.444262	67.647018	-0.607624	0.000000	-1.055326	0.000000	0.000000	0.000000	-0.277502	0.043405	-0.136649	0.000000	0.000000	2.000000	60.000000	0.000000
3743.885114	-0.089696	0.537984	0.020067	76.818840	-3.560627	67.650414	-0.561374	0.000000	-1.032551	0.000000	0.000000	0.000000	-0.276945	0.037122	-0.175218	0.000000	0.000000	2.000000	60.000000	0.000000
3743.888448	-0.089696	0.537984	0.020067	76.818840	-3.560627	67.650414	-0.561374	0.000000	-1.032551	0.000000	0.000000	0.000000	-0.276945	0.037122	-0.175218	0.000000	0.000000	2.000000	60.000000	0.000000
3743.891781	-0.089696	0.537984	0.020067	76.818840	-3.560627	67.650414	-0.561374	0.000000	-1.032551	0.000000	0.000000	0.000000	-0.276945	0.037122	-0.175218	0.000000	0.000000	2.000000	60.000000	0.000000
3743.895114	-0.090601	0.538046	0.019277	76.840569	-3.668759	67.654312	-0.515216	0.000000	-1.003348	0.000000	0.000000	0.000000	-0.271718	0.018677	-0.236994	0.000000	0.000000	2.000000	60.000000	0.000000
3743.898448	-0.090601	0.538046	0.019277	76.840569	-3.668759	67.654312	-0.515216	0.000000	-1.003348	0.000000	0.000000	0.000000	-0.271718	0.018677	-0.236994	0.000000	0.000000	2.000000	60.000000	0.000000
3743.901781	-0.090601	0.538046	0.019277	76.840569	-3.668759	67.654312	-0.515216	0.000000	-1.003348	0.000000	0.000000	0.000000	-0.271718	0.018677	-0.236994	0.000000	0.000000	2.000000	60.000000	0.000000
3743.905114	-0.091458	0.538087	0.018367	76.874733	-3.772959	67.657036	-0.469930	0.000000	-0.963849	0.000000	0.000000	0.000000	-0.256973	0.012295	-0.273012	0.000000	0.000000	2.000000	60.000000	0.000000
3743.908448	-0.091458	0.538087	0.018367	76.874733	-3.772959	67.657036	-0.469930	0.000000	-0.963849	0.000000	0.000000	0.000000	-0.256973	0.012295	-0.273012	0.000000	0.000000	2.000000	60.000000	0.000000
3743.911781	-0.091458	0.538087	0.018367	76.874733	-3.772959	67.657036	-0.469930	0.000000	-0.963849	0.000000	0.000000	0.000000	-0.256973	0.012295	-0.273012	0.000000	0.000000	2.000000	60.000000	0.000000
3743.915114	-0.092315	0.538071	0.017355	76.918411	-3.876910	67.658226	-0.427101	0.000000	-0.918347	0.000000	0.000000	0.000000	-0.257112	-0.004969	-0.303559	0.000000	0.000000	2.000000	60.000000	0.000000
3743.918448	-0.092315	0.538071	0.017355	76.918411	-3.876910	67.658226	-0.427101	0.000000	-0.918347	0.000000	0.000000	0.000000	-0.257112	-0.004969	-0.303559	0.000000	0.000000	2.000000	60.000000	0.000000
3743.921781	-0.092315	0.538071	0.017355	76.918411	-3.876910	67.658226	-0.427101	0.000000	-0.918347	0.000000	0.000000	0.000000	-0.257112	-0.004969	-0.303559	0.000000	0.000000	2.000000	60.000000	0.000000
3743.925114	-0.093159	0.538000	0.016178	76.978233	-3.967501	67.674995	-0.384249	0.000000	-0.867754	0.000000	0.000000	0.000000	-0.253267	-0.021403	-0.353190	0.000000	0.000000	2.000000	60.000000	0.000000
3743.928448	-0.093159	0.538000	0.016178	76.978233	-3.967501	67.674995	-0.384249	0.000000	-0.867754	0.000000	0.000000	0.000000	-0.253267	-0.021403	-0.353190	0.000000	0.000000	2.000000	60.000000	0.000000
3743.931781	-0.093159	0.538000	0.016178	76.978233	-3.967501	67.674995	-0.384249	0.000000	-0.867754	0.000000	0.000000	0.000000	-0.253267	-0.021403	-0.353190	0.000000	0.000000	2.000000	60.000000	0.000000
3743.935114	-0.093962	0.537861	0.014930	77.029350	-4.074569	67.692589	-0.342038	0.000000	-0.808888	0.000000	0.000000	0.000000	-0.240723	-0.041509	-0.374420	0.000000	0.000000	2.000000	60.000000	0.000000
3743.938448	-0.093962	0.537861	0.014930	77.029350	-4.074569	67.692589	-0.342038	0.000000	-0.808888	0.000000	0.000000	0.000000	-0.240723	-0.041509	-0.374420	0.000000	0.000000	2.000000	60.000000	0.000000
3743.941781	-0.093962	0.537861	0.014930	77.029350	-4.074569	67.692589	-0.342038	0.000000	-0.808888	0.000000	0.000000	0.000000	-0.240723	-0.041509	-0.374420	0.000000	0.000000	2.000000	60.000000	0.000000
3743.945114	-0.094769	0.537699	0.013616	77.016510	-4.225523	67.667023	-0.301917	0.000000	-0.746485	0.000000	0.000000	0.000000	-0.242331	-0.048713	-0.394164	0.000000	0.000000	2.000000	60.000000	0.000000
3743.948448	-0.094769	0.537699	0.013616	77.016510	-4.225523	67.667023	-0.301917	0.000000	-0.746485	0.000000	0.000000	0.000000	-0.242331	-0.048713	-0.394164	0.000000	0.000000	2.000000	60.000000	0.000000
3743.951781	-0.094769	0.537699	0.013616	77.016510	-4.225523	67.667023	-0.301917	0.000000	-0.746485	0.000000	0.000000	0.000000	-0.242331	-0.048713	-0.394164	0.000000	0.000000	2.000000	60.000000	0.000000
3743.955114	-0.095562	0.537534	0.012368	76.901009	-4.457787	67.564903	-0.261529	0.000000	-0.680791	0.000000	0.000000	0.000000	-0.237874	-0.049570	-0.374437	0.000000	0.000000	2.000000	60.000000	0.000000
3743.958448	-0.095562	0.537534	0.012368	76.901009	-4.457787	67.564903	-0.261529	0.000000	-0.680791	0.000000	0.000000	0.000000	-0.237874	-0.049570	-0.374437	0.000000	0.000000	2.000000	60.000000	0.000000
3743.961781	-0.095562	0.537534	0.012368	76.901009	-4.457787	67.564903	-0.261529	0.000000	-0.680791	0.000000	0.000000	0.000000	-0.237874	-0.049570	-0.374437	0.000000	0.000000	2.000000	60.000000	0.000000
3743.965114	-0.096328	0.537368	0.011122	76.695572	-4.748632	67.400414	-0.221883	0.000000	-0.618385	0.000000	0.000000	0.000000	-0.229681	-0.049643	-0.373705	0.000000	0.000000	2.000000	60.000000	0.000000
3743.968448	-0.096328	0.537368	0.011122	76.695572	-4.748632	67.400414	-0.221883	0.000000	-0.618385	0.000000	0.000000	0.000000	-0.229681	-0.049643	-0.373705	0.000000	0.000000	2.000000	60.000000	0.000000
3743.971781	-0.096328	0.537368	0.011122	76.695572	-4.748632	67.400414	-0.221883	0.000000	-0.618385	0.000000	0.000000	0.000000	-0.229681	-0.049643	-0.373705	0.000000	0.000000	2.000000	60.000000	0.000000
3743.975114	-0.097054	0.537183	0.009929	76.452621	-5.054851	67.215714	-0.183603	0.000000	-0.556101	0.000000	0.000000	0.000000	-0.217702	-0.055412	-0.357990	0.000000	0.000000	2.000000	60.000000	0.000000
3743.978448	-0.097054	0.537183	0.009929	76.452621	-5.054851	67.215714	-0.183603	0.000000	-0.556101	0.000000	0.000000	0.000000	-0.217702	-0.055412	-0.357990	0.000000	0.000000	2.000000	60.000000	0.000000
3743.981781	-0.097054	0.537183	0.009929	76.452621	-5.054851	67.215714	-0.183603	0.000000	-0.556101	0.000000	0.000000	0.000000	-0.217702	-0.055412	-0.357990	0.000000	0.000000	2.000000	60.000000	0.000000
3743.985114	-0.097673	0.537006	0.008798	76.219521	-5.334777	67.043633	-0.147319	0.000000	-0.496436	0.000000	0.000000	0.000000	-0.185736	-0.053336	-0.339308	0.000000	0.000000	2.000000	60.000000	0.000000
3743.988448	-0.097673	0.537006	0.008798	76.219521	-5.334777	67.043633	-0.147319	0.000000	-0.496436	0.000000	0.000000	0.000000	-0.185736	-0.053336	-0.339308	0.000000	0.000000	2.000000	60.000000	0.000000
3743.991781	-0.097673	0.537006	0.008798	76.219521	-5.334777	67.043633	-0.147319	0.000000	-0.496436	0.000000	0.000000	0.000000	-0.185736	-0.053336	-0.339308	0.000000	0.000000	2.000000	60.000000	0.000000
3743.995114	-0.098197	0.536785	0.007670	76.012276	-5.584278	66.893356	-0.116363	0.000000	-0.439884	0.000000	0.000000	0.000000	-0.157209	-0.066079	-0.338396	0.000000	0.000000	2.000000	60.000000	0.000000
3743.998448	-0.098197	0.536785	0.007670	76.012276	-5.584278	66.893356	-0.116363	0.000000	-0.439884	0.000000	0.000000	0.000000	-0.157209	-0.066079	-0.338396	0.000000	0.000000	2.000000	60.000000	0.000000
3744.001781	-0.098197	0.536785	0.007670	76.012276	-5.584278	66.893356	-0.116363	0.000000	-0.439884	0.000000	0.000000	0.000000	-0.157209	-0.066079	-0.338396	0.000000	0.000000	2.000000	60.000000	0.000000
3744.005114	-0.098615	0.536478	0.006599	75.845451	-5.790998	66.771675	-0.090162	0.000000	-0.383485	0.000000	0.000000	0.000000	-0.125401	-0.092219	-0.321171	0.000000	0.000000	2.000000	60.000000	0.000000
3744.008448	-0.098615	0.536478	0.006599	75.845451	-5.790998	66.771675	-0.090162	0.000000	-0.383485	0.000000	0.000000	0.000000	-0.125401	-0.092219	-0.321171	0.000000	0.000000	2.000000	60.000000	0.000000
3744.011781	-0.098615	0.536478	0.006599	75.845451	-5.790998	66.771675	-0.090162	0.000000	-0.383485	0.000000	0.000000	0.000000	-0.125401	-0.092219	-0.321171	0.000000	0.000000	2.000000	60.000000	0.000000
3744.015114	-0.098967	0.536094	0.005554	75.722275	-5.958388	66.677879	-0.069262	0.000000	-0.329956	0.000000	0.000000	0.000000	-0.105584	-0.115343	-0.313504	0.000000	0.000000	2.000000	60.000000	0.000000
3744.018448	-0.098967	0.536094	0.005554	75.722275	-5.958388	66.677879	-0.069262	0.000000	-0.329956	0.000000	0.000000	0.000000	-0.105584	-0.115343	-0.313504	0.000000	0.000000	2.000000	60.000000	0.000000
3744.021781	-0.098967	0.536094	0.005554	75.722275	-5.958388	66.677879	-0.069262	0.000000	-0.329956	0.000000	0.000000	0.000000	-0.105584	-0.115343	-0.313504	0.000000	0.000000	2.000000	60.000000	0.000000
3744.025114	-0.099201	0.535600	0.004507	75.661209	-6.075730	66.619919	-0.051664	0.000000	-0.277706	0.000000	0.000000	0.000000	-0.070375	-0.148177	-0.314080	0.000000	0.000000	2.000000	60.000000	0.000000
3744.028448	-0.099201	0.535600	0.004507	75.661209	-6.075730	66.619919	-0.051664	0.000000	-0.277706	0.000000	0.000000	0.000000	-0.070375	-0.148177	-0.314080	0.000000	0.000000	2.000000	60.000000	0.000000
3744.031781	-0.099201	0.535600	0.004507	75.661209	-6.075730	66.619919	-0.051664	0.000000	-0.277706	0.000000	0.000000	0.000000	-0.070375	-0.148177	-0.314080	0.000000	0.000000	2.000000	60.000000	0.000000
3744.035114	-0.099306	0.535004	0.003504	75.639229	-6.156692	66.584274	-0.039935	0.000000	-0.225359	0.000000	0.000000	0.000000	-0.031435	-0.178686	-0.300990	0.000000	0.000000	2.000000	60.000000	0.000000
3744.038448	-0.099306	0.535004	0.003504	75.639229	-6.156692	66.584274	-0.039935	0.000000	-0.225359	0.000000	0.000000	0.000000	-0.031435	-0.178686	-0.300990	0.000000	0.000000	2.000000	60.000000	0.000000
3744.041781	-0.099306	0.535004	0.003504	75.639229	-6.156692	66.584274	-0.039935	0.000000	-0.225359	0.000000	0.000000	0.000000	-0.031435	-0.178686	-0.300990	0.000000	0.000000	2.000000	60.000000	0.000000
3744.045114	-0.099281	0.534333	0.002540	75.634277	-6.213344	66.556679	-0.034696	0.000000	-0.175194	0.000000	0.000000	0.000000	0.007528	-0.201322	-0.289223	0.000000	0.000000	2.000000	60.000000	0.000000
3744.048448	-0.099281	0.534333	0.002540	75.634277	-6.213344	66.556679	-0.034696	0.000000	-0.175194	0.000000	0.000000	0.000000	0.007528	-0.201322	-0.289223	0.000000	0.000000	2.000000	60.000000	0.000000
3744.051781	-0.099281	0.534333	0.002540	75.634277	-6.213344	66.556679	-0.034696	0.000000	-0.175194	0.000000	0.000000	0.000000	0.007528	-0.201322	-0.289223	0.000000	0.000000	2.000000	60.000000	0.000000
3744.055114	-0.099095	0.533636	0.001680	75.611008	-6.259554	66.518082	-0.035951	0.000000	-0.126990	0.000000	0.000000	0.000000	0.055726	-0.209193	-0.258048	0.000000	0.000000	2.000000	60.000000	0.000000
3744.058448	-0.099095	0.533636	0.001680	75.611008	-6.259554	66.518082	-0.035951	0.000000	-0.126990	0.000000	0.000000	0.000000	0.055726	-0.209193	-0.258048	0.000000	0.000000	2.000000	60.000000	0.000000
3744.061781	-0.099095	0.533636	0.001680	75.611008	-6.259554	66.518082	-0.035951	0.000000	-0.126990	0.000000	0.000000	0.000000	0.055726	-0.209193	-0.258048	0.000000	0.000000	2.000000	60.000000	0.000000
3744.065114	-0.098762	0.532961	0.000979	75.496613	-6.331297	66.432976	-0.045238	0.000000	-0.083982	0.000000	0.000000	0.000000	0.100024	-0.202440	-0.210212	0.000000	0.000000	2.000000	60.000000	0.000000
3744.068448	-0.098762	0.532961	0.000979	75.496613	-6.331297	66.432976	-0.045238	0.000000	-0.083982	0.000000	0.000000	0.000000	0.100024	-0.202440	-0.210212	0.000000	0.000000	2.000000	60.000000	0.000000
3744.071781	-0.098762	0.532961	0.000979	75.496613	-6.331297	66.432976	-0.045238	0.000000	-0.083982	0.000000	0.000000	0.000000	0.100024	-0.202440	-0.210212	0.000000	0.000000	2.000000	60.000000	0.000000
3744.075114	-0.098762	0.532961	0.000979	75.274338	-6.443916	66.284752	-0.061909	0.000000	-0.048947	0.000000	0.000000	0.000000	0.100024	-0.202440	-0.210212	0.000000	0.000000	2.000000	60.000000	0.000000
3744.078448	-0.098268	0.532340	0.000480	75.274338	-6.443916	66.284752	-0.061909	0.000000	-0.048947	0.000000	0.000000	0.000000	0.148224	-0.186150	-0.149819	0.000000	0.000000	2.000000	60.000000	0.000000
3744.081781	-0.098268	0.532340	0.000480	75.274338	-6.443916	66.284752	-0.061909	0.000000	-0.048947	0.000000	0.000000	0.000000	0.148224	-0.186150	-0.149819	0.000000	0.000000	2.000000	60.000000	0.000000
3744.085114	-0.097660	0.531815	0.000187	74.969894	-6.576233	66.098816	-0.061909	0.000000	-0.048947	0.000000	0.000000	0.000000	0.182353	-0.157494	-0.087838	0.000000	0.000000	2.000000	60.000000	0.000000
3744.088448	-0.097660	0.531815	0.000187	74.969894	-6.576233	66.098816	-0.061909	0.000000	-0.048947	0.000000	0.000000	0.000000	0.182353	-0.157494	-0.087838	0.000000	0.000000	2.000000	60.000000	0.000000
3744.091781	-0.097660	0.531815	0.000187	74.969894	-6.576233	66.098816	-0.061909	0.000000	-0.048947	0.000000	0.000000	0.000000	0.182353	-0.157494	-0.087838	0.000000	0.000000	2.000000	60.000000	0.000000
3744.095114	-0.097660	0.531815	0.000187	74.619087	-6.700470	65.899506	-0.117005	0.000000	-0.009337	0.000000	0.000000	0.000000	0.182353	-0.157494	-0.087838	0.000000	0.000000	2.000000	60.000000	0.000000
3744.098448	-0.096909	0.531327	0.000072	74.619087	-6.700470	65.899506	-0.117005	0.000000	-0.009337	0.000000	0.000000	0.000000	0.225171	-0.146387	-0.034479	0.000000	0.000000	2.000000	60.000000	0.000000
3744.101781	-0.096909	0.531327	0.000072	74.619087	-6.700470	65.899506	-0.117005	0.000000	-0.009337	0.000000	0.000000	0.000000	0.225171	-0.146387	-0.034479	0.000000	0.000000	2.000000	60.000000	0.000000
3744.105114	-0.096057	0.530927	0.000117	74.257095	-6.799221	65.706322	-0.117005	0.000000	-0.009337	0.000000	0.000000	0.000000	0.255605	-0.120073	0.013631	0.000000	0.000000	2.000000	60.000000	0.000000
3744.108448	-0.096057	0.530927	0.000117	74.257095	-6.799221	65.706322	-0.117005	0.000000	-0.009337	0.000000	0.000000	0.000000	0.255605	-0.120073	0.013631	0.000000	0.000000	2.000000	60.000000	0.000000
3744.111781	-0.096057	0.530927	0.000117	74.257095	-6.799221	65.706322	-0.117005	0.000000	-0.009337	0.000000	0.000000	0.000000	0.255605	-0.120073	0.013631	0.000000	0.000000	2.000000	60.000000	0.000000
3744.115114	-0.095123	0.530547	0.000307	73.905426	-6.868077	65.528839	-0.197135	0.000000	-0.005863	0.000000	0.000000	0.000000	0.280412	-0.114037	0.057039	0.000000	0.000000	2.000000	60.000000	0.000000
3744.118448	-0.095123	0.530547	0.000307	73.905426	-6.868077	65.528839	-0.197135	0.000000	-0.005863	0.000000	0.000000	0.000000	0.280412	-0.114037	0.057039	0.000000	0.000000	2.000000	60.000000	0.000000
3744.121781	-0.095123	0.530547	0.000307	73.905426	-6.868077	65.528839	-0.197135	0.000000	-0.005863	0.000000	0.000000	0.000000	0.280412	-0.114037	0.057039	0.000000	0.000000	2.000000	60.000000	0.000000
3744.125114	-0.094148	0.530187	0.000633	73.576363	-6.911303	65.370789	-0.243870	0.000000	-0.015369	0.000000	0.000000	0.000000	0.292440	-0.108095	0.097634	0.000000	0.000000	2.000000	60.000000	0.000000
3744.128448	-0.094148	0.530187	0.000633	73.576363	-6.911303	65.370789	-0.243870	0.000000	-0.015369	0.000000	0.000000	0.000000	0.292440	-0.108095	0.097634	0.000000	0.000000	2.000000	60.000000	0.000000
3744.131781	-0.094148	0.530187	0.000633	73.576363	-6.911303	65.370789	-0.243870	0.000000	-0.015369	0.000000	0.000000	0.000000	0.292440	-0.108095	0.097634	0.000000	0.000000	2.000000	60.000000	0.000000
3744.135114	-0.093180	0.529836	0.001107	73.276878	-6.924911	65.233353	-0.292610	0.000000	-0.031641	0.000000	0.000000	0.000000	0.290318	-0.105086	0.142300	0.000000	0.000000	2.000000	60.000000	0.000000
3744.138448	-0.093180	0.529836	0.001107	73.276878	-6.924911	65.233353	-0.292610	0.000000	-0.031641	0.000000	0.000000	0.000000	0.290318	-0.105086	0.142300	0.000000	0.000000	2.000000	60.000000	0.000000
3744.141781	-0.093180	0.529836	0.001107	73.276878	-6.924911	65.233353	-0.292610	0.000000	-0.031641	0.000000	0.000000	0.000000	0.290318	-0.105086	0.142300	0.000000	0.000000	2.000000	60.000000	0.000000
3744.145114	-0.092213	0.529531	0.001704	73.006165	-6.918669	65.114815	-0.340997	0.000000	-0.055358	0.000000	0.000000	0.000000	0.290107	-0.091641	0.179017	0.000000	0.000000	2.000000	60.000000	0.000000
3744.148448	-0.092213	0.529531	0.001704	73.006165	-6.918669	65.114815	-0.340997	0.000000	-0.055358	0.000000	0.000000	0.000000	0.290107	-0.091641	0.179017	0.000000	0.000000	2.000000	60.000000	0.000000
3744.151781	-0.092213	0.529531	0.001704	73.006165	-6.918669	65.114815	-0.340997	0.000000	-0.055358	0.000000	0.000000	0.000000	0.290107	-0.091641	0.179017	0.000000	0.000000	2.000000	60.000000	0.000000
3744.155114	-0.091277	0.529251	0.002464	72.781174	-6.890103	65.020149	-0.389348	0.000000	-0.085194	0.000000	0.000000	0.000000	0.280927	-0.084045	0.228020	0.000000	0.000000	2.000000	60.000000	0.000000
3744.158448	-0.091277	0.529251	0.002464	72.781174	-6.890103	65.020149	-0.389348	0.000000	-0.085194	0.000000	0.000000	0.000000	0.280927	-0.084045	0.228020	0.000000	0.000000	2.000000	60.000000	0.000000
3744.161781	-0.091277	0.529251	0.002464	72.781174	-6.890103	65.020149	-0.389348	0.000000	-0.085194	0.000000	0.000000	0.000000	0.280927	-0.084045	0.228020	0.000000	0.000000	2.000000	60.000000	0.000000
3744.165114	-0.090366	0.528980	0.003369	72.596504	-6.837205	64.945938	-0.436169	0.000000	-0.123198	0.000000	0.000000	0.000000	0.273197	-0.081356	0.271411	0.000000	0.000000	2.000000	60.000000	0.000000
3744.168448	-0.090366	0.528980	0.003369	72.596504	-6.837205	64.945938	-0.436169	0.000000	-0.123198	0.000000	0.000000	0.000000	0.273197	-0.081356	0.271411	0.000000	0.000000	2.000000	60.000000	0.000000
3744.171781	-0.090366	0.528980	0.003369	72.596504	-6.837205	64.945938	-0.436169	0.000000	-0.123198	0.000000	0.000000	0.000000	0.273197	-0.081356	0.271411	0.000000	0.000000	2.000000	60.000000	0.000000
3744.175114	-0.089514	0.528762	0.004360	72.464500	-6.762067	64.895409	-0.481702	0.000000	-0.168433	0.000000	0.000000	0.000000	0.255488	-0.065328	0.297526	0.000000	0.000000	2.000000	60.000000	0.000000
3744.178448	-0.089514	0.528762	0.004360	72.464500	-6.762067	64.895409	-0.481702	0.000000	-0.168433	0.000000	0.000000	0.000000	0.255488	-0.065328	0.297526	0.000000	0.000000	2.000000	60.000000	0.000000
3744.181781	-0.089514	0.528762	0.004360	72.464500	-6.762067	64.895409	-0.481702	0.000000	-0.168433	0.000000	0.000000	0.000000	0.255488	-0.065328	0.297526	0.000000	0.000000	2.000000	60.000000	0.000000
3744.185114	-0.088661	0.528562	0.005479	72.375168	-6.669222	64.864098	-0.524283	0.000000	-0.218020	0.000000	0.000000	0.000000	0.256135	-0.059937	0.335439	0.000000	0.000000	2.000000	60.000000	0.000000
3744.188448	-0.088661	0.528562	0.005479	72.375168	-6.669222	64.864098	-0.524283	0.000000	-0.218020	0.000000	0.000000	0.000000	0.256135	-0.059937	0.335439	0.000000	0.000000	2.000000	60.000000	0.000000
3744.191781	-0.088661	0.528562	0.005479	72.375168	-6.669222	64.864098	-0.524283	0.000000	-0.218020	0.000000	0.000000	0.000000	0.256135	-0.059937	0.335439	0.000000	0.000000	2.000000	60.000000	0.000000
3744.195114	-0.087839	0.528399	0.006669	72.329330	-6.556694	64.851318	-0.566972	0.000000	-0.273927	0.000000	0.000000	0.000000	0.246444	-0.048796	0.357227	0.000000	0.000000	2.000000	60.000000	0.000000
3744.198448	-0.087839	0.528399	0.006669	72.329330	-6.556694	64.851318	-0.566972	0.000000	-0.273927	0.000000	0.000000	0.000000	0.246444	-0.048796	0.357227	0.000000	0.000000	2.000000	60.000000	0.000000
3744.201781	-0.087839	0.528399	0.006669	72.329330	-6.556694	64.851318	-0.566972	0.000000	-0.273927	0.000000	0.000000	0.000000	0.246444	-0.048796	0.357227	0.000000	0.000000	2.000000	60.000000	0.000000
3744.205114	-0.087020	0.528267	0.007895	72.291862	-6.440166	64.850304	-0.608046	0.000000	-0.333465	0.000000	0.000000	0.000000	0.245813	-0.039586	0.367858	0.000000	0.000000	2.000000	60.000000	0.000000
3744.208448	-0.087020	0.528267	0.007895	72.291862	-6.440166	64.850304	-0.608046	0.000000	-0.333465	0.000000	0.000000	0.000000	0.245813	-0.039586	0.367858	0.000000	0.000000	2.000000	60.000000	0.000000
3744.211781	-0.087020	0.528267	0.007895	72.291862	-6.440166	64.850304	-0.608046	0.000000	-0.333465	0.000000	0.000000	0.000000	0.245813	-0.039586	0.367858	0.000000	0.000000	2.000000	60.000000	0.000000
3744.215114	-0.086239	0.528160	0.009108	72.252747	-6.328592	64.841614	-0.649015	0.000000	-0.394775	0.000000	0.000000	0.000000	0.234264	-0.032204	0.363611	0.000000	0.000000	2.000000	60.000000	0.000000
3744.218448	-0.086239	0.528160	0.009108	72.252747	-6.328592	64.841614	-0.649015	0.000000	-0.394775	0.000000	0.000000	0.000000	0.234264	-0.032204	0.363611	0.000000	0.000000	2.000000	60.000000	0.000000
3744.221781	-0.086239	0.528160	0.009108	72.252747	-6.328592	64.841614	-0.649015	0.000000	-0.394775	0.000000	0.000000	0.000000	0.234264	-0.032204	0.363611	0.000000	0.000000	2.000000	60.000000	0.000000
3744.225114	-0.085493	0.528061	0.010287	72.256500	-6.201814	64.849937	-0.688059	0.000000	-0.455376	0.000000	0.000000	0.000000	0.223638	-0.029626	0.353798	0.000000	0.000000	2.000000	60.000000	0.000000
3744.228448	-0.085493	0.528061	0.010287	72.256500	-6.201814	64.849937	-0.688059	0.000000	-0.455376	0.000000	0.000000	0.000000	0.223638	-0.029626	0.353798	0.000000	0.000000	2.000000	60.000000	0.000000
3744.231781	-0.085493	0.528061	0.010287	72.256500	-6.201814	64.849937	-0.688059	0.000000	-0.455376	0.000000	0.000000	0.000000	0.223638	-0.029626	0.353798	0.000000	0.000000	2.000000	60.000000	0.000000
3744.235114	-0.084773	0.527949	0.011374	72.435120	-6.013204	64.925171	-0.725332	0.000000	-0.514343	0.000000	0.000000	0.000000	0.216124	-0.033725	0.326020	0.000000	0.000000	2.000000	60.000000	0.000000
3744.238448	-0.084773	0.527949	0.011374	72.435120	-6.013204	64.925171	-0.725332	0.000000	-0.514343	0.000000	0.000000	0.000000	0.216124	-0.033725	0.326020	0.000000	0.000000	2.000000	60.000000	0.000000
3744.241781	-0.084773	0.527949	0.011374	72.435120	-6.013204	64.925171	-0.725332	0.000000	-0.514343	0.000000	0.000000	0.000000	0.216124	-0.033725	0.326020	0.000000	0.000000	2.000000	60.000000	0.000000
3744.245114	-0.084068	0.527801	0.012308	72.805412	-5.746146	65.078239	-0.761353	0.000000	-0.568679	0.000000	0.000000	0.000000	0.211598	-0.044477	0.280294	0.000000	0.000000	2.000000	60.000000	0.000000
3744.248448	-0.084068	0.527801	0.012308	72.805412	-5.746146	65.078239	-0.761353	0.000000	-0.568679	0.000000	0.000000	0.000000	0.211598	-0.044477	0.280294	0.000000	0.000000	2.000000	60.000000	0.000000
3744.251781	-0.084068	0.527801	0.012308	72.805412	-5.746146	65.078239	-0.761353	0.000000	-0.568679	0.000000	0.000000	0.000000	0.211598	-0.044477	0.280294	0.000000	0.000000	2.000000	60.000000	0.000000
3744.255114	-0.083410	0.527691	0.013139	73.212303	-5.466519	65.254044	-0.796619	0.000000	-0.615395	0.000000	0.000000	0.000000	0.197251	-0.032800	0.249214	0.000000	0.000000	2.000000	60.000000	0.000000
3744.258448	-0.083410	0.527691	0.013139	73.212303	-5.466519	65.254044	-0.796619	0.000000	-0.615395	0.000000	0.000000	0.000000	0.197251	-0.032800	0.249214	0.000000	0.000000	2.000000	60.000000	0.000000
3744.261781	-0.083410	0.527691	0.013139	73.212303	-5.466519	65.254044	-0.796619	0.000000	-0.615395	0.000000	0.000000	0.000000	0.197251	-0.032800	0.249214	0.000000	0.000000	2.000000	60.000000	0.000000
3744.265114	-0.083410	0.527691	0.013139	73.622169	-5.190758	65.439621	-0.829494	0.000000	-0.656931	0.000000	0.000000	0.000000	0.197251	-0.032800	0.249214	0.000000	0.000000	2.000000	60.000000	0.000000
3744.268448	-0.082843	0.527579	0.013843	73.622169	-5.190758	65.439621	-0.829494	0.000000	-0.656931	0.000000	0.000000	0.000000	0.170033	-0.033715	0.211387	0.000000	0.000000	2.000000	60.000000	0.000000
3744.271781	-0.082843	0.527579	0.013843	73.622169	-5.190758	65.439621	-0.829494	0.000000	-0.656931	0.000000	0.000000	0.000000	0.170033	-0.033715	0.211387	0.000000	0.000000	2.000000	60.000000	0.000000
3744.275114	-0.082368	0.527464	0.014422	74.044174	-4.908938	65.644264	-0.829494	0.000000	-0.656931	0.000000	0.000000	0.000000	0.142516	-0.034561	0.173695	0.000000	0.000000	2.000000	60.000000	0.000000
3744.278448	-0.082368	0.527464	0.014422	74.044174	-4.908938	65.644264	-0.829494	0.000000	-0.656931	0.000000	0.000000	0.000000	0.142516	-0.034561	0.173695	0.000000	0.000000	2.000000	60.000000	0.000000
3744.281781	-0.082368	0.527464	0.014422	74.044174	-4.908938	65.644264	-0.829494	0.000000	-0.656931	0.000000	0.000000	0.000000	0.142516	-0.034561	0.173695	0.000000	0.000000	2.000000	60.000000	0.000000
3744.285114	-0.081953	0.527324	0.014820	74.453445	-4.626315	65.869667	-0.881585	0.000000	-0.721111	0.000000	0.000000	0.000000	0.124614	-0.042038	0.119261	0.000000	0.000000	2.000000	60.000000	0.000000
3744.288448	-0.081953	0.527324	0.014820	74.453445	-4.626315	65.869667	-0.881585	0.000000	-0.721111	0.000000	0.000000	0.000000	0.124614	-0.042038	0.119261	0.000000	0.000000	2.000000	60.000000	0.000000
3744.291781	-0.081953	0.527324	0.014820	74.453445	-4.626315	65.869667	-0.881585	0.000000	-0.721111	0.000000	0.000000	0.000000	0.124614	-0.042038	0.119261	0.000000	0.000000	2.000000	60.000000	0.000000
3744.295114	-0.081585	0.527233	0.015093	74.838074	-4.292675	66.186165	-0.902354	0.000000	-0.740988	0.000000	0.000000	0.000000	0.110489	-0.027062	0.081826	0.000000	0.000000	2.000000	60.000000	0.000000
3744.298448	-0.081585	0.527233	0.015093	74.838074	-4.292675	66.186165	-0.902354	0.000000	-0.740988	0.000000	0.000000	0.000000	0.110489	-0.027062	0.081826	0.000000	0.000000	2.000000	60.000000	0.000000
3744.301781	-0.081585	0.527233	0.015093	74.838074	-4.292675	66.186165	-0.902354	0.000000	-0.740988	0.000000	0.000000	0.000000	0.110489	-0.027062	0.081826	0.000000	0.000000	2.000000	60.000000	0.000000
3744.305114	-0.081585	0.527233	0.015093	75.202637	-3.905458	66.602333	-0.920769	0.000000	-0.754625	0.000000	0.000000	0.000000	0.110489	-0.027062	0.081826	0.000000	0.000000	2.000000	60.000000	0.000000
3744.308448	-0.081273	0.527129	0.015162	75.202637	-3.905458	66.602333	-0.920769	0.000000	-0.754625	0.000000	0.000000	0.000000	0.093388	-0.031428	0.020756	0.000000	0.000000	2.000000	60.000000	0.000000
3744.311781	-0.081273	0.527129	0.015162	75.202637	-3.905458	66.602333	-0.920769	0.000000	-0.754625	0.000000	0.000000	0.000000	0.093388	-0.031428	0.020756	0.000000	0.000000	2.000000	60.000000	0.000000
3744.315114	-0.081273	0.527129	0.015162	75.544418	-3.443268	67.139069	-0.920769	0.000000	-0.754625	0.000000	0.000000	0.000000	0.093388	-0.031428	0.020756	0.000000	0.000000	2.000000	60.000000	0.000000
3744.318448	-0.081273	0.527129	0.015162	75.544418	-3.443268	67.139069	-0.920769	0.000000	-0.754625	0.000000	0.000000	0.000000	0.093388	-0.031428	0.020756	0.000000	0.000000	2.000000	60.000000	0.000000
3744.321781	-0.080978	0.527026	0.015054	75.544418	-3.443268	67.139069	-0.920769	0.000000	-0.754625	0.000000	0.000000	0.000000	0.088651	-0.030882	-0.032340	0.000000	0.000000	2.000000	60.000000	0.000000
3744.325114	-0.080750	0.526931	0.014803	75.865250	-2.884809	67.820122	-0.936334	0.000000	-0.758085	0.000000	0.000000	0.000000	0.068268	-0.028529	-0.075341	0.000000	0.000000	2.000000	60.000000	0.000000
3744.328448	-0.080750	0.526931	0.014803	75.865250	-2.884809	67.820122	-0.936334	0.000000	-0.758085	0.000000	0.000000	0.000000	0.068268	-0.028529	-0.075341	0.000000	0.000000	2.000000	60.000000	0.000000
3744.331781	-0.080750	0.526931	0.014803	75.865250	-2.884809	67.820122	-0.936334	0.000000	-0.758085	0.000000	0.000000	0.000000	0.068268	-0.028529	-0.075341	0.000000	0.000000	2.000000	60.000000	0.000000
3744.335114	-0.080614	0.526817	0.014408	76.162575	-2.258611	68.609123	-0.962487	0.000000	-0.740138	0.000000	0.000000	0.000000	0.040985	-0.034029	-0.118356	0.000000	0.000000	2.000000	60.000000	0.000000
3744.338448	-0.080614	0.526817	0.014408	76.162575	-2.258611	68.609123	-0.962487	0.000000	-0.740138	0.000000	0.000000	0.000000	0.040985	-0.034029	-0.118356	0.000000	0.000000	2.000000	60.000000	0.000000
3744.341781	-0.080614	0.526817	0.014408	76.162575	-2.258611	68.609123	-0.962487	0.000000	-0.740138	0.000000	0.000000	0.000000	0.040985	-0.034029	-0.118356	0.000000	0.000000	2.000000	60.000000	0.000000
3744.345114	-0.080614	0.526817	0.014408	76.433014	-1.590673	69.473244	-0.969318	0.000000	-0.720412	0.000000	0.000000	0.000000	0.040985	-0.034029	-0.118356	0.000000	0.000000	2.000000	60.000000	0.000000
3744.348448	-0.080545	0.526712	0.013870	76.433014	-1.590673	69.473244	-0.969318	0.000000	-0.720412	0.000000	0.000000	0.000000	0.020678	-0.031641	-0.161360	0.000000	0.000000	2.000000	60.000000	0.000000
3744.351781	-0.080545	0.526712	0.013870	76.433014	-1.590673	69.473244	-0.969318	0.000000	-0.720412	0.000000	0.000000	0.000000	0.020678	-0.031641	-0.161360	0.000000	0.000000	2.000000	60.000000	0.000000
3744.355114	-0.080547	0.526604	0.013212	76.669479	-0.950195	70.313538	-0.969318	0.000000	-0.720412	0.000000	0.000000	0.000000	-0.000684	-0.032310	-0.197626	0.000000	0.000000	2.000000	60.000000	0.000000
3744.358448	-0.080547	0.526604	0.013212	76.669479	-0.950195	70.313538	-0.969318	0.000000	-0.720412	0.000000	0.000000	0.000000	-0.000684	-0.032310	-0.197626	0.000000	0.000000	2.000000	60.000000	0.000000
3744.361781	-0.080547	0.526604	0.013212	76.669479	-0.950195	70.313538	-0.969318	0.000000	-0.720412	0.000000	0.000000	0.000000	-0.000684	-0.032310	-0.197626	0.000000	0.000000	2.000000	60.000000	0.000000
3744.365114	-0.080649	0.526500	0.012469	76.870689	-0.374499	71.081161	-0.972650	0.000000	-0.660581	0.000000	0.000000	0.000000	-0.030727	-0.031144	-0.222659	0.000000	0.000000	2.000000	60.000000	0.000000
3744.368448	-0.080649	0.526500	0.012469	76.870689	-0.374499	71.081161	-0.972650	0.000000	-0.660581	0.000000	0.000000	0.000000	-0.030727	-0.031144	-0.222659	0.000000	0.000000	2.000000	60.000000	0.000000
3744.371781	-0.080649	0.526500	0.012469	76.870689	-0.374499	71.081161	-0.972650	0.000000	-0.660581	0.000000	0.000000	0.000000	-0.030727	-0.031144	-0.222659	0.000000	0.000000	2.000000	60.000000	0.000000
3744.375114	-0.080813	0.526432	0.011689	77.027061	0.085176	71.708984	-0.967529	0.000000	-0.623471	0.000000	0.000000	0.000000	-0.049171	-0.020393	-0.234121	0.000000	0.000000	2.000000	60.000000	0.000000
3744.378448	-0.080813	0.526432	0.011689	77.027061	0.085176	71.708984	-0.967529	0.000000	-0.623471	0.000000	0.000000	0.000000	-0.049171	-0.020393	-0.234121	0.000000	0.000000	2.000000	60.000000	0.000000
3744.381781	-0.080813	0.526432	0.011689	77.027061	0.085176	71.708984	-0.967529	0.000000	-0.623471	0.000000	0.000000	0.000000	-0.049171	-0.020393	-0.234121	0.000000	0.000000	2.000000	60.000000	0.000000
3744.385114	-0.080813	0.526432	0.011689	77.136688	0.385621	72.137360	-0.959334	0.000000	-0.584451	0.000000	0.000000	0.000000	-0.049171	-0.020393	-0.234121	0.000000	0.000000	2.000000	60.000000	0.000000
3744.388448	-0.080967	0.526436	0.010856	77.136688	0.385621	72.137360	-0.959334	0.000000	-0.584451	0.000000	0.000000	0.000000	-0.046140	0.001054	-0.250043	0.000000	0.000000	2.000000	60.000000	0.000000
3744.391781	-0.080967	0.526436	0.010856	77.136688	0.385621	72.137360	-0.959334	0.000000	-0.584451	0.000000	0.000000	0.000000	-0.046140	0.001054	-0.250043	0.000000	0.000000	2.000000	60.000000	0.000000
3744.395114	-0.081213	0.526549	0.010033	77.202820	0.501685	72.333275	-0.959334	0.000000	-0.584451	0.000000	0.000000	0.000000	-0.073816	0.033855	-0.246838	0.000000	0.000000	2.000000	60.000000	0.000000
3744.398448	-0.081213	0.526549	0.010033	77.202820	0.501685	72.333275	-0.959334	0.000000	-0.584451	0.000000	0.000000	0.000000	-0.073816	0.033855	-0.246838	0.000000	0.000000	2.000000	60.000000	0.000000
3744.401781	-0.081213	0.526549	0.010033	77.202820	0.501685	72.333275	-0.959334	0.000000	-0.584451	0.000000	0.000000	0.000000	-0.073816	0.033855	-0.246838	0.000000	0.000000	2.000000	60.000000	0.000000
3744.405114	-0.081213	0.526549	0.010033	77.224960	0.470291	72.361656	-0.939341	0.000000	-0.501637	0.000000	0.000000	0.000000	-0.073816	0.033855	-0.246838	0.000000	0.000000	2.000000	60.000000	0.000000
3744.408448	-0.081500	0.526764	0.009187	77.224960	0.470291	72.361656	-0.939341	0.000000	-0.501637	0.000000	0.000000	0.000000	-0.085910	0.064679	-0.253804	0.000000	0.000000	2.000000	60.000000	0.000000
3744.411781	-0.081500	0.526764	0.009187	77.224960	0.470291	72.361656	-0.939341	0.000000	-0.501637	0.000000	0.000000	0.000000	-0.085910	0.064679	-0.253804	0.000000	0.000000	2.000000	60.000000	0.000000
3744.415114	-0.081859	0.527078	0.008378	77.225471	0.401122	72.348412	-0.939341	0.000000	-0.501637	0.000000	0.000000	0.000000	-0.107926	0.094264	-0.242760	0.000000	0.000000	2.000000	60.000000	0.000000
3744.418448	-0.081859	0.527078	0.008378	77.225471	0.401122	72.348412	-0.939341	0.000000	-0.501637	0.000000	0.000000	0.000000	-0.107926	0.094264	-0.242760	0.000000	0.000000	2.000000	60.000000	0.000000
3744.421781	-0.081859	0.527078	0.008378	77.225471	0.401122	72.348412	-0.939341	0.000000	-0.501637	0.000000	0.000000	0.000000	-0.107926	0.094264	-0.242760	0.000000	0.000000	2.000000	60.000000	0.000000
3744.425114	-0.082355	0.527475	0.007574	77.217842	0.292224	72.301132	-0.907035	0.000000	-0.418877	0.000000	0.000000	0.000000	-0.148730	0.118957	-0.240975	0.000000	0.000000	2.000000	60.000000	0.000000
3744.428448	-0.082355	0.527475	0.007574	77.217842	0.292224	72.301132	-0.907035	0.000000	-0.418877	0.000000	0.000000	0.000000	-0.148730	0.118957	-0.240975	0.000000	0.000000	2.000000	60.000000	0.000000
3744.431781	-0.082355	0.527475	0.007574	77.217842	0.292224	72.301132	-0.907035	0.000000	-0.418877	0.000000	0.000000	0.000000	-0.148730	0.118957	-0.240975	0.000000	0.000000	2.000000	60.000000	0.000000
3744.435114	-0.082942	0.527954	0.006784	77.200226	0.106802	72.164543	-0.882247	0.000000	-0.378714	0.000000	0.000000	0.000000	-0.176142	0.143602	-0.237003	0.000000	0.000000	2.000000	60.000000	0.000000
3744.438448	-0.082942	0.527954	0.006784	77.200226	0.106802	72.164543	-0.882247	0.000000	-0.378714	0.000000	0.000000	0.000000	-0.176142	0.143602	-0.237003	0.000000	0.000000	2.000000	60.000000	0.000000
3744.441781	-0.082942	0.527954	0.006784	77.200226	0.106802	72.164543	-0.882247	0.000000	-0.378714	0.000000	0.000000	0.000000	-0.176142	0.143602	-0.237003	0.000000	0.000000	2.000000	60.000000	0.000000
3744.445114	-0.083662	0.528472	0.005984	77.186958	-0.120014	71.993607	-0.852889	0.000000	-0.339214	0.000000	0.000000	0.000000	-0.215830	0.155655	-0.240077	0.000000	0.000000	2.000000	60.000000	0.000000
3744.448448	-0.083662	0.528472	0.005984	77.186958	-0.120014	71.993607	-0.852889	0.000000	-0.339214	0.000000	0.000000	0.000000	-0.215830	0.155655	-0.240077	0.000000	0.000000	2.000000	60.000000	0.000000
3744.451781	-0.083662	0.528472	0.005984	77.186958	-0.120014	71.993607	-0.852889	0.000000	-0.339214	0.000000	0.000000	0.000000	-0.215830	0.155655	-0.240077	0.000000	0.000000	2.000000	60.000000	0.000000
3744.455114	-0.084473	0.529022	0.005203	77.187897	-0.344300	71.833450	-0.816918	0.000000	-0.299201	0.000000	0.000000	0.000000	-0.243402	0.164810	-0.234159	0.000000	0.000000	2.000000	60.000000	0.000000
3744.458448	-0.084473	0.529022	0.005203	77.187897	-0.344300	71.833450	-0.816918	0.000000	-0.299201	0.000000	0.000000	0.000000	-0.243402	0.164810	-0.234159	0.000000	0.000000	2.000000	60.000000	0.000000
3744.461781	-0.084473	0.529022	0.005203	77.187897	-0.344300	71.833450	-0.816918	0.000000	-0.299201	0.000000	0.000000	0.000000	-0.243402	0.164810	-0.234159	0.000000	0.000000	2.000000	60.000000	0.000000
3744.465114	-0.085355	0.529576	0.004450	77.225243	-0.501500	71.761055	-0.776351	0.000000	-0.260174	0.000000	0.000000	0.000000	-0.264546	0.166294	-0.226026	0.000000	0.000000	2.000000	60.000000	0.000000
3744.468448	-0.085355	0.529576	0.004450	77.225243	-0.501500	71.761055	-0.776351	0.000000	-0.260174	0.000000	0.000000	0.000000	-0.264546	0.166294	-0.226026	0.000000	0.000000	2.000000	60.000000	0.000000
3744.471781	-0.085355	0.529576	0.004450	77.225243	-0.501500	71.761055	-0.776351	0.000000	-0.260174	0.000000	0.000000	0.000000	-0.264546	0.166294	-0.226026	0.000000	0.000000	2.000000	60.000000	0.000000
3744.475114	-0.086275	0.530087	0.003671	77.276962	-0.575590	71.801186	-0.732260	0.000000	-0.222503	0.000000	0.000000	0.000000	-0.275940	0.153348	-0.233682	0.000000	0.000000	2.000000	60.000000	0.000000
3744.478448	-0.086275	0.530087	0.003671	77.276962	-0.575590	71.801186	-0.732260	0.000000	-0.222503	0.000000	0.000000	0.000000	-0.275940	0.153348	-0.233682	0.000000	0.000000	2.000000	60.000000	0.000000
3744.481781	-0.086275	0.530087	0.003671	77.276962	-0.575590	71.801186	-0.732260	0.000000	-0.222503	0.000000	0.000000	0.000000	-0.275940	0.153348	-0.233682	0.000000	0.000000	2.000000	60.000000	0.000000
3744.485114	-0.087179	0.530553	0.002943	77.342758	-0.615208	71.883377	-0.686270	0.000000	-0.183556	0.000000	0.000000	0.000000	-0.271240	0.139542	-0.218398	0.000000	0.000000	2.000000	60.000000	0.000000
3744.488448	-0.087179	0.530553	0.002943	77.342758	-0.615208	71.883377	-0.686270	0.000000	-0.183556	0.000000	0.000000	0.000000	-0.271240	0.139542	-0.218398	0.000000	0.000000	2.000000	60.000000	0.000000
3744.491781	-0.087179	0.530553	0.002943	77.342758	-0.615208	71.883377	-0.686270	0.000000	-0.183556	0.000000	0.000000	0.000000	-0.271240	0.139542	-0.218398	0.000000	0.000000	2.000000	60.000000	0.000000
3744.495114	-0.088041	0.530981	0.002248	77.418358	-0.640960	71.976593	-0.641063	0.000000	-0.147157	0.000000	0.000000	0.000000	-0.258819	0.128700	-0.208596	0.000000	0.000000	2.000000	60.000000	0.000000
3744.498448	-0.088041	0.530981	0.002248	77.418358	-0.640960	71.976593	-0.641063	0.000000	-0.147157	0.000000	0.000000	0.000000	-0.258819	0.128700	-0.208596	0.000000	0.000000	2.000000	60.000000	0.000000
3744.501781	-0.088041	0.530981	0.002248	77.418358	-0.640960	71.976593	-0.641063	0.000000	-0.147157	0.000000	0.000000	0.000000	-0.258819	0.128700	-0.208596	0.000000	0.000000	2.000000	60.000000	0.000000
3744.505114	-0.088856	0.531342	0.001548	77.514397	-0.636680	72.091545	-0.597926	0.000000	-0.112391	0.000000	0.000000	0.000000	-0.244339	0.108241	-0.209934	0.000000	0.000000	2.000000	60.000000	0.000000
3744.508448	-0.088856	0.531342	0.001548	77.514397	-0.636680	72.091545	-0.597926	0.000000	-0.112391	0.000000	0.000000	0.000000	-0.244339	0.108241	-0.209934	0.000000	0.000000	2.000000	60.000000	0.000000
3744.511781	-0.088856	0.531342	0.001548	77.514397	-0.636680	72.091545	-0.597926	0.000000	-0.112391	0.000000	0.000000	0.000000	-0.244339	0.108241	-0.209934	0.000000	0.000000	2.000000	60.000000	0.000000
3744.515114	-0.088856	0.531342	0.001548	77.613472	-0.614434	72.210953	-0.557203	0.000000	-0.077402	0.000000	0.000000	0.000000	-0.244339	0.108241	-0.209934	0.000000	0.000000	2.000000	60.000000	0.000000
3744.518448	-0.089543	0.531642	0.000903	77.613472	-0.614434	72.210953	-0.557203	0.000000	-0.077402	0.000000	0.000000	0.000000	-0.206242	0.089818	-0.193621	0.000000	0.000000	2.000000	60.000000	0.000000
3744.521781	-0.089543	0.531642	0.000903	77.613472	-0.614434	72.210953	-0.557203	0.000000	-0.077402	0.000000	0.000000	0.000000	-0.206242	0.089818	-0.193621	0.000000	0.000000	2.000000	60.000000	0.000000
3744.525114	-0.090123	0.531864	0.000289	77.702377	-0.590617	72.316475	-0.557203	0.000000	-0.077402	0.000000	0.000000	0.000000	-0.173779	0.066687	-0.183997	0.000000	0.000000	2.000000	60.000000	0.000000
3744.528448	-0.090123	0.531864	0.000289	77.702377	-0.590617	72.316475	-0.557203	0.000000	-0.077402	0.000000	0.000000	0.000000	-0.173779	0.066687	-0.183997	0.000000	0.000000	2.000000	60.000000	0.000000
3744.531781	-0.090123	0.531864	0.000289	77.702377	-0.590617	72.316475	-0.557203	0.000000	-0.077402	0.000000	0.000000	0.000000	-0.173779	0.066687	-0.183997	0.000000	0.000000	2.000000	60.000000	0.000000
3744.535114	-0.090123	0.531864	0.000289	77.774117	-0.573774	72.402023	-0.493867	0.000000	-0.014465	0.000000	0.000000	0.000000	-0.173779	0.066687	-0.183997	0.000000	0.000000	2.000000	60.000000	0.000000
3744.538448	-0.090580	0.532041	-0.000250	77.774117	-0.573774	72.402023	-0.493867	0.000000	-0.014465	0.000000	0.000000	0.000000	-0.137184	0.053255	-0.161699	0.000000	0.000000	2.000000	60.000000	0.000000
3744.541781	-0.090580	0.532041	-0.000250	77.774117	-0.573774	72.402023	-0.493867	0.000000	-0.014465	0.000000	0.000000	0.000000	-0.137184	0.053255	-0.161699	0.000000	0.000000	2.000000	60.000000	0.000000
3744.545114	-0.090915	0.532200	-0.000718	77.821198	-0.570155	72.458748	-0.493867	0.000000	-0.014465	0.000000	0.000000	0.000000	-0.100543	0.047538	-0.140473	0.000000	0.000000	2.000000	60.000000	0.000000
3744.548448	-0.090915	0.532200	-0.000718	77.821198	-0.570155	72.458748	-0.493867	0.000000	-0.014465	0.000000	0.000000	0.000000	-0.100543	0.047538	-0.140473	0.000000	0.000000	2.000000	60.000000	0.000000
3744.551781	-0.090915	0.532200	-0.000718	77.821198	-0.570155	72.458748	-0.493867	0.000000	-0.014465	0.000000	0.000000	0.000000	-0.100543	0.047538	-0.140473	0.000000	0.000000	2.000000	60.000000	0.000000
3744.555114	-0.090915	0.532200	-0.000718	77.850044	-0.584867	72.480026	-0.454245	0.000000	0.035897	0.000000	0.000000	0.000000	-0.100543	0.047538	-0.140473	0.000000	0.000000	2.000000	60.000000	0.000000
3744.558448	-0.091184	0.532362	-0.001064	77.850044	-0.584867	72.480026	-0.454245	0.000000	0.035897	0.000000	0.000000	0.000000	-0.080663	0.048716	-0.103703	0.000000	0.000000	2.000000	60.000000	0.000000
3744.561781	-0.091184	0.532362	-0.001064	77.850044	-0.584867	72.480026	-0.454245	0.000000	0.035897	0.000000	0.000000	0.000000	-0.080663	0.048716	-0.103703	0.000000	0.000000	2.000000	60.000000	0.000000
3744.565114	-0.091184	0.532362	-0.001064	77.861214	-0.689425	72.372040	-0.454245	0.000000	0.035897	0.000000	0.000000	0.000000	-0.080663	0.048716	-0.103703	0.000000	0.000000	2.000000	60.000000	0.000000
3744.568448	-0.091184	0.532362	-0.001064	77.861214	-0.689425	72.372040	-0.454245	0.000000	0.035897	0.000000	0.000000	0.000000	-0.080663	0.048716	-0.103703	0.000000	0.000000	2.000000	60.000000	0.000000
3744.571781	-0.091375	0.532506	-0.001347	77.861214	-0.689425	72.372040	-0.454245	0.000000	0.035897	0.000000	0.000000	0.000000	-0.057294	0.043110	-0.084928	0.000000	0.000000	2.000000	60.000000	0.000000
3744.575114	-0.091514	0.532622	-0.001549	77.880295	-0.918100	72.081863	-0.440802	0.000000	0.053180	0.000000	0.000000	0.000000	-0.041853	0.034696	-0.060594	0.000000	0.000000	2.000000	60.000000	0.000000
3744.578448	-0.091514	0.532622	-0.001549	77.880295	-0.918100	72.081863	-0.440802	0.000000	0.053180	0.000000	0.000000	0.000000	-0.041853	0.034696	-0.060594	0.000000	0.000000	2.000000	60.000000	0.000000
3744.581781	-0.091514	0.532622	-0.001549	77.880295	-0.918100	72.081863	-0.440802	0.000000	0.053180	0.000000	0.000000	0.000000	-0.041853	0.034696	-0.060594	0.000000	0.000000	2.000000	60.000000	0.000000
3744.585114	-0.091514	0.532622	-0.001549	77.917831	-1.336239	71.524513	-0.424277	0.000000	0.077434	0.000000	0.000000	0.000000	-0.041853	0.034696	-0.060594	0.000000	0.000000	2.000000	60.000000	0.000000
3744.588448	-0.091626	0.532659	-0.001666	77.917831	-1.336239	71.524513	-0.424277	0.000000	0.077434	0.000000	0.000000	0.000000	-0.033443	0.011139	-0.035114	0.000000	0.000000	2.000000	60.000000	0.000000
3744.591781	-0.091626	0.532659	-0.001666	77.917831	-1.336239	71.524513	-0.424277	0.000000	0.077434	0.000000	0.000000	0.000000	-0.033443	0.011139	-0.035114	0.000000	0.000000	2.000000	60.000000	0.000000
3744.595114	-0.091626	0.532659	-0.001666	77.970428	-1.981155	70.643623	-0.424277	0.000000	0.077434	0.000000	0.000000	0.000000	-0.033443	0.011139	-0.035114	0.000000	0.000000	2.000000	60.000000	0.000000
3744.598448	-0.091626	0.532659	-0.001666	77.970428	-1.981155	70.643623	-0.424277	0.000000	0.077434	0.000000	0.000000	0.000000	-0.033443	0.011139	-0.035114	0.000000	0.000000	2.000000	60.000000	0.000000
3744.601781	-0.091708	0.532668	-0.001706	77.970428	-1.981155	70.643623	-0.424277	0.000000	0.077434	0.000000	0.000000	0.000000	-0.024576	0.002764	-0.012044	0.000000	0.000000	2.000000	60.000000	0.000000
3744.605114	-0.091708	0.532668	-0.001706	78.052124	-2.830705	69.467270	-0.418703	0.000000	0.083287	0.000000	0.000000	0.000000	-0.024576	0.002764	-0.012044	0.000000	0.000000	2.000000	60.000000	0.000000
3744.608448	-0.091708	0.532668	-0.001706	78.052124	-2.830705	69.467270	-0.418703	0.000000	0.083287	0.000000	0.000000	0.000000	-0.024576	0.002764	-0.012044	0.000000	0.000000	2.000000	60.000000	0.000000
3744.611781	-0.091708	0.532668	-0.001706	78.052124	-2.830705	69.467270	-0.418703	0.000000	0.083287	0.000000	0.000000	0.000000	-0.024576	0.002764	-0.012044	0.000000	0.000000	2.000000	60.000000	0.000000
3744.615114	-0.091701	0.532467	-0.001738	78.154198	-3.826031	68.083740	-0.414607	0.000000	0.085294	0.000000	0.000000	0.000000	0.001927	-0.060194	-0.009568	0.000000	0.000000	2.000000	60.000000	0.000000
3744.618448	-0.091701	0.532467	-0.001738	78.154198	-3.826031	68.083740	-0.414607	0.000000	0.085294	0.000000	0.000000	0.000000	0.001927	-0.060194	-0.009568	0.000000	0.000000	2.000000	60.000000	0.000000
3744.621781	-0.091701	0.532467	-0.001738	78.154198	-3.826031	68.083740	-0.414607	0.000000	0.085294	0.000000	0.000000	0.000000	0.001927	-0.060194	-0.009568	0.000000	0.000000	2.000000	60.000000	0.000000
3744.625114	-0.091701	0.532467	-0.001738	78.241837	-4.913086	66.583099	-0.414928	0.000000	0.086889	0.000000	0.000000	0.000000	0.001927	-0.060194	-0.009568	0.000000	0.000000	2.000000	60.000000	0.000000
3744.628448	-0.091649	0.532347	-0.001663	78.241837	-4.913086	66.583099	-0.414928	0.000000	0.086889	0.000000	0.000000	0.000000	0.015741	-0.036041	0.022393	0.000000	0.000000	2.000000	60.000000	0.000000
3744.631781	-0.091649	0.532347	-0.001663	78.241837	-4.913086	66.583099	-0.414928	0.000000	0.086889	0.000000	0.000000	0.000000	0.015741	-0.036041	0.022393	0.000000	0.000000	2.000000	60.000000	0.000000
3744.635114	-0.091649	0.532347	-0.001663	78.291405	-6.005953	65.081238	-0.414928	0.000000	0.086889	0.000000	0.000000	0.000000	0.015741	-0.036041	0.022393	0.000000	0.000000	2.000000	60.000000	0.000000
3744.638448	-0.091649	0.532347	-0.001663	78.291405	-6.005953	65.081238	-0.414928	0.000000	0.086889	0.000000	0.000000	0.000000	0.015741	-0.036041	0.022393	0.000000	0.000000	2.000000	60.000000	0.000000
3744.641781	-0.091595	0.532257	-0.001483	78.291405	-6.005953	65.081238	-0.414928	0.000000	0.086889	0.000000	0.000000	0.000000	0.016112	-0.027092	0.054169	0.000000	0.000000	2.000000	60.000000	0.000000
3744.645114	-0.091489	0.532164	-0.001225	78.314011	-6.951627	63.774345	-0.417552	0.000000	0.083156	0.000000	0.000000	0.000000	0.031749	-0.027870	0.077321	0.000000	0.000000	2.000000	60.000000	0.000000
3744.648448	-0.091489	0.532164	-0.001225	78.314011	-6.951627	63.774345	-0.417552	0.000000	0.083156	0.000000	0.000000	0.000000	0.031749	-0.027870	0.077321	0.000000	0.000000	2.000000	60.000000	0.000000
3744.651781	-0.091489	0.532164	-0.001225	78.314011	-6.951627	63.774345	-0.417552	0.000000	0.083156	0.000000	0.000000	0.000000	0.031749	-0.027870	0.077321	0.000000	0.000000	2.000000	60.000000	0.000000
3744.655114	-0.091489	0.532164	-0.001225	78.335953	-7.702183	62.716934	-0.425528	0.000000	0.061241	0.000000	0.000000	0.000000	0.031749	-0.027870	0.077321	0.000000	0.000000	2.000000	60.000000	0.000000
3744.658448	-0.091297	0.532071	-0.000950	78.335953	-7.702183	62.716934	-0.425528	0.000000	0.061241	0.000000	0.000000	0.000000	0.057786	-0.027898	0.082503	0.000000	0.000000	2.000000	60.000000	0.000000
3744.661781	-0.091297	0.532071	-0.000950	78.335953	-7.702183	62.716934	-0.425528	0.000000	0.061241	0.000000	0.000000	0.000000	0.057786	-0.027898	0.082503	0.000000	0.000000	2.000000	60.000000	0.000000
3744.665114	-0.091138	0.531975	-0.000615	78.363281	-8.279768	61.904671	-0.425528	0.000000	0.061241	0.000000	0.000000	0.000000	0.047525	-0.028714	0.100417	0.000000	0.000000	2.000000	60.000000	0.000000
3744.668448	-0.091138	0.531975	-0.000615	78.363281	-8.279768	61.904671	-0.425528	0.000000	0.061241	0.000000	0.000000	0.000000	0.047525	-0.028714	0.100417	0.000000	0.000000	2.000000	60.000000	0.000000
3744.671781	-0.091138	0.531975	-0.000615	78.363281	-8.279768	61.904671	-0.425528	0.000000	0.061241	0.000000	0.000000	0.000000	0.047525	-0.028714	0.100417	0.000000	0.000000	2.000000	60.000000	0.000000
3744.675114	-0.091138	0.531975	-0.000615	78.408752	-8.711926	61.287144	-0.443080	0.000000	0.030755	0.000000	0.000000	0.000000	0.047525	-0.028714	0.100417	0.000000	0.000000	2.000000	60.000000	0.000000
3744.678448	-0.091019	0.531863	-0.000308	78.408752	-8.711926	61.287144	-0.443080	0.000000	0.030755	0.000000	0.000000	0.000000	0.035725	-0.033596	0.092173	0.000000	0.000000	2.000000	60.000000	0.000000
3744.681781	-0.091019	0.531863	-0.000308	78.408752	-8.711926	61.287144	-0.443080	0.000000	0.030755	0.000000	0.000000	0.000000	0.035725	-0.033596	0.092173	0.000000	0.000000	2.000000	60.000000	0.000000
3744.685114	-0.091019	0.531863	-0.000308	78.459404	-8.991984	60.883583	-0.443080	0.000000	0.030755	0.000000	0.000000	0.000000	0.035725	-0.033596	0.092173	0.000000	0.000000	2.000000	60.000000	0.000000
3744.688448	-0.091019	0.531863	-0.000308	78.459404	-8.991984	60.883583	-0.443080	0.000000	0.030755	0.000000	0.000000	0.000000	0.035725	-0.033596	0.092173	0.000000	0.000000	2.000000	60.000000	0.000000
3744.691781	-0.090901	0.531726	0.000003	78.459404	-8.991984	60.883583	-0.443080	0.000000	0.030755	0.000000	0.000000	0.000000	0.035554	-0.041288	0.093342	0.000000	0.000000	2.000000	60.000000	0.000000
3744.695114	-0.090804	0.531588	0.000310	78.496643	-9.130662	60.668091	-0.449034	0.000000	0.015393	0.000000	0.000000	0.000000	0.029113	-0.041345	0.092017	0.000000	0.000000	2.000000	60.000000	0.000000
3744.698448	-0.090804	0.531588	0.000310	78.496643	-9.130662	60.668091	-0.449034	0.000000	0.015393	0.000000	0.000000	0.000000	0.029113	-0.041345	0.092017	0.000000	0.000000	2.000000	60.000000	0.000000
3744.701781	-0.090804	0.531588	0.000310	78.496643	-9.130662	60.668091	-0.449034	0.000000	0.015393	0.000000	0.000000	0.000000	0.029113	-0.041345	0.092017	0.000000	0.000000	2.000000	60.000000	0.000000
3744.705114	-0.090804	0.531588	0.000310	78.520432	-9.170453	60.598164	-0.459812	0.000000	-0.015500	0.000000	0.000000	0.000000	0.029113	-0.041345	0.092017	0.000000	0.000000	2.000000	60.000000	0.000000
3744.708448	-0.090795	0.531399	0.000607	78.520432	-9.170453	60.598164	-0.459812	0.000000	-0.015500	0.000000	0.000000	0.000000	0.002623	-0.056729	0.089204	0.000000	0.000000	2.000000	60.000000	0.000000
3744.711781	-0.090795	0.531399	0.000607	78.520432	-9.170453	60.598164	-0.459812	0.000000	-0.015500	0.000000	0.000000	0.000000	0.002623	-0.056729	0.089204	0.000000	0.000000	2.000000	60.000000	0.000000
3744.715114	-0.090795	0.531399	0.000607	78.536072	-9.162245	60.600983	-0.459812	0.000000	-0.015500	0.000000	0.000000	0.000000	0.002623	-0.056729	0.089204	0.000000	0.000000	2.000000	60.000000	0.000000
3744.718448	-0.090795	0.531399	0.000607	78.536072	-9.162245	60.600983	-0.459812	0.000000	-0.015500	0.000000	0.000000	0.000000	0.002623	-0.056729	0.089204	0.000000	0.000000	2.000000	60.000000	0.000000
3744.721781	-0.090797	0.531161	0.000844	78.536072	-9.162245	60.600983	-0.459812	0.000000	-0.015500	0.000000	0.000000	0.000000	-0.000527	-0.071274	0.071019	0.000000	0.000000	2.000000	60.000000	0.000000
3744.725114	-0.090864	0.530898	0.001072	78.561081	-9.160551	60.605492	-0.460249	0.000000	-0.030368	0.000000	0.000000	0.000000	-0.020318	-0.079027	0.068281	0.000000	0.000000	2.000000	60.000000	0.000000
3744.728448	-0.090864	0.530898	0.001072	78.561081	-9.160551	60.605492	-0.460249	0.000000	-0.030368	0.000000	0.000000	0.000000	-0.020318	-0.079027	0.068281	0.000000	0.000000	2.000000	60.000000	0.000000
3744.731781	-0.090864	0.530898	0.001072	78.561081	-9.160551	60.605492	-0.460249	0.000000	-0.030368	0.000000	0.000000	0.000000	-0.020318	-0.079027	0.068281	0.000000	0.000000	2.000000	60.000000	0.000000
3744.735114	-0.090864	0.530898	0.001072	78.589272	-9.158260	60.610615	-0.456775	0.000000	-0.053584	0.000000	0.000000	0.000000	-0.020318	-0.079027	0.068281	0.000000	0.000000	2.000000	60.000000	0.000000
3744.738448	-0.090921	0.530586	0.001243	78.589272	-9.158260	60.610615	-0.456775	0.000000	-0.053584	0.000000	0.000000	0.000000	-0.016967	-0.093577	0.051358	0.000000	0.000000	2.000000	60.000000	0.000000
3744.741781	-0.090921	0.530586	0.001243	78.589272	-9.158260	60.610615	-0.456775	0.000000	-0.053584	0.000000	0.000000	0.000000	-0.016967	-0.093577	0.051358	0.000000	0.000000	2.000000	60.000000	0.000000
3744.745114	-0.090921	0.530586	0.001243	78.623672	-9.157552	60.616879	-0.456775	0.000000	-0.053584	0.000000	0.000000	0.000000	-0.016967	-0.093577	0.051358	0.000000	0.000000	2.000000	60.000000	0.000000
3744.748448	-0.090921	0.530586	0.001243	78.623672	-9.157552	60.616879	-0.456775	0.000000	-0.053584	0.000000	0.000000	0.000000	-0.016967	-0.093577	0.051358	0.000000	0.000000	2.000000	60.000000	0.000000
3744.751781	-0.091000	0.530248	0.001413	78.623672	-9.157552	60.616879	-0.456775	0.000000	-0.053584	0.000000	0.000000	0.000000	-0.023726	-0.101297	0.051171	0.000000	0.000000	2.000000	60.000000	0.000000
3744.755114	-0.091078	0.529936	0.001580	78.654884	-9.151728	60.630188	-0.453947	0.000000	-0.062144	0.000000	0.000000	0.000000	-0.023485	-0.093713	0.049923	0.000000	0.000000	2.000000	60.000000	0.000000
3744.758448	-0.091078	0.529936	0.001580	78.654884	-9.151728	60.630188	-0.453947	0.000000	-0.062144	0.000000	0.000000	0.000000	-0.023485	-0.093713	0.049923	0.000000	0.000000	2.000000	60.000000	0.000000
3744.761781	-0.091078	0.529936	0.001580	78.654884	-9.151728	60.630188	-0.453947	0.000000	-0.062144	0.000000	0.000000	0.000000	-0.023485	-0.093713	0.049923	0.000000	0.000000	2.000000	60.000000	0.000000
3744.765114	-0.091078	0.529936	0.001580	78.686172	-9.148757	60.635975	-0.446079	0.000000	-0.078993	0.000000	0.000000	0.000000	-0.023485	-0.093713	0.049923	0.000000	0.000000	2.000000	60.000000	0.000000
3744.768448	-0.091135	0.529623	0.001750	78.686172	-9.148757	60.635975	-0.446079	0.000000	-0.078993	0.000000	0.000000	0.000000	-0.016949	-0.093783	0.051153	0.000000	0.000000	2.000000	60.000000	0.000000
3744.771781	-0.091135	0.529623	0.001750	78.686172	-9.148757	60.635975	-0.446079	0.000000	-0.078993	0.000000	0.000000	0.000000	-0.016949	-0.093783	0.051153	0.000000	0.000000	2.000000	60.000000	0.000000
3744.775114	-0.091155	0.529342	0.001967	78.711197	-9.141501	60.640625	-0.446079	0.000000	-0.078993	0.000000	0.000000	0.000000	-0.006101	-0.084205	0.064951	0.000000	0.000000	2.000000	60.000000	0.000000
3744.778448	-0.091155	0.529342	0.001967	78.711197	-9.141501	60.640625	-0.446079	0.000000	-0.078993	0.000000	0.000000	0.000000	-0.006101	-0.084205	0.064951	0.000000	0.000000	2.000000	60.000000	0.000000
3744.781781	-0.091155	0.529342	0.001967	78.711197	-9.141501	60.640625	-0.446079	0.000000	-0.078993	0.000000	0.000000	0.000000	-0.006101	-0.084205	0.064951	0.000000	0.000000	2.000000	60.000000	0.000000
3744.785114	-0.091141	0.529064	0.002123	78.739281	-9.125214	60.653465	-0.442237	0.000000	-0.098344	0.000000	0.000000	0.000000	0.004272	-0.083388	0.046976	0.000000	0.000000	2.000000	60.000000	0.000000
3744.788448	-0.091141	0.529064	0.002123	78.739281	-9.125214	60.653465	-0.442237	0.000000	-0.098344	0.000000	0.000000	0.000000	0.004272	-0.083388	0.046976	0.000000	0.000000	2.000000	60.000000	0.000000
3744.791781	-0.091141	0.529064	0.002123	78.739281	-9.125214	60.653465	-0.442237	0.000000	-0.098344	0.000000	0.000000	0.000000	0.004272	-0.083388	0.046976	0.000000	0.000000	2.000000	60.000000	0.000000
3744.795114	-0.091141	0.529064	0.002123	78.764297	-9.112433	60.658180	-0.442949	0.000000	-0.106173	0.000000	0.000000	0.000000	0.004272	-0.083388	0.046976	0.000000	0.000000	2.000000	60.000000	0.000000
3744.798448	-0.091078	0.528822	0.002262	78.764297	-9.112433	60.658180	-0.442949	0.000000	-0.106173	0.000000	0.000000	0.000000	0.018954	-0.072883	0.041579	0.000000	0.000000	2.000000	60.000000	0.000000
3744.801781	-0.091078	0.528822	0.002262	78.764297	-9.112433	60.658180	-0.442949	0.000000	-0.106173	0.000000	0.000000	0.000000	0.018954	-0.072883	0.041579	0.000000	0.000000	2.000000	60.000000	0.000000
3744.805114	-0.091078	0.528822	0.002262	78.789337	-9.099616	60.662926	-0.442949	0.000000	-0.106173	0.000000	0.000000	0.000000	0.018954	-0.072883	0.041579	0.000000	0.000000	2.000000	60.000000	0.000000
3744.808448	-0.091078	0.528822	0.002262	78.789337	-9.099616	60.662926	-0.442949	0.000000	-0.106173	0.000000	0.000000	0.000000	0.018954	-0.072883	0.041579	0.000000	0.000000	2.000000	60.000000	0.000000
3744.811781	-0.091054	0.528588	0.002369	78.789337	-9.099616	60.662926	-0.442949	0.000000	-0.106173	0.000000	0.000000	0.000000	0.007228	-0.070036	0.032157	0.000000	0.000000	2.000000	60.000000	0.000000
3744.815114	-0.091054	0.528588	0.002369	78.811218	-9.092864	60.667046	-0.446108	0.000000	-0.113103	0.000000	0.000000	0.000000	0.007228	-0.070036	0.032157	0.000000	0.000000	2.000000	60.000000	0.000000
3744.818448	-0.091054	0.528588	0.002369	78.811218	-9.092864	60.667046	-0.446108	0.000000	-0.113103	0.000000	0.000000	0.000000	0.007228	-0.070036	0.032157	0.000000	0.000000	2.000000	60.000000	0.000000
3744.821781	-0.091054	0.528588	0.002369	78.811218	-9.092864	60.667046	-0.446108	0.000000	-0.113103	0.000000	0.000000	0.000000	0.007228	-0.070036	0.032157	0.000000	0.000000	2.000000	60.000000	0.000000
3744.825114	-0.091033	0.528275	0.002378	78.829994	-9.089354	60.670616	-0.447313	0.000000	-0.118463	0.000000	0.000000	0.000000	0.006284	-0.094056	0.002609	0.000000	0.000000	2.000000	60.000000	0.000000
3744.828448	-0.091033	0.528275	0.002378	78.829994	-9.089354	60.670616	-0.447313	0.000000	-0.118463	0.000000	0.000000	0.000000	0.006284	-0.094056	0.002609	0.000000	0.000000	2.000000	60.000000	0.000000
3744.831781	-0.091033	0.528275	0.002378	78.829994	-9.089354	60.670616	-0.447313	0.000000	-0.118463	0.000000	0.000000	0.000000	0.006284	-0.094056	0.002609	0.000000	0.000000	2.000000	60.000000	0.000000
3744.835114	-0.091033	0.528275	0.002378	78.845619	-9.086427	60.673611	-0.448360	0.000000	-0.118897	0.000000	0.000000	0.000000	0.006284	-0.094056	0.002609	0.000000	0.000000	2.000000	60.000000	0.000000
3744.838448	-0.091023	0.528175	0.002329	78.845619	-9.086427	60.673611	-0.448360	0.000000	-0.118897	0.000000	0.000000	0.000000	0.002901	-0.029755	-0.014650	0.000000	0.000000	2.000000	60.000000	0.000000
3744.841781	-0.091023	0.528175	0.002329	78.845619	-9.086427	60.673611	-0.448360	0.000000	-0.118897	0.000000	0.000000	0.000000	0.002901	-0.029755	-0.014650	0.000000	0.000000	2.000000	60.000000	0.000000
3744.845114	-0.091023	0.528175	0.002329	78.864388	-9.082883	60.677208	-0.448360	0.000000	-0.118897	0.000000	0.000000	0.000000	0.002901	-0.029755	-0.014650	0.000000	0.000000	2.000000	60.000000	0.000000
3744.848448	-0.091023	0.528175	0.002329	78.864388	-9.082883	60.677208	-0.448360	0.000000	-0.118897	0.000000	0.000000	0.000000	0.002901	-0.029755	-0.014650	0.000000	0.000000	2.000000	60.000000	0.000000
3744.851781	-0.090992	0.528099	0.002171	78.864388	-9.082883	60.677208	-0.448360	0.000000	-0.118897	0.000000	0.000000	0.000000	0.009398	-0.023035	-0.047449	0.000000	0.000000	2.000000	60.000000	0.000000
3744.855114	-0.090948	0.528025	0.001949	78.886292	-9.078762	60.681416	-0.448844	0.000000	-0.116456	0.000000	0.000000	0.000000	0.013208	-0.022068	-0.066682	0.000000	0.000000	2.000000	60.000000	0.000000
3744.858448	-0.090948	0.528025	0.001949	78.886292	-9.078762	60.681416	-0.448844	0.000000	-0.116456	0.000000	0.000000	0.000000	0.013208	-0.022068	-0.066682	0.000000	0.000000	2.000000	60.000000	0.000000
3744.861781	-0.090948	0.528025	0.001949	78.886292	-9.078762	60.681416	-0.448844	0.000000	-0.116456	0.000000	0.000000	0.000000	0.013208	-0.022068	-0.066682	0.000000	0.000000	2.000000	60.000000	0.000000
3744.865114	-0.090948	0.528025	0.001949	78.911324	-9.076739	60.686253	-0.452612	0.000000	-0.097434	0.000000	0.000000	0.000000	0.013208	-0.022068	-0.066682	0.000000	0.000000	2.000000	60.000000	0.000000
3744.868448	-0.090913	0.527955	0.001658	78.911324	-9.076739	60.686253	-0.452612	0.000000	-0.097434	0.000000	0.000000	0.000000	0.010485	-0.021096	-0.087218	0.000000	0.000000	2.000000	60.000000	0.000000
3744.871781	-0.090913	0.527955	0.001658	78.911324	-9.076739	60.686253	-0.452612	0.000000	-0.097434	0.000000	0.000000	0.000000	0.010485	-0.021096	-0.087218	0.000000	0.000000	2.000000	60.000000	0.000000
3744.875114	-0.090913	0.527955	0.001658	78.936371	-9.071990	60.691101	-0.452612	0.000000	-0.097434	0.000000	0.000000	0.000000	0.010485	-0.021096	-0.087218	0.000000	0.000000	2.000000	60.000000	0.000000
3744.878448	-0.090913	0.527955	0.001658	78.936371	-9.071990	60.691101	-0.452612	0.000000	-0.097434	0.000000	0.000000	0.000000	0.010485	-0.021096	-0.087218	0.000000	0.000000	2.000000	60.000000	0.000000
3744.881781	-0.090847	0.527904	0.001326	78.936371	-9.071990	60.691101	-0.452612	0.000000	-0.097434	0.000000	0.000000	0.000000	0.019718	-0.015340	-0.099523	0.000000	0.000000	2.000000	60.000000	0.000000
3744.885114	-0.090847	0.527904	0.001326	78.958244	-9.067801	60.695358	-0.454359	0.000000	-0.082897	0.000000	0.000000	0.000000	0.019718	-0.015340	-0.099523	0.000000	0.000000	2.000000	60.000000	0.000000
3744.888448	-0.090847	0.527904	0.001326	78.958244	-9.067801	60.695358	-0.454359	0.000000	-0.082897	0.000000	0.000000	0.000000	0.019718	-0.015340	-0.099523	0.000000	0.000000	2.000000	60.000000	0.000000
3744.891781	-0.090847	0.527904	0.001326	78.958244	-9.067801	60.695358	-0.454359	0.000000	-0.082897	0.000000	0.000000	0.000000	0.019718	-0.015340	-0.099523	0.000000	0.000000	2.000000	60.000000	0.000000
3744.895114	-0.090729	0.527916	0.000730	78.970749	-9.065410	60.697788	-0.457646	0.000000	-0.066310	0.000000	0.000000	0.000000	0.035419	0.003738	-0.178773	0.000000	0.000000	2.000000	60.000000	0.000000
3744.898448	-0.090729	0.527916	0.000730	78.970749	-9.065410	60.697788	-0.457646	0.000000	-0.066310	0.000000	0.000000	0.000000	0.035419	0.003738	-0.178773	0.000000	0.000000	2.000000	60.000000	0.000000
3744.901781	-0.090729	0.527916	0.000730	78.970749	-9.065410	60.697788	-0.457646	0.000000	-0.066310	0.000000	0.000000	0.000000	0.035419	0.003738	-0.178773	0.000000	0.000000	2.000000	60.000000	0.000000
3744.905114	-0.090729	0.527916	0.000730	78.977020	-9.061484	60.699039	-0.463549	0.000000	-0.036515	0.000000	0.000000	0.000000	0.035419	0.003738	-0.178773	0.000000	0.000000	2.000000	60.000000	0.000000
3744.908448	-0.090659	0.527970	0.000493	78.977020	-9.061484	60.699039	-0.463549	0.000000	-0.036515	0.000000	0.000000	0.000000	0.020872	0.016187	-0.071155	0.000000	0.000000	2.000000	60.000000	0.000000
3744.911781	-0.090659	0.527970	0.000493	78.977020	-9.061484	60.699039	-0.463549	0.000000	-0.036515	0.000000	0.000000	0.000000	0.020872	0.016187	-0.071155	0.000000	0.000000	2.000000	60.000000	0.000000
3744.915114	-0.090659	0.527970	0.000493	78.977020	-9.058763	60.699024	-0.463549	0.000000	-0.036515	0.000000	0.000000	0.000000	0.020872	0.016187	-0.071155	0.000000	0.000000	2.000000	60.000000	0.000000
3744.918448	-0.090659	0.527970	0.000493	78.977020	-9.058763	60.699024	-0.463549	0.000000	-0.036515	0.000000	0.000000	0.000000	0.020872	0.016187	-0.071155	0.000000	0.000000	2.000000	60.000000	0.000000
3744.921781	-0.090602	0.528046	0.000316	78.977020	-9.058763	60.699024	-0.463549	0.000000	-0.036515	0.000000	0.000000	0.000000	0.017281	0.022892	-0.053063	0.000000	0.000000	2.000000	60.000000	0.000000
3744.925114	-0.090602	0.528046	0.000316	78.973862	-9.056638	60.698395	-0.467027	0.000000	-0.024656	0.000000	0.000000	0.000000	0.017281	0.022892	-0.053063	0.000000	0.000000	2.000000	60.000000	0.000000
3744.928448	-0.090602	0.528046	0.000316	78.973862	-9.056638	60.698395	-0.467027	0.000000	-0.024656	0.000000	0.000000	0.000000	0.017281	0.022892	-0.053063	0.000000	0.000000	2.000000	60.000000	0.000000
3744.931781	-0.090602	0.528046	0.000316	78.973862	-9.056638	60.698395	-0.467027	0.000000	-0.024656	0.000000	0.000000	0.000000	0.017281	0.022892	-0.053063	0.000000	0.000000	2.000000	60.000000	0.000000
3744.935114	-0.090481	0.528189	0.000163	78.970734	-9.051823	60.697773	-0.469907	0.000000	-0.015812	0.000000	0.000000	0.000000	0.036152	0.042924	-0.045833	0.000000	0.000000	2.000000	60.000000	0.000000
3744.938448	-0.090481	0.528189	0.000163	78.970734	-9.051823	60.697773	-0.469907	0.000000	-0.015812	0.000000	0.000000	0.000000	0.036152	0.042924	-0.045833	0.000000	0.000000	2.000000	60.000000	0.000000
3744.941781	-0.090481	0.528189	0.000163	78.970734	-9.051823	60.697773	-0.469907	0.000000	-0.015812	0.000000	0.000000	0.000000	0.036152	0.042924	-0.045833	0.000000	0.000000	2.000000	60.000000	0.000000
3744.945114	-0.090481	0.528189	0.000163	78.961388	-9.045447	60.695957	-0.475933	0.000000	-0.008173	0.000000	0.000000	0.000000	0.036152	0.042924	-0.045833	0.000000	0.000000	2.000000	60.000000	0.000000
3744.948448	-0.090436	0.528240	0.000164	78.961388	-9.045447	60.695957	-0.475933	0.000000	-0.008173	0.000000	0.000000	0.000000	0.013477	0.015280	0.000293	0.000000	0.000000	2.000000	60.000000	0.000000
3744.951781	-0.090436	0.528240	0.000164	78.961388	-9.045447	60.695957	-0.475933	0.000000	-0.008173	0.000000	0.000000	0.000000	0.013477	0.015280	0.000293	0.000000	0.000000	2.000000	60.000000	0.000000
3744.955114	-0.090436	0.528240	0.000164	78.952011	-9.041800	60.694134	-0.475933	0.000000	-0.008173	0.000000	0.000000	0.000000	0.013477	0.015280	0.000293	0.000000	0.000000	2.000000	60.000000	0.000000
3744.958448	-0.090436	0.528240	0.000164	78.952011	-9.041800	60.694134	-0.475933	0.000000	-0.008173	0.000000	0.000000	0.000000	0.013477	0.015280	0.000293	0.000000	0.000000	2.000000	60.000000	0.000000
3744.961781	-0.090400	0.528298	0.000207	78.952011	-9.041800	60.694134	-0.475933	0.000000	-0.008173	0.000000	0.000000	0.000000	0.011017	0.017221	0.012742	0.000000	0.000000	2.000000	60.000000	0.000000
3744.965114	-0.090400	0.528298	0.000207	78.939491	-9.041456	60.691715	-0.478179	0.000000	-0.008222	0.000000	0.000000	0.000000	0.011017	0.017221	0.012742	0.000000	0.000000	2.000000	60.000000	0.000000
3744.968448	-0.090400	0.528298	0.000207	78.939491	-9.041456	60.691715	-0.478179	0.000000	-0.008222	0.000000	0.000000	0.000000	0.011017	0.017221	0.012742	0.000000	0.000000	2.000000	60.000000	0.000000
3744.971781	-0.090400	0.528298	0.000207	78.939491	-9.041456	60.691715	-0.478179	0.000000	-0.008222	0.000000	0.000000	0.000000	0.011017	0.017221	0.012742	0.000000	0.000000	2.000000	60.000000	0.000000
3744.975114	-0.090429	0.528429	0.000468	78.923851	-9.044445	60.688656	-0.480015	0.000000	-0.010345	0.000000	0.000000	0.000000	-0.008686	0.039333	0.078209	0.000000	0.000000	2.000000	60.000000	0.000000
3744.978448	-0.090429	0.528429	0.000468	78.923851	-9.044445	60.688656	-0.480015	0.000000	-0.010345	0.000000	0.000000	0.000000	-0.008686	0.039333	0.078209	0.000000	0.000000	2.000000	60.000000	0.000000
3744.981781	-0.090429	0.528429	0.000468	78.923851	-9.044445	60.688656	-0.480015	0.000000	-0.010345	0.000000	0.000000	0.000000	-0.008686	0.039333	0.078209	0.000000	0.000000	2.000000	60.000000	0.000000
3744.985114	-0.090429	0.528429	0.000468	78.905060	-9.048020	60.685036	-0.478567	0.000000	-0.023380	0.000000	0.000000	0.000000	-0.008686	0.039333	0.078209	0.000000	0.000000	2.000000	60.000000	0.000000
3744.988448	-0.090461	0.528480	0.000630	78.905060	-9.048020	60.685036	-0.478567	0.000000	-0.023380	0.000000	0.000000	0.000000	-0.009611	0.015393	0.048646	0.000000	0.000000	2.000000	60.000000	0.000000
3744.991781	-0.090461	0.528480	0.000630	78.905060	-9.048020	60.685036	-0.478567	0.000000	-0.023380	0.000000	0.000000	0.000000	-0.009611	0.015393	0.048646	0.000000	0.000000	2.000000	60.000000	0.000000
3744.995114	-0.090461	0.528480	0.000630	78.892540	-9.053106	60.682590	-0.478567	0.000000	-0.023380	0.000000	0.000000	0.000000	-0.009611	0.015393	0.048646	0.000000	0.000000	2.000000	60.000000	0.000000
3744.998448	-0.090461	0.528480	0.000630	78.892540	-9.053106	60.682590	-0.478567	0.000000	-0.023380	0.000000	0.000000	0.000000	-0.009611	0.015393	0.048646	0.000000	0.000000	2.000000	60.000000	0.000000
3745.001781	-0.090515	0.528506	0.000791	78.892540	-9.053106	60.682590	-0.478567	0.000000	-0.023380	0.000000	0.000000	0.000000	-0.016358	0.007742	0.048496	0.000000	0.000000	2.000000	60.000000	0.000000
3745.005114	-0.090515	0.528506	0.000791	78.886292	-9.057014	60.681396	-0.476966	0.000000	-0.031488	0.000000	0.000000	0.000000	-0.016358	0.007742	0.048496	0.000000	0.000000	2.000000	60.000000	0.000000
3745.008448	-0.090515	0.528506	0.000791	78.886292	-9.057014	60.681396	-0.476966	0.000000	-0.031488	0.000000	0.000000	0.000000	-0.016358	0.007742	0.048496	0.000000	0.000000	2.000000	60.000000	0.000000
3745.011781	-0.090515	0.528506	0.000791	78.886292	-9.057014	60.681396	-0.476966	0.000000	-0.031488	0.000000	0.000000	0.000000	-0.016358	0.007742	0.048496	0.000000	0.000000	2.000000	60.000000	0.000000
3745.015114	-0.090640	0.528475	0.001080	78.880066	-9.060909	60.680222	-0.474239	0.000000	-0.039570	0.000000	0.000000	0.000000	-0.037475	-0.009394	0.086675	0.000000	0.000000	2.000000	60.000000	0.000000
3745.018448	-0.090640	0.528475	0.001080	78.880066	-9.060909	60.680222	-0.474239	0.000000	-0.039570	0.000000	0.000000	0.000000	-0.037475	-0.009394	0.086675	0.000000	0.000000	2.000000	60.000000	0.000000
3745.021781	-0.090640	0.528475	0.001080	78.880066	-9.060909	60.680222	-0.474239	0.000000	-0.039570	0.000000	0.000000	0.000000	-0.037475	-0.009394	0.086675	0.000000	0.000000	2.000000	60.000000	0.000000
3745.025114	-0.090640	0.528475	0.001080	78.876930	-9.064224	60.679619	-0.467994	0.000000	-0.054016	0.000000	0.000000	0.000000	-0.037475	-0.009394	0.086675	0.000000	0.000000	2.000000	60.000000	0.000000
3745.028448	-0.090666	0.528443	0.001212	78.876930	-9.064224	60.679619	-0.467994	0.000000	-0.054016	0.000000	0.000000	0.000000	-0.007835	-0.009527	0.039617	0.000000	0.000000	2.000000	60.000000	0.000000
3745.031781	-0.090666	0.528443	0.001212	78.876930	-9.064224	60.679619	-0.467994	0.000000	-0.054016	0.000000	0.000000	0.000000	-0.007835	-0.009527	0.039617	0.000000	0.000000	2.000000	60.000000	0.000000
3745.035114	-0.090666	0.528443	0.001212	78.880081	-9.072102	60.672523	-0.467994	0.000000	-0.054016	0.000000	0.000000	0.000000	-0.007835	-0.009527	0.039617	0.000000	0.000000	2.000000	60.000000	0.000000
3745.038448	-0.090666	0.528443	0.001212	78.880081	-9.072102	60.672523	-0.467994	0.000000	-0.054016	0.000000	0.000000	0.000000	-0.007835	-0.009527	0.039617	0.000000	0.000000	2.000000	60.000000	0.000000
3745.041781	-0.090685	0.528379	0.001307	78.880081	-9.072102	60.672523	-0.467994	0.000000	-0.054016	0.000000	0.000000	0.000000	-0.005602	-0.019113	0.028317	0.000000	0.000000	2.000000	60.000000	0.000000
3745.045114	-0.090685	0.528379	0.001307	78.883217	-9.068791	60.673130	-0.466688	0.000000	-0.060619	0.000000	0.000000	0.000000	-0.005602	-0.019113	0.028317	0.000000	0.000000	2.000000	60.000000	0.000000
3745.048448	-0.090685	0.528379	0.001307	78.883217	-9.068791	60.673130	-0.466688	0.000000	-0.060619	0.000000	0.000000	0.000000	-0.005602	-0.019113	0.028317	0.000000	0.000000	2.000000	60.000000	0.000000
3745.051781	-0.090685	0.528379	0.001307	78.883217	-9.068791	60.673130	-0.466688	0.000000	-0.060619	0.000000	0.000000	0.000000	-0.005602	-0.019113	0.028317	0.000000	0.000000	2.000000	60.000000	0.000000
3745.055114	-0.090667	0.528229	0.001444	78.889488	-9.062181	60.674320	-0.465754	0.000000	-0.065338	0.000000	0.000000	0.000000	0.005440	-0.044968	0.041115	0.000000	0.000000	2.000000	60.000000	0.000000
3745.058448	-0.090667	0.528229	0.001444	78.889488	-9.062181	60.674320	-0.465754	0.000000	-0.065338	0.000000	0.000000	0.000000	0.005440	-0.044968	0.041115	0.000000	0.000000	2.000000	60.000000	0.000000
3745.061781	-0.090667	0.528229	0.001444	78.889488	-9.062181	60.674320	-0.465754	0.000000	-0.065338	0.000000	0.000000	0.000000	0.005440	-0.044968	0.041115	0.000000	0.000000	2.000000	60.000000	0.000000
3745.065114	-0.090667	0.528229	0.001444	78.895729	-9.055560	60.675514	-0.466661	0.000000	-0.072191	0.000000	0.000000	0.000000	0.005440	-0.044968	0.041115	0.000000	0.000000	2.000000	60.000000	0.000000
3745.068448	-0.090633	0.528185	0.001502	78.895729	-9.055560	60.675514	-0.466661	0.000000	-0.072191	0.000000	0.000000	0.000000	0.010155	-0.013400	0.017306	0.000000	0.000000	2.000000	60.000000	0.000000
3745.071781	-0.090633	0.528185	0.001502	78.895729	-9.055560	60.675514	-0.466661	0.000000	-0.072191	0.000000	0.000000	0.000000	0.010155	-0.013400	0.017306	0.000000	0.000000	2.000000	60.000000	0.000000
3745.075114	-0.090633	0.528185	0.001502	78.896584	-9.052843	60.675556	-0.466661	0.000000	-0.072191	0.000000	0.000000	0.000000	0.010155	-0.013400	0.017306	0.000000	0.000000	2.000000	60.000000	0.000000
3745.078448	-0.090633	0.528185	0.001502	78.896584	-9.052843	60.675556	-0.466661	0.000000	-0.072191	0.000000	0.000000	0.000000	0.010155	-0.013400	0.017306	0.000000	0.000000	2.000000	60.000000	0.000000
3745.081781	-0.090625	0.528130	0.001578	78.896584	-9.052843	60.675556	-0.466661	0.000000	-0.072191	0.000000	0.000000	0.000000	0.002283	-0.016285	0.022804	0.000000	0.000000	2.000000	60.000000	0.000000
3745.085114	-0.090625	0.528130	0.001578	78.896538	-9.050121	60.675549	-0.468353	0.000000	-0.075075	0.000000	0.000000	0.000000	0.002283	-0.016285	0.022804	0.000000	0.000000	2.000000	60.000000	0.000000
3745.088448	-0.090625	0.528130	0.001578	78.896538	-9.050121	60.675549	-0.468353	0.000000	-0.075075	0.000000	0.000000	0.000000	0.002283	-0.016285	0.022804	0.000000	0.000000	2.000000	60.000000	0.000000
3745.091781	-0.090625	0.528130	0.001578	78.896538	-9.050121	60.675549	-0.468353	0.000000	-0.075075	0.000000	0.000000	0.000000	0.002283	-0.016285	0.022804	0.000000	0.000000	2.000000	60.000000	0.000000
3745.095114	-0.090565	0.528073	0.001731	78.896538	-9.041959	60.675537	-0.468734	0.000000	-0.078876	0.000000	0.000000	0.000000	0.018094	-0.017225	0.045901	0.000000	0.000000	2.000000	60.000000	0.000000
3745.098448	-0.090565	0.528073	0.001731	78.896538	-9.041959	60.675537	-0.468734	0.000000	-0.078876	0.000000	0.000000	0.000000	0.018094	-0.017225	0.045901	0.000000	0.000000	2.000000	60.000000	0.000000
3745.101781	-0.090565	0.528073	0.001731	78.896538	-9.041959	60.675537	-0.468734	0.000000	-0.078876	0.000000	0.000000	0.000000	0.018094	-0.017225	0.045901	0.000000	0.000000	2.000000	60.000000	0.000000
3745.105114	-0.090565	0.528073	0.001731	78.899681	-9.030498	60.676144	-0.471749	0.000000	-0.086526	0.000000	0.000000	0.000000	0.018094	-0.017225	0.045901	0.000000	0.000000	2.000000	60.000000	0.000000
3745.108448	-0.090488	0.528028	0.001797	78.899681	-9.030498	60.676144	-0.471749	0.000000	-0.086526	0.000000	0.000000	0.000000	0.023241	-0.013409	0.019875	0.000000	0.000000	2.000000	60.000000	0.000000
3745.111781	-0.090488	0.528028	0.001797	78.899681	-9.030498	60.676144	-0.471749	0.000000	-0.086526	0.000000	0.000000	0.000000	0.023241	-0.013409	0.019875	0.000000	0.000000	2.000000	60.000000	0.000000
3745.115114	-0.090488	0.528028	0.001797	78.900513	-9.019619	60.676178	-0.471749	0.000000	-0.086526	0.000000	0.000000	0.000000	0.023241	-0.013409	0.019875	0.000000	0.000000	2.000000	60.000000	0.000000
3745.118448	-0.090488	0.528028	0.001797	78.900513	-9.019619	60.676178	-0.471749	0.000000	-0.086526	0.000000	0.000000	0.000000	0.023241	-0.013409	0.019875	0.000000	0.000000	2.000000	60.000000	0.000000
3745.121781	-0.090393	0.527974	0.001890	78.900513	-9.019619	60.676178	-0.471749	0.000000	-0.086526	0.000000	0.000000	0.000000	0.028450	-0.016294	0.027946	0.000000	0.000000	2.000000	60.000000	0.000000
3745.125114	-0.090393	0.527974	0.001890	78.904434	-9.005416	60.676800	-0.475623	0.000000	-0.089839	0.000000	0.000000	0.000000	0.028450	-0.016294	0.027946	0.000000	0.000000	2.000000	60.000000	0.000000
3745.128448	-0.090393	0.527974	0.001890	78.904434	-9.005416	60.676800	-0.475623	0.000000	-0.089839	0.000000	0.000000	0.000000	0.028450	-0.016294	0.027946	0.000000	0.000000	2.000000	60.000000	0.000000
3745.131781	-0.090393	0.527974	0.001890	78.904434	-9.005416	60.676800	-0.475623	0.000000	-0.089839	0.000000	0.000000	0.000000	0.028450	-0.016294	0.027946	0.000000	0.000000	2.000000	60.000000	0.000000
3745.135114	-0.090235	0.527817	0.002011	78.908379	-8.993962	60.677406	-0.480365	0.000000	-0.094496	0.000000	0.000000	0.000000	0.047184	-0.046989	0.036340	0.000000	0.000000	2.000000	60.000000	0.000000
3745.138448	-0.090235	0.527817	0.002011	78.908379	-8.993962	60.677406	-0.480365	0.000000	-0.094496	0.000000	0.000000	0.000000	0.047184	-0.046989	0.036340	0.000000	0.000000	2.000000	60.000000	0.000000
3745.141781	-0.090235	0.527817	0.002011	78.908379	-8.993962	60.677406	-0.480365	0.000000	-0.094496	0.000000	0.000000	0.000000	0.047184	-0.046989	0.036340	0.000000	0.000000	2.000000	60.000000	0.000000
3745.145114	-0.090235	0.527817	0.002011	78.910828	-8.988548	60.677460	-0.488229	0.000000	-0.100553	0.000000	0.000000	0.000000	0.047184	-0.046989	0.036340	0.000000	0.000000	2.000000	60.000000	0.000000
3745.148448	-0.090198	0.527757	0.002050	78.910828	-8.988548	60.677460	-0.488229	0.000000	-0.100553	0.000000	0.000000	0.000000	0.011300	-0.018216	0.011628	0.000000	0.000000	2.000000	60.000000	0.000000
3745.151781	-0.090198	0.527757	0.002050	78.910828	-8.988548	60.677460	-0.488229	0.000000	-0.100553	0.000000	0.000000	0.000000	0.011300	-0.018216	0.011628	0.000000	0.000000	2.000000	60.000000	0.000000
3745.155114	-0.090198	0.527757	0.002050	78.907028	-8.987016	60.676315	-0.488229	0.000000	-0.100553	0.000000	0.000000	0.000000	0.011300	-0.018216	0.011628	0.000000	0.000000	2.000000	60.000000	0.000000
3745.158448	-0.090198	0.527757	0.002050	78.907028	-8.987016	60.676315	-0.488229	0.000000	-0.100553	0.000000	0.000000	0.000000	0.011300	-0.018216	0.011628	0.000000	0.000000	2.000000	60.000000	0.000000
3745.161781	-0.090168	0.527702	0.002130	78.907028	-8.987016	60.676315	-0.488229	0.000000	-0.100553	0.000000	0.000000	0.000000	0.008861	-0.016309	0.024067	0.000000	0.000000	2.000000	60.000000	0.000000
3745.165114	-0.090168	0.527702	0.002130	78.900902	-8.986067	60.674599	-0.490112	0.000000	-0.102491	0.000000	0.000000	0.000000	0.008861	-0.016309	0.024067	0.000000	0.000000	2.000000	60.000000	0.000000
3745.168448	-0.090168	0.527702	0.002130	78.900902	-8.986067	60.674599	-0.490112	0.000000	-0.102491	0.000000	0.000000	0.000000	0.008861	-0.016309	0.024067	0.000000	0.000000	2.000000	60.000000	0.000000
3745.171781	-0.090168	0.527702	0.002130	78.900902	-8.986067	60.674599	-0.490112	0.000000	-0.102491	0.000000	0.000000	0.000000	0.008861	-0.016309	0.024067	0.000000	0.000000	2.000000	60.000000	0.000000
3745.175114	-0.090160	0.527673	0.002202	78.886192	-8.986911	60.671089	-0.491588	0.000000	-0.106502	0.000000	0.000000	0.000000	0.002546	-0.008644	0.021647	0.000000	0.000000	2.000000	60.000000	0.000000
3745.178448	-0.090160	0.527673	0.002202	78.886192	-8.986911	60.671089	-0.491588	0.000000	-0.106502	0.000000	0.000000	0.000000	0.002546	-0.008644	0.021647	0.000000	0.000000	2.000000	60.000000	0.000000
3745.181781	-0.090160	0.527673	0.002202	78.886192	-8.986911	60.671089	-0.491588	0.000000	-0.106502	0.000000	0.000000	0.000000	0.002546	-0.008644	0.021647	0.000000	0.000000	2.000000	60.000000	0.000000
3745.185114	-0.090160	0.527673	0.002202	78.859116	-8.993385	60.664688	-0.492013	0.000000	-0.110110	0.000000	0.000000	0.000000	0.002546	-0.008644	0.021647	0.000000	0.000000	2.000000	60.000000	0.000000
3745.188448	-0.090167	0.527705	0.002240	78.859116	-8.993385	60.664688	-0.492013	0.000000	-0.110110	0.000000	0.000000	0.000000	-0.002218	0.009588	0.011307	0.000000	0.000000	2.000000	60.000000	0.000000
3745.191781	-0.090167	0.527705	0.002240	78.859116	-8.993385	60.664688	-0.492013	0.000000	-0.110110	0.000000	0.000000	0.000000	-0.002218	0.009588	0.011307	0.000000	0.000000	2.000000	60.000000	0.000000
3745.195114	-0.090167	0.527705	0.002240	78.826591	-9.003744	60.657120	-0.492013	0.000000	-0.110110	0.000000	0.000000	0.000000	-0.002218	0.009588	0.011307	0.000000	0.000000	2.000000	60.000000	0.000000
3745.198448	-0.090167	0.527705	0.002240	78.826591	-9.003744	60.657120	-0.492013	0.000000	-0.110110	0.000000	0.000000	0.000000	-0.002218	0.009588	0.011307	0.000000	0.000000	2.000000	60.000000	0.000000
3745.201781	-0.090200	0.527753	0.002292	78.826591	-9.003744	60.657120	-0.492013	0.000000	-0.110110	0.000000	0.000000	0.000000	-0.009872	0.014377	0.015675	0.000000	0.000000	2.000000	60.000000	0.000000
3745.205114	-0.090200	0.527753	0.002292	78.793274	-9.008611	60.649609	-0.491643	0.000000	-0.111995	0.000000	0.000000	0.000000	-0.009872	0.014377	0.015675	0.000000	0.000000	2.000000	60.000000	0.000000
3745.208448	-0.090200	0.527753	0.002292	78.793274	-9.008611	60.649609	-0.491643	0.000000	-0.111995	0.000000	0.000000	0.000000	-0.009872	0.014377	0.015675	0.000000	0.000000	2.000000	60.000000	0.000000
3745.211781	-0.090200	0.527753	0.002292	78.793274	-9.008611	60.649609	-0.491643	0.000000	-0.111995	0.000000	0.000000	0.000000	-0.009872	0.014377	0.015675	0.000000	0.000000	2.000000	60.000000	0.000000
3745.215114	-0.090203	0.527891	0.002425	78.767693	-9.014384	60.643871	-0.489998	0.000000	-0.114607	0.000000	0.000000	0.000000	-0.000997	0.041236	0.039710	0.000000	0.000000	2.000000	60.000000	0.000000
3745.218448	-0.090203	0.527891	0.002425	78.767693	-9.014384	60.643871	-0.489998	0.000000	-0.114607	0.000000	0.000000	0.000000	-0.000997	0.041236	0.039710	0.000000	0.000000	2.000000	60.000000	0.000000
3745.221781	-0.090203	0.527891	0.002425	78.767693	-9.014384	60.643871	-0.489998	0.000000	-0.114607	0.000000	0.000000	0.000000	-0.000997	0.041236	0.039710	0.000000	0.000000	2.000000	60.000000	0.000000
3745.225114	-0.090203	0.527891	0.002425	78.742119	-9.017447	60.638119	-0.489832	0.000000	-0.121225	0.000000	0.000000	0.000000	-0.000997	0.041236	0.039710	0.000000	0.000000	2.000000	60.000000	0.000000
3745.228448	-0.090185	0.527932	0.002444	78.742119	-9.017447	60.638119	-0.489832	0.000000	-0.121225	0.000000	0.000000	0.000000	0.005660	0.012471	0.005797	0.000000	0.000000	2.000000	60.000000	0.000000
3745.231781	-0.090185	0.527932	0.002444	78.742119	-9.017447	60.638119	-0.489832	0.000000	-0.121225	0.000000	0.000000	0.000000	0.005660	0.012471	0.005797	0.000000	0.000000	2.000000	60.000000	0.000000
3745.235114	-0.090185	0.527932	0.002444	78.722786	-9.019340	60.633564	-0.489832	0.000000	-0.121225	0.000000	0.000000	0.000000	0.005660	0.012471	0.005797	0.000000	0.000000	2.000000	60.000000	0.000000
3745.238448	-0.090185	0.527932	0.002444	78.722786	-9.019340	60.633564	-0.489832	0.000000	-0.121225	0.000000	0.000000	0.000000	0.005660	0.012471	0.005797	0.000000	0.000000	2.000000	60.000000	0.000000
3745.241781	-0.090166	0.527948	0.002467	78.722786	-9.019340	60.633564	-0.489832	0.000000	-0.121225	0.000000	0.000000	0.000000	0.005436	0.004805	0.006934	0.000000	0.000000	2.000000	60.000000	0.000000
3745.245114	-0.090166	0.527948	0.002467	78.701149	-9.019050	60.628494	-0.490775	0.000000	-0.122192	0.000000	0.000000	0.000000	0.005436	0.004805	0.006934	0.000000	0.000000	2.000000	60.000000	0.000000
3745.248448	-0.090166	0.527948	0.002467	78.701149	-9.019050	60.628494	-0.490775	0.000000	-0.122192	0.000000	0.000000	0.000000	0.005436	0.004805	0.006934	0.000000	0.000000	2.000000	60.000000	0.000000
3745.251781	-0.090166	0.527948	0.002467	78.701149	-9.019050	60.628494	-0.490775	0.000000	-0.122192	0.000000	0.000000	0.000000	0.005436	0.004805	0.006934	0.000000	0.000000	2.000000	60.000000	0.000000
3745.255114	-0.090036	0.527923	0.002496	78.681976	-9.016061	60.623482	-0.491681	0.000000	-0.123347	0.000000	0.000000	0.000000	0.039057	-0.007696	0.008836	0.000000	0.000000	2.000000	60.000000	0.000000
3745.258448	-0.090036	0.527923	0.002496	78.681976	-9.016061	60.623482	-0.491681	0.000000	-0.123347	0.000000	0.000000	0.000000	0.039057	-0.007696	0.008836	0.000000	0.000000	2.000000	60.000000	0.000000
3745.261781	-0.090036	0.527923	0.002496	78.681976	-9.016061	60.623482	-0.491681	0.000000	-0.123347	0.000000	0.000000	0.000000	0.039057	-0.007696	0.008836	0.000000	0.000000	2.000000	60.000000	0.000000
3745.265114	-0.090036	0.527923	0.002496	78.659599	-9.010888	60.617874	-0.498190	0.000000	-0.124820	0.000000	0.000000	0.000000	0.039057	-0.007696	0.008836	0.000000	0.000000	2.000000	60.000000	0.000000
3745.268448	-0.089968	0.527881	0.002494	78.659599	-9.010888	60.617874	-0.498190	0.000000	-0.124820	0.000000	0.000000	0.000000	0.020521	-0.012476	-0.000669	0.000000	0.000000	2.000000	60.000000	0.000000
3745.271781	-0.089968	0.527881	0.002494	78.659599	-9.010888	60.617874	-0.498190	0.000000	-0.124820	0.000000	0.000000	0.000000	0.020521	-0.012476	-0.000669	0.000000	0.000000	2.000000	60.000000	0.000000
3745.275114	-0.089903	0.527855	0.002511	78.652023	-9.007742	60.615715	-0.498190	0.000000	-0.124820	0.000000	0.000000	0.000000	0.019418	-0.007667	0.004979	0.000000	0.000000	2.000000	60.000000	0.000000
3745.278448	-0.089903	0.527855	0.002511	78.652023	-9.007742	60.615715	-0.498190	0.000000	-0.124820	0.000000	0.000000	0.000000	0.019418	-0.007667	0.004979	0.000000	0.000000	2.000000	60.000000	0.000000
3745.281781	-0.089903	0.527855	0.002511	78.652023	-9.007742	60.615715	-0.498190	0.000000	-0.124820	0.000000	0.000000	0.000000	0.019418	-0.007667	0.004979	0.000000	0.000000	2.000000	60.000000	0.000000
3745.285114	-0.089903	0.527855	0.002511	78.651337	-9.000173	60.615185	-0.504847	0.000000	-0.125538	0.000000	0.000000	0.000000	0.019418	-0.007667	0.004979	0.000000	0.000000	2.000000	60.000000	0.000000
3745.288448	-0.089856	0.527814	0.002504	78.651337	-9.000173	60.615185	-0.504847	0.000000	-0.125538	0.000000	0.000000	0.000000	0.013976	-0.012466	-0.001956	0.000000	0.000000	2.000000	60.000000	0.000000
3745.291781	-0.089856	0.527814	0.002504	78.651337	-9.000173	60.615185	-0.504847	0.000000	-0.125538	0.000000	0.000000	0.000000	0.013976	-0.012466	-0.001956	0.000000	0.000000	2.000000	60.000000	0.000000
3745.295114	-0.089856	0.527814	0.002504	78.647507	-8.995885	60.614044	-0.504847	0.000000	-0.125538	0.000000	0.000000	0.000000	0.013976	-0.012466	-0.001956	0.000000	0.000000	2.000000	60.000000	0.000000
3745.298448	-0.089856	0.527814	0.002504	78.647507	-8.995885	60.614044	-0.504847	0.000000	-0.125538	0.000000	0.000000	0.000000	0.013976	-0.012466	-0.001956	0.000000	0.000000	2.000000	60.000000	0.000000
3745.301781	-0.089818	0.527779	0.002539	78.647507	-8.995885	60.614044	-0.504847	0.000000	-0.125538	0.000000	0.000000	0.000000	0.011545	-0.010567	0.010482	0.000000	0.000000	2.000000	60.000000	0.000000
3745.305114	-0.089818	0.527779	0.002539	78.643707	-8.991589	60.612976	-0.507176	0.000000	-0.125212	0.000000	0.000000	0.000000	0.011545	-0.010567	0.010482	0.000000	0.000000	2.000000	60.000000	0.000000
3745.308448	-0.089818	0.527779	0.002539	78.643707	-8.991589	60.612976	-0.507176	0.000000	-0.125212	0.000000	0.000000	0.000000	0.011545	-0.010567	0.010482	0.000000	0.000000	2.000000	60.000000	0.000000
3745.311781	-0.089818	0.527779	0.002539	78.643707	-8.991589	60.612976	-0.507176	0.000000	-0.125212	0.000000	0.000000	0.000000	0.011545	-0.010567	0.010482	0.000000	0.000000	2.000000	60.000000	0.000000
3745.315114	-0.089728	0.527689	0.002659	78.644508	-8.983424	60.612984	-0.509100	0.000000	-0.126959	0.000000	0.000000	0.000000	0.026997	-0.026898	0.035811	0.000000	0.000000	2.000000	60.000000	0.000000
3745.318448	-0.089728	0.527689	0.002659	78.644508	-8.983424	60.612984	-0.509100	0.000000	-0.126959	0.000000	0.000000	0.000000	0.026997	-0.026898	0.035811	0.000000	0.000000	2.000000	60.000000	0.000000
3745.321781	-0.089728	0.527689	0.002659	78.644508	-8.983424	60.612984	-0.509100	0.000000	-0.126959	0.000000	0.000000	0.000000	0.026997	-0.026898	0.035811	0.000000	0.000000	2.000000	60.000000	0.000000
3745.325114	-0.089728	0.527689	0.002659	78.647644	-8.980164	60.613544	-0.513600	0.000000	-0.132928	0.000000	0.000000	0.000000	0.026997	-0.026898	0.035811	0.000000	0.000000	2.000000	60.000000	0.000000
3745.328448	-0.089694	0.527644	0.002716	78.647644	-8.980164	60.613544	-0.513600	0.000000	-0.132928	0.000000	0.000000	0.000000	0.010229	-0.013462	0.017263	0.000000	0.000000	2.000000	60.000000	0.000000
3745.331781	-0.089694	0.527644	0.002716	78.647644	-8.980164	60.613544	-0.513600	0.000000	-0.132928	0.000000	0.000000	0.000000	0.010229	-0.013462	0.017263	0.000000	0.000000	2.000000	60.000000	0.000000
3745.335114	-0.089694	0.527644	0.002716	78.653870	-8.976297	60.614685	-0.513600	0.000000	-0.132928	0.000000	0.000000	0.000000	0.010229	-0.013462	0.017263	0.000000	0.000000	2.000000	60.000000	0.000000
3745.338448	-0.089694	0.527644	0.002716	78.653870	-8.976297	60.614685	-0.513600	0.000000	-0.132928	0.000000	0.000000	0.000000	0.010229	-0.013462	0.017263	0.000000	0.000000	2.000000	60.000000	0.000000
3745.341781	-0.089704	0.527574	0.002769	78.653870	-8.976297	60.614685	-0.513600	0.000000	-0.132928	0.000000	0.000000	0.000000	-0.003087	-0.021128	0.015838	0.000000	0.000000	2.000000	60.000000	0.000000
3745.345114	-0.089704	0.527574	0.002769	78.657036	-8.975736	60.615280	-0.515304	0.000000	-0.135805	0.000000	0.000000	0.000000	-0.003087	-0.021128	0.015838	0.000000	0.000000	2.000000	60.000000	0.000000
3745.348448	-0.089704	0.527574	0.002769	78.657036	-8.975736	60.615280	-0.515304	0.000000	-0.135805	0.000000	0.000000	0.000000	-0.003087	-0.021128	0.015838	0.000000	0.000000	2.000000	60.000000	0.000000
3745.351781	-0.089704	0.527574	0.002769	78.657036	-8.975736	60.615280	-0.515304	0.000000	-0.135805	0.000000	0.000000	0.000000	-0.003087	-0.021128	0.015838	0.000000	0.000000	2.000000	60.000000	0.000000
3745.355114	-0.089725	0.527433	0.002874	78.663292	-8.974641	60.616394	-0.514790	0.000000	-0.138445	0.000000	0.000000	0.000000	-0.006178	-0.042271	0.031666	0.000000	0.000000	2.000000	60.000000	0.000000
3745.358448	-0.089725	0.527433	0.002874	78.663292	-8.974641	60.616394	-0.514790	0.000000	-0.138445	0.000000	0.000000	0.000000	-0.006178	-0.042271	0.031666	0.000000	0.000000	2.000000	60.000000	0.000000
3745.361781	-0.089725	0.527433	0.002874	78.663292	-8.974641	60.616394	-0.514790	0.000000	-0.138445	0.000000	0.000000	0.000000	-0.006178	-0.042271	0.031666	0.000000	0.000000	2.000000	60.000000	0.000000
3745.365114	-0.089725	0.527433	0.002874	78.672676	-8.975662	60.618126	-0.513760	0.000000	-0.143723	0.000000	0.000000	0.000000	-0.006178	-0.042271	0.031666	0.000000	0.000000	2.000000	60.000000	0.000000
3745.368448	-0.089753	0.527372	0.002900	78.672676	-8.975662	60.618126	-0.513760	0.000000	-0.143723	0.000000	0.000000	0.000000	-0.008315	-0.018255	0.007765	0.000000	0.000000	2.000000	60.000000	0.000000
3745.371781	-0.089753	0.527372	0.002900	78.672676	-8.975662	60.618126	-0.513760	0.000000	-0.143723	0.000000	0.000000	0.000000	-0.008315	-0.018255	0.007765	0.000000	0.000000	2.000000	60.000000	0.000000
3745.375114	-0.089753	0.527372	0.002900	78.682068	-8.973967	60.619869	-0.513760	0.000000	-0.143723	0.000000	0.000000	0.000000	-0.008315	-0.018255	0.007765	0.000000	0.000000	2.000000	60.000000	0.000000
3745.378448	-0.089753	0.527372	0.002900	78.682068	-8.973967	60.619869	-0.513760	0.000000	-0.143723	0.000000	0.000000	0.000000	-0.008315	-0.018255	0.007765	0.000000	0.000000	2.000000	60.000000	0.000000
3745.381781	-0.089755	0.527295	0.002912	78.682068	-8.973967	60.619869	-0.513760	0.000000	-0.143723	0.000000	0.000000	0.000000	-0.000659	-0.023051	0.003385	0.000000	0.000000	2.000000	60.000000	0.000000
3745.385114	-0.089755	0.527295	0.002912	78.688293	-8.975581	60.620991	-0.512375	0.000000	-0.145017	0.000000	0.000000	0.000000	-0.000659	-0.023051	0.003385	0.000000	0.000000	2.000000	60.000000	0.000000
3745.388448	-0.089755	0.527295	0.002912	78.688293	-8.975581	60.620991	-0.512375	0.000000	-0.145017	0.000000	0.000000	0.000000	-0.000659	-0.023051	0.003385	0.000000	0.000000	2.000000	60.000000	0.000000
3745.391781	-0.089755	0.527295	0.002912	78.688293	-8.975581	60.620991	-0.512375	0.000000	-0.145017	0.000000	0.000000	0.000000	-0.000659	-0.023051	0.003385	0.000000	0.000000	2.000000	60.000000	0.000000
3745.395114	-0.089775	0.527202	0.002900	78.694565	-8.974446	60.622143	-0.512265	0.000000	-0.145581	0.000000	0.000000	0.000000	-0.006109	-0.027853	-0.003555	0.000000	0.000000	2.000000	60.000000	0.000000
3745.398448	-0.089775	0.527202	0.002900	78.694565	-8.974446	60.622143	-0.512265	0.000000	-0.145581	0.000000	0.000000	0.000000	-0.006109	-0.027853	-0.003555	0.000000	0.000000	2.000000	60.000000	0.000000
3745.401781	-0.089775	0.527202	0.002900	78.694565	-8.974446	60.622143	-0.512265	0.000000	-0.145581	0.000000	0.000000	0.000000	-0.006109	-0.027853	-0.003555	0.000000	0.000000	2.000000	60.000000	0.000000
3745.405114	-0.089775	0.527202	0.002900	78.694565	-8.971711	60.622169	-0.511246	0.000000	-0.144988	0.000000	0.000000	0.000000	-0.006109	-0.027853	-0.003555	0.000000	0.000000	2.000000	60.000000	0.000000
3745.408448	-0.089753	0.527202	0.002904	78.694565	-8.971711	60.622169	-0.511246	0.000000	-0.144988	0.000000	0.000000	0.000000	0.006553	0.000007	0.001278	0.000000	0.000000	2.000000	60.000000	0.000000
3745.411781	-0.089753	0.527202	0.002904	78.694565	-8.971711	60.622169	-0.511246	0.000000	-0.144988	0.000000	0.000000	0.000000	0.006553	0.000007	0.001278	0.000000	0.000000	2.000000	60.000000	0.000000
3745.415114	-0.089753	0.527202	0.002904	78.685997	-8.967992	60.620422	-0.511246	0.000000	-0.144988	0.000000	0.000000	0.000000	0.006553	0.000007	0.001278	0.000000	0.000000	2.000000	60.000000	0.000000
3745.418448	-0.089753	0.527202	0.002904	78.685997	-8.967992	60.620422	-0.511246	0.000000	-0.144988	0.000000	0.000000	0.000000	0.006553	0.000007	0.001278	0.000000	0.000000	2.000000	60.000000	0.000000
3745.421781	-0.089712	0.527244	0.002928	78.685997	-8.967992	60.620422	-0.511246	0.000000	-0.144988	0.000000	0.000000	0.000000	0.012219	0.012494	0.007087	0.000000	0.000000	2.000000	60.000000	0.000000
3745.425114	-0.089712	0.527244	0.002928	78.676605	-8.966941	60.618694	-0.512339	0.000000	-0.145201	0.000000	0.000000	0.000000	0.012219	0.012494	0.007087	0.000000	0.000000	2.000000	60.000000	0.000000
3745.428448	-0.089712	0.527244	0.002928	78.676605	-8.966941	60.618694	-0.512339	0.000000	-0.145201	0.000000	0.000000	0.000000	0.012219	0.012494	0.007087	0.000000	0.000000	2.000000	60.000000	0.000000
3745.431781	-0.089712	0.527244	0.002928	78.676605	-8.966941	60.618694	-0.512339	0.000000	-0.145201	0.000000	0.000000	0.000000	0.012219	0.012494	0.007087	0.000000	0.000000	2.000000	60.000000	0.000000
3745.435114	-0.089638	0.527385	0.003009	78.654846	-8.966039	60.614193	-0.514375	0.000000	-0.146383	0.000000	0.000000	0.000000	0.022465	0.042201	0.024350	0.000000	0.000000	2.000000	60.000000	0.000000
3745.438448	-0.089638	0.527385	0.003009	78.654846	-8.966039	60.614193	-0.514375	0.000000	-0.146383	0.000000	0.000000	0.000000	0.022465	0.042201	0.024350	0.000000	0.000000	2.000000	60.000000	0.000000
3745.441781	-0.089638	0.527385	0.003009	78.654846	-8.966039	60.614193	-0.514375	0.000000	-0.146383	0.000000	0.000000	0.000000	0.022465	0.042201	0.024350	0.000000	0.000000	2.000000	60.000000	0.000000
3745.445114	-0.089638	0.527385	0.003009	78.628456	-8.960790	60.608574	-0.518119	0.000000	-0.150441	0.000000	0.000000	0.000000	0.022465	0.042201	0.024350	0.000000	0.000000	2.000000	60.000000	0.000000
3745.448448	-0.089586	0.527474	0.003093	78.628456	-8.960790	60.608574	-0.518119	0.000000	-0.150441	0.000000	0.000000	0.000000	0.015478	0.026844	0.025318	0.000000	0.000000	2.000000	60.000000	0.000000
3745.451781	-0.089586	0.527474	0.003093	78.628456	-8.960790	60.608574	-0.518119	0.000000	-0.150441	0.000000	0.000000	0.000000	0.015478	0.026844	0.025318	0.000000	0.000000	2.000000	60.000000	0.000000
3745.455114	-0.089586	0.527474	0.003093	78.582710	-8.960018	60.598553	-0.518119	0.000000	-0.150441	0.000000	0.000000	0.000000	0.015478	0.026844	0.025318	0.000000	0.000000	2.000000	60.000000	0.000000
3745.458448	-0.089586	0.527474	0.003093	78.582710	-8.960018	60.598553	-0.518119	0.000000	-0.150441	0.000000	0.000000	0.000000	0.015478	0.026844	0.025318	0.000000	0.000000	2.000000	60.000000	0.000000
3745.461781	-0.089495	0.527554	0.003209	78.582710	-8.960018	60.598553	-0.518119	0.000000	-0.150441	0.000000	0.000000	0.000000	0.027280	0.023973	0.034645	0.000000	0.000000	2.000000	60.000000	0.000000
3745.465114	-0.089495	0.527554	0.003209	78.530083	-8.958120	60.586990	-0.520699	0.000000	-0.154661	0.000000	0.000000	0.000000	0.027280	0.023973	0.034645	0.000000	0.000000	2.000000	60.000000	0.000000
3745.468448	-0.089495	0.527554	0.003209	78.530083	-8.958120	60.586990	-0.520699	0.000000	-0.154661	0.000000	0.000000	0.000000	0.027280	0.023973	0.034645	0.000000	0.000000	2.000000	60.000000	0.000000
3745.471781	-0.089495	0.527554	0.003209	78.530083	-8.958120	60.586990	-0.520699	0.000000	-0.154661	0.000000	0.000000	0.000000	0.027280	0.023973	0.034645	0.000000	0.000000	2.000000	60.000000	0.000000
3745.475114	-0.089336	0.527663	0.003443	78.474426	-8.959942	60.574474	-0.525246	0.000000	-0.160435	0.000000	0.000000	0.000000	0.047609	0.032568	0.070251	0.000000	0.000000	2.000000	60.000000	0.000000
3745.478448	-0.089336	0.527663	0.003443	78.474426	-8.959942	60.574474	-0.525246	0.000000	-0.160435	0.000000	0.000000	0.000000	0.047609	0.032568	0.070251	0.000000	0.000000	2.000000	60.000000	0.000000
3745.481781	-0.089336	0.527663	0.003443	78.474426	-8.959942	60.574474	-0.525246	0.000000	-0.160435	0.000000	0.000000	0.000000	0.047609	0.032568	0.070251	0.000000	0.000000	2.000000	60.000000	0.000000
3745.485114	-0.089336	0.527663	0.003443	78.411018	-8.963282	60.560440	-0.533181	0.000000	-0.172143	0.000000	0.000000	0.000000	0.047609	0.032568	0.070251	0.000000	0.000000	2.000000	60.000000	0.000000
3745.488448	-0.089264	0.527701	0.003539	78.411018	-8.963282	60.560440	-0.533181	0.000000	-0.172143	0.000000	0.000000	0.000000	0.021641	0.011505	0.028827	0.000000	0.000000	2.000000	60.000000	0.000000
3745.491781	-0.089264	0.527701	0.003539	78.411018	-8.963282	60.560440	-0.533181	0.000000	-0.172143	0.000000	0.000000	0.000000	0.021641	0.011505	0.028827	0.000000	0.000000	2.000000	60.000000	0.000000
3745.495114	-0.089264	0.527701	0.003539	78.350708	-8.968670	60.547115	-0.533181	0.000000	-0.172143	0.000000	0.000000	0.000000	0.021641	0.011505	0.028827	0.000000	0.000000	2.000000	60.000000	0.000000
3745.498448	-0.089264	0.527701	0.003539	78.350708	-8.968670	60.547115	-0.533181	0.000000	-0.172143	0.000000	0.000000	0.000000	0.021641	0.011505	0.028827	0.000000	0.000000	2.000000	60.000000	0.000000
3745.501781	-0.089223	0.527720	0.003676	78.350708	-8.968670	60.547115	-0.533181	0.000000	-0.172143	0.000000	0.000000	0.000000	0.012462	0.005720	0.041122	0.000000	0.000000	2.000000	60.000000	0.000000
3745.505114	-0.089223	0.527720	0.003676	78.293556	-8.976114	60.534466	-0.536787	0.000000	-0.176948	0.000000	0.000000	0.000000	0.012462	0.005720	0.041122	0.000000	0.000000	2.000000	60.000000	0.000000
3745.508448	-0.089223	0.527720	0.003676	78.293556	-8.976114	60.534466	-0.536787	0.000000	-0.176948	0.000000	0.000000	0.000000	0.012462	0.005720	0.041122	0.000000	0.000000	2.000000	60.000000	0.000000
3745.511781	-0.089223	0.527720	0.003676	78.293556	-8.976114	60.534466	-0.536787	0.000000	-0.176948	0.000000	0.000000	0.000000	0.012462	0.005720	0.041122	0.000000	0.000000	2.000000	60.000000	0.000000
3745.515114	-0.089215	0.527736	0.003873	78.234085	-8.986682	60.521427	-0.538865	0.000000	-0.183801	0.000000	0.000000	0.000000	0.002187	0.004704	0.059066	0.000000	0.000000	2.000000	60.000000	0.000000
3745.518448	-0.089215	0.527736	0.003873	78.234085	-8.986682	60.521427	-0.538865	0.000000	-0.183801	0.000000	0.000000	0.000000	0.002187	0.004704	0.059066	0.000000	0.000000	2.000000	60.000000	0.000000
3745.521781	-0.089215	0.527736	0.003873	78.234085	-8.986682	60.521427	-0.538865	0.000000	-0.183801	0.000000	0.000000	0.000000	0.002187	0.004704	0.059066	0.000000	0.000000	2.000000	60.000000	0.000000
3745.525114	-0.089215	0.527736	0.003873	78.171616	-9.000908	60.507477	-0.539229	0.000000	-0.193646	0.000000	0.000000	0.000000	0.002187	0.004704	0.059066	0.000000	0.000000	2.000000	60.000000	0.000000
3745.528448	-0.089229	0.527707	0.003941	78.171616	-9.000908	60.507477	-0.539229	0.000000	-0.193646	0.000000	0.000000	0.000000	-0.003938	-0.008696	0.020353	0.000000	0.000000	2.000000	60.000000	0.000000
3745.531781	-0.089229	0.527707	0.003941	78.171616	-9.000908	60.507477	-0.539229	0.000000	-0.193646	0.000000	0.000000	0.000000	-0.003938	-0.008696	0.020353	0.000000	0.000000	2.000000	60.000000	0.000000
3745.535114	-0.089229	0.527707	0.003941	78.111473	-9.014485	60.494202	-0.539229	0.000000	-0.193646	0.000000	0.000000	0.000000	-0.003938	-0.008696	0.020353	0.000000	0.000000	2.000000	60.000000	0.000000
3745.538448	-0.089229	0.527707	0.003941	78.111473	-9.014485	60.494202	-0.539229	0.000000	-0.193646	0.000000	0.000000	0.000000	-0.003938	-0.008696	0.020353	0.000000	0.000000	2.000000	60.000000	0.000000
3745.541781	-0.089246	0.527668	0.004031	78.111473	-9.014485	60.494202	-0.539229	0.000000	-0.193646	0.000000	0.000000	0.000000	-0.005250	-0.011596	0.027135	0.000000	0.000000	2.000000	60.000000	0.000000
3745.545114	-0.089246	0.527668	0.004031	78.078377	-9.022279	60.486618	-0.538573	0.000000	-0.197038	0.000000	0.000000	0.000000	-0.005250	-0.011596	0.027135	0.000000	0.000000	2.000000	60.000000	0.000000
3745.548448	-0.089246	0.527668	0.004031	78.078377	-9.022279	60.486618	-0.538573	0.000000	-0.197038	0.000000	0.000000	0.000000	-0.005250	-0.011596	0.027135	0.000000	0.000000	2.000000	60.000000	0.000000
3745.551781	-0.089246	0.527668	0.004031	78.078377	-9.022279	60.486618	-0.538573	0.000000	-0.197038	0.000000	0.000000	0.000000	-0.005250	-0.011596	0.027135	0.000000	0.000000	2.000000	60.000000	0.000000
3745.555114	-0.089244	0.527552	0.004137	78.069916	-9.021645	60.484596	-0.537698	0.000000	-0.201560	0.000000	0.000000	0.000000	0.000662	-0.034690	0.031802	0.000000	0.000000	2.000000	60.000000	0.000000
3745.558448	-0.089244	0.527552	0.004137	78.069916	-9.021645	60.484596	-0.537698	0.000000	-0.201560	0.000000	0.000000	0.000000	0.000662	-0.034690	0.031802	0.000000	0.000000	2.000000	60.000000	0.000000
3745.561781	-0.089244	0.527552	0.004137	78.069916	-9.021645	60.484596	-0.537698	0.000000	-0.201560	0.000000	0.000000	0.000000	0.000662	-0.034690	0.031802	0.000000	0.000000	2.000000	60.000000	0.000000
3745.565114	-0.089244	0.527552	0.004137	78.069893	-9.013696	60.491768	-0.537808	0.000000	-0.206861	0.000000	0.000000	0.000000	0.000662	-0.034690	0.031802	0.000000	0.000000	2.000000	60.000000	0.000000
3745.568448	-0.089231	0.527533	0.004187	78.069893	-9.013696	60.491768	-0.537808	0.000000	-0.206861	0.000000	0.000000	0.000000	0.003946	-0.005823	0.014836	0.000000	0.000000	2.000000	60.000000	0.000000
3745.571781	-0.089231	0.527533	0.004187	78.069893	-9.013696	60.491768	-0.537808	0.000000	-0.206861	0.000000	0.000000	0.000000	0.003946	-0.005823	0.014836	0.000000	0.000000	2.000000	60.000000	0.000000
3745.575114	-0.089231	0.527533	0.004187	78.069893	-9.005540	60.491764	-0.537808	0.000000	-0.206861	0.000000	0.000000	0.000000	0.003946	-0.005823	0.014836	0.000000	0.000000	2.000000	60.000000	0.000000
3745.578448	-0.089231	0.527533	0.004187	78.069893	-9.005540	60.491764	-0.537808	0.000000	-0.206861	0.000000	0.000000	0.000000	0.003946	-0.005823	0.014836	0.000000	0.000000	2.000000	60.000000	0.000000
3745.581781	-0.089174	0.527514	0.004245	78.069893	-9.005540	60.491764	-0.537808	0.000000	-0.206861	0.000000	0.000000	0.000000	0.017090	-0.005798	0.017375	0.000000	0.000000	2.000000	60.000000	0.000000
3745.585114	-0.089174	0.527514	0.004245	78.066750	-8.997858	60.491241	-0.538466	0.000000	-0.209333	0.000000	0.000000	0.000000	0.017090	-0.005798	0.017375	0.000000	0.000000	2.000000	60.000000	0.000000
3745.588448	-0.089174	0.527514	0.004245	78.066750	-8.997858	60.491241	-0.538466	0.000000	-0.209333	0.000000	0.000000	0.000000	0.017090	-0.005798	0.017375	0.000000	0.000000	2.000000	60.000000	0.000000
3745.591781	-0.089174	0.527514	0.004245	78.066750	-8.997858	60.491241	-0.538466	0.000000	-0.209333	0.000000	0.000000	0.000000	0.017090	-0.005798	0.017375	0.000000	0.000000	2.000000	60.000000	0.000000
3745.595114	-0.089049	0.527571	0.004304	78.060493	-8.990708	60.490227	-0.541314	0.000000	-0.212229	0.000000	0.000000	0.000000	0.037467	0.017299	0.017783	0.000000	0.000000	2.000000	60.000000	0.000000
3745.598448	-0.089049	0.527571	0.004304	78.060493	-8.990708	60.490227	-0.541314	0.000000	-0.212229	0.000000	0.000000	0.000000	0.037467	0.017299	0.017783	0.000000	0.000000	2.000000	60.000000	0.000000
3745.601781	-0.089049	0.527571	0.004304	78.060493	-8.990708	60.490227	-0.541314	0.000000	-0.212229	0.000000	0.000000	0.000000	0.037467	0.017299	0.017783	0.000000	0.000000	2.000000	60.000000	0.000000
3745.605114	-0.089049	0.527571	0.004304	78.057373	-8.980316	60.489735	-0.547559	0.000000	-0.215193	0.000000	0.000000	0.000000	0.037467	0.017299	0.017783	0.000000	0.000000	2.000000	60.000000	0.000000
3745.608448	-0.088960	0.527597	0.004317	78.057373	-8.980316	60.489735	-0.547559	0.000000	-0.215193	0.000000	0.000000	0.000000	0.026506	0.007717	0.003937	0.000000	0.000000	2.000000	60.000000	0.000000
3745.611781	-0.088960	0.527597	0.004317	78.057373	-8.980316	60.489735	-0.547559	0.000000	-0.215193	0.000000	0.000000	0.000000	0.026506	0.007717	0.003937	0.000000	0.000000	2.000000	60.000000	0.000000
3745.615114	-0.088960	0.527597	0.004317	78.054199	-8.964701	60.496387	-0.547559	0.000000	-0.215193	0.000000	0.000000	0.000000	0.026506	0.007717	0.003937	0.000000	0.000000	2.000000	60.000000	0.000000
3745.618448	-0.088960	0.527597	0.004317	78.054199	-8.964701	60.496387	-0.547559	0.000000	-0.215193	0.000000	0.000000	0.000000	0.026506	0.007717	0.003937	0.000000	0.000000	2.000000	60.000000	0.000000
3745.621781	-0.088868	0.527632	0.004307	78.054199	-8.964701	60.496387	-0.547559	0.000000	-0.215193	0.000000	0.000000	0.000000	0.027813	0.010594	-0.002852	0.000000	0.000000	2.000000	60.000000	0.000000
3745.625114	-0.088702	0.527636	0.004273	78.054153	-8.943153	60.503532	-0.551977	0.000000	-0.215849	0.000000	0.000000	0.000000	0.049702	0.001015	-0.010368	0.000000	0.000000	2.000000	60.000000	0.000000
3745.628448	-0.088702	0.527636	0.004273	78.054153	-8.943153	60.503532	-0.551977	0.000000	-0.215849	0.000000	0.000000	0.000000	0.049702	0.001015	-0.010368	0.000000	0.000000	2.000000	60.000000	0.000000
3745.631781	-0.088702	0.527636	0.004273	78.054153	-8.943153	60.503532	-0.551977	0.000000	-0.215849	0.000000	0.000000	0.000000	0.049702	0.001015	-0.010368	0.000000	0.000000	2.000000	60.000000	0.000000
3745.635114	-0.088702	0.527636	0.004273	78.060310	-8.909931	60.518898	-0.564896	0.000000	-0.213646	0.000000	0.000000	0.000000	0.049702	0.001015	-0.010368	0.000000	0.000000	2.000000	60.000000	0.000000
3745.638448	-0.088510	0.527649	0.004220	78.060310	-8.909931	60.518898	-0.564896	0.000000	-0.213646	0.000000	0.000000	0.000000	0.057567	0.003896	-0.015911	0.000000	0.000000	2.000000	60.000000	0.000000
3745.641781	-0.088510	0.527649	0.004220	78.060310	-8.909931	60.518898	-0.564896	0.000000	-0.213646	0.000000	0.000000	0.000000	0.057567	0.003896	-0.015911	0.000000	0.000000	2.000000	60.000000	0.000000
3745.645114	-0.088510	0.527649	0.004220	78.066422	-8.866023	60.541447	-0.564896	0.000000	-0.213646	0.000000	0.000000	0.000000	0.057567	0.003896	-0.015911	0.000000	0.000000	2.000000	60.000000	0.000000
3745.648448	-0.088510	0.527649	0.004220	78.066422	-8.866023	60.541447	-0.564896	0.000000	-0.213646	0.000000	0.000000	0.000000	0.057567	0.003896	-0.015911	0.000000	0.000000	2.000000	60.000000	0.000000
3745.651781	-0.088271	0.527646	0.004156	78.066422	-8.866023	60.541447	-0.564896	0.000000	-0.213646	0.000000	0.000000	0.000000	0.071770	-0.000899	-0.019074	0.000000	0.000000	2.000000	60.000000	0.000000
3745.655114	-0.088271	0.527646	0.004156	78.075691	-8.821386	60.557320	-0.574490	0.000000	-0.210994	0.000000	0.000000	0.000000	0.071770	-0.000899	-0.019074	0.000000	0.000000	2.000000	60.000000	0.000000
3745.658448	-0.088271	0.527646	0.004156	78.075691	-8.821386	60.557320	-0.574490	0.000000	-0.210994	0.000000	0.000000	0.000000	0.071770	-0.000899	-0.019074	0.000000	0.000000	2.000000	60.000000	0.000000
3745.661781	-0.088271	0.527646	0.004156	78.075691	-8.821386	60.557320	-0.574490	0.000000	-0.210994	0.000000	0.000000	0.000000	0.071770	-0.000899	-0.019074	0.000000	0.000000	2.000000	60.000000	0.000000
3745.665114	-0.087651	0.527592	0.003997	78.088211	-8.783970	60.559448	-0.586452	0.000000	-0.207815	0.000000	0.000000	0.000000	0.186105	-0.016192	-0.047736	0.000000	0.000000	2.000000	60.000000	0.000000
3745.668448	-0.087651	0.527592	0.003997	78.088211	-8.783970	60.559448	-0.586452	0.000000	-0.207815	0.000000	0.000000	0.000000	0.186105	-0.016192	-0.047736	0.000000	0.000000	2.000000	60.000000	0.000000
3745.671781	-0.087651	0.527592	0.003997	78.088211	-8.783970	60.559448	-0.586452	0.000000	-0.207815	0.000000	0.000000	0.000000	0.186105	-0.016192	-0.047736	0.000000	0.000000	2.000000	60.000000	0.000000
3745.675114	-0.087651	0.527592	0.003997	78.097557	-8.739100	60.568214	-0.617470	0.000000	-0.199859	0.000000	0.000000	0.000000	0.186105	-0.016192	-0.047736	0.000000	0.000000	2.000000	60.000000	0.000000
3745.678448	-0.087342	0.527573	0.003927	78.097557	-8.739100	60.568214	-0.617470	0.000000	-0.199859	0.000000	0.000000	0.000000	0.092459	-0.005686	-0.021139	0.000000	0.000000	2.000000	60.000000	0.000000
3745.681781	-0.087342	0.527573	0.003927	78.097557	-8.739100	60.568214	-0.617470	0.000000	-0.199859	0.000000	0.000000	0.000000	0.092459	-0.005686	-0.021139	0.000000	0.000000	2.000000	60.000000	0.000000
3745.685114	-0.087342	0.527573	0.003927	78.100555	-8.692726	60.583088	-0.617470	0.000000	-0.199859	0.000000	0.000000	0.000000	0.092459	-0.005686	-0.021139	0.000000	0.000000	2.000000	60.000000	0.000000
3745.688448	-0.087342	0.527573	0.003927	78.100555	-8.692726	60.583088	-0.617470	0.000000	-0.199859	0.000000	0.000000	0.000000	0.092459	-0.005686	-0.021139	0.000000	0.000000	2.000000	60.000000	0.000000
3745.691781	-0.087024	0.527576	0.003921	78.100555	-8.692726	60.583088	-0.617470	0.000000	-0.199859	0.000000	0.000000	0.000000	0.095571	0.000989	-0.001857	0.000000	0.000000	2.000000	60.000000	0.000000
3745.695114	-0.087024	0.527576	0.003921	78.100151	-8.609920	60.640587	-0.632880	0.000000	-0.196336	0.000000	0.000000	0.000000	0.095571	0.000989	-0.001857	0.000000	0.000000	2.000000	60.000000	0.000000
3745.698448	-0.087024	0.527576	0.003921	78.100151	-8.609920	60.640587	-0.632880	0.000000	-0.196336	0.000000	0.000000	0.000000	0.095571	0.000989	-0.001857	0.000000	0.000000	2.000000	60.000000	0.000000
3745.701781	-0.087024	0.527576	0.003921	78.100151	-8.609920	60.640587	-0.632880	0.000000	-0.196336	0.000000	0.000000	0.000000	0.095571	0.000989	-0.001857	0.000000	0.000000	2.000000	60.000000	0.000000
3745.705114	-0.086340	0.527611	0.004022	78.095978	-8.467225	60.776501	-0.648808	0.000000	-0.196027	0.000000	0.000000	0.000000	0.205082	0.010589	0.030341	0.000000	0.000000	2.000000	60.000000	0.000000
3745.708448	-0.086340	0.527611	0.004022	78.095978	-8.467225	60.776501	-0.648808	0.000000	-0.196027	0.000000	0.000000	0.000000	0.205082	0.010589	0.030341	0.000000	0.000000	2.000000	60.000000	0.000000
3745.711781	-0.086340	0.527611	0.004022	78.095978	-8.467225	60.776501	-0.648808	0.000000	-0.196027	0.000000	0.000000	0.000000	0.205082	0.010589	0.030341	0.000000	0.000000	2.000000	60.000000	0.000000
3745.715114	-0.086340	0.527611	0.004022	78.091675	-8.311372	60.926743	-0.682989	0.000000	-0.201083	0.000000	0.000000	0.000000	0.205082	0.010589	0.030341	0.000000	0.000000	2.000000	60.000000	0.000000
3745.718448	-0.085998	0.527618	0.004129	78.091675	-8.311372	60.926743	-0.682989	0.000000	-0.201083	0.000000	0.000000	0.000000	0.102777	0.001908	0.032087	0.000000	0.000000	2.000000	60.000000	0.000000
3745.721781	-0.085998	0.527618	0.004129	78.091675	-8.311372	60.926743	-0.682989	0.000000	-0.201083	0.000000	0.000000	0.000000	0.102777	0.001908	0.032087	0.000000	0.000000	2.000000	60.000000	0.000000
3745.725114	-0.085998	0.527618	0.004129	78.089478	-8.149948	61.091808	-0.682989	0.000000	-0.201083	0.000000	0.000000	0.000000	0.102777	0.001908	0.032087	0.000000	0.000000	2.000000	60.000000	0.000000
3745.728448	-0.085998	0.527618	0.004129	78.089478	-8.149948	61.091808	-0.682989	0.000000	-0.201083	0.000000	0.000000	0.000000	0.102777	0.001908	0.032087	0.000000	0.000000	2.000000	60.000000	0.000000
3745.731781	-0.085667	0.527621	0.004299	78.089478	-8.149948	61.091808	-0.682989	0.000000	-0.201083	0.000000	0.000000	0.000000	0.099236	0.000892	0.051261	0.000000	0.000000	2.000000	60.000000	0.000000
3745.735114	-0.085347	0.527576	0.004409	78.087952	-7.983320	61.264046	-0.700118	0.000000	-0.206431	0.000000	0.000000	0.000000	0.095868	-0.013479	0.032990	0.000000	0.000000	2.000000	60.000000	0.000000
3745.738448	-0.085347	0.527576	0.004409	78.087952	-7.983320	61.264046	-0.700118	0.000000	-0.206431	0.000000	0.000000	0.000000	0.095868	-0.013479	0.032990	0.000000	0.000000	2.000000	60.000000	0.000000
3745.741781	-0.085347	0.527576	0.004409	78.087952	-7.983320	61.264046	-0.700118	0.000000	-0.206431	0.000000	0.000000	0.000000	0.095868	-0.013479	0.032990	0.000000	0.000000	2.000000	60.000000	0.000000
3745.745114	-0.085347	0.527576	0.004409	78.089363	-7.808300	61.451286	-0.732636	0.000000	-0.220473	0.000000	0.000000	0.000000	0.095868	-0.013479	0.032990	0.000000	0.000000	2.000000	60.000000	0.000000
3745.748448	-0.085071	0.527531	0.004511	78.089363	-7.808300	61.451286	-0.732636	0.000000	-0.220473	0.000000	0.000000	0.000000	0.082749	-0.013491	0.030500	0.000000	0.000000	2.000000	60.000000	0.000000
3745.751781	-0.085071	0.527531	0.004511	78.089363	-7.808300	61.451286	-0.732636	0.000000	-0.220473	0.000000	0.000000	0.000000	0.082749	-0.013491	0.030500	0.000000	0.000000	2.000000	60.000000	0.000000
3745.755114	-0.085071	0.527531	0.004511	78.096550	-7.613739	61.675934	-0.732636	0.000000	-0.220473	0.000000	0.000000	0.000000	0.082749	-0.013491	0.030500	0.000000	0.000000	2.000000	60.000000	0.000000
3745.758448	-0.085071	0.527531	0.004511	78.096550	-7.613739	61.675934	-0.732636	0.000000	-0.220473	0.000000	0.000000	0.000000	0.082749	-0.013491	0.030500	0.000000	0.000000	2.000000	60.000000	0.000000
3745.761781	-0.084837	0.527444	0.004589	78.096550	-7.613739	61.675934	-0.732636	0.000000	-0.220473	0.000000	0.000000	0.000000	0.070457	-0.025991	0.023503	0.000000	0.000000	2.000000	60.000000	0.000000
3745.765114	-0.084837	0.527444	0.004589	78.103737	-7.426981	61.893604	-0.746427	0.000000	-0.225556	0.000000	0.000000	0.000000	0.070457	-0.025991	0.023503	0.000000	0.000000	2.000000	60.000000	0.000000
3745.768448	-0.084837	0.527444	0.004589	78.103737	-7.426981	61.893604	-0.746427	0.000000	-0.225556	0.000000	0.000000	0.000000	0.070457	-0.025991	0.023503	0.000000	0.000000	2.000000	60.000000	0.000000
3745.771781	-0.084837	0.527444	0.004589	78.103737	-7.426981	61.893604	-0.746427	0.000000	-0.225556	0.000000	0.000000	0.000000	0.070457	-0.025991	0.023503	0.000000	0.000000	2.000000	60.000000	0.000000
3745.775114	-0.084463	0.527326	0.004654	78.107841	-7.264746	62.089043	-0.758170	0.000000	-0.229473	0.000000	0.000000	0.000000	0.112013	-0.035569	0.019355	0.000000	0.000000	2.000000	60.000000	0.000000
3745.778448	-0.084463	0.527326	0.004654	78.107841	-7.264746	62.089043	-0.758170	0.000000	-0.229473	0.000000	0.000000	0.000000	0.112013	-0.035569	0.019355	0.000000	0.000000	2.000000	60.000000	0.000000
3745.781781	-0.084463	0.527326	0.004654	78.107841	-7.264746	62.089043	-0.758170	0.000000	-0.229473	0.000000	0.000000	0.000000	0.112013	-0.035569	0.019355	0.000000	0.000000	2.000000	60.000000	0.000000
3745.785114	-0.084339	0.527332	0.004720	78.102013	-7.076225	62.325062	-0.776839	0.000000	-0.232699	0.000000	0.000000	0.000000	0.037188	0.001883	0.019673	0.000000	0.000000	2.000000	60.000000	0.000000
3745.788448	-0.084339	0.527332	0.004720	78.102013	-7.076225	62.325062	-0.776839	0.000000	-0.232699	0.000000	0.000000	0.000000	0.037188	0.001883	0.019673	0.000000	0.000000	2.000000	60.000000	0.000000
3745.791781	-0.084339	0.527332	0.004720	78.102013	-7.076225	62.325062	-0.776839	0.000000	-0.232699	0.000000	0.000000	0.000000	0.037188	0.001883	0.019673	0.000000	0.000000	2.000000	60.000000	0.000000
3745.795114	-0.084339	0.527332	0.004720	78.091362	-6.802506	62.681885	-0.783037	0.000000	-0.235978	0.000000	0.000000	0.000000	0.037188	0.001883	0.019673	0.000000	0.000000	2.000000	60.000000	0.000000
3745.798448	-0.084236	0.527389	0.004774	78.091362	-6.802506	62.681885	-0.783037	0.000000	-0.235978	0.000000	0.000000	0.000000	0.031031	0.017290	0.016201	0.000000	0.000000	2.000000	60.000000	0.000000
3745.801781	-0.084236	0.527389	0.004774	78.091362	-6.802506	62.681885	-0.783037	0.000000	-0.235978	0.000000	0.000000	0.000000	0.031031	0.017290	0.016201	0.000000	0.000000	2.000000	60.000000	0.000000
3745.805114	-0.084236	0.527389	0.004774	78.071556	-6.395445	63.222260	-0.783037	0.000000	-0.235978	0.000000	0.000000	0.000000	0.031031	0.017290	0.016201	0.000000	0.000000	2.000000	60.000000	0.000000
3745.808448	-0.084236	0.527389	0.004774	78.071556	-6.395445	63.222260	-0.783037	0.000000	-0.235978	0.000000	0.000000	0.000000	0.031031	0.017290	0.016201	0.000000	0.000000	2.000000	60.000000	0.000000
3745.811781	-0.084154	0.527447	0.004824	78.071556	-6.395445	63.222260	-0.783037	0.000000	-0.235978	0.000000	0.000000	0.000000	0.024458	0.017303	0.014993	0.000000	0.000000	2.000000	60.000000	0.000000
3745.815114	-0.084154	0.527447	0.004824	78.051567	-5.879563	63.919453	-0.788209	0.000000	-0.238678	0.000000	0.000000	0.000000	0.024458	0.017303	0.014993	0.000000	0.000000	2.000000	60.000000	0.000000
3745.818448	-0.084154	0.527447	0.004824	78.051567	-5.879563	63.919453	-0.788209	0.000000	-0.238678	0.000000	0.000000	0.000000	0.024458	0.017303	0.014993	0.000000	0.000000	2.000000	60.000000	0.000000
3745.821781	-0.084154	0.527447	0.004824	78.051567	-5.879563	63.919453	-0.788209	0.000000	-0.238678	0.000000	0.000000	0.000000	0.024458	0.017303	0.014993	0.000000	0.000000	2.000000	60.000000	0.000000
3745.825114	-0.084072	0.527530	0.004870	78.036659	-5.278901	64.739761	-0.792285	0.000000	-0.241177	0.000000	0.000000	0.000000	0.024672	0.024969	0.013852	0.000000	0.000000	2.000000	60.000000	0.000000
3745.828448	-0.084072	0.527530	0.004870	78.036659	-5.278901	64.739761	-0.792285	0.000000	-0.241177	0.000000	0.000000	0.000000	0.024672	0.024969	0.013852	0.000000	0.000000	2.000000	60.000000	0.000000
3745.831781	-0.084072	0.527530	0.004870	78.036659	-5.278901	64.739761	-0.792285	0.000000	-0.241177	0.000000	0.000000	0.000000	0.024672	0.024969	0.013852	0.000000	0.000000	2.000000	60.000000	0.000000
3745.835114	-0.084072	0.527530	0.004870	78.022629	-4.581405	65.696381	-0.796397	0.000000	-0.243486	0.000000	0.000000	0.000000	0.000000	0.000007	-0.000000	0.000000	0.000000	2.000000	60.000000	0.000000
3745.838448	-0.084072	0.527530	0.004870	78.022629	-4.581405	65.696381	-0.796397	0.000000	-0.243486	0.000000	0.000000	0.000000	0.000000	0.000007	-0.000000	0.000000	0.000000	2.000000	60.000000	0.000000
3745.841781	-0.084072	0.527530	0.004870	78.022629	-4.581405	65.696381	-0.796397	0.000000	-0.243486	0.000000	0.000000	0.000000	0.000000	0.000007	-0.000000	0.000000	0.000000	2.000000	60.000000	0.000000
3745.845114	-0.084072	0.527530	0.004870	78.031303	-3.789721	66.776001	-0.796397	0.000000	-0.243486	0.000000	0.000000	0.000000	0.000000	0.000007	-0.000000	0.000000	0.000000	2.000000	60.000000	0.000000
3745.848448	-0.084062	0.527482	0.004813	78.031303	-3.789721	66.776001	-0.796397	0.000000	-0.243486	0.000000	0.000000	0.000000	0.003090	-0.014386	-0.016992	0.000000	0.000000	2.000000	60.000000	0.000000
3745.851781	-0.084062	0.527482	0.004813	78.031303	-3.789721	66.776001	-0.796397	0.000000	-0.243486	0.000000	0.000000	0.000000	0.003090	-0.014386	-0.016992	0.000000	0.000000	2.000000	60.000000	0.000000
3745.855114	-0.084062	0.527482	0.004813	78.065529	-2.962990	67.894157	-0.796397	0.000000	-0.243486	0.000000	0.000000	0.000000	0.003090	-0.014386	-0.016992	0.000000	0.000000	2.000000	60.000000	0.000000
3745.858448	-0.084062	0.527482	0.004813	78.065529	-2.962990	67.894157	-0.796397	0.000000	-0.243486	0.000000	0.000000	0.000000	0.003090	-0.014386	-0.016992	0.000000	0.000000	2.000000	60.000000	0.000000
3745.861781	-0.084037	0.527396	0.004677	78.065529	-2.962990	67.894157	-0.796397	0.000000	-0.243486	0.000000	0.000000	0.000000	0.007422	-0.025882	-0.040788	0.000000	0.000000	2.000000	60.000000	0.000000
3745.865114	-0.084037	0.527396	0.004677	78.114738	-2.138496	69.004784	-0.796912	0.000000	-0.240654	0.000000	0.000000	0.000000	0.007422	-0.025882	-0.040788	0.000000	0.000000	2.000000	60.000000	0.000000
3745.868448	-0.084037	0.527396	0.004677	78.114738	-2.138496	69.004784	-0.796912	0.000000	-0.240654	0.000000	0.000000	0.000000	0.007422	-0.025882	-0.040788	0.000000	0.000000	2.000000	60.000000	0.000000
3745.871781	-0.084037	0.527396	0.004677	78.114738	-2.138496	69.004784	-0.796912	0.000000	-0.240654	0.000000	0.000000	0.000000	0.007422	-0.025882	-0.040788	0.000000	0.000000	2.000000	60.000000	0.000000
3745.875114	-0.084011	0.527173	0.004409	78.151924	-1.356194	70.055267	-0.798149	0.000000	-0.233856	0.000000	0.000000	0.000000	0.007863	-0.067097	-0.080544	0.000000	0.000000	2.000000	60.000000	0.000000
3745.878448	-0.084011	0.527173	0.004409	78.151924	-1.356194	70.055267	-0.798149	0.000000	-0.233856	0.000000	0.000000	0.000000	0.007863	-0.067097	-0.080544	0.000000	0.000000	2.000000	60.000000	0.000000
3745.881781	-0.084011	0.527173	0.004409	78.151924	-1.356194	70.055267	-0.798149	0.000000	-0.233856	0.000000	0.000000	0.000000	0.007863	-0.067097	-0.080544	0.000000	0.000000	2.000000	60.000000	0.000000
3745.885114	-0.084011	0.527173	0.004409	78.168152	-0.624820	71.041412	-0.799460	0.000000	-0.220432	0.000000	0.000000	0.000000	0.007863	-0.067097	-0.080544	0.000000	0.000000	2.000000	60.000000	0.000000
3745.888448	-0.083987	0.527061	0.004276	78.168152	-0.624820	71.041412	-0.799460	0.000000	-0.220432	0.000000	0.000000	0.000000	0.007223	-0.033514	-0.039692	0.000000	0.000000	2.000000	60.000000	0.000000
3745.891781	-0.083987	0.527061	0.004276	78.168152	-0.624820	71.041412	-0.799460	0.000000	-0.220432	0.000000	0.000000	0.000000	0.007223	-0.033514	-0.039692	0.000000	0.000000	2.000000	60.000000	0.000000
3745.895114	-0.083987	0.527061	0.004276	78.182220	0.039062	71.934860	-0.799460	0.000000	-0.220432	0.000000	0.000000	0.000000	0.007223	-0.033514	-0.039692	0.000000	0.000000	2.000000	60.000000	0.000000
3745.898448	-0.083987	0.527061	0.004276	78.182220	0.039062	71.934860	-0.799460	0.000000	-0.220432	0.000000	0.000000	0.000000	0.007223	-0.033514	-0.039692	0.000000	0.000000	2.000000	60.000000	0.000000
3745.901781	-0.083951	0.526997	0.004205	78.182220	0.039062	71.934860	-0.799460	0.000000	-0.220432	0.000000	0.000000	0.000000	0.010699	-0.019158	-0.021491	0.000000	0.000000	2.000000	60.000000	0.000000
3745.905114	-0.083951	0.526997	0.004205	78.219597	0.633590	72.716537	-0.800664	0.000000	-0.213817	0.000000	0.000000	0.000000	0.010699	-0.019158	-0.021491	0.000000	0.000000	2.000000	60.000000	0.000000
3745.908448	-0.083951	0.526997	0.004205	78.219597	0.633590	72.716537	-0.800664	0.000000	-0.213817	0.000000	0.000000	0.000000	0.010699	-0.019158	-0.021491	0.000000	0.000000	2.000000	60.000000	0.000000
3745.911781	-0.083951	0.526997	0.004205	78.219597	0.633590	72.716537	-0.800664	0.000000	-0.213817	0.000000	0.000000	0.000000	0.010699	-0.019158	-0.021491	0.000000	0.000000	2.000000	60.000000	0.000000
3745.915114	-0.083928	0.527004	0.004076	78.303658	1.153573	73.374596	-0.802447	0.000000	-0.210235	0.000000	0.000000	0.000000	0.007012	0.002026	-0.038537	0.000000	0.000000	2.000000	60.000000	0.000000
3745.918448	-0.083928	0.527004	0.004076	78.303658	1.153573	73.374596	-0.802447	0.000000	-0.210235	0.000000	0.000000	0.000000	0.007012	0.002026	-0.038537	0.000000	0.000000	2.000000	60.000000	0.000000
3745.921781	-0.083928	0.527004	0.004076	78.303658	1.153573	73.374596	-0.802447	0.000000	-0.210235	0.000000	0.000000	0.000000	0.007012	0.002026	-0.038537	0.000000	0.000000	2.000000	60.000000	0.000000
3745.925114	-0.083915	0.527058	0.004004	78.429192	1.597508	73.905075	-0.803615	0.000000	-0.203812	0.000000	0.000000	0.000000	0.003917	0.016375	-0.021522	0.000000	0.000000	2.000000	60.000000	0.000000
3745.928448	-0.083915	0.527058	0.004004	78.429192	1.597508	73.905075	-0.803615	0.000000	-0.203812	0.000000	0.000000	0.000000	0.003917	0.016375	-0.021522	0.000000	0.000000	2.000000	60.000000	0.000000
3745.931781	-0.083915	0.527058	0.004004	78.429192	1.597508	73.905075	-0.803615	0.000000	-0.203812	0.000000	0.000000	0.000000	0.003917	0.016375	-0.021522	0.000000	0.000000	2.000000	60.000000	0.000000
3745.935114	-0.083915	0.527058	0.004004	78.558693	1.981650	74.348228	-0.804268	0.000000	-0.200225	0.000000	0.000000	0.000000	0.003917	0.016375	-0.021522	0.000000	0.000000	2.000000	60.000000	0.000000
3745.938448	-0.083908	0.527145	0.003971	78.558693	1.981650	74.348228	-0.804268	0.000000	-0.200225	0.000000	0.000000	0.000000	0.001853	0.025942	-0.010181	0.000000	0.000000	2.000000	60.000000	0.000000
3745.941781	-0.083908	0.527145	0.003971	78.558693	1.981650	74.348228	-0.804268	0.000000	-0.200225	0.000000	0.000000	0.000000	0.001853	0.025942	-0.010181	0.000000	0.000000	2.000000	60.000000	0.000000
3745.945114	-0.083908	0.527145	0.003971	78.672112	2.244129	74.635773	-0.804268	0.000000	-0.200225	0.000000	0.000000	0.000000	0.001853	0.025942	-0.010181	0.000000	0.000000	2.000000	60.000000	0.000000
3745.948448	-0.083908	0.527145	0.003971	78.672112	2.244129	74.635773	-0.804268	0.000000	-0.200225	0.000000	0.000000	0.000000	0.001853	0.025942	-0.010181	0.000000	0.000000	2.000000	60.000000	0.000000
3745.951781	-0.083899	0.527215	0.003918	78.672112	2.244129	74.635773	-0.804268	0.000000	-0.200225	0.000000	0.000000	0.000000	0.002883	0.021144	-0.015857	0.000000	0.000000	2.000000	60.000000	0.000000
3745.955114	-0.083899	0.527215	0.003918	78.757416	2.381411	74.769867	-0.804577	0.000000	-0.198528	0.000000	0.000000	0.000000	0.002883	0.021144	-0.015857	0.000000	0.000000	2.000000	60.000000	0.000000
3745.958448	-0.083899	0.527215	0.003918	78.757416	2.381411	74.769867	-0.804577	0.000000	-0.198528	0.000000	0.000000	0.000000	0.002883	0.021144	-0.015857	0.000000	0.000000	2.000000	60.000000	0.000000
3745.961781	-0.083899	0.527215	0.003918	78.757416	2.381411	74.769867	-0.804577	0.000000	-0.198528	0.000000	0.000000	0.000000	0.002883	0.021144	-0.015857	0.000000	0.000000	2.000000	60.000000	0.000000
3745.965114	-0.083909	0.527407	0.003974	78.822746	2.489234	74.875099	-0.805058	0.000000	-0.195885	0.000000	0.000000	0.000000	-0.003097	0.057577	0.017028	0.000000	0.000000	2.000000	60.000000	0.000000
3745.968448	-0.083909	0.527407	0.003974	78.822746	2.489234	74.875099	-0.805058	0.000000	-0.195885	0.000000	0.000000	0.000000	-0.003097	0.057577	0.017028	0.000000	0.000000	2.000000	60.000000	0.000000
3745.971781	-0.083909	0.527407	0.003974	78.822746	2.489234	74.875099	-0.805058	0.000000	-0.195885	0.000000	0.000000	0.000000	-0.003097	0.057577	0.017028	0.000000	0.000000	2.000000	60.000000	0.000000
3745.975114	-0.083909	0.527407	0.003974	78.850105	2.539037	74.925690	-0.804542	0.000000	-0.198723	0.000000	0.000000	0.000000	-0.003097	0.057577	0.017028	0.000000	0.000000	2.000000	60.000000	0.000000
3745.978448	-0.083939	0.527532	0.004016	78.850105	2.539037	74.925690	-0.804542	0.000000	-0.198723	0.000000	0.000000	0.000000	-0.009044	0.037426	0.012410	0.000000	0.000000	2.000000	60.000000	0.000000
3745.981781	-0.083939	0.527532	0.004016	78.850105	2.539037	74.925690	-0.804542	0.000000	-0.198723	0.000000	0.000000	0.000000	-0.009044	0.037426	0.012410	0.000000	0.000000	2.000000	60.000000	0.000000
3745.985114	-0.083939	0.527532	0.004016	78.849510	2.537832	74.931694	-0.804542	0.000000	-0.198723	0.000000	0.000000	0.000000	-0.009044	0.037426	0.012410	0.000000	0.000000	2.000000	60.000000	0.000000
3745.988448	-0.083939	0.527532	0.004016	78.849510	2.537832	74.931694	-0.804542	0.000000	-0.198723	0.000000	0.000000	0.000000	-0.009044	0.037426	0.012410	0.000000	0.000000	2.000000	60.000000	0.000000
3745.991781	-0.084043	0.527663	0.004087	78.849510	2.537832	74.931694	-0.804542	0.000000	-0.198723	0.000000	0.000000	0.000000	-0.031021	0.039331	0.021277	0.000000	0.000000	2.000000	60.000000	0.000000
3745.995114	-0.084043	0.527663	0.004087	78.825089	2.490552	74.902908	-0.803034	0.000000	-0.200791	0.000000	0.000000	0.000000	-0.031021	0.039331	0.021277	0.000000	0.000000	2.000000	60.000000	0.000000
3745.998448	-0.084043	0.527663	0.004087	78.825089	2.490552	74.902908	-0.803034	0.000000	-0.200791	0.000000	0.000000	0.000000	-0.031021	0.039331	0.021277	0.000000	0.000000	2.000000	60.000000	0.000000
3746.001781	-0.084043	0.527663	0.004087	78.825089	2.490552	74.902908	-0.803034	0.000000	-0.200791	0.000000	0.000000	0.000000	-0.031021	0.039331	0.021277	0.000000	0.000000	2.000000	60.000000	0.000000
3746.005114	-0.084350	0.527896	0.004280	78.806778	2.453166	74.881439	-0.797864	0.000000	-0.204338	0.000000	0.000000	0.000000	-0.092074	0.070030	0.058096	0.000000	0.000000	2.000000	60.000000	0.000000
3746.008448	-0.084350	0.527896	0.004280	78.806778	2.453166	74.881439	-0.797864	0.000000	-0.204338	0.000000	0.000000	0.000000	-0.092074	0.070030	0.058096	0.000000	0.000000	2.000000	60.000000	0.000000
3746.011781	-0.084350	0.527896	0.004280	78.806778	2.453166	74.881439	-0.797864	0.000000	-0.204338	0.000000	0.000000	0.000000	-0.092074	0.070030	0.058096	0.000000	0.000000	2.000000	60.000000	0.000000
3746.015114	-0.084350	0.527896	0.004280	78.790848	2.433099	74.878464	-0.782518	0.000000	-0.214020	0.000000	0.000000	0.000000	-0.092074	0.070030	0.058096	0.000000	0.000000	2.000000	60.000000	0.000000
3746.018448	-0.084473	0.527961	0.004336	78.790848	2.433099	74.878464	-0.782518	0.000000	-0.214020	0.000000	0.000000	0.000000	-0.037001	0.019214	0.016632	0.000000	0.000000	2.000000	60.000000	0.000000
3746.021781	-0.084473	0.527961	0.004336	78.790848	2.433099	74.878464	-0.782518	0.000000	-0.214020	0.000000	0.000000	0.000000	-0.037001	0.019214	0.016632	0.000000	0.000000	2.000000	60.000000	0.000000
3746.025114	-0.084473	0.527961	0.004336	78.780724	2.428273	74.890076	-0.782518	0.000000	-0.214020	0.000000	0.000000	0.000000	-0.037001	0.019214	0.016632	0.000000	0.000000	2.000000	60.000000	0.000000
3746.028448	-0.084473	0.527961	0.004336	78.780724	2.428273	74.890076	-0.782518	0.000000	-0.214020	0.000000	0.000000	0.000000	-0.037001	0.019214	0.016632	0.000000	0.000000	2.000000	60.000000	0.000000
3746.031781	-0.084579	0.528015	0.004418	78.780724	2.428273	74.890076	-0.782518	0.000000	-0.214020	0.000000	0.000000	0.000000	-0.031684	0.016306	0.024623	0.000000	0.000000	2.000000	60.000000	0.000000
3746.035114	-0.084579	0.528015	0.004418	78.774597	2.415827	74.882927	-0.776352	0.000000	-0.216792	0.000000	0.000000	0.000000	-0.031684	0.016306	0.024623	0.000000	0.000000	2.000000	60.000000	0.000000
3746.038448	-0.084579	0.528015	0.004418	78.774597	2.415827	74.882927	-0.776352	0.000000	-0.216792	0.000000	0.000000	0.000000	-0.031684	0.016306	0.024623	0.000000	0.000000	2.000000	60.000000	0.000000
3746.041781	-0.084579	0.528015	0.004418	78.774597	2.415827	74.882927	-0.776352	0.000000	-0.216792	0.000000	0.000000	0.000000	-0.031684	0.016306	0.024623	0.000000	0.000000	2.000000	60.000000	0.000000
3746.045114	-0.084664	0.527992	0.004515	78.774612	2.413133	74.882950	-0.771071	0.000000	-0.220896	0.000000	0.000000	0.000000	-0.025747	-0.006758	0.029243	0.000000	0.000000	2.000000	60.000000	0.000000
3746.048448	-0.084664	0.527992	0.004515	78.774612	2.413133	74.882950	-0.771071	0.000000	-0.220896	0.000000	0.000000	0.000000	-0.025747	-0.006758	0.029243	0.000000	0.000000	2.000000	60.000000	0.000000
3746.051781	-0.084664	0.527992	0.004515	78.774612	2.413133	74.882950	-0.771071	0.000000	-0.220896	0.000000	0.000000	0.000000	-0.025747	-0.006758	0.029243	0.000000	0.000000	2.000000	60.000000	0.000000
3746.055114	-0.084664	0.527992	0.004515	78.777664	2.419341	74.886528	-0.766780	0.000000	-0.225770	0.000000	0.000000	0.000000	-0.025747	-0.006758	0.029243	0.000000	0.000000	2.000000	60.000000	0.000000
3746.058448	-0.084643	0.527967	0.004523	78.777664	2.419341	74.886528	-0.766780	0.000000	-0.225770	0.000000	0.000000	0.000000	0.006365	-0.007708	0.002347	0.000000	0.000000	2.000000	60.000000	0.000000
3746.061781	-0.084643	0.527967	0.004523	78.777664	2.419341	74.886528	-0.766780	0.000000	-0.225770	0.000000	0.000000	0.000000	0.006365	-0.007708	0.002347	0.000000	0.000000	2.000000	60.000000	0.000000
3746.065114	-0.084643	0.527967	0.004523	78.780701	2.425550	74.890083	-0.766780	0.000000	-0.225770	0.000000	0.000000	0.000000	0.006365	-0.007708	0.002347	0.000000	0.000000	2.000000	60.000000	0.000000
3746.068448	-0.084643	0.527967	0.004523	78.780701	2.425550	74.890083	-0.766780	0.000000	-0.225770	0.000000	0.000000	0.000000	0.006365	-0.007708	0.002347	0.000000	0.000000	2.000000	60.000000	0.000000
3746.071781	-0.084622	0.527941	0.004531	78.780701	2.425550	74.890083	-0.766780	0.000000	-0.225770	0.000000	0.000000	0.000000	0.006366	-0.007691	0.002346	0.000000	0.000000	2.000000	60.000000	0.000000
3746.075114	-0.084622	0.527941	0.004531	78.786812	2.438007	74.897224	-0.767841	0.000000	-0.226161	0.000000	0.000000	0.000000	0.006366	-0.007691	0.002346	0.000000	0.000000	2.000000	60.000000	0.000000
3746.078448	-0.084622	0.527941	0.004531	78.786812	2.438007	74.897224	-0.767841	0.000000	-0.226161	0.000000	0.000000	0.000000	0.006366	-0.007691	0.002346	0.000000	0.000000	2.000000	60.000000	0.000000
3746.081781	-0.084622	0.527941	0.004531	78.786812	2.438007	74.897224	-0.767841	0.000000	-0.226161	0.000000	0.000000	0.000000	0.006366	-0.007691	0.002346	0.000000	0.000000	2.000000	60.000000	0.000000
3746.085114	-0.084520	0.527903	0.004468	78.789856	2.446934	74.900772	-0.768902	0.000000	-0.226552	0.000000	0.000000	0.000000	0.030655	-0.011501	-0.018960	0.000000	0.000000	2.000000	60.000000	0.000000
3746.088448	-0.084520	0.527903	0.004468	78.789856	2.446934	74.900772	-0.768902	0.000000	-0.226552	0.000000	0.000000	0.000000	0.030655	-0.011501	-0.018960	0.000000	0.000000	2.000000	60.000000	0.000000
3746.091781	-0.084520	0.527903	0.004468	78.789856	2.446934	74.900772	-0.768902	0.000000	-0.226552	0.000000	0.000000	0.000000	0.030655	-0.011501	-0.018960	0.000000	0.000000	2.000000	60.000000	0.000000
3746.095114	-0.084520	0.527903	0.004468	78.795944	2.453960	74.907913	-0.774011	0.000000	-0.223392	0.000000	0.000000	0.000000	0.030655	-0.011501	-0.018960	0.000000	0.000000	2.000000	60.000000	0.000000
3746.098448	-0.084505	0.527890	0.004385	78.795944	2.453960	74.907913	-0.774011	0.000000	-0.223392	0.000000	0.000000	0.000000	0.004563	-0.003831	-0.024920	0.000000	0.000000	2.000000	60.000000	0.000000
3746.101781	-0.084505	0.527890	0.004385	78.795944	2.453960	74.907913	-0.774011	0.000000	-0.223392	0.000000	0.000000	0.000000	0.004563	-0.003831	-0.024920	0.000000	0.000000	2.000000	60.000000	0.000000
3746.105114	-0.084505	0.527890	0.004385	78.805122	2.467229	74.918686	-0.774011	0.000000	-0.223392	0.000000	0.000000	0.000000	0.004563	-0.003831	-0.024920	0.000000	0.000000	2.000000	60.000000	0.000000
3746.108448	-0.084505	0.527890	0.004385	78.805122	2.467229	74.918686	-0.774011	0.000000	-0.223392	0.000000	0.000000	0.000000	0.004563	-0.003831	-0.024920	0.000000	0.000000	2.000000	60.000000	0.000000
3746.111781	-0.084468	0.527852	0.004310	78.805122	2.467229	74.918686	-0.774011	0.000000	-0.223392	0.000000	0.000000	0.000000	0.010924	-0.011503	-0.022579	0.000000	0.000000	2.000000	60.000000	0.000000
3746.115114	-0.084468	0.527852	0.004310	78.817337	2.481286	74.933022	-0.774772	0.000000	-0.219239	0.000000	0.000000	0.000000	0.010924	-0.011503	-0.022579	0.000000	0.000000	2.000000	60.000000	0.000000
3746.118448	-0.084468	0.527852	0.004310	78.817337	2.481286	74.933022	-0.774772	0.000000	-0.219239	0.000000	0.000000	0.000000	0.010924	-0.011503	-0.022579	0.000000	0.000000	2.000000	60.000000	0.000000
3746.121781	-0.084468	0.527852	0.004310	78.817337	2.481286	74.933022	-0.774772	0.000000	-0.219239	0.000000	0.000000	0.000000	0.010924	-0.011503	-0.022579	0.000000	0.000000	2.000000	60.000000	0.000000
3746.125114	-0.084420	0.527746	0.004049	78.829567	2.495399	74.947426	-0.776592	0.000000	-0.215475	0.000000	0.000000	0.000000	0.014308	-0.031628	-0.078163	0.000000	0.000000	2.000000	60.000000	0.000000
3746.128448	-0.084420	0.527746	0.004049	78.829567	2.495399	74.947426	-0.776592	0.000000	-0.215475	0.000000	0.000000	0.000000	0.014308	-0.031628	-0.078163	0.000000	0.000000	2.000000	60.000000	0.000000
3746.131781	-0.084420	0.527746	0.004049	78.829567	2.495399	74.947426	-0.776592	0.000000	-0.215475	0.000000	0.000000	0.000000	0.014308	-0.031628	-0.078163	0.000000	0.000000	2.000000	60.000000	0.000000
3746.135114	-0.084420	0.527746	0.004049	78.841774	2.512253	74.961823	-0.778977	0.000000	-0.202448	0.000000	0.000000	0.000000	0.014308	-0.031628	-0.078163	0.000000	0.000000	2.000000	60.000000	0.000000
3746.138448	-0.084376	0.527727	0.003928	78.841774	2.512253	74.961823	-0.778977	0.000000	-0.202448	0.000000	0.000000	0.000000	0.013411	-0.005708	-0.036193	0.000000	0.000000	2.000000	60.000000	0.000000
3746.141781	-0.084376	0.527727	0.003928	78.841774	2.512253	74.961823	-0.778977	0.000000	-0.202448	0.000000	0.000000	0.000000	0.013411	-0.005708	-0.036193	0.000000	0.000000	2.000000	60.000000	0.000000
3746.145114	-0.084376	0.527727	0.003928	78.850922	2.525595	74.972649	-0.778977	0.000000	-0.202448	0.000000	0.000000	0.000000	0.013411	-0.005708	-0.036193	0.000000	0.000000	2.000000	60.000000	0.000000
3746.148448	-0.084376	0.527727	0.003928	78.850922	2.525595	74.972649	-0.778977	0.000000	-0.202448	0.000000	0.000000	0.000000	0.013411	-0.005708	-0.036193	0.000000	0.000000	2.000000	60.000000	0.000000
3746.151781	-0.084328	0.527692	0.003789	78.850922	2.525595	74.972649	-0.778977	0.000000	-0.202448	0.000000	0.000000	0.000000	0.014444	-0.010514	-0.041863	0.000000	0.000000	2.000000	60.000000	0.000000
3746.155114	-0.084282	0.527699	0.003664	78.860031	2.538952	74.983475	-0.781212	0.000000	-0.196416	0.000000	0.000000	0.000000	0.013614	0.001959	-0.037340	0.000000	0.000000	2.000000	60.000000	0.000000
3746.158448	-0.084282	0.527699	0.003664	78.860031	2.538952	74.983475	-0.781212	0.000000	-0.196416	0.000000	0.000000	0.000000	0.013614	0.001959	-0.037340	0.000000	0.000000	2.000000	60.000000	0.000000
3746.161781	-0.084282	0.527699	0.003664	78.860031	2.538952	74.983475	-0.781212	0.000000	-0.196416	0.000000	0.000000	0.000000	0.013614	0.001959	-0.037340	0.000000	0.000000	2.000000	60.000000	0.000000
3746.165114	-0.084282	0.527699	0.003664	78.863113	2.547922	74.987099	-0.785888	0.000000	-0.183216	0.000000	0.000000	0.000000	0.013614	0.001959	-0.037340	0.000000	0.000000	2.000000	60.000000	0.000000
3746.168448	-0.084215	0.527705	0.003544	78.863113	2.547922	74.987099	-0.785888	0.000000	-0.183216	0.000000	0.000000	0.000000	0.020171	0.001933	-0.036145	0.000000	0.000000	2.000000	60.000000	0.000000
3746.171781	-0.084215	0.527705	0.003544	78.863113	2.547922	74.987099	-0.785888	0.000000	-0.183216	0.000000	0.000000	0.000000	0.020171	0.001933	-0.036145	0.000000	0.000000	2.000000	60.000000	0.000000
3746.175114	-0.084215	0.527705	0.003544	78.868881	2.566049	75.001823	-0.785888	0.000000	-0.183216	0.000000	0.000000	0.000000	0.020171	0.001933	-0.036145	0.000000	0.000000	2.000000	60.000000	0.000000
3746.178448	-0.084215	0.527705	0.003544	78.868881	2.566049	75.001823	-0.785888	0.000000	-0.183216	0.000000	0.000000	0.000000	0.020171	0.001933	-0.036145	0.000000	0.000000	2.000000	60.000000	0.000000
3746.181781	-0.084129	0.527728	0.003446	78.868881	2.566049	75.001823	-0.785888	0.000000	-0.183216	0.000000	0.000000	0.000000	0.025689	0.006758	-0.029286	0.000000	0.000000	2.000000	60.000000	0.000000
3746.185114	-0.084129	0.527728	0.003446	78.871918	2.577761	75.005447	-0.789250	0.000000	-0.177192	0.000000	0.000000	0.000000	0.025689	0.006758	-0.029286	0.000000	0.000000	2.000000	60.000000	0.000000
3746.188448	-0.084129	0.527728	0.003446	78.871918	2.577761	75.005447	-0.789250	0.000000	-0.177192	0.000000	0.000000	0.000000	0.025689	0.006758	-0.029286	0.000000	0.000000	2.000000	60.000000	0.000000
3746.191781	-0.084129	0.527728	0.003446	78.871918	2.577761	75.005447	-0.789250	0.000000	-0.177192	0.000000	0.000000	0.000000	0.025689	0.006758	-0.029286	0.000000	0.000000	2.000000	60.000000	0.000000
3746.195114	-0.083987	0.527804	0.003285	78.871918	2.583198	75.005440	-0.793532	0.000000	-0.172311	0.000000	0.000000	0.000000	0.042730	0.023034	-0.048453	0.000000	0.000000	2.000000	60.000000	0.000000
3746.198448	-0.083987	0.527804	0.003285	78.871918	2.583198	75.005440	-0.793532	0.000000	-0.172311	0.000000	0.000000	0.000000	0.042730	0.023034	-0.048453	0.000000	0.000000	2.000000	60.000000	0.000000
3746.201781	-0.083987	0.527804	0.003285	78.871918	2.583198	75.005440	-0.793532	0.000000	-0.172311	0.000000	0.000000	0.000000	0.042730	0.023034	-0.048453	0.000000	0.000000	2.000000	60.000000	0.000000
3746.205114	-0.083987	0.527804	0.003285	78.865829	2.581526	74.998199	-0.800653	0.000000	-0.164235	0.000000	0.000000	0.000000	0.042730	0.023034	-0.048453	0.000000	0.000000	2.000000	60.000000	0.000000
3746.208448	-0.083948	0.527868	0.003194	78.865829	2.581526	74.998199	-0.800653	0.000000	-0.164235	0.000000	0.000000	0.000000	0.011728	0.019192	-0.027167	0.000000	0.000000	2.000000	60.000000	0.000000
3746.211781	-0.083948	0.527868	0.003194	78.865829	2.581526	74.998199	-0.800653	0.000000	-0.164235	0.000000	0.000000	0.000000	0.011728	0.019192	-0.027167	0.000000	0.000000	2.000000	60.000000	0.000000
3746.215114	-0.083948	0.527868	0.003194	78.859718	2.579864	74.990967	-0.800653	0.000000	-0.164235	0.000000	0.000000	0.000000	0.011728	0.019192	-0.027167	0.000000	0.000000	2.000000	60.000000	0.000000
3746.218448	-0.083948	0.527868	0.003194	78.859718	2.579864	74.990967	-0.800653	0.000000	-0.164235	0.000000	0.000000	0.000000	0.011728	0.019192	-0.027167	0.000000	0.000000	2.000000	60.000000	0.000000
3746.221781	-0.083894	0.527939	0.003149	78.859718	2.579864	74.990967	-0.800653	0.000000	-0.164235	0.000000	0.000000	0.000000	0.016010	0.021099	-0.013503	0.000000	0.000000	2.000000	60.000000	0.000000
3746.225114	-0.083894	0.527939	0.003149	78.850578	2.571946	74.980133	-0.802608	0.000000	-0.159707	0.000000	0.000000	0.000000	0.016010	0.021099	-0.013503	0.000000	0.000000	2.000000	60.000000	0.000000
3746.228448	-0.083894	0.527939	0.003149	78.850578	2.571946	74.980133	-0.802608	0.000000	-0.159707	0.000000	0.000000	0.000000	0.016010	0.021099	-0.013503	0.000000	0.000000	2.000000	60.000000	0.000000
3746.231781	-0.083894	0.527939	0.003149	78.850578	2.571946	74.980133	-0.802608	0.000000	-0.159707	0.000000	0.000000	0.000000	0.016010	0.021099	-0.013503	0.000000	0.000000	2.000000	60.000000	0.000000
3746.235114	-0.083842	0.528102	0.003112	78.841423	2.564040	74.969276	-0.805277	0.000000	-0.157457	0.000000	0.000000	0.000000	0.015600	0.048888	-0.011271	0.000000	0.000000	2.000000	60.000000	0.000000
3746.238448	-0.083842	0.528102	0.003112	78.841423	2.564040	74.969276	-0.805277	0.000000	-0.157457	0.000000	0.000000	0.000000	0.015600	0.048888	-0.011271	0.000000	0.000000	2.000000	60.000000	0.000000
3746.241781	-0.083842	0.528102	0.003112	78.841423	2.564040	74.969276	-0.805277	0.000000	-0.157457	0.000000	0.000000	0.000000	0.015600	0.048888	-0.011271	0.000000	0.000000	2.000000	60.000000	0.000000
3746.245114	-0.083842	0.528102	0.003112	78.832268	2.556140	74.958458	-0.807876	0.000000	-0.155578	0.000000	0.000000	0.000000	0.015600	0.048888	-0.011271	0.000000	0.000000	2.000000	60.000000	0.000000
3746.248448	-0.083819	0.528178	0.003104	78.832268	2.556140	74.958458	-0.807876	0.000000	-0.155578	0.000000	0.000000	0.000000	0.007181	0.022999	-0.002238	0.000000	0.000000	2.000000	60.000000	0.000000
3746.251781	-0.083819	0.528178	0.003104	78.832268	2.556140	74.958458	-0.807876	0.000000	-0.155578	0.000000	0.000000	0.000000	0.007181	0.022999	-0.002238	0.000000	0.000000	2.000000	60.000000	0.000000
3746.255114	-0.083819	0.528178	0.003104	78.823112	2.545553	74.947670	-0.807876	0.000000	-0.155578	0.000000	0.000000	0.000000	0.007181	0.022999	-0.002238	0.000000	0.000000	2.000000	60.000000	0.000000
3746.258448	-0.083819	0.528178	0.003104	78.823112	2.545553	74.947670	-0.807876	0.000000	-0.155578	0.000000	0.000000	0.000000	0.007181	0.022999	-0.002238	0.000000	0.000000	2.000000	60.000000	0.000000
3746.261781	-0.083812	0.528265	0.003070	78.823112	2.545553	74.947670	-0.807876	0.000000	-0.155578	0.000000	0.000000	0.000000	0.001865	0.025894	-0.010245	0.000000	0.000000	2.000000	60.000000	0.000000
3746.265114	-0.083810	0.528341	0.003058	78.813942	2.534966	74.936867	-0.809073	0.000000	-0.155205	0.000000	0.000000	0.000000	0.000625	0.023000	-0.003439	0.000000	0.000000	2.000000	60.000000	0.000000
3746.268448	-0.083810	0.528341	0.003058	78.813942	2.534966	74.936867	-0.809073	0.000000	-0.155205	0.000000	0.000000	0.000000	0.000625	0.023000	-0.003439	0.000000	0.000000	2.000000	60.000000	0.000000
3746.271781	-0.083810	0.528341	0.003058	78.813942	2.534966	74.936867	-0.809073	0.000000	-0.155205	0.000000	0.000000	0.000000	0.000625	0.023000	-0.003439	0.000000	0.000000	2.000000	60.000000	0.000000
3746.275114	-0.083810	0.528341	0.003058	78.801750	2.518172	74.922546	-0.809488	0.000000	-0.152925	0.000000	0.000000	0.000000	0.000625	0.023000	-0.003439	0.000000	0.000000	2.000000	60.000000	0.000000
3746.278448	-0.083829	0.528444	0.003039	78.801750	2.518172	74.922546	-0.809488	0.000000	-0.152925	0.000000	0.000000	0.000000	-0.005718	0.030675	-0.005785	0.000000	0.000000	2.000000	60.000000	0.000000
3746.281781	-0.083829	0.528444	0.003039	78.801750	2.518172	74.922546	-0.809488	0.000000	-0.152925	0.000000	0.000000	0.000000	-0.005718	0.030675	-0.005785	0.000000	0.000000	2.000000	60.000000	0.000000
3746.285114	-0.083829	0.528444	0.003039	78.789520	2.504147	74.908218	-0.809488	0.000000	-0.152925	0.000000	0.000000	0.000000	-0.005718	0.030675	-0.005785	0.000000	0.000000	2.000000	60.000000	0.000000
3746.288448	-0.083829	0.528444	0.003039	78.789520	2.504147	74.908218	-0.809488	0.000000	-0.152925	0.000000	0.000000	0.000000	-0.005718	0.030675	-0.005785	0.000000	0.000000	2.000000	60.000000	0.000000
3746.291781	-0.083826	0.528546	0.003024	78.789520	2.504147	74.908218	-0.809488	0.000000	-0.152925	0.000000	0.000000	0.000000	0.000837	0.030678	-0.004598	0.000000	0.000000	2.000000	60.000000	0.000000
3746.295114	-0.083826	0.528546	0.003024	78.780365	2.490904	74.897507	-0.808535	0.000000	-0.151960	0.000000	0.000000	0.000000	0.000837	0.030678	-0.004598	0.000000	0.000000	2.000000	60.000000	0.000000
3746.298448	-0.083826	0.528546	0.003024	78.780365	2.490904	74.897507	-0.808535	0.000000	-0.151960	0.000000	0.000000	0.000000	0.000837	0.030678	-0.004598	0.000000	0.000000	2.000000	60.000000	0.000000
3746.301781	-0.083826	0.528546	0.003024	78.780365	2.490904	74.897507	-0.808535	0.000000	-0.151960	0.000000	0.000000	0.000000	0.000837	0.030678	-0.004598	0.000000	0.000000	2.000000	60.000000	0.000000
3746.305114	-0.083880	0.528693	0.002947	78.774300	2.478477	74.890396	-0.808675	0.000000	-0.151194	0.000000	0.000000	0.000000	-0.016130	0.044049	-0.022964	0.000000	0.000000	2.000000	60.000000	0.000000
3746.308448	-0.083880	0.528693	0.002947	78.774300	2.478477	74.890396	-0.808675	0.000000	-0.151194	0.000000	0.000000	0.000000	-0.016130	0.044049	-0.022964	0.000000	0.000000	2.000000	60.000000	0.000000
3746.311781	-0.083880	0.528693	0.002947	78.774300	2.478477	74.890396	-0.808675	0.000000	-0.151194	0.000000	0.000000	0.000000	-0.016130	0.044049	-0.022964	0.000000	0.000000	2.000000	60.000000	0.000000
3746.315114	-0.083880	0.528693	0.002947	78.774261	2.473033	74.890366	-0.805987	0.000000	-0.147367	0.000000	0.000000	0.000000	-0.016130	0.044049	-0.022964	0.000000	0.000000	2.000000	60.000000	0.000000
3746.318448	-0.083916	0.528712	0.002894	78.774261	2.473033	74.890366	-0.805987	0.000000	-0.147367	0.000000	0.000000	0.000000	-0.010621	0.005738	-0.016014	0.000000	0.000000	2.000000	60.000000	0.000000
3746.321781	-0.083916	0.528712	0.002894	78.774261	2.473033	74.890366	-0.805987	0.000000	-0.147367	0.000000	0.000000	0.000000	-0.010621	0.005738	-0.016014	0.000000	0.000000	2.000000	60.000000	0.000000
3746.325114	-0.083916	0.528712	0.002894	78.774277	2.467608	74.890396	-0.805987	0.000000	-0.147367	0.000000	0.000000	0.000000	-0.010621	0.005738	-0.016014	0.000000	0.000000	2.000000	60.000000	0.000000
3746.328448	-0.083916	0.528712	0.002894	78.774277	2.467608	74.890396	-0.805987	0.000000	-0.147367	0.000000	0.000000	0.000000	-0.010621	0.005738	-0.016014	0.000000	0.000000	2.000000	60.000000	0.000000
3746.331781	-0.083947	0.528740	0.002818	78.774277	2.467608	74.890396	-0.805987	0.000000	-0.147367	0.000000	0.000000	0.000000	-0.009375	0.008586	-0.022828	0.000000	0.000000	2.000000	60.000000	0.000000
3746.335114	-0.083947	0.528740	0.002818	78.780388	2.471877	74.897522	-0.804217	0.000000	-0.144698	0.000000	0.000000	0.000000	-0.009375	0.008586	-0.022828	0.000000	0.000000	2.000000	60.000000	0.000000
3746.338448	-0.083947	0.528740	0.002818	78.780388	2.471877	74.897522	-0.804217	0.000000	-0.144698	0.000000	0.000000	0.000000	-0.009375	0.008586	-0.022828	0.000000	0.000000	2.000000	60.000000	0.000000
3746.341781	-0.083947	0.528740	0.002818	78.780388	2.471877	74.897522	-0.804217	0.000000	-0.144698	0.000000	0.000000	0.000000	-0.009375	0.008586	-0.022828	0.000000	0.000000	2.000000	60.000000	0.000000
3746.345114	-0.083990	0.528721	0.002681	78.783424	2.469931	74.901077	-0.802654	0.000000	-0.140893	0.000000	0.000000	0.000000	-0.012820	-0.005820	-0.041004	0.000000	0.000000	2.000000	60.000000	0.000000
3746.348448	-0.083990	0.528721	0.002681	78.783424	2.469931	74.901077	-0.802654	0.000000	-0.140893	0.000000	0.000000	0.000000	-0.012820	-0.005820	-0.041004	0.000000	0.000000	2.000000	60.000000	0.000000
3746.351781	-0.083990	0.528721	0.002681	78.783424	2.469931	74.901077	-0.802654	0.000000	-0.140893	0.000000	0.000000	0.000000	-0.012820	-0.005820	-0.041004	0.000000	0.000000	2.000000	60.000000	0.000000
3746.355114	-0.083990	0.528721	0.002681	78.786499	2.467994	74.904671	-0.800517	0.000000	-0.134059	0.000000	0.000000	0.000000	-0.012820	-0.005820	-0.041004	0.000000	0.000000	2.000000	60.000000	0.000000
3746.358448	-0.084048	0.528714	0.002628	78.786499	2.467994	74.904671	-0.800517	0.000000	-0.134059	0.000000	0.000000	0.000000	-0.017367	-0.001949	-0.016062	0.000000	0.000000	2.000000	60.000000	0.000000
3746.361781	-0.084048	0.528714	0.002628	78.786499	2.467994	74.904671	-0.800517	0.000000	-0.134059	0.000000	0.000000	0.000000	-0.017367	-0.001949	-0.016062	0.000000	0.000000	2.000000	60.000000	0.000000
3746.365114	-0.084048	0.528714	0.002628	78.786514	2.459839	74.904671	-0.800517	0.000000	-0.134059	0.000000	0.000000	0.000000	-0.017367	-0.001949	-0.016062	0.000000	0.000000	2.000000	60.000000	0.000000
3746.368448	-0.084048	0.528714	0.002628	78.786514	2.459839	74.904671	-0.800517	0.000000	-0.134059	0.000000	0.000000	0.000000	-0.017367	-0.001949	-0.016062	0.000000	0.000000	2.000000	60.000000	0.000000
3746.371781	-0.084091	0.528714	0.002620	78.786514	2.459839	74.904671	-0.800517	0.000000	-0.134059	0.000000	0.000000	0.000000	-0.013096	-0.000000	-0.002394	0.000000	0.000000	2.000000	60.000000	0.000000
3746.375114	-0.084091	0.528714	0.002620	78.786499	2.451691	74.904671	-0.797623	0.000000	-0.131382	0.000000	0.000000	0.000000	-0.013096	-0.000000	-0.002394	0.000000	0.000000	2.000000	60.000000	0.000000
3746.378448	-0.084091	0.528714	0.002620	78.786499	2.451691	74.904671	-0.797623	0.000000	-0.131382	0.000000	0.000000	0.000000	-0.013096	-0.000000	-0.002394	0.000000	0.000000	2.000000	60.000000	0.000000
3746.381781	-0.084091	0.528714	0.002620	78.786499	2.451691	74.904671	-0.797623	0.000000	-0.131382	0.000000	0.000000	0.000000	-0.013096	-0.000000	-0.002394	0.000000	0.000000	2.000000	60.000000	0.000000
3746.385114	-0.084197	0.528699	0.002581	78.786499	2.446260	74.904686	-0.795440	0.000000	-0.130983	0.000000	0.000000	0.000000	-0.031702	-0.004798	-0.011651	0.000000	0.000000	2.000000	60.000000	0.000000
3746.388448	-0.084197	0.528699	0.002581	78.786499	2.446260	74.904686	-0.795440	0.000000	-0.130983	0.000000	0.000000	0.000000	-0.031702	-0.004798	-0.011651	0.000000	0.000000	2.000000	60.000000	0.000000
3746.391781	-0.084197	0.528699	0.002581	78.786499	2.446260	74.904686	-0.795440	0.000000	-0.130983	0.000000	0.000000	0.000000	-0.031702	-0.004798	-0.011651	0.000000	0.000000	2.000000	60.000000	0.000000
3746.395114	-0.084197	0.528699	0.002581	78.789551	2.444308	74.908241	-0.790157	0.000000	-0.129041	0.000000	0.000000	0.000000	-0.031702	-0.004798	-0.011651	0.000000	0.000000	2.000000	60.000000	0.000000
3746.398448	-0.084249	0.528679	0.002618	78.789551	2.444308	74.908241	-0.790157	0.000000	-0.129041	0.000000	0.000000	0.000000	-0.015592	-0.005718	0.011226	0.000000	0.000000	2.000000	60.000000	0.000000
3746.401781	-0.084249	0.528679	0.002618	78.789551	2.444308	74.908241	-0.790157	0.000000	-0.129041	0.000000	0.000000	0.000000	-0.015592	-0.005718	0.011226	0.000000	0.000000	2.000000	60.000000	0.000000
3746.405114	-0.084249	0.528679	0.002618	78.792610	2.442361	74.911797	-0.790157	0.000000	-0.129041	0.000000	0.000000	0.000000	-0.015592	-0.005718	0.011226	0.000000	0.000000	2.000000	60.000000	0.000000
3746.408448	-0.084249	0.528679	0.002618	78.792610	2.442361	74.911797	-0.790157	0.000000	-0.129041	0.000000	0.000000	0.000000	-0.015592	-0.005718	0.011226	0.000000	0.000000	2.000000	60.000000	0.000000
3746.411781	-0.084293	0.528654	0.002614	78.792610	2.442361	74.911797	-0.790157	0.000000	-0.129041	0.000000	0.000000	0.000000	-0.013307	-0.007668	-0.001248	0.000000	0.000000	2.000000	60.000000	0.000000
3746.415114	-0.084293	0.528654	0.002614	78.792610	2.442361	74.911797	-0.787558	0.000000	-0.130912	0.000000	0.000000	0.000000	-0.013307	-0.007668	-0.001248	0.000000	0.000000	2.000000	60.000000	0.000000
3746.418448	-0.084293	0.528654	0.002614	78.792610	2.442361	74.911797	-0.787558	0.000000	-0.130912	0.000000	0.000000	0.000000	-0.013307	-0.007668	-0.001248	0.000000	0.000000	2.000000	60.000000	0.000000
3746.421781	-0.084293	0.528654	0.002614	78.792610	2.442361	74.911797	-0.787558	0.000000	-0.130912	0.000000	0.000000	0.000000	-0.013307	-0.007668	-0.001248	0.000000	0.000000	2.000000	60.000000	0.000000
3746.425114	-0.084276	0.528619	0.002645	78.792595	2.445105	74.911819	-0.785340	0.000000	-0.130704	0.000000	0.000000	0.000000	0.005087	-0.010526	0.009163	0.000000	0.000000	2.000000	60.000000	0.000000
3746.428448	-0.084276	0.528619	0.002645	78.792595	2.445105	74.911819	-0.785340	0.000000	-0.130704	0.000000	0.000000	0.000000	0.005087	-0.010526	0.009163	0.000000	0.000000	2.000000	60.000000	0.000000
3746.431781	-0.084276	0.528619	0.002645	78.792595	2.445105	74.911819	-0.785340	0.000000	-0.130704	0.000000	0.000000	0.000000	0.005087	-0.010526	0.009163	0.000000	0.000000	2.000000	60.000000	0.000000
3746.435114	-0.084276	0.528619	0.002645	78.795662	2.454041	74.915405	-0.786188	0.000000	-0.132231	0.000000	0.000000	0.000000	0.005087	-0.010526	0.009163	0.000000	0.000000	2.000000	60.000000	0.000000
3746.438448	-0.084207	0.528603	0.002638	78.795662	2.454041	74.915405	-0.786188	0.000000	-0.132231	0.000000	0.000000	0.000000	0.020681	-0.004791	-0.002061	0.000000	0.000000	2.000000	60.000000	0.000000
3746.441781	-0.084207	0.528603	0.002638	78.795662	2.454041	74.915405	-0.786188	0.000000	-0.132231	0.000000	0.000000	0.000000	0.020681	-0.004791	-0.002061	0.000000	0.000000	2.000000	60.000000	0.000000
3746.445114	-0.084207	0.528603	0.002638	78.801750	2.471959	74.922562	-0.786188	0.000000	-0.132231	0.000000	0.000000	0.000000	0.020681	-0.004791	-0.002061	0.000000	0.000000	2.000000	60.000000	0.000000
3746.448448	-0.084207	0.528603	0.002638	78.801750	2.471959	74.922562	-0.786188	0.000000	-0.132231	0.000000	0.000000	0.000000	0.020681	-0.004791	-0.002061	0.000000	0.000000	2.000000	60.000000	0.000000
3746.451781	-0.084143	0.528577	0.002654	78.801750	2.471959	74.922562	-0.786188	0.000000	-0.132231	0.000000	0.000000	0.000000	0.019434	-0.007653	0.004747	0.000000	0.000000	2.000000	60.000000	0.000000
3746.455114	-0.084143	0.528577	0.002654	78.804810	2.486312	74.926094	-0.789635	0.000000	-0.131888	0.000000	0.000000	0.000000	0.019434	-0.007653	0.004747	0.000000	0.000000	2.000000	60.000000	0.000000
3746.458448	-0.084143	0.528577	0.002654	78.804810	2.486312	74.926094	-0.789635	0.000000	-0.131888	0.000000	0.000000	0.000000	0.019434	-0.007653	0.004747	0.000000	0.000000	2.000000	60.000000	0.000000
3746.461781	-0.084143	0.528577	0.002654	78.804810	2.486312	74.926094	-0.789635	0.000000	-0.131888	0.000000	0.000000	0.000000	0.019434	-0.007653	0.004747	0.000000	0.000000	2.000000	60.000000	0.000000
3746.465114	-0.083979	0.528555	0.002621	78.807869	2.498008	74.929695	-0.792874	0.000000	-0.132679	0.000000	0.000000	0.000000	0.049154	-0.006738	-0.009755	0.000000	0.000000	2.000000	60.000000	0.000000
3746.468448	-0.083979	0.528555	0.002621	78.807869	2.498008	74.929695	-0.792874	0.000000	-0.132679	0.000000	0.000000	0.000000	0.049154	-0.006738	-0.009755	0.000000	0.000000	2.000000	60.000000	0.000000
3746.471781	-0.083979	0.528555	0.002621	78.807869	2.498008	74.929695	-0.792874	0.000000	-0.132679	0.000000	0.000000	0.000000	0.049154	-0.006738	-0.009755	0.000000	0.000000	2.000000	60.000000	0.000000
3746.475114	-0.083979	0.528555	0.002621	78.813965	2.510491	74.936905	-0.801067	0.000000	-0.131053	0.000000	0.000000	0.000000	0.049154	-0.006738	-0.009755	0.000000	0.000000	2.000000	60.000000	0.000000
3746.478448	-0.083924	0.528532	0.002569	78.813965	2.510491	74.936905	-0.801067	0.000000	-0.131053	0.000000	0.000000	0.000000	0.016408	-0.006735	-0.015746	0.000000	0.000000	2.000000	60.000000	0.000000
3746.481781	-0.083924	0.528532	0.002569	78.813965	2.510491	74.936905	-0.801067	0.000000	-0.131053	0.000000	0.000000	0.000000	0.016408	-0.006735	-0.015746	0.000000	0.000000	2.000000	60.000000	0.000000
3746.485114	-0.083924	0.528532	0.002569	78.817024	2.516746	74.940491	-0.801067	0.000000	-0.131053	0.000000	0.000000	0.000000	0.016408	-0.006735	-0.015746	0.000000	0.000000	2.000000	60.000000	0.000000
3746.488448	-0.083924	0.528532	0.002569	78.817024	2.516746	74.940491	-0.801067	0.000000	-0.131053	0.000000	0.000000	0.000000	0.016408	-0.006735	-0.015746	0.000000	0.000000	2.000000	60.000000	0.000000
3746.491781	-0.083895	0.528526	0.002531	78.817024	2.516746	74.940491	-0.801067	0.000000	-0.131053	0.000000	0.000000	0.000000	0.008823	-0.001916	-0.011280	0.000000	0.000000	2.000000	60.000000	0.000000
3746.495114	-0.083895	0.528526	0.002531	78.823112	2.523791	74.947670	-0.803801	0.000000	-0.128429	0.000000	0.000000	0.000000	0.008823	-0.001916	-0.011280	0.000000	0.000000	2.000000	60.000000	0.000000
3746.498448	-0.083895	0.528526	0.002531	78.823112	2.523791	74.947670	-0.803801	0.000000	-0.128429	0.000000	0.000000	0.000000	0.008823	-0.001916	-0.011280	0.000000	0.000000	2.000000	60.000000	0.000000
3746.501781	-0.083895	0.528526	0.002531	78.823112	2.523791	74.947670	-0.803801	0.000000	-0.128429	0.000000	0.000000	0.000000	0.008823	-0.001916	-0.011280	0.000000	0.000000	2.000000	60.000000	0.000000
3746.505114	-0.083877	0.528471	0.002433	78.829216	2.530843	74.954849	-0.805272	0.000000	-0.126549	0.000000	0.000000	0.000000	0.005375	-0.016336	-0.029466	0.000000	0.000000	2.000000	60.000000	0.000000
3746.508448	-0.083877	0.528471	0.002433	78.829216	2.530843	74.954849	-0.805272	0.000000	-0.126549	0.000000	0.000000	0.000000	0.005375	-0.016336	-0.029466	0.000000	0.000000	2.000000	60.000000	0.000000
3746.511781	-0.083877	0.528471	0.002433	78.829216	2.530843	74.954849	-0.805272	0.000000	-0.126549	0.000000	0.000000	0.000000	0.005375	-0.016336	-0.029466	0.000000	0.000000	2.000000	60.000000	0.000000
3746.515114	-0.083877	0.528471	0.002433	78.835304	2.540631	74.962059	-0.806168	0.000000	-0.121638	0.000000	0.000000	0.000000	0.005375	-0.016336	-0.029466	0.000000	0.000000	2.000000	60.000000	0.000000
3746.518448	-0.083848	0.528440	0.002399	78.835304	2.540631	74.962059	-0.806168	0.000000	-0.121638	0.000000	0.000000	0.000000	0.008613	-0.009587	-0.010134	0.000000	0.000000	2.000000	60.000000	0.000000
3746.521781	-0.083848	0.528440	0.002399	78.835304	2.540631	74.962059	-0.806168	0.000000	-0.121638	0.000000	0.000000	0.000000	0.008613	-0.009587	-0.010134	0.000000	0.000000	2.000000	60.000000	0.000000
3746.525114	-0.083848	0.528440	0.002399	78.841423	2.547709	74.969261	-0.806168	0.000000	-0.121638	0.000000	0.000000	0.000000	0.008613	-0.009587	-0.010134	0.000000	0.000000	2.000000	60.000000	0.000000
3746.528448	-0.083848	0.528440	0.002399	78.841423	2.547709	74.969261	-0.806168	0.000000	-0.121638	0.000000	0.000000	0.000000	0.008613	-0.009587	-0.010134	0.000000	0.000000	2.000000	60.000000	0.000000
3746.531781	-0.083841	0.528408	0.002361	78.841423	2.547709	74.969261	-0.806168	0.000000	-0.121638	0.000000	0.000000	0.000000	0.002067	-0.009597	-0.011329	0.000000	0.000000	2.000000	60.000000	0.000000
3746.535114	-0.083841	0.528408	0.002361	78.844452	2.556676	74.972878	-0.807603	0.000000	-0.119949	0.000000	0.000000	0.000000	0.002067	-0.009597	-0.011329	0.000000	0.000000	2.000000	60.000000	0.000000
3746.538448	-0.083841	0.528408	0.002361	78.844452	2.556676	74.972878	-0.807603	0.000000	-0.119949	0.000000	0.000000	0.000000	0.002067	-0.009597	-0.011329	0.000000	0.000000	2.000000	60.000000	0.000000
3746.541781	-0.083841	0.528408	0.002361	78.844452	2.556676	74.972878	-0.807603	0.000000	-0.119949	0.000000	0.000000	0.000000	0.002067	-0.009597	-0.011329	0.000000	0.000000	2.000000	60.000000	0.000000
3746.545114	-0.083780	0.528373	0.002400	78.844498	2.559397	74.972885	-0.807948	0.000000	-0.118061	0.000000	0.000000	0.000000	0.018182	-0.010505	0.011541	0.000000	0.000000	2.000000	60.000000	0.000000
3746.548448	-0.083780	0.528373	0.002400	78.844498	2.559397	74.972885	-0.807948	0.000000	-0.118061	0.000000	0.000000	0.000000	0.018182	-0.010505	0.011541	0.000000	0.000000	2.000000	60.000000	0.000000
3746.551781	-0.083780	0.528373	0.002400	78.844498	2.559397	74.972885	-0.807948	0.000000	-0.118061	0.000000	0.000000	0.000000	0.018182	-0.010505	0.011541	0.000000	0.000000	2.000000	60.000000	0.000000
3746.555114	-0.083780	0.528373	0.002400	78.844475	2.562137	74.972900	-0.810978	0.000000	-0.119984	0.000000	0.000000	0.000000	0.018182	-0.010505	0.011541	0.000000	0.000000	2.000000	60.000000	0.000000
3746.558448	-0.083763	0.528363	0.002426	78.844475	2.562137	74.972900	-0.810978	0.000000	-0.119984	0.000000	0.000000	0.000000	0.005302	-0.002865	0.008006	0.000000	0.000000	2.000000	60.000000	0.000000
3746.561781	-0.083763	0.528363	0.002426	78.844475	2.562137	74.972900	-0.810978	0.000000	-0.119984	0.000000	0.000000	0.000000	0.005302	-0.002865	0.008006	0.000000	0.000000	2.000000	60.000000	0.000000
3746.565114	-0.083763	0.528363	0.002426	78.847527	2.568378	74.976486	-0.810978	0.000000	-0.119984	0.000000	0.000000	0.000000	0.005302	-0.002865	0.008006	0.000000	0.000000	2.000000	60.000000	0.000000
3746.568448	-0.083763	0.528363	0.002426	78.847527	2.568378	74.976486	-0.810978	0.000000	-0.119984	0.000000	0.000000	0.000000	0.005302	-0.002865	0.008006	0.000000	0.000000	2.000000	60.000000	0.000000
3746.571781	-0.083742	0.528337	0.002434	78.847527	2.568378	74.976486	-0.810978	0.000000	-0.119984	0.000000	0.000000	0.000000	0.006338	-0.007676	0.002340	0.000000	0.000000	2.000000	60.000000	0.000000
3746.575114	-0.083742	0.528337	0.002434	78.850563	2.574641	74.980080	-0.811862	0.000000	-0.121318	0.000000	0.000000	0.000000	0.006338	-0.007676	0.002340	0.000000	0.000000	2.000000	60.000000	0.000000
3746.578448	-0.083742	0.528337	0.002434	78.850563	2.574641	74.980080	-0.811862	0.000000	-0.121318	0.000000	0.000000	0.000000	0.006338	-0.007676	0.002340	0.000000	0.000000	2.000000	60.000000	0.000000
3746.581781	-0.083742	0.528337	0.002434	78.850563	2.574641	74.980080	-0.811862	0.000000	-0.121318	0.000000	0.000000	0.000000	0.006338	-0.007676	0.002340	0.000000	0.000000	2.000000	60.000000	0.000000
3746.585114	-0.083689	0.528309	0.002514	78.847527	2.576552	74.976494	-0.812919	0.000000	-0.121708	0.000000	0.000000	0.000000	0.015916	-0.008593	0.024014	0.000000	0.000000	2.000000	60.000000	0.000000
3746.588448	-0.083689	0.528309	0.002514	78.847527	2.576552	74.976494	-0.812919	0.000000	-0.121708	0.000000	0.000000	0.000000	0.015916	-0.008593	0.024014	0.000000	0.000000	2.000000	60.000000	0.000000
3746.591781	-0.083689	0.528309	0.002514	78.847527	2.576552	74.976494	-0.812919	0.000000	-0.121708	0.000000	0.000000	0.000000	0.015916	-0.008593	0.024014	0.000000	0.000000	2.000000	60.000000	0.000000
3746.595114	-0.083689	0.528309	0.002514	78.841103	2.580455	74.976761	-0.815571	0.000000	-0.125711	0.000000	0.000000	0.000000	0.015916	-0.008593	0.024014	0.000000	0.000000	2.000000	60.000000	0.000000
3746.598448	-0.083652	0.528341	0.002560	78.841103	2.580455	74.976761	-0.815571	0.000000	-0.125711	0.000000	0.000000	0.000000	0.011031	0.009603	0.013714	0.000000	0.000000	2.000000	60.000000	0.000000
3746.601781	-0.083652	0.528341	0.002560	78.841103	2.580455	74.976761	-0.815571	0.000000	-0.125711	0.000000	0.000000	0.000000	0.011031	0.009603	0.013714	0.000000	0.000000	2.000000	60.000000	0.000000
3746.605114	-0.083652	0.528341	0.002560	78.831947	2.575268	74.965927	-0.815571	0.000000	-0.125711	0.000000	0.000000	0.000000	0.011031	0.009603	0.013714	0.000000	0.000000	2.000000	60.000000	0.000000
3746.608448	-0.083652	0.528341	0.002560	78.831947	2.575268	74.965927	-0.815571	0.000000	-0.125711	0.000000	0.000000	0.000000	0.011031	0.009603	0.013714	0.000000	0.000000	2.000000	60.000000	0.000000
3746.611781	-0.083622	0.528405	0.002643	78.831947	2.575268	74.965927	-0.815571	0.000000	-0.125711	0.000000	0.000000	0.000000	0.008975	0.019190	0.025042	0.000000	0.000000	2.000000	60.000000	0.000000
3746.615114	-0.083622	0.528405	0.002643	78.813644	2.562275	74.944359	-0.817410	0.000000	-0.127996	0.000000	0.000000	0.000000	0.008975	0.019190	0.025042	0.000000	0.000000	2.000000	60.000000	0.000000
3746.618448	-0.083622	0.528405	0.002643	78.813644	2.562275	74.944359	-0.817410	0.000000	-0.127996	0.000000	0.000000	0.000000	0.008975	0.019190	0.025042	0.000000	0.000000	2.000000	60.000000	0.000000
3746.621781	-0.083622	0.528405	0.002643	78.813644	2.562275	74.944359	-0.817410	0.000000	-0.127996	0.000000	0.000000	0.000000	0.008975	0.019190	0.025042	0.000000	0.000000	2.000000	60.000000	0.000000
3746.625114	-0.083572	0.528606	0.002863	78.795319	2.543879	74.922829	-0.818906	0.000000	-0.132170	0.000000	0.000000	0.000000	0.015089	0.060428	0.065905	0.000000	0.000000	2.000000	60.000000	0.000000
3746.628448	-0.083572	0.528606	0.002863	78.795319	2.543879	74.922829	-0.818906	0.000000	-0.132170	0.000000	0.000000	0.000000	0.015089	0.060428	0.065905	0.000000	0.000000	2.000000	60.000000	0.000000
3746.631781	-0.083572	0.528606	0.002863	78.795319	2.543879	74.922829	-0.818906	0.000000	-0.132170	0.000000	0.000000	0.000000	0.015089	0.060428	0.065905	0.000000	0.000000	2.000000	60.000000	0.000000
3746.635114	-0.083572	0.528606	0.002863	78.773964	2.519335	74.897827	-0.821420	0.000000	-0.143154	0.000000	0.000000	0.000000	0.015089	0.060428	0.065905	0.000000	0.000000	2.000000	60.000000	0.000000
3746.638448	-0.083591	0.528728	0.002972	78.773964	2.519335	74.897827	-0.821420	0.000000	-0.143154	0.000000	0.000000	0.000000	-0.005959	0.036482	0.032811	0.000000	0.000000	2.000000	60.000000	0.000000
3746.641781	-0.083591	0.528728	0.002972	78.773964	2.519335	74.897827	-0.821420	0.000000	-0.143154	0.000000	0.000000	0.000000	-0.005959	0.036482	0.032811	0.000000	0.000000	2.000000	60.000000	0.000000
3746.645114	-0.083591	0.528728	0.002972	78.737328	2.477497	74.855148	-0.821420	0.000000	-0.143154	0.000000	0.000000	0.000000	-0.005959	0.036482	0.032811	0.000000	0.000000	2.000000	60.000000	0.000000
3746.648448	-0.083591	0.528728	0.002972	78.737328	2.477497	74.855148	-0.821420	0.000000	-0.143154	0.000000	0.000000	0.000000	-0.005959	0.036482	0.032811	0.000000	0.000000	2.000000	60.000000	0.000000
3746.651781	-0.083620	0.528949	0.003131	78.737328	2.477497	74.855148	-0.821420	0.000000	-0.143154	0.000000	0.000000	0.000000	-0.008622	0.066251	0.047458	0.000000	0.000000	2.000000	60.000000	0.000000
3746.655114	-0.083620	0.528949	0.003131	78.688469	2.422151	74.798714	-0.820427	0.000000	-0.148623	0.000000	0.000000	0.000000	-0.008622	0.066251	0.047458	0.000000	0.000000	2.000000	60.000000	0.000000
3746.658448	-0.083620	0.528949	0.003131	78.688469	2.422151	74.798714	-0.820427	0.000000	-0.148623	0.000000	0.000000	0.000000	-0.008622	0.066251	0.047458	0.000000	0.000000	2.000000	60.000000	0.000000
3746.661781	-0.083620	0.528949	0.003131	78.688469	2.422151	74.798714	-0.820427	0.000000	-0.148623	0.000000	0.000000	0.000000	-0.008622	0.066251	0.047458	0.000000	0.000000	2.000000	60.000000	0.000000
3746.665114	-0.083703	0.529740	0.003585	78.618240	2.343410	74.718422	-0.818990	0.000000	-0.156532	0.000000	0.000000	0.000000	-0.024759	0.237324	0.136298	0.000000	0.000000	2.000000	60.000000	0.000000
3746.668448	-0.083703	0.529740	0.003585	78.618240	2.343410	74.718422	-0.818990	0.000000	-0.156532	0.000000	0.000000	0.000000	-0.024759	0.237324	0.136298	0.000000	0.000000	2.000000	60.000000	0.000000
3746.671781	-0.083703	0.529740	0.003585	78.618240	2.343410	74.718422	-0.818990	0.000000	-0.156532	0.000000	0.000000	0.000000	-0.024759	0.237324	0.136298	0.000000	0.000000	2.000000	60.000000	0.000000
3746.675114	-0.083703	0.529740	0.003585	78.529663	2.245500	74.618530	-0.814864	0.000000	-0.179249	0.000000	0.000000	0.000000	-0.024759	0.237324	0.136298	0.000000	0.000000	2.000000	60.000000	0.000000
3746.678448	-0.083764	0.530317	0.003922	78.529663	2.245500	74.618530	-0.814864	0.000000	-0.179249	0.000000	0.000000	0.000000	-0.018366	0.173256	0.101098	0.000000	0.000000	2.000000	60.000000	0.000000
3746.681781	-0.083764	0.530317	0.003922	78.529663	2.245500	74.618530	-0.814864	0.000000	-0.179249	0.000000	0.000000	0.000000	-0.018366	0.173256	0.101098	0.000000	0.000000	2.000000	60.000000	0.000000
3746.685114	-0.083832	0.531046	0.004299	78.416573	2.122781	74.493271	-0.814864	0.000000	-0.179249	0.000000	0.000000	0.000000	-0.020523	0.218759	0.112980	0.000000	0.000000	2.000000	60.000000	0.000000
3746.688448	-0.083832	0.531046	0.004299	78.416573	2.122781	74.493271	-0.814864	0.000000	-0.179249	0.000000	0.000000	0.000000	-0.020523	0.218759	0.112980	0.000000	0.000000	2.000000	60.000000	0.000000
3746.691781	-0.083832	0.531046	0.004299	78.416573	2.122781	74.493271	-0.814864	0.000000	-0.179249	0.000000	0.000000	0.000000	-0.020523	0.218759	0.112980	0.000000	0.000000	2.000000	60.000000	0.000000
3746.695114	-0.083832	0.531046	0.004299	78.288139	1.983646	74.353996	-0.808382	0.000000	-0.214928	0.000000	0.000000	0.000000	-0.020523	0.218759	0.112980	0.000000	0.000000	2.000000	60.000000	0.000000
3746.698448	-0.083939	0.531883	0.004760	78.288139	1.983646	74.353996	-0.808382	0.000000	-0.214928	0.000000	0.000000	0.000000	-0.031915	0.251073	0.138286	0.000000	0.000000	2.000000	60.000000	0.000000
3746.701781	-0.083939	0.531883	0.004760	78.288139	1.983646	74.353996	-0.808382	0.000000	-0.214928	0.000000	0.000000	0.000000	-0.031915	0.251073	0.138286	0.000000	0.000000	2.000000	60.000000	0.000000
3746.705114	-0.084124	0.532812	0.005277	78.141266	1.823236	74.198441	-0.808382	0.000000	-0.214928	0.000000	0.000000	0.000000	-0.055448	0.278741	0.155377	0.000000	0.000000	2.000000	60.000000	0.000000
3746.708448	-0.084124	0.532812	0.005277	78.141266	1.823236	74.198441	-0.808382	0.000000	-0.214928	0.000000	0.000000	0.000000	-0.055448	0.278741	0.155377	0.000000	0.000000	2.000000	60.000000	0.000000
3746.711781	-0.084124	0.532812	0.005277	78.141266	1.823236	74.198441	-0.808382	0.000000	-0.214928	0.000000	0.000000	0.000000	-0.055448	0.278741	0.155377	0.000000	0.000000	2.000000	60.000000	0.000000
3746.715114	-0.084340	0.533818	0.005841	77.982086	1.648932	74.034195	-0.793822	0.000000	-0.263872	0.000000	0.000000	0.000000	-0.064814	0.301727	0.169057	0.000000	0.000000	2.000000	60.000000	0.000000
3746.718448	-0.084340	0.533818	0.005841	77.982086	1.648932	74.034195	-0.793822	0.000000	-0.263872	0.000000	0.000000	0.000000	-0.064814	0.301727	0.169057	0.000000	0.000000	2.000000	60.000000	0.000000
3746.721781	-0.084340	0.533818	0.005841	77.982086	1.648932	74.034195	-0.793822	0.000000	-0.263872	0.000000	0.000000	0.000000	-0.064814	0.301727	0.169057	0.000000	0.000000	2.000000	60.000000	0.000000
3746.725114	-0.084584	0.534859	0.006435	77.821136	1.473541	73.873993	-0.783019	0.000000	-0.292048	0.000000	0.000000	0.000000	-0.073394	0.312247	0.178229	0.000000	0.000000	2.000000	60.000000	0.000000
3746.728448	-0.084584	0.534859	0.006435	77.821136	1.473541	73.873993	-0.783019	0.000000	-0.292048	0.000000	0.000000	0.000000	-0.073394	0.312247	0.178229	0.000000	0.000000	2.000000	60.000000	0.000000
3746.731781	-0.084584	0.534859	0.006435	77.821136	1.473541	73.873993	-0.783019	0.000000	-0.292048	0.000000	0.000000	0.000000	-0.073394	0.312247	0.178229	0.000000	0.000000	2.000000	60.000000	0.000000
3746.735114	-0.084844	0.535870	0.006985	77.757576	1.430576	73.843605	-0.770787	0.000000	-0.321753	0.000000	0.000000	0.000000	-0.077930	0.303206	0.165055	0.000000	0.000000	2.000000	60.000000	0.000000
3746.738448	-0.084844	0.535870	0.006985	77.757576	1.430576	73.843605	-0.770787	0.000000	-0.321753	0.000000	0.000000	0.000000	-0.077930	0.303206	0.165055	0.000000	0.000000	2.000000	60.000000	0.000000
3746.741781	-0.084844	0.535870	0.006985	77.757576	1.430576	73.843605	-0.770787	0.000000	-0.321753	0.000000	0.000000	0.000000	-0.077930	0.303206	0.165055	0.000000	0.000000	2.000000	60.000000	0.000000
3746.745114	-0.085071	0.536812	0.007353	77.956261	1.744451	74.159981	-0.757799	0.000000	-0.349262	0.000000	0.000000	0.000000	-0.068049	0.282761	0.110468	0.000000	0.000000	2.000000	60.000000	0.000000
3746.748448	-0.085071	0.536812	0.007353	77.956261	1.744451	74.159981	-0.757799	0.000000	-0.349262	0.000000	0.000000	0.000000	-0.068049	0.282761	0.110468	0.000000	0.000000	2.000000	60.000000	0.000000
3746.751781	-0.085071	0.536812	0.007353	77.956261	1.744451	74.159981	-0.757799	0.000000	-0.349262	0.000000	0.000000	0.000000	-0.068049	0.282761	0.110468	0.000000	0.000000	2.000000	60.000000	0.000000
3746.755114	-0.085071	0.536812	0.007353	78.298508	2.277595	74.689224	-0.746457	0.000000	-0.367674	0.000000	0.000000	0.000000	-0.068049	0.282761	0.110468	0.000000	0.000000	2.000000	60.000000	0.000000
3746.758448	-0.085213	0.537726	0.007631	78.298508	2.277595	74.689224	-0.746457	0.000000	-0.367674	0.000000	0.000000	0.000000	-0.042599	0.274038	0.083174	0.000000	0.000000	2.000000	60.000000	0.000000
3746.761781	-0.085213	0.537726	0.007631	78.298508	2.277595	74.689224	-0.746457	0.000000	-0.367674	0.000000	0.000000	0.000000	-0.042599	0.274038	0.083174	0.000000	0.000000	2.000000	60.000000	0.000000
3746.765114	-0.085388	0.538617	0.007838	78.635590	2.830086	75.236000	-0.746457	0.000000	-0.367674	0.000000	0.000000	0.000000	-0.052490	0.267303	0.062275	0.000000	0.000000	2.000000	60.000000	0.000000
3746.768448	-0.085388	0.538617	0.007838	78.635590	2.830086	75.236000	-0.746457	0.000000	-0.367674	0.000000	0.000000	0.000000	-0.052490	0.267303	0.062275	0.000000	0.000000	2.000000	60.000000	0.000000
3746.771781	-0.085388	0.538617	0.007838	78.635590	2.830086	75.236000	-0.746457	0.000000	-0.367674	0.000000	0.000000	0.000000	-0.052490	0.267303	0.062275	0.000000	0.000000	2.000000	60.000000	0.000000
3746.775114	-0.085388	0.538617	0.007838	78.949867	3.369872	75.776657	-0.730609	0.000000	-0.391915	0.000000	0.000000	0.000000	-0.052490	0.267303	0.062275	0.000000	0.000000	2.000000	60.000000	0.000000
3746.778448	-0.085543	0.539503	0.007939	78.949867	3.369872	75.776657	-0.730609	0.000000	-0.391915	0.000000	0.000000	0.000000	-0.046625	0.266028	0.030169	0.000000	0.000000	2.000000	60.000000	0.000000
3746.781781	-0.085543	0.539503	0.007939	78.949867	3.369872	75.776657	-0.730609	0.000000	-0.391915	0.000000	0.000000	0.000000	-0.046625	0.266028	0.030169	0.000000	0.000000	2.000000	60.000000	0.000000
3746.785114	-0.085704	0.540402	0.007947	79.219971	3.865653	76.272011	-0.730609	0.000000	-0.391915	0.000000	0.000000	0.000000	-0.048376	0.269575	0.002381	0.000000	0.000000	2.000000	60.000000	0.000000
3746.788448	-0.085704	0.540402	0.007947	79.219971	3.865653	76.272011	-0.730609	0.000000	-0.391915	0.000000	0.000000	0.000000	-0.048376	0.269575	0.002381	0.000000	0.000000	2.000000	60.000000	0.000000
3746.791781	-0.085704	0.540402	0.007947	79.219971	3.865653	76.272011	-0.730609	0.000000	-0.391915	0.000000	0.000000	0.000000	-0.048376	0.269575	0.002381	0.000000	0.000000	2.000000	60.000000	0.000000
3746.795114	-0.085704	0.540402	0.007947	79.433197	4.287736	76.699860	-0.714775	0.000000	-0.397340	0.000000	0.000000	0.000000	-0.048376	0.269575	0.002381	0.000000	0.000000	2.000000	60.000000	0.000000
3746.798448	-0.085860	0.541336	0.007926	79.433197	4.287736	76.699860	-0.714775	0.000000	-0.397340	0.000000	0.000000	0.000000	-0.046774	0.280201	-0.006354	0.000000	0.000000	2.000000	60.000000	0.000000
3746.801781	-0.085860	0.541336	0.007926	79.433197	4.287736	76.699860	-0.714775	0.000000	-0.397340	0.000000	0.000000	0.000000	-0.046774	0.280201	-0.006354	0.000000	0.000000	2.000000	60.000000	0.000000
3746.805114	-0.086002	0.542324	0.007829	79.590698	4.614864	77.032394	-0.714775	0.000000	-0.397340	0.000000	0.000000	0.000000	-0.042612	0.296283	-0.028857	0.000000	0.000000	2.000000	60.000000	0.000000
3746.808448	-0.086002	0.542324	0.007829	79.590698	4.614864	77.032394	-0.714775	0.000000	-0.397340	0.000000	0.000000	0.000000	-0.042612	0.296283	-0.028857	0.000000	0.000000	2.000000	60.000000	0.000000
3746.811781	-0.086002	0.542324	0.007829	79.590698	4.614864	77.032394	-0.714775	0.000000	-0.397340	0.000000	0.000000	0.000000	-0.042612	0.296283	-0.028857	0.000000	0.000000	2.000000	60.000000	0.000000
3746.815114	-0.086139	0.543346	0.007704	79.695457	4.848283	77.272873	-0.699878	0.000000	-0.391472	0.000000	0.000000	0.000000	-0.040957	0.306799	-0.037730	0.000000	0.000000	2.000000	60.000000	0.000000
3746.818448	-0.086139	0.543346	0.007704	79.695457	4.848283	77.272873	-0.699878	0.000000	-0.391472	0.000000	0.000000	0.000000	-0.040957	0.306799	-0.037730	0.000000	0.000000	2.000000	60.000000	0.000000
3746.821781	-0.086139	0.543346	0.007704	79.695457	4.848283	77.272873	-0.699878	0.000000	-0.391472	0.000000	0.000000	0.000000	-0.040957	0.306799	-0.037730	0.000000	0.000000	2.000000	60.000000	0.000000
3746.825114	-0.086244	0.544387	0.007534	79.744232	4.972693	77.401199	-0.693052	0.000000	-0.385183	0.000000	0.000000	0.000000	-0.031642	0.312239	-0.050899	0.000000	0.000000	2.000000	60.000000	0.000000
3746.828448	-0.086244	0.544387	0.007534	79.744232	4.972693	77.401199	-0.693052	0.000000	-0.385183	0.000000	0.000000	0.000000	-0.031642	0.312239	-0.050899	0.000000	0.000000	2.000000	60.000000	0.000000
3746.831781	-0.086244	0.544387	0.007534	79.744232	4.972693	77.401199	-0.693052	0.000000	-0.385183	0.000000	0.000000	0.000000	-0.031642	0.312239	-0.050899	0.000000	0.000000	2.000000	60.000000	0.000000
3746.835114	-0.086305	0.545428	0.007370	79.747559	5.015684	77.448799	-0.687778	0.000000	-0.376700	0.000000	0.000000	0.000000	-0.018259	0.312134	-0.049123	0.000000	0.000000	2.000000	60.000000	0.000000
3746.838448	-0.086305	0.545428	0.007370	79.747559	5.015684	77.448799	-0.687778	0.000000	-0.376700	0.000000	0.000000	0.000000	-0.018259	0.312134	-0.049123	0.000000	0.000000	2.000000	60.000000	0.000000
3746.841781	-0.086305	0.545428	0.007370	79.747559	5.015684	77.448799	-0.687778	0.000000	-0.376700	0.000000	0.000000	0.000000	-0.018259	0.312134	-0.049123	0.000000	0.000000	2.000000	60.000000	0.000000
3746.845114	-0.086362	0.546451	0.007186	79.703636	4.928503	77.356071	-0.684735	0.000000	-0.368513	0.000000	0.000000	0.000000	-0.017104	0.307028	-0.055240	0.000000	0.000000	2.000000	60.000000	0.000000
3746.848448	-0.086362	0.546451	0.007186	79.703636	4.928503	77.356071	-0.684735	0.000000	-0.368513	0.000000	0.000000	0.000000	-0.017104	0.307028	-0.055240	0.000000	0.000000	2.000000	60.000000	0.000000
3746.851781	-0.086362	0.546451	0.007186	79.703636	4.928503	77.356071	-0.684735	0.000000	-0.368513	0.000000	0.000000	0.000000	-0.017104	0.307028	-0.055240	0.000000	0.000000	2.000000	60.000000	0.000000
3746.855114	-0.086374	0.547500	0.007003	79.621040	4.706914	77.108040	-0.681884	0.000000	-0.359306	0.000000	0.000000	0.000000	-0.003473	0.314671	-0.054889	0.000000	0.000000	2.000000	60.000000	0.000000
3746.858448	-0.086374	0.547500	0.007003	79.621040	4.706914	77.108040	-0.681884	0.000000	-0.359306	0.000000	0.000000	0.000000	-0.003473	0.314671	-0.054889	0.000000	0.000000	2.000000	60.000000	0.000000
3746.861781	-0.086374	0.547500	0.007003	79.621040	4.706914	77.108040	-0.681884	0.000000	-0.359306	0.000000	0.000000	0.000000	-0.003473	0.314671	-0.054889	0.000000	0.000000	2.000000	60.000000	0.000000
3746.865114	-0.086385	0.548548	0.006818	79.507912	4.390186	76.752228	-0.681305	0.000000	-0.350158	0.000000	0.000000	0.000000	-0.003332	0.314551	-0.055576	0.000000	0.000000	2.000000	60.000000	0.000000
3746.868448	-0.086385	0.548548	0.006818	79.507912	4.390186	76.752228	-0.681305	0.000000	-0.350158	0.000000	0.000000	0.000000	-0.003332	0.314551	-0.055576	0.000000	0.000000	2.000000	60.000000	0.000000
3746.871781	-0.086385	0.548548	0.006818	79.507912	4.390186	76.752228	-0.681305	0.000000	-0.350158	0.000000	0.000000	0.000000	-0.003332	0.314551	-0.055576	0.000000	0.000000	2.000000	60.000000	0.000000
3746.875114	-0.086362	0.549647	0.006693	79.389153	4.058794	76.377930	-0.680750	0.000000	-0.340896	0.000000	0.000000	0.000000	0.007000	0.329718	-0.037588	0.000000	0.000000	2.000000	60.000000	0.000000
3746.878448	-0.086362	0.549647	0.006693	79.389153	4.058794	76.377930	-0.680750	0.000000	-0.340896	0.000000	0.000000	0.000000	0.007000	0.329718	-0.037588	0.000000	0.000000	2.000000	60.000000	0.000000
3746.881781	-0.086362	0.549647	0.006693	79.389153	4.058794	76.377930	-0.680750	0.000000	-0.340896	0.000000	0.000000	0.000000	0.007000	0.329718	-0.037588	0.000000	0.000000	2.000000	60.000000	0.000000
3746.885114	-0.086318	0.550789	0.006582	79.260674	3.692145	75.953674	-0.681917	0.000000	-0.334631	0.000000	0.000000	0.000000	0.013018	0.342538	-0.033230	0.000000	0.000000	2.000000	60.000000	0.000000
3746.888448	-0.086318	0.550789	0.006582	79.260674	3.692145	75.953674	-0.681917	0.000000	-0.334631	0.000000	0.000000	0.000000	0.013018	0.342538	-0.033230	0.000000	0.000000	2.000000	60.000000	0.000000
3746.891781	-0.086318	0.550789	0.006582	79.260674	3.692145	75.953674	-0.681917	0.000000	-0.334631	0.000000	0.000000	0.000000	0.013018	0.342538	-0.033230	0.000000	0.000000	2.000000	60.000000	0.000000
3746.895114	-0.086281	0.551965	0.006504	79.127571	3.294816	75.489510	-0.684086	0.000000	-0.329093	0.000000	0.000000	0.000000	0.011168	0.352773	-0.023291	0.000000	0.000000	2.000000	60.000000	0.000000
3746.898448	-0.086281	0.551965	0.006504	79.127571	3.294816	75.489510	-0.684086	0.000000	-0.329093	0.000000	0.000000	0.000000	0.011168	0.352773	-0.023291	0.000000	0.000000	2.000000	60.000000	0.000000
3746.901781	-0.086281	0.551965	0.006504	79.127571	3.294816	75.489510	-0.684086	0.000000	-0.329093	0.000000	0.000000	0.000000	0.011168	0.352773	-0.023291	0.000000	0.000000	2.000000	60.000000	0.000000
3746.905114	-0.086237	0.553132	0.006515	78.991821	2.833582	74.938484	-0.685947	0.000000	-0.325211	0.000000	0.000000	0.000000	0.013077	0.350144	0.003166	0.000000	0.000000	2.000000	60.000000	0.000000
3746.908448	-0.086237	0.553132	0.006515	78.991821	2.833582	74.938484	-0.685947	0.000000	-0.325211	0.000000	0.000000	0.000000	0.013077	0.350144	0.003166	0.000000	0.000000	2.000000	60.000000	0.000000
3746.911781	-0.086237	0.553132	0.006515	78.991821	2.833582	74.938484	-0.685947	0.000000	-0.325211	0.000000	0.000000	0.000000	0.013077	0.350144	0.003166	0.000000	0.000000	2.000000	60.000000	0.000000
3746.915114	-0.086202	0.554283	0.006569	78.865707	2.316308	74.309731	-0.688127	0.000000	-0.325739	0.000000	0.000000	0.000000	0.010664	0.345162	0.016134	0.000000	0.000000	2.000000	60.000000	0.000000
3746.918448	-0.086202	0.554283	0.006569	78.865707	2.316308	74.309731	-0.688127	0.000000	-0.325739	0.000000	0.000000	0.000000	0.010664	0.345162	0.016134	0.000000	0.000000	2.000000	60.000000	0.000000
3746.921781	-0.086202	0.554283	0.006569	78.865707	2.316308	74.309731	-0.688127	0.000000	-0.325739	0.000000	0.000000	0.000000	0.010664	0.345162	0.016134	0.000000	0.000000	2.000000	60.000000	0.000000
3746.925114	-0.086198	0.555365	0.006672	78.744286	1.761914	73.632118	-0.689904	0.000000	-0.328427	0.000000	0.000000	0.000000	0.001060	0.324772	0.031068	0.000000	0.000000	2.000000	60.000000	0.000000
3746.928448	-0.086198	0.555365	0.006672	78.744286	1.761914	73.632118	-0.689904	0.000000	-0.328427	0.000000	0.000000	0.000000	0.001060	0.324772	0.031068	0.000000	0.000000	2.000000	60.000000	0.000000
3746.931781	-0.086198	0.555365	0.006672	78.744286	1.761914	73.632118	-0.689904	0.000000	-0.328427	0.000000	0.000000	0.000000	0.001060	0.324772	0.031068	0.000000	0.000000	2.000000	60.000000	0.000000
3746.935114	-0.086198	0.555365	0.006672	78.631523	1.221852	72.960152	-0.690081	0.000000	-0.333606	0.000000	0.000000	0.000000	0.001060	0.324772	0.031068	0.000000	0.000000	2.000000	60.000000	0.000000
3746.938448	-0.086154	0.556346	0.006803	78.631523	1.221852	72.960152	-0.690081	0.000000	-0.333606	0.000000	0.000000	0.000000	0.013230	0.294096	0.039163	0.000000	0.000000	2.000000	60.000000	0.000000
3746.941781	-0.086154	0.556346	0.006803	78.631523	1.221852	72.960152	-0.690081	0.000000	-0.333606	0.000000	0.000000	0.000000	0.013230	0.294096	0.039163	0.000000	0.000000	2.000000	60.000000	0.000000
3746.945114	-0.086116	0.557172	0.006963	78.535057	0.725791	72.340973	-0.690081	0.000000	-0.333606	0.000000	0.000000	0.000000	0.011563	0.247907	0.048213	0.000000	0.000000	2.000000	60.000000	0.000000
3746.948448	-0.086116	0.557172	0.006963	78.535057	0.725791	72.340973	-0.690081	0.000000	-0.333606	0.000000	0.000000	0.000000	0.011563	0.247907	0.048213	0.000000	0.000000	2.000000	60.000000	0.000000
3746.951781	-0.086116	0.557172	0.006963	78.535057	0.725791	72.340973	-0.690081	0.000000	-0.333606	0.000000	0.000000	0.000000	0.011563	0.247907	0.048213	0.000000	0.000000	2.000000	60.000000	0.000000
3746.955114	-0.086116	0.557172	0.006963	78.457863	0.287528	71.782036	-0.694213	0.000000	-0.348168	0.000000	0.000000	0.000000	0.011563	0.247907	0.048213	0.000000	0.000000	2.000000	60.000000	0.000000
3746.958448	-0.086074	0.557861	0.007109	78.457863	0.287528	71.782036	-0.694213	0.000000	-0.348168	0.000000	0.000000	0.000000	0.012422	0.206780	0.043643	0.000000	0.000000	2.000000	60.000000	0.000000
3746.961781	-0.086074	0.557861	0.007109	78.457863	0.287528	71.782036	-0.694213	0.000000	-0.348168	0.000000	0.000000	0.000000	0.012422	0.206780	0.043643	0.000000	0.000000	2.000000	60.000000	0.000000
3746.965114	-0.086027	0.558396	0.007222	78.398582	-0.086319	71.303467	-0.694213	0.000000	-0.348168	0.000000	0.000000	0.000000	0.014226	0.160364	0.033956	0.000000	0.000000	2.000000	60.000000	0.000000
3746.968448	-0.086027	0.558396	0.007222	78.398582	-0.086319	71.303467	-0.694213	0.000000	-0.348168	0.000000	0.000000	0.000000	0.014226	0.160364	0.033956	0.000000	0.000000	2.000000	60.000000	0.000000
3746.971781	-0.086027	0.558396	0.007222	78.398582	-0.086319	71.303467	-0.694213	0.000000	-0.348168	0.000000	0.000000	0.000000	0.014226	0.160364	0.033956	0.000000	0.000000	2.000000	60.000000	0.000000
3746.975114	-0.086027	0.558396	0.007222	78.370140	-0.397581	70.899559	-0.698654	0.000000	-0.361101	0.000000	0.000000	0.000000	0.014226	0.160364	0.033956	0.000000	0.000000	2.000000	60.000000	0.000000
3746.978448	-0.085991	0.558784	0.007276	78.370140	-0.397581	70.899559	-0.698654	0.000000	-0.361101	0.000000	0.000000	0.000000	0.010668	0.116404	0.016273	0.000000	0.000000	2.000000	60.000000	0.000000
3746.981781	-0.085991	0.558784	0.007276	78.370140	-0.397581	70.899559	-0.698654	0.000000	-0.361101	0.000000	0.000000	0.000000	0.010668	0.116404	0.016273	0.000000	0.000000	2.000000	60.000000	0.000000
3746.985114	-0.085991	0.558784	0.007276	78.391182	-0.602412	70.620827	-0.698654	0.000000	-0.361101	0.000000	0.000000	0.000000	0.010668	0.116404	0.016273	0.000000	0.000000	2.000000	60.000000	0.000000
3746.988448	-0.085991	0.558784	0.007276	78.391182	-0.602412	70.620827	-0.698654	0.000000	-0.361101	0.000000	0.000000	0.000000	0.010668	0.116404	0.016273	0.000000	0.000000	2.000000	60.000000	0.000000
3746.991781	-0.085967	0.559051	0.007266	78.391182	-0.602412	70.620827	-0.698654	0.000000	-0.361101	0.000000	0.000000	0.000000	0.007385	0.080086	-0.002938	0.000000	0.000000	2.000000	60.000000	0.000000
3746.995114	-0.085967	0.559051	0.007266	78.485550	-0.611628	70.574036	-0.700432	0.000000	-0.363814	0.000000	0.000000	0.000000	0.007385	0.080086	-0.002938	0.000000	0.000000	2.000000	60.000000	0.000000
3746.998448	-0.085967	0.559051	0.007266	78.485550	-0.611628	70.574036	-0.700432	0.000000	-0.363814	0.000000	0.000000	0.000000	0.007385	0.080086	-0.002938	0.000000	0.000000	2.000000	60.000000	0.000000
3747.001781	-0.085967	0.559051	0.007266	78.485550	-0.611628	70.574036	-0.700432	0.000000	-0.363814	0.000000	0.000000	0.000000	0.007385	0.080086	-0.002938	0.000000	0.000000	2.000000	60.000000	0.000000
3747.005114	-0.085957	0.559351	0.007092	78.609833	-0.476122	70.707260	-0.701663	0.000000	-0.363324	0.000000	0.000000	0.000000	0.002850	0.090047	-0.052345	0.000000	0.000000	2.000000	60.000000	0.000000
3747.008448	-0.085957	0.559351	0.007092	78.609833	-0.476122	70.707260	-0.701663	0.000000	-0.363324	0.000000	0.000000	0.000000	0.002850	0.090047	-0.052345	0.000000	0.000000	2.000000	60.000000	0.000000
3747.011781	-0.085957	0.559351	0.007092	78.609833	-0.476122	70.707260	-0.701663	0.000000	-0.363324	0.000000	0.000000	0.000000	0.002850	0.090047	-0.052345	0.000000	0.000000	2.000000	60.000000	0.000000
3747.015114	-0.085980	0.559393	0.006968	78.733971	-0.336434	70.849525	-0.702138	0.000000	-0.354600	0.000000	0.000000	0.000000	-0.006800	0.012612	-0.037137	0.000000	0.000000	2.000000	60.000000	0.000000
3747.018448	-0.085980	0.559393	0.006968	78.733971	-0.336434	70.849525	-0.702138	0.000000	-0.354600	0.000000	0.000000	0.000000	-0.006800	0.012612	-0.037137	0.000000	0.000000	2.000000	60.000000	0.000000
3747.021781	-0.085980	0.559393	0.006968	78.733971	-0.336434	70.849525	-0.702138	0.000000	-0.354600	0.000000	0.000000	0.000000	-0.006800	0.012612	-0.037137	0.000000	0.000000	2.000000	60.000000	0.000000
3747.025114	-0.085980	0.559393	0.006968	78.840576	-0.208834	70.982094	-0.701005	0.000000	-0.348410	0.000000	0.000000	0.000000	-0.006800	0.012612	-0.037137	0.000000	0.000000	2.000000	60.000000	0.000000
3747.028448	-0.086009	0.559375	0.006879	78.840576	-0.208834	70.982094	-0.701005	0.000000	-0.348410	0.000000	0.000000	0.000000	-0.008687	-0.005378	-0.026908	0.000000	0.000000	2.000000	60.000000	0.000000
3747.031781	-0.086009	0.559375	0.006879	78.840576	-0.208834	70.982094	-0.701005	0.000000	-0.348410	0.000000	0.000000	0.000000	-0.008687	-0.005378	-0.026908	0.000000	0.000000	2.000000	60.000000	0.000000
3747.035114	-0.086009	0.559375	0.006879	78.943100	-0.090326	71.101494	-0.701005	0.000000	-0.348410	0.000000	0.000000	0.000000	-0.008687	-0.005378	-0.026908	0.000000	0.000000	2.000000	60.000000	0.000000
3747.038448	-0.086009	0.559375	0.006879	78.943100	-0.090326	71.101494	-0.701005	0.000000	-0.348410	0.000000	0.000000	0.000000	-0.008687	-0.005378	-0.026908	0.000000	0.000000	2.000000	60.000000	0.000000
3747.041781	-0.086014	0.559314	0.006781	78.943100	-0.090326	71.101494	-0.701005	0.000000	-0.348410	0.000000	0.000000	0.000000	-0.001400	-0.018343	-0.029332	0.000000	0.000000	2.000000	60.000000	0.000000
3747.045114	-0.086014	0.559314	0.006781	79.008896	-0.011634	71.176704	-0.699557	0.000000	-0.343926	0.000000	0.000000	0.000000	-0.001400	-0.018343	-0.029332	0.000000	0.000000	2.000000	60.000000	0.000000
3747.048448	-0.086014	0.559314	0.006781	79.008896	-0.011634	71.176704	-0.699557	0.000000	-0.343926	0.000000	0.000000	0.000000	-0.001400	-0.018343	-0.029332	0.000000	0.000000	2.000000	60.000000	0.000000
3747.051781	-0.086014	0.559314	0.006781	79.008896	-0.011634	71.176704	-0.699557	0.000000	-0.343926	0.000000	0.000000	0.000000	-0.001400	-0.018343	-0.029332	0.000000	0.000000	2.000000	60.000000	0.000000
3747.055114	-0.085937	0.559046	0.006611	79.040291	0.023046	71.208954	-0.699324	0.000000	-0.339037	0.000000	0.000000	0.000000	0.023092	-0.080508	-0.050862	0.000000	0.000000	2.000000	60.000000	0.000000
3747.058448	-0.085937	0.559046	0.006611	79.040291	0.023046	71.208954	-0.699324	0.000000	-0.339037	0.000000	0.000000	0.000000	0.023092	-0.080508	-0.050862	0.000000	0.000000	2.000000	60.000000	0.000000
3747.061781	-0.085937	0.559046	0.006611	79.040291	0.023046	71.208954	-0.699324	0.000000	-0.339037	0.000000	0.000000	0.000000	0.023092	-0.080508	-0.050862	0.000000	0.000000	2.000000	60.000000	0.000000
3747.065114	-0.085937	0.559046	0.006611	79.064888	0.049436	71.233047	-0.703173	0.000000	-0.330560	0.000000	0.000000	0.000000	0.023092	-0.080508	-0.050862	0.000000	0.000000	2.000000	60.000000	0.000000
3747.068448	-0.085879	0.558881	0.006547	79.064888	0.049436	71.233047	-0.703173	0.000000	-0.330560	0.000000	0.000000	0.000000	0.017205	-0.049243	-0.019123	0.000000	0.000000	2.000000	60.000000	0.000000
3747.071781	-0.085879	0.558881	0.006547	79.064888	0.049436	71.233047	-0.703173	0.000000	-0.330560	0.000000	0.000000	0.000000	0.017205	-0.049243	-0.019123	0.000000	0.000000	2.000000	60.000000	0.000000
3747.075114	-0.085879	0.558881	0.006547	79.089539	0.078650	71.257278	-0.703173	0.000000	-0.330560	0.000000	0.000000	0.000000	0.017205	-0.049243	-0.019123	0.000000	0.000000	2.000000	60.000000	0.000000
3747.078448	-0.085879	0.558881	0.006547	79.089539	0.078650	71.257278	-0.703173	0.000000	-0.330560	0.000000	0.000000	0.000000	0.017205	-0.049243	-0.019123	0.000000	0.000000	2.000000	60.000000	0.000000
3747.081781	-0.085840	0.558726	0.006456	79.089539	0.078650	71.257278	-0.703173	0.000000	-0.330560	0.000000	0.000000	0.000000	0.011887	-0.046671	-0.027303	0.000000	0.000000	2.000000	60.000000	0.000000
3747.085114	-0.085840	0.558726	0.006456	79.111069	0.099530	71.278542	-0.706040	0.000000	-0.327373	0.000000	0.000000	0.000000	0.011887	-0.046671	-0.027303	0.000000	0.000000	2.000000	60.000000	0.000000
3747.088448	-0.085840	0.558726	0.006456	79.111069	0.099530	71.278542	-0.706040	0.000000	-0.327373	0.000000	0.000000	0.000000	0.011887	-0.046671	-0.027303	0.000000	0.000000	2.000000	60.000000	0.000000
3747.091781	-0.085840	0.558726	0.006456	79.111069	0.099530	71.278542	-0.706040	0.000000	-0.327373	0.000000	0.000000	0.000000	0.011887	-0.046671	-0.027303	0.000000	0.000000	2.000000	60.000000	0.000000
3747.095114	-0.085829	0.558485	0.006401	79.126465	0.114505	71.293785	-0.708021	0.000000	-0.322822	0.000000	0.000000	0.000000	0.003095	-0.072382	-0.016709	0.000000	0.000000	2.000000	60.000000	0.000000
3747.098448	-0.085829	0.558485	0.006401	79.126465	0.114505	71.293785	-0.708021	0.000000	-0.322822	0.000000	0.000000	0.000000	0.003095	-0.072382	-0.016709	0.000000	0.000000	2.000000	60.000000	0.000000
3747.101781	-0.085829	0.558485	0.006401	79.126465	0.114505	71.293785	-0.708021	0.000000	-0.322822	0.000000	0.000000	0.000000	0.003095	-0.072382	-0.016709	0.000000	0.000000	2.000000	60.000000	0.000000
3747.105114	-0.085829	0.558485	0.006401	79.138802	0.126523	71.306038	-0.708537	0.000000	-0.320038	0.000000	0.000000	0.000000	0.003095	-0.072382	-0.016709	0.000000	0.000000	2.000000	60.000000	0.000000
3747.108448	-0.085826	0.558373	0.006382	79.138802	0.126523	71.306038	-0.708537	0.000000	-0.320038	0.000000	0.000000	0.000000	0.001059	-0.033580	-0.005716	0.000000	0.000000	2.000000	60.000000	0.000000
3747.111781	-0.085826	0.558373	0.006382	79.138802	0.126523	71.306038	-0.708537	0.000000	-0.320038	0.000000	0.000000	0.000000	0.001059	-0.033580	-0.005716	0.000000	0.000000	2.000000	60.000000	0.000000
3747.115114	-0.085826	0.558373	0.006382	79.151062	0.138558	71.318268	-0.708537	0.000000	-0.320038	0.000000	0.000000	0.000000	0.001059	-0.033580	-0.005716	0.000000	0.000000	2.000000	60.000000	0.000000
3747.118448	-0.085826	0.558373	0.006382	79.151062	0.138558	71.318268	-0.708537	0.000000	-0.320038	0.000000	0.000000	0.000000	0.001059	-0.033580	-0.005716	0.000000	0.000000	2.000000	60.000000	0.000000
3747.121781	-0.085837	0.558279	0.006444	79.151062	0.138558	71.318268	-0.708537	0.000000	-0.320038	0.000000	0.000000	0.000000	-0.003475	-0.028252	0.018761	0.000000	0.000000	2.000000	60.000000	0.000000
3747.125114	-0.085837	0.558279	0.006444	79.163368	0.147886	71.330544	-0.708713	0.000000	-0.319085	0.000000	0.000000	0.000000	-0.003475	-0.028252	0.018761	0.000000	0.000000	2.000000	60.000000	0.000000
3747.128448	-0.085837	0.558279	0.006444	79.163368	0.147886	71.330544	-0.708713	0.000000	-0.319085	0.000000	0.000000	0.000000	-0.003475	-0.028252	0.018761	0.000000	0.000000	2.000000	60.000000	0.000000
3747.131781	-0.085837	0.558279	0.006444	79.163368	0.147886	71.330544	-0.708713	0.000000	-0.319085	0.000000	0.000000	0.000000	-0.003475	-0.028252	0.018761	0.000000	0.000000	2.000000	60.000000	0.000000
3747.135114	-0.085902	0.558047	0.006549	79.175667	0.157254	71.342850	-0.708134	0.000000	-0.322212	0.000000	0.000000	0.000000	-0.019468	-0.069415	0.031375	0.000000	0.000000	2.000000	60.000000	0.000000
3747.138448	-0.085902	0.558047	0.006549	79.175667	0.157254	71.342850	-0.708134	0.000000	-0.322212	0.000000	0.000000	0.000000	-0.019468	-0.069415	0.031375	0.000000	0.000000	2.000000	60.000000	0.000000
3747.141781	-0.085902	0.558047	0.006549	79.175667	0.157254	71.342850	-0.708134	0.000000	-0.322212	0.000000	0.000000	0.000000	-0.019468	-0.069415	0.031375	0.000000	0.000000	2.000000	60.000000	0.000000
3747.145114	-0.085902	0.558047	0.006549	79.187988	0.169374	71.355186	-0.704889	0.000000	-0.327441	0.000000	0.000000	0.000000	-0.019468	-0.069415	0.031375	0.000000	0.000000	2.000000	60.000000	0.000000
3747.148448	-0.085934	0.557910	0.006595	79.187988	0.169374	71.355186	-0.704889	0.000000	-0.327441	0.000000	0.000000	0.000000	-0.009393	-0.041179	0.013830	0.000000	0.000000	2.000000	60.000000	0.000000
3747.151781	-0.085934	0.557910	0.006595	79.187988	0.169374	71.355186	-0.704889	0.000000	-0.327441	0.000000	0.000000	0.000000	-0.009393	-0.041179	0.013830	0.000000	0.000000	2.000000	60.000000	0.000000
3747.155114	-0.085934	0.557910	0.006595	79.203346	0.179120	71.370651	-0.704889	0.000000	-0.327441	0.000000	0.000000	0.000000	-0.009393	-0.041179	0.013830	0.000000	0.000000	2.000000	60.000000	0.000000
3747.158448	-0.085934	0.557910	0.006595	79.203346	0.179120	71.370651	-0.704889	0.000000	-0.327441	0.000000	0.000000	0.000000	-0.009393	-0.041179	0.013830	0.000000	0.000000	2.000000	60.000000	0.000000
3747.161781	-0.085964	0.557798	0.006636	79.203346	0.179120	71.370651	-0.704889	0.000000	-0.327441	0.000000	0.000000	0.000000	-0.009095	-0.033470	0.012197	0.000000	0.000000	2.000000	60.000000	0.000000
3747.165114	-0.085964	0.557798	0.006636	79.215637	0.188584	71.383034	-0.703324	0.000000	-0.329746	0.000000	0.000000	0.000000	-0.009095	-0.033470	0.012197	0.000000	0.000000	2.000000	60.000000	0.000000
3747.168448	-0.085964	0.557798	0.006636	79.215637	0.188584	71.383034	-0.703324	0.000000	-0.329746	0.000000	0.000000	0.000000	-0.009095	-0.033470	0.012197	0.000000	0.000000	2.000000	60.000000	0.000000
3747.171781	-0.085964	0.557798	0.006636	79.215637	0.188584	71.383034	-0.703324	0.000000	-0.329746	0.000000	0.000000	0.000000	-0.009095	-0.033470	0.012197	0.000000	0.000000	2.000000	60.000000	0.000000
3747.175114	-0.086042	0.557584	0.006690	79.227966	0.198061	71.395470	-0.701808	0.000000	-0.331779	0.000000	0.000000	0.000000	-0.023504	-0.064394	0.016213	0.000000	0.000000	2.000000	60.000000	0.000000
3747.178448	-0.086042	0.557584	0.006690	79.227966	0.198061	71.395470	-0.701808	0.000000	-0.331779	0.000000	0.000000	0.000000	-0.023504	-0.064394	0.016213	0.000000	0.000000	2.000000	60.000000	0.000000
3747.181781	-0.086042	0.557584	0.006690	79.227966	0.198061	71.395470	-0.701808	0.000000	-0.331779	0.000000	0.000000	0.000000	-0.023504	-0.064394	0.016213	0.000000	0.000000	2.000000	60.000000	0.000000
3747.185114	-0.086085	0.557515	0.006675	79.237183	0.201822	71.404808	-0.697891	0.000000	-0.334481	0.000000	0.000000	0.000000	-0.012827	-0.020658	-0.004531	0.000000	0.000000	2.000000	60.000000	0.000000
3747.188448	-0.086085	0.557515	0.006675	79.237183	0.201822	71.404808	-0.697891	0.000000	-0.334481	0.000000	0.000000	0.000000	-0.012827	-0.020658	-0.004531	0.000000	0.000000	2.000000	60.000000	0.000000
3747.191781	-0.086085	0.557515	0.006675	79.237183	0.201822	71.404808	-0.697891	0.000000	-0.334481	0.000000	0.000000	0.000000	-0.012827	-0.020658	-0.004531	0.000000	0.000000	2.000000	60.000000	0.000000
3747.195114	-0.086085	0.557515	0.006675	79.246696	0.196206	71.405716	-0.695753	0.000000	-0.333726	0.000000	0.000000	0.000000	-0.012827	-0.020658	-0.004531	0.000000	0.000000	2.000000	60.000000	0.000000
3747.198448	-0.086132	0.557437	0.006682	79.246696	0.196206	71.405716	-0.695753	0.000000	-0.333726	0.000000	0.000000	0.000000	-0.014110	-0.023204	0.002395	0.000000	0.000000	2.000000	60.000000	0.000000
3747.201781	-0.086132	0.557437	0.006682	79.246696	0.196206	71.405716	-0.695753	0.000000	-0.333726	0.000000	0.000000	0.000000	-0.014110	-0.023204	0.002395	0.000000	0.000000	2.000000	60.000000	0.000000
3747.205114	-0.086132	0.557437	0.006682	79.252884	0.194202	71.411980	-0.695753	0.000000	-0.333726	0.000000	0.000000	0.000000	-0.014110	-0.023204	0.002395	0.000000	0.000000	2.000000	60.000000	0.000000
3747.208448	-0.086132	0.557437	0.006682	79.252884	0.194202	71.411980	-0.695753	0.000000	-0.333726	0.000000	0.000000	0.000000	-0.014110	-0.023204	0.002395	0.000000	0.000000	2.000000	60.000000	0.000000
3747.211781	-0.086197	0.557369	0.006663	79.252884	0.194202	71.411980	-0.695753	0.000000	-0.333726	0.000000	0.000000	0.000000	-0.019432	-0.020649	-0.005767	0.000000	0.000000	2.000000	60.000000	0.000000
3747.215114	-0.086197	0.557369	0.006663	79.265182	0.198318	71.424461	-0.693401	0.000000	-0.334125	0.000000	0.000000	0.000000	-0.019432	-0.020649	-0.005767	0.000000	0.000000	2.000000	60.000000	0.000000
3747.218448	-0.086197	0.557369	0.006663	79.265182	0.198318	71.424461	-0.693401	0.000000	-0.334125	0.000000	0.000000	0.000000	-0.019432	-0.020649	-0.005767	0.000000	0.000000	2.000000	60.000000	0.000000
3747.221781	-0.086197	0.557369	0.006663	79.265182	0.198318	71.424461	-0.693401	0.000000	-0.334125	0.000000	0.000000	0.000000	-0.019432	-0.020649	-0.005767	0.000000	0.000000	2.000000	60.000000	0.000000
3747.225114	-0.086320	0.557196	0.006589	79.277451	0.205178	71.436981	-0.690162	0.000000	-0.333164	0.000000	0.000000	0.000000	-0.036874	-0.051668	-0.022185	0.000000	0.000000	2.000000	60.000000	0.000000
3747.228448	-0.086320	0.557196	0.006589	79.277451	0.205178	71.436981	-0.690162	0.000000	-0.333164	0.000000	0.000000	0.000000	-0.036874	-0.051668	-0.022185	0.000000	0.000000	2.000000	60.000000	0.000000
3747.231781	-0.086320	0.557196	0.006589	79.277451	0.205178	71.436981	-0.690162	0.000000	-0.333164	0.000000	0.000000	0.000000	-0.036874	-0.051668	-0.022185	0.000000	0.000000	2.000000	60.000000	0.000000
3747.235114	-0.086320	0.557196	0.006589	79.295898	0.215549	71.455849	-0.684017	0.000000	-0.329466	0.000000	0.000000	0.000000	-0.036874	-0.051668	-0.022185	0.000000	0.000000	2.000000	60.000000	0.000000
3747.238448	-0.086351	0.557101	0.006516	79.295898	0.215549	71.455849	-0.684017	0.000000	-0.329466	0.000000	0.000000	0.000000	-0.009549	-0.028481	-0.022121	0.000000	0.000000	2.000000	60.000000	0.000000
3747.241781	-0.086351	0.557101	0.006516	79.295898	0.215549	71.455849	-0.684017	0.000000	-0.329466	0.000000	0.000000	0.000000	-0.009549	-0.028481	-0.022121	0.000000	0.000000	2.000000	60.000000	0.000000
3747.245114	-0.086351	0.557101	0.006516	79.314369	0.228689	71.474770	-0.684017	0.000000	-0.329466	0.000000	0.000000	0.000000	-0.009549	-0.028481	-0.022121	0.000000	0.000000	2.000000	60.000000	0.000000
3747.248448	-0.086351	0.557101	0.006516	79.314369	0.228689	71.474770	-0.684017	0.000000	-0.329466	0.000000	0.000000	0.000000	-0.009549	-0.028481	-0.022121	0.000000	0.000000	2.000000	60.000000	0.000000
3747.251781	-0.086398	0.556998	0.006397	79.314369	0.228689	71.474770	-0.684017	0.000000	-0.329466	0.000000	0.000000	0.000000	-0.013864	-0.031106	-0.035607	0.000000	0.000000	2.000000	60.000000	0.000000
3747.255114	-0.086398	0.556998	0.006397	79.332802	0.241912	71.493744	-0.682425	0.000000	-0.325779	0.000000	0.000000	0.000000	-0.013864	-0.031106	-0.035607	0.000000	0.000000	2.000000	60.000000	0.000000
3747.258448	-0.086398	0.556998	0.006397	79.332802	0.241912	71.493744	-0.682425	0.000000	-0.325779	0.000000	0.000000	0.000000	-0.013864	-0.031106	-0.035607	0.000000	0.000000	2.000000	60.000000	0.000000
3747.261781	-0.086398	0.556998	0.006397	79.332802	0.241912	71.493744	-0.682425	0.000000	-0.325779	0.000000	0.000000	0.000000	-0.013864	-0.031106	-0.035607	0.000000	0.000000	2.000000	60.000000	0.000000
3747.265114	-0.086393	0.556808	0.006130	79.348167	0.254784	71.509598	-0.680115	0.000000	-0.319845	0.000000	0.000000	0.000000	0.001289	-0.057066	-0.080179	0.000000	0.000000	2.000000	60.000000	0.000000
3747.268448	-0.086393	0.556808	0.006130	79.348167	0.254784	71.509598	-0.680115	0.000000	-0.319845	0.000000	0.000000	0.000000	0.001289	-0.057066	-0.080179	0.000000	0.000000	2.000000	60.000000	0.000000
3747.271781	-0.086393	0.556808	0.006130	79.348167	0.254784	71.509598	-0.680115	0.000000	-0.319845	0.000000	0.000000	0.000000	0.001289	-0.057066	-0.080179	0.000000	0.000000	2.000000	60.000000	0.000000
3747.275114	-0.086350	0.556755	0.006017	79.363586	0.270422	71.525558	-0.680330	0.000000	-0.306482	0.000000	0.000000	0.000000	0.013151	-0.015626	-0.033923	0.000000	0.000000	2.000000	60.000000	0.000000
3747.278448	-0.086350	0.556755	0.006017	79.363586	0.270422	71.525558	-0.680330	0.000000	-0.306482	0.000000	0.000000	0.000000	0.013151	-0.015626	-0.033923	0.000000	0.000000	2.000000	60.000000	0.000000
3747.281781	-0.086350	0.556755	0.006017	79.363586	0.270422	71.525558	-0.680330	0.000000	-0.306482	0.000000	0.000000	0.000000	0.013151	-0.015626	-0.033923	0.000000	0.000000	2.000000	60.000000	0.000000
3747.285114	-0.086350	0.556755	0.006017	79.375839	0.288422	71.538307	-0.682522	0.000000	-0.300828	0.000000	0.000000	0.000000	0.013151	-0.015626	-0.033923	0.000000	0.000000	2.000000	60.000000	0.000000
3747.288448	-0.086306	0.556703	0.005903	79.375839	0.288422	71.538307	-0.682522	0.000000	-0.300828	0.000000	0.000000	0.000000	0.013149	-0.015635	-0.033929	0.000000	0.000000	2.000000	60.000000	0.000000
3747.291781	-0.086306	0.556703	0.005903	79.375839	0.288422	71.538307	-0.682522	0.000000	-0.300828	0.000000	0.000000	0.000000	0.013149	-0.015635	-0.033929	0.000000	0.000000	2.000000	60.000000	0.000000
3747.295114	-0.086306	0.556703	0.005903	79.388184	0.303699	71.551086	-0.682522	0.000000	-0.300828	0.000000	0.000000	0.000000	0.013149	-0.015635	-0.033929	0.000000	0.000000	2.000000	60.000000	0.000000
3747.298448	-0.086306	0.556703	0.005903	79.388184	0.303699	71.551086	-0.682522	0.000000	-0.300828	0.000000	0.000000	0.000000	0.013149	-0.015635	-0.033929	0.000000	0.000000	2.000000	60.000000	0.000000
3747.301781	-0.086237	0.556634	0.005777	79.388184	0.303699	71.551086	-0.682522	0.000000	-0.300828	0.000000	0.000000	0.000000	0.020731	-0.020789	-0.038034	0.000000	0.000000	2.000000	60.000000	0.000000
3747.305114	-0.086237	0.556634	0.005777	79.403549	0.322177	71.567139	-0.684713	0.000000	-0.295173	0.000000	0.000000	0.000000	0.020731	-0.020789	-0.038034	0.000000	0.000000	2.000000	60.000000	0.000000
3747.308448	-0.086237	0.556634	0.005777	79.403549	0.322177	71.567139	-0.684713	0.000000	-0.295173	0.000000	0.000000	0.000000	0.020731	-0.020789	-0.038034	0.000000	0.000000	2.000000	60.000000	0.000000
3747.311781	-0.086237	0.556634	0.005777	79.403549	0.322177	71.567139	-0.684713	0.000000	-0.295173	0.000000	0.000000	0.000000	0.020731	-0.020789	-0.038034	0.000000	0.000000	2.000000	60.000000	0.000000
3747.315114	-0.086158	0.556513	0.005597	79.415817	0.337542	71.579987	-0.688168	0.000000	-0.288834	0.000000	0.000000	0.000000	0.023703	-0.036303	-0.054031	0.000000	0.000000	2.000000	60.000000	0.000000
3747.318448	-0.086158	0.556513	0.005597	79.415817	0.337542	71.579987	-0.688168	0.000000	-0.288834	0.000000	0.000000	0.000000	0.023703	-0.036303	-0.054031	0.000000	0.000000	2.000000	60.000000	0.000000
3747.321781	-0.086158	0.556513	0.005597	79.415817	0.337542	71.579987	-0.688168	0.000000	-0.288834	0.000000	0.000000	0.000000	0.023703	-0.036303	-0.054031	0.000000	0.000000	2.000000	60.000000	0.000000
3747.325114	-0.086158	0.556513	0.005597	79.428116	0.352952	71.592888	-0.692119	0.000000	-0.279829	0.000000	0.000000	0.000000	0.023703	-0.036303	-0.054031	0.000000	0.000000	2.000000	60.000000	0.000000
3747.328448	-0.086144	0.556444	0.005526	79.428116	0.352952	71.592888	-0.692119	0.000000	-0.279829	0.000000	0.000000	0.000000	0.003968	-0.020694	-0.021320	0.000000	0.000000	2.000000	60.000000	0.000000
3747.331781	-0.086144	0.556444	0.005526	79.428116	0.352952	71.592888	-0.692119	0.000000	-0.279829	0.000000	0.000000	0.000000	0.003968	-0.020694	-0.021320	0.000000	0.000000	2.000000	60.000000	0.000000
3747.335114	-0.086144	0.556444	0.005526	79.437332	0.362451	71.602547	-0.692119	0.000000	-0.279829	0.000000	0.000000	0.000000	0.003968	-0.020694	-0.021320	0.000000	0.000000	2.000000	60.000000	0.000000
3747.338448	-0.086144	0.556444	0.005526	79.437332	0.362451	71.602547	-0.692119	0.000000	-0.279829	0.000000	0.000000	0.000000	0.003968	-0.020694	-0.021320	0.000000	0.000000	2.000000	60.000000	0.000000
3747.341781	-0.086108	0.556401	0.005453	79.437332	0.362451	71.602547	-0.692119	0.000000	-0.279829	0.000000	0.000000	0.000000	0.010856	-0.012969	-0.021697	0.000000	0.000000	2.000000	60.000000	0.000000
3747.345114	-0.086108	0.556401	0.005453	79.443481	0.371533	71.609032	-0.692780	0.000000	-0.276275	0.000000	0.000000	0.000000	0.010856	-0.012969	-0.021697	0.000000	0.000000	2.000000	60.000000	0.000000
3747.348448	-0.086108	0.556401	0.005453	79.443481	0.371533	71.609032	-0.692780	0.000000	-0.276275	0.000000	0.000000	0.000000	0.010856	-0.012969	-0.021697	0.000000	0.000000	2.000000	60.000000	0.000000
3747.351781	-0.086108	0.556401	0.005453	79.443481	0.371533	71.609032	-0.692780	0.000000	-0.276275	0.000000	0.000000	0.000000	0.010856	-0.012969	-0.021697	0.000000	0.000000	2.000000	60.000000	0.000000
3747.355114	-0.086081	0.556341	0.005427	79.446556	0.377429	71.612244	-0.694590	0.000000	-0.272659	0.000000	0.000000	0.000000	0.008274	-0.018059	-0.007840	0.000000	0.000000	2.000000	60.000000	0.000000
3747.358448	-0.086081	0.556341	0.005427	79.446556	0.377429	71.612244	-0.694590	0.000000	-0.272659	0.000000	0.000000	0.000000	0.008274	-0.018059	-0.007840	0.000000	0.000000	2.000000	60.000000	0.000000
3747.361781	-0.086081	0.556341	0.005427	79.446556	0.377429	71.612244	-0.694590	0.000000	-0.272659	0.000000	0.000000	0.000000	0.008274	-0.018059	-0.007840	0.000000	0.000000	2.000000	60.000000	0.000000
3747.365114	-0.086081	0.556341	0.005427	79.446579	0.380152	71.612274	-0.695969	0.000000	-0.271353	0.000000	0.000000	0.000000	0.008274	-0.018059	-0.007840	0.000000	0.000000	2.000000	60.000000	0.000000
3747.368448	-0.086063	0.556332	0.005454	79.446579	0.380152	71.612274	-0.695969	0.000000	-0.271353	0.000000	0.000000	0.000000	0.005300	-0.002544	0.008155	0.000000	0.000000	2.000000	60.000000	0.000000
3747.371781	-0.086063	0.556332	0.005454	79.446579	0.380152	71.612274	-0.695969	0.000000	-0.271353	0.000000	0.000000	0.000000	0.005300	-0.002544	0.008155	0.000000	0.000000	2.000000	60.000000	0.000000
3747.375114	-0.086063	0.556332	0.005454	79.443481	0.376948	71.609024	-0.695969	0.000000	-0.271353	0.000000	0.000000	0.000000	0.005300	-0.002544	0.008155	0.000000	0.000000	2.000000	60.000000	0.000000
3747.378448	-0.086063	0.556332	0.005454	79.443481	0.376948	71.609024	-0.695969	0.000000	-0.271353	0.000000	0.000000	0.000000	0.005300	-0.002544	0.008155	0.000000	0.000000	2.000000	60.000000	0.000000
3747.381781	-0.086075	0.556332	0.005518	79.443481	0.376948	71.609024	-0.695969	0.000000	-0.271353	0.000000	0.000000	0.000000	-0.003570	0.000068	0.019192	0.000000	0.000000	2.000000	60.000000	0.000000
3747.385114	-0.086075	0.556332	0.005518	79.446541	0.382865	71.612259	-0.696852	0.000000	-0.272712	0.000000	0.000000	0.000000	-0.003570	0.000068	0.019192	0.000000	0.000000	2.000000	60.000000	0.000000
3747.388448	-0.086075	0.556332	0.005518	79.446541	0.382865	71.612259	-0.696852	0.000000	-0.272712	0.000000	0.000000	0.000000	-0.003570	0.000068	0.019192	0.000000	0.000000	2.000000	60.000000	0.000000
3747.391781	-0.086075	0.556332	0.005518	79.446541	0.382865	71.612259	-0.696852	0.000000	-0.272712	0.000000	0.000000	0.000000	-0.003570	0.000068	0.019192	0.000000	0.000000	2.000000	60.000000	0.000000
3747.395114	-0.086041	0.556290	0.005578	79.446579	0.385597	71.612267	-0.696257	0.000000	-0.275911	0.000000	0.000000	0.000000	0.010304	-0.012803	0.017907	0.000000	0.000000	2.000000	60.000000	0.000000
3747.398448	-0.086041	0.556290	0.005578	79.446579	0.385597	71.612267	-0.696257	0.000000	-0.275911	0.000000	0.000000	0.000000	0.010304	-0.012803	0.017907	0.000000	0.000000	2.000000	60.000000	0.000000
3747.401781	-0.086041	0.556290	0.005578	79.446579	0.385597	71.612267	-0.696257	0.000000	-0.275911	0.000000	0.000000	0.000000	0.010304	-0.012803	0.017907	0.000000	0.000000	2.000000	60.000000	0.000000
3747.405114	-0.086041	0.556290	0.005578	79.449638	0.391490	71.615494	-0.697974	0.000000	-0.278895	0.000000	0.000000	0.000000	0.010304	-0.012803	0.017907	0.000000	0.000000	2.000000	60.000000	0.000000
3747.408448	-0.086021	0.556238	0.005593	79.449638	0.391490	71.615494	-0.697974	0.000000	-0.278895	0.000000	0.000000	0.000000	0.005999	-0.015435	0.004418	0.000000	0.000000	2.000000	60.000000	0.000000
3747.411781	-0.086021	0.556238	0.005593	79.449638	0.391490	71.615494	-0.697974	0.000000	-0.278895	0.000000	0.000000	0.000000	0.005999	-0.015435	0.004418	0.000000	0.000000	2.000000	60.000000	0.000000
3747.415114	-0.086021	0.556238	0.005593	79.455772	0.400580	71.621971	-0.697974	0.000000	-0.278895	0.000000	0.000000	0.000000	0.005999	-0.015435	0.004418	0.000000	0.000000	2.000000	60.000000	0.000000
3747.418448	-0.086021	0.556238	0.005593	79.455772	0.400580	71.621971	-0.697974	0.000000	-0.278895	0.000000	0.000000	0.000000	0.005999	-0.015435	0.004418	0.000000	0.000000	2.000000	60.000000	0.000000
3747.421781	-0.086000	0.556213	0.005602	79.455772	0.400580	71.621971	-0.697974	0.000000	-0.278895	0.000000	0.000000	0.000000	0.006292	-0.007712	0.002821	0.000000	0.000000	2.000000	60.000000	0.000000
3747.425114	-0.086000	0.556213	0.005602	79.458870	0.409218	71.625229	-0.698974	0.000000	-0.279631	0.000000	0.000000	0.000000	0.006292	-0.007712	0.002821	0.000000	0.000000	2.000000	60.000000	0.000000
3747.428448	-0.086000	0.556213	0.005602	79.458870	0.409218	71.625229	-0.698974	0.000000	-0.279631	0.000000	0.000000	0.000000	0.006292	-0.007712	0.002821	0.000000	0.000000	2.000000	60.000000	0.000000
3747.431781	-0.086000	0.556213	0.005602	79.458870	0.409218	71.625229	-0.698974	0.000000	-0.279631	0.000000	0.000000	0.000000	0.006292	-0.007712	0.002821	0.000000	0.000000	2.000000	60.000000	0.000000
3747.435114	-0.085940	0.556153	0.005648	79.461914	0.415125	71.628456	-0.700023	0.000000	-0.280101	0.000000	0.000000	0.000000	0.017894	-0.017987	0.013792	0.000000	0.000000	2.000000	60.000000	0.000000
3747.438448	-0.085940	0.556153	0.005648	79.461914	0.415125	71.628456	-0.700023	0.000000	-0.280101	0.000000	0.000000	0.000000	0.017894	-0.017987	0.013792	0.000000	0.000000	2.000000	60.000000	0.000000
3747.441781	-0.085940	0.556153	0.005648	79.461914	0.415125	71.628456	-0.700023	0.000000	-0.280101	0.000000	0.000000	0.000000	0.017894	-0.017987	0.013792	0.000000	0.000000	2.000000	60.000000	0.000000
3747.445114	-0.085940	0.556153	0.005648	79.465019	0.423743	71.631706	-0.703005	0.000000	-0.282400	0.000000	0.000000	0.000000	0.017894	-0.017987	0.013792	0.000000	0.000000	2.000000	60.000000	0.000000
3747.448448	-0.085897	0.556127	0.005661	79.465019	0.423743	71.631706	-0.703005	0.000000	-0.282400	0.000000	0.000000	0.000000	0.012889	-0.007707	0.004041	0.000000	0.000000	2.000000	60.000000	0.000000
3747.451781	-0.085897	0.556127	0.005661	79.465019	0.423743	71.631706	-0.703005	0.000000	-0.282400	0.000000	0.000000	0.000000	0.012889	-0.007707	0.004041	0.000000	0.000000	2.000000	60.000000	0.000000
3747.455114	-0.085897	0.556127	0.005661	79.471146	0.430146	71.638229	-0.703005	0.000000	-0.282400	0.000000	0.000000	0.000000	0.012889	-0.007707	0.004041	0.000000	0.000000	2.000000	60.000000	0.000000
3747.458448	-0.085897	0.556127	0.005661	79.471146	0.430146	71.638229	-0.703005	0.000000	-0.282400	0.000000	0.000000	0.000000	0.012889	-0.007707	0.004041	0.000000	0.000000	2.000000	60.000000	0.000000
3747.461781	-0.085895	0.556084	0.005649	79.471146	0.430146	71.638229	-0.703005	0.000000	-0.282400	0.000000	0.000000	0.000000	0.000693	-0.012890	-0.003741	0.000000	0.000000	2.000000	60.000000	0.000000
3747.465114	-0.085895	0.556084	0.005649	79.480377	0.439741	71.647972	-0.705153	0.000000	-0.283074	0.000000	0.000000	0.000000	0.000693	-0.012890	-0.003741	0.000000	0.000000	2.000000	60.000000	0.000000
3747.468448	-0.085895	0.556084	0.005649	79.480377	0.439741	71.647972	-0.705153	0.000000	-0.283074	0.000000	0.000000	0.000000	0.000693	-0.012890	-0.003741	0.000000	0.000000	2.000000	60.000000	0.000000
3747.471781	-0.085895	0.556084	0.005649	79.480377	0.439741	71.647972	-0.705153	0.000000	-0.283074	0.000000	0.000000	0.000000	0.000693	-0.012890	-0.003741	0.000000	0.000000	2.000000	60.000000	0.000000
3747.475114	-0.085884	0.555938	0.005594	79.492615	0.452581	71.661011	-0.705269	0.000000	-0.282450	0.000000	0.000000	0.000000	0.003074	-0.043797	-0.016568	0.000000	0.000000	2.000000	60.000000	0.000000
3747.478448	-0.085884	0.555938	0.005594	79.492615	0.452581	71.661011	-0.705269	0.000000	-0.282450	0.000000	0.000000	0.000000	0.003074	-0.043797	-0.016568	0.000000	0.000000	2.000000	60.000000	0.000000
3747.481781	-0.085884	0.555938	0.005594	79.492615	0.452581	71.661011	-0.705269	0.000000	-0.282450	0.000000	0.000000	0.000000	0.003074	-0.043797	-0.016568	0.000000	0.000000	2.000000	60.000000	0.000000
3747.485114	-0.085884	0.555938	0.005594	79.501869	0.462196	71.670807	-0.705781	0.000000	-0.279689	0.000000	0.000000	0.000000	0.003074	-0.043797	-0.016568	0.000000	0.000000	2.000000	60.000000	0.000000
3747.488448	-0.085879	0.555878	0.005563	79.501869	0.462196	71.670807	-0.705781	0.000000	-0.279689	0.000000	0.000000	0.000000	0.001687	-0.018059	-0.009084	0.000000	0.000000	2.000000	60.000000	0.000000
3747.491781	-0.085879	0.555878	0.005563	79.501869	0.462196	71.670807	-0.705781	0.000000	-0.279689	0.000000	0.000000	0.000000	0.001687	-0.018059	-0.009084	0.000000	0.000000	2.000000	60.000000	0.000000
3747.495114	-0.085879	0.555878	0.005563	79.511101	0.471866	71.680634	-0.705781	0.000000	-0.279689	0.000000	0.000000	0.000000	0.001687	-0.018059	-0.009084	0.000000	0.000000	2.000000	60.000000	0.000000
3747.498448	-0.085879	0.555878	0.005563	79.511101	0.471866	71.680634	-0.705781	0.000000	-0.279689	0.000000	0.000000	0.000000	0.001687	-0.018059	-0.009084	0.000000	0.000000	2.000000	60.000000	0.000000
3747.501781	-0.085869	0.555826	0.005510	79.511101	0.471866	71.680634	-0.705781	0.000000	-0.279689	0.000000	0.000000	0.000000	0.002970	-0.015490	-0.016015	0.000000	0.000000	2.000000	60.000000	0.000000
3747.505114	-0.085869	0.555826	0.005510	79.514183	0.475099	71.683937	-0.706062	0.000000	-0.278175	0.000000	0.000000	0.000000	0.002970	-0.015490	-0.016015	0.000000	0.000000	2.000000	60.000000	0.000000
3747.508448	-0.085869	0.555826	0.005510	79.514183	0.475099	71.683937	-0.706062	0.000000	-0.278175	0.000000	0.000000	0.000000	0.002970	-0.015490	-0.016015	0.000000	0.000000	2.000000	60.000000	0.000000
3747.511781	-0.085869	0.555826	0.005510	79.514183	0.475099	71.683937	-0.706062	0.000000	-0.278175	0.000000	0.000000	0.000000	0.002970	-0.015490	-0.016015	0.000000	0.000000	2.000000	60.000000	0.000000
3747.515114	-0.085868	0.555758	0.005503	79.517220	0.478306	71.687195	-0.706558	0.000000	-0.275506	0.000000	0.000000	0.000000	0.000403	-0.020586	-0.002162	0.000000	0.000000	2.000000	60.000000	0.000000
3747.518448	-0.085868	0.555758	0.005503	79.517220	0.478306	71.687195	-0.706558	0.000000	-0.275506	0.000000	0.000000	0.000000	0.000403	-0.020586	-0.002162	0.000000	0.000000	2.000000	60.000000	0.000000
3747.521781	-0.085868	0.555758	0.005503	79.517220	0.478306	71.687195	-0.706558	0.000000	-0.275506	0.000000	0.000000	0.000000	0.000403	-0.020586	-0.002162	0.000000	0.000000	2.000000	60.000000	0.000000
3747.525114	-0.085868	0.555758	0.005503	79.520302	0.481543	71.690483	-0.706625	0.000000	-0.275145	0.000000	0.000000	0.000000	0.000403	-0.020586	-0.002162	0.000000	0.000000	2.000000	60.000000	0.000000
3747.528448	-0.085868	0.555758	0.005503	79.520302	0.481543	71.690483	-0.706625	0.000000	-0.275145	0.000000	0.000000	0.000000	0.000000	-0.000004	0.000000	0.000000	0.000000	2.000000	60.000000	0.000000
3747.531781	-0.085868	0.555758	0.005503	79.520302	0.481543	71.690483	-0.706625	0.000000	-0.275145	0.000000	0.000000	0.000000	0.000000	-0.000004	0.000000	0.000000	0.000000	2.000000	60.000000	0.000000
3747.535114	-0.085868	0.555758	0.005503	79.523415	0.484763	71.693779	-0.706625	0.000000	-0.275145	0.000000	0.000000	0.000000	0.000000	-0.000004	0.000000	0.000000	0.000000	2.000000	60.000000	0.000000
3747.538448	-0.085868	0.555758	0.005503	79.523415	0.484763	71.693779	-0.706625	0.000000	-0.275145	0.000000	0.000000	0.000000	0.000000	-0.000004	0.000000	0.000000	0.000000	2.000000	60.000000	0.000000
3747.541781	-0.085868	0.555732	0.005508	79.523415	0.484763	71.693779	-0.706625	0.000000	-0.275145	0.000000	0.000000	0.000000	-0.000295	-0.007731	0.001588	0.000000	0.000000	2.000000	60.000000	0.000000
3747.545114	-0.085868	0.555732	0.005508	79.523415	0.487476	71.693756	-0.706625	0.000000	-0.275145	0.000000	0.000000	0.000000	-0.000295	-0.007731	0.001588	0.000000	0.000000	2.000000	60.000000	0.000000
3747.548448	-0.085868	0.555732	0.005508	79.523415	0.487476	71.693756	-0.706625	0.000000	-0.275145	0.000000	0.000000	0.000000	-0.000295	-0.007731	0.001588	0.000000	0.000000	2.000000	60.000000	0.000000
3747.551781	-0.085868	0.555732	0.005508	79.523415	0.487476	71.693756	-0.706625	0.000000	-0.275145	0.000000	0.000000	0.000000	-0.000295	-0.007731	0.001588	0.000000	0.000000	2.000000	60.000000	0.000000
3747.555114	-0.085826	0.555706	0.005522	79.526451	0.493433	71.697052	-0.706575	0.000000	-0.275410	0.000000	0.000000	0.000000	0.012884	-0.007715	0.004033	0.000000	0.000000	2.000000	60.000000	0.000000
3747.558448	-0.085826	0.555706	0.005522	79.526451	0.493433	71.697052	-0.706575	0.000000	-0.275410	0.000000	0.000000	0.000000	0.012884	-0.007715	0.004033	0.000000	0.000000	2.000000	60.000000	0.000000
3747.561781	-0.085826	0.555706	0.005522	79.526451	0.493433	71.697052	-0.706575	0.000000	-0.275410	0.000000	0.000000	0.000000	0.012884	-0.007715	0.004033	0.000000	0.000000	2.000000	60.000000	0.000000
3747.565114	-0.085826	0.555706	0.005522	79.529541	0.499392	71.700356	-0.708723	0.000000	-0.276082	0.000000	0.000000	0.000000	0.012884	-0.007715	0.004033	0.000000	0.000000	2.000000	60.000000	0.000000
3747.568448	-0.085805	0.555680	0.005531	79.529541	0.499392	71.700356	-0.708723	0.000000	-0.276082	0.000000	0.000000	0.000000	0.006297	-0.007717	0.002809	0.000000	0.000000	2.000000	60.000000	0.000000
3747.571781	-0.085805	0.555680	0.005531	79.529541	0.499392	71.700356	-0.708723	0.000000	-0.276082	0.000000	0.000000	0.000000	0.006297	-0.007717	0.002809	0.000000	0.000000	2.000000	60.000000	0.000000
3747.575114	-0.085805	0.555680	0.005531	79.532600	0.505346	71.703629	-0.708723	0.000000	-0.276082	0.000000	0.000000	0.000000	0.006297	-0.007717	0.002809	0.000000	0.000000	2.000000	60.000000	0.000000
3747.578448	-0.085805	0.555680	0.005531	79.532600	0.505346	71.703629	-0.708723	0.000000	-0.276082	0.000000	0.000000	0.000000	0.006297	-0.007717	0.002809	0.000000	0.000000	2.000000	60.000000	0.000000
3747.581781	-0.085788	0.555646	0.005563	79.532600	0.505346	71.703629	-0.708723	0.000000	-0.276082	0.000000	0.000000	0.000000	0.005011	-0.010264	0.009736	0.000000	0.000000	2.000000	60.000000	0.000000
3747.585114	-0.085788	0.555646	0.005563	79.538750	0.511828	71.710228	-0.709772	0.000000	-0.276550	0.000000	0.000000	0.000000	0.005011	-0.010264	0.009736	0.000000	0.000000	2.000000	60.000000	0.000000
3747.588448	-0.085788	0.555646	0.005563	79.538750	0.511828	71.710228	-0.709772	0.000000	-0.276550	0.000000	0.000000	0.000000	0.005011	-0.010264	0.009736	0.000000	0.000000	2.000000	60.000000	0.000000
3747.591781	-0.085788	0.555646	0.005563	79.538750	0.511828	71.710228	-0.709772	0.000000	-0.276550	0.000000	0.000000	0.000000	0.005011	-0.010264	0.009736	0.000000	0.000000	2.000000	60.000000	0.000000
3747.595114	-0.085796	0.555535	0.005608	79.544884	0.518298	71.716797	-0.710607	0.000000	-0.278173	0.000000	0.000000	0.000000	-0.002461	-0.033399	0.013269	0.000000	0.000000	2.000000	60.000000	0.000000
3747.598448	-0.085796	0.555535	0.005608	79.544884	0.518298	71.716797	-0.710607	0.000000	-0.278173	0.000000	0.000000	0.000000	-0.002461	-0.033399	0.013269	0.000000	0.000000	2.000000	60.000000	0.000000
3747.601781	-0.085796	0.555535	0.005608	79.544884	0.518298	71.716797	-0.710607	0.000000	-0.278173	0.000000	0.000000	0.000000	-0.002461	-0.033399	0.013269	0.000000	0.000000	2.000000	60.000000	0.000000
3747.605114	-0.085796	0.555535	0.005608	79.554108	0.525315	71.726685	-0.710197	0.000000	-0.280384	0.000000	0.000000	0.000000	-0.002461	-0.033399	0.013269	0.000000	0.000000	2.000000	60.000000	0.000000
3747.608448	-0.085821	0.555458	0.005619	79.554108	0.525315	71.726685	-0.710197	0.000000	-0.280384	0.000000	0.000000	0.000000	-0.007471	-0.023141	0.003530	0.000000	0.000000	2.000000	60.000000	0.000000
3747.611781	-0.085821	0.555458	0.005619	79.554108	0.525315	71.726685	-0.710197	0.000000	-0.280384	0.000000	0.000000	0.000000	-0.007471	-0.023141	0.003530	0.000000	0.000000	2.000000	60.000000	0.000000
3747.615114	-0.085821	0.555458	0.005619	79.563301	0.532354	71.736610	-0.710197	0.000000	-0.280384	0.000000	0.000000	0.000000	-0.007471	-0.023141	0.003530	0.000000	0.000000	2.000000	60.000000	0.000000
3747.618448	-0.085821	0.555458	0.005619	79.563301	0.532354	71.736610	-0.710197	0.000000	-0.280384	0.000000	0.000000	0.000000	-0.007471	-0.023141	0.003530	0.000000	0.000000	2.000000	60.000000	0.000000
3747.621781	-0.085847	0.555355	0.005636	79.563301	0.532354	71.736610	-0.710197	0.000000	-0.280384	0.000000	0.000000	0.000000	-0.007767	-0.030874	0.005108	0.000000	0.000000	2.000000	60.000000	0.000000
3747.625114	-0.085847	0.555355	0.005636	79.575645	0.542667	71.749878	-0.708952	0.000000	-0.280973	0.000000	0.000000	0.000000	-0.007767	-0.030874	0.005108	0.000000	0.000000	2.000000	60.000000	0.000000
3747.628448	-0.085847	0.555355	0.005636	79.575645	0.542667	71.749878	-0.708952	0.000000	-0.280973	0.000000	0.000000	0.000000	-0.007767	-0.030874	0.005108	0.000000	0.000000	2.000000	60.000000	0.000000
3747.631781	-0.085847	0.555355	0.005636	79.575645	0.542667	71.749878	-0.708952	0.000000	-0.280973	0.000000	0.000000	0.000000	-0.007767	-0.030874	0.005108	0.000000	0.000000	2.000000	60.000000	0.000000
3747.635114	-0.085880	0.555166	0.005692	79.587936	0.555735	71.763176	-0.707658	0.000000	-0.281824	0.000000	0.000000	0.000000	-0.009929	-0.056554	0.016764	0.000000	0.000000	2.000000	60.000000	0.000000
3747.638448	-0.085880	0.555166	0.005692	79.587936	0.555735	71.763176	-0.707658	0.000000	-0.281824	0.000000	0.000000	0.000000	-0.009929	-0.056554	0.016764	0.000000	0.000000	2.000000	60.000000	0.000000
3747.641781	-0.085880	0.555166	0.005692	79.587936	0.555735	71.763176	-0.707658	0.000000	-0.281824	0.000000	0.000000	0.000000	-0.009929	-0.056554	0.016764	0.000000	0.000000	2.000000	60.000000	0.000000
3747.645114	-0.085880	0.555166	0.005692	79.600174	0.571529	71.776451	-0.706003	0.000000	-0.284618	0.000000	0.000000	0.000000	-0.009929	-0.056554	0.016764	0.000000	0.000000	2.000000	60.000000	0.000000
3747.648448	-0.085863	0.555038	0.005723	79.600174	0.571529	71.776451	-0.706003	0.000000	-0.284618	0.000000	0.000000	0.000000	0.005129	-0.038576	0.009111	0.000000	0.000000	2.000000	60.000000	0.000000
3747.651781	-0.085863	0.555038	0.005723	79.600174	0.571529	71.776451	-0.706003	0.000000	-0.284618	0.000000	0.000000	0.000000	0.005129	-0.038576	0.009111	0.000000	0.000000	2.000000	60.000000	0.000000
3747.655114	-0.085845	0.554935	0.005748	79.615540	0.590678	71.793159	-0.706003	0.000000	-0.284618	0.000000	0.000000	0.000000	0.005424	-0.030877	0.007526	0.000000	0.000000	2.000000	60.000000	0.000000
3747.658448	-0.085845	0.554935	0.005748	79.615540	0.590678	71.793159	-0.706003	0.000000	-0.284618	0.000000	0.000000	0.000000	0.005424	-0.030877	0.007526	0.000000	0.000000	2.000000	60.000000	0.000000
3747.661781	-0.085845	0.554935	0.005748	79.615540	0.590678	71.793159	-0.706003	0.000000	-0.284618	0.000000	0.000000	0.000000	0.005424	-0.030877	0.007526	0.000000	0.000000	2.000000	60.000000	0.000000
3747.665114	-0.085845	0.554935	0.005748	79.627846	0.606583	71.806557	-0.707762	0.000000	-0.287391	0.000000	0.000000	0.000000	0.005424	-0.030877	0.007526	0.000000	0.000000	2.000000	60.000000	0.000000
3747.668448	-0.085831	0.554823	0.005796	79.627846	0.606583	71.806557	-0.707762	0.000000	-0.287391	0.000000	0.000000	0.000000	0.004142	-0.033431	0.014442	0.000000	0.000000	2.000000	60.000000	0.000000
3747.671781	-0.085831	0.554823	0.005796	79.627846	0.606583	71.806557	-0.707762	0.000000	-0.287391	0.000000	0.000000	0.000000	0.004142	-0.033431	0.014442	0.000000	0.000000	2.000000	60.000000	0.000000
3747.675114	-0.085835	0.554720	0.005817	79.640129	0.619753	71.819954	-0.707762	0.000000	-0.287391	0.000000	0.000000	0.000000	-0.001167	-0.030846	0.006290	0.000000	0.000000	2.000000	60.000000	0.000000
3747.678448	-0.085835	0.554720	0.005817	79.640129	0.619753	71.819954	-0.707762	0.000000	-0.287391	0.000000	0.000000	0.000000	-0.001167	-0.030846	0.006290	0.000000	0.000000	2.000000	60.000000	0.000000
3747.681781	-0.085835	0.554720	0.005817	79.640129	0.619753	71.819954	-0.707762	0.000000	-0.287391	0.000000	0.000000	0.000000	-0.001167	-0.030846	0.006290	0.000000	0.000000	2.000000	60.000000	0.000000
3747.685114	-0.085835	0.554720	0.005817	79.652428	0.632983	71.833412	-0.708258	0.000000	-0.290846	0.000000	0.000000	0.000000	-0.001167	-0.030846	0.006290	0.000000	0.000000	2.000000	60.000000	0.000000
3747.688448	-0.085834	0.554626	0.005815	79.652428	0.632983	71.833412	-0.708258	0.000000	-0.290846	0.000000	0.000000	0.000000	0.000119	-0.028309	-0.000639	0.000000	0.000000	2.000000	60.000000	0.000000
3747.691781	-0.085834	0.554626	0.005815	79.652428	0.632983	71.833412	-0.708258	0.000000	-0.290846	0.000000	0.000000	0.000000	0.000119	-0.028309	-0.000639	0.000000	0.000000	2.000000	60.000000	0.000000
3747.695114	-0.085834	0.554626	0.005815	79.664688	0.646234	71.846870	-0.708258	0.000000	-0.290846	0.000000	0.000000	0.000000	0.000119	-0.028309	-0.000639	0.000000	0.000000	2.000000	60.000000	0.000000
3747.698448	-0.085834	0.554626	0.005815	79.664688	0.646234	71.846870	-0.708258	0.000000	-0.290846	0.000000	0.000000	0.000000	0.000119	-0.028309	-0.000639	0.000000	0.000000	2.000000	60.000000	0.000000
3747.701781	-0.085838	0.554523	0.005836	79.664688	0.646234	71.846870	-0.708258	0.000000	-0.290846	0.000000	0.000000	0.000000	-0.001162	-0.030874	0.006277	0.000000	0.000000	2.000000	60.000000	0.000000
3747.705114	-0.085838	0.554523	0.005836	79.680046	0.660139	71.863747	-0.708277	0.000000	-0.290740	0.000000	0.000000	0.000000	-0.001162	-0.030874	0.006277	0.000000	0.000000	2.000000	60.000000	0.000000
3747.708448	-0.085838	0.554523	0.005836	79.680046	0.660139	71.863747	-0.708277	0.000000	-0.290740	0.000000	0.000000	0.000000	-0.001162	-0.030874	0.006277	0.000000	0.000000	2.000000	60.000000	0.000000
3747.711781	-0.085838	0.554523	0.005836	79.680046	0.660139	71.863747	-0.708277	0.000000	-0.290740	0.000000	0.000000	0.000000	-0.001162	-0.030874	0.006277	0.000000	0.000000	2.000000	60.000000	0.000000
3747.715114	-0.085858	0.554266	0.005820	79.698479	0.680148	71.884125	-0.708084	0.000000	-0.291786	0.000000	0.000000	0.000000	-0.005940	-0.077190	-0.004755	0.000000	0.000000	2.000000	60.000000	0.000000
3747.718448	-0.085858	0.554266	0.005820	79.698479	0.680148	71.884125	-0.708084	0.000000	-0.291786	0.000000	0.000000	0.000000	-0.005940	-0.077190	-0.004755	0.000000	0.000000	2.000000	60.000000	0.000000
3747.721781	-0.085858	0.554266	0.005820	79.698479	0.680148	71.884125	-0.708084	0.000000	-0.291786	0.000000	0.000000	0.000000	-0.005940	-0.077190	-0.004755	0.000000	0.000000	2.000000	60.000000	0.000000
3747.725114	-0.085858	0.554266	0.005820	79.716904	0.697501	71.904495	-0.707094	0.000000	-0.290993	0.000000	0.000000	0.000000	-0.005940	-0.077190	-0.004755	0.000000	0.000000	2.000000	60.000000	0.000000
3747.728448	-0.085873	0.554137	0.005778	79.716904	0.697501	71.904495	-0.707094	0.000000	-0.290993	0.000000	0.000000	0.000000	-0.004484	-0.038577	-0.012603	0.000000	0.000000	2.000000	60.000000	0.000000
3747.731781	-0.085873	0.554137	0.005778	79.716904	0.697501	71.904495	-0.707094	0.000000	-0.290993	0.000000	0.000000	0.000000	-0.004484	-0.038577	-0.012603	0.000000	0.000000	2.000000	60.000000	0.000000
3747.735114	-0.085873	0.554137	0.005778	79.735321	0.717656	71.924980	-0.707094	0.000000	-0.290993	0.000000	0.000000	0.000000	-0.004484	-0.038577	-0.012603	0.000000	0.000000	2.000000	60.000000	0.000000
3747.738448	-0.085873	0.554137	0.005778	79.735321	0.717656	71.924980	-0.707094	0.000000	-0.290993	0.000000	0.000000	0.000000	-0.004484	-0.038577	-0.012603	0.000000	0.000000	2.000000	60.000000	0.000000
3747.741781	-0.085867	0.553983	0.005745	79.735321	0.717656	71.924980	-0.707094	0.000000	-0.290993	0.000000	0.000000	0.000000	0.001823	-0.046314	-0.009832	0.000000	0.000000	2.000000	60.000000	0.000000
3747.745114	-0.085841	0.553872	0.005729	79.753738	0.740620	71.945549	-0.706347	0.000000	-0.288893	0.000000	0.000000	0.000000	0.007713	-0.033418	-0.004821	0.000000	0.000000	2.000000	60.000000	0.000000
3747.748448	-0.085841	0.553872	0.005729	79.753738	0.740620	71.945549	-0.706347	0.000000	-0.288893	0.000000	0.000000	0.000000	0.007713	-0.033418	-0.004821	0.000000	0.000000	2.000000	60.000000	0.000000
3747.751781	-0.085841	0.553872	0.005729	79.753738	0.740620	71.945549	-0.706347	0.000000	-0.288893	0.000000	0.000000	0.000000	0.007713	-0.033418	-0.004821	0.000000	0.000000	2.000000	60.000000	0.000000
3747.755114	-0.085841	0.553872	0.005729	79.769112	0.757507	71.962746	-0.707936	0.000000	-0.286451	0.000000	0.000000	0.000000	0.007713	-0.033418	-0.004821	0.000000	0.000000	2.000000	60.000000	0.000000
3747.758448	-0.085842	0.553751	0.005732	79.769112	0.757507	71.962746	-0.707936	0.000000	-0.286451	0.000000	0.000000	0.000000	-0.000161	-0.036014	0.000866	0.000000	0.000000	2.000000	60.000000	0.000000
3747.761781	-0.085842	0.553751	0.005732	79.769112	0.757507	71.962746	-0.707936	0.000000	-0.286451	0.000000	0.000000	0.000000	-0.000161	-0.036014	0.000866	0.000000	0.000000	2.000000	60.000000	0.000000
3747.765114	-0.085842	0.553751	0.005732	79.781387	0.771085	71.976524	-0.707936	0.000000	-0.286451	0.000000	0.000000	0.000000	-0.000161	-0.036014	0.000866	0.000000	0.000000	2.000000	60.000000	0.000000
3747.768448	-0.085842	0.553751	0.005732	79.781387	0.771085	71.976524	-0.707936	0.000000	-0.286451	0.000000	0.000000	0.000000	-0.000161	-0.036014	0.000866	0.000000	0.000000	2.000000	60.000000	0.000000
3747.771781	-0.085841	0.553657	0.005730	79.781387	0.771085	71.976524	-0.707936	0.000000	-0.286451	0.000000	0.000000	0.000000	0.000128	-0.028291	-0.000697	0.000000	0.000000	2.000000	60.000000	0.000000
3747.775114	-0.085841	0.553657	0.005730	79.790276	0.790960	71.995659	-0.707909	0.000000	-0.286595	0.000000	0.000000	0.000000	0.000128	-0.028291	-0.000697	0.000000	0.000000	2.000000	60.000000	0.000000
3747.778448	-0.085841	0.553657	0.005730	79.790276	0.790960	71.995659	-0.707909	0.000000	-0.286595	0.000000	0.000000	0.000000	0.000128	-0.028291	-0.000697	0.000000	0.000000	2.000000	60.000000	0.000000
3747.781781	-0.085841	0.553657	0.005730	79.790276	0.790960	71.995659	-0.707909	0.000000	-0.286595	0.000000	0.000000	0.000000	0.000128	-0.028291	-0.000697	0.000000	0.000000	2.000000	60.000000	0.000000
3747.785114	-0.085834	0.553486	0.005811	79.799469	0.801185	72.006058	-0.707931	0.000000	-0.286479	0.000000	0.000000	0.000000	0.002301	-0.051455	0.024375	0.000000	0.000000	2.000000	60.000000	0.000000
3747.788448	-0.085834	0.553486	0.005811	79.799469	0.801185	72.006058	-0.707931	0.000000	-0.286479	0.000000	0.000000	0.000000	0.002301	-0.051455	0.024375	0.000000	0.000000	2.000000	60.000000	0.000000
3747.791781	-0.085834	0.553486	0.005811	79.799469	0.801185	72.006058	-0.707931	0.000000	-0.286479	0.000000	0.000000	0.000000	0.002301	-0.051455	0.024375	0.000000	0.000000	2.000000	60.000000	0.000000
3747.795114	-0.085834	0.553486	0.005811	79.808678	0.811437	72.016457	-0.708314	0.000000	-0.290541	0.000000	0.000000	0.000000	0.002301	-0.051455	0.024375	0.000000	0.000000	2.000000	60.000000	0.000000
3747.798448	-0.085841	0.553400	0.005849	79.808678	0.811437	72.016457	-0.708314	0.000000	-0.290541	0.000000	0.000000	0.000000	-0.002144	-0.025737	0.011569	0.000000	0.000000	2.000000	60.000000	0.000000
3747.801781	-0.085841	0.553400	0.005849	79.808678	0.811437	72.016457	-0.708314	0.000000	-0.290541	0.000000	0.000000	0.000000	-0.002144	-0.025737	0.011569	0.000000	0.000000	2.000000	60.000000	0.000000
3747.805114	-0.085841	0.553400	0.005849	79.817909	0.821678	72.026878	-0.708314	0.000000	-0.290541	0.000000	0.000000	0.000000	-0.002144	-0.025737	0.011569	0.000000	0.000000	2.000000	60.000000	0.000000
3747.808448	-0.085841	0.553400	0.005849	79.817909	0.821678	72.026878	-0.708314	0.000000	-0.290541	0.000000	0.000000	0.000000	-0.002144	-0.025737	0.011569	0.000000	0.000000	2.000000	60.000000	0.000000
3747.811781	-0.085840	0.553306	0.005847	79.817909	0.821678	72.026878	-0.708314	0.000000	-0.290541	0.000000	0.000000	0.000000	0.000135	-0.028296	-0.000718	0.000000	0.000000	2.000000	60.000000	0.000000
3747.815114	-0.085840	0.553306	0.005847	79.833221	0.838811	72.044273	-0.707957	0.000000	-0.292469	0.000000	0.000000	0.000000	0.000135	-0.028296	-0.000718	0.000000	0.000000	2.000000	60.000000	0.000000
3747.818448	-0.085840	0.553306	0.005847	79.833221	0.838811	72.044273	-0.707957	0.000000	-0.292469	0.000000	0.000000	0.000000	0.000135	-0.028296	-0.000718	0.000000	0.000000	2.000000	60.000000	0.000000
3747.821781	-0.085840	0.553306	0.005847	79.833221	0.838811	72.044273	-0.707957	0.000000	-0.292469	0.000000	0.000000	0.000000	0.000135	-0.028296	-0.000718	0.000000	0.000000	2.000000	60.000000	0.000000
3747.825114	-0.085848	0.553100	0.005888	79.845512	0.852571	72.058243	-0.707979	0.000000	-0.292350	0.000000	0.000000	0.000000	-0.002295	-0.061750	0.012376	0.000000	0.000000	2.000000	60.000000	0.000000
3747.828448	-0.085848	0.553100	0.005888	79.845512	0.852571	72.058243	-0.707979	0.000000	-0.292350	0.000000	0.000000	0.000000	-0.002295	-0.061750	0.012376	0.000000	0.000000	2.000000	60.000000	0.000000
3747.831781	-0.085848	0.553100	0.005888	79.845512	0.852571	72.058243	-0.707979	0.000000	-0.292350	0.000000	0.000000	0.000000	-0.002295	-0.061750	0.012376	0.000000	0.000000	2.000000	60.000000	0.000000
3747.835114	-0.085848	0.553100	0.005888	79.857780	0.866345	72.072235	-0.707596	0.000000	-0.294412	0.000000	0.000000	0.000000	-0.002295	-0.061750	0.012376	0.000000	0.000000	2.000000	60.000000	0.000000
3747.838448	-0.085848	0.553005	0.005886	79.857780	0.866345	72.072235	-0.707596	0.000000	-0.294412	0.000000	0.000000	0.000000	0.000138	-0.028296	-0.000736	0.000000	0.000000	2.000000	60.000000	0.000000
3747.841781	-0.085848	0.553005	0.005886	79.857780	0.866345	72.072235	-0.707596	0.000000	-0.294412	0.000000	0.000000	0.000000	0.000138	-0.028296	-0.000736	0.000000	0.000000	2.000000	60.000000	0.000000
3747.845114	-0.085848	0.553005	0.005886	79.866997	0.876705	72.082771	-0.707596	0.000000	-0.294412	0.000000	0.000000	0.000000	0.000138	-0.028296	-0.000736	0.000000	0.000000	2.000000	60.000000	0.000000
3747.848448	-0.085848	0.553005	0.005886	79.866997	0.876705	72.082771	-0.707596	0.000000	-0.294412	0.000000	0.000000	0.000000	0.000138	-0.028296	-0.000736	0.000000	0.000000	2.000000	60.000000	0.000000
3747.851781	-0.085846	0.552937	0.005878	79.866997	0.876705	72.082771	-0.707596	0.000000	-0.294412	0.000000	0.000000	0.000000	0.000423	-0.020588	-0.002284	0.000000	0.000000	2.000000	60.000000	0.000000
3747.855114	-0.085845	0.552868	0.005871	79.873116	0.883602	72.089775	-0.707620	0.000000	-0.294290	0.000000	0.000000	0.000000	0.000424	-0.020570	-0.002287	0.000000	0.000000	2.000000	60.000000	0.000000
3747.858448	-0.085845	0.552868	0.005871	79.873116	0.883602	72.089775	-0.707620	0.000000	-0.294290	0.000000	0.000000	0.000000	0.000424	-0.020570	-0.002287	0.000000	0.000000	2.000000	60.000000	0.000000
3747.861781	-0.085845	0.552868	0.005871	79.873116	0.883602	72.089775	-0.707620	0.000000	-0.294290	0.000000	0.000000	0.000000	0.000424	-0.020570	-0.002287	0.000000	0.000000	2.000000	60.000000	0.000000
3747.865114	-0.085845	0.552868	0.005871	79.882339	0.894002	72.100342	-0.707761	0.000000	-0.293528	0.000000	0.000000	0.000000	0.000424	-0.020570	-0.002287	0.000000	0.000000	2.000000	60.000000	0.000000
3747.868448	-0.085842	0.552826	0.005858	79.882339	0.894002	72.100342	-0.707761	0.000000	-0.293528	0.000000	0.000000	0.000000	0.000709	-0.012842	-0.003831	0.000000	0.000000	2.000000	60.000000	0.000000
3747.871781	-0.085842	0.552826	0.005858	79.882339	0.894002	72.100342	-0.707761	0.000000	-0.293528	0.000000	0.000000	0.000000	0.000709	-0.012842	-0.003831	0.000000	0.000000	2.000000	60.000000	0.000000
3747.875114	-0.085842	0.552826	0.005858	79.888466	0.900940	72.107399	-0.707761	0.000000	-0.293528	0.000000	0.000000	0.000000	0.000709	-0.012842	-0.003831	0.000000	0.000000	2.000000	60.000000	0.000000
3747.878448	-0.085842	0.552826	0.005858	79.888466	0.900940	72.107399	-0.707761	0.000000	-0.293528	0.000000	0.000000	0.000000	0.000709	-0.012842	-0.003831	0.000000	0.000000	2.000000	60.000000	0.000000
3747.881781	-0.085844	0.552774	0.005868	79.888466	0.900940	72.107399	-0.707761	0.000000	-0.293528	0.000000	0.000000	0.000000	-0.000570	-0.015439	0.003081	0.000000	0.000000	2.000000	60.000000	0.000000
3747.885114	-0.085844	0.552774	0.005868	79.897697	0.911352	72.117973	-0.707879	0.000000	-0.292890	0.000000	0.000000	0.000000	-0.000570	-0.015439	0.003081	0.000000	0.000000	2.000000	60.000000	0.000000
3747.888448	-0.085844	0.552774	0.005868	79.897697	0.911352	72.117973	-0.707879	0.000000	-0.292890	0.000000	0.000000	0.000000	-0.000570	-0.015439	0.003081	0.000000	0.000000	2.000000	60.000000	0.000000
3747.891781	-0.085844	0.552774	0.005868	79.897697	0.911352	72.117973	-0.707879	0.000000	-0.292890	0.000000	0.000000	0.000000	-0.000570	-0.015439	0.003081	0.000000	0.000000	2.000000	60.000000	0.000000
3747.895114	-0.085836	0.552671	0.005825	79.903831	0.918321	72.125061	-0.707784	0.000000	-0.293403	0.000000	0.000000	0.000000	0.002417	-0.030824	-0.013042	0.000000	0.000000	2.000000	60.000000	0.000000
3747.898448	-0.085836	0.552671	0.005825	79.903831	0.918321	72.125061	-0.707784	0.000000	-0.293403	0.000000	0.000000	0.000000	0.002417	-0.030824	-0.013042	0.000000	0.000000	2.000000	60.000000	0.000000
3747.901781	-0.085836	0.552671	0.005825	79.903831	0.918321	72.125061	-0.707784	0.000000	-0.293403	0.000000	0.000000	0.000000	0.002417	-0.030824	-0.013042	0.000000	0.000000	2.000000	60.000000	0.000000
3747.905114	-0.085836	0.552671	0.005825	79.909950	0.925297	72.132133	-0.708187	0.000000	-0.291229	0.000000	0.000000	0.000000	0.002417	-0.030824	-0.013042	0.000000	0.000000	2.000000	60.000000	0.000000
3747.908448	-0.085830	0.552637	0.005789	79.909950	0.925297	72.132133	-0.708187	0.000000	-0.291229	0.000000	0.000000	0.000000	0.001995	-0.010250	-0.010749	0.000000	0.000000	2.000000	60.000000	0.000000
3747.911781	-0.085830	0.552637	0.005789	79.909950	0.925297	72.132133	-0.708187	0.000000	-0.291229	0.000000	0.000000	0.000000	0.001995	-0.010250	-0.010749	0.000000	0.000000	2.000000	60.000000	0.000000
3747.915114	-0.085830	0.552637	0.005789	79.913048	0.931494	72.135689	-0.708187	0.000000	-0.291229	0.000000	0.000000	0.000000	0.001995	-0.010250	-0.010749	0.000000	0.000000	2.000000	60.000000	0.000000
3747.918448	-0.085830	0.552637	0.005789	79.913048	0.931494	72.135689	-0.708187	0.000000	-0.291229	0.000000	0.000000	0.000000	0.001995	-0.010250	-0.010749	0.000000	0.000000	2.000000	60.000000	0.000000
3747.921781	-0.085804	0.552620	0.005775	79.913048	0.931494	72.135689	-0.708187	0.000000	-0.291229	0.000000	0.000000	0.000000	0.007591	-0.005131	-0.004153	0.000000	0.000000	2.000000	60.000000	0.000000
3747.925114	-0.085804	0.552620	0.005775	79.919167	0.941177	72.142754	-0.708519	0.000000	-0.289438	0.000000	0.000000	0.000000	0.007591	-0.005131	-0.004153	0.000000	0.000000	2.000000	60.000000	0.000000
3747.928448	-0.085804	0.552620	0.005775	79.919167	0.941177	72.142754	-0.708519	0.000000	-0.289438	0.000000	0.000000	0.000000	0.007591	-0.005131	-0.004153	0.000000	0.000000	2.000000	60.000000	0.000000
3747.931781	-0.085804	0.552620	0.005775	79.919167	0.941177	72.142754	-0.708519	0.000000	-0.289438	0.000000	0.000000	0.000000	0.007591	-0.005131	-0.004153	0.000000	0.000000	2.000000	60.000000	0.000000
3747.935114	-0.085706	0.552569	0.005737	79.922234	0.952841	72.146294	-0.709784	0.000000	-0.288746	0.000000	0.000000	0.000000	0.029359	-0.015380	-0.011242	0.000000	0.000000	2.000000	60.000000	0.000000
3747.938448	-0.085706	0.552569	0.005737	79.922234	0.952841	72.146294	-0.709784	0.000000	-0.288746	0.000000	0.000000	0.000000	0.029359	-0.015380	-0.011242	0.000000	0.000000	2.000000	60.000000	0.000000
3747.941781	-0.085706	0.552569	0.005737	79.922234	0.952841	72.146294	-0.709784	0.000000	-0.288746	0.000000	0.000000	0.000000	0.029359	-0.015380	-0.011242	0.000000	0.000000	2.000000	60.000000	0.000000
3747.945114	-0.085706	0.552569	0.005737	79.922256	0.958287	72.146317	-0.714677	0.000000	-0.286872	0.000000	0.000000	0.000000	0.029359	-0.015380	-0.011242	0.000000	0.000000	2.000000	60.000000	0.000000
3747.948448	-0.085641	0.552569	0.005750	79.922256	0.958287	72.146317	-0.714677	0.000000	-0.286872	0.000000	0.000000	0.000000	0.019777	-0.000002	0.003660	0.000000	0.000000	2.000000	60.000000	0.000000
3747.951781	-0.085641	0.552569	0.005750	79.922256	0.958287	72.146317	-0.714677	0.000000	-0.286872	0.000000	0.000000	0.000000	0.019777	-0.000002	0.003660	0.000000	0.000000	2.000000	60.000000	0.000000
3747.955114	-0.085641	0.552569	0.005750	79.922256	0.963713	72.146332	-0.714677	0.000000	-0.286872	0.000000	0.000000	0.000000	0.019777	-0.000002	0.003660	0.000000	0.000000	2.000000	60.000000	0.000000
3747.958448	-0.085641	0.552569	0.005750	79.922256	0.963713	72.146332	-0.714677	0.000000	-0.286872	0.000000	0.000000	0.000000	0.019777	-0.000002	0.003660	0.000000	0.000000	2.000000	60.000000	0.000000
3747.961781	-0.085611	0.552560	0.005713	79.922256	0.963713	72.146332	-0.714677	0.000000	-0.286872	0.000000	0.000000	0.000000	0.008865	-0.002529	-0.011070	0.000000	0.000000	2.000000	60.000000	0.000000
3747.965114	-0.085611	0.552560	0.005713	79.925316	0.967215	72.149872	-0.717973	0.000000	-0.287482	0.000000	0.000000	0.000000	0.008865	-0.002529	-0.011070	0.000000	0.000000	2.000000	60.000000	0.000000
3747.968448	-0.085611	0.552560	0.005713	79.925316	0.967215	72.149872	-0.717973	0.000000	-0.287482	0.000000	0.000000	0.000000	0.008865	-0.002529	-0.011070	0.000000	0.000000	2.000000	60.000000	0.000000
3747.971781	-0.085611	0.552560	0.005713	79.925316	0.967215	72.149872	-0.717973	0.000000	-0.287482	0.000000	0.000000	0.000000	0.008865	-0.002529	-0.011070	0.000000	0.000000	2.000000	60.000000	0.000000
3747.975114	-0.085637	0.552552	0.005732	79.925301	0.964491	72.149849	-0.719451	0.000000	-0.285637	0.000000	0.000000	0.000000	-0.007871	-0.002608	0.005694	0.000000	0.000000	2.000000	60.000000	0.000000
3747.978448	-0.085637	0.552552	0.005732	79.925301	0.964491	72.149849	-0.719451	0.000000	-0.285637	0.000000	0.000000	0.000000	-0.007871	-0.002608	0.005694	0.000000	0.000000	2.000000	60.000000	0.000000
3747.981781	-0.085637	0.552552	0.005732	79.925301	0.964491	72.149849	-0.719451	0.000000	-0.285637	0.000000	0.000000	0.000000	-0.007871	-0.002608	0.005694	0.000000	0.000000	2.000000	60.000000	0.000000
3747.985114	-0.085637	0.552552	0.005732	79.928345	0.967995	72.153389	-0.718139	0.000000	-0.286586	0.000000	0.000000	0.000000	-0.007871	-0.002608	0.005694	0.000000	0.000000	2.000000	60.000000	0.000000
3747.988448	-0.085656	0.552535	0.005710	79.928345	0.967995	72.153389	-0.718139	0.000000	-0.286586	0.000000	0.000000	0.000000	-0.005597	-0.005106	-0.006596	0.000000	0.000000	2.000000	60.000000	0.000000
3747.991781	-0.085656	0.552535	0.005710	79.928345	0.967995	72.153389	-0.718139	0.000000	-0.286586	0.000000	0.000000	0.000000	-0.005597	-0.005106	-0.006596	0.000000	0.000000	2.000000	60.000000	0.000000
3747.995114	-0.085656	0.552535	0.005710	79.928345	0.962536	72.153389	-0.718139	0.000000	-0.286586	0.000000	0.000000	0.000000	-0.005597	-0.005106	-0.006596	0.000000	0.000000	2.000000	60.000000	0.000000
3747.998448	-0.085656	0.552535	0.005710	79.928345	0.962536	72.153389	-0.718139	0.000000	-0.286586	0.000000	0.000000	0.000000	-0.005597	-0.005106	-0.006596	0.000000	0.000000	2.000000	60.000000	0.000000
3748.001781	-0.085679	0.552509	0.005711	79.928345	0.962536	72.153389	-0.718139	0.000000	-0.286586	0.000000	0.000000	0.000000	-0.006878	-0.007719	0.000316	0.000000	0.000000	2.000000	60.000000	0.000000
3748.005114	-0.085679	0.552509	0.005711	79.934479	0.969546	72.160507	-0.717206	0.000000	-0.285487	0.000000	0.000000	0.000000	-0.006878	-0.007719	0.000316	0.000000	0.000000	2.000000	60.000000	0.000000
3748.008448	-0.085679	0.552509	0.005711	79.934479	0.969546	72.160507	-0.717206	0.000000	-0.285487	0.000000	0.000000	0.000000	-0.006878	-0.007719	0.000316	0.000000	0.000000	2.000000	60.000000	0.000000
3748.011781	-0.085679	0.552509	0.005711	79.934479	0.969546	72.160507	-0.717206	0.000000	-0.285487	0.000000	0.000000	0.000000	-0.006878	-0.007719	0.000316	0.000000	0.000000	2.000000	60.000000	0.000000
3748.015114	-0.085688	0.552466	0.005762	79.934479	0.969546	72.160507	-0.716060	0.000000	-0.285539	0.000000	0.000000	0.000000	-0.002843	-0.012884	0.015361	0.000000	0.000000	2.000000	60.000000	0.000000
3748.018448	-0.085688	0.552466	0.005762	79.934479	0.969546	72.160507	-0.716060	0.000000	-0.285539	0.000000	0.000000	0.000000	-0.002843	-0.012884	0.015361	0.000000	0.000000	2.000000	60.000000	0.000000
3748.021781	-0.085688	0.552466	0.005762	79.934479	0.969546	72.160507	-0.716060	0.000000	-0.285539	0.000000	0.000000	0.000000	-0.002843	-0.012884	0.015361	0.000000	0.000000	2.000000	60.000000	0.000000
3748.025114	-0.085688	0.552466	0.005762	79.934494	0.972243	72.160484	-0.715586	0.000000	-0.288100	0.000000	0.000000	0.000000	-0.002843	-0.012884	0.015361	0.000000	0.000000	2.000000	60.000000	0.000000
3748.028448	-0.085666	0.552466	0.005766	79.934494	0.972243	72.160484	-0.715586	0.000000	-0.288100	0.000000	0.000000	0.000000	0.006594	0.000008	0.001220	0.000000	0.000000	2.000000	60.000000	0.000000
3748.031781	-0.085666	0.552466	0.005766	79.934494	0.972243	72.160484	-0.715586	0.000000	-0.288100	0.000000	0.000000	0.000000	0.006594	0.000008	0.001220	0.000000	0.000000	2.000000	60.000000	0.000000
3748.035114	-0.085666	0.552466	0.005766	79.934479	0.974989	72.160500	-0.715586	0.000000	-0.288100	0.000000	0.000000	0.000000	0.006594	0.000008	0.001220	0.000000	0.000000	2.000000	60.000000	0.000000
3748.038448	-0.085666	0.552466	0.005766	79.934479	0.974989	72.160500	-0.715586	0.000000	-0.288100	0.000000	0.000000	0.000000	0.006594	0.000008	0.001220	0.000000	0.000000	2.000000	60.000000	0.000000
3748.041781	-0.085649	0.552457	0.005793	79.934479	0.974989	72.160500	-0.715586	0.000000	-0.288100	0.000000	0.000000	0.000000	0.005313	-0.002592	0.008132	0.000000	0.000000	2.000000	60.000000	0.000000
3748.045114	-0.085649	0.552457	0.005793	79.934479	0.974989	72.160500	-0.716685	0.000000	-0.288303	0.000000	0.000000	0.000000	0.005313	-0.002592	0.008132	0.000000	0.000000	2.000000	60.000000	0.000000
3748.048448	-0.085649	0.552457	0.005793	79.934479	0.974989	72.160500	-0.716685	0.000000	-0.288303	0.000000	0.000000	0.000000	0.005313	-0.002592	0.008132	0.000000	0.000000	2.000000	60.000000	0.000000
3748.051781	-0.085649	0.552457	0.005793	79.934479	0.974989	72.160500	-0.716685	0.000000	-0.288303	0.000000	0.000000	0.000000	0.005313	-0.002592	0.008132	0.000000	0.000000	2.000000	60.000000	0.000000
3748.055114	-0.085654	0.552423	0.005821	79.934479	0.974989	72.160500	-0.717571	0.000000	-0.289658	0.000000	0.000000	0.000000	-0.001561	-0.010308	0.008447	0.000000	0.000000	2.000000	60.000000	0.000000
3748.058448	-0.085654	0.552423	0.005821	79.934479	0.974989	72.160500	-0.717571	0.000000	-0.289658	0.000000	0.000000	0.000000	-0.001561	-0.010308	0.008447	0.000000	0.000000	2.000000	60.000000	0.000000
3748.061781	-0.085654	0.552423	0.005821	79.934479	0.974989	72.160500	-0.717571	0.000000	-0.289658	0.000000	0.000000	0.000000	-0.001561	-0.010308	0.008447	0.000000	0.000000	2.000000	60.000000	0.000000
3748.065114	-0.085654	0.552423	0.005821	79.940636	0.981982	72.167633	-0.717310	0.000000	-0.291066	0.000000	0.000000	0.000000	-0.001561	-0.010308	0.008447	0.000000	0.000000	2.000000	60.000000	0.000000
3748.068448	-0.085655	0.552397	0.005826	79.940636	0.981982	72.167633	-0.717310	0.000000	-0.291066	0.000000	0.000000	0.000000	-0.000283	-0.007735	0.001534	0.000000	0.000000	2.000000	60.000000	0.000000
3748.071781	-0.085655	0.552397	0.005826	79.940636	0.981982	72.167633	-0.717310	0.000000	-0.291066	0.000000	0.000000	0.000000	-0.000283	-0.007735	0.001534	0.000000	0.000000	2.000000	60.000000	0.000000
3748.075114	-0.085655	0.552397	0.005826	79.943703	0.982777	72.171173	-0.717310	0.000000	-0.291066	0.000000	0.000000	0.000000	-0.000283	-0.007735	0.001534	0.000000	0.000000	2.000000	60.000000	0.000000
3748.078448	-0.085655	0.552397	0.005826	79.943703	0.982777	72.171173	-0.717310	0.000000	-0.291066	0.000000	0.000000	0.000000	-0.000283	-0.007735	0.001534	0.000000	0.000000	2.000000	60.000000	0.000000
3748.081781	-0.085678	0.552371	0.005827	79.943703	0.982777	72.171173	-0.717310	0.000000	-0.291066	0.000000	0.000000	0.000000	-0.006877	-0.007702	0.000314	0.000000	0.000000	2.000000	60.000000	0.000000
3748.085114	-0.085678	0.552371	0.005827	79.946777	0.986273	72.174744	-0.717263	0.000000	-0.291322	0.000000	0.000000	0.000000	-0.006877	-0.007702	0.000314	0.000000	0.000000	2.000000	60.000000	0.000000
3748.088448	-0.085678	0.552371	0.005827	79.946777	0.986273	72.174744	-0.717263	0.000000	-0.291322	0.000000	0.000000	0.000000	-0.006877	-0.007702	0.000314	0.000000	0.000000	2.000000	60.000000	0.000000
3748.091781	-0.085678	0.552371	0.005827	79.946777	0.986273	72.174744	-0.717263	0.000000	-0.291322	0.000000	0.000000	0.000000	-0.006877	-0.007702	0.000314	0.000000	0.000000	2.000000	60.000000	0.000000
3748.095114	-0.085668	0.552320	0.005774	79.952904	0.993310	72.181854	-0.716117	0.000000	-0.291374	0.000000	0.000000	0.000000	0.002985	-0.015357	-0.016136	0.000000	0.000000	2.000000	60.000000	0.000000
3748.098448	-0.085668	0.552320	0.005774	79.952904	0.993310	72.181854	-0.716117	0.000000	-0.291374	0.000000	0.000000	0.000000	0.002985	-0.015357	-0.016136	0.000000	0.000000	2.000000	60.000000	0.000000
3748.101781	-0.085668	0.552320	0.005774	79.952904	0.993310	72.181854	-0.716117	0.000000	-0.291374	0.000000	0.000000	0.000000	0.002985	-0.015357	-0.016136	0.000000	0.000000	2.000000	60.000000	0.000000
3748.105114	-0.085668	0.552320	0.005774	79.959053	1.000367	72.189049	-0.716614	0.000000	-0.288685	0.000000	0.000000	0.000000	0.002985	-0.015357	-0.016136	0.000000	0.000000	2.000000	60.000000	0.000000
3748.108448	-0.085665	0.552277	0.005761	79.959053	1.000367	72.189049	-0.716614	0.000000	-0.288685	0.000000	0.000000	0.000000	0.000711	-0.012833	-0.003847	0.000000	0.000000	2.000000	60.000000	0.000000
3748.111781	-0.085665	0.552277	0.005761	79.959053	1.000367	72.189049	-0.716614	0.000000	-0.288685	0.000000	0.000000	0.000000	0.000711	-0.012833	-0.003847	0.000000	0.000000	2.000000	60.000000	0.000000
3748.115114	-0.085665	0.552277	0.005761	79.965202	1.004677	72.196198	-0.716614	0.000000	-0.288685	0.000000	0.000000	0.000000	0.000711	-0.012833	-0.003847	0.000000	0.000000	2.000000	60.000000	0.000000
3748.118448	-0.085665	0.552277	0.005761	79.965202	1.004677	72.196198	-0.716614	0.000000	-0.288685	0.000000	0.000000	0.000000	0.000711	-0.012833	-0.003847	0.000000	0.000000	2.000000	60.000000	0.000000
3748.121781	-0.085681	0.552243	0.005721	79.965202	1.004677	72.196198	-0.716614	0.000000	-0.288685	0.000000	0.000000	0.000000	-0.004600	-0.010248	-0.011980	0.000000	0.000000	2.000000	60.000000	0.000000
3748.125114	-0.085681	0.552243	0.005721	79.971321	1.011719	72.203362	-0.716733	0.000000	-0.288044	0.000000	0.000000	0.000000	-0.004600	-0.010248	-0.011980	0.000000	0.000000	2.000000	60.000000	0.000000
3748.128448	-0.085681	0.552243	0.005721	79.971321	1.011719	72.203362	-0.716733	0.000000	-0.288044	0.000000	0.000000	0.000000	-0.004600	-0.010248	-0.011980	0.000000	0.000000	2.000000	60.000000	0.000000
3748.131781	-0.085681	0.552243	0.005721	79.971321	1.011719	72.203362	-0.716733	0.000000	-0.288044	0.000000	0.000000	0.000000	-0.004600	-0.010248	-0.011980	0.000000	0.000000	2.000000	60.000000	0.000000
3748.135114	-0.085677	0.552132	0.005700	79.977417	1.018788	72.210487	-0.715966	0.000000	-0.286047	0.000000	0.000000	0.000000	0.001142	-0.033382	-0.006169	0.000000	0.000000	2.000000	60.000000	0.000000
3748.138448	-0.085677	0.552132	0.005700	79.977417	1.018788	72.210487	-0.715966	0.000000	-0.286047	0.000000	0.000000	0.000000	0.001142	-0.033382	-0.006169	0.000000	0.000000	2.000000	60.000000	0.000000
3748.141781	-0.085677	0.552132	0.005700	79.977417	1.018788	72.210487	-0.715966	0.000000	-0.286047	0.000000	0.000000	0.000000	0.001142	-0.033382	-0.006169	0.000000	0.000000	2.000000	60.000000	0.000000
3748.145114	-0.085677	0.552132	0.005700	79.983566	1.028587	72.217697	-0.716156	0.000000	-0.285019	0.000000	0.000000	0.000000	0.001142	-0.033382	-0.006169	0.000000	0.000000	2.000000	60.000000	0.000000
3748.148448	-0.085660	0.552098	0.005733	79.983566	1.028587	72.217697	-0.716156	0.000000	-0.285019	0.000000	0.000000	0.000000	0.005028	-0.010306	0.009661	0.000000	0.000000	2.000000	60.000000	0.000000
3748.151781	-0.085660	0.552098	0.005733	79.983566	1.028587	72.217697	-0.716156	0.000000	-0.285019	0.000000	0.000000	0.000000	0.005028	-0.010306	0.009661	0.000000	0.000000	2.000000	60.000000	0.000000
3748.155114	-0.085660	0.552098	0.005733	79.986649	1.032111	72.221291	-0.716156	0.000000	-0.285019	0.000000	0.000000	0.000000	0.005028	-0.010306	0.009661	0.000000	0.000000	2.000000	60.000000	0.000000
3748.158448	-0.085660	0.552098	0.005733	79.986649	1.032111	72.221291	-0.716156	0.000000	-0.285019	0.000000	0.000000	0.000000	0.005028	-0.010306	0.009661	0.000000	0.000000	2.000000	60.000000	0.000000
3748.161781	-0.085665	0.552063	0.005761	79.986649	1.032111	72.221291	-0.716156	0.000000	-0.285019	0.000000	0.000000	0.000000	-0.001562	-0.010315	0.008440	0.000000	0.000000	2.000000	60.000000	0.000000
3748.165114	-0.085665	0.552063	0.005761	79.992783	1.041926	72.228485	-0.716995	0.000000	-0.286629	0.000000	0.000000	0.000000	-0.001562	-0.010315	0.008440	0.000000	0.000000	2.000000	60.000000	0.000000
3748.168448	-0.085665	0.552063	0.005761	79.992783	1.041926	72.228485	-0.716995	0.000000	-0.286629	0.000000	0.000000	0.000000	-0.001562	-0.010315	0.008440	0.000000	0.000000	2.000000	60.000000	0.000000
3748.171781	-0.085665	0.552063	0.005761	79.992783	1.041926	72.228485	-0.716995	0.000000	-0.286629	0.000000	0.000000	0.000000	-0.001562	-0.010315	0.008440	0.000000	0.000000	2.000000	60.000000	0.000000
3748.175114	-0.085656	0.551943	0.005831	79.998894	1.049020	72.235695	-0.716734	0.000000	-0.288036	0.000000	0.000000	0.000000	0.002907	-0.036070	0.021152	0.000000	0.000000	2.000000	60.000000	0.000000
3748.178448	-0.085656	0.551943	0.005831	79.998894	1.049020	72.235695	-0.716734	0.000000	-0.288036	0.000000	0.000000	0.000000	0.002907	-0.036070	0.021152	0.000000	0.000000	2.000000	60.000000	0.000000
3748.181781	-0.085656	0.551943	0.005831	79.998894	1.049020	72.235695	-0.716734	0.000000	-0.288036	0.000000	0.000000	0.000000	0.002907	-0.036070	0.021152	0.000000	0.000000	2.000000	60.000000	0.000000
3748.185114	-0.085663	0.551857	0.005870	80.005043	1.056112	72.242897	-0.717219	0.000000	-0.291561	0.000000	0.000000	0.000000	-0.002127	-0.025766	0.011488	0.000000	0.000000	2.000000	60.000000	0.000000
3748.188448	-0.085663	0.551857	0.005870	80.005043	1.056112	72.242897	-0.717219	0.000000	-0.291561	0.000000	0.000000	0.000000	-0.002127	-0.025766	0.011488	0.000000	0.000000	2.000000	60.000000	0.000000
3748.191781	-0.085663	0.551857	0.005870	80.005043	1.056112	72.242897	-0.717219	0.000000	-0.291561	0.000000	0.000000	0.000000	-0.002127	-0.025766	0.011488	0.000000	0.000000	2.000000	60.000000	0.000000
3748.195114	-0.085663	0.551857	0.005870	80.017311	1.070332	72.257347	-0.716864	0.000000	-0.293476	0.000000	0.000000	0.000000	-0.002127	-0.025766	0.011488	0.000000	0.000000	2.000000	60.000000	0.000000
3748.198448	-0.085666	0.551780	0.005885	80.017311	1.070332	72.257347	-0.716864	0.000000	-0.293476	0.000000	0.000000	0.000000	-0.000846	-0.023143	0.004575	0.000000	0.000000	2.000000	60.000000	0.000000
3748.201781	-0.085666	0.551780	0.005885	80.017311	1.070332	72.257347	-0.716864	0.000000	-0.293476	0.000000	0.000000	0.000000	-0.000846	-0.023143	0.004575	0.000000	0.000000	2.000000	60.000000	0.000000
3748.205114	-0.085666	0.551780	0.005885	80.029594	1.084597	72.271812	-0.716864	0.000000	-0.293476	0.000000	0.000000	0.000000	-0.000846	-0.023143	0.004575	0.000000	0.000000	2.000000	60.000000	0.000000
3748.208448	-0.085666	0.551780	0.005885	80.029594	1.084597	72.271812	-0.716864	0.000000	-0.293476	0.000000	0.000000	0.000000	-0.000846	-0.023143	0.004575	0.000000	0.000000	2.000000	60.000000	0.000000
3748.211781	-0.085665	0.551686	0.005882	80.029594	1.084597	72.271812	-0.716864	0.000000	-0.293476	0.000000	0.000000	0.000000	0.000150	-0.028276	-0.000815	0.000000	0.000000	2.000000	60.000000	0.000000
3748.215114	-0.085665	0.551686	0.005882	80.041855	1.098897	72.286331	-0.716723	0.000000	-0.294238	0.000000	0.000000	0.000000	0.000150	-0.028276	-0.000815	0.000000	0.000000	2.000000	60.000000	0.000000
3748.218448	-0.085665	0.551686	0.005882	80.041855	1.098897	72.286331	-0.716723	0.000000	-0.294238	0.000000	0.000000	0.000000	0.000150	-0.028276	-0.000815	0.000000	0.000000	2.000000	60.000000	0.000000
3748.221781	-0.085665	0.551686	0.005882	80.041855	1.098897	72.286331	-0.716723	0.000000	-0.294238	0.000000	0.000000	0.000000	0.000150	-0.028276	-0.000815	0.000000	0.000000	2.000000	60.000000	0.000000
3748.225114	-0.085661	0.551480	0.005859	80.057167	1.116826	72.304527	-0.716748	0.000000	-0.294103	0.000000	0.000000	0.000000	0.001303	-0.061657	-0.007035	0.000000	0.000000	2.000000	60.000000	0.000000
3748.228448	-0.085661	0.551480	0.005859	80.057167	1.116826	72.304527	-0.716748	0.000000	-0.294103	0.000000	0.000000	0.000000	0.001303	-0.061657	-0.007035	0.000000	0.000000	2.000000	60.000000	0.000000
3748.231781	-0.085661	0.551480	0.005859	80.057167	1.116826	72.304527	-0.716748	0.000000	-0.294103	0.000000	0.000000	0.000000	0.001303	-0.061657	-0.007035	0.000000	0.000000	2.000000	60.000000	0.000000
3748.235114	-0.085661	0.551480	0.005859	80.069420	1.131194	72.319107	-0.716966	0.000000	-0.292930	0.000000	0.000000	0.000000	0.001303	-0.061657	-0.007035	0.000000	0.000000	2.000000	60.000000	0.000000
3748.238448	-0.085652	0.551403	0.005810	80.069420	1.131194	72.319107	-0.716966	0.000000	-0.292930	0.000000	0.000000	0.000000	0.002709	-0.023055	-0.014648	0.000000	0.000000	2.000000	60.000000	0.000000
3748.241781	-0.085652	0.551403	0.005810	80.069420	1.131194	72.319107	-0.716966	0.000000	-0.292930	0.000000	0.000000	0.000000	0.002709	-0.023055	-0.014648	0.000000	0.000000	2.000000	60.000000	0.000000
3748.245114	-0.085652	0.551403	0.005810	80.081703	1.148325	72.333763	-0.716966	0.000000	-0.292930	0.000000	0.000000	0.000000	0.002709	-0.023055	-0.014648	0.000000	0.000000	2.000000	60.000000	0.000000
3748.248448	-0.085652	0.551403	0.005810	80.081703	1.148325	72.333763	-0.716966	0.000000	-0.292930	0.000000	0.000000	0.000000	0.002709	-0.023055	-0.014648	0.000000	0.000000	2.000000	60.000000	0.000000
3748.251781	-0.085625	0.551318	0.005788	80.081703	1.148325	72.333763	-0.716966	0.000000	-0.292930	0.000000	0.000000	0.000000	0.008025	-0.025659	-0.006526	0.000000	0.000000	2.000000	60.000000	0.000000
3748.255114	-0.085625	0.551318	0.005788	80.087852	1.155537	72.341072	-0.717417	0.000000	-0.290489	0.000000	0.000000	0.000000	0.008025	-0.025659	-0.006526	0.000000	0.000000	2.000000	60.000000	0.000000
3748.258448	-0.085625	0.551318	0.005788	80.087852	1.155537	72.341072	-0.717417	0.000000	-0.290489	0.000000	0.000000	0.000000	0.008025	-0.025659	-0.006526	0.000000	0.000000	2.000000	60.000000	0.000000
3748.261781	-0.085625	0.551318	0.005788	80.087852	1.155537	72.341072	-0.717417	0.000000	-0.290489	0.000000	0.000000	0.000000	0.008025	-0.025659	-0.006526	0.000000	0.000000	2.000000	60.000000	0.000000
3748.265114	-0.085626	0.551172	0.005795	80.100121	1.170017	72.355766	-0.718754	0.000000	-0.289401	0.000000	0.000000	0.000000	-0.000402	-0.043688	0.002187	0.000000	0.000000	2.000000	60.000000	0.000000
3748.268448	-0.085626	0.551172	0.005795	80.100121	1.170017	72.355766	-0.718754	0.000000	-0.289401	0.000000	0.000000	0.000000	-0.000402	-0.043688	0.002187	0.000000	0.000000	2.000000	60.000000	0.000000
3748.271781	-0.085626	0.551172	0.005795	80.100121	1.170017	72.355766	-0.718754	0.000000	-0.289401	0.000000	0.000000	0.000000	-0.000402	-0.043688	0.002187	0.000000	0.000000	2.000000	60.000000	0.000000
3748.275114	-0.085626	0.551172	0.005795	80.109283	1.180858	72.366783	-0.718687	0.000000	-0.289766	0.000000	0.000000	0.000000	-0.000402	-0.043688	0.002187	0.000000	0.000000	2.000000	60.000000	0.000000
3748.278448	-0.085626	0.551078	0.005792	80.109283	1.180858	72.366783	-0.718687	0.000000	-0.289766	0.000000	0.000000	0.000000	0.000158	-0.028257	-0.000852	0.000000	0.000000	2.000000	60.000000	0.000000
3748.281781	-0.085626	0.551078	0.005792	80.109283	1.180858	72.366783	-0.718687	0.000000	-0.289766	0.000000	0.000000	0.000000	0.000158	-0.028257	-0.000852	0.000000	0.000000	2.000000	60.000000	0.000000
3748.285114	-0.085626	0.551078	0.005792	80.121559	1.195411	72.381554	-0.718687	0.000000	-0.289766	0.000000	0.000000	0.000000	0.000158	-0.028257	-0.000852	0.000000	0.000000	2.000000	60.000000	0.000000
3748.288448	-0.085626	0.551078	0.005792	80.121559	1.195411	72.381554	-0.718687	0.000000	-0.289766	0.000000	0.000000	0.000000	0.000158	-0.028257	-0.000852	0.000000	0.000000	2.000000	60.000000	0.000000
3748.291781	-0.085647	0.550984	0.005786	80.121559	1.195411	72.381554	-0.718687	0.000000	-0.289766	0.000000	0.000000	0.000000	-0.006437	-0.028258	-0.002077	0.000000	0.000000	2.000000	60.000000	0.000000
3748.295114	-0.085647	0.550984	0.005786	80.133827	1.207259	72.396339	-0.718714	0.000000	-0.289624	0.000000	0.000000	0.000000	-0.006437	-0.028258	-0.002077	0.000000	0.000000	2.000000	60.000000	0.000000
3748.298448	-0.085647	0.550984	0.005786	80.133827	1.207259	72.396339	-0.718714	0.000000	-0.289624	0.000000	0.000000	0.000000	-0.006437	-0.028258	-0.002077	0.000000	0.000000	2.000000	60.000000	0.000000
3748.301781	-0.085647	0.550984	0.005786	80.133827	1.207259	72.396339	-0.718714	0.000000	-0.289624	0.000000	0.000000	0.000000	-0.006437	-0.028258	-0.002077	0.000000	0.000000	2.000000	60.000000	0.000000
3748.305114	-0.085683	0.550812	0.005858	80.143036	1.215498	72.407478	-0.717641	0.000000	-0.289277	0.000000	0.000000	0.000000	-0.010823	-0.051549	0.021651	0.000000	0.000000	2.000000	60.000000	0.000000
3748.308448	-0.085683	0.550812	0.005858	80.143036	1.215498	72.407478	-0.717641	0.000000	-0.289277	0.000000	0.000000	0.000000	-0.010823	-0.051549	0.021651	0.000000	0.000000	2.000000	60.000000	0.000000
3748.311781	-0.085683	0.550812	0.005858	80.143036	1.215498	72.407478	-0.717641	0.000000	-0.289277	0.000000	0.000000	0.000000	-0.010823	-0.051549	0.021651	0.000000	0.000000	2.000000	60.000000	0.000000
3748.315114	-0.085683	0.550812	0.005858	80.146088	1.219145	72.411163	-0.715837	0.000000	-0.292886	0.000000	0.000000	0.000000	-0.010823	-0.051549	0.021651	0.000000	0.000000	2.000000	60.000000	0.000000
3748.318448	-0.085705	0.550743	0.005978	80.146088	1.219145	72.411163	-0.715837	0.000000	-0.292886	0.000000	0.000000	0.000000	-0.006668	-0.020798	0.036030	0.000000	0.000000	2.000000	60.000000	0.000000
3748.321781	-0.085705	0.550743	0.005978	80.146088	1.219145	72.411163	-0.715837	0.000000	-0.292886	0.000000	0.000000	0.000000	-0.006668	-0.020798	0.036030	0.000000	0.000000	2.000000	60.000000	0.000000
3748.325114	-0.085705	0.550743	0.005978	80.136894	1.210911	72.400032	-0.715837	0.000000	-0.292886	0.000000	0.000000	0.000000	-0.006668	-0.020798	0.036030	0.000000	1.000000	2.000000	60.000000	0.000000
3748.328448	-0.085705	0.550743	0.005978	80.136894	1.210911	72.400032	-0.715837	0.000000	-0.292886	0.000000	0.000000	0.000000	-0.006668	-0.020798	0.036030	0.000000	1.000000	2.000000	60.000000	0.000000
