# Supplementary material for: Haptic Guidance Needs to Be Intuitive Not Just Informative to Improve Human Motor Accuracy
Source: PLoS One. 2016 Mar 16;11(3):e0150912. doi: 10.1371/journal.pone.0150912 (PMC4794196; doi:10.1371/journal.pone.0150912)
Supplement: S2 Data — (ZIP) [file pone.0150912.s002.zip › Subject1/exp2_0061.txt]

Time	PosX	PosY	PosZ	RotX	RotY	RotZ	ForceX	ForceY	ForceZ	MomentX	MomentY	MomentZ	VelocityX	VelocityY	VelocityZ	CalibratedWeight	ButtonDown	Condition	Trial	Visual
3753.342506	0.002130	0.550871	0.248841	84.460838	39.317688	99.522598	1.830060	0.000000	-4.653050	0.000000	0.000000	0.000000	0.000016	-0.005164	0.005422	0.000000	1.000000	2.000000	61.000000	0.000000
3753.345839	0.002130	0.550871	0.248841	84.460838	39.317688	99.522598	1.830060	0.000000	-4.653050	0.000000	0.000000	0.000000	0.000016	-0.005164	0.005422	0.000000	1.000000	2.000000	61.000000	0.000000
3753.349172	0.002330	0.550855	0.248574	84.460838	39.317688	99.522598	1.830060	0.000000	-4.653050	0.000000	0.000000	0.000000	0.060064	-0.004720	-0.080173	0.000000	1.000000	2.000000	61.000000	0.000000
3753.352506	0.002330	0.550855	0.248574	84.526108	39.926025	100.081825	1.830060	0.000000	-4.653050	0.000000	0.000000	0.000000	0.060064	-0.004720	-0.080173	0.000000	1.000000	2.000000	61.000000	0.000000
3753.355839	0.002831	0.550600	0.248131	84.526108	39.926025	100.081825	1.830060	0.000000	-4.653050	0.000000	0.000000	0.000000	0.150231	-0.076373	-0.132799	0.000000	1.000000	2.000000	61.000000	0.000000
3753.359172	0.002831	0.550600	0.248131	84.526108	39.926025	100.081825	1.830060	0.000000	-4.653050	0.000000	0.000000	0.000000	0.150231	-0.076373	-0.132799	0.000000	1.000000	2.000000	61.000000	0.000000
3753.362506	0.002831	0.550600	0.248131	84.568481	39.932755	100.021477	1.823205	0.000000	-4.655741	0.000000	0.000000	0.000000	0.150231	-0.076373	-0.132799	0.000000	1.000000	2.000000	61.000000	0.000000
3753.365839	0.002831	0.550600	0.248131	84.568481	39.932755	100.021477	1.823205	0.000000	-4.655741	0.000000	0.000000	0.000000	0.150231	-0.076373	-0.132799	0.000000	1.000000	2.000000	61.000000	0.000000
3753.369172	0.003397	0.550382	0.247365	84.568481	39.932755	100.021477	1.823205	0.000000	-4.655741	0.000000	0.000000	0.000000	0.169653	-0.065572	-0.229667	0.000000	1.000000	2.000000	61.000000	0.000000
3753.372506	0.003397	0.550382	0.247365	84.577217	36.392910	96.291801	1.823205	0.000000	-4.655741	0.000000	0.000000	0.000000	0.169653	-0.065572	-0.229667	0.000000	1.000000	2.000000	61.000000	0.000000
3753.375839	0.003859	0.550331	0.246386	84.577217	36.392910	96.291801	1.823205	0.000000	-4.655741	0.000000	0.000000	0.000000	0.138862	-0.015290	-0.293869	0.000000	1.000000	2.000000	61.000000	0.000000
3753.379172	0.003859	0.550331	0.246386	84.577217	36.392910	96.291801	1.823205	0.000000	-4.655741	0.000000	0.000000	0.000000	0.138862	-0.015290	-0.293869	0.000000	1.000000	2.000000	61.000000	0.000000
3753.382506	0.003859	0.550331	0.246386	84.384445	28.815664	88.345383	1.817548	0.000000	-4.657952	0.000000	0.000000	0.000000	0.138862	-0.015290	-0.293869	0.000000	1.000000	2.000000	61.000000	0.000000
3753.385839	0.004520	0.550071	0.245303	84.384445	28.815664	88.345383	1.817548	0.000000	-4.657952	0.000000	0.000000	0.000000	0.198310	-0.078004	-0.324872	0.000000	1.000000	2.000000	61.000000	0.000000
3753.389172	0.004520	0.550071	0.245303	84.384445	28.815664	88.345383	1.817548	0.000000	-4.657952	0.000000	0.000000	0.000000	0.198310	-0.078004	-0.324872	0.000000	1.000000	2.000000	61.000000	0.000000
3753.392506	0.004520	0.550071	0.245303	83.836998	19.652033	78.717598	1.813616	0.000000	-4.659484	0.000000	0.000000	0.000000	0.198310	-0.078004	-0.324872	0.000000	1.000000	2.000000	61.000000	0.000000
3753.395839	0.005112	0.549829	0.244055	83.836998	19.652033	78.717598	1.813616	0.000000	-4.659484	0.000000	0.000000	0.000000	0.177356	-0.072698	-0.374280	0.000000	1.000000	2.000000	61.000000	0.000000
3753.399172	0.005112	0.549829	0.244055	83.836998	19.652033	78.717598	1.813616	0.000000	-4.659484	0.000000	0.000000	0.000000	0.177356	-0.072698	-0.374280	0.000000	1.000000	2.000000	61.000000	0.000000
3753.402506	0.005112	0.549829	0.244055	83.005829	11.469652	69.995842	1.811865	0.000000	-4.660166	0.000000	0.000000	0.000000	0.177356	-0.072698	-0.374280	0.000000	1.000000	2.000000	61.000000	0.000000
3753.405839	0.006031	0.549523	0.242617	83.005829	11.469652	69.995842	1.811865	0.000000	-4.660166	0.000000	0.000000	0.000000	0.275920	-0.091710	-0.431429	0.000000	1.000000	2.000000	61.000000	0.000000
3753.409172	0.006031	0.549523	0.242617	83.005829	11.469652	69.995842	1.811865	0.000000	-4.660166	0.000000	0.000000	0.000000	0.275920	-0.091710	-0.431429	0.000000	1.000000	2.000000	61.000000	0.000000
3753.412506	0.006031	0.549523	0.242617	82.023857	5.262628	63.211002	1.805844	0.000000	-4.662503	0.000000	0.000000	0.000000	0.275920	-0.091710	-0.431429	0.000000	1.000000	2.000000	61.000000	0.000000
3753.415839	0.007178	0.549179	0.241032	82.023857	5.262628	63.211002	1.805844	0.000000	-4.662503	0.000000	0.000000	0.000000	0.343950	-0.103067	-0.475717	0.000000	1.000000	2.000000	61.000000	0.000000
3753.419172	0.007178	0.549179	0.241032	82.023857	5.262628	63.211002	1.805844	0.000000	-4.662503	0.000000	0.000000	0.000000	0.343950	-0.103067	-0.475717	0.000000	1.000000	2.000000	61.000000	0.000000
3753.422506	0.007178	0.549179	0.241032	80.984154	0.791779	58.153046	1.796880	0.000000	-4.665965	0.000000	0.000000	0.000000	0.343950	-0.103067	-0.475717	0.000000	1.000000	2.000000	61.000000	0.000000
3753.425839	0.008350	0.548739	0.239290	80.984154	0.791779	58.153046	1.796880	0.000000	-4.665965	0.000000	0.000000	0.000000	0.351742	-0.132182	-0.522570	0.000000	1.000000	2.000000	61.000000	0.000000
3753.429172	0.008350	0.548739	0.239290	80.984154	0.791779	58.153046	1.796880	0.000000	-4.665965	0.000000	0.000000	0.000000	0.351742	-0.132182	-0.522570	0.000000	1.000000	2.000000	61.000000	0.000000
3753.432506	0.008350	0.548739	0.239290	79.932587	-2.697026	54.023640	1.788352	0.000000	-4.669240	0.000000	0.000000	0.000000	0.351742	-0.132182	-0.522570	0.000000	1.000000	2.000000	61.000000	0.000000
3753.435839	0.009777	0.548362	0.237284	79.932587	-2.697026	54.023640	1.788352	0.000000	-4.669240	0.000000	0.000000	0.000000	0.428023	-0.113070	-0.601579	0.000000	1.000000	2.000000	61.000000	0.000000
3753.439172	0.009777	0.548362	0.237284	79.932587	-2.697026	54.023640	1.788352	0.000000	-4.669240	0.000000	0.000000	0.000000	0.428023	-0.113070	-0.601579	0.000000	1.000000	2.000000	61.000000	0.000000
3753.442506	0.009777	0.548362	0.237284	78.882050	-5.543404	50.495567	1.777032	0.000000	-4.673559	0.000000	0.000000	0.000000	0.428023	-0.113070	-0.601579	0.000000	1.000000	2.000000	61.000000	0.000000
3753.445839	0.011291	0.547943	0.235093	78.882050	-5.543404	50.495567	1.777032	0.000000	-4.673559	0.000000	0.000000	0.000000	0.454217	-0.125782	-0.657430	0.000000	1.000000	2.000000	61.000000	0.000000
3753.449172	0.011291	0.547943	0.235093	78.882050	-5.543404	50.495567	1.777032	0.000000	-4.673559	0.000000	0.000000	0.000000	0.454217	-0.125782	-0.657430	0.000000	1.000000	2.000000	61.000000	0.000000
3753.452506	0.011291	0.547943	0.235093	77.788696	-7.984743	47.465466	1.765191	0.000000	-4.678045	0.000000	0.000000	0.000000	0.454217	-0.125782	-0.657430	0.000000	1.000000	2.000000	61.000000	0.000000
3753.455839	0.012696	0.547669	0.232838	77.788696	-7.984743	47.465466	1.765191	0.000000	-4.678045	0.000000	0.000000	0.000000	0.421475	-0.081925	-0.676381	0.000000	0.000000	2.000000	61.000000	0.000000
3753.459172	0.012696	0.547669	0.232838	77.788696	-7.984743	47.465466	1.765191	0.000000	-4.678045	0.000000	0.000000	0.000000	0.421475	-0.081925	-0.676381	0.000000	0.000000	2.000000	61.000000	0.000000
3753.462506	0.012696	0.547669	0.232838	76.624748	-9.831225	45.889809	1.755433	0.000000	-4.681715	0.000000	0.000000	0.000000	0.421475	-0.081925	-0.676381	0.000000	0.000000	2.000000	61.000000	0.000000
3753.465839	0.013994	0.547516	0.230623	76.624748	-9.831225	45.889809	1.755433	0.000000	-4.681715	0.000000	0.000000	0.000000	0.389523	-0.045970	-0.664700	0.000000	0.000000	2.000000	61.000000	0.000000
3753.469172	0.013994	0.547516	0.230623	76.624748	-9.831225	45.889809	1.755433	0.000000	-4.681715	0.000000	0.000000	0.000000	0.389523	-0.045970	-0.664700	0.000000	0.000000	2.000000	61.000000	0.000000
3753.472506	0.013994	0.547516	0.230623	75.366493	-10.884479	46.486721	1.747102	0.000000	-4.684830	0.000000	0.000000	0.000000	0.389523	-0.045970	-0.664700	0.000000	0.000000	2.000000	61.000000	0.000000
3753.475839	0.015255	0.547474	0.228529	75.366493	-10.884479	46.486721	1.747102	0.000000	-4.684830	0.000000	0.000000	0.000000	0.378015	-0.012742	-0.627969	0.000000	0.000000	2.000000	61.000000	0.000000
3753.479172	0.015255	0.547474	0.228529	75.366493	-10.884479	46.486721	1.747102	0.000000	-4.684830	0.000000	0.000000	0.000000	0.378015	-0.012742	-0.627969	0.000000	0.000000	2.000000	61.000000	0.000000
3753.482506	0.015255	0.547474	0.228529	74.062576	-11.031331	48.930904	1.738464	0.000000	-4.688042	0.000000	0.000000	0.000000	0.378015	-0.012742	-0.627969	0.000000	0.000000	2.000000	61.000000	0.000000
3753.485839	0.016546	0.547542	0.226708	74.062576	-11.031331	48.930904	1.738464	0.000000	-4.688042	0.000000	0.000000	0.000000	0.387374	0.020534	-0.546525	0.000000	0.000000	2.000000	61.000000	0.000000
3753.489172	0.016546	0.547542	0.226708	74.062576	-11.031331	48.930904	1.738464	0.000000	-4.688042	0.000000	0.000000	0.000000	0.387374	0.020534	-0.546525	0.000000	0.000000	2.000000	61.000000	0.000000
3753.492506	0.016546	0.547542	0.226708	72.818703	-10.285451	52.402931	1.727257	0.000000	-4.692183	0.000000	0.000000	0.000000	0.387374	0.020534	-0.546525	0.000000	0.000000	2.000000	61.000000	0.000000
3753.495839	0.017968	0.547747	0.225204	72.818703	-10.285451	52.402931	1.727257	0.000000	-4.692183	0.000000	0.000000	0.000000	0.426676	0.061401	-0.451106	0.000000	0.000000	2.000000	61.000000	0.000000
3753.499172	0.017968	0.547747	0.225204	72.818703	-10.285451	52.402931	1.727257	0.000000	-4.692183	0.000000	0.000000	0.000000	0.426676	0.061401	-0.451106	0.000000	0.000000	2.000000	61.000000	0.000000
3753.502506	0.017968	0.547747	0.225204	71.636963	-8.846159	55.891579	1.711287	0.000000	-4.698031	0.000000	0.000000	0.000000	0.426676	0.061401	-0.451106	0.000000	0.000000	2.000000	61.000000	0.000000
3753.505839	0.019557	0.548060	0.224089	71.636963	-8.846159	55.891579	1.711287	0.000000	-4.698031	0.000000	0.000000	0.000000	0.476670	0.093820	-0.334363	0.000000	0.000000	2.000000	61.000000	0.000000
3753.509172	0.019557	0.548060	0.224089	71.636963	-8.846159	55.891579	1.711287	0.000000	-4.698031	0.000000	0.000000	0.000000	0.476670	0.093820	-0.334363	0.000000	0.000000	2.000000	61.000000	0.000000
3753.512506	0.019557	0.548060	0.224089	70.563965	-7.277674	58.192413	1.689337	0.000000	-4.705969	0.000000	0.000000	0.000000	0.476670	0.093820	-0.334363	0.000000	0.000000	2.000000	61.000000	0.000000
3753.515839	0.021414	0.548490	0.223427	70.563965	-7.277674	58.192413	1.689337	0.000000	-4.705969	0.000000	0.000000	0.000000	0.556984	0.129122	-0.198641	0.000000	0.000000	2.000000	61.000000	0.000000
3753.519172	0.021414	0.548490	0.223427	70.563965	-7.277674	58.192413	1.689337	0.000000	-4.705969	0.000000	0.000000	0.000000	0.556984	0.129122	-0.198641	0.000000	0.000000	2.000000	61.000000	0.000000
3753.522506	0.021414	0.548490	0.223427	70.487198	-6.402874	59.137321	1.659026	0.000000	-4.716740	0.000000	0.000000	0.000000	0.556984	0.129122	-0.198641	0.000000	0.000000	2.000000	61.000000	0.000000
3753.525839	0.023372	0.548802	0.223005	70.487198	-6.402874	59.137321	1.659026	0.000000	-4.716740	0.000000	0.000000	0.000000	0.587539	0.093494	-0.126774	0.000000	0.000000	2.000000	61.000000	0.000000
3753.529172	0.023372	0.548802	0.223005	70.487198	-6.402874	59.137321	1.659026	0.000000	-4.716740	0.000000	0.000000	0.000000	0.587539	0.093494	-0.126774	0.000000	0.000000	2.000000	61.000000	0.000000
3753.532506	0.023372	0.548802	0.223005	71.472847	-6.427588	59.034809	1.624832	0.000000	-4.728628	0.000000	0.000000	0.000000	0.587539	0.093494	-0.126774	0.000000	0.000000	2.000000	61.000000	0.000000
3753.535839	0.025362	0.549101	0.222627	71.472847	-6.427588	59.034809	1.624832	0.000000	-4.728628	0.000000	0.000000	0.000000	0.597113	0.089787	-0.113456	0.000000	0.000000	2.000000	61.000000	0.000000
3753.539172	0.025362	0.549101	0.222627	71.472847	-6.427588	59.034809	1.624832	0.000000	-4.728628	0.000000	0.000000	0.000000	0.597113	0.089787	-0.113456	0.000000	0.000000	2.000000	61.000000	0.000000
3753.542506	0.025362	0.549101	0.222627	72.706543	-7.166978	58.147346	1.589354	0.000000	-4.740670	0.000000	0.000000	0.000000	0.597113	0.089787	-0.113456	0.000000	0.000000	2.000000	61.000000	0.000000
3753.545839	0.027457	0.549526	0.222471	72.706543	-7.166978	58.147346	1.589354	0.000000	-4.740670	0.000000	0.000000	0.000000	0.628348	0.127556	-0.046695	0.000000	0.000000	2.000000	61.000000	0.000000
3753.549172	0.027457	0.549526	0.222471	72.706543	-7.166978	58.147346	1.589354	0.000000	-4.740670	0.000000	0.000000	0.000000	0.628348	0.127556	-0.046695	0.000000	0.000000	2.000000	61.000000	0.000000
3753.552506	0.027457	0.549526	0.222471	74.064438	-8.289063	56.837929	1.550069	0.000000	-4.753660	0.000000	0.000000	0.000000	0.628348	0.127556	-0.046695	0.000000	0.000000	2.000000	61.000000	0.000000
3753.555839	0.029587	0.550039	0.222395	74.064438	-8.289063	56.837929	1.550069	0.000000	-4.753660	0.000000	0.000000	0.000000	0.638954	0.153835	-0.022776	0.000000	0.000000	2.000000	61.000000	0.000000
3753.559172	0.029587	0.550039	0.222395	74.064438	-8.289063	56.837929	1.550069	0.000000	-4.753660	0.000000	0.000000	0.000000	0.638954	0.153835	-0.022776	0.000000	0.000000	2.000000	61.000000	0.000000
3753.562506	0.029587	0.550039	0.222395	75.488808	-9.730083	55.212135	1.509228	0.000000	-4.766784	0.000000	0.000000	0.000000	0.638954	0.153835	-0.022776	0.000000	0.000000	2.000000	61.000000	0.000000
3753.565839	0.031811	0.550526	0.222261	75.488808	-9.730083	55.212135	1.509228	0.000000	-4.766784	0.000000	0.000000	0.000000	0.667264	0.146285	-0.040182	0.000000	0.000000	2.000000	61.000000	0.000000
3753.569172	0.031811	0.550526	0.222261	75.488808	-9.730083	55.212135	1.509228	0.000000	-4.766784	0.000000	0.000000	0.000000	0.667264	0.146285	-0.040182	0.000000	0.000000	2.000000	61.000000	0.000000
3753.572506	0.031811	0.550526	0.222261	76.936752	-11.614194	53.119278	1.466520	0.000000	-4.780096	0.000000	0.000000	0.000000	0.667264	0.146285	-0.040182	0.000000	0.000000	2.000000	61.000000	0.000000
3753.575839	0.034187	0.551066	0.221938	76.936752	-11.614194	53.119278	1.466520	0.000000	-4.780096	0.000000	0.000000	0.000000	0.712841	0.161789	-0.096939	0.000000	0.000000	2.000000	61.000000	0.000000
3753.579172	0.034187	0.551066	0.221938	76.936752	-11.614194	53.119278	1.466520	0.000000	-4.780096	0.000000	0.000000	0.000000	0.712841	0.161789	-0.096939	0.000000	0.000000	2.000000	61.000000	0.000000
3753.582506	0.034187	0.551066	0.221938	78.421684	-14.176485	50.340771	1.421505	0.000000	-4.793676	0.000000	0.000000	0.000000	0.712841	0.161789	-0.096939	0.000000	0.000000	2.000000	61.000000	0.000000
3753.585839	0.036581	0.551705	0.221374	78.421684	-14.176485	50.340771	1.421505	0.000000	-4.793676	0.000000	0.000000	0.000000	0.718215	0.191838	-0.169175	0.000000	0.000000	2.000000	61.000000	0.000000
3753.589172	0.036581	0.551705	0.221374	78.421684	-14.176485	50.340771	1.421505	0.000000	-4.793676	0.000000	0.000000	0.000000	0.718215	0.191838	-0.169175	0.000000	0.000000	2.000000	61.000000	0.000000
3753.592506	0.036581	0.551705	0.221374	79.897652	-17.317318	47.057838	1.377001	0.000000	-4.806648	0.000000	0.000000	0.000000	0.718215	0.191838	-0.169175	0.000000	0.000000	2.000000	61.000000	0.000000
3753.595839	0.038985	0.552525	0.220474	79.897652	-17.317318	47.057838	1.377001	0.000000	-4.806648	0.000000	0.000000	0.000000	0.721165	0.245972	-0.270093	0.000000	0.000000	2.000000	61.000000	0.000000
3753.599172	0.038985	0.552525	0.220474	79.897652	-17.317318	47.057838	1.377001	0.000000	-4.806648	0.000000	0.000000	0.000000	0.721165	0.245972	-0.270093	0.000000	0.000000	2.000000	61.000000	0.000000
3753.602506	0.038985	0.552525	0.220474	81.359818	-21.232784	43.120243	1.333598	0.000000	-4.818871	0.000000	0.000000	0.000000	0.721165	0.245972	-0.270093	0.000000	0.000000	2.000000	61.000000	0.000000
3753.605839	0.041394	0.553503	0.219221	81.359818	-21.232784	43.120243	1.333598	0.000000	-4.818871	0.000000	0.000000	0.000000	0.722729	0.293202	-0.375681	0.000000	0.000000	2.000000	61.000000	0.000000
3753.609172	0.041394	0.553503	0.219221	81.359818	-21.232784	43.120243	1.333598	0.000000	-4.818871	0.000000	0.000000	0.000000	0.722729	0.293202	-0.375681	0.000000	0.000000	2.000000	61.000000	0.000000
3753.612506	0.041394	0.553503	0.219221	82.808434	-25.971041	38.367435	1.291334	0.000000	-4.830369	0.000000	0.000000	0.000000	0.722729	0.293202	-0.375681	0.000000	0.000000	2.000000	61.000000	0.000000
3753.615839	0.043738	0.554667	0.217581	82.808434	-25.971041	38.367435	1.291334	0.000000	-4.830369	0.000000	0.000000	0.000000	0.703100	0.349293	-0.492162	0.000000	0.000000	2.000000	61.000000	0.000000
3753.619172	0.043738	0.554667	0.217581	82.808434	-25.971041	38.367435	1.291334	0.000000	-4.830369	0.000000	0.000000	0.000000	0.703100	0.349293	-0.492162	0.000000	0.000000	2.000000	61.000000	0.000000
3753.622506	0.043738	0.554667	0.217581	84.291405	-31.308092	33.356247	1.251733	0.000000	-4.840781	0.000000	0.000000	0.000000	0.703100	0.349293	-0.492162	0.000000	0.000000	2.000000	61.000000	0.000000
3753.625839	0.046139	0.556051	0.215535	84.291405	-31.308092	33.356247	1.251733	0.000000	-4.840781	0.000000	0.000000	0.000000	0.720433	0.415189	-0.613723	0.000000	0.000000	2.000000	61.000000	0.000000
3753.629172	0.046139	0.556051	0.215535	84.291405	-31.308092	33.356247	1.251733	0.000000	-4.840781	0.000000	0.000000	0.000000	0.720433	0.415189	-0.613723	0.000000	0.000000	2.000000	61.000000	0.000000
3753.632506	0.046139	0.556051	0.215535	85.791924	-37.694279	28.018810	1.212191	0.000000	-4.850834	0.000000	0.000000	0.000000	0.720433	0.415189	-0.613723	0.000000	0.000000	2.000000	61.000000	0.000000
3753.635839	0.048751	0.557628	0.213054	85.791924	-37.694279	28.018810	1.212191	0.000000	-4.850834	0.000000	0.000000	0.000000	0.783506	0.473274	-0.744399	0.000000	0.000000	2.000000	61.000000	0.000000
3753.639172	0.048751	0.557628	0.213054	85.791924	-37.694279	28.018810	1.212191	0.000000	-4.850834	0.000000	0.000000	0.000000	0.783506	0.473274	-0.744399	0.000000	0.000000	2.000000	61.000000	0.000000
3753.642506	0.048751	0.557628	0.213054	87.310738	-48.324215	19.215069	1.169371	0.000000	-4.861334	0.000000	0.000000	0.000000	0.783506	0.473274	-0.744399	0.000000	0.000000	2.000000	61.000000	0.000000
3753.645839	0.051537	0.559382	0.210184	87.310738	-48.324215	19.215069	1.169371	0.000000	-4.861334	0.000000	0.000000	0.000000	0.835788	0.526252	-0.860963	0.000000	0.000000	2.000000	61.000000	0.000000
3753.649172	0.051537	0.559382	0.210184	87.310738	-48.324215	19.215069	1.169371	0.000000	-4.861334	0.000000	0.000000	0.000000	0.835788	0.526252	-0.860963	0.000000	0.000000	2.000000	61.000000	0.000000
3753.652506	0.051537	0.559382	0.210184	88.584183	-78.267792	-8.533165	1.123399	0.000000	-4.872163	0.000000	0.000000	0.000000	0.835788	0.526252	-0.860963	0.000000	0.000000	2.000000	61.000000	0.000000
3753.655839	0.054488	0.561343	0.206912	88.584183	-78.267792	-8.533165	1.123399	0.000000	-4.872163	0.000000	0.000000	0.000000	0.885475	0.588174	-0.981488	0.000000	0.000000	2.000000	61.000000	0.000000
3753.659172	0.054488	0.561343	0.206912	88.584183	-78.267792	-8.533165	1.123399	0.000000	-4.872163	0.000000	0.000000	0.000000	0.885475	0.588174	-0.981488	0.000000	0.000000	2.000000	61.000000	0.000000
3753.662506	0.054488	0.561343	0.206912	88.600304	-144.889526	-72.753601	1.074103	0.000000	-4.883268	0.000000	0.000000	0.000000	0.885475	0.588174	-0.981488	0.000000	0.000000	2.000000	61.000000	0.000000
3753.665839	0.057723	0.563430	0.203231	88.600304	-144.889526	-72.753601	1.074103	0.000000	-4.883268	0.000000	0.000000	0.000000	0.970322	0.626021	-1.104387	0.000000	0.000000	2.000000	61.000000	0.000000
3753.669172	0.057723	0.563430	0.203231	88.600304	-144.889526	-72.753601	1.074103	0.000000	-4.883268	0.000000	0.000000	0.000000	0.970322	0.626021	-1.104387	0.000000	0.000000	2.000000	61.000000	0.000000
3753.672506	0.057723	0.563430	0.203231	87.527573	-172.340271	-97.694191	1.018325	0.000000	-4.895203	0.000000	0.000000	0.000000	0.970322	0.626021	-1.104387	0.000000	0.000000	2.000000	61.000000	0.000000
3753.675839	0.061200	0.565604	0.199172	87.527573	-172.340271	-97.694191	1.018325	0.000000	-4.895203	0.000000	0.000000	0.000000	1.043247	0.652380	-1.217698	0.000000	0.000000	2.000000	61.000000	0.000000
3753.679172	0.061200	0.565604	0.199172	87.527573	-172.340271	-97.694191	1.018325	0.000000	-4.895203	0.000000	0.000000	0.000000	1.043247	0.652380	-1.217698	0.000000	0.000000	2.000000	61.000000	0.000000
3753.682506	0.061200	0.565604	0.199172	86.441963	-179.720016	-102.693893	0.956052	0.000000	-4.907745	0.000000	0.000000	0.000000	1.043247	0.652380	-1.217698	0.000000	0.000000	2.000000	61.000000	0.000000
3753.685839	0.064972	0.567880	0.194733	86.441963	-179.720016	-102.693893	0.956052	0.000000	-4.907745	0.000000	0.000000	0.000000	1.131485	0.682777	-1.331618	0.000000	0.000000	2.000000	61.000000	0.000000
3753.689172	0.064972	0.567880	0.194733	86.441963	-179.720016	-102.693893	0.956052	0.000000	-4.907745	0.000000	0.000000	0.000000	1.131485	0.682777	-1.331618	0.000000	0.000000	2.000000	61.000000	0.000000
3753.692506	0.064972	0.567880	0.194733	85.653908	178.172821	-102.928421	0.885179	0.000000	-4.921022	0.000000	0.000000	0.000000	1.131485	0.682777	-1.331618	0.000000	0.000000	2.000000	61.000000	0.000000
3753.695839	0.069062	0.570226	0.189974	85.653908	178.172821	-102.928421	0.885179	0.000000	-4.921022	0.000000	0.000000	0.000000	1.226940	0.703668	-1.427719	0.000000	0.000000	2.000000	61.000000	0.000000
3753.699172	0.069062	0.570226	0.189974	85.653908	178.172821	-102.928421	0.885179	0.000000	-4.921022	0.000000	0.000000	0.000000	1.226940	0.703668	-1.427719	0.000000	0.000000	2.000000	61.000000	0.000000
3753.702506	0.069062	0.570226	0.189974	85.155190	177.271790	-102.592918	0.803687	0.000000	-4.934986	0.000000	0.000000	0.000000	1.226940	0.703668	-1.427719	0.000000	0.000000	2.000000	61.000000	0.000000
3753.705839	0.073542	0.572628	0.184839	85.155190	177.271790	-102.592918	0.803687	0.000000	-4.934986	0.000000	0.000000	0.000000	1.344203	0.720757	-1.540431	0.000000	0.000000	2.000000	61.000000	0.000000
3753.709172	0.073542	0.572628	0.184839	85.155190	177.271790	-102.592918	0.803687	0.000000	-4.934986	0.000000	0.000000	0.000000	1.344203	0.720757	-1.540431	0.000000	0.000000	2.000000	61.000000	0.000000
3753.712506	0.073542	0.572628	0.184839	84.846115	176.950409	-102.053658	0.708470	0.000000	-4.949553	0.000000	0.000000	0.000000	1.344203	0.720757	-1.540431	0.000000	0.000000	2.000000	61.000000	0.000000
3753.715839	0.078455	0.575080	0.179308	84.846115	176.950409	-102.053658	0.708470	0.000000	-4.949553	0.000000	0.000000	0.000000	1.473773	0.735492	-1.659511	0.000000	0.000000	2.000000	61.000000	0.000000
3753.719172	0.078455	0.575080	0.179308	84.846115	176.950409	-102.053658	0.708470	0.000000	-4.949553	0.000000	0.000000	0.000000	1.473773	0.735492	-1.659511	0.000000	0.000000	2.000000	61.000000	0.000000
3753.722506	0.078455	0.575080	0.179308	84.659325	177.252945	-100.909164	0.596492	0.000000	-4.964293	0.000000	0.000000	0.000000	1.473773	0.735492	-1.659511	0.000000	0.000000	2.000000	61.000000	0.000000
3753.725839	0.083688	0.577538	0.173382	84.659325	177.252945	-100.909164	0.596492	0.000000	-4.964293	0.000000	0.000000	0.000000	1.569793	0.737361	-1.777836	0.000000	0.000000	2.000000	61.000000	0.000000
3753.729172	0.083688	0.577538	0.173382	84.659325	177.252945	-100.909164	0.596492	0.000000	-4.964293	0.000000	0.000000	0.000000	1.569793	0.737361	-1.777836	0.000000	0.000000	2.000000	61.000000	0.000000
3753.732506	0.083688	0.577538	0.173382	84.532631	178.239136	-98.622772	0.468349	0.000000	-4.978017	0.000000	0.000000	0.000000	1.569793	0.737361	-1.777836	0.000000	0.000000	2.000000	61.000000	0.000000
3753.735839	0.089278	0.579994	0.167039	84.532631	178.239136	-98.622772	0.468349	0.000000	-4.978017	0.000000	0.000000	0.000000	1.676975	0.736893	-1.902819	0.000000	0.000000	2.000000	61.000000	0.000000
3753.739172	0.089278	0.579994	0.167039	84.532631	178.239136	-98.622772	0.468349	0.000000	-4.978017	0.000000	0.000000	0.000000	1.676975	0.736893	-1.902819	0.000000	0.000000	2.000000	61.000000	0.000000
3753.742506	0.089278	0.579994	0.167039	84.406967	-179.896759	-94.849548	0.320297	0.000000	-4.989731	0.000000	0.000000	0.000000	1.676975	0.736893	-1.902819	0.000000	0.000000	2.000000	61.000000	0.000000
3753.745839	0.095077	0.582400	0.160254	84.406967	-179.896759	-94.849548	0.320297	0.000000	-4.989731	0.000000	0.000000	0.000000	1.739969	0.721565	-2.035448	0.000000	0.000000	2.000000	61.000000	0.000000
3753.749172	0.095077	0.582400	0.160254	84.406967	-179.896759	-94.849548	0.320297	0.000000	-4.989731	0.000000	0.000000	0.000000	1.739969	0.721565	-2.035448	0.000000	0.000000	2.000000	61.000000	0.000000
3753.752506	0.095077	0.582400	0.160254	84.323906	-175.821228	-88.421547	0.153513	0.000000	-4.997643	0.000000	0.000000	0.000000	1.739969	0.721565	-2.035448	0.000000	0.000000	2.000000	61.000000	0.000000
3753.755839	0.101042	0.584685	0.153068	84.323906	-175.821228	-88.421547	0.153513	0.000000	-4.997643	0.000000	0.000000	0.000000	1.789261	0.685653	-2.155802	0.000000	0.000000	2.000000	61.000000	0.000000
3753.759172	0.101042	0.584685	0.153068	84.323906	-175.821228	-88.421547	0.153513	0.000000	-4.997643	0.000000	0.000000	0.000000	1.789261	0.685653	-2.155802	0.000000	0.000000	2.000000	61.000000	0.000000
3753.762506	0.101042	0.584685	0.153068	84.317833	-168.798340	-78.976852	-0.034025	0.000000	-4.999885	0.000000	0.000000	0.000000	1.789261	0.685653	-2.155802	0.000000	0.000000	2.000000	61.000000	0.000000
3753.765839	0.107017	0.586827	0.145573	84.317833	-168.798340	-78.976852	-0.034025	0.000000	-4.999885	0.000000	0.000000	0.000000	1.792723	0.642417	-2.248451	0.000000	0.000000	2.000000	61.000000	0.000000
3753.769172	0.107017	0.586827	0.145573	84.317833	-168.798340	-78.976852	-0.034025	0.000000	-4.999885	0.000000	0.000000	0.000000	1.792723	0.642417	-2.248451	0.000000	0.000000	2.000000	61.000000	0.000000
3753.772506	0.107017	0.586827	0.145573	84.405563	-159.447037	-67.965393	-0.240747	0.000000	-4.994201	0.000000	0.000000	0.000000	1.792723	0.642417	-2.248451	0.000000	0.000000	2.000000	61.000000	0.000000
3753.775839	0.113056	0.588902	0.137811	84.405563	-159.447037	-67.965393	-0.240747	0.000000	-4.994201	0.000000	0.000000	0.000000	1.811533	0.622716	-2.328671	0.000000	0.000000	2.000000	61.000000	0.000000
3753.779172	0.113056	0.588902	0.137811	84.405563	-159.447037	-67.965393	-0.240747	0.000000	-4.994201	0.000000	0.000000	0.000000	1.811533	0.622716	-2.328671	0.000000	0.000000	2.000000	61.000000	0.000000
3753.782506	0.113056	0.588902	0.137811	84.562927	-148.565750	-56.512444	-0.471575	0.000000	-4.977712	0.000000	0.000000	0.000000	1.811533	0.622716	-2.328671	0.000000	0.000000	2.000000	61.000000	0.000000
3753.785839	0.119106	0.590847	0.129894	84.562927	-148.565750	-56.512444	-0.471575	0.000000	-4.977712	0.000000	0.000000	0.000000	1.815095	0.583297	-2.375098	0.000000	0.000000	2.000000	61.000000	0.000000
3753.789172	0.119106	0.590847	0.129894	84.562927	-148.565750	-56.512444	-0.471575	0.000000	-4.977712	0.000000	0.000000	0.000000	1.815095	0.583297	-2.375098	0.000000	0.000000	2.000000	61.000000	0.000000
3753.792506	0.119106	0.590847	0.129894	84.736084	-136.566238	-44.545303	-0.727623	0.000000	-4.946773	0.000000	0.000000	0.000000	1.815095	0.583297	-2.375098	0.000000	0.000000	2.000000	61.000000	0.000000
3753.795839	0.125085	0.592636	0.121882	84.736084	-136.566238	-44.545303	-0.727623	0.000000	-4.946773	0.000000	0.000000	0.000000	1.793593	0.536834	-2.403675	0.000000	0.000000	2.000000	61.000000	0.000000
3753.799172	0.125085	0.592636	0.121882	84.736084	-136.566238	-44.545303	-0.727623	0.000000	-4.946773	0.000000	0.000000	0.000000	1.793593	0.536834	-2.403675	0.000000	0.000000	2.000000	61.000000	0.000000
3753.802506	0.125085	0.592636	0.121882	84.886299	-124.047409	-31.901649	-1.007937	0.000000	-4.897352	0.000000	0.000000	0.000000	1.793593	0.536834	-2.403675	0.000000	0.000000	2.000000	61.000000	0.000000
3753.805839	0.130919	0.594276	0.113732	84.886299	-124.047409	-31.901649	-1.007937	0.000000	-4.897352	0.000000	0.000000	0.000000	1.750367	0.492058	-2.445023	0.000000	0.000000	2.000000	61.000000	0.000000
3753.809172	0.130919	0.594276	0.113732	84.886299	-124.047409	-31.901649	-1.007937	0.000000	-4.897352	0.000000	0.000000	0.000000	1.750367	0.492058	-2.445023	0.000000	0.000000	2.000000	61.000000	0.000000
3753.812506	0.130919	0.594276	0.113732	84.959465	-111.993294	-18.944254	-1.311702	0.000000	-4.824877	0.000000	0.000000	0.000000	1.750367	0.492058	-2.445023	0.000000	0.000000	2.000000	61.000000	0.000000
3753.815839	0.136508	0.595662	0.105517	84.959465	-111.993294	-18.944254	-1.311702	0.000000	-4.824877	0.000000	0.000000	0.000000	1.676708	0.415648	-2.464522	0.000000	0.000000	2.000000	61.000000	0.000000
3753.819172	0.136508	0.595662	0.105517	84.959465	-111.993294	-18.944254	-1.311702	0.000000	-4.824877	0.000000	0.000000	0.000000	1.676708	0.415648	-2.464522	0.000000	0.000000	2.000000	61.000000	0.000000
3753.822506	0.136508	0.595662	0.105517	84.915047	-100.931580	-6.204644	-1.634889	0.000000	-4.725160	0.000000	0.000000	0.000000	1.676708	0.415648	-2.464522	0.000000	0.000000	2.000000	61.000000	0.000000
3753.825839	0.141861	0.596779	0.097165	84.915047	-100.931580	-6.204644	-1.634889	0.000000	-4.725160	0.000000	0.000000	0.000000	1.605877	0.335334	-2.505495	0.000000	0.000000	2.000000	61.000000	0.000000
3753.829172	0.141861	0.596779	0.097165	84.915047	-100.931580	-6.204644	-1.634889	0.000000	-4.725160	0.000000	0.000000	0.000000	1.605877	0.335334	-2.505495	0.000000	0.000000	2.000000	61.000000	0.000000
3753.832506	0.141861	0.596779	0.097165	84.738914	-91.084465	5.488269	-1.978344	0.000000	-4.591966	0.000000	0.000000	0.000000	1.605877	0.335334	-2.505495	0.000000	0.000000	2.000000	61.000000	0.000000
3753.835839	0.146888	0.597542	0.088667	84.738914	-91.084465	5.488269	-1.978344	0.000000	-4.591966	0.000000	0.000000	0.000000	1.508059	0.228868	-2.549298	0.000000	0.000000	2.000000	61.000000	0.000000
3753.839172	0.146888	0.597542	0.088667	84.738914	-91.084465	5.488269	-1.978344	0.000000	-4.591966	0.000000	0.000000	0.000000	1.508059	0.228868	-2.549298	0.000000	0.000000	2.000000	61.000000	0.000000
3753.842506	0.146888	0.597542	0.088667	84.422905	-83.001083	14.825422	-2.337361	0.000000	-4.420039	0.000000	0.000000	0.000000	1.508059	0.228868	-2.549298	0.000000	0.000000	2.000000	61.000000	0.000000
3753.845839	0.151529	0.597916	0.080016	84.422905	-83.001083	14.825422	-2.337361	0.000000	-4.420039	0.000000	0.000000	0.000000	1.392376	0.112193	-2.595478	0.000000	0.000000	2.000000	61.000000	0.000000
3753.849172	0.151529	0.597916	0.080016	84.422905	-83.001083	14.825422	-2.337361	0.000000	-4.420039	0.000000	0.000000	0.000000	1.392376	0.112193	-2.595478	0.000000	0.000000	2.000000	61.000000	0.000000
3753.852506	0.151529	0.597916	0.080016	84.012016	-76.649040	21.292509	-2.576472	0.000000	-4.000787	0.000000	0.000000	0.000000	1.392376	0.112193	-2.595478	0.000000	0.000000	2.000000	61.000000	0.000000
3753.855839	0.155763	0.597878	0.071232	84.012016	-76.649040	21.292509	-2.576472	0.000000	-4.000787	0.000000	0.000000	0.000000	1.270071	-0.011421	-2.635270	0.000000	0.000000	2.000000	61.000000	0.000000
3753.859172	0.155763	0.597878	0.071232	84.012016	-76.649040	21.292509	-2.576472	0.000000	-4.000787	0.000000	0.000000	0.000000	1.270071	-0.011421	-2.635270	0.000000	0.000000	2.000000	61.000000	0.000000
3753.862506	0.155763	0.597878	0.071232	83.600029	-71.765816	25.431257	-2.788150	0.000000	-3.561576	0.000000	0.000000	0.000000	1.270071	-0.011421	-2.635270	0.000000	0.000000	2.000000	61.000000	0.000000
3753.865839	0.159517	0.597585	0.062431	83.600029	-71.765816	25.431257	-2.788150	0.000000	-3.561576	0.000000	0.000000	0.000000	1.126282	-0.087922	-2.640137	0.000000	0.000000	2.000000	61.000000	0.000000
3753.869172	0.159517	0.597585	0.062431	83.600029	-71.765816	25.431257	-2.788150	0.000000	-3.561576	0.000000	0.000000	0.000000	1.126282	-0.087922	-2.640137	0.000000	0.000000	2.000000	61.000000	0.000000
3753.872506	0.159517	0.597585	0.062431	83.271652	-67.652962	28.738417	-2.975864	0.000000	-3.121553	0.000000	0.000000	0.000000	1.126282	-0.087922	-2.640137	0.000000	0.000000	2.000000	61.000000	0.000000
3753.875839	0.162606	0.597171	0.053759	83.271652	-67.652962	28.738417	-2.975864	0.000000	-3.121553	0.000000	0.000000	0.000000	0.926637	-0.124365	-2.601740	0.000000	0.000000	2.000000	61.000000	0.000000
3753.879172	0.162606	0.597171	0.053759	83.271652	-67.652962	28.738417	-2.975864	0.000000	-3.121553	0.000000	0.000000	0.000000	0.926637	-0.124365	-2.601740	0.000000	0.000000	2.000000	61.000000	0.000000
3753.882506	0.162606	0.597171	0.053759	83.113647	-63.782917	32.328773	-3.130303	0.000000	-2.687930	0.000000	0.000000	0.000000	0.926637	-0.124365	-2.601740	0.000000	0.000000	2.000000	61.000000	0.000000
3753.885839	0.165014	0.596608	0.045183	83.113647	-63.782917	32.328773	-3.130303	0.000000	-2.687930	0.000000	0.000000	0.000000	0.722233	-0.168804	-2.572735	0.000000	0.000000	2.000000	61.000000	0.000000
3753.889172	0.165014	0.596608	0.045183	83.113647	-63.782917	32.328773	-3.130303	0.000000	-2.687930	0.000000	0.000000	0.000000	0.722233	-0.168804	-2.572735	0.000000	0.000000	2.000000	61.000000	0.000000
3753.892506	0.165014	0.596608	0.045183	83.169525	-59.369465	36.818176	-3.250675	0.000000	-2.259140	0.000000	0.000000	0.000000	0.722233	-0.168804	-2.572735	0.000000	0.000000	2.000000	61.000000	0.000000
3753.895839	0.166836	0.595921	0.036771	83.169525	-59.369465	36.818176	-3.250675	0.000000	-2.259140	0.000000	0.000000	0.000000	0.546606	-0.206144	-2.523452	0.000000	0.000000	2.000000	61.000000	0.000000
3753.899172	0.166836	0.595921	0.036771	83.169525	-59.369465	36.818176	-3.250675	0.000000	-2.259140	0.000000	0.000000	0.000000	0.546606	-0.206144	-2.523452	0.000000	0.000000	2.000000	61.000000	0.000000
3753.902506	0.166836	0.595921	0.036771	83.345070	-53.385784	42.939796	-3.341777	0.000000	-1.838565	0.000000	0.000000	0.000000	0.546606	-0.206144	-2.523452	0.000000	0.000000	2.000000	61.000000	0.000000
3753.905839	0.168106	0.595103	0.028487	83.345070	-53.385784	42.939796	-3.341777	0.000000	-1.838565	0.000000	0.000000	0.000000	0.381169	-0.245442	-2.485382	0.000000	0.000000	2.000000	61.000000	0.000000
3753.909172	0.168106	0.595103	0.028487	83.345070	-53.385784	42.939796	-3.341777	0.000000	-1.838565	0.000000	0.000000	0.000000	0.381169	-0.245442	-2.485382	0.000000	0.000000	2.000000	61.000000	0.000000
3753.912506	0.168106	0.595103	0.028487	83.518021	-45.248096	51.089901	-3.405305	0.000000	-1.424335	0.000000	0.000000	0.000000	0.381169	-0.245442	-2.485382	0.000000	0.000000	2.000000	61.000000	0.000000
3753.915839	0.168983	0.594057	0.020359	83.518021	-45.248096	51.089901	-3.405305	0.000000	-1.424335	0.000000	0.000000	0.000000	0.263017	-0.313680	-2.438162	0.000000	0.000000	2.000000	61.000000	0.000000
3753.919172	0.168983	0.594057	0.020359	83.518021	-45.248096	51.089901	-3.405305	0.000000	-1.424335	0.000000	0.000000	0.000000	0.263017	-0.313680	-2.438162	0.000000	0.000000	2.000000	61.000000	0.000000
3753.922506	0.168983	0.594057	0.020359	83.529251	-35.612740	60.629486	-3.449141	0.000000	-1.017974	0.000000	0.000000	0.000000	0.263017	-0.313680	-2.438162	0.000000	0.000000	2.000000	61.000000	0.000000
3753.925839	0.169538	0.592755	0.012338	83.529251	-35.612740	60.629486	-3.449141	0.000000	-1.017974	0.000000	0.000000	0.000000	0.166512	-0.390697	-2.406488	0.000000	0.000000	2.000000	61.000000	0.000000
3753.929172	0.169538	0.592755	0.012338	83.529251	-35.612740	60.629486	-3.449141	0.000000	-1.017974	0.000000	0.000000	0.000000	0.166512	-0.390697	-2.406488	0.000000	0.000000	2.000000	61.000000	0.000000
3753.932506	0.169538	0.592755	0.012338	83.315048	-25.485950	70.715569	-3.476893	0.000000	-0.616893	0.000000	0.000000	0.000000	0.166512	-0.390697	-2.406488	0.000000	0.000000	2.000000	61.000000	0.000000
3753.935839	0.169766	0.591152	0.004444	83.315048	-25.485950	70.715569	-3.476893	0.000000	-0.616893	0.000000	0.000000	0.000000	0.068413	-0.480914	-2.368051	0.000000	0.000000	2.000000	61.000000	0.000000
3753.939172	0.169766	0.591152	0.004444	83.315048	-25.485950	70.715569	-3.476893	0.000000	-0.616893	0.000000	0.000000	0.000000	0.068413	-0.480914	-2.368051	0.000000	0.000000	2.000000	61.000000	0.000000
3753.942506	0.169766	0.591152	0.004444	82.866447	-16.264786	79.918694	-3.488295	0.000000	-0.222218	0.000000	0.000000	0.000000	0.068413	-0.480914	-2.368051	0.000000	0.000000	2.000000	61.000000	0.000000
3753.945839	0.169708	0.589354	-0.003244	82.866447	-16.264786	79.918694	-3.488295	0.000000	-0.222218	0.000000	0.000000	0.000000	-0.017296	-0.539423	-2.306635	0.000000	0.000000	2.000000	61.000000	0.000000
3753.949172	0.169708	0.589354	-0.003244	82.866447	-16.264786	79.918694	-3.488295	0.000000	-0.222218	0.000000	0.000000	0.000000	-0.017296	-0.539423	-2.306635	0.000000	0.000000	2.000000	61.000000	0.000000
3753.952506	0.169708	0.589354	-0.003244	82.144470	-8.174088	88.003036	-3.485413	0.000000	0.162221	0.000000	0.000000	0.000000	-0.017296	-0.539423	-2.306635	0.000000	0.000000	2.000000	61.000000	0.000000
3753.955839	0.169348	0.587508	-0.010617	82.144470	-8.174088	88.003036	-3.485413	0.000000	0.162221	0.000000	0.000000	0.000000	-0.107982	-0.553779	-2.211774	0.000000	0.000000	2.000000	61.000000	0.000000
3753.959172	0.169348	0.587508	-0.010617	82.144470	-8.174088	88.003036	-3.485413	0.000000	0.162221	0.000000	0.000000	0.000000	-0.107982	-0.553779	-2.211774	0.000000	0.000000	2.000000	61.000000	0.000000
3753.962506	0.169348	0.587508	-0.010617	81.167221	-1.258484	94.980774	-3.467416	0.000000	0.530850	0.000000	0.000000	0.000000	-0.107982	-0.553779	-2.211774	0.000000	0.000000	2.000000	61.000000	0.000000
3753.965839	0.168607	0.585767	-0.017489	81.167221	-1.258484	94.980774	-3.467416	0.000000	0.530850	0.000000	0.000000	0.000000	-0.222355	-0.522301	-2.061659	0.000000	0.000000	2.000000	61.000000	0.000000
3753.969172	0.168607	0.585767	-0.017489	81.167221	-1.258484	94.980774	-3.467416	0.000000	0.530850	0.000000	0.000000	0.000000	-0.222355	-0.522301	-2.061659	0.000000	0.000000	2.000000	61.000000	0.000000
3753.972506	0.168607	0.585767	-0.017489	80.035934	4.716146	101.202362	-3.430357	0.000000	0.874460	0.000000	0.000000	0.000000	-0.222355	-0.522301	-2.061659	0.000000	0.000000	2.000000	61.000000	0.000000
3753.975839	0.167465	0.584153	-0.023917	80.035934	4.716146	101.202362	-3.430357	0.000000	0.874460	0.000000	0.000000	0.000000	-0.342627	-0.483969	-1.928222	0.000000	0.000000	2.000000	61.000000	0.000000
3753.979172	0.167465	0.584153	-0.023917	80.035934	4.716146	101.202362	-3.430357	0.000000	0.874460	0.000000	0.000000	0.000000	-0.342627	-0.483969	-1.928222	0.000000	0.000000	2.000000	61.000000	0.000000
3753.982506	0.167465	0.584153	-0.023917	78.840431	9.968740	106.954781	-3.373252	0.000000	1.195831	0.000000	0.000000	0.000000	-0.342627	-0.483969	-1.928222	0.000000	0.000000	2.000000	61.000000	0.000000
3753.985839	0.165995	0.582593	-0.029894	78.840431	9.968740	106.954781	-3.373252	0.000000	1.195831	0.000000	0.000000	0.000000	-0.441162	-0.468265	-1.793310	0.000000	0.000000	2.000000	61.000000	0.000000
3753.989172	0.165995	0.582593	-0.029894	78.840431	9.968740	106.954781	-3.373252	0.000000	1.195831	0.000000	0.000000	0.000000	-0.441162	-0.468265	-1.793310	0.000000	0.000000	2.000000	61.000000	0.000000
3753.992506	0.165995	0.582593	-0.029894	77.610733	14.694079	112.479050	-3.299726	0.000000	1.494716	0.000000	0.000000	0.000000	-0.441162	-0.468265	-1.793310	0.000000	0.000000	2.000000	61.000000	0.000000
3753.995839	0.164266	0.581026	-0.035472	77.610733	14.694079	112.479050	-3.299726	0.000000	1.494716	0.000000	0.000000	0.000000	-0.518611	-0.470000	-1.673206	0.000000	0.000000	2.000000	61.000000	0.000000
3753.999172	0.164266	0.581026	-0.035472	77.610733	14.694079	112.479050	-3.299726	0.000000	1.494716	0.000000	0.000000	0.000000	-0.518611	-0.470000	-1.673206	0.000000	0.000000	2.000000	61.000000	0.000000
3754.002506	0.164266	0.581026	-0.035472	76.354462	18.787519	117.637985	-3.213291	0.000000	1.773583	0.000000	0.000000	0.000000	-0.518611	-0.470000	-1.673206	0.000000	0.000000	2.000000	61.000000	0.000000
3754.005839	0.162338	0.579425	-0.040537	76.354462	18.787519	117.637985	-3.213291	0.000000	1.773583	0.000000	0.000000	0.000000	-0.578280	-0.480310	-1.519737	0.000000	0.000000	2.000000	61.000000	0.000000
3754.009172	0.162338	0.579425	-0.040537	76.354462	18.787519	117.637985	-3.213291	0.000000	1.773583	0.000000	0.000000	0.000000	-0.578280	-0.480310	-1.519737	0.000000	0.000000	2.000000	61.000000	0.000000
3754.012506	0.162338	0.579425	-0.040537	75.053001	22.129503	122.237915	-3.116911	0.000000	2.026873	0.000000	0.000000	0.000000	-0.578280	-0.480310	-1.519737	0.000000	0.000000	2.000000	61.000000	0.000000
3754.015839	0.160238	0.577831	-0.045060	75.053001	22.129503	122.237915	-3.116911	0.000000	2.026873	0.000000	0.000000	0.000000	-0.629988	-0.478141	-1.356755	0.000000	0.000000	2.000000	61.000000	0.000000
3754.019172	0.160238	0.577831	-0.045060	75.053001	22.129503	122.237915	-3.116911	0.000000	2.026873	0.000000	0.000000	0.000000	-0.629988	-0.478141	-1.356755	0.000000	0.000000	2.000000	61.000000	0.000000
3754.022506	0.160238	0.577831	-0.045060	73.732903	24.661484	126.116341	-3.011913	0.000000	2.252999	0.000000	0.000000	0.000000	-0.629988	-0.478141	-1.356755	0.000000	0.000000	2.000000	61.000000	0.000000
3754.025839	0.158068	0.576301	-0.048921	73.732903	24.661484	126.116341	-3.011913	0.000000	2.252999	0.000000	0.000000	0.000000	-0.651073	-0.459056	-1.158425	0.000000	0.000000	2.000000	61.000000	0.000000
3754.029172	0.158068	0.576301	-0.048921	73.732903	24.661484	126.116341	-3.011913	0.000000	2.252999	0.000000	0.000000	0.000000	-0.651073	-0.459056	-1.158425	0.000000	0.000000	2.000000	61.000000	0.000000
3754.032506	0.158068	0.576301	-0.048921	72.442184	26.304340	128.756241	-2.903400	0.000000	2.446069	0.000000	0.000000	0.000000	-0.651073	-0.459056	-1.158425	0.000000	0.000000	2.000000	61.000000	0.000000
3754.035839	0.155891	0.574825	-0.052090	72.442184	26.304340	128.756241	-2.903400	0.000000	2.446069	0.000000	0.000000	0.000000	-0.653053	-0.442718	-0.950579	0.000000	0.000000	2.000000	61.000000	0.000000
3754.039172	0.155891	0.574825	-0.052090	72.442184	26.304340	128.756241	-2.903400	0.000000	2.446069	0.000000	0.000000	0.000000	-0.653053	-0.442718	-0.950579	0.000000	0.000000	2.000000	61.000000	0.000000
3754.042506	0.155891	0.574825	-0.052090	71.298004	27.065556	129.765076	-2.794558	0.000000	2.604499	0.000000	0.000000	0.000000	-0.653053	-0.442718	-0.950579	0.000000	0.000000	2.000000	61.000000	0.000000
3754.045839	0.153724	0.573389	-0.054588	71.298004	27.065556	129.765076	-2.794558	0.000000	2.604499	0.000000	0.000000	0.000000	-0.650040	-0.430766	-0.749359	0.000000	0.000000	2.000000	61.000000	0.000000
3754.049172	0.153724	0.573389	-0.054588	71.298004	27.065556	129.765076	-2.794558	0.000000	2.604499	0.000000	0.000000	0.000000	-0.650040	-0.430766	-0.749359	0.000000	0.000000	2.000000	61.000000	0.000000
3754.052506	0.153724	0.573389	-0.054588	70.850365	27.262148	129.340012	-2.686219	0.000000	2.729393	0.000000	0.000000	0.000000	-0.650040	-0.430766	-0.749359	0.000000	0.000000	2.000000	61.000000	0.000000
3754.055839	0.151456	0.572007	-0.056423	70.850365	27.262148	129.340012	-2.686219	0.000000	2.729393	0.000000	0.000000	0.000000	-0.680408	-0.414701	-0.550461	0.000000	0.000000	2.000000	61.000000	0.000000
3754.059172	0.151456	0.572007	-0.056423	70.850365	27.262148	129.340012	-2.686219	0.000000	2.729393	0.000000	0.000000	0.000000	-0.680408	-0.414701	-0.550461	0.000000	0.000000	2.000000	61.000000	0.000000
3754.062506	0.151456	0.572007	-0.056423	71.052399	27.273108	128.162460	-2.572817	0.000000	2.821136	0.000000	0.000000	0.000000	-0.680408	-0.414701	-0.550461	0.000000	0.000000	2.000000	61.000000	0.000000
3754.065839	0.149074	0.570818	-0.057630	71.052399	27.273108	128.162460	-2.572817	0.000000	2.821136	0.000000	0.000000	0.000000	-0.714692	-0.356611	-0.362149	0.000000	0.000000	2.000000	61.000000	0.000000
3754.069172	0.149074	0.570818	-0.057630	71.052399	27.273108	128.162460	-2.572817	0.000000	2.821136	0.000000	0.000000	0.000000	-0.714692	-0.356611	-0.362149	0.000000	0.000000	2.000000	61.000000	0.000000
3754.072506	0.149074	0.570818	-0.057630	71.244789	27.083273	126.769951	-2.453702	0.000000	2.881494	0.000000	0.000000	0.000000	-0.714692	-0.356611	-0.362149	0.000000	0.000000	2.000000	61.000000	0.000000
3754.075839	0.146753	0.570057	-0.058076	71.244789	27.083273	126.769951	-2.453702	0.000000	2.881494	0.000000	0.000000	0.000000	-0.696271	-0.228445	-0.133768	0.000000	0.000000	2.000000	61.000000	0.000000
3754.079172	0.146753	0.570057	-0.058076	71.244789	27.083273	126.769951	-2.453702	0.000000	2.881494	0.000000	0.000000	0.000000	-0.696271	-0.228445	-0.133768	0.000000	0.000000	2.000000	61.000000	0.000000
3754.082506	0.146753	0.570057	-0.058076	71.354881	26.830841	125.503235	-2.337656	0.000000	2.903789	0.000000	0.000000	0.000000	-0.696271	-0.228445	-0.133768	0.000000	0.000000	2.000000	61.000000	0.000000
3754.085839	0.144446	0.569742	-0.057749	71.354881	26.830841	125.503235	-2.337656	0.000000	2.903789	0.000000	0.000000	0.000000	-0.692186	-0.094329	0.098157	0.000000	0.000000	2.000000	61.000000	0.000000
3754.089172	0.144446	0.569742	-0.057749	71.354881	26.830841	125.503235	-2.337656	0.000000	2.903789	0.000000	0.000000	0.000000	-0.692186	-0.094329	0.098157	0.000000	0.000000	2.000000	61.000000	0.000000
3754.092506	0.144446	0.569742	-0.057749	71.563232	26.604191	124.437691	-2.222293	0.000000	2.887429	0.000000	0.000000	0.000000	-0.692186	-0.094329	0.098157	0.000000	0.000000	2.000000	61.000000	0.000000
3754.095839	0.141931	0.569713	-0.056816	71.563232	26.604191	124.437691	-2.222293	0.000000	2.887429	0.000000	0.000000	0.000000	-0.754387	-0.008775	0.279790	0.000000	0.000000	2.000000	61.000000	0.000000
3754.099172	0.141931	0.569713	-0.056816	71.563232	26.604191	124.437691	-2.222293	0.000000	2.887429	0.000000	0.000000	0.000000	-0.754387	-0.008775	0.279790	0.000000	0.000000	2.000000	61.000000	0.000000
3754.102506	0.141931	0.569713	-0.056816	72.109612	26.561785	123.582588	-2.096562	0.000000	2.840798	0.000000	0.000000	0.000000	-0.754387	-0.008775	0.279790	0.000000	0.000000	2.000000	61.000000	0.000000
3754.105839	0.139200	0.569837	-0.055461	72.109612	26.561785	123.582588	-2.096562	0.000000	2.840798	0.000000	0.000000	0.000000	-0.819518	0.037267	0.406414	0.000000	0.000000	2.000000	61.000000	0.000000
3754.109172	0.139200	0.569837	-0.055461	72.109612	26.561785	123.582588	-2.096562	0.000000	2.840798	0.000000	0.000000	0.000000	-0.819518	0.037267	0.406414	0.000000	0.000000	2.000000	61.000000	0.000000
3754.112506	0.139200	0.569837	-0.055461	72.921898	26.721210	122.917778	-1.959975	0.000000	2.773062	0.000000	0.000000	0.000000	-0.819518	0.037267	0.406414	0.000000	0.000000	2.000000	61.000000	0.000000
3754.115839	0.136346	0.570057	-0.053756	72.921898	26.721210	122.917778	-1.959975	0.000000	2.773062	0.000000	0.000000	0.000000	-0.856119	0.065975	0.511486	0.000000	0.000000	2.000000	61.000000	0.000000
3754.119172	0.136346	0.570057	-0.053756	72.921898	26.721210	122.917778	-1.959975	0.000000	2.773062	0.000000	0.000000	0.000000	-0.856119	0.065975	0.511486	0.000000	0.000000	2.000000	61.000000	0.000000
3754.122506	0.136346	0.570057	-0.053756	73.780594	26.996023	122.454887	-1.817289	0.000000	2.687814	0.000000	0.000000	0.000000	-0.856119	0.065975	0.511486	0.000000	0.000000	2.000000	61.000000	0.000000
3754.125839	0.133372	0.570320	-0.051669	73.780594	26.996023	122.454887	-1.817289	0.000000	2.687814	0.000000	0.000000	0.000000	-0.892139	0.078874	0.626143	0.000000	0.000000	2.000000	61.000000	0.000000
3754.129172	0.133372	0.570320	-0.051669	73.780594	26.996023	122.454887	-1.817289	0.000000	2.687814	0.000000	0.000000	0.000000	-0.892139	0.078874	0.626143	0.000000	0.000000	2.000000	61.000000	0.000000
3754.132506	0.133372	0.570320	-0.051669	74.612801	27.408180	122.260910	-1.668599	0.000000	2.583457	0.000000	0.000000	0.000000	-0.892139	0.078874	0.626143	0.000000	0.000000	2.000000	61.000000	0.000000
3754.135839	0.130315	0.570562	-0.049319	74.612801	27.408180	122.260910	-1.668599	0.000000	2.583457	0.000000	0.000000	0.000000	-0.917148	0.072729	0.704999	0.000000	0.000000	2.000000	61.000000	0.000000
3754.139172	0.130315	0.570562	-0.049319	74.612801	27.408180	122.260910	-1.668599	0.000000	2.583457	0.000000	0.000000	0.000000	-0.917148	0.072729	0.704999	0.000000	0.000000	2.000000	61.000000	0.000000
3754.142506	0.130315	0.570562	-0.049319	75.402122	27.944050	122.285919	-1.515741	0.000000	2.465957	0.000000	0.000000	0.000000	-0.917148	0.072729	0.704999	0.000000	0.000000	2.000000	61.000000	0.000000
3754.145839	0.127306	0.570731	-0.046808	75.402122	27.944050	122.285919	-1.515741	0.000000	2.465957	0.000000	0.000000	0.000000	-0.902733	0.050652	0.753331	0.000000	0.000000	2.000000	61.000000	0.000000
3754.149172	0.127306	0.570731	-0.046808	75.402122	27.944050	122.285919	-1.515741	0.000000	2.465957	0.000000	0.000000	0.000000	-0.902733	0.050652	0.753331	0.000000	0.000000	2.000000	61.000000	0.000000
3754.152506	0.127306	0.570731	-0.046808	76.153099	28.572119	122.534058	-1.365285	0.000000	2.340402	0.000000	0.000000	0.000000	-0.902733	0.050652	0.753331	0.000000	0.000000	2.000000	61.000000	0.000000
3754.155839	0.124308	0.570814	-0.044169	76.153099	28.572119	122.534058	-1.365285	0.000000	2.340402	0.000000	0.000000	0.000000	-0.899164	0.024750	0.791697	0.000000	0.000000	2.000000	61.000000	0.000000
3754.159172	0.124308	0.570814	-0.044169	76.153099	28.572119	122.534058	-1.365285	0.000000	2.340402	0.000000	0.000000	0.000000	-0.899164	0.024750	0.791697	0.000000	0.000000	2.000000	61.000000	0.000000
3754.162506	0.124308	0.570814	-0.044169	76.855560	29.221729	122.841652	-1.215424	0.000000	2.208453	0.000000	0.000000	0.000000	-0.899164	0.024750	0.791697	0.000000	0.000000	2.000000	61.000000	0.000000
3754.165839	0.121309	0.570862	-0.041437	76.855560	29.221729	122.841652	-1.215424	0.000000	2.208453	0.000000	0.000000	0.000000	-0.899790	0.014449	0.819663	0.000000	0.000000	2.000000	61.000000	0.000000
3754.169172	0.121309	0.570862	-0.041437	76.855560	29.221729	122.841652	-1.215424	0.000000	2.208453	0.000000	0.000000	0.000000	-0.899790	0.014449	0.819663	0.000000	0.000000	2.000000	61.000000	0.000000
3754.172506	0.121309	0.570862	-0.041437	77.496826	29.708366	122.967964	-1.065459	0.000000	2.071842	0.000000	0.000000	0.000000	-0.899790	0.014449	0.819663	0.000000	0.000000	2.000000	61.000000	0.000000
3754.175839	0.118384	0.570875	-0.038634	77.496826	29.708366	122.967964	-1.065459	0.000000	2.071842	0.000000	0.000000	0.000000	-0.877424	0.003792	0.840927	0.000000	0.000000	2.000000	61.000000	0.000000
3754.179172	0.118384	0.570875	-0.038634	77.496826	29.708366	122.967964	-1.065459	0.000000	2.071842	0.000000	0.000000	0.000000	-0.877424	0.003792	0.840927	0.000000	0.000000	2.000000	61.000000	0.000000
3754.182506	0.118384	0.570875	-0.038634	78.082611	30.165384	123.172096	-0.919222	0.000000	1.931688	0.000000	0.000000	0.000000	-0.877424	0.003792	0.840927	0.000000	0.000000	2.000000	61.000000	0.000000
3754.185839	0.115556	0.570892	-0.035752	78.082611	30.165384	123.172096	-0.919222	0.000000	1.931688	0.000000	0.000000	0.000000	-0.848485	0.005146	0.864451	0.000000	0.000000	2.000000	61.000000	0.000000
3754.189172	0.115556	0.570892	-0.035752	78.082611	30.165384	123.172096	-0.919222	0.000000	1.931688	0.000000	0.000000	0.000000	-0.848485	0.005146	0.864451	0.000000	0.000000	2.000000	61.000000	0.000000
3754.192506	0.115556	0.570892	-0.035752	78.618828	30.414717	123.322388	-0.777808	0.000000	1.787613	0.000000	0.000000	0.000000	-0.848485	0.005146	0.864451	0.000000	0.000000	2.000000	61.000000	0.000000
3754.195839	0.112747	0.570930	-0.032752	78.618828	30.414717	123.322388	-0.777808	0.000000	1.787613	0.000000	0.000000	0.000000	-0.842642	0.011477	0.900182	0.000000	0.000000	2.000000	61.000000	0.000000
3754.199172	0.112747	0.570930	-0.032752	78.618828	30.414717	123.322388	-0.777808	0.000000	1.787613	0.000000	0.000000	0.000000	-0.842642	0.011477	0.900182	0.000000	0.000000	2.000000	61.000000	0.000000
3754.202506	0.112747	0.570930	-0.032752	79.131027	30.278437	123.061676	-0.637368	0.000000	1.637583	0.000000	0.000000	0.000000	-0.842642	0.011477	0.900182	0.000000	0.000000	2.000000	61.000000	0.000000
3754.205839	0.109960	0.570960	-0.029695	79.131027	30.278437	123.061676	-0.637368	0.000000	1.637583	0.000000	0.000000	0.000000	-0.836081	0.009079	0.917076	0.000000	0.000000	2.000000	61.000000	0.000000
3754.209172	0.109960	0.570960	-0.029695	79.131027	30.278437	123.061676	-0.637368	0.000000	1.637583	0.000000	0.000000	0.000000	-0.836081	0.009079	0.917076	0.000000	0.000000	2.000000	61.000000	0.000000
3754.212506	0.109960	0.570960	-0.029695	79.630753	29.687574	122.177971	-0.498021	0.000000	1.484737	0.000000	0.000000	0.000000	-0.836081	0.009079	0.917076	0.000000	0.000000	2.000000	61.000000	0.000000
3754.215839	0.107187	0.570923	-0.026610	79.630753	29.687574	122.177971	-0.498021	0.000000	1.484737	0.000000	0.000000	0.000000	-0.831991	-0.011321	0.925551	0.000000	0.000000	2.000000	61.000000	0.000000
3754.219172	0.107187	0.570923	-0.026610	79.630753	29.687574	122.177971	-0.498021	0.000000	1.484737	0.000000	0.000000	0.000000	-0.831991	-0.011321	0.925551	0.000000	0.000000	2.000000	61.000000	0.000000
3754.222506	0.107187	0.570923	-0.026610	80.098373	28.682619	120.684090	-0.359356	0.000000	1.330478	0.000000	0.000000	0.000000	-0.831991	-0.011321	0.925551	0.000000	0.000000	2.000000	61.000000	0.000000
3754.225839	0.104533	0.570857	-0.023509	80.098373	28.682619	120.684090	-0.359356	0.000000	1.330478	0.000000	0.000000	0.000000	-0.796318	-0.019539	0.930107	0.000000	0.000000	2.000000	61.000000	0.000000
3754.229172	0.104533	0.570857	-0.023509	80.098373	28.682619	120.684090	-0.359356	0.000000	1.330478	0.000000	0.000000	0.000000	-0.796318	-0.019539	0.930107	0.000000	0.000000	2.000000	61.000000	0.000000
3754.232506	0.104533	0.570857	-0.023509	80.538635	27.368631	118.746651	-0.226637	0.000000	1.175460	0.000000	0.000000	0.000000	-0.796318	-0.019539	0.930107	0.000000	0.000000	2.000000	61.000000	0.000000
3754.235839	0.101996	0.570722	-0.020403	80.538635	27.368631	118.746651	-0.226637	0.000000	1.175460	0.000000	0.000000	0.000000	-0.760953	-0.040662	0.931968	0.000000	0.000000	2.000000	61.000000	0.000000
3754.239172	0.101996	0.570722	-0.020403	80.538635	27.368631	118.746651	-0.226637	0.000000	1.175460	0.000000	0.000000	0.000000	-0.760953	-0.040662	0.931968	0.000000	0.000000	2.000000	61.000000	0.000000
3754.242506	0.101996	0.570722	-0.020403	80.931175	25.939596	116.717880	-0.099811	0.000000	1.020132	0.000000	0.000000	0.000000	-0.760953	-0.040662	0.931968	0.000000	0.000000	2.000000	61.000000	0.000000
3754.245839	0.099720	0.570522	-0.017344	80.931175	25.939596	116.717880	-0.099811	0.000000	1.020132	0.000000	0.000000	0.000000	-0.682751	-0.060095	0.917530	0.000000	0.000000	2.000000	61.000000	0.000000
3754.249172	0.099720	0.570522	-0.017344	80.931175	25.939596	116.717880	-0.099811	0.000000	1.020132	0.000000	0.000000	0.000000	-0.682751	-0.060095	0.917530	0.000000	0.000000	2.000000	61.000000	0.000000
3754.252506	0.099720	0.570522	-0.017344	81.260574	24.536177	114.867210	0.013981	0.000000	0.867211	0.000000	0.000000	0.000000	-0.682751	-0.060095	0.917530	0.000000	0.000000	2.000000	61.000000	0.000000
3754.255839	0.097738	0.570315	-0.014306	81.260574	24.536177	114.867210	0.013981	0.000000	0.867211	0.000000	0.000000	0.000000	-0.594706	-0.061886	0.911529	0.000000	0.000000	2.000000	61.000000	0.000000
3754.259172	0.097738	0.570315	-0.014306	81.260574	24.536177	114.867210	0.013981	0.000000	0.867211	0.000000	0.000000	0.000000	-0.594706	-0.061886	0.911529	0.000000	0.000000	2.000000	61.000000	0.000000
3754.262506	0.097738	0.570315	-0.014306	81.520340	23.132374	113.137741	0.113099	0.000000	0.715289	0.000000	0.000000	0.000000	-0.594706	-0.061886	0.911529	0.000000	0.000000	2.000000	61.000000	0.000000
3754.265839	0.096069	0.570135	-0.011317	81.520340	23.132374	113.137741	0.113099	0.000000	0.715289	0.000000	0.000000	0.000000	-0.500587	-0.054197	0.896513	0.000000	0.000000	2.000000	61.000000	0.000000
3754.269172	0.096069	0.570135	-0.011317	81.520340	23.132374	113.137741	0.113099	0.000000	0.715289	0.000000	0.000000	0.000000	-0.500587	-0.054197	0.896513	0.000000	0.000000	2.000000	61.000000	0.000000
3754.272506	0.096069	0.570135	-0.011317	81.723366	21.511480	111.299255	0.196530	0.000000	0.565870	0.000000	0.000000	0.000000	-0.500587	-0.054197	0.896513	0.000000	0.000000	2.000000	61.000000	0.000000
3754.275839	0.094663	0.569947	-0.008333	81.723366	21.511480	111.299255	0.196530	0.000000	0.565870	0.000000	0.000000	0.000000	-0.421888	-0.056194	0.895403	0.000000	0.000000	2.000000	61.000000	0.000000
3754.279172	0.094663	0.569947	-0.008333	81.723366	21.511480	111.299255	0.196530	0.000000	0.565870	0.000000	0.000000	0.000000	-0.421888	-0.056194	0.895403	0.000000	0.000000	2.000000	61.000000	0.000000
3754.282506	0.094663	0.569947	-0.008333	81.874283	19.400459	109.025169	0.266845	0.000000	0.416637	0.000000	0.000000	0.000000	-0.421888	-0.056194	0.895403	0.000000	0.000000	2.000000	61.000000	0.000000
3754.285839	0.093488	0.569775	-0.005415	81.874283	19.400459	109.025169	0.266845	0.000000	0.416637	0.000000	0.000000	0.000000	-0.352569	-0.051574	0.875321	0.000000	0.000000	2.000000	61.000000	0.000000
3754.289172	0.093488	0.569775	-0.005415	81.874283	19.400459	109.025169	0.266845	0.000000	0.416637	0.000000	0.000000	0.000000	-0.352569	-0.051574	0.875321	0.000000	0.000000	2.000000	61.000000	0.000000
3754.292506	0.093488	0.569775	-0.005415	81.979187	16.596674	105.917381	0.325606	0.000000	0.270750	0.000000	0.000000	0.000000	-0.352569	-0.051574	0.875321	0.000000	0.000000	2.000000	61.000000	0.000000
3754.295839	0.092499	0.569584	-0.002588	81.979187	16.596674	105.917381	0.325606	0.000000	0.270750	0.000000	0.000000	0.000000	-0.296776	-0.057462	0.848060	0.000000	0.000000	2.000000	61.000000	0.000000
3754.299172	0.092499	0.569584	-0.002588	81.979187	16.596674	105.917381	0.325606	0.000000	0.270750	0.000000	0.000000	0.000000	-0.296776	-0.057462	0.848060	0.000000	0.000000	2.000000	61.000000	0.000000
3754.302506	0.092499	0.569584	-0.002588	82.036438	13.175403	102.077744	0.375069	0.000000	0.129406	0.000000	0.000000	0.000000	-0.296776	-0.057462	0.848060	0.000000	0.000000	2.000000	61.000000	0.000000
3754.305839	0.091699	0.569399	0.000143	82.036438	13.175403	102.077744	0.375069	0.000000	0.129406	0.000000	0.000000	0.000000	-0.239998	-0.055600	0.819407	0.000000	0.000000	2.000000	61.000000	0.000000
3754.309172	0.091699	0.569399	0.000143	82.036438	13.175403	102.077744	0.375069	0.000000	0.129406	0.000000	0.000000	0.000000	-0.239998	-0.055600	0.819407	0.000000	0.000000	2.000000	61.000000	0.000000
3754.312506	0.091699	0.569399	0.000143	82.091705	9.511700	97.914940	0.415069	0.000000	-0.007162	0.000000	0.000000	0.000000	-0.239998	-0.055600	0.819407	0.000000	0.000000	2.000000	61.000000	0.000000
3754.315839	0.091074	0.569157	0.002688	82.091705	9.511700	97.914940	0.415069	0.000000	-0.007162	0.000000	0.000000	0.000000	-0.187393	-0.072480	0.763424	0.000000	0.000000	2.000000	61.000000	0.000000
3754.319172	0.091074	0.569157	0.002688	82.091705	9.511700	97.914940	0.415069	0.000000	-0.007162	0.000000	0.000000	0.000000	-0.187393	-0.072480	0.763424	0.000000	0.000000	2.000000	61.000000	0.000000
3754.322506	0.091074	0.569157	0.002688	82.263405	5.861006	93.762184	0.446301	0.000000	-0.134399	0.000000	0.000000	0.000000	-0.187393	-0.072480	0.763424	0.000000	0.000000	2.000000	61.000000	0.000000
3754.325839	0.090719	0.568848	0.004922	82.263405	5.861006	93.762184	0.446301	0.000000	-0.134399	0.000000	0.000000	0.000000	-0.106588	-0.092585	0.670091	0.000000	0.000000	2.000000	61.000000	0.000000
3754.329172	0.090719	0.568848	0.004922	82.263405	5.861006	93.762184	0.446301	0.000000	-0.134399	0.000000	0.000000	0.000000	-0.106588	-0.092585	0.670091	0.000000	0.000000	2.000000	61.000000	0.000000
3754.332506	0.090719	0.568848	0.004922	82.529503	2.279724	89.686745	0.464066	0.000000	-0.246081	0.000000	0.000000	0.000000	-0.106588	-0.092585	0.670091	0.000000	0.000000	2.000000	61.000000	0.000000
3754.335839	0.090618	0.568448	0.006856	82.529503	2.279724	89.686745	0.464066	0.000000	-0.246081	0.000000	0.000000	0.000000	-0.030191	-0.120003	0.580242	0.000000	0.000000	2.000000	61.000000	0.000000
3754.339172	0.090618	0.568448	0.006856	82.529503	2.279724	89.686745	0.464066	0.000000	-0.246081	0.000000	0.000000	0.000000	-0.030191	-0.120003	0.580242	0.000000	0.000000	2.000000	61.000000	0.000000
3754.342506	0.090618	0.568448	0.006856	82.813812	-1.054283	85.946518	0.469097	0.000000	-0.342788	0.000000	0.000000	0.000000	-0.030191	-0.120003	0.580242	0.000000	0.000000	2.000000	61.000000	0.000000
3754.345839	0.090728	0.567966	0.008477	82.813812	-1.054283	85.946518	0.469097	0.000000	-0.342788	0.000000	0.000000	0.000000	0.032993	-0.144617	0.486233	0.000000	0.000000	2.000000	61.000000	0.000000
3754.349172	0.090728	0.567966	0.008477	82.813812	-1.054283	85.946518	0.469097	0.000000	-0.342788	0.000000	0.000000	0.000000	0.032993	-0.144617	0.486233	0.000000	0.000000	2.000000	61.000000	0.000000
3754.352506	0.090728	0.567966	0.008477	83.081993	-4.106791	82.547081	0.463599	0.000000	-0.423827	0.000000	0.000000	0.000000	0.032993	-0.144617	0.486233	0.000000	0.000000	2.000000	61.000000	0.000000
3754.355839	0.091079	0.567395	0.009803	83.081993	-4.106791	82.547081	0.463599	0.000000	-0.423827	0.000000	0.000000	0.000000	0.105145	-0.171251	0.397962	0.000000	0.000000	2.000000	61.000000	0.000000
3754.359172	0.091079	0.567395	0.009803	83.081993	-4.106791	82.547081	0.463599	0.000000	-0.423827	0.000000	0.000000	0.000000	0.105145	-0.171251	0.397962	0.000000	0.000000	2.000000	61.000000	0.000000
3754.362506	0.091079	0.567395	0.009803	83.335915	-6.892417	79.452377	0.446074	0.000000	-0.490154	0.000000	0.000000	0.000000	0.105145	-0.171251	0.397962	0.000000	0.000000	2.000000	61.000000	0.000000
3754.365839	0.091602	0.566719	0.010831	83.335915	-6.892417	79.452377	0.446074	0.000000	-0.490154	0.000000	0.000000	0.000000	0.157009	-0.202827	0.308336	0.000000	0.000000	2.000000	61.000000	0.000000
3754.369172	0.091602	0.566719	0.010831	83.335915	-6.892417	79.452377	0.446074	0.000000	-0.490154	0.000000	0.000000	0.000000	0.157009	-0.202827	0.308336	0.000000	0.000000	2.000000	61.000000	0.000000
3754.372506	0.091602	0.566719	0.010831	83.551018	-9.371007	76.695923	0.419906	0.000000	-0.541543	0.000000	0.000000	0.000000	0.157009	-0.202827	0.308336	0.000000	0.000000	2.000000	61.000000	0.000000
3754.375839	0.092238	0.566001	0.011601	83.551018	-9.371007	76.695923	0.419906	0.000000	-0.541543	0.000000	0.000000	0.000000	0.190825	-0.215532	0.231091	0.000000	0.000000	2.000000	61.000000	0.000000
3754.379172	0.092238	0.566001	0.011601	83.551018	-9.371007	76.695923	0.419906	0.000000	-0.541543	0.000000	0.000000	0.000000	0.190825	-0.215532	0.231091	0.000000	0.000000	2.000000	61.000000	0.000000
3754.382506	0.092238	0.566001	0.011601	83.735718	-11.461543	74.362923	0.388102	0.000000	-0.580058	0.000000	0.000000	0.000000	0.190825	-0.215532	0.231091	0.000000	0.000000	2.000000	61.000000	0.000000
3754.385839	0.093018	0.565321	0.012155	83.735718	-11.461543	74.362923	0.388102	0.000000	-0.580058	0.000000	0.000000	0.000000	0.234099	-0.204042	0.166225	0.000000	0.000000	2.000000	61.000000	0.000000
3754.389172	0.093018	0.565321	0.012155	83.735718	-11.461543	74.362923	0.388102	0.000000	-0.580058	0.000000	0.000000	0.000000	0.234099	-0.204042	0.166225	0.000000	0.000000	2.000000	61.000000	0.000000
3754.392506	0.093018	0.565321	0.012155	83.890450	-13.029386	72.585251	0.349085	0.000000	-0.607762	0.000000	0.000000	0.000000	0.234099	-0.204042	0.166225	0.000000	0.000000	2.000000	61.000000	0.000000
3754.395839	0.093958	0.564645	0.012454	83.890450	-13.029386	72.585251	0.349085	0.000000	-0.607762	0.000000	0.000000	0.000000	0.281976	-0.202786	0.089531	0.000000	0.000000	2.000000	61.000000	0.000000
3754.399172	0.093958	0.564645	0.012454	83.890450	-13.029386	72.585251	0.349085	0.000000	-0.607762	0.000000	0.000000	0.000000	0.281976	-0.202786	0.089531	0.000000	0.000000	2.000000	61.000000	0.000000
3754.402506	0.093958	0.564645	0.012454	84.024467	-14.027686	71.409653	0.302089	0.000000	-0.622684	0.000000	0.000000	0.000000	0.281976	-0.202786	0.089531	0.000000	0.000000	2.000000	61.000000	0.000000
3754.405839	0.095065	0.563983	0.012536	84.024467	-14.027686	71.409653	0.302089	0.000000	-0.622684	0.000000	0.000000	0.000000	0.332071	-0.198425	0.024686	0.000000	0.000000	2.000000	61.000000	0.000000
3754.409172	0.095065	0.563983	0.012536	84.024467	-14.027686	71.409653	0.302089	0.000000	-0.622684	0.000000	0.000000	0.000000	0.332071	-0.198425	0.024686	0.000000	0.000000	2.000000	61.000000	0.000000
3754.412506	0.095065	0.563983	0.012536	84.136665	-14.548563	70.732162	0.246744	0.000000	-0.626799	0.000000	0.000000	0.000000	0.332071	-0.198425	0.024686	0.000000	0.000000	2.000000	61.000000	0.000000
3754.415839	0.096271	0.563337	0.012415	84.136665	-14.548563	70.732162	0.246744	0.000000	-0.626799	0.000000	0.000000	0.000000	0.361796	-0.193831	-0.036365	0.000000	0.000000	2.000000	61.000000	0.000000
3754.419172	0.096271	0.563337	0.012415	84.136665	-14.548563	70.732162	0.246744	0.000000	-0.626799	0.000000	0.000000	0.000000	0.361796	-0.193831	-0.036365	0.000000	0.000000	2.000000	61.000000	0.000000
3754.422506	0.096271	0.563337	0.012415	84.221512	-14.856319	70.254616	0.186445	0.000000	-0.620738	0.000000	0.000000	0.000000	0.361796	-0.193831	-0.036365	0.000000	0.000000	2.000000	61.000000	0.000000
3754.425839	0.097623	0.562725	0.012097	84.221512	-14.856319	70.254616	0.186445	0.000000	-0.620738	0.000000	0.000000	0.000000	0.405541	-0.183743	-0.095211	0.000000	0.000000	2.000000	61.000000	0.000000
3754.429172	0.097623	0.562725	0.012097	84.221512	-14.856319	70.254616	0.186445	0.000000	-0.620738	0.000000	0.000000	0.000000	0.405541	-0.183743	-0.095211	0.000000	0.000000	2.000000	61.000000	0.000000
3754.432506	0.097623	0.562725	0.012097	84.292564	-15.135788	69.786186	0.118855	0.000000	-0.604869	0.000000	0.000000	0.000000	0.405541	-0.183743	-0.095211	0.000000	0.000000	2.000000	61.000000	0.000000
3754.435839	0.099053	0.562120	0.011602	84.292564	-15.135788	69.786186	0.118855	0.000000	-0.604869	0.000000	0.000000	0.000000	0.429103	-0.181341	-0.148496	0.000000	0.000000	2.000000	61.000000	0.000000
3754.439172	0.099053	0.562120	0.011602	84.292564	-15.135788	69.786186	0.118855	0.000000	-0.604869	0.000000	0.000000	0.000000	0.429103	-0.181341	-0.148496	0.000000	0.000000	2.000000	61.000000	0.000000
3754.442506	0.099053	0.562120	0.011602	84.359894	-15.534444	69.173859	0.047337	0.000000	-0.580120	0.000000	0.000000	0.000000	0.429103	-0.181341	-0.148496	0.000000	0.000000	2.000000	61.000000	0.000000
3754.445839	0.100523	0.561559	0.010973	84.359894	-15.534444	69.173859	0.047337	0.000000	-0.580120	0.000000	0.000000	0.000000	0.441029	-0.168316	-0.188736	0.000000	0.000000	2.000000	61.000000	0.000000
3754.449172	0.100523	0.561559	0.010973	84.359894	-15.534444	69.173859	0.047337	0.000000	-0.580120	0.000000	0.000000	0.000000	0.441029	-0.168316	-0.188736	0.000000	0.000000	2.000000	61.000000	0.000000
3754.452506	0.100523	0.561559	0.010973	84.425117	-15.980857	68.500259	-0.026168	0.000000	-0.548664	0.000000	0.000000	0.000000	0.441029	-0.168316	-0.188736	0.000000	0.000000	2.000000	61.000000	0.000000
3754.455839	0.102028	0.561024	0.010192	84.425117	-15.980857	68.500259	-0.026168	0.000000	-0.548664	0.000000	0.000000	0.000000	0.451396	-0.160472	-0.234283	0.000000	0.000000	2.000000	61.000000	0.000000
3754.459172	0.102028	0.561024	0.010192	84.425117	-15.980857	68.500259	-0.026168	0.000000	-0.548664	0.000000	0.000000	0.000000	0.451396	-0.160472	-0.234283	0.000000	0.000000	2.000000	61.000000	0.000000
3754.462506	0.102028	0.561024	0.010192	84.493057	-16.176855	68.099373	-0.101400	0.000000	-0.509617	0.000000	0.000000	0.000000	0.451396	-0.160472	-0.234283	0.000000	0.000000	2.000000	61.000000	0.000000
3754.465839	0.103616	0.560481	0.009278	84.493057	-16.176855	68.099373	-0.101400	0.000000	-0.509617	0.000000	0.000000	0.000000	0.476425	-0.163005	-0.274375	0.000000	0.000000	2.000000	61.000000	0.000000
3754.469172	0.103616	0.560481	0.009278	84.493057	-16.176855	68.099373	-0.101400	0.000000	-0.509617	0.000000	0.000000	0.000000	0.476425	-0.163005	-0.274375	0.000000	0.000000	2.000000	61.000000	0.000000
3754.472506	0.103616	0.560481	0.009278	84.485588	-15.842827	68.232025	-0.180804	0.000000	-0.463887	0.000000	0.000000	0.000000	0.476425	-0.163005	-0.274375	0.000000	0.000000	2.000000	61.000000	0.000000
3754.475839	0.105299	0.559956	0.008286	84.485588	-15.842827	68.232025	-0.180804	0.000000	-0.463887	0.000000	0.000000	0.000000	0.504810	-0.157561	-0.297471	0.000000	0.000000	2.000000	61.000000	0.000000
3754.479172	0.105299	0.559956	0.008286	84.485588	-15.842827	68.232025	-0.180804	0.000000	-0.463887	0.000000	0.000000	0.000000	0.504810	-0.157561	-0.297471	0.000000	0.000000	2.000000	61.000000	0.000000
3754.482506	0.105299	0.559956	0.008286	84.348053	-14.686490	69.185379	-0.264939	0.000000	-0.414309	0.000000	0.000000	0.000000	0.504810	-0.157561	-0.297471	0.000000	0.000000	2.000000	61.000000	0.000000
3754.485839	0.107059	0.559414	0.007250	84.348053	-14.686490	69.185379	-0.264939	0.000000	-0.414309	0.000000	0.000000	0.000000	0.528162	-0.162532	-0.310867	0.000000	0.000000	2.000000	61.000000	0.000000
3754.489172	0.107059	0.559414	0.007250	84.348053	-14.686490	69.185379	-0.264939	0.000000	-0.414309	0.000000	0.000000	0.000000	0.528162	-0.162532	-0.310867	0.000000	0.000000	2.000000	61.000000	0.000000
3754.492506	0.107059	0.559414	0.007250	84.110405	-13.012431	70.650757	-0.352966	0.000000	-0.362498	0.000000	0.000000	0.000000	0.528162	-0.162532	-0.310867	0.000000	0.000000	2.000000	61.000000	0.000000
3754.495839	0.108891	0.558864	0.006145	84.110405	-13.012431	70.650757	-0.352966	0.000000	-0.362498	0.000000	0.000000	0.000000	0.549636	-0.164895	-0.331414	0.000000	0.000000	2.000000	61.000000	0.000000
3754.499172	0.108891	0.558864	0.006145	84.110405	-13.012431	70.650757	-0.352966	0.000000	-0.362498	0.000000	0.000000	0.000000	0.549636	-0.164895	-0.331414	0.000000	0.000000	2.000000	61.000000	0.000000
3754.502506	0.108891	0.558864	0.006145	83.807549	-11.127168	72.391464	-0.444573	0.000000	-0.307262	0.000000	0.000000	0.000000	0.549636	-0.164895	-0.331414	0.000000	0.000000	2.000000	61.000000	0.000000
3754.505839	0.110820	0.558324	0.004983	83.807549	-11.127168	72.391464	-0.444573	0.000000	-0.307262	0.000000	0.000000	0.000000	0.578595	-0.161968	-0.348598	0.000000	0.000000	2.000000	61.000000	0.000000
3754.509172	0.110820	0.558324	0.004983	83.807549	-11.127168	72.391464	-0.444573	0.000000	-0.307262	0.000000	0.000000	0.000000	0.578595	-0.161968	-0.348598	0.000000	0.000000	2.000000	61.000000	0.000000
3754.512506	0.110820	0.558324	0.004983	83.445816	-9.164197	74.336464	-0.541005	0.000000	-0.249162	0.000000	0.000000	0.000000	0.578595	-0.161968	-0.348598	0.000000	0.000000	2.000000	61.000000	0.000000
3754.515839	0.112743	0.557829	0.003824	83.445816	-9.164197	74.336464	-0.541005	0.000000	-0.249162	0.000000	0.000000	0.000000	0.576926	-0.148680	-0.347656	0.000000	0.000000	2.000000	61.000000	0.000000
3754.519172	0.112743	0.557829	0.003824	83.445816	-9.164197	74.336464	-0.541005	0.000000	-0.249162	0.000000	0.000000	0.000000	0.576926	-0.148680	-0.347656	0.000000	0.000000	2.000000	61.000000	0.000000
3754.522506	0.112743	0.557829	0.003824	83.067574	-7.346416	76.319832	-0.637159	0.000000	-0.191220	0.000000	0.000000	0.000000	0.576926	-0.148680	-0.347656	0.000000	0.000000	2.000000	61.000000	0.000000
3754.525839	0.114585	0.557369	0.002645	83.067574	-7.346416	76.319832	-0.637159	0.000000	-0.191220	0.000000	0.000000	0.000000	0.552659	-0.138076	-0.353830	0.000000	0.000000	2.000000	61.000000	0.000000
3754.529172	0.114585	0.557369	0.002645	83.067574	-7.346416	76.319832	-0.637159	0.000000	-0.191220	0.000000	0.000000	0.000000	0.552659	-0.138076	-0.353830	0.000000	0.000000	2.000000	61.000000	0.000000
3754.532506	0.114585	0.557369	0.002645	82.681816	-5.707963	78.213234	-0.729269	0.000000	-0.132248	0.000000	0.000000	0.000000	0.552659	-0.138076	-0.353830	0.000000	0.000000	2.000000	61.000000	0.000000
3754.535839	0.116322	0.556987	0.001532	82.681816	-5.707963	78.213234	-0.729269	0.000000	-0.132248	0.000000	0.000000	0.000000	0.521073	-0.114510	-0.333850	0.000000	0.000000	2.000000	61.000000	0.000000
3754.539172	0.116322	0.556987	0.001532	82.681816	-5.707963	78.213234	-0.729269	0.000000	-0.132248	0.000000	0.000000	0.000000	0.521073	-0.114510	-0.333850	0.000000	0.000000	2.000000	61.000000	0.000000
3754.542506	0.116322	0.556987	0.001532	82.311760	-4.277076	79.806389	-0.816114	0.000000	-0.076606	0.000000	0.000000	0.000000	0.521073	-0.114510	-0.333850	0.000000	0.000000	2.000000	61.000000	0.000000
3754.545839	0.117936	0.556640	0.000412	82.311760	-4.277076	79.806389	-0.816114	0.000000	-0.076606	0.000000	0.000000	0.000000	0.484104	-0.104001	-0.335987	0.000000	0.000000	2.000000	61.000000	0.000000
3754.549172	0.117936	0.556640	0.000412	82.311760	-4.277076	79.806389	-0.816114	0.000000	-0.076606	0.000000	0.000000	0.000000	0.484104	-0.104001	-0.335987	0.000000	0.000000	2.000000	61.000000	0.000000
3754.552506	0.117936	0.556640	0.000412	81.963837	-3.045361	80.869270	-0.896798	0.000000	-0.020609	0.000000	0.000000	0.000000	0.484104	-0.104001	-0.335987	0.000000	0.000000	2.000000	61.000000	0.000000
3754.555839	0.119383	0.556346	-0.000616	81.963837	-3.045361	80.869270	-0.896798	0.000000	-0.020609	0.000000	0.000000	0.000000	0.434075	-0.088351	-0.308516	0.000000	0.000000	2.000000	61.000000	0.000000
3754.559172	0.119383	0.556346	-0.000616	81.963837	-3.045361	80.869270	-0.896798	0.000000	-0.020609	0.000000	0.000000	0.000000	0.434075	-0.088351	-0.308516	0.000000	0.000000	2.000000	61.000000	0.000000
3754.562506	0.119383	0.556346	-0.000616	81.645927	-2.002265	81.716019	-0.969144	0.000000	0.030811	0.000000	0.000000	0.000000	0.434075	-0.088351	-0.308516	0.000000	0.000000	2.000000	61.000000	0.000000
3754.565839	0.120676	0.556095	-0.001597	81.645927	-2.002265	81.716019	-0.969144	0.000000	0.030811	0.000000	0.000000	0.000000	0.387863	-0.075347	-0.294302	0.000000	0.000000	2.000000	61.000000	0.000000
3754.569172	0.120676	0.556095	-0.001597	81.645927	-2.002265	81.716019	-0.969144	0.000000	0.030811	0.000000	0.000000	0.000000	0.387863	-0.075347	-0.294302	0.000000	0.000000	2.000000	61.000000	0.000000
3754.572506	0.120676	0.556095	-0.001597	81.362686	-1.123604	82.415764	-1.033788	0.000000	0.079861	0.000000	0.000000	0.000000	0.387863	-0.075347	-0.294302	0.000000	0.000000	2.000000	61.000000	0.000000
3754.575839	0.121845	0.555852	-0.002507	81.362686	-1.123604	82.415764	-1.033788	0.000000	0.079861	0.000000	0.000000	0.000000	0.350702	-0.072670	-0.273041	0.000000	0.000000	2.000000	61.000000	0.000000
3754.579172	0.121845	0.555852	-0.002507	81.362686	-1.123604	82.415764	-1.033788	0.000000	0.079861	0.000000	0.000000	0.000000	0.350702	-0.072670	-0.273041	0.000000	0.000000	2.000000	61.000000	0.000000
3754.582506	0.121845	0.555852	-0.002507	81.118698	-0.387924	82.992027	-1.092238	0.000000	0.125368	0.000000	0.000000	0.000000	0.350702	-0.072670	-0.273041	0.000000	0.000000	2.000000	61.000000	0.000000
3754.585839	0.122916	0.555662	-0.003339	81.118698	-0.387924	82.992027	-1.092238	0.000000	0.125368	0.000000	0.000000	0.000000	0.321347	-0.057110	-0.249547	0.000000	0.000000	2.000000	61.000000	0.000000
3754.589172	0.122916	0.555662	-0.003339	81.118698	-0.387924	82.992027	-1.092238	0.000000	0.125368	0.000000	0.000000	0.000000	0.321347	-0.057110	-0.249547	0.000000	0.000000	2.000000	61.000000	0.000000
3754.592506	0.122916	0.555662	-0.003339	80.915375	0.213015	83.448685	-1.145796	0.000000	0.166959	0.000000	0.000000	0.000000	0.321347	-0.057110	-0.249547	0.000000	0.000000	2.000000	61.000000	0.000000
3754.595839	0.123892	0.555498	-0.004087	80.915375	0.213015	83.448685	-1.145796	0.000000	0.166959	0.000000	0.000000	0.000000	0.292724	-0.049307	-0.224259	0.000000	0.000000	2.000000	61.000000	0.000000
3754.599172	0.123892	0.555498	-0.004087	80.915375	0.213015	83.448685	-1.145796	0.000000	0.166959	0.000000	0.000000	0.000000	0.292724	-0.049307	-0.224259	0.000000	0.000000	2.000000	61.000000	0.000000
3754.602506	0.123892	0.555498	-0.004087	80.742455	0.736430	83.850929	-1.194583	0.000000	0.204336	0.000000	0.000000	0.000000	0.292724	-0.049307	-0.224259	0.000000	0.000000	2.000000	61.000000	0.000000
3754.605839	0.124733	0.555402	-0.004725	80.742455	0.736430	83.850929	-1.194583	0.000000	0.204336	0.000000	0.000000	0.000000	0.252524	-0.028664	-0.191521	0.000000	0.000000	2.000000	61.000000	0.000000
3754.609172	0.124733	0.555402	-0.004725	80.742455	0.736430	83.850929	-1.194583	0.000000	0.204336	0.000000	0.000000	0.000000	0.252524	-0.028664	-0.191521	0.000000	0.000000	2.000000	61.000000	0.000000
3754.612506	0.124733	0.555402	-0.004725	80.616188	1.262764	84.300789	-1.236670	0.000000	0.236256	0.000000	0.000000	0.000000	0.252524	-0.028664	-0.191521	0.000000	0.000000	2.000000	61.000000	0.000000
3754.615839	0.124733	0.555402	-0.004725	80.616188	1.262764	84.300789	-1.236670	0.000000	0.236256	0.000000	0.000000	0.000000	0.252524	-0.028664	-0.191521	0.000000	0.000000	2.000000	61.000000	0.000000
3754.619172	0.125448	0.555349	-0.005317	80.616188	1.262764	84.300789	-1.236670	0.000000	0.236256	0.000000	0.000000	0.000000	0.214294	-0.015839	-0.177602	0.000000	0.000000	2.000000	61.000000	0.000000
3754.622506	0.125448	0.555349	-0.005317	80.534065	1.925492	84.966286	-1.236670	0.000000	0.236256	0.000000	0.000000	0.000000	0.214294	-0.015839	-0.177602	0.000000	0.000000	2.000000	61.000000	0.000000
3754.625839	0.126022	0.555305	-0.005828	80.534065	1.925492	84.966286	-1.236670	0.000000	0.236256	0.000000	0.000000	0.000000	0.172136	-0.013235	-0.153357	0.000000	0.000000	2.000000	61.000000	0.000000
3754.629172	0.126022	0.555305	-0.005828	80.534065	1.925492	84.966286	-1.236670	0.000000	0.236256	0.000000	0.000000	0.000000	0.172136	-0.013235	-0.153357	0.000000	0.000000	2.000000	61.000000	0.000000
3754.632506	0.126022	0.555305	-0.005828	80.496925	2.789461	85.919327	-1.301075	0.000000	0.291416	0.000000	0.000000	0.000000	0.172136	-0.013235	-0.153357	0.000000	0.000000	2.000000	61.000000	0.000000
3754.635839	0.126022	0.555305	-0.005828	80.496925	2.789461	85.919327	-1.301075	0.000000	0.291416	0.000000	0.000000	0.000000	0.172136	-0.013235	-0.153357	0.000000	0.000000	2.000000	61.000000	0.000000
3754.639172	0.126459	0.555312	-0.006246	80.496925	2.789461	85.919327	-1.301075	0.000000	0.291416	0.000000	0.000000	0.000000	0.131226	0.002176	-0.125251	0.000000	0.000000	2.000000	61.000000	0.000000
3754.642506	0.126459	0.555312	-0.006246	80.501251	3.828582	87.122055	-1.301075	0.000000	0.291416	0.000000	0.000000	0.000000	0.131226	0.002176	-0.125251	0.000000	0.000000	2.000000	61.000000	0.000000
3754.645839	0.126782	0.555328	-0.006656	80.501251	3.828582	87.122055	-1.301075	0.000000	0.291416	0.000000	0.000000	0.000000	0.096990	0.004664	-0.123149	0.000000	0.000000	2.000000	61.000000	0.000000
3754.649172	0.126782	0.555328	-0.006656	80.501251	3.828582	87.122055	-1.301075	0.000000	0.291416	0.000000	0.000000	0.000000	0.096990	0.004664	-0.123149	0.000000	0.000000	2.000000	61.000000	0.000000
3754.652506	0.126782	0.555328	-0.006656	80.556664	4.987367	88.513649	-1.339111	0.000000	0.332816	0.000000	0.000000	0.000000	0.096990	0.004664	-0.123149	0.000000	0.000000	2.000000	61.000000	0.000000
3754.655839	0.126782	0.555328	-0.006656	80.556664	4.987367	88.513649	-1.339111	0.000000	0.332816	0.000000	0.000000	0.000000	0.096990	0.004664	-0.123149	0.000000	0.000000	2.000000	61.000000	0.000000
3754.659172	0.126982	0.555361	-0.007013	80.556664	4.987367	88.513649	-1.339111	0.000000	0.332816	0.000000	0.000000	0.000000	0.059812	0.009793	-0.107133	0.000000	0.000000	2.000000	61.000000	0.000000
3754.662506	0.126982	0.555361	-0.007013	80.602715	6.188994	89.973572	-1.339111	0.000000	0.332816	0.000000	0.000000	0.000000	0.059812	0.009793	-0.107133	0.000000	0.000000	2.000000	61.000000	0.000000
3754.665839	0.126982	0.555361	-0.007013	80.602715	6.188994	89.973572	-1.339111	0.000000	0.332816	0.000000	0.000000	0.000000	0.059812	0.009793	-0.107133	0.000000	0.000000	2.000000	61.000000	0.000000
3754.669172	0.126982	0.555361	-0.007013	80.602715	6.188994	89.973572	-1.339111	0.000000	0.332816	0.000000	0.000000	0.000000	0.059812	0.009793	-0.107133	0.000000	0.000000	2.000000	61.000000	0.000000
3754.672506	0.126998	0.555511	-0.007526	80.637413	7.279270	91.313110	-1.349080	0.000000	0.350671	0.000000	0.000000	0.000000	0.005030	0.045203	-0.153751	0.000000	0.000000	2.000000	61.000000	0.000000
3754.675839	0.126998	0.555511	-0.007526	80.637413	7.279270	91.313110	-1.349080	0.000000	0.350671	0.000000	0.000000	0.000000	0.005030	0.045203	-0.153751	0.000000	0.000000	2.000000	61.000000	0.000000
3754.679172	0.126998	0.555511	-0.007526	80.637413	7.279270	91.313110	-1.349080	0.000000	0.350671	0.000000	0.000000	0.000000	0.005030	0.045203	-0.153751	0.000000	0.000000	2.000000	61.000000	0.000000
3754.682506	0.126998	0.555511	-0.007526	80.662178	8.145726	92.388954	-1.349918	0.000000	0.376296	0.000000	0.000000	0.000000	0.005030	0.045203	-0.153751	0.000000	0.000000	2.000000	61.000000	0.000000
3754.685839	0.126849	0.555595	-0.007728	80.662178	8.145726	92.388954	-1.349918	0.000000	0.376296	0.000000	0.000000	0.000000	-0.044791	0.025102	-0.060713	0.000000	0.000000	2.000000	61.000000	0.000000
3754.689172	0.126849	0.555595	-0.007728	80.662178	8.145726	92.388954	-1.349918	0.000000	0.376296	0.000000	0.000000	0.000000	-0.044791	0.025102	-0.060713	0.000000	0.000000	2.000000	61.000000	0.000000
3754.692506	0.126849	0.555595	-0.007728	80.676605	8.817944	93.237953	-1.342453	0.000000	0.386415	0.000000	0.000000	0.000000	-0.044791	0.025102	-0.060713	0.000000	0.000000	2.000000	61.000000	0.000000
3754.695839	0.126849	0.555595	-0.007728	80.676605	8.817944	93.237953	-1.342453	0.000000	0.386415	0.000000	0.000000	0.000000	-0.044791	0.025102	-0.060713	0.000000	0.000000	2.000000	61.000000	0.000000
3754.699172	0.126654	0.555679	-0.007850	80.676605	8.817944	93.237953	-1.342453	0.000000	0.386415	0.000000	0.000000	0.000000	-0.058654	0.025211	-0.036489	0.000000	0.000000	2.000000	61.000000	0.000000
3754.702506	0.126654	0.555679	-0.007850	80.682190	9.303437	93.866684	-1.342453	0.000000	0.386415	0.000000	0.000000	0.000000	-0.058654	0.025211	-0.036489	0.000000	0.000000	2.000000	61.000000	0.000000
3754.705839	0.126654	0.555679	-0.007850	80.682190	9.303437	93.866684	-1.342453	0.000000	0.386415	0.000000	0.000000	0.000000	-0.058654	0.025211	-0.036489	0.000000	0.000000	2.000000	61.000000	0.000000
3754.709172	0.126654	0.555679	-0.007850	80.682190	9.303437	93.866684	-1.342453	0.000000	0.386415	0.000000	0.000000	0.000000	-0.058654	0.025211	-0.036489	0.000000	0.000000	2.000000	61.000000	0.000000
3754.712506	0.126073	0.555915	-0.008033	80.680634	9.632198	94.312469	-1.332677	0.000000	0.392497	0.000000	0.000000	0.000000	-0.174196	0.070786	-0.054777	0.000000	0.000000	2.000000	61.000000	0.000000
3754.715839	0.126073	0.555915	-0.008033	80.680634	9.632198	94.312469	-1.332677	0.000000	0.392497	0.000000	0.000000	0.000000	-0.174196	0.070786	-0.054777	0.000000	0.000000	2.000000	61.000000	0.000000
3754.719172	0.126073	0.555915	-0.008033	80.680634	9.632198	94.312469	-1.332677	0.000000	0.392497	0.000000	0.000000	0.000000	-0.174196	0.070786	-0.054777	0.000000	0.000000	2.000000	61.000000	0.000000
3754.722506	0.126073	0.555915	-0.008033	80.675484	9.957360	94.760094	-1.303644	0.000000	0.401626	0.000000	0.000000	0.000000	-0.174196	0.070786	-0.054777	0.000000	0.000000	2.000000	61.000000	0.000000
3754.725839	0.125694	0.556059	-0.008071	80.675484	9.957360	94.760094	-1.303644	0.000000	0.401626	0.000000	0.000000	0.000000	-0.113622	0.043060	-0.011566	0.000000	0.000000	2.000000	61.000000	0.000000
3754.729172	0.125694	0.556059	-0.008071	80.675484	9.957360	94.760094	-1.303644	0.000000	0.401626	0.000000	0.000000	0.000000	-0.113622	0.043060	-0.011566	0.000000	0.000000	2.000000	61.000000	0.000000
3754.732506	0.125694	0.556059	-0.008071	80.677597	10.350135	95.301544	-1.284707	0.000000	0.403554	0.000000	0.000000	0.000000	-0.113622	0.043060	-0.011566	0.000000	0.000000	2.000000	61.000000	0.000000
3754.735839	0.125694	0.556059	-0.008071	80.677597	10.350135	95.301544	-1.284707	0.000000	0.403554	0.000000	0.000000	0.000000	-0.113622	0.043060	-0.011566	0.000000	0.000000	2.000000	61.000000	0.000000
3754.739172	0.125263	0.556168	-0.008133	80.677597	10.350135	95.301544	-1.284707	0.000000	0.403554	0.000000	0.000000	0.000000	-0.129301	0.032741	-0.018596	0.000000	0.000000	2.000000	61.000000	0.000000
3754.742506	0.125263	0.556168	-0.008133	80.681351	10.688265	95.782898	-1.284707	0.000000	0.403554	0.000000	0.000000	0.000000	-0.129301	0.032741	-0.018596	0.000000	0.000000	2.000000	61.000000	0.000000
3754.745839	0.125263	0.556168	-0.008133	80.681351	10.688265	95.782898	-1.284707	0.000000	0.403554	0.000000	0.000000	0.000000	-0.129301	0.032741	-0.018596	0.000000	0.000000	2.000000	61.000000	0.000000
3754.749172	0.125263	0.556168	-0.008133	80.681351	10.688265	95.782898	-1.284707	0.000000	0.403554	0.000000	0.000000	0.000000	-0.129301	0.032741	-0.018596	0.000000	0.000000	2.000000	61.000000	0.000000
3754.752506	0.124250	0.556300	-0.008310	80.692360	10.920896	96.142342	-1.263157	0.000000	0.406653	0.000000	0.000000	0.000000	-0.304059	0.039661	-0.053204	0.000000	0.000000	2.000000	61.000000	0.000000
3754.755839	0.124250	0.556300	-0.008310	80.692360	10.920896	96.142342	-1.263157	0.000000	0.406653	0.000000	0.000000	0.000000	0.000001	0.000000	-0.000000	0.000000	0.000000	2.000000	61.000000	0.000000
3754.759172	0.124250	0.556300	-0.008310	80.692360	10.920896	96.142342	-1.263157	0.000000	0.406653	0.000000	0.000000	0.000000	0.000001	0.000000	-0.000000	0.000000	0.000000	2.000000	61.000000	0.000000
3754.762506	0.124250	0.556300	-0.008310	80.704956	11.064637	96.392990	-1.212480	0.000000	0.415520	0.000000	0.000000	0.000000	0.000001	0.000000	-0.000000	0.000000	0.000000	2.000000	61.000000	0.000000
3754.765839	0.123716	0.556315	-0.008415	80.704956	11.064637	96.392990	-1.212480	0.000000	0.415520	0.000000	0.000000	0.000000	-0.160026	0.004431	-0.031417	0.000000	0.000000	2.000000	61.000000	0.000000
3754.769172	0.123716	0.556315	-0.008415	80.704956	11.064637	96.392990	-1.212480	0.000000	0.415520	0.000000	0.000000	0.000000	-0.160026	0.004431	-0.031417	0.000000	0.000000	2.000000	61.000000	0.000000
3754.772506	0.123716	0.556315	-0.008415	80.716599	11.155580	96.575424	-1.185809	0.000000	0.420756	0.000000	0.000000	0.000000	-0.160026	0.004431	-0.031417	0.000000	0.000000	2.000000	61.000000	0.000000
3754.775839	0.123211	0.556321	-0.008504	80.716599	11.155580	96.575424	-1.185809	0.000000	0.420756	0.000000	0.000000	0.000000	-0.151663	0.001919	-0.026551	0.000000	0.000000	2.000000	61.000000	0.000000
3754.779172	0.123211	0.556321	-0.008504	80.716599	11.155580	96.575424	-1.185809	0.000000	0.420756	0.000000	0.000000	0.000000	-0.151663	0.001919	-0.026551	0.000000	0.000000	2.000000	61.000000	0.000000
3754.782506	0.123211	0.556321	-0.008504	80.724091	11.186672	96.680809	-1.160532	0.000000	0.425182	0.000000	0.000000	0.000000	-0.151663	0.001919	-0.026551	0.000000	0.000000	2.000000	61.000000	0.000000
3754.785839	0.123211	0.556321	-0.008504	80.724091	11.186672	96.680809	-1.160532	0.000000	0.425182	0.000000	0.000000	0.000000	-0.151663	0.001919	-0.026551	0.000000	0.000000	2.000000	61.000000	0.000000
3754.789172	0.122727	0.556327	-0.008599	80.724091	11.186672	96.680809	-1.160532	0.000000	0.425182	0.000000	0.000000	0.000000	-0.145186	0.001929	-0.028476	0.000000	0.000000	2.000000	61.000000	0.000000
3754.792506	0.122727	0.556327	-0.008599	80.731003	11.180462	96.737106	-1.160532	0.000000	0.425182	0.000000	0.000000	0.000000	-0.145186	0.001929	-0.028476	0.000000	0.000000	2.000000	61.000000	0.000000
3754.795839	0.122727	0.556327	-0.008599	80.731003	11.180462	96.737106	-1.160532	0.000000	0.425182	0.000000	0.000000	0.000000	-0.145186	0.001929	-0.028476	0.000000	0.000000	2.000000	61.000000	0.000000
3754.799172	0.122727	0.556327	-0.008599	80.731003	11.180462	96.737106	-1.160532	0.000000	0.425182	0.000000	0.000000	0.000000	-0.145186	0.001929	-0.028476	0.000000	0.000000	2.000000	61.000000	0.000000
3754.802506	0.121899	0.556385	-0.008612	80.731003	11.134237	96.737129	-1.136334	0.000000	0.429928	0.000000	0.000000	0.000000	-0.248159	0.017118	-0.003961	0.000000	0.000000	2.000000	61.000000	0.000000
3754.805839	0.121899	0.556385	-0.008612	80.731003	11.134237	96.737129	-1.136334	0.000000	0.429928	0.000000	0.000000	0.000000	-0.000001	0.000005	0.000000	0.000000	0.000000	2.000000	61.000000	0.000000
3754.809172	0.121899	0.556385	-0.008612	80.731003	11.134237	96.737129	-1.136334	0.000000	0.429928	0.000000	0.000000	0.000000	-0.000001	0.000005	0.000000	0.000000	0.000000	2.000000	61.000000	0.000000
3754.812506	0.121899	0.556385	-0.008612	80.724808	11.088017	96.739906	-1.094975	0.000000	0.430588	0.000000	0.000000	0.000000	-0.000001	0.000005	0.000000	0.000000	0.000000	2.000000	61.000000	0.000000
3754.815839	0.121899	0.556385	-0.008612	80.724808	11.088017	96.739906	-1.094975	0.000000	0.430588	0.000000	0.000000	0.000000	-0.000001	0.000005	0.000000	0.000000	0.000000	2.000000	61.000000	0.000000
3754.819172	0.121533	0.556461	-0.008529	80.724808	11.088017	96.739906	-1.094975	0.000000	0.430588	0.000000	0.000000	0.000000	-0.109889	0.022857	0.024758	0.000000	0.000000	2.000000	61.000000	0.000000
3754.822506	0.121533	0.556461	-0.008529	80.712280	11.047213	96.745384	-1.094975	0.000000	0.430588	0.000000	0.000000	0.000000	-0.109889	0.022857	0.024758	0.000000	0.000000	2.000000	61.000000	0.000000
3754.825839	0.121533	0.556461	-0.008529	80.712280	11.047213	96.745384	-1.094975	0.000000	0.430588	0.000000	0.000000	0.000000	-0.109889	0.022857	0.024758	0.000000	0.000000	2.000000	61.000000	0.000000
3754.829172	0.121533	0.556461	-0.008529	80.712280	11.047213	96.745384	-1.094975	0.000000	0.430588	0.000000	0.000000	0.000000	-0.109889	0.022857	0.024758	0.000000	0.000000	2.000000	61.000000	0.000000
3754.832506	0.120742	0.556648	-0.008244	80.696671	10.999584	96.752243	-1.076660	0.000000	0.426461	0.000000	0.000000	0.000000	-0.237478	0.056218	0.085552	0.000000	0.000000	2.000000	61.000000	0.000000
3754.835839	0.120742	0.556648	-0.008244	80.696671	10.999584	96.752243	-1.076660	0.000000	0.426461	0.000000	0.000000	0.000000	0.000001	-0.000001	-0.000000	0.000000	0.000000	2.000000	61.000000	0.000000
3754.839172	0.120742	0.556648	-0.008244	80.696671	10.999584	96.752243	-1.076660	0.000000	0.426461	0.000000	0.000000	0.000000	0.000001	-0.000001	-0.000000	0.000000	0.000000	2.000000	61.000000	0.000000
3754.842506	0.120742	0.556648	-0.008244	80.681053	10.949223	96.759094	-1.037080	0.000000	0.412203	0.000000	0.000000	0.000000	0.000001	-0.000001	-0.000000	0.000000	0.000000	2.000000	61.000000	0.000000
3754.845839	0.120742	0.556648	-0.008244	80.681053	10.949223	96.759094	-1.037080	0.000000	0.412203	0.000000	0.000000	0.000000	0.000001	-0.000001	-0.000000	0.000000	0.000000	2.000000	61.000000	0.000000
3754.849172	0.120313	0.556717	-0.008054	80.681053	10.949223	96.759094	-1.037080	0.000000	0.412203	0.000000	0.000000	0.000000	-0.128647	0.020598	0.057075	0.000000	0.000000	2.000000	61.000000	0.000000
3754.852506	0.120313	0.556717	-0.008054	80.671738	10.893421	96.763206	-1.037080	0.000000	0.412203	0.000000	0.000000	0.000000	-0.128647	0.020598	0.057075	0.000000	0.000000	2.000000	61.000000	0.000000
3754.855839	0.120313	0.556717	-0.008054	80.671738	10.893421	96.763206	-1.037080	0.000000	0.412203	0.000000	0.000000	0.000000	-0.128647	0.020598	0.057075	0.000000	0.000000	2.000000	61.000000	0.000000
3754.859172	0.120313	0.556717	-0.008054	80.671738	10.893421	96.763206	-1.037080	0.000000	0.412203	0.000000	0.000000	0.000000	-0.128647	0.020598	0.057075	0.000000	0.000000	2.000000	61.000000	0.000000
3754.862506	0.119375	0.556753	-0.007631	80.668579	10.832191	96.764542	-1.015639	0.000000	0.402690	0.000000	0.000000	0.000000	-0.281462	0.010729	0.126882	0.000000	0.000000	2.000000	61.000000	0.000000
3754.865839	0.119375	0.556753	-0.007631	80.668579	10.832191	96.764542	-1.015639	0.000000	0.402690	0.000000	0.000000	0.000000	-0.000000	-0.000000	0.000000	0.000000	0.000000	2.000000	61.000000	0.000000
3754.869172	0.119375	0.556753	-0.007631	80.668579	10.832191	96.764542	-1.015639	0.000000	0.402690	0.000000	0.000000	0.000000	-0.000000	-0.000000	0.000000	0.000000	0.000000	2.000000	61.000000	0.000000
3754.872506	0.119375	0.556753	-0.007631	80.671692	10.771028	96.763184	-0.968728	0.000000	0.381543	0.000000	0.000000	0.000000	-0.000000	-0.000000	0.000000	0.000000	0.000000	2.000000	61.000000	0.000000
3754.875839	0.119375	0.556753	-0.007631	80.671692	10.771028	96.763184	-0.968728	0.000000	0.381543	0.000000	0.000000	0.000000	-0.000000	-0.000000	0.000000	0.000000	0.000000	2.000000	61.000000	0.000000
3754.879172	0.118918	0.556711	-0.007456	80.671692	10.771028	96.763184	-0.968728	0.000000	0.381543	0.000000	0.000000	0.000000	-0.136835	-0.012579	0.052580	0.000000	0.000000	2.000000	61.000000	0.000000
3754.882506	0.118918	0.556711	-0.007456	80.674835	10.715269	96.761818	-0.968728	0.000000	0.381543	0.000000	0.000000	0.000000	-0.136835	-0.012579	0.052580	0.000000	0.000000	2.000000	61.000000	0.000000
3754.885839	0.118918	0.556711	-0.007456	80.674835	10.715269	96.761818	-0.968728	0.000000	0.381543	0.000000	0.000000	0.000000	-0.136835	-0.012579	0.052580	0.000000	0.000000	2.000000	61.000000	0.000000
3754.889172	0.118918	0.556711	-0.007456	80.674835	10.715269	96.761818	-0.968728	0.000000	0.381543	0.000000	0.000000	0.000000	-0.136835	-0.012579	0.052580	0.000000	0.000000	2.000000	61.000000	0.000000
3754.892506	0.118144	0.556636	-0.007100	80.674812	10.663595	96.761818	-0.945922	0.000000	0.372780	0.000000	0.000000	0.000000	-0.232251	-0.022476	0.106756	0.000000	0.000000	2.000000	61.000000	0.000000
3754.895839	0.118144	0.556636	-0.007100	80.674812	10.663595	96.761818	-0.945922	0.000000	0.372780	0.000000	0.000000	0.000000	-0.000001	0.000001	0.000000	0.000000	0.000000	2.000000	61.000000	0.000000
3754.899172	0.118144	0.556636	-0.007100	80.674812	10.663595	96.761818	-0.945922	0.000000	0.372780	0.000000	0.000000	0.000000	-0.000001	0.000001	0.000000	0.000000	0.000000	2.000000	61.000000	0.000000
3754.902506	0.118144	0.556636	-0.007100	80.671692	10.621440	96.763191	-0.907214	0.000000	0.354987	0.000000	0.000000	0.000000	-0.000001	0.000001	0.000000	0.000000	0.000000	2.000000	61.000000	0.000000
3754.905839	0.118144	0.556636	-0.007100	80.671692	10.621440	96.763191	-0.907214	0.000000	0.354987	0.000000	0.000000	0.000000	-0.000001	0.000001	0.000000	0.000000	0.000000	2.000000	61.000000	0.000000
3754.909172	0.117831	0.556620	-0.006901	80.671692	10.621440	96.763191	-0.907214	0.000000	0.354987	0.000000	0.000000	0.000000	-0.094030	-0.004760	0.059512	0.000000	0.000000	2.000000	61.000000	0.000000
3754.912506	0.117831	0.556620	-0.006901	80.668556	10.584709	96.764565	-0.907214	0.000000	0.354987	0.000000	0.000000	0.000000	-0.094030	-0.004760	0.059512	0.000000	0.000000	2.000000	61.000000	0.000000
3754.915839	0.117831	0.556620	-0.006901	80.668556	10.584709	96.764565	-0.907214	0.000000	0.354987	0.000000	0.000000	0.000000	-0.094030	-0.004760	0.059512	0.000000	0.000000	2.000000	61.000000	0.000000
3754.919172	0.117831	0.556620	-0.006901	80.668556	10.584709	96.764565	-0.907214	0.000000	0.354987	0.000000	0.000000	0.000000	-0.094030	-0.004760	0.059512	0.000000	0.000000	2.000000	61.000000	0.000000
3754.922506	0.117310	0.556588	-0.006533	80.663139	10.549201	96.767128	-0.891542	0.000000	0.345068	0.000000	0.000000	0.000000	-0.156178	-0.009543	0.110474	0.000000	0.000000	2.000000	61.000000	0.000000
3754.925839	0.117310	0.556588	-0.006533	80.663139	10.549201	96.767128	-0.891542	0.000000	0.345068	0.000000	0.000000	0.000000	0.000000	0.000006	0.000000	0.000000	0.000000	2.000000	61.000000	0.000000
3754.929172	0.117310	0.556588	-0.006533	80.663139	10.549201	96.767128	-0.891542	0.000000	0.345068	0.000000	0.000000	0.000000	0.000000	0.000006	0.000000	0.000000	0.000000	2.000000	61.000000	0.000000
3754.932506	0.117310	0.556588	-0.006533	80.663040	10.508597	96.757347	-0.865513	0.000000	0.326656	0.000000	0.000000	0.000000	0.000000	0.000006	0.000000	0.000000	0.000000	2.000000	61.000000	0.000000
3754.935839	0.117310	0.556588	-0.006533	80.663040	10.508597	96.757347	-0.865513	0.000000	0.326656	0.000000	0.000000	0.000000	0.000000	0.000006	0.000000	0.000000	0.000000	2.000000	61.000000	0.000000
3754.939172	0.117083	0.556547	-0.006352	80.663040	10.508597	96.757347	-0.865513	0.000000	0.326656	0.000000	0.000000	0.000000	-0.068133	-0.012409	0.054242	0.000000	0.000000	2.000000	61.000000	0.000000
3754.942506	0.117083	0.556547	-0.006352	80.663017	10.475965	96.757355	-0.865513	0.000000	0.326656	0.000000	0.000000	0.000000	-0.068133	-0.012409	0.054242	0.000000	0.000000	2.000000	61.000000	0.000000
3754.945839	0.117083	0.556547	-0.006352	80.663017	10.475965	96.757355	-0.865513	0.000000	0.326656	0.000000	0.000000	0.000000	-0.068133	-0.012409	0.054242	0.000000	0.000000	2.000000	61.000000	0.000000
3754.949172	0.117083	0.556547	-0.006352	80.663017	10.475965	96.757355	-0.865513	0.000000	0.326656	0.000000	0.000000	0.000000	-0.068133	-0.012409	0.054242	0.000000	0.000000	2.000000	61.000000	0.000000
3754.952506	0.116619	0.556430	-0.006026	80.669250	10.443330	96.754601	-0.854157	0.000000	0.317616	0.000000	0.000000	0.000000	-0.139147	-0.035137	0.097835	0.000000	0.000000	2.000000	61.000000	0.000000
3754.955839	0.116619	0.556430	-0.006026	80.669250	10.443330	96.754601	-0.854157	0.000000	0.317616	0.000000	0.000000	0.000000	-0.139147	-0.035137	0.097835	0.000000	0.000000	2.000000	61.000000	0.000000
3754.959172	0.116619	0.556430	-0.006026	80.669250	10.443330	96.754601	-0.854157	0.000000	0.317616	0.000000	0.000000	0.000000	-0.139147	-0.035137	0.097835	0.000000	0.000000	2.000000	61.000000	0.000000
3754.962506	0.116619	0.556430	-0.006026	80.678627	10.409385	96.750511	-0.830966	0.000000	0.301310	0.000000	0.000000	0.000000	-0.139147	-0.035137	0.097835	0.000000	0.000000	2.000000	61.000000	0.000000
3754.965839	0.116427	0.556328	-0.005887	80.678627	10.409385	96.750511	-0.830966	0.000000	0.301310	0.000000	0.000000	0.000000	-0.057741	-0.030377	0.041847	0.000000	0.000000	2.000000	61.000000	0.000000
3754.969172	0.116427	0.556328	-0.005887	80.678627	10.409385	96.750511	-0.830966	0.000000	0.301310	0.000000	0.000000	0.000000	-0.057741	-0.030377	0.041847	0.000000	0.000000	2.000000	61.000000	0.000000
3754.972506	0.116427	0.556328	-0.005887	80.691101	10.382212	96.745003	-0.821343	0.000000	0.294336	0.000000	0.000000	0.000000	-0.057741	-0.030377	0.041847	0.000000	0.000000	2.000000	61.000000	0.000000
3754.975839	0.116427	0.556328	-0.005887	80.691101	10.382212	96.745003	-0.821343	0.000000	0.294336	0.000000	0.000000	0.000000	-0.057741	-0.030377	0.041847	0.000000	0.000000	2.000000	61.000000	0.000000
3754.979172	0.116267	0.556218	-0.005799	80.691101	10.382212	96.745003	-0.821343	0.000000	0.294336	0.000000	0.000000	0.000000	-0.048035	-0.033048	0.026388	0.000000	0.000000	2.000000	61.000000	0.000000
3754.982506	0.116267	0.556218	-0.005799	80.700516	10.364550	96.740952	-0.821343	0.000000	0.294336	0.000000	0.000000	0.000000	-0.048035	-0.033048	0.026388	0.000000	0.000000	2.000000	61.000000	0.000000
3754.985839	0.116267	0.556218	-0.005799	80.700516	10.364550	96.740952	-0.821343	0.000000	0.294336	0.000000	0.000000	0.000000	-0.048035	-0.033048	0.026388	0.000000	0.000000	2.000000	61.000000	0.000000
3754.989172	0.116267	0.556218	-0.005799	80.700516	10.364550	96.740952	-0.821343	0.000000	0.294336	0.000000	0.000000	0.000000	-0.048035	-0.033048	0.026388	0.000000	0.000000	2.000000	61.000000	0.000000
3754.992506	0.116137	0.556049	-0.005683	80.709869	10.352310	96.736794	-0.813337	0.000000	0.289938	0.000000	0.000000	0.000000	-0.039057	-0.050833	0.034693	0.000000	0.000000	2.000000	61.000000	0.000000
3754.995839	0.116137	0.556049	-0.005683	80.709869	10.352310	96.736794	-0.813337	0.000000	0.289938	0.000000	0.000000	0.000000	-0.039057	-0.050833	0.034693	0.000000	0.000000	2.000000	61.000000	0.000000
3754.999172	0.116137	0.556049	-0.005683	80.709869	10.352310	96.736794	-0.813337	0.000000	0.289938	0.000000	0.000000	0.000000	-0.039057	-0.050833	0.034693	0.000000	0.000000	2.000000	61.000000	0.000000
3755.002506	0.116137	0.556049	-0.005683	80.712975	10.348239	96.735420	-0.806828	0.000000	0.284156	0.000000	0.000000	0.000000	-0.039057	-0.050833	0.034693	0.000000	0.000000	2.000000	61.000000	0.000000
3755.005839	0.116128	0.556007	-0.005627	80.712975	10.348239	96.735420	-0.806828	0.000000	0.284156	0.000000	0.000000	0.000000	-0.002506	-0.012630	0.016909	0.000000	0.000000	2.000000	61.000000	0.000000
3755.009172	0.116128	0.556007	-0.005627	80.712975	10.348239	96.735420	-0.806828	0.000000	0.284156	0.000000	0.000000	0.000000	-0.002506	-0.012630	0.016909	0.000000	0.000000	2.000000	61.000000	0.000000
3755.012506	0.116128	0.556007	-0.005627	80.712975	10.348239	96.735420	-0.806410	0.000000	0.281337	0.000000	0.000000	0.000000	-0.002506	-0.012630	0.016909	0.000000	0.000000	2.000000	61.000000	0.000000
3755.015839	0.116128	0.556007	-0.005627	80.712975	10.348239	96.735420	-0.806410	0.000000	0.281337	0.000000	0.000000	0.000000	-0.002506	-0.012630	0.016909	0.000000	0.000000	2.000000	61.000000	0.000000
3755.019172	0.116118	0.555990	-0.005576	80.712975	10.348239	96.735420	-0.806410	0.000000	0.281337	0.000000	0.000000	0.000000	-0.002914	-0.004986	0.015339	0.000000	0.000000	2.000000	61.000000	0.000000
3755.022506	0.116118	0.555990	-0.005576	80.709869	10.344173	96.736794	-0.806410	0.000000	0.281337	0.000000	0.000000	0.000000	-0.002914	-0.004986	0.015339	0.000000	0.000000	2.000000	61.000000	0.000000
3755.025839	0.116118	0.555990	-0.005576	80.709869	10.344173	96.736794	-0.806410	0.000000	0.281337	0.000000	0.000000	0.000000	-0.002914	-0.004986	0.015339	0.000000	0.000000	2.000000	61.000000	0.000000
3755.029172	0.116118	0.555990	-0.005576	80.709869	10.344173	96.736794	-0.806410	0.000000	0.281337	0.000000	0.000000	0.000000	-0.002914	-0.004986	0.015339	0.000000	0.000000	2.000000	61.000000	0.000000
3755.032506	0.116078	0.555957	-0.005468	80.712997	10.337365	96.735420	-0.805924	0.000000	0.278781	0.000000	0.000000	0.000000	-0.012261	-0.009995	0.032331	0.000000	0.000000	2.000000	61.000000	0.000000
3755.035839	0.116078	0.555957	-0.005468	80.712997	10.337365	96.735420	-0.805924	0.000000	0.278781	0.000000	0.000000	0.000000	-0.012261	-0.009995	0.032331	0.000000	0.000000	2.000000	61.000000	0.000000
3755.039172	0.116078	0.555957	-0.005468	80.712997	10.337365	96.735420	-0.805924	0.000000	0.278781	0.000000	0.000000	0.000000	-0.012261	-0.009995	0.032331	0.000000	0.000000	2.000000	61.000000	0.000000
3755.042506	0.116078	0.555957	-0.005468	80.719215	10.326492	96.732681	-0.803881	0.000000	0.273392	0.000000	0.000000	0.000000	-0.012261	-0.009995	0.032331	0.000000	0.000000	2.000000	61.000000	0.000000
3755.045839	0.116016	0.555906	-0.005441	80.719215	10.326492	96.732681	-0.803881	0.000000	0.273392	0.000000	0.000000	0.000000	-0.018495	-0.015289	0.008092	0.000000	0.000000	2.000000	61.000000	0.000000
3755.049172	0.116016	0.555906	-0.005441	80.719215	10.326492	96.732681	-0.803881	0.000000	0.273392	0.000000	0.000000	0.000000	-0.018495	-0.015289	0.008092	0.000000	0.000000	2.000000	61.000000	0.000000
3755.052506	0.116016	0.555906	-0.005441	80.728600	10.316941	96.728508	-0.800799	0.000000	0.272044	0.000000	0.000000	0.000000	-0.018495	-0.015289	0.008092	0.000000	0.000000	2.000000	61.000000	0.000000
3755.055839	0.116016	0.555906	-0.005441	80.728600	10.316941	96.728508	-0.800799	0.000000	0.272044	0.000000	0.000000	0.000000	-0.018495	-0.015289	0.008092	0.000000	0.000000	2.000000	61.000000	0.000000
3755.059172	0.115951	0.555812	-0.005426	80.728600	10.316941	96.728508	-0.800799	0.000000	0.272044	0.000000	0.000000	0.000000	-0.019451	-0.028070	0.004377	0.000000	0.000000	2.000000	61.000000	0.000000
3755.062506	0.115951	0.555812	-0.005426	80.744194	10.304662	96.721596	-0.800799	0.000000	0.272044	0.000000	0.000000	0.000000	-0.019451	-0.028070	0.004377	0.000000	0.000000	2.000000	61.000000	0.000000
3755.065839	0.115951	0.555812	-0.005426	80.744194	10.304662	96.721596	-0.800799	0.000000	0.272044	0.000000	0.000000	0.000000	-0.019451	-0.028070	0.004377	0.000000	0.000000	2.000000	61.000000	0.000000
3755.069172	0.115951	0.555812	-0.005426	80.744194	10.304662	96.721596	-0.800799	0.000000	0.272044	0.000000	0.000000	0.000000	-0.019451	-0.028070	0.004377	0.000000	0.000000	2.000000	61.000000	0.000000
3755.072506	0.115887	0.555607	-0.005500	80.762947	10.293728	96.713257	-0.797557	0.000000	0.271314	0.000000	0.000000	0.000000	-0.019387	-0.061428	-0.022113	0.000000	0.000000	2.000000	61.000000	0.000000
3755.075839	0.115887	0.555607	-0.005500	80.762947	10.293728	96.713257	-0.797557	0.000000	0.271314	0.000000	0.000000	0.000000	-0.019387	-0.061428	-0.022113	0.000000	0.000000	2.000000	61.000000	0.000000
3755.079172	0.115887	0.555607	-0.005500	80.762947	10.293728	96.713257	-0.797557	0.000000	0.271314	0.000000	0.000000	0.000000	-0.019387	-0.061428	-0.022113	0.000000	0.000000	2.000000	61.000000	0.000000
3755.082506	0.115887	0.555607	-0.005500	80.776268	10.293555	96.707520	-0.794325	0.000000	0.275000	0.000000	0.000000	0.000000	-0.019387	-0.061428	-0.022113	0.000000	0.000000	2.000000	61.000000	0.000000
3755.085839	0.115908	0.555496	-0.005594	80.776268	10.293555	96.707520	-0.794325	0.000000	0.275000	0.000000	0.000000	0.000000	0.006490	-0.033368	-0.028142	0.000000	0.000000	2.000000	61.000000	0.000000
3755.089172	0.115908	0.555496	-0.005594	80.776268	10.293555	96.707520	-0.794325	0.000000	0.275000	0.000000	0.000000	0.000000	0.006490	-0.033368	-0.028142	0.000000	0.000000	2.000000	61.000000	0.000000
3755.092506	0.115908	0.555496	-0.005594	80.784264	10.309510	96.714333	-0.795407	0.000000	0.279690	0.000000	0.000000	0.000000	0.006490	-0.033368	-0.028142	0.000000	0.000000	2.000000	61.000000	0.000000
3755.095839	0.115908	0.555496	-0.005594	80.784264	10.309510	96.714333	-0.795407	0.000000	0.279690	0.000000	0.000000	0.000000	0.006490	-0.033368	-0.028142	0.000000	0.000000	2.000000	61.000000	0.000000
3755.099172	0.115986	0.555436	-0.005646	80.784264	10.309510	96.714333	-0.795407	0.000000	0.279690	0.000000	0.000000	0.000000	0.023413	-0.017909	-0.015608	0.000000	0.000000	2.000000	61.000000	0.000000
3755.102506	0.115986	0.555436	-0.005646	80.783562	10.324156	96.715279	-0.795407	0.000000	0.279690	0.000000	0.000000	0.000000	0.023413	-0.017909	-0.015608	0.000000	0.000000	2.000000	61.000000	0.000000
3755.105839	0.115986	0.555436	-0.005646	80.783562	10.324156	96.715279	-0.795407	0.000000	0.279690	0.000000	0.000000	0.000000	0.023413	-0.017909	-0.015608	0.000000	0.000000	2.000000	61.000000	0.000000
3755.109172	0.115986	0.555436	-0.005646	80.783562	10.324156	96.715279	-0.795407	0.000000	0.279690	0.000000	0.000000	0.000000	0.023413	-0.017909	-0.015608	0.000000	0.000000	2.000000	61.000000	0.000000
3755.112506	0.116277	0.555402	-0.005758	80.776649	10.349690	96.719009	-0.799309	0.000000	0.282291	0.000000	0.000000	0.000000	0.087298	-0.010282	-0.033717	0.000000	0.000000	2.000000	61.000000	0.000000
3755.115839	0.116277	0.555402	-0.005758	80.776649	10.349690	96.719009	-0.799309	0.000000	0.282291	0.000000	0.000000	0.000000	0.087298	-0.010282	-0.033717	0.000000	0.000000	2.000000	61.000000	0.000000
3755.119172	0.116277	0.555402	-0.005758	80.776649	10.349690	96.719009	-0.799309	0.000000	0.282291	0.000000	0.000000	0.000000	0.087298	-0.010282	-0.033717	0.000000	0.000000	2.000000	61.000000	0.000000
3755.122506	0.116277	0.555402	-0.005758	80.776649	10.366020	96.719032	-0.813859	0.000000	0.287911	0.000000	0.000000	0.000000	0.087298	-0.010282	-0.033717	0.000000	0.000000	2.000000	61.000000	0.000000
3755.125839	0.116406	0.555402	-0.005791	80.776649	10.366020	96.719032	-0.813859	0.000000	0.287911	0.000000	0.000000	0.000000	0.038574	-0.000000	-0.009941	0.000000	0.000000	2.000000	61.000000	0.000000
3755.129172	0.116406	0.555402	-0.005791	80.776649	10.366020	96.719032	-0.813859	0.000000	0.287911	0.000000	0.000000	0.000000	0.038574	-0.000000	-0.009941	0.000000	0.000000	2.000000	61.000000	0.000000
3755.132506	0.116406	0.555402	-0.005791	80.776649	10.376896	96.719017	-0.820288	0.000000	0.289567	0.000000	0.000000	0.000000	0.038574	-0.000000	-0.009941	0.000000	0.000000	2.000000	61.000000	0.000000
3755.135839	0.116406	0.555402	-0.005791	80.776649	10.376896	96.719017	-0.820288	0.000000	0.289567	0.000000	0.000000	0.000000	0.038574	-0.000000	-0.009941	0.000000	0.000000	2.000000	61.000000	0.000000
3755.139172	0.116491	0.555402	-0.005813	80.776649	10.376896	96.719017	-0.820288	0.000000	0.289567	0.000000	0.000000	0.000000	0.025712	-0.000000	-0.006633	0.000000	0.000000	2.000000	61.000000	0.000000
3755.142506	0.116491	0.555402	-0.005813	80.774307	10.383595	96.720253	-0.820288	0.000000	0.289567	0.000000	0.000000	0.000000	0.025712	-0.000000	-0.006633	0.000000	0.000000	2.000000	61.000000	0.000000
3755.145839	0.116491	0.555402	-0.005813	80.774307	10.383595	96.720253	-0.820288	0.000000	0.289567	0.000000	0.000000	0.000000	0.025712	-0.000000	-0.006633	0.000000	0.000000	2.000000	61.000000	0.000000
3755.149172	0.116491	0.555402	-0.005813	80.774307	10.383595	96.720253	-0.820288	0.000000	0.289567	0.000000	0.000000	0.000000	0.025712	-0.000000	-0.006633	0.000000	0.000000	2.000000	61.000000	0.000000
3755.152506	0.116516	0.555351	-0.005809	80.777550	10.390303	96.728767	-0.824573	0.000000	0.290673	0.000000	0.000000	0.000000	0.007234	-0.015271	0.001457	0.000000	0.000000	2.000000	61.000000	0.000000
3755.155839	0.116516	0.555351	-0.005809	80.777550	10.390303	96.728767	-0.824573	0.000000	0.290673	0.000000	0.000000	0.000000	0.007234	-0.015271	0.001457	0.000000	0.000000	2.000000	61.000000	0.000000
3755.159172	0.116516	0.555351	-0.005809	80.777550	10.390303	96.728767	-0.824573	0.000000	0.290673	0.000000	0.000000	0.000000	0.007234	-0.015271	0.001457	0.000000	0.000000	2.000000	61.000000	0.000000
3755.162506	0.116516	0.555351	-0.005809	80.784142	10.414502	96.755638	-0.825778	0.000000	0.290430	0.000000	0.000000	0.000000	0.007234	-0.015271	0.001457	0.000000	0.000000	2.000000	61.000000	0.000000
3755.165839	0.116532	0.555334	-0.005832	80.784142	10.414502	96.755638	-0.825778	0.000000	0.290430	0.000000	0.000000	0.000000	0.005066	-0.005146	-0.006941	0.000000	0.000000	2.000000	61.000000	0.000000
3755.169172	0.116532	0.555334	-0.005832	80.784142	10.414502	96.755638	-0.825778	0.000000	0.290430	0.000000	0.000000	0.000000	0.005066	-0.005146	-0.006941	0.000000	0.000000	2.000000	61.000000	0.000000
3755.172506	0.116532	0.555334	-0.005832	80.788811	10.531711	96.892799	-0.826623	0.000000	0.291587	0.000000	0.000000	0.000000	0.005066	-0.005146	-0.006941	0.000000	0.000000	2.000000	61.000000	0.000000
3755.175839	0.116532	0.555334	-0.005832	80.788811	10.531711	96.892799	-0.826623	0.000000	0.291587	0.000000	0.000000	0.000000	0.005066	-0.005146	-0.006941	0.000000	0.000000	2.000000	61.000000	0.000000
3755.179172	0.116571	0.555317	-0.005860	80.788811	10.531711	96.892799	-0.826623	0.000000	0.291587	0.000000	0.000000	0.000000	0.011491	-0.005123	-0.008601	0.000000	0.000000	2.000000	61.000000	0.000000
3755.182506	0.116571	0.555317	-0.005860	80.787102	10.643525	97.022774	-0.826623	0.000000	0.291587	0.000000	0.000000	0.000000	0.011491	-0.005123	-0.008601	0.000000	0.000000	2.000000	61.000000	0.000000
3755.185839	0.116571	0.555317	-0.005860	80.787102	10.643525	97.022774	-0.826623	0.000000	0.291587	0.000000	0.000000	0.000000	0.011491	-0.005123	-0.008601	0.000000	0.000000	2.000000	61.000000	0.000000
3755.189172	0.116571	0.555317	-0.005860	80.787102	10.643525	97.022774	-0.826623	0.000000	0.291587	0.000000	0.000000	0.000000	0.011491	-0.005123	-0.008601	0.000000	0.000000	2.000000	61.000000	0.000000
3755.192506	0.116637	0.555385	-0.005870	80.778740	10.666203	97.046341	-0.828538	0.000000	0.293021	0.000000	0.000000	0.000000	0.019842	0.020408	-0.002816	0.000000	0.000000	2.000000	61.000000	0.000000
3755.195839	0.116637	0.555385	-0.005870	80.778740	10.666203	97.046341	-0.828538	0.000000	0.293021	0.000000	0.000000	0.000000	0.019842	0.020408	-0.002816	0.000000	0.000000	2.000000	61.000000	0.000000
3755.199172	0.116637	0.555385	-0.005870	80.778740	10.666203	97.046341	-0.828538	0.000000	0.293021	0.000000	0.000000	0.000000	0.019842	0.020408	-0.002816	0.000000	0.000000	2.000000	61.000000	0.000000
3755.202506	0.116637	0.555385	-0.005870	80.767090	10.671237	97.051437	-0.831845	0.000000	0.293490	0.000000	0.000000	0.000000	0.019842	0.020408	-0.002816	0.000000	0.000000	2.000000	61.000000	0.000000
3755.205839	0.116645	0.555445	-0.005840	80.767090	10.671237	97.051437	-0.831845	0.000000	0.293490	0.000000	0.000000	0.000000	0.002328	0.017913	0.009002	0.000000	0.000000	2.000000	61.000000	0.000000
3755.209172	0.116645	0.555445	-0.005840	80.767090	10.671237	97.051437	-0.831845	0.000000	0.293490	0.000000	0.000000	0.000000	0.002328	0.017913	0.009002	0.000000	0.000000	2.000000	61.000000	0.000000
3755.212506	0.116645	0.555445	-0.005840	80.754608	10.676331	97.056610	-0.832233	0.000000	0.291989	0.000000	0.000000	0.000000	0.002328	0.017913	0.009002	0.000000	0.000000	2.000000	61.000000	0.000000
3755.215839	0.116645	0.555445	-0.005840	80.754608	10.676331	97.056610	-0.832233	0.000000	0.291989	0.000000	0.000000	0.000000	0.002328	0.017913	0.009002	0.000000	0.000000	2.000000	61.000000	0.000000
3755.219172	0.116636	0.555522	-0.005787	80.754608	10.676331	97.056610	-0.832233	0.000000	0.291989	0.000000	0.000000	0.000000	-0.002739	0.023067	0.015939	0.000000	0.000000	2.000000	61.000000	0.000000
3755.222506	0.116636	0.555522	-0.005787	80.745216	10.674726	97.060471	-0.832233	0.000000	0.291989	0.000000	0.000000	0.000000	-0.002739	0.023067	0.015939	0.000000	0.000000	2.000000	61.000000	0.000000
3755.225839	0.116636	0.555522	-0.005787	80.745216	10.674726	97.060471	-0.832233	0.000000	0.291989	0.000000	0.000000	0.000000	-0.002739	0.023067	0.015939	0.000000	0.000000	2.000000	61.000000	0.000000
3755.229172	0.116636	0.555522	-0.005787	80.745216	10.674726	97.060471	-0.832233	0.000000	0.291989	0.000000	0.000000	0.000000	-0.002739	0.023067	0.015939	0.000000	0.000000	2.000000	61.000000	0.000000
3755.232506	0.116600	0.555599	-0.005659	80.738960	10.671858	97.063065	-0.831776	0.000000	0.289333	0.000000	0.000000	0.000000	-0.010706	0.023199	0.038212	0.000000	0.000000	2.000000	61.000000	0.000000
3755.235839	0.116600	0.555599	-0.005659	80.738960	10.671858	97.063065	-0.831776	0.000000	0.289333	0.000000	0.000000	0.000000	-0.010706	0.023199	0.038212	0.000000	0.000000	2.000000	61.000000	0.000000
3755.239172	0.116600	0.555599	-0.005659	80.738960	10.671858	97.063065	-0.831776	0.000000	0.289333	0.000000	0.000000	0.000000	-0.010706	0.023199	0.038212	0.000000	0.000000	2.000000	61.000000	0.000000
3755.242506	0.116600	0.555599	-0.005659	80.738976	10.666402	97.063080	-0.829992	0.000000	0.282964	0.000000	0.000000	0.000000	-0.010706	0.023199	0.038212	0.000000	0.000000	2.000000	61.000000	0.000000
3755.245839	0.116563	0.555591	-0.005625	80.738976	10.666402	97.063080	-0.829992	0.000000	0.282964	0.000000	0.000000	0.000000	-0.011093	-0.002502	0.010159	0.000000	0.000000	2.000000	61.000000	0.000000
3755.249172	0.116563	0.555591	-0.005625	80.738976	10.666402	97.063080	-0.829992	0.000000	0.282964	0.000000	0.000000	0.000000	-0.011093	-0.002502	0.010159	0.000000	0.000000	2.000000	61.000000	0.000000
3755.252506	0.116563	0.555591	-0.005625	80.745216	10.661146	97.060486	-0.828143	0.000000	0.281271	0.000000	0.000000	0.000000	-0.011093	-0.002502	0.010159	0.000000	0.000000	2.000000	61.000000	0.000000
3755.255839	0.116563	0.555591	-0.005625	80.745216	10.661146	97.060486	-0.828143	0.000000	0.281271	0.000000	0.000000	0.000000	-0.011093	-0.002502	0.010159	0.000000	0.000000	2.000000	61.000000	0.000000
3755.259172	0.116540	0.555523	-0.005627	80.745216	10.661146	97.060486	-0.828143	0.000000	0.281271	0.000000	0.000000	0.000000	-0.006988	-0.020414	-0.000496	0.000000	0.000000	2.000000	61.000000	0.000000
3755.262506	0.116540	0.555523	-0.005627	80.757713	10.656025	97.055305	-0.828143	0.000000	0.281271	0.000000	0.000000	0.000000	-0.006988	-0.020414	-0.000496	0.000000	0.000000	2.000000	61.000000	0.000000
3755.265839	0.116540	0.555523	-0.005627	80.757713	10.656025	97.055305	-0.828143	0.000000	0.281271	0.000000	0.000000	0.000000	-0.006988	-0.020414	-0.000496	0.000000	0.000000	2.000000	61.000000	0.000000
3755.269172	0.116540	0.555523	-0.005627	80.757713	10.656025	97.055305	-0.828143	0.000000	0.281271	0.000000	0.000000	0.000000	-0.006988	-0.020414	-0.000496	0.000000	0.000000	2.000000	61.000000	0.000000
3755.272506	0.116559	0.555361	-0.005642	80.767792	10.646728	97.041405	-0.826978	0.000000	0.281354	0.000000	0.000000	0.000000	0.005717	-0.048498	-0.004424	0.000000	0.000000	2.000000	61.000000	0.000000
3755.275839	0.116559	0.555361	-0.005642	80.767792	10.646728	97.041405	-0.826978	0.000000	0.281354	0.000000	0.000000	0.000000	0.005717	-0.048498	-0.004424	0.000000	0.000000	2.000000	61.000000	0.000000
3755.279172	0.116559	0.555361	-0.005642	80.767792	10.646728	97.041405	-0.826978	0.000000	0.281354	0.000000	0.000000	0.000000	0.005717	-0.048498	-0.004424	0.000000	0.000000	2.000000	61.000000	0.000000
3755.282506	0.116559	0.555361	-0.005642	80.771072	10.646316	97.040863	-0.827931	0.000000	0.282091	0.000000	0.000000	0.000000	0.005717	-0.048498	-0.004424	0.000000	0.000000	2.000000	61.000000	0.000000
3755.285839	0.116552	0.555276	-0.005667	80.771072	10.646316	97.040863	-0.827931	0.000000	0.282091	0.000000	0.000000	0.000000	-0.001923	-0.025566	-0.007448	0.000000	0.000000	2.000000	61.000000	0.000000
3755.289172	0.116552	0.555276	-0.005667	80.771072	10.646316	97.040863	-0.827931	0.000000	0.282091	0.000000	0.000000	0.000000	-0.001923	-0.025566	-0.007448	0.000000	0.000000	2.000000	61.000000	0.000000
3755.292506	0.116552	0.555276	-0.005667	80.754219	10.652761	97.049835	-0.827611	0.000000	0.283332	0.000000	0.000000	0.000000	-0.001923	-0.025566	-0.007448	0.000000	0.000000	2.000000	61.000000	0.000000
3755.295839	0.116552	0.555276	-0.005667	80.754219	10.652761	97.049835	-0.827611	0.000000	0.283332	0.000000	0.000000	0.000000	-0.001923	-0.025566	-0.007448	0.000000	0.000000	2.000000	61.000000	0.000000
3755.299172	0.116533	0.555225	-0.005651	80.754219	10.652761	97.049835	-0.827611	0.000000	0.283332	0.000000	0.000000	0.000000	-0.005629	-0.015285	0.004772	0.000000	0.000000	2.000000	61.000000	0.000000
3755.302506	0.116533	0.555225	-0.005651	80.725021	10.665192	97.064758	-0.827611	0.000000	0.283332	0.000000	0.000000	0.000000	-0.005629	-0.015285	0.004772	0.000000	0.000000	2.000000	61.000000	0.000000
3755.305839	0.116533	0.555225	-0.005651	80.725021	10.665192	97.064758	-0.827611	0.000000	0.283332	0.000000	0.000000	0.000000	-0.005629	-0.015285	0.004772	0.000000	0.000000	2.000000	61.000000	0.000000
3755.309172	0.116533	0.555225	-0.005651	80.725021	10.665192	97.064758	-0.827611	0.000000	0.283332	0.000000	0.000000	0.000000	-0.005629	-0.015285	0.004772	0.000000	0.000000	2.000000	61.000000	0.000000
3755.312506	0.116484	0.555157	-0.005578	80.681976	10.681746	97.086426	-0.826673	0.000000	0.282537	0.000000	0.000000	0.000000	-0.014963	-0.020302	0.021763	0.000000	0.000000	2.000000	61.000000	0.000000
3755.315839	0.116484	0.555157	-0.005578	80.681976	10.681746	97.086426	-0.826673	0.000000	0.282537	0.000000	0.000000	0.000000	-0.014963	-0.020302	0.021763	0.000000	0.000000	2.000000	61.000000	0.000000
3755.319172	0.116484	0.555157	-0.005578	80.681976	10.681746	97.086426	-0.826673	0.000000	0.282537	0.000000	0.000000	0.000000	-0.014963	-0.020302	0.021763	0.000000	0.000000	2.000000	61.000000	0.000000
3755.322506	0.116484	0.555157	-0.005578	80.638931	10.698082	97.107895	-0.824179	0.000000	0.278910	0.000000	0.000000	0.000000	-0.014963	-0.020302	0.021763	0.000000	0.000000	2.000000	61.000000	0.000000
3755.325839	0.116443	0.555106	-0.005557	80.638931	10.698082	97.107895	-0.824179	0.000000	0.278910	0.000000	0.000000	0.000000	-0.012063	-0.015278	0.006426	0.000000	0.000000	2.000000	61.000000	0.000000
3755.329172	0.116443	0.555106	-0.005557	80.638931	10.698082	97.107895	-0.824179	0.000000	0.278910	0.000000	0.000000	0.000000	-0.012063	-0.015278	0.006426	0.000000	0.000000	2.000000	61.000000	0.000000
3755.332506	0.116443	0.555106	-0.005557	80.615143	10.707752	97.120056	-0.822169	0.000000	0.277839	0.000000	0.000000	0.000000	-0.012063	-0.015278	0.006426	0.000000	0.000000	2.000000	61.000000	0.000000
3755.335839	0.116443	0.555106	-0.005557	80.615143	10.707752	97.120056	-0.822169	0.000000	0.277839	0.000000	0.000000	0.000000	-0.012063	-0.015278	0.006426	0.000000	0.000000	2.000000	61.000000	0.000000
3755.339172	0.116435	0.555064	-0.005500	80.615143	10.707752	97.120056	-0.822169	0.000000	0.277839	0.000000	0.000000	0.000000	-0.002506	-0.012678	0.016886	0.000000	0.000000	2.000000	61.000000	0.000000
3755.342506	0.116435	0.555064	-0.005500	80.606712	10.706758	97.124390	-0.822169	0.000000	0.277839	0.000000	0.000000	0.000000	-0.002506	-0.012678	0.016886	0.000000	0.000000	2.000000	61.000000	0.000000
3755.345839	0.116435	0.555064	-0.005500	80.606712	10.706758	97.124390	-0.822169	0.000000	0.277839	0.000000	0.000000	0.000000	-0.002506	-0.012678	0.016886	0.000000	0.000000	2.000000	61.000000	0.000000
3755.349172	0.116435	0.555064	-0.005500	80.606712	10.706758	97.124390	-0.822169	0.000000	0.277839	0.000000	0.000000	0.000000	-0.002506	-0.012678	0.016886	0.000000	0.000000	2.000000	61.000000	0.000000
3755.352506	0.116388	0.554945	-0.005418	80.612862	10.693688	97.112183	-0.821751	0.000000	0.275025	0.000000	0.000000	0.000000	-0.014175	-0.035614	0.024856	0.000000	0.000000	2.000000	61.000000	0.000000
3755.355839	0.116388	0.554945	-0.005418	80.612862	10.693688	97.112183	-0.821751	0.000000	0.275025	0.000000	0.000000	0.000000	-0.014175	-0.035614	0.024856	0.000000	0.000000	2.000000	61.000000	0.000000
3755.359172	0.116388	0.554945	-0.005418	80.612862	10.693688	97.112183	-0.821751	0.000000	0.275025	0.000000	0.000000	0.000000	-0.014175	-0.035614	0.024856	0.000000	0.000000	2.000000	61.000000	0.000000
3755.362506	0.116388	0.554945	-0.005418	80.619125	10.688491	97.109650	-0.819389	0.000000	0.270882	0.000000	0.000000	0.000000	-0.014175	-0.035614	0.024856	0.000000	0.000000	2.000000	61.000000	0.000000
3755.365839	0.116363	0.554903	-0.005425	80.619125	10.688491	97.109650	-0.819389	0.000000	0.270882	0.000000	0.000000	0.000000	-0.007397	-0.012757	-0.002077	0.000000	0.000000	2.000000	61.000000	0.000000
3755.369172	0.116363	0.554903	-0.005425	80.619125	10.688491	97.109650	-0.819389	0.000000	0.270882	0.000000	0.000000	0.000000	-0.007397	-0.012757	-0.002077	0.000000	0.000000	2.000000	61.000000	0.000000
3755.372506	0.116363	0.554903	-0.005425	80.625374	10.683249	97.107140	-0.818156	0.000000	0.271228	0.000000	0.000000	0.000000	-0.007397	-0.012757	-0.002077	0.000000	0.000000	2.000000	61.000000	0.000000
3755.375839	0.116363	0.554903	-0.005425	80.625374	10.683249	97.107140	-0.818156	0.000000	0.271228	0.000000	0.000000	0.000000	-0.007397	-0.012757	-0.002077	0.000000	0.000000	2.000000	61.000000	0.000000
3755.379172	0.116349	0.554869	-0.005391	80.625374	10.683249	97.107140	-0.818156	0.000000	0.271228	0.000000	0.000000	0.000000	-0.004274	-0.010170	0.010044	0.000000	0.000000	2.000000	61.000000	0.000000
3755.382506	0.116349	0.554869	-0.005391	80.628517	10.676606	97.105942	-0.818156	0.000000	0.271228	0.000000	0.000000	0.000000	-0.004274	-0.010170	0.010044	0.000000	0.000000	2.000000	61.000000	0.000000
3755.385839	0.116349	0.554869	-0.005391	80.628517	10.676606	97.105942	-0.818156	0.000000	0.271228	0.000000	0.000000	0.000000	-0.004274	-0.010170	0.010044	0.000000	0.000000	2.000000	61.000000	0.000000
3755.389172	0.116349	0.554869	-0.005391	80.628517	10.676606	97.105942	-0.818156	0.000000	0.271228	0.000000	0.000000	0.000000	-0.004274	-0.010170	0.010044	0.000000	0.000000	2.000000	61.000000	0.000000
3755.392506	0.116243	0.554843	-0.005358	80.628479	10.671160	97.105881	-0.817443	0.000000	0.269554	0.000000	0.000000	0.000000	-0.031774	-0.007649	0.009831	0.000000	0.000000	2.000000	61.000000	0.000000
3755.395839	0.116243	0.554843	-0.005358	80.628479	10.671160	97.105881	-0.817443	0.000000	0.269554	0.000000	0.000000	0.000000	-0.031774	-0.007649	0.009831	0.000000	0.000000	2.000000	61.000000	0.000000
3755.399172	0.116243	0.554843	-0.005358	80.628479	10.671160	97.105881	-0.817443	0.000000	0.269554	0.000000	0.000000	0.000000	-0.031774	-0.007649	0.009831	0.000000	0.000000	2.000000	61.000000	0.000000
3755.402506	0.116243	0.554843	-0.005358	80.631622	10.661744	97.104599	-0.812148	0.000000	0.267916	0.000000	0.000000	0.000000	-0.031774	-0.007649	0.009831	0.000000	0.000000	2.000000	61.000000	0.000000
3755.405839	0.116196	0.554826	-0.005365	80.631622	10.661744	97.104599	-0.812148	0.000000	0.267916	0.000000	0.000000	0.000000	-0.014228	-0.005123	-0.001977	0.000000	0.000000	2.000000	61.000000	0.000000
3755.409172	0.116196	0.554826	-0.005365	80.631622	10.661744	97.104599	-0.812148	0.000000	0.267916	0.000000	0.000000	0.000000	-0.014228	-0.005123	-0.001977	0.000000	0.000000	2.000000	61.000000	0.000000
3755.412506	0.116196	0.554826	-0.005365	80.629311	10.657435	97.105728	-0.809777	0.000000	0.268245	0.000000	0.000000	0.000000	-0.014228	-0.005123	-0.001977	0.000000	0.000000	2.000000	61.000000	0.000000
3755.415839	0.116196	0.554826	-0.005365	80.629311	10.657435	97.105728	-0.809777	0.000000	0.268245	0.000000	0.000000	0.000000	-0.014228	-0.005123	-0.001977	0.000000	0.000000	2.000000	61.000000	0.000000
3755.419172	0.116158	0.554818	-0.005331	80.629311	10.657435	97.105728	-0.809777	0.000000	0.268245	0.000000	0.000000	0.000000	-0.011113	-0.002517	0.010146	0.000000	0.000000	2.000000	61.000000	0.000000
3755.422506	0.116158	0.554818	-0.005331	80.632401	10.648062	97.104500	-0.809777	0.000000	0.268245	0.000000	0.000000	0.000000	-0.011113	-0.002517	0.010146	0.000000	0.000000	2.000000	61.000000	0.000000
3755.425839	0.116158	0.554818	-0.005331	80.632401	10.648062	97.104500	-0.809777	0.000000	0.268245	0.000000	0.000000	0.000000	-0.011113	-0.002517	0.010146	0.000000	0.000000	2.000000	61.000000	0.000000
3755.429172	0.116158	0.554818	-0.005331	80.632401	10.648062	97.104500	-0.809777	0.000000	0.268245	0.000000	0.000000	0.000000	-0.011113	-0.002517	0.010146	0.000000	0.000000	2.000000	61.000000	0.000000
3755.432506	0.116074	0.554792	-0.005304	80.630112	10.646459	97.105606	-0.807925	0.000000	0.266554	0.000000	0.000000	0.000000	-0.025344	-0.007650	0.008164	0.000000	0.000000	2.000000	61.000000	0.000000
3755.435839	0.116074	0.554792	-0.005304	80.630112	10.646459	97.105606	-0.807925	0.000000	0.266554	0.000000	0.000000	0.000000	-0.025344	-0.007650	0.008164	0.000000	0.000000	2.000000	61.000000	0.000000
3755.439172	0.116074	0.554792	-0.005304	80.630112	10.646459	97.105606	-0.807925	0.000000	0.266554	0.000000	0.000000	0.000000	-0.025344	-0.007650	0.008164	0.000000	0.000000	2.000000	61.000000	0.000000
3755.442506	0.116074	0.554792	-0.005304	80.627678	10.636998	97.097038	-0.803701	0.000000	0.265194	0.000000	0.000000	0.000000	-0.025344	-0.007650	0.008164	0.000000	0.000000	2.000000	61.000000	0.000000
3755.445839	0.116064	0.554775	-0.005253	80.627678	10.636998	97.097038	-0.803701	0.000000	0.265194	0.000000	0.000000	0.000000	-0.002922	-0.005032	0.015327	0.000000	0.000000	2.000000	61.000000	0.000000
3755.449172	0.116064	0.554775	-0.005253	80.627678	10.636998	97.097038	-0.803701	0.000000	0.265194	0.000000	0.000000	0.000000	-0.002922	-0.005032	0.015327	0.000000	0.000000	2.000000	61.000000	0.000000
3755.452506	0.116064	0.554775	-0.005253	80.627388	10.613267	97.067833	-0.803214	0.000000	0.262639	0.000000	0.000000	0.000000	-0.002922	-0.005032	0.015327	0.000000	0.000000	2.000000	61.000000	0.000000
3755.455839	0.116064	0.554775	-0.005253	80.627388	10.613267	97.067833	-0.803214	0.000000	0.262639	0.000000	0.000000	0.000000	-0.002922	-0.005032	0.015327	0.000000	0.000000	2.000000	61.000000	0.000000
3755.459172	0.116075	0.554784	-0.005212	80.627388	10.613267	97.067833	-0.803214	0.000000	0.262639	0.000000	0.000000	0.000000	0.003112	0.002611	0.012124	0.000000	0.000000	2.000000	61.000000	0.000000
3755.462506	0.116075	0.554784	-0.005212	80.623741	10.572325	97.020554	-0.803214	0.000000	0.262639	0.000000	0.000000	0.000000	0.003112	0.002611	0.012124	0.000000	0.000000	2.000000	61.000000	0.000000
3755.465839	0.116075	0.554784	-0.005212	80.623741	10.572325	97.020554	-0.803214	0.000000	0.262639	0.000000	0.000000	0.000000	0.003112	0.002611	0.012124	0.000000	0.000000	2.000000	61.000000	0.000000
3755.469172	0.116075	0.554784	-0.005212	80.623741	10.572325	97.020554	-0.803214	0.000000	0.262639	0.000000	0.000000	0.000000	0.003112	0.002611	0.012124	0.000000	0.000000	2.000000	61.000000	0.000000
3755.472506	0.116011	0.554776	-0.005104	80.620300	10.544473	96.992722	-0.803732	0.000000	0.260618	0.000000	0.000000	0.000000	-0.019125	-0.002417	0.032408	0.000000	0.000000	2.000000	61.000000	0.000000
3755.475839	0.116011	0.554776	-0.005104	80.620300	10.544473	96.992722	-0.803732	0.000000	0.260618	0.000000	0.000000	0.000000	-0.019125	-0.002417	0.032408	0.000000	0.000000	2.000000	61.000000	0.000000
3755.479172	0.116011	0.554776	-0.005104	80.620300	10.544473	96.992722	-0.803732	0.000000	0.260618	0.000000	0.000000	0.000000	-0.019125	-0.002417	0.032408	0.000000	0.000000	2.000000	61.000000	0.000000
3755.482506	0.116011	0.554776	-0.005104	80.620300	10.533567	96.992691	-0.800545	0.000000	0.255217	0.000000	0.000000	0.000000	-0.019125	-0.002417	0.032408	0.000000	0.000000	2.000000	61.000000	0.000000
3755.485839	0.115937	0.554759	-0.005037	80.620300	10.533567	96.992691	-0.800545	0.000000	0.255217	0.000000	0.000000	0.000000	-0.022250	-0.005038	0.020280	0.000000	0.000000	2.000000	61.000000	0.000000
3755.489172	0.115937	0.554759	-0.005037	80.620300	10.533567	96.992691	-0.800545	0.000000	0.255217	0.000000	0.000000	0.000000	-0.022250	-0.005038	0.020280	0.000000	0.000000	2.000000	61.000000	0.000000
3755.492506	0.115937	0.554759	-0.005037	80.620300	10.519968	96.992683	-0.796836	0.000000	0.251837	0.000000	0.000000	0.000000	-0.022250	-0.005038	0.020280	0.000000	0.000000	2.000000	61.000000	0.000000
3755.495839	0.115937	0.554759	-0.005037	80.620300	10.519968	96.992683	-0.796836	0.000000	0.251837	0.000000	0.000000	0.000000	-0.022250	-0.005038	0.020280	0.000000	0.000000	2.000000	61.000000	0.000000
3755.499172	0.115857	0.554751	-0.004992	80.620300	10.519968	96.992683	-0.796836	0.000000	0.251837	0.000000	0.000000	0.000000	-0.024004	-0.002504	0.013439	0.000000	0.000000	2.000000	61.000000	0.000000
3755.502506	0.115857	0.554751	-0.004992	80.623444	10.507824	96.991432	-0.796836	0.000000	0.251837	0.000000	0.000000	0.000000	-0.024004	-0.002504	0.013439	0.000000	0.000000	2.000000	61.000000	0.000000
3755.505839	0.115772	0.554725	-0.004965	80.623444	10.507824	96.991432	-0.796836	0.000000	0.251837	0.000000	0.000000	0.000000	-0.025363	-0.007655	0.008146	0.000000	0.000000	2.000000	61.000000	0.000000
3755.509172	0.115772	0.554725	-0.004965	80.623444	10.507824	96.991432	-0.796836	0.000000	0.251837	0.000000	0.000000	0.000000	-0.025363	-0.007655	0.008146	0.000000	0.000000	2.000000	61.000000	0.000000
3755.512506	0.115772	0.554725	-0.004965	80.626549	10.501086	96.990105	-0.788609	0.000000	0.248240	0.000000	0.000000	0.000000	-0.025363	-0.007655	0.008146	0.000000	0.000000	2.000000	61.000000	0.000000
3755.515839	0.115772	0.554725	-0.004965	80.626549	10.501086	96.990105	-0.788609	0.000000	0.248240	0.000000	0.000000	0.000000	-0.025363	-0.007655	0.008146	0.000000	0.000000	2.000000	61.000000	0.000000
3755.519172	0.115709	0.554700	-0.004943	80.626549	10.501086	96.990105	-0.788609	0.000000	0.248240	0.000000	0.000000	0.000000	-0.018927	-0.007655	0.006493	0.000000	0.000000	2.000000	61.000000	0.000000
3755.522506	0.115709	0.554700	-0.004943	80.629677	10.497107	96.988815	-0.788609	0.000000	0.248240	0.000000	0.000000	0.000000	-0.018927	-0.007655	0.006493	0.000000	0.000000	2.000000	61.000000	0.000000
3755.525839	0.115709	0.554700	-0.004943	80.629677	10.497107	96.988815	-0.788609	0.000000	0.248240	0.000000	0.000000	0.000000	-0.018927	-0.007655	0.006493	0.000000	0.000000	2.000000	61.000000	0.000000
3755.529172	0.115709	0.554700	-0.004943	80.629677	10.497107	96.988815	-0.788609	0.000000	0.248240	0.000000	0.000000	0.000000	-0.018927	-0.007655	0.006493	0.000000	0.000000	2.000000	61.000000	0.000000
3755.532506	0.115718	0.554641	-0.004910	80.629677	10.497107	96.988815	-0.785454	0.000000	0.247158	0.000000	0.000000	0.000000	0.002544	-0.017818	0.009932	0.000000	0.000000	2.000000	61.000000	0.000000
3755.535839	0.115718	0.554641	-0.004910	80.629677	10.497107	96.988815	-0.785454	0.000000	0.247158	0.000000	0.000000	0.000000	0.002544	-0.017818	0.009932	0.000000	0.000000	2.000000	61.000000	0.000000
3755.539172	0.115718	0.554641	-0.004910	80.629677	10.497107	96.988815	-0.785454	0.000000	0.247158	0.000000	0.000000	0.000000	0.002544	-0.017818	0.009932	0.000000	0.000000	2.000000	61.000000	0.000000
3755.542506	0.115718	0.554641	-0.004910	80.632797	10.501307	96.987564	-0.785878	0.000000	0.245502	0.000000	0.000000	0.000000	0.002544	-0.017818	0.009932	0.000000	0.000000	2.000000	61.000000	0.000000
3755.545839	0.115766	0.554632	-0.004898	80.632797	10.501307	96.987564	-0.785878	0.000000	0.245502	0.000000	0.000000	0.000000	0.014630	-0.002535	0.003540	0.000000	0.000000	2.000000	61.000000	0.000000
3755.549172	0.115766	0.554632	-0.004898	80.632797	10.501307	96.987564	-0.785878	0.000000	0.245502	0.000000	0.000000	0.000000	0.014630	-0.002535	0.003540	0.000000	0.000000	2.000000	61.000000	0.000000
3755.552506	0.115766	0.554632	-0.004898	80.632797	10.506721	96.987541	-0.788316	0.000000	0.244912	0.000000	0.000000	0.000000	0.014630	-0.002535	0.003540	0.000000	0.000000	2.000000	61.000000	0.000000
3755.555839	0.115766	0.554632	-0.004898	80.632797	10.506721	96.987541	-0.788316	0.000000	0.244912	0.000000	0.000000	0.000000	0.014630	-0.002535	0.003540	0.000000	0.000000	2.000000	61.000000	0.000000
3755.559172	0.115815	0.554624	-0.004886	80.632797	10.506721	96.987541	-0.788316	0.000000	0.244912	0.000000	0.000000	0.000000	0.014633	-0.002504	0.003538	0.000000	0.000000	2.000000	61.000000	0.000000
3755.562506	0.115815	0.554624	-0.004886	80.629654	10.510703	96.988800	-0.788316	0.000000	0.244912	0.000000	0.000000	0.000000	0.014633	-0.002504	0.003538	0.000000	0.000000	2.000000	61.000000	0.000000
3755.565839	0.115815	0.554624	-0.004886	80.629654	10.510703	96.988800	-0.788316	0.000000	0.244912	0.000000	0.000000	0.000000	0.014633	-0.002504	0.003538	0.000000	0.000000	2.000000	61.000000	0.000000
3755.569172	0.115815	0.554624	-0.004886	80.629654	10.510703	96.988800	-0.788316	0.000000	0.244912	0.000000	0.000000	0.000000	0.014633	-0.002504	0.003538	0.000000	0.000000	2.000000	61.000000	0.000000
3755.572506	0.115868	0.554632	-0.004857	80.629654	10.513415	96.988808	-0.790755	0.000000	0.244322	0.000000	0.000000	0.000000	0.015989	0.002599	0.008826	0.000000	0.000000	2.000000	61.000000	0.000000
3755.575839	0.115868	0.554632	-0.004857	80.629654	10.513415	96.988808	-0.790755	0.000000	0.244322	0.000000	0.000000	0.000000	0.015989	0.002599	0.008826	0.000000	0.000000	2.000000	61.000000	0.000000
3755.579172	0.115868	0.554632	-0.004857	80.629654	10.513415	96.988808	-0.790755	0.000000	0.244322	0.000000	0.000000	0.000000	0.015989	0.002599	0.008826	0.000000	0.000000	2.000000	61.000000	0.000000
3755.582506	0.115868	0.554632	-0.004857	80.629654	10.513415	96.988808	-0.793420	0.000000	0.242852	0.000000	0.000000	0.000000	0.015989	0.002599	0.008826	0.000000	0.000000	2.000000	61.000000	0.000000
3755.585839	0.115863	0.554641	-0.004880	80.629654	10.513415	96.988808	-0.793420	0.000000	0.242852	0.000000	0.000000	0.000000	-0.001750	0.002533	-0.006836	0.000000	0.000000	2.000000	61.000000	0.000000
3755.589172	0.115863	0.554641	-0.004880	80.629654	10.513415	96.988808	-0.793420	0.000000	0.242852	0.000000	0.000000	0.000000	-0.001750	0.002533	-0.006836	0.000000	0.000000	2.000000	61.000000	0.000000
3755.592506	0.115863	0.554641	-0.004880	80.632797	10.509443	96.987534	-0.793128	0.000000	0.243991	0.000000	0.000000	0.000000	-0.001750	0.002533	-0.006836	0.000000	0.000000	2.000000	61.000000	0.000000
3755.595839	0.115863	0.554641	-0.004880	80.632797	10.509443	96.987534	-0.793128	0.000000	0.243991	0.000000	0.000000	0.000000	-0.001750	0.002533	-0.006836	0.000000	0.000000	2.000000	61.000000	0.000000
3755.599172	0.115837	0.554624	-0.004892	80.632797	10.509443	96.987534	-0.793128	0.000000	0.243991	0.000000	0.000000	0.000000	-0.007795	-0.005133	-0.003639	0.000000	0.000000	2.000000	61.000000	0.000000
3755.602506	0.115837	0.554624	-0.004892	80.632797	10.509443	96.987534	-0.793128	0.000000	0.243991	0.000000	0.000000	0.000000	-0.007795	-0.005133	-0.003639	0.000000	0.000000	2.000000	61.000000	0.000000
3755.605839	0.115837	0.554624	-0.004892	80.632797	10.509443	96.987534	-0.793128	0.000000	0.243991	0.000000	0.000000	0.000000	-0.007795	-0.005133	-0.003639	0.000000	0.000000	2.000000	61.000000	0.000000
3755.609172	0.115837	0.554624	-0.004892	80.632797	10.509443	96.987534	-0.793128	0.000000	0.243991	0.000000	0.000000	0.000000	-0.007795	-0.005133	-0.003639	0.000000	0.000000	2.000000	61.000000	0.000000
3755.612506	0.115836	0.554632	-0.004983	80.635925	10.510860	96.986229	-0.791829	0.000000	0.244597	0.000000	0.000000	0.000000	-0.000166	0.002416	-0.027448	0.000000	0.000000	2.000000	61.000000	0.000000
3755.615839	0.115836	0.554632	-0.004983	80.635925	10.510860	96.986229	-0.791829	0.000000	0.244597	0.000000	0.000000	0.000000	-0.000166	0.002416	-0.027448	0.000000	0.000000	2.000000	61.000000	0.000000
3755.619172	0.115836	0.554632	-0.004983	80.635925	10.510860	96.986229	-0.791829	0.000000	0.244597	0.000000	0.000000	0.000000	-0.000166	0.002416	-0.027448	0.000000	0.000000	2.000000	61.000000	0.000000
3755.622506	0.115836	0.554632	-0.004983	80.635925	10.516324	96.986252	-0.791801	0.000000	0.249172	0.000000	0.000000	0.000000	-0.000166	0.002416	-0.027448	0.000000	0.000000	2.000000	61.000000	0.000000
3755.625839	0.115867	0.554649	-0.005040	80.635925	10.516324	96.986252	-0.791801	0.000000	0.249172	0.000000	0.000000	0.000000	0.009374	0.005037	-0.016973	0.000000	0.000000	2.000000	61.000000	0.000000
3755.629172	0.115867	0.554649	-0.005040	80.635925	10.516324	96.986252	-0.791801	0.000000	0.249172	0.000000	0.000000	0.000000	0.009374	0.005037	-0.016973	0.000000	0.000000	2.000000	61.000000	0.000000
3755.632506	0.115867	0.554649	-0.005040	80.635902	10.521749	96.986252	-0.793364	0.000000	0.252001	0.000000	0.000000	0.000000	0.009374	0.005037	-0.016973	0.000000	0.000000	2.000000	61.000000	0.000000
3755.635839	0.115867	0.554649	-0.005040	80.635902	10.521749	96.986252	-0.793364	0.000000	0.252001	0.000000	0.000000	0.000000	0.009374	0.005037	-0.016973	0.000000	0.000000	2.000000	61.000000	0.000000
3755.639172	0.115899	0.554665	-0.005097	80.635902	10.521749	96.986252	-0.793364	0.000000	0.252001	0.000000	0.000000	0.000000	0.009373	0.005030	-0.016974	0.000000	0.000000	2.000000	61.000000	0.000000
3755.642506	0.115899	0.554665	-0.005097	80.632774	10.528473	96.987518	-0.793364	0.000000	0.252001	0.000000	0.000000	0.000000	0.009373	0.005030	-0.016974	0.000000	0.000000	2.000000	61.000000	0.000000
3755.645839	0.115899	0.554665	-0.005097	80.632774	10.528473	96.987518	-0.793364	0.000000	0.252001	0.000000	0.000000	0.000000	0.009373	0.005030	-0.016974	0.000000	0.000000	2.000000	61.000000	0.000000
3755.649172	0.115899	0.554665	-0.005097	80.632774	10.528473	96.987518	-0.793364	0.000000	0.252001	0.000000	0.000000	0.000000	0.009373	0.005030	-0.016974	0.000000	0.000000	2.000000	61.000000	0.000000
3755.652506	0.115932	0.554750	-0.005146	80.626549	10.531016	96.990105	-0.794926	0.000000	0.254830	0.000000	0.000000	0.000000	0.009934	0.025476	-0.014782	0.000000	0.000000	2.000000	61.000000	0.000000
3755.655839	0.115932	0.554750	-0.005146	80.626549	10.531016	96.990105	-0.794926	0.000000	0.254830	0.000000	0.000000	0.000000	0.009934	0.025476	-0.014782	0.000000	0.000000	2.000000	61.000000	0.000000
3755.659172	0.115932	0.554750	-0.005146	80.626549	10.531016	96.990105	-0.794926	0.000000	0.254830	0.000000	0.000000	0.000000	0.009934	0.025476	-0.014782	0.000000	0.000000	2.000000	61.000000	0.000000
3755.662506	0.115932	0.554750	-0.005146	80.620323	10.530842	96.992706	-0.796581	0.000000	0.257293	0.000000	0.000000	0.000000	0.009934	0.025476	-0.014782	0.000000	0.000000	2.000000	61.000000	0.000000
3755.665839	0.115908	0.554801	-0.005151	80.620323	10.530842	96.992706	-0.796581	0.000000	0.257293	0.000000	0.000000	0.000000	-0.007232	0.015302	-0.001448	0.000000	0.000000	2.000000	61.000000	0.000000
3755.669172	0.115908	0.554801	-0.005151	80.620323	10.530842	96.992706	-0.796581	0.000000	0.257293	0.000000	0.000000	0.000000	-0.007232	0.015302	-0.001448	0.000000	0.000000	2.000000	61.000000	0.000000
3755.672506	0.115908	0.554801	-0.005151	80.610939	10.529229	96.996552	-0.795376	0.000000	0.257535	0.000000	0.000000	0.000000	-0.007232	0.015302	-0.001448	0.000000	0.000000	2.000000	61.000000	0.000000
3755.675839	0.115908	0.554801	-0.005151	80.610939	10.529229	96.996552	-0.795376	0.000000	0.257535	0.000000	0.000000	0.000000	-0.007232	0.015302	-0.001448	0.000000	0.000000	2.000000	61.000000	0.000000
3755.679172	0.115872	0.554861	-0.005110	80.610939	10.529229	96.996552	-0.795376	0.000000	0.257535	0.000000	0.000000	0.000000	-0.010564	0.017903	0.012326	0.000000	0.000000	2.000000	61.000000	0.000000
3755.682506	0.115872	0.554861	-0.005110	80.607819	10.525068	96.997849	-0.795376	0.000000	0.257535	0.000000	0.000000	0.000000	-0.010564	0.017903	0.012326	0.000000	0.000000	2.000000	61.000000	0.000000
3755.685839	0.115872	0.554861	-0.005110	80.607819	10.525068	96.997849	-0.795376	0.000000	0.257535	0.000000	0.000000	0.000000	-0.010564	0.017903	0.012326	0.000000	0.000000	2.000000	61.000000	0.000000
3755.689172	0.115872	0.554861	-0.005110	80.607819	10.525068	96.997849	-0.795376	0.000000	0.257535	0.000000	0.000000	0.000000	-0.010564	0.017903	0.012326	0.000000	0.000000	2.000000	61.000000	0.000000
3755.692506	0.115784	0.554912	-0.005098	80.604683	10.523597	96.999130	-0.793615	0.000000	0.255480	0.000000	0.000000	0.000000	-0.026549	0.015293	0.003496	0.000000	0.000000	2.000000	61.000000	0.000000
3755.695839	0.115784	0.554912	-0.005098	80.604683	10.523597	96.999130	-0.793615	0.000000	0.255480	0.000000	0.000000	0.000000	-0.026549	0.015293	0.003496	0.000000	0.000000	2.000000	61.000000	0.000000
3755.699172	0.115784	0.554912	-0.005098	80.604683	10.523597	96.999130	-0.793615	0.000000	0.255480	0.000000	0.000000	0.000000	-0.026549	0.015293	0.003496	0.000000	0.000000	2.000000	61.000000	0.000000
3755.702506	0.115784	0.554912	-0.005098	80.607819	10.516886	96.997841	-0.789191	0.000000	0.254898	0.000000	0.000000	0.000000	-0.026549	0.015293	0.003496	0.000000	0.000000	2.000000	61.000000	0.000000
3755.705839	0.115758	0.554895	-0.005110	80.607819	10.516886	96.997841	-0.789191	0.000000	0.254898	0.000000	0.000000	0.000000	-0.007790	-0.005122	-0.003638	0.000000	0.000000	2.000000	61.000000	0.000000
3755.709172	0.115758	0.554895	-0.005110	80.607819	10.516886	96.997841	-0.789191	0.000000	0.254898	0.000000	0.000000	0.000000	-0.007790	-0.005122	-0.003638	0.000000	0.000000	2.000000	61.000000	0.000000
3755.712506	0.115758	0.554895	-0.005110	80.614143	10.524979	97.004967	-0.787892	0.000000	0.255504	0.000000	0.000000	0.000000	-0.007790	-0.005122	-0.003638	0.000000	0.000000	2.000000	61.000000	0.000000
3755.715839	0.115758	0.554895	-0.005110	80.614143	10.524979	97.004967	-0.787892	0.000000	0.255504	0.000000	0.000000	0.000000	-0.007790	-0.005122	-0.003638	0.000000	0.000000	2.000000	61.000000	0.000000
3755.719172	0.115770	0.554861	-0.005151	80.614143	10.524979	97.004967	-0.787892	0.000000	0.255504	0.000000	0.000000	0.000000	0.003730	-0.010280	-0.012223	0.000000	0.000000	2.000000	61.000000	0.000000
3755.722506	0.115770	0.554861	-0.005151	80.620384	10.522432	97.002388	-0.787892	0.000000	0.255504	0.000000	0.000000	0.000000	0.003730	-0.010280	-0.012223	0.000000	0.000000	2.000000	61.000000	0.000000
3755.725839	0.115770	0.554861	-0.005151	80.620384	10.522432	97.002388	-0.787892	0.000000	0.255504	0.000000	0.000000	0.000000	0.003730	-0.010280	-0.012223	0.000000	0.000000	2.000000	61.000000	0.000000
3755.729172	0.115770	0.554861	-0.005151	80.620384	10.522432	97.002388	-0.787892	0.000000	0.255504	0.000000	0.000000	0.000000	0.003730	-0.010280	-0.012223	0.000000	0.000000	2.000000	61.000000	0.000000
3755.732506	0.115802	0.554758	-0.005204	80.629776	10.524051	96.998535	-0.788514	0.000000	0.257541	0.000000	0.000000	0.000000	0.009603	-0.030687	-0.016063	0.000000	0.000000	2.000000	61.000000	0.000000
3755.735839	0.115802	0.554758	-0.005204	80.629776	10.524051	96.998535	-0.788514	0.000000	0.257541	0.000000	0.000000	0.000000	0.009603	-0.030687	-0.016063	0.000000	0.000000	2.000000	61.000000	0.000000
3755.739172	0.115802	0.554758	-0.005204	80.629776	10.524051	96.998535	-0.788514	0.000000	0.257541	0.000000	0.000000	0.000000	0.009603	-0.030687	-0.016063	0.000000	0.000000	2.000000	61.000000	0.000000
3755.742506	0.115802	0.554758	-0.005204	80.636024	10.524208	96.995972	-0.790115	0.000000	0.260219	0.000000	0.000000	0.000000	0.009603	-0.030687	-0.016063	0.000000	0.000000	2.000000	61.000000	0.000000
3755.745839	0.115815	0.554724	-0.005245	80.636024	10.524208	96.995972	-0.790115	0.000000	0.260219	0.000000	0.000000	0.000000	0.003725	-0.010275	-0.012227	0.000000	0.000000	2.000000	61.000000	0.000000
3755.749172	0.115815	0.554724	-0.005245	80.636024	10.524208	96.995972	-0.790115	0.000000	0.260219	0.000000	0.000000	0.000000	0.003725	-0.010275	-0.012227	0.000000	0.000000	2.000000	61.000000	0.000000
3755.752506	0.115815	0.554724	-0.005245	80.636024	10.524208	96.995972	-0.790736	0.000000	0.262256	0.000000	0.000000	0.000000	0.003725	-0.010275	-0.012227	0.000000	0.000000	2.000000	61.000000	0.000000
3755.755839	0.115815	0.554724	-0.005245	80.636024	10.524208	96.995972	-0.790736	0.000000	0.262256	0.000000	0.000000	0.000000	0.003725	-0.010275	-0.012227	0.000000	0.000000	2.000000	61.000000	0.000000
3755.759172	0.115815	0.554724	-0.005245	80.636024	10.524208	96.995972	-0.790736	0.000000	0.262256	0.000000	0.000000	0.000000	-0.000001	0.000007	0.000000	0.000000	0.000000	2.000000	61.000000	0.000000
3755.762506	0.115815	0.554724	-0.005245	80.632881	10.525510	96.997261	-0.790736	0.000000	0.262256	0.000000	0.000000	0.000000	-0.000001	0.000007	0.000000	0.000000	0.000000	2.000000	61.000000	0.000000
3755.765839	0.115815	0.554724	-0.005245	80.632881	10.525510	96.997261	-0.790736	0.000000	0.262256	0.000000	0.000000	0.000000	-0.000001	0.000007	0.000000	0.000000	0.000000	2.000000	61.000000	0.000000
3755.769172	0.115815	0.554724	-0.005245	80.632881	10.525510	96.997261	-0.790736	0.000000	0.262256	0.000000	0.000000	0.000000	-0.000001	0.000007	0.000000	0.000000	0.000000	2.000000	61.000000	0.000000
3755.772506	0.115824	0.554758	-0.005210	80.629776	10.526782	96.998550	-0.790736	0.000000	0.262256	0.000000	0.000000	0.000000	0.002709	0.010279	0.010578	0.000000	0.000000	2.000000	61.000000	0.000000
3755.775839	0.115824	0.554758	-0.005210	80.629776	10.526782	96.998550	-0.790736	0.000000	0.262256	0.000000	0.000000	0.000000	0.002709	0.010279	0.010578	0.000000	0.000000	2.000000	61.000000	0.000000
3755.779172	0.115824	0.554758	-0.005210	80.629776	10.526782	96.998550	-0.790736	0.000000	0.262256	0.000000	0.000000	0.000000	0.002709	0.010279	0.010578	0.000000	0.000000	2.000000	61.000000	0.000000
3755.782506	0.115824	0.554758	-0.005210	80.626648	10.528054	96.999840	-0.791187	0.000000	0.260493	0.000000	0.000000	0.000000	0.002709	0.010279	0.010578	0.000000	0.000000	2.000000	61.000000	0.000000
3755.785839	0.115828	0.554775	-0.005192	80.626648	10.528054	96.999840	-0.791187	0.000000	0.260493	0.000000	0.000000	0.000000	0.001355	0.005125	0.005289	0.000000	0.000000	2.000000	61.000000	0.000000
3755.789172	0.115828	0.554775	-0.005192	80.626648	10.528054	96.999840	-0.791187	0.000000	0.260493	0.000000	0.000000	0.000000	0.001355	0.005125	0.005289	0.000000	0.000000	2.000000	61.000000	0.000000
3755.792506	0.115828	0.554775	-0.005192	80.626648	10.530761	96.999809	-0.791413	0.000000	0.259612	0.000000	0.000000	0.000000	0.001355	0.005125	0.005289	0.000000	0.000000	2.000000	61.000000	0.000000
3755.795839	0.115828	0.554775	-0.005192	80.626648	10.530761	96.999809	-0.791413	0.000000	0.259612	0.000000	0.000000	0.000000	0.001355	0.005125	0.005289	0.000000	0.000000	2.000000	61.000000	0.000000
3755.799172	0.115850	0.554775	-0.005198	80.626648	10.530761	96.999809	-0.791413	0.000000	0.259612	0.000000	0.000000	0.000000	0.006439	-0.000007	-0.001650	0.000000	0.000000	2.000000	61.000000	0.000000
3755.802506	0.115850	0.554775	-0.005198	80.629753	10.529490	96.998512	-0.791413	0.000000	0.259612	0.000000	0.000000	0.000000	0.006439	-0.000007	-0.001650	0.000000	0.000000	2.000000	61.000000	0.000000
3755.805839	0.115850	0.554775	-0.005198	80.629753	10.529490	96.998512	-0.791413	0.000000	0.259612	0.000000	0.000000	0.000000	0.006439	-0.000007	-0.001650	0.000000	0.000000	2.000000	61.000000	0.000000
3755.809172	0.115850	0.554775	-0.005198	80.629753	10.529490	96.998512	-0.791413	0.000000	0.259612	0.000000	0.000000	0.000000	0.006439	-0.000007	-0.001650	0.000000	0.000000	2.000000	61.000000	0.000000
3755.812506	0.115854	0.554699	-0.005182	80.636024	10.526953	96.995964	-0.792486	0.000000	0.259887	0.000000	0.000000	0.000000	0.001190	-0.022951	0.004646	0.000000	0.000000	2.000000	61.000000	0.000000
3755.815839	0.115854	0.554699	-0.005182	80.636024	10.526953	96.995964	-0.792486	0.000000	0.259887	0.000000	0.000000	0.000000	0.001190	-0.022951	0.004646	0.000000	0.000000	2.000000	61.000000	0.000000
3755.819172	0.115854	0.554699	-0.005182	80.636024	10.526953	96.995964	-0.792486	0.000000	0.259887	0.000000	0.000000	0.000000	0.001190	-0.022951	0.004646	0.000000	0.000000	2.000000	61.000000	0.000000
3755.822506	0.115854	0.554699	-0.005182	80.642242	10.521683	96.993362	-0.792684	0.000000	0.259113	0.000000	0.000000	0.000000	0.001190	-0.022951	0.004646	0.000000	0.000000	2.000000	61.000000	0.000000
3755.825839	0.115835	0.554648	-0.005166	80.642242	10.521683	96.993362	-0.792684	0.000000	0.259113	0.000000	0.000000	0.000000	-0.005644	-0.015298	0.004745	0.000000	0.000000	2.000000	61.000000	0.000000
3755.829172	0.115835	0.554648	-0.005166	80.642242	10.521683	96.993362	-0.792684	0.000000	0.259113	0.000000	0.000000	0.000000	-0.005644	-0.015298	0.004745	0.000000	0.000000	2.000000	61.000000	0.000000
3755.832506	0.115835	0.554648	-0.005166	80.651642	10.512411	96.989471	-0.791744	0.000000	0.258322	0.000000	0.000000	0.000000	-0.005644	-0.015298	0.004745	0.000000	0.000000	2.000000	61.000000	0.000000
3755.835839	0.115835	0.554648	-0.005166	80.651642	10.512411	96.989471	-0.791744	0.000000	0.258322	0.000000	0.000000	0.000000	-0.005644	-0.015298	0.004745	0.000000	0.000000	2.000000	61.000000	0.000000
3755.839172	0.115796	0.554572	-0.005140	80.651642	10.512411	96.989471	-0.791744	0.000000	0.258322	0.000000	0.000000	0.000000	-0.011687	-0.022935	0.007938	0.000000	0.000000	2.000000	61.000000	0.000000
3755.842506	0.115796	0.554572	-0.005140	80.664131	10.501860	96.984306	-0.791744	0.000000	0.258322	0.000000	0.000000	0.000000	-0.011687	-0.022935	0.007938	0.000000	0.000000	2.000000	61.000000	0.000000
3755.845839	0.115796	0.554572	-0.005140	80.664131	10.501860	96.984306	-0.791744	0.000000	0.258322	0.000000	0.000000	0.000000	-0.011687	-0.022935	0.007938	0.000000	0.000000	2.000000	61.000000	0.000000
3755.849172	0.115796	0.554572	-0.005140	80.664131	10.501860	96.984306	-0.791744	0.000000	0.258322	0.000000	0.000000	0.000000	-0.011687	-0.022935	0.007938	0.000000	0.000000	2.000000	61.000000	0.000000
3755.852506	0.115693	0.554384	-0.005186	80.674309	10.492444	96.980247	-0.789796	0.000000	0.256999	0.000000	0.000000	0.000000	-0.030941	-0.056225	-0.013690	0.000000	0.000000	2.000000	61.000000	0.000000
3755.855839	0.115693	0.554384	-0.005186	80.674309	10.492444	96.980247	-0.789796	0.000000	0.256999	0.000000	0.000000	0.000000	-0.030941	-0.056225	-0.013690	0.000000	0.000000	2.000000	61.000000	0.000000
3755.859172	0.115693	0.554384	-0.005186	80.674309	10.492444	96.980247	-0.789796	0.000000	0.256999	0.000000	0.000000	0.000000	-0.030941	-0.056225	-0.013690	0.000000	0.000000	2.000000	61.000000	0.000000
3755.862506	0.115693	0.554384	-0.005186	80.687614	10.484468	96.974915	-0.784639	0.000000	0.259280	0.000000	0.000000	0.000000	-0.030941	-0.056225	-0.013690	0.000000	0.000000	2.000000	61.000000	0.000000
3755.865839	0.115639	0.554282	-0.005217	80.687614	10.484468	96.974915	-0.784639	0.000000	0.259280	0.000000	0.000000	0.000000	-0.016150	-0.030694	-0.009504	0.000000	0.000000	2.000000	61.000000	0.000000
3755.869172	0.115639	0.554282	-0.005217	80.687614	10.484468	96.974915	-0.784639	0.000000	0.259280	0.000000	0.000000	0.000000	-0.016150	-0.030694	-0.009504	0.000000	0.000000	2.000000	61.000000	0.000000
3755.872506	0.115639	0.554282	-0.005217	80.696297	10.478898	96.971916	-0.781947	0.000000	0.260864	0.000000	0.000000	0.000000	-0.016150	-0.030694	-0.009504	0.000000	0.000000	2.000000	61.000000	0.000000
3755.875839	0.115639	0.554282	-0.005217	80.696297	10.478898	96.971916	-0.781947	0.000000	0.260864	0.000000	0.000000	0.000000	-0.016150	-0.030694	-0.009504	0.000000	0.000000	2.000000	61.000000	0.000000
3755.879172	0.115621	0.554214	-0.005288	80.696297	10.478898	96.971916	-0.781947	0.000000	0.260864	0.000000	0.000000	0.000000	-0.005421	-0.020481	-0.021182	0.000000	0.000000	2.000000	61.000000	0.000000
3755.882506	0.115621	0.554214	-0.005288	80.691139	10.485828	96.975922	-0.781947	0.000000	0.260864	0.000000	0.000000	0.000000	-0.005421	-0.020481	-0.021182	0.000000	0.000000	2.000000	61.000000	0.000000
3755.885839	0.115621	0.554214	-0.005288	80.691139	10.485828	96.975922	-0.781947	0.000000	0.260864	0.000000	0.000000	0.000000	-0.005421	-0.020481	-0.021182	0.000000	0.000000	2.000000	61.000000	0.000000
3755.889172	0.115621	0.554214	-0.005288	80.691139	10.485828	96.975922	-0.781947	0.000000	0.260864	0.000000	0.000000	0.000000	-0.005421	-0.020481	-0.021182	0.000000	0.000000	2.000000	61.000000	0.000000
3755.892506	0.115624	0.554034	-0.005453	80.664406	10.503534	96.990547	-0.781044	0.000000	0.264395	0.000000	0.000000	0.000000	0.001064	-0.053767	-0.049431	0.000000	0.000000	2.000000	61.000000	0.000000
3755.895839	0.115624	0.554034	-0.005453	80.664406	10.503534	96.990547	-0.781044	0.000000	0.264395	0.000000	0.000000	0.000000	0.001064	-0.053767	-0.049431	0.000000	0.000000	2.000000	61.000000	0.000000
3755.899172	0.115624	0.554034	-0.005453	80.664406	10.503534	96.990547	-0.781044	0.000000	0.264395	0.000000	0.000000	0.000000	0.001064	-0.053767	-0.049431	0.000000	0.000000	2.000000	61.000000	0.000000
3755.902506	0.115624	0.554034	-0.005453	80.610748	10.532329	97.018791	-0.781221	0.000000	0.272633	0.000000	0.000000	0.000000	0.001064	-0.053767	-0.049431	0.000000	0.000000	2.000000	61.000000	0.000000
3755.905839	0.115606	0.553966	-0.005523	80.610748	10.532329	97.018791	-0.781221	0.000000	0.272633	0.000000	0.000000	0.000000	-0.005427	-0.020487	-0.021197	0.000000	0.000000	2.000000	61.000000	0.000000
3755.909172	0.115606	0.553966	-0.005523	80.610748	10.532329	97.018791	-0.781221	0.000000	0.272633	0.000000	0.000000	0.000000	-0.005427	-0.020487	-0.021197	0.000000	0.000000	2.000000	61.000000	0.000000
3755.912506	0.115606	0.553966	-0.005523	80.531746	10.573434	97.059158	-0.780317	0.000000	0.276166	0.000000	0.000000	0.000000	-0.005427	-0.020487	-0.021197	0.000000	0.000000	2.000000	61.000000	0.000000
3755.915839	0.115584	0.553881	-0.005612	80.531746	10.573434	97.059158	-0.780317	0.000000	0.276166	0.000000	0.000000	0.000000	-0.006782	-0.025593	-0.026502	0.000000	0.000000	2.000000	61.000000	0.000000
3755.919172	0.115584	0.553881	-0.005612	80.531746	10.573434	97.059158	-0.780317	0.000000	0.276166	0.000000	0.000000	0.000000	-0.006782	-0.025593	-0.026502	0.000000	0.000000	2.000000	61.000000	0.000000
3755.922506	0.115584	0.553881	-0.005612	80.447243	10.616190	97.101204	-0.779187	0.000000	0.280583	0.000000	0.000000	0.000000	-0.006782	-0.025593	-0.026502	0.000000	0.000000	2.000000	61.000000	0.000000
3755.925839	0.115584	0.553881	-0.005612	80.447243	10.616190	97.101204	-0.779187	0.000000	0.280583	0.000000	0.000000	0.000000	-0.006782	-0.025593	-0.026502	0.000000	0.000000	2.000000	61.000000	0.000000
3755.929172	0.115561	0.553795	-0.005700	80.447243	10.616190	97.101204	-0.779187	0.000000	0.280583	0.000000	0.000000	0.000000	-0.006786	-0.025584	-0.026509	0.000000	0.000000	2.000000	61.000000	0.000000
3755.932506	0.115561	0.553795	-0.005700	80.374344	10.655419	97.137085	-0.779187	0.000000	0.280583	0.000000	0.000000	0.000000	-0.006786	-0.025584	-0.026509	0.000000	0.000000	2.000000	61.000000	0.000000
3755.935839	0.115561	0.553795	-0.005700	80.374344	10.655419	97.137085	-0.779187	0.000000	0.280583	0.000000	0.000000	0.000000	-0.006786	-0.025584	-0.026509	0.000000	0.000000	2.000000	61.000000	0.000000
3755.939172	0.115561	0.553795	-0.005700	80.374344	10.655419	97.137085	-0.779187	0.000000	0.280583	0.000000	0.000000	0.000000	-0.006786	-0.025584	-0.026509	0.000000	0.000000	2.000000	61.000000	0.000000
3755.942506	0.115546	0.553659	-0.005847	80.312935	10.685908	97.166992	-0.778056	0.000000	0.285001	0.000000	0.000000	0.000000	-0.004432	-0.040939	-0.044074	0.000000	0.000000	2.000000	61.000000	0.000000
3755.945839	0.115546	0.553659	-0.005847	80.312935	10.685908	97.166992	-0.778056	0.000000	0.285001	0.000000	0.000000	0.000000	-0.004432	-0.040939	-0.044074	0.000000	0.000000	2.000000	61.000000	0.000000
3755.949172	0.115546	0.553659	-0.005847	80.312935	10.685908	97.166992	-0.778056	0.000000	0.285001	0.000000	0.000000	0.000000	-0.004432	-0.040939	-0.044074	0.000000	0.000000	2.000000	61.000000	0.000000
3755.952506	0.115546	0.553659	-0.005847	80.258492	10.715511	97.193390	-0.777317	0.000000	0.292347	0.000000	0.000000	0.000000	-0.004432	-0.040939	-0.044074	0.000000	0.000000	2.000000	61.000000	0.000000
3755.955839	0.115560	0.553599	-0.005883	80.258492	10.715511	97.193390	-0.777317	0.000000	0.292347	0.000000	0.000000	0.000000	0.004102	-0.017879	-0.010725	0.000000	0.000000	2.000000	61.000000	0.000000
3755.959172	0.115560	0.553599	-0.005883	80.258492	10.715511	97.193390	-0.777317	0.000000	0.292347	0.000000	0.000000	0.000000	0.004102	-0.017879	-0.010725	0.000000	0.000000	2.000000	61.000000	0.000000
3755.962506	0.115560	0.553599	-0.005883	80.205498	10.738376	97.218475	-0.778000	0.000000	0.294134	0.000000	0.000000	0.000000	0.004102	-0.017879	-0.010725	0.000000	0.000000	2.000000	61.000000	0.000000
3755.965839	0.115560	0.553599	-0.005883	80.205498	10.738376	97.218475	-0.778000	0.000000	0.294134	0.000000	0.000000	0.000000	0.004102	-0.017879	-0.010725	0.000000	0.000000	2.000000	61.000000	0.000000
3755.969172	0.115520	0.553531	-0.005948	80.205498	10.738376	97.218475	-0.778000	0.000000	0.294134	0.000000	0.000000	0.000000	-0.011858	-0.020451	-0.019578	0.000000	0.000000	2.000000	61.000000	0.000000
3755.972506	0.115520	0.553531	-0.005948	80.164047	10.755689	97.238098	-0.778000	0.000000	0.294134	0.000000	0.000000	0.000000	-0.011858	-0.020451	-0.019578	0.000000	0.000000	2.000000	61.000000	0.000000
3755.975839	0.115520	0.553531	-0.005948	80.164047	10.755689	97.238098	-0.778000	0.000000	0.294134	0.000000	0.000000	0.000000	-0.011858	-0.020451	-0.019578	0.000000	0.000000	2.000000	61.000000	0.000000
3755.979172	0.115520	0.553531	-0.005948	80.164047	10.755689	97.238098	-0.778000	0.000000	0.294134	0.000000	0.000000	0.000000	-0.011858	-0.020451	-0.019578	0.000000	0.000000	2.000000	61.000000	0.000000
3755.982506	0.115465	0.553455	-0.005985	80.149544	10.760249	97.245209	-0.776024	0.000000	0.297398	0.000000	0.000000	0.000000	-0.016537	-0.022956	-0.011103	0.000000	0.000000	2.000000	61.000000	0.000000
3755.985839	0.115465	0.553455	-0.005985	80.149544	10.760249	97.245209	-0.776024	0.000000	0.297398	0.000000	0.000000	0.000000	-0.016537	-0.022956	-0.011103	0.000000	0.000000	2.000000	61.000000	0.000000
3755.989172	0.115465	0.553455	-0.005985	80.149544	10.760249	97.245209	-0.776024	0.000000	0.297398	0.000000	0.000000	0.000000	-0.016537	-0.022956	-0.011103	0.000000	0.000000	2.000000	61.000000	0.000000
3755.992506	0.115465	0.553455	-0.005985	80.152679	10.756385	97.244049	-0.773268	0.000000	0.299248	0.000000	0.000000	0.000000	-0.016537	-0.022956	-0.011103	0.000000	0.000000	2.000000	61.000000	0.000000
3755.995839	0.115445	0.553429	-0.005974	80.152679	10.756385	97.244049	-0.773268	0.000000	0.299248	0.000000	0.000000	0.000000	-0.006036	-0.007631	0.003172	0.000000	0.000000	2.000000	61.000000	0.000000
3755.999172	0.115445	0.553429	-0.005974	80.152679	10.756385	97.244049	-0.773268	0.000000	0.299248	0.000000	0.000000	0.000000	-0.006036	-0.007631	0.003172	0.000000	0.000000	2.000000	61.000000	0.000000
3756.002506	0.115445	0.553429	-0.005974	80.152657	10.753677	97.244041	-0.772262	0.000000	0.298719	0.000000	0.000000	0.000000	-0.006036	-0.007631	0.003172	0.000000	0.000000	2.000000	61.000000	0.000000
3756.005839	0.115445	0.553429	-0.005974	80.152657	10.753677	97.244041	-0.772262	0.000000	0.298719	0.000000	0.000000	0.000000	-0.006036	-0.007631	0.003172	0.000000	0.000000	2.000000	61.000000	0.000000
3756.009172	0.115408	0.553421	-0.005941	80.152657	10.753677	97.244041	-0.772262	0.000000	0.298719	0.000000	0.000000	0.000000	-0.011102	-0.002523	0.010123	0.000000	0.000000	2.000000	61.000000	0.000000
3756.012506	0.115408	0.553421	-0.005941	80.152657	10.748240	97.244072	-0.772262	0.000000	0.298719	0.000000	0.000000	0.000000	-0.011102	-0.002523	0.010123	0.000000	0.000000	2.000000	61.000000	0.000000
3756.015839	0.115408	0.553421	-0.005941	80.152657	10.748240	97.244072	-0.772262	0.000000	0.298719	0.000000	0.000000	0.000000	-0.011102	-0.002523	0.010123	0.000000	0.000000	2.000000	61.000000	0.000000
3756.019172	0.115408	0.553421	-0.005941	80.152657	10.748240	97.244072	-0.772262	0.000000	0.298719	0.000000	0.000000	0.000000	-0.011102	-0.002523	0.010123	0.000000	0.000000	2.000000	61.000000	0.000000
3756.022506	0.115357	0.553379	-0.005874	80.155777	10.744382	97.242912	-0.770412	0.000000	0.297032	0.000000	0.000000	0.000000	-0.015395	-0.012673	0.020129	0.000000	0.000000	2.000000	61.000000	0.000000
3756.025839	0.115357	0.553379	-0.005874	80.155777	10.744382	97.242912	-0.770412	0.000000	0.297032	0.000000	0.000000	0.000000	-0.015395	-0.012673	0.020129	0.000000	0.000000	2.000000	61.000000	0.000000
3756.029172	0.115357	0.553379	-0.005874	80.155777	10.744382	97.242912	-0.770412	0.000000	0.297032	0.000000	0.000000	0.000000	-0.015395	-0.012673	0.020129	0.000000	0.000000	2.000000	61.000000	0.000000
3756.032506	0.115357	0.553379	-0.005874	80.158928	10.737823	97.241783	-0.767846	0.000000	0.293677	0.000000	0.000000	0.000000	-0.015395	-0.012673	0.020129	0.000000	0.000000	2.000000	61.000000	0.000000
3756.035839	0.115337	0.553353	-0.005863	80.158928	10.737823	97.241783	-0.767846	0.000000	0.293677	0.000000	0.000000	0.000000	-0.006035	-0.007630	0.003170	0.000000	0.000000	2.000000	61.000000	0.000000
3756.039172	0.115337	0.553353	-0.005863	80.158928	10.737823	97.241783	-0.767846	0.000000	0.293677	0.000000	0.000000	0.000000	-0.006035	-0.007630	0.003170	0.000000	0.000000	2.000000	61.000000	0.000000
3756.042506	0.115337	0.553353	-0.005863	80.162048	10.733966	97.240616	-0.766840	0.000000	0.293149	0.000000	0.000000	0.000000	-0.006035	-0.007630	0.003170	0.000000	0.000000	2.000000	61.000000	0.000000
3756.045839	0.115337	0.553353	-0.005863	80.162048	10.733966	97.240616	-0.766840	0.000000	0.293149	0.000000	0.000000	0.000000	-0.006035	-0.007630	0.003170	0.000000	0.000000	2.000000	61.000000	0.000000
3756.049172	0.115317	0.553328	-0.005852	80.162048	10.733966	97.240616	-0.766840	0.000000	0.293149	0.000000	0.000000	0.000000	-0.006037	-0.007630	0.003169	0.000000	0.000000	2.000000	61.000000	0.000000
3756.052506	0.115317	0.553328	-0.005852	80.165169	10.730091	97.239464	-0.766840	0.000000	0.293149	0.000000	0.000000	0.000000	-0.006037	-0.007630	0.003169	0.000000	0.000000	2.000000	61.000000	0.000000
3756.055839	0.115317	0.553328	-0.005852	80.165169	10.730091	97.239464	-0.766840	0.000000	0.293149	0.000000	0.000000	0.000000	-0.006037	-0.007630	0.003169	0.000000	0.000000	2.000000	61.000000	0.000000
3756.059172	0.115317	0.553328	-0.005852	80.165169	10.730091	97.239464	-0.766840	0.000000	0.293149	0.000000	0.000000	0.000000	-0.006037	-0.007630	0.003169	0.000000	0.000000	2.000000	61.000000	0.000000
3756.062506	0.115274	0.553328	-0.005841	80.162048	10.728527	97.240616	-0.765834	0.000000	0.292621	0.000000	0.000000	0.000000	-0.012857	0.000005	0.003284	0.000000	0.000000	2.000000	61.000000	0.000000
3756.065839	0.115274	0.553328	-0.005841	80.162048	10.728527	97.240616	-0.765834	0.000000	0.292621	0.000000	0.000000	0.000000	-0.012857	0.000005	0.003284	0.000000	0.000000	2.000000	61.000000	0.000000
3756.069172	0.115274	0.553328	-0.005841	80.162048	10.728527	97.240616	-0.765834	0.000000	0.292621	0.000000	0.000000	0.000000	-0.012857	0.000005	0.003284	0.000000	0.000000	2.000000	61.000000	0.000000
3756.072506	0.115274	0.553328	-0.005841	80.156593	10.727979	97.242775	-0.763691	0.000000	0.292073	0.000000	0.000000	0.000000	-0.012857	0.000005	0.003284	0.000000	0.000000	2.000000	61.000000	0.000000
3756.075839	0.115251	0.553353	-0.005841	80.156593	10.727979	97.242775	-0.763691	0.000000	0.292073	0.000000	0.000000	0.000000	-0.006816	0.007641	0.000115	0.000000	0.000000	2.000000	61.000000	0.000000
3756.079172	0.115251	0.553353	-0.005841	80.156593	10.727979	97.242775	-0.763691	0.000000	0.292073	0.000000	0.000000	0.000000	-0.006816	0.007641	0.000115	0.000000	0.000000	2.000000	61.000000	0.000000
3756.082506	0.115251	0.553353	-0.005841	80.150345	10.730251	97.245094	-0.762555	0.000000	0.292054	0.000000	0.000000	0.000000	-0.006816	0.007641	0.000115	0.000000	0.000000	2.000000	61.000000	0.000000
3756.085839	0.115251	0.553353	-0.005841	80.150345	10.730251	97.245094	-0.762555	0.000000	0.292054	0.000000	0.000000	0.000000	-0.006816	0.007641	0.000115	0.000000	0.000000	2.000000	61.000000	0.000000
3756.089172	0.115254	0.553396	-0.005828	80.150345	10.730251	97.245094	-0.762555	0.000000	0.292054	0.000000	0.000000	0.000000	0.000965	0.012749	0.003782	0.000000	0.000000	2.000000	61.000000	0.000000
3756.092506	0.115254	0.553396	-0.005828	80.143997	10.722388	97.238182	-0.762555	0.000000	0.292054	0.000000	0.000000	0.000000	0.000965	0.012749	0.003782	0.000000	0.000000	2.000000	61.000000	0.000000
3756.095839	0.115254	0.553396	-0.005828	80.143997	10.722388	97.238182	-0.762555	0.000000	0.292054	0.000000	0.000000	0.000000	0.000965	0.012749	0.003782	0.000000	0.000000	2.000000	61.000000	0.000000
3756.099172	0.115254	0.553396	-0.005828	80.143997	10.722388	97.238182	-0.762555	0.000000	0.292054	0.000000	0.000000	0.000000	0.000965	0.012749	0.003782	0.000000	0.000000	2.000000	61.000000	0.000000
3756.102506	0.115196	0.553481	-0.005787	80.137756	10.721934	97.240456	-0.762716	0.000000	0.291424	0.000000	0.000000	0.000000	-0.017357	0.025488	0.012483	0.000000	0.000000	2.000000	61.000000	0.000000
3756.105839	0.115196	0.553481	-0.005787	80.137756	10.721934	97.240456	-0.762716	0.000000	0.291424	0.000000	0.000000	0.000000	-0.017357	0.025488	0.012483	0.000000	0.000000	2.000000	61.000000	0.000000
3756.109172	0.115196	0.553481	-0.005787	80.137756	10.721934	97.240456	-0.762716	0.000000	0.291424	0.000000	0.000000	0.000000	-0.017357	0.025488	0.012483	0.000000	0.000000	2.000000	61.000000	0.000000
3756.112506	0.115196	0.553481	-0.005787	80.134621	10.717620	97.241592	-0.759823	0.000000	0.289344	0.000000	0.000000	0.000000	-0.017357	0.025488	0.012483	0.000000	0.000000	2.000000	61.000000	0.000000
3756.115839	0.115152	0.553506	-0.005781	80.134621	10.717620	97.241592	-0.759823	0.000000	0.289344	0.000000	0.000000	0.000000	-0.013248	0.007643	0.001751	0.000000	0.000000	2.000000	61.000000	0.000000
3756.119172	0.115152	0.553506	-0.005781	80.134621	10.717620	97.241592	-0.759823	0.000000	0.289344	0.000000	0.000000	0.000000	-0.013248	0.007643	0.001751	0.000000	0.000000	2.000000	61.000000	0.000000
3756.122506	0.115152	0.553506	-0.005781	80.131516	10.710589	97.242752	-0.757615	0.000000	0.289052	0.000000	0.000000	0.000000	-0.013248	0.007643	0.001751	0.000000	0.000000	2.000000	61.000000	0.000000
3756.125839	0.115152	0.553506	-0.005781	80.131516	10.710589	97.242752	-0.757615	0.000000	0.289052	0.000000	0.000000	0.000000	-0.013248	0.007643	0.001751	0.000000	0.000000	2.000000	61.000000	0.000000
3756.129172	0.115108	0.553531	-0.005775	80.131516	10.710589	97.242752	-0.757615	0.000000	0.289052	0.000000	0.000000	0.000000	-0.013248	0.007643	0.001750	0.000000	0.000000	2.000000	61.000000	0.000000
3756.132506	0.115108	0.553531	-0.005775	80.134644	10.701329	97.241631	-0.757615	0.000000	0.289052	0.000000	0.000000	0.000000	-0.013248	0.007643	0.001750	0.000000	0.000000	2.000000	61.000000	0.000000
3756.135839	0.115108	0.553531	-0.005775	80.134644	10.701329	97.241631	-0.757615	0.000000	0.289052	0.000000	0.000000	0.000000	-0.013248	0.007643	0.001750	0.000000	0.000000	2.000000	61.000000	0.000000
3756.139172	0.115108	0.553531	-0.005775	80.134644	10.701329	97.241631	-0.757615	0.000000	0.289052	0.000000	0.000000	0.000000	-0.013248	0.007643	0.001750	0.000000	0.000000	2.000000	61.000000	0.000000
3756.142506	0.115008	0.553506	-0.005812	80.137756	10.697465	97.240486	-0.755407	0.000000	0.288760	0.000000	0.000000	0.000000	-0.030162	-0.007701	-0.010899	0.000000	0.000000	2.000000	61.000000	0.000000
3756.145839	0.115008	0.553506	-0.005812	80.137756	10.697465	97.240486	-0.755407	0.000000	0.288760	0.000000	0.000000	0.000000	-0.030162	-0.007701	-0.010899	0.000000	0.000000	2.000000	61.000000	0.000000
3756.149172	0.115008	0.553506	-0.005812	80.137756	10.697465	97.240486	-0.755407	0.000000	0.288760	0.000000	0.000000	0.000000	-0.030162	-0.007701	-0.010899	0.000000	0.000000	2.000000	61.000000	0.000000
3756.152506	0.115008	0.553506	-0.005812	80.143982	10.692475	97.238144	-0.750380	0.000000	0.290577	0.000000	0.000000	0.000000	-0.030162	-0.007701	-0.010899	0.000000	0.000000	2.000000	61.000000	0.000000
3756.155839	0.114971	0.553480	-0.005864	80.143982	10.692475	97.238144	-0.750380	0.000000	0.290577	0.000000	0.000000	0.000000	-0.010875	-0.007685	-0.015818	0.000000	0.000000	2.000000	61.000000	0.000000
3756.159172	0.114971	0.553480	-0.005864	80.143982	10.692475	97.238144	-0.750380	0.000000	0.290577	0.000000	0.000000	0.000000	-0.010875	-0.007685	-0.015818	0.000000	0.000000	2.000000	61.000000	0.000000
3756.162506	0.114971	0.553480	-0.005864	80.147125	10.691367	97.237038	-0.748568	0.000000	0.293213	0.000000	0.000000	0.000000	-0.010875	-0.007685	-0.015818	0.000000	0.000000	2.000000	61.000000	0.000000
3756.165839	0.114971	0.553480	-0.005864	80.147125	10.691367	97.237038	-0.748568	0.000000	0.293213	0.000000	0.000000	0.000000	-0.010875	-0.007685	-0.015818	0.000000	0.000000	2.000000	61.000000	0.000000
3756.169172	0.114962	0.553446	-0.005900	80.147125	10.691367	97.237038	-0.748568	0.000000	0.293213	0.000000	0.000000	0.000000	-0.002706	-0.010231	-0.010618	0.000000	0.000000	2.000000	61.000000	0.000000
3756.172506	0.114962	0.553446	-0.005900	80.153374	10.689098	97.234718	-0.748568	0.000000	0.293213	0.000000	0.000000	0.000000	-0.002706	-0.010231	-0.010618	0.000000	0.000000	2.000000	61.000000	0.000000
3756.175839	0.114962	0.553446	-0.005900	80.153374	10.689098	97.234718	-0.748568	0.000000	0.293213	0.000000	0.000000	0.000000	-0.002706	-0.010231	-0.010618	0.000000	0.000000	2.000000	61.000000	0.000000
3756.179172	0.114962	0.553446	-0.005900	80.153374	10.689098	97.234718	-0.748568	0.000000	0.293213	0.000000	0.000000	0.000000	-0.002706	-0.010231	-0.010618	0.000000	0.000000	2.000000	61.000000	0.000000
3756.182506	0.114976	0.553386	-0.005935	80.156471	10.690662	97.233543	-0.748117	0.000000	0.294983	0.000000	0.000000	0.000000	0.004111	-0.017856	-0.010729	0.000000	0.000000	2.000000	61.000000	0.000000
3756.185839	0.114976	0.553386	-0.005935	80.156471	10.690662	97.233543	-0.748117	0.000000	0.294983	0.000000	0.000000	0.000000	0.004111	-0.017856	-0.010729	0.000000	0.000000	2.000000	61.000000	0.000000
3756.189172	0.114976	0.553386	-0.005935	80.156471	10.690662	97.233543	-0.748117	0.000000	0.294983	0.000000	0.000000	0.000000	0.004111	-0.017856	-0.010729	0.000000	0.000000	2.000000	61.000000	0.000000
3756.192506	0.114976	0.553386	-0.005935	80.159615	10.689563	97.232452	-0.748802	0.000000	0.296771	0.000000	0.000000	0.000000	0.004111	-0.017856	-0.010729	0.000000	0.000000	2.000000	61.000000	0.000000
3756.195839	0.114982	0.553378	-0.005913	80.159615	10.689563	97.232452	-0.748802	0.000000	0.296771	0.000000	0.000000	0.000000	0.001743	-0.002519	0.006838	0.000000	0.000000	2.000000	61.000000	0.000000
3756.199172	0.114982	0.553378	-0.005913	80.159615	10.689563	97.232452	-0.748802	0.000000	0.296771	0.000000	0.000000	0.000000	0.001743	-0.002519	0.006838	0.000000	0.000000	2.000000	61.000000	0.000000
3756.202506	0.114982	0.553378	-0.005913	80.162750	10.688415	97.231277	-0.749093	0.000000	0.295631	0.000000	0.000000	0.000000	0.001743	-0.002519	0.006838	0.000000	0.000000	2.000000	61.000000	0.000000
3756.205839	0.114982	0.553378	-0.005913	80.162750	10.688415	97.231277	-0.749093	0.000000	0.295631	0.000000	0.000000	0.000000	0.001743	-0.002519	0.006838	0.000000	0.000000	2.000000	61.000000	0.000000
3756.209172	0.114977	0.553361	-0.005930	80.162750	10.688415	97.231277	-0.749093	0.000000	0.295631	0.000000	0.000000	0.000000	-0.001354	-0.005107	-0.005310	0.000000	0.000000	2.000000	61.000000	0.000000
3756.212506	0.114977	0.553361	-0.005930	80.162750	10.685678	97.231262	-0.749093	0.000000	0.295631	0.000000	0.000000	0.000000	-0.001354	-0.005107	-0.005310	0.000000	0.000000	2.000000	61.000000	0.000000
3756.215839	0.114977	0.553361	-0.005930	80.162750	10.685678	97.231262	-0.749093	0.000000	0.295631	0.000000	0.000000	0.000000	-0.001354	-0.005107	-0.005310	0.000000	0.000000	2.000000	61.000000	0.000000
3756.219172	0.114977	0.553361	-0.005930	80.162750	10.685678	97.231262	-0.749093	0.000000	0.295631	0.000000	0.000000	0.000000	-0.001354	-0.005107	-0.005310	0.000000	0.000000	2.000000	61.000000	0.000000
3756.222506	0.114962	0.553353	-0.005902	80.162750	10.685678	97.231262	-0.748867	0.000000	0.296516	0.000000	0.000000	0.000000	-0.004684	-0.002501	0.008475	0.000000	0.000000	2.000000	61.000000	0.000000
3756.225839	0.114962	0.553353	-0.005902	80.162750	10.685678	97.231262	-0.748867	0.000000	0.296516	0.000000	0.000000	0.000000	-0.004684	-0.002501	0.008475	0.000000	0.000000	2.000000	61.000000	0.000000
3756.229172	0.114962	0.553353	-0.005902	80.162750	10.685678	97.231262	-0.748867	0.000000	0.296516	0.000000	0.000000	0.000000	-0.004684	-0.002501	0.008475	0.000000	0.000000	2.000000	61.000000	0.000000
3756.232506	0.114962	0.553353	-0.005902	80.165871	10.684545	97.230118	-0.748086	0.000000	0.295104	0.000000	0.000000	0.000000	-0.004684	-0.002501	0.008475	0.000000	0.000000	2.000000	61.000000	0.000000
3756.235839	0.114963	0.553327	-0.005897	80.165871	10.684545	97.230118	-0.748086	0.000000	0.295104	0.000000	0.000000	0.000000	0.000390	-0.007633	0.001527	0.000000	0.000000	2.000000	61.000000	0.000000
3756.239172	0.114963	0.553327	-0.005897	80.165871	10.684545	97.230118	-0.748086	0.000000	0.295104	0.000000	0.000000	0.000000	0.000390	-0.007633	0.001527	0.000000	0.000000	2.000000	61.000000	0.000000
3756.242506	0.114963	0.553327	-0.005897	80.165871	10.684545	97.230118	-0.748151	0.000000	0.294849	0.000000	0.000000	0.000000	0.000390	-0.007633	0.001527	0.000000	0.000000	2.000000	61.000000	0.000000
3756.245839	0.114963	0.553327	-0.005897	80.165871	10.684545	97.230118	-0.748151	0.000000	0.294849	0.000000	0.000000	0.000000	0.000390	-0.007633	0.001527	0.000000	0.000000	2.000000	61.000000	0.000000
3756.249172	0.114963	0.553327	-0.005897	80.165871	10.684545	97.230118	-0.748151	0.000000	0.294849	0.000000	0.000000	0.000000	0.000001	0.000002	-0.000000	0.000000	0.000000	2.000000	61.000000	0.000000
3756.252506	0.114963	0.553327	-0.005897	80.169006	10.680696	97.228981	-0.748151	0.000000	0.294849	0.000000	0.000000	0.000000	0.000001	0.000002	-0.000000	0.000000	0.000000	2.000000	61.000000	0.000000
3756.255839	0.114963	0.553327	-0.005897	80.169006	10.680696	97.228981	-0.748151	0.000000	0.294849	0.000000	0.000000	0.000000	0.000001	0.000002	-0.000000	0.000000	0.000000	2.000000	61.000000	0.000000
3756.259172	0.114963	0.553327	-0.005897	80.169006	10.680696	97.228981	-0.748151	0.000000	0.294849	0.000000	0.000000	0.000000	0.000001	0.000002	-0.000000	0.000000	0.000000	2.000000	61.000000	0.000000
3756.262506	0.114901	0.553284	-0.005962	80.172127	10.676843	97.227829	-0.748151	0.000000	0.294849	0.000000	0.000000	0.000000	-0.018651	-0.012815	-0.019498	0.000000	0.000000	2.000000	61.000000	0.000000
3756.265839	0.114901	0.553284	-0.005962	80.172127	10.676843	97.227829	-0.748151	0.000000	0.294849	0.000000	0.000000	0.000000	-0.018651	-0.012815	-0.019498	0.000000	0.000000	2.000000	61.000000	0.000000
3756.269172	0.114901	0.553284	-0.005962	80.172127	10.676843	97.227829	-0.748151	0.000000	0.294849	0.000000	0.000000	0.000000	-0.018651	-0.012815	-0.019498	0.000000	0.000000	2.000000	61.000000	0.000000
3756.272506	0.114901	0.553284	-0.005962	80.181496	10.670717	97.224365	-0.745043	0.000000	0.298099	0.000000	0.000000	0.000000	-0.018651	-0.012815	-0.019498	0.000000	0.000000	2.000000	61.000000	0.000000
3756.275839	0.114870	0.553250	-0.005992	80.181496	10.670717	97.224365	-0.745043	0.000000	0.298099	0.000000	0.000000	0.000000	-0.009131	-0.010212	-0.008988	0.000000	0.000000	2.000000	61.000000	0.000000
3756.279172	0.114870	0.553250	-0.005992	80.181496	10.670717	97.224365	-0.745043	0.000000	0.298099	0.000000	0.000000	0.000000	-0.009131	-0.010212	-0.008988	0.000000	0.000000	2.000000	61.000000	0.000000
3756.282506	0.114870	0.553250	-0.005992	80.190872	10.667265	97.220871	-0.743521	0.000000	0.299597	0.000000	0.000000	0.000000	-0.009131	-0.010212	-0.008988	0.000000	0.000000	2.000000	61.000000	0.000000
3756.285839	0.114870	0.553250	-0.005992	80.190872	10.667265	97.220871	-0.743521	0.000000	0.299597	0.000000	0.000000	0.000000	-0.009131	-0.010212	-0.008988	0.000000	0.000000	2.000000	61.000000	0.000000
3756.289172	0.114858	0.553174	-0.006040	80.190872	10.667265	97.220871	-0.743521	0.000000	0.299597	0.000000	0.000000	0.000000	-0.003671	-0.022945	-0.014414	0.000000	0.000000	2.000000	61.000000	0.000000
3756.292506	0.114858	0.553174	-0.006040	80.201866	10.663702	97.217178	-0.743521	0.000000	0.299597	0.000000	0.000000	0.000000	-0.003671	-0.022945	-0.014414	0.000000	0.000000	2.000000	61.000000	0.000000
3756.295839	0.114858	0.553174	-0.006040	80.201866	10.663702	97.217178	-0.743521	0.000000	0.299597	0.000000	0.000000	0.000000	-0.003671	-0.022945	-0.014414	0.000000	0.000000	2.000000	61.000000	0.000000
3756.299172	0.114858	0.553174	-0.006040	80.201866	10.663702	97.217178	-0.743521	0.000000	0.299597	0.000000	0.000000	0.000000	-0.003671	-0.022945	-0.014414	0.000000	0.000000	2.000000	61.000000	0.000000
3756.302506	0.114828	0.553029	-0.006159	80.200500	10.665524	97.218842	-0.742909	0.000000	0.301999	0.000000	0.000000	0.000000	-0.009083	-0.043380	-0.035678	0.000000	0.000000	2.000000	61.000000	0.000000
3756.305839	0.114828	0.553029	-0.006159	80.200500	10.665524	97.218842	-0.742909	0.000000	0.301999	0.000000	0.000000	0.000000	-0.009083	-0.043380	-0.035678	0.000000	0.000000	2.000000	61.000000	0.000000
3756.309172	0.114828	0.553029	-0.006159	80.200500	10.665524	97.218842	-0.742909	0.000000	0.301999	0.000000	0.000000	0.000000	-0.009083	-0.043380	-0.035678	0.000000	0.000000	2.000000	61.000000	0.000000
3756.312506	0.114828	0.553029	-0.006159	80.187622	10.675459	97.225830	-0.741395	0.000000	0.307946	0.000000	0.000000	0.000000	-0.009083	-0.043380	-0.035678	0.000000	0.000000	2.000000	61.000000	0.000000
3756.315839	0.114833	0.552936	-0.006230	80.187622	10.675459	97.225830	-0.741395	0.000000	0.307946	0.000000	0.000000	0.000000	0.001397	-0.028052	-0.021379	0.000000	0.000000	2.000000	61.000000	0.000000
3756.319172	0.114833	0.552936	-0.006230	80.187622	10.675459	97.225830	-0.741395	0.000000	0.307946	0.000000	0.000000	0.000000	0.001397	-0.028052	-0.021379	0.000000	0.000000	2.000000	61.000000	0.000000
3756.322506	0.114833	0.552936	-0.006230	80.165443	10.686831	97.236893	-0.741628	0.000000	0.311509	0.000000	0.000000	0.000000	0.001397	-0.028052	-0.021379	0.000000	0.000000	2.000000	61.000000	0.000000
3756.325839	0.114833	0.552936	-0.006230	80.165443	10.686831	97.236893	-0.741628	0.000000	0.311509	0.000000	0.000000	0.000000	0.001397	-0.028052	-0.021379	0.000000	0.000000	2.000000	61.000000	0.000000
3756.329172	0.114825	0.552876	-0.006261	80.165443	10.686831	97.236893	-0.741628	0.000000	0.311509	0.000000	0.000000	0.000000	-0.002321	-0.017830	-0.009115	0.000000	0.000000	2.000000	61.000000	0.000000
3756.332506	0.114825	0.552876	-0.006261	80.149422	10.695118	97.244919	-0.741628	0.000000	0.311509	0.000000	0.000000	0.000000	-0.002321	-0.017830	-0.009115	0.000000	0.000000	2.000000	61.000000	0.000000
3756.335839	0.114825	0.552876	-0.006261	80.149422	10.695118	97.244919	-0.741628	0.000000	0.311509	0.000000	0.000000	0.000000	-0.002321	-0.017830	-0.009115	0.000000	0.000000	2.000000	61.000000	0.000000
3756.339172	0.114825	0.552876	-0.006261	80.149422	10.695118	97.244919	-0.741628	0.000000	0.311509	0.000000	0.000000	0.000000	-0.002321	-0.017830	-0.009115	0.000000	0.000000	2.000000	61.000000	0.000000
3756.342506	0.114837	0.552749	-0.006304	80.149567	10.698699	97.245705	-0.741241	0.000000	0.313028	0.000000	0.000000	0.000000	0.003517	-0.038180	-0.013035	0.000000	0.000000	2.000000	61.000000	0.000000
3756.345839	0.114837	0.552749	-0.006304	80.149567	10.698699	97.245705	-0.741241	0.000000	0.313028	0.000000	0.000000	0.000000	0.003517	-0.038180	-0.013035	0.000000	0.000000	2.000000	61.000000	0.000000
3756.349172	0.114837	0.552749	-0.006304	80.149567	10.698699	97.245705	-0.741241	0.000000	0.313028	0.000000	0.000000	0.000000	0.003517	-0.038180	-0.013035	0.000000	0.000000	2.000000	61.000000	0.000000
3756.352506	0.114837	0.552749	-0.006304	80.155815	10.696415	97.243362	-0.741828	0.000000	0.315200	0.000000	0.000000	0.000000	0.003517	-0.038180	-0.013035	0.000000	0.000000	2.000000	61.000000	0.000000
3756.355839	0.114833	0.552707	-0.006317	80.155815	10.696415	97.243362	-0.741828	0.000000	0.315200	0.000000	0.000000	0.000000	-0.000969	-0.012729	-0.003802	0.000000	0.000000	2.000000	61.000000	0.000000
3756.359172	0.114833	0.552707	-0.006317	80.155815	10.696415	97.243362	-0.741828	0.000000	0.315200	0.000000	0.000000	0.000000	-0.000969	-0.012729	-0.003802	0.000000	0.000000	2.000000	61.000000	0.000000
3756.362506	0.114833	0.552707	-0.006317	80.158928	10.695292	97.242226	-0.741666	0.000000	0.315834	0.000000	0.000000	0.000000	-0.000969	-0.012729	-0.003802	0.000000	0.000000	2.000000	61.000000	0.000000
3756.365839	0.114833	0.552707	-0.006317	80.158928	10.695292	97.242226	-0.741666	0.000000	0.315834	0.000000	0.000000	0.000000	-0.000969	-0.012729	-0.003802	0.000000	0.000000	2.000000	61.000000	0.000000
3756.369172	0.114829	0.552690	-0.006334	80.158928	10.695292	97.242226	-0.741666	0.000000	0.315834	0.000000	0.000000	0.000000	-0.001354	-0.005106	-0.005320	0.000000	0.000000	2.000000	61.000000	0.000000
3756.372506	0.114829	0.552690	-0.006334	80.162071	10.696884	97.241104	-0.741666	0.000000	0.315834	0.000000	0.000000	0.000000	-0.001354	-0.005106	-0.005320	0.000000	0.000000	2.000000	61.000000	0.000000
3756.375839	0.114829	0.552690	-0.006334	80.162071	10.696884	97.241104	-0.741666	0.000000	0.315834	0.000000	0.000000	0.000000	-0.001354	-0.005106	-0.005320	0.000000	0.000000	2.000000	61.000000	0.000000
3756.379172	0.114829	0.552690	-0.006334	80.162071	10.696884	97.241104	-0.741666	0.000000	0.315834	0.000000	0.000000	0.000000	-0.001354	-0.005106	-0.005320	0.000000	0.000000	2.000000	61.000000	0.000000
3756.382506	0.114829	0.552690	-0.006334	80.158928	10.695292	97.242226	-0.741440	0.000000	0.316721	0.000000	0.000000	0.000000	0.000000	0.000008	0.000000	0.000000	0.000000	2.000000	61.000000	0.000000
3756.385839	0.114829	0.552690	-0.006334	80.158928	10.695292	97.242226	-0.741440	0.000000	0.316721	0.000000	0.000000	0.000000	0.000000	0.000008	0.000000	0.000000	0.000000	2.000000	61.000000	0.000000
3756.389172	0.114829	0.552690	-0.006334	80.158928	10.695292	97.242226	-0.741440	0.000000	0.316721	0.000000	0.000000	0.000000	0.000000	0.000008	0.000000	0.000000	0.000000	2.000000	61.000000	0.000000
3756.392506	0.114829	0.552690	-0.006334	80.158928	10.695292	97.242226	-0.741440	0.000000	0.316721	0.000000	0.000000	0.000000	0.000000	0.000008	0.000000	0.000000	0.000000	2.000000	61.000000	0.000000
3756.395839	0.114829	0.552690	-0.006334	80.158928	10.695292	97.242226	-0.741440	0.000000	0.316721	0.000000	0.000000	0.000000	0.000000	0.000008	0.000000	0.000000	0.000000	2.000000	61.000000	0.000000
3756.399172	0.114829	0.552690	-0.006334	80.158928	10.695292	97.242226	-0.741440	0.000000	0.316721	0.000000	0.000000	0.000000	0.000000	0.000008	0.000000	0.000000	0.000000	2.000000	61.000000	0.000000
3756.402506	0.114829	0.552690	-0.006334	80.155815	10.693691	97.243378	-0.741440	0.000000	0.316721	0.000000	0.000000	0.000000	0.000000	0.000008	0.000000	0.000000	0.000000	2.000000	61.000000	0.000000
3756.405839	0.114829	0.552690	-0.006334	80.155815	10.693691	97.243378	-0.741440	0.000000	0.316721	0.000000	0.000000	0.000000	0.000000	0.000008	0.000000	0.000000	0.000000	2.000000	61.000000	0.000000
3756.409172	0.114812	0.552707	-0.006311	80.155815	10.693691	97.243378	-0.741440	0.000000	0.316721	0.000000	0.000000	0.000000	-0.005065	0.005116	0.006955	0.000000	0.000000	2.000000	61.000000	0.000000
3756.412506	0.114812	0.552707	-0.006311	80.152702	10.692132	97.244553	-0.741440	0.000000	0.316721	0.000000	0.000000	0.000000	-0.005065	0.005116	0.006955	0.000000	0.000000	2.000000	61.000000	0.000000
3756.415839	0.114812	0.552707	-0.006311	80.152702	10.692132	97.244553	-0.741440	0.000000	0.316721	0.000000	0.000000	0.000000	-0.005065	0.005116	0.006955	0.000000	0.000000	2.000000	61.000000	0.000000
3756.419172	0.114812	0.552707	-0.006311	80.152702	10.692132	97.244553	-0.741440	0.000000	0.316721	0.000000	0.000000	0.000000	-0.005065	0.005116	0.006955	0.000000	0.000000	2.000000	61.000000	0.000000
3756.422506	0.114789	0.552732	-0.006311	80.152702	10.692132	97.244553	-0.740596	0.000000	0.315562	0.000000	0.000000	0.000000	-0.006809	0.007619	0.000118	0.000000	0.000000	2.000000	61.000000	0.000000
3756.425839	0.114789	0.552732	-0.006311	80.152702	10.692132	97.244553	-0.740596	0.000000	0.315562	0.000000	0.000000	0.000000	-0.006809	0.007619	0.000118	0.000000	0.000000	2.000000	61.000000	0.000000
3756.429172	0.114789	0.552732	-0.006311	80.152702	10.692132	97.244553	-0.740596	0.000000	0.315562	0.000000	0.000000	0.000000	-0.006809	0.007619	0.000118	0.000000	0.000000	2.000000	61.000000	0.000000
3756.432506	0.114789	0.552732	-0.006311	80.152702	10.692132	97.244553	-0.739461	0.000000	0.315542	0.000000	0.000000	0.000000	-0.006809	0.007619	0.000118	0.000000	0.000000	2.000000	61.000000	0.000000
3756.435839	0.114811	0.552732	-0.006316	80.152702	10.692132	97.244553	-0.739461	0.000000	0.315542	0.000000	0.000000	0.000000	0.006422	0.000002	-0.001635	0.000000	0.000000	2.000000	61.000000	0.000000
3756.439172	0.114811	0.552732	-0.006316	80.152702	10.692132	97.244553	-0.739461	0.000000	0.315542	0.000000	0.000000	0.000000	0.006422	0.000002	-0.001635	0.000000	0.000000	2.000000	61.000000	0.000000
3756.442506	0.114811	0.552732	-0.006316	80.152702	10.694822	97.244522	-0.740532	0.000000	0.315815	0.000000	0.000000	0.000000	0.006422	0.000002	-0.001635	0.000000	0.000000	2.000000	61.000000	0.000000
3756.445839	0.114811	0.552732	-0.006316	80.152702	10.694822	97.244522	-0.740532	0.000000	0.315815	0.000000	0.000000	0.000000	0.006422	0.000002	-0.001635	0.000000	0.000000	2.000000	61.000000	0.000000
3756.449172	0.114805	0.552741	-0.006339	80.152702	10.694822	97.244522	-0.740532	0.000000	0.315815	0.000000	0.000000	0.000000	-0.001742	0.002529	-0.006837	0.000000	0.000000	2.000000	61.000000	0.000000
3756.452506	0.114805	0.552741	-0.006339	80.152702	10.700274	97.244553	-0.740532	0.000000	0.315815	0.000000	0.000000	0.000000	-0.001742	0.002529	-0.006837	0.000000	0.000000	2.000000	61.000000	0.000000
3756.455839	0.114805	0.552741	-0.006339	80.152702	10.700274	97.244553	-0.740532	0.000000	0.315815	0.000000	0.000000	0.000000	-0.001742	0.002529	-0.006837	0.000000	0.000000	2.000000	61.000000	0.000000
3756.459172	0.114805	0.552741	-0.006339	80.152702	10.700274	97.244553	-0.740532	0.000000	0.315815	0.000000	0.000000	0.000000	-0.001742	0.002529	-0.006837	0.000000	0.000000	2.000000	61.000000	0.000000
3756.462506	0.114896	0.552732	-0.006338	80.152702	10.705717	97.244537	-0.740241	0.000000	0.316954	0.000000	0.000000	0.000000	0.027424	-0.002519	0.000294	0.000000	0.000000	2.000000	61.000000	0.000000
3756.465839	0.114896	0.552732	-0.006338	80.152702	10.705717	97.244537	-0.740241	0.000000	0.316954	0.000000	0.000000	0.000000	0.027424	-0.002519	0.000294	0.000000	0.000000	2.000000	61.000000	0.000000
3756.469172	0.114896	0.552732	-0.006338	80.152702	10.705717	97.244537	-0.740241	0.000000	0.316954	0.000000	0.000000	0.000000	0.027424	-0.002519	0.000294	0.000000	0.000000	2.000000	61.000000	0.000000
3756.472506	0.114896	0.552732	-0.006338	80.152702	10.711177	97.244576	-0.744812	0.000000	0.316905	0.000000	0.000000	0.000000	0.027424	-0.002519	0.000294	0.000000	0.000000	2.000000	61.000000	0.000000
3756.475839	0.114945	0.552724	-0.006326	80.152702	10.711177	97.244576	-0.744812	0.000000	0.316905	0.000000	0.000000	0.000000	0.014585	-0.002525	0.003563	0.000000	0.000000	2.000000	61.000000	0.000000
3756.479172	0.114945	0.552724	-0.006326	80.152702	10.711177	97.244576	-0.744812	0.000000	0.316905	0.000000	0.000000	0.000000	0.014585	-0.002525	0.003563	0.000000	0.000000	2.000000	61.000000	0.000000
3756.482506	0.114945	0.552724	-0.006326	80.158928	10.708875	97.242226	-0.747243	0.000000	0.316311	0.000000	0.000000	0.000000	0.014585	-0.002525	0.003563	0.000000	0.000000	2.000000	61.000000	0.000000
3756.485839	0.114945	0.552724	-0.006326	80.158928	10.708875	97.242226	-0.747243	0.000000	0.316311	0.000000	0.000000	0.000000	0.014585	-0.002525	0.003563	0.000000	0.000000	2.000000	61.000000	0.000000
3756.489172	0.114942	0.552681	-0.006339	80.158928	10.708875	97.242226	-0.747243	0.000000	0.316311	0.000000	0.000000	0.000000	-0.000970	-0.012729	-0.003803	0.000000	0.000000	2.000000	61.000000	0.000000
3756.492506	0.114942	0.552681	-0.006339	80.162048	10.707759	97.241089	-0.747243	0.000000	0.316311	0.000000	0.000000	0.000000	-0.000970	-0.012729	-0.003803	0.000000	0.000000	2.000000	61.000000	0.000000
3756.495839	0.114942	0.552681	-0.006339	80.162048	10.707759	97.241089	-0.747243	0.000000	0.316311	0.000000	0.000000	0.000000	-0.000970	-0.012729	-0.003803	0.000000	0.000000	2.000000	61.000000	0.000000
3756.499172	0.114942	0.552681	-0.006339	80.162048	10.707759	97.241089	-0.747243	0.000000	0.316311	0.000000	0.000000	0.000000	-0.000970	-0.012729	-0.003803	0.000000	0.000000	2.000000	61.000000	0.000000
3756.502506	0.114934	0.552622	-0.006369	80.168327	10.705485	97.238792	-0.747081	0.000000	0.316945	0.000000	0.000000	0.000000	-0.002325	-0.017814	-0.009124	0.000000	0.000000	2.000000	61.000000	0.000000
3756.505839	0.114934	0.552622	-0.006369	80.168327	10.705485	97.238792	-0.747081	0.000000	0.316945	0.000000	0.000000	0.000000	-0.002325	-0.017814	-0.009124	0.000000	0.000000	2.000000	61.000000	0.000000
3756.509172	0.114934	0.552622	-0.006369	80.168327	10.705485	97.238792	-0.747081	0.000000	0.316945	0.000000	0.000000	0.000000	-0.002325	-0.017814	-0.009124	0.000000	0.000000	2.000000	61.000000	0.000000
3756.512506	0.114934	0.552622	-0.006369	80.174568	10.703224	97.236488	-0.746694	0.000000	0.318466	0.000000	0.000000	0.000000	-0.002325	-0.017814	-0.009124	0.000000	0.000000	2.000000	61.000000	0.000000
3756.515839	0.114920	0.552571	-0.006423	80.174568	10.703224	97.236488	-0.746694	0.000000	0.318466	0.000000	0.000000	0.000000	-0.004070	-0.015293	-0.015963	0.000000	0.000000	2.000000	61.000000	0.000000
3756.519172	0.114920	0.552571	-0.006423	80.174568	10.703224	97.236488	-0.746694	0.000000	0.318466	0.000000	0.000000	0.000000	-0.004070	-0.015293	-0.015963	0.000000	0.000000	2.000000	61.000000	0.000000
3756.522506	0.114920	0.552571	-0.006423	80.176208	10.703098	97.236305	-0.746015	0.000000	0.321126	0.000000	0.000000	0.000000	-0.004070	-0.015293	-0.015963	0.000000	0.000000	2.000000	61.000000	0.000000
3756.525839	0.114920	0.552571	-0.006423	80.176208	10.703098	97.236305	-0.746015	0.000000	0.321126	0.000000	0.000000	0.000000	-0.004070	-0.015293	-0.015963	0.000000	0.000000	2.000000	61.000000	0.000000
3756.529172	0.114911	0.552537	-0.006458	80.176208	10.703098	97.236305	-0.746015	0.000000	0.321126	0.000000	0.000000	0.000000	-0.002715	-0.010204	-0.010643	0.000000	0.000000	2.000000	61.000000	0.000000
3756.532506	0.114911	0.552537	-0.006458	80.165443	10.708315	97.241409	-0.746015	0.000000	0.321126	0.000000	0.000000	0.000000	-0.002715	-0.010204	-0.010643	0.000000	0.000000	2.000000	61.000000	0.000000
3756.535839	0.114911	0.552537	-0.006458	80.165443	10.708315	97.241409	-0.746015	0.000000	0.321126	0.000000	0.000000	0.000000	-0.002715	-0.010204	-0.010643	0.000000	0.000000	2.000000	61.000000	0.000000
3756.539172	0.114911	0.552537	-0.006458	80.165443	10.708315	97.241409	-0.746015	0.000000	0.321126	0.000000	0.000000	0.000000	-0.002715	-0.010204	-0.010643	0.000000	0.000000	2.000000	61.000000	0.000000
3756.542506	0.114911	0.552537	-0.006458	80.140045	10.719932	97.252846	-0.745563	0.000000	0.322900	0.000000	0.000000	0.000000	-0.000001	0.000006	0.000000	0.000000	0.000000	2.000000	61.000000	0.000000
3756.545839	0.114911	0.552537	-0.006458	80.140045	10.719932	97.252846	-0.745563	0.000000	0.322900	0.000000	0.000000	0.000000	-0.000001	0.000006	0.000000	0.000000	0.000000	2.000000	61.000000	0.000000
3756.549172	0.114911	0.552537	-0.006458	80.140045	10.719932	97.252846	-0.745563	0.000000	0.322900	0.000000	0.000000	0.000000	-0.000001	0.000006	0.000000	0.000000	0.000000	2.000000	61.000000	0.000000
3756.552506	0.114911	0.552537	-0.006458	80.108383	10.731036	97.266518	-0.745563	0.000000	0.322900	0.000000	0.000000	0.000000	-0.000001	0.000006	0.000000	0.000000	0.000000	2.000000	61.000000	0.000000
3756.555839	0.114893	0.552579	-0.006440	80.108383	10.731036	97.266518	-0.745563	0.000000	0.322900	0.000000	0.000000	0.000000	-0.005448	0.012732	0.005444	0.000000	0.000000	2.000000	61.000000	0.000000
3756.559172	0.114893	0.552579	-0.006440	80.108383	10.731036	97.266518	-0.745563	0.000000	0.322900	0.000000	0.000000	0.000000	-0.005448	0.012732	0.005444	0.000000	0.000000	2.000000	61.000000	0.000000
3756.562506	0.114893	0.552579	-0.006440	80.082878	10.738986	97.277138	-0.744655	0.000000	0.321993	0.000000	0.000000	0.000000	-0.005448	0.012732	0.005444	0.000000	0.000000	2.000000	61.000000	0.000000
3756.565839	0.114893	0.552579	-0.006440	80.082878	10.738986	97.277138	-0.744655	0.000000	0.321993	0.000000	0.000000	0.000000	-0.005448	0.012732	0.005444	0.000000	0.000000	2.000000	61.000000	0.000000
3756.569172	0.114885	0.552630	-0.006381	80.082878	10.738986	97.277138	-0.744655	0.000000	0.321993	0.000000	0.000000	0.000000	-0.002350	0.015290	0.017599	0.000000	0.000000	2.000000	61.000000	0.000000
3756.572506	0.114885	0.552630	-0.006381	80.066566	10.739978	97.283600	-0.744655	0.000000	0.321993	0.000000	0.000000	0.000000	-0.002350	0.015290	0.017599	0.000000	0.000000	2.000000	61.000000	0.000000
3756.575839	0.114885	0.552630	-0.006381	80.066566	10.739978	97.283600	-0.744655	0.000000	0.321993	0.000000	0.000000	0.000000	-0.002350	0.015290	0.017599	0.000000	0.000000	2.000000	61.000000	0.000000
3756.579172	0.114885	0.552630	-0.006381	80.066566	10.739978	97.283600	-0.744655	0.000000	0.321993	0.000000	0.000000	0.000000	-0.002350	0.015290	0.017599	0.000000	0.000000	2.000000	61.000000	0.000000
3756.582506	0.114821	0.552741	-0.006276	80.057190	10.740589	97.286972	-0.744263	0.000000	0.319059	0.000000	0.000000	0.000000	-0.019295	0.033125	0.031626	0.000000	0.000000	2.000000	61.000000	0.000000
3756.585839	0.114821	0.552741	-0.006276	80.057190	10.740589	97.286972	-0.744263	0.000000	0.319059	0.000000	0.000000	0.000000	-0.019295	0.033125	0.031626	0.000000	0.000000	2.000000	61.000000	0.000000
3756.589172	0.114821	0.552741	-0.006276	80.057190	10.740589	97.286972	-0.744263	0.000000	0.319059	0.000000	0.000000	0.000000	-0.019295	0.033125	0.031626	0.000000	0.000000	2.000000	61.000000	0.000000
3756.592506	0.114821	0.552741	-0.006276	80.054047	10.736251	97.288063	-0.741047	0.000000	0.313789	0.000000	0.000000	0.000000	-0.019295	0.033125	0.031626	0.000000	0.000000	2.000000	61.000000	0.000000
3756.595839	0.114810	0.552749	-0.006230	80.054047	10.736251	97.288063	-0.741047	0.000000	0.313789	0.000000	0.000000	0.000000	-0.003325	0.002591	0.013791	0.000000	0.000000	2.000000	61.000000	0.000000
3756.599172	0.114810	0.552749	-0.006230	80.054047	10.736251	97.288063	-0.741047	0.000000	0.313789	0.000000	0.000000	0.000000	-0.003325	0.002591	0.013791	0.000000	0.000000	2.000000	61.000000	0.000000
3756.602506	0.114810	0.552749	-0.006230	80.054070	10.733529	97.288078	-0.740493	0.000000	0.311490	0.000000	0.000000	0.000000	-0.003325	0.002591	0.013791	0.000000	0.000000	2.000000	61.000000	0.000000
3756.605839	0.114810	0.552749	-0.006230	80.054070	10.733529	97.288078	-0.740493	0.000000	0.311490	0.000000	0.000000	0.000000	-0.003325	0.002591	0.013791	0.000000	0.000000	2.000000	61.000000	0.000000
3756.609172	0.114794	0.552741	-0.006202	80.054070	10.733529	97.288078	-0.740493	0.000000	0.311490	0.000000	0.000000	0.000000	-0.004684	-0.002529	0.008471	0.000000	0.000000	2.000000	61.000000	0.000000
3756.612506	0.114794	0.552741	-0.006202	80.057190	10.729699	97.286972	-0.740493	0.000000	0.311490	0.000000	0.000000	0.000000	-0.004684	-0.002529	0.008471	0.000000	0.000000	2.000000	61.000000	0.000000
3756.615839	0.114794	0.552741	-0.006202	80.057190	10.729699	97.286972	-0.740493	0.000000	0.311490	0.000000	0.000000	0.000000	-0.004684	-0.002529	0.008471	0.000000	0.000000	2.000000	61.000000	0.000000
3756.619172	0.114794	0.552741	-0.006202	80.057190	10.729699	97.286972	-0.740493	0.000000	0.311490	0.000000	0.000000	0.000000	-0.004684	-0.002529	0.008471	0.000000	0.000000	2.000000	61.000000	0.000000
3756.622506	0.114744	0.552681	-0.006221	80.063461	10.724759	97.284706	-0.739712	0.000000	0.310078	0.000000	0.000000	0.000000	-0.015165	-0.017842	-0.005853	0.000000	0.000000	2.000000	61.000000	0.000000
3756.625839	0.114744	0.552681	-0.006221	80.063461	10.724759	97.284706	-0.739712	0.000000	0.310078	0.000000	0.000000	0.000000	-0.015165	-0.017842	-0.005853	0.000000	0.000000	2.000000	61.000000	0.000000
3756.629172	0.114744	0.552681	-0.006221	80.063461	10.724759	97.284706	-0.739712	0.000000	0.310078	0.000000	0.000000	0.000000	-0.015165	-0.017842	-0.005853	0.000000	0.000000	2.000000	61.000000	0.000000
3756.632506	0.114744	0.552681	-0.006221	80.062767	10.725671	97.285538	-0.737185	0.000000	0.311054	0.000000	0.000000	0.000000	-0.015165	-0.017842	-0.005853	0.000000	0.000000	2.000000	61.000000	0.000000
3756.635839	0.114740	0.552639	-0.006234	80.062767	10.725671	97.285538	-0.737185	0.000000	0.311054	0.000000	0.000000	0.000000	-0.000967	-0.012722	-0.003804	0.000000	0.000000	2.000000	61.000000	0.000000
3756.639172	0.114740	0.552639	-0.006234	80.062767	10.725671	97.285538	-0.737185	0.000000	0.311054	0.000000	0.000000	0.000000	-0.000967	-0.012722	-0.003804	0.000000	0.000000	2.000000	61.000000	0.000000
3756.642506	0.114740	0.552639	-0.006234	80.052879	10.730751	97.290504	-0.737023	0.000000	0.311688	0.000000	0.000000	0.000000	-0.000967	-0.012722	-0.003804	0.000000	0.000000	2.000000	61.000000	0.000000
3756.645839	0.114740	0.552639	-0.006234	80.052879	10.730751	97.290504	-0.737023	0.000000	0.311688	0.000000	0.000000	0.000000	-0.000967	-0.012722	-0.003804	0.000000	0.000000	2.000000	61.000000	0.000000
3756.649172	0.114731	0.552605	-0.006269	80.052879	10.730751	97.290504	-0.737023	0.000000	0.311688	0.000000	0.000000	0.000000	-0.002707	-0.010208	-0.010642	0.000000	0.000000	2.000000	61.000000	0.000000
3756.652506	0.114731	0.552605	-0.006269	80.035179	10.738951	97.298515	-0.737023	0.000000	0.311688	0.000000	0.000000	0.000000	-0.002707	-0.010208	-0.010642	0.000000	0.000000	2.000000	61.000000	0.000000
3756.655839	0.114731	0.552605	-0.006269	80.035179	10.738951	97.298515	-0.737023	0.000000	0.311688	0.000000	0.000000	0.000000	-0.002707	-0.010208	-0.010642	0.000000	0.000000	2.000000	61.000000	0.000000
3756.659172	0.114731	0.552605	-0.006269	80.035179	10.738951	97.298515	-0.737023	0.000000	0.311688	0.000000	0.000000	0.000000	-0.002707	-0.010208	-0.010642	0.000000	0.000000	2.000000	61.000000	0.000000
3756.662506	0.114730	0.552537	-0.006277	80.015228	10.748185	97.307587	-0.736572	0.000000	0.313461	0.000000	0.000000	0.000000	-0.000584	-0.020340	-0.002292	0.000000	0.000000	2.000000	61.000000	0.000000
3756.665839	0.114730	0.552537	-0.006277	80.015228	10.748185	97.307587	-0.736572	0.000000	0.313461	0.000000	0.000000	0.000000	-0.000584	-0.020340	-0.002292	0.000000	0.000000	2.000000	61.000000	0.000000
3756.669172	0.114730	0.552537	-0.006277	80.015228	10.748185	97.307587	-0.736572	0.000000	0.313461	0.000000	0.000000	0.000000	-0.000584	-0.020340	-0.002292	0.000000	0.000000	2.000000	61.000000	0.000000
3756.672506	0.114730	0.552537	-0.006277	79.999878	10.758015	97.314552	-0.736475	0.000000	0.313843	0.000000	0.000000	0.000000	-0.000584	-0.020340	-0.002292	0.000000	0.000000	2.000000	61.000000	0.000000
3756.675839	0.114757	0.552529	-0.006260	79.999878	10.758015	97.314552	-0.736475	0.000000	0.313843	0.000000	0.000000	0.000000	0.008161	-0.002518	0.005202	0.000000	0.000000	2.000000	61.000000	0.000000
3756.679172	0.114757	0.552529	-0.006260	79.999878	10.758015	97.314552	-0.736475	0.000000	0.313843	0.000000	0.000000	0.000000	0.008161	-0.002518	0.005202	0.000000	0.000000	2.000000	61.000000	0.000000
3756.682506	0.114757	0.552529	-0.006260	79.993782	10.763753	97.317482	-0.737835	0.000000	0.312976	0.000000	0.000000	0.000000	0.008161	-0.002518	0.005202	0.000000	0.000000	2.000000	61.000000	0.000000
3756.685839	0.114757	0.552529	-0.006260	79.993782	10.763753	97.317482	-0.737835	0.000000	0.312976	0.000000	0.000000	0.000000	0.008161	-0.002518	0.005202	0.000000	0.000000	2.000000	61.000000	0.000000
3756.689172	0.114779	0.552503	-0.006260	79.993782	10.763753	97.317482	-0.737835	0.000000	0.312976	0.000000	0.000000	0.000000	0.006808	-0.007632	-0.000120	0.000000	0.000000	2.000000	61.000000	0.000000
3756.692506	0.114779	0.552503	-0.006260	79.991440	10.767485	97.318481	-0.737835	0.000000	0.312976	0.000000	0.000000	0.000000	0.006808	-0.007632	-0.000120	0.000000	0.000000	2.000000	61.000000	0.000000
3756.695839	0.114779	0.552503	-0.006260	79.991440	10.767485	97.318481	-0.737835	0.000000	0.312976	0.000000	0.000000	0.000000	0.006808	-0.007632	-0.000120	0.000000	0.000000	2.000000	61.000000	0.000000
3756.699172	0.114779	0.552503	-0.006260	79.991440	10.767485	97.318481	-0.737835	0.000000	0.312976	0.000000	0.000000	0.000000	0.006808	-0.007632	-0.000120	0.000000	0.000000	2.000000	61.000000	0.000000
3756.702506	0.114828	0.552495	-0.006248	79.991463	10.770185	97.318466	-0.738970	0.000000	0.312996	0.000000	0.000000	0.000000	0.014584	-0.002524	0.003566	0.000000	0.000000	2.000000	61.000000	0.000000
3756.705839	0.114828	0.552495	-0.006248	79.991463	10.770185	97.318466	-0.738970	0.000000	0.312996	0.000000	0.000000	0.000000	0.014584	-0.002524	0.003566	0.000000	0.000000	2.000000	61.000000	0.000000
3756.709172	0.114828	0.552495	-0.006248	79.991463	10.770185	97.318466	-0.738970	0.000000	0.312996	0.000000	0.000000	0.000000	0.014584	-0.002524	0.003566	0.000000	0.000000	2.000000	61.000000	0.000000
3756.712506	0.114828	0.552495	-0.006248	79.991463	10.770185	97.318466	-0.741401	0.000000	0.312402	0.000000	0.000000	0.000000	0.014584	-0.002524	0.003566	0.000000	0.000000	2.000000	61.000000	0.000000
3756.715839	0.114855	0.552487	-0.006231	79.991463	10.770185	97.318466	-0.741401	0.000000	0.312402	0.000000	0.000000	0.000000	0.008161	-0.002530	0.005200	0.000000	0.000000	2.000000	61.000000	0.000000
3756.719172	0.114855	0.552487	-0.006231	79.991463	10.770185	97.318466	-0.741401	0.000000	0.312402	0.000000	0.000000	0.000000	0.008161	-0.002530	0.005200	0.000000	0.000000	2.000000	61.000000	0.000000
3756.722506	0.114855	0.552487	-0.006231	79.991440	10.772937	97.318474	-0.742761	0.000000	0.311535	0.000000	0.000000	0.000000	0.008161	-0.002530	0.005200	0.000000	0.000000	2.000000	61.000000	0.000000
3756.725839	0.114855	0.552487	-0.006231	79.991440	10.772937	97.318474	-0.742761	0.000000	0.311535	0.000000	0.000000	0.000000	0.008161	-0.002530	0.005200	0.000000	0.000000	2.000000	61.000000	0.000000
3756.729172	0.114855	0.552487	-0.006231	79.991440	10.772937	97.318474	-0.742761	0.000000	0.311535	0.000000	0.000000	0.000000	0.000001	-0.000008	0.000000	0.000000	0.000000	2.000000	61.000000	0.000000
3756.732506	0.114855	0.552487	-0.006231	79.991440	10.772937	97.318474	-0.742761	0.000000	0.311535	0.000000	0.000000	0.000000	0.000001	-0.000008	0.000000	0.000000	0.000000	2.000000	61.000000	0.000000
3756.735839	0.114855	0.552487	-0.006231	79.991440	10.772937	97.318474	-0.742761	0.000000	0.311535	0.000000	0.000000	0.000000	0.000001	-0.000008	0.000000	0.000000	0.000000	2.000000	61.000000	0.000000
3756.739172	0.114855	0.552487	-0.006231	79.991440	10.772937	97.318474	-0.742761	0.000000	0.311535	0.000000	0.000000	0.000000	0.000001	-0.000008	0.000000	0.000000	0.000000	2.000000	61.000000	0.000000
3756.742506	0.114855	0.552487	-0.006231	79.991440	10.772937	97.318474	-0.742761	0.000000	0.311535	0.000000	0.000000	0.000000	0.000001	-0.000008	0.000000	0.000000	0.000000	2.000000	61.000000	0.000000
3756.745839	0.114855	0.552487	-0.006231	79.991440	10.772937	97.318474	-0.742761	0.000000	0.311535	0.000000	0.000000	0.000000	0.000001	-0.000008	0.000000	0.000000	0.000000	2.000000	61.000000	0.000000
3756.749172	0.114855	0.552487	-0.006231	79.991440	10.772937	97.318474	-0.742761	0.000000	0.311535	0.000000	0.000000	0.000000	0.000001	-0.000008	0.000000	0.000000	0.000000	2.000000	61.000000	0.000000
3756.752506	0.114855	0.552487	-0.006231	79.994568	10.769122	97.317390	-0.742761	0.000000	0.311535	0.000000	0.000000	0.000000	0.000001	-0.000008	0.000000	0.000000	0.000000	2.000000	61.000000	0.000000
3756.755839	0.114823	0.552478	-0.006266	79.994568	10.769122	97.317390	-0.742761	0.000000	0.311535	0.000000	0.000000	0.000000	-0.009516	-0.002572	-0.010522	0.000000	0.000000	2.000000	61.000000	0.000000
3756.759172	0.114823	0.552478	-0.006266	79.994568	10.769122	97.317390	-0.742761	0.000000	0.311535	0.000000	0.000000	0.000000	-0.009516	-0.002572	-0.010522	0.000000	0.000000	2.000000	61.000000	0.000000
3756.762506	0.114823	0.552478	-0.006266	79.997688	10.768029	97.316246	-0.741175	0.000000	0.313289	0.000000	0.000000	0.000000	-0.009516	-0.002572	-0.010522	0.000000	0.000000	2.000000	61.000000	0.000000
3756.765839	0.114823	0.552478	-0.006266	79.997688	10.768029	97.316246	-0.741175	0.000000	0.313289	0.000000	0.000000	0.000000	-0.009516	-0.002572	-0.010522	0.000000	0.000000	2.000000	61.000000	0.000000
3756.769172	0.114819	0.552461	-0.006284	79.997688	10.768029	97.316246	-0.741175	0.000000	0.313289	0.000000	0.000000	0.000000	-0.001356	-0.005105	-0.005322	0.000000	0.000000	2.000000	61.000000	0.000000
3756.772506	0.114819	0.552461	-0.006284	79.997688	10.768029	97.316246	-0.741175	0.000000	0.313289	0.000000	0.000000	0.000000	-0.001356	-0.005105	-0.005322	0.000000	0.000000	2.000000	61.000000	0.000000
3756.775839	0.114819	0.552461	-0.006284	79.997688	10.768029	97.316246	-0.741175	0.000000	0.313289	0.000000	0.000000	0.000000	-0.001356	-0.005105	-0.005322	0.000000	0.000000	2.000000	61.000000	0.000000
3756.779172	0.114819	0.552461	-0.006284	79.997688	10.768029	97.316246	-0.741175	0.000000	0.313289	0.000000	0.000000	0.000000	-0.001356	-0.005105	-0.005322	0.000000	0.000000	2.000000	61.000000	0.000000
3756.782506	0.114842	0.552436	-0.006284	79.998497	10.770678	97.316170	-0.740948	0.000000	0.314176	0.000000	0.000000	0.000000	0.006808	-0.007609	-0.000123	0.000000	0.000000	2.000000	61.000000	0.000000
3756.785839	0.114842	0.552436	-0.006284	79.998497	10.770678	97.316170	-0.740948	0.000000	0.314176	0.000000	0.000000	0.000000	0.006808	-0.007609	-0.000123	0.000000	0.000000	2.000000	61.000000	0.000000
3756.789172	0.114842	0.552436	-0.006284	79.998497	10.770678	97.316170	-0.740948	0.000000	0.314176	0.000000	0.000000	0.000000	0.006808	-0.007609	-0.000123	0.000000	0.000000	2.000000	61.000000	0.000000
3756.792506	0.114842	0.552436	-0.006284	80.001648	10.772302	97.315079	-0.742083	0.000000	0.314197	0.000000	0.000000	0.000000	0.006808	-0.007609	-0.000123	0.000000	0.000000	2.000000	61.000000	0.000000
3756.795839	0.114859	0.552419	-0.006307	80.001648	10.772302	97.315079	-0.742083	0.000000	0.314197	0.000000	0.000000	0.000000	0.005064	-0.005100	-0.006958	0.000000	0.000000	2.000000	61.000000	0.000000
3756.799172	0.114859	0.552419	-0.006307	80.001648	10.772302	97.315079	-0.742083	0.000000	0.314197	0.000000	0.000000	0.000000	0.005064	-0.005100	-0.006958	0.000000	0.000000	2.000000	61.000000	0.000000
3756.802506	0.114859	0.552419	-0.006307	80.007858	10.772848	97.312851	-0.742927	0.000000	0.315356	0.000000	0.000000	0.000000	0.005064	-0.005100	-0.006958	0.000000	0.000000	2.000000	61.000000	0.000000
3756.805839	0.114859	0.552419	-0.006307	80.007858	10.772848	97.312851	-0.742927	0.000000	0.315356	0.000000	0.000000	0.000000	0.005064	-0.005100	-0.006958	0.000000	0.000000	2.000000	61.000000	0.000000
3756.809172	0.114883	0.552368	-0.006302	80.007858	10.772848	97.312851	-0.742927	0.000000	0.315356	0.000000	0.000000	0.000000	0.007191	-0.015256	0.001388	0.000000	0.000000	2.000000	61.000000	0.000000
3756.812506	0.114883	0.552368	-0.006302	80.011017	10.771772	97.311752	-0.742927	0.000000	0.315356	0.000000	0.000000	0.000000	0.007191	-0.015256	0.001388	0.000000	0.000000	2.000000	61.000000	0.000000
3756.815839	0.114883	0.552368	-0.006302	80.011017	10.771772	97.311752	-0.742927	0.000000	0.315356	0.000000	0.000000	0.000000	0.007191	-0.015256	0.001388	0.000000	0.000000	2.000000	61.000000	0.000000
3756.819172	0.114883	0.552368	-0.006302	80.011017	10.771772	97.311752	-0.742927	0.000000	0.315356	0.000000	0.000000	0.000000	0.007191	-0.015256	0.001388	0.000000	0.000000	2.000000	61.000000	0.000000
3756.822506	0.114881	0.552300	-0.006310	80.014954	10.770606	97.310539	-0.744126	0.000000	0.315125	0.000000	0.000000	0.000000	-0.000586	-0.020346	-0.002302	0.000000	0.000000	2.000000	61.000000	0.000000
3756.825839	0.114881	0.552300	-0.006310	80.014954	10.770606	97.310539	-0.744126	0.000000	0.315125	0.000000	0.000000	0.000000	0.000000	0.000003	-0.000000	0.000000	0.000000	2.000000	61.000000	0.000000
3756.829172	0.114881	0.552300	-0.006310	80.014954	10.770606	97.310539	-0.744126	0.000000	0.315125	0.000000	0.000000	0.000000	0.000000	0.000003	-0.000000	0.000000	0.000000	2.000000	61.000000	0.000000
3756.832506	0.114881	0.552300	-0.006310	80.018867	10.769426	97.309311	-0.744028	0.000000	0.315509	0.000000	0.000000	0.000000	0.000000	0.000003	-0.000000	0.000000	0.000000	2.000000	61.000000	0.000000
3756.835839	0.114881	0.552300	-0.006310	80.018867	10.769426	97.309311	-0.744028	0.000000	0.315509	0.000000	0.000000	0.000000	0.000000	0.000003	-0.000000	0.000000	0.000000	2.000000	61.000000	0.000000
3756.839172	0.114883	0.552249	-0.006300	80.018867	10.769426	97.309311	-0.744028	0.000000	0.315509	0.000000	0.000000	0.000000	0.000769	-0.015250	0.003020	0.000000	0.000000	2.000000	61.000000	0.000000
3756.842506	0.114883	0.552249	-0.006300	80.023636	10.765499	97.308014	-0.744028	0.000000	0.315509	0.000000	0.000000	0.000000	0.000769	-0.015250	0.003020	0.000000	0.000000	2.000000	61.000000	0.000000
3756.845839	0.114883	0.552249	-0.006300	80.023636	10.765499	97.308014	-0.744028	0.000000	0.315509	0.000000	0.000000	0.000000	0.000769	-0.015250	0.003020	0.000000	0.000000	2.000000	61.000000	0.000000
3756.849172	0.114883	0.552249	-0.006300	80.023636	10.765499	97.308014	-0.744028	0.000000	0.315509	0.000000	0.000000	0.000000	0.000769	-0.015250	0.003020	0.000000	0.000000	2.000000	61.000000	0.000000
3756.852506	0.114841	0.552130	-0.006287	80.020622	10.764702	97.309853	-0.744156	0.000000	0.315005	0.000000	0.000000	0.000000	-0.012662	-0.035593	0.003981	0.000000	0.000000	2.000000	61.000000	0.000000
3756.855839	0.114841	0.552130	-0.006287	80.020622	10.764702	97.309853	-0.744156	0.000000	0.315005	0.000000	0.000000	0.000000	-0.012662	-0.035593	0.003981	0.000000	0.000000	2.000000	61.000000	0.000000
3756.859172	0.114841	0.552130	-0.006287	80.020622	10.764702	97.309853	-0.744156	0.000000	0.315005	0.000000	0.000000	0.000000	-0.012662	-0.035593	0.003981	0.000000	0.000000	2.000000	61.000000	0.000000
3756.862506	0.114841	0.552130	-0.006287	80.012230	10.766043	97.313820	-0.742046	0.000000	0.314342	0.000000	0.000000	0.000000	-0.012662	-0.035593	0.003981	0.000000	0.000000	2.000000	61.000000	0.000000
3756.865839	0.114827	0.552096	-0.006254	80.012230	10.766043	97.313820	-0.742046	0.000000	0.314342	0.000000	0.000000	0.000000	-0.004295	-0.010153	0.009977	0.000000	0.000000	2.000000	61.000000	0.000000
3756.869172	0.114827	0.552096	-0.006254	80.012230	10.766043	97.313820	-0.742046	0.000000	0.314342	0.000000	0.000000	0.000000	-0.004295	-0.010153	0.009977	0.000000	0.000000	2.000000	61.000000	0.000000
3756.872506	0.114827	0.552096	-0.006254	80.008430	10.765306	97.315735	-0.741330	0.000000	0.312679	0.000000	0.000000	0.000000	-0.004295	-0.010153	0.009977	0.000000	0.000000	2.000000	61.000000	0.000000
3756.875839	0.114827	0.552096	-0.006254	80.008430	10.765306	97.315735	-0.741330	0.000000	0.312679	0.000000	0.000000	0.000000	-0.004295	-0.010153	0.009977	0.000000	0.000000	2.000000	61.000000	0.000000
3756.879172	0.114812	0.552063	-0.006220	80.008430	10.765306	97.315735	-0.741330	0.000000	0.312679	0.000000	0.000000	0.000000	-0.004298	-0.010159	0.009976	0.000000	0.000000	2.000000	61.000000	0.000000
3756.882506	0.114812	0.552063	-0.006220	80.006920	10.766273	97.316650	-0.741330	0.000000	0.312679	0.000000	0.000000	0.000000	-0.004298	-0.010159	0.009976	0.000000	0.000000	2.000000	61.000000	0.000000
3756.885839	0.114812	0.552063	-0.006220	80.006920	10.766273	97.316650	-0.741330	0.000000	0.312679	0.000000	0.000000	0.000000	-0.004298	-0.010159	0.009976	0.000000	0.000000	2.000000	61.000000	0.000000
3756.889172	0.114812	0.552063	-0.006220	80.006920	10.766273	97.316650	-0.741330	0.000000	0.312679	0.000000	0.000000	0.000000	-0.004298	-0.010159	0.009976	0.000000	0.000000	2.000000	61.000000	0.000000
3756.892506	0.114806	0.551969	-0.006154	80.013184	10.761387	97.314445	-0.740613	0.000000	0.311016	0.000000	0.000000	0.000000	-0.001794	-0.027963	0.019819	0.000000	0.000000	2.000000	61.000000	0.000000
3756.895839	0.114806	0.551969	-0.006154	80.013184	10.761387	97.314445	-0.740613	0.000000	0.311016	0.000000	0.000000	0.000000	-0.001794	-0.027963	0.019819	0.000000	0.000000	2.000000	61.000000	0.000000
3756.899172	0.114806	0.551969	-0.006154	80.013184	10.761387	97.314445	-0.740613	0.000000	0.311016	0.000000	0.000000	0.000000	-0.001794	-0.027963	0.019819	0.000000	0.000000	2.000000	61.000000	0.000000
3756.902506	0.114806	0.551969	-0.006154	80.022560	10.755390	97.311134	-0.740314	0.000000	0.307713	0.000000	0.000000	0.000000	-0.001794	-0.027963	0.019819	0.000000	0.000000	2.000000	61.000000	0.000000
3756.905839	0.114789	0.551893	-0.006134	80.022560	10.755390	97.311134	-0.740314	0.000000	0.307713	0.000000	0.000000	0.000000	-0.005275	-0.022866	0.006149	0.000000	0.000000	2.000000	61.000000	0.000000
3756.909172	0.114789	0.551893	-0.006134	80.022560	10.755390	97.311134	-0.740314	0.000000	0.307713	0.000000	0.000000	0.000000	-0.005275	-0.022866	0.006149	0.000000	0.000000	2.000000	61.000000	0.000000
3756.912506	0.114789	0.551893	-0.006134	80.028786	10.750486	97.308922	-0.739435	0.000000	0.306688	0.000000	0.000000	0.000000	-0.005275	-0.022866	0.006149	0.000000	0.000000	2.000000	61.000000	0.000000
3756.915839	0.114789	0.551893	-0.006134	80.028786	10.750486	97.308922	-0.739435	0.000000	0.306688	0.000000	0.000000	0.000000	-0.005275	-0.022866	0.006149	0.000000	0.000000	2.000000	61.000000	0.000000
3756.919172	0.114770	0.551842	-0.006118	80.028786	10.750486	97.308922	-0.739435	0.000000	0.306688	0.000000	0.000000	0.000000	-0.005658	-0.015267	0.004642	0.000000	0.000000	2.000000	61.000000	0.000000
3756.922506	0.114770	0.551842	-0.006118	80.030403	10.750341	97.308693	-0.739435	0.000000	0.306688	0.000000	0.000000	0.000000	-0.005658	-0.015267	0.004642	0.000000	0.000000	2.000000	61.000000	0.000000
3756.925839	0.114770	0.551842	-0.006118	80.030403	10.750341	97.308693	-0.739435	0.000000	0.306688	0.000000	0.000000	0.000000	-0.005658	-0.015267	0.004642	0.000000	0.000000	2.000000	61.000000	0.000000
3756.929172	0.114770	0.551842	-0.006118	80.030403	10.750341	97.308693	-0.739435	0.000000	0.306688	0.000000	0.000000	0.000000	-0.005658	-0.015267	0.004642	0.000000	0.000000	2.000000	61.000000	0.000000
3756.932506	0.114768	0.551775	-0.006126	80.022003	10.754404	97.312683	-0.738492	0.000000	0.305915	0.000000	0.000000	0.000000	-0.000591	-0.020339	-0.002324	0.000000	0.000000	2.000000	61.000000	0.000000
3756.935839	0.114768	0.551775	-0.006126	80.022003	10.754404	97.312683	-0.738492	0.000000	0.305915	0.000000	0.000000	0.000000	-0.000591	-0.020339	-0.002324	0.000000	0.000000	2.000000	61.000000	0.000000
3756.939172	0.114768	0.551775	-0.006126	80.022003	10.754404	97.312683	-0.738492	0.000000	0.305915	0.000000	0.000000	0.000000	-0.000591	-0.020339	-0.002324	0.000000	0.000000	2.000000	61.000000	0.000000
3756.942506	0.114768	0.551775	-0.006126	80.013573	10.761162	97.316597	-0.738394	0.000000	0.306302	0.000000	0.000000	0.000000	-0.000591	-0.020339	-0.002324	0.000000	0.000000	2.000000	61.000000	0.000000
3756.945839	0.114791	0.551749	-0.006126	80.013573	10.761162	97.316597	-0.738394	0.000000	0.306302	0.000000	0.000000	0.000000	0.006804	-0.007625	-0.000133	0.000000	0.000000	2.000000	61.000000	0.000000
3756.949172	0.114791	0.551749	-0.006126	80.013573	10.761162	97.316597	-0.738394	0.000000	0.306302	0.000000	0.000000	0.000000	0.006804	-0.007625	-0.000133	0.000000	0.000000	2.000000	61.000000	0.000000
3756.952506	0.114791	0.551749	-0.006126	79.999756	10.767316	97.322693	-0.739528	0.000000	0.306324	0.000000	0.000000	0.000000	0.006804	-0.007625	-0.000133	0.000000	0.000000	2.000000	61.000000	0.000000
3756.955839	0.114791	0.551749	-0.006126	79.999756	10.767316	97.322693	-0.739528	0.000000	0.306324	0.000000	0.000000	0.000000	0.006804	-0.007625	-0.000133	0.000000	0.000000	2.000000	61.000000	0.000000
3756.959172	0.114791	0.551749	-0.006126	79.999756	10.767316	97.322693	-0.739528	0.000000	0.306324	0.000000	0.000000	0.000000	-0.000000	-0.000008	-0.000000	0.000000	0.000000	2.000000	61.000000	0.000000
3756.962506	0.114791	0.551749	-0.006126	79.980446	10.775572	97.330833	-0.739528	0.000000	0.306324	0.000000	0.000000	0.000000	-0.000000	-0.000008	-0.000000	0.000000	0.000000	2.000000	61.000000	0.000000
3756.965839	0.114791	0.551749	-0.006126	79.980446	10.775572	97.330833	-0.739528	0.000000	0.306324	0.000000	0.000000	0.000000	-0.000000	-0.000008	-0.000000	0.000000	0.000000	2.000000	61.000000	0.000000
3756.969172	0.114791	0.551749	-0.006126	79.980446	10.775572	97.330833	-0.739528	0.000000	0.306324	0.000000	0.000000	0.000000	-0.000000	-0.000008	-0.000000	0.000000	0.000000	2.000000	61.000000	0.000000
3756.972506	0.114779	0.551758	-0.006080	79.961945	10.780976	97.338821	-0.739528	0.000000	0.306324	0.000000	0.000000	0.000000	-0.003328	0.002537	0.013797	0.000000	0.000000	2.000000	61.000000	0.000000
3756.975839	0.114779	0.551758	-0.006080	79.961945	10.780976	97.338821	-0.739528	0.000000	0.306324	0.000000	0.000000	0.000000	-0.003328	0.002537	0.013797	0.000000	0.000000	2.000000	61.000000	0.000000
3756.979172	0.114779	0.551758	-0.006080	79.961945	10.780976	97.338821	-0.739528	0.000000	0.306324	0.000000	0.000000	0.000000	-0.003328	0.002537	0.013797	0.000000	0.000000	2.000000	61.000000	0.000000
3756.982506	0.114779	0.551758	-0.006080	79.939682	10.791058	97.348724	-0.738973	0.000000	0.304025	0.000000	0.000000	0.000000	-0.003328	0.002537	0.013797	0.000000	0.000000	2.000000	61.000000	0.000000
3756.985839	0.114775	0.551741	-0.006098	79.939682	10.791058	97.348724	-0.738973	0.000000	0.304025	0.000000	0.000000	0.000000	-0.001357	-0.005092	-0.005330	0.000000	0.000000	2.000000	61.000000	0.000000
3756.989172	0.114775	0.551741	-0.006098	79.939682	10.791058	97.348724	-0.738973	0.000000	0.304025	0.000000	0.000000	0.000000	-0.001357	-0.005092	-0.005330	0.000000	0.000000	2.000000	61.000000	0.000000
3756.992506	0.114775	0.551741	-0.006098	79.928108	10.796127	97.353722	-0.738747	0.000000	0.304913	0.000000	0.000000	0.000000	-0.001357	-0.005092	-0.005330	0.000000	0.000000	2.000000	61.000000	0.000000
3756.995839	0.114775	0.551741	-0.006098	79.928108	10.796127	97.353722	-0.738747	0.000000	0.304913	0.000000	0.000000	0.000000	-0.001357	-0.005092	-0.005330	0.000000	0.000000	2.000000	61.000000	0.000000
3756.999172	0.114775	0.551741	-0.006098	79.928108	10.796127	97.353722	-0.738747	0.000000	0.304913	0.000000	0.000000	0.000000	-0.000001	0.000004	0.000000	0.000000	0.000000	2.000000	61.000000	0.000000
3757.002506	0.114775	0.551741	-0.006098	79.931252	10.795053	97.352631	-0.738747	0.000000	0.304913	0.000000	0.000000	0.000000	-0.000001	0.000004	0.000000	0.000000	0.000000	2.000000	61.000000	0.000000
3757.005839	0.114775	0.551741	-0.006098	79.931252	10.795053	97.352631	-0.738747	0.000000	0.304913	0.000000	0.000000	0.000000	-0.000001	0.000004	0.000000	0.000000	0.000000	2.000000	61.000000	0.000000
3757.009172	0.114775	0.551741	-0.006098	79.931252	10.795053	97.352631	-0.738747	0.000000	0.304913	0.000000	0.000000	0.000000	-0.000001	0.000004	0.000000	0.000000	0.000000	2.000000	61.000000	0.000000
3757.012506	0.114777	0.551690	-0.006088	79.934357	10.793962	97.351509	-0.738747	0.000000	0.304913	0.000000	0.000000	0.000000	0.000764	-0.015249	0.003003	0.000000	0.000000	2.000000	61.000000	0.000000
3757.015839	0.114777	0.551690	-0.006088	79.934357	10.793962	97.351509	-0.738747	0.000000	0.304913	0.000000	0.000000	0.000000	0.000764	-0.015249	0.003003	0.000000	0.000000	2.000000	61.000000	0.000000
3757.019172	0.114777	0.551690	-0.006088	79.934357	10.793962	97.351509	-0.738747	0.000000	0.304913	0.000000	0.000000	0.000000	0.000764	-0.015249	0.003003	0.000000	0.000000	2.000000	61.000000	0.000000
3757.022506	0.114777	0.551690	-0.006088	79.937508	10.792931	97.350479	-0.738875	0.000000	0.304413	0.000000	0.000000	0.000000	0.000764	-0.015249	0.003003	0.000000	0.000000	2.000000	61.000000	0.000000
3757.025839	0.114779	0.551664	-0.006083	79.937508	10.792931	97.350479	-0.738875	0.000000	0.304413	0.000000	0.000000	0.000000	0.000382	-0.007631	0.001501	0.000000	0.000000	2.000000	61.000000	0.000000
3757.029172	0.114779	0.551664	-0.006083	79.937508	10.792931	97.350479	-0.738875	0.000000	0.304413	0.000000	0.000000	0.000000	0.000382	-0.007631	0.001501	0.000000	0.000000	2.000000	61.000000	0.000000
3757.032506	0.114779	0.551664	-0.006083	79.940620	10.791839	97.349358	-0.738938	0.000000	0.304163	0.000000	0.000000	0.000000	0.000382	-0.007631	0.001501	0.000000	0.000000	2.000000	61.000000	0.000000
3757.035839	0.114779	0.551664	-0.006083	79.940620	10.791839	97.349358	-0.738938	0.000000	0.304163	0.000000	0.000000	0.000000	0.000382	-0.007631	0.001501	0.000000	0.000000	2.000000	61.000000	0.000000
3757.039172	0.114780	0.551639	-0.006078	79.940620	10.791839	97.349358	-0.738938	0.000000	0.304163	0.000000	0.000000	0.000000	0.000382	-0.007631	0.001500	0.000000	0.000000	2.000000	61.000000	0.000000
3757.042506	0.114780	0.551639	-0.006078	79.943748	10.793472	97.348251	-0.738938	0.000000	0.304163	0.000000	0.000000	0.000000	0.000382	-0.007631	0.001500	0.000000	0.000000	2.000000	61.000000	0.000000
3757.045839	0.114780	0.551639	-0.006078	79.943748	10.793472	97.348251	-0.738938	0.000000	0.304163	0.000000	0.000000	0.000000	0.000382	-0.007631	0.001500	0.000000	0.000000	2.000000	61.000000	0.000000
3757.049172	0.114780	0.551639	-0.006078	79.943748	10.793472	97.348251	-0.738938	0.000000	0.304163	0.000000	0.000000	0.000000	0.000382	-0.007631	0.001500	0.000000	0.000000	2.000000	61.000000	0.000000
3757.052506	0.114799	0.551571	-0.006091	79.950012	10.791351	97.346107	-0.739002	0.000000	0.303913	0.000000	0.000000	0.000000	0.005829	-0.020339	-0.003968	0.000000	0.000000	2.000000	61.000000	0.000000
3757.055839	0.114799	0.551571	-0.006091	79.950012	10.791351	97.346107	-0.739002	0.000000	0.303913	0.000000	0.000000	0.000000	0.005829	-0.020339	-0.003968	0.000000	0.000000	2.000000	61.000000	0.000000
3757.059172	0.114799	0.551571	-0.006091	79.950012	10.791351	97.346107	-0.739002	0.000000	0.303913	0.000000	0.000000	0.000000	0.005829	-0.020339	-0.003968	0.000000	0.000000	2.000000	61.000000	0.000000
3757.062506	0.114799	0.551571	-0.006091	79.950012	10.791351	97.346107	-0.739973	0.000000	0.304574	0.000000	0.000000	0.000000	0.005829	-0.020339	-0.003968	0.000000	0.000000	2.000000	61.000000	0.000000
3757.065839	0.114805	0.551563	-0.006069	79.950012	10.791351	97.346107	-0.739973	0.000000	0.304574	0.000000	0.000000	0.000000	0.001739	-0.002553	0.006831	0.000000	0.000000	2.000000	61.000000	0.000000
3757.069172	0.114805	0.551563	-0.006069	79.950012	10.791351	97.346107	-0.739973	0.000000	0.304574	0.000000	0.000000	0.000000	0.001739	-0.002553	0.006831	0.000000	0.000000	2.000000	61.000000	0.000000
3757.072506	0.114805	0.551563	-0.006069	79.950012	10.794050	97.346092	-0.740263	0.000000	0.303435	0.000000	0.000000	0.000000	0.001739	-0.002553	0.006831	0.000000	0.000000	2.000000	61.000000	0.000000
3757.075839	0.114805	0.551563	-0.006069	79.950012	10.794050	97.346092	-0.740263	0.000000	0.303435	0.000000	0.000000	0.000000	0.001739	-0.002553	0.006831	0.000000	0.000000	2.000000	61.000000	0.000000
3757.079172	0.114827	0.551563	-0.006074	79.950012	10.794050	97.346092	-0.740263	0.000000	0.303435	0.000000	0.000000	0.000000	0.006423	0.000004	-0.001635	0.000000	0.000000	2.000000	61.000000	0.000000
3757.082506	0.114827	0.551563	-0.006074	79.950012	10.796763	97.346100	-0.740263	0.000000	0.303435	0.000000	0.000000	0.000000	0.006423	0.000004	-0.001635	0.000000	0.000000	2.000000	61.000000	0.000000
3757.085839	0.114827	0.551563	-0.006074	79.950012	10.796763	97.346100	-0.740263	0.000000	0.303435	0.000000	0.000000	0.000000	0.006423	0.000004	-0.001635	0.000000	0.000000	2.000000	61.000000	0.000000
3757.089172	0.114827	0.551563	-0.006074	79.950012	10.796763	97.346100	-0.740263	0.000000	0.303435	0.000000	0.000000	0.000000	0.006423	0.000004	-0.001635	0.000000	0.000000	2.000000	61.000000	0.000000
3757.092506	0.114890	0.551588	-0.006096	79.946877	10.800578	97.347183	-0.741334	0.000000	0.303708	0.000000	0.000000	0.000000	0.018893	0.007640	-0.006406	0.000000	0.000000	2.000000	61.000000	0.000000
3757.095839	0.114890	0.551588	-0.006096	79.946877	10.800578	97.347183	-0.741334	0.000000	0.303708	0.000000	0.000000	0.000000	0.018893	0.007640	-0.006406	0.000000	0.000000	2.000000	61.000000	0.000000
3757.099172	0.114890	0.551588	-0.006096	79.946877	10.800578	97.347183	-0.741334	0.000000	0.303708	0.000000	0.000000	0.000000	0.018893	0.007640	-0.006406	0.000000	0.000000	2.000000	61.000000	0.000000
3757.102506	0.114890	0.551588	-0.006096	79.943748	10.807091	97.348282	-0.744483	0.000000	0.304776	0.000000	0.000000	0.000000	0.018893	0.007640	-0.006406	0.000000	0.000000	2.000000	61.000000	0.000000
3757.105839	0.114916	0.551605	-0.006083	79.943748	10.807091	97.348282	-0.744483	0.000000	0.304776	0.000000	0.000000	0.000000	0.007781	0.005094	0.003695	0.000000	0.000000	2.000000	61.000000	0.000000
3757.109172	0.114916	0.551605	-0.006083	79.943748	10.807091	97.348282	-0.744483	0.000000	0.304776	0.000000	0.000000	0.000000	0.007781	0.005094	0.003695	0.000000	0.000000	2.000000	61.000000	0.000000
3757.112506	0.114916	0.551605	-0.006083	79.943748	10.809797	97.348274	-0.745779	0.000000	0.304160	0.000000	0.000000	0.000000	0.007781	0.005094	0.003695	0.000000	0.000000	2.000000	61.000000	0.000000
3757.115839	0.114916	0.551605	-0.006083	79.943748	10.809797	97.348274	-0.745779	0.000000	0.304160	0.000000	0.000000	0.000000	0.007781	0.005094	0.003695	0.000000	0.000000	2.000000	61.000000	0.000000
3757.119172	0.114937	0.551605	-0.006089	79.943748	10.809797	97.348274	-0.745779	0.000000	0.304160	0.000000	0.000000	0.000000	0.006425	-0.000002	-0.001637	0.000000	0.000000	2.000000	61.000000	0.000000
3757.122506	0.114937	0.551605	-0.006089	79.941437	10.810820	97.349281	-0.745779	0.000000	0.304160	0.000000	0.000000	0.000000	0.006425	-0.000002	-0.001637	0.000000	0.000000	2.000000	61.000000	0.000000
3757.125839	0.114937	0.551605	-0.006089	79.941437	10.810820	97.349281	-0.745779	0.000000	0.304160	0.000000	0.000000	0.000000	0.006425	-0.000002	-0.001637	0.000000	0.000000	2.000000	61.000000	0.000000
3757.129172	0.114937	0.551605	-0.006089	79.941437	10.810820	97.349281	-0.745779	0.000000	0.304160	0.000000	0.000000	0.000000	0.006425	-0.000002	-0.001637	0.000000	0.000000	2.000000	61.000000	0.000000
3757.132506	0.114938	0.551580	-0.006084	79.944565	10.809759	97.348190	-0.746850	0.000000	0.304432	0.000000	0.000000	0.000000	0.000381	-0.007637	0.001499	0.000000	0.000000	2.000000	61.000000	0.000000
3757.135839	0.114938	0.551580	-0.006084	79.944565	10.809759	97.348190	-0.746850	0.000000	0.304432	0.000000	0.000000	0.000000	0.000381	-0.007637	0.001499	0.000000	0.000000	2.000000	61.000000	0.000000
3757.139172	0.114938	0.551580	-0.006084	79.944565	10.809759	97.348190	-0.746850	0.000000	0.304432	0.000000	0.000000	0.000000	0.000381	-0.007637	0.001499	0.000000	0.000000	2.000000	61.000000	0.000000
3757.142506	0.114938	0.551580	-0.006084	79.947701	10.808647	97.347069	-0.746914	0.000000	0.304183	0.000000	0.000000	0.000000	0.000381	-0.007637	0.001499	0.000000	0.000000	2.000000	61.000000	0.000000
3757.145839	0.114940	0.551554	-0.006079	79.947701	10.808647	97.347069	-0.746914	0.000000	0.304183	0.000000	0.000000	0.000000	0.000381	-0.007637	0.001499	0.000000	0.000000	2.000000	61.000000	0.000000
3757.149172	0.114940	0.551554	-0.006079	79.947701	10.808647	97.347069	-0.746914	0.000000	0.304183	0.000000	0.000000	0.000000	0.000381	-0.007637	0.001499	0.000000	0.000000	2.000000	61.000000	0.000000
3757.152506	0.114940	0.551554	-0.006079	79.950790	10.807599	97.345993	-0.746978	0.000000	0.303933	0.000000	0.000000	0.000000	0.000381	-0.007637	0.001499	0.000000	0.000000	2.000000	61.000000	0.000000
3757.155839	0.114940	0.551554	-0.006079	79.950790	10.807599	97.345993	-0.746978	0.000000	0.303933	0.000000	0.000000	0.000000	0.000381	-0.007637	0.001499	0.000000	0.000000	2.000000	61.000000	0.000000
3757.159172	0.114935	0.551537	-0.006096	79.950790	10.807599	97.345993	-0.746978	0.000000	0.303933	0.000000	0.000000	0.000000	-0.001361	-0.005074	-0.005332	0.000000	0.000000	2.000000	61.000000	0.000000
3757.162506	0.114935	0.551537	-0.006096	79.953964	10.806522	97.344902	-0.746978	0.000000	0.303933	0.000000	0.000000	0.000000	-0.001361	-0.005074	-0.005332	0.000000	0.000000	2.000000	61.000000	0.000000
3757.165839	0.114935	0.551537	-0.006096	79.953964	10.806522	97.344902	-0.746978	0.000000	0.303933	0.000000	0.000000	0.000000	-0.001361	-0.005074	-0.005332	0.000000	0.000000	2.000000	61.000000	0.000000
3757.169172	0.114935	0.551537	-0.006096	79.953964	10.806522	97.344902	-0.746978	0.000000	0.303933	0.000000	0.000000	0.000000	-0.001361	-0.005074	-0.005332	0.000000	0.000000	2.000000	61.000000	0.000000
3757.172506	0.114905	0.551503	-0.006127	79.957069	10.802725	97.343826	-0.746751	0.000000	0.304821	0.000000	0.000000	0.000000	-0.009139	-0.010176	-0.009028	0.000000	0.000000	2.000000	61.000000	0.000000
3757.175839	0.114905	0.551503	-0.006127	79.957069	10.802725	97.343826	-0.746751	0.000000	0.304821	0.000000	0.000000	0.000000	-0.009139	-0.010176	-0.009028	0.000000	0.000000	2.000000	61.000000	0.000000
3757.179172	0.114905	0.551503	-0.006127	79.957069	10.802725	97.343826	-0.746751	0.000000	0.304821	0.000000	0.000000	0.000000	-0.009139	-0.010176	-0.009028	0.000000	0.000000	2.000000	61.000000	0.000000
3757.182506	0.114905	0.551503	-0.006127	79.957054	10.800017	97.343811	-0.745228	0.000000	0.306326	0.000000	0.000000	0.000000	-0.009139	-0.010176	-0.009028	0.000000	0.000000	2.000000	61.000000	0.000000
3757.185839	0.114883	0.551503	-0.006121	79.957054	10.800017	97.343811	-0.745228	0.000000	0.306326	0.000000	0.000000	0.000000	-0.006424	-0.000002	0.001636	0.000000	0.000000	2.000000	61.000000	0.000000
3757.189172	0.114883	0.551503	-0.006121	79.957054	10.800017	97.343811	-0.745228	0.000000	0.306326	0.000000	0.000000	0.000000	-0.006424	-0.000002	0.001636	0.000000	0.000000	2.000000	61.000000	0.000000
3757.192506	0.114883	0.551503	-0.006121	79.960205	10.796206	97.342720	-0.744157	0.000000	0.306053	0.000000	0.000000	0.000000	-0.006424	-0.000002	0.001636	0.000000	0.000000	2.000000	61.000000	0.000000
3757.195839	0.114883	0.551503	-0.006121	79.960205	10.796206	97.342720	-0.744157	0.000000	0.306053	0.000000	0.000000	0.000000	-0.006424	-0.000002	0.001636	0.000000	0.000000	2.000000	61.000000	0.000000
3757.199172	0.114857	0.551486	-0.006133	79.960205	10.796206	97.342720	-0.744157	0.000000	0.306053	0.000000	0.000000	0.000000	-0.007782	-0.005092	-0.003697	0.000000	0.000000	2.000000	61.000000	0.000000
3757.202506	0.114857	0.551486	-0.006133	79.963318	10.792419	97.341637	-0.744157	0.000000	0.306053	0.000000	0.000000	0.000000	-0.007782	-0.005092	-0.003697	0.000000	0.000000	2.000000	61.000000	0.000000
3757.205839	0.114857	0.551486	-0.006133	79.963318	10.792419	97.341637	-0.744157	0.000000	0.306053	0.000000	0.000000	0.000000	-0.007782	-0.005092	-0.003697	0.000000	0.000000	2.000000	61.000000	0.000000
3757.209172	0.114857	0.551486	-0.006133	79.963318	10.792419	97.341637	-0.744157	0.000000	0.306053	0.000000	0.000000	0.000000	-0.007782	-0.005092	-0.003697	0.000000	0.000000	2.000000	61.000000	0.000000
3757.212506	0.114834	0.551418	-0.006136	79.967285	10.791281	97.340485	-0.742860	0.000000	0.306670	0.000000	0.000000	0.000000	-0.007021	-0.020339	-0.000704	0.000000	0.000000	2.000000	61.000000	0.000000
3757.215839	0.114834	0.551418	-0.006136	79.967285	10.791281	97.340485	-0.742860	0.000000	0.306670	0.000000	0.000000	0.000000	-0.007021	-0.020339	-0.000704	0.000000	0.000000	2.000000	61.000000	0.000000
3757.219172	0.114834	0.551418	-0.006136	79.967285	10.791281	97.340485	-0.742860	0.000000	0.306670	0.000000	0.000000	0.000000	-0.007021	-0.020339	-0.000704	0.000000	0.000000	2.000000	61.000000	0.000000
3757.222506	0.114834	0.551418	-0.006136	79.973518	10.789108	97.338264	-0.741690	0.000000	0.306787	0.000000	0.000000	0.000000	-0.007021	-0.020339	-0.000704	0.000000	0.000000	2.000000	61.000000	0.000000
3757.225839	0.114831	0.551376	-0.006149	79.973518	10.789108	97.338264	-0.741690	0.000000	0.306787	0.000000	0.000000	0.000000	-0.000978	-0.012715	-0.003838	0.000000	0.000000	2.000000	61.000000	0.000000
3757.229172	0.114831	0.551376	-0.006149	79.973518	10.789108	97.338264	-0.741690	0.000000	0.306787	0.000000	0.000000	0.000000	-0.000978	-0.012715	-0.003838	0.000000	0.000000	2.000000	61.000000	0.000000
3757.232506	0.114831	0.551376	-0.006149	79.977440	10.790706	97.337082	-0.741527	0.000000	0.307427	0.000000	0.000000	0.000000	-0.000978	-0.012715	-0.003838	0.000000	0.000000	2.000000	61.000000	0.000000
3757.235839	0.114831	0.551376	-0.006149	79.977440	10.790706	97.337082	-0.741527	0.000000	0.307427	0.000000	0.000000	0.000000	-0.000978	-0.012715	-0.003838	0.000000	0.000000	2.000000	61.000000	0.000000
3757.239172	0.114849	0.551334	-0.006167	79.977440	10.790706	97.337082	-0.741527	0.000000	0.307427	0.000000	0.000000	0.000000	0.005447	-0.012709	-0.005475	0.000000	0.000000	2.000000	61.000000	0.000000
3757.242506	0.114849	0.551334	-0.006167	79.976738	10.794298	97.337852	-0.741527	0.000000	0.307427	0.000000	0.000000	0.000000	0.005447	-0.012709	-0.005475	0.000000	0.000000	2.000000	61.000000	0.000000
3757.245839	0.114873	0.551283	-0.006162	79.976738	10.794298	97.337852	-0.741527	0.000000	0.307427	0.000000	0.000000	0.000000	0.007184	-0.015248	0.001354	0.000000	0.000000	2.000000	61.000000	0.000000
3757.249172	0.114873	0.551283	-0.006162	79.976738	10.794298	97.337852	-0.741527	0.000000	0.307427	0.000000	0.000000	0.000000	0.007184	-0.015248	0.001354	0.000000	0.000000	2.000000	61.000000	0.000000
3757.252506	0.114873	0.551283	-0.006162	79.975266	10.795255	97.338776	-0.743632	0.000000	0.308113	0.000000	0.000000	0.000000	0.007184	-0.015248	0.001354	0.000000	0.000000	2.000000	61.000000	0.000000
3757.255839	0.114873	0.551283	-0.006162	79.975266	10.795255	97.338776	-0.743632	0.000000	0.308113	0.000000	0.000000	0.000000	0.007184	-0.015248	0.001354	0.000000	0.000000	2.000000	61.000000	0.000000
3757.259172	0.114880	0.551249	-0.006135	79.975266	10.795255	97.338776	-0.743632	0.000000	0.308113	0.000000	0.000000	0.000000	0.002120	-0.010176	0.008324	0.000000	0.000000	2.000000	61.000000	0.000000
3757.262506	0.114880	0.551249	-0.006135	79.973793	10.796231	97.339706	-0.743632	0.000000	0.308113	0.000000	0.000000	0.000000	0.002120	-0.010176	0.008324	0.000000	0.000000	2.000000	61.000000	0.000000
3757.265839	0.114880	0.551249	-0.006135	79.973793	10.796231	97.339706	-0.743632	0.000000	0.308113	0.000000	0.000000	0.000000	0.002120	-0.010176	0.008324	0.000000	0.000000	2.000000	61.000000	0.000000
3757.269172	0.114880	0.551249	-0.006135	79.973793	10.796231	97.339706	-0.743632	0.000000	0.308113	0.000000	0.000000	0.000000	0.002120	-0.010176	0.008324	0.000000	0.000000	2.000000	61.000000	0.000000
3757.272506	0.114851	0.551181	-0.006068	79.976936	10.792436	97.338623	-0.743986	0.000000	0.306726	0.000000	0.000000	0.000000	-0.008610	-0.020345	0.019916	0.000000	0.000000	2.000000	61.000000	0.000000
3757.275839	0.114851	0.551181	-0.006068	79.976936	10.792436	97.338623	-0.743986	0.000000	0.306726	0.000000	0.000000	0.000000	-0.008610	-0.020345	0.019916	0.000000	0.000000	2.000000	61.000000	0.000000
3757.279172	0.114851	0.551181	-0.006068	79.976936	10.792436	97.338623	-0.743986	0.000000	0.306726	0.000000	0.000000	0.000000	-0.008610	-0.020345	0.019916	0.000000	0.000000	2.000000	61.000000	0.000000
3757.282506	0.114851	0.551181	-0.006068	79.976891	10.786963	97.338577	-0.742551	0.000000	0.303407	0.000000	0.000000	0.000000	-0.008610	-0.020345	0.019916	0.000000	0.000000	2.000000	61.000000	0.000000
3757.285839	0.114835	0.551173	-0.006040	79.976891	10.786963	97.338577	-0.742551	0.000000	0.303407	0.000000	0.000000	0.000000	-0.004685	-0.002559	0.008464	0.000000	0.000000	2.000000	61.000000	0.000000
3757.289172	0.114835	0.551173	-0.006040	79.976891	10.786963	97.338577	-0.742551	0.000000	0.303407	0.000000	0.000000	0.000000	-0.004685	-0.002559	0.008464	0.000000	0.000000	2.000000	61.000000	0.000000
3757.292506	0.114835	0.551173	-0.006040	79.980034	10.780443	97.337479	-0.741770	0.000000	0.301996	0.000000	0.000000	0.000000	-0.004685	-0.002559	0.008464	0.000000	0.000000	2.000000	61.000000	0.000000
3757.295839	0.114835	0.551173	-0.006040	79.980034	10.780443	97.337479	-0.741770	0.000000	0.301996	0.000000	0.000000	0.000000	-0.004685	-0.002559	0.008464	0.000000	0.000000	2.000000	61.000000	0.000000
3757.299172	0.114798	0.551164	-0.006006	79.980034	10.780443	97.337479	-0.741770	0.000000	0.301996	0.000000	0.000000	0.000000	-0.011112	-0.002547	0.010099	0.000000	0.000000	2.000000	61.000000	0.000000
3757.302506	0.114798	0.551164	-0.006006	79.976936	10.778826	97.338608	-0.741770	0.000000	0.301996	0.000000	0.000000	0.000000	-0.011112	-0.002547	0.010099	0.000000	0.000000	2.000000	61.000000	0.000000
3757.305839	0.114798	0.551164	-0.006006	79.976936	10.778826	97.338608	-0.741770	0.000000	0.301996	0.000000	0.000000	0.000000	-0.011112	-0.002547	0.010099	0.000000	0.000000	2.000000	61.000000	0.000000
3757.309172	0.114798	0.551164	-0.006006	79.976936	10.778826	97.338608	-0.741770	0.000000	0.301996	0.000000	0.000000	0.000000	-0.011112	-0.002547	0.010099	0.000000	0.000000	2.000000	61.000000	0.000000
3757.312506	0.114741	0.551130	-0.005962	79.980011	10.772329	97.337517	-0.739918	0.000000	0.300313	0.000000	0.000000	0.000000	-0.017161	-0.010189	0.013225	0.000000	0.000000	2.000000	61.000000	0.000000
3757.315839	0.114741	0.551130	-0.005962	79.980011	10.772329	97.337517	-0.739918	0.000000	0.300313	0.000000	0.000000	0.000000	-0.017161	-0.010189	0.013225	0.000000	0.000000	2.000000	61.000000	0.000000
3757.319172	0.114741	0.551130	-0.005962	79.980011	10.772329	97.337517	-0.739918	0.000000	0.300313	0.000000	0.000000	0.000000	-0.017161	-0.010189	0.013225	0.000000	0.000000	2.000000	61.000000	0.000000
3757.322506	0.114741	0.551130	-0.005962	79.980034	10.766866	97.337494	-0.737057	0.000000	0.298109	0.000000	0.000000	0.000000	-0.017161	-0.010189	0.013225	0.000000	0.000000	2.000000	61.000000	0.000000
3757.325839	0.114704	0.551122	-0.005929	79.980034	10.766866	97.337494	-0.737057	0.000000	0.298109	0.000000	0.000000	0.000000	-0.011116	-0.002541	0.010097	0.000000	0.000000	2.000000	61.000000	0.000000
3757.329172	0.114704	0.551122	-0.005929	79.980034	10.766866	97.337494	-0.737057	0.000000	0.298109	0.000000	0.000000	0.000000	-0.011116	-0.002541	0.010097	0.000000	0.000000	2.000000	61.000000	0.000000
3757.332506	0.114704	0.551122	-0.005929	79.986275	10.761981	97.335304	-0.735205	0.000000	0.296426	0.000000	0.000000	0.000000	-0.011116	-0.002541	0.010097	0.000000	0.000000	2.000000	61.000000	0.000000
3757.335839	0.114704	0.551122	-0.005929	79.986275	10.761981	97.335304	-0.735205	0.000000	0.296426	0.000000	0.000000	0.000000	-0.011116	-0.002541	0.010097	0.000000	0.000000	2.000000	61.000000	0.000000
3757.339172	0.114679	0.551079	-0.005936	79.986275	10.761981	97.335304	-0.735205	0.000000	0.296426	0.000000	0.000000	0.000000	-0.007405	-0.012710	-0.002213	0.000000	0.000000	2.000000	61.000000	0.000000
3757.342506	0.114679	0.551079	-0.005936	79.992508	10.754397	97.333122	-0.735205	0.000000	0.296426	0.000000	0.000000	0.000000	-0.007405	-0.012710	-0.002213	0.000000	0.000000	2.000000	61.000000	0.000000
3757.345839	0.114679	0.551079	-0.005936	79.992508	10.754397	97.333122	-0.735205	0.000000	0.296426	0.000000	0.000000	0.000000	-0.007405	-0.012710	-0.002213	0.000000	0.000000	2.000000	61.000000	0.000000
3757.349172	0.114679	0.551079	-0.005936	79.992508	10.754397	97.333122	-0.735205	0.000000	0.296426	0.000000	0.000000	0.000000	-0.007405	-0.012710	-0.002213	0.000000	0.000000	2.000000	61.000000	0.000000
3757.352506	0.114630	0.550995	-0.005951	79.996452	10.753246	97.331924	-0.733971	0.000000	0.296795	0.000000	0.000000	0.000000	-0.014806	-0.025429	-0.004430	0.000000	0.000000	2.000000	61.000000	0.000000
3757.355839	0.114630	0.550995	-0.005951	79.996452	10.753246	97.331924	-0.733971	0.000000	0.296795	0.000000	0.000000	0.000000	-0.014806	-0.025429	-0.004430	0.000000	0.000000	2.000000	61.000000	0.000000
3757.359172	0.114630	0.550995	-0.005951	79.996452	10.753246	97.331924	-0.733971	0.000000	0.296795	0.000000	0.000000	0.000000	-0.014806	-0.025429	-0.004430	0.000000	0.000000	2.000000	61.000000	0.000000
3757.362506	0.114630	0.550995	-0.005951	79.994957	10.756918	97.332832	-0.731503	0.000000	0.297533	0.000000	0.000000	0.000000	-0.014806	-0.025429	-0.004430	0.000000	0.000000	2.000000	61.000000	0.000000
3757.365839	0.114654	0.550944	-0.005946	79.994957	10.756918	97.332832	-0.731503	0.000000	0.297533	0.000000	0.000000	0.000000	0.007182	-0.015255	0.001346	0.000000	0.000000	2.000000	61.000000	0.000000
3757.369172	0.114654	0.550944	-0.005946	79.994957	10.756918	97.332832	-0.731503	0.000000	0.297533	0.000000	0.000000	0.000000	0.007182	-0.015255	0.001346	0.000000	0.000000	2.000000	61.000000	0.000000
3757.372506	0.114654	0.550944	-0.005946	79.994286	10.760561	97.333664	-0.732700	0.000000	0.297309	0.000000	0.000000	0.000000	0.007182	-0.015255	0.001346	0.000000	0.000000	2.000000	61.000000	0.000000
3757.375839	0.114654	0.550944	-0.005946	79.994286	10.760561	97.333664	-0.732700	0.000000	0.297309	0.000000	0.000000	0.000000	0.007182	-0.015255	0.001346	0.000000	0.000000	2.000000	61.000000	0.000000
3757.379172	0.114677	0.550918	-0.005947	79.994286	10.760561	97.333664	-0.732700	0.000000	0.297309	0.000000	0.000000	0.000000	0.006805	-0.007638	-0.000144	0.000000	0.000000	2.000000	61.000000	0.000000
3757.382506	0.114677	0.550918	-0.005947	79.984367	10.770957	97.338478	-0.732700	0.000000	0.297309	0.000000	0.000000	0.000000	0.006805	-0.007638	-0.000144	0.000000	0.000000	2.000000	61.000000	0.000000
3757.385839	0.114677	0.550918	-0.005947	79.984367	10.770957	97.338478	-0.732700	0.000000	0.297309	0.000000	0.000000	0.000000	0.006805	-0.007638	-0.000144	0.000000	0.000000	2.000000	61.000000	0.000000
3757.389172	0.114677	0.550918	-0.005947	79.984367	10.770957	97.338478	-0.732700	0.000000	0.297309	0.000000	0.000000	0.000000	0.006805	-0.007638	-0.000144	0.000000	0.000000	2.000000	61.000000	0.000000
3757.392506	0.114762	0.550825	-0.005971	79.967514	10.784410	97.346313	-0.733834	0.000000	0.297333	0.000000	0.000000	0.000000	0.025481	-0.027962	-0.007411	0.000000	0.000000	2.000000	61.000000	0.000000
3757.395839	0.114762	0.550825	-0.005971	79.967514	10.784410	97.346313	-0.733834	0.000000	0.297333	0.000000	0.000000	0.000000	0.025481	-0.027962	-0.007411	0.000000	0.000000	2.000000	61.000000	0.000000
3757.399172	0.114762	0.550825	-0.005971	79.967514	10.784410	97.346313	-0.733834	0.000000	0.297333	0.000000	0.000000	0.000000	0.025481	-0.027962	-0.007411	0.000000	0.000000	2.000000	61.000000	0.000000
3757.402506	0.114762	0.550825	-0.005971	79.953804	10.796759	97.353027	-0.738081	0.000000	0.298568	0.000000	0.000000	0.000000	0.025481	-0.027962	-0.007411	0.000000	0.000000	2.000000	61.000000	0.000000
3757.405839	0.114802	0.550757	-0.005990	79.953804	10.796759	97.353027	-0.738081	0.000000	0.298568	0.000000	0.000000	0.000000	0.012249	-0.020339	-0.005637	0.000000	0.000000	2.000000	61.000000	0.000000
3757.409172	0.114802	0.550757	-0.005990	79.953804	10.796759	97.353027	-0.738081	0.000000	0.298568	0.000000	0.000000	0.000000	0.012249	-0.020339	-0.005637	0.000000	0.000000	2.000000	61.000000	0.000000
3757.412506	0.114802	0.550757	-0.005990	79.941551	10.808165	97.358803	-0.740122	0.000000	0.299507	0.000000	0.000000	0.000000	0.012249	-0.020339	-0.005637	0.000000	0.000000	2.000000	61.000000	0.000000
3757.415839	0.114802	0.550757	-0.005990	79.941551	10.808165	97.358803	-0.740122	0.000000	0.299507	0.000000	0.000000	0.000000	0.012249	-0.020339	-0.005637	0.000000	0.000000	2.000000	61.000000	0.000000
3757.419172	0.114870	0.550681	-0.005992	79.941551	10.808165	97.358803	-0.740122	0.000000	0.299507	0.000000	0.000000	0.000000	0.020410	-0.022896	-0.000450	0.000000	0.000000	2.000000	61.000000	0.000000
3757.422506	0.114870	0.550681	-0.005992	79.939407	10.815441	97.360519	-0.740122	0.000000	0.299507	0.000000	0.000000	0.000000	0.020410	-0.022896	-0.000450	0.000000	0.000000	2.000000	61.000000	0.000000
3757.425839	0.114870	0.550681	-0.005992	79.939407	10.815441	97.360519	-0.740122	0.000000	0.299507	0.000000	0.000000	0.000000	0.020410	-0.022896	-0.000450	0.000000	0.000000	2.000000	61.000000	0.000000
3757.429172	0.114870	0.550681	-0.005992	79.939407	10.815441	97.360519	-0.740122	0.000000	0.299507	0.000000	0.000000	0.000000	0.020410	-0.022896	-0.000450	0.000000	0.000000	2.000000	61.000000	0.000000
3757.432506	0.114924	0.550571	-0.005960	79.938698	10.819036	97.361336	-0.743524	0.000000	0.299582	0.000000	0.000000	0.000000	0.016102	-0.033095	0.009489	0.000000	0.000000	2.000000	61.000000	0.000000
3757.435839	0.114924	0.550571	-0.005960	79.938698	10.819036	97.361336	-0.743524	0.000000	0.299582	0.000000	0.000000	0.000000	0.016102	-0.033095	0.009489	0.000000	0.000000	2.000000	61.000000	0.000000
3757.439172	0.114924	0.550571	-0.005960	79.938698	10.819036	97.361336	-0.743524	0.000000	0.299582	0.000000	0.000000	0.000000	0.016102	-0.033095	0.009489	0.000000	0.000000	2.000000	61.000000	0.000000
3757.442506	0.114924	0.550571	-0.005960	79.934906	10.820997	97.363243	-0.746208	0.000000	0.298001	0.000000	0.000000	0.000000	0.016102	-0.033095	0.009489	0.000000	0.000000	2.000000	61.000000	0.000000
3757.445839	0.114931	0.550537	-0.005932	79.934906	10.820997	97.363243	-0.746208	0.000000	0.298001	0.000000	0.000000	0.000000	0.002117	-0.010195	0.008308	0.000000	0.000000	2.000000	61.000000	0.000000
3757.449172	0.114931	0.550537	-0.005932	79.934906	10.820997	97.363243	-0.746208	0.000000	0.298001	0.000000	0.000000	0.000000	0.002117	-0.010195	0.008308	0.000000	0.000000	2.000000	61.000000	0.000000
3757.452506	0.114931	0.550537	-0.005932	79.933426	10.819231	97.364113	-0.746561	0.000000	0.296616	0.000000	0.000000	0.000000	0.002117	-0.010195	0.008308	0.000000	0.000000	2.000000	61.000000	0.000000
3757.455839	0.114931	0.550537	-0.005932	79.933426	10.819231	97.364113	-0.746561	0.000000	0.296616	0.000000	0.000000	0.000000	0.002117	-0.010195	0.008308	0.000000	0.000000	2.000000	61.000000	0.000000
3757.459172	0.114917	0.550503	-0.005899	79.933426	10.819231	97.364113	-0.746561	0.000000	0.296616	0.000000	0.000000	0.000000	-0.004311	-0.010184	0.009944	0.000000	0.000000	2.000000	61.000000	0.000000
3757.462506	0.114917	0.550503	-0.005899	79.934227	10.816456	97.364037	-0.746561	0.000000	0.296616	0.000000	0.000000	0.000000	-0.004311	-0.010184	0.009944	0.000000	0.000000	2.000000	61.000000	0.000000
3757.465839	0.114917	0.550503	-0.005899	79.934227	10.816456	97.364037	-0.746561	0.000000	0.296616	0.000000	0.000000	0.000000	-0.004311	-0.010184	0.009944	0.000000	0.000000	2.000000	61.000000	0.000000
3757.469172	0.114917	0.550503	-0.005899	79.934227	10.816456	97.364037	-0.746561	0.000000	0.296616	0.000000	0.000000	0.000000	-0.004311	-0.010184	0.009944	0.000000	0.000000	2.000000	61.000000	0.000000
3757.472506	0.114904	0.550435	-0.005770	79.934204	10.813746	97.364037	-0.745842	0.000000	0.294959	0.000000	0.000000	0.000000	-0.003790	-0.020426	0.038879	0.000000	0.000000	2.000000	61.000000	0.000000
3757.475839	0.114904	0.550435	-0.005770	79.934204	10.813746	97.364037	-0.745842	0.000000	0.294959	0.000000	0.000000	0.000000	-0.003790	-0.020426	0.038879	0.000000	0.000000	2.000000	61.000000	0.000000
3757.479172	0.114904	0.550435	-0.005770	79.934204	10.813746	97.364037	-0.745842	0.000000	0.294959	0.000000	0.000000	0.000000	-0.003790	-0.020426	0.038879	0.000000	0.000000	2.000000	61.000000	0.000000
3757.482506	0.114904	0.550435	-0.005770	79.937370	10.809922	97.362946	-0.745210	0.000000	0.288479	0.000000	0.000000	0.000000	-0.003790	-0.020426	0.038879	0.000000	0.000000	2.000000	61.000000	0.000000
3757.485839	0.114890	0.550401	-0.005736	79.937370	10.809922	97.362946	-0.745210	0.000000	0.288479	0.000000	0.000000	0.000000	-0.004316	-0.010204	0.009941	0.000000	0.000000	2.000000	61.000000	0.000000
3757.489172	0.114890	0.550401	-0.005736	79.937370	10.809922	97.362946	-0.745210	0.000000	0.288479	0.000000	0.000000	0.000000	-0.004316	-0.010204	0.009941	0.000000	0.000000	2.000000	61.000000	0.000000
3757.492506	0.114890	0.550401	-0.005736	79.940483	10.808867	97.361870	-0.744491	0.000000	0.286822	0.000000	0.000000	0.000000	-0.004316	-0.010204	0.009941	0.000000	0.000000	2.000000	61.000000	0.000000
3757.495839	0.114903	0.550358	-0.005686	79.940483	10.808867	97.361870	-0.744491	0.000000	0.286822	0.000000	0.000000	0.000000	0.003850	-0.012756	0.015128	0.000000	0.000000	2.000000	61.000000	0.000000
3757.499172	0.114903	0.550358	-0.005686	79.940483	10.808867	97.361870	-0.744491	0.000000	0.286822	0.000000	0.000000	0.000000	0.003850	-0.012756	0.015128	0.000000	0.000000	2.000000	61.000000	0.000000
3757.502506	0.114903	0.550358	-0.005686	79.949852	10.805664	97.358597	-0.745132	0.000000	0.284301	0.000000	0.000000	0.000000	0.003850	-0.012756	0.015128	0.000000	0.000000	2.000000	61.000000	0.000000
3757.505839	0.114903	0.550358	-0.005686	79.949852	10.805664	97.358597	-0.745132	0.000000	0.284301	0.000000	0.000000	0.000000	0.003850	-0.012756	0.015128	0.000000	0.000000	2.000000	61.000000	0.000000
3757.509172	0.114906	0.550282	-0.005671	79.949852	10.805664	97.358597	-0.745132	0.000000	0.284301	0.000000	0.000000	0.000000	0.001132	-0.022914	0.004437	0.000000	0.000000	2.000000	61.000000	0.000000
3757.512506	0.114906	0.550282	-0.005671	79.959251	10.802465	97.355370	-0.745132	0.000000	0.284301	0.000000	0.000000	0.000000	0.001132	-0.022914	0.004437	0.000000	0.000000	2.000000	61.000000	0.000000
3757.515839	0.114906	0.550282	-0.005671	79.959251	10.802465	97.355370	-0.745132	0.000000	0.284301	0.000000	0.000000	0.000000	0.001132	-0.022914	0.004437	0.000000	0.000000	2.000000	61.000000	0.000000
3757.519172	0.114906	0.550282	-0.005671	79.959251	10.802465	97.355370	-0.745132	0.000000	0.284301	0.000000	0.000000	0.000000	0.001132	-0.022914	0.004437	0.000000	0.000000	2.000000	61.000000	0.000000
3757.522506	0.114904	0.550121	-0.005682	79.968613	10.799255	97.352104	-0.745321	0.000000	0.283561	0.000000	0.000000	0.000000	-0.000842	-0.048329	-0.003306	0.000000	0.000000	2.000000	61.000000	0.000000
3757.525839	0.114904	0.550121	-0.005682	79.968613	10.799255	97.352104	-0.745321	0.000000	0.283561	0.000000	0.000000	0.000000	-0.000842	-0.048329	-0.003306	0.000000	0.000000	2.000000	61.000000	0.000000
3757.529172	0.114904	0.550121	-0.005682	79.968613	10.799255	97.352104	-0.745321	0.000000	0.283561	0.000000	0.000000	0.000000	-0.000842	-0.048329	-0.003306	0.000000	0.000000	2.000000	61.000000	0.000000
3757.532506	0.114904	0.550121	-0.005682	79.981094	10.800367	97.347717	-0.745181	0.000000	0.284112	0.000000	0.000000	0.000000	-0.000842	-0.048329	-0.003306	0.000000	0.000000	2.000000	61.000000	0.000000
3757.535839	0.114944	0.550053	-0.005701	79.981094	10.800367	97.347717	-0.745181	0.000000	0.284112	0.000000	0.000000	0.000000	0.012249	-0.020339	-0.005670	0.000000	0.000000	2.000000	61.000000	0.000000
3757.539172	0.114944	0.550053	-0.005701	79.981094	10.800367	97.347717	-0.745181	0.000000	0.284112	0.000000	0.000000	0.000000	0.012249	-0.020339	-0.005670	0.000000	0.000000	2.000000	61.000000	0.000000
3757.542506	0.114944	0.550053	-0.005701	79.988991	10.800812	97.345337	-0.747222	0.000000	0.285057	0.000000	0.000000	0.000000	0.012249	-0.020339	-0.005670	0.000000	0.000000	2.000000	61.000000	0.000000
3757.545839	0.114944	0.550053	-0.005701	79.988991	10.800812	97.345337	-0.747222	0.000000	0.285057	0.000000	0.000000	0.000000	0.012249	-0.020339	-0.005670	0.000000	0.000000	2.000000	61.000000	0.000000
3757.549172	0.114954	0.549977	-0.005755	79.988991	10.800812	97.345337	-0.747222	0.000000	0.285057	0.000000	0.000000	0.000000	0.002719	-0.022841	-0.016207	0.000000	0.000000	2.000000	61.000000	0.000000
3757.552506	0.114954	0.549977	-0.005755	79.989143	10.807099	97.346092	-0.747222	0.000000	0.285057	0.000000	0.000000	0.000000	0.002719	-0.022841	-0.016207	0.000000	0.000000	2.000000	61.000000	0.000000
3757.555839	0.114954	0.549977	-0.005755	79.989143	10.807099	97.346092	-0.747222	0.000000	0.285057	0.000000	0.000000	0.000000	0.002719	-0.022841	-0.016207	0.000000	0.000000	2.000000	61.000000	0.000000
3757.559172	0.114954	0.549977	-0.005755	79.989143	10.807099	97.346092	-0.747222	0.000000	0.285057	0.000000	0.000000	0.000000	0.002719	-0.022841	-0.016207	0.000000	0.000000	2.000000	61.000000	0.000000
3757.562506	0.115008	0.549850	-0.005810	79.983841	10.812768	97.348923	-0.747675	0.000000	0.287759	0.000000	0.000000	0.000000	0.016325	-0.038110	-0.016543	0.000000	0.000000	2.000000	61.000000	0.000000
3757.565839	0.115008	0.549850	-0.005810	79.983841	10.812768	97.348923	-0.747675	0.000000	0.287759	0.000000	0.000000	0.000000	0.016325	-0.038110	-0.016543	0.000000	0.000000	2.000000	61.000000	0.000000
3757.569172	0.115008	0.549850	-0.005810	79.983841	10.812768	97.348923	-0.747675	0.000000	0.287759	0.000000	0.000000	0.000000	0.016325	-0.038110	-0.016543	0.000000	0.000000	2.000000	61.000000	0.000000
3757.572506	0.115008	0.549850	-0.005810	79.980820	10.814690	97.350731	-0.750396	0.000000	0.290516	0.000000	0.000000	0.000000	0.016325	-0.038110	-0.016543	0.000000	0.000000	2.000000	61.000000	0.000000
3757.575839	0.115009	0.549824	-0.005805	79.980820	10.814690	97.350731	-0.750396	0.000000	0.290516	0.000000	0.000000	0.000000	0.000375	-0.007641	0.001471	0.000000	0.000000	2.000000	61.000000	0.000000
3757.579172	0.115009	0.549824	-0.005805	79.980820	10.814690	97.350731	-0.750396	0.000000	0.290516	0.000000	0.000000	0.000000	0.000375	-0.007641	0.001471	0.000000	0.000000	2.000000	61.000000	0.000000
3757.582506	0.115009	0.549824	-0.005805	79.980148	10.812845	97.351524	-0.750459	0.000000	0.290270	0.000000	0.000000	0.000000	0.000375	-0.007641	0.001471	0.000000	0.000000	2.000000	61.000000	0.000000
3757.585839	0.115009	0.549824	-0.005805	79.980148	10.812845	97.351524	-0.750459	0.000000	0.290270	0.000000	0.000000	0.000000	0.000375	-0.007641	0.001471	0.000000	0.000000	2.000000	61.000000	0.000000
3757.589172	0.114984	0.549782	-0.005813	79.980148	10.812845	97.351524	-0.750459	0.000000	0.290270	0.000000	0.000000	0.000000	-0.007417	-0.012713	-0.002242	0.000000	0.000000	2.000000	61.000000	0.000000
3757.592506	0.114984	0.549782	-0.005813	79.980980	10.807341	97.351425	-0.750459	0.000000	0.290270	0.000000	0.000000	0.000000	-0.007417	-0.012713	-0.002242	0.000000	0.000000	2.000000	61.000000	0.000000
3757.595839	0.114984	0.549782	-0.005813	79.980980	10.807341	97.351425	-0.750459	0.000000	0.290270	0.000000	0.000000	0.000000	-0.007417	-0.012713	-0.002242	0.000000	0.000000	2.000000	61.000000	0.000000
3757.599172	0.114984	0.549782	-0.005813	79.980980	10.807341	97.351425	-0.750459	0.000000	0.290270	0.000000	0.000000	0.000000	-0.007417	-0.012713	-0.002242	0.000000	0.000000	2.000000	61.000000	0.000000
3757.602506	0.114868	0.549748	-0.005821	79.984077	10.798093	97.350296	-0.749223	0.000000	0.290644	0.000000	0.000000	0.000000	-0.034866	-0.010125	-0.002520	0.000000	0.000000	2.000000	61.000000	0.000000
3757.605839	0.114868	0.549748	-0.005821	79.984077	10.798093	97.350296	-0.749223	0.000000	0.290644	0.000000	0.000000	0.000000	-0.034866	-0.010125	-0.002520	0.000000	0.000000	2.000000	61.000000	0.000000
3757.609172	0.114868	0.549748	-0.005821	79.984077	10.798093	97.350296	-0.749223	0.000000	0.290644	0.000000	0.000000	0.000000	-0.034866	-0.010125	-0.002520	0.000000	0.000000	2.000000	61.000000	0.000000
3757.612506	0.114868	0.549748	-0.005821	79.984077	10.792667	97.350334	-0.743412	0.000000	0.291064	0.000000	0.000000	0.000000	-0.034866	-0.010125	-0.002520	0.000000	0.000000	2.000000	61.000000	0.000000
3757.615839	0.114825	0.549748	-0.005810	79.984077	10.792667	97.350334	-0.743412	0.000000	0.291064	0.000000	0.000000	0.000000	-0.012856	-0.000004	0.003271	0.000000	0.000000	2.000000	61.000000	0.000000
3757.619172	0.114825	0.549748	-0.005810	79.984077	10.792667	97.350334	-0.743412	0.000000	0.291064	0.000000	0.000000	0.000000	-0.012856	-0.000004	0.003271	0.000000	0.000000	2.000000	61.000000	0.000000
3757.622506	0.114825	0.549748	-0.005810	79.987198	10.786153	97.349243	-0.741269	0.000000	0.290519	0.000000	0.000000	0.000000	-0.012856	-0.000004	0.003271	0.000000	0.000000	2.000000	61.000000	0.000000
3757.625839	0.114825	0.549748	-0.005810	79.987198	10.786153	97.349243	-0.741269	0.000000	0.290519	0.000000	0.000000	0.000000	-0.012856	-0.000004	0.003271	0.000000	0.000000	2.000000	61.000000	0.000000
3757.629172	0.114778	0.549731	-0.005817	79.987198	10.786153	97.349243	-0.741269	0.000000	0.290519	0.000000	0.000000	0.000000	-0.014217	-0.005076	-0.002082	0.000000	0.000000	2.000000	61.000000	0.000000
3757.632506	0.114778	0.549731	-0.005817	79.990318	10.782353	97.348152	-0.741269	0.000000	0.290519	0.000000	0.000000	0.000000	-0.014217	-0.005076	-0.002082	0.000000	0.000000	2.000000	61.000000	0.000000
3757.635839	0.114778	0.549731	-0.005817	79.990318	10.782353	97.348152	-0.741269	0.000000	0.290519	0.000000	0.000000	0.000000	-0.014217	-0.005076	-0.002082	0.000000	0.000000	2.000000	61.000000	0.000000
3757.639172	0.114778	0.549731	-0.005817	79.990318	10.782353	97.348152	-0.741269	0.000000	0.290519	0.000000	0.000000	0.000000	-0.014217	-0.005076	-0.002082	0.000000	0.000000	2.000000	61.000000	0.000000
3757.642506	0.114737	0.549689	-0.005888	79.996567	10.780206	97.345955	-0.738899	0.000000	0.290866	0.000000	0.000000	0.000000	-0.012244	-0.012614	-0.021246	0.000000	0.000000	2.000000	61.000000	0.000000
3757.645839	0.114737	0.549689	-0.005888	79.996567	10.780206	97.345955	-0.738899	0.000000	0.290866	0.000000	0.000000	0.000000	-0.012244	-0.012614	-0.021246	0.000000	0.000000	2.000000	61.000000	0.000000
3757.649172	0.114737	0.549689	-0.005888	79.996567	10.780206	97.345955	-0.738899	0.000000	0.290866	0.000000	0.000000	0.000000	-0.012244	-0.012614	-0.021246	0.000000	0.000000	2.000000	61.000000	0.000000
3757.652506	0.114737	0.549689	-0.005888	79.999680	10.781845	97.344864	-0.736858	0.000000	0.294407	0.000000	0.000000	0.000000	-0.012244	-0.012614	-0.021246	0.000000	0.000000	2.000000	61.000000	0.000000
3757.655839	0.114748	0.549681	-0.005934	79.999680	10.781845	97.344864	-0.736858	0.000000	0.294407	0.000000	0.000000	0.000000	0.003330	-0.002498	-0.013810	0.000000	0.000000	2.000000	61.000000	0.000000
3757.659172	0.114748	0.549681	-0.005934	79.999680	10.781845	97.344864	-0.736858	0.000000	0.294407	0.000000	0.000000	0.000000	0.003330	-0.002498	-0.013810	0.000000	0.000000	2.000000	61.000000	0.000000
3757.662506	0.114748	0.549681	-0.005934	80.002823	10.780783	97.343781	-0.737413	0.000000	0.296709	0.000000	0.000000	0.000000	0.003330	-0.002498	-0.013810	0.000000	0.000000	2.000000	61.000000	0.000000
3757.665839	0.114748	0.549681	-0.005934	80.002823	10.780783	97.343781	-0.737413	0.000000	0.296709	0.000000	0.000000	0.000000	0.003330	-0.002498	-0.013810	0.000000	0.000000	2.000000	61.000000	0.000000
3757.669172	0.114738	0.549673	-0.005975	80.002823	10.780783	97.343781	-0.737413	0.000000	0.296709	0.000000	0.000000	0.000000	-0.003095	-0.002503	-0.012176	0.000000	0.000000	2.000000	61.000000	0.000000
3757.672506	0.114738	0.549673	-0.005975	80.003654	10.783442	97.343704	-0.737413	0.000000	0.296709	0.000000	0.000000	0.000000	-0.003095	-0.002503	-0.012176	0.000000	0.000000	2.000000	61.000000	0.000000
3757.675839	0.114738	0.549673	-0.005975	80.003654	10.783442	97.343704	-0.737413	0.000000	0.296709	0.000000	0.000000	0.000000	-0.003095	-0.002503	-0.012176	0.000000	0.000000	2.000000	61.000000	0.000000
3757.679172	0.114738	0.549673	-0.005975	80.003654	10.783442	97.343704	-0.737413	0.000000	0.296709	0.000000	0.000000	0.000000	-0.003095	-0.002503	-0.012176	0.000000	0.000000	2.000000	61.000000	0.000000
3757.682506	0.114716	0.549681	-0.006061	80.003654	10.780697	97.343674	-0.736898	0.000000	0.298738	0.000000	0.000000	0.000000	-0.006566	0.002637	-0.025822	0.000000	0.000000	2.000000	61.000000	0.000000
3757.685839	0.114716	0.549681	-0.006061	80.003654	10.780697	97.343674	-0.736898	0.000000	0.298738	0.000000	0.000000	0.000000	-0.006566	0.002637	-0.025822	0.000000	0.000000	2.000000	61.000000	0.000000
3757.689172	0.114716	0.549681	-0.006061	80.003654	10.780697	97.343674	-0.736898	0.000000	0.298738	0.000000	0.000000	0.000000	-0.006566	0.002637	-0.025822	0.000000	0.000000	2.000000	61.000000	0.000000
3757.692506	0.114716	0.549681	-0.006061	80.000504	10.779056	97.344757	-0.735803	0.000000	0.303042	0.000000	0.000000	0.000000	-0.006566	0.002637	-0.025822	0.000000	0.000000	2.000000	61.000000	0.000000
3757.695839	0.114693	0.549707	-0.006060	80.000504	10.779056	97.344757	-0.735803	0.000000	0.303042	0.000000	0.000000	0.000000	-0.006799	0.007644	0.000164	0.000000	0.000000	2.000000	61.000000	0.000000
3757.699172	0.114693	0.549707	-0.006060	80.000504	10.779056	97.344757	-0.735803	0.000000	0.303042	0.000000	0.000000	0.000000	-0.006799	0.007644	0.000164	0.000000	0.000000	2.000000	61.000000	0.000000
3757.702506	0.114693	0.549707	-0.006060	80.003632	10.777992	97.343681	-0.734670	0.000000	0.303014	0.000000	0.000000	0.000000	-0.006799	0.007644	0.000164	0.000000	0.000000	2.000000	61.000000	0.000000
3757.705839	0.114693	0.549707	-0.006060	80.003632	10.777992	97.343681	-0.734670	0.000000	0.303014	0.000000	0.000000	0.000000	-0.006799	0.007644	0.000164	0.000000	0.000000	2.000000	61.000000	0.000000
3757.709172	0.114677	0.549707	-0.006124	80.003632	10.777992	97.343681	-0.734670	0.000000	0.303014	0.000000	0.000000	0.000000	-0.004831	0.000064	-0.019000	0.000000	0.000000	2.000000	61.000000	0.000000
3757.712506	0.114677	0.549707	-0.006124	80.003654	10.775270	97.343697	-0.734670	0.000000	0.303014	0.000000	0.000000	0.000000	-0.004831	0.000064	-0.019000	0.000000	0.000000	2.000000	61.000000	0.000000
3757.715839	0.114677	0.549707	-0.006124	80.003654	10.775270	97.343697	-0.734670	0.000000	0.303014	0.000000	0.000000	0.000000	-0.004831	0.000064	-0.019000	0.000000	0.000000	2.000000	61.000000	0.000000
3757.719172	0.114677	0.549707	-0.006124	80.003654	10.775270	97.343697	-0.734670	0.000000	0.303014	0.000000	0.000000	0.000000	-0.004831	0.000064	-0.019000	0.000000	0.000000	2.000000	61.000000	0.000000
3757.722506	0.114673	0.549690	-0.006141	80.006760	10.776906	97.342590	-0.733865	0.000000	0.306181	0.000000	0.000000	0.000000	-0.001360	-0.005079	-0.005354	0.000000	0.000000	2.000000	61.000000	0.000000
3757.725839	0.114673	0.549690	-0.006141	80.006760	10.776906	97.342590	-0.733865	0.000000	0.306181	0.000000	0.000000	0.000000	-0.001360	-0.005079	-0.005354	0.000000	0.000000	2.000000	61.000000	0.000000
3757.729172	0.114673	0.549690	-0.006141	80.006760	10.776906	97.342590	-0.733865	0.000000	0.306181	0.000000	0.000000	0.000000	-0.001360	-0.005079	-0.005354	0.000000	0.000000	2.000000	61.000000	0.000000
3757.732506	0.114673	0.549690	-0.006141	80.009865	10.775845	97.341499	-0.733638	0.000000	0.307073	0.000000	0.000000	0.000000	-0.001360	-0.005079	-0.005354	0.000000	0.000000	2.000000	61.000000	0.000000
3757.735839	0.114662	0.549682	-0.006182	80.009865	10.775845	97.341499	-0.733638	0.000000	0.307073	0.000000	0.000000	0.000000	-0.003096	-0.002491	-0.012178	0.000000	0.000000	2.000000	61.000000	0.000000
3757.739172	0.114662	0.549682	-0.006182	80.009865	10.775845	97.341499	-0.733638	0.000000	0.307073	0.000000	0.000000	0.000000	-0.003096	-0.002491	-0.012178	0.000000	0.000000	2.000000	61.000000	0.000000
3757.742506	0.114662	0.549682	-0.006182	80.013023	10.774725	97.340378	-0.733122	0.000000	0.309103	0.000000	0.000000	0.000000	-0.003096	-0.002491	-0.012178	0.000000	0.000000	2.000000	61.000000	0.000000
3757.745839	0.114662	0.549682	-0.006182	80.013023	10.774725	97.340378	-0.733122	0.000000	0.309103	0.000000	0.000000	0.000000	-0.003096	-0.002491	-0.012178	0.000000	0.000000	2.000000	61.000000	0.000000
3757.749172	0.114658	0.549665	-0.006200	80.013023	10.774725	97.340378	-0.733122	0.000000	0.309103	0.000000	0.000000	0.000000	-0.001362	-0.005078	-0.005355	0.000000	0.000000	2.000000	61.000000	0.000000
3757.752506	0.114658	0.549665	-0.006200	80.016129	10.770948	97.339272	-0.733122	0.000000	0.309103	0.000000	0.000000	0.000000	-0.001362	-0.005078	-0.005355	0.000000	0.000000	2.000000	61.000000	0.000000
3757.755839	0.114658	0.549665	-0.006200	80.016129	10.770948	97.339272	-0.733122	0.000000	0.309103	0.000000	0.000000	0.000000	-0.001362	-0.005078	-0.005355	0.000000	0.000000	2.000000	61.000000	0.000000
3757.759172	0.114658	0.549665	-0.006200	80.016129	10.770948	97.339272	-0.733122	0.000000	0.309103	0.000000	0.000000	0.000000	-0.001362	-0.005078	-0.005355	0.000000	0.000000	2.000000	61.000000	0.000000
3757.762506	0.114633	0.549623	-0.006207	80.019249	10.769837	97.338173	-0.732895	0.000000	0.309995	0.000000	0.000000	0.000000	-0.007412	-0.012670	-0.002254	0.000000	0.000000	2.000000	61.000000	0.000000
3757.765839	0.114633	0.549623	-0.006207	80.019249	10.769837	97.338173	-0.732895	0.000000	0.309995	0.000000	0.000000	0.000000	-0.007412	-0.012670	-0.002254	0.000000	0.000000	2.000000	61.000000	0.000000
3757.769172	0.114633	0.549623	-0.006207	80.019249	10.769837	97.338173	-0.732895	0.000000	0.309995	0.000000	0.000000	0.000000	-0.007412	-0.012670	-0.002254	0.000000	0.000000	2.000000	61.000000	0.000000
3757.772506	0.114633	0.549623	-0.006207	80.025513	10.767693	97.335999	-0.731660	0.000000	0.310371	0.000000	0.000000	0.000000	-0.007412	-0.012670	-0.002254	0.000000	0.000000	2.000000	61.000000	0.000000
3757.775839	0.114603	0.549589	-0.006238	80.025513	10.767693	97.335999	-0.731660	0.000000	0.310371	0.000000	0.000000	0.000000	-0.009144	-0.010118	-0.009079	0.000000	0.000000	2.000000	61.000000	0.000000
3757.779172	0.114603	0.549589	-0.006238	80.025513	10.767693	97.335999	-0.731660	0.000000	0.310371	0.000000	0.000000	0.000000	-0.009144	-0.010118	-0.009079	0.000000	0.000000	2.000000	61.000000	0.000000
3757.782506	0.114603	0.549589	-0.006238	80.028633	10.763885	97.334885	-0.730136	0.000000	0.311884	0.000000	0.000000	0.000000	-0.009144	-0.010118	-0.009079	0.000000	0.000000	2.000000	61.000000	0.000000
3757.785839	0.114599	0.549547	-0.006251	80.028633	10.763885	97.334885	-0.730136	0.000000	0.311884	0.000000	0.000000	0.000000	-0.000989	-0.012686	-0.003889	0.000000	0.000000	2.000000	61.000000	0.000000
3757.789172	0.114599	0.549547	-0.006251	80.028633	10.763885	97.334885	-0.730136	0.000000	0.311884	0.000000	0.000000	0.000000	-0.000989	-0.012686	-0.003889	0.000000	0.000000	2.000000	61.000000	0.000000
3757.792506	0.114599	0.549547	-0.006251	80.034904	10.756263	97.332680	-0.729971	0.000000	0.312532	0.000000	0.000000	0.000000	-0.000989	-0.012686	-0.003889	0.000000	0.000000	2.000000	61.000000	0.000000
3757.795839	0.114599	0.549547	-0.006251	80.034904	10.756263	97.332680	-0.729971	0.000000	0.312532	0.000000	0.000000	0.000000	-0.000989	-0.012686	-0.003889	0.000000	0.000000	2.000000	61.000000	0.000000
3757.799172	0.114553	0.549504	-0.006253	80.034904	10.756263	97.332680	-0.729971	0.000000	0.312532	0.000000	0.000000	0.000000	-0.013832	-0.012698	-0.000627	0.000000	0.000000	2.000000	61.000000	0.000000
3757.802506	0.114553	0.549504	-0.006253	80.044266	10.750296	97.329399	-0.729971	0.000000	0.312532	0.000000	0.000000	0.000000	-0.013832	-0.012698	-0.000627	0.000000	0.000000	2.000000	61.000000	0.000000
3757.805839	0.114553	0.549504	-0.006253	80.044266	10.750296	97.329399	-0.729971	0.000000	0.312532	0.000000	0.000000	0.000000	-0.013832	-0.012698	-0.000627	0.000000	0.000000	2.000000	61.000000	0.000000
3757.809172	0.114553	0.549504	-0.006253	80.044266	10.750296	97.329399	-0.729971	0.000000	0.312532	0.000000	0.000000	0.000000	-0.013832	-0.012698	-0.000627	0.000000	0.000000	2.000000	61.000000	0.000000
3757.812506	0.114494	0.549411	-0.006308	80.050507	10.745401	97.327179	-0.727666	0.000000	0.312637	0.000000	0.000000	0.000000	-0.017915	-0.027852	-0.016704	0.000000	0.000000	2.000000	61.000000	0.000000
3757.815839	0.114494	0.549411	-0.006308	80.050507	10.745401	97.327179	-0.727666	0.000000	0.312637	0.000000	0.000000	0.000000	-0.017915	-0.027852	-0.016704	0.000000	0.000000	2.000000	61.000000	0.000000
3757.819172	0.114494	0.549411	-0.006308	80.050507	10.745401	97.327179	-0.727666	0.000000	0.312637	0.000000	0.000000	0.000000	-0.017915	-0.027852	-0.016704	0.000000	0.000000	2.000000	61.000000	0.000000
3757.822506	0.114494	0.549411	-0.006308	80.059860	10.739415	97.323822	-0.724680	0.000000	0.315421	0.000000	0.000000	0.000000	-0.017915	-0.027852	-0.016704	0.000000	0.000000	2.000000	61.000000	0.000000
3757.825839	0.114470	0.549344	-0.006311	80.059860	10.739415	97.323822	-0.724680	0.000000	0.315421	0.000000	0.000000	0.000000	-0.007039	-0.020299	-0.000800	0.000000	0.000000	2.000000	61.000000	0.000000
3757.829172	0.114470	0.549344	-0.006311	80.059860	10.739415	97.323822	-0.724680	0.000000	0.315421	0.000000	0.000000	0.000000	-0.007039	-0.020299	-0.000800	0.000000	0.000000	2.000000	61.000000	0.000000
3757.832506	0.114470	0.549344	-0.006311	80.069267	10.733400	97.320534	-0.723507	0.000000	0.315554	0.000000	0.000000	0.000000	-0.007039	-0.020299	-0.000800	0.000000	0.000000	2.000000	61.000000	0.000000
3757.835839	0.114470	0.549344	-0.006311	80.069267	10.733400	97.320534	-0.723507	0.000000	0.315554	0.000000	0.000000	0.000000	-0.007039	-0.020299	-0.000800	0.000000	0.000000	2.000000	61.000000	0.000000
3757.839172	0.114441	0.549285	-0.006337	80.069267	10.733400	97.320534	-0.723507	0.000000	0.315554	0.000000	0.000000	0.000000	-0.008771	-0.017747	-0.007627	0.000000	0.000000	2.000000	61.000000	0.000000
3757.842506	0.114441	0.549285	-0.006337	80.078636	10.727379	97.317169	-0.723507	0.000000	0.315554	0.000000	0.000000	0.000000	-0.008771	-0.017747	-0.007627	0.000000	0.000000	2.000000	61.000000	0.000000
3757.845839	0.114441	0.549285	-0.006337	80.078636	10.727379	97.317169	-0.723507	0.000000	0.315554	0.000000	0.000000	0.000000	-0.008771	-0.017747	-0.007627	0.000000	0.000000	2.000000	61.000000	0.000000
3757.849172	0.114441	0.549285	-0.006337	80.078636	10.727379	97.317169	-0.723507	0.000000	0.315554	0.000000	0.000000	0.000000	-0.008771	-0.017747	-0.007627	0.000000	0.000000	2.000000	61.000000	0.000000
3757.852506	0.114396	0.549217	-0.006334	80.079430	10.724624	97.317085	-0.722046	0.000000	0.316826	0.000000	0.000000	0.000000	-0.013458	-0.020315	0.000823	0.000000	0.000000	2.000000	61.000000	0.000000
3757.855839	0.114396	0.549217	-0.006334	80.079430	10.724624	97.317085	-0.722046	0.000000	0.316826	0.000000	0.000000	0.000000	-0.013458	-0.020315	0.000823	0.000000	0.000000	2.000000	61.000000	0.000000
3757.859172	0.114396	0.549217	-0.006334	80.079430	10.724624	97.317085	-0.722046	0.000000	0.316826	0.000000	0.000000	0.000000	-0.013458	-0.020315	0.000823	0.000000	0.000000	2.000000	61.000000	0.000000
3757.862506	0.114396	0.549217	-0.006334	80.079445	10.721891	97.317093	-0.719802	0.000000	0.316688	0.000000	0.000000	0.000000	-0.013458	-0.020315	0.000823	0.000000	0.000000	2.000000	61.000000	0.000000
3757.865839	0.114375	0.549217	-0.006328	80.079445	10.721891	97.317093	-0.719802	0.000000	0.316688	0.000000	0.000000	0.000000	-0.006423	-0.000002	0.001629	0.000000	0.000000	2.000000	61.000000	0.000000
3757.869172	0.114375	0.549217	-0.006328	80.079445	10.721891	97.317093	-0.719802	0.000000	0.316688	0.000000	0.000000	0.000000	-0.006423	-0.000002	0.001629	0.000000	0.000000	2.000000	61.000000	0.000000
3757.872506	0.114375	0.549217	-0.006328	80.076309	10.720263	97.318199	-0.718732	0.000000	0.316417	0.000000	0.000000	0.000000	-0.006423	-0.000002	0.001629	0.000000	0.000000	2.000000	61.000000	0.000000
3757.875839	0.114375	0.549217	-0.006328	80.076309	10.720263	97.318199	-0.718732	0.000000	0.316417	0.000000	0.000000	0.000000	-0.006423	-0.000002	0.001629	0.000000	0.000000	2.000000	61.000000	0.000000
3757.879172	0.114342	0.549225	-0.006277	80.076309	10.720263	97.318199	-0.718732	0.000000	0.316417	0.000000	0.000000	0.000000	-0.009751	0.002489	0.015442	0.000000	0.000000	2.000000	61.000000	0.000000
3757.882506	0.114342	0.549225	-0.006277	80.073204	10.713209	97.319313	-0.718732	0.000000	0.316417	0.000000	0.000000	0.000000	-0.009751	0.002489	0.015442	0.000000	0.000000	2.000000	61.000000	0.000000
3757.885839	0.114342	0.549225	-0.006277	80.073204	10.713209	97.319313	-0.718732	0.000000	0.316417	0.000000	0.000000	0.000000	-0.009751	0.002489	0.015442	0.000000	0.000000	2.000000	61.000000	0.000000
3757.889172	0.114342	0.549225	-0.006277	80.073204	10.713209	97.319313	-0.718732	0.000000	0.316417	0.000000	0.000000	0.000000	-0.009751	0.002489	0.015442	0.000000	0.000000	2.000000	61.000000	0.000000
3757.892506	0.114267	0.549234	-0.006215	80.073181	10.707784	97.319336	-0.717107	0.000000	0.313843	0.000000	0.000000	0.000000	-0.022599	0.002493	0.018696	0.000000	0.000000	2.000000	61.000000	0.000000
3757.895839	0.114267	0.549234	-0.006215	80.073181	10.707784	97.319336	-0.717107	0.000000	0.313843	0.000000	0.000000	0.000000	-0.022599	0.002493	0.018696	0.000000	0.000000	2.000000	61.000000	0.000000
3757.899172	0.114267	0.549234	-0.006215	80.073181	10.707784	97.319336	-0.717107	0.000000	0.313843	0.000000	0.000000	0.000000	-0.022599	0.002493	0.018696	0.000000	0.000000	2.000000	61.000000	0.000000
3757.902506	0.114267	0.549234	-0.006215	80.073181	10.699617	97.319298	-0.713340	0.000000	0.310727	0.000000	0.000000	0.000000	-0.022599	0.002493	0.018696	0.000000	0.000000	2.000000	61.000000	0.000000
3757.905839	0.114203	0.549234	-0.006198	80.073181	10.699617	97.319298	-0.713340	0.000000	0.310727	0.000000	0.000000	0.000000	-0.019267	0.000008	0.004880	0.000000	0.000000	2.000000	61.000000	0.000000
3757.909172	0.114203	0.549234	-0.006198	80.073181	10.699617	97.319298	-0.713340	0.000000	0.310727	0.000000	0.000000	0.000000	-0.019267	0.000008	0.004880	0.000000	0.000000	2.000000	61.000000	0.000000
3757.912506	0.114203	0.549234	-0.006198	80.076309	10.693068	97.318184	-0.710129	0.000000	0.309914	0.000000	0.000000	0.000000	-0.019267	0.000008	0.004880	0.000000	0.000000	2.000000	61.000000	0.000000
3757.915839	0.114203	0.549234	-0.006198	80.076309	10.693068	97.318184	-0.710129	0.000000	0.309914	0.000000	0.000000	0.000000	-0.019267	0.000008	0.004880	0.000000	0.000000	2.000000	61.000000	0.000000
3757.919172	0.114161	0.549208	-0.006183	80.076309	10.693068	97.318184	-0.710129	0.000000	0.309914	0.000000	0.000000	0.000000	-0.012476	-0.007628	0.004714	0.000000	0.000000	2.000000	61.000000	0.000000
3757.922506	0.114161	0.549208	-0.006183	80.076309	10.690337	97.318184	-0.710129	0.000000	0.309914	0.000000	0.000000	0.000000	-0.012476	-0.007628	0.004714	0.000000	0.000000	2.000000	61.000000	0.000000
3757.925839	0.114161	0.549208	-0.006183	80.076309	10.690337	97.318184	-0.710129	0.000000	0.309914	0.000000	0.000000	0.000000	-0.012476	-0.007628	0.004714	0.000000	0.000000	2.000000	61.000000	0.000000
3757.929172	0.114161	0.549208	-0.006183	80.076309	10.690337	97.318184	-0.710129	0.000000	0.309914	0.000000	0.000000	0.000000	-0.012476	-0.007628	0.004714	0.000000	0.000000	2.000000	61.000000	0.000000
3757.932506	0.114135	0.549191	-0.006195	80.079445	10.689256	97.317062	-0.708050	0.000000	0.309128	0.000000	0.000000	0.000000	-0.007779	-0.005046	-0.003736	0.000000	0.000000	2.000000	61.000000	0.000000
3757.935839	0.114135	0.549191	-0.006195	80.079445	10.689256	97.317062	-0.708050	0.000000	0.309128	0.000000	0.000000	0.000000	-0.007779	-0.005046	-0.003736	0.000000	0.000000	2.000000	61.000000	0.000000
3757.939172	0.114135	0.549191	-0.006195	80.079445	10.689256	97.317062	-0.708050	0.000000	0.309128	0.000000	0.000000	0.000000	-0.007779	-0.005046	-0.003736	0.000000	0.000000	2.000000	61.000000	0.000000
3757.942506	0.114135	0.549191	-0.006195	80.080261	10.686471	97.316971	-0.706753	0.000000	0.309751	0.000000	0.000000	0.000000	-0.007779	-0.005046	-0.003736	0.000000	0.000000	2.000000	61.000000	0.000000
3757.945839	0.114109	0.549174	-0.006207	80.080261	10.686471	97.316971	-0.706753	0.000000	0.309751	0.000000	0.000000	0.000000	-0.007780	-0.005057	-0.003737	0.000000	0.000000	2.000000	61.000000	0.000000
3757.949172	0.114109	0.549174	-0.006207	80.080261	10.686471	97.316971	-0.706753	0.000000	0.309751	0.000000	0.000000	0.000000	-0.007780	-0.005057	-0.003737	0.000000	0.000000	2.000000	61.000000	0.000000
3757.952506	0.114109	0.549174	-0.006207	80.077934	10.690197	97.317947	-0.705456	0.000000	0.310374	0.000000	0.000000	0.000000	-0.007780	-0.005057	-0.003737	0.000000	0.000000	2.000000	61.000000	0.000000
3757.955839	0.114109	0.549174	-0.006207	80.077934	10.690197	97.317947	-0.705456	0.000000	0.310374	0.000000	0.000000	0.000000	-0.007780	-0.005057	-0.003737	0.000000	0.000000	2.000000	61.000000	0.000000
3757.959172	0.114131	0.549174	-0.006213	80.077934	10.690197	97.317947	-0.705456	0.000000	0.310374	0.000000	0.000000	0.000000	0.006423	0.000003	-0.001625	0.000000	0.000000	2.000000	61.000000	0.000000
3757.962506	0.114131	0.549174	-0.006213	80.081070	10.691839	97.316872	-0.705456	0.000000	0.310374	0.000000	0.000000	0.000000	0.006423	0.000003	-0.001625	0.000000	0.000000	2.000000	61.000000	0.000000
3757.965839	0.114131	0.549174	-0.006213	80.081070	10.691839	97.316872	-0.705456	0.000000	0.310374	0.000000	0.000000	0.000000	0.006423	0.000003	-0.001625	0.000000	0.000000	2.000000	61.000000	0.000000
3757.969172	0.114131	0.549174	-0.006213	80.081070	10.691839	97.316872	-0.705456	0.000000	0.310374	0.000000	0.000000	0.000000	0.006423	0.000003	-0.001625	0.000000	0.000000	2.000000	61.000000	0.000000
3757.972506	0.114196	0.549149	-0.006224	80.081070	10.694570	97.316895	-0.706527	0.000000	0.310645	0.000000	0.000000	0.000000	0.019637	-0.007614	-0.003416	0.000000	0.000000	2.000000	61.000000	0.000000
3757.975839	0.114196	0.549149	-0.006224	80.081070	10.694570	97.316895	-0.706527	0.000000	0.310645	0.000000	0.000000	0.000000	0.019637	-0.007614	-0.003416	0.000000	0.000000	2.000000	61.000000	0.000000
3757.979172	0.114196	0.549149	-0.006224	80.081070	10.694570	97.316895	-0.706527	0.000000	0.310645	0.000000	0.000000	0.000000	0.019637	-0.007614	-0.003416	0.000000	0.000000	2.000000	61.000000	0.000000
3757.982506	0.114196	0.549149	-0.006224	80.081909	10.699950	97.316795	-0.709800	0.000000	0.311214	0.000000	0.000000	0.000000	0.019637	-0.007614	-0.003416	0.000000	0.000000	2.000000	61.000000	0.000000
3757.985839	0.114213	0.549132	-0.006248	80.081909	10.699950	97.316795	-0.709800	0.000000	0.311214	0.000000	0.000000	0.000000	0.005062	-0.005050	-0.006989	0.000000	0.000000	2.000000	61.000000	0.000000
3757.989172	0.114213	0.549132	-0.006248	80.081909	10.699950	97.316795	-0.709800	0.000000	0.311214	0.000000	0.000000	0.000000	0.005062	-0.005050	-0.006989	0.000000	0.000000	2.000000	61.000000	0.000000
3757.992506	0.114213	0.549132	-0.006248	80.085037	10.704290	97.315704	-0.710644	0.000000	0.312379	0.000000	0.000000	0.000000	0.005062	-0.005050	-0.006989	0.000000	0.000000	2.000000	61.000000	0.000000
3757.995839	0.114213	0.549132	-0.006248	80.085037	10.704290	97.315704	-0.710644	0.000000	0.312379	0.000000	0.000000	0.000000	0.005062	-0.005050	-0.006989	0.000000	0.000000	2.000000	61.000000	0.000000
3757.999172	0.114257	0.549107	-0.006254	80.085037	10.704290	97.315704	-0.710644	0.000000	0.312379	0.000000	0.000000	0.000000	0.013213	-0.007643	-0.001793	0.000000	0.000000	2.000000	61.000000	0.000000
3758.002506	0.114257	0.549107	-0.006254	80.083511	10.710692	97.316605	-0.710644	0.000000	0.312379	0.000000	0.000000	0.000000	0.013213	-0.007643	-0.001793	0.000000	0.000000	2.000000	61.000000	0.000000
3758.005839	0.114257	0.549107	-0.006254	80.083511	10.710692	97.316605	-0.710644	0.000000	0.312379	0.000000	0.000000	0.000000	0.013213	-0.007643	-0.001793	0.000000	0.000000	2.000000	61.000000	0.000000
3758.009172	0.114257	0.549107	-0.006254	80.083511	10.710692	97.316605	-0.710644	0.000000	0.312379	0.000000	0.000000	0.000000	0.013213	-0.007643	-0.001793	0.000000	0.000000	2.000000	61.000000	0.000000
3758.012506	0.114344	0.549081	-0.006270	80.076591	10.719238	97.319679	-0.712846	0.000000	0.312678	0.000000	0.000000	0.000000	0.026059	-0.007625	-0.005051	0.000000	0.000000	2.000000	61.000000	0.000000
3758.015839	0.114344	0.549081	-0.006270	80.076591	10.719238	97.319679	-0.712846	0.000000	0.312678	0.000000	0.000000	0.000000	0.026059	-0.007625	-0.005051	0.000000	0.000000	2.000000	61.000000	0.000000
3758.019172	0.114344	0.549081	-0.006270	80.076591	10.719238	97.319679	-0.712846	0.000000	0.312678	0.000000	0.000000	0.000000	0.026059	-0.007625	-0.005051	0.000000	0.000000	2.000000	61.000000	0.000000
3758.022506	0.114344	0.549081	-0.006270	80.069656	10.725020	97.322693	-0.717189	0.000000	0.313520	0.000000	0.000000	0.000000	0.026059	-0.007625	-0.005051	0.000000	0.000000	2.000000	61.000000	0.000000
3758.025839	0.114371	0.549073	-0.006253	80.069656	10.725020	97.322693	-0.717189	0.000000	0.313520	0.000000	0.000000	0.000000	0.008151	-0.002571	0.005194	0.000000	0.000000	2.000000	61.000000	0.000000
3758.029172	0.114371	0.549073	-0.006253	80.069656	10.725020	97.322693	-0.717189	0.000000	0.313520	0.000000	0.000000	0.000000	0.008151	-0.002571	0.005194	0.000000	0.000000	2.000000	61.000000	0.000000
3758.032506	0.114371	0.549073	-0.006253	80.064232	10.729902	97.324837	-0.718547	0.000000	0.312654	0.000000	0.000000	0.000000	0.008151	-0.002571	0.005194	0.000000	0.000000	2.000000	61.000000	0.000000
3758.035839	0.114371	0.549073	-0.006253	80.064232	10.729902	97.324837	-0.718547	0.000000	0.312654	0.000000	0.000000	0.000000	0.008151	-0.002571	0.005194	0.000000	0.000000	2.000000	61.000000	0.000000
3758.039172	0.114403	0.549081	-0.006218	80.064232	10.729902	97.324837	-0.718547	0.000000	0.312654	0.000000	0.000000	0.000000	0.009514	0.002476	0.010556	0.000000	0.000000	2.000000	61.000000	0.000000
3758.042506	0.114403	0.549081	-0.006218	80.061913	10.730930	97.325836	-0.718547	0.000000	0.312654	0.000000	0.000000	0.000000	0.009514	0.002476	0.010556	0.000000	0.000000	2.000000	61.000000	0.000000
3758.045839	0.114403	0.549081	-0.006218	80.061913	10.730930	97.325836	-0.718547	0.000000	0.312654	0.000000	0.000000	0.000000	0.009514	0.002476	0.010556	0.000000	0.000000	2.000000	61.000000	0.000000
3758.049172	0.114403	0.549081	-0.006218	80.061913	10.730930	97.325836	-0.718547	0.000000	0.312654	0.000000	0.000000	0.000000	0.009514	0.002476	0.010556	0.000000	0.000000	2.000000	61.000000	0.000000
3758.052506	0.114393	0.549064	-0.006167	80.061935	10.728186	97.325829	-0.720133	0.000000	0.310895	0.000000	0.000000	0.000000	-0.002965	-0.005137	0.015273	0.000000	0.000000	2.000000	61.000000	0.000000
3758.055839	0.114393	0.549064	-0.006167	80.061935	10.728186	97.325829	-0.720133	0.000000	0.310895	0.000000	0.000000	0.000000	-0.002965	-0.005137	0.015273	0.000000	0.000000	2.000000	61.000000	0.000000
3758.059172	0.114393	0.549064	-0.006167	80.061935	10.728186	97.325829	-0.720133	0.000000	0.310895	0.000000	0.000000	0.000000	-0.002965	-0.005137	0.015273	0.000000	0.000000	2.000000	61.000000	0.000000
3758.062506	0.114393	0.549064	-0.006167	80.058792	10.726552	97.326927	-0.719639	0.000000	0.308349	0.000000	0.000000	0.000000	-0.002965	-0.005137	0.015273	0.000000	0.000000	2.000000	61.000000	0.000000
3758.065839	0.114376	0.549081	-0.006144	80.058792	10.726552	97.326927	-0.719639	0.000000	0.308349	0.000000	0.000000	0.000000	-0.005064	0.005049	0.006991	0.000000	0.000000	2.000000	61.000000	0.000000
3758.069172	0.114376	0.549081	-0.006144	80.058792	10.726552	97.326927	-0.719639	0.000000	0.308349	0.000000	0.000000	0.000000	-0.005064	0.005049	0.006991	0.000000	0.000000	2.000000	61.000000	0.000000
3758.072506	0.114376	0.549081	-0.006144	80.056519	10.724894	97.327988	-0.718795	0.000000	0.307184	0.000000	0.000000	0.000000	-0.005064	0.005049	0.006991	0.000000	0.000000	2.000000	61.000000	0.000000
3758.075839	0.114376	0.549081	-0.006144	80.056519	10.724894	97.327988	-0.718795	0.000000	0.307184	0.000000	0.000000	0.000000	-0.005064	0.005049	0.006991	0.000000	0.000000	2.000000	61.000000	0.000000
3758.079172	0.114354	0.549081	-0.006138	80.056519	10.724894	97.327988	-0.718795	0.000000	0.307184	0.000000	0.000000	0.000000	-0.006421	0.000006	0.001629	0.000000	0.000000	2.000000	61.000000	0.000000
3758.082506	0.114354	0.549081	-0.006138	80.041023	10.728445	97.334244	-0.718795	0.000000	0.307184	0.000000	0.000000	0.000000	-0.006421	0.000006	0.001629	0.000000	0.000000	2.000000	61.000000	0.000000
3758.085839	0.114354	0.549081	-0.006138	80.041023	10.728445	97.334244	-0.718795	0.000000	0.307184	0.000000	0.000000	0.000000	-0.006421	0.000006	0.001629	0.000000	0.000000	2.000000	61.000000	0.000000
3758.089172	0.114354	0.549081	-0.006138	80.041023	10.728445	97.334244	-0.718795	0.000000	0.307184	0.000000	0.000000	0.000000	-0.006421	0.000006	0.001629	0.000000	0.000000	2.000000	61.000000	0.000000
3758.092506	0.114347	0.549131	-0.006079	80.028633	10.733611	97.339333	-0.717725	0.000000	0.306912	0.000000	0.000000	0.000000	-0.002346	0.015167	0.017715	0.000000	0.000000	2.000000	61.000000	0.000000
3758.095839	0.114347	0.549131	-0.006079	80.028633	10.733611	97.339333	-0.717725	0.000000	0.306912	0.000000	0.000000	0.000000	-0.002346	0.015167	0.017715	0.000000	0.000000	2.000000	61.000000	0.000000
3758.099172	0.114347	0.549131	-0.006079	80.028633	10.733611	97.339333	-0.717725	0.000000	0.306912	0.000000	0.000000	0.000000	-0.002346	0.015167	0.017715	0.000000	0.000000	2.000000	61.000000	0.000000
3758.102506	0.114347	0.549131	-0.006079	80.010849	10.738195	97.346588	-0.717334	0.000000	0.303960	0.000000	0.000000	0.000000	-0.002346	0.015167	0.017715	0.000000	0.000000	2.000000	61.000000	0.000000
3758.105839	0.114334	0.549165	-0.006038	80.010849	10.738195	97.346588	-0.717334	0.000000	0.303960	0.000000	0.000000	0.000000	-0.003709	0.010129	0.012351	0.000000	0.000000	2.000000	61.000000	0.000000
3758.109172	0.114334	0.549165	-0.006038	80.010849	10.738195	97.346588	-0.717334	0.000000	0.303960	0.000000	0.000000	0.000000	-0.003709	0.010129	0.012351	0.000000	0.000000	2.000000	61.000000	0.000000
3758.112506	0.114334	0.549165	-0.006038	79.998459	10.743330	97.351700	-0.716716	0.000000	0.301902	0.000000	0.000000	0.000000	-0.003709	0.010129	0.012351	0.000000	0.000000	2.000000	61.000000	0.000000
3758.115839	0.114334	0.549165	-0.006038	79.998459	10.743330	97.351700	-0.716716	0.000000	0.301902	0.000000	0.000000	0.000000	-0.003709	0.010129	0.012351	0.000000	0.000000	2.000000	61.000000	0.000000
3758.119172	0.114343	0.549199	-0.006002	79.998459	10.743330	97.351700	-0.716716	0.000000	0.301902	0.000000	0.000000	0.000000	0.002716	0.010116	0.010722	0.000000	0.000000	2.000000	61.000000	0.000000
3758.122506	0.114343	0.549199	-0.006002	79.989914	10.743776	97.354866	-0.716716	0.000000	0.301902	0.000000	0.000000	0.000000	0.002716	0.010116	0.010722	0.000000	0.000000	2.000000	61.000000	0.000000
3758.125839	0.114343	0.549199	-0.006002	79.989914	10.743776	97.354866	-0.716716	0.000000	0.301902	0.000000	0.000000	0.000000	0.002716	0.010116	0.010722	0.000000	0.000000	2.000000	61.000000	0.000000
3758.129172	0.114343	0.549199	-0.006002	79.989914	10.743776	97.354866	-0.716716	0.000000	0.301902	0.000000	0.000000	0.000000	0.002716	0.010116	0.010722	0.000000	0.000000	2.000000	61.000000	0.000000
3758.132506	0.114308	0.549258	-0.005961	79.981369	10.744219	97.358040	-0.717169	0.000000	0.300115	0.000000	0.000000	0.000000	-0.010505	0.017738	0.012515	0.000000	0.000000	2.000000	61.000000	0.000000
3758.135839	0.114308	0.549258	-0.005961	79.981369	10.744219	97.358040	-0.717169	0.000000	0.300115	0.000000	0.000000	0.000000	-0.010505	0.017738	0.012515	0.000000	0.000000	2.000000	61.000000	0.000000
3758.139172	0.114308	0.549258	-0.005961	79.981369	10.744219	97.358040	-0.717169	0.000000	0.300115	0.000000	0.000000	0.000000	-0.010505	0.017738	0.012515	0.000000	0.000000	2.000000	61.000000	0.000000
3758.142506	0.114308	0.549258	-0.005961	79.978226	10.742571	97.359146	-0.715418	0.000000	0.298029	0.000000	0.000000	0.000000	-0.010505	0.017738	0.012515	0.000000	0.000000	2.000000	61.000000	0.000000
3758.145839	0.114270	0.549275	-0.005932	79.978226	10.742571	97.359146	-0.715418	0.000000	0.298029	0.000000	0.000000	0.000000	-0.011494	0.005053	0.008615	0.000000	0.000000	2.000000	61.000000	0.000000
3758.149172	0.114270	0.549275	-0.005932	79.978226	10.742571	97.359146	-0.715418	0.000000	0.298029	0.000000	0.000000	0.000000	-0.011494	0.005053	0.008615	0.000000	0.000000	2.000000	61.000000	0.000000
3758.152506	0.114270	0.549275	-0.005932	79.978226	10.739872	97.359138	-0.713502	0.000000	0.296593	0.000000	0.000000	0.000000	-0.011494	0.005053	0.008615	0.000000	0.000000	2.000000	61.000000	0.000000
3758.155839	0.114270	0.549275	-0.005932	79.978226	10.739872	97.359138	-0.713502	0.000000	0.296593	0.000000	0.000000	0.000000	-0.011494	0.005053	0.008615	0.000000	0.000000	2.000000	61.000000	0.000000
3758.159172	0.114270	0.549275	-0.005932	79.978226	10.739872	97.359138	-0.713502	0.000000	0.296593	0.000000	0.000000	0.000000	0.000001	-0.000007	-0.000000	0.000000	0.000000	2.000000	61.000000	0.000000
3758.162506	0.114270	0.549275	-0.005932	79.981369	10.736078	97.358070	-0.713502	0.000000	0.296593	0.000000	0.000000	0.000000	0.000001	-0.000007	-0.000000	0.000000	0.000000	2.000000	61.000000	0.000000
3758.165839	0.114270	0.549275	-0.005932	79.981369	10.736078	97.358070	-0.713502	0.000000	0.296593	0.000000	0.000000	0.000000	0.000001	-0.000007	-0.000000	0.000000	0.000000	2.000000	61.000000	0.000000
3758.169172	0.114270	0.549275	-0.005932	79.981369	10.736078	97.358070	-0.713502	0.000000	0.296593	0.000000	0.000000	0.000000	0.000001	-0.000007	-0.000000	0.000000	0.000000	2.000000	61.000000	0.000000
3758.172506	0.114240	0.549241	-0.005962	79.984505	10.734996	97.356979	-0.713502	0.000000	0.296593	0.000000	0.000000	0.000000	-0.009138	-0.010114	-0.009093	0.000000	0.000000	2.000000	61.000000	0.000000
3758.175839	0.114240	0.549241	-0.005962	79.984505	10.734996	97.356979	-0.713502	0.000000	0.296593	0.000000	0.000000	0.000000	-0.009138	-0.010114	-0.009093	0.000000	0.000000	2.000000	61.000000	0.000000
3758.179172	0.114240	0.549241	-0.005962	79.984505	10.734996	97.356979	-0.713502	0.000000	0.296593	0.000000	0.000000	0.000000	-0.009138	-0.010114	-0.009093	0.000000	0.000000	2.000000	61.000000	0.000000
3758.182506	0.114240	0.549241	-0.005962	79.990715	10.732839	97.354782	-0.711979	0.000000	0.298108	0.000000	0.000000	0.000000	-0.009138	-0.010114	-0.009093	0.000000	0.000000	2.000000	61.000000	0.000000
3758.185839	0.114225	0.549216	-0.006021	79.990715	10.732839	97.354782	-0.711979	0.000000	0.298108	0.000000	0.000000	0.000000	-0.004443	-0.007538	-0.017544	0.000000	0.000000	2.000000	61.000000	0.000000
3758.189172	0.114225	0.549216	-0.006021	79.990715	10.732839	97.354782	-0.711979	0.000000	0.298108	0.000000	0.000000	0.000000	-0.004443	-0.007538	-0.017544	0.000000	0.000000	2.000000	61.000000	0.000000
3758.192506	0.114225	0.549216	-0.006021	79.993858	10.729042	97.353691	-0.711238	0.000000	0.301032	0.000000	0.000000	0.000000	-0.004443	-0.007538	-0.017544	0.000000	0.000000	2.000000	61.000000	0.000000
3758.195839	0.114225	0.549216	-0.006021	79.993858	10.729042	97.353691	-0.711238	0.000000	0.301032	0.000000	0.000000	0.000000	-0.004443	-0.007538	-0.017544	0.000000	0.000000	2.000000	61.000000	0.000000
3758.199172	0.114199	0.549199	-0.006033	79.993858	10.729042	97.353691	-0.711238	0.000000	0.301032	0.000000	0.000000	0.000000	-0.007782	-0.005045	-0.003735	0.000000	0.000000	2.000000	61.000000	0.000000
3758.202506	0.114199	0.549199	-0.006033	79.997795	10.727892	97.352493	-0.711238	0.000000	0.301032	0.000000	0.000000	0.000000	-0.007782	-0.005045	-0.003735	0.000000	0.000000	2.000000	61.000000	0.000000
3758.205839	0.114199	0.549199	-0.006033	79.997795	10.727892	97.352493	-0.711238	0.000000	0.301032	0.000000	0.000000	0.000000	-0.007782	-0.005045	-0.003735	0.000000	0.000000	2.000000	61.000000	0.000000
3758.209172	0.114199	0.549199	-0.006033	79.997795	10.727892	97.352493	-0.711238	0.000000	0.301032	0.000000	0.000000	0.000000	-0.007782	-0.005045	-0.003735	0.000000	0.000000	2.000000	61.000000	0.000000
3758.212506	0.114201	0.549157	-0.006115	79.997772	10.730629	97.352509	-0.709941	0.000000	0.301655	0.000000	0.000000	0.000000	0.000626	-0.012600	-0.024534	0.000000	0.000000	2.000000	61.000000	0.000000
3758.215839	0.114201	0.549157	-0.006115	79.997772	10.730629	97.352509	-0.709941	0.000000	0.301655	0.000000	0.000000	0.000000	0.000626	-0.012600	-0.024534	0.000000	0.000000	2.000000	61.000000	0.000000
3758.219172	0.114201	0.549157	-0.006115	79.997772	10.730629	97.352509	-0.709941	0.000000	0.301655	0.000000	0.000000	0.000000	0.000626	-0.012600	-0.024534	0.000000	0.000000	2.000000	61.000000	0.000000
3758.222506	0.114201	0.549157	-0.006115	79.998619	10.730558	97.352402	-0.710046	0.000000	0.305744	0.000000	0.000000	0.000000	0.000626	-0.012600	-0.024534	0.000000	0.000000	2.000000	61.000000	0.000000
3758.225839	0.114201	0.549157	-0.006115	79.998619	10.730558	97.352402	-0.710046	0.000000	0.305744	0.000000	0.000000	0.000000	0.000000	0.000006	0.000000	0.000000	0.000000	2.000000	61.000000	0.000000
3758.229172	0.114201	0.549157	-0.006115	79.998619	10.730558	97.352402	-0.710046	0.000000	0.305744	0.000000	0.000000	0.000000	0.000000	0.000006	0.000000	0.000000	0.000000	2.000000	61.000000	0.000000
3758.232506	0.114201	0.549157	-0.006115	79.999443	10.733235	97.352341	-0.710046	0.000000	0.305744	0.000000	0.000000	0.000000	0.000000	0.000006	0.000000	0.000000	0.000000	2.000000	61.000000	0.000000
3758.235839	0.114201	0.549157	-0.006115	79.999443	10.733235	97.352341	-0.710046	0.000000	0.305744	0.000000	0.000000	0.000000	0.000000	0.000006	0.000000	0.000000	0.000000	2.000000	61.000000	0.000000
3758.239172	0.114218	0.549140	-0.006138	79.999443	10.733235	97.352341	-0.710046	0.000000	0.305744	0.000000	0.000000	0.000000	0.005065	-0.005048	-0.006989	0.000000	0.000000	2.000000	61.000000	0.000000
3758.242506	0.114218	0.549140	-0.006138	80.000252	10.733185	97.352257	-0.710046	0.000000	0.305744	0.000000	0.000000	0.000000	0.005065	-0.005048	-0.006989	0.000000	0.000000	2.000000	61.000000	0.000000
3758.245839	0.114218	0.549140	-0.006138	80.000252	10.733185	97.352257	-0.710046	0.000000	0.305744	0.000000	0.000000	0.000000	0.005065	-0.005048	-0.006989	0.000000	0.000000	2.000000	61.000000	0.000000
3758.249172	0.114218	0.549140	-0.006138	80.000252	10.733185	97.352257	-0.710046	0.000000	0.305744	0.000000	0.000000	0.000000	0.005065	-0.005048	-0.006989	0.000000	0.000000	2.000000	61.000000	0.000000
3758.252506	0.114215	0.549098	-0.006151	80.003342	10.732082	97.351128	-0.710890	0.000000	0.306909	0.000000	0.000000	0.000000	-0.000986	-0.012694	-0.003902	0.000000	0.000000	2.000000	61.000000	0.000000
3758.255839	0.114215	0.549098	-0.006151	80.003342	10.732082	97.351128	-0.710890	0.000000	0.306909	0.000000	0.000000	0.000000	-0.000986	-0.012694	-0.003902	0.000000	0.000000	2.000000	61.000000	0.000000
3758.259172	0.114215	0.549098	-0.006151	80.003342	10.732082	97.351128	-0.710890	0.000000	0.306909	0.000000	0.000000	0.000000	-0.000986	-0.012694	-0.003902	0.000000	0.000000	2.000000	61.000000	0.000000
3758.262506	0.114215	0.549098	-0.006151	80.006485	10.730996	97.350021	-0.710725	0.000000	0.307559	0.000000	0.000000	0.000000	-0.000986	-0.012694	-0.003902	0.000000	0.000000	2.000000	61.000000	0.000000
3758.265839	0.114210	0.549081	-0.006169	80.006485	10.730996	97.350021	-0.710725	0.000000	0.307559	0.000000	0.000000	0.000000	-0.001360	-0.005052	-0.005363	0.000000	0.000000	2.000000	61.000000	0.000000
3758.269172	0.114210	0.549081	-0.006169	80.006485	10.730996	97.350021	-0.710725	0.000000	0.307559	0.000000	0.000000	0.000000	-0.001360	-0.005052	-0.005363	0.000000	0.000000	2.000000	61.000000	0.000000
3758.272506	0.114210	0.549081	-0.006169	80.009613	10.729961	97.348961	-0.710499	0.000000	0.308453	0.000000	0.000000	0.000000	-0.001360	-0.005052	-0.005363	0.000000	0.000000	2.000000	61.000000	0.000000
3758.275839	0.114210	0.549081	-0.006169	80.009613	10.729961	97.348961	-0.710499	0.000000	0.308453	0.000000	0.000000	0.000000	-0.001360	-0.005052	-0.005363	0.000000	0.000000	2.000000	61.000000	0.000000
3758.279172	0.114205	0.549064	-0.006187	80.009613	10.729961	97.348961	-0.710499	0.000000	0.308453	0.000000	0.000000	0.000000	-0.001358	-0.005046	-0.005363	0.000000	0.000000	2.000000	61.000000	0.000000
3758.282506	0.114205	0.549064	-0.006187	80.009613	10.729961	97.348961	-0.710499	0.000000	0.308453	0.000000	0.000000	0.000000	-0.001358	-0.005046	-0.005363	0.000000	0.000000	2.000000	61.000000	0.000000
3758.285839	0.114205	0.549064	-0.006187	80.009613	10.729961	97.348961	-0.710499	0.000000	0.308453	0.000000	0.000000	0.000000	-0.001358	-0.005046	-0.005363	0.000000	0.000000	2.000000	61.000000	0.000000
3758.289172	0.114205	0.549064	-0.006187	80.009613	10.729961	97.348961	-0.710499	0.000000	0.308453	0.000000	0.000000	0.000000	-0.001358	-0.005046	-0.005363	0.000000	0.000000	2.000000	61.000000	0.000000
3758.292506	0.114231	0.549081	-0.006174	80.004189	10.734756	97.351044	-0.710272	0.000000	0.309347	0.000000	0.000000	0.000000	0.007783	0.005051	0.003737	0.000000	0.000000	2.000000	61.000000	0.000000
3758.295839	0.114231	0.549081	-0.006174	80.004189	10.734756	97.351044	-0.710272	0.000000	0.309347	0.000000	0.000000	0.000000	0.007783	0.005051	0.003737	0.000000	0.000000	2.000000	61.000000	0.000000
3758.299172	0.114231	0.549081	-0.006174	80.004189	10.734756	97.351044	-0.710272	0.000000	0.309347	0.000000	0.000000	0.000000	0.007783	0.005051	0.003737	0.000000	0.000000	2.000000	61.000000	0.000000
3758.302506	0.114231	0.549081	-0.006174	80.004189	10.734756	97.351044	-0.711570	0.000000	0.308724	0.000000	0.000000	0.000000	0.007783	0.005051	0.003737	0.000000	0.000000	2.000000	61.000000	0.000000
3758.305839	0.114231	0.549081	-0.006174	80.004189	10.734756	97.351044	-0.711570	0.000000	0.308724	0.000000	0.000000	0.000000	-0.000000	0.000008	0.000000	0.000000	0.000000	2.000000	61.000000	0.000000
3758.309172	0.114231	0.549081	-0.006174	80.004189	10.734756	97.351044	-0.711570	0.000000	0.308724	0.000000	0.000000	0.000000	-0.000000	0.000008	0.000000	0.000000	0.000000	2.000000	61.000000	0.000000
3758.312506	0.114231	0.549081	-0.006174	80.001060	10.735848	97.352150	-0.711570	0.000000	0.308724	0.000000	0.000000	0.000000	-0.000000	0.000008	0.000000	0.000000	0.000000	2.000000	61.000000	0.000000
3758.315839	0.114231	0.549081	-0.006174	80.001060	10.735848	97.352150	-0.711570	0.000000	0.308724	0.000000	0.000000	0.000000	-0.000000	0.000008	0.000000	0.000000	0.000000	2.000000	61.000000	0.000000
3758.319172	0.114236	0.549098	-0.006157	80.001060	10.735848	97.352150	-0.711570	0.000000	0.308724	0.000000	0.000000	0.000000	0.001357	0.005062	0.005363	0.000000	0.000000	2.000000	61.000000	0.000000
3758.322506	0.114236	0.549098	-0.006157	79.997948	10.736905	97.353241	-0.711570	0.000000	0.308724	0.000000	0.000000	0.000000	0.001357	0.005062	0.005363	0.000000	0.000000	2.000000	61.000000	0.000000
3758.325839	0.114236	0.549098	-0.006157	79.997948	10.736905	97.353241	-0.711570	0.000000	0.308724	0.000000	0.000000	0.000000	0.001357	0.005062	0.005363	0.000000	0.000000	2.000000	61.000000	0.000000
3758.329172	0.114236	0.549098	-0.006157	79.997948	10.736905	97.353241	-0.711570	0.000000	0.308724	0.000000	0.000000	0.000000	0.001357	0.005062	0.005363	0.000000	0.000000	2.000000	61.000000	0.000000
3758.332506	0.114245	0.549132	-0.006121	79.994781	10.737992	97.354317	-0.711796	0.000000	0.307830	0.000000	0.000000	0.000000	0.002717	0.010109	0.010725	0.000000	0.000000	2.000000	61.000000	0.000000
3758.335839	0.114245	0.549132	-0.006121	79.994781	10.737992	97.354317	-0.711796	0.000000	0.307830	0.000000	0.000000	0.000000	0.002717	0.010109	0.010725	0.000000	0.000000	2.000000	61.000000	0.000000
3758.339172	0.114245	0.549132	-0.006121	79.994781	10.737992	97.354317	-0.711796	0.000000	0.307830	0.000000	0.000000	0.000000	0.002717	0.010109	0.010725	0.000000	0.000000	2.000000	61.000000	0.000000
3758.342506	0.114245	0.549132	-0.006121	79.997948	10.736905	97.353241	-0.712249	0.000000	0.306043	0.000000	0.000000	0.000000	0.002717	0.010109	0.010725	0.000000	0.000000	2.000000	61.000000	0.000000
3758.345839	0.114240	0.549115	-0.006139	79.997948	10.736905	97.353241	-0.712249	0.000000	0.306043	0.000000	0.000000	0.000000	-0.001360	-0.005048	-0.005362	0.000000	0.000000	2.000000	61.000000	0.000000
3758.349172	0.114240	0.549115	-0.006139	79.997948	10.736905	97.353241	-0.712249	0.000000	0.306043	0.000000	0.000000	0.000000	-0.001360	-0.005048	-0.005362	0.000000	0.000000	2.000000	61.000000	0.000000
3758.352506	0.114240	0.549115	-0.006139	79.997932	10.734188	97.353241	-0.712022	0.000000	0.306936	0.000000	0.000000	0.000000	-0.001360	-0.005048	-0.005362	0.000000	0.000000	2.000000	61.000000	0.000000
3758.355839	0.114240	0.549115	-0.006139	79.997932	10.734188	97.353241	-0.712022	0.000000	0.306936	0.000000	0.000000	0.000000	-0.001360	-0.005048	-0.005362	0.000000	0.000000	2.000000	61.000000	0.000000
3758.359172	0.114219	0.549115	-0.006133	79.997932	10.734188	97.353241	-0.712022	0.000000	0.306936	0.000000	0.000000	0.000000	-0.006422	-0.000005	0.001627	0.000000	0.000000	2.000000	61.000000	0.000000
3758.362506	0.114219	0.549115	-0.006133	79.998734	10.734126	97.353127	-0.712022	0.000000	0.306936	0.000000	0.000000	0.000000	-0.006422	-0.000005	0.001627	0.000000	0.000000	2.000000	61.000000	0.000000
3758.365839	0.114219	0.549115	-0.006133	79.998734	10.734126	97.353127	-0.712022	0.000000	0.306936	0.000000	0.000000	0.000000	-0.006422	-0.000005	0.001627	0.000000	0.000000	2.000000	61.000000	0.000000
3758.369172	0.114219	0.549115	-0.006133	79.998734	10.734126	97.353127	-0.712022	0.000000	0.306936	0.000000	0.000000	0.000000	-0.006422	-0.000005	0.001627	0.000000	0.000000	2.000000	61.000000	0.000000
3758.372506	0.114199	0.549089	-0.006123	79.991814	10.734455	97.356140	-0.710952	0.000000	0.306665	0.000000	0.000000	0.000000	-0.006054	-0.007622	0.003087	0.000000	0.000000	2.000000	61.000000	0.000000
3758.375839	0.114199	0.549089	-0.006123	79.991814	10.734455	97.356140	-0.710952	0.000000	0.306665	0.000000	0.000000	0.000000	-0.006054	-0.007622	0.003087	0.000000	0.000000	2.000000	61.000000	0.000000
3758.379172	0.114199	0.549089	-0.006123	79.991814	10.734455	97.356140	-0.710952	0.000000	0.306665	0.000000	0.000000	0.000000	-0.006054	-0.007622	0.003087	0.000000	0.000000	2.000000	61.000000	0.000000
3758.382506	0.114199	0.549089	-0.006123	79.977165	10.740605	97.362259	-0.709943	0.000000	0.306151	0.000000	0.000000	0.000000	-0.006054	-0.007622	0.003087	0.000000	0.000000	2.000000	61.000000	0.000000
3758.385839	0.114203	0.549106	-0.006105	79.977165	10.740605	97.362259	-0.709943	0.000000	0.306151	0.000000	0.000000	0.000000	0.001356	0.005049	0.005363	0.000000	0.000000	2.000000	61.000000	0.000000
3758.389172	0.114203	0.549106	-0.006105	79.977165	10.740605	97.362259	-0.709943	0.000000	0.306151	0.000000	0.000000	0.000000	0.001356	0.005049	0.005363	0.000000	0.000000	2.000000	61.000000	0.000000
3758.392506	0.114203	0.549106	-0.006105	79.957878	10.746017	97.370285	-0.710169	0.000000	0.305257	0.000000	0.000000	0.000000	0.001356	0.005049	0.005363	0.000000	0.000000	2.000000	61.000000	0.000000
3758.395839	0.114203	0.549106	-0.006105	79.957878	10.746017	97.370285	-0.710169	0.000000	0.305257	0.000000	0.000000	0.000000	0.001356	0.005049	0.005363	0.000000	0.000000	2.000000	61.000000	0.000000
3758.399172	0.114192	0.549114	-0.006059	79.957878	10.746017	97.370285	-0.710169	0.000000	0.305257	0.000000	0.000000	0.000000	-0.003340	0.002478	0.013812	0.000000	0.000000	2.000000	61.000000	0.000000
3758.402506	0.114192	0.549114	-0.006059	79.935455	10.755182	97.379372	-0.710169	0.000000	0.305257	0.000000	0.000000	0.000000	-0.003340	0.002478	0.013812	0.000000	0.000000	2.000000	61.000000	0.000000
3758.405839	0.114192	0.549114	-0.006059	79.935455	10.755182	97.379372	-0.710169	0.000000	0.305257	0.000000	0.000000	0.000000	-0.003340	0.002478	0.013812	0.000000	0.000000	2.000000	61.000000	0.000000
3758.409172	0.114192	0.549114	-0.006059	79.935455	10.755182	97.379372	-0.710169	0.000000	0.305257	0.000000	0.000000	0.000000	-0.003340	0.002478	0.013812	0.000000	0.000000	2.000000	61.000000	0.000000
3758.412506	0.114210	0.549182	-0.005988	79.910690	10.765316	97.389397	-0.709612	0.000000	0.302955	0.000000	0.000000	0.000000	0.005429	0.020226	0.021447	0.000000	0.000000	2.000000	61.000000	0.000000
3758.415839	0.114210	0.549182	-0.005988	79.910690	10.765316	97.389397	-0.709612	0.000000	0.302955	0.000000	0.000000	0.000000	0.005429	0.020226	0.021447	0.000000	0.000000	2.000000	61.000000	0.000000
3758.419172	0.114210	0.549182	-0.005988	79.910690	10.765316	97.389397	-0.709612	0.000000	0.302955	0.000000	0.000000	0.000000	0.005429	0.020226	0.021447	0.000000	0.000000	2.000000	61.000000	0.000000
3758.422506	0.114210	0.549182	-0.005988	79.888313	10.774425	97.398453	-0.710517	0.000000	0.299381	0.000000	0.000000	0.000000	0.005429	0.020226	0.021447	0.000000	0.000000	2.000000	61.000000	0.000000
3758.425839	0.114219	0.549216	-0.005952	79.888313	10.774425	97.398453	-0.710517	0.000000	0.299381	0.000000	0.000000	0.000000	0.002714	0.010109	0.010722	0.000000	0.000000	2.000000	61.000000	0.000000
3758.429172	0.114219	0.549216	-0.005952	79.888313	10.774425	97.398453	-0.710517	0.000000	0.299381	0.000000	0.000000	0.000000	0.002714	0.010109	0.010722	0.000000	0.000000	2.000000	61.000000	0.000000
3758.432506	0.114219	0.549216	-0.005952	79.868996	10.782424	97.406364	-0.710970	0.000000	0.297594	0.000000	0.000000	0.000000	0.002714	0.010109	0.010722	0.000000	0.000000	2.000000	61.000000	0.000000
3758.435839	0.114219	0.549216	-0.005952	79.868996	10.782424	97.406364	-0.710970	0.000000	0.297594	0.000000	0.000000	0.000000	0.002714	0.010109	0.010722	0.000000	0.000000	2.000000	61.000000	0.000000
3758.439172	0.114224	0.549232	-0.005934	79.868996	10.782424	97.406364	-0.710970	0.000000	0.297594	0.000000	0.000000	0.000000	0.001355	0.005060	0.005361	0.000000	0.000000	2.000000	61.000000	0.000000
3758.442506	0.114224	0.549232	-0.005934	79.857452	10.787384	97.411224	-0.710970	0.000000	0.297594	0.000000	0.000000	0.000000	0.001355	0.005060	0.005361	0.000000	0.000000	2.000000	61.000000	0.000000
3758.445839	0.114224	0.549232	-0.005934	79.857452	10.787384	97.411224	-0.710970	0.000000	0.297594	0.000000	0.000000	0.000000	0.001355	0.005060	0.005361	0.000000	0.000000	2.000000	61.000000	0.000000
3758.449172	0.114224	0.549232	-0.005934	79.857452	10.787384	97.411224	-0.710970	0.000000	0.297594	0.000000	0.000000	0.000000	0.001355	0.005060	0.005361	0.000000	0.000000	2.000000	61.000000	0.000000
3758.452506	0.114225	0.549207	-0.005929	79.853638	10.789304	97.413078	-0.711195	0.000000	0.296700	0.000000	0.000000	0.000000	0.000372	-0.007636	0.001462	0.000000	0.000000	2.000000	61.000000	0.000000
3758.455839	0.114225	0.549207	-0.005929	79.853638	10.789304	97.413078	-0.711195	0.000000	0.296700	0.000000	0.000000	0.000000	0.000372	-0.007636	0.001462	0.000000	0.000000	2.000000	61.000000	0.000000
3758.459172	0.114225	0.549207	-0.005929	79.853638	10.789304	97.413078	-0.711195	0.000000	0.296700	0.000000	0.000000	0.000000	0.000372	-0.007636	0.001462	0.000000	0.000000	2.000000	61.000000	0.000000
3758.462506	0.114225	0.549207	-0.005929	79.850647	10.793884	97.414841	-0.711257	0.000000	0.296457	0.000000	0.000000	0.000000	0.000372	-0.007636	0.001462	0.000000	0.000000	2.000000	61.000000	0.000000
3758.465839	0.114243	0.549165	-0.005948	79.850647	10.793884	97.414841	-0.711257	0.000000	0.296457	0.000000	0.000000	0.000000	0.005441	-0.012671	-0.005526	0.000000	0.000000	2.000000	61.000000	0.000000
3758.469172	0.114243	0.549165	-0.005948	79.850647	10.793884	97.414841	-0.711257	0.000000	0.296457	0.000000	0.000000	0.000000	0.005441	-0.012671	-0.005526	0.000000	0.000000	2.000000	61.000000	0.000000
3758.472506	0.114243	0.549165	-0.005948	79.846191	10.799406	97.417519	-0.712164	0.000000	0.297378	0.000000	0.000000	0.000000	0.005441	-0.012671	-0.005526	0.000000	0.000000	2.000000	61.000000	0.000000
3758.475839	0.114243	0.549165	-0.005948	79.846191	10.799406	97.417519	-0.712164	0.000000	0.297378	0.000000	0.000000	0.000000	0.005441	-0.012671	-0.005526	0.000000	0.000000	2.000000	61.000000	0.000000
3758.479172	0.114258	0.549080	-0.005979	79.846191	10.799406	97.417519	-0.712164	0.000000	0.297378	0.000000	0.000000	0.000000	0.004450	-0.025372	-0.009430	0.000000	0.000000	2.000000	61.000000	0.000000
3758.482506	0.114258	0.549080	-0.005979	79.840187	10.805861	97.421043	-0.712164	0.000000	0.297378	0.000000	0.000000	0.000000	0.004450	-0.025372	-0.009430	0.000000	0.000000	2.000000	61.000000	0.000000
3758.485839	0.114258	0.549080	-0.005979	79.840187	10.805861	97.421043	-0.712164	0.000000	0.297378	0.000000	0.000000	0.000000	0.004450	-0.025372	-0.009430	0.000000	0.000000	2.000000	61.000000	0.000000
3758.489172	0.114258	0.549080	-0.005979	79.840187	10.805861	97.421043	-0.712164	0.000000	0.297378	0.000000	0.000000	0.000000	0.004450	-0.025372	-0.009430	0.000000	0.000000	2.000000	61.000000	0.000000
3758.492506	0.114329	0.548936	-0.006058	79.833412	10.817814	97.424690	-0.712906	0.000000	0.298949	0.000000	0.000000	0.000000	0.021375	-0.043101	-0.023587	0.000000	0.000000	2.000000	61.000000	0.000000
3758.495839	0.114329	0.548936	-0.006058	79.833412	10.817814	97.424690	-0.712906	0.000000	0.298949	0.000000	0.000000	0.000000	0.021375	-0.043101	-0.023587	0.000000	0.000000	2.000000	61.000000	0.000000
3758.499172	0.114329	0.548936	-0.006058	79.833412	10.817814	97.424690	-0.712906	0.000000	0.298949	0.000000	0.000000	0.000000	0.021375	-0.043101	-0.023587	0.000000	0.000000	2.000000	61.000000	0.000000
3758.502506	0.114329	0.548936	-0.006058	79.833527	10.824084	97.425400	-0.716468	0.000000	0.302880	0.000000	0.000000	0.000000	0.021375	-0.043101	-0.023587	0.000000	0.000000	2.000000	61.000000	0.000000
3758.505839	0.114390	0.548894	-0.006087	79.833527	10.824084	97.425400	-0.716468	0.000000	0.302880	0.000000	0.000000	0.000000	0.018283	-0.012678	-0.008793	0.000000	0.000000	2.000000	61.000000	0.000000
3758.509172	0.114390	0.548894	-0.006087	79.833527	10.824084	97.425400	-0.716468	0.000000	0.302880	0.000000	0.000000	0.000000	0.018283	-0.012678	-0.008793	0.000000	0.000000	2.000000	61.000000	0.000000
3758.512506	0.114390	0.548894	-0.006087	79.825119	10.836134	97.429199	-0.719515	0.000000	0.304346	0.000000	0.000000	0.000000	0.018283	-0.012678	-0.008793	0.000000	0.000000	2.000000	61.000000	0.000000
3758.515839	0.114390	0.548894	-0.006087	79.825119	10.836134	97.429199	-0.719515	0.000000	0.304346	0.000000	0.000000	0.000000	0.018283	-0.012678	-0.008793	0.000000	0.000000	2.000000	61.000000	0.000000
3758.519172	0.114445	0.548877	-0.006052	79.825119	10.836134	97.429199	-0.719515	0.000000	0.304346	0.000000	0.000000	0.000000	0.016307	-0.005145	0.010382	0.000000	0.000000	2.000000	61.000000	0.000000
3758.522506	0.114445	0.548877	-0.006052	79.811935	10.843826	97.434174	-0.719515	0.000000	0.304346	0.000000	0.000000	0.000000	0.016307	-0.005145	0.010382	0.000000	0.000000	2.000000	61.000000	0.000000
3758.525839	0.114445	0.548877	-0.006052	79.811935	10.843826	97.434174	-0.719515	0.000000	0.304346	0.000000	0.000000	0.000000	0.016307	-0.005145	0.010382	0.000000	0.000000	2.000000	61.000000	0.000000
3758.529172	0.114445	0.548877	-0.006052	79.811935	10.843826	97.434174	-0.719515	0.000000	0.304346	0.000000	0.000000	0.000000	0.016307	-0.005145	0.010382	0.000000	0.000000	2.000000	61.000000	0.000000
3758.532506	0.114492	0.548885	-0.005954	79.808830	10.844851	97.435219	-0.722233	0.000000	0.302615	0.000000	0.000000	0.000000	0.014339	0.002366	0.029558	0.000000	0.000000	2.000000	61.000000	0.000000
3758.535839	0.114492	0.548885	-0.005954	79.808830	10.844851	97.435219	-0.722233	0.000000	0.302615	0.000000	0.000000	0.000000	0.014339	0.002366	0.029558	0.000000	0.000000	2.000000	61.000000	0.000000
3758.539172	0.114492	0.548885	-0.005954	79.808830	10.844851	97.435219	-0.722233	0.000000	0.302615	0.000000	0.000000	0.000000	0.014339	0.002366	0.029558	0.000000	0.000000	2.000000	61.000000	0.000000
3758.542506	0.114492	0.548885	-0.005954	79.802559	10.844216	97.437325	-0.724623	0.000000	0.297689	0.000000	0.000000	0.000000	0.014339	0.002366	0.029558	0.000000	0.000000	2.000000	61.000000	0.000000
3758.545839	0.114464	0.548910	-0.005884	79.802559	10.844216	97.437325	-0.724623	0.000000	0.297689	0.000000	0.000000	0.000000	-0.008402	0.007532	0.020807	0.000000	0.000000	2.000000	61.000000	0.000000
3758.549172	0.114464	0.548910	-0.005884	79.802559	10.844216	97.437325	-0.724623	0.000000	0.297689	0.000000	0.000000	0.000000	-0.008402	0.007532	0.020807	0.000000	0.000000	2.000000	61.000000	0.000000
3758.552506	0.114464	0.548910	-0.005884	79.799416	10.837097	97.438370	-0.723223	0.000000	0.294221	0.000000	0.000000	0.000000	-0.008402	0.007532	0.020807	0.000000	0.000000	2.000000	61.000000	0.000000
3758.555839	0.114464	0.548910	-0.005884	79.799416	10.837097	97.438370	-0.723223	0.000000	0.294221	0.000000	0.000000	0.000000	-0.008402	0.007532	0.020807	0.000000	0.000000	2.000000	61.000000	0.000000
3758.559172	0.114436	0.548935	-0.005815	79.799416	10.837097	97.438370	-0.723223	0.000000	0.294221	0.000000	0.000000	0.000000	-0.008407	0.007548	0.020806	0.000000	0.000000	2.000000	61.000000	0.000000
3758.562506	0.114436	0.548935	-0.005815	79.796295	10.832676	97.439407	-0.723223	0.000000	0.294221	0.000000	0.000000	0.000000	-0.008407	0.007548	0.020806	0.000000	0.000000	2.000000	61.000000	0.000000
3758.565839	0.114436	0.548935	-0.005815	79.796295	10.832676	97.439407	-0.723223	0.000000	0.294221	0.000000	0.000000	0.000000	-0.008407	0.007548	0.020806	0.000000	0.000000	2.000000	61.000000	0.000000
3758.569172	0.114436	0.548935	-0.005815	79.796295	10.832676	97.439407	-0.723223	0.000000	0.294221	0.000000	0.000000	0.000000	-0.008407	0.007548	0.020806	0.000000	0.000000	2.000000	61.000000	0.000000
3758.572506	0.114358	0.548901	-0.005766	79.799416	10.826201	97.438347	-0.721822	0.000000	0.290754	0.000000	0.000000	0.000000	-0.023616	-0.010216	0.014794	0.000000	0.000000	2.000000	61.000000	0.000000
3758.575839	0.114358	0.548901	-0.005766	79.799416	10.826201	97.438347	-0.721822	0.000000	0.290754	0.000000	0.000000	0.000000	-0.023616	-0.010216	0.014794	0.000000	0.000000	2.000000	61.000000	0.000000
3758.579172	0.114358	0.548901	-0.005766	79.799416	10.826201	97.438347	-0.721822	0.000000	0.290754	0.000000	0.000000	0.000000	-0.023616	-0.010216	0.014794	0.000000	0.000000	2.000000	61.000000	0.000000
3758.582506	0.114358	0.548901	-0.005766	79.803352	10.819677	97.437218	-0.717885	0.000000	0.288288	0.000000	0.000000	0.000000	-0.023616	-0.010216	0.014794	0.000000	0.000000	2.000000	61.000000	0.000000
3758.585839	0.114312	0.548859	-0.005768	79.803352	10.819677	97.437218	-0.717885	0.000000	0.288288	0.000000	0.000000	0.000000	-0.013847	-0.012695	-0.000650	0.000000	0.000000	2.000000	61.000000	0.000000
3758.589172	0.114312	0.548859	-0.005768	79.803352	10.819677	97.437218	-0.717885	0.000000	0.288288	0.000000	0.000000	0.000000	-0.013847	-0.012695	-0.000650	0.000000	0.000000	2.000000	61.000000	0.000000
3758.592506	0.114312	0.548859	-0.005768	79.809601	10.814920	97.435135	-0.715578	0.000000	0.288396	0.000000	0.000000	0.000000	-0.013847	-0.012695	-0.000650	0.000000	0.000000	2.000000	61.000000	0.000000
3758.595839	0.114312	0.548859	-0.005768	79.809601	10.814920	97.435135	-0.715578	0.000000	0.288396	0.000000	0.000000	0.000000	-0.013847	-0.012695	-0.000650	0.000000	0.000000	2.000000	61.000000	0.000000
3758.599172	0.114287	0.548817	-0.005776	79.809601	10.814920	97.435135	-0.715578	0.000000	0.288396	0.000000	0.000000	0.000000	-0.007418	-0.012688	-0.002281	0.000000	0.000000	2.000000	61.000000	0.000000
3758.602506	0.114287	0.548817	-0.005776	79.806648	10.816755	97.436913	-0.715578	0.000000	0.288396	0.000000	0.000000	0.000000	-0.007418	-0.012688	-0.002281	0.000000	0.000000	2.000000	61.000000	0.000000
3758.605839	0.114287	0.548817	-0.005776	79.806648	10.816755	97.436913	-0.715578	0.000000	0.288396	0.000000	0.000000	0.000000	-0.007418	-0.012688	-0.002281	0.000000	0.000000	2.000000	61.000000	0.000000
3758.609172	0.114287	0.548817	-0.005776	79.806648	10.816755	97.436913	-0.715578	0.000000	0.288396	0.000000	0.000000	0.000000	-0.007418	-0.012688	-0.002281	0.000000	0.000000	2.000000	61.000000	0.000000
3758.612506	0.114276	0.548715	-0.005819	79.799034	10.820565	97.440590	-0.714341	0.000000	0.288776	0.000000	0.000000	0.000000	-0.003339	-0.030406	-0.013186	0.000000	0.000000	2.000000	61.000000	0.000000
3758.615839	0.114276	0.548715	-0.005819	79.799034	10.820565	97.440590	-0.714341	0.000000	0.288776	0.000000	0.000000	0.000000	-0.003339	-0.030406	-0.013186	0.000000	0.000000	2.000000	61.000000	0.000000
3758.619172	0.114276	0.548715	-0.005819	79.799034	10.820565	97.440590	-0.714341	0.000000	0.288776	0.000000	0.000000	0.000000	-0.003339	-0.030406	-0.013186	0.000000	0.000000	2.000000	61.000000	0.000000
3758.622506	0.114276	0.548715	-0.005819	79.784485	10.832729	97.447136	-0.713785	0.000000	0.290974	0.000000	0.000000	0.000000	-0.003339	-0.030406	-0.013186	0.000000	0.000000	2.000000	61.000000	0.000000
3758.625839	0.114320	0.548690	-0.005825	79.784485	10.832729	97.447136	-0.713785	0.000000	0.290974	0.000000	0.000000	0.000000	0.013225	-0.007643	-0.001802	0.000000	0.000000	2.000000	61.000000	0.000000
3758.629172	0.114320	0.548690	-0.005825	79.784485	10.832729	97.447136	-0.713785	0.000000	0.290974	0.000000	0.000000	0.000000	0.013225	-0.007643	-0.001802	0.000000	0.000000	2.000000	61.000000	0.000000
3758.632506	0.114320	0.548690	-0.005825	79.772263	10.841208	97.452736	-0.715989	0.000000	0.291274	0.000000	0.000000	0.000000	0.013225	-0.007643	-0.001802	0.000000	0.000000	2.000000	61.000000	0.000000
3758.635839	0.114365	0.548639	-0.005827	79.772263	10.841208	97.452736	-0.715989	0.000000	0.291274	0.000000	0.000000	0.000000	0.013593	-0.015260	-0.000350	0.000000	0.000000	2.000000	61.000000	0.000000
3758.639172	0.114365	0.548639	-0.005827	79.772263	10.841208	97.452736	-0.715989	0.000000	0.291274	0.000000	0.000000	0.000000	0.013593	-0.015260	-0.000350	0.000000	0.000000	2.000000	61.000000	0.000000
3758.642506	0.114365	0.548639	-0.005827	79.754585	10.854351	97.460274	-0.718254	0.000000	0.291333	0.000000	0.000000	0.000000	0.013593	-0.015260	-0.000350	0.000000	0.000000	2.000000	61.000000	0.000000
3758.645839	0.114365	0.548639	-0.005827	79.754585	10.854351	97.460274	-0.718254	0.000000	0.291333	0.000000	0.000000	0.000000	0.013593	-0.015260	-0.000350	0.000000	0.000000	2.000000	61.000000	0.000000
3758.649172	0.114388	0.548613	-0.005827	79.754585	10.854351	97.460274	-0.718254	0.000000	0.291333	0.000000	0.000000	0.000000	0.006797	-0.007643	-0.000176	0.000000	0.000000	2.000000	61.000000	0.000000
3758.652506	0.114388	0.548613	-0.005827	79.738426	10.863850	97.466957	-0.718254	0.000000	0.291333	0.000000	0.000000	0.000000	0.006797	-0.007643	-0.000176	0.000000	0.000000	2.000000	61.000000	0.000000
3758.655839	0.114388	0.548613	-0.005827	79.738426	10.863850	97.466957	-0.718254	0.000000	0.291333	0.000000	0.000000	0.000000	0.006797	-0.007643	-0.000176	0.000000	0.000000	2.000000	61.000000	0.000000
3758.659172	0.114388	0.548613	-0.005827	79.738426	10.863850	97.466957	-0.718254	0.000000	0.291333	0.000000	0.000000	0.000000	0.006797	-0.007643	-0.000176	0.000000	0.000000	2.000000	61.000000	0.000000
3758.662506	0.114428	0.548562	-0.005760	79.732330	10.866706	97.469749	-0.719387	0.000000	0.291362	0.000000	0.000000	0.000000	0.011979	-0.015389	0.020278	0.000000	0.000000	2.000000	61.000000	0.000000
3758.665839	0.114428	0.548562	-0.005760	79.732330	10.866706	97.469749	-0.719387	0.000000	0.291362	0.000000	0.000000	0.000000	0.011979	-0.015389	0.020278	0.000000	0.000000	2.000000	61.000000	0.000000
3758.669172	0.114428	0.548562	-0.005760	79.732330	10.866706	97.469749	-0.719387	0.000000	0.291362	0.000000	0.000000	0.000000	0.011979	-0.015389	0.020278	0.000000	0.000000	2.000000	61.000000	0.000000
3758.672506	0.114428	0.548562	-0.005760	79.729958	10.867642	97.470650	-0.721384	0.000000	0.287982	0.000000	0.000000	0.000000	0.011979	-0.015389	0.020278	0.000000	0.000000	2.000000	61.000000	0.000000
3758.675839	0.114412	0.548554	-0.005731	79.729958	10.867642	97.470650	-0.721384	0.000000	0.287982	0.000000	0.000000	0.000000	-0.004700	-0.002574	0.008448	0.000000	0.000000	2.000000	61.000000	0.000000
3758.679172	0.114412	0.548554	-0.005731	79.729958	10.867642	97.470650	-0.721384	0.000000	0.287982	0.000000	0.000000	0.000000	-0.004700	-0.002574	0.008448	0.000000	0.000000	2.000000	61.000000	0.000000
3758.682506	0.114412	0.548554	-0.005731	79.733124	10.861178	97.469604	-0.720600	0.000000	0.286574	0.000000	0.000000	0.000000	-0.004700	-0.002574	0.008448	0.000000	0.000000	2.000000	61.000000	0.000000
3758.685839	0.114412	0.548554	-0.005731	79.733124	10.861178	97.469604	-0.720600	0.000000	0.286574	0.000000	0.000000	0.000000	-0.004700	-0.002574	0.008448	0.000000	0.000000	2.000000	61.000000	0.000000
3758.689172	0.114392	0.548528	-0.005721	79.733124	10.861178	97.469604	-0.720600	0.000000	0.286574	0.000000	0.000000	0.000000	-0.006061	-0.007635	0.003080	0.000000	0.000000	2.000000	61.000000	0.000000
3758.692506	0.114392	0.548528	-0.005721	79.733139	10.858456	97.469620	-0.720600	0.000000	0.286574	0.000000	0.000000	0.000000	-0.006061	-0.007635	0.003080	0.000000	0.000000	2.000000	61.000000	0.000000
3758.695839	0.114392	0.548528	-0.005721	79.733139	10.858456	97.469620	-0.720600	0.000000	0.286574	0.000000	0.000000	0.000000	-0.006061	-0.007635	0.003080	0.000000	0.000000	2.000000	61.000000	0.000000
3758.699172	0.114392	0.548528	-0.005721	79.733139	10.858456	97.469620	-0.720600	0.000000	0.286574	0.000000	0.000000	0.000000	-0.006061	-0.007635	0.003080	0.000000	0.000000	2.000000	61.000000	0.000000
3758.702506	0.114324	0.548486	-0.005718	79.739388	10.850998	97.467583	-0.719590	0.000000	0.286061	0.000000	0.000000	0.000000	-0.020280	-0.012689	0.000969	0.000000	0.000000	2.000000	61.000000	0.000000
3758.705839	0.114324	0.548486	-0.005718	79.739388	10.850998	97.467583	-0.719590	0.000000	0.286061	0.000000	0.000000	0.000000	-0.020280	-0.012689	0.000969	0.000000	0.000000	2.000000	61.000000	0.000000
3758.709172	0.114324	0.548486	-0.005718	79.739388	10.850998	97.467583	-0.719590	0.000000	0.286061	0.000000	0.000000	0.000000	-0.020280	-0.012689	0.000969	0.000000	0.000000	2.000000	61.000000	0.000000
3758.712506	0.114324	0.548486	-0.005718	79.742493	10.844563	97.466553	-0.716210	0.000000	0.285900	0.000000	0.000000	0.000000	-0.020280	-0.012689	0.000969	0.000000	0.000000	2.000000	61.000000	0.000000
3758.715839	0.114277	0.548469	-0.005725	79.742493	10.844563	97.466553	-0.716210	0.000000	0.285900	0.000000	0.000000	0.000000	-0.014219	-0.005029	-0.002113	0.000000	0.000000	2.000000	61.000000	0.000000
3758.719172	0.114277	0.548469	-0.005725	79.742493	10.844563	97.466553	-0.716210	0.000000	0.285900	0.000000	0.000000	0.000000	-0.014219	-0.005029	-0.002113	0.000000	0.000000	2.000000	61.000000	0.000000
3758.722506	0.114277	0.548469	-0.005725	79.743301	10.841800	97.466461	-0.713840	0.000000	0.286252	0.000000	0.000000	0.000000	-0.014219	-0.005029	-0.002113	0.000000	0.000000	2.000000	61.000000	0.000000
3758.725839	0.114277	0.548469	-0.005725	79.743301	10.841800	97.466461	-0.713840	0.000000	0.286252	0.000000	0.000000	0.000000	-0.014219	-0.005029	-0.002113	0.000000	0.000000	2.000000	61.000000	0.000000
3758.729172	0.114251	0.548452	-0.005738	79.743301	10.841800	97.466461	-0.713840	0.000000	0.286252	0.000000	0.000000	0.000000	-0.007787	-0.005058	-0.003741	0.000000	0.000000	2.000000	61.000000	0.000000
3758.732506	0.114251	0.548452	-0.005738	79.741821	10.842708	97.467346	-0.713840	0.000000	0.286252	0.000000	0.000000	0.000000	-0.007787	-0.005058	-0.003741	0.000000	0.000000	2.000000	61.000000	0.000000
3758.735839	0.114251	0.548452	-0.005738	79.741821	10.842708	97.467346	-0.713840	0.000000	0.286252	0.000000	0.000000	0.000000	-0.007787	-0.005058	-0.003741	0.000000	0.000000	2.000000	61.000000	0.000000
3758.739172	0.114251	0.548452	-0.005738	79.741821	10.842708	97.467346	-0.713840	0.000000	0.286252	0.000000	0.000000	0.000000	-0.007787	-0.005058	-0.003741	0.000000	0.000000	2.000000	61.000000	0.000000
3758.742506	0.114237	0.548402	-0.005791	79.741150	10.843583	97.468147	-0.712542	0.000000	0.286875	0.000000	0.000000	0.000000	-0.004076	-0.015140	-0.016107	0.000000	0.000000	2.000000	61.000000	0.000000
3758.745839	0.114237	0.548402	-0.005791	79.741150	10.843583	97.468147	-0.712542	0.000000	0.286875	0.000000	0.000000	0.000000	-0.004076	-0.015140	-0.016107	0.000000	0.000000	2.000000	61.000000	0.000000
3758.749172	0.114237	0.548402	-0.005791	79.741150	10.843583	97.468147	-0.712542	0.000000	0.286875	0.000000	0.000000	0.000000	-0.004076	-0.015140	-0.016107	0.000000	0.000000	2.000000	61.000000	0.000000
3758.752506	0.114237	0.548402	-0.005791	79.738159	10.848120	97.469864	-0.711863	0.000000	0.289560	0.000000	0.000000	0.000000	-0.004076	-0.015140	-0.016107	0.000000	0.000000	2.000000	61.000000	0.000000
3758.755839	0.114251	0.548343	-0.005828	79.738159	10.848120	97.469864	-0.711863	0.000000	0.289560	0.000000	0.000000	0.000000	0.004077	-0.017719	-0.010918	0.000000	0.000000	2.000000	61.000000	0.000000
3758.759172	0.114251	0.548343	-0.005828	79.738159	10.848120	97.469864	-0.711863	0.000000	0.289560	0.000000	0.000000	0.000000	0.004077	-0.017719	-0.010918	0.000000	0.000000	2.000000	61.000000	0.000000
3758.762506	0.114251	0.548343	-0.005828	79.733658	10.853605	97.472481	-0.712542	0.000000	0.291379	0.000000	0.000000	0.000000	0.004077	-0.017719	-0.010918	0.000000	0.000000	2.000000	61.000000	0.000000
3758.765839	0.114251	0.548343	-0.005828	79.733658	10.853605	97.472481	-0.712542	0.000000	0.291379	0.000000	0.000000	0.000000	0.004077	-0.017719	-0.010918	0.000000	0.000000	2.000000	61.000000	0.000000
3758.769172	0.114264	0.548284	-0.005864	79.733658	10.853605	97.472481	-0.712542	0.000000	0.291379	0.000000	0.000000	0.000000	0.004074	-0.017723	-0.010921	0.000000	0.000000	2.000000	61.000000	0.000000
3758.772506	0.114264	0.548284	-0.005864	79.727661	10.859990	97.475952	-0.712542	0.000000	0.291379	0.000000	0.000000	0.000000	0.004074	-0.017723	-0.010921	0.000000	0.000000	2.000000	61.000000	0.000000
3758.775839	0.114264	0.548284	-0.005864	79.727661	10.859990	97.475952	-0.712542	0.000000	0.291379	0.000000	0.000000	0.000000	0.004074	-0.017723	-0.010921	0.000000	0.000000	2.000000	61.000000	0.000000
3758.779172	0.114264	0.548284	-0.005864	79.727661	10.859990	97.475952	-0.712542	0.000000	0.291379	0.000000	0.000000	0.000000	0.004074	-0.017723	-0.010921	0.000000	0.000000	2.000000	61.000000	0.000000
3758.782506	0.114304	0.548123	-0.005887	79.721703	10.863658	97.479408	-0.713221	0.000000	0.293199	0.000000	0.000000	0.000000	0.011966	-0.048233	-0.006769	0.000000	0.000000	2.000000	61.000000	0.000000
3758.785839	0.114304	0.548123	-0.005887	79.721703	10.863658	97.479408	-0.713221	0.000000	0.293199	0.000000	0.000000	0.000000	0.011966	-0.048233	-0.006769	0.000000	0.000000	2.000000	61.000000	0.000000
3758.789172	0.114304	0.548123	-0.005887	79.721703	10.863658	97.479408	-0.713221	0.000000	0.293199	0.000000	0.000000	0.000000	0.011966	-0.048233	-0.006769	0.000000	0.000000	2.000000	61.000000	0.000000
3758.792506	0.114304	0.548123	-0.005887	79.707954	10.872960	97.485786	-0.715216	0.000000	0.294328	0.000000	0.000000	0.000000	0.011966	-0.048233	-0.006769	0.000000	0.000000	2.000000	61.000000	0.000000
3758.795839	0.114298	0.548038	-0.005913	79.707954	10.872960	97.485786	-0.715216	0.000000	0.294328	0.000000	0.000000	0.000000	-0.001991	-0.025367	-0.007859	0.000000	0.000000	2.000000	61.000000	0.000000
3758.799172	0.114298	0.548038	-0.005913	79.707954	10.872960	97.485786	-0.715216	0.000000	0.294328	0.000000	0.000000	0.000000	-0.001991	-0.025367	-0.007859	0.000000	0.000000	2.000000	61.000000	0.000000
3758.802506	0.114298	0.548038	-0.005913	79.687332	10.879667	97.494987	-0.714884	0.000000	0.295637	0.000000	0.000000	0.000000	-0.001991	-0.025367	-0.007859	0.000000	0.000000	2.000000	61.000000	0.000000
3758.805839	0.114298	0.548038	-0.005913	79.687332	10.879667	97.494987	-0.714884	0.000000	0.295637	0.000000	0.000000	0.000000	-0.001991	-0.025367	-0.007859	0.000000	0.000000	2.000000	61.000000	0.000000
3758.809172	0.114274	0.547971	-0.005916	79.687332	10.879667	97.494987	-0.714884	0.000000	0.295637	0.000000	0.000000	0.000000	-0.007056	-0.020281	-0.000861	0.000000	0.000000	2.000000	61.000000	0.000000
3758.812506	0.114274	0.547971	-0.005916	79.671280	10.884421	97.502258	-0.714884	0.000000	0.295637	0.000000	0.000000	0.000000	-0.007056	-0.020281	-0.000861	0.000000	0.000000	2.000000	61.000000	0.000000
3758.815839	0.114274	0.547971	-0.005916	79.671280	10.884421	97.502258	-0.714884	0.000000	0.295637	0.000000	0.000000	0.000000	-0.007056	-0.020281	-0.000861	0.000000	0.000000	2.000000	61.000000	0.000000
3758.819172	0.114274	0.547971	-0.005916	79.671280	10.884421	97.502258	-0.714884	0.000000	0.295637	0.000000	0.000000	0.000000	-0.007056	-0.020281	-0.000861	0.000000	0.000000	2.000000	61.000000	0.000000
3758.822506	0.114242	0.547860	-0.005863	79.652138	10.890179	97.510529	-0.713708	0.000000	0.295781	0.000000	0.000000	0.000000	-0.009667	-0.033109	0.015836	0.000000	0.000000	2.000000	61.000000	0.000000
3758.825839	0.114242	0.547860	-0.005863	79.652138	10.890179	97.510529	-0.713708	0.000000	0.295781	0.000000	0.000000	0.000000	-0.009667	-0.033109	0.015836	0.000000	0.000000	2.000000	61.000000	0.000000
3758.829172	0.114242	0.547860	-0.005863	79.652138	10.890179	97.510529	-0.713708	0.000000	0.295781	0.000000	0.000000	0.000000	-0.009667	-0.033109	0.015836	0.000000	0.000000	2.000000	61.000000	0.000000
3758.832506	0.114242	0.547860	-0.005863	79.632950	10.893147	97.518707	-0.712096	0.000000	0.293142	0.000000	0.000000	0.000000	-0.009667	-0.033109	0.015836	0.000000	0.000000	2.000000	61.000000	0.000000
3758.835839	0.114196	0.547818	-0.005865	79.632950	10.893147	97.518707	-0.712096	0.000000	0.293142	0.000000	0.000000	0.000000	-0.013852	-0.012664	-0.000683	0.000000	0.000000	2.000000	61.000000	0.000000
3758.839172	0.114196	0.547818	-0.005865	79.632950	10.893147	97.518707	-0.712096	0.000000	0.293142	0.000000	0.000000	0.000000	-0.013852	-0.012664	-0.000683	0.000000	0.000000	2.000000	61.000000	0.000000
3758.842506	0.114196	0.547818	-0.005865	79.613007	10.898883	97.527031	-0.709788	0.000000	0.293255	0.000000	0.000000	0.000000	-0.013852	-0.012664	-0.000683	0.000000	0.000000	2.000000	61.000000	0.000000
3758.845839	0.114196	0.547818	-0.005865	79.613007	10.898883	97.527031	-0.709788	0.000000	0.293255	0.000000	0.000000	0.000000	-0.013852	-0.012664	-0.000683	0.000000	0.000000	2.000000	61.000000	0.000000
3758.849172	0.114160	0.547784	-0.005827	79.613007	10.898883	97.527031	-0.709788	0.000000	0.293255	0.000000	0.000000	0.000000	-0.010767	-0.010239	0.011508	0.000000	0.000000	2.000000	61.000000	0.000000
3758.852506	0.114160	0.547784	-0.005827	79.597641	10.899972	97.533394	-0.709788	0.000000	0.293255	0.000000	0.000000	0.000000	-0.010767	-0.010239	0.011508	0.000000	0.000000	2.000000	61.000000	0.000000
3758.855839	0.114160	0.547784	-0.005827	79.597641	10.899972	97.533394	-0.709788	0.000000	0.293255	0.000000	0.000000	0.000000	-0.010767	-0.010239	0.011508	0.000000	0.000000	2.000000	61.000000	0.000000
3758.859172	0.114160	0.547784	-0.005827	79.597641	10.899972	97.533394	-0.709788	0.000000	0.293255	0.000000	0.000000	0.000000	-0.010767	-0.010239	0.011508	0.000000	0.000000	2.000000	61.000000	0.000000
3758.862506	0.114135	0.547733	-0.005743	79.581436	10.903794	97.539803	-0.707993	0.000000	0.291337	0.000000	0.000000	0.000000	-0.007322	-0.015392	0.025138	0.000000	0.000000	2.000000	61.000000	0.000000
3758.865839	0.114135	0.547733	-0.005743	79.581436	10.903794	97.539803	-0.707993	0.000000	0.291337	0.000000	0.000000	0.000000	-0.007322	-0.015392	0.025138	0.000000	0.000000	2.000000	61.000000	0.000000
3758.869172	0.114135	0.547733	-0.005743	79.581436	10.903794	97.539803	-0.707993	0.000000	0.291337	0.000000	0.000000	0.000000	-0.007322	-0.015392	0.025138	0.000000	0.000000	2.000000	61.000000	0.000000
3758.872506	0.114135	0.547733	-0.005743	79.574509	10.903865	97.542564	-0.706773	0.000000	0.287148	0.000000	0.000000	0.000000	-0.007322	-0.015392	0.025138	0.000000	0.000000	2.000000	61.000000	0.000000
3758.875839	0.114120	0.547724	-0.005715	79.574509	10.903865	97.542564	-0.706773	0.000000	0.287148	0.000000	0.000000	0.000000	-0.004706	-0.002597	0.008441	0.000000	0.000000	2.000000	61.000000	0.000000
3758.879172	0.114120	0.547724	-0.005715	79.574509	10.903865	97.542564	-0.706773	0.000000	0.287148	0.000000	0.000000	0.000000	-0.004706	-0.002597	0.008441	0.000000	0.000000	2.000000	61.000000	0.000000
3758.882506	0.114120	0.547724	-0.005715	79.574547	10.901165	97.542618	-0.705989	0.000000	0.285741	0.000000	0.000000	0.000000	-0.004706	-0.002597	0.008441	0.000000	0.000000	2.000000	61.000000	0.000000
3758.885839	0.114120	0.547724	-0.005715	79.574547	10.901165	97.542618	-0.705989	0.000000	0.285741	0.000000	0.000000	0.000000	-0.004706	-0.002597	0.008441	0.000000	0.000000	2.000000	61.000000	0.000000
3758.889172	0.114104	0.547715	-0.005687	79.574547	10.901165	97.542618	-0.705989	0.000000	0.285741	0.000000	0.000000	0.000000	-0.004709	-0.002604	0.008441	0.000000	0.000000	2.000000	61.000000	0.000000
3758.892506	0.114104	0.547715	-0.005687	79.574547	10.901165	97.542618	-0.705989	0.000000	0.285741	0.000000	0.000000	0.000000	-0.004709	-0.002604	0.008441	0.000000	0.000000	2.000000	61.000000	0.000000
3758.895839	0.114104	0.547715	-0.005687	79.574547	10.901165	97.542618	-0.705989	0.000000	0.285741	0.000000	0.000000	0.000000	-0.004709	-0.002604	0.008441	0.000000	0.000000	2.000000	61.000000	0.000000
3758.899172	0.114104	0.547715	-0.005687	79.574547	10.901165	97.542618	-0.705989	0.000000	0.285741	0.000000	0.000000	0.000000	-0.004709	-0.002604	0.008441	0.000000	0.000000	2.000000	61.000000	0.000000
3758.902506	0.114105	0.547690	-0.005682	79.577644	10.900187	97.541588	-0.705204	0.000000	0.284334	0.000000	0.000000	0.000000	0.000365	-0.007610	0.001438	0.000000	0.000000	2.000000	61.000000	0.000000
3758.905839	0.114105	0.547690	-0.005682	79.577644	10.900187	97.541588	-0.705204	0.000000	0.284334	0.000000	0.000000	0.000000	0.000365	-0.007610	0.001438	0.000000	0.000000	2.000000	61.000000	0.000000
3758.909172	0.114105	0.547690	-0.005682	79.577644	10.900187	97.541588	-0.705204	0.000000	0.284334	0.000000	0.000000	0.000000	0.000365	-0.007610	0.001438	0.000000	0.000000	2.000000	61.000000	0.000000
3758.912506	0.114105	0.547690	-0.005682	79.577644	10.900187	97.541588	-0.705265	0.000000	0.284095	0.000000	0.000000	0.000000	0.000365	-0.007610	0.001438	0.000000	0.000000	2.000000	61.000000	0.000000
3758.915839	0.114105	0.547690	-0.005682	79.577644	10.900187	97.541588	-0.705265	0.000000	0.284095	0.000000	0.000000	0.000000	0.000000	0.000007	0.000000	0.000000	0.000000	2.000000	61.000000	0.000000
3758.919172	0.114105	0.547690	-0.005682	79.577644	10.900187	97.541588	-0.705265	0.000000	0.284095	0.000000	0.000000	0.000000	0.000000	0.000007	0.000000	0.000000	0.000000	2.000000	61.000000	0.000000
3758.922506	0.114105	0.547690	-0.005682	79.575356	10.901128	97.542542	-0.705265	0.000000	0.284095	0.000000	0.000000	0.000000	0.000000	0.000007	0.000000	0.000000	0.000000	2.000000	61.000000	0.000000
3758.925839	0.114105	0.547690	-0.005682	79.575356	10.901128	97.542542	-0.705265	0.000000	0.284095	0.000000	0.000000	0.000000	0.000000	0.000007	0.000000	0.000000	0.000000	2.000000	61.000000	0.000000
3758.929172	0.114105	0.547690	-0.005682	79.575356	10.901128	97.542542	-0.705265	0.000000	0.284095	0.000000	0.000000	0.000000	0.000000	0.000007	0.000000	0.000000	0.000000	2.000000	61.000000	0.000000
3758.932506	0.114105	0.547690	-0.005682	79.575356	10.901128	97.542542	-0.705265	0.000000	0.284095	0.000000	0.000000	0.000000	0.000000	0.000007	0.000000	0.000000	0.000000	2.000000	61.000000	0.000000
3758.935839	0.114105	0.547690	-0.005682	79.575356	10.901128	97.542542	-0.705265	0.000000	0.284095	0.000000	0.000000	0.000000	0.000000	0.000007	0.000000	0.000000	0.000000	2.000000	61.000000	0.000000
3758.939172	0.114105	0.547690	-0.005682	79.575356	10.901128	97.542542	-0.705265	0.000000	0.284095	0.000000	0.000000	0.000000	0.000000	0.000007	0.000000	0.000000	0.000000	2.000000	61.000000	0.000000
3758.942506	0.114105	0.547690	-0.005682	79.573036	10.902071	97.543449	-0.705265	0.000000	0.284095	0.000000	0.000000	0.000000	0.000000	0.000007	0.000000	0.000000	0.000000	2.000000	61.000000	0.000000
3758.945839	0.114105	0.547690	-0.005682	79.573036	10.902071	97.543449	-0.705265	0.000000	0.284095	0.000000	0.000000	0.000000	0.000000	0.000007	0.000000	0.000000	0.000000	2.000000	61.000000	0.000000
3758.949172	0.114105	0.547690	-0.005682	79.573036	10.902071	97.543449	-0.705265	0.000000	0.284095	0.000000	0.000000	0.000000	0.000000	0.000007	0.000000	0.000000	0.000000	2.000000	61.000000	0.000000
3758.952506	0.114105	0.547690	-0.005682	79.573036	10.902071	97.543449	-0.705265	0.000000	0.284095	0.000000	0.000000	0.000000	0.000000	0.000007	0.000000	0.000000	0.000000	2.000000	61.000000	0.000000
3758.955839	0.114111	0.547681	-0.005659	79.573036	10.902071	97.543449	-0.705265	0.000000	0.284095	0.000000	0.000000	0.000000	0.001722	-0.002593	0.006815	0.000000	0.000000	2.000000	61.000000	0.000000
3758.959172	0.114111	0.547681	-0.005659	79.573036	10.902071	97.543449	-0.705265	0.000000	0.284095	0.000000	0.000000	0.000000	0.001722	-0.002593	0.006815	0.000000	0.000000	2.000000	61.000000	0.000000
3758.962506	0.114111	0.547681	-0.005659	79.573036	10.902071	97.543449	-0.705551	0.000000	0.282959	0.000000	0.000000	0.000000	0.001722	-0.002593	0.006815	0.000000	0.000000	2.000000	61.000000	0.000000
3758.965839	0.114111	0.547681	-0.005659	79.573036	10.902071	97.543449	-0.705551	0.000000	0.282959	0.000000	0.000000	0.000000	0.001722	-0.002593	0.006815	0.000000	0.000000	2.000000	61.000000	0.000000
3758.969172	0.114117	0.547673	-0.005636	79.573036	10.902071	97.543449	-0.705551	0.000000	0.282959	0.000000	0.000000	0.000000	0.001724	-0.002600	0.006815	0.000000	0.000000	2.000000	61.000000	0.000000
3758.972506	0.114117	0.547673	-0.005636	79.576172	10.901106	97.542465	-0.705551	0.000000	0.282959	0.000000	0.000000	0.000000	0.001724	-0.002600	0.006815	0.000000	0.000000	2.000000	61.000000	0.000000
3758.975839	0.114117	0.547673	-0.005636	79.576172	10.901106	97.542465	-0.705551	0.000000	0.282959	0.000000	0.000000	0.000000	0.001724	-0.002600	0.006815	0.000000	0.000000	2.000000	61.000000	0.000000
3758.979172	0.114117	0.547673	-0.005636	79.576172	10.901106	97.542465	-0.705551	0.000000	0.282959	0.000000	0.000000	0.000000	0.001724	-0.002600	0.006815	0.000000	0.000000	2.000000	61.000000	0.000000
3758.982506	0.114122	0.547571	-0.005617	79.582443	10.899142	97.540482	-0.705839	0.000000	0.281823	0.000000	0.000000	0.000000	0.001452	-0.030531	0.005747	0.000000	0.000000	2.000000	61.000000	0.000000
3758.985839	0.114122	0.547571	-0.005617	79.582443	10.899142	97.540482	-0.705839	0.000000	0.281823	0.000000	0.000000	0.000000	0.001452	-0.030531	0.005747	0.000000	0.000000	2.000000	61.000000	0.000000
3758.989172	0.114122	0.547571	-0.005617	79.582443	10.899142	97.540482	-0.705839	0.000000	0.281823	0.000000	0.000000	0.000000	0.001452	-0.030531	0.005747	0.000000	0.000000	2.000000	61.000000	0.000000
3758.992506	0.114122	0.547571	-0.005617	79.591774	10.898911	97.537476	-0.706081	0.000000	0.280865	0.000000	0.000000	0.000000	0.001452	-0.030531	0.005747	0.000000	0.000000	2.000000	61.000000	0.000000
3758.995839	0.114140	0.547529	-0.005636	79.591774	10.898911	97.537476	-0.706081	0.000000	0.280865	0.000000	0.000000	0.000000	0.005433	-0.012678	-0.005569	0.000000	0.000000	2.000000	61.000000	0.000000
3758.999172	0.114140	0.547529	-0.005636	79.591774	10.898911	97.537476	-0.706081	0.000000	0.280865	0.000000	0.000000	0.000000	0.005433	-0.012678	-0.005569	0.000000	0.000000	2.000000	61.000000	0.000000
3759.002506	0.114140	0.547529	-0.005636	79.601173	10.896004	97.534508	-0.706986	0.000000	0.281793	0.000000	0.000000	0.000000	0.005433	-0.012678	-0.005569	0.000000	0.000000	2.000000	61.000000	0.000000
3759.005839	0.114140	0.547529	-0.005636	79.601173	10.896004	97.534508	-0.706986	0.000000	0.281793	0.000000	0.000000	0.000000	0.005433	-0.012678	-0.005569	0.000000	0.000000	2.000000	61.000000	0.000000
3759.009172	0.114132	0.547469	-0.005667	79.601173	10.896004	97.534508	-0.706986	0.000000	0.281793	0.000000	0.000000	0.000000	-0.002356	-0.017707	-0.009324	0.000000	0.000000	2.000000	61.000000	0.000000
3759.012506	0.114132	0.547469	-0.005667	79.608231	10.896726	97.532471	-0.706986	0.000000	0.281793	0.000000	0.000000	0.000000	-0.002356	-0.017707	-0.009324	0.000000	0.000000	2.000000	61.000000	0.000000
3759.015839	0.114132	0.547469	-0.005667	79.608231	10.896726	97.532471	-0.706986	0.000000	0.281793	0.000000	0.000000	0.000000	-0.002356	-0.017707	-0.009324	0.000000	0.000000	2.000000	61.000000	0.000000
3759.019172	0.114132	0.547469	-0.005667	79.608231	10.896726	97.532471	-0.706986	0.000000	0.281793	0.000000	0.000000	0.000000	-0.002356	-0.017707	-0.009324	0.000000	0.000000	2.000000	61.000000	0.000000
3759.022506	0.114158	0.547377	-0.005745	79.612198	10.898415	97.531395	-0.706594	0.000000	0.283347	0.000000	0.000000	0.000000	0.007779	-0.027781	-0.023340	0.000000	0.000000	2.000000	61.000000	0.000000
3759.025839	0.114158	0.547377	-0.005745	79.612198	10.898415	97.531395	-0.706594	0.000000	0.283347	0.000000	0.000000	0.000000	0.007779	-0.027781	-0.023340	0.000000	0.000000	2.000000	61.000000	0.000000
3759.029172	0.114158	0.547377	-0.005745	79.612198	10.898415	97.531395	-0.706594	0.000000	0.283347	0.000000	0.000000	0.000000	0.007779	-0.027781	-0.023340	0.000000	0.000000	2.000000	61.000000	0.000000
3759.032506	0.114158	0.547377	-0.005745	79.606041	10.903924	97.534081	-0.707890	0.000000	0.287237	0.000000	0.000000	0.000000	0.007779	-0.027781	-0.023340	0.000000	0.000000	2.000000	61.000000	0.000000
3759.035839	0.114175	0.547360	-0.005768	79.606041	10.903924	97.534081	-0.707890	0.000000	0.287237	0.000000	0.000000	0.000000	0.005068	-0.005029	-0.007007	0.000000	0.000000	2.000000	61.000000	0.000000
3759.039172	0.114175	0.547360	-0.005768	79.606041	10.903924	97.534081	-0.707890	0.000000	0.287237	0.000000	0.000000	0.000000	0.005068	-0.005029	-0.007007	0.000000	0.000000	2.000000	61.000000	0.000000
3759.042506	0.114175	0.547360	-0.005768	79.590714	10.913167	97.540489	-0.708735	0.000000	0.288405	0.000000	0.000000	0.000000	0.005068	-0.005029	-0.007007	0.000000	0.000000	2.000000	61.000000	0.000000
3759.045839	0.114175	0.547360	-0.005768	79.590714	10.913167	97.540489	-0.708735	0.000000	0.288405	0.000000	0.000000	0.000000	0.005068	-0.005029	-0.007007	0.000000	0.000000	2.000000	61.000000	0.000000
3759.049172	0.114192	0.547343	-0.005791	79.590714	10.913167	97.540489	-0.708735	0.000000	0.288405	0.000000	0.000000	0.000000	0.005066	-0.005040	-0.007007	0.000000	0.000000	2.000000	61.000000	0.000000
3759.052506	0.114192	0.547343	-0.005791	79.572212	10.920615	97.547783	-0.708735	0.000000	0.288405	0.000000	0.000000	0.000000	0.005066	-0.005040	-0.007007	0.000000	0.000000	2.000000	61.000000	0.000000
3759.055839	0.114192	0.547343	-0.005791	79.572212	10.920615	97.547783	-0.708735	0.000000	0.288405	0.000000	0.000000	0.000000	0.005066	-0.005040	-0.007007	0.000000	0.000000	2.000000	61.000000	0.000000
3759.059172	0.114192	0.547343	-0.005791	79.572212	10.920615	97.547783	-0.708735	0.000000	0.288405	0.000000	0.000000	0.000000	0.005066	-0.005040	-0.007007	0.000000	0.000000	2.000000	61.000000	0.000000
3759.062506	0.114176	0.547335	-0.005763	79.562988	10.921646	97.551498	-0.709580	0.000000	0.289573	0.000000	0.000000	0.000000	-0.004704	-0.002597	0.008440	0.000000	0.000000	2.000000	61.000000	0.000000
3759.065839	0.114176	0.547335	-0.005763	79.562988	10.921646	97.551498	-0.709580	0.000000	0.289573	0.000000	0.000000	0.000000	-0.004704	-0.002597	0.008440	0.000000	0.000000	2.000000	61.000000	0.000000
3759.069172	0.114176	0.547335	-0.005763	79.562988	10.921646	97.551498	-0.709580	0.000000	0.289573	0.000000	0.000000	0.000000	-0.004704	-0.002597	0.008440	0.000000	0.000000	2.000000	61.000000	0.000000
3759.072506	0.114176	0.547335	-0.005763	79.562965	10.916193	97.551483	-0.708795	0.000000	0.288166	0.000000	0.000000	0.000000	-0.004704	-0.002597	0.008440	0.000000	0.000000	2.000000	61.000000	0.000000
3759.075839	0.114139	0.547326	-0.005730	79.562965	10.916193	97.551483	-0.708795	0.000000	0.288166	0.000000	0.000000	0.000000	-0.011134	-0.002605	0.010065	0.000000	0.000000	2.000000	61.000000	0.000000
3759.079172	0.114139	0.547326	-0.005730	79.562965	10.916193	97.551483	-0.708795	0.000000	0.288166	0.000000	0.000000	0.000000	-0.011134	-0.002605	0.010065	0.000000	0.000000	2.000000	61.000000	0.000000
3759.082506	0.114139	0.547326	-0.005730	79.562965	10.913483	97.551491	-0.706940	0.000000	0.286489	0.000000	0.000000	0.000000	-0.011134	-0.002605	0.010065	0.000000	0.000000	2.000000	61.000000	0.000000
3759.085839	0.114139	0.547326	-0.005730	79.562965	10.913483	97.551491	-0.706940	0.000000	0.286489	0.000000	0.000000	0.000000	-0.011134	-0.002605	0.010065	0.000000	0.000000	2.000000	61.000000	0.000000
3759.089172	0.114123	0.547317	-0.005702	79.562965	10.913483	97.551491	-0.706940	0.000000	0.286489	0.000000	0.000000	0.000000	-0.004709	-0.002594	0.008439	0.000000	0.000000	2.000000	61.000000	0.000000
3759.092506	0.114123	0.547317	-0.005702	79.562965	10.910739	97.551460	-0.706940	0.000000	0.286489	0.000000	0.000000	0.000000	-0.004709	-0.002594	0.008439	0.000000	0.000000	2.000000	61.000000	0.000000
3759.095839	0.114123	0.547317	-0.005702	79.562965	10.910739	97.551460	-0.706940	0.000000	0.286489	0.000000	0.000000	0.000000	-0.004709	-0.002594	0.008439	0.000000	0.000000	2.000000	61.000000	0.000000
3759.099172	0.114123	0.547317	-0.005702	79.562965	10.910739	97.551460	-0.706940	0.000000	0.286489	0.000000	0.000000	0.000000	-0.004709	-0.002594	0.008439	0.000000	0.000000	2.000000	61.000000	0.000000
3759.102506	0.114103	0.547292	-0.005691	79.566116	10.909785	97.550507	-0.706155	0.000000	0.285082	0.000000	0.000000	0.000000	-0.006067	-0.007618	0.003057	0.000000	0.000000	2.000000	61.000000	0.000000
3759.105839	0.114103	0.547292	-0.005691	79.566116	10.909785	97.550507	-0.706155	0.000000	0.285082	0.000000	0.000000	0.000000	-0.006067	-0.007618	0.003057	0.000000	0.000000	2.000000	61.000000	0.000000
3759.109172	0.114103	0.547292	-0.005691	79.566116	10.909785	97.550507	-0.706155	0.000000	0.285082	0.000000	0.000000	0.000000	-0.006067	-0.007618	0.003057	0.000000	0.000000	2.000000	61.000000	0.000000
3759.112506	0.114103	0.547292	-0.005691	79.572342	10.907844	97.548500	-0.705144	0.000000	0.284573	0.000000	0.000000	0.000000	-0.006067	-0.007618	0.003057	0.000000	0.000000	2.000000	61.000000	0.000000
3759.115839	0.114121	0.547250	-0.005710	79.572342	10.907844	97.548500	-0.705144	0.000000	0.284573	0.000000	0.000000	0.000000	0.005430	-0.012672	-0.005576	0.000000	0.000000	2.000000	61.000000	0.000000
3759.119172	0.114121	0.547250	-0.005710	79.572342	10.907844	97.548500	-0.705144	0.000000	0.284573	0.000000	0.000000	0.000000	0.005430	-0.012672	-0.005576	0.000000	0.000000	2.000000	61.000000	0.000000
3759.122506	0.114121	0.547250	-0.005710	79.578590	10.911329	97.546547	-0.706049	0.000000	0.285502	0.000000	0.000000	0.000000	0.005430	-0.012672	-0.005576	0.000000	0.000000	2.000000	61.000000	0.000000
3759.125839	0.114121	0.547250	-0.005710	79.578590	10.911329	97.546547	-0.706049	0.000000	0.285502	0.000000	0.000000	0.000000	0.005430	-0.012672	-0.005576	0.000000	0.000000	2.000000	61.000000	0.000000
3759.129172	0.114133	0.547216	-0.005751	79.578590	10.911329	97.546547	-0.706049	0.000000	0.285502	0.000000	0.000000	0.000000	0.003707	-0.010065	-0.012391	0.000000	0.000000	2.000000	61.000000	0.000000
3759.132506	0.114133	0.547216	-0.005751	79.582550	10.913055	97.545502	-0.706049	0.000000	0.285502	0.000000	0.000000	0.000000	0.003707	-0.010065	-0.012391	0.000000	0.000000	2.000000	61.000000	0.000000
3759.135839	0.114133	0.547216	-0.005751	79.582550	10.913055	97.545502	-0.706049	0.000000	0.285502	0.000000	0.000000	0.000000	0.003707	-0.010065	-0.012391	0.000000	0.000000	2.000000	61.000000	0.000000
3759.139172	0.114133	0.547216	-0.005751	79.582550	10.913055	97.545502	-0.706049	0.000000	0.285502	0.000000	0.000000	0.000000	0.003707	-0.010065	-0.012391	0.000000	0.000000	2.000000	61.000000	0.000000
3759.142506	0.114164	0.547140	-0.005811	79.588783	10.913812	97.543480	-0.706667	0.000000	0.287567	0.000000	0.000000	0.000000	0.009136	-0.022721	-0.017972	0.000000	0.000000	2.000000	61.000000	0.000000
3759.145839	0.114164	0.547140	-0.005811	79.588783	10.913812	97.543480	-0.706667	0.000000	0.287567	0.000000	0.000000	0.000000	0.009136	-0.022721	-0.017972	0.000000	0.000000	2.000000	61.000000	0.000000
3759.149172	0.114164	0.547140	-0.005811	79.588783	10.913812	97.543480	-0.706667	0.000000	0.287567	0.000000	0.000000	0.000000	0.009136	-0.022721	-0.017972	0.000000	0.000000	2.000000	61.000000	0.000000
3759.152506	0.114164	0.547140	-0.005811	79.595024	10.911860	97.541496	-0.708189	0.000000	0.290562	0.000000	0.000000	0.000000	0.009136	-0.022721	-0.017972	0.000000	0.000000	2.000000	61.000000	0.000000
3759.155839	0.114160	0.547098	-0.005824	79.595024	10.911860	97.541496	-0.708189	0.000000	0.290562	0.000000	0.000000	0.000000	-0.001000	-0.012646	-0.003956	0.000000	0.000000	2.000000	61.000000	0.000000
3759.159172	0.114160	0.547098	-0.005824	79.595024	10.911860	97.541496	-0.708189	0.000000	0.290562	0.000000	0.000000	0.000000	-0.001000	-0.012646	-0.003956	0.000000	0.000000	2.000000	61.000000	0.000000
3759.162506	0.114160	0.547098	-0.005824	79.598167	10.910878	97.540512	-0.708023	0.000000	0.291222	0.000000	0.000000	0.000000	-0.001000	-0.012646	-0.003956	0.000000	0.000000	2.000000	61.000000	0.000000
3759.165839	0.114160	0.547098	-0.005824	79.598167	10.910878	97.540512	-0.708023	0.000000	0.291222	0.000000	0.000000	0.000000	-0.001000	-0.012646	-0.003956	0.000000	0.000000	2.000000	61.000000	0.000000
3759.169172	0.114156	0.547081	-0.005842	79.598167	10.910878	97.540512	-0.708023	0.000000	0.291222	0.000000	0.000000	0.000000	-0.001362	-0.005040	-0.005385	0.000000	0.000000	2.000000	61.000000	0.000000
3759.172506	0.114156	0.547081	-0.005842	79.595856	10.911806	97.541428	-0.708023	0.000000	0.291222	0.000000	0.000000	0.000000	-0.001362	-0.005040	-0.005385	0.000000	0.000000	2.000000	61.000000	0.000000
3759.175839	0.114156	0.547081	-0.005842	79.595856	10.911806	97.541428	-0.708023	0.000000	0.291222	0.000000	0.000000	0.000000	-0.001362	-0.005040	-0.005385	0.000000	0.000000	2.000000	61.000000	0.000000
3759.179172	0.114156	0.547081	-0.005842	79.595856	10.911806	97.541428	-0.708023	0.000000	0.291222	0.000000	0.000000	0.000000	-0.001362	-0.005040	-0.005385	0.000000	0.000000	2.000000	61.000000	0.000000
3759.182506	0.114140	0.547073	-0.005814	79.595856	10.909105	97.541451	-0.707796	0.000000	0.292119	0.000000	0.000000	0.000000	-0.004705	-0.002597	0.008438	0.000000	0.000000	2.000000	61.000000	0.000000
3759.185839	0.114140	0.547073	-0.005814	79.595856	10.909105	97.541451	-0.707796	0.000000	0.292119	0.000000	0.000000	0.000000	-0.004705	-0.002597	0.008438	0.000000	0.000000	2.000000	61.000000	0.000000
3759.189172	0.114140	0.547073	-0.005814	79.595856	10.909105	97.541451	-0.707796	0.000000	0.292119	0.000000	0.000000	0.000000	-0.004705	-0.002597	0.008438	0.000000	0.000000	2.000000	61.000000	0.000000
3759.192506	0.114140	0.547073	-0.005814	79.592758	10.907339	97.542427	-0.707011	0.000000	0.290713	0.000000	0.000000	0.000000	-0.004705	-0.002597	0.008438	0.000000	0.000000	2.000000	61.000000	0.000000
3759.195839	0.114123	0.547090	-0.005791	79.592758	10.907339	97.542427	-0.707011	0.000000	0.290713	0.000000	0.000000	0.000000	-0.005067	0.005031	0.007010	0.000000	0.000000	2.000000	61.000000	0.000000
3759.199172	0.114123	0.547090	-0.005791	79.592758	10.907339	97.542427	-0.707011	0.000000	0.290713	0.000000	0.000000	0.000000	-0.005067	0.005031	0.007010	0.000000	0.000000	2.000000	61.000000	0.000000
3759.202506	0.114123	0.547090	-0.005791	79.589600	10.905589	97.543411	-0.706167	0.000000	0.289544	0.000000	0.000000	0.000000	-0.005067	0.005031	0.007010	0.000000	0.000000	2.000000	61.000000	0.000000
3759.205839	0.114123	0.547090	-0.005791	79.589600	10.905589	97.543411	-0.706167	0.000000	0.289544	0.000000	0.000000	0.000000	-0.005067	0.005031	0.007010	0.000000	0.000000	2.000000	61.000000	0.000000
3759.209172	0.114111	0.547123	-0.005750	79.589600	10.905589	97.543411	-0.706167	0.000000	0.289544	0.000000	0.000000	0.000000	-0.003706	0.010059	0.012394	0.000000	0.000000	2.000000	61.000000	0.000000
3759.212506	0.114111	0.547123	-0.005750	79.583366	10.902140	97.545418	-0.706167	0.000000	0.289544	0.000000	0.000000	0.000000	-0.003706	0.010059	0.012394	0.000000	0.000000	2.000000	61.000000	0.000000
3759.215839	0.114111	0.547123	-0.005750	79.583366	10.902140	97.545418	-0.706167	0.000000	0.289544	0.000000	0.000000	0.000000	-0.003706	0.010059	0.012394	0.000000	0.000000	2.000000	61.000000	0.000000
3759.219172	0.114111	0.547123	-0.005750	79.583366	10.902140	97.545418	-0.706167	0.000000	0.289544	0.000000	0.000000	0.000000	-0.003706	0.010059	0.012394	0.000000	0.000000	2.000000	61.000000	0.000000
3759.222506	0.114055	0.547182	-0.005702	79.577118	10.901364	97.547409	-0.705549	0.000000	0.287479	0.000000	0.000000	0.000000	-0.016928	0.017680	0.014212	0.000000	0.000000	2.000000	61.000000	0.000000
3759.225839	0.114055	0.547182	-0.005702	79.577118	10.901364	97.547409	-0.705549	0.000000	0.287479	0.000000	0.000000	0.000000	-0.016928	0.017680	0.014212	0.000000	0.000000	2.000000	61.000000	0.000000
3759.229172	0.114055	0.547182	-0.005702	79.577118	10.901364	97.547409	-0.705549	0.000000	0.287479	0.000000	0.000000	0.000000	-0.016928	0.017680	0.014212	0.000000	0.000000	2.000000	61.000000	0.000000
3759.232506	0.114055	0.547182	-0.005702	79.573997	10.899590	97.548378	-0.702728	0.000000	0.285110	0.000000	0.000000	0.000000	-0.016928	0.017680	0.014212	0.000000	0.000000	2.000000	61.000000	0.000000
3759.235839	0.114038	0.547199	-0.005679	79.573997	10.899590	97.548378	-0.702728	0.000000	0.285110	0.000000	0.000000	0.000000	-0.005071	0.005030	0.007008	0.000000	0.000000	2.000000	61.000000	0.000000
3759.239172	0.114038	0.547199	-0.005679	79.573997	10.899590	97.548378	-0.702728	0.000000	0.285110	0.000000	0.000000	0.000000	-0.005071	0.005030	0.007008	0.000000	0.000000	2.000000	61.000000	0.000000
3759.242506	0.114038	0.547199	-0.005679	79.570854	10.897839	97.549355	-0.701883	0.000000	0.283942	0.000000	0.000000	0.000000	-0.005071	0.005030	0.007008	0.000000	0.000000	2.000000	61.000000	0.000000
3759.245839	0.114038	0.547199	-0.005679	79.570854	10.897839	97.549355	-0.701883	0.000000	0.283942	0.000000	0.000000	0.000000	-0.005071	0.005030	0.007008	0.000000	0.000000	2.000000	61.000000	0.000000
3759.249172	0.114021	0.547216	-0.005655	79.570854	10.897839	97.549355	-0.701883	0.000000	0.283942	0.000000	0.000000	0.000000	-0.005071	0.005041	0.007007	0.000000	0.000000	2.000000	61.000000	0.000000
3759.252506	0.114021	0.547216	-0.005655	79.570854	10.897839	97.549355	-0.701883	0.000000	0.283942	0.000000	0.000000	0.000000	-0.005071	0.005041	0.007007	0.000000	0.000000	2.000000	61.000000	0.000000
3759.255839	0.114021	0.547216	-0.005655	79.570854	10.897839	97.549355	-0.701883	0.000000	0.283942	0.000000	0.000000	0.000000	-0.005071	0.005041	0.007007	0.000000	0.000000	2.000000	61.000000	0.000000
3759.259172	0.114021	0.547216	-0.005655	79.570854	10.897839	97.549355	-0.701883	0.000000	0.283942	0.000000	0.000000	0.000000	-0.005071	0.005041	0.007007	0.000000	0.000000	2.000000	61.000000	0.000000
3759.262506	0.114012	0.547182	-0.005691	79.577118	10.895891	97.547356	-0.701038	0.000000	0.282774	0.000000	0.000000	0.000000	-0.002716	-0.010072	-0.010767	0.000000	0.000000	2.000000	61.000000	0.000000
3759.265839	0.114012	0.547182	-0.005691	79.577118	10.895891	97.547356	-0.701038	0.000000	0.282774	0.000000	0.000000	0.000000	-0.002716	-0.010072	-0.010767	0.000000	0.000000	2.000000	61.000000	0.000000
3759.269172	0.114012	0.547182	-0.005691	79.577118	10.895891	97.547356	-0.701038	0.000000	0.282774	0.000000	0.000000	0.000000	-0.002716	-0.010072	-0.010767	0.000000	0.000000	2.000000	61.000000	0.000000
3759.272506	0.114012	0.547182	-0.005691	79.581039	10.894872	97.546280	-0.700585	0.000000	0.284569	0.000000	0.000000	0.000000	-0.002716	-0.010072	-0.010767	0.000000	0.000000	2.000000	61.000000	0.000000
3759.275839	0.114008	0.547140	-0.005705	79.581039	10.894872	97.546280	-0.700585	0.000000	0.284569	0.000000	0.000000	0.000000	-0.001001	-0.012658	-0.003955	0.000000	0.000000	2.000000	61.000000	0.000000
3759.279172	0.114008	0.547140	-0.005705	79.581039	10.894872	97.546280	-0.700585	0.000000	0.284569	0.000000	0.000000	0.000000	-0.001001	-0.012658	-0.003955	0.000000	0.000000	2.000000	61.000000	0.000000
3759.282506	0.114008	0.547140	-0.005705	79.582703	10.894817	97.546188	-0.700418	0.000000	0.285228	0.000000	0.000000	0.000000	-0.001001	-0.012658	-0.003955	0.000000	0.000000	2.000000	61.000000	0.000000
3759.285839	0.114008	0.547140	-0.005705	79.582703	10.894817	97.546188	-0.700418	0.000000	0.285228	0.000000	0.000000	0.000000	-0.001001	-0.012658	-0.003955	0.000000	0.000000	2.000000	61.000000	0.000000
3759.289172	0.114026	0.547098	-0.005723	79.582703	10.894817	97.546188	-0.700418	0.000000	0.285228	0.000000	0.000000	0.000000	0.005432	-0.012668	-0.005579	0.000000	0.000000	2.000000	61.000000	0.000000
3759.292506	0.114026	0.547098	-0.005723	79.577377	10.900259	97.548798	-0.700418	0.000000	0.285228	0.000000	0.000000	0.000000	0.005432	-0.012668	-0.005579	0.000000	0.000000	2.000000	61.000000	0.000000
3759.295839	0.114026	0.547098	-0.005723	79.577377	10.900259	97.548798	-0.700418	0.000000	0.285228	0.000000	0.000000	0.000000	0.005432	-0.012668	-0.005579	0.000000	0.000000	2.000000	61.000000	0.000000
3759.299172	0.114026	0.547098	-0.005723	79.577377	10.900259	97.548798	-0.700418	0.000000	0.285228	0.000000	0.000000	0.000000	0.005432	-0.012668	-0.005579	0.000000	0.000000	2.000000	61.000000	0.000000
3759.302506	0.114052	0.547021	-0.005714	79.566643	10.907594	97.553314	-0.701323	0.000000	0.286158	0.000000	0.000000	0.000000	0.007512	-0.022897	0.002660	0.000000	0.000000	2.000000	61.000000	0.000000
3759.305839	0.114052	0.547021	-0.005714	79.566643	10.907594	97.553314	-0.701323	0.000000	0.286158	0.000000	0.000000	0.000000	0.007512	-0.022897	0.002660	0.000000	0.000000	2.000000	61.000000	0.000000
3759.309172	0.114052	0.547021	-0.005714	79.566643	10.907594	97.553314	-0.701323	0.000000	0.286158	0.000000	0.000000	0.000000	0.007512	-0.022897	0.002660	0.000000	0.000000	2.000000	61.000000	0.000000
3759.312506	0.114052	0.547021	-0.005714	79.557388	10.914038	97.556953	-0.702575	0.000000	0.285714	0.000000	0.000000	0.000000	0.007512	-0.022897	0.002660	0.000000	0.000000	2.000000	61.000000	0.000000
3759.315839	0.114079	0.547013	-0.005697	79.557388	10.914038	97.556953	-0.702575	0.000000	0.285714	0.000000	0.000000	0.000000	0.008151	-0.002609	0.005188	0.000000	0.000000	2.000000	61.000000	0.000000
3759.319172	0.114079	0.547013	-0.005697	79.557388	10.914038	97.556953	-0.702575	0.000000	0.285714	0.000000	0.000000	0.000000	0.008151	-0.002609	0.005188	0.000000	0.000000	2.000000	61.000000	0.000000
3759.322506	0.114079	0.547013	-0.005697	79.554260	10.917726	97.557938	-0.703934	0.000000	0.284850	0.000000	0.000000	0.000000	0.008151	-0.002609	0.005188	0.000000	0.000000	2.000000	61.000000	0.000000
3759.325839	0.114079	0.547013	-0.005697	79.554260	10.917726	97.557938	-0.703934	0.000000	0.284850	0.000000	0.000000	0.000000	0.008151	-0.002609	0.005188	0.000000	0.000000	2.000000	61.000000	0.000000
3759.329172	0.114116	0.547012	-0.005639	79.554260	10.917726	97.557938	-0.703934	0.000000	0.284850	0.000000	0.000000	0.000000	0.011235	-0.000181	0.017385	0.000000	0.000000	2.000000	61.000000	0.000000
3759.332506	0.114116	0.547012	-0.005639	79.551170	10.921390	97.558907	-0.703934	0.000000	0.284850	0.000000	0.000000	0.000000	0.011235	-0.000181	0.017385	0.000000	0.000000	2.000000	61.000000	0.000000
3759.335839	0.114116	0.547012	-0.005639	79.551170	10.921390	97.558907	-0.703934	0.000000	0.284850	0.000000	0.000000	0.000000	0.011235	-0.000181	0.017385	0.000000	0.000000	2.000000	61.000000	0.000000
3759.339172	0.114116	0.547012	-0.005639	79.551170	10.921390	97.558907	-0.703934	0.000000	0.284850	0.000000	0.000000	0.000000	0.011235	-0.000181	0.017385	0.000000	0.000000	2.000000	61.000000	0.000000
3759.342506	0.114158	0.547028	-0.005563	79.548012	10.922365	97.559891	-0.705806	0.000000	0.281952	0.000000	0.000000	0.000000	0.012596	0.004850	0.022768	0.000000	0.000000	2.000000	61.000000	0.000000
3759.345839	0.114158	0.547028	-0.005563	79.548012	10.922365	97.559891	-0.705806	0.000000	0.281952	0.000000	0.000000	0.000000	0.012596	0.004850	0.022768	0.000000	0.000000	2.000000	61.000000	0.000000
3759.349172	0.114158	0.547028	-0.005563	79.548012	10.922365	97.559891	-0.705806	0.000000	0.281952	0.000000	0.000000	0.000000	0.012596	0.004850	0.022768	0.000000	0.000000	2.000000	61.000000	0.000000
3759.352506	0.114158	0.547028	-0.005563	79.541763	10.924299	97.561867	-0.707905	0.000000	0.278157	0.000000	0.000000	0.000000	0.012596	0.004850	0.022768	0.000000	0.000000	2.000000	61.000000	0.000000
3759.355839	0.114167	0.547062	-0.005527	79.541763	10.924299	97.561867	-0.707905	0.000000	0.278157	0.000000	0.000000	0.000000	0.002724	0.010057	0.010768	0.000000	0.000000	2.000000	61.000000	0.000000
3759.359172	0.114167	0.547062	-0.005527	79.541763	10.924299	97.561867	-0.707905	0.000000	0.278157	0.000000	0.000000	0.000000	0.002724	0.010057	0.010768	0.000000	0.000000	2.000000	61.000000	0.000000
3759.362506	0.114167	0.547062	-0.005527	79.535515	10.923507	97.563820	-0.708359	0.000000	0.276363	0.000000	0.000000	0.000000	0.002724	0.010057	0.010768	0.000000	0.000000	2.000000	61.000000	0.000000
3759.365839	0.114167	0.547062	-0.005527	79.535515	10.923507	97.563820	-0.708359	0.000000	0.276363	0.000000	0.000000	0.000000	0.002724	0.010057	0.010768	0.000000	0.000000	2.000000	61.000000	0.000000
3759.369172	0.114161	0.547087	-0.005463	79.535515	10.923507	97.563820	-0.708359	0.000000	0.276363	0.000000	0.000000	0.000000	-0.001991	0.007478	0.019205	0.000000	0.000000	2.000000	61.000000	0.000000
3759.372506	0.114161	0.547087	-0.005463	79.532394	10.919023	97.564796	-0.708359	0.000000	0.276363	0.000000	0.000000	0.000000	-0.001991	0.007478	0.019205	0.000000	0.000000	2.000000	61.000000	0.000000
3759.375839	0.114161	0.547087	-0.005463	79.532394	10.919023	97.564796	-0.708359	0.000000	0.276363	0.000000	0.000000	0.000000	-0.001991	0.007478	0.019205	0.000000	0.000000	2.000000	61.000000	0.000000
3759.379172	0.114161	0.547087	-0.005463	79.532394	10.919023	97.564796	-0.708359	0.000000	0.276363	0.000000	0.000000	0.000000	-0.001991	0.007478	0.019205	0.000000	0.000000	2.000000	61.000000	0.000000
3759.382506	0.114084	0.547120	-0.005406	79.529259	10.914566	97.565781	-0.708027	0.000000	0.273162	0.000000	0.000000	0.000000	-0.023014	0.010056	0.017267	0.000000	0.000000	2.000000	61.000000	0.000000
3759.385839	0.114084	0.547120	-0.005406	79.529259	10.914566	97.565781	-0.708027	0.000000	0.273162	0.000000	0.000000	0.000000	-0.023014	0.010056	0.017267	0.000000	0.000000	2.000000	61.000000	0.000000
3759.389172	0.114084	0.547120	-0.005406	79.529259	10.914566	97.565781	-0.708027	0.000000	0.273162	0.000000	0.000000	0.000000	-0.023014	0.010056	0.017267	0.000000	0.000000	2.000000	61.000000	0.000000
3759.392506	0.114084	0.547120	-0.005406	79.529259	10.909122	97.565781	-0.704192	0.000000	0.270284	0.000000	0.000000	0.000000	-0.023014	0.010056	0.017267	0.000000	0.000000	2.000000	61.000000	0.000000
3759.395839	0.114047	0.547111	-0.005372	79.529259	10.909122	97.565781	-0.704192	0.000000	0.270284	0.000000	0.000000	0.000000	-0.011149	-0.002593	0.010061	0.000000	0.000000	2.000000	61.000000	0.000000
3759.399172	0.114047	0.547111	-0.005372	79.529259	10.909122	97.565781	-0.704192	0.000000	0.270284	0.000000	0.000000	0.000000	-0.011149	-0.002593	0.010061	0.000000	0.000000	2.000000	61.000000	0.000000
3759.402506	0.114047	0.547111	-0.005372	79.535553	10.907202	97.563835	-0.702334	0.000000	0.268607	0.000000	0.000000	0.000000	-0.011149	-0.002593	0.010061	0.000000	0.000000	2.000000	61.000000	0.000000
3759.405839	0.114047	0.547111	-0.005372	79.535553	10.907202	97.563835	-0.702334	0.000000	0.268607	0.000000	0.000000	0.000000	-0.011149	-0.002593	0.010061	0.000000	0.000000	2.000000	61.000000	0.000000
3759.409172	0.114038	0.547078	-0.005408	79.535553	10.907202	97.563835	-0.702334	0.000000	0.268607	0.000000	0.000000	0.000000	-0.002717	-0.010071	-0.010767	0.000000	0.000000	2.000000	61.000000	0.000000
3759.412506	0.114038	0.547078	-0.005408	79.539467	10.906183	97.562790	-0.702334	0.000000	0.268607	0.000000	0.000000	0.000000	-0.002717	-0.010071	-0.010767	0.000000	0.000000	2.000000	61.000000	0.000000
3759.415839	0.114038	0.547078	-0.005408	79.539467	10.906183	97.562790	-0.702334	0.000000	0.268607	0.000000	0.000000	0.000000	-0.002717	-0.010071	-0.010767	0.000000	0.000000	2.000000	61.000000	0.000000
3759.419172	0.114038	0.547078	-0.005408	79.539467	10.906183	97.562790	-0.702334	0.000000	0.268607	0.000000	0.000000	0.000000	-0.002717	-0.010071	-0.010767	0.000000	0.000000	2.000000	61.000000	0.000000
3759.422506	0.114042	0.546985	-0.005480	79.548836	10.906000	97.559807	-0.701881	0.000000	0.270402	0.000000	0.000000	0.000000	0.001358	-0.027763	-0.021735	0.000000	0.000000	2.000000	61.000000	0.000000
3759.425839	0.114042	0.546985	-0.005480	79.548836	10.906000	97.559807	-0.701881	0.000000	0.270402	0.000000	0.000000	0.000000	0.001358	-0.027763	-0.021735	0.000000	0.000000	2.000000	61.000000	0.000000
3759.429172	0.114042	0.546985	-0.005480	79.548836	10.906000	97.559807	-0.701881	0.000000	0.270402	0.000000	0.000000	0.000000	0.001358	-0.027763	-0.021735	0.000000	0.000000	2.000000	61.000000	0.000000
3759.432506	0.114042	0.546985	-0.005480	79.550476	10.911365	97.559685	-0.702107	0.000000	0.274024	0.000000	0.000000	0.000000	0.001358	-0.027763	-0.021735	0.000000	0.000000	2.000000	61.000000	0.000000
3759.435839	0.114082	0.546943	-0.005505	79.550476	10.911365	97.559685	-0.702107	0.000000	0.274024	0.000000	0.000000	0.000000	0.011864	-0.012646	-0.007207	0.000000	0.000000	2.000000	61.000000	0.000000
3759.439172	0.114082	0.546943	-0.005505	79.550476	10.911365	97.559685	-0.702107	0.000000	0.274024	0.000000	0.000000	0.000000	0.011864	-0.012646	-0.007207	0.000000	0.000000	2.000000	61.000000	0.000000
3759.442506	0.114082	0.546943	-0.005505	79.552116	10.916742	97.559540	-0.704084	0.000000	0.275225	0.000000	0.000000	0.000000	0.011864	-0.012646	-0.007207	0.000000	0.000000	2.000000	61.000000	0.000000
3759.445839	0.114082	0.546943	-0.005505	79.552116	10.916742	97.559540	-0.704084	0.000000	0.275225	0.000000	0.000000	0.000000	0.011864	-0.012646	-0.007207	0.000000	0.000000	2.000000	61.000000	0.000000
3759.449172	0.114121	0.546901	-0.005529	79.552116	10.916742	97.559540	-0.704084	0.000000	0.275225	0.000000	0.000000	0.000000	0.011865	-0.012674	-0.007210	0.000000	0.000000	2.000000	61.000000	0.000000
3759.452506	0.114121	0.546901	-0.005529	79.547485	10.924039	97.561401	-0.704084	0.000000	0.275225	0.000000	0.000000	0.000000	0.011865	-0.012674	-0.007210	0.000000	0.000000	2.000000	61.000000	0.000000
3759.455839	0.114121	0.546901	-0.005529	79.547485	10.924039	97.561401	-0.704084	0.000000	0.275225	0.000000	0.000000	0.000000	0.011865	-0.012674	-0.007210	0.000000	0.000000	2.000000	61.000000	0.000000
3759.459172	0.114121	0.546901	-0.005529	79.547485	10.924039	97.561401	-0.704084	0.000000	0.275225	0.000000	0.000000	0.000000	0.011865	-0.012674	-0.007210	0.000000	0.000000	2.000000	61.000000	0.000000
3759.462506	0.114214	0.546867	-0.005523	79.550583	10.928494	97.560364	-0.706062	0.000000	0.276427	0.000000	0.000000	0.000000	0.027810	-0.010232	0.001733	0.000000	0.000000	2.000000	61.000000	0.000000
3759.465839	0.114214	0.546867	-0.005523	79.550583	10.928494	97.560364	-0.706062	0.000000	0.276427	0.000000	0.000000	0.000000	0.027810	-0.010232	0.001733	0.000000	0.000000	2.000000	61.000000	0.000000
3759.469172	0.114214	0.546867	-0.005523	79.550583	10.928494	97.560364	-0.706062	0.000000	0.276427	0.000000	0.000000	0.000000	0.027810	-0.010232	0.001733	0.000000	0.000000	2.000000	61.000000	0.000000
3759.472506	0.114214	0.546867	-0.005523	79.553734	10.930268	97.559425	-0.710697	0.000000	0.276138	0.000000	0.000000	0.000000	0.027810	-0.010232	0.001733	0.000000	0.000000	2.000000	61.000000	0.000000
3759.475839	0.114242	0.546833	-0.005501	79.553734	10.930268	97.559425	-0.710697	0.000000	0.276138	0.000000	0.000000	0.000000	0.008514	-0.010258	0.006608	0.000000	0.000000	2.000000	61.000000	0.000000
3759.479172	0.114242	0.546833	-0.005501	79.553734	10.930268	97.559425	-0.710697	0.000000	0.276138	0.000000	0.000000	0.000000	0.008514	-0.010258	0.006608	0.000000	0.000000	2.000000	61.000000	0.000000
3759.482506	0.114242	0.546833	-0.005501	79.556862	10.932014	97.558449	-0.712116	0.000000	0.275037	0.000000	0.000000	0.000000	0.008514	-0.010258	0.006608	0.000000	0.000000	2.000000	61.000000	0.000000
3759.485839	0.114242	0.546833	-0.005501	79.556862	10.932014	97.558449	-0.712116	0.000000	0.275037	0.000000	0.000000	0.000000	0.008514	-0.010258	0.006608	0.000000	0.000000	2.000000	61.000000	0.000000
3759.489172	0.114265	0.546807	-0.005501	79.556862	10.932014	97.558449	-0.712116	0.000000	0.275037	0.000000	0.000000	0.000000	0.006794	-0.007629	-0.000203	0.000000	0.000000	2.000000	61.000000	0.000000
3759.492506	0.114265	0.546807	-0.005501	79.559990	10.931062	97.557480	-0.712116	0.000000	0.275037	0.000000	0.000000	0.000000	0.006794	-0.007629	-0.000203	0.000000	0.000000	2.000000	61.000000	0.000000
3759.495839	0.114265	0.546807	-0.005501	79.559990	10.931062	97.557480	-0.712116	0.000000	0.275037	0.000000	0.000000	0.000000	0.006794	-0.007629	-0.000203	0.000000	0.000000	2.000000	61.000000	0.000000
3759.499172	0.114265	0.546807	-0.005501	79.559990	10.931062	97.557480	-0.712116	0.000000	0.275037	0.000000	0.000000	0.000000	0.006794	-0.007629	-0.000203	0.000000	0.000000	2.000000	61.000000	0.000000
3759.502506	0.114235	0.546764	-0.005440	79.559990	10.925615	97.557457	-0.713248	0.000000	0.275071	0.000000	0.000000	0.000000	-0.009060	-0.012848	0.018298	0.000000	0.000000	2.000000	61.000000	0.000000
3759.505839	0.114235	0.546764	-0.005440	79.559990	10.925615	97.557457	-0.713248	0.000000	0.275071	0.000000	0.000000	0.000000	-0.009060	-0.012848	0.018298	0.000000	0.000000	2.000000	61.000000	0.000000
3759.509172	0.114235	0.546764	-0.005440	79.559990	10.925615	97.557457	-0.713248	0.000000	0.275071	0.000000	0.000000	0.000000	-0.009060	-0.012848	0.018298	0.000000	0.000000	2.000000	61.000000	0.000000
3759.512506	0.114235	0.546764	-0.005440	79.560814	10.922853	97.557388	-0.711738	0.000000	0.272021	0.000000	0.000000	0.000000	-0.009060	-0.012848	0.018298	0.000000	0.000000	2.000000	61.000000	0.000000
3759.515839	0.114215	0.546739	-0.005430	79.560814	10.922853	97.557388	-0.711738	0.000000	0.272021	0.000000	0.000000	0.000000	-0.006071	-0.007627	0.003050	0.000000	0.000000	2.000000	61.000000	0.000000
3759.519172	0.114215	0.546739	-0.005430	79.560814	10.922853	97.557388	-0.711738	0.000000	0.272021	0.000000	0.000000	0.000000	-0.006071	-0.007627	0.003050	0.000000	0.000000	2.000000	61.000000	0.000000
3759.522506	0.114215	0.546739	-0.005430	79.563911	10.916449	97.556396	-0.710726	0.000000	0.271513	0.000000	0.000000	0.000000	-0.006071	-0.007627	0.003050	0.000000	0.000000	2.000000	61.000000	0.000000
3759.525839	0.114173	0.546713	-0.005415	79.563911	10.916449	97.556396	-0.710726	0.000000	0.271513	0.000000	0.000000	0.000000	-0.012509	-0.007627	0.004675	0.000000	0.000000	2.000000	61.000000	0.000000
3759.529172	0.114173	0.546713	-0.005415	79.563911	10.916449	97.556396	-0.710726	0.000000	0.271513	0.000000	0.000000	0.000000	-0.012509	-0.007627	0.004675	0.000000	0.000000	2.000000	61.000000	0.000000
3759.532506	0.114173	0.546713	-0.005415	79.567039	10.910021	97.555389	-0.708641	0.000000	0.270734	0.000000	0.000000	0.000000	-0.012509	-0.007627	0.004675	0.000000	0.000000	2.000000	61.000000	0.000000
3759.535839	0.114173	0.546713	-0.005415	79.567039	10.910021	97.555389	-0.708641	0.000000	0.270734	0.000000	0.000000	0.000000	-0.012509	-0.007627	0.004675	0.000000	0.000000	2.000000	61.000000	0.000000
3759.539172	0.114131	0.546688	-0.005399	79.567039	10.910021	97.555389	-0.708641	0.000000	0.270734	0.000000	0.000000	0.000000	-0.012509	-0.007627	0.004673	0.000000	0.000000	2.000000	61.000000	0.000000
3759.542506	0.114131	0.546688	-0.005399	79.570168	10.906331	97.554413	-0.708641	0.000000	0.270734	0.000000	0.000000	0.000000	-0.012509	-0.007627	0.004673	0.000000	0.000000	2.000000	61.000000	0.000000
3759.545839	0.114131	0.546688	-0.005399	79.570168	10.906331	97.554413	-0.708641	0.000000	0.270734	0.000000	0.000000	0.000000	-0.012509	-0.007627	0.004673	0.000000	0.000000	2.000000	61.000000	0.000000
3759.549172	0.114131	0.546688	-0.005399	79.570168	10.906331	97.554413	-0.708641	0.000000	0.270734	0.000000	0.000000	0.000000	-0.012509	-0.007627	0.004673	0.000000	0.000000	2.000000	61.000000	0.000000
3759.552506	0.114112	0.546637	-0.005384	79.573303	10.905382	97.553429	-0.706556	0.000000	0.269955	0.000000	0.000000	0.000000	-0.005714	-0.015263	0.004468	0.000000	0.000000	2.000000	61.000000	0.000000
3759.555839	0.114112	0.546637	-0.005384	79.573303	10.905382	97.553429	-0.706556	0.000000	0.269955	0.000000	0.000000	0.000000	-0.005714	-0.015263	0.004468	0.000000	0.000000	2.000000	61.000000	0.000000
3759.559172	0.114112	0.546637	-0.005384	79.573303	10.905382	97.553429	-0.706556	0.000000	0.269955	0.000000	0.000000	0.000000	-0.005714	-0.015263	0.004468	0.000000	0.000000	2.000000	61.000000	0.000000
3759.562506	0.114112	0.546637	-0.005384	79.576439	10.904398	97.552429	-0.705604	0.000000	0.269210	0.000000	0.000000	0.000000	-0.005714	-0.015263	0.004468	0.000000	0.000000	2.000000	61.000000	0.000000
3759.565839	0.114103	0.546604	-0.005420	79.576439	10.904398	97.552429	-0.705604	0.000000	0.269210	0.000000	0.000000	0.000000	-0.002725	-0.010044	-0.010777	0.000000	0.000000	2.000000	61.000000	0.000000
3759.569172	0.114103	0.546604	-0.005420	79.576439	10.904398	97.552429	-0.705604	0.000000	0.269210	0.000000	0.000000	0.000000	-0.002725	-0.010044	-0.010777	0.000000	0.000000	2.000000	61.000000	0.000000
3759.572506	0.114103	0.546604	-0.005420	79.578056	10.904325	97.552307	-0.705150	0.000000	0.271006	0.000000	0.000000	0.000000	-0.002725	-0.010044	-0.010777	0.000000	0.000000	2.000000	61.000000	0.000000
3759.575839	0.114103	0.546604	-0.005420	79.578056	10.904325	97.552307	-0.705150	0.000000	0.271006	0.000000	0.000000	0.000000	-0.002725	-0.010044	-0.010777	0.000000	0.000000	2.000000	61.000000	0.000000
3759.579172	0.114098	0.546587	-0.005438	79.578056	10.904325	97.552307	-0.705150	0.000000	0.271006	0.000000	0.000000	0.000000	-0.001360	-0.005031	-0.005389	0.000000	0.000000	2.000000	61.000000	0.000000
3759.582506	0.114098	0.546587	-0.005438	79.567322	10.906233	97.556816	-0.705150	0.000000	0.271006	0.000000	0.000000	0.000000	-0.001360	-0.005031	-0.005389	0.000000	0.000000	2.000000	61.000000	0.000000
3759.585839	0.114098	0.546587	-0.005438	79.567322	10.906233	97.556816	-0.705150	0.000000	0.271006	0.000000	0.000000	0.000000	-0.001360	-0.005031	-0.005389	0.000000	0.000000	2.000000	61.000000	0.000000
3759.589172	0.114098	0.546587	-0.005438	79.567322	10.906233	97.556816	-0.705150	0.000000	0.271006	0.000000	0.000000	0.000000	-0.001360	-0.005031	-0.005389	0.000000	0.000000	2.000000	61.000000	0.000000
3759.592506	0.114048	0.546528	-0.005458	79.550453	10.913573	97.563995	-0.704923	0.000000	0.271904	0.000000	0.000000	0.000000	-0.015230	-0.017694	-0.006111	0.000000	0.000000	2.000000	61.000000	0.000000
3759.595839	0.114048	0.546528	-0.005458	79.550453	10.913573	97.563995	-0.704923	0.000000	0.271904	0.000000	0.000000	0.000000	-0.015230	-0.017694	-0.006111	0.000000	0.000000	2.000000	61.000000	0.000000
3759.599172	0.114048	0.546528	-0.005458	79.550453	10.913573	97.563995	-0.704923	0.000000	0.271904	0.000000	0.000000	0.000000	-0.015230	-0.017694	-0.006111	0.000000	0.000000	2.000000	61.000000	0.000000
3759.602506	0.114048	0.546528	-0.005458	79.525200	10.921836	97.574692	-0.702385	0.000000	0.272923	0.000000	0.000000	0.000000	-0.015230	-0.017694	-0.006111	0.000000	0.000000	2.000000	61.000000	0.000000
3759.605839	0.114046	0.546460	-0.005467	79.525200	10.921836	97.574692	-0.702385	0.000000	0.272923	0.000000	0.000000	0.000000	-0.000645	-0.020279	-0.002553	0.000000	0.000000	2.000000	61.000000	0.000000
3759.609172	0.114046	0.546460	-0.005467	79.525200	10.921836	97.574692	-0.702385	0.000000	0.272923	0.000000	0.000000	0.000000	-0.000645	-0.020279	-0.002553	0.000000	0.000000	2.000000	61.000000	0.000000
3759.612506	0.114046	0.546460	-0.005467	79.492996	10.935504	97.588020	-0.702277	0.000000	0.273348	0.000000	0.000000	0.000000	-0.000645	-0.020279	-0.002553	0.000000	0.000000	2.000000	61.000000	0.000000
3759.615839	0.114038	0.546401	-0.005498	79.492996	10.935504	97.588020	-0.702277	0.000000	0.273348	0.000000	0.000000	0.000000	-0.002364	-0.017690	-0.009365	0.000000	0.000000	2.000000	61.000000	0.000000
3759.619172	0.114038	0.546401	-0.005498	79.492996	10.935504	97.588020	-0.702277	0.000000	0.273348	0.000000	0.000000	0.000000	-0.002364	-0.017690	-0.009365	0.000000	0.000000	2.000000	61.000000	0.000000
3759.622506	0.114038	0.546401	-0.005498	79.453850	10.949131	97.604012	-0.701883	0.000000	0.274909	0.000000	0.000000	0.000000	-0.002364	-0.017690	-0.009365	0.000000	0.000000	2.000000	61.000000	0.000000
3759.625839	0.114038	0.546401	-0.005498	79.453850	10.949131	97.604012	-0.701883	0.000000	0.274909	0.000000	0.000000	0.000000	-0.002364	-0.017690	-0.009365	0.000000	0.000000	2.000000	61.000000	0.000000
3759.629172	0.114014	0.546334	-0.005501	79.453850	10.949131	97.604012	-0.701883	0.000000	0.274909	0.000000	0.000000	0.000000	-0.007078	-0.020293	-0.000934	0.000000	0.000000	2.000000	61.000000	0.000000
3759.632506	0.114014	0.546334	-0.005501	79.413193	10.966220	97.620674	-0.701883	0.000000	0.274909	0.000000	0.000000	0.000000	-0.007078	-0.020293	-0.000934	0.000000	0.000000	2.000000	61.000000	0.000000
3759.635839	0.114014	0.546334	-0.005501	79.413193	10.966220	97.620674	-0.701883	0.000000	0.274909	0.000000	0.000000	0.000000	-0.007078	-0.020293	-0.000934	0.000000	0.000000	2.000000	61.000000	0.000000
3759.639172	0.114014	0.546334	-0.005501	79.413193	10.966220	97.620674	-0.701883	0.000000	0.274909	0.000000	0.000000	0.000000	-0.007078	-0.020293	-0.000934	0.000000	0.000000	2.000000	61.000000	0.000000
3759.642506	0.113999	0.546190	-0.005559	79.357895	10.988544	97.642517	-0.700703	0.000000	0.275065	0.000000	0.000000	0.000000	-0.004373	-0.042991	-0.017328	0.000000	0.000000	2.000000	61.000000	0.000000
3759.645839	0.113999	0.546190	-0.005559	79.357895	10.988544	97.642517	-0.700703	0.000000	0.275065	0.000000	0.000000	0.000000	-0.004373	-0.042991	-0.017328	0.000000	0.000000	2.000000	61.000000	0.000000
3759.649172	0.113999	0.546190	-0.005559	79.357895	10.988544	97.642517	-0.700703	0.000000	0.275065	0.000000	0.000000	0.000000	-0.004373	-0.042991	-0.017328	0.000000	0.000000	2.000000	61.000000	0.000000
3759.652506	0.113999	0.546190	-0.005559	79.293343	11.011497	97.667656	-0.699974	0.000000	0.277953	0.000000	0.000000	0.000000	-0.004373	-0.042991	-0.017328	0.000000	0.000000	2.000000	61.000000	0.000000
3759.655839	0.113971	0.546106	-0.005580	79.293343	11.011497	97.667656	-0.699974	0.000000	0.277953	0.000000	0.000000	0.000000	-0.008440	-0.025309	-0.006340	0.000000	0.000000	2.000000	61.000000	0.000000
3759.659172	0.113971	0.546106	-0.005580	79.293343	11.011497	97.667656	-0.699974	0.000000	0.277953	0.000000	0.000000	0.000000	-0.008440	-0.025309	-0.006340	0.000000	0.000000	2.000000	61.000000	0.000000
3759.662506	0.113971	0.546106	-0.005580	79.219536	11.037597	97.695862	-0.698568	0.000000	0.279010	0.000000	0.000000	0.000000	-0.008440	-0.025309	-0.006340	0.000000	0.000000	2.000000	61.000000	0.000000
3759.665839	0.113971	0.546106	-0.005580	79.219536	11.037597	97.695862	-0.698568	0.000000	0.279010	0.000000	0.000000	0.000000	-0.008440	-0.025309	-0.006340	0.000000	0.000000	2.000000	61.000000	0.000000
3759.669172	0.113941	0.546072	-0.005611	79.219536	11.037597	97.695862	-0.698568	0.000000	0.279010	0.000000	0.000000	0.000000	-0.009153	-0.010041	-0.009169	0.000000	0.000000	2.000000	61.000000	0.000000
3759.672506	0.113941	0.546072	-0.005611	79.156471	11.061792	97.719566	-0.698568	0.000000	0.279010	0.000000	0.000000	0.000000	-0.009153	-0.010041	-0.009169	0.000000	0.000000	2.000000	61.000000	0.000000
3759.675839	0.113941	0.546072	-0.005611	79.156471	11.061792	97.719566	-0.698568	0.000000	0.279010	0.000000	0.000000	0.000000	-0.009153	-0.010041	-0.009169	0.000000	0.000000	2.000000	61.000000	0.000000
3759.679172	0.113941	0.546072	-0.005611	79.156471	11.061792	97.719566	-0.698568	0.000000	0.279010	0.000000	0.000000	0.000000	-0.009153	-0.010041	-0.009169	0.000000	0.000000	2.000000	61.000000	0.000000
3759.682506	0.113933	0.546014	-0.005642	79.104134	11.081437	97.738815	-0.697042	0.000000	0.280538	0.000000	0.000000	0.000000	-0.002367	-0.017662	-0.009381	0.000000	0.000000	2.000000	61.000000	0.000000
3759.685839	0.113933	0.546014	-0.005642	79.104134	11.081437	97.738815	-0.697042	0.000000	0.280538	0.000000	0.000000	0.000000	-0.002367	-0.017662	-0.009381	0.000000	0.000000	2.000000	61.000000	0.000000
3759.689172	0.113933	0.546014	-0.005642	79.104134	11.081437	97.738815	-0.697042	0.000000	0.280538	0.000000	0.000000	0.000000	-0.002367	-0.017662	-0.009381	0.000000	0.000000	2.000000	61.000000	0.000000
3759.692506	0.113933	0.546014	-0.005642	79.063377	11.096700	97.753799	-0.696648	0.000000	0.282101	0.000000	0.000000	0.000000	-0.002367	-0.017662	-0.009381	0.000000	0.000000	2.000000	61.000000	0.000000
3759.695839	0.113934	0.545988	-0.005637	79.063377	11.096700	97.753799	-0.696648	0.000000	0.282101	0.000000	0.000000	0.000000	0.000355	-0.007612	0.001411	0.000000	0.000000	2.000000	61.000000	0.000000
3759.699172	0.113934	0.545988	-0.005637	79.063377	11.096700	97.753799	-0.696648	0.000000	0.282101	0.000000	0.000000	0.000000	0.000355	-0.007612	0.001411	0.000000	0.000000	2.000000	61.000000	0.000000
3759.702506	0.113934	0.545988	-0.005637	79.023254	11.111018	97.767883	-0.696707	0.000000	0.281866	0.000000	0.000000	0.000000	0.000355	-0.007612	0.001411	0.000000	0.000000	2.000000	61.000000	0.000000
3759.705839	0.113934	0.545988	-0.005637	79.023254	11.111018	97.767883	-0.696707	0.000000	0.281866	0.000000	0.000000	0.000000	0.000355	-0.007612	0.001411	0.000000	0.000000	2.000000	61.000000	0.000000
3759.709172	0.113939	0.546005	-0.005619	79.023254	11.111018	97.767883	-0.696707	0.000000	0.281866	0.000000	0.000000	0.000000	0.001361	0.005023	0.005397	0.000000	0.000000	2.000000	61.000000	0.000000
3759.712506	0.113939	0.546005	-0.005619	78.995522	11.121081	97.777748	-0.696707	0.000000	0.281866	0.000000	0.000000	0.000000	0.001361	0.005023	0.005397	0.000000	0.000000	2.000000	61.000000	0.000000
3759.715839	0.113939	0.546005	-0.005619	78.995522	11.121081	97.777748	-0.696707	0.000000	0.281866	0.000000	0.000000	0.000000	0.001361	0.005023	0.005397	0.000000	0.000000	2.000000	61.000000	0.000000
3759.719172	0.113939	0.546005	-0.005619	78.995522	11.121081	97.777748	-0.696707	0.000000	0.281866	0.000000	0.000000	0.000000	0.001361	0.005023	0.005397	0.000000	0.000000	2.000000	61.000000	0.000000
3759.722506	0.113933	0.546004	-0.005551	78.977043	11.125047	97.784302	-0.696934	0.000000	0.280967	0.000000	0.000000	0.000000	-0.001634	-0.000222	0.020636	0.000000	0.000000	2.000000	61.000000	0.000000
3759.725839	0.113933	0.546004	-0.005551	78.977043	11.125047	97.784302	-0.696934	0.000000	0.280967	0.000000	0.000000	0.000000	-0.001634	-0.000222	0.020636	0.000000	0.000000	2.000000	61.000000	0.000000
3759.729172	0.113933	0.546004	-0.005551	78.977043	11.125047	97.784302	-0.696934	0.000000	0.280967	0.000000	0.000000	0.000000	-0.001634	-0.000222	0.020636	0.000000	0.000000	2.000000	61.000000	0.000000
3759.732506	0.113933	0.546004	-0.005551	78.969292	11.127551	97.786797	-0.696661	0.000000	0.277527	0.000000	0.000000	0.000000	-0.001634	-0.000222	0.020636	0.000000	0.000000	2.000000	61.000000	0.000000
3759.735839	0.113939	0.545995	-0.005528	78.969292	11.127551	97.786797	-0.696661	0.000000	0.277527	0.000000	0.000000	0.000000	0.001716	-0.002626	0.006808	0.000000	0.000000	2.000000	61.000000	0.000000
3759.739172	0.113939	0.545995	-0.005528	78.969292	11.127551	97.786797	-0.696661	0.000000	0.277527	0.000000	0.000000	0.000000	0.001716	-0.002626	0.006808	0.000000	0.000000	2.000000	61.000000	0.000000
3759.742506	0.113939	0.545995	-0.005528	78.969292	11.124842	97.786797	-0.696948	0.000000	0.276393	0.000000	0.000000	0.000000	0.001716	-0.002626	0.006808	0.000000	0.000000	2.000000	61.000000	0.000000
3759.745839	0.113939	0.545995	-0.005528	78.969292	11.124842	97.786797	-0.696948	0.000000	0.276393	0.000000	0.000000	0.000000	0.001716	-0.002626	0.006808	0.000000	0.000000	2.000000	61.000000	0.000000
3759.749172	0.113923	0.545987	-0.005500	78.969292	11.124842	97.786797	-0.696948	0.000000	0.276393	0.000000	0.000000	0.000000	-0.004715	-0.002616	0.008430	0.000000	0.000000	2.000000	61.000000	0.000000
3759.752506	0.113923	0.545987	-0.005500	78.972450	11.121267	97.785973	-0.696948	0.000000	0.276393	0.000000	0.000000	0.000000	-0.004715	-0.002616	0.008430	0.000000	0.000000	2.000000	61.000000	0.000000
3759.755839	0.113923	0.545987	-0.005500	78.972450	11.121267	97.785973	-0.696948	0.000000	0.276393	0.000000	0.000000	0.000000	-0.004715	-0.002616	0.008430	0.000000	0.000000	2.000000	61.000000	0.000000
3759.759172	0.113923	0.545987	-0.005500	78.972450	11.121267	97.785973	-0.696948	0.000000	0.276393	0.000000	0.000000	0.000000	-0.004715	-0.002616	0.008430	0.000000	0.000000	2.000000	61.000000	0.000000
3759.762506	0.113905	0.545910	-0.005480	78.978699	11.119566	97.784225	-0.696162	0.000000	0.274988	0.000000	0.000000	0.000000	-0.005366	-0.022911	0.005853	0.000000	0.000000	2.000000	61.000000	0.000000
3759.765839	0.113905	0.545910	-0.005480	78.978699	11.119566	97.784225	-0.696162	0.000000	0.274988	0.000000	0.000000	0.000000	-0.005366	-0.022911	0.005853	0.000000	0.000000	2.000000	61.000000	0.000000
3759.769172	0.113905	0.545910	-0.005480	78.978699	11.119566	97.784225	-0.696162	0.000000	0.274988	0.000000	0.000000	0.000000	-0.005366	-0.022911	0.005853	0.000000	0.000000	2.000000	61.000000	0.000000
3759.772506	0.113905	0.545910	-0.005480	78.988029	11.117015	97.781593	-0.695267	0.000000	0.274012	0.000000	0.000000	0.000000	-0.005366	-0.022911	0.005853	0.000000	0.000000	2.000000	61.000000	0.000000
3759.775839	0.113899	0.545826	-0.005507	78.988029	11.117015	97.781593	-0.695267	0.000000	0.274012	0.000000	0.000000	0.000000	-0.002011	-0.025310	-0.007978	0.000000	0.000000	2.000000	61.000000	0.000000
3759.779172	0.113899	0.545826	-0.005507	78.988029	11.117015	97.781593	-0.695267	0.000000	0.274012	0.000000	0.000000	0.000000	-0.002011	-0.025310	-0.007978	0.000000	0.000000	2.000000	61.000000	0.000000
3759.782506	0.113899	0.545826	-0.005507	79.000549	11.116323	97.778137	-0.694932	0.000000	0.275342	0.000000	0.000000	0.000000	-0.002011	-0.025310	-0.007978	0.000000	0.000000	2.000000	61.000000	0.000000
3759.785839	0.113919	0.545733	-0.005516	79.000549	11.116323	97.778137	-0.694932	0.000000	0.275342	0.000000	0.000000	0.000000	0.006137	-0.027932	-0.002798	0.000000	0.000000	2.000000	61.000000	0.000000
3759.789172	0.113919	0.545733	-0.005516	79.000549	11.116323	97.778137	-0.694932	0.000000	0.275342	0.000000	0.000000	0.000000	0.006137	-0.027932	-0.002798	0.000000	0.000000	2.000000	61.000000	0.000000
3759.792506	0.113919	0.545733	-0.005516	79.013878	11.112873	97.774597	-0.695955	0.000000	0.275808	0.000000	0.000000	0.000000	0.006137	-0.027932	-0.002798	0.000000	0.000000	2.000000	61.000000	0.000000
3759.795839	0.113919	0.545733	-0.005516	79.013878	11.112873	97.774597	-0.695955	0.000000	0.275808	0.000000	0.000000	0.000000	0.006137	-0.027932	-0.002798	0.000000	0.000000	2.000000	61.000000	0.000000
3759.799172	0.113908	0.545632	-0.005561	79.013878	11.112873	97.774597	-0.695955	0.000000	0.275808	0.000000	0.000000	0.000000	-0.003377	-0.030305	-0.013389	0.000000	0.000000	2.000000	61.000000	0.000000
3759.802506	0.113908	0.545632	-0.005561	79.024864	11.110292	97.771881	-0.695955	0.000000	0.275808	0.000000	0.000000	0.000000	-0.003377	-0.030305	-0.013389	0.000000	0.000000	2.000000	61.000000	0.000000
3759.805839	0.113908	0.545632	-0.005561	79.024864	11.110292	97.771881	-0.695955	0.000000	0.275808	0.000000	0.000000	0.000000	-0.003377	-0.030305	-0.013389	0.000000	0.000000	2.000000	61.000000	0.000000
3759.809172	0.113908	0.545632	-0.005561	79.024864	11.110292	97.771881	-0.695955	0.000000	0.275808	0.000000	0.000000	0.000000	-0.003377	-0.030305	-0.013389	0.000000	0.000000	2.000000	61.000000	0.000000
3759.812506	0.113900	0.545455	-0.005591	79.025833	11.111035	97.772507	-0.695392	0.000000	0.278040	0.000000	0.000000	0.000000	-0.002316	-0.053188	-0.009187	0.000000	0.000000	2.000000	61.000000	0.000000
3759.815839	0.113900	0.545455	-0.005591	79.025833	11.111035	97.772507	-0.695392	0.000000	0.278040	0.000000	0.000000	0.000000	-0.002316	-0.053188	-0.009187	0.000000	0.000000	2.000000	61.000000	0.000000
3759.819172	0.113900	0.545455	-0.005591	79.025833	11.111035	97.772507	-0.695392	0.000000	0.278040	0.000000	0.000000	0.000000	-0.002316	-0.053188	-0.009187	0.000000	0.000000	2.000000	61.000000	0.000000
3759.822506	0.113900	0.545455	-0.005591	79.028297	11.110998	97.772377	-0.695006	0.000000	0.279571	0.000000	0.000000	0.000000	-0.002316	-0.053188	-0.009187	0.000000	0.000000	2.000000	61.000000	0.000000
3759.825839	0.113898	0.545387	-0.005600	79.028297	11.110998	97.772377	-0.695006	0.000000	0.279571	0.000000	0.000000	0.000000	-0.000657	-0.020279	-0.002600	0.000000	0.000000	2.000000	61.000000	0.000000
3759.829172	0.113898	0.545387	-0.005600	79.028297	11.110998	97.772377	-0.695006	0.000000	0.279571	0.000000	0.000000	0.000000	-0.000657	-0.020279	-0.002600	0.000000	0.000000	2.000000	61.000000	0.000000
3759.832506	0.113898	0.545387	-0.005600	79.033051	11.112827	97.771408	-0.694896	0.000000	0.280004	0.000000	0.000000	0.000000	-0.000657	-0.020279	-0.002600	0.000000	0.000000	2.000000	61.000000	0.000000
3759.835839	0.113898	0.545387	-0.005600	79.033051	11.112827	97.771408	-0.694896	0.000000	0.280004	0.000000	0.000000	0.000000	-0.000657	-0.020279	-0.002600	0.000000	0.000000	2.000000	61.000000	0.000000
3759.839172	0.113917	0.545319	-0.005614	79.033051	11.112827	97.771408	-0.694896	0.000000	0.280004	0.000000	0.000000	0.000000	0.005774	-0.020271	-0.004225	0.000000	0.000000	2.000000	61.000000	0.000000
3759.842506	0.113917	0.545319	-0.005614	79.039276	11.111102	97.769669	-0.694896	0.000000	0.280004	0.000000	0.000000	0.000000	0.005774	-0.020271	-0.004225	0.000000	0.000000	2.000000	61.000000	0.000000
3759.845839	0.113917	0.545319	-0.005614	79.039276	11.111102	97.769669	-0.694896	0.000000	0.280004	0.000000	0.000000	0.000000	0.005774	-0.020271	-0.004225	0.000000	0.000000	2.000000	61.000000	0.000000
3759.849172	0.113917	0.545319	-0.005614	79.039276	11.111102	97.769669	-0.694896	0.000000	0.280004	0.000000	0.000000	0.000000	0.005774	-0.020271	-0.004225	0.000000	0.000000	2.000000	61.000000	0.000000
3759.852506	0.113933	0.545210	-0.005642	79.048660	11.111233	97.766991	-0.695859	0.000000	0.280708	0.000000	0.000000	0.000000	0.004764	-0.032898	-0.008235	0.000000	0.000000	2.000000	61.000000	0.000000
3759.855839	0.113933	0.545210	-0.005642	79.048660	11.111233	97.766991	-0.695859	0.000000	0.280708	0.000000	0.000000	0.000000	0.004764	-0.032898	-0.008235	0.000000	0.000000	2.000000	61.000000	0.000000
3759.859172	0.113933	0.545210	-0.005642	79.048660	11.111233	97.766991	-0.695859	0.000000	0.280708	0.000000	0.000000	0.000000	0.004764	-0.032898	-0.008235	0.000000	0.000000	2.000000	61.000000	0.000000
3759.862506	0.113933	0.545210	-0.005642	79.054916	11.112256	97.765266	-0.696652	0.000000	0.282081	0.000000	0.000000	0.000000	0.004764	-0.032898	-0.008235	0.000000	0.000000	2.000000	61.000000	0.000000
3759.865839	0.113947	0.545151	-0.005678	79.054916	11.112256	97.765266	-0.696652	0.000000	0.282081	0.000000	0.000000	0.000000	0.004057	-0.017648	-0.011037	0.000000	0.000000	2.000000	61.000000	0.000000
3759.869172	0.113947	0.545151	-0.005678	79.054916	11.112256	97.765266	-0.696652	0.000000	0.282081	0.000000	0.000000	0.000000	0.004057	-0.017648	-0.011037	0.000000	0.000000	2.000000	61.000000	0.000000
3759.872506	0.113947	0.545151	-0.005678	79.058838	11.111346	97.764320	-0.697329	0.000000	0.283920	0.000000	0.000000	0.000000	0.004057	-0.017648	-0.011037	0.000000	0.000000	2.000000	61.000000	0.000000
3759.875839	0.113947	0.545151	-0.005678	79.058838	11.111346	97.764320	-0.697329	0.000000	0.283920	0.000000	0.000000	0.000000	0.004057	-0.017648	-0.011037	0.000000	0.000000	2.000000	61.000000	0.000000
3759.879172	0.113942	0.545134	-0.005696	79.058838	11.111346	97.764320	-0.697329	0.000000	0.283920	0.000000	0.000000	0.000000	-0.001364	-0.004997	-0.005407	0.000000	0.000000	2.000000	61.000000	0.000000
3759.882506	0.113942	0.545134	-0.005696	79.062798	11.110481	97.763412	-0.697329	0.000000	0.283920	0.000000	0.000000	0.000000	-0.001364	-0.004997	-0.005407	0.000000	0.000000	2.000000	61.000000	0.000000
3759.885839	0.113942	0.545134	-0.005696	79.062798	11.110481	97.763412	-0.697329	0.000000	0.283920	0.000000	0.000000	0.000000	-0.001364	-0.004997	-0.005407	0.000000	0.000000	2.000000	61.000000	0.000000
3759.889172	0.113942	0.545134	-0.005696	79.062798	11.110481	97.763412	-0.697329	0.000000	0.283920	0.000000	0.000000	0.000000	-0.001364	-0.004997	-0.005407	0.000000	0.000000	2.000000	61.000000	0.000000
3759.892506	0.113918	0.545067	-0.005700	79.065926	11.106889	97.762535	-0.697101	0.000000	0.284821	0.000000	0.000000	0.000000	-0.007092	-0.020278	-0.000991	0.000000	0.000000	2.000000	61.000000	0.000000
3759.895839	0.113918	0.545067	-0.005700	79.065926	11.106889	97.762535	-0.697101	0.000000	0.284821	0.000000	0.000000	0.000000	-0.007092	-0.020278	-0.000991	0.000000	0.000000	2.000000	61.000000	0.000000
3759.899172	0.113918	0.545067	-0.005700	79.065926	11.106889	97.762535	-0.697101	0.000000	0.284821	0.000000	0.000000	0.000000	-0.007092	-0.020278	-0.000991	0.000000	0.000000	2.000000	61.000000	0.000000
3759.902506	0.113918	0.545067	-0.005700	79.065895	11.104158	97.762497	-0.695919	0.000000	0.284987	0.000000	0.000000	0.000000	-0.007092	-0.020278	-0.000991	0.000000	0.000000	2.000000	61.000000	0.000000
3759.905839	0.113903	0.545058	-0.005672	79.065895	11.104158	97.762497	-0.695919	0.000000	0.284987	0.000000	0.000000	0.000000	-0.004712	-0.002638	0.008426	0.000000	0.000000	2.000000	61.000000	0.000000
3759.909172	0.113903	0.545058	-0.005672	79.065895	11.104158	97.762497	-0.695919	0.000000	0.284987	0.000000	0.000000	0.000000	-0.004712	-0.002638	0.008426	0.000000	0.000000	2.000000	61.000000	0.000000
3759.912506	0.113903	0.545058	-0.005672	79.066811	11.104974	97.770615	-0.695134	0.000000	0.283582	0.000000	0.000000	0.000000	-0.004712	-0.002638	0.008426	0.000000	0.000000	2.000000	61.000000	0.000000
3759.915839	0.113903	0.545058	-0.005672	79.066811	11.104974	97.770615	-0.695134	0.000000	0.283582	0.000000	0.000000	0.000000	-0.004712	-0.002638	0.008426	0.000000	0.000000	2.000000	61.000000	0.000000
3759.919172	0.113861	0.545032	-0.005656	79.066811	11.104974	97.770615	-0.695134	0.000000	0.283582	0.000000	0.000000	0.000000	-0.012509	-0.007627	0.004640	0.000000	0.000000	2.000000	61.000000	0.000000
3759.922506	0.113861	0.545032	-0.005656	79.073059	11.100546	97.768867	-0.695134	0.000000	0.283582	0.000000	0.000000	0.000000	-0.012509	-0.007627	0.004640	0.000000	0.000000	2.000000	61.000000	0.000000
3759.925839	0.113861	0.545032	-0.005656	79.073059	11.100546	97.768867	-0.695134	0.000000	0.283582	0.000000	0.000000	0.000000	-0.012509	-0.007627	0.004640	0.000000	0.000000	2.000000	61.000000	0.000000
3759.929172	0.113861	0.545032	-0.005656	79.073059	11.100546	97.768867	-0.695134	0.000000	0.283582	0.000000	0.000000	0.000000	-0.012509	-0.007627	0.004640	0.000000	0.000000	2.000000	61.000000	0.000000
3759.932506	0.113849	0.544947	-0.005614	79.076271	11.105935	97.776108	-0.693049	0.000000	0.282809	0.000000	0.000000	0.000000	-0.003661	-0.025516	0.012611	0.000000	0.000000	2.000000	61.000000	0.000000
3759.935839	0.113849	0.544947	-0.005614	79.076271	11.105935	97.776108	-0.693049	0.000000	0.282809	0.000000	0.000000	0.000000	-0.003661	-0.025516	0.012611	0.000000	0.000000	2.000000	61.000000	0.000000
[truncated: 34 more rows]
