# Supplementary material for: Haptic Guidance Needs to Be Intuitive Not Just Informative to Improve Human Motor Accuracy
Source: PLoS One. 2016 Mar 16;11(3):e0150912. doi: 10.1371/journal.pone.0150912 (PMC4794196; doi:10.1371/journal.pone.0150912)
Supplement: S2 Data — (ZIP) [file pone.0150912.s002.zip › Subject1/exp2_0062.txt]

Time	PosX	PosY	PosZ	RotX	RotY	RotZ	ForceX	ForceY	ForceZ	MomentX	MomentY	MomentZ	VelocityX	VelocityY	VelocityZ	CalibratedWeight	ButtonDown	Condition	Trial	Visual
3763.652506	-0.000116	0.533224	0.252503	81.708717	58.431961	122.467476	-1.839205	0.000000	-4.649444	0.000000	0.000000	0.000000	-0.020214	-0.010634	0.010563	0.000000	1.000000	2.000000	62.000000	0.000000
3763.655839	-0.000116	0.533224	0.252503	81.708717	58.431961	122.467476	-1.839205	0.000000	-4.649444	0.000000	0.000000	0.000000	-0.020214	-0.010634	0.010563	0.000000	1.000000	2.000000	62.000000	0.000000
3763.659172	-0.000385	0.533173	0.252210	81.708717	58.431961	122.467476	-1.839205	0.000000	-4.649444	0.000000	0.000000	0.000000	-0.080806	-0.015283	-0.087914	0.000000	1.000000	2.000000	62.000000	0.000000
3763.662506	-0.000385	0.533173	0.252210	81.770401	59.051441	123.157890	-1.839205	0.000000	-4.649444	0.000000	0.000000	0.000000	-0.080806	-0.015283	-0.087914	0.000000	1.000000	2.000000	62.000000	0.000000
3763.665839	-0.001058	0.532719	0.251629	81.770401	59.051441	123.157890	-1.839205	0.000000	-4.649444	0.000000	0.000000	0.000000	-0.201792	-0.136152	-0.174331	0.000000	1.000000	2.000000	62.000000	0.000000
3763.669172	-0.001058	0.532719	0.251629	81.770401	59.051441	123.157890	-1.839205	0.000000	-4.649444	0.000000	0.000000	0.000000	-0.201792	-0.136152	-0.174331	0.000000	1.000000	2.000000	62.000000	0.000000
3763.672506	-0.001058	0.532719	0.251629	81.794701	59.200363	123.361359	-1.829668	0.000000	-4.653205	0.000000	0.000000	0.000000	-0.201792	-0.136152	-0.174331	0.000000	1.000000	2.000000	62.000000	0.000000
3763.675839	-0.001058	0.532719	0.251629	81.794701	59.200363	123.361359	-1.829668	0.000000	-4.653205	0.000000	0.000000	0.000000	-0.201792	-0.136152	-0.174331	0.000000	1.000000	2.000000	62.000000	0.000000
3763.679172	-0.001662	0.532521	0.250862	81.794701	59.200363	123.361359	-1.829668	0.000000	-4.653205	0.000000	0.000000	0.000000	-0.181158	-0.059696	-0.230169	0.000000	1.000000	2.000000	62.000000	0.000000
3763.682506	-0.001662	0.532521	0.250862	81.764458	58.691528	122.931412	-1.829668	0.000000	-4.653205	0.000000	0.000000	0.000000	-0.181158	-0.059696	-0.230169	0.000000	1.000000	2.000000	62.000000	0.000000
3763.685839	-0.002196	0.532232	0.249802	81.764458	58.691528	122.931412	-1.829668	0.000000	-4.653205	0.000000	0.000000	0.000000	-0.160348	-0.086488	-0.317834	0.000000	1.000000	2.000000	62.000000	0.000000
3763.689172	-0.002196	0.532232	0.249802	81.764458	58.691528	122.931412	-1.829668	0.000000	-4.653205	0.000000	0.000000	0.000000	-0.160348	-0.086488	-0.317834	0.000000	1.000000	2.000000	62.000000	0.000000
3763.692506	-0.002196	0.532232	0.249802	81.525299	55.677399	120.020813	-1.822884	0.000000	-4.655867	0.000000	0.000000	0.000000	-0.160348	-0.086488	-0.317834	0.000000	1.000000	2.000000	62.000000	0.000000
3763.695839	-0.002763	0.531787	0.248725	81.525299	55.677399	120.020813	-1.822884	0.000000	-4.655867	0.000000	0.000000	0.000000	-0.169898	-0.133699	-0.323274	0.000000	1.000000	2.000000	62.000000	0.000000
3763.699172	-0.002763	0.531787	0.248725	81.525299	55.677399	120.020813	-1.822884	0.000000	-4.655867	0.000000	0.000000	0.000000	-0.169898	-0.133699	-0.323274	0.000000	1.000000	2.000000	62.000000	0.000000
3763.702506	-0.002763	0.531787	0.248725	81.128960	51.150131	115.586143	-1.820539	0.000000	-4.656784	0.000000	0.000000	0.000000	-0.169898	-0.133699	-0.323274	0.000000	1.000000	2.000000	62.000000	0.000000
3763.705839	-0.002993	0.531363	0.247659	81.128960	51.150131	115.586143	-1.820539	0.000000	-4.656784	0.000000	0.000000	0.000000	-0.069014	-0.127204	-0.319735	0.000000	1.000000	2.000000	62.000000	0.000000
3763.709172	-0.002993	0.531363	0.247659	81.128960	51.150131	115.586143	-1.820539	0.000000	-4.656784	0.000000	0.000000	0.000000	-0.069014	-0.127204	-0.319735	0.000000	1.000000	2.000000	62.000000	0.000000
3763.712506	-0.002993	0.531363	0.247659	80.622917	46.559288	111.075134	-1.823582	0.000000	-4.655594	0.000000	0.000000	0.000000	-0.069014	-0.127204	-0.319735	0.000000	1.000000	2.000000	62.000000	0.000000
3763.715839	-0.003022	0.530841	0.246585	80.622917	46.559288	111.075134	-1.823582	0.000000	-4.655594	0.000000	0.000000	0.000000	-0.008655	-0.156313	-0.322034	0.000000	1.000000	2.000000	62.000000	0.000000
3763.719172	-0.003022	0.530841	0.246585	80.622917	46.559288	111.075134	-1.823582	0.000000	-4.655594	0.000000	0.000000	0.000000	-0.008655	-0.156313	-0.322034	0.000000	1.000000	2.000000	62.000000	0.000000
3763.722506	-0.003022	0.530841	0.246585	80.065224	42.402596	106.995827	-1.829987	0.000000	-4.653080	0.000000	0.000000	0.000000	-0.008655	-0.156313	-0.322034	0.000000	1.000000	2.000000	62.000000	0.000000
3763.725839	-0.003084	0.530321	0.245509	80.065224	42.402596	106.995827	-1.829987	0.000000	-4.653080	0.000000	0.000000	0.000000	-0.018628	-0.156036	-0.322984	0.000000	1.000000	2.000000	62.000000	0.000000
3763.729172	-0.003084	0.530321	0.245509	80.065224	42.402596	106.995827	-1.829987	0.000000	-4.653080	0.000000	0.000000	0.000000	-0.018628	-0.156036	-0.322984	0.000000	1.000000	2.000000	62.000000	0.000000
3763.732506	-0.003084	0.530321	0.245509	79.493187	38.740788	103.381042	-1.835913	0.000000	-4.650744	0.000000	0.000000	0.000000	-0.018628	-0.156036	-0.322984	0.000000	1.000000	2.000000	62.000000	0.000000
3763.735839	-0.002979	0.529865	0.244471	79.493187	38.740788	103.381042	-1.835913	0.000000	-4.650744	0.000000	0.000000	0.000000	0.031344	-0.137002	-0.311225	0.000000	1.000000	2.000000	62.000000	0.000000
3763.739172	-0.002979	0.529865	0.244471	79.493187	38.740788	103.381042	-1.835913	0.000000	-4.650744	0.000000	0.000000	0.000000	0.031344	-0.137002	-0.311225	0.000000	1.000000	2.000000	62.000000	0.000000
3763.742506	-0.002979	0.529865	0.244471	78.934875	35.540195	100.200478	-1.844364	0.000000	-4.647399	0.000000	0.000000	0.000000	0.031344	-0.137002	-0.311225	0.000000	1.000000	2.000000	62.000000	0.000000
3763.745839	-0.002908	0.529468	0.243441	78.934875	35.540195	100.200478	-1.844364	0.000000	-4.647399	0.000000	0.000000	0.000000	0.021268	-0.119069	-0.309105	0.000000	1.000000	2.000000	62.000000	0.000000
3763.749172	-0.002908	0.529468	0.243441	78.934875	35.540195	100.200478	-1.844364	0.000000	-4.647399	0.000000	0.000000	0.000000	0.021268	-0.119069	-0.309105	0.000000	1.000000	2.000000	62.000000	0.000000
3763.752506	-0.002908	0.529468	0.243441	78.385994	32.613575	97.262100	-1.852269	0.000000	-4.644255	0.000000	0.000000	0.000000	0.021268	-0.119069	-0.309105	0.000000	1.000000	2.000000	62.000000	0.000000
3763.755839	-0.002838	0.529140	0.242513	78.385994	32.613575	97.262100	-1.852269	0.000000	-4.644255	0.000000	0.000000	0.000000	0.021085	-0.098251	-0.278295	0.000000	1.000000	2.000000	62.000000	0.000000
3763.759172	-0.002838	0.529140	0.242513	78.385994	32.613575	97.262100	-1.852269	0.000000	-4.644255	0.000000	0.000000	0.000000	0.021085	-0.098251	-0.278295	0.000000	1.000000	2.000000	62.000000	0.000000
3763.762506	-0.002838	0.529140	0.242513	77.871811	29.954062	94.551857	-1.859537	0.000000	-4.641349	0.000000	0.000000	0.000000	0.021085	-0.098251	-0.278295	0.000000	1.000000	2.000000	62.000000	0.000000
3763.765839	-0.002768	0.528840	0.241661	77.871811	29.954062	94.551857	-1.859537	0.000000	-4.641349	0.000000	0.000000	0.000000	0.020942	-0.089934	-0.255632	0.000000	1.000000	2.000000	62.000000	0.000000
3763.769172	-0.002768	0.528840	0.241661	77.871811	29.954062	94.551857	-1.859537	0.000000	-4.641349	0.000000	0.000000	0.000000	0.020942	-0.089934	-0.255632	0.000000	1.000000	2.000000	62.000000	0.000000
3763.772506	-0.002768	0.528840	0.241661	77.395493	27.626781	92.146469	-1.866336	0.000000	-4.638619	0.000000	0.000000	0.000000	0.020942	-0.089934	-0.255632	0.000000	1.000000	2.000000	62.000000	0.000000
3763.775839	-0.002666	0.528610	0.240913	77.395493	27.626781	92.146469	-1.866336	0.000000	-4.638619	0.000000	0.000000	0.000000	0.030714	-0.069277	-0.224404	0.000000	1.000000	2.000000	62.000000	0.000000
3763.779172	-0.002666	0.528610	0.240913	77.395493	27.626781	92.146469	-1.866336	0.000000	-4.638619	0.000000	0.000000	0.000000	0.030714	-0.069277	-0.224404	0.000000	1.000000	2.000000	62.000000	0.000000
3763.782506	-0.002666	0.528610	0.240913	76.966995	25.802610	90.261452	-1.873014	0.000000	-4.635927	0.000000	0.000000	0.000000	0.030714	-0.069277	-0.224404	0.000000	1.000000	2.000000	62.000000	0.000000
3763.785839	-0.002597	0.528465	0.240252	76.966995	25.802610	90.261452	-1.873014	0.000000	-4.635927	0.000000	0.000000	0.000000	0.020623	-0.043419	-0.198442	0.000000	1.000000	2.000000	62.000000	0.000000
3763.789172	-0.002597	0.528465	0.240252	76.966995	25.802610	90.261452	-1.873014	0.000000	-4.635927	0.000000	0.000000	0.000000	0.020623	-0.043419	-0.198442	0.000000	1.000000	2.000000	62.000000	0.000000
3763.792506	-0.002597	0.528465	0.240252	76.646660	24.641397	89.069977	-1.878584	0.000000	-4.633673	0.000000	0.000000	0.000000	0.020623	-0.043419	-0.198442	0.000000	1.000000	2.000000	62.000000	0.000000
3763.795839	-0.002597	0.528465	0.240252	76.646660	24.641397	89.069977	-1.878584	0.000000	-4.633673	0.000000	0.000000	0.000000	0.020623	-0.043419	-0.198442	0.000000	1.000000	2.000000	62.000000	0.000000
3763.799172	-0.002529	0.528389	0.239695	76.646660	24.641397	89.069977	-1.878584	0.000000	-4.633673	0.000000	0.000000	0.000000	0.020471	-0.022836	-0.166936	0.000000	1.000000	2.000000	62.000000	0.000000
3763.802506	-0.002529	0.528389	0.239695	76.520523	24.280788	88.723129	-1.878584	0.000000	-4.633673	0.000000	0.000000	0.000000	0.020471	-0.022836	-0.166936	0.000000	1.000000	2.000000	62.000000	0.000000
3763.805839	-0.002594	0.528384	0.239276	76.520523	24.280788	88.723129	-1.878584	0.000000	-4.633673	0.000000	0.000000	0.000000	-0.019380	-0.001320	-0.125858	0.000000	1.000000	2.000000	62.000000	0.000000
3763.809172	-0.002594	0.528384	0.239276	76.520523	24.280788	88.723129	-1.878584	0.000000	-4.633673	0.000000	0.000000	0.000000	-0.019380	-0.001320	-0.125858	0.000000	1.000000	2.000000	62.000000	0.000000
3763.812506	-0.002594	0.528384	0.239276	76.560135	24.373739	88.829277	-1.885219	0.000000	-4.630977	0.000000	0.000000	0.000000	-0.019380	-0.001320	-0.125858	0.000000	1.000000	2.000000	62.000000	0.000000
3763.815839	-0.002758	0.528472	0.239008	76.560135	24.373739	88.829277	-1.885219	0.000000	-4.630977	0.000000	0.000000	0.000000	-0.049274	0.026407	-0.080433	0.000000	1.000000	2.000000	62.000000	0.000000
3763.819172	-0.002758	0.528472	0.239008	76.560135	24.373739	88.829277	-1.885219	0.000000	-4.630977	0.000000	0.000000	0.000000	-0.049274	0.026407	-0.080433	0.000000	1.000000	2.000000	62.000000	0.000000
3763.822506	-0.002758	0.528472	0.239008	76.609161	24.548082	89.032410	-1.884303	0.000000	-4.631350	0.000000	0.000000	0.000000	-0.049274	0.026407	-0.080433	0.000000	1.000000	2.000000	62.000000	0.000000
3763.825839	-0.002758	0.528472	0.239008	76.609161	24.548082	89.032410	-1.884303	0.000000	-4.631350	0.000000	0.000000	0.000000	-0.049274	0.026407	-0.080433	0.000000	1.000000	2.000000	62.000000	0.000000
3763.829172	-0.002989	0.528594	0.238881	76.609161	24.548082	89.032410	-1.884303	0.000000	-4.631350	0.000000	0.000000	0.000000	-0.069240	0.036489	-0.037965	0.000000	1.000000	2.000000	62.000000	0.000000
3763.832506	-0.002989	0.528594	0.238881	76.678223	25.029209	89.594757	-1.884303	0.000000	-4.631350	0.000000	0.000000	0.000000	-0.069240	0.036489	-0.037965	0.000000	1.000000	2.000000	62.000000	0.000000
3763.835839	-0.002989	0.528594	0.238881	76.678223	25.029209	89.594757	-1.884303	0.000000	-4.631350	0.000000	0.000000	0.000000	-0.069240	0.036489	-0.037965	0.000000	1.000000	2.000000	62.000000	0.000000
3763.839172	-0.002989	0.528594	0.238881	76.678223	25.029209	89.594757	-1.884303	0.000000	-4.631350	0.000000	0.000000	0.000000	-0.069240	0.036489	-0.037965	0.000000	1.000000	2.000000	62.000000	0.000000
3763.842506	-0.003715	0.528792	0.238744	76.853355	26.328215	91.065544	-1.881319	0.000000	-4.632563	0.000000	0.000000	0.000000	-0.217867	0.059283	-0.041087	0.000000	1.000000	2.000000	62.000000	0.000000
3763.845839	-0.003715	0.528792	0.238744	76.853355	26.328215	91.065544	-1.881319	0.000000	-4.632563	0.000000	0.000000	0.000000	0.000000	0.000006	-0.000000	0.000000	0.000000	2.000000	62.000000	0.000000
3763.849172	-0.003715	0.528792	0.238744	76.853355	26.328215	91.065544	-1.881319	0.000000	-4.632563	0.000000	0.000000	0.000000	0.000000	0.000006	-0.000000	0.000000	0.000000	2.000000	62.000000	0.000000
3763.852506	-0.003715	0.528792	0.238744	77.205978	28.747738	93.724648	-1.870133	0.000000	-4.637090	0.000000	0.000000	0.000000	0.000000	0.000006	-0.000000	0.000000	0.000000	2.000000	62.000000	0.000000
3763.855839	-0.004110	0.528827	0.238528	77.205978	28.747738	93.724648	-1.870133	0.000000	-4.637090	0.000000	0.000000	0.000000	-0.118551	0.010681	-0.064833	0.000000	0.000000	2.000000	62.000000	0.000000
3763.859172	-0.004110	0.528827	0.238528	77.205978	28.747738	93.724648	-1.870133	0.000000	-4.637090	0.000000	0.000000	0.000000	-0.118551	0.010681	-0.064833	0.000000	0.000000	2.000000	62.000000	0.000000
3763.862506	-0.004110	0.528827	0.238528	77.649452	32.032036	97.290756	-1.864979	0.000000	-4.639165	0.000000	0.000000	0.000000	-0.118551	0.010681	-0.064833	0.000000	0.000000	2.000000	62.000000	0.000000
3763.865839	-0.004603	0.528798	0.238237	77.649452	32.032036	97.290756	-1.864979	0.000000	-4.639165	0.000000	0.000000	0.000000	-0.148044	-0.008893	-0.087378	0.000000	0.000000	2.000000	62.000000	0.000000
3763.869172	-0.004603	0.528798	0.238237	77.649452	32.032036	97.290756	-1.864979	0.000000	-4.639165	0.000000	0.000000	0.000000	-0.148044	-0.008893	-0.087378	0.000000	0.000000	2.000000	62.000000	0.000000
3763.872506	-0.004603	0.528798	0.238237	78.099945	35.700985	101.236824	-1.858664	0.000000	-4.641699	0.000000	0.000000	0.000000	-0.148044	-0.008893	-0.087378	0.000000	0.000000	2.000000	62.000000	0.000000
3763.875839	-0.005327	0.528775	0.237829	78.099945	35.700985	101.236824	-1.858664	0.000000	-4.641699	0.000000	0.000000	0.000000	-0.216953	-0.006671	-0.122296	0.000000	0.000000	2.000000	62.000000	0.000000
3763.879172	-0.005327	0.528775	0.237829	78.099945	35.700985	101.236824	-1.858664	0.000000	-4.641699	0.000000	0.000000	0.000000	-0.216953	-0.006671	-0.122296	0.000000	0.000000	2.000000	62.000000	0.000000
3763.882506	-0.005327	0.528775	0.237829	78.568825	39.482357	105.239204	-1.849235	0.000000	-4.645463	0.000000	0.000000	0.000000	-0.216953	-0.006671	-0.122296	0.000000	0.000000	2.000000	62.000000	0.000000
3763.885839	-0.006213	0.528746	0.237355	78.568825	39.482357	105.239204	-1.849235	0.000000	-4.645463	0.000000	0.000000	0.000000	-0.265986	-0.008681	-0.142302	0.000000	0.000000	2.000000	62.000000	0.000000
3763.889172	-0.006213	0.528746	0.237355	78.568825	39.482357	105.239204	-1.849235	0.000000	-4.645463	0.000000	0.000000	0.000000	-0.265986	-0.008681	-0.142302	0.000000	0.000000	2.000000	62.000000	0.000000
3763.892506	-0.006213	0.528746	0.237355	79.045349	43.143585	109.050095	-1.837427	0.000000	-4.650146	0.000000	0.000000	0.000000	-0.265986	-0.008681	-0.142302	0.000000	0.000000	2.000000	62.000000	0.000000
3763.895839	-0.007329	0.528711	0.236812	79.045349	43.143585	109.050095	-1.837427	0.000000	-4.650146	0.000000	0.000000	0.000000	-0.334609	-0.010683	-0.162764	0.000000	0.000000	2.000000	62.000000	0.000000
3763.899172	-0.007329	0.528711	0.236812	79.045349	43.143585	109.050095	-1.837427	0.000000	-4.650146	0.000000	0.000000	0.000000	-0.334609	-0.010683	-0.162764	0.000000	0.000000	2.000000	62.000000	0.000000
3763.902506	-0.007329	0.528711	0.236812	79.508606	46.722923	112.737457	-1.822095	0.000000	-4.656176	0.000000	0.000000	0.000000	-0.334609	-0.010683	-0.162764	0.000000	0.000000	2.000000	62.000000	0.000000
3763.905839	-0.008606	0.528648	0.236187	79.508606	46.722923	112.737457	-1.822095	0.000000	-4.656176	0.000000	0.000000	0.000000	-0.383172	-0.018886	-0.187599	0.000000	0.000000	2.000000	62.000000	0.000000
3763.909172	-0.008606	0.528648	0.236187	79.508606	46.722923	112.737457	-1.822095	0.000000	-4.656176	0.000000	0.000000	0.000000	-0.383172	-0.018886	-0.187599	0.000000	0.000000	2.000000	62.000000	0.000000
3763.912506	-0.008606	0.528648	0.236187	79.945374	50.292007	116.377052	-1.804404	0.000000	-4.663060	0.000000	0.000000	0.000000	-0.383172	-0.018886	-0.187599	0.000000	0.000000	2.000000	62.000000	0.000000
3763.915839	-0.009978	0.528609	0.235424	79.945374	50.292007	116.377052	-1.804404	0.000000	-4.663060	0.000000	0.000000	0.000000	-0.411505	-0.011539	-0.228759	0.000000	0.000000	2.000000	62.000000	0.000000
3763.919172	-0.009978	0.528609	0.235424	79.945374	50.292007	116.377052	-1.804404	0.000000	-4.663060	0.000000	0.000000	0.000000	-0.411505	-0.011539	-0.228759	0.000000	0.000000	2.000000	62.000000	0.000000
3763.922506	-0.009978	0.528609	0.235424	80.334480	53.888454	120.053101	-1.785814	0.000000	-4.670211	0.000000	0.000000	0.000000	-0.411505	-0.011539	-0.228759	0.000000	0.000000	2.000000	62.000000	0.000000
3763.925839	-0.011475	0.528688	0.234497	80.334480	53.888454	120.053101	-1.785814	0.000000	-4.670211	0.000000	0.000000	0.000000	-0.449217	0.023615	-0.278186	0.000000	0.000000	2.000000	62.000000	0.000000
3763.929172	-0.011475	0.528688	0.234497	80.334480	53.888454	120.053101	-1.785814	0.000000	-4.670211	0.000000	0.000000	0.000000	-0.449217	0.023615	-0.278186	0.000000	0.000000	2.000000	62.000000	0.000000
3763.932506	-0.011475	0.528688	0.234497	80.670601	57.621670	123.855835	-1.765908	0.000000	-4.677773	0.000000	0.000000	0.000000	-0.449217	0.023615	-0.278186	0.000000	0.000000	2.000000	62.000000	0.000000
3763.935839	-0.013194	0.528938	0.233379	80.670601	57.621670	123.855835	-1.765908	0.000000	-4.677773	0.000000	0.000000	0.000000	-0.515829	0.074994	-0.335276	0.000000	0.000000	2.000000	62.000000	0.000000
3763.939172	-0.013194	0.528938	0.233379	80.670601	57.621670	123.855835	-1.765908	0.000000	-4.677773	0.000000	0.000000	0.000000	-0.515829	0.074994	-0.335276	0.000000	0.000000	2.000000	62.000000	0.000000
3763.942506	-0.013194	0.528938	0.233379	80.955124	61.508961	127.779259	-1.743083	0.000000	-4.686327	0.000000	0.000000	0.000000	-0.515829	0.074994	-0.335276	0.000000	0.000000	2.000000	62.000000	0.000000
3763.945839	-0.015099	0.529389	0.232001	80.955124	61.508961	127.779259	-1.743083	0.000000	-4.686327	0.000000	0.000000	0.000000	-0.571414	0.135296	-0.413617	0.000000	0.000000	2.000000	62.000000	0.000000
3763.949172	-0.015099	0.529389	0.232001	80.955124	61.508961	127.779259	-1.743083	0.000000	-4.686327	0.000000	0.000000	0.000000	-0.571414	0.135296	-0.413617	0.000000	0.000000	2.000000	62.000000	0.000000
3763.952506	-0.015099	0.529389	0.232001	81.194824	65.647560	131.994995	-1.718311	0.000000	-4.695467	0.000000	0.000000	0.000000	-0.571414	0.135296	-0.413617	0.000000	0.000000	2.000000	62.000000	0.000000
3763.955839	-0.017283	0.530056	0.230337	81.194824	65.647560	131.994995	-1.718311	0.000000	-4.695467	0.000000	0.000000	0.000000	-0.655225	0.200084	-0.499262	0.000000	0.000000	2.000000	62.000000	0.000000
3763.959172	-0.017283	0.530056	0.230337	81.194824	65.647560	131.994995	-1.718311	0.000000	-4.695467	0.000000	0.000000	0.000000	-0.655225	0.200084	-0.499262	0.000000	0.000000	2.000000	62.000000	0.000000
3763.962506	-0.017283	0.530056	0.230337	81.382423	69.953987	136.404266	-1.689902	0.000000	-4.705766	0.000000	0.000000	0.000000	-0.655225	0.200084	-0.499262	0.000000	0.000000	2.000000	62.000000	0.000000
3763.965839	-0.019742	0.530899	0.228385	81.382423	69.953987	136.404266	-1.689902	0.000000	-4.705766	0.000000	0.000000	0.000000	-0.737609	0.252769	-0.585329	0.000000	0.000000	2.000000	62.000000	0.000000
3763.969172	-0.019742	0.530899	0.228385	81.382423	69.953987	136.404266	-1.689902	0.000000	-4.705766	0.000000	0.000000	0.000000	-0.737609	0.252769	-0.585329	0.000000	0.000000	2.000000	62.000000	0.000000
3763.972506	-0.019742	0.530899	0.228385	81.512054	74.231415	140.833176	-1.657699	0.000000	-4.717206	0.000000	0.000000	0.000000	-0.737609	0.252769	-0.585329	0.000000	0.000000	2.000000	62.000000	0.000000
3763.975839	-0.022405	0.531914	0.226143	81.512054	74.231415	140.833176	-1.657699	0.000000	-4.717206	0.000000	0.000000	0.000000	-0.798845	0.304520	-0.672591	0.000000	0.000000	2.000000	62.000000	0.000000
3763.979172	-0.022405	0.531914	0.226143	81.512054	74.231415	140.833176	-1.657699	0.000000	-4.717206	0.000000	0.000000	0.000000	-0.798845	0.304520	-0.672591	0.000000	0.000000	2.000000	62.000000	0.000000
3763.982506	-0.022405	0.531914	0.226143	81.586136	78.320351	145.072250	-1.622753	0.000000	-4.729342	0.000000	0.000000	0.000000	-0.798845	0.304520	-0.672591	0.000000	0.000000	2.000000	62.000000	0.000000
3763.985839	-0.025331	0.533118	0.223616	81.586136	78.320351	145.072250	-1.622753	0.000000	-4.729342	0.000000	0.000000	0.000000	-0.877923	0.361340	-0.758080	0.000000	0.000000	2.000000	62.000000	0.000000
3763.989172	-0.025331	0.533118	0.223616	81.586136	78.320351	145.072250	-1.622753	0.000000	-4.729342	0.000000	0.000000	0.000000	-0.877923	0.361340	-0.758080	0.000000	0.000000	2.000000	62.000000	0.000000
3763.992506	-0.025331	0.533118	0.223616	81.613182	82.123993	148.938232	-1.583622	0.000000	-4.742588	0.000000	0.000000	0.000000	-0.877923	0.361340	-0.758080	0.000000	0.000000	2.000000	62.000000	0.000000
3763.995839	-0.028385	0.534450	0.220792	81.613182	82.123993	148.938232	-1.583622	0.000000	-4.742588	0.000000	0.000000	0.000000	-0.916166	0.399621	-0.847205	0.000000	0.000000	2.000000	62.000000	0.000000
3763.999172	-0.028385	0.534450	0.220792	81.613182	82.123993	148.938232	-1.583622	0.000000	-4.742588	0.000000	0.000000	0.000000	-0.916166	0.399621	-0.847205	0.000000	0.000000	2.000000	62.000000	0.000000
3764.002506	-0.028385	0.534450	0.220792	81.605644	85.613564	152.446396	-1.542653	0.000000	-4.756072	0.000000	0.000000	0.000000	-0.916166	0.399621	-0.847205	0.000000	0.000000	2.000000	62.000000	0.000000
3764.005839	-0.031562	0.535930	0.217713	81.605644	85.613564	152.446396	-1.542653	0.000000	-4.756072	0.000000	0.000000	0.000000	-0.953233	0.443947	-0.923884	0.000000	0.000000	2.000000	62.000000	0.000000
3764.009172	-0.031562	0.535930	0.217713	81.605644	85.613564	152.446396	-1.542653	0.000000	-4.756072	0.000000	0.000000	0.000000	-0.953233	0.443947	-0.923884	0.000000	0.000000	2.000000	62.000000	0.000000
3764.012506	-0.031562	0.535930	0.217713	81.595169	88.780800	155.617767	-1.499403	0.000000	-4.769884	0.000000	0.000000	0.000000	-0.953233	0.443947	-0.923884	0.000000	0.000000	2.000000	62.000000	0.000000
3764.015839	-0.034858	0.537516	0.214376	81.595169	88.780800	155.617767	-1.499403	0.000000	-4.769884	0.000000	0.000000	0.000000	-0.988596	0.475878	-1.000975	0.000000	0.000000	2.000000	62.000000	0.000000
3764.019172	-0.034858	0.537516	0.214376	81.595169	88.780800	155.617767	-1.499403	0.000000	-4.769884	0.000000	0.000000	0.000000	-0.988596	0.475878	-1.000975	0.000000	0.000000	2.000000	62.000000	0.000000
3764.022506	-0.034858	0.537516	0.214376	81.634781	91.636902	158.406998	-1.453711	0.000000	-4.784008	0.000000	0.000000	0.000000	-0.988596	0.475878	-1.000975	0.000000	0.000000	2.000000	62.000000	0.000000
3764.025839	-0.038265	0.539262	0.210787	81.634781	91.636902	158.406998	-1.453711	0.000000	-4.784008	0.000000	0.000000	0.000000	-1.022250	0.523572	-1.076803	0.000000	0.000000	2.000000	62.000000	0.000000
3764.029172	-0.038265	0.539262	0.210787	81.634781	91.636902	158.406998	-1.453711	0.000000	-4.784008	0.000000	0.000000	0.000000	-1.022250	0.523572	-1.076803	0.000000	0.000000	2.000000	62.000000	0.000000
3764.032506	-0.038265	0.539262	0.210787	81.748878	94.011024	160.646149	-1.405354	0.000000	-4.798435	0.000000	0.000000	0.000000	-1.022250	0.523572	-1.076803	0.000000	0.000000	2.000000	62.000000	0.000000
3764.035839	-0.041814	0.541205	0.206999	81.748878	94.011024	160.646149	-1.405354	0.000000	-4.798435	0.000000	0.000000	0.000000	-1.064572	0.583159	-1.136278	0.000000	0.000000	2.000000	62.000000	0.000000
3764.039172	-0.041814	0.541205	0.206999	81.748878	94.011024	160.646149	-1.405354	0.000000	-4.798435	0.000000	0.000000	0.000000	-1.064572	0.583159	-1.136278	0.000000	0.000000	2.000000	62.000000	0.000000
3764.042506	-0.041814	0.541205	0.206999	81.937737	95.621826	162.211563	-1.353030	0.000000	-4.813451	0.000000	0.000000	0.000000	-1.064572	0.583159	-1.136278	0.000000	0.000000	2.000000	62.000000	0.000000
3764.045839	-0.045502	0.543279	0.203084	81.937737	95.621826	162.211563	-1.353030	0.000000	-4.813451	0.000000	0.000000	0.000000	-1.106547	0.622003	-1.174540	0.000000	0.000000	2.000000	62.000000	0.000000
3764.049172	-0.045502	0.543279	0.203084	81.937737	95.621826	162.211563	-1.353030	0.000000	-4.813451	0.000000	0.000000	0.000000	-1.106547	0.622003	-1.174540	0.000000	0.000000	2.000000	62.000000	0.000000
3764.052506	-0.045502	0.543279	0.203084	82.195160	96.252815	162.907974	-1.295902	0.000000	-4.829144	0.000000	0.000000	0.000000	-1.106547	0.622003	-1.174540	0.000000	0.000000	2.000000	62.000000	0.000000
3764.055839	-0.049324	0.545494	0.199017	82.195160	96.252815	162.907974	-1.295902	0.000000	-4.829144	0.000000	0.000000	0.000000	-1.146487	0.664507	-1.220023	0.000000	0.000000	2.000000	62.000000	0.000000
3764.059172	-0.049324	0.545494	0.199017	82.195160	96.252815	162.907974	-1.295902	0.000000	-4.829144	0.000000	0.000000	0.000000	-1.146487	0.664507	-1.220023	0.000000	0.000000	2.000000	62.000000	0.000000
3764.062506	-0.049324	0.545494	0.199017	82.464745	96.497063	163.267410	-1.233787	0.000000	-4.845387	0.000000	0.000000	0.000000	-1.146487	0.664507	-1.220023	0.000000	0.000000	2.000000	62.000000	0.000000
3764.065839	-0.053243	0.547775	0.194806	82.464745	96.497063	163.267410	-1.233787	0.000000	-4.845387	0.000000	0.000000	0.000000	-1.175586	0.684245	-1.263357	0.000000	0.000000	2.000000	62.000000	0.000000
3764.069172	-0.053243	0.547775	0.194806	82.464745	96.497063	163.267410	-1.233787	0.000000	-4.845387	0.000000	0.000000	0.000000	-1.175586	0.684245	-1.263357	0.000000	0.000000	2.000000	62.000000	0.000000
3764.072506	-0.053243	0.547775	0.194806	82.724136	96.556068	163.394485	-1.166958	0.000000	-4.861914	0.000000	0.000000	0.000000	-1.175586	0.684245	-1.263357	0.000000	0.000000	2.000000	62.000000	0.000000
3764.075839	-0.057188	0.550022	0.190413	82.724136	96.556068	163.394485	-1.166958	0.000000	-4.861914	0.000000	0.000000	0.000000	-1.183580	0.674172	-1.317893	0.000000	0.000000	2.000000	62.000000	0.000000
3764.079172	-0.057188	0.550022	0.190413	82.724136	96.556068	163.394485	-1.166958	0.000000	-4.861914	0.000000	0.000000	0.000000	-1.183580	0.674172	-1.317893	0.000000	0.000000	2.000000	62.000000	0.000000
3764.082506	-0.057188	0.550022	0.190413	83.009560	96.243698	162.928146	-1.096810	0.000000	-4.878218	0.000000	0.000000	0.000000	-1.183580	0.674172	-1.317893	0.000000	0.000000	2.000000	62.000000	0.000000
3764.085839	-0.061211	0.552208	0.185781	83.009560	96.243698	162.928146	-1.096810	0.000000	-4.878218	0.000000	0.000000	0.000000	-1.206936	0.655800	-1.389692	0.000000	0.000000	2.000000	62.000000	0.000000
3764.089172	-0.061211	0.552208	0.185781	83.009560	96.243698	162.928146	-1.096810	0.000000	-4.878218	0.000000	0.000000	0.000000	-1.206936	0.655800	-1.389692	0.000000	0.000000	2.000000	62.000000	0.000000
3764.092506	-0.061211	0.552208	0.185781	83.372498	95.293831	161.495773	-1.021910	0.000000	-4.894456	0.000000	0.000000	0.000000	-1.206936	0.655800	-1.389692	0.000000	0.000000	2.000000	62.000000	0.000000
3764.095839	-0.065328	0.554284	0.180838	83.372498	95.293831	161.495773	-1.021910	0.000000	-4.894456	0.000000	0.000000	0.000000	-1.235065	0.622851	-1.482933	0.000000	0.000000	2.000000	62.000000	0.000000
3764.099172	-0.065328	0.554284	0.180838	83.372498	95.293831	161.495773	-1.021910	0.000000	-4.894456	0.000000	0.000000	0.000000	-1.235065	0.622851	-1.482933	0.000000	0.000000	2.000000	62.000000	0.000000
3764.102506	-0.065328	0.554284	0.180838	83.849098	92.977310	158.325928	-0.941505	0.000000	-4.910557	0.000000	0.000000	0.000000	-1.235065	0.622851	-1.482933	0.000000	0.000000	2.000000	62.000000	0.000000
3764.105839	-0.069491	0.556167	0.175523	83.849098	92.977310	158.325928	-0.941505	0.000000	-4.910557	0.000000	0.000000	0.000000	-1.249089	0.564759	-1.594581	0.000000	0.000000	2.000000	62.000000	0.000000
3764.109172	-0.069491	0.556167	0.175523	83.849098	92.977310	158.325928	-0.941505	0.000000	-4.910557	0.000000	0.000000	0.000000	-1.249089	0.564759	-1.594581	0.000000	0.000000	2.000000	62.000000	0.000000
3764.112506	-0.069491	0.556167	0.175523	84.434296	87.978943	152.492920	-0.856240	0.000000	-4.926140	0.000000	0.000000	0.000000	-1.249089	0.564759	-1.594581	0.000000	0.000000	2.000000	62.000000	0.000000
3764.115839	-0.073662	0.557873	0.169848	84.434296	87.978943	152.492920	-0.856240	0.000000	-4.926140	0.000000	0.000000	0.000000	-1.251181	0.511846	-1.702514	0.000000	0.000000	2.000000	62.000000	0.000000
3764.119172	-0.073662	0.557873	0.169848	84.434296	87.978943	152.492920	-0.856240	0.000000	-4.926140	0.000000	0.000000	0.000000	-1.251181	0.511846	-1.702514	0.000000	0.000000	2.000000	62.000000	0.000000
3764.122506	-0.073662	0.557873	0.169848	84.974609	79.966019	144.075287	-0.766184	0.000000	-4.940948	0.000000	0.000000	0.000000	-1.251181	0.511846	-1.702514	0.000000	0.000000	2.000000	62.000000	0.000000
3764.125839	-0.077840	0.559486	0.163902	84.974609	79.966019	144.075287	-0.766184	0.000000	-4.940948	0.000000	0.000000	0.000000	-1.253455	0.483883	-1.783671	0.000000	0.000000	2.000000	62.000000	0.000000
3764.129172	-0.077840	0.559486	0.163902	84.974609	79.966019	144.075287	-0.766184	0.000000	-4.940948	0.000000	0.000000	0.000000	-1.253455	0.483883	-1.783671	0.000000	0.000000	2.000000	62.000000	0.000000
3764.132506	-0.077840	0.559486	0.163902	85.304138	69.711723	133.801453	-0.669912	0.000000	-4.954919	0.000000	0.000000	0.000000	-1.253455	0.483883	-1.783671	0.000000	0.000000	2.000000	62.000000	0.000000
3764.135839	-0.082143	0.561136	0.157735	85.304138	69.711723	133.801453	-0.669912	0.000000	-4.954919	0.000000	0.000000	0.000000	-1.290729	0.495075	-1.850026	0.000000	0.000000	2.000000	62.000000	0.000000
3764.139172	-0.082143	0.561136	0.157735	85.304138	69.711723	133.801453	-0.669912	0.000000	-4.954919	0.000000	0.000000	0.000000	-1.290729	0.495075	-1.850026	0.000000	0.000000	2.000000	62.000000	0.000000
3764.142506	-0.082143	0.561136	0.157735	85.291893	59.324783	123.746033	-0.562461	0.000000	-4.968263	0.000000	0.000000	0.000000	-1.290729	0.495075	-1.850026	0.000000	0.000000	2.000000	62.000000	0.000000
3764.145839	-0.086428	0.562871	0.151463	85.291893	59.324783	123.746033	-0.562461	0.000000	-4.968263	0.000000	0.000000	0.000000	-1.285520	0.520471	-1.881523	0.000000	0.000000	2.000000	62.000000	0.000000
3764.149172	-0.086428	0.562871	0.151463	85.291893	59.324783	123.746033	-0.562461	0.000000	-4.968263	0.000000	0.000000	0.000000	-1.285520	0.520471	-1.881523	0.000000	0.000000	2.000000	62.000000	0.000000
3764.152506	-0.086428	0.562871	0.151463	84.980225	51.009068	115.998840	-0.446250	0.000000	-4.980046	0.000000	0.000000	0.000000	-1.285520	0.520471	-1.881523	0.000000	0.000000	2.000000	62.000000	0.000000
3764.155839	-0.090862	0.564600	0.145057	84.980225	51.009068	115.998840	-0.446250	0.000000	-4.980046	0.000000	0.000000	0.000000	-1.330264	0.518753	-1.922060	0.000000	0.000000	2.000000	62.000000	0.000000
3764.159172	-0.090862	0.564600	0.145057	84.980225	51.009068	115.998840	-0.446250	0.000000	-4.980046	0.000000	0.000000	0.000000	-1.330264	0.518753	-1.922060	0.000000	0.000000	2.000000	62.000000	0.000000
3764.162506	-0.090862	0.564600	0.145057	84.560188	44.554272	110.179276	-0.314359	0.000000	-4.990108	0.000000	0.000000	0.000000	-1.330264	0.518753	-1.922060	0.000000	0.000000	2.000000	62.000000	0.000000
3764.165839	-0.095315	0.566262	0.138483	84.560188	44.554272	110.179276	-0.314359	0.000000	-4.990108	0.000000	0.000000	0.000000	-1.335844	0.498555	-1.971971	0.000000	0.000000	2.000000	62.000000	0.000000
3764.169172	-0.095315	0.566262	0.138483	84.560188	44.554272	110.179276	-0.314359	0.000000	-4.990108	0.000000	0.000000	0.000000	-1.335844	0.498555	-1.971971	0.000000	0.000000	2.000000	62.000000	0.000000
3764.172506	-0.095315	0.566262	0.138483	84.116905	39.761570	106.069687	-0.169066	0.000000	-4.997140	0.000000	0.000000	0.000000	-1.335844	0.498555	-1.971971	0.000000	0.000000	2.000000	62.000000	0.000000
3764.175839	-0.099821	0.567756	0.131657	84.116905	39.761570	106.069687	-0.169066	0.000000	-4.997140	0.000000	0.000000	0.000000	-1.351939	0.448320	-2.047991	0.000000	0.000000	2.000000	62.000000	0.000000
3764.179172	-0.099821	0.567756	0.131657	84.116905	39.761570	106.069687	-0.169066	0.000000	-4.997140	0.000000	0.000000	0.000000	-1.351939	0.448320	-2.047991	0.000000	0.000000	2.000000	62.000000	0.000000
3764.182506	-0.099821	0.567756	0.131657	83.702065	36.340946	103.275818	-0.006790	0.000000	-4.999996	0.000000	0.000000	0.000000	-1.351939	0.448320	-2.047991	0.000000	0.000000	2.000000	62.000000	0.000000
3764.185839	-0.104274	0.569036	0.124521	83.702065	36.340946	103.275818	-0.006790	0.000000	-4.999996	0.000000	0.000000	0.000000	-1.335808	0.383951	-2.140740	0.000000	0.000000	2.000000	62.000000	0.000000
3764.189172	-0.104274	0.569036	0.124521	83.702065	36.340946	103.275818	-0.006790	0.000000	-4.999996	0.000000	0.000000	0.000000	-1.335808	0.383951	-2.140740	0.000000	0.000000	2.000000	62.000000	0.000000
3764.192506	-0.104274	0.569036	0.124521	83.410896	34.331112	101.547272	0.171513	0.000000	-4.997057	0.000000	0.000000	0.000000	-1.335808	0.383951	-2.140740	0.000000	0.000000	2.000000	62.000000	0.000000
3764.195839	-0.108580	0.570069	0.117095	83.410896	34.331112	101.547272	0.171513	0.000000	-4.997057	0.000000	0.000000	0.000000	-1.291824	0.309816	-2.227888	0.000000	0.000000	2.000000	62.000000	0.000000
3764.199172	-0.108580	0.570069	0.117095	83.410896	34.331112	101.547272	0.171513	0.000000	-4.997057	0.000000	0.000000	0.000000	-1.291824	0.309816	-2.227888	0.000000	0.000000	2.000000	62.000000	0.000000
3764.202506	-0.108580	0.570069	0.117095	83.256104	33.254383	100.227997	0.365390	0.000000	-4.986631	0.000000	0.000000	0.000000	-1.291824	0.309816	-2.227888	0.000000	0.000000	2.000000	62.000000	0.000000
3764.205839	-0.112782	0.570825	0.109214	83.256104	33.254383	100.227997	0.365390	0.000000	-4.986631	0.000000	0.000000	0.000000	-1.260505	0.226981	-2.364256	0.000000	0.000000	2.000000	62.000000	0.000000
3764.209172	-0.112782	0.570825	0.109214	83.256104	33.254383	100.227997	0.365390	0.000000	-4.986631	0.000000	0.000000	0.000000	-1.260505	0.226981	-2.364256	0.000000	0.000000	2.000000	62.000000	0.000000
3764.212506	-0.112782	0.570825	0.109214	83.245552	32.533268	98.666847	0.581200	0.000000	-4.966106	0.000000	0.000000	0.000000	-1.260505	0.226981	-2.364256	0.000000	0.000000	2.000000	62.000000	0.000000
3764.215839	-0.116794	0.571258	0.100816	83.245552	32.533268	98.666847	0.581200	0.000000	-4.966106	0.000000	0.000000	0.000000	-1.203665	0.129871	-2.519225	0.000000	0.000000	2.000000	62.000000	0.000000
3764.219172	-0.116794	0.571258	0.100816	83.245552	32.533268	98.666847	0.581200	0.000000	-4.966106	0.000000	0.000000	0.000000	-1.203665	0.129871	-2.519225	0.000000	0.000000	2.000000	62.000000	0.000000
3764.222506	-0.116794	0.571258	0.100816	83.337440	32.333824	97.348343	0.821573	0.000000	-4.932040	0.000000	0.000000	0.000000	-1.203665	0.129871	-2.519225	0.000000	0.000000	2.000000	62.000000	0.000000
3764.225839	-0.120501	0.571302	0.091830	83.337440	32.333824	97.348343	0.821573	0.000000	-4.932040	0.000000	0.000000	0.000000	-1.112251	0.012981	-2.695889	0.000000	0.000000	2.000000	62.000000	0.000000
3764.229172	-0.120501	0.571302	0.091830	83.337440	32.333824	97.348343	0.821573	0.000000	-4.932040	0.000000	0.000000	0.000000	-1.112251	0.012981	-2.695889	0.000000	0.000000	2.000000	62.000000	0.000000
3764.232506	-0.120501	0.571302	0.091830	83.466431	32.533325	96.765533	1.025069	0.000000	-4.591505	0.000000	0.000000	0.000000	-1.112251	0.012981	-2.695889	0.000000	0.000000	2.000000	62.000000	0.000000
3764.235839	-0.123883	0.571040	0.082355	83.466431	32.533325	96.765533	1.025069	0.000000	-4.591505	0.000000	0.000000	0.000000	-1.014554	-0.078370	-2.842588	0.000000	0.000000	2.000000	62.000000	0.000000
3764.239172	-0.123883	0.571040	0.082355	83.466431	32.533325	96.765533	1.025069	0.000000	-4.591505	0.000000	0.000000	0.000000	-1.014554	-0.078370	-2.842588	0.000000	0.000000	2.000000	62.000000	0.000000
3764.242506	-0.123883	0.571040	0.082355	83.176880	28.740538	92.752350	1.194162	0.000000	-4.117740	0.000000	0.000000	0.000000	-1.014554	-0.078370	-2.842588	0.000000	0.000000	2.000000	62.000000	0.000000
3764.245839	-0.126997	0.570810	0.072797	83.176880	28.740538	92.752350	1.194162	0.000000	-4.117740	0.000000	0.000000	0.000000	-0.934273	-0.069063	-2.867325	0.000000	0.000000	2.000000	62.000000	0.000000
3764.249172	-0.126997	0.570810	0.072797	83.176880	28.740538	92.752350	1.194162	0.000000	-4.117740	0.000000	0.000000	0.000000	-0.934273	-0.069063	-2.867325	0.000000	0.000000	2.000000	62.000000	0.000000
3764.252506	-0.126997	0.570810	0.072797	81.957336	19.638500	84.070610	1.349874	0.000000	-3.639853	0.000000	0.000000	0.000000	-0.934273	-0.069063	-2.867325	0.000000	0.000000	2.000000	62.000000	0.000000
3764.255839	-0.129989	0.570915	0.063734	81.957336	19.638500	84.070610	1.349874	0.000000	-3.639853	0.000000	0.000000	0.000000	-0.897344	0.031342	-2.719041	0.000000	0.000000	2.000000	62.000000	0.000000
3764.259172	-0.129989	0.570915	0.063734	81.957336	19.638500	84.070610	1.349874	0.000000	-3.639853	0.000000	0.000000	0.000000	-0.897344	0.031342	-2.719041	0.000000	0.000000	2.000000	62.000000	0.000000
3764.262506	-0.129989	0.570915	0.063734	80.242508	12.098193	77.301910	1.499431	0.000000	-3.186679	0.000000	0.000000	0.000000	-0.897344	0.031342	-2.719041	0.000000	0.000000	2.000000	62.000000	0.000000
3764.265839	-0.132626	0.571018	0.054808	80.242508	12.098193	77.301910	1.499431	0.000000	-3.186679	0.000000	0.000000	0.000000	-0.791278	0.030959	-2.677647	0.000000	0.000000	2.000000	62.000000	0.000000
3764.269172	-0.132626	0.571018	0.054808	80.242508	12.098193	77.301910	1.499431	0.000000	-3.186679	0.000000	0.000000	0.000000	-0.791278	0.030959	-2.677647	0.000000	0.000000	2.000000	62.000000	0.000000
3764.272506	-0.132626	0.571018	0.054808	78.413185	7.185502	73.239365	1.631310	0.000000	-2.740405	0.000000	0.000000	0.000000	-0.791278	0.030959	-2.677647	0.000000	0.000000	2.000000	62.000000	0.000000
3764.275839	-0.134708	0.571073	0.046077	78.413185	7.185502	73.239365	1.631310	0.000000	-2.740405	0.000000	0.000000	0.000000	-0.624435	0.016633	-2.619265	0.000000	0.000000	2.000000	62.000000	0.000000
3764.279172	-0.134708	0.571073	0.046077	78.413185	7.185502	73.239365	1.631310	0.000000	-2.740405	0.000000	0.000000	0.000000	-0.624435	0.016633	-2.619265	0.000000	0.000000	2.000000	62.000000	0.000000
3764.282506	-0.134708	0.571073	0.046077	76.585861	3.636109	70.523720	1.735383	0.000000	-2.303861	0.000000	0.000000	0.000000	-0.624435	0.016633	-2.619265	0.000000	0.000000	2.000000	62.000000	0.000000
3764.285839	-0.136343	0.571036	0.037582	76.585861	3.636109	70.523720	1.735383	0.000000	-2.303861	0.000000	0.000000	0.000000	-0.490594	-0.011148	-2.548486	0.000000	0.000000	2.000000	62.000000	0.000000
3764.289172	-0.136343	0.571036	0.037582	76.585861	3.636109	70.523720	1.735383	0.000000	-2.303861	0.000000	0.000000	0.000000	-0.490594	-0.011148	-2.548486	0.000000	0.000000	2.000000	62.000000	0.000000
3764.292506	-0.136343	0.571036	0.037582	74.890907	0.591512	67.992409	1.817149	0.000000	-1.879113	0.000000	0.000000	0.000000	-0.490594	-0.011148	-2.548486	0.000000	0.000000	2.000000	62.000000	0.000000
3764.295839	-0.137626	0.570701	0.029142	74.890907	0.591512	67.992409	1.817149	0.000000	-1.879113	0.000000	0.000000	0.000000	-0.384805	-0.100570	-2.532209	0.000000	0.000000	2.000000	62.000000	0.000000
3764.299172	-0.137626	0.570701	0.029142	74.890907	0.591512	67.992409	1.817149	0.000000	-1.879113	0.000000	0.000000	0.000000	-0.384805	-0.100570	-2.532209	0.000000	0.000000	2.000000	62.000000	0.000000
3764.302506	-0.137626	0.570701	0.029142	73.400856	-2.395693	64.770638	1.881282	0.000000	-1.457078	0.000000	0.000000	0.000000	-0.384805	-0.100570	-2.532209	0.000000	0.000000	2.000000	62.000000	0.000000
3764.305839	-0.138517	0.569869	0.020667	73.400856	-2.395693	64.770638	1.881282	0.000000	-1.457078	0.000000	0.000000	0.000000	-0.267308	-0.249523	-2.542237	0.000000	0.000000	2.000000	62.000000	0.000000
3764.309172	-0.138517	0.569869	0.020667	73.400856	-2.395693	64.770638	1.881282	0.000000	-1.457078	0.000000	0.000000	0.000000	-0.267308	-0.249523	-2.542237	0.000000	0.000000	2.000000	62.000000	0.000000
3764.312506	-0.138517	0.569869	0.020667	72.137703	-5.197863	61.020897	1.925834	0.000000	-1.033372	0.000000	0.000000	0.000000	-0.267308	-0.249523	-2.542237	0.000000	0.000000	2.000000	62.000000	0.000000
3764.315839	-0.138933	0.568496	0.012090	72.137703	-5.197863	61.020897	1.925834	0.000000	-1.033372	0.000000	0.000000	0.000000	-0.124887	-0.412121	-2.573326	0.000000	0.000000	2.000000	62.000000	0.000000
3764.319172	-0.138933	0.568496	0.012090	72.137703	-5.197863	61.020897	1.925834	0.000000	-1.033372	0.000000	0.000000	0.000000	-0.124887	-0.412121	-2.573326	0.000000	0.000000	2.000000	62.000000	0.000000
3764.322506	-0.138933	0.568496	0.012090	70.999001	-7.799377	57.493126	1.946649	0.000000	-0.604484	0.000000	0.000000	0.000000	-0.124887	-0.412121	-2.573326	0.000000	0.000000	2.000000	62.000000	0.000000
3764.325839	-0.138906	0.566716	0.003550	70.999001	-7.799377	57.493126	1.946649	0.000000	-0.604484	0.000000	0.000000	0.000000	0.008044	-0.533871	-2.562043	0.000000	0.000000	2.000000	62.000000	0.000000
3764.329172	-0.138906	0.566716	0.003550	70.999001	-7.799377	57.493126	1.946649	0.000000	-0.604484	0.000000	0.000000	0.000000	0.008044	-0.533871	-2.562043	0.000000	0.000000	2.000000	62.000000	0.000000
3764.332506	-0.138906	0.566716	0.003550	69.894974	-10.122311	54.655056	1.945307	0.000000	-0.177477	0.000000	0.000000	0.000000	0.008044	-0.533871	-2.562043	0.000000	0.000000	2.000000	62.000000	0.000000
3764.335839	-0.138466	0.564952	-0.004603	69.894974	-10.122311	54.655056	1.945307	0.000000	-0.177477	0.000000	0.000000	0.000000	0.131944	-0.529087	-2.445859	0.000000	0.000000	2.000000	62.000000	0.000000
3764.339172	-0.138466	0.564952	-0.004603	69.894974	-10.122311	54.655056	1.945307	0.000000	-0.177477	0.000000	0.000000	0.000000	0.131944	-0.529087	-2.445859	0.000000	0.000000	2.000000	62.000000	0.000000
3764.342506	-0.138466	0.564952	-0.004603	68.758583	-12.116741	52.123192	1.923317	0.000000	0.230166	0.000000	0.000000	0.000000	0.131944	-0.529087	-2.445859	0.000000	0.000000	2.000000	62.000000	0.000000
3764.345839	-0.137679	0.563515	-0.012015	68.758583	-12.116741	52.123192	1.923317	0.000000	0.230166	0.000000	0.000000	0.000000	0.236107	-0.431336	-2.223475	0.000000	0.000000	2.000000	62.000000	0.000000
3764.349172	-0.137679	0.563515	-0.012015	68.758583	-12.116741	52.123192	1.923317	0.000000	0.230166	0.000000	0.000000	0.000000	0.236107	-0.431336	-2.223475	0.000000	0.000000	2.000000	62.000000	0.000000
3764.352506	-0.137679	0.563515	-0.012015	67.539032	-13.767408	49.895626	1.883966	0.000000	0.600745	0.000000	0.000000	0.000000	0.236107	-0.431336	-2.223475	0.000000	0.000000	2.000000	62.000000	0.000000
3764.355839	-0.136671	0.562504	-0.018523	67.539032	-13.767408	49.895626	1.883966	0.000000	0.600745	0.000000	0.000000	0.000000	0.302409	-0.303206	-1.952283	0.000000	0.000000	2.000000	62.000000	0.000000
3764.359172	-0.136671	0.562504	-0.018523	67.539032	-13.767408	49.895626	1.883966	0.000000	0.600745	0.000000	0.000000	0.000000	0.302409	-0.303206	-1.952283	0.000000	0.000000	2.000000	62.000000	0.000000
3764.362506	-0.136671	0.562504	-0.018523	66.271271	-15.104544	48.223263	1.833565	0.000000	0.926126	0.000000	0.000000	0.000000	0.302409	-0.303206	-1.952283	0.000000	0.000000	2.000000	62.000000	0.000000
3764.365839	-0.135557	0.561844	-0.024056	66.271271	-15.104544	48.223263	1.833565	0.000000	0.926126	0.000000	0.000000	0.000000	0.334422	-0.198074	-1.660087	0.000000	0.000000	2.000000	62.000000	0.000000
3764.369172	-0.135557	0.561844	-0.024056	66.271271	-15.104544	48.223263	1.833565	0.000000	0.926126	0.000000	0.000000	0.000000	0.334422	-0.198074	-1.660087	0.000000	0.000000	2.000000	62.000000	0.000000
3764.372506	-0.135557	0.561844	-0.024056	65.007957	-16.170713	47.168404	1.777828	0.000000	1.202807	0.000000	0.000000	0.000000	0.334422	-0.198074	-1.660087	0.000000	0.000000	2.000000	62.000000	0.000000
3764.375839	-0.134488	0.561385	-0.028683	65.007957	-16.170713	47.168404	1.777828	0.000000	1.202807	0.000000	0.000000	0.000000	0.320430	-0.137459	-1.387914	0.000000	0.000000	2.000000	62.000000	0.000000
3764.379172	-0.134488	0.561385	-0.028683	65.007957	-16.170713	47.168404	1.777828	0.000000	1.202807	0.000000	0.000000	0.000000	0.320430	-0.137459	-1.387914	0.000000	0.000000	2.000000	62.000000	0.000000
3764.382506	-0.134488	0.561385	-0.028683	64.311760	-17.011341	47.015633	1.724422	0.000000	1.434126	0.000000	0.000000	0.000000	0.320430	-0.137459	-1.387914	0.000000	0.000000	2.000000	62.000000	0.000000
3764.385839	-0.133453	0.560930	-0.032617	64.311760	-17.011341	47.015633	1.724422	0.000000	1.434126	0.000000	0.000000	0.000000	0.310625	-0.136711	-1.180242	0.000000	0.000000	2.000000	62.000000	0.000000
3764.389172	-0.133453	0.560930	-0.032617	64.311760	-17.011341	47.015633	1.724422	0.000000	1.434126	0.000000	0.000000	0.000000	0.310625	-0.136711	-1.180242	0.000000	0.000000	2.000000	62.000000	0.000000
3764.392506	-0.133453	0.560930	-0.032617	64.758194	-17.808723	47.083897	1.672651	0.000000	1.630833	0.000000	0.000000	0.000000	0.310625	-0.136711	-1.180242	0.000000	0.000000	2.000000	62.000000	0.000000
3764.395839	-0.132268	0.560141	-0.036249	64.758194	-17.808723	47.083897	1.672651	0.000000	1.630833	0.000000	0.000000	0.000000	0.355657	-0.236635	-1.089620	0.000000	0.000000	2.000000	62.000000	0.000000
3764.399172	-0.132268	0.560141	-0.036249	64.758194	-17.808723	47.083897	1.672651	0.000000	1.630833	0.000000	0.000000	0.000000	0.355657	-0.236635	-1.089620	0.000000	0.000000	2.000000	62.000000	0.000000
3764.402506	-0.132268	0.560141	-0.036249	65.462662	-18.673990	46.762714	1.613375	0.000000	1.812436	0.000000	0.000000	0.000000	0.355657	-0.236635	-1.089620	0.000000	0.000000	2.000000	62.000000	0.000000
3764.405839	-0.131015	0.559357	-0.039264	65.462662	-18.673990	46.762714	1.613375	0.000000	1.812436	0.000000	0.000000	0.000000	0.375770	-0.235174	-0.904608	0.000000	0.000000	2.000000	62.000000	0.000000
3764.409172	-0.131015	0.559357	-0.039264	65.462662	-18.673990	46.762714	1.613375	0.000000	1.812436	0.000000	0.000000	0.000000	0.375770	-0.235174	-0.904608	0.000000	0.000000	2.000000	62.000000	0.000000
3764.412506	-0.131015	0.559357	-0.039264	66.191193	-19.618286	45.738087	1.550747	0.000000	1.963204	0.000000	0.000000	0.000000	0.375770	-0.235174	-0.904608	0.000000	0.000000	2.000000	62.000000	0.000000
3764.415839	-0.129533	0.558309	-0.041988	66.191193	-19.618286	45.738087	1.550747	0.000000	1.963204	0.000000	0.000000	0.000000	0.444440	-0.314316	-0.817247	0.000000	0.000000	2.000000	62.000000	0.000000
3764.419172	-0.129533	0.558309	-0.041988	66.191193	-19.618286	45.738087	1.550747	0.000000	1.963204	0.000000	0.000000	0.000000	0.444440	-0.314316	-0.817247	0.000000	0.000000	2.000000	62.000000	0.000000
3764.422506	-0.129533	0.558309	-0.041988	66.876358	-20.664310	43.885948	1.476674	0.000000	2.099412	0.000000	0.000000	0.000000	0.444440	-0.314316	-0.817247	0.000000	0.000000	2.000000	62.000000	0.000000
3764.425839	-0.127975	0.557154	-0.044296	66.876358	-20.664310	43.885948	1.476674	0.000000	2.099412	0.000000	0.000000	0.000000	0.467475	-0.346451	-0.692300	0.000000	0.000000	2.000000	62.000000	0.000000
3764.429172	-0.127975	0.557154	-0.044296	66.876358	-20.664310	43.885948	1.476674	0.000000	2.099412	0.000000	0.000000	0.000000	0.467475	-0.346451	-0.692300	0.000000	0.000000	2.000000	62.000000	0.000000
3764.432506	-0.127975	0.557154	-0.044296	67.480583	-21.768703	41.870506	1.398762	0.000000	2.214795	0.000000	0.000000	0.000000	0.467475	-0.346451	-0.692300	0.000000	0.000000	2.000000	62.000000	0.000000
3764.435839	-0.126408	0.555973	-0.046250	67.480583	-21.768703	41.870506	1.398762	0.000000	2.214795	0.000000	0.000000	0.000000	0.470184	-0.354564	-0.586313	0.000000	0.000000	2.000000	62.000000	0.000000
3764.439172	-0.126408	0.555973	-0.046250	67.480583	-21.768703	41.870506	1.398762	0.000000	2.214795	0.000000	0.000000	0.000000	0.470184	-0.354564	-0.586313	0.000000	0.000000	2.000000	62.000000	0.000000
3764.442506	-0.126408	0.555973	-0.046250	67.972595	-22.783493	40.441292	1.320398	0.000000	2.312514	0.000000	0.000000	0.000000	0.470184	-0.354564	-0.586313	0.000000	0.000000	2.000000	62.000000	0.000000
3764.445839	-0.124952	0.555007	-0.047734	67.972595	-22.783493	40.441292	1.320398	0.000000	2.312514	0.000000	0.000000	0.000000	0.436722	-0.289631	-0.445159	0.000000	0.000000	2.000000	62.000000	0.000000
3764.449172	-0.124952	0.555007	-0.047734	67.972595	-22.783493	40.441292	1.320398	0.000000	2.312514	0.000000	0.000000	0.000000	0.436722	-0.289631	-0.445159	0.000000	0.000000	2.000000	62.000000	0.000000
3764.452506	-0.124952	0.555007	-0.047734	68.360130	-23.512280	40.073799	1.247611	0.000000	2.386707	0.000000	0.000000	0.000000	0.436722	-0.289631	-0.445159	0.000000	0.000000	2.000000	62.000000	0.000000
3764.455839	-0.123600	0.554352	-0.048694	68.360130	-23.512280	40.073799	1.247611	0.000000	2.386707	0.000000	0.000000	0.000000	0.405639	-0.196606	-0.288072	0.000000	0.000000	2.000000	62.000000	0.000000
3764.459172	-0.123600	0.554352	-0.048694	68.360130	-23.512280	40.073799	1.247611	0.000000	2.386707	0.000000	0.000000	0.000000	0.405639	-0.196606	-0.288072	0.000000	0.000000	2.000000	62.000000	0.000000
3764.462506	-0.123600	0.554352	-0.048694	68.681633	-23.767830	40.345047	1.180005	0.000000	2.434719	0.000000	0.000000	0.000000	0.405639	-0.196606	-0.288072	0.000000	0.000000	2.000000	62.000000	0.000000
3764.465839	-0.122304	0.553898	-0.049207	68.681633	-23.767830	40.345047	1.180005	0.000000	2.434719	0.000000	0.000000	0.000000	0.388709	-0.136121	-0.153702	0.000000	0.000000	2.000000	62.000000	0.000000
3764.469172	-0.122304	0.553898	-0.049207	68.681633	-23.767830	40.345047	1.180005	0.000000	2.434719	0.000000	0.000000	0.000000	0.388709	-0.136121	-0.153702	0.000000	0.000000	2.000000	62.000000	0.000000
3764.472506	-0.122304	0.553898	-0.049207	68.980530	-23.612432	40.587090	1.115220	0.000000	2.460336	0.000000	0.000000	0.000000	0.388709	-0.136121	-0.153702	0.000000	0.000000	2.000000	62.000000	0.000000
3764.475839	-0.121094	0.553566	-0.049307	68.980530	-23.612432	40.587090	1.115220	0.000000	2.460336	0.000000	0.000000	0.000000	0.363253	-0.099763	-0.030070	0.000000	0.000000	2.000000	62.000000	0.000000
3764.479172	-0.121094	0.553566	-0.049307	68.980530	-23.612432	40.587090	1.115220	0.000000	2.460336	0.000000	0.000000	0.000000	0.363253	-0.099763	-0.030070	0.000000	0.000000	2.000000	62.000000	0.000000
3764.482506	-0.121094	0.553566	-0.049307	69.607910	-23.447323	40.990139	1.054677	0.000000	2.465348	0.000000	0.000000	0.000000	0.363253	-0.099763	-0.030070	0.000000	0.000000	2.000000	62.000000	0.000000
3764.485839	-0.120023	0.553169	-0.049296	69.607910	-23.447323	40.990139	1.054677	0.000000	2.465348	0.000000	0.000000	0.000000	0.321173	-0.118820	0.003233	0.000000	0.000000	2.000000	62.000000	0.000000
3764.489172	-0.120023	0.553169	-0.049296	69.607910	-23.447323	40.990139	1.054677	0.000000	2.465348	0.000000	0.000000	0.000000	0.321173	-0.118820	0.003233	0.000000	0.000000	2.000000	62.000000	0.000000
3764.492506	-0.120023	0.553169	-0.049296	70.729042	-23.341951	41.544628	1.001149	0.000000	2.464809	0.000000	0.000000	0.000000	0.321173	-0.118820	0.003233	0.000000	0.000000	2.000000	62.000000	0.000000
3764.495839	-0.119065	0.552628	-0.049264	70.729042	-23.341951	41.544628	1.001149	0.000000	2.464809	0.000000	0.000000	0.000000	0.287318	-0.162486	0.009732	0.000000	0.000000	2.000000	62.000000	0.000000
3764.499172	-0.119065	0.552628	-0.049264	70.729042	-23.341951	41.544628	1.001149	0.000000	2.464809	0.000000	0.000000	0.000000	0.287318	-0.162486	0.009732	0.000000	0.000000	2.000000	62.000000	0.000000
3764.502506	-0.119065	0.552628	-0.049264	71.922180	-22.941244	42.562019	0.953262	0.000000	2.463187	0.000000	0.000000	0.000000	0.287318	-0.162486	0.009732	0.000000	0.000000	2.000000	62.000000	0.000000
3764.505839	-0.118049	0.552161	-0.048930	71.922180	-22.941244	42.562019	0.953262	0.000000	2.463187	0.000000	0.000000	0.000000	0.304917	-0.140128	0.100176	0.000000	0.000000	2.000000	62.000000	0.000000
3764.509172	-0.118049	0.552161	-0.048930	71.922180	-22.941244	42.562019	0.953262	0.000000	2.463187	0.000000	0.000000	0.000000	0.304917	-0.140128	0.100176	0.000000	0.000000	2.000000	62.000000	0.000000
3764.512506	-0.118049	0.552161	-0.048930	73.068565	-21.973482	44.342113	0.902443	0.000000	2.446491	0.000000	0.000000	0.000000	0.304917	-0.140128	0.100176	0.000000	0.000000	2.000000	62.000000	0.000000
3764.515839	-0.117000	0.551714	-0.048267	73.068565	-21.973482	44.342113	0.902443	0.000000	2.446491	0.000000	0.000000	0.000000	0.314530	-0.134043	0.198809	0.000000	0.000000	2.000000	62.000000	0.000000
3764.519172	-0.117000	0.551714	-0.048267	73.068565	-21.973482	44.342113	0.902443	0.000000	2.446491	0.000000	0.000000	0.000000	0.314530	-0.134043	0.198809	0.000000	0.000000	2.000000	62.000000	0.000000
3764.522506	-0.117000	0.551714	-0.048267	74.160561	-20.358807	46.928185	0.850022	0.000000	2.413356	0.000000	0.000000	0.000000	0.314530	-0.134043	0.198809	0.000000	0.000000	2.000000	62.000000	0.000000
3764.525839	-0.115860	0.551284	-0.047329	74.160561	-20.358807	46.928185	0.850022	0.000000	2.413356	0.000000	0.000000	0.000000	0.342202	-0.129112	0.281364	0.000000	0.000000	2.000000	62.000000	0.000000
3764.529172	-0.115860	0.551284	-0.047329	74.160561	-20.358807	46.928185	0.850022	0.000000	2.413356	0.000000	0.000000	0.000000	0.342202	-0.129112	0.281364	0.000000	0.000000	2.000000	62.000000	0.000000
3764.532506	-0.115860	0.551284	-0.047329	75.166100	-18.080267	50.260914	0.792988	0.000000	2.366462	0.000000	0.000000	0.000000	0.342202	-0.129112	0.281364	0.000000	0.000000	2.000000	62.000000	0.000000
3764.535839	-0.114647	0.550974	-0.046031	75.166100	-18.080267	50.260914	0.792988	0.000000	2.366462	0.000000	0.000000	0.000000	0.363679	-0.092935	0.389459	0.000000	0.000000	2.000000	62.000000	0.000000
3764.539172	-0.114647	0.550974	-0.046031	75.166100	-18.080267	50.260914	0.792988	0.000000	2.366462	0.000000	0.000000	0.000000	0.363679	-0.092935	0.389459	0.000000	0.000000	2.000000	62.000000	0.000000
3764.542506	-0.114647	0.550974	-0.046031	76.040924	-15.228329	54.183353	0.732375	0.000000	2.301552	0.000000	0.000000	0.000000	0.363679	-0.092935	0.389459	0.000000	0.000000	2.000000	62.000000	0.000000
3764.545839	-0.113419	0.550781	-0.044459	76.040924	-15.228329	54.183353	0.732375	0.000000	2.301552	0.000000	0.000000	0.000000	0.368438	-0.057775	0.471563	0.000000	0.000000	2.000000	62.000000	0.000000
3764.549172	-0.113419	0.550781	-0.044459	76.040924	-15.228329	54.183353	0.732375	0.000000	2.301552	0.000000	0.000000	0.000000	0.368438	-0.057775	0.471563	0.000000	0.000000	2.000000	62.000000	0.000000
3764.552506	-0.113419	0.550781	-0.044459	76.773384	-11.910632	58.531818	0.670968	0.000000	2.222959	0.000000	0.000000	0.000000	0.368438	-0.057775	0.471563	0.000000	0.000000	2.000000	62.000000	0.000000
3764.555839	-0.112181	0.550738	-0.042578	76.773384	-11.910632	58.531818	0.670968	0.000000	2.222959	0.000000	0.000000	0.000000	0.371401	-0.012927	0.564486	0.000000	0.000000	2.000000	62.000000	0.000000
3764.559172	-0.112181	0.550738	-0.042578	76.773384	-11.910632	58.531818	0.670968	0.000000	2.222959	0.000000	0.000000	0.000000	0.371401	-0.012927	0.564486	0.000000	0.000000	2.000000	62.000000	0.000000
3764.562506	-0.112181	0.550738	-0.042578	77.369629	-8.328612	63.035610	0.609068	0.000000	2.128878	0.000000	0.000000	0.000000	0.371401	-0.012927	0.564486	0.000000	0.000000	2.000000	62.000000	0.000000
3764.565839	-0.110907	0.550781	-0.040390	77.369629	-8.328612	63.035610	0.609068	0.000000	2.128878	0.000000	0.000000	0.000000	0.382374	0.012818	0.656325	0.000000	0.000000	2.000000	62.000000	0.000000
3764.569172	-0.110907	0.550781	-0.040390	77.369629	-8.328612	63.035610	0.609068	0.000000	2.128878	0.000000	0.000000	0.000000	0.382374	0.012818	0.656325	0.000000	0.000000	2.000000	62.000000	0.000000
3764.572506	-0.110907	0.550781	-0.040390	77.852158	-4.636420	67.510246	0.545339	0.000000	2.019490	0.000000	0.000000	0.000000	0.382374	0.012818	0.656325	0.000000	0.000000	2.000000	62.000000	0.000000
3764.575839	-0.109624	0.550916	-0.037930	77.852158	-4.636420	67.510246	0.545339	0.000000	2.019490	0.000000	0.000000	0.000000	0.384825	0.040537	0.737810	0.000000	0.000000	2.000000	62.000000	0.000000
3764.579172	-0.109624	0.550916	-0.037930	77.852158	-4.636420	67.510246	0.545339	0.000000	2.019490	0.000000	0.000000	0.000000	0.384825	0.040537	0.737810	0.000000	0.000000	2.000000	62.000000	0.000000
3764.582506	-0.109624	0.550916	-0.037930	78.239067	-0.979378	71.809647	0.481201	0.000000	1.896522	0.000000	0.000000	0.000000	0.384825	0.040537	0.737810	0.000000	0.000000	2.000000	62.000000	0.000000
3764.585839	-0.108317	0.551046	-0.035245	78.239067	-0.979378	71.809647	0.481201	0.000000	1.896522	0.000000	0.000000	0.000000	0.392106	0.039056	0.805672	0.000000	0.000000	2.000000	62.000000	0.000000
3764.589172	-0.108317	0.551046	-0.035245	78.239067	-0.979378	71.809647	0.481201	0.000000	1.896522	0.000000	0.000000	0.000000	0.392106	0.039056	0.805672	0.000000	0.000000	2.000000	62.000000	0.000000
3764.592506	-0.108317	0.551046	-0.035245	78.656708	2.806241	76.118607	0.415851	0.000000	1.762243	0.000000	0.000000	0.000000	0.392106	0.039056	0.805672	0.000000	0.000000	2.000000	62.000000	0.000000
3764.595839	-0.106925	0.551168	-0.032388	78.656708	2.806241	76.118607	0.415851	0.000000	1.762243	0.000000	0.000000	0.000000	0.417623	0.036588	0.857012	0.000000	0.000000	2.000000	62.000000	0.000000
3764.599172	-0.106925	0.551168	-0.032388	78.656708	2.806241	76.118607	0.415851	0.000000	1.762243	0.000000	0.000000	0.000000	0.417623	0.036588	0.857012	0.000000	0.000000	2.000000	62.000000	0.000000
3764.602506	-0.106925	0.551168	-0.032388	79.346138	7.371932	81.044235	0.346247	0.000000	1.619408	0.000000	0.000000	0.000000	0.417623	0.036588	0.857012	0.000000	0.000000	2.000000	62.000000	0.000000
3764.605839	-0.105361	0.551156	-0.029520	79.346138	7.371932	81.044235	0.346247	0.000000	1.619408	0.000000	0.000000	0.000000	0.469050	-0.003751	0.860480	0.000000	0.000000	2.000000	62.000000	0.000000
3764.609172	-0.105361	0.551156	-0.029520	79.346138	7.371932	81.044235	0.346247	0.000000	1.619408	0.000000	0.000000	0.000000	0.469050	-0.003751	0.860480	0.000000	0.000000	2.000000	62.000000	0.000000
3764.612506	-0.105361	0.551156	-0.029520	80.180511	12.930527	86.805817	0.268072	0.000000	1.475995	0.000000	0.000000	0.000000	0.469050	-0.003751	0.860480	0.000000	0.000000	2.000000	62.000000	0.000000
3764.615839	-0.103665	0.551114	-0.026561	80.180511	12.930527	86.805817	0.268072	0.000000	1.475995	0.000000	0.000000	0.000000	0.508911	-0.012429	0.887691	0.000000	0.000000	2.000000	62.000000	0.000000
3764.619172	-0.103665	0.551114	-0.026561	80.180511	12.930527	86.805817	0.268072	0.000000	1.475995	0.000000	0.000000	0.000000	0.508911	-0.012429	0.887691	0.000000	0.000000	2.000000	62.000000	0.000000
3764.622506	-0.103665	0.551114	-0.026561	80.962555	18.955042	92.856613	0.183253	0.000000	1.328046	0.000000	0.000000	0.000000	0.508911	-0.012429	0.887691	0.000000	0.000000	2.000000	62.000000	0.000000
3764.625839	-0.101892	0.551085	-0.023445	80.962555	18.955042	92.856613	0.183253	0.000000	1.328046	0.000000	0.000000	0.000000	0.532045	-0.008754	0.934746	0.000000	0.000000	2.000000	62.000000	0.000000
3764.629172	-0.101892	0.551085	-0.023445	80.962555	18.955042	92.856613	0.183253	0.000000	1.328046	0.000000	0.000000	0.000000	0.532045	-0.008754	0.934746	0.000000	0.000000	2.000000	62.000000	0.000000
3764.632506	-0.101892	0.551085	-0.023445	81.684685	25.155823	98.892776	0.094579	0.000000	1.172255	0.000000	0.000000	0.000000	0.532045	-0.008754	0.934746	0.000000	0.000000	2.000000	62.000000	0.000000
3764.635839	-0.100077	0.551092	-0.020188	81.684685	25.155823	98.892776	0.094579	0.000000	1.172255	0.000000	0.000000	0.000000	0.544368	0.002022	0.977023	0.000000	0.000000	2.000000	62.000000	0.000000
3764.639172	-0.100077	0.551092	-0.020188	81.684685	25.155823	98.892776	0.094579	0.000000	1.172255	0.000000	0.000000	0.000000	0.544368	0.002022	0.977023	0.000000	0.000000	2.000000	62.000000	0.000000
3764.642506	-0.100077	0.551092	-0.020188	82.352501	31.538778	104.953156	0.003851	0.000000	1.009418	0.000000	0.000000	0.000000	0.544368	0.002022	0.977023	0.000000	0.000000	2.000000	62.000000	0.000000
3764.645839	-0.098282	0.551109	-0.016801	82.352501	31.538778	104.953156	0.003851	0.000000	1.009418	0.000000	0.000000	0.000000	0.538557	0.005220	1.016294	0.000000	0.000000	2.000000	62.000000	0.000000
3764.649172	-0.098282	0.551109	-0.016801	82.352501	31.538778	104.953156	0.003851	0.000000	1.009418	0.000000	0.000000	0.000000	0.538557	0.005220	1.016294	0.000000	0.000000	2.000000	62.000000	0.000000
3764.652506	-0.098282	0.551109	-0.016801	82.929398	38.294399	111.318100	-0.085908	0.000000	0.840036	0.000000	0.000000	0.000000	0.538557	0.005220	1.016294	0.000000	0.000000	2.000000	62.000000	0.000000
3764.655839	-0.096426	0.551160	-0.013338	82.929398	38.294399	111.318100	-0.085908	0.000000	0.840036	0.000000	0.000000	0.000000	0.556849	0.015380	1.038789	0.000000	0.000000	2.000000	62.000000	0.000000
3764.659172	-0.096426	0.551160	-0.013338	82.929398	38.294399	111.318100	-0.085908	0.000000	0.840036	0.000000	0.000000	0.000000	0.556849	0.015380	1.038789	0.000000	0.000000	2.000000	62.000000	0.000000
3764.662506	-0.096426	0.551160	-0.013338	83.377739	45.708473	118.337677	-0.178717	0.000000	0.666904	0.000000	0.000000	0.000000	0.556849	0.015380	1.038789	0.000000	0.000000	2.000000	62.000000	0.000000
3764.665839	-0.094469	0.551203	-0.009874	83.377739	45.708473	118.337677	-0.178717	0.000000	0.666904	0.000000	0.000000	0.000000	0.587103	0.012892	1.039110	0.000000	0.000000	2.000000	62.000000	0.000000
3764.669172	-0.094469	0.551203	-0.009874	83.377739	45.708473	118.337677	-0.178717	0.000000	0.666904	0.000000	0.000000	0.000000	0.587103	0.012892	1.039110	0.000000	0.000000	2.000000	62.000000	0.000000
3764.672506	-0.094469	0.551203	-0.009874	83.701416	53.665680	125.905098	-0.276567	0.000000	0.493719	0.000000	0.000000	0.000000	0.587103	0.012892	1.039110	0.000000	0.000000	2.000000	62.000000	0.000000
3764.675839	-0.092494	0.551263	-0.006433	83.701416	53.665680	125.905098	-0.276567	0.000000	0.493719	0.000000	0.000000	0.000000	0.592399	0.017926	1.032286	0.000000	0.000000	2.000000	62.000000	0.000000
3764.679172	-0.092494	0.551263	-0.006433	83.701416	53.665680	125.905098	-0.276567	0.000000	0.493719	0.000000	0.000000	0.000000	0.592399	0.017926	1.032286	0.000000	0.000000	2.000000	62.000000	0.000000
3764.682506	-0.092494	0.551263	-0.006433	83.895744	61.843525	133.697723	-0.375300	0.000000	0.321672	0.000000	0.000000	0.000000	0.592399	0.017926	1.032286	0.000000	0.000000	2.000000	62.000000	0.000000
3764.685839	-0.090499	0.551323	-0.003033	83.895744	61.843525	133.697723	-0.375300	0.000000	0.321672	0.000000	0.000000	0.000000	0.598567	0.018081	1.020017	0.000000	0.000000	2.000000	62.000000	0.000000
3764.689172	-0.090499	0.551323	-0.003033	83.895744	61.843525	133.697723	-0.375300	0.000000	0.321672	0.000000	0.000000	0.000000	0.598567	0.018081	1.020017	0.000000	0.000000	2.000000	62.000000	0.000000
3764.692506	-0.090499	0.551323	-0.003033	83.969116	69.742157	141.217667	-0.475061	0.000000	0.151669	0.000000	0.000000	0.000000	0.598567	0.018081	1.020017	0.000000	0.000000	2.000000	62.000000	0.000000
3764.695839	-0.088497	0.551401	0.000275	83.969116	69.742157	141.217667	-0.475061	0.000000	0.151669	0.000000	0.000000	0.000000	0.600596	0.023386	0.992638	0.000000	0.000000	2.000000	62.000000	0.000000
3764.699172	-0.088497	0.551401	0.000275	83.969116	69.742157	141.217667	-0.475061	0.000000	0.151669	0.000000	0.000000	0.000000	0.600596	0.023386	0.992638	0.000000	0.000000	2.000000	62.000000	0.000000
3764.702506	-0.088497	0.551401	0.000275	83.938545	77.196602	148.305344	-0.575161	0.000000	-0.013771	0.000000	0.000000	0.000000	0.600596	0.023386	0.992638	0.000000	0.000000	2.000000	62.000000	0.000000
3764.705839	-0.086512	0.551498	0.003489	83.938545	77.196602	148.305344	-0.575161	0.000000	-0.013771	0.000000	0.000000	0.000000	0.595379	0.029019	0.964130	0.000000	0.000000	2.000000	62.000000	0.000000
3764.709172	-0.086512	0.551498	0.003489	83.938545	77.196602	148.305344	-0.575161	0.000000	-0.013771	0.000000	0.000000	0.000000	0.595379	0.029019	0.964130	0.000000	0.000000	2.000000	62.000000	0.000000
3764.712506	-0.086512	0.551498	0.003489	83.827492	84.015213	154.776810	-0.674390	0.000000	-0.174459	0.000000	0.000000	0.000000	0.595379	0.029019	0.964130	0.000000	0.000000	2.000000	62.000000	0.000000
3764.715839	-0.084599	0.551598	0.006515	83.827492	84.015213	154.776810	-0.674390	0.000000	-0.174459	0.000000	0.000000	0.000000	0.574029	0.029935	0.907610	0.000000	0.000000	2.000000	62.000000	0.000000
3764.719172	-0.084599	0.551598	0.006515	83.827492	84.015213	154.776810	-0.674390	0.000000	-0.174459	0.000000	0.000000	0.000000	0.574029	0.029935	0.907610	0.000000	0.000000	2.000000	62.000000	0.000000
3764.722506	-0.084599	0.551598	0.006515	83.654861	90.184052	160.619019	-0.770062	0.000000	-0.325727	0.000000	0.000000	0.000000	0.574029	0.029935	0.907610	0.000000	0.000000	2.000000	62.000000	0.000000
3764.725839	-0.082803	0.551685	0.009327	83.654861	90.184052	160.619019	-0.770062	0.000000	-0.325727	0.000000	0.000000	0.000000	0.538800	0.026076	0.843867	0.000000	0.000000	2.000000	62.000000	0.000000
3764.729172	-0.082803	0.551685	0.009327	83.654861	90.184052	160.619019	-0.770062	0.000000	-0.325727	0.000000	0.000000	0.000000	0.538800	0.026076	0.843867	0.000000	0.000000	2.000000	62.000000	0.000000
3764.732506	-0.082803	0.551685	0.009327	83.437469	95.574089	165.706467	-0.859862	0.000000	-0.466372	0.000000	0.000000	0.000000	0.538800	0.026076	0.843867	0.000000	0.000000	2.000000	62.000000	0.000000
3764.735839	-0.081105	0.551743	0.011916	83.437469	95.574089	165.706467	-0.859862	0.000000	-0.466372	0.000000	0.000000	0.000000	0.509418	0.017382	0.776578	0.000000	0.000000	2.000000	62.000000	0.000000
3764.739172	-0.081105	0.551743	0.011916	83.437469	95.574089	165.706467	-0.859862	0.000000	-0.466372	0.000000	0.000000	0.000000	0.509418	0.017382	0.776578	0.000000	0.000000	2.000000	62.000000	0.000000
3764.742506	-0.081105	0.551743	0.011916	83.192719	100.160522	170.021393	-0.944765	0.000000	-0.595802	0.000000	0.000000	0.000000	0.509418	0.017382	0.776578	0.000000	0.000000	2.000000	62.000000	0.000000
3764.745839	-0.079532	0.551773	0.014279	83.192719	100.160522	170.021393	-0.944765	0.000000	-0.595802	0.000000	0.000000	0.000000	0.471734	0.008955	0.708750	0.000000	0.000000	2.000000	62.000000	0.000000
3764.749172	-0.079532	0.551773	0.014279	83.192719	100.160522	170.021393	-0.944765	0.000000	-0.595802	0.000000	0.000000	0.000000	0.471734	0.008955	0.708750	0.000000	0.000000	2.000000	62.000000	0.000000
3764.752506	-0.079532	0.551773	0.014279	82.934914	103.824829	173.457458	-1.023387	0.000000	-0.713927	0.000000	0.000000	0.000000	0.471734	0.008955	0.708750	0.000000	0.000000	2.000000	62.000000	0.000000
3764.755839	-0.078083	0.551793	0.016371	82.934914	103.824829	173.457458	-1.023387	0.000000	-0.713927	0.000000	0.000000	0.000000	0.434773	0.006167	0.627764	0.000000	0.000000	2.000000	62.000000	0.000000
3764.759172	-0.078083	0.551793	0.016371	82.934914	103.824829	173.457458	-1.023387	0.000000	-0.713927	0.000000	0.000000	0.000000	0.434773	0.006167	0.627764	0.000000	0.000000	2.000000	62.000000	0.000000
3764.762506	-0.078083	0.551793	0.016371	82.697495	106.203613	175.665604	-1.095849	0.000000	-0.818554	0.000000	0.000000	0.000000	0.434773	0.006167	0.627764	0.000000	0.000000	2.000000	62.000000	0.000000
3764.765839	-0.076749	0.551831	0.018258	82.697495	106.203613	175.665604	-1.095849	0.000000	-0.818554	0.000000	0.000000	0.000000	0.400195	0.011314	0.566084	0.000000	0.000000	2.000000	62.000000	0.000000
3764.769172	-0.076749	0.551831	0.018258	82.697495	106.203613	175.665604	-1.095849	0.000000	-0.818554	0.000000	0.000000	0.000000	0.400195	0.011314	0.566084	0.000000	0.000000	2.000000	62.000000	0.000000
3764.772506	-0.076749	0.551831	0.018258	82.533447	106.903435	176.263046	-1.162548	0.000000	-0.912901	0.000000	0.000000	0.000000	0.400195	0.011314	0.566084	0.000000	0.000000	2.000000	62.000000	0.000000
3764.775839	-0.075535	0.551957	0.019949	82.533447	106.903435	176.263046	-1.162548	0.000000	-0.912901	0.000000	0.000000	0.000000	0.364129	0.037769	0.507158	0.000000	0.000000	2.000000	62.000000	0.000000
3764.779172	-0.075535	0.551957	0.019949	82.533447	106.903435	176.263046	-1.162548	0.000000	-0.912901	0.000000	0.000000	0.000000	0.364129	0.037769	0.507158	0.000000	0.000000	2.000000	62.000000	0.000000
3764.782506	-0.075535	0.551957	0.019949	82.453476	106.096115	175.415543	-1.223237	0.000000	-0.997428	0.000000	0.000000	0.000000	0.364129	0.037769	0.507158	0.000000	0.000000	2.000000	62.000000	0.000000
3764.785839	-0.074491	0.552146	0.021442	82.453476	106.096115	175.415543	-1.223237	0.000000	-0.997428	0.000000	0.000000	0.000000	0.313203	0.056675	0.448045	0.000000	0.000000	2.000000	62.000000	0.000000
3764.789172	-0.074491	0.552146	0.021442	82.453476	106.096115	175.415543	-1.223237	0.000000	-0.997428	0.000000	0.000000	0.000000	0.313203	0.056675	0.448045	0.000000	0.000000	2.000000	62.000000	0.000000
3764.792506	-0.074491	0.552146	0.021442	82.394707	104.791504	174.112656	-1.275437	0.000000	-1.072102	0.000000	0.000000	0.000000	0.313203	0.056675	0.448045	0.000000	0.000000	2.000000	62.000000	0.000000
3764.795839	-0.073618	0.552355	0.022727	82.394707	104.791504	174.112656	-1.275437	0.000000	-1.072102	0.000000	0.000000	0.000000	0.261888	0.062741	0.385570	0.000000	0.000000	2.000000	62.000000	0.000000
3764.799172	-0.073618	0.552355	0.022727	82.394707	104.791504	174.112656	-1.275437	0.000000	-1.072102	0.000000	0.000000	0.000000	0.261888	0.062741	0.385570	0.000000	0.000000	2.000000	62.000000	0.000000
3764.802506	-0.073618	0.552355	0.022727	82.353043	103.394012	172.732254	-1.319085	0.000000	-1.136364	0.000000	0.000000	0.000000	0.261888	0.062741	0.385570	0.000000	0.000000	2.000000	62.000000	0.000000
3764.805839	-0.072913	0.552576	0.023765	82.353043	103.394012	172.732254	-1.319085	0.000000	-1.136364	0.000000	0.000000	0.000000	0.211571	0.066462	0.311275	0.000000	0.000000	2.000000	62.000000	0.000000
3764.809172	-0.072913	0.552576	0.023765	82.353043	103.394012	172.732254	-1.319085	0.000000	-1.136364	0.000000	0.000000	0.000000	0.211571	0.066462	0.311275	0.000000	0.000000	2.000000	62.000000	0.000000
3764.812506	-0.072913	0.552576	0.023765	82.340759	101.935249	171.290802	-1.354347	0.000000	-1.188243	0.000000	0.000000	0.000000	0.211571	0.066462	0.311275	0.000000	0.000000	2.000000	62.000000	0.000000
3764.815839	-0.072913	0.552576	0.023765	82.340759	101.935249	171.290802	-1.354347	0.000000	-1.188243	0.000000	0.000000	0.000000	0.211571	0.066462	0.311275	0.000000	0.000000	2.000000	62.000000	0.000000
3764.819172	-0.072357	0.552758	0.024570	82.340759	101.935249	171.290802	-1.354347	0.000000	-1.188243	0.000000	0.000000	0.000000	0.166890	0.054361	0.241451	0.000000	0.000000	2.000000	62.000000	0.000000
3764.822506	-0.072357	0.552758	0.024570	82.376144	100.437492	169.796402	-1.354347	0.000000	-1.188243	0.000000	0.000000	0.000000	0.166890	0.054361	0.241451	0.000000	0.000000	2.000000	62.000000	0.000000
3764.825839	-0.071949	0.552881	0.025125	82.376144	100.437492	169.796402	-1.354347	0.000000	-1.188243	0.000000	0.000000	0.000000	0.122459	0.037062	0.166564	0.000000	0.000000	2.000000	62.000000	0.000000
3764.829172	-0.071949	0.552881	0.025125	82.376144	100.437492	169.796402	-1.354347	0.000000	-1.188243	0.000000	0.000000	0.000000	0.122459	0.037062	0.166564	0.000000	0.000000	2.000000	62.000000	0.000000
3764.832506	-0.071949	0.552881	0.025125	82.466492	98.809479	168.152740	-1.402572	0.000000	-1.256245	0.000000	0.000000	0.000000	0.122459	0.037062	0.166564	0.000000	0.000000	2.000000	62.000000	0.000000
3764.835839	-0.071949	0.552881	0.025125	82.466492	98.809479	168.152740	-1.402572	0.000000	-1.256245	0.000000	0.000000	0.000000	0.122459	0.037062	0.166564	0.000000	0.000000	2.000000	62.000000	0.000000
3764.839172	-0.071713	0.552947	0.025428	82.466492	98.809479	168.152740	-1.402572	0.000000	-1.256245	0.000000	0.000000	0.000000	0.070753	0.019733	0.090856	0.000000	0.000000	2.000000	62.000000	0.000000
3764.842506	-0.071713	0.552947	0.025428	82.578758	96.791466	166.137207	-1.402572	0.000000	-1.256245	0.000000	0.000000	0.000000	0.070753	0.019733	0.090856	0.000000	0.000000	2.000000	62.000000	0.000000
3764.845839	-0.071713	0.552947	0.025428	82.578758	96.791466	166.137207	-1.402572	0.000000	-1.256245	0.000000	0.000000	0.000000	0.070753	0.019733	0.090856	0.000000	0.000000	2.000000	62.000000	0.000000
3764.849172	-0.071713	0.552947	0.025428	82.578758	96.791466	166.137207	-1.402572	0.000000	-1.256245	0.000000	0.000000	0.000000	0.070753	0.019733	0.090856	0.000000	0.000000	2.000000	62.000000	0.000000
3764.852506	-0.071663	0.552983	0.025406	82.691376	94.364441	163.739685	-1.414364	0.000000	-1.271388	0.000000	0.000000	0.000000	0.014999	0.010777	-0.006391	0.000000	0.000000	2.000000	62.000000	0.000000
3764.855839	-0.071663	0.552983	0.025406	82.691376	94.364441	163.739685	-1.414364	0.000000	-1.271388	0.000000	0.000000	0.000000	-0.000001	-0.000006	0.000000	0.000000	0.000000	2.000000	62.000000	0.000000
3764.859172	-0.071663	0.552983	0.025406	82.691376	94.364441	163.739685	-1.414364	0.000000	-1.271388	0.000000	0.000000	0.000000	-0.000001	-0.000006	0.000000	0.000000	0.000000	2.000000	62.000000	0.000000
3764.862506	-0.071663	0.552983	0.025406	82.774139	91.496857	160.947952	-1.416864	0.000000	-1.270323	0.000000	0.000000	0.000000	-0.000001	-0.000006	0.000000	0.000000	0.000000	2.000000	62.000000	0.000000
3764.865839	-0.071663	0.552983	0.025406	82.774139	91.496857	160.947952	-1.416864	0.000000	-1.270323	0.000000	0.000000	0.000000	-0.000001	-0.000006	0.000000	0.000000	0.000000	2.000000	62.000000	0.000000
3764.869172	-0.071762	0.553014	0.025126	82.774139	91.496857	160.947952	-1.416864	0.000000	-1.270323	0.000000	0.000000	0.000000	-0.029646	0.009424	-0.084039	0.000000	0.000000	2.000000	62.000000	0.000000
3764.872506	-0.071762	0.553014	0.025126	82.804237	88.352715	157.931152	-1.416864	0.000000	-1.270323	0.000000	0.000000	0.000000	-0.029646	0.009424	-0.084039	0.000000	0.000000	2.000000	62.000000	0.000000
3764.875839	-0.071762	0.553014	0.025126	82.804237	88.352715	157.931152	-1.416864	0.000000	-1.270323	0.000000	0.000000	0.000000	-0.029646	0.009424	-0.084039	0.000000	0.000000	2.000000	62.000000	0.000000
3764.879172	-0.071762	0.553014	0.025126	82.804237	88.352715	157.931152	-1.416864	0.000000	-1.270323	0.000000	0.000000	0.000000	-0.029646	0.009424	-0.084039	0.000000	0.000000	2.000000	62.000000	0.000000
3764.882506	-0.072079	0.553049	0.024121	82.800583	85.112228	154.839447	-1.411923	0.000000	-1.256316	0.000000	0.000000	0.000000	-0.095270	0.010438	-0.301597	0.000000	0.000000	2.000000	62.000000	0.000000
3764.885839	-0.072079	0.553049	0.024121	82.800583	85.112228	154.839447	-1.411923	0.000000	-1.256316	0.000000	0.000000	0.000000	-0.000001	-0.000005	0.000000	0.000000	0.000000	2.000000	62.000000	0.000000
3764.889172	-0.072079	0.553049	0.024121	82.800583	85.112228	154.839447	-1.411923	0.000000	-1.256316	0.000000	0.000000	0.000000	-0.000001	-0.000005	0.000000	0.000000	0.000000	2.000000	62.000000	0.000000
3764.892506	-0.072079	0.553049	0.024121	82.778053	81.754868	151.643921	-1.396045	0.000000	-1.206050	0.000000	0.000000	0.000000	-0.000001	-0.000005	0.000000	0.000000	0.000000	2.000000	62.000000	0.000000
3764.895839	-0.072079	0.553049	0.024121	82.778053	81.754868	151.643921	-1.396045	0.000000	-1.206050	0.000000	0.000000	0.000000	-0.000001	-0.000005	0.000000	0.000000	0.000000	2.000000	62.000000	0.000000
3764.899172	-0.072256	0.552990	0.023436	82.778053	81.754868	151.643921	-1.396045	0.000000	-1.206050	0.000000	0.000000	0.000000	-0.053195	-0.017803	-0.205609	0.000000	0.000000	2.000000	62.000000	0.000000
3764.902506	-0.072256	0.552990	0.023436	82.787682	78.361000	148.364517	-1.396045	0.000000	-1.206050	0.000000	0.000000	0.000000	-0.053195	-0.017803	-0.205609	0.000000	0.000000	2.000000	62.000000	0.000000
3764.905839	-0.072480	0.552888	0.022600	82.787682	78.361000	148.364517	-1.396045	0.000000	-1.206050	0.000000	0.000000	0.000000	-0.067108	-0.030388	-0.250835	0.000000	0.000000	2.000000	62.000000	0.000000
3764.909172	-0.072480	0.552888	0.022600	82.787682	78.361000	148.364517	-1.396045	0.000000	-1.206050	0.000000	0.000000	0.000000	-0.067108	-0.030388	-0.250835	0.000000	0.000000	2.000000	62.000000	0.000000
3764.912506	-0.072480	0.552888	0.022600	82.820175	74.996445	145.080292	-1.375994	0.000000	-1.129976	0.000000	0.000000	0.000000	-0.067108	-0.030388	-0.250835	0.000000	0.000000	2.000000	62.000000	0.000000
3764.915839	-0.072728	0.552692	0.021626	82.820175	74.996445	145.080292	-1.375994	0.000000	-1.129976	0.000000	0.000000	0.000000	-0.074466	-0.058876	-0.292031	0.000000	0.000000	2.000000	62.000000	0.000000
3764.919172	-0.072728	0.552692	0.021626	82.820175	74.996445	145.080292	-1.375994	0.000000	-1.129976	0.000000	0.000000	0.000000	-0.074466	-0.058876	-0.292031	0.000000	0.000000	2.000000	62.000000	0.000000
3764.922506	-0.072728	0.552692	0.021626	82.827744	71.709267	141.880173	-1.363583	0.000000	-1.081304	0.000000	0.000000	0.000000	-0.074466	-0.058876	-0.292031	0.000000	0.000000	2.000000	62.000000	0.000000
3764.925839	-0.073028	0.552462	0.020542	82.827744	71.709267	141.880173	-1.363583	0.000000	-1.081304	0.000000	0.000000	0.000000	-0.089828	-0.068932	-0.325236	0.000000	0.000000	2.000000	62.000000	0.000000
3764.929172	-0.073028	0.552462	0.020542	82.827744	71.709267	141.880173	-1.363583	0.000000	-1.081304	0.000000	0.000000	0.000000	-0.089828	-0.068932	-0.325236	0.000000	0.000000	2.000000	62.000000	0.000000
3764.932506	-0.073028	0.552462	0.020542	82.818130	68.633575	138.900070	-1.348611	0.000000	-1.027098	0.000000	0.000000	0.000000	-0.089828	-0.068932	-0.325236	0.000000	0.000000	2.000000	62.000000	0.000000
3764.935839	-0.073400	0.552199	0.019343	82.818130	68.633575	138.900070	-1.348611	0.000000	-1.027098	0.000000	0.000000	0.000000	-0.111739	-0.079046	-0.359598	0.000000	0.000000	2.000000	62.000000	0.000000
3764.939172	-0.073400	0.552199	0.019343	82.818130	68.633575	138.900070	-1.348611	0.000000	-1.027098	0.000000	0.000000	0.000000	-0.111739	-0.079046	-0.359598	0.000000	0.000000	2.000000	62.000000	0.000000
3764.942506	-0.073400	0.552199	0.019343	82.804237	65.714035	136.071945	-1.329988	0.000000	-0.967165	0.000000	0.000000	0.000000	-0.111739	-0.079046	-0.359598	0.000000	0.000000	2.000000	62.000000	0.000000
3764.945839	-0.073823	0.551972	0.018041	82.804237	65.714035	136.071945	-1.329988	0.000000	-0.967165	0.000000	0.000000	0.000000	-0.126918	-0.068163	-0.390753	0.000000	0.000000	2.000000	62.000000	0.000000
3764.949172	-0.073823	0.551972	0.018041	82.804237	65.714035	136.071945	-1.329988	0.000000	-0.967165	0.000000	0.000000	0.000000	-0.126918	-0.068163	-0.390753	0.000000	0.000000	2.000000	62.000000	0.000000
3764.952506	-0.073823	0.551972	0.018041	82.794785	62.965973	133.409042	-1.308835	0.000000	-0.902039	0.000000	0.000000	0.000000	-0.126918	-0.068163	-0.390753	0.000000	0.000000	2.000000	62.000000	0.000000
3764.955839	-0.074369	0.551719	0.016657	82.794785	62.965973	133.409042	-1.308835	0.000000	-0.902039	0.000000	0.000000	0.000000	-0.163618	-0.075859	-0.415206	0.000000	0.000000	2.000000	62.000000	0.000000
3764.959172	-0.074369	0.551719	0.016657	82.794785	62.965973	133.409042	-1.308835	0.000000	-0.902039	0.000000	0.000000	0.000000	-0.163618	-0.075859	-0.415206	0.000000	0.000000	2.000000	62.000000	0.000000
3764.962506	-0.074369	0.551719	0.016657	82.795815	60.353008	130.874420	-1.281565	0.000000	-0.832838	0.000000	0.000000	0.000000	-0.163618	-0.075859	-0.415206	0.000000	0.000000	2.000000	62.000000	0.000000
3764.965839	-0.075037	0.551484	0.015203	82.795815	60.353008	130.874420	-1.281565	0.000000	-0.832838	0.000000	0.000000	0.000000	-0.200484	-0.070557	-0.435994	0.000000	0.000000	2.000000	62.000000	0.000000
3764.969172	-0.075037	0.551484	0.015203	82.795815	60.353008	130.874420	-1.281565	0.000000	-0.832838	0.000000	0.000000	0.000000	-0.200484	-0.070557	-0.435994	0.000000	0.000000	2.000000	62.000000	0.000000
3764.972506	-0.075037	0.551484	0.015203	82.793396	57.946316	128.551575	-1.248151	0.000000	-0.760173	0.000000	0.000000	0.000000	-0.200484	-0.070557	-0.435994	0.000000	0.000000	2.000000	62.000000	0.000000
3764.975839	-0.075805	0.551240	0.013689	82.793396	57.946316	128.551575	-1.248151	0.000000	-0.760173	0.000000	0.000000	0.000000	-0.230431	-0.073148	-0.454361	0.000000	0.000000	2.000000	62.000000	0.000000
3764.979172	-0.075805	0.551240	0.013689	82.793396	57.946316	128.551575	-1.248151	0.000000	-0.760173	0.000000	0.000000	0.000000	-0.230431	-0.073148	-0.454361	0.000000	0.000000	2.000000	62.000000	0.000000
3764.982506	-0.075805	0.551240	0.013689	82.773003	55.691925	126.404594	-1.209746	0.000000	-0.684446	0.000000	0.000000	0.000000	-0.230431	-0.073148	-0.454361	0.000000	0.000000	2.000000	62.000000	0.000000
3764.985839	-0.076631	0.550978	0.012143	82.773003	55.691925	126.404594	-1.209746	0.000000	-0.684446	0.000000	0.000000	0.000000	-0.247731	-0.078401	-0.463821	0.000000	0.000000	2.000000	62.000000	0.000000
3764.989172	-0.076631	0.550978	0.012143	82.773003	55.691925	126.404594	-1.209746	0.000000	-0.684446	0.000000	0.000000	0.000000	-0.247731	-0.078401	-0.463821	0.000000	0.000000	2.000000	62.000000	0.000000
3764.992506	-0.076631	0.550978	0.012143	82.723602	53.613487	124.465279	-1.168458	0.000000	-0.607143	0.000000	0.000000	0.000000	-0.247731	-0.078401	-0.463821	0.000000	0.000000	2.000000	62.000000	0.000000
3764.995839	-0.077467	0.550657	0.010559	82.723602	53.613487	124.465279	-1.168458	0.000000	-0.607143	0.000000	0.000000	0.000000	-0.250820	-0.096523	-0.475082	0.000000	0.000000	2.000000	62.000000	0.000000
3764.999172	-0.077467	0.550657	0.010559	82.723602	53.613487	124.465279	-1.168458	0.000000	-0.607143	0.000000	0.000000	0.000000	-0.250820	-0.096523	-0.475082	0.000000	0.000000	2.000000	62.000000	0.000000
3765.002506	-0.077467	0.550657	0.010559	82.655670	51.627335	122.634232	-1.126654	0.000000	-0.527962	0.000000	0.000000	0.000000	-0.250820	-0.096523	-0.475082	0.000000	0.000000	2.000000	62.000000	0.000000
3765.005839	-0.078293	0.550318	0.008955	82.655670	51.627335	122.634232	-1.126654	0.000000	-0.527962	0.000000	0.000000	0.000000	-0.247780	-0.101660	-0.481415	0.000000	0.000000	2.000000	62.000000	0.000000
3765.009172	-0.078293	0.550318	0.008955	82.655670	51.627335	122.634232	-1.126654	0.000000	-0.527962	0.000000	0.000000	0.000000	-0.247780	-0.101660	-0.481415	0.000000	0.000000	2.000000	62.000000	0.000000
3765.012506	-0.078293	0.550318	0.008955	82.581909	49.641590	120.797852	-1.085358	0.000000	-0.447726	0.000000	0.000000	0.000000	-0.247780	-0.101660	-0.481415	0.000000	0.000000	2.000000	62.000000	0.000000
3765.015839	-0.079090	0.549953	0.007355	82.581909	49.641590	120.797852	-1.085358	0.000000	-0.447726	0.000000	0.000000	0.000000	-0.239257	-0.109410	-0.479719	0.000000	0.000000	2.000000	62.000000	0.000000
3765.019172	-0.079090	0.549953	0.007355	82.581909	49.641590	120.797852	-1.085358	0.000000	-0.447726	0.000000	0.000000	0.000000	-0.239257	-0.109410	-0.479719	0.000000	0.000000	2.000000	62.000000	0.000000
3765.022506	-0.079090	0.549953	0.007355	82.497734	47.524384	118.819244	-1.045481	0.000000	-0.367773	0.000000	0.000000	0.000000	-0.239257	-0.109410	-0.479719	0.000000	0.000000	2.000000	62.000000	0.000000
3765.025839	-0.079869	0.549614	0.005816	82.497734	47.524384	118.819244	-1.045481	0.000000	-0.367773	0.000000	0.000000	0.000000	-0.233610	-0.101800	-0.461721	0.000000	0.000000	2.000000	62.000000	0.000000
3765.029172	-0.079869	0.549614	0.005816	82.497734	47.524384	118.819244	-1.045481	0.000000	-0.367773	0.000000	0.000000	0.000000	-0.233610	-0.101800	-0.461721	0.000000	0.000000	2.000000	62.000000	0.000000
3765.032506	-0.079869	0.549614	0.005816	82.380112	45.103443	116.536278	-1.006546	0.000000	-0.290820	0.000000	0.000000	0.000000	-0.233610	-0.101800	-0.461721	0.000000	0.000000	2.000000	62.000000	0.000000
3765.035839	-0.080635	0.549359	0.004369	82.380112	45.103443	116.536278	-1.006546	0.000000	-0.290820	0.000000	0.000000	0.000000	-0.229800	-0.076411	-0.434249	0.000000	0.000000	2.000000	62.000000	0.000000
3765.039172	-0.080635	0.549359	0.004369	82.380112	45.103443	116.536278	-1.006546	0.000000	-0.290820	0.000000	0.000000	0.000000	-0.229800	-0.076411	-0.434249	0.000000	0.000000	2.000000	62.000000	0.000000
3765.042506	-0.080635	0.549359	0.004369	82.212807	42.513771	114.094856	-0.968246	0.000000	-0.218445	0.000000	0.000000	0.000000	-0.229800	-0.076411	-0.434249	0.000000	0.000000	2.000000	62.000000	0.000000
3765.045839	-0.081417	0.549222	0.003046	82.212807	42.513771	114.094856	-0.968246	0.000000	-0.218445	0.000000	0.000000	0.000000	-0.234716	-0.041056	-0.396926	0.000000	0.000000	2.000000	62.000000	0.000000
3765.049172	-0.081417	0.549222	0.003046	82.212807	42.513771	114.094856	-0.968246	0.000000	-0.218445	0.000000	0.000000	0.000000	-0.234716	-0.041056	-0.396926	0.000000	0.000000	2.000000	62.000000	0.000000
3765.052506	-0.081417	0.549222	0.003046	82.020805	39.972679	111.698982	-0.929127	0.000000	-0.152291	0.000000	0.000000	0.000000	-0.234716	-0.041056	-0.396926	0.000000	0.000000	2.000000	62.000000	0.000000
3765.055839	-0.082159	0.549211	0.001900	82.020805	39.972679	111.698982	-0.929127	0.000000	-0.152291	0.000000	0.000000	0.000000	-0.222501	-0.003351	-0.343627	0.000000	0.000000	2.000000	62.000000	0.000000
3765.059172	-0.082159	0.549211	0.001900	82.020805	39.972679	111.698982	-0.929127	0.000000	-0.152291	0.000000	0.000000	0.000000	-0.222501	-0.003351	-0.343627	0.000000	0.000000	2.000000	62.000000	0.000000
3765.062506	-0.082159	0.549211	0.001900	81.827736	37.714802	109.574509	-0.892044	0.000000	-0.095019	0.000000	0.000000	0.000000	-0.222501	-0.003351	-0.343627	0.000000	0.000000	2.000000	62.000000	0.000000
3765.065839	-0.082866	0.549317	0.000956	81.827736	37.714802	109.574509	-0.892044	0.000000	-0.095019	0.000000	0.000000	0.000000	-0.212005	0.031688	-0.283239	0.000000	0.000000	2.000000	62.000000	0.000000
3765.069172	-0.082866	0.549317	0.000956	81.827736	37.714802	109.574509	-0.892044	0.000000	-0.095019	0.000000	0.000000	0.000000	-0.212005	0.031688	-0.283239	0.000000	0.000000	2.000000	62.000000	0.000000
3765.072506	-0.082866	0.549317	0.000956	81.646469	35.810745	107.788437	-0.856710	0.000000	-0.047813	0.000000	0.000000	0.000000	-0.212005	0.031688	-0.283239	0.000000	0.000000	2.000000	62.000000	0.000000
3765.075839	-0.083530	0.549463	0.000164	81.646469	35.810745	107.788437	-0.856710	0.000000	-0.047813	0.000000	0.000000	0.000000	-0.199256	0.043966	-0.237567	0.000000	0.000000	2.000000	62.000000	0.000000
3765.079172	-0.083530	0.549463	0.000164	81.646469	35.810745	107.788437	-0.856710	0.000000	-0.047813	0.000000	0.000000	0.000000	-0.199256	0.043966	-0.237567	0.000000	0.000000	2.000000	62.000000	0.000000
3765.082506	-0.083530	0.549463	0.000164	81.482117	34.212318	106.294235	-0.823500	0.000000	-0.008218	0.000000	0.000000	0.000000	-0.199256	0.043966	-0.237567	0.000000	0.000000	2.000000	62.000000	0.000000
3765.085839	-0.083530	0.549463	0.000164	81.482117	34.212318	106.294235	-0.823500	0.000000	-0.008218	0.000000	0.000000	0.000000	-0.199256	0.043966	-0.237567	0.000000	0.000000	2.000000	62.000000	0.000000
3765.089172	-0.084153	0.549651	-0.000475	81.482117	34.212318	106.294235	-0.823500	0.000000	-0.008218	0.000000	0.000000	0.000000	-0.186829	0.056282	-0.191804	0.000000	0.000000	2.000000	62.000000	0.000000
3765.092506	-0.084153	0.549651	-0.000475	81.352455	32.976757	105.140038	-0.823500	0.000000	-0.008218	0.000000	0.000000	0.000000	-0.186829	0.056282	-0.191804	0.000000	0.000000	2.000000	62.000000	0.000000
3765.095839	-0.084656	0.549838	-0.001027	81.352455	32.976757	105.140038	-0.823500	0.000000	-0.008218	0.000000	0.000000	0.000000	-0.150887	0.056058	-0.165586	0.000000	0.000000	2.000000	62.000000	0.000000
3765.099172	-0.084656	0.549838	-0.001027	81.352455	32.976757	105.140038	-0.823500	0.000000	-0.008218	0.000000	0.000000	0.000000	-0.150887	0.056058	-0.165586	0.000000	0.000000	2.000000	62.000000	0.000000
3765.102506	-0.084656	0.549838	-0.001027	81.265900	31.963524	104.166115	-0.767214	0.000000	0.051347	0.000000	0.000000	0.000000	-0.150887	0.056058	-0.165586	0.000000	0.000000	2.000000	62.000000	0.000000
3765.105839	-0.084656	0.549838	-0.001027	81.265900	31.963524	104.166115	-0.767214	0.000000	0.051347	0.000000	0.000000	0.000000	-0.150887	0.056058	-0.165586	0.000000	0.000000	2.000000	62.000000	0.000000
3765.109172	-0.085091	0.550007	-0.001453	81.265900	31.963524	104.166115	-0.767214	0.000000	0.051347	0.000000	0.000000	0.000000	-0.130730	0.050812	-0.127799	0.000000	0.000000	2.000000	62.000000	0.000000
3765.112506	-0.085091	0.550007	-0.001453	81.235611	31.252682	103.453468	-0.767214	0.000000	0.051347	0.000000	0.000000	0.000000	-0.130730	0.050812	-0.127799	0.000000	0.000000	2.000000	62.000000	0.000000
3765.115839	-0.085410	0.550151	-0.001786	81.235611	31.252682	103.453468	-0.767214	0.000000	0.051347	0.000000	0.000000	0.000000	-0.095468	0.043096	-0.099863	0.000000	0.000000	2.000000	62.000000	0.000000
3765.119172	-0.085410	0.550151	-0.001786	81.235611	31.252682	103.453468	-0.767214	0.000000	0.051347	0.000000	0.000000	0.000000	-0.095468	0.043096	-0.099863	0.000000	0.000000	2.000000	62.000000	0.000000
3765.122506	-0.085410	0.550151	-0.001786	81.255196	30.742136	102.899696	-0.729514	0.000000	0.089290	0.000000	0.000000	0.000000	-0.095468	0.043096	-0.099863	0.000000	0.000000	2.000000	62.000000	0.000000
3765.125839	-0.085410	0.550151	-0.001786	81.255196	30.742136	102.899696	-0.729514	0.000000	0.089290	0.000000	0.000000	0.000000	-0.095468	0.043096	-0.099863	0.000000	0.000000	2.000000	62.000000	0.000000
3765.129172	-0.085675	0.550294	-0.002042	81.255196	30.742136	102.899696	-0.729514	0.000000	0.089290	0.000000	0.000000	0.000000	-0.079508	0.043050	-0.076996	0.000000	0.000000	2.000000	62.000000	0.000000
3765.132506	-0.085675	0.550294	-0.002042	81.294708	30.327120	102.414726	-0.729514	0.000000	0.089290	0.000000	0.000000	0.000000	-0.079508	0.043050	-0.076996	0.000000	0.000000	2.000000	62.000000	0.000000
3765.135839	-0.085675	0.550294	-0.002042	81.294708	30.327120	102.414726	-0.729514	0.000000	0.089290	0.000000	0.000000	0.000000	-0.079508	0.043050	-0.076996	0.000000	0.000000	2.000000	62.000000	0.000000
3765.139172	-0.085675	0.550294	-0.002042	81.294708	30.327120	102.414726	-0.729514	0.000000	0.089290	0.000000	0.000000	0.000000	-0.079508	0.043050	-0.076996	0.000000	0.000000	2.000000	62.000000	0.000000
3765.142506	-0.085963	0.550674	-0.002175	81.333992	29.858892	101.859108	-0.716263	0.000000	0.102123	0.000000	0.000000	0.000000	-0.086484	0.113847	-0.039646	0.000000	0.000000	2.000000	62.000000	0.000000
3765.145839	-0.085963	0.550674	-0.002175	81.333992	29.858892	101.859108	-0.716263	0.000000	0.102123	0.000000	0.000000	0.000000	-0.086484	0.113847	-0.039646	0.000000	0.000000	2.000000	62.000000	0.000000
3765.149172	-0.085963	0.550674	-0.002175	81.333992	29.858892	101.859108	-0.716263	0.000000	0.102123	0.000000	0.000000	0.000000	-0.086484	0.113847	-0.039646	0.000000	0.000000	2.000000	62.000000	0.000000
3765.152506	-0.085963	0.550674	-0.002175	81.380714	29.347233	101.234856	-0.701849	0.000000	0.108731	0.000000	0.000000	0.000000	-0.086484	0.113847	-0.039646	0.000000	0.000000	2.000000	62.000000	0.000000
3765.155839	-0.086017	0.550817	-0.002125	81.380714	29.347233	101.234856	-0.701849	0.000000	0.108731	0.000000	0.000000	0.000000	-0.016208	0.043025	0.014735	0.000000	0.000000	2.000000	62.000000	0.000000
3765.159172	-0.086017	0.550817	-0.002125	81.380714	29.347233	101.234856	-0.701849	0.000000	0.108731	0.000000	0.000000	0.000000	-0.016208	0.043025	0.014735	0.000000	0.000000	2.000000	62.000000	0.000000
3765.162506	-0.086017	0.550817	-0.002125	81.448425	28.753584	100.492973	-0.699148	0.000000	0.106275	0.000000	0.000000	0.000000	-0.016208	0.043025	0.014735	0.000000	0.000000	2.000000	62.000000	0.000000
3765.165839	-0.086038	0.550919	-0.002017	81.448425	28.753584	100.492973	-0.699148	0.000000	0.106275	0.000000	0.000000	0.000000	-0.006153	0.030398	0.032545	0.000000	0.000000	2.000000	62.000000	0.000000
3765.169172	-0.086038	0.550919	-0.002017	81.448425	28.753584	100.492973	-0.699148	0.000000	0.106275	0.000000	0.000000	0.000000	-0.006153	0.030398	0.032545	0.000000	0.000000	2.000000	62.000000	0.000000
3765.172506	-0.086038	0.550919	-0.002017	81.547829	28.019611	99.564552	-0.698122	0.000000	0.100851	0.000000	0.000000	0.000000	-0.006153	0.030398	0.032545	0.000000	0.000000	2.000000	62.000000	0.000000
3765.175839	-0.086038	0.550919	-0.002017	81.547829	28.019611	99.564552	-0.698122	0.000000	0.100851	0.000000	0.000000	0.000000	-0.006153	0.030398	0.032545	0.000000	0.000000	2.000000	62.000000	0.000000
3765.179172	-0.086061	0.550944	-0.001893	81.547829	28.019611	99.564552	-0.698122	0.000000	0.100851	0.000000	0.000000	0.000000	-0.007005	0.007635	0.037066	0.000000	0.000000	2.000000	62.000000	0.000000
3765.182506	-0.086061	0.550944	-0.001893	81.681213	27.076574	98.369934	-0.698122	0.000000	0.100851	0.000000	0.000000	0.000000	-0.007005	0.007635	0.037066	0.000000	0.000000	2.000000	62.000000	0.000000
3765.185839	-0.086091	0.550910	-0.001737	81.681213	27.076574	98.369934	-0.698122	0.000000	0.100851	0.000000	0.000000	0.000000	-0.008886	-0.010089	0.047013	0.000000	0.000000	2.000000	62.000000	0.000000
3765.189172	-0.086091	0.550910	-0.001737	81.681213	27.076574	98.369934	-0.698122	0.000000	0.100851	0.000000	0.000000	0.000000	-0.008886	-0.010089	0.047013	0.000000	0.000000	2.000000	62.000000	0.000000
3765.192506	-0.086091	0.550910	-0.001737	81.830711	26.019688	97.034836	-0.695474	0.000000	0.086837	0.000000	0.000000	0.000000	-0.008886	-0.010089	0.047013	0.000000	0.000000	2.000000	62.000000	0.000000
3765.195839	-0.086091	0.550910	-0.001737	81.830711	26.019688	97.034836	-0.695474	0.000000	0.086837	0.000000	0.000000	0.000000	-0.008886	-0.010089	0.047013	0.000000	0.000000	2.000000	62.000000	0.000000
3765.199172	-0.086118	0.550834	-0.001593	81.830711	26.019688	97.034836	-0.695474	0.000000	0.086837	0.000000	0.000000	0.000000	-0.008147	-0.022782	0.043094	0.000000	0.000000	2.000000	62.000000	0.000000
3765.202506	-0.086118	0.550834	-0.001593	81.970207	24.972914	95.719765	-0.695474	0.000000	0.086837	0.000000	0.000000	0.000000	-0.008147	-0.022782	0.043094	0.000000	0.000000	2.000000	62.000000	0.000000
3765.205839	-0.086118	0.550834	-0.001593	81.970207	24.972914	95.719765	-0.695474	0.000000	0.086837	0.000000	0.000000	0.000000	-0.008147	-0.022782	0.043094	0.000000	0.000000	2.000000	62.000000	0.000000
3765.209172	-0.086118	0.550834	-0.001593	81.970207	24.972914	95.719765	-0.695474	0.000000	0.086837	0.000000	0.000000	0.000000	-0.008147	-0.022782	0.043094	0.000000	0.000000	2.000000	62.000000	0.000000
3765.212506	-0.086098	0.550682	-0.001225	82.073280	24.134771	94.668808	-0.694116	0.000000	0.079655	0.000000	0.000000	0.000000	0.006043	-0.045595	0.110353	0.000000	0.000000	2.000000	62.000000	0.000000
3765.215839	-0.086098	0.550682	-0.001225	82.073280	24.134771	94.668808	-0.694116	0.000000	0.079655	0.000000	0.000000	0.000000	0.006043	-0.045595	0.110353	0.000000	0.000000	2.000000	62.000000	0.000000
3765.219172	-0.086098	0.550682	-0.001225	82.073280	24.134771	94.668808	-0.694116	0.000000	0.079655	0.000000	0.000000	0.000000	0.006043	-0.045595	0.110353	0.000000	0.000000	2.000000	62.000000	0.000000
3765.222506	-0.086098	0.550682	-0.001225	82.123207	23.687885	94.102295	-0.695123	0.000000	0.061263	0.000000	0.000000	0.000000	0.006043	-0.045595	0.110353	0.000000	0.000000	2.000000	62.000000	0.000000
3765.225839	-0.086028	0.550632	-0.001002	82.123207	23.687885	94.102295	-0.695123	0.000000	0.061263	0.000000	0.000000	0.000000	0.020992	-0.015231	0.066976	0.000000	0.000000	2.000000	62.000000	0.000000
3765.229172	-0.086028	0.550632	-0.001002	82.123207	23.687885	94.102295	-0.695123	0.000000	0.061263	0.000000	0.000000	0.000000	0.020992	-0.015231	0.066976	0.000000	0.000000	2.000000	62.000000	0.000000
3765.232506	-0.086028	0.550632	-0.001002	82.127747	23.591829	93.972649	-0.698622	0.000000	0.050100	0.000000	0.000000	0.000000	0.020992	-0.015231	0.066976	0.000000	0.000000	2.000000	62.000000	0.000000
3765.235839	-0.085944	0.550589	-0.000734	82.127747	23.591829	93.972649	-0.698622	0.000000	0.050100	0.000000	0.000000	0.000000	0.025199	-0.012741	0.080538	0.000000	0.000000	2.000000	62.000000	0.000000
3765.239172	-0.085944	0.550589	-0.000734	82.127747	23.591829	93.972649	-0.698622	0.000000	0.050100	0.000000	0.000000	0.000000	0.025199	-0.012741	0.080538	0.000000	0.000000	2.000000	62.000000	0.000000
3765.242506	-0.085944	0.550589	-0.000734	82.119972	23.567209	93.934082	-0.702822	0.000000	0.036677	0.000000	0.000000	0.000000	0.025199	-0.012741	0.080538	0.000000	0.000000	2.000000	62.000000	0.000000
3765.245839	-0.085944	0.550589	-0.000734	82.119972	23.567209	93.934082	-0.702822	0.000000	0.036677	0.000000	0.000000	0.000000	0.025199	-0.012741	0.080538	0.000000	0.000000	2.000000	62.000000	0.000000
3765.249172	-0.085906	0.550564	-0.000455	82.119972	23.567209	93.934082	-0.702822	0.000000	0.036677	0.000000	0.000000	0.000000	0.011217	-0.007682	0.083499	0.000000	0.000000	2.000000	62.000000	0.000000
3765.252506	-0.085906	0.550564	-0.000455	82.112228	23.534546	93.895607	-0.702822	0.000000	0.036677	0.000000	0.000000	0.000000	0.011217	-0.007682	0.083499	0.000000	0.000000	2.000000	62.000000	0.000000
3765.255839	-0.085906	0.550564	-0.000455	82.112228	23.534546	93.895607	-0.702822	0.000000	0.036677	0.000000	0.000000	0.000000	0.011217	-0.007682	0.083499	0.000000	0.000000	2.000000	62.000000	0.000000
3765.259172	-0.085906	0.550564	-0.000455	82.112228	23.534546	93.895607	-0.702822	0.000000	0.036677	0.000000	0.000000	0.000000	0.011217	-0.007682	0.083499	0.000000	0.000000	2.000000	62.000000	0.000000
3765.262506	-0.085854	0.550487	0.000102	82.106186	23.527716	93.879471	-0.704692	0.000000	0.022761	0.000000	0.000000	0.000000	0.015742	-0.023082	0.167240	0.000000	0.000000	2.000000	62.000000	0.000000
3765.265839	-0.085854	0.550487	0.000102	82.106186	23.527716	93.879471	-0.704692	0.000000	0.022761	0.000000	0.000000	0.000000	-0.000001	0.000003	-0.000000	0.000000	0.000000	2.000000	62.000000	0.000000
3765.269172	-0.085854	0.550487	0.000102	82.106186	23.527716	93.879471	-0.704692	0.000000	0.022761	0.000000	0.000000	0.000000	-0.000001	0.000003	-0.000000	0.000000	0.000000	2.000000	62.000000	0.000000
3765.272506	-0.085854	0.550487	0.000102	82.104393	23.562031	93.898323	-0.707316	0.000000	-0.005113	0.000000	0.000000	0.000000	-0.000001	0.000003	-0.000000	0.000000	0.000000	2.000000	62.000000	0.000000
3765.275839	-0.085854	0.550487	0.000102	82.104393	23.562031	93.898323	-0.707316	0.000000	-0.005113	0.000000	0.000000	0.000000	-0.000001	0.000003	-0.000000	0.000000	0.000000	2.000000	62.000000	0.000000
3765.279172	-0.085762	0.550410	0.000334	82.104393	23.562031	93.898323	-0.707316	0.000000	-0.005113	0.000000	0.000000	0.000000	0.027394	-0.023014	0.069641	0.000000	0.000000	2.000000	62.000000	0.000000
3765.282506	-0.085762	0.550410	0.000334	82.102654	23.599087	93.917221	-0.707316	0.000000	-0.005113	0.000000	0.000000	0.000000	0.027394	-0.023014	0.069641	0.000000	0.000000	2.000000	62.000000	0.000000
3765.285839	-0.085762	0.550410	0.000334	82.102654	23.599087	93.917221	-0.707316	0.000000	-0.005113	0.000000	0.000000	0.000000	0.027394	-0.023014	0.069641	0.000000	0.000000	2.000000	62.000000	0.000000
3765.289172	-0.085762	0.550410	0.000334	82.102654	23.599087	93.917221	-0.707316	0.000000	-0.005113	0.000000	0.000000	0.000000	0.027394	-0.023014	0.069641	0.000000	0.000000	2.000000	62.000000	0.000000
3765.292506	-0.085392	0.550239	0.000881	82.102654	23.631739	93.917213	-0.711881	0.000000	-0.016719	0.000000	0.000000	0.000000	0.111030	-0.051215	0.164035	0.000000	0.000000	2.000000	62.000000	0.000000
3765.295839	-0.085392	0.550239	0.000881	82.102654	23.631739	93.917213	-0.711881	0.000000	-0.016719	0.000000	0.000000	0.000000	0.111030	-0.051215	0.164035	0.000000	0.000000	2.000000	62.000000	0.000000
3765.299172	-0.085392	0.550239	0.000881	82.102654	23.631739	93.917213	-0.711881	0.000000	-0.016719	0.000000	0.000000	0.000000	0.111030	-0.051215	0.164035	0.000000	0.000000	2.000000	62.000000	0.000000
3765.302506	-0.085392	0.550239	0.000881	82.105240	23.685209	93.930023	-0.730386	0.000000	-0.044059	0.000000	0.000000	0.000000	0.111030	-0.051215	0.164035	0.000000	0.000000	2.000000	62.000000	0.000000
3765.305839	-0.085101	0.550145	0.001131	82.105240	23.685209	93.930023	-0.730386	0.000000	-0.044059	0.000000	0.000000	0.000000	0.087300	-0.028183	0.075078	0.000000	0.000000	2.000000	62.000000	0.000000
3765.309172	-0.085101	0.550145	0.001131	82.105240	23.685209	93.930023	-0.730386	0.000000	-0.044059	0.000000	0.000000	0.000000	0.087300	-0.028183	0.075078	0.000000	0.000000	2.000000	62.000000	0.000000
3765.312506	-0.085101	0.550145	0.001131	82.106979	23.708010	93.911163	-0.744937	0.000000	-0.056571	0.000000	0.000000	0.000000	0.087300	-0.028183	0.075078	0.000000	0.000000	2.000000	62.000000	0.000000
3765.315839	-0.085101	0.550145	0.001131	82.106979	23.708010	93.911163	-0.744937	0.000000	-0.056571	0.000000	0.000000	0.000000	0.087300	-0.028183	0.075078	0.000000	0.000000	2.000000	62.000000	0.000000
3765.319172	-0.084835	0.550068	0.001396	82.106979	23.708010	93.911163	-0.744937	0.000000	-0.056571	0.000000	0.000000	0.000000	0.079858	-0.023128	0.079228	0.000000	0.000000	2.000000	62.000000	0.000000
3765.322506	-0.084835	0.550068	0.001396	82.107002	23.740675	93.911179	-0.744937	0.000000	-0.056571	0.000000	0.000000	0.000000	0.079858	-0.023128	0.079228	0.000000	0.000000	2.000000	62.000000	0.000000
3765.325839	-0.084835	0.550068	0.001396	82.107002	23.740675	93.911179	-0.744937	0.000000	-0.056571	0.000000	0.000000	0.000000	0.079858	-0.023128	0.079228	0.000000	0.000000	2.000000	62.000000	0.000000
3765.329172	-0.084835	0.550068	0.001396	82.107002	23.740675	93.911179	-0.744937	0.000000	-0.056571	0.000000	0.000000	0.000000	0.079858	-0.023128	0.079228	0.000000	0.000000	2.000000	62.000000	0.000000
3765.332506	-0.084428	0.549922	0.001876	82.105240	23.757006	93.900414	-0.758246	0.000000	-0.069776	0.000000	0.000000	0.000000	0.122053	-0.043788	0.144158	0.000000	0.000000	2.000000	62.000000	0.000000
3765.335839	-0.084428	0.549922	0.001876	82.105240	23.757006	93.900414	-0.758246	0.000000	-0.069776	0.000000	0.000000	0.000000	-0.000001	0.000004	0.000000	0.000000	0.000000	2.000000	62.000000	0.000000
3765.339172	-0.084428	0.549922	0.001876	82.105240	23.757006	93.900414	-0.758246	0.000000	-0.069776	0.000000	0.000000	0.000000	-0.000001	0.000004	0.000000	0.000000	0.000000	2.000000	62.000000	0.000000
3765.342506	-0.084428	0.549922	0.001876	82.100861	23.747082	93.876884	-0.778589	0.000000	-0.093802	0.000000	0.000000	0.000000	-0.000001	0.000004	0.000000	0.000000	0.000000	2.000000	62.000000	0.000000
3765.345839	-0.084428	0.549922	0.001876	82.100861	23.747082	93.876884	-0.778589	0.000000	-0.093802	0.000000	0.000000	0.000000	-0.000001	0.000004	0.000000	0.000000	0.000000	2.000000	62.000000	0.000000
3765.349172	-0.084361	0.549862	0.002122	82.100861	23.747082	93.876884	-0.778589	0.000000	-0.093802	0.000000	0.000000	0.000000	0.020255	-0.018142	0.073707	0.000000	0.000000	2.000000	62.000000	0.000000
3765.352506	-0.084361	0.549862	0.002122	82.098282	23.739895	93.864151	-0.778589	0.000000	-0.093802	0.000000	0.000000	0.000000	0.020255	-0.018142	0.073707	0.000000	0.000000	2.000000	62.000000	0.000000
3765.355839	-0.084361	0.549862	0.002122	82.098282	23.739895	93.864151	-0.778589	0.000000	-0.093802	0.000000	0.000000	0.000000	0.020255	-0.018142	0.073707	0.000000	0.000000	2.000000	62.000000	0.000000
3765.359172	-0.084361	0.549862	0.002122	82.098282	23.739895	93.864151	-0.778589	0.000000	-0.093802	0.000000	0.000000	0.000000	0.020255	-0.018142	0.073707	0.000000	0.000000	2.000000	62.000000	0.000000
3765.362506	-0.084396	0.549749	0.002558	82.094803	23.737551	93.860741	-0.781964	0.000000	-0.106087	0.000000	0.000000	0.000000	-0.010496	-0.033793	0.130852	0.000000	0.000000	2.000000	62.000000	0.000000
3765.365839	-0.084396	0.549749	0.002558	82.094803	23.737551	93.860741	-0.781964	0.000000	-0.106087	0.000000	0.000000	0.000000	-0.010496	-0.033793	0.130852	0.000000	0.000000	2.000000	62.000000	0.000000
3765.369172	-0.084396	0.549749	0.002558	82.094803	23.737551	93.860741	-0.781964	0.000000	-0.106087	0.000000	0.000000	0.000000	-0.010496	-0.033793	0.130852	0.000000	0.000000	2.000000	62.000000	0.000000
3765.372506	-0.084396	0.549749	0.002558	82.087860	23.727581	93.854111	-0.780215	0.000000	-0.127895	0.000000	0.000000	0.000000	-0.010496	-0.033793	0.130852	0.000000	0.000000	2.000000	62.000000	0.000000
3765.375839	-0.084436	0.549714	0.002778	82.087860	23.727581	93.854111	-0.780215	0.000000	-0.127895	0.000000	0.000000	0.000000	-0.012147	-0.010563	0.066176	0.000000	0.000000	2.000000	62.000000	0.000000
3765.379172	-0.084436	0.549714	0.002778	82.087860	23.727581	93.854111	-0.780215	0.000000	-0.127895	0.000000	0.000000	0.000000	-0.012147	-0.010563	0.066176	0.000000	0.000000	2.000000	62.000000	0.000000
3765.382506	-0.084436	0.549714	0.002778	82.073921	23.743103	93.881836	-0.778191	0.000000	-0.138925	0.000000	0.000000	0.000000	-0.012147	-0.010563	0.066176	0.000000	0.000000	2.000000	62.000000	0.000000
3765.385839	-0.084480	0.549695	0.003017	82.073921	23.743103	93.881836	-0.778191	0.000000	-0.138925	0.000000	0.000000	0.000000	-0.013143	-0.005525	0.071589	0.000000	0.000000	2.000000	62.000000	0.000000
3765.389172	-0.084480	0.549695	0.003017	82.073921	23.743103	93.881836	-0.778191	0.000000	-0.138925	0.000000	0.000000	0.000000	-0.013143	-0.005525	0.071589	0.000000	0.000000	2.000000	62.000000	0.000000
3765.392506	-0.084480	0.549695	0.003017	82.055573	23.799248	93.956406	-0.776000	0.000000	-0.150856	0.000000	0.000000	0.000000	-0.013143	-0.005525	0.071589	0.000000	0.000000	2.000000	62.000000	0.000000
3765.395839	-0.084480	0.549695	0.003017	82.055573	23.799248	93.956406	-0.776000	0.000000	-0.150856	0.000000	0.000000	0.000000	-0.013143	-0.005525	0.071589	0.000000	0.000000	2.000000	62.000000	0.000000
3765.399172	-0.084493	0.549694	0.003214	82.055573	23.799248	93.956406	-0.776000	0.000000	-0.150856	0.000000	0.000000	0.000000	-0.004045	-0.000347	0.058955	0.000000	0.000000	2.000000	62.000000	0.000000
3765.402506	-0.084493	0.549694	0.003214	82.039032	23.801996	93.971230	-0.776000	0.000000	-0.150856	0.000000	0.000000	0.000000	-0.004045	-0.000347	0.058955	0.000000	0.000000	2.000000	62.000000	0.000000
3765.405839	-0.084493	0.549694	0.003214	82.039032	23.801996	93.971230	-0.776000	0.000000	-0.150856	0.000000	0.000000	0.000000	-0.004045	-0.000347	0.058955	0.000000	0.000000	2.000000	62.000000	0.000000
3765.409172	-0.084493	0.549694	0.003214	82.039032	23.801996	93.971230	-0.776000	0.000000	-0.150856	0.000000	0.000000	0.000000	-0.004045	-0.000347	0.058955	0.000000	0.000000	2.000000	62.000000	0.000000
3765.412506	-0.084551	0.549743	0.003524	82.028633	23.786964	93.961212	-0.775326	0.000000	-0.160682	0.000000	0.000000	0.000000	-0.017115	0.014733	0.093253	0.000000	0.000000	2.000000	62.000000	0.000000
3765.415839	-0.084551	0.549743	0.003524	82.028633	23.786964	93.961212	-0.775326	0.000000	-0.160682	0.000000	0.000000	0.000000	-0.017115	0.014733	0.093253	0.000000	0.000000	2.000000	62.000000	0.000000
3765.419172	-0.084551	0.549743	0.003524	82.028633	23.786964	93.961212	-0.775326	0.000000	-0.160682	0.000000	0.000000	0.000000	-0.017115	0.014733	0.093253	0.000000	0.000000	2.000000	62.000000	0.000000
3765.422506	-0.084551	0.549743	0.003524	82.020851	23.749325	93.923225	-0.772474	0.000000	-0.176224	0.000000	0.000000	0.000000	-0.017115	0.014733	0.093253	0.000000	0.000000	2.000000	62.000000	0.000000
3765.425839	-0.084576	0.549785	0.003666	82.020851	23.749325	93.923225	-0.772474	0.000000	-0.176224	0.000000	0.000000	0.000000	-0.007784	0.012504	0.042416	0.000000	0.000000	2.000000	62.000000	0.000000
3765.429172	-0.084576	0.549785	0.003666	82.020851	23.749325	93.923225	-0.772474	0.000000	-0.176224	0.000000	0.000000	0.000000	-0.007784	0.012504	0.042416	0.000000	0.000000	2.000000	62.000000	0.000000
3765.432506	-0.084576	0.549785	0.003666	82.013084	23.711760	93.885269	-0.771176	0.000000	-0.183294	0.000000	0.000000	0.000000	-0.007784	0.012504	0.042416	0.000000	0.000000	2.000000	62.000000	0.000000
3765.435839	-0.084576	0.549785	0.003666	82.013084	23.711760	93.885269	-0.771176	0.000000	-0.183294	0.000000	0.000000	0.000000	-0.007784	0.012504	0.042416	0.000000	0.000000	2.000000	62.000000	0.000000
3765.439172	-0.084592	0.549802	0.003748	82.013084	23.711760	93.885269	-0.771176	0.000000	-0.183294	0.000000	0.000000	0.000000	-0.004524	0.004967	0.024662	0.000000	0.000000	2.000000	62.000000	0.000000
3765.442506	-0.084592	0.549802	0.003748	82.007927	23.684021	93.860023	-0.771176	0.000000	-0.183294	0.000000	0.000000	0.000000	-0.004524	0.004967	0.024662	0.000000	0.000000	2.000000	62.000000	0.000000
3765.445839	-0.084592	0.549802	0.003748	82.007927	23.684021	93.860023	-0.771176	0.000000	-0.183294	0.000000	0.000000	0.000000	-0.004524	0.004967	0.024662	0.000000	0.000000	2.000000	62.000000	0.000000
3765.449172	-0.084592	0.549802	0.003748	82.007927	23.684021	93.860023	-0.771176	0.000000	-0.183294	0.000000	0.000000	0.000000	-0.004524	0.004967	0.024662	0.000000	0.000000	2.000000	62.000000	0.000000
3765.452506	-0.084662	0.549818	0.003886	82.005295	23.668808	93.847404	-0.770422	0.000000	-0.187404	0.000000	0.000000	0.000000	-0.021190	0.004812	0.041490	0.000000	0.000000	2.000000	62.000000	0.000000
3765.455839	-0.084662	0.549818	0.003886	82.005295	23.668808	93.847404	-0.770422	0.000000	-0.187404	0.000000	0.000000	0.000000	-0.021190	0.004812	0.041490	0.000000	0.000000	2.000000	62.000000	0.000000
3765.459172	-0.084662	0.549818	0.003886	82.005295	23.668808	93.847404	-0.770422	0.000000	-0.187404	0.000000	0.000000	0.000000	-0.021190	0.004812	0.041490	0.000000	0.000000	2.000000	62.000000	0.000000
3765.462506	-0.084662	0.549818	0.003886	82.005325	23.671568	93.847458	-0.766891	0.000000	-0.194319	0.000000	0.000000	0.000000	-0.021190	0.004812	0.041490	0.000000	0.000000	2.000000	62.000000	0.000000
3765.465839	-0.084645	0.549809	0.003913	82.005325	23.671568	93.847458	-0.766891	0.000000	-0.194319	0.000000	0.000000	0.000000	0.005298	-0.002598	0.008116	0.000000	0.000000	2.000000	62.000000	0.000000
3765.469172	-0.084645	0.549809	0.003913	82.005325	23.671568	93.847458	-0.766891	0.000000	-0.194319	0.000000	0.000000	0.000000	0.005298	-0.002598	0.008116	0.000000	0.000000	2.000000	62.000000	0.000000
3765.472506	-0.084645	0.549809	0.003913	82.005325	23.674278	93.847435	-0.767774	0.000000	-0.195672	0.000000	0.000000	0.000000	0.005298	-0.002598	0.008116	0.000000	0.000000	2.000000	62.000000	0.000000
3765.475839	-0.084645	0.549809	0.003913	82.005325	23.674278	93.847435	-0.767774	0.000000	-0.195672	0.000000	0.000000	0.000000	0.005298	-0.002598	0.008116	0.000000	0.000000	2.000000	62.000000	0.000000
3765.479172	-0.084627	0.549800	0.003940	82.005325	23.674278	93.847435	-0.767774	0.000000	-0.195672	0.000000	0.000000	0.000000	0.005299	-0.002605	0.008116	0.000000	0.000000	2.000000	62.000000	0.000000
3765.482506	-0.084627	0.549800	0.003940	82.005325	23.676971	93.847404	-0.767774	0.000000	-0.195672	0.000000	0.000000	0.000000	0.005299	-0.002605	0.008116	0.000000	0.000000	2.000000	62.000000	0.000000
3765.485839	-0.084627	0.549800	0.003940	82.005325	23.676971	93.847404	-0.767774	0.000000	-0.195672	0.000000	0.000000	0.000000	0.005299	-0.002605	0.008116	0.000000	0.000000	2.000000	62.000000	0.000000
3765.489172	-0.084627	0.549800	0.003940	82.005325	23.676971	93.847404	-0.767774	0.000000	-0.195672	0.000000	0.000000	0.000000	0.005299	-0.002605	0.008116	0.000000	0.000000	2.000000	62.000000	0.000000
3765.492506	-0.084601	0.549809	0.003921	82.005325	23.676971	93.847404	-0.768657	0.000000	-0.197024	0.000000	0.000000	0.000000	0.007834	0.002605	-0.005706	0.000000	0.000000	2.000000	62.000000	0.000000
3765.495839	-0.084601	0.549809	0.003921	82.005325	23.676971	93.847404	-0.768657	0.000000	-0.197024	0.000000	0.000000	0.000000	0.007834	0.002605	-0.005706	0.000000	0.000000	2.000000	62.000000	0.000000
3765.499172	-0.084601	0.549809	0.003921	82.005325	23.676971	93.847404	-0.768657	0.000000	-0.197024	0.000000	0.000000	0.000000	0.007834	0.002605	-0.005706	0.000000	0.000000	2.000000	62.000000	0.000000
3765.502506	-0.084601	0.549809	0.003921	82.007896	23.692186	93.860023	-0.769963	0.000000	-0.196073	0.000000	0.000000	0.000000	0.007834	0.002605	-0.005706	0.000000	0.000000	2.000000	62.000000	0.000000
3765.505839	-0.084567	0.549809	0.003861	82.007896	23.692186	93.860023	-0.769963	0.000000	-0.196073	0.000000	0.000000	0.000000	0.010096	0.000123	-0.018036	0.000000	0.000000	2.000000	62.000000	0.000000
3765.509172	-0.084567	0.549809	0.003861	82.007896	23.692186	93.860023	-0.769963	0.000000	-0.196073	0.000000	0.000000	0.000000	0.010096	0.000123	-0.018036	0.000000	0.000000	2.000000	62.000000	0.000000
3765.512506	-0.084567	0.549809	0.003861	82.007927	23.689503	93.860069	-0.771645	0.000000	-0.193067	0.000000	0.000000	0.000000	0.010096	0.000123	-0.018036	0.000000	0.000000	2.000000	62.000000	0.000000
3765.515839	-0.084567	0.549809	0.003861	82.007927	23.689503	93.860069	-0.771645	0.000000	-0.193067	0.000000	0.000000	0.000000	0.010096	0.000123	-0.018036	0.000000	0.000000	2.000000	62.000000	0.000000
3765.519172	-0.084580	0.549852	0.003806	82.007927	23.689503	93.860069	-0.771645	0.000000	-0.193067	0.000000	0.000000	0.000000	-0.003756	0.012888	-0.016521	0.000000	0.000000	2.000000	62.000000	0.000000
3765.522506	-0.084580	0.549852	0.003806	82.005325	23.674278	93.847435	-0.771645	0.000000	-0.193067	0.000000	0.000000	0.000000	-0.003756	0.012888	-0.016521	0.000000	0.000000	2.000000	62.000000	0.000000
3765.525839	-0.084580	0.549852	0.003806	82.005325	23.674278	93.847435	-0.771645	0.000000	-0.193067	0.000000	0.000000	0.000000	-0.003756	0.012888	-0.016521	0.000000	0.000000	2.000000	62.000000	0.000000
3765.529172	-0.084580	0.549852	0.003806	82.005325	23.674278	93.847435	-0.771645	0.000000	-0.193067	0.000000	0.000000	0.000000	-0.003756	0.012888	-0.016521	0.000000	0.000000	2.000000	62.000000	0.000000
3765.532506	-0.084602	0.549896	0.003683	82.005325	23.671568	93.847458	-0.771020	0.000000	-0.190314	0.000000	0.000000	0.000000	-0.006787	0.012996	-0.036969	0.000000	0.000000	2.000000	62.000000	0.000000
3765.535839	-0.084602	0.549896	0.003683	82.005325	23.671568	93.847458	-0.771020	0.000000	-0.190314	0.000000	0.000000	0.000000	-0.006787	0.012996	-0.036969	0.000000	0.000000	2.000000	62.000000	0.000000
3765.539172	-0.084602	0.549896	0.003683	82.005325	23.671568	93.847458	-0.771020	0.000000	-0.190314	0.000000	0.000000	0.000000	-0.006787	0.012996	-0.036969	0.000000	0.000000	2.000000	62.000000	0.000000
3765.542506	-0.084602	0.549896	0.003683	82.007927	23.684021	93.860023	-0.769888	0.000000	-0.184152	0.000000	0.000000	0.000000	-0.006787	0.012996	-0.036969	0.000000	0.000000	2.000000	62.000000	0.000000
3765.545839	-0.084590	0.549896	0.003619	82.007927	23.684021	93.860023	-0.769888	0.000000	-0.184152	0.000000	0.000000	0.000000	0.003533	0.000125	-0.019243	0.000000	0.000000	2.000000	62.000000	0.000000
3765.549172	-0.084590	0.549896	0.003619	82.007927	23.684021	93.860023	-0.769888	0.000000	-0.184152	0.000000	0.000000	0.000000	0.003533	0.000125	-0.019243	0.000000	0.000000	2.000000	62.000000	0.000000
3765.552506	-0.084590	0.549896	0.003619	82.010506	23.699242	93.872635	-0.770477	0.000000	-0.180945	0.000000	0.000000	0.000000	0.003533	0.000125	-0.019243	0.000000	0.000000	2.000000	62.000000	0.000000
3765.555839	-0.084590	0.549896	0.003619	82.010506	23.699242	93.872635	-0.770477	0.000000	-0.180945	0.000000	0.000000	0.000000	0.003533	0.000125	-0.019243	0.000000	0.000000	2.000000	62.000000	0.000000
3765.559172	-0.084561	0.549888	0.003582	82.010506	23.699242	93.872635	-0.770477	0.000000	-0.180945	0.000000	0.000000	0.000000	0.008827	-0.002491	-0.011127	0.000000	0.000000	2.000000	62.000000	0.000000
3765.562506	-0.084561	0.549888	0.003582	82.013084	23.711760	93.885269	-0.770477	0.000000	-0.180945	0.000000	0.000000	0.000000	0.008827	-0.002491	-0.011127	0.000000	0.000000	2.000000	62.000000	0.000000
3765.565839	-0.084561	0.549888	0.003582	82.013084	23.711760	93.885269	-0.770477	0.000000	-0.180945	0.000000	0.000000	0.000000	0.008827	-0.002491	-0.011127	0.000000	0.000000	2.000000	62.000000	0.000000
3765.569172	-0.084561	0.549888	0.003582	82.013084	23.711760	93.885269	-0.770477	0.000000	-0.180945	0.000000	0.000000	0.000000	0.008827	-0.002491	-0.011127	0.000000	0.000000	2.000000	62.000000	0.000000
3765.572506	-0.084505	0.549795	0.003523	82.023460	23.767294	93.935875	-0.771948	0.000000	-0.179091	0.000000	0.000000	0.000000	0.016827	-0.027984	-0.017776	0.000000	0.000000	2.000000	62.000000	0.000000
3765.575839	-0.084505	0.549795	0.003523	82.023460	23.767294	93.935875	-0.771948	0.000000	-0.179091	0.000000	0.000000	0.000000	0.016827	-0.027984	-0.017776	0.000000	0.000000	2.000000	62.000000	0.000000
3765.579172	-0.084505	0.549795	0.003523	82.023460	23.767294	93.935875	-0.771948	0.000000	-0.179091	0.000000	0.000000	0.000000	0.016827	-0.027984	-0.017776	0.000000	0.000000	2.000000	62.000000	0.000000
3765.582506	-0.084505	0.549795	0.003523	82.031212	23.802258	93.973930	-0.774752	0.000000	-0.176128	0.000000	0.000000	0.000000	0.016827	-0.027984	-0.017776	0.000000	0.000000	2.000000	62.000000	0.000000
3765.585839	-0.084518	0.549718	0.003469	82.031212	23.802258	93.973930	-0.774752	0.000000	-0.176128	0.000000	0.000000	0.000000	-0.003851	-0.022906	-0.015973	0.000000	0.000000	2.000000	62.000000	0.000000
3765.589172	-0.084518	0.549718	0.003469	82.031212	23.802258	93.973930	-0.774752	0.000000	-0.176128	0.000000	0.000000	0.000000	-0.003851	-0.022906	-0.015973	0.000000	0.000000	2.000000	62.000000	0.000000
3765.592506	-0.084518	0.549718	0.003469	82.041595	23.855299	94.024742	-0.774110	0.000000	-0.173466	0.000000	0.000000	0.000000	-0.003851	-0.022906	-0.015973	0.000000	0.000000	2.000000	62.000000	0.000000
3765.595839	-0.084518	0.549718	0.003469	82.041595	23.855299	94.024742	-0.774110	0.000000	-0.173466	0.000000	0.000000	0.000000	-0.003851	-0.022906	-0.015973	0.000000	0.000000	2.000000	62.000000	0.000000
3765.599172	-0.084494	0.549650	0.003465	82.041595	23.855299	94.024742	-0.774110	0.000000	-0.173466	0.000000	0.000000	0.000000	0.007008	-0.020434	-0.001236	0.000000	0.000000	2.000000	62.000000	0.000000
3765.602506	-0.084494	0.549650	0.003465	82.049339	23.893143	94.062950	-0.774110	0.000000	-0.173466	0.000000	0.000000	0.000000	0.007008	-0.020434	-0.001236	0.000000	0.000000	2.000000	62.000000	0.000000
3765.605839	-0.084494	0.549650	0.003465	82.049339	23.893143	94.062950	-0.774110	0.000000	-0.173466	0.000000	0.000000	0.000000	0.007008	-0.020434	-0.001236	0.000000	0.000000	2.000000	62.000000	0.000000
3765.609172	-0.084494	0.549650	0.003465	82.049339	23.893143	94.062950	-0.774110	0.000000	-0.173466	0.000000	0.000000	0.000000	0.007008	-0.020434	-0.001236	0.000000	0.000000	2.000000	62.000000	0.000000
3765.612506	-0.084488	0.549497	0.003431	82.059669	23.943682	94.113960	-0.775279	0.000000	-0.173260	0.000000	0.000000	0.000000	0.001889	-0.045919	-0.010312	0.000000	0.000000	2.000000	62.000000	0.000000
3765.615839	-0.084488	0.549497	0.003431	82.059669	23.943682	94.113960	-0.775279	0.000000	-0.173260	0.000000	0.000000	0.000000	0.001889	-0.045919	-0.010312	0.000000	0.000000	2.000000	62.000000	0.000000
3765.619172	-0.084488	0.549497	0.003431	82.059669	23.943682	94.113960	-0.775279	0.000000	-0.173260	0.000000	0.000000	0.000000	0.001889	-0.045919	-0.010312	0.000000	0.000000	2.000000	62.000000	0.000000
3765.622506	-0.084488	0.549497	0.003431	82.067413	23.984434	94.152359	-0.775593	0.000000	-0.171541	0.000000	0.000000	0.000000	0.001889	-0.045919	-0.010312	0.000000	0.000000	2.000000	62.000000	0.000000
3765.625839	-0.084461	0.549412	0.003409	82.067413	23.984434	94.152359	-0.775593	0.000000	-0.171541	0.000000	0.000000	0.000000	0.008005	-0.025506	-0.006671	0.000000	0.000000	2.000000	62.000000	0.000000
3765.629172	-0.084461	0.549412	0.003409	82.067413	23.984434	94.152359	-0.775593	0.000000	-0.171541	0.000000	0.000000	0.000000	0.008005	-0.025506	-0.006671	0.000000	0.000000	2.000000	62.000000	0.000000
3765.632506	-0.084461	0.549412	0.003409	82.074318	24.032850	94.200218	-0.776927	0.000000	-0.170429	0.000000	0.000000	0.000000	0.008005	-0.025506	-0.006671	0.000000	0.000000	2.000000	62.000000	0.000000
3765.635839	-0.084461	0.549412	0.003409	82.074318	24.032850	94.200218	-0.776927	0.000000	-0.170429	0.000000	0.000000	0.000000	0.008005	-0.025506	-0.006671	0.000000	0.000000	2.000000	62.000000	0.000000
3765.639172	-0.084437	0.549370	0.003399	82.074318	24.032850	94.200218	-0.776927	0.000000	-0.170429	0.000000	0.000000	0.000000	0.007281	-0.012751	-0.002736	0.000000	0.000000	2.000000	62.000000	0.000000
3765.642506	-0.084437	0.549370	0.003399	82.079468	24.058279	94.225906	-0.776927	0.000000	-0.170429	0.000000	0.000000	0.000000	0.007281	-0.012751	-0.002736	0.000000	0.000000	2.000000	62.000000	0.000000
3765.645839	-0.084437	0.549370	0.003399	82.079468	24.058279	94.225906	-0.776927	0.000000	-0.170429	0.000000	0.000000	0.000000	0.007281	-0.012751	-0.002736	0.000000	0.000000	2.000000	62.000000	0.000000
3765.649172	-0.084437	0.549370	0.003399	82.079468	24.058279	94.225906	-0.776927	0.000000	-0.170429	0.000000	0.000000	0.000000	0.007281	-0.012751	-0.002736	0.000000	0.000000	2.000000	62.000000	0.000000
3765.652506	-0.084440	0.549293	0.003414	82.082024	24.070978	94.238731	-0.778141	0.000000	-0.169973	0.000000	0.000000	0.000000	-0.000818	-0.023018	0.004456	0.000000	0.000000	2.000000	62.000000	0.000000
3765.655839	-0.084440	0.549293	0.003414	82.082024	24.070978	94.238731	-0.778141	0.000000	-0.169973	0.000000	0.000000	0.000000	-0.000818	-0.023018	0.004456	0.000000	0.000000	2.000000	62.000000	0.000000
3765.659172	-0.084440	0.549293	0.003414	82.082024	24.070978	94.238731	-0.778141	0.000000	-0.169973	0.000000	0.000000	0.000000	-0.000818	-0.023018	0.004456	0.000000	0.000000	2.000000	62.000000	0.000000
3765.662506	-0.084440	0.549293	0.003414	82.087212	24.096474	94.264473	-0.778005	0.000000	-0.170716	0.000000	0.000000	0.000000	-0.000818	-0.023018	0.004456	0.000000	0.000000	2.000000	62.000000	0.000000
3765.665839	-0.084437	0.549250	0.003401	82.087212	24.096474	94.264473	-0.778005	0.000000	-0.170716	0.000000	0.000000	0.000000	0.000723	-0.012767	-0.003942	0.000000	0.000000	2.000000	62.000000	0.000000
3765.669172	-0.084437	0.549250	0.003401	82.087212	24.096474	94.264473	-0.778005	0.000000	-0.170716	0.000000	0.000000	0.000000	0.000723	-0.012767	-0.003942	0.000000	0.000000	2.000000	62.000000	0.000000
3765.672506	-0.084437	0.549250	0.003401	82.092392	24.122049	94.290283	-0.778126	0.000000	-0.170059	0.000000	0.000000	0.000000	0.000723	-0.012767	-0.003942	0.000000	0.000000	2.000000	62.000000	0.000000
3765.675839	-0.084437	0.549250	0.003401	82.092392	24.122049	94.290283	-0.778126	0.000000	-0.170059	0.000000	0.000000	0.000000	0.000723	-0.012767	-0.003942	0.000000	0.000000	2.000000	62.000000	0.000000
3765.679172	-0.084431	0.549217	0.003365	82.092392	24.122049	94.290283	-0.778126	0.000000	-0.170059	0.000000	0.000000	0.000000	0.001990	-0.010126	-0.010854	0.000000	0.000000	2.000000	62.000000	0.000000
3765.682506	-0.084431	0.549217	0.003365	82.094955	24.134790	94.303162	-0.778126	0.000000	-0.170059	0.000000	0.000000	0.000000	0.001990	-0.010126	-0.010854	0.000000	0.000000	2.000000	62.000000	0.000000
3765.685839	-0.084431	0.549217	0.003365	82.094955	24.134790	94.303162	-0.778126	0.000000	-0.170059	0.000000	0.000000	0.000000	0.001990	-0.010126	-0.010854	0.000000	0.000000	2.000000	62.000000	0.000000
3765.689172	-0.084431	0.549217	0.003365	82.094955	24.134790	94.303162	-0.778126	0.000000	-0.170059	0.000000	0.000000	0.000000	0.001990	-0.010126	-0.010854	0.000000	0.000000	2.000000	62.000000	0.000000
3765.692506	-0.084425	0.549157	0.003334	82.100121	24.160351	94.328957	-0.778457	0.000000	-0.168250	0.000000	0.000000	0.000000	0.001718	-0.017821	-0.009373	0.000000	0.000000	2.000000	62.000000	0.000000
3765.695839	-0.084425	0.549157	0.003334	82.100121	24.160351	94.328957	-0.778457	0.000000	-0.168250	0.000000	0.000000	0.000000	0.001718	-0.017821	-0.009373	0.000000	0.000000	2.000000	62.000000	0.000000
3765.699172	-0.084425	0.549157	0.003334	82.100121	24.160351	94.328957	-0.778457	0.000000	-0.168250	0.000000	0.000000	0.000000	0.001718	-0.017821	-0.009373	0.000000	0.000000	2.000000	62.000000	0.000000
3765.702506	-0.084425	0.549157	0.003334	82.102654	24.173132	94.341850	-0.778743	0.000000	-0.166687	0.000000	0.000000	0.000000	0.001718	-0.017821	-0.009373	0.000000	0.000000	2.000000	62.000000	0.000000
3765.705839	-0.084422	0.549140	0.003316	82.102654	24.173132	94.341850	-0.778743	0.000000	-0.166687	0.000000	0.000000	0.000000	0.000997	-0.005065	-0.005429	0.000000	0.000000	2.000000	62.000000	0.000000
3765.709172	-0.084422	0.549140	0.003316	82.102654	24.173132	94.341850	-0.778743	0.000000	-0.166687	0.000000	0.000000	0.000000	0.000997	-0.005065	-0.005429	0.000000	0.000000	2.000000	62.000000	0.000000
3765.712506	-0.084422	0.549140	0.003316	82.102654	24.173132	94.341850	-0.778909	0.000000	-0.165783	0.000000	0.000000	0.000000	0.000997	-0.005065	-0.005429	0.000000	0.000000	2.000000	62.000000	0.000000
3765.715839	-0.084422	0.549140	0.003316	82.102654	24.173132	94.341850	-0.778909	0.000000	-0.165783	0.000000	0.000000	0.000000	0.000997	-0.005065	-0.005429	0.000000	0.000000	2.000000	62.000000	0.000000
3765.719172	-0.084426	0.549132	0.003339	82.102654	24.173132	94.341850	-0.778909	0.000000	-0.165783	0.000000	0.000000	0.000000	-0.001266	-0.002605	0.006911	0.000000	0.000000	2.000000	62.000000	0.000000
3765.722506	-0.084426	0.549132	0.003339	82.100121	24.160351	94.328957	-0.778909	0.000000	-0.165783	0.000000	0.000000	0.000000	-0.001266	-0.002605	0.006911	0.000000	0.000000	2.000000	62.000000	0.000000
3765.725839	-0.084426	0.549132	0.003339	82.100121	24.160351	94.328957	-0.778909	0.000000	-0.165783	0.000000	0.000000	0.000000	-0.001266	-0.002605	0.006911	0.000000	0.000000	2.000000	62.000000	0.000000
3765.729172	-0.084426	0.549132	0.003339	82.100121	24.160351	94.328957	-0.778909	0.000000	-0.165783	0.000000	0.000000	0.000000	-0.001266	-0.002605	0.006911	0.000000	0.000000	2.000000	62.000000	0.000000
3765.732506	-0.084440	0.549174	0.003416	82.094955	24.134790	94.303162	-0.778698	0.000000	-0.166934	0.000000	0.000000	0.000000	-0.004253	0.012604	0.023195	0.000000	0.000000	2.000000	62.000000	0.000000
3765.735839	-0.084440	0.549174	0.003416	82.094955	24.134790	94.303162	-0.778698	0.000000	-0.166934	0.000000	0.000000	0.000000	-0.004253	0.012604	0.023195	0.000000	0.000000	2.000000	62.000000	0.000000
3765.739172	-0.084440	0.549174	0.003416	82.094955	24.134790	94.303162	-0.778698	0.000000	-0.166934	0.000000	0.000000	0.000000	-0.004253	0.012604	0.023195	0.000000	0.000000	2.000000	62.000000	0.000000
3765.742506	-0.084440	0.549174	0.003416	82.087212	24.096474	94.264473	-0.777990	0.000000	-0.170800	0.000000	0.000000	0.000000	-0.004253	0.012604	0.023195	0.000000	0.000000	2.000000	62.000000	0.000000
3765.745839	-0.084453	0.549241	0.003488	82.087212	24.096474	94.264473	-0.777990	0.000000	-0.170800	0.000000	0.000000	0.000000	-0.003980	0.020285	0.021709	0.000000	0.000000	2.000000	62.000000	0.000000
3765.749172	-0.084453	0.549241	0.003488	82.087212	24.096474	94.264473	-0.777990	0.000000	-0.170800	0.000000	0.000000	0.000000	-0.003980	0.020285	0.021709	0.000000	0.000000	2.000000	62.000000	0.000000
3765.752506	-0.084453	0.549241	0.003488	82.074318	24.032850	94.200218	-0.777326	0.000000	-0.174418	0.000000	0.000000	0.000000	-0.003980	0.020285	0.021709	0.000000	0.000000	2.000000	62.000000	0.000000
3765.755839	-0.084453	0.549241	0.003488	82.074318	24.032850	94.200218	-0.777326	0.000000	-0.174418	0.000000	0.000000	0.000000	-0.003980	0.020285	0.021709	0.000000	0.000000	2.000000	62.000000	0.000000
3765.759172	-0.084467	0.549309	0.003561	82.074318	24.032850	94.200218	-0.777326	0.000000	-0.174418	0.000000	0.000000	0.000000	-0.003977	0.020278	0.021705	0.000000	0.000000	2.000000	62.000000	0.000000
3765.762506	-0.084467	0.549309	0.003561	82.061302	24.004805	94.177071	-0.777326	0.000000	-0.174418	0.000000	0.000000	0.000000	-0.003977	0.020278	0.021705	0.000000	0.000000	2.000000	62.000000	0.000000
3765.765839	-0.084467	0.549309	0.003561	82.061302	24.004805	94.177071	-0.777326	0.000000	-0.174418	0.000000	0.000000	0.000000	-0.003977	0.020278	0.021705	0.000000	0.000000	2.000000	62.000000	0.000000
3765.769172	-0.084467	0.549309	0.003561	82.061302	24.004805	94.177071	-0.777326	0.000000	-0.174418	0.000000	0.000000	0.000000	-0.003977	0.020278	0.021705	0.000000	0.000000	2.000000	62.000000	0.000000
3765.772506	-0.084467	0.549453	0.003686	82.043861	24.017326	94.200737	-0.776663	0.000000	-0.178036	0.000000	0.000000	0.000000	-0.000127	0.043195	0.037689	0.000000	0.000000	2.000000	62.000000	0.000000
3765.775839	-0.084467	0.549453	0.003686	82.043861	24.017326	94.200737	-0.776663	0.000000	-0.178036	0.000000	0.000000	0.000000	-0.000127	0.043195	0.037689	0.000000	0.000000	2.000000	62.000000	0.000000
3765.779172	-0.084467	0.549453	0.003686	82.043861	24.017326	94.200737	-0.776663	0.000000	-0.178036	0.000000	0.000000	0.000000	-0.000127	0.043195	0.037689	0.000000	0.000000	2.000000	62.000000	0.000000
3765.782506	-0.084467	0.549453	0.003686	82.028091	24.085310	94.287300	-0.776642	0.000000	-0.184317	0.000000	0.000000	0.000000	-0.000127	0.043195	0.037689	0.000000	0.000000	2.000000	62.000000	0.000000
3765.785839	-0.084448	0.549495	0.003703	82.028091	24.085310	94.287300	-0.776642	0.000000	-0.184317	0.000000	0.000000	0.000000	0.005842	0.012756	0.005138	0.000000	0.000000	2.000000	62.000000	0.000000
3765.789172	-0.084448	0.549495	0.003703	82.028091	24.085310	94.287300	-0.776642	0.000000	-0.184317	0.000000	0.000000	0.000000	0.005842	0.012756	0.005138	0.000000	0.000000	2.000000	62.000000	0.000000
3765.792506	-0.084448	0.549495	0.003703	82.017532	24.143087	94.358398	-0.777616	0.000000	-0.185174	0.000000	0.000000	0.000000	0.005842	0.012756	0.005138	0.000000	0.000000	2.000000	62.000000	0.000000
3765.795839	-0.084448	0.549495	0.003703	82.017532	24.143087	94.358398	-0.777616	0.000000	-0.185174	0.000000	0.000000	0.000000	0.005842	0.012756	0.005138	0.000000	0.000000	2.000000	62.000000	0.000000
3765.799172	-0.084403	0.549521	0.003707	82.017532	24.143087	94.358398	-0.777616	0.000000	-0.185174	0.000000	0.000000	0.000000	0.013400	0.007678	0.000916	0.000000	0.000000	2.000000	62.000000	0.000000
3765.802506	-0.084403	0.549521	0.003707	82.016602	24.153301	94.367653	-0.777616	0.000000	-0.185174	0.000000	0.000000	0.000000	0.013400	0.007678	0.000916	0.000000	0.000000	2.000000	62.000000	0.000000
3765.805839	-0.084403	0.549521	0.003707	82.016602	24.153301	94.367653	-0.777616	0.000000	-0.185174	0.000000	0.000000	0.000000	0.013400	0.007678	0.000916	0.000000	0.000000	2.000000	62.000000	0.000000
3765.809172	-0.084403	0.549521	0.003707	82.016602	24.153301	94.367653	-0.777616	0.000000	-0.185174	0.000000	0.000000	0.000000	0.013400	0.007678	0.000916	0.000000	0.000000	2.000000	62.000000	0.000000
3765.812506	-0.084357	0.549547	0.003577	82.019180	24.168671	94.380440	-0.779849	0.000000	-0.185326	0.000000	0.000000	0.000000	0.013884	0.007954	-0.038779	0.000000	0.000000	2.000000	62.000000	0.000000
3765.815839	-0.084357	0.549547	0.003577	82.019180	24.168671	94.380440	-0.779849	0.000000	-0.185326	0.000000	0.000000	0.000000	0.013884	0.007954	-0.038779	0.000000	0.000000	2.000000	62.000000	0.000000
3765.819172	-0.084357	0.549547	0.003577	82.019180	24.168671	94.380440	-0.779849	0.000000	-0.185326	0.000000	0.000000	0.000000	0.013884	0.007954	-0.038779	0.000000	0.000000	2.000000	62.000000	0.000000
3765.822506	-0.084357	0.549547	0.003577	82.024353	24.194012	94.406029	-0.782163	0.000000	-0.178863	0.000000	0.000000	0.000000	0.013884	0.007954	-0.038779	0.000000	0.000000	2.000000	62.000000	0.000000
3765.825839	-0.084334	0.549523	0.003454	82.024353	24.194012	94.406029	-0.782163	0.000000	-0.178863	0.000000	0.000000	0.000000	0.006774	-0.007419	-0.037007	0.000000	0.000000	2.000000	62.000000	0.000000
3765.829172	-0.084334	0.549523	0.003454	82.024353	24.194012	94.406029	-0.782163	0.000000	-0.178863	0.000000	0.000000	0.000000	0.006774	-0.007419	-0.037007	0.000000	0.000000	2.000000	62.000000	0.000000
3765.832506	-0.084334	0.549523	0.003454	82.032082	24.232075	94.444450	-0.783293	0.000000	-0.172695	0.000000	0.000000	0.000000	0.006774	-0.007419	-0.037007	0.000000	0.000000	2.000000	62.000000	0.000000
3765.835839	-0.084334	0.549523	0.003454	82.032082	24.232075	94.444450	-0.783293	0.000000	-0.172695	0.000000	0.000000	0.000000	0.006774	-0.007419	-0.037007	0.000000	0.000000	2.000000	62.000000	0.000000
3765.839172	-0.084319	0.549506	0.003372	82.032082	24.232075	94.444450	-0.783293	0.000000	-0.172695	0.000000	0.000000	0.000000	0.004515	-0.004942	-0.024673	0.000000	0.000000	2.000000	62.000000	0.000000
3765.842506	-0.084319	0.549506	0.003372	82.037209	24.257486	94.470116	-0.783293	0.000000	-0.172695	0.000000	0.000000	0.000000	0.004515	-0.004942	-0.024673	0.000000	0.000000	2.000000	62.000000	0.000000
3765.845839	-0.084319	0.549506	0.003372	82.037209	24.257486	94.470116	-0.783293	0.000000	-0.172695	0.000000	0.000000	0.000000	0.004515	-0.004942	-0.024673	0.000000	0.000000	2.000000	62.000000	0.000000
3765.849172	-0.084319	0.549506	0.003372	82.037209	24.257486	94.470116	-0.783293	0.000000	-0.172695	0.000000	0.000000	0.000000	0.004515	-0.004942	-0.024673	0.000000	0.000000	2.000000	62.000000	0.000000
3765.852506	-0.084298	0.549430	0.003258	82.044952	24.295664	94.508667	-0.784045	0.000000	-0.168583	0.000000	0.000000	0.000000	0.006233	-0.022767	-0.034038	0.000000	0.000000	2.000000	62.000000	0.000000
3765.855839	-0.084298	0.549430	0.003258	82.044952	24.295664	94.508667	-0.784045	0.000000	-0.168583	0.000000	0.000000	0.000000	0.006233	-0.022767	-0.034038	0.000000	0.000000	2.000000	62.000000	0.000000
3765.859172	-0.084298	0.549430	0.003258	82.044952	24.295664	94.508667	-0.784045	0.000000	-0.168583	0.000000	0.000000	0.000000	0.006233	-0.022767	-0.034038	0.000000	0.000000	2.000000	62.000000	0.000000
3765.862506	-0.084298	0.549430	0.003258	82.052658	24.333933	94.547302	-0.785084	0.000000	-0.162910	0.000000	0.000000	0.000000	0.006233	-0.022767	-0.034038	0.000000	0.000000	2.000000	62.000000	0.000000
3765.865839	-0.084293	0.549371	0.003227	82.052658	24.333933	94.547302	-0.785084	0.000000	-0.162910	0.000000	0.000000	0.000000	0.001715	-0.017820	-0.009366	0.000000	0.000000	2.000000	62.000000	0.000000
3765.869172	-0.084293	0.549371	0.003227	82.052658	24.333933	94.547302	-0.785084	0.000000	-0.162910	0.000000	0.000000	0.000000	0.001715	-0.017820	-0.009366	0.000000	0.000000	2.000000	62.000000	0.000000
3765.872506	-0.084293	0.549371	0.003227	82.057846	24.356781	94.573135	-0.785369	0.000000	-0.161349	0.000000	0.000000	0.000000	0.001715	-0.017820	-0.009366	0.000000	0.000000	2.000000	62.000000	0.000000
3765.875839	-0.084293	0.549371	0.003227	82.057846	24.356781	94.573135	-0.785369	0.000000	-0.161349	0.000000	0.000000	0.000000	0.001715	-0.017820	-0.009366	0.000000	0.000000	2.000000	62.000000	0.000000
3765.879172	-0.084316	0.549320	0.003233	82.057846	24.356781	94.573135	-0.785369	0.000000	-0.161349	0.000000	0.000000	0.000000	-0.007099	-0.015337	0.001770	0.000000	0.000000	2.000000	62.000000	0.000000
3765.882506	-0.084316	0.549320	0.003233	82.060417	24.366859	94.586044	-0.785369	0.000000	-0.161349	0.000000	0.000000	0.000000	-0.007099	-0.015337	0.001770	0.000000	0.000000	2.000000	62.000000	0.000000
3765.885839	-0.084316	0.549320	0.003233	82.060417	24.366859	94.586044	-0.785369	0.000000	-0.161349	0.000000	0.000000	0.000000	-0.007099	-0.015337	0.001770	0.000000	0.000000	2.000000	62.000000	0.000000
3765.889172	-0.084316	0.549320	0.003233	82.060417	24.366859	94.586044	-0.785369	0.000000	-0.161349	0.000000	0.000000	0.000000	-0.007099	-0.015337	0.001770	0.000000	0.000000	2.000000	62.000000	0.000000
3765.892506	-0.084379	0.549234	0.003327	82.062981	24.376925	94.598961	-0.784186	0.000000	-0.161644	0.000000	0.000000	0.000000	-0.018725	-0.025757	0.028214	0.000000	0.000000	2.000000	62.000000	0.000000
3765.895839	-0.084379	0.549234	0.003327	82.062981	24.376925	94.598961	-0.784186	0.000000	-0.161644	0.000000	0.000000	0.000000	-0.018725	-0.025757	0.028214	0.000000	0.000000	2.000000	62.000000	0.000000
3765.899172	-0.084379	0.549234	0.003327	82.062981	24.376925	94.598961	-0.784186	0.000000	-0.161644	0.000000	0.000000	0.000000	-0.018725	-0.025757	0.028214	0.000000	0.000000	2.000000	62.000000	0.000000
3765.902506	-0.084379	0.549234	0.003327	82.065529	24.386999	94.611862	-0.781066	0.000000	-0.166347	0.000000	0.000000	0.000000	-0.018725	-0.025757	0.028214	0.000000	0.000000	2.000000	62.000000	0.000000
3765.905839	-0.084414	0.549182	0.003397	82.065529	24.386999	94.611862	-0.781066	0.000000	-0.166347	0.000000	0.000000	0.000000	-0.010630	-0.015499	0.021014	0.000000	0.000000	2.000000	62.000000	0.000000
3765.909172	-0.084414	0.549182	0.003397	82.065529	24.386999	94.611862	-0.781066	0.000000	-0.166347	0.000000	0.000000	0.000000	-0.010630	-0.015499	0.021014	0.000000	0.000000	2.000000	62.000000	0.000000
3765.912506	-0.084414	0.549182	0.003397	82.068108	24.397114	94.624817	-0.779294	0.000000	-0.169849	0.000000	0.000000	0.000000	-0.010630	-0.015499	0.021014	0.000000	0.000000	2.000000	62.000000	0.000000
3765.915839	-0.084414	0.549182	0.003397	82.068108	24.397114	94.624817	-0.779294	0.000000	-0.169849	0.000000	0.000000	0.000000	-0.010630	-0.015499	0.021014	0.000000	0.000000	2.000000	62.000000	0.000000
3765.919172	-0.084450	0.549105	0.003472	82.068108	24.397114	94.624817	-0.779294	0.000000	-0.169849	0.000000	0.000000	0.000000	-0.010904	-0.023158	0.022493	0.000000	0.000000	2.000000	62.000000	0.000000
3765.922506	-0.084450	0.549105	0.003472	82.074150	24.412485	94.641373	-0.779294	0.000000	-0.169849	0.000000	0.000000	0.000000	-0.010904	-0.023158	0.022493	0.000000	0.000000	2.000000	62.000000	0.000000
3765.925839	-0.084450	0.549105	0.003472	82.074150	24.412485	94.641373	-0.779294	0.000000	-0.169849	0.000000	0.000000	0.000000	-0.010904	-0.023158	0.022493	0.000000	0.000000	2.000000	62.000000	0.000000
3765.929172	-0.084450	0.549105	0.003472	82.074150	24.412485	94.641373	-0.779294	0.000000	-0.169849	0.000000	0.000000	0.000000	-0.010904	-0.023158	0.022493	0.000000	0.000000	2.000000	62.000000	0.000000
3765.932506	-0.084493	0.548968	0.003580	82.081879	24.451046	94.680298	-0.777477	0.000000	-0.173598	0.000000	0.000000	0.000000	-0.012713	-0.041146	0.032356	0.000000	0.000000	2.000000	62.000000	0.000000
3765.935839	-0.084493	0.548968	0.003580	82.081879	24.451046	94.680298	-0.777477	0.000000	-0.173598	0.000000	0.000000	0.000000	-0.012713	-0.041146	0.032356	0.000000	0.000000	2.000000	62.000000	0.000000
3765.939172	-0.084493	0.548968	0.003580	82.081879	24.451046	94.680298	-0.777477	0.000000	-0.173598	0.000000	0.000000	0.000000	-0.012713	-0.041146	0.032356	0.000000	0.000000	2.000000	62.000000	0.000000
3765.942506	-0.084493	0.548968	0.003580	82.087013	24.474033	94.706268	-0.775358	0.000000	-0.178990	0.000000	0.000000	0.000000	-0.012713	-0.041146	0.032356	0.000000	0.000000	2.000000	62.000000	0.000000
3765.945839	-0.084525	0.548899	0.003632	82.087013	24.474033	94.706268	-0.775358	0.000000	-0.178990	0.000000	0.000000	0.000000	-0.009639	-0.020582	0.015571	0.000000	0.000000	2.000000	62.000000	0.000000
3765.949172	-0.084525	0.548899	0.003632	82.087013	24.474033	94.706268	-0.775358	0.000000	-0.178990	0.000000	0.000000	0.000000	-0.009639	-0.020582	0.015571	0.000000	0.000000	2.000000	62.000000	0.000000
3765.952506	-0.084525	0.548899	0.003632	82.094711	24.507292	94.745331	-0.773751	0.000000	-0.181586	0.000000	0.000000	0.000000	-0.009639	-0.020582	0.015571	0.000000	0.000000	2.000000	62.000000	0.000000
3765.955839	-0.084525	0.548899	0.003632	82.094711	24.507292	94.745331	-0.773751	0.000000	-0.181586	0.000000	0.000000	0.000000	-0.009639	-0.020582	0.015571	0.000000	0.000000	2.000000	62.000000	0.000000
3765.959172	-0.084576	0.548814	0.003661	82.094711	24.507292	94.745331	-0.773751	0.000000	-0.181586	0.000000	0.000000	0.000000	-0.015204	-0.025653	0.008932	0.000000	0.000000	2.000000	62.000000	0.000000
3765.962506	-0.084576	0.548814	0.003661	82.102409	24.540583	94.784431	-0.773751	0.000000	-0.181586	0.000000	0.000000	0.000000	-0.015204	-0.025653	0.008932	0.000000	0.000000	2.000000	62.000000	0.000000
3765.965839	-0.084576	0.548814	0.003661	82.102409	24.540583	94.784431	-0.773751	0.000000	-0.181586	0.000000	0.000000	0.000000	-0.015204	-0.025653	0.008932	0.000000	0.000000	2.000000	62.000000	0.000000
3765.969172	-0.084576	0.548814	0.003661	82.102409	24.540583	94.784431	-0.773751	0.000000	-0.181586	0.000000	0.000000	0.000000	-0.015204	-0.025653	0.008932	0.000000	0.000000	2.000000	62.000000	0.000000
3765.972506	-0.084713	0.548635	0.003672	82.110062	24.571220	94.823570	-0.771217	0.000000	-0.183074	0.000000	0.000000	0.000000	-0.041277	-0.053753	0.003095	0.000000	0.000000	2.000000	62.000000	0.000000
3765.975839	-0.084713	0.548635	0.003672	82.110062	24.571220	94.823570	-0.771217	0.000000	-0.183074	0.000000	0.000000	0.000000	-0.041277	-0.053753	0.003095	0.000000	0.000000	2.000000	62.000000	0.000000
3765.979172	-0.084713	0.548635	0.003672	82.110062	24.571220	94.823570	-0.771217	0.000000	-0.183074	0.000000	0.000000	0.000000	-0.041277	-0.053753	0.003095	0.000000	0.000000	2.000000	62.000000	0.000000
3765.982506	-0.084713	0.548635	0.003672	82.120346	24.614922	94.875954	-0.764337	0.000000	-0.183590	0.000000	0.000000	0.000000	-0.041277	-0.053753	0.003095	0.000000	0.000000	2.000000	62.000000	0.000000
3765.985839	-0.084760	0.548558	0.003678	82.120346	24.614922	94.875954	-0.764337	0.000000	-0.183590	0.000000	0.000000	0.000000	-0.013939	-0.023037	0.002006	0.000000	0.000000	2.000000	62.000000	0.000000
3765.989172	-0.084760	0.548558	0.003678	82.120346	24.614922	94.875954	-0.764337	0.000000	-0.183590	0.000000	0.000000	0.000000	-0.013939	-0.023037	0.002006	0.000000	0.000000	2.000000	62.000000	0.000000
3765.992506	-0.084760	0.548558	0.003678	82.133133	24.679943	94.941582	-0.762014	0.000000	-0.183925	0.000000	0.000000	0.000000	-0.013939	-0.023037	0.002006	0.000000	0.000000	2.000000	62.000000	0.000000
3765.995839	-0.084760	0.548558	0.003678	82.133133	24.679943	94.941582	-0.762014	0.000000	-0.183925	0.000000	0.000000	0.000000	-0.013939	-0.023037	0.002006	0.000000	0.000000	2.000000	62.000000	0.000000
3765.999172	-0.084756	0.548447	0.003657	82.133133	24.679943	94.941582	-0.762014	0.000000	-0.183925	0.000000	0.000000	0.000000	0.001186	-0.033166	-0.006452	0.000000	0.000000	2.000000	62.000000	0.000000
3766.002506	-0.084756	0.548447	0.003657	82.143425	24.732113	94.994270	-0.762014	0.000000	-0.183925	0.000000	0.000000	0.000000	0.001186	-0.033166	-0.006452	0.000000	0.000000	2.000000	62.000000	0.000000
3766.005839	-0.084756	0.548447	0.003657	82.143425	24.732113	94.994270	-0.762014	0.000000	-0.183925	0.000000	0.000000	0.000000	0.001186	-0.033166	-0.006452	0.000000	0.000000	2.000000	62.000000	0.000000
3766.009172	-0.084756	0.548447	0.003657	82.143425	24.732113	94.994270	-0.762014	0.000000	-0.183925	0.000000	0.000000	0.000000	0.001186	-0.033166	-0.006452	0.000000	0.000000	2.000000	62.000000	0.000000
3766.012506	-0.084673	0.548269	0.003575	82.156174	24.802996	95.060326	-0.762212	0.000000	-0.182849	0.000000	0.000000	0.000000	0.024874	-0.053389	-0.024586	0.000000	0.000000	2.000000	62.000000	0.000000
3766.015839	-0.084673	0.548269	0.003575	82.156174	24.802996	95.060326	-0.762212	0.000000	-0.182849	0.000000	0.000000	0.000000	0.024874	-0.053389	-0.024586	0.000000	0.000000	2.000000	62.000000	0.000000
3766.019172	-0.084673	0.548269	0.003575	82.156174	24.802996	95.060326	-0.762212	0.000000	-0.182849	0.000000	0.000000	0.000000	0.024874	-0.053389	-0.024586	0.000000	0.000000	2.000000	62.000000	0.000000
3766.022506	-0.084673	0.548269	0.003575	82.171509	24.892611	95.139786	-0.766357	0.000000	-0.178752	0.000000	0.000000	0.000000	0.024874	-0.053389	-0.024586	0.000000	0.000000	2.000000	62.000000	0.000000
3766.025839	-0.084587	0.548168	0.003478	82.171509	24.892611	95.139786	-0.766357	0.000000	-0.178752	0.000000	0.000000	0.000000	0.025679	-0.030354	-0.029011	0.000000	0.000000	2.000000	62.000000	0.000000
3766.029172	-0.084587	0.548168	0.003478	82.171509	24.892611	95.139786	-0.766357	0.000000	-0.178752	0.000000	0.000000	0.000000	0.025679	-0.030354	-0.029011	0.000000	0.000000	2.000000	62.000000	0.000000
3766.032506	-0.084587	0.548168	0.003478	82.184326	24.963959	95.206360	-0.770637	0.000000	-0.173916	0.000000	0.000000	0.000000	0.025679	-0.030354	-0.029011	0.000000	0.000000	2.000000	62.000000	0.000000
3766.035839	-0.084587	0.548168	0.003478	82.184326	24.963959	95.206360	-0.770637	0.000000	-0.173916	0.000000	0.000000	0.000000	0.025679	-0.030354	-0.029011	0.000000	0.000000	2.000000	62.000000	0.000000
3766.039172	-0.084502	0.548067	0.003382	82.184326	24.963959	95.206360	-0.770637	0.000000	-0.173916	0.000000	0.000000	0.000000	0.025670	-0.030332	-0.029025	0.000000	0.000000	2.000000	62.000000	0.000000
3766.042506	-0.084502	0.548067	0.003382	82.197853	25.037449	95.275215	-0.770637	0.000000	-0.173916	0.000000	0.000000	0.000000	0.025670	-0.030332	-0.029025	0.000000	0.000000	2.000000	62.000000	0.000000
3766.045839	-0.084434	0.547975	0.003258	82.197853	25.037449	95.275215	-0.770637	0.000000	-0.173916	0.000000	0.000000	0.000000	0.020370	-0.027709	-0.037147	0.000000	0.000000	2.000000	62.000000	0.000000
3766.049172	-0.084434	0.547975	0.003258	82.197853	25.037449	95.275215	-0.770637	0.000000	-0.173916	0.000000	0.000000	0.000000	0.020370	-0.027709	-0.037147	0.000000	0.000000	2.000000	62.000000	0.000000
3766.052506	-0.084434	0.547975	0.003258	82.210587	25.106487	95.342163	-0.778310	0.000000	-0.162888	0.000000	0.000000	0.000000	0.020370	-0.027709	-0.037147	0.000000	0.000000	2.000000	62.000000	0.000000
3766.055839	-0.084434	0.547975	0.003258	82.210587	25.106487	95.342163	-0.778310	0.000000	-0.162888	0.000000	0.000000	0.000000	0.020370	-0.027709	-0.037147	0.000000	0.000000	2.000000	62.000000	0.000000
3766.059172	-0.084413	0.547899	0.003144	82.210587	25.106487	95.342163	-0.778310	0.000000	-0.162888	0.000000	0.000000	0.000000	0.006258	-0.022625	-0.034120	0.000000	0.000000	2.000000	62.000000	0.000000
3766.062506	-0.084413	0.547899	0.003144	82.222443	25.163694	95.400337	-0.778310	0.000000	-0.162888	0.000000	0.000000	0.000000	0.006258	-0.022625	-0.034120	0.000000	0.000000	2.000000	62.000000	0.000000
3766.065839	-0.084413	0.547899	0.003144	82.222443	25.163694	95.400337	-0.778310	0.000000	-0.162888	0.000000	0.000000	0.000000	0.006258	-0.022625	-0.034120	0.000000	0.000000	2.000000	62.000000	0.000000
3766.069172	-0.084413	0.547899	0.003144	82.222443	25.163694	95.400337	-0.778310	0.000000	-0.162888	0.000000	0.000000	0.000000	0.006258	-0.022625	-0.034120	0.000000	0.000000	2.000000	62.000000	0.000000
3766.072506	-0.084369	0.547706	0.002903	82.233330	25.211716	95.449615	-0.779353	0.000000	-0.157201	0.000000	0.000000	0.000000	0.013247	-0.057995	-0.072247	0.000000	0.000000	2.000000	62.000000	0.000000
3766.075839	-0.084369	0.547706	0.002903	82.233330	25.211716	95.449615	-0.779353	0.000000	-0.157201	0.000000	0.000000	0.000000	0.013247	-0.057995	-0.072247	0.000000	0.000000	2.000000	62.000000	0.000000
3766.079172	-0.084369	0.547706	0.002903	82.233330	25.211716	95.449615	-0.779353	0.000000	-0.157201	0.000000	0.000000	0.000000	0.013247	-0.057995	-0.072247	0.000000	0.000000	2.000000	62.000000	0.000000
3766.082506	-0.084369	0.547706	0.002903	82.236465	25.212315	95.451714	-0.781561	0.000000	-0.145160	0.000000	0.000000	0.000000	0.013247	-0.057995	-0.072247	0.000000	0.000000	2.000000	62.000000	0.000000
3766.085839	-0.084345	0.547588	0.002776	82.236465	25.212315	95.451714	-0.781561	0.000000	-0.145160	0.000000	0.000000	0.000000	0.006992	-0.035326	-0.038134	0.000000	0.000000	2.000000	62.000000	0.000000
3766.089172	-0.084345	0.547588	0.002776	82.236465	25.212315	95.451714	-0.781561	0.000000	-0.145160	0.000000	0.000000	0.000000	0.006992	-0.035326	-0.038134	0.000000	0.000000	2.000000	62.000000	0.000000
3766.092506	-0.084345	0.547588	0.002776	82.223953	25.113508	95.352577	-0.782727	0.000000	-0.138804	0.000000	0.000000	0.000000	0.006992	-0.035326	-0.038134	0.000000	0.000000	2.000000	62.000000	0.000000
3766.095839	-0.084345	0.547588	0.002776	82.223953	25.113508	95.352577	-0.782727	0.000000	-0.138804	0.000000	0.000000	0.000000	0.006992	-0.035326	-0.038134	0.000000	0.000000	2.000000	62.000000	0.000000
3766.099172	-0.084304	0.547487	0.002671	82.223953	25.113508	95.352577	-0.782727	0.000000	-0.138804	0.000000	0.000000	0.000000	0.012545	-0.030278	-0.031496	0.000000	0.000000	2.000000	62.000000	0.000000
3766.102506	-0.084304	0.547487	0.002671	82.211472	25.014977	95.253723	-0.782727	0.000000	-0.138804	0.000000	0.000000	0.000000	0.012545	-0.030278	-0.031496	0.000000	0.000000	2.000000	62.000000	0.000000
3766.105839	-0.084304	0.547487	0.002671	82.211472	25.014977	95.253723	-0.782727	0.000000	-0.138804	0.000000	0.000000	0.000000	0.012545	-0.030278	-0.031496	0.000000	0.000000	2.000000	62.000000	0.000000
3766.109172	-0.084304	0.547487	0.002671	82.211472	25.014977	95.253723	-0.782727	0.000000	-0.138804	0.000000	0.000000	0.000000	0.012545	-0.030278	-0.031496	0.000000	0.000000	2.000000	62.000000	0.000000
3766.112506	-0.084212	0.547327	0.002543	82.178123	24.792221	95.028641	-0.784818	0.000000	-0.133555	0.000000	0.000000	0.000000	0.027369	-0.047997	-0.038559	0.000000	0.000000	2.000000	62.000000	0.000000
3766.115839	-0.084212	0.547327	0.002543	82.178123	24.792221	95.028641	-0.784818	0.000000	-0.133555	0.000000	0.000000	0.000000	0.027369	-0.047997	-0.038559	0.000000	0.000000	2.000000	62.000000	0.000000
3766.119172	-0.084212	0.547327	0.002543	82.178123	24.792221	95.028641	-0.784818	0.000000	-0.133555	0.000000	0.000000	0.000000	0.027369	-0.047997	-0.038559	0.000000	0.000000	2.000000	62.000000	0.000000
3766.122506	-0.084212	0.547327	0.002543	82.136833	24.522429	94.759415	-0.789379	0.000000	-0.127128	0.000000	0.000000	0.000000	0.027369	-0.047997	-0.038559	0.000000	0.000000	2.000000	62.000000	0.000000
3766.125839	-0.084160	0.547251	0.002501	82.136833	24.522429	94.759415	-0.789379	0.000000	-0.127128	0.000000	0.000000	0.000000	0.015822	-0.022800	-0.012510	0.000000	0.000000	2.000000	62.000000	0.000000
3766.129172	-0.084160	0.547251	0.002501	82.136833	24.522429	94.759415	-0.789379	0.000000	-0.127128	0.000000	0.000000	0.000000	0.015822	-0.022800	-0.012510	0.000000	0.000000	2.000000	62.000000	0.000000
3766.132506	-0.084160	0.547251	0.002501	82.084778	24.189838	94.428009	-0.792016	0.000000	-0.125043	0.000000	0.000000	0.000000	0.015822	-0.022800	-0.012510	0.000000	0.000000	2.000000	62.000000	0.000000
3766.135839	-0.084160	0.547251	0.002501	82.084778	24.189838	94.428009	-0.792016	0.000000	-0.125043	0.000000	0.000000	0.000000	0.015822	-0.022800	-0.012510	0.000000	0.000000	2.000000	62.000000	0.000000
3766.139172	-0.084154	0.547192	0.002469	82.084778	24.189838	94.428009	-0.792016	0.000000	-0.125043	0.000000	0.000000	0.000000	0.001729	-0.017726	-0.009458	0.000000	0.000000	2.000000	62.000000	0.000000
3766.142506	-0.084154	0.547192	0.002469	82.049400	23.965107	94.205910	-0.792016	0.000000	-0.125043	0.000000	0.000000	0.000000	0.001729	-0.017726	-0.009458	0.000000	0.000000	2.000000	62.000000	0.000000
3766.145839	-0.084154	0.547192	0.002469	82.049400	23.965107	94.205910	-0.792016	0.000000	-0.125043	0.000000	0.000000	0.000000	0.001729	-0.017726	-0.009458	0.000000	0.000000	2.000000	62.000000	0.000000
3766.149172	-0.084154	0.547192	0.002469	82.049400	23.965107	94.205910	-0.792016	0.000000	-0.125043	0.000000	0.000000	0.000000	0.001729	-0.017726	-0.009458	0.000000	0.000000	2.000000	62.000000	0.000000
3766.152506	-0.084149	0.547107	0.002443	82.019997	23.776365	94.019722	-0.792305	0.000000	-0.123467	0.000000	0.000000	0.000000	0.001466	-0.025402	-0.008011	0.000000	0.000000	2.000000	62.000000	0.000000
3766.155839	-0.084149	0.547107	0.002443	82.019997	23.776365	94.019722	-0.792305	0.000000	-0.123467	0.000000	0.000000	0.000000	0.001466	-0.025402	-0.008011	0.000000	0.000000	2.000000	62.000000	0.000000
3766.159172	-0.084149	0.547107	0.002443	82.019997	23.776365	94.019722	-0.792305	0.000000	-0.123467	0.000000	0.000000	0.000000	0.001466	-0.025402	-0.008011	0.000000	0.000000	2.000000	62.000000	0.000000
3766.162506	-0.084149	0.547107	0.002443	81.985336	23.561375	93.809769	-0.792549	0.000000	-0.122132	0.000000	0.000000	0.000000	0.001466	-0.025402	-0.008011	0.000000	0.000000	2.000000	62.000000	0.000000
3766.165839	-0.084172	0.547082	0.002443	81.985336	23.561375	93.809769	-0.792549	0.000000	-0.122132	0.000000	0.000000	0.000000	-0.006811	-0.007665	0.000251	0.000000	0.000000	2.000000	62.000000	0.000000
3766.169172	-0.084172	0.547082	0.002443	81.985336	23.561375	93.809769	-0.792549	0.000000	-0.122132	0.000000	0.000000	0.000000	-0.006811	-0.007665	0.000251	0.000000	0.000000	2.000000	62.000000	0.000000
3766.172506	-0.084172	0.547082	0.002443	81.958511	23.392288	93.645500	-0.791414	0.000000	-0.122174	0.000000	0.000000	0.000000	-0.006811	-0.007665	0.000251	0.000000	0.000000	2.000000	62.000000	0.000000
3766.175839	-0.084172	0.547082	0.002443	81.958511	23.392288	93.645500	-0.791414	0.000000	-0.122174	0.000000	0.000000	0.000000	-0.006811	-0.007665	0.000251	0.000000	0.000000	2.000000	62.000000	0.000000
3766.179172	-0.084200	0.547022	0.002472	81.958511	23.392288	93.645500	-0.791414	0.000000	-0.122174	0.000000	0.000000	0.000000	-0.008341	-0.017920	0.008603	0.000000	0.000000	2.000000	62.000000	0.000000
3766.182506	-0.084200	0.547022	0.002472	81.926399	23.199839	93.457649	-0.791414	0.000000	-0.122174	0.000000	0.000000	0.000000	-0.008341	-0.017920	0.008603	0.000000	0.000000	2.000000	62.000000	0.000000
3766.185839	-0.084200	0.547022	0.002472	81.926399	23.199839	93.457649	-0.791414	0.000000	-0.122174	0.000000	0.000000	0.000000	-0.008341	-0.017920	0.008603	0.000000	0.000000	2.000000	62.000000	0.000000
3766.189172	-0.084200	0.547022	0.002472	81.926399	23.199839	93.457649	-0.791414	0.000000	-0.122174	0.000000	0.000000	0.000000	-0.008341	-0.017920	0.008603	0.000000	0.000000	2.000000	62.000000	0.000000
3766.192506	-0.084283	0.546962	0.002557	81.898582	23.028711	93.293854	-0.790024	0.000000	-0.123607	0.000000	0.000000	0.000000	-0.024966	-0.018166	0.025466	0.000000	0.000000	2.000000	62.000000	0.000000
3766.195839	-0.084283	0.546962	0.002557	81.898582	23.028711	93.293854	-0.790024	0.000000	-0.123607	0.000000	0.000000	0.000000	-0.024966	-0.018166	0.025466	0.000000	0.000000	2.000000	62.000000	0.000000
3766.199172	-0.084283	0.546962	0.002557	81.898582	23.028711	93.293854	-0.790024	0.000000	-0.123607	0.000000	0.000000	0.000000	-0.024966	-0.018166	0.025466	0.000000	0.000000	2.000000	62.000000	0.000000
3766.202506	-0.084283	0.546962	0.002557	81.879692	22.913246	93.182472	-0.785863	0.000000	-0.127852	0.000000	0.000000	0.000000	-0.024966	-0.018166	0.025466	0.000000	0.000000	2.000000	62.000000	0.000000
3766.205839	-0.084310	0.546927	0.002581	81.879692	22.913246	93.182472	-0.785863	0.000000	-0.127852	0.000000	0.000000	0.000000	-0.008076	-0.010271	0.007150	0.000000	0.000000	2.000000	62.000000	0.000000
3766.209172	-0.084310	0.546927	0.002581	81.879692	22.913246	93.182472	-0.785863	0.000000	-0.127852	0.000000	0.000000	0.000000	-0.008076	-0.010271	0.007150	0.000000	0.000000	2.000000	62.000000	0.000000
3766.212506	-0.084310	0.546927	0.002581	81.873360	22.870733	93.143333	-0.784517	0.000000	-0.129043	0.000000	0.000000	0.000000	-0.008076	-0.010271	0.007150	0.000000	0.000000	2.000000	62.000000	0.000000
3766.215839	-0.084310	0.546927	0.002581	81.873360	22.870733	93.143333	-0.784517	0.000000	-0.129043	0.000000	0.000000	0.000000	-0.008076	-0.010271	0.007150	0.000000	0.000000	2.000000	62.000000	0.000000
3766.219172	-0.084337	0.546893	0.002605	81.873360	22.870733	93.143333	-0.784517	0.000000	-0.129043	0.000000	0.000000	0.000000	-0.008080	-0.010298	0.007149	0.000000	0.000000	2.000000	62.000000	0.000000
3766.222506	-0.084337	0.546893	0.002605	81.875969	22.882778	93.155502	-0.784517	0.000000	-0.129043	0.000000	0.000000	0.000000	-0.008080	-0.010298	0.007149	0.000000	0.000000	2.000000	62.000000	0.000000
3766.225839	-0.084337	0.546893	0.002605	81.875969	22.882778	93.155502	-0.784517	0.000000	-0.129043	0.000000	0.000000	0.000000	-0.008080	-0.010298	0.007149	0.000000	0.000000	2.000000	62.000000	0.000000
3766.229172	-0.084337	0.546893	0.002605	81.875969	22.882778	93.155502	-0.784517	0.000000	-0.129043	0.000000	0.000000	0.000000	-0.008080	-0.010298	0.007149	0.000000	0.000000	2.000000	62.000000	0.000000
3766.232506	-0.084325	0.546824	0.002664	81.878586	22.897503	93.167625	-0.783170	0.000000	-0.130235	0.000000	0.000000	0.000000	0.003486	-0.020579	0.017898	0.000000	0.000000	2.000000	62.000000	0.000000
3766.235839	-0.084325	0.546824	0.002664	81.878586	22.897503	93.167625	-0.783170	0.000000	-0.130235	0.000000	0.000000	0.000000	0.003486	-0.020579	0.017898	0.000000	0.000000	2.000000	62.000000	0.000000
3766.239172	-0.084325	0.546824	0.002664	81.878586	22.897503	93.167625	-0.783170	0.000000	-0.130235	0.000000	0.000000	0.000000	0.003486	-0.020579	0.017898	0.000000	0.000000	2.000000	62.000000	0.000000
3766.242506	-0.084325	0.546824	0.002664	81.874138	22.877817	93.145195	-0.783751	0.000000	-0.133218	0.000000	0.000000	0.000000	0.003486	-0.020579	0.017898	0.000000	0.000000	2.000000	62.000000	0.000000
3766.245839	-0.084289	0.546833	0.002714	81.874138	22.877817	93.145195	-0.783751	0.000000	-0.133218	0.000000	0.000000	0.000000	0.010832	0.002419	0.014762	0.000000	0.000000	2.000000	62.000000	0.000000
3766.249172	-0.084289	0.546833	0.002714	81.874138	22.877817	93.145195	-0.783751	0.000000	-0.133218	0.000000	0.000000	0.000000	0.010832	0.002419	0.014762	0.000000	0.000000	2.000000	62.000000	0.000000
3766.252506	-0.084289	0.546833	0.002714	81.875031	22.875851	93.135986	-0.785556	0.000000	-0.135678	0.000000	0.000000	0.000000	0.010832	0.002419	0.014762	0.000000	0.000000	2.000000	62.000000	0.000000
3766.255839	-0.084289	0.546833	0.002714	81.875031	22.875851	93.135986	-0.785556	0.000000	-0.135678	0.000000	0.000000	0.000000	0.010832	0.002419	0.014762	0.000000	0.000000	2.000000	62.000000	0.000000
3766.259172	-0.084271	0.546824	0.002741	81.875031	22.875851	93.135986	-0.785556	0.000000	-0.135678	0.000000	0.000000	0.000000	0.005285	-0.002631	0.008103	0.000000	0.000000	2.000000	62.000000	0.000000
3766.262506	-0.084271	0.546824	0.002741	81.868004	22.844191	93.101448	-0.785556	0.000000	-0.135678	0.000000	0.000000	0.000000	0.005285	-0.002631	0.008103	0.000000	0.000000	2.000000	62.000000	0.000000
3766.265839	-0.084271	0.546824	0.002741	81.868004	22.844191	93.101448	-0.785556	0.000000	-0.135678	0.000000	0.000000	0.000000	0.005285	-0.002631	0.008103	0.000000	0.000000	2.000000	62.000000	0.000000
3766.269172	-0.084271	0.546824	0.002741	81.868004	22.844191	93.101448	-0.785556	0.000000	-0.135678	0.000000	0.000000	0.000000	0.005285	-0.002631	0.008103	0.000000	0.000000	2.000000	62.000000	0.000000
3766.272506	-0.084268	0.546857	0.002845	81.863609	22.821856	93.079124	-0.786437	0.000000	-0.137029	0.000000	0.000000	0.000000	0.001022	0.009848	0.031377	0.000000	0.000000	2.000000	62.000000	0.000000
3766.275839	-0.084268	0.546857	0.002845	81.863609	22.821856	93.079124	-0.786437	0.000000	-0.137029	0.000000	0.000000	0.000000	0.001022	0.009848	0.031377	0.000000	0.000000	2.000000	62.000000	0.000000
3766.279172	-0.084268	0.546857	0.002845	81.863609	22.821856	93.079124	-0.786437	0.000000	-0.137029	0.000000	0.000000	0.000000	0.001022	0.009848	0.031377	0.000000	0.000000	2.000000	62.000000	0.000000
3766.282506	-0.084268	0.546857	0.002845	81.861824	22.806118	93.068932	-0.786608	0.000000	-0.142258	0.000000	0.000000	0.000000	0.001022	0.009848	0.031377	0.000000	0.000000	2.000000	62.000000	0.000000
3766.285839	-0.084320	0.546839	0.002883	81.861824	22.806118	93.068932	-0.786608	0.000000	-0.142258	0.000000	0.000000	0.000000	-0.015632	-0.005260	0.011403	0.000000	0.000000	2.000000	62.000000	0.000000
3766.289172	-0.084320	0.546839	0.002883	81.861824	22.806118	93.068932	-0.786608	0.000000	-0.142258	0.000000	0.000000	0.000000	-0.015632	-0.005260	0.011403	0.000000	0.000000	2.000000	62.000000	0.000000
3766.292506	-0.084320	0.546839	0.002883	81.861778	22.800705	93.068954	-0.784002	0.000000	-0.144159	0.000000	0.000000	0.000000	-0.015632	-0.005260	0.011403	0.000000	0.000000	2.000000	62.000000	0.000000
3766.295839	-0.084320	0.546839	0.002883	81.861778	22.800705	93.068954	-0.784002	0.000000	-0.144159	0.000000	0.000000	0.000000	-0.015632	-0.005260	0.011403	0.000000	0.000000	2.000000	62.000000	0.000000
3766.299172	-0.084368	0.546830	0.002898	81.861778	22.800705	93.068954	-0.784002	0.000000	-0.144159	0.000000	0.000000	0.000000	-0.014371	-0.002621	0.004500	0.000000	0.000000	2.000000	62.000000	0.000000
3766.302506	-0.084368	0.546830	0.002898	81.864410	22.807177	93.080986	-0.784002	0.000000	-0.144159	0.000000	0.000000	0.000000	-0.014371	-0.002621	0.004500	0.000000	0.000000	2.000000	62.000000	0.000000
3766.305839	-0.084368	0.546830	0.002898	81.864410	22.807177	93.080986	-0.784002	0.000000	-0.144159	0.000000	0.000000	0.000000	-0.014371	-0.002621	0.004500	0.000000	0.000000	2.000000	62.000000	0.000000
3766.309172	-0.084368	0.546830	0.002898	81.864410	22.807177	93.080986	-0.784002	0.000000	-0.144159	0.000000	0.000000	0.000000	-0.014371	-0.002621	0.004500	0.000000	0.000000	2.000000	62.000000	0.000000
3766.312506	-0.084457	0.546779	0.002892	81.867012	22.813763	93.093117	-0.781607	0.000000	-0.144909	0.000000	0.000000	0.000000	-0.026739	-0.015337	-0.001919	0.000000	0.000000	2.000000	62.000000	0.000000
3766.315839	-0.084457	0.546779	0.002892	81.867012	22.813763	93.093117	-0.781607	0.000000	-0.144909	0.000000	0.000000	0.000000	-0.026739	-0.015337	-0.001919	0.000000	0.000000	2.000000	62.000000	0.000000
3766.319172	-0.084457	0.546779	0.002892	81.867012	22.813763	93.093117	-0.781607	0.000000	-0.144909	0.000000	0.000000	0.000000	-0.026739	-0.015337	-0.001919	0.000000	0.000000	2.000000	62.000000	0.000000
3766.322506	-0.084457	0.546779	0.002892	81.867065	22.811054	93.093163	-0.777151	0.000000	-0.144589	0.000000	0.000000	0.000000	-0.026739	-0.015337	-0.001919	0.000000	0.000000	2.000000	62.000000	0.000000
3766.325839	-0.084479	0.546779	0.002888	81.867065	22.811054	93.093163	-0.777151	0.000000	-0.144589	0.000000	0.000000	0.000000	-0.006550	0.000006	-0.001203	0.000000	0.000000	2.000000	62.000000	0.000000
3766.329172	-0.084479	0.546779	0.002888	81.867065	22.811054	93.093163	-0.777151	0.000000	-0.144589	0.000000	0.000000	0.000000	-0.006550	0.000006	-0.001203	0.000000	0.000000	2.000000	62.000000	0.000000
3766.332506	-0.084479	0.546779	0.002888	81.864380	22.799017	93.080971	-0.776059	0.000000	-0.144388	0.000000	0.000000	0.000000	-0.006550	0.000006	-0.001203	0.000000	0.000000	2.000000	62.000000	0.000000
3766.335839	-0.084479	0.546779	0.002888	81.864380	22.799017	93.080971	-0.776059	0.000000	-0.144388	0.000000	0.000000	0.000000	-0.006550	0.000006	-0.001203	0.000000	0.000000	2.000000	62.000000	0.000000
3766.339172	-0.084478	0.546805	0.002883	81.864380	22.799017	93.080971	-0.776059	0.000000	-0.144388	0.000000	0.000000	0.000000	0.000262	0.007678	-0.001444	0.000000	0.000000	2.000000	62.000000	0.000000
3766.342506	-0.084478	0.546805	0.002883	81.859169	22.780558	93.056854	-0.776059	0.000000	-0.144388	0.000000	0.000000	0.000000	0.000262	0.007678	-0.001444	0.000000	0.000000	2.000000	62.000000	0.000000
3766.345839	-0.084478	0.546805	0.002883	81.859169	22.780558	93.056854	-0.776059	0.000000	-0.144388	0.000000	0.000000	0.000000	0.000262	0.007678	-0.001444	0.000000	0.000000	2.000000	62.000000	0.000000
3766.349172	-0.084478	0.546805	0.002883	81.859169	22.780558	93.056854	-0.776059	0.000000	-0.144388	0.000000	0.000000	0.000000	0.000262	0.007678	-0.001444	0.000000	0.000000	2.000000	62.000000	0.000000
3766.352506	-0.084392	0.546873	0.002908	81.856567	22.774004	93.044716	-0.776103	0.000000	-0.144147	0.000000	0.000000	0.000000	0.025739	0.020386	0.007376	0.000000	0.000000	2.000000	62.000000	0.000000
3766.355839	-0.084392	0.546873	0.002908	81.856567	22.774004	93.044716	-0.776103	0.000000	-0.144147	0.000000	0.000000	0.000000	0.025739	0.020386	0.007376	0.000000	0.000000	2.000000	62.000000	0.000000
3766.359172	-0.084392	0.546873	0.002908	81.856567	22.774004	93.044716	-0.776103	0.000000	-0.144147	0.000000	0.000000	0.000000	0.025739	0.020386	0.007376	0.000000	0.000000	2.000000	62.000000	0.000000
3766.362506	-0.084392	0.546873	0.002908	81.853920	22.764730	93.032623	-0.780392	0.000000	-0.145377	0.000000	0.000000	0.000000	0.025739	0.020386	0.007376	0.000000	0.000000	2.000000	62.000000	0.000000
3766.365839	-0.084369	0.546898	0.002907	81.853920	22.764730	93.032623	-0.780392	0.000000	-0.145377	0.000000	0.000000	0.000000	0.006819	0.007655	-0.000244	0.000000	0.000000	2.000000	62.000000	0.000000
3766.369172	-0.084369	0.546898	0.002907	81.853920	22.764730	93.032623	-0.780392	0.000000	-0.145377	0.000000	0.000000	0.000000	0.006819	0.007655	-0.000244	0.000000	0.000000	2.000000	62.000000	0.000000
3766.372506	-0.084369	0.546898	0.002907	81.851318	22.755535	93.020569	-0.781529	0.000000	-0.145336	0.000000	0.000000	0.000000	0.006819	0.007655	-0.000244	0.000000	0.000000	2.000000	62.000000	0.000000
3766.375839	-0.084369	0.546898	0.002907	81.851318	22.755535	93.020569	-0.781529	0.000000	-0.145336	0.000000	0.000000	0.000000	0.006819	0.007655	-0.000244	0.000000	0.000000	2.000000	62.000000	0.000000
3766.379172	-0.084347	0.546924	0.002906	81.851318	22.755535	93.020569	-0.781529	0.000000	-0.145336	0.000000	0.000000	0.000000	0.006818	0.007674	-0.000245	0.000000	0.000000	2.000000	62.000000	0.000000
3766.382506	-0.084347	0.546924	0.002906	81.851318	22.752800	93.020569	-0.781529	0.000000	-0.145336	0.000000	0.000000	0.000000	0.006818	0.007674	-0.000245	0.000000	0.000000	2.000000	62.000000	0.000000
3766.385839	-0.084347	0.546924	0.002906	81.851318	22.752800	93.020569	-0.781529	0.000000	-0.145336	0.000000	0.000000	0.000000	0.006818	0.007674	-0.000245	0.000000	0.000000	2.000000	62.000000	0.000000
3766.389172	-0.084347	0.546924	0.002906	81.851318	22.752800	93.020569	-0.781529	0.000000	-0.145336	0.000000	0.000000	0.000000	0.006818	0.007674	-0.000245	0.000000	0.000000	2.000000	62.000000	0.000000
3766.392506	-0.084419	0.546908	0.002807	81.856544	22.771276	93.044716	-0.782665	0.000000	-0.145295	0.000000	0.000000	0.000000	-0.021675	-0.004813	-0.029523	0.000000	0.000000	2.000000	62.000000	0.000000
3766.395839	-0.084419	0.546908	0.002807	81.856544	22.771276	93.044716	-0.782665	0.000000	-0.145295	0.000000	0.000000	0.000000	-0.021675	-0.004813	-0.029523	0.000000	0.000000	2.000000	62.000000	0.000000
3766.399172	-0.084419	0.546908	0.002807	81.856544	22.771276	93.044716	-0.782665	0.000000	-0.145295	0.000000	0.000000	0.000000	-0.021675	-0.004813	-0.029523	0.000000	0.000000	2.000000	62.000000	0.000000
3766.402506	-0.084419	0.546908	0.002807	81.861824	22.787088	93.068932	-0.779053	0.000000	-0.140375	0.000000	0.000000	0.000000	-0.021675	-0.004813	-0.029523	0.000000	0.000000	2.000000	62.000000	0.000000
3766.405839	-0.084456	0.546874	0.002763	81.861824	22.787088	93.068932	-0.779053	0.000000	-0.140375	0.000000	0.000000	0.000000	-0.011096	-0.010073	-0.013318	0.000000	0.000000	2.000000	62.000000	0.000000
3766.409172	-0.084456	0.546874	0.002763	81.861824	22.787088	93.068932	-0.779053	0.000000	-0.140375	0.000000	0.000000	0.000000	-0.011096	-0.010073	-0.013318	0.000000	0.000000	2.000000	62.000000	0.000000
3766.412506	-0.084456	0.546874	0.002763	81.867035	22.808313	93.093140	-0.777204	0.000000	-0.138155	0.000000	0.000000	0.000000	-0.011096	-0.010073	-0.013318	0.000000	0.000000	2.000000	62.000000	0.000000
3766.415839	-0.084456	0.546874	0.002763	81.867035	22.808313	93.093140	-0.777204	0.000000	-0.138155	0.000000	0.000000	0.000000	-0.011096	-0.010073	-0.013318	0.000000	0.000000	2.000000	62.000000	0.000000
3766.419172	-0.084489	0.546849	0.002696	81.867035	22.808313	93.093140	-0.777204	0.000000	-0.138155	0.000000	0.000000	0.000000	-0.009829	-0.007458	-0.020222	0.000000	0.000000	2.000000	62.000000	0.000000
3766.422506	-0.084489	0.546849	0.002696	81.869644	22.817583	93.105225	-0.777204	0.000000	-0.138155	0.000000	0.000000	0.000000	-0.009829	-0.007458	-0.020222	0.000000	0.000000	2.000000	62.000000	0.000000
3766.425839	-0.084489	0.546849	0.002696	81.869644	22.817583	93.105225	-0.777204	0.000000	-0.138155	0.000000	0.000000	0.000000	-0.009829	-0.007458	-0.020222	0.000000	0.000000	2.000000	62.000000	0.000000
3766.429172	-0.084489	0.546849	0.002696	81.869644	22.817583	93.105225	-0.777204	0.000000	-0.138155	0.000000	0.000000	0.000000	-0.009829	-0.007458	-0.020222	0.000000	0.000000	2.000000	62.000000	0.000000
3766.432506	-0.084507	0.546833	0.002673	81.869644	22.814901	93.105278	-0.775566	0.000000	-0.134785	0.000000	0.000000	0.000000	-0.005547	-0.005037	-0.006660	0.000000	0.000000	2.000000	62.000000	0.000000
3766.435839	-0.084507	0.546833	0.002673	81.869644	22.814901	93.105278	-0.775566	0.000000	-0.134785	0.000000	0.000000	0.000000	-0.005547	-0.005037	-0.006660	0.000000	0.000000	2.000000	62.000000	0.000000
3766.439172	-0.084507	0.546833	0.002673	81.869644	22.814901	93.105278	-0.775566	0.000000	-0.134785	0.000000	0.000000	0.000000	-0.005547	-0.005037	-0.006660	0.000000	0.000000	2.000000	62.000000	0.000000
3766.442506	-0.084507	0.546833	0.002673	81.869644	22.814901	93.105278	-0.774641	0.000000	-0.133675	0.000000	0.000000	0.000000	-0.005547	-0.005037	-0.006660	0.000000	0.000000	2.000000	62.000000	0.000000
3766.445839	-0.084507	0.546833	0.002673	81.869644	22.814901	93.105278	-0.774641	0.000000	-0.133675	0.000000	0.000000	0.000000	0.000001	0.000005	0.000000	0.000000	0.000000	2.000000	62.000000	0.000000
3766.449172	-0.084507	0.546833	0.002673	81.869644	22.814901	93.105278	-0.774641	0.000000	-0.133675	0.000000	0.000000	0.000000	0.000001	0.000005	0.000000	0.000000	0.000000	2.000000	62.000000	0.000000
3766.452506	-0.084507	0.546833	0.002673	81.869644	22.814901	93.105278	-0.774641	0.000000	-0.133675	0.000000	0.000000	0.000000	0.000001	0.000005	0.000000	0.000000	0.000000	2.000000	62.000000	0.000000
3766.455839	-0.084507	0.546833	0.002673	81.869644	22.814901	93.105278	-0.774641	0.000000	-0.133675	0.000000	0.000000	0.000000	0.000001	0.000005	0.000000	0.000000	0.000000	2.000000	62.000000	0.000000
3766.459172	-0.084511	0.546824	0.002697	81.869644	22.814901	93.105278	-0.774641	0.000000	-0.133675	0.000000	0.000000	0.000000	-0.001267	-0.002631	0.006902	0.000000	0.000000	2.000000	62.000000	0.000000
3766.462506	-0.084511	0.546824	0.002697	81.869644	22.814901	93.105278	-0.774641	0.000000	-0.133675	0.000000	0.000000	0.000000	-0.001267	-0.002631	0.006902	0.000000	0.000000	2.000000	62.000000	0.000000
3766.465839	-0.084511	0.546824	0.002697	81.869644	22.814901	93.105278	-0.774641	0.000000	-0.133675	0.000000	0.000000	0.000000	-0.001267	-0.002631	0.006902	0.000000	0.000000	2.000000	62.000000	0.000000
3766.469172	-0.084511	0.546824	0.002697	81.869644	22.814901	93.105278	-0.774641	0.000000	-0.133675	0.000000	0.000000	0.000000	-0.001267	-0.002631	0.006902	0.000000	0.000000	2.000000	62.000000	0.000000
3766.472506	-0.084533	0.546824	0.002692	81.869644	22.812141	93.105255	-0.774430	0.000000	-0.134825	0.000000	0.000000	0.000000	-0.006550	-0.000003	-0.001204	0.000000	0.000000	2.000000	62.000000	0.000000
3766.475839	-0.084533	0.546824	0.002692	81.869644	22.812141	93.105255	-0.774430	0.000000	-0.134825	0.000000	0.000000	0.000000	-0.006550	-0.000003	-0.001204	0.000000	0.000000	2.000000	62.000000	0.000000
3766.479172	-0.084533	0.546824	0.002692	81.869644	22.812141	93.105255	-0.774430	0.000000	-0.134825	0.000000	0.000000	0.000000	-0.006550	-0.000003	-0.001204	0.000000	0.000000	2.000000	62.000000	0.000000
3766.482506	-0.084533	0.546824	0.002692	81.869644	22.812141	93.105255	-0.773338	0.000000	-0.134625	0.000000	0.000000	0.000000	-0.006550	-0.000003	-0.001204	0.000000	0.000000	2.000000	62.000000	0.000000
3766.485839	-0.084555	0.546824	0.002688	81.869644	22.812141	93.105255	-0.773338	0.000000	-0.134625	0.000000	0.000000	0.000000	-0.006547	-0.000003	-0.001204	0.000000	0.000000	2.000000	62.000000	0.000000
3766.489172	-0.084555	0.546824	0.002688	81.869644	22.812141	93.105255	-0.773338	0.000000	-0.134625	0.000000	0.000000	0.000000	-0.006547	-0.000003	-0.001204	0.000000	0.000000	2.000000	62.000000	0.000000
3766.492506	-0.084555	0.546824	0.002688	81.872276	22.821455	93.117409	-0.772247	0.000000	-0.134424	0.000000	0.000000	0.000000	-0.006547	-0.000003	-0.001204	0.000000	0.000000	2.000000	62.000000	0.000000
3766.495839	-0.084555	0.546824	0.002688	81.872276	22.821455	93.117409	-0.772247	0.000000	-0.134424	0.000000	0.000000	0.000000	-0.006547	-0.000003	-0.001204	0.000000	0.000000	2.000000	62.000000	0.000000
3766.499172	-0.084556	0.546798	0.002693	81.872276	22.821455	93.117409	-0.772247	0.000000	-0.134424	0.000000	0.000000	0.000000	-0.000266	-0.007657	0.001444	0.000000	0.000000	2.000000	62.000000	0.000000
3766.502506	-0.084556	0.546798	0.002693	81.872276	22.821455	93.117409	-0.772247	0.000000	-0.134424	0.000000	0.000000	0.000000	-0.000266	-0.007657	0.001444	0.000000	0.000000	2.000000	62.000000	0.000000
3766.505839	-0.084556	0.546798	0.002693	81.872276	22.821455	93.117409	-0.772247	0.000000	-0.134424	0.000000	0.000000	0.000000	-0.000266	-0.007657	0.001444	0.000000	0.000000	2.000000	62.000000	0.000000
3766.509172	-0.084556	0.546798	0.002693	81.872276	22.821455	93.117409	-0.772247	0.000000	-0.134424	0.000000	0.000000	0.000000	-0.000266	-0.007657	0.001444	0.000000	0.000000	2.000000	62.000000	0.000000
3766.512506	-0.084549	0.546765	0.002657	81.877525	22.845509	93.141693	-0.772202	0.000000	-0.134665	0.000000	0.000000	0.000000	0.002007	-0.010074	-0.010915	0.000000	0.000000	2.000000	62.000000	0.000000
3766.515839	-0.084549	0.546765	0.002657	81.877525	22.845509	93.141693	-0.772202	0.000000	-0.134665	0.000000	0.000000	0.000000	0.002007	-0.010074	-0.010915	0.000000	0.000000	2.000000	62.000000	0.000000
3766.519172	-0.084549	0.546765	0.002657	81.877525	22.845509	93.141693	-0.772202	0.000000	-0.134665	0.000000	0.000000	0.000000	0.002007	-0.010074	-0.010915	0.000000	0.000000	2.000000	62.000000	0.000000
3766.522506	-0.084549	0.546765	0.002657	81.880112	22.857538	93.153824	-0.772537	0.000000	-0.132845	0.000000	0.000000	0.000000	0.002007	-0.010074	-0.010915	0.000000	0.000000	2.000000	62.000000	0.000000
3766.525839	-0.084550	0.546739	0.002662	81.880112	22.857538	93.153824	-0.772537	0.000000	-0.132845	0.000000	0.000000	0.000000	-0.000265	-0.007679	0.001444	0.000000	0.000000	2.000000	62.000000	0.000000
3766.529172	-0.084550	0.546739	0.002662	81.880112	22.857538	93.153824	-0.772537	0.000000	-0.132845	0.000000	0.000000	0.000000	-0.000265	-0.007679	0.001444	0.000000	0.000000	2.000000	62.000000	0.000000
3766.532506	-0.084550	0.546739	0.002662	81.879189	22.839766	93.134369	-0.772493	0.000000	-0.133086	0.000000	0.000000	0.000000	-0.000265	-0.007679	0.001444	0.000000	0.000000	2.000000	62.000000	0.000000
3766.535839	-0.084550	0.546739	0.002662	81.879189	22.839766	93.134369	-0.772493	0.000000	-0.133086	0.000000	0.000000	0.000000	-0.000265	-0.007679	0.001444	0.000000	0.000000	2.000000	62.000000	0.000000
3766.539172	-0.084546	0.546748	0.002639	81.879189	22.839766	93.134369	-0.772493	0.000000	-0.133086	0.000000	0.000000	0.000000	0.001269	0.002629	-0.006902	0.000000	0.000000	2.000000	62.000000	0.000000
3766.542506	-0.084546	0.546748	0.002639	81.879166	22.837036	93.134354	-0.772493	0.000000	-0.133086	0.000000	0.000000	0.000000	0.001269	0.002629	-0.006902	0.000000	0.000000	2.000000	62.000000	0.000000
3766.545839	-0.084546	0.546748	0.002639	81.879166	22.837036	93.134354	-0.772493	0.000000	-0.133086	0.000000	0.000000	0.000000	0.001269	0.002629	-0.006902	0.000000	0.000000	2.000000	62.000000	0.000000
3766.549172	-0.084546	0.546748	0.002639	81.879166	22.837036	93.134354	-0.772493	0.000000	-0.133086	0.000000	0.000000	0.000000	0.001269	0.002629	-0.006902	0.000000	0.000000	2.000000	62.000000	0.000000
3766.552506	-0.084571	0.546765	0.002653	81.876549	22.825024	93.122223	-0.772704	0.000000	-0.131936	0.000000	0.000000	0.000000	-0.007554	0.005036	0.004254	0.000000	0.000000	2.000000	62.000000	0.000000
3766.555839	-0.084571	0.546765	0.002653	81.876549	22.825024	93.122223	-0.772704	0.000000	-0.131936	0.000000	0.000000	0.000000	-0.007554	0.005036	0.004254	0.000000	0.000000	2.000000	62.000000	0.000000
3766.559172	-0.084571	0.546765	0.002653	81.876549	22.825024	93.122223	-0.772704	0.000000	-0.131936	0.000000	0.000000	0.000000	-0.007554	0.005036	0.004254	0.000000	0.000000	2.000000	62.000000	0.000000
3766.562506	-0.084571	0.546765	0.002653	81.873924	22.815714	93.110054	-0.771445	0.000000	-0.132645	0.000000	0.000000	0.000000	-0.007554	0.005036	0.004254	0.000000	0.000000	2.000000	62.000000	0.000000
3766.565839	-0.084548	0.546790	0.002652	81.873924	22.815714	93.110054	-0.771445	0.000000	-0.132645	0.000000	0.000000	0.000000	0.006817	0.007647	-0.000240	0.000000	0.000000	2.000000	62.000000	0.000000
3766.569172	-0.084548	0.546790	0.002652	81.873924	22.815714	93.110054	-0.771445	0.000000	-0.132645	0.000000	0.000000	0.000000	0.006817	0.007647	-0.000240	0.000000	0.000000	2.000000	62.000000	0.000000
3766.572506	-0.084548	0.546790	0.002652	81.872162	22.808092	93.099846	-0.772581	0.000000	-0.132605	0.000000	0.000000	0.000000	0.006817	0.007647	-0.000240	0.000000	0.000000	2.000000	62.000000	0.000000
3766.575839	-0.084548	0.546790	0.002652	81.872162	22.808092	93.099846	-0.772581	0.000000	-0.132605	0.000000	0.000000	0.000000	0.006817	0.007647	-0.000240	0.000000	0.000000	2.000000	62.000000	0.000000
3766.579172	-0.084531	0.546781	0.002679	81.872162	22.808092	93.099846	-0.772581	0.000000	-0.132605	0.000000	0.000000	0.000000	0.005278	-0.002625	0.008106	0.000000	0.000000	2.000000	62.000000	0.000000
3766.582506	-0.084531	0.546781	0.002679	81.866768	22.779774	93.069115	-0.772581	0.000000	-0.132605	0.000000	0.000000	0.000000	0.005278	-0.002625	0.008106	0.000000	0.000000	2.000000	62.000000	0.000000
3766.585839	-0.084531	0.546781	0.002679	81.866768	22.779774	93.069115	-0.772581	0.000000	-0.132605	0.000000	0.000000	0.000000	0.005278	-0.002625	0.008106	0.000000	0.000000	2.000000	62.000000	0.000000
3766.589172	-0.084531	0.546781	0.002679	81.866768	22.779774	93.069115	-0.772581	0.000000	-0.132605	0.000000	0.000000	0.000000	0.005278	-0.002625	0.008106	0.000000	0.000000	2.000000	62.000000	0.000000
3766.592506	-0.084514	0.546747	0.002711	81.858620	22.729776	93.019859	-0.773461	0.000000	-0.133956	0.000000	0.000000	0.000000	0.005017	-0.010287	0.009549	0.000000	0.000000	2.000000	62.000000	0.000000
3766.595839	-0.084514	0.546747	0.002711	81.858620	22.729776	93.019859	-0.773461	0.000000	-0.133956	0.000000	0.000000	0.000000	0.005017	-0.010287	0.009549	0.000000	0.000000	2.000000	62.000000	0.000000
3766.599172	-0.084514	0.546747	0.002711	81.858620	22.729776	93.019859	-0.773461	0.000000	-0.133956	0.000000	0.000000	0.000000	0.005017	-0.010287	0.009549	0.000000	0.000000	2.000000	62.000000	0.000000
3766.602506	-0.084514	0.546747	0.002711	81.838799	22.616598	92.907829	-0.774297	0.000000	-0.135547	0.000000	0.000000	0.000000	0.005017	-0.010287	0.009549	0.000000	0.000000	2.000000	62.000000	0.000000
3766.605839	-0.084518	0.546738	0.002734	81.838799	22.616598	92.907829	-0.774297	0.000000	-0.135547	0.000000	0.000000	0.000000	-0.001269	-0.002642	0.006901	0.000000	0.000000	2.000000	62.000000	0.000000
3766.609172	-0.084518	0.546738	0.002734	81.838799	22.616598	92.907829	-0.774297	0.000000	-0.135547	0.000000	0.000000	0.000000	-0.001269	-0.002642	0.006901	0.000000	0.000000	2.000000	62.000000	0.000000
3766.612506	-0.084518	0.546738	0.002734	81.810791	22.451817	92.747635	-0.774085	0.000000	-0.136697	0.000000	0.000000	0.000000	-0.001269	-0.002642	0.006901	0.000000	0.000000	2.000000	62.000000	0.000000
3766.615839	-0.084518	0.546738	0.002734	81.810791	22.451817	92.747635	-0.774085	0.000000	-0.136697	0.000000	0.000000	0.000000	-0.001269	-0.002642	0.006901	0.000000	0.000000	2.000000	62.000000	0.000000
3766.619172	-0.084545	0.546704	0.002758	81.810791	22.451817	92.747635	-0.774085	0.000000	-0.136697	0.000000	0.000000	0.000000	-0.008083	-0.010286	0.007140	0.000000	0.000000	2.000000	62.000000	0.000000
3766.622506	-0.084545	0.546704	0.002758	81.794556	22.357534	92.657005	-0.774085	0.000000	-0.136697	0.000000	0.000000	0.000000	-0.008083	-0.010286	0.007140	0.000000	0.000000	2.000000	62.000000	0.000000
3766.625839	-0.084545	0.546704	0.002758	81.794556	22.357534	92.657005	-0.774085	0.000000	-0.136697	0.000000	0.000000	0.000000	-0.008083	-0.010286	0.007140	0.000000	0.000000	2.000000	62.000000	0.000000
3766.629172	-0.084545	0.546704	0.002758	81.794556	22.357534	92.657005	-0.774085	0.000000	-0.136697	0.000000	0.000000	0.000000	-0.008083	-0.010286	0.007140	0.000000	0.000000	2.000000	62.000000	0.000000
3766.632506	-0.084594	0.546670	0.002778	81.793549	22.346275	92.648796	-0.772738	0.000000	-0.137888	0.000000	0.000000	0.000000	-0.014635	-0.010295	0.005935	0.000000	0.000000	2.000000	62.000000	0.000000
3766.635839	-0.084594	0.546670	0.002778	81.793549	22.346275	92.648796	-0.772738	0.000000	-0.137888	0.000000	0.000000	0.000000	-0.014635	-0.010295	0.005935	0.000000	0.000000	2.000000	62.000000	0.000000
3766.639172	-0.084594	0.546670	0.002778	81.793549	22.346275	92.648796	-0.772738	0.000000	-0.137888	0.000000	0.000000	0.000000	-0.014635	-0.010295	0.005935	0.000000	0.000000	2.000000	62.000000	0.000000
3766.642506	-0.084594	0.546670	0.002778	81.796204	22.355316	92.660706	-0.770299	0.000000	-0.138877	0.000000	0.000000	0.000000	-0.014635	-0.010295	0.005935	0.000000	0.000000	2.000000	62.000000	0.000000
3766.645839	-0.084613	0.546627	0.002760	81.796204	22.355316	92.660706	-0.770299	0.000000	-0.138877	0.000000	0.000000	0.000000	-0.005811	-0.012702	-0.005222	0.000000	0.000000	2.000000	62.000000	0.000000
3766.649172	-0.084613	0.546627	0.002760	81.796204	22.355316	92.660706	-0.770299	0.000000	-0.138877	0.000000	0.000000	0.000000	-0.005811	-0.012702	-0.005222	0.000000	0.000000	2.000000	62.000000	0.000000
3766.652506	-0.084613	0.546627	0.002760	81.801445	22.376095	92.684433	-0.769331	0.000000	-0.138006	0.000000	0.000000	0.000000	-0.005811	-0.012702	-0.005222	0.000000	0.000000	2.000000	62.000000	0.000000
3766.655839	-0.084613	0.546627	0.002760	81.801445	22.376095	92.684433	-0.769331	0.000000	-0.138006	0.000000	0.000000	0.000000	-0.005811	-0.012702	-0.005222	0.000000	0.000000	2.000000	62.000000	0.000000
3766.659172	-0.084640	0.546593	0.002784	81.801445	22.376095	92.684433	-0.769331	0.000000	-0.138006	0.000000	0.000000	0.000000	-0.008086	-0.010297	0.007136	0.000000	0.000000	2.000000	62.000000	0.000000
3766.662506	-0.084640	0.546593	0.002784	81.804039	22.387846	92.696297	-0.769331	0.000000	-0.138006	0.000000	0.000000	0.000000	-0.008086	-0.010297	0.007136	0.000000	0.000000	2.000000	62.000000	0.000000
3766.665839	-0.084640	0.546593	0.002784	81.804039	22.387846	92.696297	-0.769331	0.000000	-0.138006	0.000000	0.000000	0.000000	-0.008086	-0.010297	0.007136	0.000000	0.000000	2.000000	62.000000	0.000000
3766.669172	-0.084640	0.546593	0.002784	81.804039	22.387846	92.696297	-0.769331	0.000000	-0.138006	0.000000	0.000000	0.000000	-0.008086	-0.010297	0.007136	0.000000	0.000000	2.000000	62.000000	0.000000
3766.672506	-0.084642	0.546542	0.002794	81.804039	22.387846	92.696297	-0.767983	0.000000	-0.139196	0.000000	0.000000	0.000000	-0.000530	-0.015342	0.002881	0.000000	0.000000	2.000000	62.000000	0.000000
3766.675839	-0.084642	0.546542	0.002794	81.804039	22.387846	92.696297	-0.767983	0.000000	-0.139196	0.000000	0.000000	0.000000	-0.000530	-0.015342	0.002881	0.000000	0.000000	2.000000	62.000000	0.000000
3766.679172	-0.084642	0.546542	0.002794	81.804039	22.387846	92.696297	-0.767983	0.000000	-0.139196	0.000000	0.000000	0.000000	-0.000530	-0.015342	0.002881	0.000000	0.000000	2.000000	62.000000	0.000000
3766.682506	-0.084642	0.546542	0.002794	81.806717	22.405067	92.708199	-0.767895	0.000000	-0.139676	0.000000	0.000000	0.000000	-0.000530	-0.015342	0.002881	0.000000	0.000000	2.000000	62.000000	0.000000
3766.685839	-0.084603	0.546533	0.002825	81.806717	22.405067	92.708199	-0.767895	0.000000	-0.139676	0.000000	0.000000	0.000000	0.011831	-0.002618	0.009310	0.000000	0.000000	2.000000	62.000000	0.000000
3766.689172	-0.084603	0.546533	0.002825	81.806717	22.405067	92.708199	-0.767895	0.000000	-0.139676	0.000000	0.000000	0.000000	0.011831	-0.002618	0.009310	0.000000	0.000000	2.000000	62.000000	0.000000
3766.692506	-0.084603	0.546533	0.002825	81.804947	22.397661	92.698196	-0.769867	0.000000	-0.141228	0.000000	0.000000	0.000000	0.011831	-0.002618	0.009310	0.000000	0.000000	2.000000	62.000000	0.000000
3766.695839	-0.084603	0.546533	0.002825	81.804947	22.397661	92.698196	-0.769867	0.000000	-0.141228	0.000000	0.000000	0.000000	0.011831	-0.002618	0.009310	0.000000	0.000000	2.000000	62.000000	0.000000
3766.699172	-0.084563	0.546524	0.002856	81.804947	22.397661	92.698196	-0.769867	0.000000	-0.141228	0.000000	0.000000	0.000000	0.011836	-0.002644	0.009309	0.000000	0.000000	2.000000	62.000000	0.000000
3766.702506	-0.084563	0.546524	0.002856	81.803123	22.392881	92.688057	-0.769867	0.000000	-0.141228	0.000000	0.000000	0.000000	0.011836	-0.002644	0.009309	0.000000	0.000000	2.000000	62.000000	0.000000
3766.705839	-0.084563	0.546524	0.002856	81.803123	22.392881	92.688057	-0.769867	0.000000	-0.141228	0.000000	0.000000	0.000000	0.011836	-0.002644	0.009309	0.000000	0.000000	2.000000	62.000000	0.000000
3766.709172	-0.084563	0.546524	0.002856	81.803123	22.392881	92.688057	-0.769867	0.000000	-0.141228	0.000000	0.000000	0.000000	0.011836	-0.002644	0.009309	0.000000	0.000000	2.000000	62.000000	0.000000
3766.712506	-0.084515	0.546489	0.002960	81.797714	22.367842	92.657906	-0.771839	0.000000	-0.142779	0.000000	0.000000	0.000000	0.014587	-0.010544	0.031210	0.000000	0.000000	2.000000	62.000000	0.000000
3766.715839	-0.084515	0.546489	0.002960	81.797714	22.367842	92.657906	-0.771839	0.000000	-0.142779	0.000000	0.000000	0.000000	0.014587	-0.010544	0.031210	0.000000	0.000000	2.000000	62.000000	0.000000
3766.719172	-0.084515	0.546489	0.002960	81.797714	22.367842	92.657906	-0.771839	0.000000	-0.142779	0.000000	0.000000	0.000000	0.014587	-0.010544	0.031210	0.000000	0.000000	2.000000	62.000000	0.000000
3766.722506	-0.084515	0.546489	0.002960	81.786850	22.309675	92.597633	-0.774270	0.000000	-0.147981	0.000000	0.000000	0.000000	0.014587	-0.010544	0.031210	0.000000	0.000000	2.000000	62.000000	0.000000
3766.725839	-0.084501	0.546472	0.003010	81.786850	22.309675	92.597633	-0.774270	0.000000	-0.147981	0.000000	0.000000	0.000000	0.004019	-0.005249	0.015002	0.000000	0.000000	2.000000	62.000000	0.000000
3766.729172	-0.084501	0.546472	0.003010	81.786850	22.309675	92.597633	-0.774270	0.000000	-0.147981	0.000000	0.000000	0.000000	0.004019	-0.005249	0.015002	0.000000	0.000000	2.000000	62.000000	0.000000
3766.732506	-0.084501	0.546472	0.003010	81.768753	22.205849	92.497574	-0.774940	0.000000	-0.150481	0.000000	0.000000	0.000000	0.004019	-0.005249	0.015002	0.000000	0.000000	2.000000	62.000000	0.000000
3766.735839	-0.084536	0.546445	0.003075	81.768753	22.205849	92.497574	-0.774940	0.000000	-0.150481	0.000000	0.000000	0.000000	-0.010354	-0.007902	0.019493	0.000000	0.000000	2.000000	62.000000	0.000000
3766.739172	-0.084536	0.546445	0.003075	81.768753	22.205849	92.497574	-0.774940	0.000000	-0.150481	0.000000	0.000000	0.000000	-0.010354	-0.007902	0.019493	0.000000	0.000000	2.000000	62.000000	0.000000
3766.742506	-0.084536	0.546445	0.003075	81.749641	22.093994	92.389809	-0.773214	0.000000	-0.153730	0.000000	0.000000	0.000000	-0.010354	-0.007902	0.019493	0.000000	0.000000	2.000000	62.000000	0.000000
3766.745839	-0.084536	0.546445	0.003075	81.749641	22.093994	92.389809	-0.773214	0.000000	-0.153730	0.000000	0.000000	0.000000	-0.010354	-0.007902	0.019493	0.000000	0.000000	2.000000	62.000000	0.000000
3766.749172	-0.084564	0.546385	0.003103	81.749641	22.093994	92.389809	-0.773214	0.000000	-0.153730	0.000000	0.000000	0.000000	-0.008353	-0.017980	0.008571	0.000000	0.000000	2.000000	62.000000	0.000000
3766.752506	-0.084564	0.546385	0.003103	81.725876	21.954212	92.254639	-0.773214	0.000000	-0.153730	0.000000	0.000000	0.000000	-0.008353	-0.017980	0.008571	0.000000	0.000000	2.000000	62.000000	0.000000
3766.755839	-0.084564	0.546385	0.003103	81.725876	21.954212	92.254639	-0.773214	0.000000	-0.153730	0.000000	0.000000	0.000000	-0.008353	-0.017980	0.008571	0.000000	0.000000	2.000000	62.000000	0.000000
3766.759172	-0.084564	0.546385	0.003103	81.725876	21.954212	92.254639	-0.773214	0.000000	-0.153730	0.000000	0.000000	0.000000	-0.008353	-0.017980	0.008571	0.000000	0.000000	2.000000	62.000000	0.000000
3766.762506	-0.084649	0.546273	0.003197	81.702087	21.812498	92.120277	-0.771822	0.000000	-0.155158	0.000000	0.000000	0.000000	-0.025529	-0.033573	0.028286	0.000000	0.000000	2.000000	62.000000	0.000000
3766.765839	-0.084649	0.546273	0.003197	81.702087	21.812498	92.120277	-0.771822	0.000000	-0.155158	0.000000	0.000000	0.000000	-0.025529	-0.033573	0.028286	0.000000	0.000000	2.000000	62.000000	0.000000
3766.769172	-0.084649	0.546273	0.003197	81.702087	21.812498	92.120277	-0.771822	0.000000	-0.155158	0.000000	0.000000	0.000000	-0.025529	-0.033573	0.028286	0.000000	0.000000	2.000000	62.000000	0.000000
3766.772506	-0.084649	0.546273	0.003197	81.673767	21.653030	91.965431	-0.767567	0.000000	-0.159873	0.000000	0.000000	0.000000	-0.025529	-0.033573	0.028286	0.000000	0.000000	2.000000	62.000000	0.000000
3766.775839	-0.084676	0.546214	0.003226	81.673767	21.653030	91.965431	-0.767567	0.000000	-0.159873	0.000000	0.000000	0.000000	-0.008351	-0.017972	0.008562	0.000000	0.000000	2.000000	62.000000	0.000000
3766.779172	-0.084676	0.546214	0.003226	81.673767	21.653030	91.965431	-0.767567	0.000000	-0.159873	0.000000	0.000000	0.000000	-0.008351	-0.017972	0.008562	0.000000	0.000000	2.000000	62.000000	0.000000
3766.782506	-0.084676	0.546214	0.003226	81.651649	21.528200	91.842369	-0.766176	0.000000	-0.161300	0.000000	0.000000	0.000000	-0.008351	-0.017972	0.008562	0.000000	0.000000	2.000000	62.000000	0.000000
3766.785839	-0.084676	0.546214	0.003226	81.651649	21.528200	91.842369	-0.766176	0.000000	-0.161300	0.000000	0.000000	0.000000	-0.008351	-0.017972	0.008562	0.000000	0.000000	2.000000	62.000000	0.000000
3766.789172	-0.084686	0.546170	0.003277	81.651649	21.528200	91.842369	-0.766176	0.000000	-0.161300	0.000000	0.000000	0.000000	-0.002802	-0.012947	0.015227	0.000000	0.000000	2.000000	62.000000	0.000000
3766.792506	-0.084686	0.546170	0.003277	81.630547	21.412310	91.727974	-0.766176	0.000000	-0.161300	0.000000	0.000000	0.000000	-0.002802	-0.012947	0.015227	0.000000	0.000000	2.000000	62.000000	0.000000
3766.795839	-0.084686	0.546170	0.003277	81.630547	21.412310	91.727974	-0.766176	0.000000	-0.161300	0.000000	0.000000	0.000000	-0.002802	-0.012947	0.015227	0.000000	0.000000	2.000000	62.000000	0.000000
3766.799172	-0.084686	0.546170	0.003277	81.630547	21.412310	91.727974	-0.766176	0.000000	-0.161300	0.000000	0.000000	0.000000	-0.002802	-0.012947	0.015227	0.000000	0.000000	2.000000	62.000000	0.000000
3766.802506	-0.084674	0.546102	0.003336	81.605759	21.280354	91.594963	-0.765708	0.000000	-0.163837	0.000000	0.000000	0.000000	0.003496	-0.020637	0.017865	0.000000	0.000000	2.000000	62.000000	0.000000
3766.805839	-0.084674	0.546102	0.003336	81.605759	21.280354	91.594963	-0.765708	0.000000	-0.163837	0.000000	0.000000	0.000000	0.003496	-0.020637	0.017865	0.000000	0.000000	2.000000	62.000000	0.000000
3766.809172	-0.084674	0.546102	0.003336	81.605759	21.280354	91.594963	-0.765708	0.000000	-0.163837	0.000000	0.000000	0.000000	0.003496	-0.020637	0.017865	0.000000	0.000000	2.000000	62.000000	0.000000
3766.812506	-0.084674	0.546102	0.003336	81.580017	21.144997	91.461075	-0.766291	0.000000	-0.166815	0.000000	0.000000	0.000000	0.003496	-0.020637	0.017865	0.000000	0.000000	2.000000	62.000000	0.000000
3766.815839	-0.084678	0.546093	0.003359	81.580017	21.144997	91.461075	-0.766291	0.000000	-0.166815	0.000000	0.000000	0.000000	-0.001268	-0.002657	0.006895	0.000000	0.000000	2.000000	62.000000	0.000000
3766.819172	-0.084678	0.546093	0.003359	81.580017	21.144997	91.461075	-0.766291	0.000000	-0.166815	0.000000	0.000000	0.000000	-0.001268	-0.002657	0.006895	0.000000	0.000000	2.000000	62.000000	0.000000
3766.822506	-0.084678	0.546093	0.003359	81.547798	20.970886	91.291794	-0.766080	0.000000	-0.167964	0.000000	0.000000	0.000000	-0.001268	-0.002657	0.006895	0.000000	0.000000	2.000000	62.000000	0.000000
3766.825839	-0.084678	0.546093	0.003359	81.547798	20.970886	91.291794	-0.766080	0.000000	-0.167964	0.000000	0.000000	0.000000	-0.001268	-0.002657	0.006895	0.000000	0.000000	2.000000	62.000000	0.000000
3766.829172	-0.084694	0.546059	0.003319	81.547798	20.970886	91.291794	-0.766080	0.000000	-0.167964	0.000000	0.000000	0.000000	-0.004551	-0.010045	-0.012131	0.000000	0.000000	2.000000	62.000000	0.000000
3766.832506	-0.084694	0.546059	0.003319	81.510735	20.770967	91.097221	-0.766080	0.000000	-0.167964	0.000000	0.000000	0.000000	-0.004551	-0.010045	-0.012131	0.000000	0.000000	2.000000	62.000000	0.000000
3766.835839	-0.084694	0.546059	0.003319	81.510735	20.770967	91.097221	-0.766080	0.000000	-0.167964	0.000000	0.000000	0.000000	-0.004551	-0.010045	-0.012131	0.000000	0.000000	2.000000	62.000000	0.000000
3766.839172	-0.084694	0.546059	0.003319	81.510735	20.770967	91.097221	-0.766080	0.000000	-0.167964	0.000000	0.000000	0.000000	-0.004551	-0.010045	-0.012131	0.000000	0.000000	2.000000	62.000000	0.000000
3766.842506	-0.084750	0.545983	0.003257	81.475433	20.579414	90.913620	-0.765321	0.000000	-0.165942	0.000000	0.000000	0.000000	-0.016919	-0.022756	-0.018578	0.000000	0.000000	2.000000	62.000000	0.000000
3766.845839	-0.084750	0.545983	0.003257	81.475433	20.579414	90.913620	-0.765321	0.000000	-0.165942	0.000000	0.000000	0.000000	-0.016919	-0.022756	-0.018578	0.000000	0.000000	2.000000	62.000000	0.000000
3766.849172	-0.084750	0.545983	0.003257	81.475433	20.579414	90.913620	-0.765321	0.000000	-0.165942	0.000000	0.000000	0.000000	-0.016919	-0.022756	-0.018578	0.000000	0.000000	2.000000	62.000000	0.000000
3766.852506	-0.084750	0.545983	0.003257	81.453873	20.461575	90.797798	-0.762502	0.000000	-0.162846	0.000000	0.000000	0.000000	-0.016919	-0.022756	-0.018578	0.000000	0.000000	2.000000	62.000000	0.000000
3766.855839	-0.084743	0.545950	0.003220	81.453873	20.461575	90.797798	-0.762502	0.000000	-0.162846	0.000000	0.000000	0.000000	0.002009	-0.010045	-0.010928	0.000000	0.000000	2.000000	62.000000	0.000000
3766.859172	-0.084743	0.545950	0.003220	81.453873	20.461575	90.797798	-0.762502	0.000000	-0.162846	0.000000	0.000000	0.000000	0.002009	-0.010045	-0.010928	0.000000	0.000000	2.000000	62.000000	0.000000
3766.862506	-0.084743	0.545950	0.003220	81.435120	20.361565	90.699379	-0.762837	0.000000	-0.161024	0.000000	0.000000	0.000000	0.002009	-0.010045	-0.010928	0.000000	0.000000	2.000000	62.000000	0.000000
3766.865839	-0.084743	0.545950	0.003220	81.435120	20.361565	90.699379	-0.762837	0.000000	-0.161024	0.000000	0.000000	0.000000	0.002009	-0.010045	-0.010928	0.000000	0.000000	2.000000	62.000000	0.000000
3766.869172	-0.084737	0.545916	0.003184	81.435120	20.361565	90.699379	-0.762837	0.000000	-0.161024	0.000000	0.000000	0.000000	0.002011	-0.010067	-0.010930	0.000000	0.000000	2.000000	62.000000	0.000000
3766.872506	-0.084737	0.545916	0.003184	81.408974	20.224981	90.564796	-0.762837	0.000000	-0.161024	0.000000	0.000000	0.000000	0.002011	-0.010067	-0.010930	0.000000	0.000000	2.000000	62.000000	0.000000
3766.875839	-0.084737	0.545916	0.003184	81.408974	20.224981	90.564796	-0.762837	0.000000	-0.161024	0.000000	0.000000	0.000000	0.002011	-0.010067	-0.010930	0.000000	0.000000	2.000000	62.000000	0.000000
3766.879172	-0.084737	0.545916	0.003184	81.408974	20.224981	90.564796	-0.762837	0.000000	-0.161024	0.000000	0.000000	0.000000	0.002011	-0.010067	-0.010930	0.000000	0.000000	2.000000	62.000000	0.000000
3766.882506	-0.084705	0.545866	0.003133	81.372589	20.044693	90.384094	-0.763172	0.000000	-0.159203	0.000000	0.000000	0.000000	0.009574	-0.015069	-0.015190	0.000000	0.000000	2.000000	62.000000	0.000000
3766.885839	-0.084705	0.545866	0.003133	81.372589	20.044693	90.384094	-0.763172	0.000000	-0.159203	0.000000	0.000000	0.000000	0.009574	-0.015069	-0.015190	0.000000	0.000000	2.000000	62.000000	0.000000
3766.889172	-0.084705	0.545866	0.003133	81.372589	20.044693	90.384094	-0.763172	0.000000	-0.159203	0.000000	0.000000	0.000000	0.009574	-0.015069	-0.015190	0.000000	0.000000	2.000000	62.000000	0.000000
3766.892506	-0.084705	0.545866	0.003133	81.339844	19.881392	90.222885	-0.764767	0.000000	-0.156671	0.000000	0.000000	0.000000	0.009574	-0.015069	-0.015190	0.000000	0.000000	2.000000	62.000000	0.000000
3766.895839	-0.084701	0.545849	0.003115	81.339844	19.881392	90.222885	-0.764767	0.000000	-0.156671	0.000000	0.000000	0.000000	0.001005	-0.005030	-0.005466	0.000000	0.000000	2.000000	62.000000	0.000000
3766.899172	-0.084701	0.545849	0.003115	81.339844	19.881392	90.222885	-0.764767	0.000000	-0.156671	0.000000	0.000000	0.000000	0.001005	-0.005030	-0.005466	0.000000	0.000000	2.000000	62.000000	0.000000
3766.902506	-0.084701	0.545849	0.003115	81.316422	19.764561	90.107643	-0.764935	0.000000	-0.155760	0.000000	0.000000	0.000000	0.001005	-0.005030	-0.005466	0.000000	0.000000	2.000000	62.000000	0.000000
3766.905839	-0.084701	0.545849	0.003115	81.316422	19.764561	90.107643	-0.764935	0.000000	-0.155760	0.000000	0.000000	0.000000	0.001005	-0.005030	-0.005466	0.000000	0.000000	2.000000	62.000000	0.000000
3766.909172	-0.084702	0.545824	0.003120	81.316422	19.764561	90.107643	-0.764935	0.000000	-0.155760	0.000000	0.000000	0.000000	-0.000264	-0.007678	0.001429	0.000000	0.000000	2.000000	62.000000	0.000000
3766.912506	-0.084702	0.545824	0.003120	81.302246	19.698935	90.037605	-0.764935	0.000000	-0.155760	0.000000	0.000000	0.000000	-0.000264	-0.007678	0.001429	0.000000	0.000000	2.000000	62.000000	0.000000
3766.915839	-0.084702	0.545824	0.003120	81.302246	19.698935	90.037605	-0.764935	0.000000	-0.155760	0.000000	0.000000	0.000000	-0.000264	-0.007678	0.001429	0.000000	0.000000	2.000000	62.000000	0.000000
3766.919172	-0.084702	0.545824	0.003120	81.302246	19.698935	90.037605	-0.764935	0.000000	-0.155760	0.000000	0.000000	0.000000	-0.000264	-0.007678	0.001429	0.000000	0.000000	2.000000	62.000000	0.000000
3766.922506	-0.084638	0.545773	0.003142	81.303131	19.702860	90.039040	-0.764891	0.000000	-0.155998	0.000000	0.000000	0.000000	0.019141	-0.015333	0.006474	0.000000	0.000000	2.000000	62.000000	0.000000
3766.925839	-0.084638	0.545773	0.003142	81.303131	19.702860	90.039040	-0.764891	0.000000	-0.155998	0.000000	0.000000	0.000000	0.019141	-0.015333	0.006474	0.000000	0.000000	2.000000	62.000000	0.000000
3766.929172	-0.084638	0.545773	0.003142	81.303131	19.702860	90.039040	-0.764891	0.000000	-0.155998	0.000000	0.000000	0.000000	0.019141	-0.015333	0.006474	0.000000	0.000000	2.000000	62.000000	0.000000
3766.932506	-0.084638	0.545773	0.003142	81.308502	19.726179	90.059868	-0.768081	0.000000	-0.157077	0.000000	0.000000	0.000000	0.019141	-0.015333	0.006474	0.000000	0.000000	2.000000	62.000000	0.000000
3766.935839	-0.084614	0.545730	0.003132	81.308502	19.726179	90.059868	-0.768081	0.000000	-0.157077	0.000000	0.000000	0.000000	0.007298	-0.012716	-0.002835	0.000000	0.000000	2.000000	62.000000	0.000000
3766.939172	-0.084614	0.545730	0.003132	81.308502	19.726179	90.059868	-0.768081	0.000000	-0.157077	0.000000	0.000000	0.000000	0.007298	-0.012716	-0.002835	0.000000	0.000000	2.000000	62.000000	0.000000
3766.942506	-0.084614	0.545730	0.003132	81.313927	19.746725	90.080658	-0.769298	0.000000	-0.156605	0.000000	0.000000	0.000000	0.007298	-0.012716	-0.002835	0.000000	0.000000	2.000000	62.000000	0.000000
3766.945839	-0.084614	0.545730	0.003132	81.313927	19.746725	90.080658	-0.769298	0.000000	-0.156605	0.000000	0.000000	0.000000	0.007298	-0.012716	-0.002835	0.000000	0.000000	2.000000	62.000000	0.000000
3766.949172	-0.084612	0.545688	0.003119	81.313927	19.746725	90.080658	-0.769298	0.000000	-0.156605	0.000000	0.000000	0.000000	0.000744	-0.012691	-0.004041	0.000000	0.000000	2.000000	62.000000	0.000000
3766.952506	-0.084612	0.545688	0.003119	81.319359	19.767345	90.101524	-0.769298	0.000000	-0.156605	0.000000	0.000000	0.000000	0.000744	-0.012691	-0.004041	0.000000	0.000000	2.000000	62.000000	0.000000
3766.955839	-0.084612	0.545688	0.003119	81.319359	19.767345	90.101524	-0.769298	0.000000	-0.156605	0.000000	0.000000	0.000000	0.000744	-0.012691	-0.004041	0.000000	0.000000	2.000000	62.000000	0.000000
3766.959172	-0.084612	0.545688	0.003119	81.319359	19.767345	90.101524	-0.769298	0.000000	-0.156605	0.000000	0.000000	0.000000	0.000744	-0.012691	-0.004041	0.000000	0.000000	2.000000	62.000000	0.000000
3766.962506	-0.084632	0.545620	0.003106	81.322060	19.774927	90.111954	-0.769422	0.000000	-0.155931	0.000000	0.000000	0.000000	-0.006074	-0.020357	-0.003822	0.000000	0.000000	2.000000	62.000000	0.000000
3766.965839	-0.084632	0.545620	0.003106	81.322060	19.774927	90.111954	-0.769422	0.000000	-0.155931	0.000000	0.000000	0.000000	-0.006074	-0.020357	-0.003822	0.000000	0.000000	2.000000	62.000000	0.000000
3766.969172	-0.084632	0.545620	0.003106	81.322060	19.774927	90.111954	-0.769422	0.000000	-0.155931	0.000000	0.000000	0.000000	-0.006074	-0.020357	-0.003822	0.000000	0.000000	2.000000	62.000000	0.000000
3766.972506	-0.084632	0.545620	0.003106	81.327484	19.798307	90.132843	-0.768409	0.000000	-0.155294	0.000000	0.000000	0.000000	-0.006074	-0.020357	-0.003822	0.000000	0.000000	2.000000	62.000000	0.000000
3766.975839	-0.084607	0.545578	0.003096	81.327484	19.798307	90.132843	-0.768409	0.000000	-0.155294	0.000000	0.000000	0.000000	0.007300	-0.012697	-0.002839	0.000000	0.000000	2.000000	62.000000	0.000000
3766.979172	-0.084607	0.545578	0.003096	81.327484	19.798307	90.132843	-0.768409	0.000000	-0.155294	0.000000	0.000000	0.000000	0.007300	-0.012697	-0.002839	0.000000	0.000000	2.000000	62.000000	0.000000
3766.982506	-0.084607	0.545578	0.003096	81.328278	19.802267	90.134285	-0.769626	0.000000	-0.154821	0.000000	0.000000	0.000000	0.007300	-0.012697	-0.002839	0.000000	0.000000	2.000000	62.000000	0.000000
3766.985839	-0.084607	0.545578	0.003096	81.328278	19.802267	90.134285	-0.769626	0.000000	-0.154821	0.000000	0.000000	0.000000	0.007300	-0.012697	-0.002839	0.000000	0.000000	2.000000	62.000000	0.000000
3766.989172	-0.084591	0.545543	0.003128	81.328278	19.802267	90.134285	-0.769626	0.000000	-0.154821	0.000000	0.000000	0.000000	0.005026	-0.010328	0.009523	0.000000	0.000000	2.000000	62.000000	0.000000
3766.992506	-0.084591	0.545543	0.003128	81.325401	19.788080	90.117821	-0.769626	0.000000	-0.154821	0.000000	0.000000	0.000000	0.005026	-0.010328	0.009523	0.000000	0.000000	2.000000	62.000000	0.000000
3766.995839	-0.084591	0.545543	0.003128	81.325401	19.788080	90.117821	-0.769626	0.000000	-0.154821	0.000000	0.000000	0.000000	0.005026	-0.010328	0.009523	0.000000	0.000000	2.000000	62.000000	0.000000
3766.999172	-0.084591	0.545543	0.003128	81.325401	19.788080	90.117821	-0.769626	0.000000	-0.154821	0.000000	0.000000	0.000000	0.005026	-0.010328	0.009523	0.000000	0.000000	2.000000	62.000000	0.000000
3767.002506	-0.084554	0.545458	0.003173	81.319588	19.757051	90.084946	-0.770464	0.000000	-0.156408	0.000000	0.000000	0.000000	0.011059	-0.025664	0.013573	0.000000	0.000000	2.000000	62.000000	0.000000
3767.005839	-0.084554	0.545458	0.003173	81.319588	19.757051	90.084946	-0.770464	0.000000	-0.156408	0.000000	0.000000	0.000000	0.011059	-0.025664	0.013573	0.000000	0.000000	2.000000	62.000000	0.000000
3767.009172	-0.084554	0.545458	0.003173	81.319588	19.757051	90.084946	-0.770464	0.000000	-0.156408	0.000000	0.000000	0.000000	0.011059	-0.025664	0.013573	0.000000	0.000000	2.000000	62.000000	0.000000
3767.012506	-0.084554	0.545458	0.003173	81.309212	19.704039	90.032761	-0.772307	0.000000	-0.158670	0.000000	0.000000	0.000000	0.011059	-0.025664	0.013573	0.000000	0.000000	2.000000	62.000000	0.000000
3767.015839	-0.084563	0.545415	0.003224	81.309212	19.704039	90.032761	-0.772307	0.000000	-0.158670	0.000000	0.000000	0.000000	-0.002793	-0.012968	0.015209	0.000000	0.000000	2.000000	62.000000	0.000000
3767.019172	-0.084563	0.545415	0.003224	81.309212	19.704039	90.032761	-0.772307	0.000000	-0.158670	0.000000	0.000000	0.000000	-0.002793	-0.012968	0.015209	0.000000	0.000000	2.000000	62.000000	0.000000
3767.022506	-0.084563	0.545415	0.003224	81.296944	19.642118	89.971802	-0.771841	0.000000	-0.161205	0.000000	0.000000	0.000000	-0.002793	-0.012968	0.015209	0.000000	0.000000	2.000000	62.000000	0.000000
3767.025839	-0.084563	0.545415	0.003224	81.296944	19.642118	89.971802	-0.771841	0.000000	-0.161205	0.000000	0.000000	0.000000	-0.002793	-0.012968	0.015209	0.000000	0.000000	2.000000	62.000000	0.000000
3767.029172	-0.084572	0.545371	0.003275	81.296944	19.642118	89.971802	-0.771841	0.000000	-0.161205	0.000000	0.000000	0.000000	-0.002794	-0.012987	0.015207	0.000000	0.000000	2.000000	62.000000	0.000000
3767.032506	-0.084572	0.545371	0.003275	81.290291	19.607338	89.937668	-0.771841	0.000000	-0.161205	0.000000	0.000000	0.000000	-0.002794	-0.012987	0.015207	0.000000	0.000000	2.000000	62.000000	0.000000
3767.035839	-0.084572	0.545371	0.003275	81.290291	19.607338	89.937668	-0.771841	0.000000	-0.161205	0.000000	0.000000	0.000000	-0.002794	-0.012987	0.015207	0.000000	0.000000	2.000000	62.000000	0.000000
3767.039172	-0.084572	0.545371	0.003275	81.290291	19.607338	89.937668	-0.771841	0.000000	-0.161205	0.000000	0.000000	0.000000	-0.002794	-0.012987	0.015207	0.000000	0.000000	2.000000	62.000000	0.000000
3767.042506	-0.084621	0.545267	0.003418	81.292992	19.614820	89.947998	-0.771376	0.000000	-0.163740	0.000000	0.000000	0.000000	-0.014676	-0.031279	0.042989	0.000000	0.000000	2.000000	62.000000	0.000000
3767.045839	-0.084621	0.545267	0.003418	81.292992	19.614820	89.947998	-0.771376	0.000000	-0.163740	0.000000	0.000000	0.000000	-0.014676	-0.031279	0.042989	0.000000	0.000000	2.000000	62.000000	0.000000
3767.049172	-0.084621	0.545267	0.003418	81.292992	19.614820	89.947998	-0.771376	0.000000	-0.163740	0.000000	0.000000	0.000000	-0.014676	-0.031279	0.042989	0.000000	0.000000	2.000000	62.000000	0.000000
3767.052506	-0.084621	0.545267	0.003418	81.298393	19.635326	89.968712	-0.768930	0.000000	-0.170904	0.000000	0.000000	0.000000	-0.014676	-0.031279	0.042989	0.000000	0.000000	2.000000	62.000000	0.000000
3767.055839	-0.084636	0.545189	0.003496	81.298393	19.635326	89.968712	-0.768930	0.000000	-0.170904	0.000000	0.000000	0.000000	-0.004319	-0.023332	0.023511	0.000000	0.000000	2.000000	62.000000	0.000000
3767.059172	-0.084636	0.545189	0.003496	81.298393	19.635326	89.968712	-0.768930	0.000000	-0.170904	0.000000	0.000000	0.000000	-0.004319	-0.023332	0.023511	0.000000	0.000000	2.000000	62.000000	0.000000
3767.062506	-0.084636	0.545189	0.003496	81.303810	19.658501	89.989410	-0.768210	0.000000	-0.174823	0.000000	0.000000	0.000000	-0.004319	-0.023332	0.023511	0.000000	0.000000	2.000000	62.000000	0.000000
3767.065839	-0.084636	0.545189	0.003496	81.303810	19.658501	89.989410	-0.768210	0.000000	-0.174823	0.000000	0.000000	0.000000	-0.004319	-0.023332	0.023511	0.000000	0.000000	2.000000	62.000000	0.000000
3767.069172	-0.084628	0.545112	0.003579	81.303810	19.658501	89.989410	-0.768210	0.000000	-0.174823	0.000000	0.000000	0.000000	0.002243	-0.023325	0.024712	0.000000	0.000000	2.000000	62.000000	0.000000
3767.072506	-0.084628	0.545112	0.003579	81.309227	19.681763	90.010193	-0.768210	0.000000	-0.174823	0.000000	0.000000	0.000000	0.002243	-0.023325	0.024712	0.000000	0.000000	2.000000	62.000000	0.000000
3767.075839	-0.084628	0.545112	0.003579	81.309227	19.681763	90.010193	-0.768210	0.000000	-0.174823	0.000000	0.000000	0.000000	0.002243	-0.023325	0.024712	0.000000	0.000000	2.000000	62.000000	0.000000
3767.079172	-0.084628	0.545112	0.003579	81.309227	19.681763	90.010193	-0.768210	0.000000	-0.174823	0.000000	0.000000	0.000000	0.002243	-0.023325	0.024712	0.000000	0.000000	2.000000	62.000000	0.000000
3767.082506	-0.084610	0.544939	0.003725	81.317368	19.715296	90.041367	-0.768584	0.000000	-0.178942	0.000000	0.000000	0.000000	0.005503	-0.051716	0.043936	0.000000	0.000000	2.000000	62.000000	0.000000
3767.085839	-0.084610	0.544939	0.003725	81.317368	19.715296	90.041367	-0.768584	0.000000	-0.178942	0.000000	0.000000	0.000000	0.005503	-0.051716	0.043936	0.000000	0.000000	2.000000	62.000000	0.000000
3767.089172	-0.084610	0.544939	0.003725	81.317368	19.715296	90.041367	-0.768584	0.000000	-0.178942	0.000000	0.000000	0.000000	0.005503	-0.051716	0.043936	0.000000	0.000000	2.000000	62.000000	0.000000
3767.092506	-0.084610	0.544939	0.003725	81.325493	19.748886	90.072594	-0.769501	0.000000	-0.186264	0.000000	0.000000	0.000000	0.005503	-0.051716	0.043936	0.000000	0.000000	2.000000	62.000000	0.000000
3767.095839	-0.084591	0.544862	0.003743	81.325493	19.748886	90.072594	-0.769501	0.000000	-0.186264	0.000000	0.000000	0.000000	0.005784	-0.023038	0.005446	0.000000	0.000000	2.000000	62.000000	0.000000
3767.099172	-0.084591	0.544862	0.003743	81.325493	19.748886	90.072594	-0.769501	0.000000	-0.186264	0.000000	0.000000	0.000000	0.005784	-0.023038	0.005446	0.000000	0.000000	2.000000	62.000000	0.000000
3767.102506	-0.084591	0.544862	0.003743	81.330933	19.772259	90.093506	-0.770465	0.000000	-0.187172	0.000000	0.000000	0.000000	0.005784	-0.023038	0.005446	0.000000	0.000000	2.000000	62.000000	0.000000
3767.105839	-0.084591	0.544862	0.003743	81.330933	19.772259	90.093506	-0.770465	0.000000	-0.187172	0.000000	0.000000	0.000000	0.005784	-0.023038	0.005446	0.000000	0.000000	2.000000	62.000000	0.000000
3767.109172	-0.084576	0.544777	0.003785	81.330933	19.772259	90.093506	-0.770465	0.000000	-0.187172	0.000000	0.000000	0.000000	0.004524	-0.025715	0.012330	0.000000	0.000000	2.000000	62.000000	0.000000
3767.112506	-0.084576	0.544777	0.003785	81.339020	19.803263	90.124863	-0.770465	0.000000	-0.187172	0.000000	0.000000	0.000000	0.004524	-0.025715	0.012330	0.000000	0.000000	2.000000	62.000000	0.000000
3767.115839	-0.084576	0.544777	0.003785	81.339020	19.803263	90.124863	-0.770465	0.000000	-0.187172	0.000000	0.000000	0.000000	0.004524	-0.025715	0.012330	0.000000	0.000000	2.000000	62.000000	0.000000
3767.119172	-0.084576	0.544777	0.003785	81.339020	19.803263	90.124863	-0.770465	0.000000	-0.187172	0.000000	0.000000	0.000000	0.004524	-0.025715	0.012330	0.000000	0.000000	2.000000	62.000000	0.000000
3767.122506	-0.084584	0.544640	0.003831	81.344429	19.823923	90.145752	-0.771219	0.000000	-0.189227	0.000000	0.000000	0.000000	-0.002559	-0.041072	0.013941	0.000000	0.000000	2.000000	62.000000	0.000000
3767.125839	-0.084584	0.544640	0.003831	81.344429	19.823923	90.145752	-0.771219	0.000000	-0.189227	0.000000	0.000000	0.000000	-0.002559	-0.041072	0.013941	0.000000	0.000000	2.000000	62.000000	0.000000
3767.129172	-0.084584	0.544640	0.003831	81.344429	19.823923	90.145752	-0.771219	0.000000	-0.189227	0.000000	0.000000	0.000000	-0.002559	-0.041072	0.013941	0.000000	0.000000	2.000000	62.000000	0.000000
3767.132506	-0.084584	0.544640	0.003831	81.352554	19.854994	90.177193	-0.770792	0.000000	-0.191550	0.000000	0.000000	0.000000	-0.002559	-0.041072	0.013941	0.000000	0.000000	2.000000	62.000000	0.000000
3767.135839	-0.084590	0.544580	0.003863	81.352554	19.854994	90.177193	-0.770792	0.000000	-0.191550	0.000000	0.000000	0.000000	-0.001780	-0.018034	0.009705	0.000000	0.000000	2.000000	62.000000	0.000000
3767.139172	-0.084590	0.544580	0.003863	81.352554	19.854994	90.177193	-0.770792	0.000000	-0.191550	0.000000	0.000000	0.000000	-0.001780	-0.018034	0.009705	0.000000	0.000000	2.000000	62.000000	0.000000
3767.142506	-0.084590	0.544580	0.003863	81.357986	19.878462	90.198174	-0.770496	0.000000	-0.193168	0.000000	0.000000	0.000000	-0.001780	-0.018034	0.009705	0.000000	0.000000	2.000000	62.000000	0.000000
3767.145839	-0.084590	0.544580	0.003863	81.357986	19.878462	90.198174	-0.770496	0.000000	-0.193168	0.000000	0.000000	0.000000	-0.001780	-0.018034	0.009705	0.000000	0.000000	2.000000	62.000000	0.000000
3767.149172	-0.084574	0.544520	0.003900	81.357986	19.878462	90.198174	-0.770496	0.000000	-0.193168	0.000000	0.000000	0.000000	0.004785	-0.018028	0.010907	0.000000	0.000000	2.000000	62.000000	0.000000
3767.152506	-0.084574	0.544520	0.003900	81.362595	19.906300	90.228058	-0.770496	0.000000	-0.193168	0.000000	0.000000	0.000000	0.004785	-0.018028	0.010907	0.000000	0.000000	2.000000	62.000000	0.000000
3767.155839	-0.084574	0.544520	0.003900	81.362595	19.906300	90.228058	-0.770496	0.000000	-0.193168	0.000000	0.000000	0.000000	0.004785	-0.018028	0.010907	0.000000	0.000000	2.000000	62.000000	0.000000
3767.159172	-0.084574	0.544520	0.003900	81.362595	19.906300	90.228058	-0.770496	0.000000	-0.193168	0.000000	0.000000	0.000000	0.004785	-0.018028	0.010907	0.000000	0.000000	2.000000	62.000000	0.000000
3767.162506	-0.084538	0.544408	0.003949	81.368011	19.932587	90.249153	-0.771293	0.000000	-0.194986	0.000000	0.000000	0.000000	0.010839	-0.033420	0.014921	0.000000	0.000000	2.000000	62.000000	0.000000
3767.165839	-0.084538	0.544408	0.003949	81.368011	19.932587	90.249153	-0.771293	0.000000	-0.194986	0.000000	0.000000	0.000000	0.010839	-0.033420	0.014921	0.000000	0.000000	2.000000	62.000000	0.000000
3767.169172	-0.084538	0.544408	0.003949	81.368011	19.932587	90.249153	-0.771293	0.000000	-0.194986	0.000000	0.000000	0.000000	0.010839	-0.033420	0.014921	0.000000	0.000000	2.000000	62.000000	0.000000
3767.172506	-0.084538	0.544408	0.003949	81.370674	19.945704	90.259644	-0.773100	0.000000	-0.197473	0.000000	0.000000	0.000000	0.010839	-0.033420	0.014921	0.000000	0.000000	2.000000	62.000000	0.000000
3767.175839	-0.084525	0.544365	0.004004	81.370674	19.945704	90.259644	-0.773100	0.000000	-0.197473	0.000000	0.000000	0.000000	0.003787	-0.013037	0.016380	0.000000	0.000000	2.000000	62.000000	0.000000
3767.179172	-0.084525	0.544365	0.004004	81.370674	19.945704	90.259644	-0.773100	0.000000	-0.197473	0.000000	0.000000	0.000000	0.003787	-0.013037	0.016380	0.000000	0.000000	2.000000	62.000000	0.000000
3767.182506	-0.084525	0.544365	0.004004	81.373383	19.958843	90.270226	-0.773731	0.000000	-0.200203	0.000000	0.000000	0.000000	0.003787	-0.013037	0.016380	0.000000	0.000000	2.000000	62.000000	0.000000
3767.185839	-0.084525	0.544365	0.004004	81.373383	19.958843	90.270226	-0.773731	0.000000	-0.200203	0.000000	0.000000	0.000000	0.003787	-0.013037	0.016380	0.000000	0.000000	2.000000	62.000000	0.000000
3767.189172	-0.084509	0.544330	0.004036	81.373383	19.958843	90.270226	-0.773731	0.000000	-0.200203	0.000000	0.000000	0.000000	0.005049	-0.010347	0.009494	0.000000	0.000000	2.000000	62.000000	0.000000
3767.192506	-0.084509	0.544330	0.004036	81.376114	19.972012	90.280800	-0.773731	0.000000	-0.200203	0.000000	0.000000	0.000000	0.005049	-0.010347	0.009494	0.000000	0.000000	2.000000	62.000000	0.000000
3767.195839	-0.084509	0.544330	0.004036	81.376114	19.972012	90.280800	-0.773731	0.000000	-0.200203	0.000000	0.000000	0.000000	0.005049	-0.010347	0.009494	0.000000	0.000000	2.000000	62.000000	0.000000
3767.199172	-0.084509	0.544330	0.004036	81.376114	19.972012	90.280800	-0.773731	0.000000	-0.200203	0.000000	0.000000	0.000000	0.005049	-0.010347	0.009494	0.000000	0.000000	2.000000	62.000000	0.000000
3767.202506	-0.084475	0.544261	0.004099	81.378799	19.985155	90.291328	-0.774572	0.000000	-0.201785	0.000000	0.000000	0.000000	0.010101	-0.020721	0.018984	0.000000	0.000000	2.000000	62.000000	0.000000
3767.205839	-0.084475	0.544261	0.004099	81.378799	19.985155	90.291328	-0.774572	0.000000	-0.201785	0.000000	0.000000	0.000000	0.010101	-0.020721	0.018984	0.000000	0.000000	2.000000	62.000000	0.000000
3767.209172	-0.084475	0.544261	0.004099	81.378799	19.985155	90.291328	-0.774572	0.000000	-0.201785	0.000000	0.000000	0.000000	0.010101	-0.020721	0.018984	0.000000	0.000000	2.000000	62.000000	0.000000
3767.212506	-0.084475	0.544261	0.004099	81.378799	19.987862	90.291313	-0.776256	0.000000	-0.204949	0.000000	0.000000	0.000000	0.010101	-0.020721	0.018984	0.000000	0.000000	2.000000	62.000000	0.000000
3767.215839	-0.084435	0.544252	0.004130	81.378799	19.987862	90.291313	-0.776256	0.000000	-0.204949	0.000000	0.000000	0.000000	0.011879	-0.002670	0.009290	0.000000	0.000000	2.000000	62.000000	0.000000
3767.219172	-0.084435	0.544252	0.004130	81.378799	19.987862	90.291313	-0.776256	0.000000	-0.204949	0.000000	0.000000	0.000000	0.011879	-0.002670	0.009290	0.000000	0.000000	2.000000	62.000000	0.000000
3767.222506	-0.084435	0.544252	0.004130	81.381493	20.001045	90.301888	-0.778236	0.000000	-0.206497	0.000000	0.000000	0.000000	0.011879	-0.002670	0.009290	0.000000	0.000000	2.000000	62.000000	0.000000
3767.225839	-0.084435	0.544252	0.004130	81.381493	20.001045	90.301888	-0.778236	0.000000	-0.206497	0.000000	0.000000	0.000000	0.011879	-0.002670	0.009290	0.000000	0.000000	2.000000	62.000000	0.000000
3767.229172	-0.084440	0.544218	0.004158	81.381493	20.001045	90.301888	-0.778236	0.000000	-0.206497	0.000000	0.000000	0.000000	-0.001518	-0.010369	0.008288	0.000000	0.000000	2.000000	62.000000	0.000000
3767.232506	-0.084440	0.544218	0.004158	81.384178	20.014191	90.312431	-0.778236	0.000000	-0.206497	0.000000	0.000000	0.000000	-0.001518	-0.010369	0.008288	0.000000	0.000000	2.000000	62.000000	0.000000
3767.235839	-0.084440	0.544218	0.004158	81.384178	20.014191	90.312431	-0.778236	0.000000	-0.206497	0.000000	0.000000	0.000000	-0.001518	-0.010369	0.008288	0.000000	0.000000	2.000000	62.000000	0.000000
3767.239172	-0.084440	0.544218	0.004158	81.384178	20.014191	90.312431	-0.778236	0.000000	-0.206497	0.000000	0.000000	0.000000	-0.001518	-0.010369	0.008288	0.000000	0.000000	2.000000	62.000000	0.000000
3767.242506	-0.084417	0.544150	0.004153	81.389610	20.035088	90.333580	-0.777983	0.000000	-0.207879	0.000000	0.000000	0.000000	0.007060	-0.020378	-0.001475	0.000000	0.000000	2.000000	62.000000	0.000000
3767.245839	-0.084417	0.544150	0.004153	81.389610	20.035088	90.333580	-0.777983	0.000000	-0.207879	0.000000	0.000000	0.000000	0.007060	-0.020378	-0.001475	0.000000	0.000000	2.000000	62.000000	0.000000
3767.249172	-0.084417	0.544150	0.004153	81.389610	20.035088	90.333580	-0.777983	0.000000	-0.207879	0.000000	0.000000	0.000000	0.007060	-0.020378	-0.001475	0.000000	0.000000	2.000000	62.000000	0.000000
3767.252506	-0.084417	0.544150	0.004153	81.392250	20.045544	90.344131	-0.779160	0.000000	-0.207633	0.000000	0.000000	0.000000	0.007060	-0.020378	-0.001475	0.000000	0.000000	2.000000	62.000000	0.000000
3767.255839	-0.084419	0.544098	0.004162	81.392250	20.045544	90.344131	-0.779160	0.000000	-0.207633	0.000000	0.000000	0.000000	-0.000513	-0.015374	0.002803	0.000000	0.000000	2.000000	62.000000	0.000000
3767.259172	-0.084419	0.544098	0.004162	81.392250	20.045544	90.344131	-0.779160	0.000000	-0.207633	0.000000	0.000000	0.000000	-0.000513	-0.015374	0.002803	0.000000	0.000000	2.000000	62.000000	0.000000
3767.262506	-0.084419	0.544098	0.004162	81.395836	20.054598	90.356270	-0.779074	0.000000	-0.208100	0.000000	0.000000	0.000000	-0.000513	-0.015374	0.002803	0.000000	0.000000	2.000000	62.000000	0.000000
3767.265839	-0.084419	0.544098	0.004162	81.395836	20.054598	90.356270	-0.779074	0.000000	-0.208100	0.000000	0.000000	0.000000	-0.000513	-0.015374	0.002803	0.000000	0.000000	2.000000	62.000000	0.000000
3767.269172	-0.084441	0.544073	0.004163	81.395836	20.054598	90.356270	-0.779074	0.000000	-0.208100	0.000000	0.000000	0.000000	-0.006827	-0.007686	0.000198	0.000000	0.000000	2.000000	62.000000	0.000000
3767.272506	-0.084441	0.544073	0.004163	81.392944	20.037500	90.339600	-0.779074	0.000000	-0.208100	0.000000	0.000000	0.000000	-0.006827	-0.007686	0.000198	0.000000	0.000000	2.000000	62.000000	0.000000
3767.275839	-0.084441	0.544073	0.004163	81.392944	20.037500	90.339600	-0.779074	0.000000	-0.208100	0.000000	0.000000	0.000000	-0.006827	-0.007686	0.000198	0.000000	0.000000	2.000000	62.000000	0.000000
3767.279172	-0.084441	0.544073	0.004163	81.392944	20.037500	90.339600	-0.779074	0.000000	-0.208100	0.000000	0.000000	0.000000	-0.006827	-0.007686	0.000198	0.000000	0.000000	2.000000	62.000000	0.000000
3767.282506	-0.084465	0.544022	0.004168	81.388191	20.008507	90.313858	-0.777936	0.000000	-0.208133	0.000000	0.000000	0.000000	-0.007082	-0.015360	0.001598	0.000000	0.000000	2.000000	62.000000	0.000000
3767.285839	-0.084465	0.544022	0.004168	81.388191	20.008507	90.313858	-0.777936	0.000000	-0.208133	0.000000	0.000000	0.000000	-0.007082	-0.015360	0.001598	0.000000	0.000000	2.000000	62.000000	0.000000
3767.289172	-0.084465	0.544022	0.004168	81.388191	20.008507	90.313858	-0.777936	0.000000	-0.208133	0.000000	0.000000	0.000000	-0.007082	-0.015360	0.001598	0.000000	0.000000	2.000000	62.000000	0.000000
3767.292506	-0.084465	0.544022	0.004168	81.375114	19.941622	90.250420	-0.776756	0.000000	-0.208399	0.000000	0.000000	0.000000	-0.007082	-0.015360	0.001598	0.000000	0.000000	2.000000	62.000000	0.000000
3767.295839	-0.084487	0.544022	0.004164	81.375114	19.941622	90.250420	-0.776756	0.000000	-0.208399	0.000000	0.000000	0.000000	-0.006570	0.000000	-0.001203	0.000000	0.000000	2.000000	62.000000	0.000000
3767.299172	-0.084487	0.544022	0.004164	81.375114	19.941622	90.250420	-0.776756	0.000000	-0.208399	0.000000	0.000000	0.000000	-0.006570	0.000000	-0.001203	0.000000	0.000000	2.000000	62.000000	0.000000
3767.302506	-0.084487	0.544022	0.004164	81.361237	19.876425	90.185707	-0.775661	0.000000	-0.208199	0.000000	0.000000	0.000000	-0.006570	0.000000	-0.001203	0.000000	0.000000	2.000000	62.000000	0.000000
3767.305839	-0.084487	0.544022	0.004164	81.361237	19.876425	90.185707	-0.775661	0.000000	-0.208199	0.000000	0.000000	0.000000	-0.006570	0.000000	-0.001203	0.000000	0.000000	2.000000	62.000000	0.000000
3767.309172	-0.084494	0.544029	0.004205	81.361237	19.876425	90.185707	-0.775661	0.000000	-0.208199	0.000000	0.000000	0.000000	-0.002265	0.002326	0.012366	0.000000	0.000000	2.000000	62.000000	0.000000
3767.312506	-0.084494	0.544029	0.004205	81.343559	19.793226	90.103210	-0.775661	0.000000	-0.208199	0.000000	0.000000	0.000000	-0.002265	0.002326	0.012366	0.000000	0.000000	2.000000	62.000000	0.000000
3767.315839	-0.084494	0.544029	0.004205	81.343559	19.793226	90.103210	-0.775661	0.000000	-0.208199	0.000000	0.000000	0.000000	-0.002265	0.002326	0.012366	0.000000	0.000000	2.000000	62.000000	0.000000
3767.319172	-0.084494	0.544029	0.004205	81.343559	19.793226	90.103210	-0.775661	0.000000	-0.208199	0.000000	0.000000	0.000000	-0.002265	0.002326	0.012366	0.000000	0.000000	2.000000	62.000000	0.000000
3767.322506	-0.084478	0.544088	0.004241	81.321335	19.693815	90.001785	-0.775284	0.000000	-0.210260	0.000000	0.000000	0.000000	0.004818	0.017708	0.010769	0.000000	0.000000	2.000000	62.000000	0.000000
3767.325839	-0.084478	0.544088	0.004241	81.321335	19.693815	90.001785	-0.775284	0.000000	-0.210260	0.000000	0.000000	0.000000	0.004818	0.017708	0.010769	0.000000	0.000000	2.000000	62.000000	0.000000
3767.329172	-0.084478	0.544088	0.004241	81.321335	19.693815	90.001785	-0.775284	0.000000	-0.210260	0.000000	0.000000	0.000000	0.004818	0.017708	0.010769	0.000000	0.000000	2.000000	62.000000	0.000000
3767.332506	-0.084478	0.544088	0.004241	81.305481	19.620375	89.928963	-0.776086	0.000000	-0.212055	0.000000	0.000000	0.000000	0.004818	0.017708	0.010769	0.000000	0.000000	2.000000	62.000000	0.000000
3767.335839	-0.084486	0.544096	0.004282	81.305481	19.620375	89.928963	-0.776086	0.000000	-0.212055	0.000000	0.000000	0.000000	-0.002263	0.002330	0.012366	0.000000	0.000000	2.000000	62.000000	0.000000
3767.339172	-0.084486	0.544096	0.004282	81.305481	19.620375	89.928963	-0.776086	0.000000	-0.212055	0.000000	0.000000	0.000000	-0.002263	0.002330	0.012366	0.000000	0.000000	2.000000	62.000000	0.000000
3767.342506	-0.084486	0.544096	0.004282	81.297165	19.583117	89.891899	-0.775709	0.000000	-0.214116	0.000000	0.000000	0.000000	-0.002263	0.002330	0.012366	0.000000	0.000000	2.000000	62.000000	0.000000
3767.345839	-0.084486	0.544096	0.004282	81.297165	19.583117	89.891899	-0.775709	0.000000	-0.214116	0.000000	0.000000	0.000000	-0.002263	0.002330	0.012366	0.000000	0.000000	2.000000	62.000000	0.000000
3767.349172	-0.084489	0.544113	0.004301	81.297165	19.583117	89.891899	-0.775709	0.000000	-0.214116	0.000000	0.000000	0.000000	-0.001003	0.005005	0.005482	0.000000	0.000000	2.000000	62.000000	0.000000
3767.352506	-0.084489	0.544113	0.004301	81.297127	19.580420	89.891899	-0.775709	0.000000	-0.214116	0.000000	0.000000	0.000000	-0.001003	0.005005	0.005482	0.000000	0.000000	2.000000	62.000000	0.000000
3767.355839	-0.084489	0.544113	0.004301	81.297127	19.580420	89.891899	-0.775709	0.000000	-0.214116	0.000000	0.000000	0.000000	-0.001003	0.005005	0.005482	0.000000	0.000000	2.000000	62.000000	0.000000
3767.359172	-0.084489	0.544113	0.004301	81.297127	19.580420	89.891899	-0.775709	0.000000	-0.214116	0.000000	0.000000	0.000000	-0.001003	0.005005	0.005482	0.000000	0.000000	2.000000	62.000000	0.000000
3767.362506	-0.084541	0.544095	0.004338	81.297127	19.577688	89.891891	-0.775542	0.000000	-0.215029	0.000000	0.000000	0.000000	-0.015667	-0.005367	0.011358	0.000000	0.000000	2.000000	62.000000	0.000000
3767.365839	-0.084541	0.544095	0.004338	81.297127	19.577688	89.891891	-0.775542	0.000000	-0.215029	0.000000	0.000000	0.000000	-0.015667	-0.005367	0.011358	0.000000	0.000000	2.000000	62.000000	0.000000
3767.369172	-0.084541	0.544095	0.004338	81.297127	19.577688	89.891891	-0.775542	0.000000	-0.215029	0.000000	0.000000	0.000000	-0.015667	-0.005367	0.011358	0.000000	0.000000	2.000000	62.000000	0.000000
3767.372506	-0.084541	0.544095	0.004338	81.299850	19.587915	89.902245	-0.772931	0.000000	-0.216922	0.000000	0.000000	0.000000	-0.015667	-0.005367	0.011358	0.000000	0.000000	2.000000	62.000000	0.000000
3767.375839	-0.084546	0.544060	0.004366	81.299850	19.587915	89.902245	-0.772931	0.000000	-0.216922	0.000000	0.000000	0.000000	-0.001516	-0.010366	0.008283	0.000000	0.000000	2.000000	62.000000	0.000000
3767.379172	-0.084546	0.544060	0.004366	81.299850	19.587915	89.902245	-0.772931	0.000000	-0.216922	0.000000	0.000000	0.000000	-0.001516	-0.010366	0.008283	0.000000	0.000000	2.000000	62.000000	0.000000
3767.382506	-0.084546	0.544060	0.004366	81.305298	19.608381	89.922943	-0.772678	0.000000	-0.218303	0.000000	0.000000	0.000000	-0.001516	-0.010366	0.008283	0.000000	0.000000	2.000000	62.000000	0.000000
3767.385839	-0.084546	0.544060	0.004366	81.305298	19.608381	89.922943	-0.772678	0.000000	-0.218303	0.000000	0.000000	0.000000	-0.001516	-0.010366	0.008283	0.000000	0.000000	2.000000	62.000000	0.000000
3767.389172	-0.084549	0.543984	0.004380	81.305298	19.608381	89.922943	-0.772678	0.000000	-0.218303	0.000000	0.000000	0.000000	-0.000769	-0.023067	0.004199	0.000000	0.000000	2.000000	62.000000	0.000000
3767.392506	-0.084549	0.543984	0.004380	81.316101	19.649334	89.964378	-0.772678	0.000000	-0.218303	0.000000	0.000000	0.000000	-0.000769	-0.023067	0.004199	0.000000	0.000000	2.000000	62.000000	0.000000
3767.395839	-0.084549	0.543984	0.004380	81.316101	19.649334	89.964378	-0.772678	0.000000	-0.218303	0.000000	0.000000	0.000000	-0.000769	-0.023067	0.004199	0.000000	0.000000	2.000000	62.000000	0.000000
3767.399172	-0.084549	0.543984	0.004380	81.316101	19.649334	89.964378	-0.772678	0.000000	-0.218303	0.000000	0.000000	0.000000	-0.000769	-0.023067	0.004199	0.000000	0.000000	2.000000	62.000000	0.000000
3767.402506	-0.084551	0.543813	0.004390	81.325111	19.681389	89.997025	-0.772550	0.000000	-0.219003	0.000000	0.000000	0.000000	-0.000534	-0.051159	0.002902	0.000000	0.000000	2.000000	62.000000	0.000000
3767.405839	-0.084551	0.543813	0.004390	81.325111	19.681389	89.997025	-0.772550	0.000000	-0.219003	0.000000	0.000000	0.000000	-0.000534	-0.051159	0.002902	0.000000	0.000000	2.000000	62.000000	0.000000
3767.409172	-0.084551	0.543813	0.004390	81.325111	19.681389	89.997025	-0.772550	0.000000	-0.219003	0.000000	0.000000	0.000000	-0.000534	-0.051159	0.002902	0.000000	0.000000	2.000000	62.000000	0.000000
3767.412506	-0.084551	0.543813	0.004390	81.335945	19.719812	90.038628	-0.772461	0.000000	-0.219486	0.000000	0.000000	0.000000	-0.000534	-0.051159	0.002902	0.000000	0.000000	2.000000	62.000000	0.000000
3767.415839	-0.084572	0.543719	0.004381	81.335945	19.719812	90.038628	-0.772461	0.000000	-0.219486	0.000000	0.000000	0.000000	-0.006335	-0.028071	-0.002503	0.000000	0.000000	2.000000	62.000000	0.000000
3767.419172	-0.084572	0.543719	0.004381	81.335945	19.719812	90.038628	-0.772461	0.000000	-0.219486	0.000000	0.000000	0.000000	-0.006335	-0.028071	-0.002503	0.000000	0.000000	2.000000	62.000000	0.000000
3767.422506	-0.084572	0.543719	0.004381	81.345695	19.742218	90.062515	-0.771405	0.000000	-0.219069	0.000000	0.000000	0.000000	-0.006335	-0.028071	-0.002503	0.000000	0.000000	2.000000	62.000000	0.000000
3767.425839	-0.084572	0.543719	0.004381	81.345695	19.742218	90.062515	-0.771405	0.000000	-0.219069	0.000000	0.000000	0.000000	-0.006335	-0.028071	-0.002503	0.000000	0.000000	2.000000	62.000000	0.000000
3767.429172	-0.084593	0.543626	0.004373	81.345695	19.742218	90.062515	-0.771405	0.000000	-0.219069	0.000000	0.000000	0.000000	-0.006334	-0.028085	-0.002509	0.000000	0.000000	2.000000	62.000000	0.000000
3767.432506	-0.084593	0.543626	0.004373	81.351913	19.761414	90.084892	-0.771405	0.000000	-0.219069	0.000000	0.000000	0.000000	-0.006334	-0.028085	-0.002509	0.000000	0.000000	2.000000	62.000000	0.000000
3767.435839	-0.084593	0.543626	0.004373	81.351913	19.761414	90.084892	-0.771405	0.000000	-0.219069	0.000000	0.000000	0.000000	-0.006334	-0.028085	-0.002509	0.000000	0.000000	2.000000	62.000000	0.000000
3767.439172	-0.084593	0.543626	0.004373	81.351913	19.761414	90.084892	-0.771405	0.000000	-0.219069	0.000000	0.000000	0.000000	-0.006334	-0.028085	-0.002509	0.000000	0.000000	2.000000	62.000000	0.000000
3767.442506	-0.084664	0.543472	0.004389	81.353600	19.758453	90.087822	-0.770350	0.000000	-0.218651	0.000000	0.000000	0.000000	-0.021251	-0.046136	0.004737	0.000000	0.000000	2.000000	62.000000	0.000000
3767.445839	-0.084664	0.543472	0.004389	81.353600	19.758453	90.087822	-0.770350	0.000000	-0.218651	0.000000	0.000000	0.000000	-0.021251	-0.046136	0.004737	0.000000	0.000000	2.000000	62.000000	0.000000
3767.449172	-0.084664	0.543472	0.004389	81.353600	19.758453	90.087822	-0.770350	0.000000	-0.218651	0.000000	0.000000	0.000000	-0.021251	-0.046136	0.004737	0.000000	0.000000	2.000000	62.000000	0.000000
3767.452506	-0.084664	0.543472	0.004389	81.350693	19.738808	90.071304	-0.766808	0.000000	-0.219441	0.000000	0.000000	0.000000	-0.021251	-0.046136	0.004737	0.000000	0.000000	2.000000	62.000000	0.000000
3767.455839	-0.084694	0.543454	0.004431	81.350693	19.738808	90.071304	-0.766808	0.000000	-0.219441	0.000000	0.000000	0.000000	-0.009099	-0.005385	0.012552	0.000000	0.000000	2.000000	62.000000	0.000000
3767.459172	-0.084694	0.543454	0.004431	81.350693	19.738808	90.071304	-0.766808	0.000000	-0.219441	0.000000	0.000000	0.000000	-0.009099	-0.005385	0.012552	0.000000	0.000000	2.000000	62.000000	0.000000
3767.462506	-0.084694	0.543454	0.004431	81.350693	19.738808	90.071304	-0.765292	0.000000	-0.221533	0.000000	0.000000	0.000000	-0.009099	-0.005385	0.012552	0.000000	0.000000	2.000000	62.000000	0.000000
3767.465839	-0.084694	0.543454	0.004431	81.350693	19.738808	90.071304	-0.765292	0.000000	-0.221533	0.000000	0.000000	0.000000	-0.009099	-0.005385	0.012552	0.000000	0.000000	2.000000	62.000000	0.000000
3767.469172	-0.084707	0.543427	0.004499	81.350693	19.738808	90.071304	-0.765292	0.000000	-0.221533	0.000000	0.000000	0.000000	-0.003785	-0.008078	0.020636	0.000000	0.000000	2.000000	62.000000	0.000000
3767.472506	-0.084707	0.543427	0.004499	81.350693	19.738808	90.071304	-0.765292	0.000000	-0.221533	0.000000	0.000000	0.000000	-0.003785	-0.008078	0.020636	0.000000	0.000000	2.000000	62.000000	0.000000
3767.475839	-0.084707	0.543427	0.004499	81.350693	19.738808	90.071304	-0.765292	0.000000	-0.221533	0.000000	0.000000	0.000000	-0.003785	-0.008078	0.020636	0.000000	0.000000	2.000000	62.000000	0.000000
3767.479172	-0.084707	0.543427	0.004499	81.350693	19.738808	90.071304	-0.765292	0.000000	-0.221533	0.000000	0.000000	0.000000	-0.003785	-0.008078	0.020636	0.000000	0.000000	2.000000	62.000000	0.000000
3767.482506	-0.084731	0.543399	0.004632	81.347961	19.728476	90.060852	-0.764660	0.000000	-0.224972	0.000000	0.000000	0.000000	-0.007314	-0.008455	0.039878	0.000000	0.000000	2.000000	62.000000	0.000000
3767.485839	-0.084731	0.543399	0.004632	81.347961	19.728476	90.060852	-0.764660	0.000000	-0.224972	0.000000	0.000000	0.000000	-0.007314	-0.008455	0.039878	0.000000	0.000000	2.000000	62.000000	0.000000
3767.489172	-0.084731	0.543399	0.004632	81.347961	19.728476	90.060852	-0.764660	0.000000	-0.224972	0.000000	0.000000	0.000000	-0.007314	-0.008455	0.039878	0.000000	0.000000	2.000000	62.000000	0.000000
3767.492506	-0.084731	0.543399	0.004632	81.345284	19.720879	90.050438	-0.763442	0.000000	-0.231618	0.000000	0.000000	0.000000	-0.007314	-0.008455	0.039878	0.000000	0.000000	2.000000	62.000000	0.000000
3767.495839	-0.084725	0.543389	0.004723	81.345284	19.720879	90.050438	-0.763442	0.000000	-0.231618	0.000000	0.000000	0.000000	0.001785	-0.003073	0.027327	0.000000	0.000000	2.000000	62.000000	0.000000
3767.499172	-0.084725	0.543389	0.004723	81.345284	19.720879	90.050438	-0.763442	0.000000	-0.231618	0.000000	0.000000	0.000000	0.001785	-0.003073	0.027327	0.000000	0.000000	2.000000	62.000000	0.000000
3767.502506	-0.084725	0.543389	0.004723	81.345284	19.720879	90.050438	-0.763739	0.000000	-0.236173	0.000000	0.000000	0.000000	0.001785	-0.003073	0.027327	0.000000	0.000000	2.000000	62.000000	0.000000
3767.505839	-0.084725	0.543389	0.004723	81.345284	19.720879	90.050438	-0.763739	0.000000	-0.236173	0.000000	0.000000	0.000000	0.001785	-0.003073	0.027327	0.000000	0.000000	2.000000	62.000000	0.000000
3767.509172	-0.084729	0.543380	0.004746	81.345284	19.720879	90.050438	-0.763739	0.000000	-0.236173	0.000000	0.000000	0.000000	-0.001262	-0.002690	0.006877	0.000000	0.000000	2.000000	62.000000	0.000000
3767.512506	-0.084729	0.543380	0.004746	81.347961	19.728476	90.060852	-0.763739	0.000000	-0.236173	0.000000	0.000000	0.000000	-0.001262	-0.002690	0.006877	0.000000	0.000000	2.000000	62.000000	0.000000
3767.515839	-0.084729	0.543380	0.004746	81.347961	19.728476	90.060852	-0.763739	0.000000	-0.236173	0.000000	0.000000	0.000000	-0.001262	-0.002690	0.006877	0.000000	0.000000	2.000000	62.000000	0.000000
3767.519172	-0.084729	0.543380	0.004746	81.347961	19.728476	90.060852	-0.763739	0.000000	-0.236173	0.000000	0.000000	0.000000	-0.001262	-0.002690	0.006877	0.000000	0.000000	2.000000	62.000000	0.000000
3767.522506	-0.084761	0.543310	0.004797	81.350693	19.738808	90.071304	-0.763529	0.000000	-0.237319	0.000000	0.000000	0.000000	-0.009610	-0.020790	0.015324	0.000000	0.000000	2.000000	62.000000	0.000000
3767.525839	-0.084761	0.543310	0.004797	81.350693	19.738808	90.071304	-0.763529	0.000000	-0.237319	0.000000	0.000000	0.000000	-0.009610	-0.020790	0.015324	0.000000	0.000000	2.000000	62.000000	0.000000
3767.529172	-0.084761	0.543310	0.004797	81.350693	19.738808	90.071304	-0.763529	0.000000	-0.237319	0.000000	0.000000	0.000000	-0.009610	-0.020790	0.015324	0.000000	0.000000	2.000000	62.000000	0.000000
3767.532506	-0.084761	0.543310	0.004797	81.353363	19.746395	90.081749	-0.761927	0.000000	-0.239873	0.000000	0.000000	0.000000	-0.009610	-0.020790	0.015324	0.000000	0.000000	2.000000	62.000000	0.000000
3767.535839	-0.084767	0.543276	0.004825	81.353363	19.746395	90.081749	-0.761927	0.000000	-0.239873	0.000000	0.000000	0.000000	-0.001519	-0.010394	0.008264	0.000000	0.000000	2.000000	62.000000	0.000000
3767.539172	-0.084767	0.543276	0.004825	81.353363	19.746395	90.081749	-0.761927	0.000000	-0.239873	0.000000	0.000000	0.000000	-0.001519	-0.010394	0.008264	0.000000	0.000000	2.000000	62.000000	0.000000
3767.542506	-0.084767	0.543276	0.004825	81.354233	19.750406	90.083252	-0.761674	0.000000	-0.241250	0.000000	0.000000	0.000000	-0.001519	-0.010394	0.008264	0.000000	0.000000	2.000000	62.000000	0.000000
3767.545839	-0.084767	0.543276	0.004825	81.354233	19.750406	90.083252	-0.761674	0.000000	-0.241250	0.000000	0.000000	0.000000	-0.001519	-0.010394	0.008264	0.000000	0.000000	2.000000	62.000000	0.000000
3767.549172	-0.084767	0.543250	0.004830	81.354233	19.750406	90.083252	-0.761674	0.000000	-0.241250	0.000000	0.000000	0.000000	-0.000255	-0.007714	0.001387	0.000000	0.000000	2.000000	62.000000	0.000000
3767.552506	-0.084767	0.543250	0.004830	81.354233	19.755831	90.083229	-0.761674	0.000000	-0.241250	0.000000	0.000000	0.000000	-0.000255	-0.007714	0.001387	0.000000	0.000000	2.000000	62.000000	0.000000
3767.555839	-0.084767	0.543250	0.004830	81.354233	19.755831	90.083229	-0.761674	0.000000	-0.241250	0.000000	0.000000	0.000000	-0.000255	-0.007714	0.001387	0.000000	0.000000	2.000000	62.000000	0.000000
3767.559172	-0.084767	0.543250	0.004830	81.354233	19.755831	90.083229	-0.761674	0.000000	-0.241250	0.000000	0.000000	0.000000	-0.000255	-0.007714	0.001387	0.000000	0.000000	2.000000	62.000000	0.000000
3767.562506	-0.084719	0.543188	0.004938	81.355049	19.759802	90.084694	-0.761632	0.000000	-0.241481	0.000000	0.000000	0.000000	0.014442	-0.018501	0.032510	0.000000	0.000000	2.000000	62.000000	0.000000
3767.565839	-0.084719	0.543188	0.004938	81.355049	19.759802	90.084694	-0.761632	0.000000	-0.241481	0.000000	0.000000	0.000000	0.014442	-0.018501	0.032510	0.000000	0.000000	2.000000	62.000000	0.000000
3767.569172	-0.084719	0.543188	0.004938	81.355049	19.759802	90.084694	-0.761632	0.000000	-0.241481	0.000000	0.000000	0.000000	0.014442	-0.018501	0.032510	0.000000	0.000000	2.000000	62.000000	0.000000
3767.572506	-0.084719	0.543188	0.004938	81.355911	19.763754	90.086151	-0.764039	0.000000	-0.246900	0.000000	0.000000	0.000000	0.014442	-0.018501	0.032510	0.000000	0.000000	2.000000	62.000000	0.000000
3767.575839	-0.084711	0.543136	0.005015	81.355911	19.763754	90.086151	-0.764039	0.000000	-0.246900	0.000000	0.000000	0.000000	0.002548	-0.015795	0.023218	0.000000	0.000000	2.000000	62.000000	0.000000
3767.579172	-0.084711	0.543136	0.005015	81.355911	19.763754	90.086151	-0.764039	0.000000	-0.246900	0.000000	0.000000	0.000000	0.002548	-0.015795	0.023218	0.000000	0.000000	2.000000	62.000000	0.000000
3767.582506	-0.084711	0.543136	0.005015	81.361305	19.784447	90.107079	-0.764463	0.000000	-0.250769	0.000000	0.000000	0.000000	0.002548	-0.015795	0.023218	0.000000	0.000000	2.000000	62.000000	0.000000
3767.585839	-0.084711	0.543136	0.005015	81.361305	19.784447	90.107079	-0.764463	0.000000	-0.250769	0.000000	0.000000	0.000000	0.002548	-0.015795	0.023218	0.000000	0.000000	2.000000	62.000000	0.000000
3767.589172	-0.084717	0.543075	0.005048	81.361305	19.784447	90.107079	-0.764463	0.000000	-0.250769	0.000000	0.000000	0.000000	-0.001767	-0.018115	0.009644	0.000000	0.000000	2.000000	62.000000	0.000000
3767.592506	-0.084717	0.543075	0.005048	81.369469	19.815531	90.138557	-0.764463	0.000000	-0.250769	0.000000	0.000000	0.000000	-0.001767	-0.018115	0.009644	0.000000	0.000000	2.000000	62.000000	0.000000
3767.595839	-0.084723	0.542989	0.005084	81.369469	19.815531	90.138557	-0.764463	0.000000	-0.250769	0.000000	0.000000	0.000000	-0.002022	-0.025801	0.011025	0.000000	0.000000	2.000000	62.000000	0.000000
3767.599172	-0.084723	0.542989	0.005084	81.369469	19.815531	90.138557	-0.764463	0.000000	-0.250769	0.000000	0.000000	0.000000	-0.002022	-0.025801	0.011025	0.000000	0.000000	2.000000	62.000000	0.000000
3767.602506	-0.084723	0.542989	0.005084	81.377556	19.849430	90.170067	-0.763832	0.000000	-0.254214	0.000000	0.000000	0.000000	-0.002022	-0.025801	0.011025	0.000000	0.000000	2.000000	62.000000	0.000000
3767.605839	-0.084723	0.542989	0.005084	81.377556	19.849430	90.170067	-0.763832	0.000000	-0.254214	0.000000	0.000000	0.000000	-0.002022	-0.025801	0.011025	0.000000	0.000000	2.000000	62.000000	0.000000
3767.609172	-0.084701	0.542896	0.005084	81.377556	19.849430	90.170067	-0.763832	0.000000	-0.254214	0.000000	0.000000	0.000000	0.006831	-0.028105	-0.000138	0.000000	0.000000	2.000000	62.000000	0.000000
3767.612506	-0.084701	0.542896	0.005084	81.388374	19.891071	90.212189	-0.763832	0.000000	-0.254214	0.000000	0.000000	0.000000	0.006831	-0.028105	-0.000138	0.000000	0.000000	2.000000	62.000000	0.000000
3767.615839	-0.084701	0.542896	0.005084	81.388374	19.891071	90.212189	-0.763832	0.000000	-0.254214	0.000000	0.000000	0.000000	0.006831	-0.028105	-0.000138	0.000000	0.000000	2.000000	62.000000	0.000000
3767.619172	-0.084701	0.542896	0.005084	81.388374	19.891071	90.212189	-0.763832	0.000000	-0.254214	0.000000	0.000000	0.000000	0.006831	-0.028105	-0.000138	0.000000	0.000000	2.000000	62.000000	0.000000
3767.622506	-0.084673	0.542717	0.005056	81.401840	19.945950	90.264923	-0.764970	0.000000	-0.254191	0.000000	0.000000	0.000000	0.008338	-0.053499	-0.008373	0.000000	0.000000	2.000000	62.000000	0.000000
3767.625839	-0.084673	0.542717	0.005056	81.401840	19.945950	90.264923	-0.764970	0.000000	-0.254191	0.000000	0.000000	0.000000	0.008338	-0.053499	-0.008373	0.000000	0.000000	2.000000	62.000000	0.000000
3767.629172	-0.084673	0.542717	0.005056	81.401840	19.945950	90.264923	-0.764970	0.000000	-0.254191	0.000000	0.000000	0.000000	0.008338	-0.053499	-0.008373	0.000000	0.000000	2.000000	62.000000	0.000000
3767.632506	-0.084673	0.542717	0.005056	81.405220	19.953773	90.270920	-0.766360	0.000000	-0.252796	0.000000	0.000000	0.000000	0.008338	-0.053499	-0.008373	0.000000	0.000000	2.000000	62.000000	0.000000
3767.635839	-0.084642	0.542616	0.005014	81.405220	19.953773	90.270920	-0.766360	0.000000	-0.252796	0.000000	0.000000	0.000000	0.009099	-0.030393	-0.012523	0.000000	0.000000	2.000000	62.000000	0.000000
3767.639172	-0.084642	0.542616	0.005014	81.405220	19.953773	90.270920	-0.766360	0.000000	-0.252796	0.000000	0.000000	0.000000	0.009099	-0.030393	-0.012523	0.000000	0.000000	2.000000	62.000000	0.000000
3767.642506	-0.084642	0.542616	0.005014	81.399239	19.915649	90.231491	-0.767877	0.000000	-0.250708	0.000000	0.000000	0.000000	0.009099	-0.030393	-0.012523	0.000000	0.000000	2.000000	62.000000	0.000000
3767.645839	-0.084642	0.542616	0.005014	81.399239	19.915649	90.231491	-0.767877	0.000000	-0.250708	0.000000	0.000000	0.000000	0.009099	-0.030393	-0.012523	0.000000	0.000000	2.000000	62.000000	0.000000
3767.649172	-0.084616	0.542531	0.004991	81.399239	19.915649	90.231491	-0.767877	0.000000	-0.250708	0.000000	0.000000	0.000000	0.008088	-0.025373	-0.007034	0.000000	0.000000	2.000000	62.000000	0.000000
3767.652506	-0.084616	0.542531	0.004991	81.380150	19.810869	90.128822	-0.767877	0.000000	-0.250708	0.000000	0.000000	0.000000	0.008088	-0.025373	-0.007034	0.000000	0.000000	2.000000	62.000000	0.000000
3767.655839	-0.084616	0.542531	0.004991	81.380150	19.810869	90.128822	-0.767877	0.000000	-0.250708	0.000000	0.000000	0.000000	0.008088	-0.025373	-0.007034	0.000000	0.000000	2.000000	62.000000	0.000000
3767.659172	-0.084616	0.542531	0.004991	81.380150	19.810869	90.128822	-0.767877	0.000000	-0.250708	0.000000	0.000000	0.000000	0.008088	-0.025373	-0.007034	0.000000	0.000000	2.000000	62.000000	0.000000
3767.662506	-0.084601	0.542371	0.004913	81.357338	19.688419	90.008728	-0.769225	0.000000	-0.249536	0.000000	0.000000	0.000000	0.004277	-0.048064	-0.023366	0.000000	0.000000	2.000000	62.000000	0.000000
3767.665839	-0.084601	0.542371	0.004913	81.357338	19.688419	90.008728	-0.769225	0.000000	-0.249536	0.000000	0.000000	0.000000	0.004277	-0.048064	-0.023366	0.000000	0.000000	2.000000	62.000000	0.000000
3767.669172	-0.084601	0.542371	0.004913	81.357338	19.688419	90.008728	-0.769225	0.000000	-0.249536	0.000000	0.000000	0.000000	0.004277	-0.048064	-0.023366	0.000000	0.000000	2.000000	62.000000	0.000000
3767.672506	-0.084601	0.542371	0.004913	81.325111	19.521492	89.844643	-0.769937	0.000000	-0.245642	0.000000	0.000000	0.000000	0.004277	-0.048064	-0.023366	0.000000	0.000000	2.000000	62.000000	0.000000
3767.675839	-0.084595	0.542312	0.004881	81.325111	19.521492	89.844643	-0.769937	0.000000	-0.245642	0.000000	0.000000	0.000000	0.001763	-0.017669	-0.009626	0.000000	0.000000	2.000000	62.000000	0.000000
3767.679172	-0.084595	0.542312	0.004881	81.325111	19.521492	89.844643	-0.769937	0.000000	-0.245642	0.000000	0.000000	0.000000	0.001763	-0.017669	-0.009626	0.000000	0.000000	2.000000	62.000000	0.000000
3767.682506	-0.084595	0.542312	0.004881	81.287331	19.335539	89.661293	-0.770231	0.000000	-0.244037	0.000000	0.000000	0.000000	0.001763	-0.017669	-0.009626	0.000000	0.000000	2.000000	62.000000	0.000000
3767.685839	-0.084595	0.542312	0.004881	81.287331	19.335539	89.661293	-0.770231	0.000000	-0.244037	0.000000	0.000000	0.000000	0.001763	-0.017669	-0.009626	0.000000	0.000000	2.000000	62.000000	0.000000
3767.689172	-0.084590	0.542253	0.004849	81.287331	19.335539	89.661293	-0.770231	0.000000	-0.244037	0.000000	0.000000	0.000000	0.001762	-0.017672	-0.009628	0.000000	0.000000	2.000000	62.000000	0.000000
3767.692506	-0.084590	0.542253	0.004849	81.257843	19.187721	89.515869	-0.770231	0.000000	-0.244037	0.000000	0.000000	0.000000	0.001762	-0.017672	-0.009628	0.000000	0.000000	2.000000	62.000000	0.000000
3767.695839	-0.084590	0.542253	0.004849	81.257843	19.187721	89.515869	-0.770231	0.000000	-0.244037	0.000000	0.000000	0.000000	0.001762	-0.017672	-0.009628	0.000000	0.000000	2.000000	62.000000	0.000000
3767.699172	-0.084590	0.542253	0.004849	81.257843	19.187721	89.515869	-0.770231	0.000000	-0.244037	0.000000	0.000000	0.000000	0.001762	-0.017672	-0.009628	0.000000	0.000000	2.000000	62.000000	0.000000
3767.702506	-0.084584	0.542169	0.004821	81.236893	19.083878	89.413704	-0.770525	0.000000	-0.242433	0.000000	0.000000	0.000000	0.001514	-0.025383	-0.008261	0.000000	0.000000	2.000000	62.000000	0.000000
3767.705839	-0.084584	0.542169	0.004821	81.236893	19.083878	89.413704	-0.770525	0.000000	-0.242433	0.000000	0.000000	0.000000	0.001514	-0.025383	-0.008261	0.000000	0.000000	2.000000	62.000000	0.000000
3767.709172	-0.084584	0.542169	0.004821	81.236893	19.083878	89.413704	-0.770525	0.000000	-0.242433	0.000000	0.000000	0.000000	0.001514	-0.025383	-0.008261	0.000000	0.000000	2.000000	62.000000	0.000000
3767.712506	-0.084584	0.542169	0.004821	81.225418	19.024508	89.355507	-0.770777	0.000000	-0.241056	0.000000	0.000000	0.000000	0.001514	-0.025383	-0.008261	0.000000	0.000000	2.000000	62.000000	0.000000
3767.715839	-0.084582	0.542127	0.004807	81.225418	19.024508	89.355507	-0.770777	0.000000	-0.241056	0.000000	0.000000	0.000000	0.000758	-0.012681	-0.004132	0.000000	0.000000	2.000000	62.000000	0.000000
3767.719172	-0.084582	0.542127	0.004807	81.225418	19.024508	89.355507	-0.770777	0.000000	-0.241056	0.000000	0.000000	0.000000	0.000758	-0.012681	-0.004132	0.000000	0.000000	2.000000	62.000000	0.000000
3767.722506	-0.084582	0.542127	0.004807	81.220558	18.999258	89.330772	-0.770903	0.000000	-0.240367	0.000000	0.000000	0.000000	0.000758	-0.012681	-0.004132	0.000000	0.000000	2.000000	62.000000	0.000000
3767.725839	-0.084582	0.542127	0.004807	81.220558	18.999258	89.330772	-0.770903	0.000000	-0.240367	0.000000	0.000000	0.000000	0.000758	-0.012681	-0.004132	0.000000	0.000000	2.000000	62.000000	0.000000
3767.729172	-0.084579	0.542110	0.004789	81.220558	18.999258	89.330772	-0.770903	0.000000	-0.240367	0.000000	0.000000	0.000000	0.001008	-0.004984	-0.005502	0.000000	0.000000	2.000000	62.000000	0.000000
3767.732506	-0.084579	0.542110	0.004789	81.220558	18.999258	89.330772	-0.770903	0.000000	-0.240367	0.000000	0.000000	0.000000	0.001008	-0.004984	-0.005502	0.000000	0.000000	2.000000	62.000000	0.000000
3767.735839	-0.084579	0.542110	0.004789	81.220558	18.999258	89.330772	-0.770903	0.000000	-0.240367	0.000000	0.000000	0.000000	0.001008	-0.004984	-0.005502	0.000000	0.000000	2.000000	62.000000	0.000000
3767.739172	-0.084579	0.542110	0.004789	81.220558	18.999258	89.330772	-0.770903	0.000000	-0.240367	0.000000	0.000000	0.000000	0.001008	-0.004984	-0.005502	0.000000	0.000000	2.000000	62.000000	0.000000
3767.742506	-0.084579	0.542084	0.004794	81.223274	19.009232	89.340874	-0.771071	0.000000	-0.239450	0.000000	0.000000	0.000000	-0.000252	-0.007703	0.001369	0.000000	0.000000	2.000000	62.000000	0.000000
3767.745839	-0.084579	0.542084	0.004794	81.223274	19.009232	89.340874	-0.771071	0.000000	-0.239450	0.000000	0.000000	0.000000	-0.000252	-0.007703	0.001369	0.000000	0.000000	2.000000	62.000000	0.000000
3767.749172	-0.084579	0.542084	0.004794	81.223274	19.009232	89.340874	-0.771071	0.000000	-0.239450	0.000000	0.000000	0.000000	-0.000252	-0.007703	0.001369	0.000000	0.000000	2.000000	62.000000	0.000000
3767.752506	-0.084579	0.542084	0.004794	81.220581	19.001978	89.330788	-0.771029	0.000000	-0.239678	0.000000	0.000000	0.000000	-0.000252	-0.007703	0.001369	0.000000	0.000000	2.000000	62.000000	0.000000
3767.755839	-0.084561	0.542101	0.004816	81.220581	19.001978	89.330788	-0.771029	0.000000	-0.239678	0.000000	0.000000	0.000000	0.005574	0.005002	0.006707	0.000000	0.000000	2.000000	62.000000	0.000000
3767.759172	-0.084561	0.542101	0.004816	81.220581	19.001978	89.330788	-0.771029	0.000000	-0.239678	0.000000	0.000000	0.000000	0.005574	0.005002	0.006707	0.000000	0.000000	2.000000	62.000000	0.000000
3767.762506	-0.084561	0.542101	0.004816	81.220581	19.001978	89.330788	-0.771958	0.000000	-0.240796	0.000000	0.000000	0.000000	0.005574	0.005002	0.006707	0.000000	0.000000	2.000000	62.000000	0.000000
3767.765839	-0.084561	0.542101	0.004816	81.220581	19.001978	89.330788	-0.771958	0.000000	-0.240796	0.000000	0.000000	0.000000	0.005574	0.005002	0.006707	0.000000	0.000000	2.000000	62.000000	0.000000
3767.769172	-0.084561	0.542101	0.004816	81.220581	19.001978	89.330788	-0.771958	0.000000	-0.240796	0.000000	0.000000	0.000000	-0.000001	-0.000005	0.000000	0.000000	0.000000	2.000000	62.000000	0.000000
3767.772506	-0.084561	0.542101	0.004816	81.220581	19.001978	89.330788	-0.771958	0.000000	-0.240796	0.000000	0.000000	0.000000	-0.000001	-0.000005	0.000000	0.000000	0.000000	2.000000	62.000000	0.000000
3767.775839	-0.084561	0.542101	0.004816	81.220581	19.001978	89.330788	-0.771958	0.000000	-0.240796	0.000000	0.000000	0.000000	-0.000001	-0.000005	0.000000	0.000000	0.000000	2.000000	62.000000	0.000000
3767.779172	-0.084561	0.542101	0.004816	81.220581	19.001978	89.330788	-0.771958	0.000000	-0.240796	0.000000	0.000000	0.000000	-0.000001	-0.000005	0.000000	0.000000	0.000000	2.000000	62.000000	0.000000
3767.782506	-0.084557	0.542110	0.004793	81.220581	19.001978	89.330788	-0.771958	0.000000	-0.240796	0.000000	0.000000	0.000000	0.001256	0.002705	-0.006871	0.000000	0.000000	2.000000	62.000000	0.000000
3767.785839	-0.084557	0.542110	0.004793	81.220581	19.001978	89.330788	-0.771958	0.000000	-0.240796	0.000000	0.000000	0.000000	0.001256	0.002705	-0.006871	0.000000	0.000000	2.000000	62.000000	0.000000
3767.789172	-0.084557	0.542110	0.004793	81.220581	19.001978	89.330788	-0.771958	0.000000	-0.240796	0.000000	0.000000	0.000000	0.001256	0.002705	-0.006871	0.000000	0.000000	2.000000	62.000000	0.000000
3767.792506	-0.084557	0.542110	0.004793	81.217857	18.989321	89.320740	-0.772168	0.000000	-0.239651	0.000000	0.000000	0.000000	0.001256	0.002705	-0.006871	0.000000	0.000000	2.000000	62.000000	0.000000
3767.795839	-0.084578	0.542136	0.004784	81.217857	18.989321	89.320740	-0.772168	0.000000	-0.239651	0.000000	0.000000	0.000000	-0.006329	0.007696	-0.002573	0.000000	0.000000	2.000000	62.000000	0.000000
3767.799172	-0.084578	0.542136	0.004784	81.217857	18.989321	89.320740	-0.772168	0.000000	-0.239651	0.000000	0.000000	0.000000	-0.006329	0.007696	-0.002573	0.000000	0.000000	2.000000	62.000000	0.000000
3767.802506	-0.084578	0.542136	0.004784	81.217857	18.989321	89.320740	-0.771113	0.000000	-0.239222	0.000000	0.000000	0.000000	-0.006329	0.007696	-0.002573	0.000000	0.000000	2.000000	62.000000	0.000000
3767.805839	-0.084578	0.542136	0.004784	81.217857	18.989321	89.320740	-0.771113	0.000000	-0.239222	0.000000	0.000000	0.000000	-0.006329	0.007696	-0.002573	0.000000	0.000000	2.000000	62.000000	0.000000
3767.809172	-0.084574	0.542145	0.004762	81.217857	18.989321	89.320740	-0.771113	0.000000	-0.239222	0.000000	0.000000	0.000000	0.001260	0.002717	-0.006872	0.000000	0.000000	2.000000	62.000000	0.000000
3767.812506	-0.084574	0.542145	0.004762	81.215103	18.979403	89.310692	-0.771113	0.000000	-0.239222	0.000000	0.000000	0.000000	0.001260	0.002717	-0.006872	0.000000	0.000000	2.000000	62.000000	0.000000
3767.815839	-0.084574	0.542145	0.004762	81.215103	18.979403	89.310692	-0.771113	0.000000	-0.239222	0.000000	0.000000	0.000000	0.001260	0.002717	-0.006872	0.000000	0.000000	2.000000	62.000000	0.000000
3767.819172	-0.084574	0.542145	0.004762	81.215103	18.979403	89.310692	-0.771113	0.000000	-0.239222	0.000000	0.000000	0.000000	0.001260	0.002717	-0.006872	0.000000	0.000000	2.000000	62.000000	0.000000
3767.822506	-0.084602	0.542178	0.004794	81.212395	18.966747	89.300667	-0.771323	0.000000	-0.238077	0.000000	0.000000	0.000000	-0.008595	0.009978	0.009799	0.000000	0.000000	2.000000	62.000000	0.000000
3767.825839	-0.084602	0.542178	0.004794	81.212395	18.966747	89.300667	-0.771323	0.000000	-0.238077	0.000000	0.000000	0.000000	-0.008595	0.009978	0.009799	0.000000	0.000000	2.000000	62.000000	0.000000
3767.829172	-0.084602	0.542178	0.004794	81.212395	18.966747	89.300667	-0.771323	0.000000	-0.238077	0.000000	0.000000	0.000000	-0.008595	0.009978	0.009799	0.000000	0.000000	2.000000	62.000000	0.000000
3767.832506	-0.084602	0.542178	0.004794	81.207771	18.948046	89.281952	-0.769890	0.000000	-0.239710	0.000000	0.000000	0.000000	-0.008595	0.009978	0.009799	0.000000	0.000000	2.000000	62.000000	0.000000
3767.835839	-0.084606	0.542194	0.004813	81.207771	18.948046	89.281952	-0.769890	0.000000	-0.239710	0.000000	0.000000	0.000000	-0.001008	0.004981	0.005501	0.000000	0.000000	2.000000	62.000000	0.000000
3767.839172	-0.084606	0.542194	0.004813	81.207771	18.948046	89.281952	-0.769890	0.000000	-0.239710	0.000000	0.000000	0.000000	-0.001008	0.004981	0.005501	0.000000	0.000000	2.000000	62.000000	0.000000
3767.842506	-0.084606	0.542194	0.004813	81.205025	18.932680	89.271881	-0.769722	0.000000	-0.240627	0.000000	0.000000	0.000000	-0.001008	0.004981	0.005501	0.000000	0.000000	2.000000	62.000000	0.000000
3767.845839	-0.084653	0.542211	0.004823	81.205025	18.932680	89.271881	-0.769722	0.000000	-0.240627	0.000000	0.000000	0.000000	-0.014166	0.004990	0.003091	0.000000	0.000000	2.000000	62.000000	0.000000
3767.849172	-0.084653	0.542211	0.004823	81.205025	18.932680	89.271881	-0.769722	0.000000	-0.240627	0.000000	0.000000	0.000000	-0.014166	0.004990	0.003091	0.000000	0.000000	2.000000	62.000000	0.000000
3767.852506	-0.084653	0.542211	0.004823	81.202301	18.920057	89.261871	-0.767361	0.000000	-0.241142	0.000000	0.000000	0.000000	-0.014166	0.004990	0.003091	0.000000	0.000000	2.000000	62.000000	0.000000
3767.855839	-0.084653	0.542211	0.004823	81.202301	18.920057	89.261871	-0.767361	0.000000	-0.241142	0.000000	0.000000	0.000000	-0.014166	0.004990	0.003091	0.000000	0.000000	2.000000	62.000000	0.000000
3767.859172	-0.084682	0.542219	0.004860	81.202301	18.920057	89.261871	-0.767361	0.000000	-0.241142	0.000000	0.000000	0.000000	-0.008848	0.002272	0.011166	0.000000	0.000000	2.000000	62.000000	0.000000
3767.862506	-0.084682	0.542219	0.004860	81.202301	18.914635	89.261894	-0.767361	0.000000	-0.241142	0.000000	0.000000	0.000000	-0.008848	0.002272	0.011166	0.000000	0.000000	2.000000	62.000000	0.000000
3767.865839	-0.084682	0.542219	0.004860	81.202301	18.914635	89.261894	-0.767361	0.000000	-0.241142	0.000000	0.000000	0.000000	-0.008848	0.002272	0.011166	0.000000	0.000000	2.000000	62.000000	0.000000
3767.869172	-0.084682	0.542219	0.004860	81.202301	18.914635	89.261894	-0.767361	0.000000	-0.241142	0.000000	0.000000	0.000000	-0.008848	0.002272	0.011166	0.000000	0.000000	2.000000	62.000000	0.000000
3767.872506	-0.084749	0.542193	0.004853	81.205025	18.921803	89.271881	-0.765887	0.000000	-0.243003	0.000000	0.000000	0.000000	-0.019991	-0.007689	-0.002249	0.000000	0.000000	2.000000	62.000000	0.000000
3767.875839	-0.084749	0.542193	0.004853	81.205025	18.921803	89.271881	-0.765887	0.000000	-0.243003	0.000000	0.000000	0.000000	-0.019991	-0.007689	-0.002249	0.000000	0.000000	2.000000	62.000000	0.000000
3767.879172	-0.084749	0.542193	0.004853	81.205025	18.921803	89.271881	-0.765887	0.000000	-0.243003	0.000000	0.000000	0.000000	-0.019991	-0.007689	-0.002249	0.000000	0.000000	2.000000	62.000000	0.000000
3767.882506	-0.084749	0.542193	0.004853	81.205025	18.919092	89.271896	-0.762555	0.000000	-0.242628	0.000000	0.000000	0.000000	-0.019991	-0.007689	-0.002249	0.000000	0.000000	2.000000	62.000000	0.000000
3767.885839	-0.084775	0.542184	0.004871	81.205025	18.919092	89.271896	-0.762555	0.000000	-0.242628	0.000000	0.000000	0.000000	-0.007841	-0.002729	0.005664	0.000000	0.000000	2.000000	62.000000	0.000000
3767.889172	-0.084775	0.542184	0.004871	81.205025	18.919092	89.271896	-0.762555	0.000000	-0.242628	0.000000	0.000000	0.000000	-0.007841	-0.002729	0.005664	0.000000	0.000000	2.000000	62.000000	0.000000
3767.892506	-0.084775	0.542184	0.004871	81.205025	18.919092	89.271896	-0.761248	0.000000	-0.243572	0.000000	0.000000	0.000000	-0.007841	-0.002729	0.005664	0.000000	0.000000	2.000000	62.000000	0.000000
3767.895839	-0.084775	0.542184	0.004871	81.205025	18.919092	89.271896	-0.761248	0.000000	-0.243572	0.000000	0.000000	0.000000	-0.007841	-0.002729	0.005664	0.000000	0.000000	2.000000	62.000000	0.000000
3767.899172	-0.084779	0.542175	0.004894	81.205025	18.919092	89.271896	-0.761248	0.000000	-0.243572	0.000000	0.000000	0.000000	-0.001259	-0.002703	0.006871	0.000000	0.000000	2.000000	62.000000	0.000000
3767.902506	-0.084779	0.542175	0.004894	81.207748	18.928997	89.281921	-0.761248	0.000000	-0.243572	0.000000	0.000000	0.000000	-0.001259	-0.002703	0.006871	0.000000	0.000000	2.000000	62.000000	0.000000
3767.905839	-0.084779	0.542175	0.004894	81.207748	18.928997	89.281921	-0.761248	0.000000	-0.243572	0.000000	0.000000	0.000000	-0.001259	-0.002703	0.006871	0.000000	0.000000	2.000000	62.000000	0.000000
3767.909172	-0.084779	0.542175	0.004894	81.207748	18.928997	89.281921	-0.761248	0.000000	-0.243572	0.000000	0.000000	0.000000	-0.001259	-0.002703	0.006871	0.000000	0.000000	2.000000	62.000000	0.000000
3767.912506	-0.084788	0.542131	0.004945	81.207748	18.928997	89.281921	-0.761038	0.000000	-0.244717	0.000000	0.000000	0.000000	-0.002775	-0.013131	0.015110	0.000000	0.000000	2.000000	62.000000	0.000000
3767.915839	-0.084788	0.542131	0.004945	81.207748	18.928997	89.281921	-0.761038	0.000000	-0.244717	0.000000	0.000000	0.000000	-0.002775	-0.013131	0.015110	0.000000	0.000000	2.000000	62.000000	0.000000
3767.919172	-0.084788	0.542131	0.004945	81.207748	18.928997	89.281921	-0.761038	0.000000	-0.244717	0.000000	0.000000	0.000000	-0.002775	-0.013131	0.015110	0.000000	0.000000	2.000000	62.000000	0.000000
3767.922506	-0.084788	0.542131	0.004945	81.210503	18.938951	89.291985	-0.760576	0.000000	-0.247235	0.000000	0.000000	0.000000	-0.002775	-0.013131	0.015110	0.000000	0.000000	2.000000	62.000000	0.000000
3767.925839	-0.084794	0.542096	0.004972	81.210503	18.938951	89.291985	-0.760576	0.000000	-0.247235	0.000000	0.000000	0.000000	-0.001510	-0.010407	0.008239	0.000000	0.000000	2.000000	62.000000	0.000000
3767.929172	-0.084794	0.542096	0.004972	81.210503	18.938951	89.291985	-0.760576	0.000000	-0.247235	0.000000	0.000000	0.000000	-0.001510	-0.010407	0.008239	0.000000	0.000000	2.000000	62.000000	0.000000
3767.932506	-0.084794	0.542096	0.004972	81.213203	18.948881	89.302048	-0.760324	0.000000	-0.248608	0.000000	0.000000	0.000000	-0.001510	-0.010407	0.008239	0.000000	0.000000	2.000000	62.000000	0.000000
3767.935839	-0.084794	0.542096	0.004972	81.213203	18.948881	89.302048	-0.760324	0.000000	-0.248608	0.000000	0.000000	0.000000	-0.001510	-0.010407	0.008239	0.000000	0.000000	2.000000	62.000000	0.000000
3767.939172	-0.084799	0.542062	0.005000	81.213203	18.948881	89.302048	-0.760324	0.000000	-0.248608	0.000000	0.000000	0.000000	-0.001511	-0.010418	0.008238	0.000000	0.000000	2.000000	62.000000	0.000000
3767.942506	-0.084799	0.542062	0.005000	81.218658	18.968739	89.322144	-0.760324	0.000000	-0.248608	0.000000	0.000000	0.000000	-0.001511	-0.010418	0.008238	0.000000	0.000000	2.000000	62.000000	0.000000
3767.945839	-0.084799	0.542062	0.005000	81.218658	18.968739	89.322144	-0.760324	0.000000	-0.248608	0.000000	0.000000	0.000000	-0.001511	-0.010418	0.008238	0.000000	0.000000	2.000000	62.000000	0.000000
3767.949172	-0.084799	0.542062	0.005000	81.218658	18.968739	89.322144	-0.760324	0.000000	-0.248608	0.000000	0.000000	0.000000	-0.001511	-0.010418	0.008238	0.000000	0.000000	2.000000	62.000000	0.000000
3767.952506	-0.084802	0.541959	0.005018	81.222244	18.979807	89.333549	-0.760072	0.000000	-0.249981	0.000000	0.000000	0.000000	-0.001005	-0.030810	0.005469	0.000000	0.000000	2.000000	62.000000	0.000000
3767.955839	-0.084802	0.541959	0.005018	81.222244	18.979807	89.333549	-0.760072	0.000000	-0.249981	0.000000	0.000000	0.000000	0.000001	-0.000001	0.000000	0.000000	0.000000	2.000000	62.000000	0.000000
3767.959172	-0.084802	0.541959	0.005018	81.222244	18.979807	89.333549	-0.760072	0.000000	-0.249981	0.000000	0.000000	0.000000	0.000001	-0.000001	0.000000	0.000000	0.000000	2.000000	62.000000	0.000000
3767.962506	-0.084802	0.541959	0.005018	81.224976	18.987030	89.343613	-0.759905	0.000000	-0.250893	0.000000	0.000000	0.000000	0.000001	-0.000001	0.000000	0.000000	0.000000	2.000000	62.000000	0.000000
3767.965839	-0.084802	0.541959	0.005018	81.224976	18.987030	89.343613	-0.759905	0.000000	-0.250893	0.000000	0.000000	0.000000	0.000001	-0.000001	0.000000	0.000000	0.000000	2.000000	62.000000	0.000000
3767.969172	-0.084821	0.541917	0.005000	81.224976	18.987030	89.343613	-0.759905	0.000000	-0.250893	0.000000	0.000000	0.000000	-0.005822	-0.012690	-0.005345	0.000000	0.000000	2.000000	62.000000	0.000000
3767.972506	-0.084821	0.541917	0.005000	81.227707	18.996979	89.353661	-0.759905	0.000000	-0.250893	0.000000	0.000000	0.000000	-0.005822	-0.012690	-0.005345	0.000000	0.000000	2.000000	62.000000	0.000000
3767.975839	-0.084821	0.541917	0.005000	81.227707	18.996979	89.353661	-0.759905	0.000000	-0.250893	0.000000	0.000000	0.000000	-0.005822	-0.012690	-0.005345	0.000000	0.000000	2.000000	62.000000	0.000000
3767.979172	-0.084821	0.541917	0.005000	81.227707	18.996979	89.353661	-0.759905	0.000000	-0.250893	0.000000	0.000000	0.000000	-0.005822	-0.012690	-0.005345	0.000000	0.000000	2.000000	62.000000	0.000000
3767.982506	-0.084848	0.541882	0.005023	81.226624	18.986616	89.346344	-0.758934	0.000000	-0.250002	0.000000	0.000000	0.000000	-0.008093	-0.010413	0.007026	0.000000	0.000000	2.000000	62.000000	0.000000
3767.985839	-0.084848	0.541882	0.005023	81.226624	18.986616	89.346344	-0.758934	0.000000	-0.250002	0.000000	0.000000	0.000000	-0.008093	-0.010413	0.007026	0.000000	0.000000	2.000000	62.000000	0.000000
3767.989172	-0.084848	0.541882	0.005023	81.226624	18.986616	89.346344	-0.758934	0.000000	-0.250002	0.000000	0.000000	0.000000	-0.008093	-0.010413	0.007026	0.000000	0.000000	2.000000	62.000000	0.000000
3767.992506	-0.084848	0.541882	0.005023	81.216377	18.938797	89.301544	-0.757585	0.000000	-0.251173	0.000000	0.000000	0.000000	-0.008093	-0.010413	0.007026	0.000000	0.000000	2.000000	62.000000	0.000000
3767.995839	-0.084878	0.541890	0.005061	81.216377	18.938797	89.301544	-0.757585	0.000000	-0.251173	0.000000	0.000000	0.000000	-0.008852	0.002265	0.011163	0.000000	0.000000	2.000000	62.000000	0.000000
3767.999172	-0.084878	0.541890	0.005061	81.216377	18.938797	89.301544	-0.757585	0.000000	-0.251173	0.000000	0.000000	0.000000	-0.008852	0.002265	0.011163	0.000000	0.000000	2.000000	62.000000	0.000000
3768.002506	-0.084878	0.541890	0.005061	81.203064	18.866577	89.230736	-0.756110	0.000000	-0.253034	0.000000	0.000000	0.000000	-0.008852	0.002265	0.011163	0.000000	0.000000	2.000000	62.000000	0.000000
3768.005839	-0.084878	0.541890	0.005061	81.203064	18.866577	89.230736	-0.756110	0.000000	-0.253034	0.000000	0.000000	0.000000	-0.008852	0.002265	0.011163	0.000000	0.000000	2.000000	62.000000	0.000000
3768.009172	-0.084912	0.541888	0.005121	81.203064	18.866577	89.230736	-0.756110	0.000000	-0.253034	0.000000	0.000000	0.000000	-0.010118	-0.000464	0.018029	0.000000	0.000000	2.000000	62.000000	0.000000
3768.012506	-0.084912	0.541888	0.005121	81.184143	18.779245	89.144417	-0.756110	0.000000	-0.253034	0.000000	0.000000	0.000000	-0.010118	-0.000464	0.018029	0.000000	0.000000	2.000000	62.000000	0.000000
3768.015839	-0.084912	0.541888	0.005121	81.184143	18.779245	89.144417	-0.756110	0.000000	-0.253034	0.000000	0.000000	0.000000	-0.010118	-0.000464	0.018029	0.000000	0.000000	2.000000	62.000000	0.000000
3768.019172	-0.084912	0.541888	0.005121	81.184143	18.779245	89.144417	-0.756110	0.000000	-0.253034	0.000000	0.000000	0.000000	-0.010118	-0.000464	0.018029	0.000000	0.000000	2.000000	62.000000	0.000000
3768.022506	-0.084932	0.541868	0.005231	81.160599	18.673790	89.039970	-0.754424	0.000000	-0.256038	0.000000	0.000000	0.000000	-0.006055	-0.005877	0.032972	0.000000	0.000000	2.000000	62.000000	0.000000
3768.025839	-0.084932	0.541868	0.005231	81.160599	18.673790	89.039970	-0.754424	0.000000	-0.256038	0.000000	0.000000	0.000000	-0.006055	-0.005877	0.032972	0.000000	0.000000	2.000000	62.000000	0.000000
3768.029172	-0.084932	0.541868	0.005231	81.160599	18.673790	89.039970	-0.754424	0.000000	-0.256038	0.000000	0.000000	0.000000	-0.006055	-0.005877	0.032972	0.000000	0.000000	2.000000	62.000000	0.000000
3768.032506	-0.084932	0.541868	0.005231	81.141525	18.579237	88.944389	-0.753415	0.000000	-0.261534	0.000000	0.000000	0.000000	-0.006055	-0.005877	0.032972	0.000000	0.000000	2.000000	62.000000	0.000000
3768.035839	-0.084943	0.541867	0.005295	81.141525	18.579237	88.944389	-0.753415	0.000000	-0.261534	0.000000	0.000000	0.000000	-0.003534	-0.000451	0.019236	0.000000	0.000000	2.000000	62.000000	0.000000
3768.039172	-0.084943	0.541867	0.005295	81.141525	18.579237	88.944389	-0.753415	0.000000	-0.261534	0.000000	0.000000	0.000000	-0.003534	-0.000451	0.019236	0.000000	0.000000	2.000000	62.000000	0.000000
3768.042506	-0.084943	0.541867	0.005295	81.130043	18.522224	88.883224	-0.752826	0.000000	-0.264740	0.000000	0.000000	0.000000	-0.003534	-0.000451	0.019236	0.000000	0.000000	2.000000	62.000000	0.000000
3768.045839	-0.084943	0.541867	0.005295	81.130043	18.522224	88.883224	-0.752826	0.000000	-0.264740	0.000000	0.000000	0.000000	-0.003534	-0.000451	0.019236	0.000000	0.000000	2.000000	62.000000	0.000000
3768.049172	-0.084941	0.541873	0.005404	81.130043	18.522224	88.883224	-0.752826	0.000000	-0.264740	0.000000	0.000000	0.000000	0.000785	0.001790	0.032813	0.000000	0.000000	2.000000	62.000000	0.000000
3768.052506	-0.084941	0.541873	0.005404	81.126038	18.491722	88.846092	-0.752826	0.000000	-0.264740	0.000000	0.000000	0.000000	0.000785	0.001790	0.032813	0.000000	0.000000	2.000000	62.000000	0.000000
3768.055839	-0.084941	0.541873	0.005404	81.126038	18.491722	88.846092	-0.752826	0.000000	-0.264740	0.000000	0.000000	0.000000	0.000785	0.001790	0.032813	0.000000	0.000000	2.000000	62.000000	0.000000
3768.059172	-0.084941	0.541873	0.005404	81.126038	18.491722	88.846092	-0.752826	0.000000	-0.264740	0.000000	0.000000	0.000000	0.000785	0.001790	0.032813	0.000000	0.000000	2.000000	62.000000	0.000000
3768.062506	-0.084931	0.541894	0.005600	81.125778	18.426687	88.765266	-0.752956	0.000000	-0.270209	0.000000	0.000000	0.000000	0.002836	0.006337	0.058754	0.000000	0.000000	2.000000	62.000000	0.000000
3768.065839	-0.084931	0.541894	0.005600	81.125778	18.426687	88.765266	-0.752956	0.000000	-0.270209	0.000000	0.000000	0.000000	0.002836	0.006337	0.058754	0.000000	1.000000	2.000000	62.000000	0.000000
3768.069172	-0.084931	0.541894	0.005600	81.125778	18.426687	88.765266	-0.752956	0.000000	-0.270209	0.000000	0.000000	0.000000	0.002836	0.006337	0.058754	0.000000	1.000000	2.000000	62.000000	0.000000
