# Supplementary material for: Haptic Guidance Needs to Be Intuitive Not Just Informative to Improve Human Motor Accuracy
Source: PLoS One. 2016 Mar 16;11(3):e0150912. doi: 10.1371/journal.pone.0150912 (PMC4794196; doi:10.1371/journal.pone.0150912)
Supplement: S2 Data — (ZIP) [file pone.0150912.s002.zip › Subject1/exp2_0063.txt]

Time	PosX	PosY	PosZ	RotX	RotY	RotZ	ForceX	ForceY	ForceZ	MomentX	MomentY	MomentZ	VelocityX	VelocityY	VelocityZ	CalibratedWeight	ButtonDown	Condition	Trial	Visual
3769.752506	0.002698	0.544260	0.257151	82.169601	54.422028	112.445435	1.769489	0.000000	-4.676420	0.000000	0.000000	0.000000	-0.010027	-0.007230	0.038187	0.000000	1.000000	2.000000	63.000000	0.000000
3769.755839	0.002698	0.544260	0.257151	82.169601	54.422028	112.445435	1.769489	0.000000	-4.676420	0.000000	0.000000	0.000000	-0.010027	-0.007230	0.038187	0.000000	1.000000	2.000000	63.000000	0.000000
3769.759172	0.002698	0.544246	0.257200	82.169601	54.422028	112.445435	1.769489	0.000000	-4.676420	0.000000	0.000000	0.000000	0.000055	-0.004180	0.014475	0.000000	1.000000	2.000000	63.000000	0.000000
3769.762506	0.002698	0.544246	0.257200	82.267921	54.876125	112.834457	1.769489	0.000000	-4.676420	0.000000	0.000000	0.000000	0.000055	-0.004180	0.014475	0.000000	1.000000	2.000000	63.000000	0.000000
3769.765839	0.002698	0.544246	0.257200	82.267921	54.876125	112.834457	1.769489	0.000000	-4.676420	0.000000	0.000000	0.000000	0.000055	-0.004180	0.014475	0.000000	1.000000	2.000000	63.000000	0.000000
3769.769172	0.002698	0.544246	0.257200	82.267921	54.876125	112.834457	1.769489	0.000000	-4.676420	0.000000	0.000000	0.000000	0.000055	-0.004180	0.014475	0.000000	1.000000	2.000000	63.000000	0.000000
3769.772506	0.003879	0.543931	0.256067	82.300430	55.191635	113.112740	1.769196	0.000000	-4.676532	0.000000	0.000000	0.000000	0.354238	-0.094588	-0.339816	0.000000	1.000000	2.000000	63.000000	0.000000
3769.775839	0.003879	0.543931	0.256067	82.300430	55.191635	113.112740	1.769196	0.000000	-4.676532	0.000000	0.000000	0.000000	-0.000000	0.000004	0.000002	0.000000	1.000000	2.000000	63.000000	0.000000
3769.779172	0.003879	0.543931	0.256067	82.300430	55.191635	113.112740	1.769196	0.000000	-4.676532	0.000000	0.000000	0.000000	-0.000000	0.000004	0.000002	0.000000	1.000000	2.000000	63.000000	0.000000
3769.782506	0.003879	0.543931	0.256067	82.440590	55.205143	113.104904	1.757160	0.000000	-4.681067	0.000000	0.000000	0.000000	-0.000000	0.000004	0.000002	0.000000	1.000000	2.000000	63.000000	0.000000
3769.785839	0.003879	0.543931	0.256067	82.440590	55.205143	113.104904	1.757160	0.000000	-4.681067	0.000000	0.000000	0.000000	-0.000000	0.000004	0.000002	0.000000	1.000000	2.000000	63.000000	0.000000
3769.789172	0.004179	0.543894	0.255275	82.440590	55.205143	113.104904	1.757160	0.000000	-4.681067	0.000000	0.000000	0.000000	0.090028	-0.011037	-0.237481	0.000000	1.000000	2.000000	63.000000	0.000000
3769.792506	0.004179	0.543894	0.255275	82.828163	54.463074	112.096855	1.757160	0.000000	-4.681067	0.000000	0.000000	0.000000	0.090028	-0.011037	-0.237481	0.000000	1.000000	2.000000	63.000000	0.000000
3769.795839	0.004848	0.543650	0.254239	82.828163	54.463074	112.096855	1.757160	0.000000	-4.681067	0.000000	0.000000	0.000000	0.200815	-0.073155	-0.310783	0.000000	1.000000	2.000000	63.000000	0.000000
3769.799172	0.004848	0.543650	0.254239	82.828163	54.463074	112.096855	1.757160	0.000000	-4.681067	0.000000	0.000000	0.000000	0.200815	-0.073155	-0.310783	0.000000	1.000000	2.000000	63.000000	0.000000
3769.802506	0.004848	0.543650	0.254239	83.380318	52.577278	109.806183	1.752583	0.000000	-4.682783	0.000000	0.000000	0.000000	0.200815	-0.073155	-0.310783	0.000000	1.000000	2.000000	63.000000	0.000000
3769.805839	0.005514	0.543461	0.253006	83.380318	52.577278	109.806183	1.752583	0.000000	-4.682783	0.000000	0.000000	0.000000	0.199767	-0.056618	-0.370130	0.000000	1.000000	2.000000	63.000000	0.000000
3769.809172	0.005514	0.543461	0.253006	83.380318	52.577278	109.806183	1.752583	0.000000	-4.682783	0.000000	0.000000	0.000000	0.199767	-0.056618	-0.370130	0.000000	1.000000	2.000000	63.000000	0.000000
3769.812506	0.005514	0.543461	0.253006	83.943336	48.279171	105.206848	1.749267	0.000000	-4.684022	0.000000	0.000000	0.000000	0.199767	-0.056618	-0.370130	0.000000	1.000000	2.000000	63.000000	0.000000
3769.815839	0.006246	0.543266	0.251878	83.943336	48.279171	105.206848	1.749267	0.000000	-4.684022	0.000000	0.000000	0.000000	0.219542	-0.058563	-0.338304	0.000000	1.000000	2.000000	63.000000	0.000000
3769.819172	0.006246	0.543266	0.251878	83.943336	48.279171	105.206848	1.749267	0.000000	-4.684022	0.000000	0.000000	0.000000	0.219542	-0.058563	-0.338304	0.000000	1.000000	2.000000	63.000000	0.000000
3769.822506	0.006246	0.543266	0.251878	84.275696	40.807098	97.324867	1.744194	0.000000	-4.685914	0.000000	0.000000	0.000000	0.219542	-0.058563	-0.338304	0.000000	1.000000	2.000000	63.000000	0.000000
3769.825839	0.007111	0.543111	0.250914	84.275696	40.807098	97.324867	1.744194	0.000000	-4.685914	0.000000	0.000000	0.000000	0.259663	-0.046583	-0.289285	0.000000	1.000000	2.000000	63.000000	0.000000
3769.829172	0.007111	0.543111	0.250914	84.275696	40.807098	97.324867	1.744194	0.000000	-4.685914	0.000000	0.000000	0.000000	0.259663	-0.046583	-0.289285	0.000000	1.000000	2.000000	63.000000	0.000000
3769.832506	0.007111	0.543111	0.250914	84.247795	32.736801	88.874878	1.735876	0.000000	-4.689002	0.000000	0.000000	0.000000	0.259663	-0.046583	-0.289285	0.000000	1.000000	2.000000	63.000000	0.000000
3769.835839	0.008009	0.542928	0.250044	84.247795	32.736801	88.874878	1.735876	0.000000	-4.689002	0.000000	0.000000	0.000000	0.269348	-0.054842	-0.260944	0.000000	1.000000	2.000000	63.000000	0.000000
3769.839172	0.008009	0.542928	0.250044	84.247795	32.736801	88.874878	1.735876	0.000000	-4.689002	0.000000	0.000000	0.000000	0.269348	-0.054842	-0.260944	0.000000	1.000000	2.000000	63.000000	0.000000
3769.842506	0.008009	0.542928	0.250044	83.925423	26.773731	82.833305	1.726369	0.000000	-4.692510	0.000000	0.000000	0.000000	0.269348	-0.054842	-0.260944	0.000000	1.000000	2.000000	63.000000	0.000000
3769.845839	0.009107	0.542791	0.249226	83.925423	26.773731	82.833305	1.726369	0.000000	-4.692510	0.000000	0.000000	0.000000	0.329254	-0.040997	-0.245284	0.000000	1.000000	2.000000	63.000000	0.000000
3769.849172	0.009107	0.542791	0.249226	83.925423	26.773731	82.833305	1.726369	0.000000	-4.692510	0.000000	0.000000	0.000000	0.329254	-0.040997	-0.245284	0.000000	1.000000	2.000000	63.000000	0.000000
3769.852506	0.009107	0.542791	0.249226	83.451019	23.802923	80.221130	1.713136	0.000000	-4.697358	0.000000	0.000000	0.000000	0.329254	-0.040997	-0.245284	0.000000	1.000000	2.000000	63.000000	0.000000
3769.855839	0.010203	0.542760	0.248472	83.451019	23.802923	80.221130	1.713136	0.000000	-4.697358	0.000000	0.000000	0.000000	0.328773	-0.009261	-0.226337	0.000000	1.000000	2.000000	63.000000	0.000000
3769.859172	0.010203	0.542760	0.248472	83.451019	23.802923	80.221130	1.713136	0.000000	-4.697358	0.000000	0.000000	0.000000	0.328773	-0.009261	-0.226337	0.000000	1.000000	2.000000	63.000000	0.000000
3769.862506	0.010203	0.542760	0.248472	82.965530	22.062012	78.947304	1.699419	0.000000	-4.702337	0.000000	0.000000	0.000000	0.328773	-0.009261	-0.226337	0.000000	1.000000	2.000000	63.000000	0.000000
3769.865839	0.011230	0.542775	0.247773	82.965530	22.062012	78.947304	1.699419	0.000000	-4.702337	0.000000	0.000000	0.000000	0.308264	0.004488	-0.209531	0.000000	1.000000	2.000000	63.000000	0.000000
3769.869172	0.011230	0.542775	0.247773	82.965530	22.062012	78.947304	1.699419	0.000000	-4.702337	0.000000	0.000000	0.000000	0.308264	0.004488	-0.209531	0.000000	1.000000	2.000000	63.000000	0.000000
3769.872506	0.011230	0.542775	0.247773	82.511353	20.612091	77.641022	1.686388	0.000000	-4.707026	0.000000	0.000000	0.000000	0.308264	0.004488	-0.209531	0.000000	1.000000	2.000000	63.000000	0.000000
3769.875839	0.012190	0.542952	0.247117	82.511353	20.612091	77.641022	1.686388	0.000000	-4.707026	0.000000	0.000000	0.000000	0.287818	0.052844	-0.196776	0.000000	1.000000	2.000000	63.000000	0.000000
3769.879172	0.012190	0.542952	0.247117	82.511353	20.612091	77.641022	1.686388	0.000000	-4.707026	0.000000	0.000000	0.000000	0.287818	0.052844	-0.196776	0.000000	1.000000	2.000000	63.000000	0.000000
3769.882506	0.012190	0.542952	0.247117	82.086937	19.449692	76.421181	1.674142	0.000000	-4.711395	0.000000	0.000000	0.000000	0.287818	0.052844	-0.196776	0.000000	1.000000	2.000000	63.000000	0.000000
3769.885839	0.012190	0.542952	0.247117	82.086937	19.449692	76.421181	1.674142	0.000000	-4.711395	0.000000	0.000000	0.000000	0.287818	0.052844	-0.196776	0.000000	1.000000	2.000000	63.000000	0.000000
3769.889172	0.013017	0.543206	0.246627	82.086937	19.449692	76.421181	1.674142	0.000000	-4.711395	0.000000	0.000000	0.000000	0.248111	0.076323	-0.147134	0.000000	1.000000	2.000000	63.000000	0.000000
3769.892506	0.013017	0.543206	0.246627	81.684731	18.516680	75.450562	1.674142	0.000000	-4.711395	0.000000	0.000000	0.000000	0.248111	0.076323	-0.147134	0.000000	1.000000	2.000000	63.000000	0.000000
3769.895839	0.013613	0.543508	0.246372	81.684731	18.516680	75.450562	1.674142	0.000000	-4.711395	0.000000	0.000000	0.000000	0.179001	0.090569	-0.076453	0.000000	1.000000	2.000000	63.000000	0.000000
3769.899172	0.013613	0.543508	0.246372	81.684731	18.516680	75.450562	1.674142	0.000000	-4.711395	0.000000	0.000000	0.000000	0.179001	0.090569	-0.076453	0.000000	1.000000	2.000000	63.000000	0.000000
3769.902506	0.013613	0.543508	0.246372	81.369415	17.892296	74.798729	1.654422	0.000000	-4.718357	0.000000	0.000000	0.000000	0.179001	0.090569	-0.076453	0.000000	1.000000	2.000000	63.000000	0.000000
3769.905839	0.014115	0.543883	0.246396	81.369415	17.892296	74.798729	1.654422	0.000000	-4.718357	0.000000	0.000000	0.000000	0.150492	0.112463	0.007049	0.000000	1.000000	2.000000	63.000000	0.000000
3769.909172	0.014115	0.543883	0.246396	81.369415	17.892296	74.798729	1.654422	0.000000	-4.718357	0.000000	0.000000	0.000000	0.150492	0.112463	0.007049	0.000000	1.000000	2.000000	63.000000	0.000000
3769.912506	0.014115	0.543883	0.246396	81.330566	18.401697	75.328354	1.645719	0.000000	-4.721399	0.000000	0.000000	0.000000	0.150492	0.112463	0.007049	0.000000	1.000000	2.000000	63.000000	0.000000
3769.915839	0.014586	0.544277	0.246576	81.330566	18.401697	75.328354	1.645719	0.000000	-4.721399	0.000000	0.000000	0.000000	0.141455	0.118293	0.054020	0.000000	1.000000	2.000000	63.000000	0.000000
3769.919172	0.014586	0.544277	0.246576	81.330566	18.401697	75.328354	1.645719	0.000000	-4.721399	0.000000	0.000000	0.000000	0.141455	0.118293	0.054020	0.000000	1.000000	2.000000	63.000000	0.000000
3769.922506	0.014586	0.544277	0.246576	81.588615	20.771648	77.829483	1.636587	0.000000	-4.724573	0.000000	0.000000	0.000000	0.141455	0.118293	0.054020	0.000000	1.000000	2.000000	63.000000	0.000000
3769.925839	0.014586	0.544277	0.246576	81.588615	20.771648	77.829483	1.636587	0.000000	-4.724573	0.000000	0.000000	0.000000	0.141455	0.118293	0.054020	0.000000	1.000000	2.000000	63.000000	0.000000
3769.929172	0.015061	0.544687	0.246880	81.588615	20.771648	77.829483	1.636587	0.000000	-4.724573	0.000000	0.000000	0.000000	0.142329	0.123000	0.091338	0.000000	1.000000	2.000000	63.000000	0.000000
3769.932506	0.015061	0.544687	0.246880	82.102730	25.620481	82.918869	1.636587	0.000000	-4.724573	0.000000	0.000000	0.000000	0.142329	0.123000	0.091338	0.000000	1.000000	2.000000	63.000000	0.000000
3769.935839	0.015603	0.545059	0.247187	82.102730	25.620481	82.918869	1.636587	0.000000	-4.724573	0.000000	0.000000	0.000000	0.162543	0.111542	0.092079	0.000000	0.000000	2.000000	63.000000	0.000000
3769.939172	0.015603	0.545059	0.247187	82.102730	25.620481	82.918869	1.636587	0.000000	-4.724573	0.000000	0.000000	0.000000	0.162543	0.111542	0.092079	0.000000	0.000000	2.000000	63.000000	0.000000
3769.942506	0.015603	0.545059	0.247187	82.680801	32.519836	90.091614	1.615582	0.000000	-4.731796	0.000000	0.000000	0.000000	0.162543	0.111542	0.092079	0.000000	0.000000	2.000000	63.000000	0.000000
3769.945839	0.015603	0.545059	0.247187	82.680801	32.519836	90.091614	1.615582	0.000000	-4.731796	0.000000	0.000000	0.000000	0.162543	0.111542	0.092079	0.000000	0.000000	2.000000	63.000000	0.000000
3769.949172	0.016211	0.545367	0.247452	82.680801	32.519836	90.091614	1.615582	0.000000	-4.731796	0.000000	0.000000	0.000000	0.182479	0.092539	0.079480	0.000000	0.000000	2.000000	63.000000	0.000000
3769.952506	0.016211	0.545367	0.247452	83.248405	40.692318	98.484261	1.615582	0.000000	-4.731796	0.000000	0.000000	0.000000	0.182479	0.092539	0.079480	0.000000	0.000000	2.000000	63.000000	0.000000
3769.955839	0.016785	0.545608	0.247646	83.248405	40.692318	98.484261	1.615582	0.000000	-4.731796	0.000000	0.000000	0.000000	0.172073	0.072348	0.058243	0.000000	0.000000	2.000000	63.000000	0.000000
3769.959172	0.016785	0.545608	0.247646	83.248405	40.692318	98.484261	1.615582	0.000000	-4.731796	0.000000	0.000000	0.000000	0.172073	0.072348	0.058243	0.000000	0.000000	2.000000	63.000000	0.000000
3769.962506	0.016785	0.545608	0.247646	83.759361	49.319866	107.229965	1.592619	0.000000	-4.739574	0.000000	0.000000	0.000000	0.172073	0.072348	0.058243	0.000000	0.000000	2.000000	63.000000	0.000000
3769.965839	0.016785	0.545608	0.247646	83.759361	49.319866	107.229965	1.592619	0.000000	-4.739574	0.000000	0.000000	0.000000	0.172073	0.072348	0.058243	0.000000	0.000000	2.000000	63.000000	0.000000
3769.969172	0.017290	0.545765	0.247789	83.759361	49.319866	107.229965	1.592619	0.000000	-4.739574	0.000000	0.000000	0.000000	0.151700	0.046911	0.042735	0.000000	0.000000	2.000000	63.000000	0.000000
3769.972506	0.017290	0.545765	0.247789	84.206886	58.123360	116.074028	1.592619	0.000000	-4.739574	0.000000	0.000000	0.000000	0.151700	0.046911	0.042735	0.000000	0.000000	2.000000	63.000000	0.000000
3769.975839	0.017595	0.545879	0.247909	84.206886	58.123360	116.074028	1.592619	0.000000	-4.739574	0.000000	0.000000	0.000000	0.091316	0.034194	0.036213	0.000000	0.000000	2.000000	63.000000	0.000000
3769.979172	0.017595	0.545879	0.247909	84.206886	58.123360	116.074028	1.592619	0.000000	-4.739574	0.000000	0.000000	0.000000	0.091316	0.034194	0.036213	0.000000	0.000000	2.000000	63.000000	0.000000
3769.982506	0.017595	0.545879	0.247909	84.537971	67.390068	125.334778	1.577159	0.000000	-4.744740	0.000000	0.000000	0.000000	0.091316	0.034194	0.036213	0.000000	0.000000	2.000000	63.000000	0.000000
3769.985839	0.017831	0.545985	0.247969	84.537971	67.390068	125.334778	1.577159	0.000000	-4.744740	0.000000	0.000000	0.000000	0.070788	0.031847	0.017970	0.000000	0.000000	2.000000	63.000000	0.000000
3769.989172	0.017831	0.545985	0.247969	84.537971	67.390068	125.334778	1.577159	0.000000	-4.744740	0.000000	0.000000	0.000000	0.070788	0.031847	0.017970	0.000000	0.000000	2.000000	63.000000	0.000000
3769.992506	0.017831	0.545985	0.247969	84.701950	76.845757	134.781204	1.572749	0.000000	-4.746205	0.000000	0.000000	0.000000	0.070788	0.031847	0.017970	0.000000	0.000000	2.000000	63.000000	0.000000
3769.995839	0.018166	0.546104	0.247977	84.701950	76.845757	134.781204	1.572749	0.000000	-4.746205	0.000000	0.000000	0.000000	0.100549	0.035852	0.002416	0.000000	0.000000	2.000000	63.000000	0.000000
3769.999172	0.018166	0.546104	0.247977	84.701950	76.845757	134.781204	1.572749	0.000000	-4.746205	0.000000	0.000000	0.000000	0.100549	0.035852	0.002416	0.000000	0.000000	2.000000	63.000000	0.000000
3770.002506	0.018166	0.546104	0.247977	84.670715	85.284584	143.242477	1.566919	0.000000	-4.748133	0.000000	0.000000	0.000000	0.100549	0.035852	0.002416	0.000000	0.000000	2.000000	63.000000	0.000000
3770.005839	0.018166	0.546104	0.247977	84.670715	85.284584	143.242477	1.566919	0.000000	-4.748133	0.000000	0.000000	0.000000	0.100549	0.035852	0.002416	0.000000	0.000000	2.000000	63.000000	0.000000
3770.009172	0.018433	0.546199	0.247943	84.670715	85.284584	143.242477	1.566919	0.000000	-4.748133	0.000000	0.000000	0.000000	0.080121	0.028326	-0.010403	0.000000	0.000000	2.000000	63.000000	0.000000
3770.012506	0.018433	0.546199	0.247943	84.503883	90.884346	148.899353	1.566919	0.000000	-4.748133	0.000000	0.000000	0.000000	0.080121	0.028326	-0.010403	0.000000	0.000000	2.000000	63.000000	0.000000
3770.015839	0.018832	0.546307	0.247855	84.503883	90.884346	148.899353	1.566919	0.000000	-4.748133	0.000000	0.000000	0.000000	0.119884	0.032320	-0.026257	0.000000	0.000000	2.000000	63.000000	0.000000
3770.019172	0.018832	0.546307	0.247855	84.503883	90.884346	148.899353	1.566919	0.000000	-4.748133	0.000000	0.000000	0.000000	0.119884	0.032320	-0.026257	0.000000	0.000000	2.000000	63.000000	0.000000
3770.022506	0.018832	0.546307	0.247855	84.314621	92.969032	151.044449	1.556086	0.000000	-4.751694	0.000000	0.000000	0.000000	0.119884	0.032320	-0.026257	0.000000	0.000000	2.000000	63.000000	0.000000
3770.025839	0.018832	0.546307	0.247855	84.314621	92.969032	151.044449	1.556086	0.000000	-4.751694	0.000000	0.000000	0.000000	0.119884	0.032320	-0.026257	0.000000	0.000000	2.000000	63.000000	0.000000
3770.029172	0.019297	0.546406	0.247703	84.314621	92.969032	151.044449	1.556086	0.000000	-4.751694	0.000000	0.000000	0.000000	0.139423	0.029946	-0.045574	0.000000	0.000000	2.000000	63.000000	0.000000
3770.032506	0.019297	0.546406	0.247703	84.172806	92.759987	150.893372	1.556086	0.000000	-4.751694	0.000000	0.000000	0.000000	0.139423	0.029946	-0.045574	0.000000	0.000000	2.000000	63.000000	0.000000
3770.035839	0.019792	0.546490	0.247425	84.172806	92.759987	150.893372	1.556086	0.000000	-4.751694	0.000000	0.000000	0.000000	0.148350	0.025190	-0.083380	0.000000	0.000000	2.000000	63.000000	0.000000
3770.039172	0.019792	0.546490	0.247425	84.172806	92.759987	150.893372	1.556086	0.000000	-4.751694	0.000000	0.000000	0.000000	0.148350	0.025190	-0.083380	0.000000	0.000000	2.000000	63.000000	0.000000
3770.042506	0.019792	0.546490	0.247425	84.072754	92.169861	150.323257	1.541869	0.000000	-4.756326	0.000000	0.000000	0.000000	0.148350	0.025190	-0.083380	0.000000	0.000000	2.000000	63.000000	0.000000
3770.045839	0.019792	0.546490	0.247425	84.072754	92.169861	150.323257	1.541869	0.000000	-4.756326	0.000000	0.000000	0.000000	0.148350	0.025190	-0.083380	0.000000	0.000000	2.000000	63.000000	0.000000
3770.049172	0.020416	0.546558	0.247018	84.072754	92.169861	150.323257	1.541869	0.000000	-4.756326	0.000000	0.000000	0.000000	0.187269	0.020412	-0.122126	0.000000	0.000000	2.000000	63.000000	0.000000
3770.052506	0.020416	0.546558	0.247018	84.050735	91.479912	149.612839	1.541869	0.000000	-4.756326	0.000000	0.000000	0.000000	0.187269	0.020412	-0.122126	0.000000	0.000000	2.000000	63.000000	0.000000
3770.055839	0.021168	0.546645	0.246445	84.050735	91.479912	149.612839	1.541869	0.000000	-4.756326	0.000000	0.000000	0.000000	0.225689	0.025937	-0.171904	0.000000	0.000000	2.000000	63.000000	0.000000
3770.059172	0.021168	0.546645	0.246445	84.050735	91.479912	149.612839	1.541869	0.000000	-4.756326	0.000000	0.000000	0.000000	0.225689	0.025937	-0.171904	0.000000	0.000000	2.000000	63.000000	0.000000
3770.062506	0.021168	0.546645	0.246445	84.076553	91.006378	149.064194	1.523343	0.000000	-4.762292	0.000000	0.000000	0.000000	0.225689	0.025937	-0.171904	0.000000	0.000000	2.000000	63.000000	0.000000
3770.065839	0.022049	0.546796	0.245763	84.076553	91.006378	149.064194	1.523343	0.000000	-4.762292	0.000000	0.000000	0.000000	0.264389	0.045310	-0.204668	0.000000	0.000000	2.000000	63.000000	0.000000
3770.069172	0.022049	0.546796	0.245763	84.076553	91.006378	149.064194	1.523343	0.000000	-4.762292	0.000000	0.000000	0.000000	0.264389	0.045310	-0.204668	0.000000	0.000000	2.000000	63.000000	0.000000
3770.072506	0.022049	0.546796	0.245763	84.132042	90.369743	148.332016	1.511673	0.000000	-4.766009	0.000000	0.000000	0.000000	0.264389	0.045310	-0.204668	0.000000	0.000000	2.000000	63.000000	0.000000
3770.075839	0.023026	0.546973	0.244977	84.132042	90.369743	148.332016	1.511673	0.000000	-4.766009	0.000000	0.000000	0.000000	0.292897	0.053063	-0.235897	0.000000	0.000000	2.000000	63.000000	0.000000
3770.079172	0.023026	0.546973	0.244977	84.132042	90.369743	148.332016	1.511673	0.000000	-4.766009	0.000000	0.000000	0.000000	0.292897	0.053063	-0.235897	0.000000	0.000000	2.000000	63.000000	0.000000
3770.082506	0.023026	0.546973	0.244977	84.248550	89.336754	147.173050	1.498807	0.000000	-4.770071	0.000000	0.000000	0.000000	0.292897	0.053063	-0.235897	0.000000	0.000000	2.000000	63.000000	0.000000
3770.085839	0.024032	0.547145	0.244155	84.248550	89.336754	147.173050	1.498807	0.000000	-4.770071	0.000000	0.000000	0.000000	0.301893	0.051662	-0.246397	0.000000	0.000000	2.000000	63.000000	0.000000
3770.089172	0.024032	0.547145	0.244155	84.248550	89.336754	147.173050	1.498807	0.000000	-4.770071	0.000000	0.000000	0.000000	0.301893	0.051662	-0.246397	0.000000	0.000000	2.000000	63.000000	0.000000
3770.092506	0.024032	0.547145	0.244155	84.419281	87.823555	145.518784	1.485485	0.000000	-4.774236	0.000000	0.000000	0.000000	0.301893	0.051662	-0.246397	0.000000	0.000000	2.000000	63.000000	0.000000
3770.095839	0.025134	0.547330	0.243278	84.419281	87.823555	145.518784	1.485485	0.000000	-4.774236	0.000000	0.000000	0.000000	0.330564	0.055374	-0.263150	0.000000	0.000000	2.000000	63.000000	0.000000
3770.099172	0.025134	0.547330	0.243278	84.419281	87.823555	145.518784	1.485485	0.000000	-4.774236	0.000000	0.000000	0.000000	0.330564	0.055374	-0.263150	0.000000	0.000000	2.000000	63.000000	0.000000
3770.102506	0.025134	0.547330	0.243278	84.590424	85.814743	143.369705	1.470631	0.000000	-4.778833	0.000000	0.000000	0.000000	0.330564	0.055374	-0.263150	0.000000	0.000000	2.000000	63.000000	0.000000
3770.105839	0.026330	0.547543	0.242326	84.590424	85.814743	143.369705	1.470631	0.000000	-4.778833	0.000000	0.000000	0.000000	0.358840	0.064119	-0.285565	0.000000	0.000000	2.000000	63.000000	0.000000
3770.109172	0.026330	0.547543	0.242326	84.590424	85.814743	143.369705	1.470631	0.000000	-4.778833	0.000000	0.000000	0.000000	0.358840	0.064119	-0.285565	0.000000	0.000000	2.000000	63.000000	0.000000
3770.112506	0.026330	0.547543	0.242326	84.713318	83.607414	141.030563	1.454335	0.000000	-4.783817	0.000000	0.000000	0.000000	0.358840	0.064119	-0.285565	0.000000	0.000000	2.000000	63.000000	0.000000
3770.115839	0.027754	0.547773	0.241343	84.713318	83.607414	141.030563	1.454335	0.000000	-4.783817	0.000000	0.000000	0.000000	0.427260	0.068954	-0.294895	0.000000	0.000000	2.000000	63.000000	0.000000
3770.119172	0.027754	0.547773	0.241343	84.713318	83.607414	141.030563	1.454335	0.000000	-4.783817	0.000000	0.000000	0.000000	0.427260	0.068954	-0.294895	0.000000	0.000000	2.000000	63.000000	0.000000
3770.122506	0.027754	0.547773	0.241343	84.804955	81.606331	138.875244	1.433876	0.000000	-4.789989	0.000000	0.000000	0.000000	0.427260	0.068954	-0.294895	0.000000	0.000000	2.000000	63.000000	0.000000
3770.125839	0.029401	0.548024	0.240215	84.804955	81.606331	138.875244	1.433876	0.000000	-4.789989	0.000000	0.000000	0.000000	0.493917	0.075113	-0.338580	0.000000	0.000000	2.000000	63.000000	0.000000
3770.129172	0.029401	0.548024	0.240215	84.804955	81.606331	138.875244	1.433876	0.000000	-4.789989	0.000000	0.000000	0.000000	0.493917	0.075113	-0.338580	0.000000	0.000000	2.000000	63.000000	0.000000
3770.132506	0.029401	0.548024	0.240215	84.933838	79.779526	136.842529	1.409875	0.000000	-4.797109	0.000000	0.000000	0.000000	0.493917	0.075113	-0.338580	0.000000	0.000000	2.000000	63.000000	0.000000
3770.135839	0.031267	0.548294	0.238938	84.933838	79.779526	136.842529	1.409875	0.000000	-4.797109	0.000000	0.000000	0.000000	0.559933	0.081146	-0.382984	0.000000	0.000000	2.000000	63.000000	0.000000
3770.139172	0.031267	0.548294	0.238938	84.933838	79.779526	136.842529	1.409875	0.000000	-4.797109	0.000000	0.000000	0.000000	0.559933	0.081146	-0.382984	0.000000	0.000000	2.000000	63.000000	0.000000
3770.142506	0.031267	0.548294	0.238938	85.143364	78.117874	134.927948	1.382247	0.000000	-4.805142	0.000000	0.000000	0.000000	0.559933	0.081146	-0.382984	0.000000	0.000000	2.000000	63.000000	0.000000
3770.145839	0.033415	0.548559	0.237462	85.143364	78.117874	134.927948	1.382247	0.000000	-4.805142	0.000000	0.000000	0.000000	0.644355	0.079449	-0.442680	0.000000	0.000000	2.000000	63.000000	0.000000
3770.149172	0.033415	0.548559	0.237462	85.143364	78.117874	134.927948	1.382247	0.000000	-4.805142	0.000000	0.000000	0.000000	0.644355	0.079449	-0.442680	0.000000	0.000000	2.000000	63.000000	0.000000
3770.152506	0.033415	0.548559	0.237462	85.418152	76.503593	133.175400	1.349946	0.000000	-4.814316	0.000000	0.000000	0.000000	0.644355	0.079449	-0.442680	0.000000	0.000000	2.000000	63.000000	0.000000
3770.155839	0.035840	0.548834	0.235765	85.418152	76.503593	133.175400	1.349946	0.000000	-4.814316	0.000000	0.000000	0.000000	0.727378	0.082583	-0.509102	0.000000	0.000000	2.000000	63.000000	0.000000
3770.159172	0.035840	0.548834	0.235765	85.418152	76.503593	133.175400	1.349946	0.000000	-4.814316	0.000000	0.000000	0.000000	0.727378	0.082583	-0.509102	0.000000	0.000000	2.000000	63.000000	0.000000
3770.162506	0.035840	0.548834	0.235765	85.749275	74.590851	132.302979	1.312935	0.000000	-4.824542	0.000000	0.000000	0.000000	0.727378	0.082583	-0.509102	0.000000	0.000000	2.000000	63.000000	0.000000
3770.165839	0.038535	0.549136	0.233824	85.749275	74.590851	132.302979	1.312935	0.000000	-4.824542	0.000000	0.000000	0.000000	0.808757	0.090516	-0.582473	0.000000	0.000000	2.000000	63.000000	0.000000
3770.169172	0.038535	0.549136	0.233824	85.749275	74.590851	132.302979	1.312935	0.000000	-4.824542	0.000000	0.000000	0.000000	0.808757	0.090516	-0.582473	0.000000	0.000000	2.000000	63.000000	0.000000
3770.172506	0.038535	0.549136	0.233824	86.128395	71.785805	131.953751	1.271151	0.000000	-4.835719	0.000000	0.000000	0.000000	0.808757	0.090516	-0.582473	0.000000	0.000000	2.000000	63.000000	0.000000
3770.175839	0.041468	0.549471	0.231698	86.128395	71.785805	131.953751	1.271151	0.000000	-4.835719	0.000000	0.000000	0.000000	0.879885	0.100653	-0.637646	0.000000	0.000000	2.000000	63.000000	0.000000
3770.179172	0.041468	0.549471	0.231698	86.128395	71.785805	131.953751	1.271151	0.000000	-4.835719	0.000000	0.000000	0.000000	0.879885	0.100653	-0.637646	0.000000	0.000000	2.000000	63.000000	0.000000
3770.182506	0.041468	0.549471	0.231698	86.559120	67.269028	130.190750	1.224628	0.000000	-4.847710	0.000000	0.000000	0.000000	0.879885	0.100653	-0.637646	0.000000	0.000000	2.000000	63.000000	0.000000
3770.185839	0.044603	0.549844	0.229418	86.559120	67.269028	130.190750	1.224628	0.000000	-4.847710	0.000000	0.000000	0.000000	0.940463	0.111748	-0.683954	0.000000	0.000000	2.000000	63.000000	0.000000
3770.189172	0.044603	0.549844	0.229418	86.559120	67.269028	130.190750	1.224628	0.000000	-4.847710	0.000000	0.000000	0.000000	0.940463	0.111748	-0.683954	0.000000	0.000000	2.000000	63.000000	0.000000
3770.192506	0.044603	0.549844	0.229418	86.978973	60.933517	126.300240	1.173601	0.000000	-4.860315	0.000000	0.000000	0.000000	0.940463	0.111748	-0.683954	0.000000	0.000000	2.000000	63.000000	0.000000
3770.195839	0.047933	0.550285	0.226943	86.978973	60.933517	126.300240	1.173601	0.000000	-4.860315	0.000000	0.000000	0.000000	0.998981	0.132466	-0.742739	0.000000	0.000000	2.000000	63.000000	0.000000
3770.199172	0.047933	0.550285	0.226943	86.978973	60.933517	126.300240	1.173601	0.000000	-4.860315	0.000000	0.000000	0.000000	0.998981	0.132466	-0.742739	0.000000	0.000000	2.000000	63.000000	0.000000
3770.202506	0.047933	0.550285	0.226943	87.298683	54.207581	121.143929	1.118087	0.000000	-4.873385	0.000000	0.000000	0.000000	0.998981	0.132466	-0.742739	0.000000	0.000000	2.000000	63.000000	0.000000
3770.205839	0.051517	0.550736	0.224253	87.298683	54.207581	121.143929	1.118087	0.000000	-4.873385	0.000000	0.000000	0.000000	1.075148	0.135242	-0.807015	0.000000	0.000000	2.000000	63.000000	0.000000
3770.209172	0.051517	0.550736	0.224253	87.298683	54.207581	121.143929	1.118087	0.000000	-4.873385	0.000000	0.000000	0.000000	1.075148	0.135242	-0.807015	0.000000	0.000000	2.000000	63.000000	0.000000
3770.212506	0.051517	0.550736	0.224253	87.500175	48.889606	116.190483	1.056579	0.000000	-4.887089	0.000000	0.000000	0.000000	1.075148	0.135242	-0.807015	0.000000	0.000000	2.000000	63.000000	0.000000
3770.215839	0.055311	0.551112	0.221290	87.500175	48.889606	116.190483	1.056579	0.000000	-4.887089	0.000000	0.000000	0.000000	1.138323	0.112597	-0.888840	0.000000	0.000000	2.000000	63.000000	0.000000
3770.219172	0.055311	0.551112	0.221290	87.500175	48.889606	116.190483	1.056579	0.000000	-4.887089	0.000000	0.000000	0.000000	1.138323	0.112597	-0.888840	0.000000	0.000000	2.000000	63.000000	0.000000
3770.222506	0.055311	0.551112	0.221290	87.644989	46.010395	112.842018	0.989749	0.000000	-4.901060	0.000000	0.000000	0.000000	1.138323	0.112597	-0.888840	0.000000	0.000000	2.000000	63.000000	0.000000
3770.225839	0.059303	0.551496	0.217986	87.644989	46.010395	112.842018	0.989749	0.000000	-4.901060	0.000000	0.000000	0.000000	1.197503	0.115427	-0.991279	0.000000	0.000000	2.000000	63.000000	0.000000
3770.229172	0.059303	0.551496	0.217986	87.644989	46.010395	112.842018	0.989749	0.000000	-4.901060	0.000000	0.000000	0.000000	1.197503	0.115427	-0.991279	0.000000	0.000000	2.000000	63.000000	0.000000
3770.232506	0.059303	0.551496	0.217986	87.806259	44.487923	110.833565	0.917622	0.000000	-4.915076	0.000000	0.000000	0.000000	1.197503	0.115427	-0.991279	0.000000	0.000000	2.000000	63.000000	0.000000
3770.235839	0.063477	0.551768	0.214282	87.806259	44.487923	110.833565	0.917622	0.000000	-4.915076	0.000000	0.000000	0.000000	1.252279	0.081631	-1.111218	0.000000	0.000000	2.000000	63.000000	0.000000
3770.239172	0.063477	0.551768	0.214282	87.806259	44.487923	110.833565	0.917622	0.000000	-4.915076	0.000000	0.000000	0.000000	1.252279	0.081631	-1.111218	0.000000	0.000000	2.000000	63.000000	0.000000
3770.242506	0.063477	0.551768	0.214282	88.049469	41.833473	107.620064	0.840096	0.000000	-4.928919	0.000000	0.000000	0.000000	1.252279	0.081631	-1.111218	0.000000	0.000000	2.000000	63.000000	0.000000
3770.245839	0.067821	0.552000	0.210158	88.049469	41.833473	107.620064	0.840096	0.000000	-4.928919	0.000000	0.000000	0.000000	1.303142	0.069436	-1.237094	0.000000	0.000000	2.000000	63.000000	0.000000
3770.249172	0.067821	0.552000	0.210158	88.049469	41.833473	107.620064	0.840096	0.000000	-4.928919	0.000000	0.000000	0.000000	1.303142	0.069436	-1.237094	0.000000	0.000000	2.000000	63.000000	0.000000
3770.252506	0.067821	0.552000	0.210158	88.333168	35.321667	100.456947	0.756767	0.000000	-4.942399	0.000000	0.000000	0.000000	1.303142	0.069436	-1.237094	0.000000	0.000000	2.000000	63.000000	0.000000
3770.255839	0.072287	0.552147	0.205580	88.333168	35.321667	100.456947	0.756767	0.000000	-4.942399	0.000000	0.000000	0.000000	1.339643	0.044186	-1.373407	0.000000	0.000000	2.000000	63.000000	0.000000
3770.259172	0.072287	0.552147	0.205580	88.333168	35.321667	100.456947	0.756767	0.000000	-4.942399	0.000000	0.000000	0.000000	1.339643	0.044186	-1.373407	0.000000	0.000000	2.000000	63.000000	0.000000
3770.262506	0.072287	0.552147	0.205580	88.476074	20.122866	84.518265	0.667987	0.000000	-4.955178	0.000000	0.000000	0.000000	1.339643	0.044186	-1.373407	0.000000	0.000000	2.000000	63.000000	0.000000
3770.265839	0.076933	0.552222	0.200630	88.476074	20.122866	84.518265	0.667987	0.000000	-4.955178	0.000000	0.000000	0.000000	1.394030	0.022615	-1.484957	0.000000	0.000000	2.000000	63.000000	0.000000
3770.269172	0.076933	0.552222	0.200630	88.476074	20.122866	84.518265	0.667987	0.000000	-4.955178	0.000000	0.000000	0.000000	1.394030	0.022615	-1.484957	0.000000	0.000000	2.000000	63.000000	0.000000
3770.272506	0.076933	0.552222	0.200630	88.198326	0.328734	64.115211	0.571092	0.000000	-4.967278	0.000000	0.000000	0.000000	1.394030	0.022615	-1.484957	0.000000	0.000000	2.000000	63.000000	0.000000
3770.275839	0.081748	0.552189	0.195303	88.198326	0.328734	64.115211	0.571092	0.000000	-4.967278	0.000000	0.000000	0.000000	1.444243	-0.010186	-1.598077	0.000000	0.000000	2.000000	63.000000	0.000000
3770.279172	0.081748	0.552189	0.195303	88.198326	0.328734	64.115211	0.571092	0.000000	-4.967278	0.000000	0.000000	0.000000	1.444243	-0.010186	-1.598077	0.000000	0.000000	2.000000	63.000000	0.000000
3770.282506	0.081748	0.552189	0.195303	87.497665	-11.907357	51.844090	0.465258	0.000000	-4.978307	0.000000	0.000000	0.000000	1.444243	-0.010186	-1.598077	0.000000	0.000000	2.000000	63.000000	0.000000
3770.285839	0.086693	0.552110	0.189670	87.497665	-11.907357	51.844090	0.465258	0.000000	-4.978307	0.000000	0.000000	0.000000	1.483673	-0.023413	-1.690012	0.000000	0.000000	2.000000	63.000000	0.000000
3770.289172	0.086693	0.552110	0.189670	87.497665	-11.907357	51.844090	0.465258	0.000000	-4.978307	0.000000	0.000000	0.000000	1.483673	-0.023413	-1.690012	0.000000	0.000000	2.000000	63.000000	0.000000
3770.292506	0.086693	0.552110	0.189670	86.605927	-17.541334	46.960308	0.349930	0.000000	-4.987740	0.000000	0.000000	0.000000	1.483673	-0.023413	-1.690012	0.000000	0.000000	2.000000	63.000000	0.000000
3770.295839	0.091842	0.551926	0.183665	86.605927	-17.541334	46.960308	0.349930	0.000000	-4.987740	0.000000	0.000000	0.000000	1.544559	-0.055267	-1.801416	0.000000	0.000000	2.000000	63.000000	0.000000
3770.299172	0.091842	0.551926	0.183665	86.605927	-17.541334	46.960308	0.349930	0.000000	-4.987740	0.000000	0.000000	0.000000	1.544559	-0.055267	-1.801416	0.000000	0.000000	2.000000	63.000000	0.000000
3770.302506	0.091842	0.551926	0.183665	85.662209	-20.204557	45.690392	0.221879	0.000000	-4.995075	0.000000	0.000000	0.000000	1.544559	-0.055267	-1.801416	0.000000	0.000000	2.000000	63.000000	0.000000
3770.305839	0.097113	0.551706	0.177276	85.662209	-20.204557	45.690392	0.221879	0.000000	-4.995075	0.000000	0.000000	0.000000	1.581356	-0.066152	-1.916610	0.000000	0.000000	2.000000	63.000000	0.000000
3770.309172	0.097113	0.551706	0.177276	85.662209	-20.204557	45.690392	0.221879	0.000000	-4.995075	0.000000	0.000000	0.000000	1.581356	-0.066152	-1.916610	0.000000	0.000000	2.000000	63.000000	0.000000
3770.312506	0.097113	0.551706	0.177276	84.720253	-21.708296	46.081051	0.081420	0.000000	-4.999337	0.000000	0.000000	0.000000	1.581356	-0.066152	-1.916610	0.000000	0.000000	2.000000	63.000000	0.000000
3770.315839	0.102495	0.551417	0.170533	84.720253	-21.708296	46.081051	0.081420	0.000000	-4.999337	0.000000	0.000000	0.000000	1.614639	-0.086636	-2.022892	0.000000	0.000000	2.000000	63.000000	0.000000
3770.319172	0.102495	0.551417	0.170533	84.720253	-21.708296	46.081051	0.081420	0.000000	-4.999337	0.000000	0.000000	0.000000	1.614639	-0.086636	-2.022892	0.000000	0.000000	2.000000	63.000000	0.000000
3770.322506	0.102495	0.551417	0.170533	83.796509	-22.989616	46.644718	-0.073145	0.000000	-4.999465	0.000000	0.000000	0.000000	1.614639	-0.086636	-2.022892	0.000000	0.000000	2.000000	63.000000	0.000000
3770.325839	0.107941	0.551025	0.163437	83.796509	-22.989616	46.644718	-0.073145	0.000000	-4.999465	0.000000	0.000000	0.000000	1.633952	-0.117719	-2.128914	0.000000	0.000000	2.000000	63.000000	0.000000
3770.329172	0.107941	0.551025	0.163437	83.796509	-22.989616	46.644718	-0.073145	0.000000	-4.999465	0.000000	0.000000	0.000000	1.633952	-0.117719	-2.128914	0.000000	0.000000	2.000000	63.000000	0.000000
3770.332506	0.107941	0.551025	0.163437	82.852516	-24.345036	46.472332	-0.242667	0.000000	-4.994108	0.000000	0.000000	0.000000	1.633952	-0.117719	-2.128914	0.000000	0.000000	2.000000	63.000000	0.000000
3770.335839	0.113413	0.550500	0.156024	82.852516	-24.345036	46.472332	-0.242667	0.000000	-4.994108	0.000000	0.000000	0.000000	1.641405	-0.157458	-2.223770	0.000000	0.000000	2.000000	63.000000	0.000000
3770.339172	0.113413	0.550500	0.156024	82.852516	-24.345036	46.472332	-0.242667	0.000000	-4.994108	0.000000	0.000000	0.000000	1.641405	-0.157458	-2.223770	0.000000	0.000000	2.000000	63.000000	0.000000
3770.342506	0.113413	0.550500	0.156024	81.862114	-25.771772	45.043751	-0.428252	0.000000	-4.981627	0.000000	0.000000	0.000000	1.641405	-0.157458	-2.223770	0.000000	0.000000	2.000000	63.000000	0.000000
3770.345839	0.118845	0.549869	0.148351	81.862114	-25.771772	45.043751	-0.428252	0.000000	-4.981627	0.000000	0.000000	0.000000	1.629737	-0.189252	-2.302056	0.000000	0.000000	2.000000	63.000000	0.000000
3770.349172	0.118845	0.549869	0.148351	81.862114	-25.771772	45.043751	-0.428252	0.000000	-4.981627	0.000000	0.000000	0.000000	1.629737	-0.189252	-2.302056	0.000000	0.000000	2.000000	63.000000	0.000000
3770.352506	0.118845	0.549869	0.148351	80.798714	-26.988583	42.955799	-0.630096	0.000000	-4.960139	0.000000	0.000000	0.000000	1.629737	-0.189252	-2.302056	0.000000	0.000000	2.000000	63.000000	0.000000
3770.355839	0.124193	0.549116	0.140536	80.798714	-26.988583	42.955799	-0.630096	0.000000	-4.960139	0.000000	0.000000	0.000000	1.604219	-0.225746	-2.344337	0.000000	0.000000	2.000000	63.000000	0.000000
3770.359172	0.124193	0.549116	0.140536	80.798714	-26.988583	42.955799	-0.630096	0.000000	-4.960139	0.000000	0.000000	0.000000	1.604219	-0.225746	-2.344337	0.000000	0.000000	2.000000	63.000000	0.000000
3770.362506	0.124193	0.549116	0.140536	79.675835	-27.589077	41.444168	-0.848250	0.000000	-4.927522	0.000000	0.000000	0.000000	1.604219	-0.225746	-2.344337	0.000000	0.000000	2.000000	63.000000	0.000000
3770.365839	0.129395	0.548301	0.132738	79.675835	-27.589077	41.444168	-0.848250	0.000000	-4.927522	0.000000	0.000000	0.000000	1.560712	-0.244769	-2.339421	0.000000	0.000000	2.000000	63.000000	0.000000
3770.369172	0.129395	0.548301	0.132738	79.675835	-27.589077	41.444168	-0.848250	0.000000	-4.927522	0.000000	0.000000	0.000000	1.560712	-0.244769	-2.339421	0.000000	0.000000	2.000000	63.000000	0.000000
3770.372506	0.129395	0.548301	0.132738	78.578156	-27.278095	41.872471	-1.081065	0.000000	-4.881731	0.000000	0.000000	0.000000	1.560712	-0.244769	-2.339421	0.000000	0.000000	2.000000	63.000000	0.000000
3770.375839	0.134403	0.547443	0.124990	78.578156	-27.278095	41.872471	-1.081065	0.000000	-4.881731	0.000000	0.000000	0.000000	1.502421	-0.257235	-2.324403	0.000000	0.000000	2.000000	63.000000	0.000000
3770.379172	0.134403	0.547443	0.124990	78.578156	-27.278095	41.872471	-1.081065	0.000000	-4.881731	0.000000	0.000000	0.000000	1.502421	-0.257235	-2.324403	0.000000	0.000000	2.000000	63.000000	0.000000
3770.382506	0.134403	0.547443	0.124990	77.610046	-26.206774	44.254440	-1.326887	0.000000	-4.820723	0.000000	0.000000	0.000000	1.502421	-0.257235	-2.324403	0.000000	0.000000	2.000000	63.000000	0.000000
3770.385839	0.139199	0.546565	0.117322	77.610046	-26.206774	44.254440	-1.326887	0.000000	-4.820723	0.000000	0.000000	0.000000	1.438723	-0.263336	-2.300614	0.000000	0.000000	2.000000	63.000000	0.000000
3770.389172	0.139199	0.546565	0.117322	77.610046	-26.206774	44.254440	-1.326887	0.000000	-4.820723	0.000000	0.000000	0.000000	1.438723	-0.263336	-2.300614	0.000000	0.000000	2.000000	63.000000	0.000000
3770.392506	0.139199	0.546565	0.117322	76.844650	-24.544128	47.927673	-1.584474	0.000000	-4.742303	0.000000	0.000000	0.000000	1.438723	-0.263336	-2.300614	0.000000	0.000000	2.000000	63.000000	0.000000
3770.395839	0.143741	0.545656	0.109774	76.844650	-24.544128	47.927673	-1.584474	0.000000	-4.742303	0.000000	0.000000	0.000000	1.362606	-0.272878	-2.264280	0.000000	0.000000	2.000000	63.000000	0.000000
3770.399172	0.143741	0.545656	0.109774	76.844650	-24.544128	47.927673	-1.584474	0.000000	-4.742303	0.000000	0.000000	0.000000	1.362606	-0.272878	-2.264280	0.000000	0.000000	2.000000	63.000000	0.000000
3770.402506	0.143741	0.545656	0.109774	76.319862	-22.307734	52.411995	-1.850798	0.000000	-4.644841	0.000000	0.000000	0.000000	1.362606	-0.272878	-2.264280	0.000000	0.000000	2.000000	63.000000	0.000000
3770.405839	0.147993	0.544705	0.102290	76.319862	-22.307734	52.411995	-1.850798	0.000000	-4.644841	0.000000	0.000000	0.000000	1.275750	-0.285195	-2.245287	0.000000	0.000000	2.000000	63.000000	0.000000
3770.409172	0.147993	0.544705	0.102290	76.319862	-22.307734	52.411995	-1.850798	0.000000	-4.644841	0.000000	0.000000	0.000000	1.275750	-0.285195	-2.245287	0.000000	0.000000	2.000000	63.000000	0.000000
3770.412506	0.147993	0.544705	0.102290	75.997192	-19.611721	56.958504	-2.123806	0.000000	-4.526527	0.000000	0.000000	0.000000	1.275750	-0.285195	-2.245287	0.000000	0.000000	2.000000	63.000000	0.000000
3770.415839	0.152063	0.543759	0.094822	75.997192	-19.611721	56.958504	-2.123806	0.000000	-4.526527	0.000000	0.000000	0.000000	1.220803	-0.283708	-2.240257	0.000000	0.000000	2.000000	63.000000	0.000000
3770.419172	0.152063	0.543759	0.094822	75.997192	-19.611721	56.958504	-2.123806	0.000000	-4.526527	0.000000	0.000000	0.000000	1.220803	-0.283708	-2.240257	0.000000	0.000000	2.000000	63.000000	0.000000
3770.422506	0.152063	0.543759	0.094822	75.737640	-16.970964	60.340816	-2.406419	0.000000	-4.382824	0.000000	0.000000	0.000000	1.220803	-0.283708	-2.240257	0.000000	0.000000	2.000000	63.000000	0.000000
3770.425839	0.155903	0.542727	0.087303	75.737640	-16.970964	60.340816	-2.406419	0.000000	-4.382824	0.000000	0.000000	0.000000	1.152182	-0.309707	-2.255896	0.000000	0.000000	2.000000	63.000000	0.000000
3770.429172	0.155903	0.542727	0.087303	75.737640	-16.970964	60.340816	-2.406419	0.000000	-4.382824	0.000000	0.000000	0.000000	1.152182	-0.309707	-2.255896	0.000000	0.000000	2.000000	63.000000	0.000000
3770.432506	0.155903	0.542727	0.087303	75.536652	-14.569953	62.336426	-2.696286	0.000000	-4.210705	0.000000	0.000000	0.000000	1.152182	-0.309707	-2.255896	0.000000	0.000000	2.000000	63.000000	0.000000
3770.435839	0.159573	0.541629	0.079736	75.536652	-14.569953	62.336426	-2.696286	0.000000	-4.210705	0.000000	0.000000	0.000000	1.100770	-0.329481	-2.270057	0.000000	0.000000	2.000000	63.000000	0.000000
3770.439172	0.159573	0.541629	0.079736	75.536652	-14.569953	62.336426	-2.696286	0.000000	-4.210705	0.000000	0.000000	0.000000	1.100770	-0.329481	-2.270057	0.000000	0.000000	2.000000	63.000000	0.000000
3770.442506	0.159573	0.541629	0.079736	75.400467	-12.477278	63.920544	-2.978630	0.000000	-3.986784	0.000000	0.000000	0.000000	1.100770	-0.329481	-2.270057	0.000000	0.000000	2.000000	63.000000	0.000000
3770.445839	0.163112	0.540491	0.072171	75.400467	-12.477278	63.920544	-2.978630	0.000000	-3.986784	0.000000	0.000000	0.000000	1.061897	-0.341399	-2.269529	0.000000	0.000000	2.000000	63.000000	0.000000
3770.449172	0.163112	0.540491	0.072171	75.400467	-12.477278	63.920544	-2.978630	0.000000	-3.986784	0.000000	0.000000	0.000000	1.061897	-0.341399	-2.269529	0.000000	0.000000	2.000000	63.000000	0.000000
3770.452506	0.163112	0.540491	0.072171	75.347313	-10.608178	65.659760	-3.155613	0.000000	-3.608529	0.000000	0.000000	0.000000	1.061897	-0.341399	-2.269529	0.000000	0.000000	2.000000	63.000000	0.000000
3770.455839	0.166514	0.539387	0.064581	75.347313	-10.608178	65.659760	-3.155613	0.000000	-3.608529	0.000000	0.000000	0.000000	1.020517	-0.331245	-2.276894	0.000000	0.000000	2.000000	63.000000	0.000000
3770.459172	0.166514	0.539387	0.064581	75.347313	-10.608178	65.659760	-3.155613	0.000000	-3.608529	0.000000	0.000000	0.000000	1.020517	-0.331245	-2.276894	0.000000	0.000000	2.000000	63.000000	0.000000
3770.462506	0.166514	0.539387	0.064581	75.348740	-8.832258	67.594452	-3.325699	0.000000	-3.229047	0.000000	0.000000	0.000000	1.020517	-0.331245	-2.276894	0.000000	0.000000	2.000000	63.000000	0.000000
3770.465839	0.169591	0.538422	0.057143	75.348740	-8.832258	67.594452	-3.325699	0.000000	-3.229047	0.000000	0.000000	0.000000	0.923199	-0.289372	-2.231465	0.000000	0.000000	2.000000	63.000000	0.000000
3770.469172	0.169591	0.538422	0.057143	75.348740	-8.832258	67.594452	-3.325699	0.000000	-3.229047	0.000000	0.000000	0.000000	0.923199	-0.289372	-2.231465	0.000000	0.000000	2.000000	63.000000	0.000000
3770.472506	0.169591	0.538422	0.057143	75.378662	-7.065686	70.029037	-3.479565	0.000000	-2.857136	0.000000	0.000000	0.000000	0.923199	-0.289372	-2.231465	0.000000	0.000000	2.000000	63.000000	0.000000
3770.475839	0.172308	0.537664	0.049956	75.378662	-7.065686	70.029037	-3.479565	0.000000	-2.857136	0.000000	0.000000	0.000000	0.815145	-0.227396	-2.155939	0.000000	0.000000	2.000000	63.000000	0.000000
3770.479172	0.172308	0.537664	0.049956	75.378662	-7.065686	70.029037	-3.479565	0.000000	-2.857136	0.000000	0.000000	0.000000	0.815145	-0.227396	-2.155939	0.000000	0.000000	2.000000	63.000000	0.000000
3770.482506	0.172308	0.537664	0.049956	75.442459	-5.284231	72.952293	-3.615423	0.000000	-2.497813	0.000000	0.000000	0.000000	0.815145	-0.227396	-2.155939	0.000000	0.000000	2.000000	63.000000	0.000000
3770.485839	0.174609	0.536991	0.042968	75.442459	-5.284231	72.952293	-3.615423	0.000000	-2.497813	0.000000	0.000000	0.000000	0.690036	-0.201872	-2.096516	0.000000	0.000000	2.000000	63.000000	0.000000
3770.489172	0.174609	0.536991	0.042968	75.442459	-5.284231	72.952293	-3.615423	0.000000	-2.497813	0.000000	0.000000	0.000000	0.690036	-0.201872	-2.096516	0.000000	0.000000	2.000000	63.000000	0.000000
3770.492506	0.174609	0.536991	0.042968	75.550034	-3.459709	76.170044	-3.730429	0.000000	-2.148394	0.000000	0.000000	0.000000	0.690036	-0.201872	-2.096516	0.000000	0.000000	2.000000	63.000000	0.000000
3770.495839	0.176458	0.536425	0.036265	75.550034	-3.459709	76.170044	-3.730429	0.000000	-2.148394	0.000000	0.000000	0.000000	0.554913	-0.169858	-2.010718	0.000000	0.000000	2.000000	63.000000	0.000000
3770.499172	0.176458	0.536425	0.036265	75.550034	-3.459709	76.170044	-3.730429	0.000000	-2.148394	0.000000	0.000000	0.000000	0.554913	-0.169858	-2.010718	0.000000	0.000000	2.000000	63.000000	0.000000
3770.502506	0.176458	0.536425	0.036265	75.713585	-1.447987	79.579529	-3.822915	0.000000	-1.813274	0.000000	0.000000	0.000000	0.554913	-0.169858	-2.010718	0.000000	0.000000	2.000000	63.000000	0.000000
3770.505839	0.178033	0.535877	0.029705	75.713585	-1.447987	79.579529	-3.822915	0.000000	-1.813274	0.000000	0.000000	0.000000	0.472270	-0.164267	-1.968271	0.000000	0.000000	2.000000	63.000000	0.000000
3770.509172	0.178033	0.535877	0.029705	75.713585	-1.447987	79.579529	-3.822915	0.000000	-1.813274	0.000000	0.000000	0.000000	0.472270	-0.164267	-1.968271	0.000000	0.000000	2.000000	63.000000	0.000000
3770.512506	0.178033	0.535877	0.029705	75.934692	0.828447	82.965881	-3.901627	0.000000	-1.485229	0.000000	0.000000	0.000000	0.472270	-0.164267	-1.968271	0.000000	0.000000	2.000000	63.000000	0.000000
3770.515839	0.179464	0.535337	0.023268	75.934692	0.828447	82.965881	-3.901627	0.000000	-1.485229	0.000000	0.000000	0.000000	0.429364	-0.162002	-1.931013	0.000000	0.000000	2.000000	63.000000	0.000000
3770.519172	0.179464	0.535337	0.023268	75.934692	0.828447	82.965881	-3.901627	0.000000	-1.485229	0.000000	0.000000	0.000000	0.429364	-0.162002	-1.931013	0.000000	0.000000	2.000000	63.000000	0.000000
3770.522506	0.179464	0.535337	0.023268	76.183754	3.283702	86.169350	-3.973187	0.000000	-1.163394	0.000000	0.000000	0.000000	0.429364	-0.162002	-1.931013	0.000000	0.000000	2.000000	63.000000	0.000000
3770.525839	0.180765	0.534818	0.017043	76.183754	3.283702	86.169350	-3.973187	0.000000	-1.163394	0.000000	0.000000	0.000000	0.390349	-0.155801	-1.867380	0.000000	0.000000	2.000000	63.000000	0.000000
3770.529172	0.180765	0.534818	0.017043	76.183754	3.283702	86.169350	-3.973187	0.000000	-1.163394	0.000000	0.000000	0.000000	0.390349	-0.155801	-1.867380	0.000000	0.000000	2.000000	63.000000	0.000000
3770.532506	0.180765	0.534818	0.017043	76.429924	5.702523	89.047676	-4.038246	0.000000	-0.852164	0.000000	0.000000	0.000000	0.390349	-0.155801	-1.867380	0.000000	0.000000	2.000000	63.000000	0.000000
3770.535839	0.181926	0.534265	0.011051	76.429924	5.702523	89.047676	-4.038246	0.000000	-0.852164	0.000000	0.000000	0.000000	0.348292	-0.165839	-1.797782	0.000000	0.000000	2.000000	63.000000	0.000000
3770.539172	0.181926	0.534265	0.011051	76.429924	5.702523	89.047676	-4.038246	0.000000	-0.852164	0.000000	0.000000	0.000000	0.348292	-0.165839	-1.797782	0.000000	0.000000	2.000000	63.000000	0.000000
3770.542506	0.181926	0.534265	0.011051	76.659622	7.874335	91.699509	-4.096294	0.000000	-0.552533	0.000000	0.000000	0.000000	0.348292	-0.165839	-1.797782	0.000000	0.000000	2.000000	63.000000	0.000000
3770.545839	0.183015	0.533665	0.005250	76.659622	7.874335	91.699509	-4.096294	0.000000	-0.552533	0.000000	0.000000	0.000000	0.326851	-0.180183	-1.740271	0.000000	0.000000	2.000000	63.000000	0.000000
3770.549172	0.183015	0.533665	0.005250	76.659622	7.874335	91.699509	-4.096294	0.000000	-0.552533	0.000000	0.000000	0.000000	0.326851	-0.180183	-1.740271	0.000000	0.000000	2.000000	63.000000	0.000000
3770.552506	0.183015	0.533665	0.005250	76.830643	9.743342	94.041519	-4.150770	0.000000	-0.262488	0.000000	0.000000	0.000000	0.326851	-0.180183	-1.740271	0.000000	0.000000	2.000000	63.000000	0.000000
3770.555839	0.183958	0.533135	-0.000184	76.830643	9.743342	94.041519	-4.150770	0.000000	-0.262488	0.000000	0.000000	0.000000	0.282927	-0.158781	-1.630132	0.000000	0.000000	2.000000	63.000000	0.000000
3770.559172	0.183958	0.533135	-0.000184	76.830643	9.743342	94.041519	-4.150770	0.000000	-0.262488	0.000000	0.000000	0.000000	0.282927	-0.158781	-1.630132	0.000000	0.000000	2.000000	63.000000	0.000000
3770.562506	0.183958	0.533135	-0.000184	76.929001	11.406343	96.122261	-4.197924	0.000000	0.009201	0.000000	0.000000	0.000000	0.282927	-0.158781	-1.630132	0.000000	0.000000	2.000000	63.000000	0.000000
3770.565839	0.184584	0.532768	-0.005209	76.929001	11.406343	96.122261	-4.197924	0.000000	0.009201	0.000000	0.000000	0.000000	0.187595	-0.110278	-1.507647	0.000000	0.000000	2.000000	63.000000	0.000000
3770.569172	0.184584	0.532768	-0.005209	76.929001	11.406343	96.122261	-4.197924	0.000000	0.009201	0.000000	0.000000	0.000000	0.187595	-0.110278	-1.507647	0.000000	0.000000	2.000000	63.000000	0.000000
3770.572506	0.184584	0.532768	-0.005209	76.956665	13.085175	98.194359	-4.229190	0.000000	0.260475	0.000000	0.000000	0.000000	0.187595	-0.110278	-1.507647	0.000000	0.000000	2.000000	63.000000	0.000000
3770.575839	0.184840	0.532590	-0.009869	76.956665	13.085175	98.194359	-4.229190	0.000000	0.260475	0.000000	0.000000	0.000000	0.076919	-0.053434	-1.397796	0.000000	0.000000	2.000000	63.000000	0.000000
3770.579172	0.184840	0.532590	-0.009869	76.956665	13.085175	98.194359	-4.229190	0.000000	0.260475	0.000000	0.000000	0.000000	0.076919	-0.053434	-1.397796	0.000000	0.000000	2.000000	63.000000	0.000000
3770.582506	0.184840	0.532590	-0.009869	76.918617	15.120857	100.713928	-4.242009	0.000000	0.493441	0.000000	0.000000	0.000000	0.076919	-0.053434	-1.397796	0.000000	0.000000	2.000000	63.000000	0.000000
3770.585839	0.184800	0.532506	-0.014260	76.918617	15.120857	100.713928	-4.242009	0.000000	0.493441	0.000000	0.000000	0.000000	-0.011918	-0.025035	-1.317449	0.000000	0.000000	2.000000	63.000000	0.000000
3770.589172	0.184800	0.532506	-0.014260	76.918617	15.120857	100.713928	-4.242009	0.000000	0.493441	0.000000	0.000000	0.000000	-0.011918	-0.025035	-1.317449	0.000000	0.000000	2.000000	63.000000	0.000000
3770.592506	0.184800	0.532506	-0.014260	76.813568	17.708424	104.035820	-4.240023	0.000000	0.713016	0.000000	0.000000	0.000000	-0.011918	-0.025035	-1.317449	0.000000	0.000000	2.000000	63.000000	0.000000
3770.595839	0.184558	0.532467	-0.018479	76.813568	17.708424	104.035820	-4.240023	0.000000	0.713016	0.000000	0.000000	0.000000	-0.072675	-0.011683	-1.265599	0.000000	0.000000	2.000000	63.000000	0.000000
3770.599172	0.184558	0.532467	-0.018479	76.813568	17.708424	104.035820	-4.240023	0.000000	0.713016	0.000000	0.000000	0.000000	-0.072675	-0.011683	-1.265599	0.000000	0.000000	2.000000	63.000000	0.000000
3770.602506	0.184558	0.532467	-0.018479	76.639389	20.654924	107.949997	-4.227911	0.000000	0.923949	0.000000	0.000000	0.000000	-0.072675	-0.011683	-1.265599	0.000000	0.000000	2.000000	63.000000	0.000000
3770.605839	0.184118	0.532379	-0.022530	76.639389	20.654924	107.949997	-4.227911	0.000000	0.923949	0.000000	0.000000	0.000000	-0.132070	-0.026575	-1.215450	0.000000	0.000000	2.000000	63.000000	0.000000
3770.609172	0.184118	0.532379	-0.022530	76.639389	20.654924	107.949997	-4.227911	0.000000	0.923949	0.000000	0.000000	0.000000	-0.132070	-0.026575	-1.215450	0.000000	0.000000	2.000000	63.000000	0.000000
3770.612506	0.184118	0.532379	-0.022530	76.389000	23.693493	112.130096	-4.205899	0.000000	1.126524	0.000000	0.000000	0.000000	-0.132070	-0.026575	-1.215450	0.000000	0.000000	2.000000	63.000000	0.000000
3770.615839	0.183402	0.532223	-0.026329	76.389000	23.693493	112.130096	-4.205899	0.000000	1.126524	0.000000	0.000000	0.000000	-0.214698	-0.046604	-1.139477	0.000000	0.000000	2.000000	63.000000	0.000000
3770.619172	0.183402	0.532223	-0.026329	76.389000	23.693493	112.130096	-4.205899	0.000000	1.126524	0.000000	0.000000	0.000000	-0.214698	-0.046604	-1.139477	0.000000	0.000000	2.000000	63.000000	0.000000
3770.622506	0.183402	0.532223	-0.026329	76.066742	26.583988	116.260094	-4.170116	0.000000	1.316437	0.000000	0.000000	0.000000	-0.214698	-0.046604	-1.139477	0.000000	0.000000	2.000000	63.000000	0.000000
3770.625839	0.182485	0.532026	-0.029835	76.066742	26.583988	116.260094	-4.170116	0.000000	1.316437	0.000000	0.000000	0.000000	-0.275176	-0.059056	-1.051995	0.000000	0.000000	2.000000	63.000000	0.000000
3770.629172	0.182485	0.532026	-0.029835	76.066742	26.583988	116.260094	-4.170116	0.000000	1.316437	0.000000	0.000000	0.000000	-0.275176	-0.059056	-1.051995	0.000000	0.000000	2.000000	63.000000	0.000000
3770.632506	0.182485	0.532026	-0.029835	75.676071	29.167326	120.071655	-4.124254	0.000000	1.491769	0.000000	0.000000	0.000000	-0.275176	-0.059056	-1.051995	0.000000	0.000000	2.000000	63.000000	0.000000
3770.635839	0.181362	0.531836	-0.032912	75.676071	29.167326	120.071655	-4.124254	0.000000	1.491769	0.000000	0.000000	0.000000	-0.336950	-0.057105	-0.922980	0.000000	0.000000	2.000000	63.000000	0.000000
3770.639172	0.181362	0.531836	-0.032912	75.676071	29.167326	120.071655	-4.124254	0.000000	1.491769	0.000000	0.000000	0.000000	-0.336950	-0.057105	-0.922980	0.000000	0.000000	2.000000	63.000000	0.000000
3770.642506	0.181362	0.531836	-0.032912	75.235085	31.362194	123.255440	-4.068096	0.000000	1.645599	0.000000	0.000000	0.000000	-0.336950	-0.057105	-0.922980	0.000000	0.000000	2.000000	63.000000	0.000000
3770.645839	0.180101	0.531654	-0.035585	75.235085	31.362194	123.255440	-4.068096	0.000000	1.645599	0.000000	0.000000	0.000000	-0.378252	-0.054612	-0.801840	0.000000	0.000000	2.000000	63.000000	0.000000
3770.649172	0.180101	0.531654	-0.035585	75.235085	31.362194	123.255440	-4.068096	0.000000	1.645599	0.000000	0.000000	0.000000	-0.378252	-0.054612	-0.801840	0.000000	0.000000	2.000000	63.000000	0.000000
3770.652506	0.180101	0.531654	-0.035585	74.768379	33.161003	125.662331	-4.005054	0.000000	1.779239	0.000000	0.000000	0.000000	-0.378252	-0.054612	-0.801840	0.000000	0.000000	2.000000	63.000000	0.000000
3770.655839	0.178763	0.531514	-0.037836	74.768379	33.161003	125.662331	-4.005054	0.000000	1.779239	0.000000	0.000000	0.000000	-0.401406	-0.042098	-0.675281	0.000000	0.000000	2.000000	63.000000	0.000000
3770.659172	0.178763	0.531514	-0.037836	74.768379	33.161003	125.662331	-4.005054	0.000000	1.779239	0.000000	0.000000	0.000000	-0.401406	-0.042098	-0.675281	0.000000	0.000000	2.000000	63.000000	0.000000
3770.662506	0.178763	0.531514	-0.037836	74.311760	34.598377	127.467819	-3.938152	0.000000	1.891786	0.000000	0.000000	0.000000	-0.401406	-0.042098	-0.675281	0.000000	0.000000	2.000000	63.000000	0.000000
3770.665839	0.177418	0.531432	-0.039672	74.311760	34.598377	127.467819	-3.938152	0.000000	1.891786	0.000000	0.000000	0.000000	-0.403409	-0.024413	-0.550956	0.000000	0.000000	2.000000	63.000000	0.000000
3770.669172	0.177418	0.531432	-0.039672	74.311760	34.598377	127.467819	-3.938152	0.000000	1.891786	0.000000	0.000000	0.000000	-0.403409	-0.024413	-0.550956	0.000000	0.000000	2.000000	63.000000	0.000000
3770.672506	0.177418	0.531432	-0.039672	73.859482	35.730946	128.703445	-3.870918	0.000000	1.983612	0.000000	0.000000	0.000000	-0.403409	-0.024413	-0.550956	0.000000	0.000000	2.000000	63.000000	0.000000
3770.675839	0.176046	0.531460	-0.041093	73.859482	35.730946	128.703445	-3.870918	0.000000	1.983612	0.000000	0.000000	0.000000	-0.411800	0.008344	-0.426179	0.000000	0.000000	2.000000	63.000000	0.000000
3770.679172	0.176046	0.531460	-0.041093	73.859482	35.730946	128.703445	-3.870918	0.000000	1.983612	0.000000	0.000000	0.000000	-0.411800	0.008344	-0.426179	0.000000	0.000000	2.000000	63.000000	0.000000
3770.682506	0.176046	0.531460	-0.041093	73.425499	36.638432	129.574188	-3.802284	0.000000	2.054642	0.000000	0.000000	0.000000	-0.411800	0.008344	-0.426179	0.000000	0.000000	2.000000	63.000000	0.000000
3770.685839	0.174579	0.531582	-0.042090	73.425499	36.638432	129.574188	-3.802284	0.000000	2.054642	0.000000	0.000000	0.000000	-0.439943	0.036487	-0.299217	0.000000	0.000000	2.000000	63.000000	0.000000
3770.689172	0.174579	0.531582	-0.042090	73.425499	36.638432	129.574188	-3.802284	0.000000	2.054642	0.000000	0.000000	0.000000	-0.439943	0.036487	-0.299217	0.000000	0.000000	2.000000	63.000000	0.000000
3770.692506	0.174579	0.531582	-0.042090	73.035393	37.370747	130.337967	-3.728960	0.000000	2.104511	0.000000	0.000000	0.000000	-0.439943	0.036487	-0.299217	0.000000	0.000000	2.000000	63.000000	0.000000
3770.695839	0.173072	0.531800	-0.042759	73.035393	37.370747	130.337967	-3.728960	0.000000	2.104511	0.000000	0.000000	0.000000	-0.452122	0.065377	-0.200632	0.000000	0.000000	2.000000	63.000000	0.000000
3770.699172	0.173072	0.531800	-0.042759	73.035393	37.370747	130.337967	-3.728960	0.000000	2.104511	0.000000	0.000000	0.000000	-0.452122	0.065377	-0.200632	0.000000	0.000000	2.000000	63.000000	0.000000
3770.702506	0.173072	0.531800	-0.042759	72.806946	38.131084	131.268158	-3.653606	0.000000	2.137950	0.000000	0.000000	0.000000	-0.452122	0.065377	-0.200632	0.000000	0.000000	2.000000	63.000000	0.000000
3770.705839	0.171513	0.532009	-0.043124	72.806946	38.131084	131.268158	-3.653606	0.000000	2.137950	0.000000	0.000000	0.000000	-0.467638	0.062845	-0.109468	0.000000	0.000000	2.000000	63.000000	0.000000
3770.709172	0.171513	0.532009	-0.043124	72.806946	38.131084	131.268158	-3.653606	0.000000	2.137950	0.000000	0.000000	0.000000	-0.467638	0.062845	-0.109468	0.000000	0.000000	2.000000	63.000000	0.000000
3770.712506	0.171513	0.532009	-0.043124	72.832436	39.117462	132.467041	-3.575667	0.000000	2.156195	0.000000	0.000000	0.000000	-0.467638	0.062845	-0.109468	0.000000	0.000000	2.000000	63.000000	0.000000
3770.715839	0.169887	0.532221	-0.043276	72.832436	39.117462	132.467041	-3.575667	0.000000	2.156195	0.000000	0.000000	0.000000	-0.487920	0.063657	-0.045738	0.000000	0.000000	2.000000	63.000000	0.000000
3770.719172	0.169887	0.532221	-0.043276	72.832436	39.117462	132.467041	-3.575667	0.000000	2.156195	0.000000	0.000000	0.000000	-0.487920	0.063657	-0.045738	0.000000	0.000000	2.000000	63.000000	0.000000
3770.722506	0.169887	0.532221	-0.043276	73.018906	40.168835	133.580841	-3.494347	0.000000	2.163818	0.000000	0.000000	0.000000	-0.487920	0.063657	-0.045738	0.000000	0.000000	2.000000	63.000000	0.000000
3770.725839	0.168322	0.532451	-0.043178	73.018906	40.168835	133.580841	-3.494347	0.000000	2.163818	0.000000	0.000000	0.000000	-0.469455	0.068976	0.029571	0.000000	0.000000	2.000000	63.000000	0.000000
3770.729172	0.168322	0.532451	-0.043178	73.018906	40.168835	133.580841	-3.494347	0.000000	2.163818	0.000000	0.000000	0.000000	-0.469455	0.068976	0.029571	0.000000	0.000000	2.000000	63.000000	0.000000
3770.732506	0.168322	0.532451	-0.043178	73.300941	41.156761	134.518097	-3.416104	0.000000	2.158889	0.000000	0.000000	0.000000	-0.469455	0.068976	0.029571	0.000000	0.000000	2.000000	63.000000	0.000000
3770.735839	0.166802	0.532740	-0.042805	73.300941	41.156761	134.518097	-3.416104	0.000000	2.158889	0.000000	0.000000	0.000000	-0.455883	0.086543	0.111708	0.000000	0.000000	2.000000	63.000000	0.000000
3770.739172	0.166802	0.532740	-0.042805	73.300941	41.156761	134.518097	-3.416104	0.000000	2.158889	0.000000	0.000000	0.000000	-0.455883	0.086543	0.111708	0.000000	0.000000	2.000000	63.000000	0.000000
3770.742506	0.166802	0.532740	-0.042805	73.690109	42.025677	135.277710	-3.340124	0.000000	2.140271	0.000000	0.000000	0.000000	-0.455883	0.086543	0.111708	0.000000	0.000000	2.000000	63.000000	0.000000
3770.745839	0.165341	0.533023	-0.042177	73.690109	42.025677	135.277710	-3.340124	0.000000	2.140271	0.000000	0.000000	0.000000	-0.438466	0.084884	0.188538	0.000000	0.000000	2.000000	63.000000	0.000000
3770.749172	0.165341	0.533023	-0.042177	73.690109	42.025677	135.277710	-3.340124	0.000000	2.140271	0.000000	0.000000	0.000000	-0.438466	0.084884	0.188538	0.000000	0.000000	2.000000	63.000000	0.000000
3770.752506	0.165341	0.533023	-0.042177	74.166084	42.859718	135.878876	-3.267046	0.000000	2.108848	0.000000	0.000000	0.000000	-0.438466	0.084884	0.188538	0.000000	0.000000	2.000000	63.000000	0.000000
3770.755839	0.163966	0.533309	-0.041329	74.166084	42.859718	135.878876	-3.267046	0.000000	2.108848	0.000000	0.000000	0.000000	-0.412625	0.085933	0.254330	0.000000	0.000000	2.000000	63.000000	0.000000
3770.759172	0.163966	0.533309	-0.041329	74.166084	42.859718	135.878876	-3.267046	0.000000	2.108848	0.000000	0.000000	0.000000	-0.412625	0.085933	0.254330	0.000000	0.000000	2.000000	63.000000	0.000000
3770.762506	0.163966	0.533309	-0.041329	74.669708	43.783741	136.519562	-3.198275	0.000000	2.066460	0.000000	0.000000	0.000000	-0.412625	0.085933	0.254330	0.000000	0.000000	2.000000	63.000000	0.000000
3770.765839	0.162630	0.533601	-0.040315	74.669708	43.783741	136.519562	-3.198275	0.000000	2.066460	0.000000	0.000000	0.000000	-0.400669	0.087464	0.304170	0.000000	0.000000	2.000000	63.000000	0.000000
3770.769172	0.162630	0.533601	-0.040315	74.669708	43.783741	136.519562	-3.198275	0.000000	2.066460	0.000000	0.000000	0.000000	-0.400669	0.087464	0.304170	0.000000	0.000000	2.000000	63.000000	0.000000
3770.772506	0.162630	0.533601	-0.040315	75.181190	44.801445	137.187347	-3.131497	0.000000	2.015765	0.000000	0.000000	0.000000	-0.400669	0.087464	0.304170	0.000000	0.000000	2.000000	63.000000	0.000000
3770.775839	0.161279	0.533866	-0.039156	75.181190	44.801445	137.187347	-3.131497	0.000000	2.015765	0.000000	0.000000	0.000000	-0.405374	0.079474	0.347913	0.000000	0.000000	2.000000	63.000000	0.000000
3770.779172	0.161279	0.533866	-0.039156	75.181190	44.801445	137.187347	-3.131497	0.000000	2.015765	0.000000	0.000000	0.000000	-0.405374	0.079474	0.347913	0.000000	0.000000	2.000000	63.000000	0.000000
3770.782506	0.161279	0.533866	-0.039156	75.670242	45.954567	137.939240	-3.063935	0.000000	1.957779	0.000000	0.000000	0.000000	-0.405374	0.079474	0.347913	0.000000	0.000000	2.000000	63.000000	0.000000
3770.785839	0.159888	0.534081	-0.037908	75.670242	45.954567	137.939240	-3.063935	0.000000	1.957779	0.000000	0.000000	0.000000	-0.417282	0.064499	0.374244	0.000000	0.000000	2.000000	63.000000	0.000000
3770.789172	0.159888	0.534081	-0.037908	75.670242	45.954567	137.939240	-3.063935	0.000000	1.957779	0.000000	0.000000	0.000000	-0.417282	0.064499	0.374244	0.000000	0.000000	2.000000	63.000000	0.000000
3770.792506	0.159888	0.534081	-0.037908	76.114250	47.170296	138.801178	-2.994388	0.000000	1.895405	0.000000	0.000000	0.000000	-0.417282	0.064499	0.374244	0.000000	0.000000	2.000000	63.000000	0.000000
3770.795839	0.158527	0.534254	-0.036625	76.114250	47.170296	138.801178	-2.994388	0.000000	1.895405	0.000000	0.000000	0.000000	-0.408111	0.052022	0.384862	0.000000	0.000000	2.000000	63.000000	0.000000
3770.799172	0.158527	0.534254	-0.036625	76.114250	47.170296	138.801178	-2.994388	0.000000	1.895405	0.000000	0.000000	0.000000	-0.408111	0.052022	0.384862	0.000000	0.000000	2.000000	63.000000	0.000000
3770.802506	0.158527	0.534254	-0.036625	76.518913	48.364674	139.813019	-2.926369	0.000000	1.831261	0.000000	0.000000	0.000000	-0.408111	0.052022	0.384862	0.000000	0.000000	2.000000	63.000000	0.000000
3770.805839	0.157171	0.534370	-0.035317	76.518913	48.364674	139.813019	-2.926369	0.000000	1.831261	0.000000	0.000000	0.000000	-0.407066	0.034721	0.392422	0.000000	0.000000	2.000000	63.000000	0.000000
3770.809172	0.157171	0.534370	-0.035317	76.518913	48.364674	139.813019	-2.926369	0.000000	1.831261	0.000000	0.000000	0.000000	-0.407066	0.034721	0.392422	0.000000	0.000000	2.000000	63.000000	0.000000
3770.812506	0.157171	0.534370	-0.035317	76.882690	49.520702	141.058548	-2.858525	0.000000	1.765858	0.000000	0.000000	0.000000	-0.407066	0.034721	0.392422	0.000000	0.000000	2.000000	63.000000	0.000000
3770.815839	0.155872	0.534435	-0.033959	76.882690	49.520702	141.058548	-2.858525	0.000000	1.765858	0.000000	0.000000	0.000000	-0.389654	0.019478	0.407573	0.000000	0.000000	2.000000	63.000000	0.000000
3770.819172	0.155872	0.534435	-0.033959	76.882690	49.520702	141.058548	-2.858525	0.000000	1.765858	0.000000	0.000000	0.000000	-0.389654	0.019478	0.407573	0.000000	0.000000	2.000000	63.000000	0.000000
3770.822506	0.155872	0.534435	-0.033959	77.196098	50.595291	142.298279	-2.793583	0.000000	1.697929	0.000000	0.000000	0.000000	-0.389654	0.019478	0.407573	0.000000	0.000000	2.000000	63.000000	0.000000
3770.825839	0.154666	0.534523	-0.032576	77.196098	50.595291	142.298279	-2.793583	0.000000	1.697929	0.000000	0.000000	0.000000	-0.361560	0.026372	0.414914	0.000000	0.000000	2.000000	63.000000	0.000000
3770.829172	0.154666	0.534523	-0.032576	77.196098	50.595291	142.298279	-2.793583	0.000000	1.697929	0.000000	0.000000	0.000000	-0.361560	0.026372	0.414914	0.000000	0.000000	2.000000	63.000000	0.000000
3770.832506	0.154666	0.534523	-0.032576	77.461800	51.540031	143.398560	-2.733323	0.000000	1.628777	0.000000	0.000000	0.000000	-0.361560	0.026372	0.414914	0.000000	0.000000	2.000000	63.000000	0.000000
3770.835839	0.153538	0.534607	-0.031087	77.461800	51.540031	143.398560	-2.733323	0.000000	1.628777	0.000000	0.000000	0.000000	-0.338423	0.025394	0.446664	0.000000	0.000000	2.000000	63.000000	0.000000
3770.839172	0.153538	0.534607	-0.031087	77.461800	51.540031	143.398560	-2.733323	0.000000	1.628777	0.000000	0.000000	0.000000	-0.338423	0.025394	0.446664	0.000000	0.000000	2.000000	63.000000	0.000000
3770.842506	0.153538	0.534607	-0.031087	77.687363	52.259918	144.244461	-2.676919	0.000000	1.554333	0.000000	0.000000	0.000000	-0.338423	0.025394	0.446664	0.000000	0.000000	2.000000	63.000000	0.000000
3770.845839	0.152402	0.534738	-0.029470	77.687363	52.259918	144.244461	-2.676919	0.000000	1.554333	0.000000	0.000000	0.000000	-0.340791	0.039205	0.484857	0.000000	0.000000	2.000000	63.000000	0.000000
3770.849172	0.152402	0.534738	-0.029470	77.687363	52.259918	144.244461	-2.676919	0.000000	1.554333	0.000000	0.000000	0.000000	-0.340791	0.039205	0.484857	0.000000	0.000000	2.000000	63.000000	0.000000
3770.852506	0.152402	0.534738	-0.029470	77.910591	52.519451	144.519562	-2.620120	0.000000	1.473523	0.000000	0.000000	0.000000	-0.340791	0.039205	0.484857	0.000000	0.000000	2.000000	63.000000	0.000000
3770.855839	0.151170	0.534874	-0.027713	77.910591	52.519451	144.519562	-2.620120	0.000000	1.473523	0.000000	0.000000	0.000000	-0.369643	0.040769	0.527376	0.000000	0.000000	2.000000	63.000000	0.000000
3770.859172	0.151170	0.534874	-0.027713	77.910591	52.519451	144.519562	-2.620120	0.000000	1.473523	0.000000	0.000000	0.000000	-0.369643	0.040769	0.527376	0.000000	0.000000	2.000000	63.000000	0.000000
3770.862506	0.151170	0.534874	-0.027713	78.155670	52.160248	143.981064	-2.558513	0.000000	1.385627	0.000000	0.000000	0.000000	-0.369643	0.040769	0.527376	0.000000	0.000000	2.000000	63.000000	0.000000
3770.865839	0.149806	0.535006	-0.025778	78.155670	52.160248	143.981064	-2.558513	0.000000	1.385627	0.000000	0.000000	0.000000	-0.409313	0.039624	0.580493	0.000000	0.000000	2.000000	63.000000	0.000000
3770.869172	0.149806	0.535006	-0.025778	78.155670	52.160248	143.981064	-2.558513	0.000000	1.385627	0.000000	0.000000	0.000000	-0.409313	0.039624	0.580493	0.000000	0.000000	2.000000	63.000000	0.000000
3770.872506	0.149806	0.535006	-0.025778	78.429596	51.149441	142.573639	-2.490294	0.000000	1.288879	0.000000	0.000000	0.000000	-0.409313	0.039624	0.580493	0.000000	0.000000	2.000000	63.000000	0.000000
3770.875839	0.148279	0.535118	-0.023678	78.429596	51.149441	142.573639	-2.490294	0.000000	1.288879	0.000000	0.000000	0.000000	-0.458165	0.033525	0.629876	0.000000	0.000000	2.000000	63.000000	0.000000
3770.879172	0.148279	0.535118	-0.023678	78.429596	51.149441	142.573639	-2.490294	0.000000	1.288879	0.000000	0.000000	0.000000	-0.458165	0.033525	0.629876	0.000000	0.000000	2.000000	63.000000	0.000000
3770.882506	0.148279	0.535118	-0.023678	78.700844	49.536465	140.370499	-2.413933	0.000000	1.183899	0.000000	0.000000	0.000000	-0.458165	0.033525	0.629876	0.000000	0.000000	2.000000	63.000000	0.000000
3770.885839	0.146591	0.535201	-0.021463	78.700844	49.536465	140.370499	-2.413933	0.000000	1.183899	0.000000	0.000000	0.000000	-0.506149	0.025119	0.664568	0.000000	0.000000	2.000000	63.000000	0.000000
3770.889172	0.146591	0.535201	-0.021463	78.700844	49.536465	140.370499	-2.413933	0.000000	1.183899	0.000000	0.000000	0.000000	-0.506149	0.025119	0.664568	0.000000	0.000000	2.000000	63.000000	0.000000
3770.892506	0.146591	0.535201	-0.021463	78.941818	47.473785	137.551147	-2.329574	0.000000	1.073138	0.000000	0.000000	0.000000	-0.506149	0.025119	0.664568	0.000000	0.000000	2.000000	63.000000	0.000000
3770.895839	0.144803	0.535257	-0.019154	78.941818	47.473785	137.551147	-2.329574	0.000000	1.073138	0.000000	0.000000	0.000000	-0.536469	0.016531	0.692503	0.000000	0.000000	2.000000	63.000000	0.000000
3770.899172	0.144803	0.535257	-0.019154	78.941818	47.473785	137.551147	-2.329574	0.000000	1.073138	0.000000	0.000000	0.000000	-0.536469	0.016531	0.692503	0.000000	0.000000	2.000000	63.000000	0.000000
3770.902506	0.144803	0.535257	-0.019154	79.121399	45.223267	134.533920	-2.240163	0.000000	0.957721	0.000000	0.000000	0.000000	-0.536469	0.016531	0.692503	0.000000	0.000000	2.000000	63.000000	0.000000
3770.905839	0.142954	0.535285	-0.016837	79.121399	45.223267	134.533920	-2.240163	0.000000	0.957721	0.000000	0.000000	0.000000	-0.554865	0.008431	0.695246	0.000000	0.000000	2.000000	63.000000	0.000000
3770.909172	0.142954	0.535285	-0.016837	79.121399	45.223267	134.533920	-2.240163	0.000000	0.957721	0.000000	0.000000	0.000000	-0.554865	0.008431	0.695246	0.000000	0.000000	2.000000	63.000000	0.000000
3770.912506	0.142954	0.535285	-0.016837	79.234772	43.222397	131.791687	-2.147686	0.000000	0.841846	0.000000	0.000000	0.000000	-0.554865	0.008431	0.695246	0.000000	0.000000	2.000000	63.000000	0.000000
3770.915839	0.141092	0.535278	-0.014571	79.234772	43.222397	131.791687	-2.147686	0.000000	0.841846	0.000000	0.000000	0.000000	-0.558400	-0.001932	0.679692	0.000000	0.000000	2.000000	63.000000	0.000000
3770.919172	0.141092	0.535278	-0.014571	79.234772	43.222397	131.791687	-2.147686	0.000000	0.841846	0.000000	0.000000	0.000000	-0.558400	-0.001932	0.679692	0.000000	0.000000	2.000000	63.000000	0.000000
3770.922506	0.141092	0.535278	-0.014571	79.267540	41.868423	129.830307	-2.054619	0.000000	0.728564	0.000000	0.000000	0.000000	-0.558400	-0.001932	0.679692	0.000000	0.000000	2.000000	63.000000	0.000000
3770.925839	0.139317	0.535244	-0.012344	79.267540	41.868423	129.830307	-2.054619	0.000000	0.728564	0.000000	0.000000	0.000000	-0.532507	-0.010200	0.668292	0.000000	0.000000	2.000000	63.000000	0.000000
3770.929172	0.139317	0.535244	-0.012344	79.267540	41.868423	129.830307	-2.054619	0.000000	0.728564	0.000000	0.000000	0.000000	-0.532507	-0.010200	0.668292	0.000000	0.000000	2.000000	63.000000	0.000000
3770.932506	0.139317	0.535244	-0.012344	79.222855	41.183147	128.734711	-1.965867	0.000000	0.617182	0.000000	0.000000	0.000000	-0.532507	-0.010200	0.668292	0.000000	0.000000	2.000000	63.000000	0.000000
3770.935839	0.137606	0.535233	-0.010154	79.222855	41.183147	128.734711	-1.965867	0.000000	0.617182	0.000000	0.000000	0.000000	-0.513271	-0.003212	0.656747	0.000000	0.000000	2.000000	63.000000	0.000000
3770.939172	0.137606	0.535233	-0.010154	79.222855	41.183147	128.734711	-1.965867	0.000000	0.617182	0.000000	0.000000	0.000000	-0.513271	-0.003212	0.656747	0.000000	0.000000	2.000000	63.000000	0.000000
3770.942506	0.137606	0.535233	-0.010154	79.142754	40.716785	128.058456	-1.880322	0.000000	0.507725	0.000000	0.000000	0.000000	-0.513271	-0.003212	0.656747	0.000000	0.000000	2.000000	63.000000	0.000000
3770.945839	0.135880	0.535288	-0.007963	79.142754	40.716785	128.058456	-1.880322	0.000000	0.507725	0.000000	0.000000	0.000000	-0.517945	0.016431	0.657394	0.000000	0.000000	2.000000	63.000000	0.000000
3770.949172	0.135880	0.535288	-0.007963	79.142754	40.716785	128.058456	-1.880322	0.000000	0.507725	0.000000	0.000000	0.000000	-0.517945	0.016431	0.657394	0.000000	0.000000	2.000000	63.000000	0.000000
3770.952506	0.135880	0.535288	-0.007963	79.051857	40.179901	127.331909	-1.793998	0.000000	0.398159	0.000000	0.000000	0.000000	-0.517945	0.016431	0.657394	0.000000	0.000000	2.000000	63.000000	0.000000
3770.955839	0.134057	0.535426	-0.005726	79.051857	40.179901	127.331909	-1.793998	0.000000	0.398159	0.000000	0.000000	0.000000	-0.546763	0.041179	0.671054	0.000000	0.000000	2.000000	63.000000	0.000000
3770.959172	0.134057	0.535426	-0.005726	79.051857	40.179901	127.331909	-1.793998	0.000000	0.398159	0.000000	0.000000	0.000000	-0.546763	0.041179	0.671054	0.000000	0.000000	2.000000	63.000000	0.000000
3770.962506	0.134057	0.535426	-0.005726	78.958885	39.527130	126.427116	-1.702871	0.000000	0.286317	0.000000	0.000000	0.000000	-0.546763	0.041179	0.671054	0.000000	0.000000	2.000000	63.000000	0.000000
3770.965839	0.132180	0.535646	-0.003458	78.958885	39.527130	126.427116	-1.702871	0.000000	0.286317	0.000000	0.000000	0.000000	-0.563168	0.066136	0.680566	0.000000	0.000000	2.000000	63.000000	0.000000
3770.969172	0.132180	0.535646	-0.003458	78.958885	39.527130	126.427116	-1.702871	0.000000	0.286317	0.000000	0.000000	0.000000	-0.563168	0.066136	0.680566	0.000000	0.000000	2.000000	63.000000	0.000000
3770.972506	0.132180	0.535646	-0.003458	78.871529	38.757431	125.386253	-1.609009	0.000000	0.172889	0.000000	0.000000	0.000000	-0.563168	0.066136	0.680566	0.000000	0.000000	2.000000	63.000000	0.000000
3770.975839	0.130289	0.535896	-0.001094	78.871529	38.757431	125.386253	-1.609009	0.000000	0.172889	0.000000	0.000000	0.000000	-0.567346	0.075011	0.709214	0.000000	0.000000	2.000000	63.000000	0.000000
3770.979172	0.130289	0.535896	-0.001094	78.871529	38.757431	125.386253	-1.609009	0.000000	0.172889	0.000000	0.000000	0.000000	-0.567346	0.075011	0.709214	0.000000	0.000000	2.000000	63.000000	0.000000
3770.982506	0.130289	0.535896	-0.001094	78.777542	37.982822	124.316422	-1.514452	0.000000	0.054687	0.000000	0.000000	0.000000	-0.567346	0.075011	0.709214	0.000000	0.000000	2.000000	63.000000	0.000000
3770.985839	0.128404	0.536136	0.001277	78.777542	37.982822	124.316422	-1.514452	0.000000	0.054687	0.000000	0.000000	0.000000	-0.565476	0.071959	0.711136	0.000000	0.000000	2.000000	63.000000	0.000000
3770.989172	0.128404	0.536136	0.001277	78.777542	37.982822	124.316422	-1.514452	0.000000	0.054687	0.000000	0.000000	0.000000	-0.565476	0.071959	0.711136	0.000000	0.000000	2.000000	63.000000	0.000000
3770.992506	0.128404	0.536136	0.001277	78.681923	37.240391	123.180862	-1.420206	0.000000	-0.063836	0.000000	0.000000	0.000000	-0.565476	0.071959	0.711136	0.000000	0.000000	2.000000	63.000000	0.000000
3770.995839	0.126538	0.536346	0.003698	78.681923	37.240391	123.180862	-1.420206	0.000000	-0.063836	0.000000	0.000000	0.000000	-0.559924	0.063084	0.726439	0.000000	0.000000	2.000000	63.000000	0.000000
3770.999172	0.126538	0.536346	0.003698	78.681923	37.240391	123.180862	-1.420206	0.000000	-0.063836	0.000000	0.000000	0.000000	-0.559924	0.063084	0.726439	0.000000	0.000000	2.000000	63.000000	0.000000
3771.002506	0.126538	0.536346	0.003698	78.593071	36.597775	122.081017	-1.326885	0.000000	-0.184909	0.000000	0.000000	0.000000	-0.559924	0.063084	0.726439	0.000000	0.000000	2.000000	63.000000	0.000000
3771.005839	0.124736	0.536460	0.006081	78.593071	36.597775	122.081017	-1.326885	0.000000	-0.184909	0.000000	0.000000	0.000000	-0.540623	0.034184	0.714790	0.000000	0.000000	2.000000	63.000000	0.000000
3771.009172	0.124736	0.536460	0.006081	78.593071	36.597775	122.081017	-1.326885	0.000000	-0.184909	0.000000	0.000000	0.000000	-0.540623	0.034184	0.714790	0.000000	0.000000	2.000000	63.000000	0.000000
3771.012506	0.124736	0.536460	0.006081	78.502060	36.124100	121.086319	-1.236781	0.000000	-0.304041	0.000000	0.000000	0.000000	-0.540623	0.034184	0.714790	0.000000	0.000000	2.000000	63.000000	0.000000
3771.015839	0.123001	0.536450	0.008430	78.502060	36.124100	121.086319	-1.236781	0.000000	-0.304041	0.000000	0.000000	0.000000	-0.520529	-0.002935	0.704693	0.000000	0.000000	2.000000	63.000000	0.000000
3771.019172	0.123001	0.536450	0.008430	78.502060	36.124100	121.086319	-1.236781	0.000000	-0.304041	0.000000	0.000000	0.000000	-0.520529	-0.002935	0.704693	0.000000	0.000000	2.000000	63.000000	0.000000
3771.022506	0.123001	0.536450	0.008430	78.424133	35.715973	120.127945	-1.150026	0.000000	-0.421490	0.000000	0.000000	0.000000	-0.520529	-0.002935	0.704693	0.000000	0.000000	2.000000	63.000000	0.000000
3771.025839	0.121368	0.536309	0.010694	78.424133	35.715973	120.127945	-1.150026	0.000000	-0.421490	0.000000	0.000000	0.000000	-0.489814	-0.042428	0.679322	0.000000	0.000000	2.000000	63.000000	0.000000
3771.029172	0.121368	0.536309	0.010694	78.424133	35.715973	120.127945	-1.150026	0.000000	-0.421490	0.000000	0.000000	0.000000	-0.489814	-0.042428	0.679322	0.000000	0.000000	2.000000	63.000000	0.000000
3771.032506	0.121368	0.536309	0.010694	78.368652	35.372372	119.351395	-1.068390	0.000000	-0.534710	0.000000	0.000000	0.000000	-0.489814	-0.042428	0.679322	0.000000	0.000000	2.000000	63.000000	0.000000
3771.035839	0.119834	0.536044	0.012853	78.368652	35.372372	119.351395	-1.068390	0.000000	-0.534710	0.000000	0.000000	0.000000	-0.460029	-0.079335	0.647655	0.000000	0.000000	2.000000	63.000000	0.000000
3771.039172	0.119834	0.536044	0.012853	78.368652	35.372372	119.351395	-1.068390	0.000000	-0.534710	0.000000	0.000000	0.000000	-0.460029	-0.079335	0.647655	0.000000	0.000000	2.000000	63.000000	0.000000
3771.042506	0.119834	0.536044	0.012853	78.328606	35.076035	118.875061	-0.991719	0.000000	-0.642652	0.000000	0.000000	0.000000	-0.460029	-0.079335	0.647655	0.000000	0.000000	2.000000	63.000000	0.000000
3771.045839	0.118438	0.535650	0.014856	78.328606	35.076035	118.875061	-0.991719	0.000000	-0.642652	0.000000	0.000000	0.000000	-0.419015	-0.118464	0.600859	0.000000	0.000000	2.000000	63.000000	0.000000
3771.049172	0.118438	0.535650	0.014856	78.328606	35.076035	118.875061	-0.991719	0.000000	-0.642652	0.000000	0.000000	0.000000	-0.419015	-0.118464	0.600859	0.000000	0.000000	2.000000	63.000000	0.000000
3771.052506	0.118438	0.535650	0.014856	78.305664	34.813332	118.700996	-0.921883	0.000000	-0.742796	0.000000	0.000000	0.000000	-0.419015	-0.118464	0.600859	0.000000	0.000000	2.000000	63.000000	0.000000
3771.055839	0.117207	0.535167	0.016712	78.305664	34.813332	118.700996	-0.921883	0.000000	-0.742796	0.000000	0.000000	0.000000	-0.369167	-0.144763	0.556975	0.000000	0.000000	2.000000	63.000000	0.000000
3771.059172	0.117207	0.535167	0.016712	78.305664	34.813332	118.700996	-0.921883	0.000000	-0.742796	0.000000	0.000000	0.000000	-0.369167	-0.144763	0.556975	0.000000	0.000000	2.000000	63.000000	0.000000
3771.062506	0.117207	0.535167	0.016712	78.287148	34.533905	118.569122	-0.860355	0.000000	-0.835625	0.000000	0.000000	0.000000	-0.369167	-0.144763	0.556975	0.000000	0.000000	2.000000	63.000000	0.000000
3771.065839	0.116094	0.534634	0.018409	78.287148	34.533905	118.569122	-0.860355	0.000000	-0.835625	0.000000	0.000000	0.000000	-0.333781	-0.160011	0.508917	0.000000	0.000000	2.000000	63.000000	0.000000
3771.069172	0.116094	0.534634	0.018409	78.287148	34.533905	118.569122	-0.860355	0.000000	-0.835625	0.000000	0.000000	0.000000	-0.333781	-0.160011	0.508917	0.000000	0.000000	2.000000	63.000000	0.000000
3771.072506	0.116094	0.534634	0.018409	78.272141	34.167206	118.305405	-0.804725	0.000000	-0.920444	0.000000	0.000000	0.000000	-0.333781	-0.160011	0.508917	0.000000	0.000000	2.000000	63.000000	0.000000
3771.075839	0.115162	0.534073	0.019994	78.272141	34.167206	118.305405	-0.804725	0.000000	-0.920444	0.000000	0.000000	0.000000	-0.279738	-0.168228	0.475394	0.000000	0.000000	2.000000	63.000000	0.000000
3771.079172	0.115162	0.534073	0.019994	78.272141	34.167206	118.305405	-0.804725	0.000000	-0.920444	0.000000	0.000000	0.000000	-0.279738	-0.168228	0.475394	0.000000	0.000000	2.000000	63.000000	0.000000
3771.082506	0.115162	0.534073	0.019994	78.265198	33.739643	117.924149	-0.758102	0.000000	-0.999677	0.000000	0.000000	0.000000	-0.279738	-0.168228	0.475394	0.000000	0.000000	2.000000	63.000000	0.000000
3771.085839	0.114419	0.533516	0.021396	78.265198	33.739643	117.924149	-0.758102	0.000000	-0.999677	0.000000	0.000000	0.000000	-0.222884	-0.167157	0.420638	0.000000	0.000000	2.000000	63.000000	0.000000
3771.089172	0.114419	0.533516	0.021396	78.265198	33.739643	117.924149	-0.758102	0.000000	-0.999677	0.000000	0.000000	0.000000	-0.222884	-0.167157	0.420638	0.000000	0.000000	2.000000	63.000000	0.000000
3771.092506	0.114419	0.533516	0.021396	78.264961	33.426102	117.647728	-0.720954	0.000000	-1.069783	0.000000	0.000000	0.000000	-0.222884	-0.167157	0.420638	0.000000	0.000000	2.000000	63.000000	0.000000
3771.095839	0.113892	0.532936	0.022615	78.264961	33.426102	117.647728	-0.720954	0.000000	-1.069783	0.000000	0.000000	0.000000	-0.158047	-0.173915	0.365822	0.000000	0.000000	2.000000	63.000000	0.000000
3771.099172	0.113892	0.532936	0.022615	78.264961	33.426102	117.647728	-0.720954	0.000000	-1.069783	0.000000	0.000000	0.000000	-0.158047	-0.173915	0.365822	0.000000	0.000000	2.000000	63.000000	0.000000
3771.102506	0.113892	0.532936	0.022615	78.254166	33.266479	117.536125	-0.694613	0.000000	-1.130753	0.000000	0.000000	0.000000	-0.158047	-0.173915	0.365822	0.000000	0.000000	2.000000	63.000000	0.000000
3771.105839	0.113629	0.532361	0.023638	78.254166	33.266479	117.536125	-0.694613	0.000000	-1.130753	0.000000	0.000000	0.000000	-0.079030	-0.172394	0.306834	0.000000	0.000000	2.000000	63.000000	0.000000
3771.109172	0.113629	0.532361	0.023638	78.254166	33.266479	117.536125	-0.694613	0.000000	-1.130753	0.000000	0.000000	0.000000	-0.079030	-0.172394	0.306834	0.000000	0.000000	2.000000	63.000000	0.000000
3771.112506	0.113629	0.532361	0.023638	78.244461	33.197205	117.499336	-0.681441	0.000000	-1.181892	0.000000	0.000000	0.000000	-0.079030	-0.172394	0.306834	0.000000	0.000000	2.000000	63.000000	0.000000
3771.115839	0.113563	0.531792	0.024481	78.244461	33.197205	117.499336	-0.681441	0.000000	-1.181892	0.000000	0.000000	0.000000	-0.019896	-0.170672	0.252898	0.000000	0.000000	2.000000	63.000000	0.000000
3771.119172	0.113563	0.531792	0.024481	78.244461	33.197205	117.499336	-0.681441	0.000000	-1.181892	0.000000	0.000000	0.000000	-0.019896	-0.170672	0.252898	0.000000	0.000000	2.000000	63.000000	0.000000
3771.122506	0.113563	0.531792	0.024481	78.233337	33.132145	117.431160	-0.678126	0.000000	-1.224042	0.000000	0.000000	0.000000	-0.019896	-0.170672	0.252898	0.000000	0.000000	2.000000	63.000000	0.000000
3771.125839	0.113563	0.531792	0.024481	78.233337	33.132145	117.431160	-0.678126	0.000000	-1.224042	0.000000	0.000000	0.000000	-0.019896	-0.170672	0.252898	0.000000	0.000000	2.000000	63.000000	0.000000
3771.129172	0.113701	0.531192	0.025170	78.233337	33.132145	117.431160	-0.678126	0.000000	-1.224042	0.000000	0.000000	0.000000	0.041516	-0.180005	0.206850	0.000000	0.000000	2.000000	63.000000	0.000000
3771.132506	0.113701	0.531192	0.025170	78.206772	32.899525	117.140358	-0.678126	0.000000	-1.224042	0.000000	0.000000	0.000000	0.041516	-0.180005	0.206850	0.000000	0.000000	2.000000	63.000000	0.000000
3771.135839	0.113998	0.530589	0.025713	78.206772	32.899525	117.140358	-0.678126	0.000000	-1.224042	0.000000	0.000000	0.000000	0.089200	-0.181066	0.162831	0.000000	0.000000	2.000000	63.000000	0.000000
3771.139172	0.113998	0.530589	0.025713	78.206772	32.899525	117.140358	-0.678126	0.000000	-1.224042	0.000000	0.000000	0.000000	0.089200	-0.181066	0.162831	0.000000	0.000000	2.000000	63.000000	0.000000
3771.142506	0.113998	0.530589	0.025713	78.193970	32.459583	116.556183	-0.699911	0.000000	-1.285655	0.000000	0.000000	0.000000	0.089200	-0.181066	0.162831	0.000000	0.000000	2.000000	63.000000	0.000000
3771.145839	0.113998	0.530589	0.025713	78.193970	32.459583	116.556183	-0.699911	0.000000	-1.285655	0.000000	0.000000	0.000000	0.089200	-0.181066	0.162831	0.000000	0.000000	2.000000	63.000000	0.000000
3771.149172	0.114368	0.529972	0.026153	78.193970	32.459583	116.556183	-0.699911	0.000000	-1.285655	0.000000	0.000000	0.000000	0.111080	-0.185156	0.131879	0.000000	0.000000	2.000000	63.000000	0.000000
3771.152506	0.114368	0.529972	0.026153	78.211136	31.708908	115.536232	-0.699911	0.000000	-1.285655	0.000000	0.000000	0.000000	0.111080	-0.185156	0.131879	0.000000	0.000000	2.000000	63.000000	0.000000
3771.155839	0.114837	0.529287	0.026491	78.211136	31.708908	115.536232	-0.699911	0.000000	-1.285655	0.000000	0.000000	0.000000	0.140429	-0.205438	0.101549	0.000000	0.000000	2.000000	63.000000	0.000000
3771.159172	0.114837	0.529287	0.026491	78.211136	31.708908	115.536232	-0.699911	0.000000	-1.285655	0.000000	0.000000	0.000000	0.140429	-0.205438	0.101549	0.000000	0.000000	2.000000	63.000000	0.000000
3771.162506	0.114837	0.529287	0.026491	78.254372	30.665375	114.100494	-0.741829	0.000000	-1.324560	0.000000	0.000000	0.000000	0.140429	-0.205438	0.101549	0.000000	0.000000	2.000000	63.000000	0.000000
3771.165839	0.115364	0.528567	0.026668	78.254372	30.665375	114.100494	-0.741829	0.000000	-1.324560	0.000000	0.000000	0.000000	0.158179	-0.216100	0.052923	0.000000	0.000000	2.000000	63.000000	0.000000
3771.169172	0.115364	0.528567	0.026668	78.254372	30.665375	114.100494	-0.741829	0.000000	-1.324560	0.000000	0.000000	0.000000	0.158179	-0.216100	0.052923	0.000000	0.000000	2.000000	63.000000	0.000000
3771.172506	0.115364	0.528567	0.026668	78.319374	29.460781	112.423798	-0.768193	0.000000	-1.333380	0.000000	0.000000	0.000000	0.158179	-0.216100	0.052923	0.000000	0.000000	2.000000	63.000000	0.000000
3771.175839	0.116006	0.527817	0.026711	78.319374	29.460781	112.423798	-0.768193	0.000000	-1.333380	0.000000	0.000000	0.000000	0.192506	-0.224784	0.012962	0.000000	0.000000	2.000000	63.000000	0.000000
3771.179172	0.116006	0.527817	0.026711	78.319374	29.460781	112.423798	-0.768193	0.000000	-1.333380	0.000000	0.000000	0.000000	0.192506	-0.224784	0.012962	0.000000	0.000000	2.000000	63.000000	0.000000
3771.182506	0.116006	0.527817	0.026711	78.413773	28.168024	110.584312	-0.800277	0.000000	-1.335541	0.000000	0.000000	0.000000	0.192506	-0.224784	0.012962	0.000000	0.000000	2.000000	63.000000	0.000000
3771.185839	0.116792	0.527044	0.026547	78.413773	28.168024	110.584312	-0.800277	0.000000	-1.335541	0.000000	0.000000	0.000000	0.236002	-0.231863	-0.049130	0.000000	0.000000	2.000000	63.000000	0.000000
3771.189172	0.116792	0.527044	0.026547	78.413773	28.168024	110.584312	-0.800277	0.000000	-1.335541	0.000000	0.000000	0.000000	0.236002	-0.231863	-0.049130	0.000000	0.000000	2.000000	63.000000	0.000000
3771.192506	0.116792	0.527044	0.026547	78.530869	26.888849	108.733780	-0.839611	0.000000	-1.327352	0.000000	0.000000	0.000000	0.236002	-0.231863	-0.049130	0.000000	0.000000	2.000000	63.000000	0.000000
3771.195839	0.117643	0.526352	0.026245	78.530869	26.888849	108.733780	-0.839611	0.000000	-1.327352	0.000000	0.000000	0.000000	0.255127	-0.207582	-0.090546	0.000000	0.000000	2.000000	63.000000	0.000000
3771.199172	0.117643	0.526352	0.026245	78.530869	26.888849	108.733780	-0.839611	0.000000	-1.327352	0.000000	0.000000	0.000000	0.255127	-0.207582	-0.090546	0.000000	0.000000	2.000000	63.000000	0.000000
3771.202506	0.117643	0.526352	0.026245	78.642319	25.687752	106.975655	-0.882132	0.000000	-1.312261	0.000000	0.000000	0.000000	0.255127	-0.207582	-0.090546	0.000000	0.000000	2.000000	63.000000	0.000000
3771.205839	0.118569	0.525736	0.025760	78.642319	25.687752	106.975655	-0.882132	0.000000	-1.312261	0.000000	0.000000	0.000000	0.277951	-0.184951	-0.145716	0.000000	0.000000	2.000000	63.000000	0.000000
3771.209172	0.118569	0.525736	0.025760	78.642319	25.687752	106.975655	-0.882132	0.000000	-1.312261	0.000000	0.000000	0.000000	0.277951	-0.184951	-0.145716	0.000000	0.000000	2.000000	63.000000	0.000000
3771.212506	0.118569	0.525736	0.025760	78.722122	24.589905	105.357597	-0.928457	0.000000	-1.287975	0.000000	0.000000	0.000000	0.277951	-0.184951	-0.145716	0.000000	0.000000	2.000000	63.000000	0.000000
3771.215839	0.119512	0.525201	0.025147	78.722122	24.589905	105.357597	-0.928457	0.000000	-1.287975	0.000000	0.000000	0.000000	0.282784	-0.160478	-0.183810	0.000000	0.000000	2.000000	63.000000	0.000000
3771.219172	0.119512	0.525201	0.025147	78.722122	24.589905	105.357597	-0.928457	0.000000	-1.287975	0.000000	0.000000	0.000000	0.282784	-0.160478	-0.183810	0.000000	0.000000	2.000000	63.000000	0.000000
3771.222506	0.119512	0.525201	0.025147	78.727592	23.556629	103.849388	-0.975588	0.000000	-1.257340	0.000000	0.000000	0.000000	0.282784	-0.160478	-0.183810	0.000000	0.000000	2.000000	63.000000	0.000000
3771.225839	0.120458	0.524726	0.024457	78.727592	23.556629	103.849388	-0.975588	0.000000	-1.257340	0.000000	0.000000	0.000000	0.283778	-0.142430	-0.207042	0.000000	0.000000	2.000000	63.000000	0.000000
3771.229172	0.120458	0.524726	0.024457	78.727592	23.556629	103.849388	-0.975588	0.000000	-1.257340	0.000000	0.000000	0.000000	0.283778	-0.142430	-0.207042	0.000000	0.000000	2.000000	63.000000	0.000000
3771.232506	0.120458	0.524726	0.024457	78.625031	22.498596	102.335312	-1.022884	0.000000	-1.222833	0.000000	0.000000	0.000000	0.283778	-0.142430	-0.207042	0.000000	0.000000	2.000000	63.000000	0.000000
3771.235839	0.121407	0.524284	0.023693	78.625031	22.498596	102.335312	-1.022884	0.000000	-1.222833	0.000000	0.000000	0.000000	0.284876	-0.132555	-0.229187	0.000000	0.000000	2.000000	63.000000	0.000000
3771.239172	0.121407	0.524284	0.023693	78.625031	22.498596	102.335312	-1.022884	0.000000	-1.222833	0.000000	0.000000	0.000000	0.284876	-0.132555	-0.229187	0.000000	0.000000	2.000000	63.000000	0.000000
3771.242506	0.121407	0.524284	0.023693	78.427246	21.416595	100.803215	-1.070363	0.000000	-1.184636	0.000000	0.000000	0.000000	0.284876	-0.132555	-0.229187	0.000000	0.000000	2.000000	63.000000	0.000000
3771.245839	0.122342	0.523892	0.022879	78.427246	21.416595	100.803215	-1.070363	0.000000	-1.184636	0.000000	0.000000	0.000000	0.280376	-0.117755	-0.244096	0.000000	0.000000	2.000000	63.000000	0.000000
3771.249172	0.122342	0.523892	0.022879	78.427246	21.416595	100.803215	-1.070363	0.000000	-1.184636	0.000000	0.000000	0.000000	0.280376	-0.117755	-0.244096	0.000000	0.000000	2.000000	63.000000	0.000000
3771.252506	0.122342	0.523892	0.022879	78.132561	20.272394	99.194580	-1.117092	0.000000	-1.143953	0.000000	0.000000	0.000000	0.280376	-0.117755	-0.244096	0.000000	0.000000	2.000000	63.000000	0.000000
3771.255839	0.123232	0.523516	0.022093	78.132561	20.272394	99.194580	-1.117092	0.000000	-1.143953	0.000000	0.000000	0.000000	0.267186	-0.112671	-0.235795	0.000000	0.000000	2.000000	63.000000	0.000000
3771.259172	0.123232	0.523516	0.022093	78.132561	20.272394	99.194580	-1.117092	0.000000	-1.143953	0.000000	0.000000	0.000000	0.267186	-0.112671	-0.235795	0.000000	0.000000	2.000000	63.000000	0.000000
3771.262506	0.123232	0.523516	0.022093	77.790375	19.102921	97.534248	-1.161623	0.000000	-1.104654	0.000000	0.000000	0.000000	0.267186	-0.112671	-0.235795	0.000000	0.000000	2.000000	63.000000	0.000000
3771.265839	0.124107	0.523174	0.021348	77.790375	19.102921	97.534248	-1.161623	0.000000	-1.104654	0.000000	0.000000	0.000000	0.262342	-0.102704	-0.223668	0.000000	0.000000	2.000000	63.000000	0.000000
3771.269172	0.124107	0.523174	0.021348	77.790375	19.102921	97.534248	-1.161623	0.000000	-1.104654	0.000000	0.000000	0.000000	0.262342	-0.102704	-0.223668	0.000000	0.000000	2.000000	63.000000	0.000000
3771.272506	0.124107	0.523174	0.021348	77.448273	17.931547	95.833488	-1.205347	0.000000	-1.067376	0.000000	0.000000	0.000000	0.262342	-0.102704	-0.223668	0.000000	0.000000	2.000000	63.000000	0.000000
3771.275839	0.124983	0.522875	0.020615	77.448273	17.931547	95.833488	-1.205347	0.000000	-1.067376	0.000000	0.000000	0.000000	0.262703	-0.089569	-0.219810	0.000000	0.000000	2.000000	63.000000	0.000000
3771.279172	0.124983	0.522875	0.020615	77.448273	17.931547	95.833488	-1.205347	0.000000	-1.067376	0.000000	0.000000	0.000000	0.262703	-0.089569	-0.219810	0.000000	0.000000	2.000000	63.000000	0.000000
3771.282506	0.124983	0.522875	0.020615	77.113846	16.804157	94.181786	-1.249131	0.000000	-1.030741	0.000000	0.000000	0.000000	0.262703	-0.089569	-0.219810	0.000000	0.000000	2.000000	63.000000	0.000000
3771.285839	0.125831	0.522615	0.019969	77.113846	16.804157	94.181786	-1.249131	0.000000	-1.030741	0.000000	0.000000	0.000000	0.254410	-0.078059	-0.193748	0.000000	0.000000	2.000000	63.000000	0.000000
3771.289172	0.125831	0.522615	0.019969	77.113846	16.804157	94.181786	-1.249131	0.000000	-1.030741	0.000000	0.000000	0.000000	0.254410	-0.078059	-0.193748	0.000000	0.000000	2.000000	63.000000	0.000000
3771.292506	0.125831	0.522615	0.019969	76.803085	15.772774	92.619316	-1.291533	0.000000	-0.998449	0.000000	0.000000	0.000000	0.254410	-0.078059	-0.193748	0.000000	0.000000	2.000000	63.000000	0.000000
3771.295839	0.126621	0.522458	0.019388	76.803085	15.772774	92.619316	-1.291533	0.000000	-0.998449	0.000000	0.000000	0.000000	0.237245	-0.047193	-0.174409	0.000000	0.000000	2.000000	63.000000	0.000000
3771.299172	0.126621	0.522458	0.019388	76.803085	15.772774	92.619316	-1.291533	0.000000	-0.998449	0.000000	0.000000	0.000000	0.237245	-0.047193	-0.174409	0.000000	0.000000	2.000000	63.000000	0.000000
3771.302506	0.126621	0.522458	0.019388	76.520828	14.850520	91.173256	-1.331074	0.000000	-0.969381	0.000000	0.000000	0.000000	0.237245	-0.047193	-0.174409	0.000000	0.000000	2.000000	63.000000	0.000000
3771.305839	0.127345	0.522382	0.018921	76.520828	14.850520	91.173256	-1.331074	0.000000	-0.969381	0.000000	0.000000	0.000000	0.216968	-0.022855	-0.140050	0.000000	0.000000	2.000000	63.000000	0.000000
3771.309172	0.127345	0.522382	0.018921	76.520828	14.850520	91.173256	-1.331074	0.000000	-0.969381	0.000000	0.000000	0.000000	0.216968	-0.022855	-0.140050	0.000000	0.000000	2.000000	63.000000	0.000000
3771.312506	0.127345	0.522382	0.018921	76.278542	14.011495	89.859818	-1.367235	0.000000	-0.946040	0.000000	0.000000	0.000000	0.216968	-0.022855	-0.140050	0.000000	0.000000	2.000000	63.000000	0.000000
3771.315839	0.127901	0.522354	0.018556	76.278542	14.011495	89.859818	-1.367235	0.000000	-0.946040	0.000000	0.000000	0.000000	0.166850	-0.008242	-0.109297	0.000000	0.000000	2.000000	63.000000	0.000000
3771.319172	0.127901	0.522354	0.018556	76.278542	14.011495	89.859818	-1.367235	0.000000	-0.946040	0.000000	0.000000	0.000000	0.166850	-0.008242	-0.109297	0.000000	0.000000	2.000000	63.000000	0.000000
3771.322506	0.127901	0.522354	0.018556	76.079704	13.298566	88.731033	-1.395043	0.000000	-0.927823	0.000000	0.000000	0.000000	0.166850	-0.008242	-0.109297	0.000000	0.000000	2.000000	63.000000	0.000000
3771.325839	0.128337	0.522348	0.018287	76.079704	13.298566	88.731033	-1.395043	0.000000	-0.927823	0.000000	0.000000	0.000000	0.130745	-0.001739	-0.080981	0.000000	0.000000	2.000000	63.000000	0.000000
3771.329172	0.128337	0.522348	0.018287	76.079704	13.298566	88.731033	-1.395043	0.000000	-0.927823	0.000000	0.000000	0.000000	0.130745	-0.001739	-0.080981	0.000000	0.000000	2.000000	63.000000	0.000000
3771.332506	0.128337	0.522348	0.018287	75.926910	12.703048	87.788002	-1.416834	0.000000	-0.914327	0.000000	0.000000	0.000000	0.130745	-0.001739	-0.080981	0.000000	0.000000	2.000000	63.000000	0.000000
3771.335839	0.128337	0.522348	0.018287	75.926910	12.703048	87.788002	-1.416834	0.000000	-0.914327	0.000000	0.000000	0.000000	0.130745	-0.001739	-0.080981	0.000000	0.000000	2.000000	63.000000	0.000000
3771.339172	0.128619	0.522359	0.018077	75.926910	12.703048	87.788002	-1.416834	0.000000	-0.914327	0.000000	0.000000	0.000000	0.084737	0.003109	-0.062771	0.000000	0.000000	2.000000	63.000000	0.000000
3771.342506	0.128619	0.522359	0.018077	75.827759	12.253605	87.081299	-1.416834	0.000000	-0.914327	0.000000	0.000000	0.000000	0.084737	0.003109	-0.062771	0.000000	0.000000	2.000000	63.000000	0.000000
3771.345839	0.128795	0.522332	0.017924	75.827759	12.253605	87.081299	-1.416834	0.000000	-0.914327	0.000000	0.000000	0.000000	0.052892	-0.008151	-0.046084	0.000000	0.000000	2.000000	63.000000	0.000000
3771.349172	0.128795	0.522332	0.017924	75.827759	12.253605	87.081299	-1.416834	0.000000	-0.914327	0.000000	0.000000	0.000000	0.052892	-0.008151	-0.046084	0.000000	0.000000	2.000000	63.000000	0.000000
3771.352506	0.128795	0.522332	0.017924	75.786835	11.943190	86.603516	-1.439772	0.000000	-0.896184	0.000000	0.000000	0.000000	0.052892	-0.008151	-0.046084	0.000000	0.000000	2.000000	63.000000	0.000000
3771.355839	0.128795	0.522332	0.017924	75.786835	11.943190	86.603516	-1.439772	0.000000	-0.896184	0.000000	0.000000	0.000000	0.052892	-0.008151	-0.046084	0.000000	0.000000	2.000000	63.000000	0.000000
3771.359172	0.128842	0.522294	0.017828	75.786835	11.943190	86.603516	-1.439772	0.000000	-0.896184	0.000000	0.000000	0.000000	0.014043	-0.011368	-0.028556	0.000000	0.000000	2.000000	63.000000	0.000000
3771.362506	0.128842	0.522294	0.017828	75.789619	11.735474	86.302864	-1.439772	0.000000	-0.896184	0.000000	0.000000	0.000000	0.014043	-0.011368	-0.028556	0.000000	0.000000	2.000000	63.000000	0.000000
3771.365839	0.128842	0.522294	0.017828	75.789619	11.735474	86.302864	-1.439772	0.000000	-0.896184	0.000000	0.000000	0.000000	0.014043	-0.011368	-0.028556	0.000000	0.000000	2.000000	63.000000	0.000000
3771.369172	0.128842	0.522294	0.017828	75.789619	11.735474	86.302864	-1.439772	0.000000	-0.896184	0.000000	0.000000	0.000000	0.014043	-0.011368	-0.028556	0.000000	0.000000	2.000000	63.000000	0.000000
3771.372506	0.128683	0.522186	0.017777	75.800392	11.639888	86.183708	-1.442112	0.000000	-0.891425	0.000000	0.000000	0.000000	-0.047771	-0.032350	-0.015503	0.000000	0.000000	2.000000	63.000000	0.000000
3771.375839	0.128683	0.522186	0.017777	75.800392	11.639888	86.183708	-1.442112	0.000000	-0.891425	0.000000	0.000000	0.000000	-0.047771	-0.032350	-0.015503	0.000000	0.000000	2.000000	63.000000	0.000000
3771.379172	0.128683	0.522186	0.017777	75.800392	11.639888	86.183708	-1.442112	0.000000	-0.891425	0.000000	0.000000	0.000000	-0.047771	-0.032350	-0.015503	0.000000	0.000000	2.000000	63.000000	0.000000
3771.382506	0.128683	0.522186	0.017777	75.806633	11.613888	86.182152	-1.434151	0.000000	-0.888841	0.000000	0.000000	0.000000	-0.047771	-0.032350	-0.015503	0.000000	0.000000	2.000000	63.000000	0.000000
3771.385839	0.128453	0.522143	0.017823	75.806633	11.613888	86.182152	-1.434151	0.000000	-0.888841	0.000000	0.000000	0.000000	-0.068857	-0.012930	0.013829	0.000000	0.000000	2.000000	63.000000	0.000000
3771.389172	0.128453	0.522143	0.017823	75.806633	11.613888	86.182152	-1.434151	0.000000	-0.888841	0.000000	0.000000	0.000000	-0.068857	-0.012930	0.013829	0.000000	0.000000	2.000000	63.000000	0.000000
3771.392506	0.128453	0.522143	0.017823	75.809746	11.580491	86.181358	-1.422675	0.000000	-0.891146	0.000000	0.000000	0.000000	-0.068857	-0.012930	0.013829	0.000000	0.000000	2.000000	63.000000	0.000000
3771.395839	0.128453	0.522143	0.017823	75.809746	11.580491	86.181358	-1.422675	0.000000	-0.891146	0.000000	0.000000	0.000000	-0.068857	-0.012930	0.013829	0.000000	0.000000	2.000000	63.000000	0.000000
3771.399172	0.128161	0.522116	0.017906	75.809746	11.580491	86.181358	-1.422675	0.000000	-0.891146	0.000000	0.000000	0.000000	-0.087671	-0.008058	0.024781	0.000000	0.000000	2.000000	63.000000	0.000000
3771.402506	0.128161	0.522116	0.017906	75.806633	11.537747	86.182159	-1.422675	0.000000	-0.891146	0.000000	0.000000	0.000000	-0.087671	-0.008058	0.024781	0.000000	0.000000	2.000000	63.000000	0.000000
3771.405839	0.128161	0.522116	0.017906	75.806633	11.537747	86.182159	-1.422675	0.000000	-0.891146	0.000000	0.000000	0.000000	-0.087671	-0.008058	0.024781	0.000000	0.000000	2.000000	63.000000	0.000000
3771.409172	0.128161	0.522116	0.017906	75.806633	11.537747	86.182159	-1.422675	0.000000	-0.891146	0.000000	0.000000	0.000000	-0.087671	-0.008058	0.024781	0.000000	0.000000	2.000000	63.000000	0.000000
3771.412506	0.127386	0.522191	0.018169	75.797249	11.488331	86.184486	-1.408063	0.000000	-0.895276	0.000000	0.000000	0.000000	-0.232703	0.022638	0.079191	0.000000	0.000000	2.000000	63.000000	0.000000
3771.415839	0.127386	0.522191	0.018169	75.797249	11.488331	86.184486	-1.408063	0.000000	-0.895276	0.000000	0.000000	0.000000	-0.232703	0.022638	0.079191	0.000000	0.000000	2.000000	63.000000	0.000000
3771.419172	0.127386	0.522191	0.018169	75.797249	11.488331	86.184486	-1.408063	0.000000	-0.895276	0.000000	0.000000	0.000000	-0.232703	0.022638	0.079191	0.000000	0.000000	2.000000	63.000000	0.000000
3771.422506	0.127386	0.522191	0.018169	75.784782	11.434262	86.187645	-1.369279	0.000000	-0.908474	0.000000	0.000000	0.000000	-0.232703	0.022638	0.079191	0.000000	0.000000	2.000000	63.000000	0.000000
3771.425839	0.126930	0.522283	0.018366	75.784782	11.434262	86.187645	-1.369279	0.000000	-0.908474	0.000000	0.000000	0.000000	-0.136568	0.027503	0.059045	0.000000	0.000000	2.000000	63.000000	0.000000
3771.429172	0.126930	0.522283	0.018366	75.784782	11.434262	86.187645	-1.369279	0.000000	-0.908474	0.000000	0.000000	0.000000	-0.136568	0.027503	0.059045	0.000000	0.000000	2.000000	63.000000	0.000000
3771.432506	0.126930	0.522283	0.018366	75.769058	11.374043	86.185432	-1.346517	0.000000	-0.918315	0.000000	0.000000	0.000000	-0.136568	0.027503	0.059045	0.000000	0.000000	2.000000	63.000000	0.000000
3771.435839	0.126930	0.522283	0.018366	75.769058	11.374043	86.185432	-1.346517	0.000000	-0.918315	0.000000	0.000000	0.000000	-0.136568	0.027503	0.059045	0.000000	0.000000	2.000000	63.000000	0.000000
3771.439172	0.126435	0.522364	0.018596	75.769058	11.374043	86.185432	-1.346517	0.000000	-0.918315	0.000000	0.000000	0.000000	-0.148466	0.024281	0.069054	0.000000	0.000000	2.000000	63.000000	0.000000
3771.442506	0.126435	0.522364	0.018596	75.749916	11.294024	86.165726	-1.346517	0.000000	-0.918315	0.000000	0.000000	0.000000	-0.148466	0.024281	0.069054	0.000000	0.000000	2.000000	63.000000	0.000000
3771.445839	0.125918	0.522445	0.018832	75.749916	11.294024	86.165726	-1.346517	0.000000	-0.918315	0.000000	0.000000	0.000000	-0.155350	0.024314	0.070687	0.000000	0.000000	2.000000	63.000000	0.000000
3771.449172	0.125918	0.522445	0.018832	75.749916	11.294024	86.165726	-1.346517	0.000000	-0.918315	0.000000	0.000000	0.000000	-0.155350	0.024314	0.070687	0.000000	0.000000	2.000000	63.000000	0.000000
3771.452506	0.125918	0.522445	0.018832	75.735847	11.158692	86.065353	-1.295881	0.000000	-0.941605	0.000000	0.000000	0.000000	-0.155350	0.024314	0.070687	0.000000	0.000000	2.000000	63.000000	0.000000
3771.455839	0.125918	0.522445	0.018832	75.735847	11.158692	86.065353	-1.295881	0.000000	-0.941605	0.000000	0.000000	0.000000	-0.155350	0.024314	0.070687	0.000000	0.000000	2.000000	63.000000	0.000000
3771.459172	0.125377	0.522526	0.019073	75.735847	11.158692	86.065353	-1.295881	0.000000	-0.941605	0.000000	0.000000	0.000000	-0.162248	0.024312	0.072297	0.000000	0.000000	2.000000	63.000000	0.000000
3771.462506	0.125377	0.522526	0.019073	75.722412	10.916640	85.812187	-1.295881	0.000000	-0.941605	0.000000	0.000000	0.000000	-0.162248	0.024312	0.072297	0.000000	0.000000	2.000000	63.000000	0.000000
3771.465839	0.124782	0.522548	0.019292	75.722412	10.916640	85.812187	-1.295881	0.000000	-0.941605	0.000000	0.000000	0.000000	-0.178557	0.006494	0.065670	0.000000	0.000000	2.000000	63.000000	0.000000
3771.469172	0.124782	0.522548	0.019292	75.722412	10.916640	85.812187	-1.295881	0.000000	-0.941605	0.000000	0.000000	0.000000	-0.178557	0.006494	0.065670	0.000000	0.000000	2.000000	63.000000	0.000000
3771.472506	0.124782	0.522548	0.019292	75.710159	10.595767	85.455200	-1.239081	0.000000	-0.964600	0.000000	0.000000	0.000000	-0.178557	0.006494	0.065670	0.000000	0.000000	2.000000	63.000000	0.000000
3771.475839	0.124782	0.522548	0.019292	75.710159	10.595767	85.455200	-1.239081	0.000000	-0.964600	0.000000	0.000000	0.000000	-0.178557	0.006494	0.065670	0.000000	0.000000	2.000000	63.000000	0.000000
3771.479172	0.124158	0.522580	0.019494	75.710159	10.595767	85.455200	-1.239081	0.000000	-0.964600	0.000000	0.000000	0.000000	-0.187159	0.009744	0.060662	0.000000	0.000000	2.000000	63.000000	0.000000
3771.482506	0.124158	0.522580	0.019494	75.699524	10.233214	85.037010	-1.239081	0.000000	-0.964600	0.000000	0.000000	0.000000	-0.187159	0.009744	0.060662	0.000000	0.000000	2.000000	63.000000	0.000000
3771.485839	0.123484	0.522596	0.019689	75.699524	10.233214	85.037010	-1.239081	0.000000	-0.964600	0.000000	0.000000	0.000000	-0.202264	0.004851	0.058416	0.000000	0.000000	2.000000	63.000000	0.000000
3771.489172	0.123484	0.522596	0.019689	75.699524	10.233214	85.037010	-1.239081	0.000000	-0.964600	0.000000	0.000000	0.000000	-0.202264	0.004851	0.058416	0.000000	0.000000	2.000000	63.000000	0.000000
3771.492506	0.123484	0.522596	0.019689	75.686455	9.797206	84.522331	-1.174177	0.000000	-0.984446	0.000000	0.000000	0.000000	-0.202264	0.004851	0.058416	0.000000	0.000000	2.000000	63.000000	0.000000
3771.495839	0.123484	0.522596	0.019689	75.686455	9.797206	84.522331	-1.174177	0.000000	-0.984446	0.000000	0.000000	0.000000	-0.202264	0.004851	0.058416	0.000000	0.000000	2.000000	63.000000	0.000000
3771.499172	0.122764	0.522613	0.019894	75.686455	9.797206	84.522331	-1.174177	0.000000	-0.984446	0.000000	0.000000	0.000000	-0.215946	0.004876	0.061626	0.000000	0.000000	2.000000	63.000000	0.000000
3771.502506	0.122764	0.522613	0.019894	75.670235	9.279939	83.899429	-1.174177	0.000000	-0.984446	0.000000	0.000000	0.000000	-0.215946	0.004876	0.061626	0.000000	0.000000	2.000000	63.000000	0.000000
3771.505839	0.121975	0.522656	0.020113	75.670235	9.279939	83.899429	-1.174177	0.000000	-0.984446	0.000000	0.000000	0.000000	-0.236702	0.012940	0.065474	0.000000	0.000000	2.000000	63.000000	0.000000
3771.509172	0.121975	0.522656	0.020113	75.670235	9.279939	83.899429	-1.174177	0.000000	-0.984446	0.000000	0.000000	0.000000	-0.236702	0.012940	0.065474	0.000000	0.000000	2.000000	63.000000	0.000000
3771.512506	0.121975	0.522656	0.020113	75.643456	8.676239	83.147293	-1.098736	0.000000	-1.005630	0.000000	0.000000	0.000000	-0.236702	0.012940	0.065474	0.000000	0.000000	2.000000	63.000000	0.000000
3771.515839	0.121975	0.522656	0.020113	75.643456	8.676239	83.147293	-1.098736	0.000000	-1.005630	0.000000	0.000000	0.000000	-0.236702	0.012940	0.065474	0.000000	0.000000	2.000000	63.000000	0.000000
3771.519172	0.121168	0.522688	0.020357	75.643456	8.676239	83.147293	-1.098736	0.000000	-1.005630	0.000000	0.000000	0.000000	-0.241953	0.009716	0.073370	0.000000	0.000000	2.000000	63.000000	0.000000
3771.522506	0.121168	0.522688	0.020357	75.608391	7.983802	82.266296	-1.098736	0.000000	-1.005630	0.000000	0.000000	0.000000	-0.241953	0.009716	0.073370	0.000000	0.000000	2.000000	63.000000	0.000000
3771.525839	0.120365	0.522764	0.020615	75.608391	7.983802	82.266296	-1.098736	0.000000	-1.005630	0.000000	0.000000	0.000000	-0.240969	0.022693	0.077444	0.000000	0.000000	2.000000	63.000000	0.000000
3771.529172	0.120365	0.522764	0.020615	75.608391	7.983802	82.266296	-1.098736	0.000000	-1.005630	0.000000	0.000000	0.000000	-0.240969	0.022693	0.077444	0.000000	0.000000	2.000000	63.000000	0.000000
3771.532506	0.120365	0.522764	0.020615	75.568573	7.235429	81.304802	-1.018249	0.000000	-1.030765	0.000000	0.000000	0.000000	-0.240969	0.022693	0.077444	0.000000	0.000000	2.000000	63.000000	0.000000
3771.535839	0.120365	0.522764	0.020615	75.568573	7.235429	81.304802	-1.018249	0.000000	-1.030765	0.000000	0.000000	0.000000	-0.240969	0.022693	0.077444	0.000000	0.000000	2.000000	63.000000	0.000000
3771.539172	0.119572	0.522818	0.020916	75.568573	7.235429	81.304802	-1.018249	0.000000	-1.030765	0.000000	0.000000	0.000000	-0.237844	0.016262	0.090173	0.000000	0.000000	2.000000	63.000000	0.000000
3771.542506	0.119572	0.522818	0.020916	75.529144	6.495171	80.345940	-1.018249	0.000000	-1.030765	0.000000	0.000000	0.000000	-0.237844	0.016262	0.090173	0.000000	0.000000	2.000000	63.000000	0.000000
3771.545839	0.118779	0.522872	0.021215	75.529144	6.495171	80.345940	-1.018249	0.000000	-1.030765	0.000000	0.000000	0.000000	-0.238045	0.016267	0.089774	0.000000	0.000000	2.000000	63.000000	0.000000
3771.549172	0.118779	0.522872	0.021215	75.529144	6.495171	80.345940	-1.018249	0.000000	-1.030765	0.000000	0.000000	0.000000	-0.238045	0.016267	0.089774	0.000000	0.000000	2.000000	63.000000	0.000000
3771.552506	0.118779	0.522872	0.021215	75.495148	5.794525	79.441422	-0.938933	0.000000	-1.060756	0.000000	0.000000	0.000000	-0.238045	0.016267	0.089774	0.000000	0.000000	2.000000	63.000000	0.000000
3771.555839	0.118779	0.522872	0.021215	75.495148	5.794525	79.441422	-0.938933	0.000000	-1.060756	0.000000	0.000000	0.000000	-0.238045	0.016267	0.089774	0.000000	0.000000	2.000000	63.000000	0.000000
3771.559172	0.118022	0.522867	0.021468	75.495148	5.794525	79.441422	-0.938933	0.000000	-1.060756	0.000000	0.000000	0.000000	-0.227084	-0.001543	0.076002	0.000000	0.000000	2.000000	63.000000	0.000000
3771.562506	0.118022	0.522867	0.021468	75.465668	5.168737	78.639381	-0.938933	0.000000	-1.060756	0.000000	0.000000	0.000000	-0.227084	-0.001543	0.076002	0.000000	0.000000	2.000000	63.000000	0.000000
3771.565839	0.117323	0.522829	0.021667	75.465668	5.168737	78.639381	-0.938933	0.000000	-1.060756	0.000000	0.000000	0.000000	-0.209486	-0.011303	0.059568	0.000000	0.000000	2.000000	63.000000	0.000000
3771.569172	0.117323	0.522829	0.021667	75.465668	5.168737	78.639381	-0.938933	0.000000	-1.060756	0.000000	0.000000	0.000000	-0.209486	-0.011303	0.059568	0.000000	0.000000	2.000000	63.000000	0.000000
3771.572506	0.117323	0.522829	0.021667	75.441460	4.619311	77.938644	-0.866172	0.000000	-1.083351	0.000000	0.000000	0.000000	-0.209486	-0.011303	0.059568	0.000000	0.000000	2.000000	63.000000	0.000000
3771.575839	0.117323	0.522829	0.021667	75.441460	4.619311	77.938644	-0.866172	0.000000	-1.083351	0.000000	0.000000	0.000000	-0.209486	-0.011303	0.059568	0.000000	0.000000	2.000000	63.000000	0.000000
3771.579172	0.116666	0.522776	0.021835	75.441460	4.619311	77.938644	-0.866172	0.000000	-1.083351	0.000000	0.000000	0.000000	-0.197290	-0.016151	0.050406	0.000000	0.000000	2.000000	63.000000	0.000000
3771.582506	0.116666	0.522776	0.021835	75.425224	4.121999	77.312500	-0.866172	0.000000	-1.083351	0.000000	0.000000	0.000000	-0.197290	-0.016151	0.050406	0.000000	0.000000	2.000000	63.000000	0.000000
3771.585839	0.116031	0.522722	0.021997	75.425224	4.121999	77.312500	-0.866172	0.000000	-1.083351	0.000000	0.000000	0.000000	-0.190538	-0.016173	0.048481	0.000000	0.000000	2.000000	63.000000	0.000000
3771.589172	0.116031	0.522722	0.021997	75.425224	4.121999	77.312500	-0.866172	0.000000	-1.083351	0.000000	0.000000	0.000000	-0.190538	-0.016173	0.048481	0.000000	0.000000	2.000000	63.000000	0.000000
3771.592506	0.116031	0.522722	0.021997	75.413506	3.668739	76.744377	-0.801534	0.000000	-1.099833	0.000000	0.000000	0.000000	-0.190538	-0.016173	0.048481	0.000000	0.000000	2.000000	63.000000	0.000000
3771.595839	0.116031	0.522722	0.021997	75.413506	3.668739	76.744377	-0.801534	0.000000	-1.099833	0.000000	0.000000	0.000000	-0.190538	-0.016173	0.048481	0.000000	0.000000	2.000000	63.000000	0.000000
3771.599172	0.115432	0.522635	0.022110	75.413506	3.668739	76.744377	-0.801534	0.000000	-1.099833	0.000000	0.000000	0.000000	-0.179620	-0.025899	0.033862	0.000000	0.000000	2.000000	63.000000	0.000000
3771.602506	0.115432	0.522635	0.022110	75.407677	3.271936	76.257195	-0.801534	0.000000	-1.099833	0.000000	0.000000	0.000000	-0.179620	-0.025899	0.033862	0.000000	0.000000	2.000000	63.000000	0.000000
3771.605839	0.114847	0.522517	0.022179	75.407677	3.271936	76.257195	-0.801534	0.000000	-1.099833	0.000000	0.000000	0.000000	-0.175480	-0.035639	0.020914	0.000000	0.000000	2.000000	63.000000	0.000000
3771.609172	0.114847	0.522517	0.022179	75.407677	3.271936	76.257195	-0.801534	0.000000	-1.099833	0.000000	0.000000	0.000000	-0.175480	-0.035639	0.020914	0.000000	0.000000	2.000000	63.000000	0.000000
3771.612506	0.114847	0.522517	0.022179	75.409683	2.954513	75.885605	-0.742351	0.000000	-1.108962	0.000000	0.000000	0.000000	-0.175480	-0.035639	0.020914	0.000000	0.000000	2.000000	63.000000	0.000000
3771.615839	0.114847	0.522517	0.022179	75.409683	2.954513	75.885605	-0.742351	0.000000	-1.108962	0.000000	0.000000	0.000000	-0.175480	-0.035639	0.020914	0.000000	0.000000	2.000000	63.000000	0.000000
3771.619172	0.114308	0.522398	0.022237	75.409683	2.954513	75.885605	-0.742351	0.000000	-1.108962	0.000000	0.000000	0.000000	-0.161825	-0.035616	0.017436	0.000000	0.000000	2.000000	63.000000	0.000000
3771.622506	0.114308	0.522398	0.022237	75.423271	2.768384	75.699486	-0.742351	0.000000	-1.108962	0.000000	0.000000	0.000000	-0.161825	-0.035616	0.017436	0.000000	0.000000	2.000000	63.000000	0.000000
3771.625839	0.113815	0.522252	0.022287	75.423271	2.768384	75.699486	-0.742351	0.000000	-1.108962	0.000000	0.000000	0.000000	-0.147925	-0.043685	0.015040	0.000000	0.000000	2.000000	63.000000	0.000000
3771.629172	0.113815	0.522252	0.022287	75.423271	2.768384	75.699486	-0.742351	0.000000	-1.108962	0.000000	0.000000	0.000000	-0.147925	-0.043685	0.015040	0.000000	0.000000	2.000000	63.000000	0.000000
3771.632506	0.113815	0.522252	0.022287	75.447594	2.695057	75.675278	-0.690726	0.000000	-1.114375	0.000000	0.000000	0.000000	-0.147925	-0.043685	0.015040	0.000000	0.000000	2.000000	63.000000	0.000000
3771.635839	0.113815	0.522252	0.022287	75.447594	2.695057	75.675278	-0.690726	0.000000	-1.114375	0.000000	0.000000	0.000000	-0.147925	-0.043685	0.015040	0.000000	0.000000	2.000000	63.000000	0.000000
3771.639172	0.113385	0.522091	0.022302	75.447594	2.695057	75.675278	-0.690726	0.000000	-1.114375	0.000000	0.000000	0.000000	-0.128749	-0.048524	0.004480	0.000000	0.000000	2.000000	63.000000	0.000000
3771.642506	0.113385	0.522091	0.022302	75.469124	2.638687	75.659195	-0.690726	0.000000	-1.114375	0.000000	0.000000	0.000000	-0.128749	-0.048524	0.004480	0.000000	0.000000	2.000000	63.000000	0.000000
3771.645839	0.113385	0.522091	0.022302	75.469124	2.638687	75.659195	-0.690726	0.000000	-1.114375	0.000000	0.000000	0.000000	-0.128749	-0.048524	0.004480	0.000000	0.000000	2.000000	63.000000	0.000000
3771.649172	0.113385	0.522091	0.022302	75.469124	2.638687	75.659195	-0.690726	0.000000	-1.114375	0.000000	0.000000	0.000000	-0.128749	-0.048524	0.004480	0.000000	0.000000	2.000000	63.000000	0.000000
3771.652506	0.112725	0.521735	0.022354	75.496544	2.579309	75.632568	-0.669267	0.000000	-1.115121	0.000000	0.000000	0.000000	-0.198185	-0.106671	0.015492	0.000000	0.000000	2.000000	63.000000	0.000000
3771.655839	0.112725	0.521735	0.022354	75.496544	2.579309	75.632568	-0.669267	0.000000	-1.115121	0.000000	0.000000	0.000000	0.000001	-0.000008	0.000000	0.000000	0.000000	2.000000	63.000000	0.000000
3771.659172	0.112725	0.521735	0.022354	75.496544	2.579309	75.632568	-0.669267	0.000000	-1.115121	0.000000	0.000000	0.000000	0.000001	-0.000008	0.000000	0.000000	0.000000	2.000000	63.000000	0.000000
3771.662506	0.112725	0.521735	0.022354	75.523125	2.518909	75.588173	-0.636236	0.000000	-1.117703	0.000000	0.000000	0.000000	0.000001	-0.000008	0.000000	0.000000	0.000000	2.000000	63.000000	0.000000
3771.665839	0.112725	0.521735	0.022354	75.523125	2.518909	75.588173	-0.636236	0.000000	-1.117703	0.000000	0.000000	0.000000	0.000001	-0.000008	0.000000	0.000000	0.000000	2.000000	63.000000	0.000000
3771.669172	0.112539	0.521541	0.022380	75.523125	2.518909	75.588173	-0.636236	0.000000	-1.117703	0.000000	0.000000	0.000000	-0.055796	-0.058144	0.007884	0.000000	0.000000	2.000000	63.000000	0.000000
3771.672506	0.112539	0.521541	0.022380	75.544090	2.435956	75.492844	-0.636236	0.000000	-1.117703	0.000000	0.000000	0.000000	-0.055796	-0.058144	0.007884	0.000000	0.000000	2.000000	63.000000	0.000000
3771.675839	0.112539	0.521541	0.022380	75.544090	2.435956	75.492844	-0.636236	0.000000	-1.117703	0.000000	0.000000	0.000000	-0.055796	-0.058144	0.007884	0.000000	0.000000	2.000000	63.000000	0.000000
3771.679172	0.112539	0.521541	0.022380	75.544090	2.435956	75.492844	-0.636236	0.000000	-1.117703	0.000000	0.000000	0.000000	-0.055796	-0.058144	0.007884	0.000000	0.000000	2.000000	63.000000	0.000000
3771.682506	0.112370	0.521207	0.022378	75.554688	2.306354	75.313576	-0.626937	0.000000	-1.119017	0.000000	0.000000	0.000000	-0.050621	-0.100134	-0.000797	0.000000	0.000000	2.000000	63.000000	0.000000
3771.685839	0.112370	0.521207	0.022378	75.554688	2.306354	75.313576	-0.626937	0.000000	-1.119017	0.000000	0.000000	0.000000	-0.050621	-0.100134	-0.000797	0.000000	0.000000	2.000000	63.000000	0.000000
3771.689172	0.112370	0.521207	0.022378	75.554688	2.306354	75.313576	-0.626937	0.000000	-1.119017	0.000000	0.000000	0.000000	-0.050621	-0.100134	-0.000797	0.000000	0.000000	2.000000	63.000000	0.000000
3771.692506	0.112370	0.521207	0.022378	75.551918	2.131119	75.058792	-0.618500	0.000000	-1.118885	0.000000	0.000000	0.000000	-0.050621	-0.100134	-0.000797	0.000000	0.000000	2.000000	63.000000	0.000000
3771.695839	0.112345	0.521111	0.022375	75.551918	2.131119	75.058792	-0.618500	0.000000	-1.118885	0.000000	0.000000	0.000000	-0.007415	-0.029057	-0.000903	0.000000	0.000000	2.000000	63.000000	0.000000
3771.699172	0.112345	0.521111	0.022375	75.551918	2.131119	75.058792	-0.618500	0.000000	-1.118885	0.000000	0.000000	0.000000	-0.007415	-0.029057	-0.000903	0.000000	0.000000	2.000000	63.000000	0.000000
3771.702506	0.112345	0.521111	0.022375	75.543571	1.929638	74.759506	-0.617264	0.000000	-1.118734	0.000000	0.000000	0.000000	-0.007415	-0.029057	-0.000903	0.000000	0.000000	2.000000	63.000000	0.000000
3771.705839	0.112345	0.521111	0.022375	75.543571	1.929638	74.759506	-0.617264	0.000000	-1.118734	0.000000	0.000000	0.000000	-0.007415	-0.029057	-0.000903	0.000000	0.000000	2.000000	63.000000	0.000000
3771.709172	0.112346	0.521084	0.022378	75.543571	1.929638	74.759506	-0.617264	0.000000	-1.118734	0.000000	0.000000	0.000000	0.000237	-0.008075	0.001019	0.000000	0.000000	2.000000	63.000000	0.000000
3771.712506	0.112346	0.521084	0.022378	75.526649	1.747488	74.485641	-0.617264	0.000000	-1.118734	0.000000	0.000000	0.000000	0.000237	-0.008075	0.001019	0.000000	0.000000	2.000000	63.000000	0.000000
3771.715839	0.112345	0.521111	0.022375	75.526649	1.747488	74.485641	-0.617264	0.000000	-1.118734	0.000000	0.000000	0.000000	-0.000238	0.008082	-0.001019	0.000000	0.000000	2.000000	63.000000	0.000000
3771.719172	0.112345	0.521111	0.022375	75.526649	1.747488	74.485641	-0.617264	0.000000	-1.118734	0.000000	0.000000	0.000000	-0.000238	0.008082	-0.001019	0.000000	0.000000	2.000000	63.000000	0.000000
3771.722506	0.112345	0.521111	0.022375	75.520393	1.670630	74.362320	-0.617264	0.000000	-1.118734	0.000000	0.000000	0.000000	-0.000238	0.008082	-0.001019	0.000000	0.000000	2.000000	63.000000	0.000000
3771.725839	0.112345	0.521111	0.022375	75.520393	1.670630	74.362320	-0.617264	0.000000	-1.118734	0.000000	0.000000	0.000000	-0.000238	0.008082	-0.001019	0.000000	0.000000	2.000000	63.000000	0.000000
3771.729172	0.112381	0.521132	0.022320	75.520393	1.670630	74.362320	-0.617264	0.000000	-1.118734	0.000000	0.000000	0.000000	0.010571	0.006445	-0.016370	0.000000	0.000000	2.000000	63.000000	0.000000
3771.732506	0.112381	0.521132	0.022320	75.520691	1.682689	74.368172	-0.617264	0.000000	-1.118734	0.000000	0.000000	0.000000	0.010571	0.006445	-0.016370	0.000000	0.000000	2.000000	63.000000	0.000000
3771.735839	0.112381	0.521132	0.022320	75.520691	1.682689	74.368172	-0.617264	0.000000	-1.118734	0.000000	0.000000	0.000000	0.010571	0.006445	-0.016370	0.000000	0.000000	2.000000	63.000000	0.000000
3771.739172	0.112381	0.521132	0.022320	75.520691	1.682689	74.368172	-0.617264	0.000000	-1.118734	0.000000	0.000000	0.000000	0.010571	0.006445	-0.016370	0.000000	0.000000	2.000000	63.000000	0.000000
3771.742506	0.112523	0.521164	0.022109	75.523766	1.691157	74.365685	-0.619026	0.000000	-1.116006	0.000000	0.000000	0.000000	0.042738	0.009676	-0.063451	0.000000	0.000000	2.000000	63.000000	0.000000
3771.745839	0.112523	0.521164	0.022109	75.523766	1.691157	74.365685	-0.619026	0.000000	-1.116006	0.000000	0.000000	0.000000	0.042738	0.009676	-0.063451	0.000000	0.000000	2.000000	63.000000	0.000000
3771.749172	0.112523	0.521164	0.022109	75.523766	1.691157	74.365685	-0.619026	0.000000	-1.116006	0.000000	0.000000	0.000000	0.042738	0.009676	-0.063451	0.000000	0.000000	2.000000	63.000000	0.000000
3771.752506	0.112523	0.521164	0.022109	75.536324	1.704427	74.361557	-0.626149	0.000000	-1.105431	0.000000	0.000000	0.000000	0.042738	0.009676	-0.063451	0.000000	0.000000	2.000000	63.000000	0.000000
3771.755839	0.112649	0.521159	0.021928	75.536324	1.704427	74.361557	-0.626149	0.000000	-1.105431	0.000000	0.000000	0.000000	0.037662	-0.001646	-0.054259	0.000000	0.000000	2.000000	63.000000	0.000000
3771.759172	0.112649	0.521159	0.021928	75.536324	1.704427	74.361557	-0.626149	0.000000	-1.105431	0.000000	0.000000	0.000000	0.037662	-0.001646	-0.054259	0.000000	0.000000	2.000000	63.000000	0.000000
3771.762506	0.112649	0.521159	0.021928	75.548576	1.719193	74.351524	-0.632427	0.000000	-1.096388	0.000000	0.000000	0.000000	0.037662	-0.001646	-0.054259	0.000000	0.000000	2.000000	63.000000	0.000000
3771.765839	0.112649	0.521159	0.021928	75.548576	1.719193	74.351524	-0.632427	0.000000	-1.096388	0.000000	0.000000	0.000000	0.037662	-0.001646	-0.054259	0.000000	0.000000	2.000000	63.000000	0.000000
3771.769172	0.112811	0.521121	0.021699	75.548576	1.719193	74.351524	-0.632427	0.000000	-1.096388	0.000000	0.000000	0.000000	0.048643	-0.011335	-0.068617	0.000000	0.000000	2.000000	63.000000	0.000000
3771.772506	0.112811	0.521121	0.021699	75.567291	1.741181	74.342346	-0.632427	0.000000	-1.096388	0.000000	0.000000	0.000000	0.048643	-0.011335	-0.068617	0.000000	0.000000	2.000000	63.000000	0.000000
3771.775839	0.113036	0.521094	0.021432	75.567291	1.741181	74.342346	-0.632427	0.000000	-1.096388	0.000000	0.000000	0.000000	0.067485	-0.008110	-0.080055	0.000000	0.000000	2.000000	63.000000	0.000000
3771.779172	0.113036	0.521094	0.021432	75.567291	1.741181	74.342346	-0.632427	0.000000	-1.096388	0.000000	0.000000	0.000000	0.067485	-0.008110	-0.080055	0.000000	0.000000	2.000000	63.000000	0.000000
3771.782506	0.113036	0.521094	0.021432	75.584427	1.790673	74.365089	-0.651781	0.000000	-1.071609	0.000000	0.000000	0.000000	0.067485	-0.008110	-0.080055	0.000000	0.000000	2.000000	63.000000	0.000000
3771.785839	0.113036	0.521094	0.021432	75.584427	1.790673	74.365089	-0.651781	0.000000	-1.071609	0.000000	0.000000	0.000000	0.067485	-0.008110	-0.080055	0.000000	0.000000	2.000000	63.000000	0.000000
3771.789172	0.113319	0.521062	0.021109	75.584427	1.790673	74.365089	-0.651781	0.000000	-1.071609	0.000000	0.000000	0.000000	0.084962	-0.009714	-0.097088	0.000000	0.000000	2.000000	63.000000	0.000000
3771.792506	0.113319	0.521062	0.021109	75.609398	1.906258	74.479691	-0.651781	0.000000	-1.071609	0.000000	0.000000	0.000000	0.084962	-0.009714	-0.097088	0.000000	0.000000	2.000000	63.000000	0.000000
3771.795839	0.113319	0.521062	0.021109	75.609398	1.906258	74.479691	-0.651781	0.000000	-1.071609	0.000000	0.000000	0.000000	0.084962	-0.009714	-0.097088	0.000000	0.000000	2.000000	63.000000	0.000000
3771.799172	0.113319	0.521062	0.021109	75.609398	1.906258	74.479691	-0.651781	0.000000	-1.071609	0.000000	0.000000	0.000000	0.084962	-0.009714	-0.097088	0.000000	0.000000	2.000000	63.000000	0.000000
3771.802506	0.113979	0.521013	0.020458	75.638588	2.128819	74.744720	-0.665942	0.000000	-1.055428	0.000000	0.000000	0.000000	0.198086	-0.014653	-0.195288	0.000000	0.000000	2.000000	63.000000	0.000000
3771.805839	0.113979	0.521013	0.020458	75.638588	2.128819	74.744720	-0.665942	0.000000	-1.055428	0.000000	0.000000	0.000000	0.000001	-0.000008	0.000000	0.000000	0.000000	2.000000	63.000000	0.000000
3771.809172	0.113979	0.521013	0.020458	75.638588	2.128819	74.744720	-0.665942	0.000000	-1.055428	0.000000	0.000000	0.000000	0.000001	-0.000008	0.000000	0.000000	0.000000	2.000000	63.000000	0.000000
3771.812506	0.113979	0.521013	0.020458	75.673531	2.392240	75.067383	-0.698956	0.000000	-1.022880	0.000000	0.000000	0.000000	0.000001	-0.000008	0.000000	0.000000	0.000000	2.000000	63.000000	0.000000
3771.815839	0.113979	0.521013	0.020458	75.673531	2.392240	75.067383	-0.698956	0.000000	-1.022880	0.000000	0.000000	0.000000	0.000001	-0.000008	0.000000	0.000000	0.000000	2.000000	63.000000	0.000000
3771.819172	0.114357	0.520970	0.020134	75.673531	2.392240	75.067383	-0.698956	0.000000	-1.022880	0.000000	0.000000	0.000000	0.113341	-0.012954	-0.097220	0.000000	0.000000	2.000000	63.000000	0.000000
3771.822506	0.114357	0.520970	0.020134	75.713486	2.642922	75.368599	-0.698956	0.000000	-1.022880	0.000000	0.000000	0.000000	0.113341	-0.012954	-0.097220	0.000000	0.000000	2.000000	63.000000	0.000000
3771.825839	0.114748	0.520894	0.019767	75.713486	2.642922	75.368599	-0.698956	0.000000	-1.022880	0.000000	0.000000	0.000000	0.117301	-0.022621	-0.110093	0.000000	0.000000	2.000000	63.000000	0.000000
3771.829172	0.114748	0.520894	0.019767	75.713486	2.642922	75.368599	-0.698956	0.000000	-1.022880	0.000000	0.000000	0.000000	0.117301	-0.022621	-0.110093	0.000000	0.000000	2.000000	63.000000	0.000000
3771.832506	0.114748	0.520894	0.019767	75.760994	2.919707	75.702072	-0.737396	0.000000	-0.988327	0.000000	0.000000	0.000000	0.117301	-0.022621	-0.110093	0.000000	0.000000	2.000000	63.000000	0.000000
3771.835839	0.114748	0.520894	0.019767	75.760994	2.919707	75.702072	-0.737396	0.000000	-0.988327	0.000000	0.000000	0.000000	0.117301	-0.022621	-0.110093	0.000000	0.000000	2.000000	63.000000	0.000000
3771.839172	0.115197	0.520787	0.019346	75.760994	2.919707	75.702072	-0.737396	0.000000	-0.988327	0.000000	0.000000	0.000000	0.134786	-0.032265	-0.126267	0.000000	0.000000	2.000000	63.000000	0.000000
3771.842506	0.115197	0.520787	0.019346	75.815529	3.271177	76.130585	-0.737396	0.000000	-0.988327	0.000000	0.000000	0.000000	0.134786	-0.032265	-0.126267	0.000000	0.000000	2.000000	63.000000	0.000000
3771.845839	0.115704	0.520647	0.018871	75.815529	3.271177	76.130585	-0.737396	0.000000	-0.988327	0.000000	0.000000	0.000000	0.152179	-0.041901	-0.142504	0.000000	0.000000	2.000000	63.000000	0.000000
3771.849172	0.115704	0.520647	0.018871	75.815529	3.271177	76.130585	-0.737396	0.000000	-0.988327	0.000000	0.000000	0.000000	0.152179	-0.041901	-0.142504	0.000000	0.000000	2.000000	63.000000	0.000000
3771.852506	0.115704	0.520647	0.018871	75.878326	3.666662	76.617119	-0.785224	0.000000	-0.943532	0.000000	0.000000	0.000000	0.152179	-0.041901	-0.142504	0.000000	0.000000	2.000000	63.000000	0.000000
3771.855839	0.115704	0.520647	0.018871	75.878326	3.666662	76.617119	-0.785224	0.000000	-0.943532	0.000000	0.000000	0.000000	0.152179	-0.041901	-0.142504	0.000000	0.000000	2.000000	63.000000	0.000000
3771.859172	0.116251	0.520491	0.018365	75.878326	3.666662	76.617119	-0.785224	0.000000	-0.943532	0.000000	0.000000	0.000000	0.164053	-0.046679	-0.151586	0.000000	0.000000	2.000000	63.000000	0.000000
3771.862506	0.116251	0.520491	0.018365	75.945793	4.105314	77.158997	-0.785224	0.000000	-0.943532	0.000000	0.000000	0.000000	0.164053	-0.046679	-0.151586	0.000000	0.000000	2.000000	63.000000	0.000000
3771.865839	0.116837	0.520347	0.017826	75.945793	4.105314	77.158997	-0.785224	0.000000	-0.943532	0.000000	0.000000	0.000000	0.175612	-0.043422	-0.161724	0.000000	0.000000	2.000000	63.000000	0.000000
3771.869172	0.116837	0.520347	0.017826	75.945793	4.105314	77.158997	-0.785224	0.000000	-0.943532	0.000000	0.000000	0.000000	0.175612	-0.043422	-0.161724	0.000000	0.000000	2.000000	63.000000	0.000000
3771.872506	0.116837	0.520347	0.017826	76.008347	4.535943	77.690376	-0.841834	0.000000	-0.891314	0.000000	0.000000	0.000000	0.175612	-0.043422	-0.161724	0.000000	0.000000	2.000000	63.000000	0.000000
3771.875839	0.116837	0.520347	0.017826	76.008347	4.535943	77.690376	-0.841834	0.000000	-0.891314	0.000000	0.000000	0.000000	0.175612	-0.043422	-0.161724	0.000000	0.000000	2.000000	63.000000	0.000000
3771.879172	0.117422	0.520175	0.017290	76.008347	4.535943	77.690376	-0.841834	0.000000	-0.891314	0.000000	0.000000	0.000000	0.175460	-0.051422	-0.160981	0.000000	0.000000	2.000000	63.000000	0.000000
3771.882506	0.117422	0.520175	0.017290	76.070122	4.964421	78.217163	-0.841834	0.000000	-0.891314	0.000000	0.000000	0.000000	0.175460	-0.051422	-0.160981	0.000000	0.000000	2.000000	63.000000	0.000000
3771.885839	0.118009	0.520047	0.016767	76.070122	4.964421	78.217163	-0.841834	0.000000	-0.891314	0.000000	0.000000	0.000000	0.176198	-0.038521	-0.156668	0.000000	0.000000	2.000000	63.000000	0.000000
3771.889172	0.118009	0.520047	0.016767	76.070122	4.964421	78.217163	-0.841834	0.000000	-0.891314	0.000000	0.000000	0.000000	0.176198	-0.038521	-0.156668	0.000000	0.000000	2.000000	63.000000	0.000000
3771.892506	0.118009	0.520047	0.016767	76.125816	5.414026	78.775780	-0.900444	0.000000	-0.838372	0.000000	0.000000	0.000000	0.176198	-0.038521	-0.156668	0.000000	0.000000	2.000000	63.000000	0.000000
3771.895839	0.118542	0.519940	0.016320	76.125816	5.414026	78.775780	-0.900444	0.000000	-0.838372	0.000000	0.000000	0.000000	0.160022	-0.032103	-0.134128	0.000000	0.000000	2.000000	63.000000	0.000000
3771.899172	0.118542	0.519940	0.016320	76.125816	5.414026	78.775780	-0.900444	0.000000	-0.838372	0.000000	0.000000	0.000000	0.160022	-0.032103	-0.134128	0.000000	0.000000	2.000000	63.000000	0.000000
3771.902506	0.118542	0.519940	0.016320	76.171288	5.866875	79.343292	-0.927115	0.000000	-0.816018	0.000000	0.000000	0.000000	0.160022	-0.032103	-0.134128	0.000000	0.000000	2.000000	63.000000	0.000000
3771.905839	0.119062	0.519838	0.015919	76.171288	5.866875	79.343292	-0.927115	0.000000	-0.816018	0.000000	0.000000	0.000000	0.156051	-0.030456	-0.120487	0.000000	0.000000	2.000000	63.000000	0.000000
3771.909172	0.119062	0.519838	0.015919	76.171288	5.866875	79.343292	-0.927115	0.000000	-0.816018	0.000000	0.000000	0.000000	0.156051	-0.030456	-0.120487	0.000000	0.000000	2.000000	63.000000	0.000000
3771.912506	0.119062	0.519838	0.015919	76.211922	6.301926	79.890709	-0.953123	0.000000	-0.795937	0.000000	0.000000	0.000000	0.156051	-0.030456	-0.120487	0.000000	0.000000	2.000000	63.000000	0.000000
3771.915839	0.119062	0.519838	0.015919	76.211922	6.301926	79.890709	-0.953123	0.000000	-0.795937	0.000000	0.000000	0.000000	0.156051	-0.030456	-0.120487	0.000000	0.000000	2.000000	63.000000	0.000000
3771.919172	0.119551	0.519785	0.015584	76.211922	6.301926	79.890709	-0.953123	0.000000	-0.795937	0.000000	0.000000	0.000000	0.146569	-0.016044	-0.100538	0.000000	0.000000	2.000000	63.000000	0.000000
3771.922506	0.119551	0.519785	0.015584	76.247078	6.773816	80.493469	-0.953123	0.000000	-0.795937	0.000000	0.000000	0.000000	0.146569	-0.016044	-0.100538	0.000000	0.000000	2.000000	63.000000	0.000000
3771.925839	0.120017	0.519732	0.015254	76.247078	6.773816	80.493469	-0.953123	0.000000	-0.795937	0.000000	0.000000	0.000000	0.139657	-0.016026	-0.098990	0.000000	0.000000	2.000000	63.000000	0.000000
3771.929172	0.120017	0.519732	0.015254	76.247078	6.773816	80.493469	-0.953123	0.000000	-0.795937	0.000000	0.000000	0.000000	0.139657	-0.016026	-0.098990	0.000000	0.000000	2.000000	63.000000	0.000000
3771.932506	0.120017	0.519732	0.015254	76.282051	7.343086	81.236702	-1.000827	0.000000	-0.762682	0.000000	0.000000	0.000000	0.139657	-0.016026	-0.098990	0.000000	0.000000	2.000000	63.000000	0.000000
3771.935839	0.120017	0.519732	0.015254	76.282051	7.343086	81.236702	-1.000827	0.000000	-0.762682	0.000000	0.000000	0.000000	0.139657	-0.016026	-0.098990	0.000000	0.000000	2.000000	63.000000	0.000000
3771.939172	0.120491	0.519710	0.014960	76.282051	7.343086	81.236702	-1.000827	0.000000	-0.762682	0.000000	0.000000	0.000000	0.142327	-0.006450	-0.087982	0.000000	0.000000	2.000000	63.000000	0.000000
3771.942506	0.120491	0.519710	0.014960	76.321541	7.990690	82.093475	-1.000827	0.000000	-0.762682	0.000000	0.000000	0.000000	0.142327	-0.006450	-0.087982	0.000000	0.000000	2.000000	63.000000	0.000000
3771.945839	0.120965	0.519689	0.014667	76.321541	7.990690	82.093475	-1.000827	0.000000	-0.762682	0.000000	0.000000	0.000000	0.142176	-0.006422	-0.088131	0.000000	0.000000	2.000000	63.000000	0.000000
3771.949172	0.120965	0.519689	0.014667	76.321541	7.990690	82.093475	-1.000827	0.000000	-0.762682	0.000000	0.000000	0.000000	0.142176	-0.006422	-0.088131	0.000000	0.000000	2.000000	63.000000	0.000000
3771.952506	0.120965	0.519689	0.014667	76.360817	8.713808	83.066498	-1.048245	0.000000	-0.733330	0.000000	0.000000	0.000000	0.142176	-0.006422	-0.088131	0.000000	0.000000	2.000000	63.000000	0.000000
3771.955839	0.121383	0.519662	0.014343	76.360817	8.713808	83.066498	-1.048245	0.000000	-0.733330	0.000000	0.000000	0.000000	0.125465	-0.008041	-0.096966	0.000000	0.000000	2.000000	63.000000	0.000000
3771.959172	0.121383	0.519662	0.014343	76.360817	8.713808	83.066498	-1.048245	0.000000	-0.733330	0.000000	0.000000	0.000000	0.125465	-0.008041	-0.096966	0.000000	0.000000	2.000000	63.000000	0.000000
3771.962506	0.121383	0.519662	0.014343	76.402184	9.490832	84.124290	-1.069155	0.000000	-0.717169	0.000000	0.000000	0.000000	0.125465	-0.008041	-0.096966	0.000000	0.000000	2.000000	63.000000	0.000000
3771.965839	0.121750	0.519646	0.014009	76.402184	9.490832	84.124290	-1.069155	0.000000	-0.717169	0.000000	0.000000	0.000000	0.110189	-0.004865	-0.100185	0.000000	0.000000	2.000000	63.000000	0.000000
3771.969172	0.121750	0.519646	0.014009	76.402184	9.490832	84.124290	-1.069155	0.000000	-0.717169	0.000000	0.000000	0.000000	0.110189	-0.004865	-0.100185	0.000000	0.000000	2.000000	63.000000	0.000000
3771.972506	0.121750	0.519646	0.014009	76.445129	10.266818	85.191246	-1.087520	0.000000	-0.700471	0.000000	0.000000	0.000000	0.110189	-0.004865	-0.100185	0.000000	0.000000	2.000000	63.000000	0.000000
3771.975839	0.121750	0.519646	0.014009	76.445129	10.266818	85.191246	-1.087520	0.000000	-0.700471	0.000000	0.000000	0.000000	0.110189	-0.004865	-0.100185	0.000000	0.000000	2.000000	63.000000	0.000000
3771.979172	0.122033	0.519645	0.013717	76.445129	10.266818	85.191246	-1.087520	0.000000	-0.700471	0.000000	0.000000	0.000000	0.084656	-0.000074	-0.087750	0.000000	0.000000	2.000000	63.000000	0.000000
3771.982506	0.122033	0.519645	0.013717	76.488358	11.024917	86.242699	-1.087520	0.000000	-0.700471	0.000000	0.000000	0.000000	0.084656	-0.000074	-0.087750	0.000000	0.000000	2.000000	63.000000	0.000000
3771.985839	0.122033	0.519645	0.013717	76.488358	11.024917	86.242699	-1.087520	0.000000	-0.700471	0.000000	0.000000	0.000000	0.084656	-0.000074	-0.087750	0.000000	0.000000	2.000000	63.000000	0.000000
3771.989172	0.122033	0.519645	0.013717	76.488358	11.024917	86.242699	-1.087520	0.000000	-0.700471	0.000000	0.000000	0.000000	0.084656	-0.000074	-0.087750	0.000000	0.000000	2.000000	63.000000	0.000000
3771.992506	0.122472	0.519692	0.013113	76.534065	11.752885	87.261078	-1.101629	0.000000	-0.685846	0.000000	0.000000	0.000000	0.131818	0.014151	-0.181078	0.000000	0.000000	2.000000	63.000000	0.000000
3771.995839	0.122472	0.519692	0.013113	76.534065	11.752885	87.261078	-1.101629	0.000000	-0.685846	0.000000	0.000000	0.000000	-0.000001	0.000007	-0.000000	0.000000	0.000000	2.000000	63.000000	0.000000
3771.999172	0.122472	0.519692	0.013113	76.534065	11.752885	87.261078	-1.101629	0.000000	-0.685846	0.000000	0.000000	0.000000	-0.000001	0.000007	-0.000000	0.000000	0.000000	2.000000	63.000000	0.000000
3772.002506	0.122472	0.519692	0.013113	76.590164	12.425103	88.197746	-1.123599	0.000000	-0.655667	0.000000	0.000000	0.000000	-0.000001	0.000007	-0.000000	0.000000	0.000000	2.000000	63.000000	0.000000
3772.005839	0.122472	0.519692	0.013113	76.590164	12.425103	88.197746	-1.123599	0.000000	-0.655667	0.000000	0.000000	0.000000	-0.000001	0.000007	-0.000000	0.000000	0.000000	2.000000	63.000000	0.000000
3772.009172	0.122635	0.519729	0.012824	76.590164	12.425103	88.197746	-1.123599	0.000000	-0.655667	0.000000	0.000000	0.000000	0.048897	0.011030	-0.086729	0.000000	0.000000	2.000000	63.000000	0.000000
3772.012506	0.122635	0.519729	0.012824	76.650124	13.038227	89.050537	-1.123599	0.000000	-0.655667	0.000000	0.000000	0.000000	0.048897	0.011030	-0.086729	0.000000	0.000000	2.000000	63.000000	0.000000
3772.015839	0.122635	0.519729	0.012824	76.650124	13.038227	89.050537	-1.123599	0.000000	-0.655667	0.000000	0.000000	0.000000	0.048897	0.011030	-0.086729	0.000000	0.000000	2.000000	63.000000	0.000000
3772.019172	0.122635	0.519729	0.012824	76.650124	13.038227	89.050537	-1.123599	0.000000	-0.655667	0.000000	0.000000	0.000000	0.048897	0.011030	-0.086729	0.000000	0.000000	2.000000	63.000000	0.000000
3772.022506	0.122865	0.519813	0.012247	76.709961	13.581046	89.807106	-1.131749	0.000000	-0.641212	0.000000	0.000000	0.000000	0.069102	0.025156	-0.173110	0.000000	0.000000	2.000000	63.000000	0.000000
3772.025839	0.122865	0.519813	0.012247	76.709961	13.581046	89.807106	-1.131749	0.000000	-0.641212	0.000000	0.000000	0.000000	0.069102	0.025156	-0.173110	0.000000	0.000000	2.000000	63.000000	0.000000
3772.029172	0.122865	0.519813	0.012247	76.709961	13.581046	89.807106	-1.131749	0.000000	-0.641212	0.000000	0.000000	0.000000	0.069102	0.025156	-0.173110	0.000000	0.000000	2.000000	63.000000	0.000000
3772.032506	0.122865	0.519813	0.012247	76.757019	14.048783	90.460655	-1.143266	0.000000	-0.612360	0.000000	0.000000	0.000000	0.069102	0.025156	-0.173110	0.000000	0.000000	2.000000	63.000000	0.000000
3772.035839	0.122926	0.519882	0.012024	76.757019	14.048783	90.460655	-1.143266	0.000000	-0.612360	0.000000	0.000000	0.000000	0.018196	0.020523	-0.066892	0.000000	0.000000	2.000000	63.000000	0.000000
3772.039172	0.122926	0.519882	0.012024	76.757019	14.048783	90.460655	-1.143266	0.000000	-0.612360	0.000000	0.000000	0.000000	0.018196	0.020523	-0.066892	0.000000	0.000000	2.000000	63.000000	0.000000
3772.042506	0.122926	0.519882	0.012024	76.790413	14.446219	91.015266	-1.146299	0.000000	-0.601211	0.000000	0.000000	0.000000	0.018196	0.020523	-0.066892	0.000000	0.000000	2.000000	63.000000	0.000000
3772.045839	0.122947	0.519966	0.011831	76.790413	14.446219	91.015266	-1.146299	0.000000	-0.601211	0.000000	0.000000	0.000000	0.006264	0.025300	-0.057825	0.000000	0.000000	2.000000	63.000000	0.000000
3772.049172	0.122947	0.519966	0.011831	76.790413	14.446219	91.015266	-1.146299	0.000000	-0.601211	0.000000	0.000000	0.000000	0.006264	0.025300	-0.057825	0.000000	0.000000	2.000000	63.000000	0.000000
3772.052506	0.122947	0.519966	0.011831	76.812096	14.772861	91.475174	-1.147343	0.000000	-0.591574	0.000000	0.000000	0.000000	0.006264	0.025300	-0.057825	0.000000	0.000000	2.000000	63.000000	0.000000
3772.055839	0.122947	0.519966	0.011831	76.812096	14.772861	91.475174	-1.147343	0.000000	-0.591574	0.000000	0.000000	0.000000	0.006264	0.025300	-0.057825	0.000000	0.000000	2.000000	63.000000	0.000000
3772.059172	0.122955	0.520082	0.011682	76.812096	14.772861	91.475174	-1.147343	0.000000	-0.591574	0.000000	0.000000	0.000000	0.002496	0.034843	-0.044930	0.000000	0.000000	2.000000	63.000000	0.000000
3772.062506	0.122955	0.520082	0.011682	76.842606	15.021518	91.826515	-1.147343	0.000000	-0.591574	0.000000	0.000000	0.000000	0.002496	0.034843	-0.044930	0.000000	0.000000	2.000000	63.000000	0.000000
3772.065839	0.122955	0.520082	0.011682	76.842606	15.021518	91.826515	-1.147343	0.000000	-0.591574	0.000000	0.000000	0.000000	0.002496	0.034843	-0.044930	0.000000	0.000000	2.000000	63.000000	0.000000
3772.069172	0.122955	0.520082	0.011682	76.842606	15.021518	91.826515	-1.147343	0.000000	-0.591574	0.000000	0.000000	0.000000	0.002496	0.034843	-0.044930	0.000000	0.000000	2.000000	63.000000	0.000000
3772.072506	0.122948	0.520325	0.011475	76.878380	15.182862	92.056122	-1.147759	0.000000	-0.584086	0.000000	0.000000	0.000000	-0.002015	0.072887	-0.062090	0.000000	0.000000	2.000000	63.000000	0.000000
3772.075839	0.122948	0.520325	0.011475	76.878380	15.182862	92.056122	-1.147759	0.000000	-0.584086	0.000000	0.000000	0.000000	-0.002015	0.072887	-0.062090	0.000000	0.000000	2.000000	63.000000	0.000000
3772.079172	0.122948	0.520325	0.011475	76.878380	15.182862	92.056122	-1.147759	0.000000	-0.584086	0.000000	0.000000	0.000000	-0.002015	0.072887	-0.062090	0.000000	0.000000	2.000000	63.000000	0.000000
3772.082506	0.122948	0.520325	0.011475	76.904984	15.253254	92.155701	-1.147423	0.000000	-0.573738	0.000000	0.000000	0.000000	-0.002015	0.072887	-0.062090	0.000000	0.000000	2.000000	63.000000	0.000000
3772.085839	0.122910	0.520478	0.011420	76.904984	15.253254	92.155701	-1.147423	0.000000	-0.573738	0.000000	0.000000	0.000000	-0.011436	0.045998	-0.016411	0.000000	0.000000	2.000000	63.000000	0.000000
3772.089172	0.122910	0.520478	0.011420	76.904984	15.253254	92.155701	-1.147423	0.000000	-0.573738	0.000000	0.000000	0.000000	-0.011436	0.045998	-0.016411	0.000000	0.000000	2.000000	63.000000	0.000000
3772.092506	0.122910	0.520478	0.011420	76.928612	15.259793	92.164101	-1.145516	0.000000	-0.571002	0.000000	0.000000	0.000000	-0.011436	0.045998	-0.016411	0.000000	0.000000	2.000000	63.000000	0.000000
3772.095839	0.122904	0.520664	0.011397	76.928612	15.259793	92.164101	-1.145516	0.000000	-0.571002	0.000000	0.000000	0.000000	-0.001844	0.055598	-0.007032	0.000000	0.000000	2.000000	63.000000	0.000000
3772.099172	0.122904	0.520664	0.011397	76.928612	15.259793	92.164101	-1.145516	0.000000	-0.571002	0.000000	0.000000	0.000000	-0.001844	0.055598	-0.007032	0.000000	0.000000	2.000000	63.000000	0.000000
3772.102506	0.122904	0.520664	0.011397	76.982300	15.258164	92.167786	-1.145209	0.000000	-0.569830	0.000000	0.000000	0.000000	-0.001844	0.055598	-0.007032	0.000000	0.000000	2.000000	63.000000	0.000000
3772.105839	0.122904	0.520664	0.011397	76.982300	15.258164	92.167786	-1.145209	0.000000	-0.569830	0.000000	0.000000	0.000000	-0.001844	0.055598	-0.007032	0.000000	0.000000	2.000000	63.000000	0.000000
3772.109172	0.122863	0.520881	0.011422	76.982300	15.258164	92.167786	-1.145209	0.000000	-0.569830	0.000000	0.000000	0.000000	-0.012275	0.065172	0.007586	0.000000	0.000000	2.000000	63.000000	0.000000
3772.112506	0.122863	0.520881	0.011422	77.077576	15.251224	92.174179	-1.145209	0.000000	-0.569830	0.000000	0.000000	0.000000	-0.012275	0.065172	0.007586	0.000000	0.000000	2.000000	63.000000	0.000000
3772.115839	0.122863	0.520881	0.011422	77.077576	15.251224	92.174179	-1.145209	0.000000	-0.569830	0.000000	0.000000	0.000000	-0.012275	0.065172	0.007586	0.000000	0.000000	2.000000	63.000000	0.000000
3772.119172	0.122863	0.520881	0.011422	77.077576	15.251224	92.174179	-1.145209	0.000000	-0.569830	0.000000	0.000000	0.000000	-0.012275	0.065172	0.007586	0.000000	0.000000	2.000000	63.000000	0.000000
3772.122506	0.122606	0.521354	0.011711	77.232269	15.235401	92.177818	-1.143163	0.000000	-0.571095	0.000000	0.000000	0.000000	-0.077162	0.141791	0.086709	0.000000	0.000000	2.000000	63.000000	0.000000
3772.125839	0.122606	0.521354	0.011711	77.232269	15.235401	92.177818	-1.143163	0.000000	-0.571095	0.000000	0.000000	0.000000	-0.077162	0.141791	0.086709	0.000000	0.000000	2.000000	63.000000	0.000000
3772.129172	0.122606	0.521354	0.011711	77.232269	15.235401	92.177818	-1.143163	0.000000	-0.571095	0.000000	0.000000	0.000000	-0.077162	0.141791	0.086709	0.000000	0.000000	2.000000	63.000000	0.000000
3772.132506	0.122606	0.521354	0.011711	77.411613	15.218001	92.189941	-1.130303	0.000000	-0.585546	0.000000	0.000000	0.000000	-0.077162	0.141791	0.086709	0.000000	0.000000	2.000000	63.000000	0.000000
3772.135839	0.122412	0.521609	0.011969	77.411613	15.218001	92.189941	-1.130303	0.000000	-0.585546	0.000000	0.000000	0.000000	-0.058291	0.076695	0.077329	0.000000	0.000000	2.000000	63.000000	0.000000
3772.139172	0.122412	0.521609	0.011969	77.411613	15.218001	92.189941	-1.130303	0.000000	-0.585546	0.000000	0.000000	0.000000	-0.058291	0.076695	0.077329	0.000000	0.000000	2.000000	63.000000	0.000000
3772.142506	0.122412	0.521609	0.011969	77.632454	15.203982	92.205345	-1.120587	0.000000	-0.598434	0.000000	0.000000	0.000000	-0.058291	0.076695	0.077329	0.000000	0.000000	2.000000	63.000000	0.000000
3772.145839	0.122412	0.521609	0.011969	77.632454	15.203982	92.205345	-1.120587	0.000000	-0.598434	0.000000	0.000000	0.000000	-0.058291	0.076695	0.077329	0.000000	0.000000	2.000000	63.000000	0.000000
3772.149172	0.122233	0.521887	0.012285	77.632454	15.203982	92.205345	-1.120587	0.000000	-0.598434	0.000000	0.000000	0.000000	-0.053764	0.083223	0.094958	0.000000	0.000000	2.000000	63.000000	0.000000
3772.152506	0.122233	0.521887	0.012285	77.902718	15.196951	92.224937	-1.120587	0.000000	-0.598434	0.000000	0.000000	0.000000	-0.053764	0.083223	0.094958	0.000000	0.000000	2.000000	63.000000	0.000000
3772.155839	0.122085	0.522196	0.012633	77.902718	15.196951	92.224937	-1.120587	0.000000	-0.598434	0.000000	0.000000	0.000000	-0.044293	0.092947	0.104246	0.000000	0.000000	2.000000	63.000000	0.000000
3772.159172	0.122085	0.522196	0.012633	77.902718	15.196951	92.224937	-1.120587	0.000000	-0.598434	0.000000	0.000000	0.000000	-0.044293	0.092947	0.104246	0.000000	0.000000	2.000000	63.000000	0.000000
3772.162506	0.122085	0.522196	0.012633	78.229065	15.200807	92.249832	-1.104245	0.000000	-0.631635	0.000000	0.000000	0.000000	-0.044293	0.092947	0.104246	0.000000	0.000000	2.000000	63.000000	0.000000
3772.165839	0.122022	0.522597	0.013033	78.229065	15.200807	92.249832	-1.104245	0.000000	-0.631635	0.000000	0.000000	0.000000	-0.018828	0.120318	0.120105	0.000000	0.000000	2.000000	63.000000	0.000000
3772.169172	0.122022	0.522597	0.013033	78.229065	15.200807	92.249832	-1.104245	0.000000	-0.631635	0.000000	0.000000	0.000000	-0.018828	0.120318	0.120105	0.000000	0.000000	2.000000	63.000000	0.000000
3772.172506	0.122022	0.522597	0.013033	78.614761	15.193976	92.250786	-1.101107	0.000000	-0.651653	0.000000	0.000000	0.000000	-0.018828	0.120318	0.120105	0.000000	0.000000	2.000000	63.000000	0.000000
3772.175839	0.122022	0.522597	0.013033	78.614761	15.193976	92.250786	-1.101107	0.000000	-0.651653	0.000000	0.000000	0.000000	-0.018828	0.120318	0.120105	0.000000	0.000000	2.000000	63.000000	0.000000
3772.179172	0.121983	0.523080	0.013525	78.614761	15.193976	92.250786	-1.101107	0.000000	-0.651653	0.000000	0.000000	0.000000	-0.011754	0.144629	0.147688	0.000000	0.000000	2.000000	63.000000	0.000000
3772.182506	0.121983	0.523080	0.013525	79.060059	15.075465	92.099045	-1.101107	0.000000	-0.651653	0.000000	0.000000	0.000000	-0.011754	0.144629	0.147688	0.000000	0.000000	2.000000	63.000000	0.000000
3772.185839	0.121996	0.523648	0.014035	79.060059	15.075465	92.099045	-1.101107	0.000000	-0.651653	0.000000	0.000000	0.000000	0.003839	0.170513	0.152984	0.000000	0.000000	2.000000	63.000000	0.000000
3772.189172	0.121996	0.523648	0.014035	79.060059	15.075465	92.099045	-1.101107	0.000000	-0.651653	0.000000	0.000000	0.000000	0.003839	0.170513	0.152984	0.000000	0.000000	2.000000	63.000000	0.000000
3772.192506	0.121996	0.523648	0.014035	79.561157	14.641072	91.547829	-1.099787	0.000000	-0.701765	0.000000	0.000000	0.000000	0.003839	0.170513	0.152984	0.000000	0.000000	2.000000	63.000000	0.000000
3772.195839	0.121996	0.523648	0.014035	79.561157	14.641072	91.547829	-1.099787	0.000000	-0.701765	0.000000	0.000000	0.000000	0.003839	0.170513	0.152984	0.000000	0.000000	2.000000	63.000000	0.000000
3772.199172	0.121979	0.524254	0.014525	79.561157	14.641072	91.547829	-1.099787	0.000000	-0.701765	0.000000	0.000000	0.000000	-0.004996	0.181947	0.146810	0.000000	0.000000	2.000000	63.000000	0.000000
3772.202506	0.121979	0.524254	0.014525	80.120125	13.781071	90.472038	-1.099787	0.000000	-0.701765	0.000000	0.000000	0.000000	-0.004996	0.181947	0.146810	0.000000	0.000000	2.000000	63.000000	0.000000
3772.205839	0.121931	0.524952	0.014986	80.120125	13.781071	90.472038	-1.099787	0.000000	-0.701765	0.000000	0.000000	0.000000	-0.014413	0.209367	0.138451	0.000000	0.000000	2.000000	63.000000	0.000000
3772.209172	0.121931	0.524952	0.014986	80.120125	13.781071	90.472038	-1.099787	0.000000	-0.701765	0.000000	0.000000	0.000000	-0.014413	0.209367	0.138451	0.000000	0.000000	2.000000	63.000000	0.000000
3772.212506	0.121931	0.524952	0.014986	80.721992	12.509096	88.916466	-1.096552	0.000000	-0.749308	0.000000	0.000000	0.000000	-0.014413	0.209367	0.138451	0.000000	0.000000	2.000000	63.000000	0.000000
3772.215839	0.121855	0.525677	0.015340	80.721992	12.509096	88.916466	-1.096552	0.000000	-0.749308	0.000000	0.000000	0.000000	-0.022817	0.217340	0.106211	0.000000	0.000000	2.000000	63.000000	0.000000
3772.219172	0.121855	0.525677	0.015340	80.721992	12.509096	88.916466	-1.096552	0.000000	-0.749308	0.000000	0.000000	0.000000	-0.022817	0.217340	0.106211	0.000000	0.000000	2.000000	63.000000	0.000000
3772.222506	0.121855	0.525677	0.015340	81.331131	10.804718	86.882545	-1.092750	0.000000	-0.767010	0.000000	0.000000	0.000000	-0.022817	0.217340	0.106211	0.000000	0.000000	2.000000	63.000000	0.000000
3772.225839	0.121827	0.526487	0.015602	81.331131	10.804718	86.882545	-1.092750	0.000000	-0.767010	0.000000	0.000000	0.000000	-0.008437	0.242991	0.078658	0.000000	0.000000	2.000000	63.000000	0.000000
3772.229172	0.121827	0.526487	0.015602	81.331131	10.804718	86.882545	-1.092750	0.000000	-0.767010	0.000000	0.000000	0.000000	-0.008437	0.242991	0.078658	0.000000	0.000000	2.000000	63.000000	0.000000
3772.232506	0.121827	0.526487	0.015602	81.906723	8.608059	84.316727	-1.091343	0.000000	-0.780119	0.000000	0.000000	0.000000	-0.008437	0.242991	0.078658	0.000000	0.000000	2.000000	63.000000	0.000000
3772.235839	0.121770	0.527349	0.015753	81.906723	8.608059	84.316727	-1.091343	0.000000	-0.780119	0.000000	0.000000	0.000000	-0.017076	0.258802	0.045221	0.000000	0.000000	2.000000	63.000000	0.000000
3772.239172	0.121770	0.527349	0.015753	81.906723	8.608059	84.316727	-1.091343	0.000000	-0.780119	0.000000	0.000000	0.000000	-0.017076	0.258802	0.045221	0.000000	0.000000	2.000000	63.000000	0.000000
3772.242506	0.121770	0.527349	0.015753	82.423248	5.849074	81.151955	-1.088497	0.000000	-0.787656	0.000000	0.000000	0.000000	-0.017076	0.258802	0.045221	0.000000	0.000000	2.000000	63.000000	0.000000
3772.245839	0.121661	0.528291	0.015794	82.423248	5.849074	81.151955	-1.088497	0.000000	-0.787656	0.000000	0.000000	0.000000	-0.032737	0.282463	0.012321	0.000000	0.000000	2.000000	63.000000	0.000000
3772.249172	0.121661	0.528291	0.015794	82.423248	5.849074	81.151955	-1.088497	0.000000	-0.787656	0.000000	0.000000	0.000000	-0.032737	0.282463	0.012321	0.000000	0.000000	2.000000	63.000000	0.000000
3772.252506	0.121661	0.528291	0.015794	82.863861	2.548042	77.419991	-1.083041	0.000000	-0.789710	0.000000	0.000000	0.000000	-0.032737	0.282463	0.012321	0.000000	0.000000	2.000000	63.000000	0.000000
3772.255839	0.121571	0.529327	0.015726	82.863861	2.548042	77.419991	-1.083041	0.000000	-0.789710	0.000000	0.000000	0.000000	-0.026798	0.310903	-0.020432	0.000000	0.000000	2.000000	63.000000	0.000000
3772.259172	0.121571	0.529327	0.015726	82.863861	2.548042	77.419991	-1.083041	0.000000	-0.789710	0.000000	0.000000	0.000000	-0.026798	0.310903	-0.020432	0.000000	0.000000	2.000000	63.000000	0.000000
3772.262506	0.121571	0.529327	0.015726	83.212616	-1.156414	73.277748	-1.078575	0.000000	-0.786304	0.000000	0.000000	0.000000	-0.026798	0.310903	-0.020432	0.000000	0.000000	2.000000	63.000000	0.000000
3772.265839	0.121416	0.530501	0.015586	83.212616	-1.156414	73.277748	-1.078575	0.000000	-0.786304	0.000000	0.000000	0.000000	-0.046717	0.352075	-0.042137	0.000000	0.000000	2.000000	63.000000	0.000000
3772.269172	0.121416	0.530501	0.015586	83.212616	-1.156414	73.277748	-1.078575	0.000000	-0.786304	0.000000	0.000000	0.000000	-0.046717	0.352075	-0.042137	0.000000	0.000000	2.000000	63.000000	0.000000
3772.272506	0.121416	0.530501	0.015586	83.458687	-5.216180	68.774239	-1.070789	0.000000	-0.779282	0.000000	0.000000	0.000000	-0.046717	0.352075	-0.042137	0.000000	0.000000	2.000000	63.000000	0.000000
3772.275839	0.121209	0.531807	0.015434	83.458687	-5.216180	68.774239	-1.070789	0.000000	-0.779282	0.000000	0.000000	0.000000	-0.061887	0.391927	-0.045434	0.000000	0.000000	2.000000	63.000000	0.000000
3772.279172	0.121209	0.531807	0.015434	83.458687	-5.216180	68.774239	-1.070789	0.000000	-0.779282	0.000000	0.000000	0.000000	-0.061887	0.391927	-0.045434	0.000000	0.000000	2.000000	63.000000	0.000000
3772.282506	0.121209	0.531807	0.015434	83.599327	-9.556499	63.977657	-1.060474	0.000000	-0.771709	0.000000	0.000000	0.000000	-0.061887	0.391927	-0.045434	0.000000	0.000000	2.000000	63.000000	0.000000
3772.285839	0.120879	0.533257	0.015266	83.599327	-9.556499	63.977657	-1.060474	0.000000	-0.771709	0.000000	0.000000	0.000000	-0.098996	0.434768	-0.050538	0.000000	0.000000	2.000000	63.000000	0.000000
3772.289172	0.120879	0.533257	0.015266	83.599327	-9.556499	63.977657	-1.060474	0.000000	-0.771709	0.000000	0.000000	0.000000	-0.098996	0.434768	-0.050538	0.000000	0.000000	2.000000	63.000000	0.000000
3772.292506	0.120879	0.533257	0.015266	83.637825	-13.914415	59.168148	-1.043975	0.000000	-0.763286	0.000000	0.000000	0.000000	-0.098996	0.434768	-0.050538	0.000000	0.000000	2.000000	63.000000	0.000000
3772.295839	0.120456	0.534785	0.015103	83.637825	-13.914415	59.168148	-1.043975	0.000000	-0.763286	0.000000	0.000000	0.000000	-0.127096	0.458478	-0.048686	0.000000	0.000000	2.000000	63.000000	0.000000
3772.299172	0.120456	0.534785	0.015103	83.637825	-13.914415	59.168148	-1.043975	0.000000	-0.763286	0.000000	0.000000	0.000000	-0.127096	0.458478	-0.048686	0.000000	0.000000	2.000000	63.000000	0.000000
3772.302506	0.120456	0.534785	0.015103	83.594765	-17.783756	54.898918	-1.022792	0.000000	-0.755172	0.000000	0.000000	0.000000	-0.127096	0.458478	-0.048686	0.000000	0.000000	2.000000	63.000000	0.000000
3772.305839	0.119921	0.536409	0.014970	83.594765	-17.783756	54.898918	-1.022792	0.000000	-0.755172	0.000000	0.000000	0.000000	-0.160555	0.487188	-0.040014	0.000000	0.000000	2.000000	63.000000	0.000000
3772.309172	0.119921	0.536409	0.014970	83.594765	-17.783756	54.898918	-1.022792	0.000000	-0.755172	0.000000	0.000000	0.000000	-0.160555	0.487188	-0.040014	0.000000	0.000000	2.000000	63.000000	0.000000
3772.312506	0.119921	0.536409	0.014970	83.501671	-20.847439	51.518890	-0.996033	0.000000	-0.748503	0.000000	0.000000	0.000000	-0.160555	0.487188	-0.040014	0.000000	0.000000	2.000000	63.000000	0.000000
3772.315839	0.119338	0.538085	0.014834	83.501671	-20.847439	51.518890	-0.996033	0.000000	-0.748503	0.000000	0.000000	0.000000	-0.174935	0.502854	-0.040936	0.000000	0.000000	2.000000	63.000000	0.000000
3772.319172	0.119338	0.538085	0.014834	83.501671	-20.847439	51.518890	-0.996033	0.000000	-0.748503	0.000000	0.000000	0.000000	-0.174935	0.502854	-0.040936	0.000000	0.000000	2.000000	63.000000	0.000000
3772.322506	0.119338	0.538085	0.014834	83.391228	-22.807522	49.364189	-0.966877	0.000000	-0.741680	0.000000	0.000000	0.000000	-0.174935	0.502854	-0.040936	0.000000	0.000000	2.000000	63.000000	0.000000
3772.325839	0.118713	0.539777	0.014720	83.391228	-22.807522	49.364189	-0.966877	0.000000	-0.741680	0.000000	0.000000	0.000000	-0.187311	0.507616	-0.034070	0.000000	0.000000	2.000000	63.000000	0.000000
3772.329172	0.118713	0.539777	0.014720	83.391228	-22.807522	49.364189	-0.966877	0.000000	-0.741680	0.000000	0.000000	0.000000	-0.187311	0.507616	-0.034070	0.000000	0.000000	2.000000	63.000000	0.000000
3772.332506	0.118713	0.539777	0.014720	83.279968	-23.302622	48.835201	-0.935658	0.000000	-0.736002	0.000000	0.000000	0.000000	-0.187311	0.507616	-0.034070	0.000000	0.000000	2.000000	63.000000	0.000000
3772.335839	0.118070	0.541485	0.014623	83.279968	-23.302622	48.835201	-0.935658	0.000000	-0.736002	0.000000	0.000000	0.000000	-0.192986	0.512438	-0.028986	0.000000	0.000000	2.000000	63.000000	0.000000
3772.339172	0.118070	0.541485	0.014623	83.279968	-23.302622	48.835201	-0.935658	0.000000	-0.736002	0.000000	0.000000	0.000000	-0.192986	0.512438	-0.028986	0.000000	0.000000	2.000000	63.000000	0.000000
3772.342506	0.118070	0.541485	0.014623	83.163048	-22.671206	49.543312	-0.903494	0.000000	-0.731171	0.000000	0.000000	0.000000	-0.192986	0.512438	-0.028986	0.000000	0.000000	2.000000	63.000000	0.000000
3772.345839	0.117493	0.543193	0.014503	83.163048	-22.671206	49.543312	-0.903494	0.000000	-0.731171	0.000000	0.000000	0.000000	-0.173145	0.512213	-0.036011	0.000000	0.000000	2.000000	63.000000	0.000000
3772.349172	0.117493	0.543193	0.014503	83.163048	-22.671206	49.543312	-0.903494	0.000000	-0.731171	0.000000	0.000000	0.000000	-0.173145	0.512213	-0.036011	0.000000	0.000000	2.000000	63.000000	0.000000
3772.352506	0.117493	0.543193	0.014503	83.001396	-21.769720	50.504879	-0.874636	0.000000	-0.725169	0.000000	0.000000	0.000000	-0.173145	0.512213	-0.036011	0.000000	0.000000	2.000000	63.000000	0.000000
3772.355839	0.116969	0.544907	0.014406	83.001396	-21.769720	50.504879	-0.874636	0.000000	-0.725169	0.000000	0.000000	0.000000	-0.157035	0.514215	-0.029248	0.000000	0.000000	2.000000	63.000000	0.000000
3772.359172	0.116969	0.544907	0.014406	83.001396	-21.769720	50.504879	-0.874636	0.000000	-0.725169	0.000000	0.000000	0.000000	-0.157035	0.514215	-0.029248	0.000000	0.000000	2.000000	63.000000	0.000000
3772.362506	0.116969	0.544907	0.014406	82.832649	-20.865030	51.471363	-0.848464	0.000000	-0.720294	0.000000	0.000000	0.000000	-0.157035	0.514215	-0.029248	0.000000	0.000000	2.000000	63.000000	0.000000
3772.365839	0.116495	0.546611	0.014313	82.832649	-20.865030	51.471363	-0.848464	0.000000	-0.720294	0.000000	0.000000	0.000000	-0.142285	0.511230	-0.027767	0.000000	0.000000	2.000000	63.000000	0.000000
3772.369172	0.116495	0.546611	0.014313	82.832649	-20.865030	51.471363	-0.848464	0.000000	-0.720294	0.000000	0.000000	0.000000	-0.142285	0.511230	-0.027767	0.000000	0.000000	2.000000	63.000000	0.000000
3772.372506	0.116495	0.546611	0.014313	82.654999	-19.986744	52.399952	-0.824750	0.000000	-0.715666	0.000000	0.000000	0.000000	-0.142285	0.511230	-0.027767	0.000000	0.000000	2.000000	63.000000	0.000000
3772.375839	0.116101	0.548339	0.014256	82.654999	-19.986744	52.399952	-0.824750	0.000000	-0.715666	0.000000	0.000000	0.000000	-0.118230	0.518611	-0.017283	0.000000	0.000000	2.000000	63.000000	0.000000
3772.379172	0.116101	0.548339	0.014256	82.654999	-19.986744	52.399952	-0.824750	0.000000	-0.715666	0.000000	0.000000	0.000000	-0.118230	0.518611	-0.017283	0.000000	0.000000	2.000000	63.000000	0.000000
3772.382506	0.116101	0.548339	0.014256	82.466774	-19.111444	53.313271	-0.805045	0.000000	-0.712786	0.000000	0.000000	0.000000	-0.118230	0.518611	-0.017283	0.000000	0.000000	2.000000	63.000000	0.000000
3772.385839	0.115802	0.550092	0.014296	82.466774	-19.111444	53.313271	-0.805045	0.000000	-0.712786	0.000000	0.000000	0.000000	-0.089624	0.525711	0.011955	0.000000	0.000000	2.000000	63.000000	0.000000
3772.389172	0.115802	0.550092	0.014296	82.466774	-19.111444	53.313271	-0.805045	0.000000	-0.712786	0.000000	0.000000	0.000000	-0.089624	0.525711	0.011955	0.000000	0.000000	2.000000	63.000000	0.000000
3772.392506	0.115802	0.550092	0.014296	82.270660	-18.299202	54.153847	-0.790108	0.000000	-0.714779	0.000000	0.000000	0.000000	-0.089624	0.525711	0.011955	0.000000	0.000000	2.000000	63.000000	0.000000
3772.395839	0.115545	0.551835	0.014409	82.270660	-18.299202	54.153847	-0.790108	0.000000	-0.714779	0.000000	0.000000	0.000000	-0.077110	0.522838	0.033929	0.000000	0.000000	2.000000	63.000000	0.000000
3772.399172	0.115545	0.551835	0.014409	82.270660	-18.299202	54.153847	-0.790108	0.000000	-0.714779	0.000000	0.000000	0.000000	-0.077110	0.522838	0.033929	0.000000	0.000000	2.000000	63.000000	0.000000
3772.402506	0.115545	0.551835	0.014409	82.062538	-17.544119	54.916042	-0.777256	0.000000	-0.720433	0.000000	0.000000	0.000000	-0.077110	0.522838	0.033929	0.000000	0.000000	2.000000	63.000000	0.000000
3772.405839	0.115418	0.553595	0.014568	82.062538	-17.544119	54.916042	-0.777256	0.000000	-0.720433	0.000000	0.000000	0.000000	-0.038130	0.528171	0.047828	0.000000	0.000000	2.000000	63.000000	0.000000
3772.409172	0.115418	0.553595	0.014568	82.062538	-17.544119	54.916042	-0.777256	0.000000	-0.720433	0.000000	0.000000	0.000000	-0.038130	0.528171	0.047828	0.000000	0.000000	2.000000	63.000000	0.000000
3772.412506	0.115418	0.553595	0.014568	81.858231	-16.799664	55.656612	-0.770901	0.000000	-0.728405	0.000000	0.000000	0.000000	-0.038130	0.528171	0.047828	0.000000	0.000000	2.000000	63.000000	0.000000
3772.415839	0.115408	0.555322	0.014722	81.858231	-16.799664	55.656612	-0.770901	0.000000	-0.728405	0.000000	0.000000	0.000000	-0.002983	0.518069	0.046036	0.000000	0.000000	2.000000	63.000000	0.000000
3772.419172	0.115408	0.555322	0.014722	81.858231	-16.799664	55.656612	-0.770901	0.000000	-0.728405	0.000000	0.000000	0.000000	-0.002983	0.518069	0.046036	0.000000	0.000000	2.000000	63.000000	0.000000
3772.422506	0.115408	0.555322	0.014722	81.673119	-16.071167	56.384159	-0.770404	0.000000	-0.736077	0.000000	0.000000	0.000000	-0.002983	0.518069	0.046036	0.000000	0.000000	2.000000	63.000000	0.000000
3772.425839	0.115509	0.557051	0.014841	81.673119	-16.071167	56.384159	-0.770404	0.000000	-0.736077	0.000000	0.000000	0.000000	0.030172	0.518656	0.035975	0.000000	0.000000	2.000000	63.000000	0.000000
3772.429172	0.115509	0.557051	0.014841	81.673119	-16.071167	56.384159	-0.770404	0.000000	-0.736077	0.000000	0.000000	0.000000	0.030172	0.518656	0.035975	0.000000	0.000000	2.000000	63.000000	0.000000
3772.432506	0.115509	0.557051	0.014841	81.566925	-15.742459	56.710506	-0.775433	0.000000	-0.742073	0.000000	0.000000	0.000000	0.030172	0.518656	0.035975	0.000000	0.000000	2.000000	63.000000	0.000000
3772.435839	0.115669	0.558791	0.014916	81.566925	-15.742459	56.710506	-0.775433	0.000000	-0.742073	0.000000	0.000000	0.000000	0.048239	0.521985	0.022393	0.000000	0.000000	2.000000	63.000000	0.000000
3772.439172	0.115669	0.558791	0.014916	81.566925	-15.742459	56.710506	-0.775433	0.000000	-0.742073	0.000000	0.000000	0.000000	0.048239	0.521985	0.022393	0.000000	0.000000	2.000000	63.000000	0.000000
3772.442506	0.115669	0.558791	0.014916	81.610466	-16.101770	56.352146	-0.783473	0.000000	-0.745806	0.000000	0.000000	0.000000	0.048239	0.521985	0.022393	0.000000	0.000000	2.000000	63.000000	0.000000
3772.445839	0.115801	0.560480	0.014870	81.610466	-16.101770	56.352146	-0.783473	0.000000	-0.745806	0.000000	0.000000	0.000000	0.039403	0.506717	-0.013692	0.000000	0.000000	2.000000	63.000000	0.000000
3772.449172	0.115801	0.560480	0.014870	81.610466	-16.101770	56.352146	-0.783473	0.000000	-0.745806	0.000000	0.000000	0.000000	0.039403	0.506717	-0.013692	0.000000	0.000000	2.000000	63.000000	0.000000
3772.452506	0.115801	0.560480	0.014870	81.770111	-17.038935	55.421490	-0.790040	0.000000	-0.743524	0.000000	0.000000	0.000000	0.039403	0.506717	-0.013692	0.000000	0.000000	2.000000	63.000000	0.000000
3772.455839	0.115964	0.562188	0.014763	81.770111	-17.038935	55.421490	-0.790040	0.000000	-0.743524	0.000000	0.000000	0.000000	0.049074	0.512323	-0.032351	0.000000	0.000000	2.000000	63.000000	0.000000
3772.459172	0.115964	0.562188	0.014763	81.770111	-17.038935	55.421490	-0.790040	0.000000	-0.743524	0.000000	0.000000	0.000000	0.049074	0.512323	-0.032351	0.000000	0.000000	2.000000	63.000000	0.000000
3772.462506	0.115964	0.562188	0.014763	81.962677	-18.198736	54.267536	-0.798219	0.000000	-0.738132	0.000000	0.000000	0.000000	0.049074	0.512323	-0.032351	0.000000	0.000000	2.000000	63.000000	0.000000
3772.465839	0.116094	0.563887	0.014615	81.962677	-18.198736	54.267536	-0.798219	0.000000	-0.738132	0.000000	0.000000	0.000000	0.038966	0.509860	-0.044407	0.000000	0.000000	2.000000	63.000000	0.000000
3772.469172	0.116094	0.563887	0.014615	81.962677	-18.198736	54.267536	-0.798219	0.000000	-0.738132	0.000000	0.000000	0.000000	0.038966	0.509860	-0.044407	0.000000	0.000000	2.000000	63.000000	0.000000
3772.472506	0.116094	0.563887	0.014615	82.142624	-19.375019	53.097530	-0.804713	0.000000	-0.730731	0.000000	0.000000	0.000000	0.038966	0.509860	-0.044407	0.000000	0.000000	2.000000	63.000000	0.000000
3772.475839	0.116246	0.565561	0.014461	82.142624	-19.375019	53.097530	-0.804713	0.000000	-0.730731	0.000000	0.000000	0.000000	0.045653	0.502028	-0.046093	0.000000	0.000000	2.000000	63.000000	0.000000
3772.479172	0.116246	0.565561	0.014461	82.142624	-19.375019	53.097530	-0.804713	0.000000	-0.730731	0.000000	0.000000	0.000000	0.045653	0.502028	-0.046093	0.000000	0.000000	2.000000	63.000000	0.000000
3772.482506	0.116246	0.565561	0.014461	82.302826	-20.502468	51.977737	-0.812322	0.000000	-0.723048	0.000000	0.000000	0.000000	0.045653	0.502028	-0.046093	0.000000	0.000000	2.000000	63.000000	0.000000
3772.485839	0.116334	0.567155	0.014336	82.302826	-20.502468	51.977737	-0.812322	0.000000	-0.723048	0.000000	0.000000	0.000000	0.026355	0.478261	-0.037578	0.000000	0.000000	2.000000	63.000000	0.000000
3772.489172	0.116334	0.567155	0.014336	82.302826	-20.502468	51.977737	-0.812322	0.000000	-0.723048	0.000000	0.000000	0.000000	0.026355	0.478261	-0.037578	0.000000	0.000000	2.000000	63.000000	0.000000
3772.492506	0.116334	0.567155	0.014336	82.439476	-21.519922	50.970364	-0.816714	0.000000	-0.716785	0.000000	0.000000	0.000000	0.026355	0.478261	-0.037578	0.000000	0.000000	2.000000	63.000000	0.000000
3772.495839	0.116420	0.568678	0.014200	82.439476	-21.519922	50.970364	-0.816714	0.000000	-0.716785	0.000000	0.000000	0.000000	0.025587	0.457110	-0.040630	0.000000	0.000000	2.000000	63.000000	0.000000
3772.499172	0.116420	0.568678	0.014200	82.439476	-21.519922	50.970364	-0.816714	0.000000	-0.716785	0.000000	0.000000	0.000000	0.025587	0.457110	-0.040630	0.000000	0.000000	2.000000	63.000000	0.000000
3772.502506	0.116420	0.568678	0.014200	82.545494	-22.376272	50.126892	-0.820979	0.000000	-0.710014	0.000000	0.000000	0.000000	0.025587	0.457110	-0.040630	0.000000	0.000000	2.000000	63.000000	0.000000
3772.505839	0.116459	0.570105	0.014072	82.545494	-22.376272	50.126892	-0.820979	0.000000	-0.710014	0.000000	0.000000	0.000000	0.011887	0.427925	-0.038371	0.000000	0.000000	2.000000	63.000000	0.000000
3772.509172	0.116459	0.570105	0.014072	82.545494	-22.376272	50.126892	-0.820979	0.000000	-0.710014	0.000000	0.000000	0.000000	0.011887	0.427925	-0.038371	0.000000	0.000000	2.000000	63.000000	0.000000
3772.512506	0.116459	0.570105	0.014072	82.623016	-23.042912	49.474949	-0.822960	0.000000	-0.703619	0.000000	0.000000	0.000000	0.011887	0.427925	-0.038371	0.000000	0.000000	2.000000	63.000000	0.000000
3772.515839	0.116505	0.571399	0.013971	82.623016	-23.042912	49.474949	-0.822960	0.000000	-0.703619	0.000000	0.000000	0.000000	0.013820	0.388226	-0.030511	0.000000	0.000000	2.000000	63.000000	0.000000
3772.519172	0.116505	0.571399	0.013971	82.623016	-23.042912	49.474949	-0.822960	0.000000	-0.703619	0.000000	0.000000	0.000000	0.013820	0.388226	-0.030511	0.000000	0.000000	2.000000	63.000000	0.000000
3772.522506	0.116505	0.571399	0.013971	82.672661	-23.514845	49.014877	-0.825263	0.000000	-0.698533	0.000000	0.000000	0.000000	0.013820	0.388226	-0.030511	0.000000	0.000000	2.000000	63.000000	0.000000
3772.525839	0.116508	0.572569	0.013884	82.672661	-23.514845	49.014877	-0.825263	0.000000	-0.698533	0.000000	0.000000	0.000000	0.000721	0.351053	-0.025874	0.000000	0.000000	2.000000	63.000000	0.000000
3772.529172	0.116508	0.572569	0.013884	82.672661	-23.514845	49.014877	-0.825263	0.000000	-0.698533	0.000000	0.000000	0.000000	0.000721	0.351053	-0.025874	0.000000	0.000000	2.000000	63.000000	0.000000
3772.532506	0.116508	0.572569	0.013884	82.704376	-23.771761	48.780739	-0.825383	0.000000	-0.694221	0.000000	0.000000	0.000000	0.000721	0.351053	-0.025874	0.000000	0.000000	2.000000	63.000000	0.000000
3772.535839	0.116489	0.573615	0.013809	82.704376	-23.771761	48.780739	-0.825383	0.000000	-0.694221	0.000000	0.000000	0.000000	-0.005595	0.313885	-0.022632	0.000000	0.000000	2.000000	63.000000	0.000000
3772.539172	0.116489	0.573615	0.013809	82.704376	-23.771761	48.780739	-0.825383	0.000000	-0.694221	0.000000	0.000000	0.000000	-0.005595	0.313885	-0.022632	0.000000	0.000000	2.000000	63.000000	0.000000
3772.542506	0.116489	0.573615	0.013809	82.726784	-23.672359	48.931175	-0.824451	0.000000	-0.690449	0.000000	0.000000	0.000000	-0.005595	0.313885	-0.022632	0.000000	0.000000	2.000000	63.000000	0.000000
3772.545839	0.116489	0.573615	0.013809	82.726784	-23.672359	48.931175	-0.824451	0.000000	-0.690449	0.000000	0.000000	0.000000	-0.005595	0.313885	-0.022632	0.000000	0.000000	2.000000	63.000000	0.000000
3772.549172	0.116451	0.574511	0.013751	82.726784	-23.672359	48.931175	-0.824451	0.000000	-0.690449	0.000000	0.000000	0.000000	-0.011394	0.268720	-0.017288	0.000000	0.000000	2.000000	63.000000	0.000000
3772.552506	0.116451	0.574511	0.013751	82.747910	-23.182892	49.505127	-0.824451	0.000000	-0.690449	0.000000	0.000000	0.000000	-0.011394	0.268720	-0.017288	0.000000	0.000000	2.000000	63.000000	0.000000
3772.555839	0.116411	0.575265	0.013684	82.747910	-23.182892	49.505127	-0.824451	0.000000	-0.690449	0.000000	0.000000	0.000000	-0.012114	0.226043	-0.020220	0.000000	0.000000	2.000000	63.000000	0.000000
3772.559172	0.116411	0.575265	0.013684	82.747910	-23.182892	49.505127	-0.824451	0.000000	-0.690449	0.000000	0.000000	0.000000	-0.012114	0.226043	-0.020220	0.000000	0.000000	2.000000	63.000000	0.000000
3772.562506	0.116411	0.575265	0.013684	82.752022	-22.495758	50.280838	-0.820533	0.000000	-0.684198	0.000000	0.000000	0.000000	-0.012114	0.226043	-0.020220	0.000000	0.000000	2.000000	63.000000	0.000000
3772.565839	0.116411	0.575265	0.013684	82.752022	-22.495758	50.280838	-0.820533	0.000000	-0.684198	0.000000	0.000000	0.000000	-0.012114	0.226043	-0.020220	0.000000	0.000000	2.000000	63.000000	0.000000
3772.569172	0.116351	0.575867	0.013636	82.752022	-22.495758	50.280838	-0.820533	0.000000	-0.684198	0.000000	0.000000	0.000000	-0.017797	0.180839	-0.014435	0.000000	0.000000	2.000000	63.000000	0.000000
3772.572506	0.116351	0.575867	0.013636	82.743172	-21.824425	51.027386	-0.820533	0.000000	-0.684198	0.000000	0.000000	0.000000	-0.017797	0.180839	-0.014435	0.000000	0.000000	2.000000	63.000000	0.000000
3772.575839	0.116333	0.576354	0.013562	82.743172	-21.824425	51.027386	-0.820533	0.000000	-0.684198	0.000000	0.000000	0.000000	-0.005492	0.146068	-0.022218	0.000000	0.000000	2.000000	63.000000	0.000000
3772.579172	0.116333	0.576354	0.013562	82.743172	-21.824425	51.027386	-0.820533	0.000000	-0.684198	0.000000	0.000000	0.000000	-0.005492	0.146068	-0.022218	0.000000	0.000000	2.000000	63.000000	0.000000
3772.582506	0.116333	0.576354	0.013562	82.735367	-21.321644	51.580948	-0.816651	0.000000	-0.678089	0.000000	0.000000	0.000000	-0.005492	0.146068	-0.022218	0.000000	0.000000	2.000000	63.000000	0.000000
3772.585839	0.116333	0.576354	0.013562	82.735367	-21.321644	51.580948	-0.816651	0.000000	-0.678089	0.000000	0.000000	0.000000	-0.005492	0.146068	-0.022218	0.000000	0.000000	2.000000	63.000000	0.000000
3772.589172	0.116371	0.576727	0.013524	82.735367	-21.321644	51.580948	-0.816651	0.000000	-0.678089	0.000000	0.000000	0.000000	0.011460	0.111780	-0.011196	0.000000	0.000000	2.000000	63.000000	0.000000
3772.592506	0.116371	0.576727	0.013524	82.715950	-21.074995	51.835701	-0.816651	0.000000	-0.678089	0.000000	0.000000	0.000000	0.011460	0.111780	-0.011196	0.000000	0.000000	2.000000	63.000000	0.000000
3772.595839	0.116371	0.576727	0.013524	82.715950	-21.074995	51.835701	-0.816651	0.000000	-0.678089	0.000000	0.000000	0.000000	0.011460	0.111780	-0.011196	0.000000	0.000000	2.000000	63.000000	0.000000
3772.599172	0.116371	0.576727	0.013524	82.715950	-21.074995	51.835701	-0.816651	0.000000	-0.678089	0.000000	0.000000	0.000000	0.011460	0.111780	-0.011196	0.000000	0.000000	2.000000	63.000000	0.000000
3772.602506	0.116500	0.577171	0.013469	82.694435	-20.964088	51.937649	-0.818561	0.000000	-0.676223	0.000000	0.000000	0.000000	0.038530	0.133176	-0.016770	0.000000	0.000000	2.000000	63.000000	0.000000
3772.605839	0.116500	0.577171	0.013469	82.694435	-20.964088	51.937649	-0.818561	0.000000	-0.676223	0.000000	0.000000	0.000000	0.038530	0.133176	-0.016770	0.000000	0.000000	2.000000	63.000000	0.000000
3772.609172	0.116500	0.577171	0.013469	82.694435	-20.964088	51.937649	-0.818561	0.000000	-0.676223	0.000000	0.000000	0.000000	0.038530	0.133176	-0.016770	0.000000	0.000000	2.000000	63.000000	0.000000
3772.612506	0.116500	0.577171	0.013469	82.679031	-20.869684	52.021896	-0.824983	0.000000	-0.673428	0.000000	0.000000	0.000000	0.038530	0.133176	-0.016770	0.000000	0.000000	2.000000	63.000000	0.000000
3772.615839	0.116590	0.577307	0.013545	82.679031	-20.869684	52.021896	-0.824983	0.000000	-0.673428	0.000000	0.000000	0.000000	0.027004	0.040828	0.022865	0.000000	0.000000	2.000000	63.000000	0.000000
3772.619172	0.116590	0.577307	0.013545	82.679031	-20.869684	52.021896	-0.824983	0.000000	-0.673428	0.000000	0.000000	0.000000	0.027004	0.040828	0.022865	0.000000	0.000000	2.000000	63.000000	0.000000
3772.622506	0.116590	0.577307	0.013545	82.663582	-20.778301	52.105774	-0.829483	0.000000	-0.677238	0.000000	0.000000	0.000000	0.027004	0.040828	0.022865	0.000000	0.000000	2.000000	63.000000	0.000000
3772.625839	0.116681	0.577416	0.013627	82.663582	-20.778301	52.105774	-0.829483	0.000000	-0.677238	0.000000	0.000000	0.000000	0.027483	0.032909	0.024758	0.000000	0.000000	2.000000	63.000000	0.000000
3772.629172	0.116681	0.577416	0.013627	82.663582	-20.778301	52.105774	-0.829483	0.000000	-0.677238	0.000000	0.000000	0.000000	0.027483	0.032909	0.024758	0.000000	0.000000	2.000000	63.000000	0.000000
3772.632506	0.116681	0.577416	0.013627	82.650734	-20.709234	52.175461	-0.834064	0.000000	-0.681365	0.000000	0.000000	0.000000	0.027483	0.032909	0.024758	0.000000	0.000000	2.000000	63.000000	0.000000
3772.635839	0.116681	0.577416	0.013627	82.650734	-20.709234	52.175461	-0.834064	0.000000	-0.681365	0.000000	0.000000	0.000000	0.027483	0.032909	0.024758	0.000000	0.000000	2.000000	63.000000	0.000000
3772.639172	0.116720	0.577457	0.013785	82.650734	-20.709234	52.175461	-0.834064	0.000000	-0.681365	0.000000	0.000000	0.000000	0.011720	0.012092	0.047293	0.000000	0.000000	2.000000	63.000000	0.000000
3772.642506	0.116720	0.577457	0.013785	82.646515	-20.672466	52.214123	-0.834064	0.000000	-0.681365	0.000000	0.000000	0.000000	0.011720	0.012092	0.047293	0.000000	0.000000	2.000000	63.000000	0.000000
3772.645839	0.116720	0.577457	0.013785	82.646515	-20.672466	52.214123	-0.834064	0.000000	-0.681365	0.000000	0.000000	0.000000	0.011720	0.012092	0.047293	0.000000	0.000000	2.000000	63.000000	0.000000
3772.649172	0.116720	0.577457	0.013785	82.646515	-20.672466	52.214123	-0.834064	0.000000	-0.681365	0.000000	0.000000	0.000000	0.011720	0.012092	0.047293	0.000000	0.000000	2.000000	63.000000	0.000000
3772.652506	0.116774	0.577395	0.014098	82.650383	-20.638182	52.257801	-0.836017	0.000000	-0.689247	0.000000	0.000000	0.000000	0.016165	-0.018654	0.093976	0.000000	0.000000	2.000000	63.000000	0.000000
3772.655839	0.116774	0.577395	0.014098	82.650383	-20.638182	52.257801	-0.836017	0.000000	-0.689247	0.000000	0.000000	0.000000	0.016165	-0.018654	0.093976	0.000000	0.000000	2.000000	63.000000	0.000000
3772.659172	0.116774	0.577395	0.014098	82.650383	-20.638182	52.257801	-0.836017	0.000000	-0.689247	0.000000	0.000000	0.000000	0.016165	-0.018654	0.093976	0.000000	0.000000	2.000000	63.000000	0.000000
3772.662506	0.116774	0.577395	0.014098	82.664841	-20.617386	52.292641	-0.838711	0.000000	-0.704910	0.000000	0.000000	0.000000	0.016165	-0.018654	0.093976	0.000000	0.000000	2.000000	63.000000	0.000000
3772.665839	0.116779	0.577282	0.014214	82.664841	-20.617386	52.292641	-0.838711	0.000000	-0.704910	0.000000	0.000000	0.000000	0.001513	-0.033787	0.034860	0.000000	0.000000	2.000000	63.000000	0.000000
3772.669172	0.116779	0.577282	0.014214	82.664841	-20.617386	52.292641	-0.838711	0.000000	-0.704910	0.000000	0.000000	0.000000	0.001513	-0.033787	0.034860	0.000000	0.000000	2.000000	63.000000	0.000000
3772.672506	0.116779	0.577282	0.014214	82.681229	-20.685524	52.220001	-0.838963	0.000000	-0.710720	0.000000	0.000000	0.000000	0.001513	-0.033787	0.034860	0.000000	0.000000	2.000000	63.000000	0.000000
3772.675839	0.116779	0.577282	0.014214	82.681229	-20.685524	52.220001	-0.838963	0.000000	-0.710720	0.000000	0.000000	0.000000	0.001513	-0.033787	0.034860	0.000000	0.000000	2.000000	63.000000	0.000000
3772.679172	0.116845	0.577106	0.014287	82.681229	-20.685524	52.220001	-0.838963	0.000000	-0.710720	0.000000	0.000000	0.000000	0.019667	-0.052725	0.021856	0.000000	0.000000	2.000000	63.000000	0.000000
3772.682506	0.116845	0.577106	0.014287	82.701820	-20.793840	52.108051	-0.838963	0.000000	-0.710720	0.000000	0.000000	0.000000	0.019667	-0.052725	0.021856	0.000000	0.000000	2.000000	63.000000	0.000000
3772.685839	0.116845	0.577106	0.014287	82.701820	-20.793840	52.108051	-0.838963	0.000000	-0.710720	0.000000	0.000000	0.000000	0.019667	-0.052725	0.021856	0.000000	0.000000	2.000000	63.000000	0.000000
3772.689172	0.116845	0.577106	0.014287	82.701820	-20.793840	52.108051	-0.838963	0.000000	-0.710720	0.000000	0.000000	0.000000	0.019667	-0.052725	0.021856	0.000000	0.000000	2.000000	63.000000	0.000000
3772.692506	0.116918	0.576662	0.014293	82.725029	-20.914108	51.981403	-0.842241	0.000000	-0.714362	0.000000	0.000000	0.000000	0.021833	-0.133367	0.001825	0.000000	0.000000	2.000000	63.000000	0.000000
3772.695839	0.116918	0.576662	0.014293	82.725029	-20.914108	51.981403	-0.842241	0.000000	-0.714362	0.000000	0.000000	0.000000	-0.000000	-0.000007	0.000000	0.000000	0.000000	2.000000	63.000000	0.000000
3772.699172	0.116918	0.576662	0.014293	82.725029	-20.914108	51.981403	-0.842241	0.000000	-0.714362	0.000000	0.000000	0.000000	-0.000000	-0.000007	0.000000	0.000000	0.000000	2.000000	63.000000	0.000000
3772.702506	0.116918	0.576662	0.014293	82.747147	-21.041714	51.842899	-0.845880	0.000000	-0.714666	0.000000	0.000000	0.000000	-0.000000	-0.000007	0.000000	0.000000	0.000000	2.000000	63.000000	0.000000
3772.705839	0.116918	0.576662	0.014293	82.747147	-21.041714	51.842899	-0.845880	0.000000	-0.714666	0.000000	0.000000	0.000000	-0.000000	-0.000007	0.000000	0.000000	0.000000	2.000000	63.000000	0.000000
3772.709172	0.116971	0.576464	0.014219	82.747147	-21.041714	51.842899	-0.845880	0.000000	-0.714666	0.000000	0.000000	0.000000	0.015871	-0.059242	-0.022216	0.000000	0.000000	2.000000	63.000000	0.000000
3772.712506	0.116971	0.576464	0.014219	82.765076	-21.137983	51.743122	-0.845880	0.000000	-0.714666	0.000000	0.000000	0.000000	0.015871	-0.059242	-0.022216	0.000000	0.000000	2.000000	63.000000	0.000000
3772.715839	0.116971	0.576464	0.014219	82.765076	-21.137983	51.743122	-0.845880	0.000000	-0.714666	0.000000	0.000000	0.000000	0.015871	-0.059242	-0.022216	0.000000	0.000000	2.000000	63.000000	0.000000
3772.719172	0.116971	0.576464	0.014219	82.765076	-21.137983	51.743122	-0.845880	0.000000	-0.714666	0.000000	0.000000	0.000000	0.015871	-0.059242	-0.022216	0.000000	0.000000	2.000000	63.000000	0.000000
3772.722506	0.116976	0.576222	0.014146	82.777840	-21.208893	51.671604	-0.848525	0.000000	-0.710964	0.000000	0.000000	0.000000	0.001672	-0.072639	-0.021984	0.000000	0.000000	2.000000	63.000000	0.000000
3772.725839	0.116976	0.576222	0.014146	82.777840	-21.208893	51.671604	-0.848525	0.000000	-0.710964	0.000000	0.000000	0.000000	0.001672	-0.072639	-0.021984	0.000000	0.000000	2.000000	63.000000	0.000000
3772.729172	0.116976	0.576222	0.014146	82.777840	-21.208893	51.671604	-0.848525	0.000000	-0.710964	0.000000	0.000000	0.000000	0.001672	-0.072639	-0.021984	0.000000	0.000000	2.000000	63.000000	0.000000
3772.732506	0.116976	0.576222	0.014146	82.782997	-21.237377	51.642929	-0.848804	0.000000	-0.707300	0.000000	0.000000	0.000000	0.001672	-0.072639	-0.021984	0.000000	0.000000	2.000000	63.000000	0.000000
3772.735839	0.116968	0.576186	0.014113	82.782997	-21.237377	51.642929	-0.848804	0.000000	-0.707300	0.000000	0.000000	0.000000	-0.002465	-0.010954	-0.009936	0.000000	0.000000	2.000000	63.000000	0.000000
3772.739172	0.116968	0.576186	0.014113	82.782997	-21.237377	51.642929	-0.848804	0.000000	-0.707300	0.000000	0.000000	0.000000	-0.002465	-0.010954	-0.009936	0.000000	0.000000	2.000000	63.000000	0.000000
3772.742506	0.116968	0.576186	0.014113	82.785553	-21.257069	51.628574	-0.848393	0.000000	-0.705644	0.000000	0.000000	0.000000	-0.002465	-0.010954	-0.009936	0.000000	0.000000	2.000000	63.000000	0.000000
3772.745839	0.116968	0.576186	0.014113	82.785553	-21.257069	51.628574	-0.848393	0.000000	-0.705644	0.000000	0.000000	0.000000	-0.002465	-0.010954	-0.009936	0.000000	0.000000	2.000000	63.000000	0.000000
3772.749172	0.116913	0.576176	0.014085	82.785553	-21.257069	51.628574	-0.848393	0.000000	-0.705644	0.000000	0.000000	0.000000	-0.016358	-0.002977	-0.008498	0.000000	0.000000	2.000000	63.000000	0.000000
3772.752506	0.116913	0.576176	0.014085	82.786484	-21.253145	51.639572	-0.848393	0.000000	-0.705644	0.000000	0.000000	0.000000	-0.016358	-0.002977	-0.008498	0.000000	0.000000	2.000000	63.000000	0.000000
3772.755839	0.116913	0.576176	0.014085	82.786484	-21.253145	51.639572	-0.848393	0.000000	-0.705644	0.000000	0.000000	0.000000	-0.016358	-0.002977	-0.008498	0.000000	0.000000	2.000000	63.000000	0.000000
3772.759172	0.116913	0.576176	0.014085	82.786484	-21.253145	51.639572	-0.848393	0.000000	-0.705644	0.000000	0.000000	0.000000	-0.016358	-0.002977	-0.008498	0.000000	0.000000	2.000000	63.000000	0.000000
3772.762506	0.116811	0.576219	0.014055	82.785881	-21.225655	51.675945	-0.845667	0.000000	-0.704227	0.000000	0.000000	0.000000	-0.030719	0.012936	-0.008959	0.000000	0.000000	2.000000	63.000000	0.000000
3772.765839	0.116811	0.576219	0.014055	82.785881	-21.225655	51.675945	-0.845667	0.000000	-0.704227	0.000000	0.000000	0.000000	-0.030719	0.012936	-0.008959	0.000000	0.000000	2.000000	63.000000	0.000000
3772.769172	0.116811	0.576219	0.014055	82.785881	-21.225655	51.675945	-0.845667	0.000000	-0.704227	0.000000	0.000000	0.000000	-0.030719	0.012936	-0.008959	0.000000	0.000000	2.000000	63.000000	0.000000
3772.772506	0.116811	0.576219	0.014055	82.788818	-21.200344	51.709038	-0.840547	0.000000	-0.702734	0.000000	0.000000	0.000000	-0.030719	0.012936	-0.008959	0.000000	0.000000	2.000000	63.000000	0.000000
3772.775839	0.116777	0.576235	0.014014	82.788818	-21.200344	51.709038	-0.840547	0.000000	-0.702734	0.000000	0.000000	0.000000	-0.010111	0.004970	-0.012060	0.000000	0.000000	2.000000	63.000000	0.000000
3772.779172	0.116777	0.576235	0.014014	82.788818	-21.200344	51.709038	-0.840547	0.000000	-0.702734	0.000000	0.000000	0.000000	-0.010111	0.004970	-0.012060	0.000000	0.000000	2.000000	63.000000	0.000000
3772.782506	0.116777	0.576235	0.014014	82.792358	-21.202518	51.705658	-0.838861	0.000000	-0.700724	0.000000	0.000000	0.000000	-0.010111	0.004970	-0.012060	0.000000	0.000000	2.000000	63.000000	0.000000
3772.785839	0.116777	0.576235	0.014014	82.792358	-21.202518	51.705658	-0.838861	0.000000	-0.700724	0.000000	0.000000	0.000000	-0.010111	0.004970	-0.012060	0.000000	0.000000	2.000000	63.000000	0.000000
3772.789172	0.116784	0.576234	0.013947	82.792358	-21.202518	51.705658	-0.838861	0.000000	-0.700724	0.000000	0.000000	0.000000	0.002077	-0.000514	-0.020356	0.000000	0.000000	2.000000	63.000000	0.000000
3772.792506	0.116784	0.576234	0.013947	82.792358	-21.197063	51.705704	-0.838861	0.000000	-0.700724	0.000000	0.000000	0.000000	0.002077	-0.000514	-0.020356	0.000000	0.000000	2.000000	63.000000	0.000000
3772.795839	0.116784	0.576234	0.013947	82.792358	-21.197063	51.705704	-0.838861	0.000000	-0.700724	0.000000	0.000000	0.000000	0.002077	-0.000514	-0.020356	0.000000	0.000000	2.000000	63.000000	0.000000
3772.799172	0.116784	0.576234	0.013947	82.792358	-21.197063	51.705704	-0.838861	0.000000	-0.700724	0.000000	0.000000	0.000000	0.002077	-0.000514	-0.020356	0.000000	0.000000	2.000000	63.000000	0.000000
3772.802506	0.116874	0.576273	0.013737	82.794945	-21.203159	51.691322	-0.839207	0.000000	-0.697332	0.000000	0.000000	0.000000	0.027102	0.011907	-0.062988	0.000000	0.000000	2.000000	63.000000	0.000000
3772.805839	0.116874	0.576273	0.013737	82.794945	-21.203159	51.691322	-0.839207	0.000000	-0.697332	0.000000	0.000000	0.000000	0.027102	0.011907	-0.062988	0.000000	0.000000	2.000000	63.000000	0.000000
3772.809172	0.116874	0.576273	0.013737	82.794945	-21.203159	51.691322	-0.839207	0.000000	-0.697332	0.000000	0.000000	0.000000	0.027102	0.011907	-0.062988	0.000000	0.000000	2.000000	63.000000	0.000000
3772.812506	0.116874	0.576273	0.013737	82.793961	-21.207079	51.680290	-0.843724	0.000000	-0.686834	0.000000	0.000000	0.000000	0.027102	0.011907	-0.062988	0.000000	0.000000	2.000000	63.000000	0.000000
3772.815839	0.116868	0.576315	0.013617	82.793961	-21.207079	51.680290	-0.843724	0.000000	-0.686834	0.000000	0.000000	0.000000	-0.001810	0.012412	-0.035979	0.000000	0.000000	2.000000	63.000000	0.000000
3772.819172	0.116868	0.576315	0.013617	82.793961	-21.207079	51.680290	-0.843724	0.000000	-0.686834	0.000000	0.000000	0.000000	-0.001810	0.012412	-0.035979	0.000000	0.000000	2.000000	63.000000	0.000000
3772.822506	0.116868	0.576315	0.013617	82.793961	-21.207079	51.680290	-0.843423	0.000000	-0.680837	0.000000	0.000000	0.000000	-0.001810	0.012412	-0.035979	0.000000	0.000000	2.000000	63.000000	0.000000
3772.825839	0.116868	0.576315	0.013617	82.793961	-21.207079	51.680290	-0.843423	0.000000	-0.680837	0.000000	0.000000	0.000000	-0.001810	0.012412	-0.035979	0.000000	0.000000	2.000000	63.000000	0.000000
3772.829172	0.116850	0.576366	0.013542	82.793961	-21.207079	51.680290	-0.843423	0.000000	-0.680837	0.000000	0.000000	0.000000	-0.005582	0.015383	-0.022485	0.000000	0.000000	2.000000	63.000000	0.000000
3772.832506	0.116850	0.576366	0.013542	82.788818	-21.181307	51.709000	-0.843423	0.000000	-0.680837	0.000000	0.000000	0.000000	-0.005582	0.015383	-0.022485	0.000000	0.000000	2.000000	63.000000	0.000000
3772.835839	0.116850	0.576366	0.013542	82.788818	-21.181307	51.709000	-0.843423	0.000000	-0.680837	0.000000	0.000000	0.000000	-0.005582	0.015383	-0.022485	0.000000	0.000000	2.000000	63.000000	0.000000
3772.839172	0.116850	0.576366	0.013542	82.788818	-21.181307	51.709000	-0.843423	0.000000	-0.680837	0.000000	0.000000	0.000000	-0.005582	0.015383	-0.022485	0.000000	0.000000	2.000000	63.000000	0.000000
3772.842506	0.116730	0.576531	0.013441	82.781120	-21.144070	51.752007	-0.842492	0.000000	-0.677090	0.000000	0.000000	0.000000	-0.035978	0.049645	-0.030290	0.000000	0.000000	2.000000	63.000000	0.000000
3772.845839	0.116730	0.576531	0.013441	82.781120	-21.144070	51.752007	-0.842492	0.000000	-0.677090	0.000000	0.000000	0.000000	-0.035978	0.049645	-0.030290	0.000000	0.000000	2.000000	63.000000	0.000000
3772.849172	0.116730	0.576531	0.013441	82.781120	-21.144070	51.752007	-0.842492	0.000000	-0.677090	0.000000	0.000000	0.000000	-0.035978	0.049645	-0.030290	0.000000	0.000000	2.000000	63.000000	0.000000
3772.852506	0.116730	0.576531	0.013441	82.770882	-21.100965	51.809181	-0.836496	0.000000	-0.672041	0.000000	0.000000	0.000000	-0.035978	0.049645	-0.030290	0.000000	0.000000	2.000000	63.000000	0.000000
3772.855839	0.116634	0.576637	0.013438	82.770882	-21.100965	51.809181	-0.836496	0.000000	-0.672041	0.000000	0.000000	0.000000	-0.028694	0.031794	-0.000950	0.000000	0.000000	2.000000	63.000000	0.000000
3772.859172	0.116634	0.576637	0.013438	82.770882	-21.100965	51.809181	-0.836496	0.000000	-0.672041	0.000000	0.000000	0.000000	-0.028694	0.031794	-0.000950	0.000000	0.000000	2.000000	63.000000	0.000000
3772.862506	0.116634	0.576637	0.013438	82.760635	-21.052551	51.866180	-0.831714	0.000000	-0.671883	0.000000	0.000000	0.000000	-0.028694	0.031794	-0.000950	0.000000	0.000000	2.000000	63.000000	0.000000
3772.865839	0.116634	0.576637	0.013438	82.760635	-21.052551	51.866180	-0.831714	0.000000	-0.671883	0.000000	0.000000	0.000000	-0.028694	0.031794	-0.000950	0.000000	0.000000	2.000000	63.000000	0.000000
3772.869172	0.116535	0.576725	0.013418	82.760635	-21.052551	51.866180	-0.831714	0.000000	-0.671883	0.000000	0.000000	0.000000	-0.029922	0.026313	-0.005928	0.000000	0.000000	2.000000	63.000000	0.000000
3772.872506	0.116535	0.576725	0.013418	82.759872	-21.058311	51.868816	-0.831714	0.000000	-0.671883	0.000000	0.000000	0.000000	-0.029922	0.026313	-0.005928	0.000000	0.000000	2.000000	63.000000	0.000000
3772.875839	0.116460	0.576760	0.013405	82.759872	-21.058311	51.868816	-0.831714	0.000000	-0.671883	0.000000	0.000000	0.000000	-0.022277	0.010410	-0.003792	0.000000	0.000000	2.000000	63.000000	0.000000
3772.879172	0.116460	0.576760	0.013405	82.759872	-21.058311	51.868816	-0.831714	0.000000	-0.671883	0.000000	0.000000	0.000000	-0.022277	0.010410	-0.003792	0.000000	0.000000	2.000000	63.000000	0.000000
3772.882506	0.116460	0.576760	0.013405	82.759827	-21.063725	51.868824	-0.823014	0.000000	-0.670263	0.000000	0.000000	0.000000	-0.022277	0.010410	-0.003792	0.000000	0.000000	2.000000	63.000000	0.000000
3772.885839	0.116460	0.576760	0.013405	82.759827	-21.063725	51.868824	-0.823014	0.000000	-0.670263	0.000000	0.000000	0.000000	-0.022277	0.010410	-0.003792	0.000000	0.000000	2.000000	63.000000	0.000000
3772.889172	0.116427	0.576776	0.013365	82.759827	-21.063725	51.868824	-0.823014	0.000000	-0.670263	0.000000	0.000000	0.000000	-0.010100	0.004929	-0.012077	0.000000	0.000000	2.000000	63.000000	0.000000
3772.892506	0.116427	0.576776	0.013365	82.767525	-21.103428	51.826080	-0.823014	0.000000	-0.670263	0.000000	0.000000	0.000000	-0.010100	0.004929	-0.012077	0.000000	0.000000	2.000000	63.000000	0.000000
3772.895839	0.116427	0.576776	0.013365	82.767525	-21.103428	51.826080	-0.823014	0.000000	-0.670263	0.000000	0.000000	0.000000	-0.010100	0.004929	-0.012077	0.000000	0.000000	2.000000	63.000000	0.000000
3772.899172	0.116427	0.576776	0.013365	82.767525	-21.103428	51.826080	-0.823014	0.000000	-0.670263	0.000000	0.000000	0.000000	-0.010100	0.004929	-0.012077	0.000000	0.000000	2.000000	63.000000	0.000000
3772.902506	0.116459	0.576657	0.013210	82.775230	-21.140480	51.783249	-0.821330	0.000000	-0.668250	0.000000	0.000000	0.000000	0.009799	-0.035859	-0.046606	0.000000	0.000000	2.000000	63.000000	0.000000
3772.905839	0.116459	0.576657	0.013210	82.775230	-21.140480	51.783249	-0.821330	0.000000	-0.668250	0.000000	0.000000	0.000000	0.009799	-0.035859	-0.046606	0.000000	0.000000	2.000000	63.000000	0.000000
3772.909172	0.116459	0.576657	0.013210	82.775230	-21.140480	51.783249	-0.821330	0.000000	-0.668250	0.000000	0.000000	0.000000	0.009799	-0.035859	-0.046606	0.000000	0.000000	2.000000	63.000000	0.000000
3772.912506	0.116459	0.576657	0.013210	82.785500	-21.189114	51.726002	-0.822964	0.000000	-0.660482	0.000000	0.000000	0.000000	0.009799	-0.035859	-0.046606	0.000000	0.000000	2.000000	63.000000	0.000000
3772.915839	0.116510	0.576584	0.013127	82.785500	-21.189114	51.726002	-0.822964	0.000000	-0.660482	0.000000	0.000000	0.000000	0.015175	-0.021888	-0.024847	0.000000	0.000000	2.000000	63.000000	0.000000
3772.919172	0.116510	0.576584	0.013127	82.785500	-21.189114	51.726002	-0.822964	0.000000	-0.660482	0.000000	0.000000	0.000000	0.015175	-0.021888	-0.024847	0.000000	0.000000	2.000000	63.000000	0.000000
3772.922506	0.116510	0.576584	0.013127	82.795731	-21.237915	51.668579	-0.825493	0.000000	-0.656341	0.000000	0.000000	0.000000	0.015175	-0.021888	-0.024847	0.000000	0.000000	2.000000	63.000000	0.000000
3772.925839	0.116510	0.576584	0.013127	82.795731	-21.237915	51.668579	-0.825493	0.000000	-0.656341	0.000000	0.000000	0.000000	0.015175	-0.021888	-0.024847	0.000000	0.000000	2.000000	63.000000	0.000000
3772.929172	0.116565	0.576529	0.013061	82.795731	-21.237915	51.668579	-0.825493	0.000000	-0.656341	0.000000	0.000000	0.000000	0.016398	-0.016425	-0.019884	0.000000	0.000000	2.000000	63.000000	0.000000
3772.932506	0.116565	0.576529	0.013061	82.800858	-21.260983	51.639835	-0.825493	0.000000	-0.656341	0.000000	0.000000	0.000000	0.016398	-0.016425	-0.019884	0.000000	0.000000	2.000000	63.000000	0.000000
3772.935839	0.116565	0.576529	0.013061	82.800858	-21.260983	51.639835	-0.825493	0.000000	-0.656341	0.000000	0.000000	0.000000	0.016398	-0.016425	-0.019884	0.000000	0.000000	2.000000	63.000000	0.000000
3772.939172	0.116565	0.576529	0.013061	82.800858	-21.260983	51.639835	-0.825493	0.000000	-0.656341	0.000000	0.000000	0.000000	0.016398	-0.016425	-0.019884	0.000000	0.000000	2.000000	63.000000	0.000000
3772.942506	0.116622	0.576421	0.013007	82.808548	-21.301172	51.596615	-0.828226	0.000000	-0.653027	0.000000	0.000000	0.000000	0.017334	-0.032292	-0.016095	0.000000	0.000000	2.000000	63.000000	0.000000
3772.945839	0.116622	0.576421	0.013007	82.808548	-21.301172	51.596615	-0.828226	0.000000	-0.653027	0.000000	0.000000	0.000000	0.017334	-0.032292	-0.016095	0.000000	0.000000	2.000000	63.000000	0.000000
3772.949172	0.116622	0.576421	0.013007	82.808548	-21.301172	51.596615	-0.828226	0.000000	-0.653027	0.000000	0.000000	0.000000	0.017334	-0.032292	-0.016095	0.000000	0.000000	2.000000	63.000000	0.000000
3772.952506	0.116622	0.576421	0.013007	82.816185	-21.344154	51.553246	-0.831115	0.000000	-0.650345	0.000000	0.000000	0.000000	0.017334	-0.032292	-0.016095	0.000000	0.000000	2.000000	63.000000	0.000000
3772.955839	0.116621	0.576350	0.013003	82.816185	-21.344154	51.553246	-0.831115	0.000000	-0.650345	0.000000	0.000000	0.000000	-0.000291	-0.021349	-0.001178	0.000000	0.000000	2.000000	63.000000	0.000000
3772.959172	0.116621	0.576350	0.013003	82.816185	-21.344154	51.553246	-0.831115	0.000000	-0.650345	0.000000	0.000000	0.000000	-0.000291	-0.021349	-0.001178	0.000000	0.000000	2.000000	63.000000	0.000000
3772.962506	0.116621	0.576350	0.013003	82.823837	-21.387196	51.509884	-0.831066	0.000000	-0.650148	0.000000	0.000000	0.000000	-0.000291	-0.021349	-0.001178	0.000000	0.000000	2.000000	63.000000	0.000000
3772.965839	0.116621	0.576350	0.013003	82.823837	-21.387196	51.509884	-0.831066	0.000000	-0.650148	0.000000	0.000000	0.000000	-0.000291	-0.021349	-0.001178	0.000000	0.000000	2.000000	63.000000	0.000000
3772.969172	0.116626	0.576271	0.013022	82.823837	-21.387196	51.509884	-0.831066	0.000000	-0.650148	0.000000	0.000000	0.000000	0.001410	-0.023820	0.005684	0.000000	0.000000	2.000000	63.000000	0.000000
3772.972506	0.116626	0.576271	0.013022	82.831497	-21.430374	51.466370	-0.831066	0.000000	-0.650148	0.000000	0.000000	0.000000	0.001410	-0.023820	0.005684	0.000000	0.000000	2.000000	63.000000	0.000000
3772.975839	0.116626	0.576271	0.013022	82.831497	-21.430374	51.466370	-0.831066	0.000000	-0.650148	0.000000	0.000000	0.000000	0.001410	-0.023820	0.005684	0.000000	0.000000	2.000000	63.000000	0.000000
3772.979172	0.116626	0.576271	0.013022	82.831497	-21.430374	51.466370	-0.831066	0.000000	-0.650148	0.000000	0.000000	0.000000	0.001410	-0.023820	0.005684	0.000000	0.000000	2.000000	63.000000	0.000000
3772.982506	0.116650	0.576075	0.013021	82.845253	-21.490404	51.404724	-0.831301	0.000000	-0.651096	0.000000	0.000000	0.000000	0.007044	-0.058578	-0.000251	0.000000	0.000000	2.000000	63.000000	0.000000
3772.985839	0.116650	0.576075	0.013021	82.845253	-21.490404	51.404724	-0.831301	0.000000	-0.651096	0.000000	0.000000	0.000000	0.007044	-0.058578	-0.000251	0.000000	0.000000	2.000000	63.000000	0.000000
3772.989172	0.116650	0.576075	0.013021	82.845253	-21.490404	51.404724	-0.831301	0.000000	-0.651096	0.000000	0.000000	0.000000	0.007044	-0.058578	-0.000251	0.000000	0.000000	2.000000	63.000000	0.000000
3772.992506	0.116650	0.576075	0.013021	82.860512	-21.571892	51.317093	-0.832475	0.000000	-0.651054	0.000000	0.000000	0.000000	0.007044	-0.058578	-0.000251	0.000000	0.000000	2.000000	63.000000	0.000000
3772.995839	0.116686	0.575941	0.012979	82.860512	-21.571892	51.317093	-0.832475	0.000000	-0.651054	0.000000	0.000000	0.000000	0.011095	-0.040208	-0.012578	0.000000	0.000000	2.000000	63.000000	0.000000
3772.999172	0.116686	0.575941	0.012979	82.860512	-21.571892	51.317093	-0.832475	0.000000	-0.651054	0.000000	0.000000	0.000000	0.011095	-0.040208	-0.012578	0.000000	0.000000	2.000000	63.000000	0.000000
3773.002506	0.116686	0.575941	0.012979	82.875854	-21.656439	51.229191	-0.834325	0.000000	-0.648957	0.000000	0.000000	0.000000	0.011095	-0.040208	-0.012578	0.000000	0.000000	2.000000	63.000000	0.000000
3773.005839	0.116697	0.575789	0.012926	82.875854	-21.656439	51.229191	-0.834325	0.000000	-0.648957	0.000000	0.000000	0.000000	0.003161	-0.045678	-0.015906	0.000000	0.000000	2.000000	63.000000	0.000000
3773.009172	0.116697	0.575789	0.012926	82.875854	-21.656439	51.229191	-0.834325	0.000000	-0.648957	0.000000	0.000000	0.000000	0.003161	-0.045678	-0.015906	0.000000	0.000000	2.000000	63.000000	0.000000
3773.012506	0.116697	0.575789	0.012926	82.893646	-21.753305	51.126091	-0.834851	0.000000	-0.646306	0.000000	0.000000	0.000000	0.003161	-0.045678	-0.015906	0.000000	0.000000	2.000000	63.000000	0.000000
3773.015839	0.116697	0.575789	0.012926	82.893646	-21.753305	51.126091	-0.834851	0.000000	-0.646306	0.000000	0.000000	0.000000	0.003161	-0.045678	-0.015906	0.000000	0.000000	2.000000	63.000000	0.000000
3773.019172	0.116730	0.575637	0.012868	82.893646	-21.753305	51.126091	-0.834851	0.000000	-0.646306	0.000000	0.000000	0.000000	0.009849	-0.045657	-0.017584	0.000000	0.000000	2.000000	63.000000	0.000000
3773.022506	0.116730	0.575637	0.012868	82.913986	-21.870857	51.007645	-0.834851	0.000000	-0.646306	0.000000	0.000000	0.000000	0.009849	-0.045657	-0.017584	0.000000	0.000000	2.000000	63.000000	0.000000
3773.025839	0.116730	0.575637	0.012868	82.913986	-21.870857	51.007645	-0.834851	0.000000	-0.646306	0.000000	0.000000	0.000000	0.009849	-0.045657	-0.017584	0.000000	0.000000	2.000000	63.000000	0.000000
3773.029172	0.116730	0.575637	0.012868	82.913986	-21.870857	51.007645	-0.834851	0.000000	-0.646306	0.000000	0.000000	0.000000	0.009849	-0.045657	-0.017584	0.000000	0.000000	2.000000	63.000000	0.000000
3773.032506	0.116701	0.575341	0.012749	82.931702	-21.974272	50.903397	-0.836493	0.000000	-0.643376	0.000000	0.000000	0.000000	-0.008797	-0.088830	-0.035427	0.000000	0.000000	2.000000	63.000000	0.000000
3773.035839	0.116701	0.575341	0.012749	82.931702	-21.974272	50.903397	-0.836493	0.000000	-0.643376	0.000000	0.000000	0.000000	-0.008797	-0.088830	-0.035427	0.000000	0.000000	2.000000	63.000000	0.000000
3773.039172	0.116701	0.575341	0.012749	82.931702	-21.974272	50.903397	-0.836493	0.000000	-0.643376	0.000000	0.000000	0.000000	-0.008797	-0.088830	-0.035427	0.000000	0.000000	2.000000	63.000000	0.000000
3773.042506	0.116701	0.575341	0.012749	82.949875	-22.034958	50.847042	-0.835027	0.000000	-0.637471	0.000000	0.000000	0.000000	-0.008797	-0.088830	-0.035427	0.000000	0.000000	2.000000	63.000000	0.000000
3773.045839	0.116683	0.575197	0.012679	82.949875	-22.034958	50.847042	-0.835027	0.000000	-0.637471	0.000000	0.000000	0.000000	-0.005257	-0.043153	-0.021168	0.000000	0.000000	2.000000	63.000000	0.000000
3773.049172	0.116683	0.575197	0.012679	82.949875	-22.034958	50.847042	-0.835027	0.000000	-0.637471	0.000000	0.000000	0.000000	-0.005257	-0.043153	-0.021168	0.000000	0.000000	2.000000	63.000000	0.000000
3773.052506	0.116683	0.575197	0.012679	82.972557	-22.092028	50.797558	-0.834150	0.000000	-0.633943	0.000000	0.000000	0.000000	-0.005257	-0.043153	-0.021168	0.000000	0.000000	2.000000	63.000000	0.000000
3773.055839	0.116683	0.575197	0.012679	82.972557	-22.092028	50.797558	-0.834150	0.000000	-0.633943	0.000000	0.000000	0.000000	-0.005257	-0.043153	-0.021168	0.000000	0.000000	2.000000	63.000000	0.000000
3773.059172	0.116660	0.575062	0.012585	82.972557	-22.092028	50.797558	-0.834150	0.000000	-0.633943	0.000000	0.000000	0.000000	-0.006963	-0.040655	-0.028045	0.000000	0.000000	2.000000	63.000000	0.000000
3773.062506	0.116660	0.575062	0.012585	82.993248	-22.171127	50.725357	-0.834150	0.000000	-0.633943	0.000000	0.000000	0.000000	-0.006963	-0.040655	-0.028045	0.000000	0.000000	2.000000	63.000000	0.000000
3773.065839	0.116660	0.575062	0.012585	82.993248	-22.171127	50.725357	-0.834150	0.000000	-0.633943	0.000000	0.000000	0.000000	-0.006963	-0.040655	-0.028045	0.000000	0.000000	2.000000	63.000000	0.000000
3773.069172	0.116660	0.575062	0.012585	82.993248	-22.171127	50.725357	-0.834150	0.000000	-0.633943	0.000000	0.000000	0.000000	-0.006963	-0.040655	-0.028045	0.000000	0.000000	2.000000	63.000000	0.000000
3773.072506	0.116587	0.574772	0.012387	83.013481	-22.291580	50.604046	-0.832990	0.000000	-0.629269	0.000000	0.000000	0.000000	-0.021867	-0.086730	-0.059464	0.000000	0.000000	2.000000	63.000000	0.000000
3773.075839	0.116587	0.574772	0.012387	83.013481	-22.291580	50.604046	-0.832990	0.000000	-0.629269	0.000000	0.000000	0.000000	-0.000001	-0.000005	0.000000	0.000000	0.000000	2.000000	63.000000	0.000000
3773.079172	0.116587	0.574772	0.012387	83.013481	-22.291580	50.604046	-0.832990	0.000000	-0.629269	0.000000	0.000000	0.000000	-0.000001	-0.000005	0.000000	0.000000	0.000000	2.000000	63.000000	0.000000
3773.082506	0.116587	0.574772	0.012387	83.038689	-22.443079	50.451424	-0.829345	0.000000	-0.619359	0.000000	0.000000	0.000000	-0.000001	-0.000005	0.000000	0.000000	0.000000	2.000000	63.000000	0.000000
3773.085839	0.116587	0.574772	0.012387	83.038689	-22.443079	50.451424	-0.829345	0.000000	-0.619359	0.000000	0.000000	0.000000	-0.000001	-0.000005	0.000000	0.000000	0.000000	2.000000	63.000000	0.000000
3773.089172	0.116550	0.574609	0.012237	83.038689	-22.443079	50.451424	-0.829345	0.000000	-0.619359	0.000000	0.000000	0.000000	-0.011159	-0.049022	-0.044941	0.000000	0.000000	2.000000	63.000000	0.000000
3773.092506	0.116550	0.574609	0.012237	83.064865	-22.586226	50.308796	-0.829345	0.000000	-0.619359	0.000000	0.000000	0.000000	-0.011159	-0.049022	-0.044941	0.000000	0.000000	2.000000	63.000000	0.000000
3773.095839	0.116550	0.574609	0.012237	83.064865	-22.586226	50.308796	-0.829345	0.000000	-0.619359	0.000000	0.000000	0.000000	-0.011159	-0.049022	-0.044941	0.000000	0.000000	2.000000	63.000000	0.000000
3773.099172	0.116550	0.574609	0.012237	83.064865	-22.586226	50.308796	-0.829345	0.000000	-0.619359	0.000000	0.000000	0.000000	-0.011159	-0.049022	-0.044941	0.000000	0.000000	2.000000	63.000000	0.000000
3773.102506	0.116488	0.574175	0.011894	83.092491	-22.752668	50.138378	-0.827486	0.000000	-0.611868	0.000000	0.000000	0.000000	-0.018453	-0.130161	-0.102889	0.000000	0.000000	2.000000	63.000000	0.000000
3773.105839	0.116488	0.574175	0.011894	83.092491	-22.752668	50.138378	-0.827486	0.000000	-0.611868	0.000000	0.000000	0.000000	-0.018453	-0.130161	-0.102889	0.000000	0.000000	2.000000	63.000000	0.000000
3773.109172	0.116488	0.574175	0.011894	83.092491	-22.752668	50.138378	-0.827486	0.000000	-0.611868	0.000000	0.000000	0.000000	-0.018453	-0.130161	-0.102889	0.000000	0.000000	2.000000	63.000000	0.000000
3773.112506	0.116488	0.574175	0.011894	83.120827	-22.925991	49.963646	-0.824410	0.000000	-0.594720	0.000000	0.000000	0.000000	-0.018453	-0.130161	-0.102889	0.000000	0.000000	2.000000	63.000000	0.000000
3773.115839	0.116448	0.573968	0.011734	83.120827	-22.925991	49.963646	-0.824410	0.000000	-0.594720	0.000000	0.000000	0.000000	-0.011961	-0.062295	-0.048170	0.000000	0.000000	2.000000	63.000000	0.000000
3773.119172	0.116448	0.573968	0.011734	83.120827	-22.925991	49.963646	-0.824410	0.000000	-0.594720	0.000000	0.000000	0.000000	-0.011961	-0.062295	-0.048170	0.000000	0.000000	2.000000	63.000000	0.000000
3773.122506	0.116448	0.573968	0.011734	83.148376	-23.097906	49.790497	-0.822417	0.000000	-0.586692	0.000000	0.000000	0.000000	-0.011961	-0.062295	-0.048170	0.000000	0.000000	2.000000	63.000000	0.000000
3773.125839	0.116448	0.573968	0.011734	83.148376	-23.097906	49.790497	-0.822417	0.000000	-0.586692	0.000000	0.000000	0.000000	-0.011961	-0.062295	-0.048170	0.000000	0.000000	2.000000	63.000000	0.000000
3773.129172	0.116408	0.573760	0.011573	83.148376	-23.097906	49.790497	-0.822417	0.000000	-0.586692	0.000000	0.000000	0.000000	-0.011971	-0.062270	-0.048205	0.000000	0.000000	2.000000	63.000000	0.000000
3773.132506	0.116408	0.573760	0.011573	83.171539	-23.242443	49.644691	-0.822417	0.000000	-0.586692	0.000000	0.000000	0.000000	-0.011971	-0.062270	-0.048205	0.000000	0.000000	2.000000	63.000000	0.000000
3773.135839	0.116378	0.573562	0.011452	83.171539	-23.242443	49.644691	-0.822417	0.000000	-0.586692	0.000000	0.000000	0.000000	-0.009031	-0.059297	-0.036368	0.000000	0.000000	2.000000	63.000000	0.000000
3773.139172	0.116378	0.573562	0.011452	83.171539	-23.242443	49.644691	-0.822417	0.000000	-0.586692	0.000000	0.000000	0.000000	-0.009031	-0.059297	-0.036368	0.000000	0.000000	2.000000	63.000000	0.000000
3773.142506	0.116378	0.573562	0.011452	83.183670	-23.306992	49.578598	-0.818916	0.000000	-0.572596	0.000000	0.000000	0.000000	-0.009031	-0.059297	-0.036368	0.000000	0.000000	2.000000	63.000000	0.000000
3773.145839	0.116378	0.573562	0.011452	83.183670	-23.306992	49.578598	-0.818916	0.000000	-0.572596	0.000000	0.000000	0.000000	-0.009031	-0.059297	-0.036368	0.000000	0.000000	2.000000	63.000000	0.000000
3773.149172	0.116352	0.573383	0.011347	83.183670	-23.306992	49.578598	-0.818916	0.000000	-0.572596	0.000000	0.000000	0.000000	-0.007794	-0.053835	-0.031384	0.000000	0.000000	2.000000	63.000000	0.000000
3773.152506	0.116352	0.573383	0.011347	83.182091	-23.272154	49.608879	-0.818916	0.000000	-0.572596	0.000000	0.000000	0.000000	-0.007794	-0.053835	-0.031384	0.000000	0.000000	2.000000	63.000000	0.000000
3773.155839	0.116352	0.573383	0.011347	83.182091	-23.272154	49.608879	-0.818916	0.000000	-0.572596	0.000000	0.000000	0.000000	-0.007794	-0.053835	-0.031384	0.000000	0.000000	2.000000	63.000000	0.000000
3773.159172	0.116352	0.573383	0.011347	83.182091	-23.272154	49.608879	-0.818916	0.000000	-0.572596	0.000000	0.000000	0.000000	-0.007794	-0.053835	-0.031384	0.000000	0.000000	2.000000	63.000000	0.000000
3773.162506	0.116383	0.573090	0.011279	83.166946	-23.121368	49.756363	-0.817617	0.000000	-0.567366	0.000000	0.000000	0.000000	0.009079	-0.087940	-0.020484	0.000000	0.000000	2.000000	63.000000	0.000000
3773.165839	0.116383	0.573090	0.011279	83.166946	-23.121368	49.756363	-0.817617	0.000000	-0.567366	0.000000	0.000000	0.000000	0.009079	-0.087940	-0.020484	0.000000	0.000000	2.000000	63.000000	0.000000
3773.169172	0.116383	0.573090	0.011279	83.166946	-23.121368	49.756363	-0.817617	0.000000	-0.567366	0.000000	0.000000	0.000000	0.009079	-0.087940	-0.020484	0.000000	0.000000	2.000000	63.000000	0.000000
3773.172506	0.116383	0.573090	0.011279	83.137840	-22.888132	49.984123	-0.819131	0.000000	-0.563952	0.000000	0.000000	0.000000	0.009079	-0.087940	-0.020484	0.000000	0.000000	2.000000	63.000000	0.000000
3773.175839	0.116401	0.572974	0.011258	83.137840	-22.888132	49.984123	-0.819131	0.000000	-0.563952	0.000000	0.000000	0.000000	0.005553	-0.034588	-0.006165	0.000000	0.000000	2.000000	63.000000	0.000000
3773.179172	0.116401	0.572974	0.011258	83.137840	-22.888132	49.984123	-0.819131	0.000000	-0.563952	0.000000	0.000000	0.000000	0.005553	-0.034588	-0.006165	0.000000	0.000000	2.000000	63.000000	0.000000
3773.182506	0.116401	0.572974	0.011258	83.112053	-22.684919	50.184711	-0.820056	0.000000	-0.562924	0.000000	0.000000	0.000000	0.005553	-0.034588	-0.006165	0.000000	0.000000	2.000000	63.000000	0.000000
3773.185839	0.116401	0.572974	0.011258	83.112053	-22.684919	50.184711	-0.820056	0.000000	-0.562924	0.000000	0.000000	0.000000	0.005553	-0.034588	-0.006165	0.000000	0.000000	2.000000	63.000000	0.000000
3773.189172	0.116413	0.572861	0.011306	83.112053	-22.684919	50.184711	-0.820056	0.000000	-0.562924	0.000000	0.000000	0.000000	0.003535	-0.034136	0.014222	0.000000	0.000000	2.000000	63.000000	0.000000
3773.192506	0.116413	0.572861	0.011306	83.087944	-22.495831	50.371284	-0.820056	0.000000	-0.562924	0.000000	0.000000	0.000000	0.003535	-0.034136	0.014222	0.000000	0.000000	2.000000	63.000000	0.000000
3773.195839	0.116413	0.572861	0.011306	83.087944	-22.495831	50.371284	-0.820056	0.000000	-0.562924	0.000000	0.000000	0.000000	0.003535	-0.034136	0.014222	0.000000	0.000000	2.000000	63.000000	0.000000
3773.199172	0.116413	0.572861	0.011306	83.087944	-22.495831	50.371284	-0.820056	0.000000	-0.562924	0.000000	0.000000	0.000000	0.003535	-0.034136	0.014222	0.000000	0.000000	2.000000	63.000000	0.000000
3773.202506	0.116414	0.572569	0.011311	83.077629	-22.401390	50.463524	-0.820645	0.000000	-0.565294	0.000000	0.000000	0.000000	0.000365	-0.087470	0.001473	0.000000	0.000000	2.000000	63.000000	0.000000
3773.205839	0.116414	0.572569	0.011311	83.077629	-22.401390	50.463524	-0.820645	0.000000	-0.565294	0.000000	0.000000	0.000000	0.000365	-0.087470	0.001473	0.000000	0.000000	2.000000	63.000000	0.000000
3773.209172	0.116414	0.572569	0.011311	83.077629	-22.401390	50.463524	-0.820645	0.000000	-0.565294	0.000000	0.000000	0.000000	0.000365	-0.087470	0.001473	0.000000	0.000000	2.000000	63.000000	0.000000
3773.212506	0.116414	0.572569	0.011311	83.070717	-22.332264	50.530544	-0.820706	0.000000	-0.565540	0.000000	0.000000	0.000000	0.000365	-0.087470	0.001473	0.000000	0.000000	2.000000	63.000000	0.000000
3773.215839	0.116404	0.572391	0.011268	83.070717	-22.332264	50.530544	-0.820706	0.000000	-0.565540	0.000000	0.000000	0.000000	-0.003170	-0.053314	-0.012761	0.000000	0.000000	2.000000	63.000000	0.000000
3773.219172	0.116404	0.572391	0.011268	83.070717	-22.332264	50.530544	-0.820706	0.000000	-0.565540	0.000000	0.000000	0.000000	-0.003170	-0.053314	-0.012761	0.000000	0.000000	2.000000	63.000000	0.000000
3773.222506	0.116404	0.572391	0.011268	83.063873	-22.263296	50.597496	-0.820177	0.000000	-0.563413	0.000000	0.000000	0.000000	-0.003170	-0.053314	-0.012761	0.000000	0.000000	2.000000	63.000000	0.000000
3773.225839	0.116404	0.572391	0.011268	83.063873	-22.263296	50.597496	-0.820177	0.000000	-0.563413	0.000000	0.000000	0.000000	-0.003170	-0.053314	-0.012761	0.000000	0.000000	2.000000	63.000000	0.000000
3773.229172	0.116397	0.572232	0.011242	83.063873	-22.263296	50.597496	-0.820177	0.000000	-0.563413	0.000000	0.000000	0.000000	-0.001927	-0.047893	-0.007754	0.000000	0.000000	2.000000	63.000000	0.000000
3773.232506	0.116397	0.572232	0.011242	83.051697	-22.154280	50.701420	-0.820177	0.000000	-0.563413	0.000000	0.000000	0.000000	-0.001927	-0.047893	-0.007754	0.000000	0.000000	2.000000	63.000000	0.000000
3773.235839	0.116397	0.572232	0.011242	83.051697	-22.154280	50.701420	-0.820177	0.000000	-0.563413	0.000000	0.000000	0.000000	-0.001927	-0.047893	-0.007754	0.000000	0.000000	2.000000	63.000000	0.000000
3773.239172	0.116397	0.572232	0.011242	83.051697	-22.154280	50.701420	-0.820177	0.000000	-0.563413	0.000000	0.000000	0.000000	-0.001927	-0.047893	-0.007754	0.000000	0.000000	2.000000	63.000000	0.000000
3773.242506	0.116394	0.571956	0.011133	83.048332	-22.110554	50.743267	-0.819856	0.000000	-0.562121	0.000000	0.000000	0.000000	-0.001056	-0.082843	-0.032751	0.000000	0.000000	2.000000	63.000000	0.000000
3773.245839	0.116394	0.571956	0.011133	83.048332	-22.110554	50.743267	-0.819856	0.000000	-0.562121	0.000000	0.000000	0.000000	-0.000001	0.000001	0.000000	0.000000	0.000000	2.000000	63.000000	0.000000
3773.249172	0.116394	0.571956	0.011133	83.048332	-22.110554	50.743267	-0.819856	0.000000	-0.562121	0.000000	0.000000	0.000000	-0.000001	0.000001	0.000000	0.000000	0.000000	2.000000	63.000000	0.000000
3773.252506	0.116394	0.571956	0.011133	83.043419	-22.061569	50.790783	-0.819681	0.000000	-0.556662	0.000000	0.000000	0.000000	-0.000001	0.000001	0.000000	0.000000	0.000000	2.000000	63.000000	0.000000
3773.255839	0.116394	0.571956	0.011133	83.043419	-22.061569	50.790783	-0.819681	0.000000	-0.556662	0.000000	0.000000	0.000000	-0.000001	0.000001	0.000000	0.000000	0.000000	2.000000	63.000000	0.000000
3773.259172	0.116384	0.571849	0.011095	83.043419	-22.061569	50.790783	-0.819681	0.000000	-0.556662	0.000000	0.000000	0.000000	-0.002846	-0.032060	-0.011445	0.000000	0.000000	2.000000	63.000000	0.000000
3773.262506	0.116384	0.571849	0.011095	83.037674	-22.012724	50.841042	-0.819681	0.000000	-0.556662	0.000000	0.000000	0.000000	-0.002846	-0.032060	-0.011445	0.000000	0.000000	2.000000	63.000000	0.000000
3773.265839	0.116384	0.571849	0.011095	83.037674	-22.012724	50.841042	-0.819681	0.000000	-0.556662	0.000000	0.000000	0.000000	-0.002846	-0.032060	-0.011445	0.000000	0.000000	2.000000	63.000000	0.000000
3773.269172	0.116384	0.571849	0.011095	83.037674	-22.012724	50.841042	-0.819681	0.000000	-0.556662	0.000000	0.000000	0.000000	-0.002846	-0.032060	-0.011445	0.000000	0.000000	2.000000	63.000000	0.000000
3773.272506	0.116348	0.571724	0.011046	83.026917	-21.931227	50.921558	-0.819206	0.000000	-0.554755	0.000000	0.000000	0.000000	-0.010767	-0.037444	-0.014830	0.000000	0.000000	2.000000	63.000000	0.000000
3773.275839	0.116348	0.571724	0.011046	83.026917	-21.931227	50.921558	-0.819206	0.000000	-0.554755	0.000000	0.000000	0.000000	-0.010767	-0.037444	-0.014830	0.000000	0.000000	2.000000	63.000000	0.000000
3773.279172	0.116348	0.571724	0.011046	83.026917	-21.931227	50.921558	-0.819206	0.000000	-0.554755	0.000000	0.000000	0.000000	-0.010767	-0.037444	-0.014830	0.000000	0.000000	2.000000	63.000000	0.000000
3773.282506	0.116348	0.571724	0.011046	83.013573	-21.835016	51.016811	-0.817412	0.000000	-0.552283	0.000000	0.000000	0.000000	-0.010767	-0.037444	-0.014830	0.000000	0.000000	2.000000	63.000000	0.000000
3773.285839	0.116350	0.571698	0.011052	83.013573	-21.835016	51.016811	-0.817412	0.000000	-0.552283	0.000000	0.000000	0.000000	0.000453	-0.007911	0.001821	0.000000	0.000000	2.000000	63.000000	0.000000
3773.289172	0.116350	0.571698	0.011052	83.013573	-21.835016	51.016811	-0.817412	0.000000	-0.552283	0.000000	0.000000	0.000000	0.000453	-0.007911	0.001821	0.000000	0.000000	2.000000	63.000000	0.000000
3773.292506	0.116350	0.571698	0.011052	82.997643	-21.729740	51.126686	-0.817487	0.000000	-0.552587	0.000000	0.000000	0.000000	0.000453	-0.007911	0.001821	0.000000	0.000000	2.000000	63.000000	0.000000
3773.295839	0.116350	0.571698	0.011052	82.997643	-21.729740	51.126686	-0.817487	0.000000	-0.552587	0.000000	0.000000	0.000000	0.000453	-0.007911	0.001821	0.000000	0.000000	2.000000	63.000000	0.000000
3773.299172	0.116311	0.571689	0.011086	82.997643	-21.729740	51.126686	-0.817487	0.000000	-0.552587	0.000000	0.000000	0.000000	-0.011635	-0.002516	0.010169	0.000000	0.000000	2.000000	63.000000	0.000000
3773.302506	0.116311	0.571689	0.011086	82.989777	-21.683550	51.178162	-0.817487	0.000000	-0.552587	0.000000	0.000000	0.000000	-0.011635	-0.002516	0.010169	0.000000	0.000000	2.000000	63.000000	0.000000
3773.305839	0.116311	0.571689	0.011086	82.989777	-21.683550	51.178162	-0.817487	0.000000	-0.552587	0.000000	0.000000	0.000000	-0.011635	-0.002516	0.010169	0.000000	0.000000	2.000000	63.000000	0.000000
3773.309172	0.116311	0.571689	0.011086	82.989777	-21.683550	51.178162	-0.817487	0.000000	-0.552587	0.000000	0.000000	0.000000	-0.011635	-0.002516	0.010169	0.000000	0.000000	2.000000	63.000000	0.000000
3773.312506	0.116199	0.571682	0.011204	82.988792	-21.701183	51.166988	-0.815548	0.000000	-0.554281	0.000000	0.000000	0.000000	-0.033665	-0.002082	0.035534	0.000000	0.000000	2.000000	63.000000	0.000000
3773.315839	0.116199	0.571682	0.011204	82.988792	-21.701183	51.166988	-0.815548	0.000000	-0.554281	0.000000	0.000000	0.000000	-0.033665	-0.002082	0.035534	0.000000	0.000000	2.000000	63.000000	0.000000
3773.319172	0.116199	0.571682	0.011204	82.988792	-21.701183	51.166988	-0.815548	0.000000	-0.554281	0.000000	0.000000	0.000000	-0.033665	-0.002082	0.035534	0.000000	0.000000	2.000000	63.000000	0.000000
3773.322506	0.116199	0.571682	0.011204	82.991394	-21.726902	51.152065	-0.809938	0.000000	-0.560204	0.000000	0.000000	0.000000	-0.033665	-0.002082	0.035534	0.000000	0.000000	2.000000	63.000000	0.000000
3773.325839	0.116117	0.571647	0.011255	82.991394	-21.726902	51.152065	-0.809938	0.000000	-0.560204	0.000000	0.000000	0.000000	-0.024532	-0.010426	0.015293	0.000000	0.000000	2.000000	63.000000	0.000000
3773.329172	0.116117	0.571647	0.011255	82.991394	-21.726902	51.152065	-0.809938	0.000000	-0.560204	0.000000	0.000000	0.000000	-0.024532	-0.010426	0.015293	0.000000	0.000000	2.000000	63.000000	0.000000
3773.332506	0.116117	0.571647	0.011255	82.994675	-21.755192	51.134285	-0.805849	0.000000	-0.562753	0.000000	0.000000	0.000000	-0.024532	-0.010426	0.015293	0.000000	0.000000	2.000000	63.000000	0.000000
3773.335839	0.116117	0.571647	0.011255	82.994675	-21.755192	51.134285	-0.805849	0.000000	-0.562753	0.000000	0.000000	0.000000	-0.024532	-0.010426	0.015293	0.000000	0.000000	2.000000	63.000000	0.000000
3773.339172	0.116053	0.571595	0.011284	82.994675	-21.755192	51.134285	-0.805849	0.000000	-0.562753	0.000000	0.000000	0.000000	-0.019111	-0.015822	0.008600	0.000000	0.000000	2.000000	63.000000	0.000000
3773.342506	0.116053	0.571595	0.011284	83.002327	-21.807968	51.089363	-0.805849	0.000000	-0.562753	0.000000	0.000000	0.000000	-0.019111	-0.015822	0.008600	0.000000	0.000000	2.000000	63.000000	0.000000
3773.345839	0.116053	0.571595	0.011284	83.002327	-21.807968	51.089363	-0.805849	0.000000	-0.562753	0.000000	0.000000	0.000000	-0.019111	-0.015822	0.008600	0.000000	0.000000	2.000000	63.000000	0.000000
3773.349172	0.116053	0.571595	0.011284	83.002327	-21.807968	51.089363	-0.805849	0.000000	-0.562753	0.000000	0.000000	0.000000	-0.019111	-0.015822	0.008600	0.000000	0.000000	2.000000	63.000000	0.000000
3773.352506	0.115908	0.571444	0.011268	83.009926	-21.860832	51.044319	-0.802664	0.000000	-0.564186	0.000000	0.000000	0.000000	-0.043666	-0.045352	-0.004781	0.000000	0.000000	2.000000	63.000000	0.000000
3773.355839	0.115908	0.571444	0.011268	83.009926	-21.860832	51.044319	-0.802664	0.000000	-0.564186	0.000000	0.000000	0.000000	-0.043666	-0.045352	-0.004781	0.000000	0.000000	2.000000	63.000000	0.000000
3773.359172	0.115908	0.571444	0.011268	83.009926	-21.860832	51.044319	-0.802664	0.000000	-0.564186	0.000000	0.000000	0.000000	-0.043666	-0.045352	-0.004781	0.000000	0.000000	2.000000	63.000000	0.000000
3773.362506	0.115908	0.571444	0.011268	83.022591	-21.940981	50.969021	-0.795386	0.000000	-0.563389	0.000000	0.000000	0.000000	-0.043666	-0.045352	-0.004781	0.000000	0.000000	2.000000	63.000000	0.000000
3773.365839	0.115858	0.571355	0.011257	83.022591	-21.940981	50.969021	-0.795386	0.000000	-0.563389	0.000000	0.000000	0.000000	-0.014936	-0.026628	-0.003143	0.000000	0.000000	2.000000	63.000000	0.000000
3773.369172	0.115858	0.571355	0.011257	83.022591	-21.940981	50.969021	-0.795386	0.000000	-0.563389	0.000000	0.000000	0.000000	-0.014936	-0.026628	-0.003143	0.000000	0.000000	2.000000	63.000000	0.000000
3773.372506	0.115858	0.571355	0.011257	83.035309	-22.018732	50.893471	-0.792897	0.000000	-0.562865	0.000000	0.000000	0.000000	-0.014936	-0.026628	-0.003143	0.000000	0.000000	2.000000	63.000000	0.000000
3773.375839	0.115858	0.571355	0.011257	83.035309	-22.018732	50.893471	-0.792897	0.000000	-0.562865	0.000000	0.000000	0.000000	-0.014936	-0.026628	-0.003143	0.000000	0.000000	2.000000	63.000000	0.000000
3773.379172	0.115821	0.571256	0.011202	83.035309	-22.018732	50.893471	-0.792897	0.000000	-0.562865	0.000000	0.000000	0.000000	-0.011207	-0.029519	-0.016695	0.000000	0.000000	2.000000	63.000000	0.000000
3773.382506	0.115821	0.571256	0.011202	83.047989	-22.091282	50.817631	-0.792897	0.000000	-0.562865	0.000000	0.000000	0.000000	-0.011207	-0.029519	-0.016695	0.000000	0.000000	2.000000	63.000000	0.000000
3773.385839	0.115821	0.571256	0.011202	83.047989	-22.091282	50.817631	-0.792897	0.000000	-0.562865	0.000000	0.000000	0.000000	-0.011207	-0.029519	-0.016695	0.000000	0.000000	2.000000	63.000000	0.000000
3773.389172	0.115821	0.571256	0.011202	83.047989	-22.091282	50.817631	-0.792897	0.000000	-0.562865	0.000000	0.000000	0.000000	-0.011207	-0.029519	-0.016695	0.000000	0.000000	2.000000	63.000000	0.000000
3773.392506	0.115825	0.571050	0.011029	83.055336	-22.126692	50.778660	-0.791029	0.000000	-0.560083	0.000000	0.000000	0.000000	0.001316	-0.061905	-0.051909	0.000000	0.000000	2.000000	63.000000	0.000000
3773.395839	0.115825	0.571050	0.011029	83.055336	-22.126692	50.778660	-0.791029	0.000000	-0.560083	0.000000	0.000000	0.000000	-0.000000	0.000000	0.000000	0.000000	0.000000	2.000000	63.000000	0.000000
3773.399172	0.115825	0.571050	0.011029	83.055336	-22.126692	50.778660	-0.791029	0.000000	-0.560083	0.000000	0.000000	0.000000	-0.000000	0.000000	0.000000	0.000000	0.000000	2.000000	63.000000	0.000000
3773.402506	0.115825	0.571050	0.011029	83.059235	-22.134487	50.764431	-0.791248	0.000000	-0.551431	0.000000	0.000000	0.000000	-0.000000	0.000000	0.000000	0.000000	0.000000	2.000000	63.000000	0.000000
3773.405839	0.115825	0.571050	0.011029	83.059235	-22.134487	50.764431	-0.791248	0.000000	-0.551431	0.000000	0.000000	0.000000	-0.000000	0.000000	0.000000	0.000000	0.000000	2.000000	63.000000	0.000000
3773.409172	0.115854	0.570952	0.010956	83.059235	-22.134487	50.764431	-0.791248	0.000000	-0.551431	0.000000	0.000000	0.000000	0.008789	-0.029498	-0.021667	0.000000	0.000000	2.000000	63.000000	0.000000
3773.412506	0.115854	0.570952	0.010956	83.049995	-22.052452	50.839565	-0.791248	0.000000	-0.551431	0.000000	0.000000	0.000000	0.008789	-0.029498	-0.021667	0.000000	0.000000	2.000000	63.000000	0.000000
3773.415839	0.115854	0.570952	0.010956	83.049995	-22.052452	50.839565	-0.791248	0.000000	-0.551431	0.000000	0.000000	0.000000	0.008789	-0.029498	-0.021667	0.000000	0.000000	2.000000	63.000000	0.000000
3773.419172	0.115854	0.570952	0.010956	83.049995	-22.052452	50.839565	-0.791248	0.000000	-0.551431	0.000000	0.000000	0.000000	0.008789	-0.029498	-0.021667	0.000000	0.000000	2.000000	63.000000	0.000000
3773.422506	0.115924	0.570835	0.010856	83.026695	-21.890816	50.992210	-0.792713	0.000000	-0.547820	0.000000	0.000000	0.000000	0.020867	-0.034894	-0.030022	0.000000	0.000000	2.000000	63.000000	0.000000
3773.425839	0.115924	0.570835	0.010856	83.026695	-21.890816	50.992210	-0.792713	0.000000	-0.547820	0.000000	0.000000	0.000000	0.020867	-0.034894	-0.030022	0.000000	0.000000	2.000000	63.000000	0.000000
3773.429172	0.115924	0.570835	0.010856	83.026695	-21.890816	50.992210	-0.792713	0.000000	-0.547820	0.000000	0.000000	0.000000	0.020867	-0.034894	-0.030022	0.000000	0.000000	2.000000	63.000000	0.000000
3773.432506	0.115924	0.570835	0.010856	82.991119	-21.637812	51.242882	-0.796191	0.000000	-0.542816	0.000000	0.000000	0.000000	0.020867	-0.034894	-0.030022	0.000000	0.000000	2.000000	63.000000	0.000000
3773.435839	0.115921	0.570791	0.010846	82.991119	-21.637812	51.242882	-0.796191	0.000000	-0.542816	0.000000	0.000000	0.000000	-0.000802	-0.013300	-0.003239	0.000000	0.000000	2.000000	63.000000	0.000000
3773.439172	0.115921	0.570791	0.010846	82.991119	-21.637812	51.242882	-0.796191	0.000000	-0.542816	0.000000	0.000000	0.000000	-0.000802	-0.013300	-0.003239	0.000000	0.000000	2.000000	63.000000	0.000000
3773.442506	0.115921	0.570791	0.010846	82.945923	-21.331388	51.547203	-0.796057	0.000000	-0.542277	0.000000	0.000000	0.000000	-0.000802	-0.013300	-0.003239	0.000000	0.000000	2.000000	63.000000	0.000000
3773.445839	0.115921	0.570791	0.010846	82.945923	-21.331388	51.547203	-0.796057	0.000000	-0.542277	0.000000	0.000000	0.000000	-0.000802	-0.013300	-0.003239	0.000000	0.000000	2.000000	63.000000	0.000000
3773.449172	0.115925	0.570809	0.010862	82.945923	-21.331388	51.547203	-0.796057	0.000000	-0.542277	0.000000	0.000000	0.000000	0.001251	0.005405	0.005047	0.000000	0.000000	2.000000	63.000000	0.000000
3773.452506	0.115925	0.570809	0.010862	82.904915	-21.057964	51.821232	-0.796057	0.000000	-0.542277	0.000000	0.000000	0.000000	0.001251	0.005405	0.005047	0.000000	0.000000	2.000000	63.000000	0.000000
3773.455839	0.115925	0.570809	0.010862	82.904915	-21.057964	51.821232	-0.796057	0.000000	-0.542277	0.000000	0.000000	0.000000	0.001251	0.005405	0.005047	0.000000	0.000000	2.000000	63.000000	0.000000
3773.459172	0.115925	0.570809	0.010862	82.904915	-21.057964	51.821232	-0.796057	0.000000	-0.542277	0.000000	0.000000	0.000000	0.001251	0.005405	0.005047	0.000000	0.000000	2.000000	63.000000	0.000000
3773.462506	0.115868	0.570819	0.010919	82.868347	-20.823360	52.059628	-0.796266	0.000000	-0.543118	0.000000	0.000000	0.000000	-0.017053	0.002879	0.016853	0.000000	0.000000	2.000000	63.000000	0.000000
3773.465839	0.115868	0.570819	0.010919	82.868347	-20.823360	52.059628	-0.796266	0.000000	-0.543118	0.000000	0.000000	0.000000	-0.017053	0.002879	0.016853	0.000000	0.000000	2.000000	63.000000	0.000000
3773.469172	0.115868	0.570819	0.010919	82.868347	-20.823360	52.059628	-0.796266	0.000000	-0.543118	0.000000	0.000000	0.000000	-0.017053	0.002879	0.016853	0.000000	0.000000	2.000000	63.000000	0.000000
3773.472506	0.115868	0.570819	0.010919	82.838837	-20.640787	52.249123	-0.793424	0.000000	-0.545927	0.000000	0.000000	0.000000	-0.017053	0.002879	0.016853	0.000000	0.000000	2.000000	63.000000	0.000000
3773.475839	0.115812	0.570828	0.010975	82.838837	-20.640787	52.249123	-0.793424	0.000000	-0.545927	0.000000	0.000000	0.000000	-0.017057	0.002894	0.016850	0.000000	0.000000	2.000000	63.000000	0.000000
3773.479172	0.115812	0.570828	0.010975	82.838837	-20.640787	52.249123	-0.793424	0.000000	-0.545927	0.000000	0.000000	0.000000	-0.017057	0.002894	0.016850	0.000000	0.000000	2.000000	63.000000	0.000000
3773.482506	0.115812	0.570828	0.010975	82.828110	-20.578747	52.318821	-0.790581	0.000000	-0.548735	0.000000	0.000000	0.000000	-0.017057	0.002894	0.016850	0.000000	0.000000	2.000000	63.000000	0.000000
3773.485839	0.115812	0.570828	0.010975	82.828110	-20.578747	52.318821	-0.790581	0.000000	-0.548735	0.000000	0.000000	0.000000	-0.017057	0.002894	0.016850	0.000000	0.000000	2.000000	63.000000	0.000000
3773.489172	0.115752	0.570794	0.011020	82.828110	-20.578747	52.318821	-0.790581	0.000000	-0.548735	0.000000	0.000000	0.000000	-0.017860	-0.010422	0.013609	0.000000	0.000000	2.000000	63.000000	0.000000
3773.492506	0.115752	0.570794	0.011020	82.830673	-20.600986	52.304615	-0.790581	0.000000	-0.548735	0.000000	0.000000	0.000000	-0.017860	-0.010422	0.013609	0.000000	0.000000	2.000000	63.000000	0.000000
3773.495839	0.115752	0.570794	0.011020	82.830673	-20.600986	52.304615	-0.790581	0.000000	-0.548735	0.000000	0.000000	0.000000	-0.017860	-0.010422	0.013609	0.000000	0.000000	2.000000	63.000000	0.000000
3773.499172	0.115752	0.570794	0.011020	82.830673	-20.600986	52.304615	-0.790581	0.000000	-0.548735	0.000000	0.000000	0.000000	-0.017860	-0.010422	0.013609	0.000000	0.000000	2.000000	63.000000	0.000000
3773.502506	0.115631	0.570751	0.011105	82.833199	-20.623226	52.290379	-0.787605	0.000000	-0.551003	0.000000	0.000000	0.000000	-0.036178	-0.012906	0.025401	0.000000	0.000000	2.000000	63.000000	0.000000
3773.505839	0.115631	0.570751	0.011105	82.833199	-20.623226	52.290379	-0.787605	0.000000	-0.551003	0.000000	0.000000	0.000000	-0.036178	-0.012906	0.025401	0.000000	0.000000	2.000000	63.000000	0.000000
3773.509172	0.115631	0.570751	0.011105	82.833199	-20.623226	52.290379	-0.787605	0.000000	-0.551003	0.000000	0.000000	0.000000	-0.036178	-0.012906	0.025401	0.000000	0.000000	2.000000	63.000000	0.000000
3773.512506	0.115631	0.570751	0.011105	82.835823	-20.642775	52.276199	-0.781575	0.000000	-0.555237	0.000000	0.000000	0.000000	-0.036178	-0.012906	0.025401	0.000000	0.000000	2.000000	63.000000	0.000000
3773.515839	0.115594	0.570716	0.011145	82.835823	-20.642775	52.276199	-0.781575	0.000000	-0.555237	0.000000	0.000000	0.000000	-0.011201	-0.010414	0.011954	0.000000	0.000000	2.000000	63.000000	0.000000
3773.519172	0.115594	0.570716	0.011145	82.835823	-20.642775	52.276199	-0.781575	0.000000	-0.555237	0.000000	0.000000	0.000000	-0.011201	-0.010414	0.011954	0.000000	0.000000	2.000000	63.000000	0.000000
3773.522506	0.115594	0.570716	0.011145	82.838394	-20.662294	52.261967	-0.779708	0.000000	-0.557229	0.000000	0.000000	0.000000	-0.011201	-0.010414	0.011954	0.000000	0.000000	2.000000	63.000000	0.000000
3773.525839	0.115594	0.570716	0.011145	82.838394	-20.662294	52.261967	-0.779708	0.000000	-0.557229	0.000000	0.000000	0.000000	-0.011201	-0.010414	0.011954	0.000000	0.000000	2.000000	63.000000	0.000000
3773.529172	0.115551	0.570689	0.011162	82.838394	-20.662294	52.261967	-0.779708	0.000000	-0.557229	0.000000	0.000000	0.000000	-0.012893	-0.007917	0.005098	0.000000	0.000000	2.000000	63.000000	0.000000
3773.532506	0.115551	0.570689	0.011162	82.841003	-20.679173	52.247776	-0.779708	0.000000	-0.557229	0.000000	0.000000	0.000000	-0.012893	-0.007917	0.005098	0.000000	0.000000	2.000000	63.000000	0.000000
3773.535839	0.115551	0.570689	0.011162	82.841003	-20.679173	52.247776	-0.779708	0.000000	-0.557229	0.000000	0.000000	0.000000	-0.012893	-0.007917	0.005098	0.000000	0.000000	2.000000	63.000000	0.000000
3773.539172	0.115551	0.570689	0.011162	82.841003	-20.679173	52.247776	-0.779708	0.000000	-0.557229	0.000000	0.000000	0.000000	-0.012893	-0.007917	0.005098	0.000000	0.000000	2.000000	63.000000	0.000000
3773.542506	0.115538	0.570628	0.011202	82.842560	-20.702644	52.222412	-0.777559	0.000000	-0.558078	0.000000	0.000000	0.000000	-0.004089	-0.018325	0.012110	0.000000	0.000000	2.000000	63.000000	0.000000
3773.545839	0.115538	0.570628	0.011202	82.842560	-20.702644	52.222412	-0.777559	0.000000	-0.558078	0.000000	0.000000	0.000000	-0.004089	-0.018325	0.012110	0.000000	0.000000	2.000000	63.000000	0.000000
3773.549172	0.115538	0.570628	0.011202	82.842560	-20.702644	52.222412	-0.777559	0.000000	-0.558078	0.000000	0.000000	0.000000	-0.004089	-0.018325	0.012110	0.000000	0.000000	2.000000	63.000000	0.000000
3773.552506	0.115538	0.570628	0.011202	82.842560	-20.702644	52.222412	-0.776878	0.000000	-0.560097	0.000000	0.000000	0.000000	-0.004089	-0.018325	0.012110	0.000000	0.000000	2.000000	63.000000	0.000000
3773.555839	0.115549	0.570612	0.011248	82.842560	-20.702644	52.222412	-0.776878	0.000000	-0.560097	0.000000	0.000000	0.000000	0.003380	-0.005014	0.013708	0.000000	0.000000	2.000000	63.000000	0.000000
3773.559172	0.115549	0.570612	0.011248	82.842560	-20.702644	52.222412	-0.776878	0.000000	-0.560097	0.000000	0.000000	0.000000	0.003380	-0.005014	0.013708	0.000000	0.000000	2.000000	63.000000	0.000000
3773.562506	0.115549	0.570612	0.011248	82.842560	-20.702644	52.222412	-0.777441	0.000000	-0.562382	0.000000	0.000000	0.000000	0.003380	-0.005014	0.013708	0.000000	0.000000	2.000000	63.000000	0.000000
3773.565839	0.115549	0.570612	0.011248	82.842560	-20.702644	52.222412	-0.777441	0.000000	-0.562382	0.000000	0.000000	0.000000	0.003380	-0.005014	0.013708	0.000000	0.000000	2.000000	63.000000	0.000000
3773.569172	0.115560	0.570595	0.011293	82.842560	-20.702644	52.222412	-0.777441	0.000000	-0.562382	0.000000	0.000000	0.000000	0.003381	-0.005042	0.013707	0.000000	0.000000	2.000000	63.000000	0.000000
3773.572506	0.115560	0.570595	0.011293	82.842560	-20.702644	52.222412	-0.777441	0.000000	-0.562382	0.000000	0.000000	0.000000	0.003381	-0.005042	0.013707	0.000000	0.000000	2.000000	63.000000	0.000000
3773.575839	0.115560	0.570595	0.011293	82.842560	-20.702644	52.222412	-0.777441	0.000000	-0.562382	0.000000	0.000000	0.000000	0.003381	-0.005042	0.013707	0.000000	0.000000	2.000000	63.000000	0.000000
3773.579172	0.115560	0.570595	0.011293	82.842560	-20.702644	52.222412	-0.777441	0.000000	-0.562382	0.000000	0.000000	0.000000	0.003381	-0.005042	0.013707	0.000000	0.000000	2.000000	63.000000	0.000000
3773.582506	0.115598	0.570596	0.011350	82.840012	-20.685776	52.236683	-0.778005	0.000000	-0.564666	0.000000	0.000000	0.000000	0.011299	0.000367	0.017110	0.000000	0.000000	2.000000	63.000000	0.000000
3773.585839	0.115598	0.570596	0.011350	82.840012	-20.685776	52.236683	-0.778005	0.000000	-0.564666	0.000000	0.000000	0.000000	0.011299	0.000367	0.017110	0.000000	0.000000	2.000000	63.000000	0.000000
3773.589172	0.115598	0.570596	0.011350	82.840012	-20.685776	52.236683	-0.778005	0.000000	-0.564666	0.000000	0.000000	0.000000	0.011299	0.000367	0.017110	0.000000	0.000000	2.000000	63.000000	0.000000
3773.592506	0.115598	0.570596	0.011350	82.840012	-20.680319	52.236675	-0.779888	0.000000	-0.567518	0.000000	0.000000	0.000000	0.011299	0.000367	0.017110	0.000000	0.000000	2.000000	63.000000	0.000000
3773.595839	0.115642	0.570596	0.011339	82.840012	-20.680319	52.236675	-0.779888	0.000000	-0.567518	0.000000	0.000000	0.000000	0.013344	-0.000009	-0.003293	0.000000	0.000000	2.000000	63.000000	0.000000
3773.599172	0.115642	0.570596	0.011339	82.840012	-20.680319	52.236675	-0.779888	0.000000	-0.567518	0.000000	0.000000	0.000000	0.013344	-0.000009	-0.003293	0.000000	0.000000	2.000000	63.000000	0.000000
3773.602506	0.115642	0.570596	0.011339	82.842560	-20.689026	52.222435	-0.782112	0.000000	-0.566969	0.000000	0.000000	0.000000	0.013344	-0.000009	-0.003293	0.000000	0.000000	2.000000	63.000000	0.000000
3773.605839	0.115642	0.570596	0.011339	82.842560	-20.689026	52.222435	-0.782112	0.000000	-0.566969	0.000000	0.000000	0.000000	0.013344	-0.000009	-0.003293	0.000000	0.000000	2.000000	63.000000	0.000000
3773.609172	0.115683	0.570578	0.011312	82.842560	-20.689026	52.222435	-0.782112	0.000000	-0.566969	0.000000	0.000000	0.000000	0.012099	-0.005392	-0.008343	0.000000	0.000000	2.000000	63.000000	0.000000
3773.612506	0.115683	0.570578	0.011312	82.842613	-20.683615	52.222466	-0.782112	0.000000	-0.566969	0.000000	0.000000	0.000000	0.012099	-0.005392	-0.008343	0.000000	0.000000	2.000000	63.000000	0.000000
3773.615839	0.115683	0.570578	0.011312	82.842613	-20.683615	52.222466	-0.782112	0.000000	-0.566969	0.000000	0.000000	0.000000	0.012099	-0.005392	-0.008343	0.000000	0.000000	2.000000	63.000000	0.000000
3773.619172	0.115683	0.570578	0.011312	82.842613	-20.683615	52.222466	-0.782112	0.000000	-0.566969	0.000000	0.000000	0.000000	0.012099	-0.005392	-0.008343	0.000000	0.000000	2.000000	63.000000	0.000000
3773.622506	0.115772	0.570578	0.011290	82.842560	-20.678135	52.222443	-0.784129	0.000000	-0.565578	0.000000	0.000000	0.000000	0.026687	0.000008	-0.006592	0.000000	0.000000	2.000000	63.000000	0.000000
3773.625839	0.115772	0.570578	0.011290	82.842560	-20.678135	52.222443	-0.784129	0.000000	-0.565578	0.000000	0.000000	0.000000	0.026687	0.000008	-0.006592	0.000000	0.000000	2.000000	63.000000	0.000000
3773.629172	0.115772	0.570578	0.011290	82.842560	-20.678135	52.222443	-0.784129	0.000000	-0.565578	0.000000	0.000000	0.000000	0.026687	0.000008	-0.006592	0.000000	0.000000	2.000000	63.000000	0.000000
3773.632506	0.115772	0.570578	0.011290	82.845169	-20.686853	52.208168	-0.788577	0.000000	-0.564480	0.000000	0.000000	0.000000	0.026687	0.000008	-0.006592	0.000000	0.000000	2.000000	63.000000	0.000000
3773.635839	0.115817	0.570552	0.011285	82.845169	-20.686853	52.208168	-0.788577	0.000000	-0.564480	0.000000	0.000000	0.000000	0.013787	-0.007902	-0.001494	0.000000	0.000000	2.000000	63.000000	0.000000
3773.639172	0.115817	0.570552	0.011285	82.845169	-20.686853	52.208168	-0.788577	0.000000	-0.564480	0.000000	0.000000	0.000000	0.013787	-0.007902	-0.001494	0.000000	0.000000	2.000000	63.000000	0.000000
3773.642506	0.115817	0.570552	0.011285	82.847740	-20.698292	52.193939	-0.790874	0.000000	-0.564231	0.000000	0.000000	0.000000	0.013787	-0.007902	-0.001494	0.000000	0.000000	2.000000	63.000000	0.000000
3773.645839	0.115817	0.570552	0.011285	82.847740	-20.698292	52.193939	-0.790874	0.000000	-0.564231	0.000000	0.000000	0.000000	0.013787	-0.007902	-0.001494	0.000000	0.000000	2.000000	63.000000	0.000000
3773.649172	0.115836	0.570534	0.011262	82.847740	-20.698292	52.193939	-0.790874	0.000000	-0.564231	0.000000	0.000000	0.000000	0.005425	-0.005400	-0.006699	0.000000	0.000000	2.000000	63.000000	0.000000
3773.652506	0.115836	0.570534	0.011262	82.850349	-20.712481	52.179634	-0.790874	0.000000	-0.564231	0.000000	0.000000	0.000000	0.005425	-0.005400	-0.006699	0.000000	0.000000	2.000000	63.000000	0.000000
3773.655839	0.115836	0.570534	0.011262	82.850349	-20.712481	52.179634	-0.790874	0.000000	-0.564231	0.000000	0.000000	0.000000	0.005425	-0.005400	-0.006699	0.000000	0.000000	2.000000	63.000000	0.000000
3773.659172	0.115836	0.570534	0.011262	82.850349	-20.712481	52.179634	-0.790874	0.000000	-0.564231	0.000000	0.000000	0.000000	0.005425	-0.005400	-0.006699	0.000000	0.000000	2.000000	63.000000	0.000000
3773.662506	0.115829	0.570471	0.011235	82.853699	-20.729034	52.162769	-0.791779	0.000000	-0.563114	0.000000	0.000000	0.000000	-0.002050	-0.018695	-0.008296	0.000000	0.000000	2.000000	63.000000	0.000000
3773.665839	0.115829	0.570471	0.011235	82.853699	-20.729034	52.162769	-0.791779	0.000000	-0.563114	0.000000	0.000000	0.000000	-0.002050	-0.018695	-0.008296	0.000000	0.000000	2.000000	63.000000	0.000000
3773.669172	0.115829	0.570471	0.011235	82.853699	-20.729034	52.162769	-0.791779	0.000000	-0.563114	0.000000	0.000000	0.000000	-0.002050	-0.018695	-0.008296	0.000000	0.000000	2.000000	63.000000	0.000000
3773.672506	0.115829	0.570471	0.011235	82.857819	-20.748041	52.143230	-0.791437	0.000000	-0.561732	0.000000	0.000000	0.000000	-0.002050	-0.018695	-0.008296	0.000000	0.000000	2.000000	63.000000	0.000000
3773.675839	0.115822	0.570409	0.011207	82.857819	-20.748041	52.143230	-0.791437	0.000000	-0.561732	0.000000	0.000000	0.000000	-0.002054	-0.018686	-0.008299	0.000000	0.000000	2.000000	63.000000	0.000000
3773.679172	0.115822	0.570409	0.011207	82.857819	-20.748041	52.143230	-0.791437	0.000000	-0.561732	0.000000	0.000000	0.000000	-0.002054	-0.018686	-0.008299	0.000000	0.000000	2.000000	63.000000	0.000000
3773.682506	0.115822	0.570409	0.011207	82.858307	-20.727592	52.167122	-0.791095	0.000000	-0.560348	0.000000	0.000000	0.000000	-0.002054	-0.018686	-0.008299	0.000000	0.000000	2.000000	63.000000	0.000000
3773.685839	0.115822	0.570409	0.011207	82.858307	-20.727592	52.167122	-0.791095	0.000000	-0.560348	0.000000	0.000000	0.000000	-0.002054	-0.018686	-0.008299	0.000000	0.000000	2.000000	63.000000	0.000000
3773.689172	0.115789	0.570329	0.011168	82.858307	-20.727592	52.167122	-0.791095	0.000000	-0.560348	0.000000	0.000000	0.000000	-0.009972	-0.024079	-0.011705	0.000000	0.000000	2.000000	63.000000	0.000000
3773.692506	0.115789	0.570329	0.011168	82.849632	-20.660044	52.235725	-0.791095	0.000000	-0.560348	0.000000	0.000000	0.000000	-0.009972	-0.024079	-0.011705	0.000000	0.000000	2.000000	63.000000	0.000000
3773.695839	0.115789	0.570329	0.011168	82.849632	-20.660044	52.235725	-0.791095	0.000000	-0.560348	0.000000	0.000000	0.000000	-0.009972	-0.024079	-0.011705	0.000000	0.000000	2.000000	63.000000	0.000000
3773.699172	0.115789	0.570329	0.011168	82.849632	-20.660044	52.235725	-0.791095	0.000000	-0.560348	0.000000	0.000000	0.000000	-0.009972	-0.024079	-0.011705	0.000000	0.000000	2.000000	63.000000	0.000000
3773.702506	0.115733	0.570088	0.011040	82.823753	-20.475510	52.417503	-0.789433	0.000000	-0.558398	0.000000	0.000000	0.000000	-0.016579	-0.072227	-0.038441	0.000000	0.000000	2.000000	63.000000	0.000000
3773.705839	0.115733	0.570088	0.011040	82.823753	-20.475510	52.417503	-0.789433	0.000000	-0.558398	0.000000	0.000000	0.000000	-0.016579	-0.072227	-0.038441	0.000000	0.000000	2.000000	63.000000	0.000000
3773.709172	0.115733	0.570088	0.011040	82.823753	-20.475510	52.417503	-0.789433	0.000000	-0.558398	0.000000	0.000000	0.000000	-0.016579	-0.072227	-0.038441	0.000000	0.000000	2.000000	63.000000	0.000000
3773.712506	0.115733	0.570088	0.011040	82.776100	-20.151163	52.735264	-0.786670	0.000000	-0.551991	0.000000	0.000000	0.000000	-0.016579	-0.072227	-0.038441	0.000000	0.000000	2.000000	63.000000	0.000000
3773.715839	0.115746	0.569982	0.010996	82.776100	-20.151163	52.735264	-0.786670	0.000000	-0.551991	0.000000	0.000000	0.000000	0.003806	-0.031975	-0.013226	0.000000	0.000000	2.000000	63.000000	0.000000
3773.719172	0.115746	0.569982	0.010996	82.776100	-20.151163	52.735264	-0.786670	0.000000	-0.551991	0.000000	0.000000	0.000000	0.003806	-0.031975	-0.013226	0.000000	0.000000	2.000000	63.000000	0.000000
3773.722506	0.115746	0.569982	0.010996	82.710030	-19.720564	53.161118	-0.787304	0.000000	-0.549786	0.000000	0.000000	0.000000	0.003806	-0.031975	-0.013226	0.000000	0.000000	2.000000	63.000000	0.000000
3773.725839	0.115746	0.569982	0.010996	82.710030	-19.720564	53.161118	-0.787304	0.000000	-0.549786	0.000000	0.000000	0.000000	0.003806	-0.031975	-0.013226	0.000000	0.000000	2.000000	63.000000	0.000000
3773.729172	0.115732	0.569857	0.010940	82.710030	-19.720564	53.161118	-0.787304	0.000000	-0.549786	0.000000	0.000000	0.000000	-0.004116	-0.037356	-0.016644	0.000000	0.000000	2.000000	63.000000	0.000000
3773.732506	0.115732	0.569857	0.010940	82.628128	-19.204300	53.669369	-0.787304	0.000000	-0.549786	0.000000	0.000000	0.000000	-0.004116	-0.037356	-0.016644	0.000000	0.000000	2.000000	63.000000	0.000000
3773.735839	0.115732	0.569857	0.010940	82.628128	-19.204300	53.669369	-0.787304	0.000000	-0.549786	0.000000	0.000000	0.000000	-0.004116	-0.037356	-0.016644	0.000000	0.000000	2.000000	63.000000	0.000000
3773.739172	0.115732	0.569857	0.010940	82.628128	-19.204300	53.669369	-0.787304	0.000000	-0.549786	0.000000	0.000000	0.000000	-0.004116	-0.037356	-0.016644	0.000000	0.000000	2.000000	63.000000	0.000000
3773.742506	0.115759	0.569618	0.010858	82.550125	-18.722927	54.142727	-0.786618	0.000000	-0.547012	0.000000	0.000000	0.000000	0.008037	-0.071816	-0.024705	0.000000	0.000000	2.000000	63.000000	0.000000
3773.745839	0.115759	0.569618	0.010858	82.550125	-18.722927	54.142727	-0.786618	0.000000	-0.547012	0.000000	0.000000	0.000000	0.008037	-0.071816	-0.024705	0.000000	0.000000	2.000000	63.000000	0.000000
3773.749172	0.115759	0.569618	0.010858	82.550125	-18.722927	54.142727	-0.786618	0.000000	-0.547012	0.000000	0.000000	0.000000	0.008037	-0.071816	-0.024705	0.000000	0.000000	2.000000	63.000000	0.000000
3773.752506	0.115759	0.569618	0.010858	82.495750	-18.392097	54.469429	-0.787958	0.000000	-0.542895	0.000000	0.000000	0.000000	0.008037	-0.071816	-0.024705	0.000000	0.000000	2.000000	63.000000	0.000000
3773.755839	0.115757	0.569476	0.010848	82.495750	-18.392097	54.469429	-0.787958	0.000000	-0.542895	0.000000	0.000000	0.000000	-0.000737	-0.042375	-0.002975	0.000000	0.000000	2.000000	63.000000	0.000000
3773.759172	0.115757	0.569476	0.010848	82.495750	-18.392097	54.469429	-0.787958	0.000000	-0.542895	0.000000	0.000000	0.000000	-0.000737	-0.042375	-0.002975	0.000000	0.000000	2.000000	63.000000	0.000000
3773.762506	0.115757	0.569476	0.010848	82.456985	-18.158619	54.699780	-0.787835	0.000000	-0.542399	0.000000	0.000000	0.000000	-0.000737	-0.042375	-0.002975	0.000000	0.000000	2.000000	63.000000	0.000000
3773.765839	0.115757	0.569476	0.010848	82.456985	-18.158619	54.699780	-0.787835	0.000000	-0.542399	0.000000	0.000000	0.000000	-0.000737	-0.042375	-0.002975	0.000000	0.000000	2.000000	63.000000	0.000000
3773.769172	0.115754	0.569335	0.010838	82.456985	-18.158619	54.699780	-0.787835	0.000000	-0.542399	0.000000	0.000000	0.000000	-0.000737	-0.042367	-0.002987	0.000000	0.000000	2.000000	63.000000	0.000000
3773.772506	0.115754	0.569335	0.010838	82.432320	-18.009115	54.847118	-0.787835	0.000000	-0.542399	0.000000	0.000000	0.000000	-0.000737	-0.042367	-0.002987	0.000000	0.000000	2.000000	63.000000	0.000000
3773.775839	0.115754	0.569335	0.010838	82.432320	-18.009115	54.847118	-0.787835	0.000000	-0.542399	0.000000	0.000000	0.000000	-0.000737	-0.042367	-0.002987	0.000000	0.000000	2.000000	63.000000	0.000000
3773.779172	0.115754	0.569335	0.010838	82.432320	-18.009115	54.847118	-0.787835	0.000000	-0.542399	0.000000	0.000000	0.000000	-0.000737	-0.042367	-0.002987	0.000000	0.000000	2.000000	63.000000	0.000000
3773.782506	0.115769	0.569169	0.010897	82.417915	-17.921034	54.933739	-0.787712	0.000000	-0.541901	0.000000	0.000000	0.000000	0.004340	-0.049938	0.017545	0.000000	0.000000	2.000000	63.000000	0.000000
3773.785839	0.115769	0.569169	0.010897	82.417915	-17.921034	54.933739	-0.787712	0.000000	-0.541901	0.000000	0.000000	0.000000	0.004340	-0.049938	0.017545	0.000000	0.000000	2.000000	63.000000	0.000000
3773.789172	0.115769	0.569169	0.010897	82.417915	-17.921034	54.933739	-0.787712	0.000000	-0.541901	0.000000	0.000000	0.000000	0.004340	-0.049938	0.017545	0.000000	0.000000	2.000000	63.000000	0.000000
3773.792506	0.115769	0.569169	0.010897	82.411263	-17.884075	54.972878	-0.788435	0.000000	-0.544825	0.000000	0.000000	0.000000	0.004340	-0.049938	0.017545	0.000000	0.000000	2.000000	63.000000	0.000000
3773.795839	0.115765	0.569117	0.010976	82.411263	-17.884075	54.972878	-0.788435	0.000000	-0.544825	0.000000	0.000000	0.000000	-0.001147	-0.015486	0.023973	0.000000	0.000000	2.000000	63.000000	0.000000
3773.799172	0.115765	0.569117	0.010976	82.411263	-17.884075	54.972878	-0.788435	0.000000	-0.544825	0.000000	0.000000	0.000000	-0.001147	-0.015486	0.023973	0.000000	0.000000	2.000000	63.000000	0.000000
3773.802506	0.115765	0.569117	0.010976	82.411285	-17.886766	54.972908	-0.788244	0.000000	-0.548821	0.000000	0.000000	0.000000	-0.001147	-0.015486	0.023973	0.000000	0.000000	2.000000	63.000000	0.000000
3773.805839	0.115765	0.569117	0.010976	82.411285	-17.886766	54.972908	-0.788244	0.000000	-0.548821	0.000000	0.000000	0.000000	-0.001147	-0.015486	0.023973	0.000000	0.000000	2.000000	63.000000	0.000000
3773.809172	0.115771	0.569075	0.011096	82.411285	-17.886766	54.972908	-0.788244	0.000000	-0.548821	0.000000	0.000000	0.000000	0.001796	-0.012635	0.035886	0.000000	0.000000	2.000000	63.000000	0.000000
3773.812506	0.115771	0.569075	0.011096	82.411232	-17.892187	54.972893	-0.788244	0.000000	-0.548821	0.000000	0.000000	0.000000	0.001796	-0.012635	0.035886	0.000000	0.000000	2.000000	63.000000	0.000000
3773.815839	0.115771	0.569075	0.011096	82.411232	-17.892187	54.972893	-0.788244	0.000000	-0.548821	0.000000	0.000000	0.000000	0.001796	-0.012635	0.035886	0.000000	0.000000	2.000000	63.000000	0.000000
3773.819172	0.115771	0.569075	0.011096	82.411232	-17.892187	54.972893	-0.788244	0.000000	-0.548821	0.000000	0.000000	0.000000	0.001796	-0.012635	0.035886	0.000000	0.000000	2.000000	63.000000	0.000000
3773.822506	0.115727	0.569007	0.011301	82.411232	-17.897644	54.972858	-0.788544	0.000000	-0.554802	0.000000	0.000000	0.000000	-0.013148	-0.020245	0.061367	0.000000	0.000000	2.000000	63.000000	0.000000
3773.825839	0.115727	0.569007	0.011301	82.411232	-17.897644	54.972858	-0.788544	0.000000	-0.554802	0.000000	0.000000	0.000000	-0.000000	-0.000003	-0.000000	0.000000	0.000000	2.000000	63.000000	0.000000
3773.829172	0.115727	0.569007	0.011301	82.411232	-17.897644	54.972858	-0.788544	0.000000	-0.554802	0.000000	0.000000	0.000000	-0.000000	-0.000003	-0.000000	0.000000	0.000000	2.000000	63.000000	0.000000
3773.832506	0.115727	0.569007	0.011301	82.411285	-17.903107	54.972912	-0.786353	0.000000	-0.565030	0.000000	0.000000	0.000000	-0.000000	-0.000003	-0.000000	0.000000	0.000000	2.000000	63.000000	0.000000
3773.835839	0.115727	0.569007	0.011301	82.411285	-17.903107	54.972912	-0.786353	0.000000	-0.565030	0.000000	0.000000	0.000000	-0.000000	-0.000003	-0.000000	0.000000	0.000000	2.000000	63.000000	0.000000
3773.839172	0.115705	0.568974	0.011403	82.411285	-17.903107	54.972912	-0.786353	0.000000	-0.565030	0.000000	0.000000	0.000000	-0.006581	-0.010147	0.030680	0.000000	0.000000	2.000000	63.000000	0.000000
3773.842506	0.115705	0.568974	0.011403	82.411285	-17.905849	54.972885	-0.786353	0.000000	-0.565030	0.000000	0.000000	0.000000	-0.006581	-0.010147	0.030680	0.000000	0.000000	2.000000	63.000000	0.000000
3773.845839	0.115705	0.568974	0.011403	82.411285	-17.905849	54.972885	-0.786353	0.000000	-0.565030	0.000000	0.000000	0.000000	-0.006581	-0.010147	0.030680	0.000000	0.000000	2.000000	63.000000	0.000000
3773.849172	0.115705	0.568974	0.011403	82.411285	-17.905849	54.972885	-0.786353	0.000000	-0.565030	0.000000	0.000000	0.000000	-0.006581	-0.010147	0.030680	0.000000	0.000000	2.000000	63.000000	0.000000
3773.852506	0.115664	0.568887	0.011522	82.416565	-17.936014	54.947887	-0.785256	0.000000	-0.570143	0.000000	0.000000	0.000000	-0.012387	-0.025973	0.035881	0.000000	0.000000	2.000000	63.000000	0.000000
3773.855839	0.115664	0.568887	0.011522	82.416565	-17.936014	54.947887	-0.785256	0.000000	-0.570143	0.000000	0.000000	0.000000	-0.012387	-0.025973	0.035881	0.000000	0.000000	2.000000	63.000000	0.000000
3773.859172	0.115664	0.568887	0.011522	82.416565	-17.936014	54.947887	-0.785256	0.000000	-0.570143	0.000000	0.000000	0.000000	-0.012387	-0.025973	0.035881	0.000000	0.000000	2.000000	63.000000	0.000000
3773.862506	0.115664	0.568887	0.011522	82.422729	-17.962812	54.920734	-0.783191	0.000000	-0.576123	0.000000	0.000000	0.000000	-0.012387	-0.025973	0.035881	0.000000	0.000000	2.000000	63.000000	0.000000
3773.865839	0.115664	0.568790	0.011523	82.422729	-17.962812	54.920734	-0.783191	0.000000	-0.576123	0.000000	0.000000	0.000000	0.000064	-0.029123	0.000261	0.000000	0.000000	2.000000	63.000000	0.000000
3773.869172	0.115664	0.568790	0.011523	82.422729	-17.962812	54.920734	-0.783191	0.000000	-0.576123	0.000000	0.000000	0.000000	0.000064	-0.029123	0.000261	0.000000	0.000000	2.000000	63.000000	0.000000
3773.872506	0.115664	0.568790	0.011523	82.431488	-18.002018	54.880955	-0.783202	0.000000	-0.576167	0.000000	0.000000	0.000000	0.000064	-0.029123	0.000261	0.000000	0.000000	2.000000	63.000000	0.000000
3773.875839	0.115664	0.568790	0.011523	82.431488	-18.002018	54.880955	-0.783202	0.000000	-0.576167	0.000000	0.000000	0.000000	0.000064	-0.029123	0.000261	0.000000	0.000000	2.000000	63.000000	0.000000
3773.879172	0.115664	0.568693	0.011524	82.431488	-18.002018	54.880955	-0.783202	0.000000	-0.576167	0.000000	0.000000	0.000000	0.000063	-0.029108	0.000255	0.000000	0.000000	2.000000	63.000000	0.000000
3773.882506	0.115664	0.568693	0.011524	82.441841	-18.045349	54.836693	-0.783202	0.000000	-0.576167	0.000000	0.000000	0.000000	0.000063	-0.029108	0.000255	0.000000	0.000000	2.000000	63.000000	0.000000
3773.885839	0.115664	0.568693	0.011524	82.441841	-18.045349	54.836693	-0.783202	0.000000	-0.576167	0.000000	0.000000	0.000000	0.000063	-0.029108	0.000255	0.000000	0.000000	2.000000	63.000000	0.000000
3773.889172	0.115664	0.568693	0.011524	82.441841	-18.045349	54.836693	-0.783202	0.000000	-0.576167	0.000000	0.000000	0.000000	0.000063	-0.029108	0.000255	0.000000	0.000000	2.000000	63.000000	0.000000
3773.892506	0.115686	0.568428	0.011515	82.445732	-18.063572	54.812851	-0.783213	0.000000	-0.576209	0.000000	0.000000	0.000000	0.006418	-0.079410	-0.002688	0.000000	0.000000	2.000000	63.000000	0.000000
3773.895839	0.115686	0.568428	0.011515	82.445732	-18.063572	54.812851	-0.783213	0.000000	-0.576209	0.000000	0.000000	0.000000	0.006418	-0.079410	-0.002688	0.000000	0.000000	2.000000	63.000000	0.000000
3773.899172	0.115686	0.568428	0.011515	82.445732	-18.063572	54.812851	-0.783213	0.000000	-0.576209	0.000000	0.000000	0.000000	0.006418	-0.079410	-0.002688	0.000000	0.000000	2.000000	63.000000	0.000000
3773.902506	0.115686	0.568428	0.011515	82.448669	-18.065010	54.810131	-0.784282	0.000000	-0.575761	0.000000	0.000000	0.000000	0.006418	-0.079410	-0.002688	0.000000	0.000000	2.000000	63.000000	0.000000
3773.905839	0.115679	0.568269	0.011488	82.448669	-18.065010	54.810131	-0.784282	0.000000	-0.575761	0.000000	0.000000	0.000000	-0.002013	-0.047752	-0.008150	0.000000	0.000000	2.000000	63.000000	0.000000
3773.909172	0.115679	0.568269	0.011488	82.448669	-18.065010	54.810131	-0.784282	0.000000	-0.575761	0.000000	0.000000	0.000000	-0.002013	-0.047752	-0.008150	0.000000	0.000000	2.000000	63.000000	0.000000
3773.912506	0.115679	0.568269	0.011488	82.445992	-18.034971	54.838612	-0.784282	0.000000	-0.575761	0.000000	0.000000	0.000000	-0.002013	-0.047752	-0.008150	0.000000	0.000000	2.000000	63.000000	0.000000
3773.915839	0.115679	0.568269	0.011488	82.445992	-18.034971	54.838612	-0.784282	0.000000	-0.575761	0.000000	0.000000	0.000000	-0.002013	-0.047752	-0.008150	0.000000	0.000000	2.000000	63.000000	0.000000
3773.919172	0.115671	0.568136	0.011455	82.445992	-18.034971	54.838612	-0.784282	0.000000	-0.575761	0.000000	0.000000	0.000000	-0.002450	-0.039853	-0.009930	0.000000	0.000000	2.000000	63.000000	0.000000
3773.922506	0.115640	0.568004	0.011427	82.439636	-17.986742	54.887810	-0.783947	0.000000	-0.574403	0.000000	0.000000	0.000000	-0.009128	-0.039820	-0.008295	0.000000	0.000000	2.000000	63.000000	0.000000
3773.925839	0.115640	0.568004	0.011427	82.439636	-17.986742	54.887810	-0.783947	0.000000	-0.574403	0.000000	0.000000	0.000000	-0.009128	-0.039820	-0.008295	0.000000	0.000000	2.000000	63.000000	0.000000
3773.929172	0.115640	0.568004	0.011427	82.439636	-17.986742	54.887810	-0.783947	0.000000	-0.574403	0.000000	0.000000	0.000000	-0.009128	-0.039820	-0.008295	0.000000	0.000000	2.000000	63.000000	0.000000
3773.932506	0.115640	0.568004	0.011427	82.431328	-17.925425	54.947277	-0.782017	0.000000	-0.571365	0.000000	0.000000	0.000000	-0.009128	-0.039820	-0.008295	0.000000	0.000000	2.000000	63.000000	0.000000
3773.935839	0.115654	0.567871	0.011389	82.431328	-17.925425	54.947277	-0.782017	0.000000	-0.571365	0.000000	0.000000	0.000000	0.004218	-0.039824	-0.011600	0.000000	0.000000	2.000000	63.000000	0.000000
3773.939172	0.115654	0.567871	0.011389	82.431328	-17.925425	54.947277	-0.782017	0.000000	-0.571365	0.000000	0.000000	0.000000	0.004218	-0.039824	-0.011600	0.000000	0.000000	2.000000	63.000000	0.000000
3773.942506	0.115654	0.567871	0.011389	82.415634	-17.819902	55.047905	-0.782720	0.000000	-0.569432	0.000000	0.000000	0.000000	0.004218	-0.039824	-0.011600	0.000000	0.000000	2.000000	63.000000	0.000000
3773.945839	0.115654	0.567871	0.011389	82.415634	-17.819902	55.047905	-0.782720	0.000000	-0.569432	0.000000	0.000000	0.000000	0.004218	-0.039824	-0.011600	0.000000	0.000000	2.000000	63.000000	0.000000
3773.949172	0.115641	0.567747	0.011333	82.415634	-17.819902	55.047905	-0.782720	0.000000	-0.569432	0.000000	0.000000	0.000000	-0.004147	-0.037264	-0.016806	0.000000	0.000000	2.000000	63.000000	0.000000
3773.952506	0.115641	0.567747	0.011333	82.399811	-17.712090	55.148045	-0.782720	0.000000	-0.569432	0.000000	0.000000	0.000000	-0.004147	-0.037264	-0.016806	0.000000	0.000000	2.000000	63.000000	0.000000
3773.955839	0.115641	0.567747	0.011333	82.399811	-17.712090	55.148045	-0.782720	0.000000	-0.569432	0.000000	0.000000	0.000000	-0.004147	-0.037264	-0.016806	0.000000	0.000000	2.000000	63.000000	0.000000
3773.959172	0.115641	0.567747	0.011333	82.399811	-17.712090	55.148045	-0.782720	0.000000	-0.569432	0.000000	0.000000	0.000000	-0.004147	-0.037264	-0.016806	0.000000	0.000000	2.000000	63.000000	0.000000
3773.962506	0.115705	0.567542	0.011210	82.386192	-17.621428	55.231659	-0.782029	0.000000	-0.566631	0.000000	0.000000	0.000000	0.019198	-0.061248	-0.036903	0.000000	0.000000	2.000000	63.000000	0.000000
3773.965839	0.115705	0.567542	0.011210	82.386192	-17.621428	55.231659	-0.782029	0.000000	-0.566631	0.000000	0.000000	0.000000	0.019198	-0.061248	-0.036903	0.000000	0.000000	2.000000	63.000000	0.000000
3773.969172	0.115705	0.567542	0.011210	82.386192	-17.621428	55.231659	-0.782029	0.000000	-0.566631	0.000000	0.000000	0.000000	0.019198	-0.061248	-0.036903	0.000000	0.000000	2.000000	63.000000	0.000000
3773.972506	0.115705	0.567542	0.011210	82.381889	-17.582487	55.263977	-0.785229	0.000000	-0.560480	0.000000	0.000000	0.000000	0.019198	-0.061248	-0.036903	0.000000	0.000000	2.000000	63.000000	0.000000
3773.975839	0.115770	0.567472	0.011188	82.381889	-17.582487	55.263977	-0.785229	0.000000	-0.560480	0.000000	0.000000	0.000000	0.019622	-0.021171	-0.006520	0.000000	0.000000	2.000000	63.000000	0.000000
3773.979172	0.115770	0.567472	0.011188	82.381889	-17.582487	55.263977	-0.785229	0.000000	-0.560480	0.000000	0.000000	0.000000	0.019622	-0.021171	-0.006520	0.000000	0.000000	2.000000	63.000000	0.000000
3773.982506	0.115770	0.567472	0.011188	82.383492	-17.580875	55.259750	-0.788499	0.000000	-0.559394	0.000000	0.000000	0.000000	0.019622	-0.021171	-0.006520	0.000000	0.000000	2.000000	63.000000	0.000000
3773.985839	0.115770	0.567472	0.011188	82.383492	-17.580875	55.259750	-0.788499	0.000000	-0.559394	0.000000	0.000000	0.000000	0.019622	-0.021171	-0.006520	0.000000	0.000000	2.000000	63.000000	0.000000
3773.989172	0.115817	0.567419	0.011189	82.383492	-17.580875	55.259750	-0.788499	0.000000	-0.559394	0.000000	0.000000	0.000000	0.014209	-0.015820	0.000210	0.000000	0.000000	2.000000	63.000000	0.000000
3773.992506	0.115817	0.567419	0.011189	82.384285	-17.577372	55.257633	-0.788499	0.000000	-0.559394	0.000000	0.000000	0.000000	0.014209	-0.015820	0.000210	0.000000	0.000000	2.000000	63.000000	0.000000
3773.995839	0.115817	0.567419	0.011189	82.384285	-17.577372	55.257633	-0.788499	0.000000	-0.559394	0.000000	0.000000	0.000000	0.014209	-0.015820	0.000210	0.000000	0.000000	2.000000	63.000000	0.000000
3773.999172	0.115817	0.567419	0.011189	82.384285	-17.577372	55.257633	-0.788499	0.000000	-0.559394	0.000000	0.000000	0.000000	0.014209	-0.015820	0.000210	0.000000	0.000000	2.000000	63.000000	0.000000
3774.002506	0.115840	0.567385	0.011280	82.384285	-17.577372	55.257633	-0.790867	0.000000	-0.559429	0.000000	0.000000	0.000000	0.006763	-0.010212	0.027358	0.000000	0.000000	2.000000	63.000000	0.000000
3774.005839	0.115840	0.567385	0.011280	82.384285	-17.577372	55.257633	-0.790867	0.000000	-0.559429	0.000000	0.000000	0.000000	0.006763	-0.010212	0.027358	0.000000	0.000000	2.000000	63.000000	0.000000
3774.009172	0.115840	0.567385	0.011280	82.384285	-17.577372	55.257633	-0.790867	0.000000	-0.559429	0.000000	0.000000	0.000000	0.006763	-0.010212	0.027358	0.000000	0.000000	2.000000	63.000000	0.000000
3774.012506	0.115840	0.567385	0.011280	82.381607	-17.567869	55.269939	-0.791995	0.000000	-0.563989	0.000000	0.000000	0.000000	0.006763	-0.010212	0.027358	0.000000	0.000000	2.000000	63.000000	0.000000
3774.015839	0.115851	0.567368	0.011325	82.381607	-17.567869	55.269939	-0.791995	0.000000	-0.563989	0.000000	0.000000	0.000000	0.003382	-0.005092	0.013678	0.000000	0.000000	2.000000	63.000000	0.000000
3774.019172	0.115851	0.567368	0.011325	82.381607	-17.567869	55.269939	-0.791995	0.000000	-0.563989	0.000000	0.000000	0.000000	0.003382	-0.005092	0.013678	0.000000	0.000000	2.000000	63.000000	0.000000
3774.022506	0.115851	0.567368	0.011325	82.378983	-17.558401	55.282288	-0.792558	0.000000	-0.566268	0.000000	0.000000	0.000000	0.003382	-0.005092	0.013678	0.000000	0.000000	2.000000	63.000000	0.000000
3774.025839	0.115851	0.567368	0.011325	82.378983	-17.558401	55.282288	-0.792558	0.000000	-0.566268	0.000000	0.000000	0.000000	0.003382	-0.005092	0.013678	0.000000	0.000000	2.000000	63.000000	0.000000
3774.029172	0.115844	0.567369	0.011393	82.378983	-17.558401	55.282288	-0.792558	0.000000	-0.566268	0.000000	0.000000	0.000000	-0.002032	0.000242	0.020414	0.000000	0.000000	2.000000	63.000000	0.000000
3774.032506	0.115844	0.567369	0.011393	82.378929	-17.563818	55.282288	-0.792558	0.000000	-0.566268	0.000000	0.000000	0.000000	-0.002032	0.000242	0.020414	0.000000	0.000000	2.000000	63.000000	0.000000
3774.035839	0.115844	0.567369	0.011393	82.378929	-17.563818	55.282288	-0.792558	0.000000	-0.566268	0.000000	0.000000	0.000000	-0.002032	0.000242	0.020414	0.000000	0.000000	2.000000	63.000000	0.000000
3774.039172	0.115844	0.567369	0.011393	82.378929	-17.563818	55.282288	-0.792558	0.000000	-0.566268	0.000000	0.000000	0.000000	-0.002032	0.000242	0.020414	0.000000	0.000000	2.000000	63.000000	0.000000
3774.042506	0.115796	0.567317	0.011484	82.381607	-17.578722	55.269981	-0.792220	0.000000	-0.569671	0.000000	0.000000	0.000000	-0.014518	-0.015572	0.027216	0.000000	0.000000	2.000000	63.000000	0.000000
3774.045839	0.115796	0.567317	0.011484	82.381607	-17.578722	55.269981	-0.792220	0.000000	-0.569671	0.000000	0.000000	0.000000	-0.014518	-0.015572	0.027216	0.000000	0.000000	2.000000	63.000000	0.000000
3774.049172	0.115796	0.567317	0.011484	82.381607	-17.578722	55.269981	-0.792220	0.000000	-0.569671	0.000000	0.000000	0.000000	-0.014518	-0.015572	0.027216	0.000000	0.000000	2.000000	63.000000	0.000000
3774.052506	0.115796	0.567317	0.011484	82.384338	-17.596420	55.257679	-0.789800	0.000000	-0.574207	0.000000	0.000000	0.000000	-0.014518	-0.015572	0.027216	0.000000	0.000000	2.000000	63.000000	0.000000
3774.055839	0.115759	0.567282	0.011524	82.384338	-17.596420	55.257679	-0.789800	0.000000	-0.574207	0.000000	0.000000	0.000000	-0.011230	-0.010471	0.011888	0.000000	0.000000	2.000000	63.000000	0.000000
3774.059172	0.115759	0.567282	0.011524	82.384338	-17.596420	55.257679	-0.789800	0.000000	-0.574207	0.000000	0.000000	0.000000	-0.011230	-0.010471	0.011888	0.000000	0.000000	2.000000	63.000000	0.000000
3774.062506	0.115759	0.567282	0.011524	82.389648	-17.626289	55.232971	-0.787928	0.000000	-0.576188	0.000000	0.000000	0.000000	-0.011230	-0.010471	0.011888	0.000000	0.000000	2.000000	63.000000	0.000000
3774.065839	0.115759	0.567282	0.011524	82.389648	-17.626289	55.232971	-0.787928	0.000000	-0.576188	0.000000	0.000000	0.000000	-0.011230	-0.010471	0.011888	0.000000	0.000000	2.000000	63.000000	0.000000
3774.069172	0.115713	0.567212	0.011529	82.389648	-17.626289	55.232971	-0.787928	0.000000	-0.576188	0.000000	0.000000	0.000000	-0.013740	-0.021178	0.001711	0.000000	0.000000	2.000000	63.000000	0.000000
3774.072506	0.115713	0.567212	0.011529	82.397667	-17.665804	55.195900	-0.787928	0.000000	-0.576188	0.000000	0.000000	0.000000	-0.013740	-0.021178	0.001711	0.000000	0.000000	2.000000	63.000000	0.000000
3774.075839	0.115713	0.567212	0.011529	82.397667	-17.665804	55.195900	-0.787928	0.000000	-0.576188	0.000000	0.000000	0.000000	-0.013740	-0.021178	0.001711	0.000000	0.000000	2.000000	63.000000	0.000000
3774.079172	0.115713	0.567212	0.011529	82.397667	-17.665804	55.195900	-0.787928	0.000000	-0.576188	0.000000	0.000000	0.000000	-0.013740	-0.021178	0.001711	0.000000	0.000000	2.000000	63.000000	0.000000
3774.082506	0.115660	0.567079	0.011507	82.408340	-17.717625	55.146351	-0.785638	0.000000	-0.576473	0.000000	0.000000	0.000000	-0.015823	-0.039814	-0.006723	0.000000	0.000000	2.000000	63.000000	0.000000
3774.085839	0.115660	0.567079	0.011507	82.408340	-17.717625	55.146351	-0.785638	0.000000	-0.576473	0.000000	0.000000	0.000000	-0.015823	-0.039814	-0.006723	0.000000	0.000000	2.000000	63.000000	0.000000
3774.089172	0.115660	0.567079	0.011507	82.408340	-17.717625	55.146351	-0.785638	0.000000	-0.576473	0.000000	0.000000	0.000000	-0.015823	-0.039814	-0.006723	0.000000	0.000000	2.000000	63.000000	0.000000
3774.092506	0.115660	0.567079	0.011507	82.414444	-17.744188	55.119324	-0.783001	0.000000	-0.575353	0.000000	0.000000	0.000000	-0.015823	-0.039814	-0.006723	0.000000	0.000000	2.000000	63.000000	0.000000
3774.095839	0.115653	0.567017	0.011479	82.414444	-17.744188	55.119324	-0.783001	0.000000	-0.575353	0.000000	0.000000	0.000000	-0.002081	-0.018614	-0.008432	0.000000	0.000000	2.000000	63.000000	0.000000
3774.099172	0.115653	0.567017	0.011479	82.414444	-17.744188	55.119324	-0.783001	0.000000	-0.575353	0.000000	0.000000	0.000000	-0.002081	-0.018614	-0.008432	0.000000	0.000000	2.000000	63.000000	0.000000
3774.102506	0.115691	0.566955	0.011440	82.420601	-17.765343	55.092342	-0.782655	0.000000	-0.573947	0.000000	0.000000	0.000000	0.011266	-0.018603	-0.011729	0.000000	0.000000	2.000000	63.000000	0.000000
3774.105839	0.115691	0.566955	0.011440	82.420601	-17.765343	55.092342	-0.782655	0.000000	-0.573947	0.000000	0.000000	0.000000	0.011266	-0.018603	-0.011729	0.000000	0.000000	2.000000	63.000000	0.000000
3774.109172	0.115691	0.566955	0.011440	82.420601	-17.765343	55.092342	-0.782655	0.000000	-0.573947	0.000000	0.000000	0.000000	0.011266	-0.018603	-0.011729	0.000000	0.000000	2.000000	63.000000	0.000000
3774.112506	0.115691	0.566955	0.011440	82.419518	-17.754171	55.100491	-0.784532	0.000000	-0.571992	0.000000	0.000000	0.000000	0.011266	-0.018603	-0.011729	0.000000	0.000000	2.000000	63.000000	0.000000
3774.115839	0.115714	0.566928	0.011440	82.419518	-17.754171	55.100491	-0.784532	0.000000	-0.571992	0.000000	0.000000	0.000000	0.007105	-0.007916	0.000098	0.000000	0.000000	2.000000	63.000000	0.000000
3774.119172	0.115714	0.566928	0.011440	82.419518	-17.754171	55.100491	-0.784532	0.000000	-0.571992	0.000000	0.000000	0.000000	0.007105	-0.007916	0.000098	0.000000	0.000000	2.000000	63.000000	0.000000
3774.122506	0.115714	0.566928	0.011440	82.414703	-17.722284	55.129185	-0.785716	0.000000	-0.572009	0.000000	0.000000	0.000000	0.007105	-0.007916	0.000098	0.000000	0.000000	2.000000	63.000000	0.000000
3774.125839	0.115714	0.566928	0.011440	82.414703	-17.722284	55.129185	-0.785716	0.000000	-0.572009	0.000000	0.000000	0.000000	0.007105	-0.007916	0.000098	0.000000	0.000000	2.000000	63.000000	0.000000
3774.129172	0.115738	0.566902	0.011441	82.414703	-17.722284	55.129185	-0.785716	0.000000	-0.572009	0.000000	0.000000	0.000000	0.007104	-0.007905	0.000098	0.000000	0.000000	2.000000	63.000000	0.000000
3774.132506	0.115738	0.566902	0.011441	82.410896	-17.712439	55.136944	-0.785716	0.000000	-0.572009	0.000000	0.000000	0.000000	0.007104	-0.007905	0.000098	0.000000	0.000000	2.000000	63.000000	0.000000
3774.135839	0.115738	0.566902	0.011441	82.410896	-17.712439	55.136944	-0.785716	0.000000	-0.572009	0.000000	0.000000	0.000000	0.007104	-0.007905	0.000098	0.000000	0.000000	2.000000	63.000000	0.000000
3774.139172	0.115738	0.566902	0.011441	82.410896	-17.712439	55.136944	-0.785716	0.000000	-0.572009	0.000000	0.000000	0.000000	0.007104	-0.007905	0.000098	0.000000	0.000000	2.000000	63.000000	0.000000
3774.142506	0.115741	0.566849	0.011452	82.405289	-17.681362	55.167725	-0.786900	0.000000	-0.572025	0.000000	0.000000	0.000000	0.000864	-0.015840	0.003490	0.000000	0.000000	2.000000	63.000000	0.000000
3774.145839	0.115741	0.566849	0.011452	82.405289	-17.681362	55.167725	-0.786900	0.000000	-0.572025	0.000000	0.000000	0.000000	0.000864	-0.015840	0.003490	0.000000	0.000000	2.000000	63.000000	0.000000
3774.149172	0.115741	0.566849	0.011452	82.405289	-17.681362	55.167725	-0.786900	0.000000	-0.572025	0.000000	0.000000	0.000000	0.000864	-0.015840	0.003490	0.000000	0.000000	2.000000	63.000000	0.000000
3774.152506	0.115741	0.566849	0.011452	82.406898	-17.685226	55.163456	-0.787044	0.000000	-0.572607	0.000000	0.000000	0.000000	0.000864	-0.015840	0.003490	0.000000	0.000000	2.000000	63.000000	0.000000
3774.155839	0.115742	0.566823	0.011458	82.406898	-17.685226	55.163456	-0.787044	0.000000	-0.572607	0.000000	0.000000	0.000000	0.000431	-0.007907	0.001745	0.000000	0.000000	2.000000	63.000000	0.000000
3774.159172	0.115742	0.566823	0.011458	82.406898	-17.685226	55.163456	-0.787044	0.000000	-0.572607	0.000000	0.000000	0.000000	0.000431	-0.007907	0.001745	0.000000	0.000000	2.000000	63.000000	0.000000
3774.162506	0.115742	0.566823	0.011458	82.405830	-17.676853	55.171597	-0.787116	0.000000	-0.572898	0.000000	0.000000	0.000000	0.000431	-0.007907	0.001745	0.000000	0.000000	2.000000	63.000000	0.000000
3774.165839	0.115742	0.566823	0.011458	82.405830	-17.676853	55.171597	-0.787116	0.000000	-0.572898	0.000000	0.000000	0.000000	0.000431	-0.007907	0.001745	0.000000	0.000000	2.000000	63.000000	0.000000
3774.169172	0.115749	0.566788	0.011487	82.405830	-17.676853	55.171597	-0.787116	0.000000	-0.572898	0.000000	0.000000	0.000000	0.002119	-0.010477	0.008580	0.000000	0.000000	2.000000	63.000000	0.000000
3774.172506	0.115749	0.566788	0.011487	82.403839	-17.680067	55.169022	-0.787116	0.000000	-0.572898	0.000000	0.000000	0.000000	0.002119	-0.010477	0.008580	0.000000	0.000000	2.000000	63.000000	0.000000
3774.175839	0.115749	0.566788	0.011487	82.403839	-17.680067	55.169022	-0.787116	0.000000	-0.572898	0.000000	0.000000	0.000000	0.002119	-0.010477	0.008580	0.000000	0.000000	2.000000	63.000000	0.000000
3774.179172	0.115749	0.566788	0.011487	82.403839	-17.680067	55.169022	-0.787116	0.000000	-0.572898	0.000000	0.000000	0.000000	0.002119	-0.010477	0.008580	0.000000	0.000000	2.000000	63.000000	0.000000
3774.182506	0.115719	0.566718	0.011555	82.404671	-17.684744	55.166882	-0.787469	0.000000	-0.574328	0.000000	0.000000	0.000000	-0.009114	-0.020946	0.020455	0.000000	0.000000	2.000000	63.000000	0.000000
3774.185839	0.115719	0.566718	0.011555	82.404671	-17.684744	55.166882	-0.787469	0.000000	-0.574328	0.000000	0.000000	0.000000	-0.009114	-0.020946	0.020455	0.000000	0.000000	2.000000	63.000000	0.000000
3774.189172	0.115719	0.566718	0.011555	82.404671	-17.684744	55.166882	-0.787469	0.000000	-0.574328	0.000000	0.000000	0.000000	-0.009114	-0.020946	0.020455	0.000000	0.000000	2.000000	63.000000	0.000000
3774.192506	0.115719	0.566718	0.011555	82.407364	-17.702452	55.154537	-0.785950	0.000000	-0.577737	0.000000	0.000000	0.000000	-0.009114	-0.020946	0.020455	0.000000	0.000000	2.000000	63.000000	0.000000
3774.195839	0.115687	0.566675	0.011617	82.407364	-17.702452	55.154537	-0.785950	0.000000	-0.577737	0.000000	0.000000	0.000000	-0.009548	-0.013044	0.018710	0.000000	0.000000	2.000000	63.000000	0.000000
3774.199172	0.115687	0.566675	0.011617	82.407364	-17.702452	55.154537	-0.785950	0.000000	-0.577737	0.000000	0.000000	0.000000	-0.009548	-0.013044	0.018710	0.000000	0.000000	2.000000	63.000000	0.000000
3774.202506	0.115687	0.566675	0.011617	82.412659	-17.732489	55.129700	-0.784359	0.000000	-0.580855	0.000000	0.000000	0.000000	-0.009548	-0.013044	0.018710	0.000000	0.000000	2.000000	63.000000	0.000000
3774.205839	0.115687	0.566675	0.011617	82.412659	-17.732489	55.129700	-0.784359	0.000000	-0.580855	0.000000	0.000000	0.000000	-0.009548	-0.013044	0.018710	0.000000	0.000000	2.000000	63.000000	0.000000
3774.209172	0.115646	0.566622	0.011640	82.412659	-17.732489	55.129700	-0.784359	0.000000	-0.580855	0.000000	0.000000	0.000000	-0.012491	-0.015847	0.006777	0.000000	0.000000	2.000000	63.000000	0.000000
3774.212506	0.115646	0.566622	0.011640	82.418015	-17.762594	55.104824	-0.784359	0.000000	-0.580855	0.000000	0.000000	0.000000	-0.012491	-0.015847	0.006777	0.000000	0.000000	2.000000	63.000000	0.000000
3774.215839	0.115646	0.566622	0.011640	82.418015	-17.762594	55.104824	-0.784359	0.000000	-0.580855	0.000000	0.000000	0.000000	-0.012491	-0.015847	0.006777	0.000000	0.000000	2.000000	63.000000	0.000000
3774.219172	0.115646	0.566622	0.011640	82.418015	-17.762594	55.104824	-0.784359	0.000000	-0.580855	0.000000	0.000000	0.000000	-0.012491	-0.015847	0.006777	0.000000	0.000000	2.000000	63.000000	0.000000
3774.222506	0.115568	0.566508	0.011708	82.423347	-17.792669	55.079979	-0.782277	0.000000	-0.581985	0.000000	0.000000	0.000000	-0.023306	-0.034227	0.020382	0.000000	0.000000	2.000000	63.000000	0.000000
3774.225839	0.115568	0.566508	0.011708	82.423347	-17.792669	55.079979	-0.782277	0.000000	-0.581985	0.000000	0.000000	0.000000	-0.023306	-0.034227	0.020382	0.000000	0.000000	2.000000	63.000000	0.000000
3774.229172	0.115568	0.566508	0.011708	82.423347	-17.792669	55.079979	-0.782277	0.000000	-0.581985	0.000000	0.000000	0.000000	-0.023306	-0.034227	0.020382	0.000000	0.000000	2.000000	63.000000	0.000000
3774.232506	0.115568	0.566508	0.011708	82.431328	-17.832483	55.042561	-0.778392	0.000000	-0.585382	0.000000	0.000000	0.000000	-0.023306	-0.034227	0.020382	0.000000	0.000000	2.000000	63.000000	0.000000
3774.235839	0.115544	0.566437	0.011708	82.431328	-17.832483	55.042561	-0.778392	0.000000	-0.585382	0.000000	0.000000	0.000000	-0.007077	-0.021169	0.000027	0.000000	0.000000	2.000000	63.000000	0.000000
3774.239172	0.115544	0.566437	0.011708	82.431328	-17.832483	55.042561	-0.778392	0.000000	-0.585382	0.000000	0.000000	0.000000	-0.007077	-0.021169	0.000027	0.000000	0.000000	2.000000	63.000000	0.000000
3774.242506	0.115544	0.566437	0.011708	82.434776	-17.849545	55.027920	-0.777213	0.000000	-0.585386	0.000000	0.000000	0.000000	-0.007077	-0.021169	0.000027	0.000000	0.000000	2.000000	63.000000	0.000000
3774.245839	0.115544	0.566437	0.011708	82.434776	-17.849545	55.027920	-0.777213	0.000000	-0.585386	0.000000	0.000000	0.000000	-0.007077	-0.021169	0.000027	0.000000	0.000000	2.000000	63.000000	0.000000
3774.249172	0.115525	0.566384	0.011725	82.434776	-17.849545	55.027920	-0.777213	0.000000	-0.585386	0.000000	0.000000	0.000000	-0.005823	-0.015836	0.005121	0.000000	0.000000	2.000000	63.000000	0.000000
3774.252506	0.115525	0.566384	0.011725	82.434517	-17.845737	55.033939	-0.777213	0.000000	-0.585386	0.000000	0.000000	0.000000	-0.005823	-0.015836	0.005121	0.000000	0.000000	2.000000	63.000000	0.000000
3774.255839	0.115525	0.566384	0.011725	82.434517	-17.845737	55.033939	-0.777213	0.000000	-0.585386	0.000000	0.000000	0.000000	-0.005823	-0.015836	0.005121	0.000000	0.000000	2.000000	63.000000	0.000000
3774.259172	0.115525	0.566384	0.011725	82.434517	-17.845737	55.033939	-0.777213	0.000000	-0.585386	0.000000	0.000000	0.000000	-0.005823	-0.015836	0.005121	0.000000	0.000000	2.000000	63.000000	0.000000
3774.262506	0.115465	0.566253	0.011770	82.433197	-17.836212	55.048122	-0.776243	0.000000	-0.586240	0.000000	0.000000	0.000000	-0.017897	-0.039562	0.013617	0.000000	0.000000	2.000000	63.000000	0.000000
3774.265839	0.115465	0.566253	0.011770	82.433197	-17.836212	55.048122	-0.776243	0.000000	-0.586240	0.000000	0.000000	0.000000	-0.017897	-0.039562	0.013617	0.000000	0.000000	2.000000	63.000000	0.000000
3774.269172	0.115465	0.566253	0.011770	82.433197	-17.836212	55.048122	-0.776243	0.000000	-0.586240	0.000000	0.000000	0.000000	-0.017897	-0.039562	0.013617	0.000000	0.000000	2.000000	63.000000	0.000000
3774.272506	0.115465	0.566253	0.011770	82.429146	-17.811596	55.074783	-0.773260	0.000000	-0.588509	0.000000	0.000000	0.000000	-0.017897	-0.039562	0.013617	0.000000	0.000000	2.000000	63.000000	0.000000
3774.275839	0.115419	0.566182	0.011776	82.429146	-17.811596	55.074783	-0.773260	0.000000	-0.588509	0.000000	0.000000	0.000000	-0.013758	-0.021193	0.001658	0.000000	0.000000	2.000000	63.000000	0.000000
3774.279172	0.115419	0.566182	0.011776	82.429146	-17.811596	55.074783	-0.773260	0.000000	-0.588509	0.000000	0.000000	0.000000	-0.013758	-0.021193	0.001658	0.000000	0.000000	2.000000	63.000000	0.000000
3774.282506	0.115419	0.566182	0.011776	82.425941	-17.791679	55.099266	-0.770967	0.000000	-0.588786	0.000000	0.000000	0.000000	-0.013758	-0.021193	0.001658	0.000000	0.000000	2.000000	63.000000	0.000000
3774.285839	0.115419	0.566182	0.011776	82.425941	-17.791679	55.099266	-0.770967	0.000000	-0.588786	0.000000	0.000000	0.000000	-0.013758	-0.021193	0.001658	0.000000	0.000000	2.000000	63.000000	0.000000
3774.289172	0.115400	0.566129	0.011793	82.425941	-17.791679	55.099266	-0.770967	0.000000	-0.588786	0.000000	0.000000	0.000000	-0.005825	-0.015824	0.005112	0.000000	0.000000	2.000000	63.000000	0.000000
3774.292506	0.115354	0.566059	0.011798	82.420914	-17.758684	55.134041	-0.770967	0.000000	-0.588786	0.000000	0.000000	0.000000	-0.013761	-0.021185	0.001651	0.000000	0.000000	2.000000	63.000000	0.000000
3774.295839	0.115354	0.566059	0.011798	82.420914	-17.758684	55.134041	-0.770967	0.000000	-0.588786	0.000000	0.000000	0.000000	-0.013761	-0.021185	0.001651	0.000000	0.000000	2.000000	63.000000	0.000000
3774.299172	0.115354	0.566059	0.011798	82.420914	-17.758684	55.134041	-0.770967	0.000000	-0.588786	0.000000	0.000000	0.000000	-0.013761	-0.021185	0.001651	0.000000	0.000000	2.000000	63.000000	0.000000
3774.302506	0.115354	0.566059	0.011798	82.417702	-17.738842	55.158470	-0.767702	0.000000	-0.589913	0.000000	0.000000	0.000000	-0.013761	-0.021185	0.001651	0.000000	0.000000	2.000000	63.000000	0.000000
3774.305839	0.115321	0.565979	0.011758	82.417702	-17.738842	55.158470	-0.767702	0.000000	-0.589913	0.000000	0.000000	0.000000	-0.010015	-0.023927	-0.011932	0.000000	0.000000	2.000000	63.000000	0.000000
3774.309172	0.115321	0.565979	0.011758	82.417702	-17.738842	55.158470	-0.767702	0.000000	-0.589913	0.000000	0.000000	0.000000	-0.010015	-0.023927	-0.011932	0.000000	0.000000	2.000000	63.000000	0.000000
3774.312506	0.115321	0.565979	0.011758	82.417107	-17.728542	55.170467	-0.766033	0.000000	-0.587924	0.000000	0.000000	0.000000	-0.010015	-0.023927	-0.011932	0.000000	0.000000	2.000000	63.000000	0.000000
3774.315839	0.115321	0.565979	0.011758	82.417107	-17.728542	55.170467	-0.766033	0.000000	-0.587924	0.000000	0.000000	0.000000	-0.010015	-0.023927	-0.011932	0.000000	0.000000	2.000000	63.000000	0.000000
3774.319172	0.115297	0.565908	0.011758	82.417107	-17.728542	55.170467	-0.766033	0.000000	-0.587924	0.000000	0.000000	0.000000	-0.007081	-0.021187	-0.000000	0.000000	0.000000	2.000000	63.000000	0.000000
3774.322506	0.115297	0.565908	0.011758	82.413925	-17.703253	55.194912	-0.766033	0.000000	-0.587924	0.000000	0.000000	0.000000	-0.007081	-0.021187	-0.000000	0.000000	0.000000	2.000000	63.000000	0.000000
3774.325839	0.115297	0.565908	0.011758	82.413925	-17.703253	55.194912	-0.766033	0.000000	-0.587924	0.000000	0.000000	0.000000	-0.007081	-0.021187	-0.000000	0.000000	0.000000	2.000000	63.000000	0.000000
3774.329172	0.115297	0.565908	0.011758	82.413925	-17.703253	55.194912	-0.766033	0.000000	-0.587924	0.000000	0.000000	0.000000	-0.007081	-0.021187	-0.000000	0.000000	0.000000	2.000000	63.000000	0.000000
3774.332506	0.115298	0.565819	0.011668	82.402397	-17.632030	55.262356	-0.764853	0.000000	-0.587924	0.000000	0.000000	0.000000	0.000401	-0.026694	-0.027164	0.000000	0.000000	2.000000	63.000000	0.000000
3774.335839	0.115298	0.565819	0.011668	82.402397	-17.632030	55.262356	-0.764853	0.000000	-0.587924	0.000000	0.000000	0.000000	0.000401	-0.026694	-0.027164	0.000000	0.000000	2.000000	63.000000	0.000000
3774.339172	0.115298	0.565819	0.011668	82.402397	-17.632030	55.262356	-0.764853	0.000000	-0.587924	0.000000	0.000000	0.000000	0.000401	-0.026694	-0.027164	0.000000	0.000000	2.000000	63.000000	0.000000
3774.342506	0.115298	0.565819	0.011668	82.385262	-17.530165	55.360207	-0.764920	0.000000	-0.583397	0.000000	0.000000	0.000000	0.000401	-0.026694	-0.027164	0.000000	0.000000	2.000000	63.000000	0.000000
3774.345839	0.115312	0.565784	0.011628	82.385262	-17.530165	55.360207	-0.764920	0.000000	-0.583397	0.000000	0.000000	0.000000	0.004167	-0.010672	-0.011853	0.000000	0.000000	2.000000	63.000000	0.000000
3774.349172	0.115312	0.565784	0.011628	82.385262	-17.530165	55.360207	-0.764920	0.000000	-0.583397	0.000000	0.000000	0.000000	0.004167	-0.010672	-0.011853	0.000000	0.000000	2.000000	63.000000	0.000000
3774.352506	0.115312	0.565784	0.011628	82.359840	-17.388687	55.500240	-0.765614	0.000000	-0.581421	0.000000	0.000000	0.000000	0.004167	-0.010672	-0.011853	0.000000	0.000000	2.000000	63.000000	0.000000
3774.355839	0.115312	0.565784	0.011628	82.359840	-17.388687	55.500240	-0.765614	0.000000	-0.581421	0.000000	0.000000	0.000000	0.004167	-0.010672	-0.011853	0.000000	0.000000	2.000000	63.000000	0.000000
3774.359172	0.115308	0.565766	0.011611	82.359840	-17.388687	55.500240	-0.765614	0.000000	-0.581421	0.000000	0.000000	0.000000	-0.001254	-0.005344	-0.005106	0.000000	0.000000	2.000000	63.000000	0.000000
3774.362506	0.115308	0.565766	0.011611	82.322273	-17.182833	55.701584	-0.765614	0.000000	-0.581421	0.000000	0.000000	0.000000	-0.001254	-0.005344	-0.005106	0.000000	0.000000	2.000000	63.000000	0.000000
3774.365839	0.115308	0.565766	0.011611	82.322273	-17.182833	55.701584	-0.765614	0.000000	-0.581421	0.000000	0.000000	0.000000	-0.001254	-0.005344	-0.005106	0.000000	0.000000	2.000000	63.000000	0.000000
3774.369172	0.115308	0.565766	0.011611	82.322273	-17.182833	55.701584	-0.765614	0.000000	-0.581421	0.000000	0.000000	0.000000	-0.001254	-0.005344	-0.005106	0.000000	0.000000	2.000000	63.000000	0.000000
3774.372506	0.115319	0.565783	0.011560	82.278900	-16.951654	55.930637	-0.765405	0.000000	-0.580570	0.000000	0.000000	0.000000	0.003314	0.005148	-0.015310	0.000000	0.000000	2.000000	63.000000	0.000000
3774.375839	0.115319	0.565783	0.011560	82.278900	-16.951654	55.930637	-0.765405	0.000000	-0.580570	0.000000	0.000000	0.000000	0.003314	0.005148	-0.015310	0.000000	0.000000	2.000000	63.000000	0.000000
3774.379172	0.115319	0.565783	0.011560	82.278900	-16.951654	55.930637	-0.765405	0.000000	-0.580570	0.000000	0.000000	0.000000	0.003314	0.005148	-0.015310	0.000000	0.000000	2.000000	63.000000	0.000000
3774.382506	0.115319	0.565783	0.011560	82.235397	-16.723043	56.157135	-0.765957	0.000000	-0.578019	0.000000	0.000000	0.000000	0.003314	0.005148	-0.015310	0.000000	0.000000	2.000000	63.000000	0.000000
3774.385839	0.115314	0.565791	0.011538	82.235397	-16.723043	56.157135	-0.765957	0.000000	-0.578019	0.000000	0.000000	0.000000	-0.001683	0.002580	-0.006834	0.000000	0.000000	2.000000	63.000000	0.000000
3774.389172	0.115314	0.565791	0.011538	82.235397	-16.723043	56.157135	-0.765957	0.000000	-0.578019	0.000000	0.000000	0.000000	-0.001683	0.002580	-0.006834	0.000000	0.000000	2.000000	63.000000	0.000000
3774.392506	0.115314	0.565791	0.011538	82.201324	-16.545931	56.332680	-0.765677	0.000000	-0.576880	0.000000	0.000000	0.000000	-0.001683	0.002580	-0.006834	0.000000	0.000000	2.000000	63.000000	0.000000
3774.395839	0.115314	0.565791	0.011538	82.201324	-16.545931	56.332680	-0.765677	0.000000	-0.576880	0.000000	0.000000	0.000000	-0.001683	0.002580	-0.006834	0.000000	0.000000	2.000000	63.000000	0.000000
3774.399172	0.115308	0.565800	0.011515	82.201324	-16.545931	56.332680	-0.765677	0.000000	-0.576880	0.000000	0.000000	0.000000	-0.001680	0.002568	-0.006834	0.000000	0.000000	2.000000	63.000000	0.000000
3774.402506	0.115308	0.565800	0.011515	82.196465	-16.518303	56.359821	-0.765677	0.000000	-0.576880	0.000000	0.000000	0.000000	-0.001680	0.002568	-0.006834	0.000000	0.000000	2.000000	63.000000	0.000000
3774.405839	0.115308	0.565800	0.011515	82.196465	-16.518303	56.359821	-0.765677	0.000000	-0.576880	0.000000	0.000000	0.000000	-0.001680	0.002568	-0.006834	0.000000	0.000000	2.000000	63.000000	0.000000
3774.409172	0.115308	0.565800	0.011515	82.196465	-16.518303	56.359821	-0.765677	0.000000	-0.576880	0.000000	0.000000	0.000000	-0.001680	0.002568	-0.006834	0.000000	0.000000	2.000000	63.000000	0.000000
3774.412506	0.115318	0.565747	0.011458	82.201851	-16.541414	56.336479	-0.765397	0.000000	-0.575741	0.000000	0.000000	0.000000	0.002905	-0.016010	-0.016961	0.000000	0.000000	2.000000	63.000000	0.000000
3774.415839	0.115318	0.565747	0.011458	82.201851	-16.541414	56.336479	-0.765397	0.000000	-0.575741	0.000000	0.000000	0.000000	0.002905	-0.016010	-0.016961	0.000000	0.000000	2.000000	63.000000	0.000000
3774.419172	0.115318	0.565747	0.011458	82.201851	-16.541414	56.336479	-0.765397	0.000000	-0.575741	0.000000	0.000000	0.000000	0.002905	-0.016010	-0.016961	0.000000	0.000000	2.000000	63.000000	0.000000
3774.422506	0.115318	0.565747	0.011458	82.209961	-16.570673	56.301502	-0.765881	0.000000	-0.572914	0.000000	0.000000	0.000000	0.002905	-0.016010	-0.016961	0.000000	0.000000	2.000000	63.000000	0.000000
3774.425839	0.115327	0.565693	0.011402	82.209961	-16.570673	56.301502	-0.765881	0.000000	-0.572914	0.000000	0.000000	0.000000	0.002904	-0.016028	-0.016963	0.000000	0.000000	2.000000	63.000000	0.000000
3774.429172	0.115327	0.565693	0.011402	82.209961	-16.570673	56.301502	-0.765881	0.000000	-0.572914	0.000000	0.000000	0.000000	0.002904	-0.016028	-0.016963	0.000000	0.000000	2.000000	63.000000	0.000000
3774.432506	0.115327	0.565693	0.011402	82.218079	-16.602697	56.266411	-0.766365	0.000000	-0.570087	0.000000	0.000000	0.000000	0.002904	-0.016028	-0.016963	0.000000	0.000000	2.000000	63.000000	0.000000
3774.435839	0.115327	0.565693	0.011402	82.218079	-16.602697	56.266411	-0.766365	0.000000	-0.570087	0.000000	0.000000	0.000000	0.002904	-0.016028	-0.016963	0.000000	0.000000	2.000000	63.000000	0.000000
3774.439172	0.115338	0.565614	0.011351	82.218079	-16.602697	56.266411	-0.766365	0.000000	-0.570087	0.000000	0.000000	0.000000	0.003326	-0.023920	-0.015240	0.000000	0.000000	2.000000	63.000000	0.000000
3774.442506	0.115338	0.565614	0.011351	82.228828	-16.649160	56.219528	-0.766365	0.000000	-0.570087	0.000000	0.000000	0.000000	0.003326	-0.023920	-0.015240	0.000000	0.000000	2.000000	63.000000	0.000000
3774.445839	0.115338	0.565614	0.011351	82.228828	-16.649160	56.219528	-0.766365	0.000000	-0.570087	0.000000	0.000000	0.000000	0.003326	-0.023920	-0.015240	0.000000	0.000000	2.000000	63.000000	0.000000
3774.449172	0.115338	0.565614	0.011351	82.228828	-16.649160	56.219528	-0.766365	0.000000	-0.570087	0.000000	0.000000	0.000000	0.003326	-0.023920	-0.015240	0.000000	0.000000	2.000000	63.000000	0.000000
3774.452506	0.115320	0.565472	0.011277	82.235039	-16.674217	56.194019	-0.766919	0.000000	-0.567547	0.000000	0.000000	0.000000	-0.005440	-0.042493	-0.022099	0.000000	0.000000	2.000000	63.000000	0.000000
3774.455839	0.115320	0.565472	0.011277	82.235039	-16.674217	56.194019	-0.766919	0.000000	-0.567547	0.000000	0.000000	0.000000	-0.005440	-0.042493	-0.022099	0.000000	0.000000	2.000000	63.000000	0.000000
3774.459172	0.115320	0.565472	0.011277	82.235039	-16.674217	56.194019	-0.766919	0.000000	-0.567547	0.000000	0.000000	0.000000	-0.005440	-0.042493	-0.022099	0.000000	0.000000	2.000000	63.000000	0.000000
3774.462506	0.115320	0.565472	0.011277	82.243111	-16.711933	56.158695	-0.766013	0.000000	-0.563864	0.000000	0.000000	0.000000	-0.005440	-0.042493	-0.022099	0.000000	0.000000	2.000000	63.000000	0.000000
3774.465839	0.115285	0.565419	0.011232	82.243111	-16.711933	56.158695	-0.766013	0.000000	-0.563864	0.000000	0.000000	0.000000	-0.010446	-0.015992	-0.013691	0.000000	0.000000	2.000000	63.000000	0.000000
3774.469172	0.115285	0.565419	0.011232	82.243111	-16.711933	56.158695	-0.766013	0.000000	-0.563864	0.000000	0.000000	0.000000	-0.010446	-0.015992	-0.013691	0.000000	0.000000	2.000000	63.000000	0.000000
3774.472506	0.115285	0.565419	0.011232	82.249313	-16.739805	56.133144	-0.764272	0.000000	-0.561582	0.000000	0.000000	0.000000	-0.010446	-0.015992	-0.013691	0.000000	0.000000	2.000000	63.000000	0.000000
3774.475839	0.115285	0.565419	0.011232	82.249313	-16.739805	56.133144	-0.764272	0.000000	-0.561582	0.000000	0.000000	0.000000	-0.010446	-0.015992	-0.013691	0.000000	0.000000	2.000000	63.000000	0.000000
3774.479172	0.115255	0.565383	0.011203	82.249313	-16.739805	56.133144	-0.764272	0.000000	-0.561582	0.000000	0.000000	0.000000	-0.009186	-0.010681	-0.008582	0.000000	0.000000	2.000000	63.000000	0.000000
3774.482506	0.115255	0.565383	0.011203	82.249008	-16.736185	56.138985	-0.764272	0.000000	-0.561582	0.000000	0.000000	0.000000	-0.009186	-0.010681	-0.008582	0.000000	0.000000	2.000000	63.000000	0.000000
3774.485839	0.115255	0.565383	0.011203	82.249008	-16.736185	56.138985	-0.764272	0.000000	-0.561582	0.000000	0.000000	0.000000	-0.009186	-0.010681	-0.008582	0.000000	0.000000	2.000000	63.000000	0.000000
3774.489172	0.115255	0.565383	0.011203	82.249008	-16.736185	56.138985	-0.764272	0.000000	-0.561582	0.000000	0.000000	0.000000	-0.009186	-0.010681	-0.008582	0.000000	0.000000	2.000000	63.000000	0.000000
3774.492506	0.115214	0.565338	0.011135	82.246048	-16.718180	56.156628	-0.762741	0.000000	-0.560151	0.000000	0.000000	0.000000	-0.012125	-0.013428	-0.020530	0.000000	0.000000	2.000000	63.000000	0.000000
3774.495839	0.115214	0.565338	0.011135	82.246048	-16.718180	56.156628	-0.762741	0.000000	-0.560151	0.000000	0.000000	0.000000	-0.012125	-0.013428	-0.020530	0.000000	0.000000	2.000000	63.000000	0.000000
3774.499172	0.115214	0.565338	0.011135	82.246048	-16.718180	56.156628	-0.762741	0.000000	-0.560151	0.000000	0.000000	0.000000	-0.012125	-0.013428	-0.020530	0.000000	0.000000	2.000000	63.000000	0.000000
3774.502506	0.115188	0.565321	0.011123	82.239265	-16.683119	56.193844	-0.760720	0.000000	-0.556730	0.000000	0.000000	0.000000	-0.007926	-0.005327	-0.003472	0.000000	0.000000	2.000000	63.000000	0.000000
3774.505839	0.115188	0.565321	0.011123	82.239265	-16.683119	56.193844	-0.760720	0.000000	-0.556730	0.000000	0.000000	0.000000	-0.007926	-0.005327	-0.003472	0.000000	0.000000	2.000000	63.000000	0.000000
3774.509172	0.115188	0.565321	0.011123	82.239265	-16.683119	56.193844	-0.760720	0.000000	-0.556730	0.000000	0.000000	0.000000	-0.007926	-0.005327	-0.003472	0.000000	0.000000	2.000000	63.000000	0.000000
3774.512506	0.115188	0.565321	0.011123	82.235497	-16.663385	56.213394	-0.759399	0.000000	-0.556151	0.000000	0.000000	0.000000	-0.007926	-0.005327	-0.003472	0.000000	0.000000	2.000000	63.000000	0.000000
3774.515839	0.115188	0.565321	0.011123	82.235497	-16.663385	56.213394	-0.759399	0.000000	-0.556151	0.000000	0.000000	0.000000	0.000000	0.000002	-0.000000	0.000000	0.000000	2.000000	63.000000	0.000000
3774.519172	0.115188	0.565321	0.011123	82.235497	-16.663385	56.213394	-0.759399	0.000000	-0.556151	0.000000	0.000000	0.000000	0.000000	0.000002	-0.000000	0.000000	0.000000	2.000000	63.000000	0.000000
3774.522506	0.115188	0.565321	0.011123	82.235497	-16.663385	56.213394	-0.759399	0.000000	-0.556151	0.000000	0.000000	0.000000	0.000000	0.000002	-0.000000	0.000000	0.000000	2.000000	63.000000	0.000000
3774.525839	0.115188	0.565321	0.011123	82.235497	-16.663385	56.213394	-0.759399	0.000000	-0.556151	0.000000	0.000000	0.000000	0.000000	0.000002	-0.000000	0.000000	0.000000	2.000000	63.000000	0.000000
3774.529172	0.115188	0.565321	0.011123	82.235497	-16.663385	56.213394	-0.759399	0.000000	-0.556151	0.000000	0.000000	0.000000	0.000000	0.000002	-0.000000	0.000000	0.000000	2.000000	63.000000	0.000000
3774.532506	0.115188	0.565321	0.011123	82.235497	-16.666111	56.213406	-0.759399	0.000000	-0.556151	0.000000	0.000000	0.000000	0.000000	0.000002	-0.000000	0.000000	0.000000	2.000000	63.000000	0.000000
3774.535839	0.115188	0.565321	0.011123	82.235497	-16.666111	56.213406	-0.759399	0.000000	-0.556151	0.000000	0.000000	0.000000	0.000000	0.000002	-0.000000	0.000000	0.000000	2.000000	63.000000	0.000000
3774.539172	0.115188	0.565321	0.011123	82.235497	-16.666111	56.213406	-0.759399	0.000000	-0.556151	0.000000	0.000000	0.000000	0.000000	0.000002	-0.000000	0.000000	0.000000	2.000000	63.000000	0.000000
3774.542506	0.115142	0.565347	0.011128	82.232796	-16.657185	56.225151	-0.759399	0.000000	-0.556151	0.000000	0.000000	0.000000	-0.013763	0.007912	0.001559	0.000000	0.000000	2.000000	63.000000	0.000000
3774.545839	0.115142	0.565347	0.011128	82.232796	-16.657185	56.225151	-0.759399	0.000000	-0.556151	0.000000	0.000000	0.000000	-0.013763	0.007912	0.001559	0.000000	0.000000	2.000000	63.000000	0.000000
3774.549172	0.115142	0.565347	0.011128	82.232796	-16.657185	56.225151	-0.759399	0.000000	-0.556151	0.000000	0.000000	0.000000	-0.013763	0.007912	0.001559	0.000000	0.000000	2.000000	63.000000	0.000000
3774.552506	0.115142	0.565347	0.011128	82.232796	-16.657185	56.225151	-0.757105	0.000000	-0.556411	0.000000	0.000000	0.000000	-0.013763	0.007912	0.001559	0.000000	0.000000	2.000000	63.000000	0.000000
3774.555839	0.115136	0.565355	0.011105	82.232796	-16.657185	56.225151	-0.757105	0.000000	-0.556411	0.000000	0.000000	0.000000	-0.001681	0.002572	-0.006834	0.000000	0.000000	2.000000	63.000000	0.000000
3774.559172	0.115136	0.565355	0.011105	82.232796	-16.657185	56.225151	-0.757105	0.000000	-0.556411	0.000000	0.000000	0.000000	-0.001681	0.002572	-0.006834	0.000000	0.000000	2.000000	63.000000	0.000000
3774.562506	0.115136	0.565355	0.011105	82.232819	-16.659899	56.225174	-0.756825	0.000000	-0.555272	0.000000	0.000000	0.000000	-0.001681	0.002572	-0.006834	0.000000	0.000000	2.000000	63.000000	0.000000
3774.565839	0.115136	0.565355	0.011105	82.232819	-16.659899	56.225174	-0.756825	0.000000	-0.555272	0.000000	0.000000	0.000000	-0.001681	0.002572	-0.006834	0.000000	0.000000	2.000000	63.000000	0.000000
3774.569172	0.115114	0.565355	0.011111	82.232819	-16.659899	56.225174	-0.756825	0.000000	-0.555272	0.000000	0.000000	0.000000	-0.006669	-0.000003	0.001639	0.000000	0.000000	2.000000	63.000000	0.000000
3774.572506	0.115114	0.565355	0.011111	82.235497	-16.671541	56.213436	-0.756825	0.000000	-0.555272	0.000000	0.000000	0.000000	-0.006669	-0.000003	0.001639	0.000000	0.000000	2.000000	63.000000	0.000000
3774.575839	0.115114	0.565355	0.011111	82.235497	-16.671541	56.213436	-0.756825	0.000000	-0.555272	0.000000	0.000000	0.000000	-0.006669	-0.000003	0.001639	0.000000	0.000000	2.000000	63.000000	0.000000
3774.579172	0.115114	0.565355	0.011111	82.235497	-16.671541	56.213436	-0.756825	0.000000	-0.555272	0.000000	0.000000	0.000000	-0.006669	-0.000003	0.001639	0.000000	0.000000	2.000000	63.000000	0.000000
3774.582506	0.115121	0.565355	0.011043	82.234665	-16.677593	56.202919	-0.755713	0.000000	-0.555545	0.000000	0.000000	0.000000	0.002053	-0.000186	-0.020422	0.000000	0.000000	2.000000	63.000000	0.000000
3774.585839	0.115121	0.565355	0.011043	82.234665	-16.677593	56.202919	-0.755713	0.000000	-0.555545	0.000000	0.000000	0.000000	0.002053	-0.000186	-0.020422	0.000000	0.000000	2.000000	63.000000	0.000000
3774.589172	0.115121	0.565355	0.011043	82.234665	-16.677593	56.202919	-0.755713	0.000000	-0.555545	0.000000	0.000000	0.000000	0.002053	-0.000186	-0.020422	0.000000	0.000000	2.000000	63.000000	0.000000
3774.592506	0.115121	0.565355	0.011043	82.236481	-16.698042	56.180599	-0.756056	0.000000	-0.552141	0.000000	0.000000	0.000000	0.002053	-0.000186	-0.020422	0.000000	0.000000	2.000000	63.000000	0.000000
3774.595839	0.115117	0.565337	0.011026	82.236481	-16.698042	56.180599	-0.756056	0.000000	-0.552141	0.000000	0.000000	0.000000	-0.001260	-0.005336	-0.005114	0.000000	0.000000	2.000000	63.000000	0.000000
3774.599172	0.115117	0.565337	0.011026	82.236481	-16.698042	56.180599	-0.756056	0.000000	-0.552141	0.000000	0.000000	0.000000	-0.001260	-0.005336	-0.005114	0.000000	0.000000	2.000000	63.000000	0.000000
3774.602506	0.115117	0.565337	0.011026	82.236717	-16.733326	56.137344	-0.755845	0.000000	-0.551289	0.000000	0.000000	0.000000	-0.001260	-0.005336	-0.005114	0.000000	0.000000	2.000000	63.000000	0.000000
3774.605839	0.115117	0.565337	0.011026	82.236717	-16.733326	56.137344	-0.755845	0.000000	-0.551289	0.000000	0.000000	0.000000	-0.001260	-0.005336	-0.005114	0.000000	0.000000	2.000000	63.000000	0.000000
3774.609172	0.115135	0.565319	0.011003	82.236717	-16.733326	56.137344	-0.755845	0.000000	-0.551289	0.000000	0.000000	0.000000	0.005412	-0.005336	-0.006753	0.000000	0.000000	2.000000	63.000000	0.000000
3774.612506	0.115135	0.565319	0.011003	82.233528	-16.806419	56.052048	-0.755845	0.000000	-0.551289	0.000000	0.000000	0.000000	0.005412	-0.005336	-0.006753	0.000000	0.000000	2.000000	63.000000	0.000000
3774.615839	0.115135	0.565319	0.011003	82.233528	-16.806419	56.052048	-0.755845	0.000000	-0.551289	0.000000	0.000000	0.000000	0.005412	-0.005336	-0.006753	0.000000	0.000000	2.000000	63.000000	0.000000
3774.619172	0.115135	0.565319	0.011003	82.233528	-16.806419	56.052048	-0.755845	0.000000	-0.551289	0.000000	0.000000	0.000000	0.005412	-0.005336	-0.006753	0.000000	0.000000	2.000000	63.000000	0.000000
3774.622506	0.115136	0.565293	0.011009	82.225090	-16.894007	55.947235	-0.756747	0.000000	-0.550164	0.000000	0.000000	0.000000	0.000424	-0.007917	0.001720	0.000000	0.000000	2.000000	63.000000	0.000000
3774.625839	0.115136	0.565293	0.011009	82.225090	-16.894007	55.947235	-0.756747	0.000000	-0.550164	0.000000	0.000000	0.000000	0.000424	-0.007917	0.001720	0.000000	0.000000	2.000000	63.000000	0.000000
3774.629172	0.115136	0.565293	0.011009	82.225090	-16.894007	55.947235	-0.756747	0.000000	-0.550164	0.000000	0.000000	0.000000	0.000424	-0.007917	0.001720	0.000000	0.000000	2.000000	63.000000	0.000000
3774.632506	0.115136	0.565293	0.011009	82.220039	-16.946461	55.884445	-0.756818	0.000000	-0.550450	0.000000	0.000000	0.000000	0.000424	-0.007917	0.001720	0.000000	0.000000	2.000000	63.000000	0.000000
3774.635839	0.115136	0.565293	0.011009	82.220039	-16.946461	55.884445	-0.756818	0.000000	-0.550450	0.000000	0.000000	0.000000	-0.000001	0.000004	-0.000000	0.000000	0.000000	2.000000	63.000000	0.000000
3774.639172	0.115136	0.565293	0.011009	82.220039	-16.946461	55.884445	-0.756818	0.000000	-0.550450	0.000000	0.000000	0.000000	-0.000001	0.000004	-0.000000	0.000000	0.000000	2.000000	63.000000	0.000000
3774.642506	0.115136	0.565293	0.011009	82.212982	-16.940523	55.887123	-0.756818	0.000000	-0.550450	0.000000	0.000000	0.000000	-0.000001	0.000004	-0.000000	0.000000	0.000000	2.000000	63.000000	0.000000
3774.645839	0.115136	0.565293	0.011009	82.212982	-16.940523	55.887123	-0.756818	0.000000	-0.550450	0.000000	0.000000	0.000000	-0.000001	0.000004	-0.000000	0.000000	0.000000	2.000000	63.000000	0.000000
3774.649172	0.115128	0.565320	0.011071	82.212982	-16.940523	55.887123	-0.756818	0.000000	-0.550450	0.000000	0.000000	0.000000	-0.002473	0.008098	0.018702	0.000000	0.000000	2.000000	63.000000	0.000000
3774.652506	0.115128	0.565320	0.011071	82.206787	-16.928556	55.900318	-0.756818	0.000000	-0.550450	0.000000	0.000000	0.000000	-0.002473	0.008098	0.018702	0.000000	0.000000	2.000000	63.000000	0.000000
3774.655839	0.115128	0.565320	0.011071	82.206787	-16.928556	55.900318	-0.756818	0.000000	-0.550450	0.000000	0.000000	0.000000	-0.002473	0.008098	0.018702	0.000000	0.000000	2.000000	63.000000	0.000000
3774.659172	0.115128	0.565320	0.011071	82.206787	-16.928556	55.900318	-0.756818	0.000000	-0.550450	0.000000	0.000000	0.000000	-0.002473	0.008098	0.018702	0.000000	0.000000	2.000000	63.000000	0.000000
3774.662506	0.115118	0.565373	0.011128	82.202431	-16.937033	55.891254	-0.756406	0.000000	-0.553567	0.000000	0.000000	0.000000	-0.002898	0.015982	0.016979	0.000000	0.000000	2.000000	63.000000	0.000000
3774.665839	0.115118	0.565373	0.011128	82.202431	-16.937033	55.891254	-0.756406	0.000000	-0.553567	0.000000	0.000000	0.000000	-0.002898	0.015982	0.016979	0.000000	0.000000	2.000000	63.000000	0.000000
3774.669172	0.115118	0.565373	0.011128	82.202431	-16.937033	55.891254	-0.756406	0.000000	-0.553567	0.000000	0.000000	0.000000	-0.002898	0.015982	0.016979	0.000000	0.000000	2.000000	63.000000	0.000000
3774.672506	0.115118	0.565373	0.011128	82.197166	-16.954180	55.871700	-0.755923	0.000000	-0.556397	0.000000	0.000000	0.000000	-0.002898	0.015982	0.016979	0.000000	0.000000	2.000000	63.000000	0.000000
3774.675839	0.115100	0.565391	0.011150	82.197166	-16.954180	55.871700	-0.755923	0.000000	-0.556397	0.000000	0.000000	0.000000	-0.005412	0.005325	0.006752	0.000000	0.000000	2.000000	63.000000	0.000000
3774.679172	0.115100	0.565391	0.011150	82.197166	-16.954180	55.871700	-0.755923	0.000000	-0.556397	0.000000	0.000000	0.000000	-0.005412	0.005325	0.006752	0.000000	0.000000	2.000000	63.000000	0.000000
3774.682506	0.115100	0.565391	0.011150	82.191994	-16.971352	55.852253	-0.755021	0.000000	-0.557523	0.000000	0.000000	0.000000	-0.005412	0.005325	0.006752	0.000000	0.000000	2.000000	63.000000	0.000000
3774.685839	0.115100	0.565391	0.011150	82.191994	-16.971352	55.852253	-0.755021	0.000000	-0.557523	0.000000	0.000000	0.000000	-0.005412	0.005325	0.006752	0.000000	0.000000	2.000000	63.000000	0.000000
3774.689172	0.115088	0.565400	0.011196	82.191994	-16.971352	55.852253	-0.755021	0.000000	-0.557523	0.000000	0.000000	0.000000	-0.003736	0.002761	0.013586	0.000000	0.000000	2.000000	63.000000	0.000000
3774.692506	0.115088	0.565400	0.011196	82.191139	-16.982763	55.841808	-0.755021	0.000000	-0.557523	0.000000	0.000000	0.000000	-0.003736	0.002761	0.013586	0.000000	0.000000	2.000000	63.000000	0.000000
3774.695839	0.115088	0.565400	0.011196	82.191139	-16.982763	55.841808	-0.755021	0.000000	-0.557523	0.000000	0.000000	0.000000	-0.003736	0.002761	0.013586	0.000000	0.000000	2.000000	63.000000	0.000000
3774.699172	0.115088	0.565400	0.011196	82.191139	-16.982763	55.841808	-0.755021	0.000000	-0.557523	0.000000	0.000000	0.000000	-0.003736	0.002761	0.013586	0.000000	0.000000	2.000000	63.000000	0.000000
3774.702506	0.115052	0.565373	0.011144	82.195656	-17.014839	55.807793	-0.754398	0.000000	-0.559787	0.000000	0.000000	0.000000	-0.010859	-0.008086	-0.015421	0.000000	0.000000	2.000000	63.000000	0.000000
3774.705839	0.115052	0.565373	0.011144	82.195656	-17.014839	55.807793	-0.754398	0.000000	-0.559787	0.000000	0.000000	0.000000	-0.010859	-0.008086	-0.015421	0.000000	0.000000	2.000000	63.000000	0.000000
3774.709172	0.115052	0.565373	0.011144	82.195656	-17.014839	55.807793	-0.754398	0.000000	-0.559787	0.000000	0.000000	0.000000	-0.010859	-0.008086	-0.015421	0.000000	0.000000	2.000000	63.000000	0.000000
3774.712506	0.115052	0.565373	0.011144	82.198380	-17.026560	55.795975	-0.752588	0.000000	-0.557217	0.000000	0.000000	0.000000	-0.010859	-0.008086	-0.015421	0.000000	0.000000	2.000000	63.000000	0.000000
3774.715839	0.115048	0.565355	0.011127	82.198380	-17.026560	55.795975	-0.752588	0.000000	-0.557217	0.000000	0.000000	0.000000	-0.001258	-0.005332	-0.005113	0.000000	0.000000	2.000000	63.000000	0.000000
3774.719172	0.115048	0.565355	0.011127	82.198380	-17.026560	55.795975	-0.752588	0.000000	-0.557217	0.000000	0.000000	0.000000	-0.001258	-0.005332	-0.005113	0.000000	0.000000	2.000000	63.000000	0.000000
3774.722506	0.115048	0.565355	0.011127	82.200996	-17.048780	55.771736	-0.752379	0.000000	-0.556364	0.000000	0.000000	0.000000	-0.001258	-0.005332	-0.005113	0.000000	0.000000	2.000000	63.000000	0.000000
3774.725839	0.115048	0.565355	0.011127	82.200996	-17.048780	55.771736	-0.752379	0.000000	-0.556364	0.000000	0.000000	0.000000	-0.001258	-0.005332	-0.005113	0.000000	0.000000	2.000000	63.000000	0.000000
3774.729172	0.115039	0.565320	0.011093	82.200996	-17.048780	55.771736	-0.752379	0.000000	-0.556364	0.000000	0.000000	0.000000	-0.002512	-0.010660	-0.010227	0.000000	0.000000	2.000000	63.000000	0.000000
3774.732506	0.115039	0.565320	0.011093	82.204666	-17.089603	55.727203	-0.752379	0.000000	-0.556364	0.000000	0.000000	0.000000	-0.002512	-0.010660	-0.010227	0.000000	0.000000	2.000000	63.000000	0.000000
3774.735839	0.115039	0.565320	0.011093	82.204666	-17.089603	55.727203	-0.752379	0.000000	-0.556364	0.000000	0.000000	0.000000	-0.002512	-0.010660	-0.010227	0.000000	0.000000	2.000000	63.000000	0.000000
3774.739172	0.115039	0.565320	0.011093	82.204666	-17.089603	55.727203	-0.752379	0.000000	-0.556364	0.000000	0.000000	0.000000	-0.002512	-0.010660	-0.010227	0.000000	0.000000	2.000000	63.000000	0.000000
3774.742506	0.115031	0.565284	0.011059	82.203812	-17.098305	55.716785	-0.751960	0.000000	-0.554660	0.000000	0.000000	0.000000	-0.002513	-0.010659	-0.010228	0.000000	0.000000	2.000000	63.000000	0.000000
3774.745839	0.115031	0.565284	0.011059	82.203812	-17.098305	55.716785	-0.751960	0.000000	-0.554660	0.000000	0.000000	0.000000	-0.002513	-0.010659	-0.010228	0.000000	0.000000	2.000000	63.000000	0.000000
3774.749172	0.115031	0.565284	0.011059	82.203812	-17.098305	55.716785	-0.751960	0.000000	-0.554660	0.000000	0.000000	0.000000	-0.002513	-0.010659	-0.010228	0.000000	0.000000	2.000000	63.000000	0.000000
3774.752506	0.115031	0.565284	0.011059	82.206505	-17.110048	55.704922	-0.751541	0.000000	-0.552955	0.000000	0.000000	0.000000	-0.002513	-0.010659	-0.010228	0.000000	0.000000	2.000000	63.000000	0.000000
3774.755839	0.115027	0.565267	0.011042	82.206505	-17.110048	55.704922	-0.751541	0.000000	-0.552955	0.000000	0.000000	0.000000	-0.001255	-0.005349	-0.005115	0.000000	0.000000	2.000000	63.000000	0.000000
3774.759172	0.115027	0.565267	0.011042	82.206505	-17.110048	55.704922	-0.751541	0.000000	-0.552955	0.000000	0.000000	0.000000	-0.001255	-0.005349	-0.005115	0.000000	0.000000	2.000000	63.000000	0.000000
3774.762506	0.115027	0.565267	0.011042	82.206505	-17.110048	55.704922	-0.751332	0.000000	-0.552103	0.000000	0.000000	0.000000	-0.001255	-0.005349	-0.005115	0.000000	0.000000	2.000000	63.000000	0.000000
3774.765839	0.115027	0.565267	0.011042	82.206505	-17.110048	55.704922	-0.751332	0.000000	-0.552103	0.000000	0.000000	0.000000	-0.001255	-0.005349	-0.005115	0.000000	0.000000	2.000000	63.000000	0.000000
3774.769172	0.115027	0.565267	0.011042	82.206505	-17.110048	55.704922	-0.751332	0.000000	-0.552103	0.000000	0.000000	0.000000	-0.000001	-0.000002	0.000000	0.000000	0.000000	2.000000	63.000000	0.000000
3774.772506	0.115027	0.565267	0.011042	82.203812	-17.098305	55.716785	-0.751332	0.000000	-0.552103	0.000000	0.000000	0.000000	-0.000001	-0.000002	0.000000	0.000000	0.000000	2.000000	63.000000	0.000000
3774.775839	0.115027	0.565267	0.011042	82.203812	-17.098305	55.716785	-0.751332	0.000000	-0.552103	0.000000	0.000000	0.000000	-0.000001	-0.000002	0.000000	0.000000	0.000000	2.000000	63.000000	0.000000
3774.779172	0.115027	0.565267	0.011042	82.203812	-17.098305	55.716785	-0.751332	0.000000	-0.552103	0.000000	0.000000	0.000000	-0.000001	-0.000002	0.000000	0.000000	0.000000	2.000000	63.000000	0.000000
3774.782506	0.115031	0.565284	0.011059	82.203812	-17.098305	55.716785	-0.751332	0.000000	-0.552103	0.000000	0.000000	0.000000	0.001253	0.005344	0.005115	0.000000	0.000000	2.000000	63.000000	0.000000
3774.785839	0.115031	0.565284	0.011059	82.203812	-17.098305	55.716785	-0.751332	0.000000	-0.552103	0.000000	0.000000	0.000000	0.001253	0.005344	0.005115	0.000000	0.000000	2.000000	63.000000	0.000000
3774.789172	0.115031	0.565284	0.011059	82.203812	-17.098305	55.716785	-0.751332	0.000000	-0.552103	0.000000	0.000000	0.000000	0.001253	0.005344	0.005115	0.000000	0.000000	2.000000	63.000000	0.000000
3774.792506	0.115031	0.565284	0.011059	82.203812	-17.101017	55.716785	-0.751541	0.000000	-0.552955	0.000000	0.000000	0.000000	0.001253	0.005344	0.005115	0.000000	0.000000	2.000000	63.000000	0.000000
3774.795839	0.115009	0.565284	0.011065	82.203812	-17.101017	55.716785	-0.751541	0.000000	-0.552955	0.000000	0.000000	0.000000	-0.006668	-0.000002	0.001638	0.000000	0.000000	2.000000	63.000000	0.000000
3774.799172	0.115009	0.565284	0.011065	82.203812	-17.101017	55.716785	-0.751541	0.000000	-0.552955	0.000000	0.000000	0.000000	-0.006668	-0.000002	0.001638	0.000000	0.000000	2.000000	63.000000	0.000000
3774.802506	0.115009	0.565284	0.011065	82.203865	-17.103764	55.716793	-0.750430	0.000000	-0.553228	0.000000	0.000000	0.000000	-0.006668	-0.000002	0.001638	0.000000	0.000000	2.000000	63.000000	0.000000
3774.805839	0.115009	0.565284	0.011065	82.203865	-17.103764	55.716793	-0.750430	0.000000	-0.553228	0.000000	0.000000	0.000000	-0.006668	-0.000002	0.001638	0.000000	0.000000	2.000000	63.000000	0.000000
3774.809172	0.114970	0.565276	0.011098	82.203865	-17.103764	55.716793	-0.750430	0.000000	-0.553228	0.000000	0.000000	0.000000	-0.011660	-0.002584	0.010110	0.000000	0.000000	2.000000	63.000000	0.000000
3774.812506	0.114970	0.565276	0.011098	82.206505	-17.120947	55.704922	-0.750430	0.000000	-0.553228	0.000000	0.000000	0.000000	-0.011660	-0.002584	0.010110	0.000000	0.000000	2.000000	63.000000	0.000000
3774.815839	0.114970	0.565276	0.011098	82.206505	-17.120947	55.704922	-0.750430	0.000000	-0.553228	0.000000	0.000000	0.000000	-0.011660	-0.002584	0.010110	0.000000	0.000000	2.000000	63.000000	0.000000
3774.819172	0.114970	0.565276	0.011098	82.206505	-17.120947	55.704922	-0.750430	0.000000	-0.553228	0.000000	0.000000	0.000000	-0.011660	-0.002584	0.010110	0.000000	0.000000	2.000000	63.000000	0.000000
3774.822506	0.114879	0.565205	0.011115	82.211876	-17.152596	55.681217	-0.748487	0.000000	-0.554913	0.000000	0.000000	0.000000	-0.027089	-0.021122	0.004871	0.000000	0.000000	2.000000	63.000000	0.000000
3774.825839	0.114879	0.565205	0.011115	82.211876	-17.152596	55.681217	-0.748487	0.000000	-0.554913	0.000000	0.000000	0.000000	-0.027089	-0.021122	0.004871	0.000000	0.000000	2.000000	63.000000	0.000000
3774.829172	0.114879	0.565205	0.011115	82.211876	-17.152596	55.681217	-0.748487	0.000000	-0.554913	0.000000	0.000000	0.000000	-0.027089	-0.021122	0.004871	0.000000	0.000000	2.000000	63.000000	0.000000
3774.832506	0.114879	0.565205	0.011115	82.217239	-17.181620	55.657421	-0.743972	0.000000	-0.555725	0.000000	0.000000	0.000000	-0.027089	-0.021122	0.004871	0.000000	0.000000	2.000000	63.000000	0.000000
3774.835839	0.114832	0.565161	0.011114	82.217239	-17.181620	55.657421	-0.743972	0.000000	-0.555725	0.000000	0.000000	0.000000	-0.014169	-0.013242	-0.000126	0.000000	0.000000	2.000000	63.000000	0.000000
3774.839172	0.114832	0.565161	0.011114	82.217239	-17.181620	55.657421	-0.743972	0.000000	-0.555725	0.000000	0.000000	0.000000	-0.014169	-0.013242	-0.000126	0.000000	0.000000	2.000000	63.000000	0.000000
3774.842506	0.114832	0.565161	0.011114	82.225296	-17.222443	55.621696	-0.741610	0.000000	-0.555704	0.000000	0.000000	0.000000	-0.014169	-0.013242	-0.000126	0.000000	0.000000	2.000000	63.000000	0.000000
3774.845839	0.114832	0.565161	0.011114	82.225296	-17.222443	55.621696	-0.741610	0.000000	-0.555704	0.000000	0.000000	0.000000	-0.014169	-0.013242	-0.000126	0.000000	0.000000	2.000000	63.000000	0.000000
3774.849172	0.114771	0.565090	0.011057	82.225296	-17.222443	55.621696	-0.741610	0.000000	-0.555704	0.000000	0.000000	0.000000	-0.018357	-0.021305	-0.017198	0.000000	0.000000	2.000000	63.000000	0.000000
3774.852506	0.114771	0.565090	0.011057	82.236008	-17.269691	55.573975	-0.741610	0.000000	-0.555704	0.000000	0.000000	0.000000	-0.018357	-0.021305	-0.017198	0.000000	0.000000	2.000000	63.000000	0.000000
3774.855839	0.114771	0.565090	0.011057	82.236008	-17.269691	55.573975	-0.741610	0.000000	-0.555704	0.000000	0.000000	0.000000	-0.018357	-0.021305	-0.017198	0.000000	0.000000	2.000000	63.000000	0.000000
3774.859172	0.114771	0.565090	0.011057	82.236008	-17.269691	55.573975	-0.741610	0.000000	-0.555704	0.000000	0.000000	0.000000	-0.018357	-0.021305	-0.017198	0.000000	0.000000	2.000000	63.000000	0.000000
3774.862506	0.114739	0.564922	0.010926	82.245720	-17.308889	55.534122	-0.738551	0.000000	-0.552838	0.000000	0.000000	0.000000	-0.009614	-0.050528	-0.039235	0.000000	0.000000	2.000000	63.000000	0.000000
3774.865839	0.114739	0.564922	0.010926	82.245720	-17.308889	55.534122	-0.738551	0.000000	-0.552838	0.000000	0.000000	0.000000	-0.009614	-0.050528	-0.039235	0.000000	0.000000	2.000000	63.000000	0.000000
3774.869172	0.114739	0.564922	0.010926	82.245720	-17.308889	55.534122	-0.738551	0.000000	-0.552838	0.000000	0.000000	0.000000	-0.009614	-0.050528	-0.039235	0.000000	0.000000	2.000000	63.000000	0.000000
3774.872506	0.114739	0.564922	0.010926	82.248604	-17.307020	55.531918	-0.736949	0.000000	-0.546298	0.000000	0.000000	0.000000	-0.009614	-0.050528	-0.039235	0.000000	0.000000	2.000000	63.000000	0.000000
3774.875839	0.114740	0.564833	0.010835	82.248604	-17.307020	55.531918	-0.736949	0.000000	-0.546298	0.000000	0.000000	0.000000	0.000388	-0.026618	-0.027238	0.000000	0.000000	2.000000	63.000000	0.000000
3774.879172	0.114740	0.564833	0.010835	82.248604	-17.307020	55.531918	-0.736949	0.000000	-0.546298	0.000000	0.000000	0.000000	0.000388	-0.026618	-0.027238	0.000000	0.000000	2.000000	63.000000	0.000000
3774.882506	0.114740	0.564833	0.010835	82.226326	-17.175776	55.660896	-0.737013	0.000000	-0.541759	0.000000	0.000000	0.000000	0.000388	-0.026618	-0.027238	0.000000	0.000000	2.000000	63.000000	0.000000
3774.885839	0.114740	0.564833	0.010835	82.226326	-17.175776	55.660896	-0.737013	0.000000	-0.541759	0.000000	0.000000	0.000000	0.000388	-0.026618	-0.027238	0.000000	0.000000	2.000000	63.000000	0.000000
3774.889172	0.114726	0.564709	0.010778	82.226326	-17.175776	55.660896	-0.737013	0.000000	-0.541759	0.000000	0.000000	0.000000	-0.004185	-0.037072	-0.017065	0.000000	0.000000	2.000000	63.000000	0.000000
3774.892506	0.114726	0.564709	0.010778	82.191612	-16.974863	55.855972	-0.737013	0.000000	-0.541759	0.000000	0.000000	0.000000	-0.004185	-0.037072	-0.017065	0.000000	0.000000	2.000000	63.000000	0.000000
3774.895839	0.114726	0.564709	0.010778	82.191612	-16.974863	55.855972	-0.737013	0.000000	-0.541759	0.000000	0.000000	0.000000	-0.004185	-0.037072	-0.017065	0.000000	0.000000	2.000000	63.000000	0.000000
3774.899172	0.114726	0.564709	0.010778	82.191612	-16.974863	55.855972	-0.737013	0.000000	-0.541759	0.000000	0.000000	0.000000	-0.004185	-0.037072	-0.017065	0.000000	0.000000	2.000000	63.000000	0.000000
3774.902506	0.114757	0.564489	0.010710	82.142723	-16.705362	56.119133	-0.736316	0.000000	-0.538915	0.000000	0.000000	0.000000	0.009141	-0.066086	-0.020343	0.000000	0.000000	2.000000	63.000000	0.000000
3774.905839	0.114757	0.564489	0.010710	82.142723	-16.705362	56.119133	-0.736316	0.000000	-0.538915	0.000000	0.000000	0.000000	0.009141	-0.066086	-0.020343	0.000000	0.000000	2.000000	63.000000	0.000000
3774.909172	0.114757	0.564489	0.010710	82.142723	-16.705362	56.119133	-0.736316	0.000000	-0.538915	0.000000	0.000000	0.000000	0.009141	-0.066086	-0.020343	0.000000	0.000000	2.000000	63.000000	0.000000
3774.912506	0.114757	0.564489	0.010710	82.093735	-16.441896	56.379070	-0.737840	0.000000	-0.535524	0.000000	0.000000	0.000000	0.009141	-0.066086	-0.020343	0.000000	0.000000	2.000000	63.000000	0.000000
3774.915839	0.114743	0.564366	0.010654	82.093735	-16.441896	56.379070	-0.737840	0.000000	-0.535524	0.000000	0.000000	0.000000	-0.004194	-0.037057	-0.017093	0.000000	0.000000	2.000000	63.000000	0.000000
3774.919172	0.114743	0.564366	0.010654	82.093735	-16.441896	56.379070	-0.737840	0.000000	-0.535524	0.000000	0.000000	0.000000	-0.004194	-0.037057	-0.017093	0.000000	0.000000	2.000000	63.000000	0.000000
3774.922506	0.114743	0.564366	0.010654	82.049141	-16.199625	56.614983	-0.737141	0.000000	-0.532675	0.000000	0.000000	0.000000	-0.004194	-0.037057	-0.017093	0.000000	0.000000	2.000000	63.000000	0.000000
3774.925839	0.114743	0.564366	0.010654	82.049141	-16.199625	56.614983	-0.737141	0.000000	-0.532675	0.000000	0.000000	0.000000	-0.004194	-0.037057	-0.017093	0.000000	0.000000	2.000000	63.000000	0.000000
3774.929172	0.114761	0.564251	0.010631	82.049141	-16.199625	56.614983	-0.737141	0.000000	-0.532675	0.000000	0.000000	0.000000	0.005401	-0.034339	-0.006776	0.000000	0.000000	2.000000	63.000000	0.000000
3774.932506	0.114761	0.564251	0.010631	82.008293	-15.981617	56.829620	-0.737141	0.000000	-0.532675	0.000000	0.000000	0.000000	0.005401	-0.034339	-0.006776	0.000000	0.000000	2.000000	63.000000	0.000000
3774.935839	0.114761	0.564251	0.010631	82.008293	-15.981617	56.829620	-0.737141	0.000000	-0.532675	0.000000	0.000000	0.000000	0.005401	-0.034339	-0.006776	0.000000	0.000000	2.000000	63.000000	0.000000
3774.939172	0.114761	0.564251	0.010631	82.008293	-15.981617	56.829620	-0.737141	0.000000	-0.532675	0.000000	0.000000	0.000000	0.005401	-0.034339	-0.006776	0.000000	0.000000	2.000000	63.000000	0.000000
3774.942506	0.114734	0.563978	0.010522	81.986389	-15.859468	56.949276	-0.738041	0.000000	-0.531546	0.000000	0.000000	0.000000	-0.007980	-0.081983	-0.032537	0.000000	0.000000	2.000000	63.000000	0.000000
3774.945839	0.114734	0.563978	0.010522	81.986389	-15.859468	56.949276	-0.738041	0.000000	-0.531546	0.000000	0.000000	0.000000	-0.007980	-0.081983	-0.032537	0.000000	0.000000	2.000000	63.000000	0.000000
3774.949172	0.114734	0.563978	0.010522	81.986389	-15.859468	56.949276	-0.738041	0.000000	-0.531546	0.000000	0.000000	0.000000	-0.007980	-0.081983	-0.032537	0.000000	0.000000	2.000000	63.000000	0.000000
3774.952506	0.114734	0.563978	0.010522	81.985527	-15.840942	56.966324	-0.736711	0.000000	-0.526123	0.000000	0.000000	0.000000	-0.007980	-0.081983	-0.032537	0.000000	0.000000	2.000000	63.000000	0.000000
3774.955839	0.114726	0.563846	0.010488	81.985527	-15.840942	56.966324	-0.736711	0.000000	-0.526123	0.000000	0.000000	0.000000	-0.002530	-0.039603	-0.010304	0.000000	0.000000	2.000000	63.000000	0.000000
3774.959172	0.114726	0.563846	0.010488	81.985527	-15.840942	56.966324	-0.736711	0.000000	-0.526123	0.000000	0.000000	0.000000	-0.002530	-0.039603	-0.010304	0.000000	0.000000	2.000000	63.000000	0.000000
3774.962506	0.114726	0.563846	0.010488	81.992287	-15.859967	56.946182	-0.736289	0.000000	-0.524406	0.000000	0.000000	0.000000	-0.002530	-0.039603	-0.010304	0.000000	0.000000	2.000000	63.000000	0.000000
3774.965839	0.114726	0.563846	0.010488	81.992287	-15.859967	56.946182	-0.736289	0.000000	-0.524406	0.000000	0.000000	0.000000	-0.002530	-0.039603	-0.010304	0.000000	0.000000	2.000000	63.000000	0.000000
3774.969172	0.114716	0.563740	0.010448	81.992287	-15.859967	56.946182	-0.736289	0.000000	-0.524406	0.000000	0.000000	0.000000	-0.002945	-0.031709	-0.012012	0.000000	0.000000	2.000000	63.000000	0.000000
3774.972506	0.114716	0.563740	0.010448	81.985947	-15.822147	56.985455	-0.736289	0.000000	-0.524406	0.000000	0.000000	0.000000	-0.002945	-0.031709	-0.012012	0.000000	0.000000	2.000000	63.000000	0.000000
3774.975839	0.114716	0.563740	0.010448	81.985947	-15.822147	56.985455	-0.736289	0.000000	-0.524406	0.000000	0.000000	0.000000	-0.002945	-0.031709	-0.012012	0.000000	0.000000	2.000000	63.000000	0.000000
3774.979172	0.114716	0.563740	0.010448	81.985947	-15.822147	56.985455	-0.736289	0.000000	-0.524406	0.000000	0.000000	0.000000	-0.002945	-0.031709	-0.012012	0.000000	0.000000	2.000000	63.000000	0.000000
3774.982506	0.114638	0.563564	0.010419	81.972015	-15.749718	57.061749	-0.735798	0.000000	-0.522404	0.000000	0.000000	0.000000	-0.023355	-0.052813	-0.008871	0.000000	0.000000	2.000000	63.000000	0.000000
3774.985839	0.114638	0.563564	0.010419	81.972015	-15.749718	57.061749	-0.735798	0.000000	-0.522404	0.000000	0.000000	0.000000	-0.023355	-0.052813	-0.008871	0.000000	0.000000	2.000000	63.000000	0.000000
3774.989172	0.114638	0.563564	0.010419	81.972015	-15.749718	57.061749	-0.735798	0.000000	-0.522404	0.000000	0.000000	0.000000	-0.023355	-0.052813	-0.008871	0.000000	0.000000	2.000000	63.000000	0.000000
3774.992506	0.114602	0.563503	0.010463	81.948730	-15.637161	57.178104	-0.731906	0.000000	-0.520925	0.000000	0.000000	0.000000	-0.010814	-0.018357	0.013481	0.000000	0.000000	2.000000	63.000000	0.000000
3774.995839	0.114602	0.563503	0.010463	81.948730	-15.637161	57.178104	-0.731906	0.000000	-0.520925	0.000000	0.000000	0.000000	-0.010814	-0.018357	0.013481	0.000000	0.000000	2.000000	63.000000	0.000000
3774.999172	0.114602	0.563503	0.010463	81.948730	-15.637161	57.178104	-0.731906	0.000000	-0.520925	0.000000	0.000000	0.000000	-0.010814	-0.018357	0.013481	0.000000	0.000000	2.000000	63.000000	0.000000
3775.002506	0.114602	0.563503	0.010463	81.931190	-15.550299	57.266373	-0.730103	0.000000	-0.523172	0.000000	0.000000	0.000000	-0.010814	-0.018357	0.013481	0.000000	0.000000	2.000000	63.000000	0.000000
3775.005839	0.114566	0.563442	0.010508	81.931190	-15.550299	57.266373	-0.730103	0.000000	-0.523172	0.000000	0.000000	0.000000	-0.010819	-0.018358	0.013478	0.000000	0.000000	2.000000	63.000000	0.000000
3775.009172	0.114566	0.563442	0.010508	81.931190	-15.550299	57.266373	-0.730103	0.000000	-0.523172	0.000000	0.000000	0.000000	-0.010819	-0.018358	0.013478	0.000000	0.000000	2.000000	63.000000	0.000000
3775.012506	0.114566	0.563442	0.010508	81.915848	-15.491865	57.327602	-0.728300	0.000000	-0.525418	0.000000	0.000000	0.000000	-0.010819	-0.018358	0.013478	0.000000	0.000000	2.000000	63.000000	0.000000
3775.015839	0.114566	0.563442	0.010508	81.915848	-15.491865	57.327602	-0.728300	0.000000	-0.525418	0.000000	0.000000	0.000000	-0.010819	-0.018358	0.013478	0.000000	0.000000	2.000000	63.000000	0.000000
3775.019172	0.114534	0.563398	0.010570	81.915848	-15.491865	57.327602	-0.728300	0.000000	-0.525418	0.000000	0.000000	0.000000	-0.009559	-0.013068	0.018615	0.000000	0.000000	2.000000	63.000000	0.000000
3775.022506	0.114534	0.563398	0.010570	81.916649	-15.501558	57.325848	-0.728300	0.000000	-0.525418	0.000000	0.000000	0.000000	-0.009559	-0.013068	0.018615	0.000000	0.000000	2.000000	63.000000	0.000000
3775.025839	0.114534	0.563398	0.010570	81.916649	-15.501558	57.325848	-0.728300	0.000000	-0.525418	0.000000	0.000000	0.000000	-0.009559	-0.013068	0.018615	0.000000	0.000000	2.000000	63.000000	0.000000
3775.029172	0.114534	0.563398	0.010570	81.916649	-15.501558	57.325848	-0.728300	0.000000	-0.525418	0.000000	0.000000	0.000000	-0.009559	-0.013068	0.018615	0.000000	0.000000	2.000000	63.000000	0.000000
3775.032506	0.114487	0.563320	0.010666	81.919373	-15.515053	57.314960	-0.726707	0.000000	-0.528521	0.000000	0.000000	0.000000	-0.014144	-0.023544	0.028763	0.000000	0.000000	2.000000	63.000000	0.000000
3775.035839	0.114487	0.563320	0.010666	81.919373	-15.515053	57.314960	-0.726707	0.000000	-0.528521	0.000000	0.000000	0.000000	-0.014144	-0.023544	0.028763	0.000000	0.000000	2.000000	63.000000	0.000000
3775.039172	0.114487	0.563320	0.010666	81.919373	-15.515053	57.314960	-0.726707	0.000000	-0.528521	0.000000	0.000000	0.000000	-0.014144	-0.023544	0.028763	0.000000	0.000000	2.000000	63.000000	0.000000
3775.042506	0.114487	0.563320	0.010666	81.922119	-15.531290	57.304050	-0.724349	0.000000	-0.533315	0.000000	0.000000	0.000000	-0.014144	-0.023544	0.028763	0.000000	0.000000	2.000000	63.000000	0.000000
3775.045839	0.114450	0.563285	0.010706	81.922119	-15.531290	57.304050	-0.724349	0.000000	-0.533315	0.000000	0.000000	0.000000	-0.011241	-0.010486	0.011779	0.000000	0.000000	2.000000	63.000000	0.000000
3775.049172	0.114450	0.563285	0.010706	81.922119	-15.531290	57.304050	-0.724349	0.000000	-0.533315	0.000000	0.000000	0.000000	-0.011241	-0.010486	0.011779	0.000000	0.000000	2.000000	63.000000	0.000000
3775.052506	0.114450	0.563285	0.010706	81.922119	-15.534005	57.304058	-0.722476	0.000000	-0.535278	0.000000	0.000000	0.000000	-0.011241	-0.010486	0.011779	0.000000	0.000000	2.000000	63.000000	0.000000
3775.055839	0.114450	0.563285	0.010706	81.922119	-15.534005	57.304058	-0.722476	0.000000	-0.535278	0.000000	0.000000	0.000000	-0.011241	-0.010486	0.011779	0.000000	0.000000	2.000000	63.000000	0.000000
3775.059172	0.114429	0.563258	0.010717	81.922119	-15.534005	57.304058	-0.722476	0.000000	-0.535278	0.000000	0.000000	0.000000	-0.006251	-0.007900	0.003319	0.000000	0.000000	2.000000	63.000000	0.000000
3775.062506	0.114429	0.563258	0.010717	81.927589	-15.558295	57.282280	-0.722476	0.000000	-0.535278	0.000000	0.000000	0.000000	-0.006251	-0.007900	0.003319	0.000000	0.000000	2.000000	63.000000	0.000000
3775.065839	0.114429	0.563258	0.010717	81.927589	-15.558295	57.282280	-0.722476	0.000000	-0.535278	0.000000	0.000000	0.000000	-0.006251	-0.007900	0.003319	0.000000	0.000000	2.000000	63.000000	0.000000
3775.069172	0.114429	0.563258	0.010717	81.927589	-15.558295	57.282280	-0.722476	0.000000	-0.535278	0.000000	0.000000	0.000000	-0.006251	-0.007900	0.003319	0.000000	0.000000	2.000000	63.000000	0.000000
3775.072506	0.114383	0.563188	0.010722	81.931114	-15.573390	57.269596	-0.721434	0.000000	-0.535831	0.000000	0.000000	0.000000	-0.013761	-0.021090	0.001492	0.000000	0.000000	2.000000	63.000000	0.000000
3775.075839	0.114383	0.563188	0.010722	81.931114	-15.573390	57.269596	-0.721434	0.000000	-0.535831	0.000000	0.000000	0.000000	-0.013761	-0.021090	0.001492	0.000000	0.000000	2.000000	63.000000	0.000000
3775.079172	0.114383	0.563188	0.010722	81.931114	-15.573390	57.269596	-0.721434	0.000000	-0.535831	0.000000	0.000000	0.000000	-0.013761	-0.021090	0.001492	0.000000	0.000000	2.000000	63.000000	0.000000
3775.082506	0.114383	0.563188	0.010722	81.936569	-15.595032	57.247734	-0.719141	0.000000	-0.536080	0.000000	0.000000	0.000000	-0.013761	-0.021090	0.001492	0.000000	0.000000	2.000000	63.000000	0.000000
3775.085839	0.114370	0.563135	0.010670	81.936569	-15.595032	57.247734	-0.719141	0.000000	-0.536080	0.000000	0.000000	0.000000	-0.003769	-0.015919	-0.015428	0.000000	0.000000	2.000000	63.000000	0.000000
3775.089172	0.114370	0.563135	0.010670	81.936569	-15.595032	57.247734	-0.719141	0.000000	-0.536080	0.000000	0.000000	0.000000	-0.003769	-0.015919	-0.015428	0.000000	0.000000	2.000000	63.000000	0.000000
3775.092506	0.114370	0.563135	0.010670	81.944748	-15.627542	57.214916	-0.718512	0.000000	-0.533508	0.000000	0.000000	0.000000	-0.003769	-0.015919	-0.015428	0.000000	0.000000	2.000000	63.000000	0.000000
3775.095839	0.114370	0.563135	0.010670	81.944748	-15.627542	57.214916	-0.718512	0.000000	-0.533508	0.000000	0.000000	0.000000	-0.003769	-0.015919	-0.015428	0.000000	0.000000	2.000000	63.000000	0.000000
3775.099172	0.114358	0.563082	0.010619	81.944748	-15.627542	57.214916	-0.718512	0.000000	-0.533508	0.000000	0.000000	0.000000	-0.003775	-0.015899	-0.015431	0.000000	0.000000	2.000000	63.000000	0.000000
3775.102506	0.114358	0.563082	0.010619	81.947189	-15.632240	57.209602	-0.718512	0.000000	-0.533508	0.000000	0.000000	0.000000	-0.003775	-0.015899	-0.015431	0.000000	0.000000	2.000000	63.000000	0.000000
3775.105839	0.114358	0.563082	0.010619	81.947189	-15.632240	57.209602	-0.718512	0.000000	-0.533508	0.000000	0.000000	0.000000	-0.003775	-0.015899	-0.015431	0.000000	0.000000	2.000000	63.000000	0.000000
3775.109172	0.114358	0.563082	0.010619	81.947189	-15.632240	57.209602	-0.718512	0.000000	-0.533508	0.000000	0.000000	0.000000	-0.003775	-0.015899	-0.015431	0.000000	0.000000	2.000000	63.000000	0.000000
3775.112506	0.114341	0.563011	0.010550	81.941147	-15.598251	57.242851	-0.717883	0.000000	-0.530936	0.000000	0.000000	0.000000	-0.005028	-0.021206	-0.020578	0.000000	0.000000	2.000000	63.000000	0.000000
3775.115839	0.114341	0.563011	0.010550	81.941147	-15.598251	57.242851	-0.717883	0.000000	-0.530936	0.000000	0.000000	0.000000	-0.005028	-0.021206	-0.020578	0.000000	0.000000	2.000000	63.000000	0.000000
3775.119172	0.114341	0.563011	0.010550	81.941147	-15.598251	57.242851	-0.717883	0.000000	-0.530936	0.000000	0.000000	0.000000	-0.005028	-0.021206	-0.020578	0.000000	0.000000	2.000000	63.000000	0.000000
3775.122506	0.114341	0.563011	0.010550	81.929657	-15.550014	57.285866	-0.717045	0.000000	-0.527507	0.000000	0.000000	0.000000	-0.005028	-0.021206	-0.020578	0.000000	0.000000	2.000000	63.000000	0.000000
3775.125839	0.114359	0.562994	0.010528	81.929657	-15.550014	57.285866	-0.717045	0.000000	-0.527507	0.000000	0.000000	0.000000	0.005402	-0.005308	-0.006774	0.000000	0.000000	2.000000	63.000000	0.000000
3775.129172	0.114359	0.562994	0.010528	81.929657	-15.550014	57.285866	-0.717045	0.000000	-0.527507	0.000000	0.000000	0.000000	0.005402	-0.005308	-0.006774	0.000000	0.000000	2.000000	63.000000	0.000000
3775.132506	0.114359	0.562994	0.010528	81.914299	-15.476192	57.358967	-0.717945	0.000000	-0.526378	0.000000	0.000000	0.000000	0.005402	-0.005308	-0.006774	0.000000	0.000000	2.000000	63.000000	0.000000
3775.135839	0.114359	0.562994	0.010528	81.914299	-15.476192	57.358967	-0.717945	0.000000	-0.526378	0.000000	0.000000	0.000000	0.005402	-0.005308	-0.006774	0.000000	0.000000	2.000000	63.000000	0.000000
3775.139172	0.114359	0.562994	0.010528	81.914299	-15.476192	57.358967	-0.717945	0.000000	-0.526378	0.000000	0.000000	0.000000	0.000000	0.000002	-0.000000	0.000000	0.000000	2.000000	63.000000	0.000000
3775.142506	0.114359	0.562994	0.010528	81.902748	-15.421010	57.413601	-0.717945	0.000000	-0.526378	0.000000	0.000000	0.000000	0.000000	0.000002	-0.000000	0.000000	0.000000	2.000000	63.000000	0.000000
3775.145839	0.114359	0.562994	0.010528	81.902748	-15.421010	57.413601	-0.717945	0.000000	-0.526378	0.000000	0.000000	0.000000	0.000000	0.000002	-0.000000	0.000000	0.000000	2.000000	63.000000	0.000000
3775.149172	0.114359	0.562994	0.010528	81.902748	-15.421010	57.413601	-0.717945	0.000000	-0.526378	0.000000	0.000000	0.000000	0.000000	0.000002	-0.000000	0.000000	0.000000	2.000000	63.000000	0.000000
3775.152506	0.114385	0.563011	0.010539	81.894264	-15.380072	57.451653	-0.717945	0.000000	-0.526378	0.000000	0.000000	0.000000	0.007919	0.005312	0.003516	0.000000	0.000000	2.000000	63.000000	0.000000
3775.155839	0.114385	0.563011	0.010539	81.894264	-15.380072	57.451653	-0.717945	0.000000	-0.526378	0.000000	0.000000	0.000000	0.007919	0.005312	0.003516	0.000000	0.000000	2.000000	63.000000	0.000000
3775.159172	0.114385	0.563011	0.010539	81.894264	-15.380072	57.451653	-0.717945	0.000000	-0.526378	0.000000	0.000000	0.000000	0.007919	0.005312	0.003516	0.000000	0.000000	2.000000	63.000000	0.000000
3775.162506	0.114385	0.563011	0.010539	81.891502	-15.369349	57.462479	-0.719265	0.000000	-0.526964	0.000000	0.000000	0.000000	0.007919	0.005312	0.003516	0.000000	0.000000	2.000000	63.000000	0.000000
3775.165839	0.114390	0.563029	0.010556	81.891502	-15.369349	57.462479	-0.719265	0.000000	-0.526964	0.000000	0.000000	0.000000	0.001259	0.005293	0.005145	0.000000	0.000000	2.000000	63.000000	0.000000
3775.169172	0.114390	0.563029	0.010556	81.891502	-15.369349	57.462479	-0.719265	0.000000	-0.526964	0.000000	0.000000	0.000000	0.001259	0.005293	0.005145	0.000000	0.000000	2.000000	63.000000	0.000000
3775.172506	0.114390	0.563029	0.010556	81.888817	-15.358702	57.473213	-0.719475	0.000000	-0.527821	0.000000	0.000000	0.000000	0.001259	0.005293	0.005145	0.000000	0.000000	2.000000	63.000000	0.000000
3775.175839	0.114390	0.563029	0.010556	81.888817	-15.358702	57.473213	-0.719475	0.000000	-0.527821	0.000000	0.000000	0.000000	0.001259	0.005293	0.005145	0.000000	0.000000	2.000000	63.000000	0.000000
3775.179172	0.114394	0.563047	0.010574	81.888817	-15.358702	57.473213	-0.719475	0.000000	-0.527821	0.000000	0.000000	0.000000	0.001259	0.005311	0.005145	0.000000	0.000000	2.000000	63.000000	0.000000
3775.182506	0.114394	0.563047	0.010574	81.888794	-15.361389	57.473263	-0.719475	0.000000	-0.527821	0.000000	0.000000	0.000000	0.001259	0.005311	0.005145	0.000000	0.000000	2.000000	63.000000	0.000000
3775.185839	0.114394	0.563047	0.010574	81.888794	-15.361389	57.473263	-0.719475	0.000000	-0.527821	0.000000	0.000000	0.000000	0.001259	0.005311	0.005145	0.000000	0.000000	2.000000	63.000000	0.000000
3775.189172	0.114394	0.563047	0.010574	81.888794	-15.361389	57.473263	-0.719475	0.000000	-0.527821	0.000000	0.000000	0.000000	0.001259	0.005311	0.005145	0.000000	0.000000	2.000000	63.000000	0.000000
3775.192506	0.114327	0.563047	0.010590	81.888794	-15.366847	57.473278	-0.719685	0.000000	-0.528679	0.000000	0.000000	0.000000	-0.019985	-0.000000	0.004886	0.000000	0.000000	2.000000	63.000000	0.000000
3775.195839	0.114327	0.563047	0.010590	81.888794	-15.366847	57.473278	-0.719685	0.000000	-0.528679	0.000000	0.000000	0.000000	-0.019985	-0.000000	0.004886	0.000000	0.000000	2.000000	63.000000	0.000000
3775.199172	0.114327	0.563047	0.010590	81.888794	-15.366847	57.473278	-0.719685	0.000000	-0.528679	0.000000	0.000000	0.000000	-0.019985	-0.000000	0.004886	0.000000	0.000000	2.000000	63.000000	0.000000
3775.202506	0.114327	0.563047	0.010590	81.888817	-15.372291	57.473282	-0.716354	0.000000	-0.529493	0.000000	0.000000	0.000000	-0.019985	-0.000000	0.004886	0.000000	0.000000	2.000000	63.000000	0.000000
3775.205839	0.114283	0.563047	0.010601	81.888817	-15.372291	57.473282	-0.716354	0.000000	-0.529493	0.000000	0.000000	0.000000	-0.013323	-0.000000	0.003255	0.000000	0.000000	2.000000	63.000000	0.000000
3775.209172	0.114283	0.563047	0.010601	81.888817	-15.372291	57.473282	-0.716354	0.000000	-0.529493	0.000000	0.000000	0.000000	-0.013323	-0.000000	0.003255	0.000000	0.000000	2.000000	63.000000	0.000000
3775.212506	0.114283	0.563047	0.010601	81.886063	-15.367060	57.484005	-0.714133	0.000000	-0.530036	0.000000	0.000000	0.000000	-0.013323	-0.000000	0.003255	0.000000	0.000000	2.000000	63.000000	0.000000
3775.215839	0.114283	0.563047	0.010601	81.886063	-15.367060	57.484005	-0.714133	0.000000	-0.530036	0.000000	0.000000	0.000000	-0.013323	-0.000000	0.003255	0.000000	0.000000	2.000000	63.000000	0.000000
3775.219172	0.114242	0.563064	0.010629	81.886063	-15.367060	57.484005	-0.714133	0.000000	-0.530036	0.000000	0.000000	0.000000	-0.012066	0.005292	0.008399	0.000000	0.000000	2.000000	63.000000	0.000000
3775.222506	0.114242	0.563064	0.010629	81.886032	-15.372478	57.484001	-0.714133	0.000000	-0.530036	0.000000	0.000000	0.000000	-0.012066	0.005292	0.008399	0.000000	0.000000	2.000000	63.000000	0.000000
3775.225839	0.114242	0.563064	0.010629	81.886032	-15.372478	57.484001	-0.714133	0.000000	-0.530036	0.000000	0.000000	0.000000	-0.012066	0.005292	0.008399	0.000000	0.000000	2.000000	63.000000	0.000000
3775.229172	0.114242	0.563064	0.010629	81.886032	-15.372478	57.484001	-0.714133	0.000000	-0.530036	0.000000	0.000000	0.000000	-0.012066	0.005292	0.008399	0.000000	0.000000	2.000000	63.000000	0.000000
3775.232506	0.114127	0.563047	0.010639	81.886879	-15.379472	57.482327	-0.712122	0.000000	-0.531436	0.000000	0.000000	0.000000	-0.034569	-0.005293	0.002986	0.000000	0.000000	2.000000	63.000000	0.000000
3775.235839	0.114127	0.563047	0.010639	81.886879	-15.379472	57.482327	-0.712122	0.000000	-0.531436	0.000000	0.000000	0.000000	-0.034569	-0.005293	0.002986	0.000000	0.000000	2.000000	63.000000	0.000000
3775.239172	0.114127	0.563047	0.010639	81.886879	-15.379472	57.482327	-0.712122	0.000000	-0.531436	0.000000	0.000000	0.000000	-0.034569	-0.005293	0.002986	0.000000	0.000000	2.000000	63.000000	0.000000
3775.242506	0.114127	0.563047	0.010639	81.886909	-15.387609	57.482327	-0.706361	0.000000	-0.531933	0.000000	0.000000	0.000000	-0.034569	-0.005293	0.002986	0.000000	0.000000	2.000000	63.000000	0.000000
3775.245839	0.114083	0.563047	0.010649	81.886909	-15.387609	57.482327	-0.706361	0.000000	-0.531933	0.000000	0.000000	0.000000	-0.013325	-0.000000	0.003250	0.000000	0.000000	2.000000	63.000000	0.000000
3775.249172	0.114083	0.563047	0.010649	81.886909	-15.387609	57.482327	-0.706361	0.000000	-0.531933	0.000000	0.000000	0.000000	-0.013325	-0.000000	0.003250	0.000000	0.000000	2.000000	63.000000	0.000000
3775.252506	0.114083	0.563047	0.010649	81.886078	-15.398746	57.472157	-0.704140	0.000000	-0.532475	0.000000	0.000000	0.000000	-0.013325	-0.000000	0.003250	0.000000	0.000000	2.000000	63.000000	0.000000
3775.255839	0.114083	0.563047	0.010649	81.886078	-15.398746	57.472157	-0.704140	0.000000	-0.532475	0.000000	0.000000	0.000000	-0.013325	-0.000000	0.003250	0.000000	0.000000	2.000000	63.000000	0.000000
3775.259172	0.114038	0.563047	0.010660	81.886078	-15.398746	57.472157	-0.704140	0.000000	-0.532475	0.000000	0.000000	0.000000	-0.013324	-0.000000	0.003249	0.000000	0.000000	2.000000	63.000000	0.000000
3775.262506	0.114038	0.563047	0.010660	81.884148	-15.392285	57.481232	-0.704140	0.000000	-0.532475	0.000000	0.000000	0.000000	-0.013324	-0.000000	0.003249	0.000000	0.000000	2.000000	63.000000	0.000000
3775.265839	0.114038	0.563047	0.010660	81.884148	-15.392285	57.481232	-0.704140	0.000000	-0.532475	0.000000	0.000000	0.000000	-0.013324	-0.000000	0.003249	0.000000	0.000000	2.000000	63.000000	0.000000
3775.269172	0.114038	0.563047	0.010660	81.884148	-15.392285	57.481232	-0.704140	0.000000	-0.532475	0.000000	0.000000	0.000000	-0.013324	-0.000000	0.003249	0.000000	0.000000	2.000000	63.000000	0.000000
3775.272506	0.114022	0.563038	0.010689	81.882263	-15.385887	57.490284	-0.701919	0.000000	-0.533016	0.000000	0.000000	0.000000	-0.004999	-0.002600	0.008455	0.000000	0.000000	2.000000	63.000000	0.000000
3775.275839	0.114022	0.563038	0.010689	81.882263	-15.385887	57.490284	-0.701919	0.000000	-0.533016	0.000000	0.000000	0.000000	-0.004999	-0.002600	0.008455	0.000000	0.000000	2.000000	63.000000	0.000000
3775.279172	0.114022	0.563038	0.010689	81.882263	-15.385887	57.490284	-0.701919	0.000000	-0.533016	0.000000	0.000000	0.000000	-0.004999	-0.002600	0.008455	0.000000	0.000000	2.000000	63.000000	0.000000
3775.282506	0.114022	0.563038	0.010689	81.880325	-15.374034	57.499325	-0.701086	0.000000	-0.534425	0.000000	0.000000	0.000000	-0.004999	-0.002600	0.008455	0.000000	0.000000	2.000000	63.000000	0.000000
3775.285839	0.114044	0.563038	0.010683	81.880325	-15.374034	57.499325	-0.701086	0.000000	-0.534425	0.000000	0.000000	0.000000	0.006666	-0.000007	-0.001624	0.000000	0.000000	2.000000	63.000000	0.000000
3775.289172	0.114044	0.563038	0.010683	81.880325	-15.374034	57.499325	-0.701086	0.000000	-0.534425	0.000000	0.000000	0.000000	0.006666	-0.000007	-0.001624	0.000000	0.000000	2.000000	63.000000	0.000000
3775.292506	0.114044	0.563038	0.010683	81.875633	-15.354245	57.519100	-0.702197	0.000000	-0.534155	0.000000	0.000000	0.000000	0.006666	-0.000007	-0.001624	0.000000	0.000000	2.000000	63.000000	0.000000
3775.295839	0.114044	0.563038	0.010683	81.875633	-15.354245	57.519100	-0.702197	0.000000	-0.534155	0.000000	0.000000	0.000000	0.006666	-0.000007	-0.001624	0.000000	0.000000	2.000000	63.000000	0.000000
3775.299172	0.114054	0.563047	0.010723	81.875633	-15.354245	57.519100	-0.702197	0.000000	-0.534155	0.000000	0.000000	0.000000	0.002919	0.002703	0.011976	0.000000	0.000000	2.000000	63.000000	0.000000
3775.302506	0.114054	0.563047	0.010723	81.869400	-15.351262	57.518627	-0.702197	0.000000	-0.534155	0.000000	0.000000	0.000000	0.002919	0.002703	0.011976	0.000000	0.000000	2.000000	63.000000	0.000000
3775.305839	0.114054	0.563047	0.010723	81.869400	-15.351262	57.518627	-0.702197	0.000000	-0.534155	0.000000	0.000000	0.000000	0.002919	0.002703	0.011976	0.000000	0.000000	2.000000	63.000000	0.000000
3775.309172	0.114054	0.563047	0.010723	81.869400	-15.351262	57.518627	-0.702197	0.000000	-0.534155	0.000000	0.000000	0.000000	0.002919	0.002703	0.011976	0.000000	0.000000	2.000000	63.000000	0.000000
3775.312506	0.114066	0.563100	0.010774	81.861053	-15.399310	57.458504	-0.702683	0.000000	-0.536151	0.000000	0.000000	0.000000	0.003762	0.015914	0.015434	0.000000	0.000000	2.000000	63.000000	0.000000
3775.315839	0.114066	0.563100	0.010774	81.861053	-15.399310	57.458504	-0.702683	0.000000	-0.536151	0.000000	0.000000	0.000000	0.003762	0.015914	0.015434	0.000000	0.000000	2.000000	63.000000	0.000000
3775.319172	0.114066	0.563100	0.010774	81.861053	-15.399310	57.458504	-0.702683	0.000000	-0.536151	0.000000	0.000000	0.000000	0.003762	0.015914	0.015434	0.000000	0.000000	2.000000	63.000000	0.000000
3775.322506	0.114066	0.563100	0.010774	81.845581	-15.522442	57.307678	-0.703310	0.000000	-0.538723	0.000000	0.000000	0.000000	0.003762	0.015914	0.015434	0.000000	0.000000	2.000000	63.000000	0.000000
3775.325839	0.114077	0.563083	0.010820	81.845581	-15.522442	57.307678	-0.703310	0.000000	-0.538723	0.000000	0.000000	0.000000	0.003329	-0.005182	0.013661	0.000000	0.000000	2.000000	63.000000	0.000000
3775.329172	0.114077	0.563083	0.010820	81.845581	-15.522442	57.307678	-0.703310	0.000000	-0.538723	0.000000	0.000000	0.000000	0.003329	-0.005182	0.013661	0.000000	0.000000	2.000000	63.000000	0.000000
3775.332506	0.114077	0.563083	0.010820	81.828217	-15.741218	57.045303	-0.703865	0.000000	-0.541000	0.000000	0.000000	0.000000	0.003329	-0.005182	0.013661	0.000000	0.000000	2.000000	63.000000	0.000000
3775.335839	0.114077	0.563083	0.010820	81.828217	-15.741218	57.045303	-0.703865	0.000000	-0.541000	0.000000	0.000000	0.000000	0.003329	-0.005182	0.013661	0.000000	0.000000	2.000000	63.000000	0.000000
3775.339172	0.114079	0.563057	0.010826	81.828217	-15.741218	57.045303	-0.703865	0.000000	-0.541000	0.000000	0.000000	0.000000	0.000412	-0.007907	0.001686	0.000000	0.000000	2.000000	63.000000	0.000000
3775.342506	0.114079	0.563057	0.010826	81.806694	-15.997538	56.734024	-0.703865	0.000000	-0.541000	0.000000	0.000000	0.000000	0.000412	-0.007907	0.001686	0.000000	0.000000	2.000000	63.000000	0.000000
3775.345839	0.114079	0.563057	0.010826	81.806694	-15.997538	56.734024	-0.703865	0.000000	-0.541000	0.000000	0.000000	0.000000	0.000412	-0.007907	0.001686	0.000000	0.000000	2.000000	63.000000	0.000000
3775.349172	0.114079	0.563057	0.010826	81.806694	-15.997538	56.734024	-0.703865	0.000000	-0.541000	0.000000	0.000000	0.000000	0.000412	-0.007907	0.001686	0.000000	0.000000	2.000000	63.000000	0.000000
3775.352506	0.114116	0.562995	0.010786	81.788475	-16.254942	56.423237	-0.703934	0.000000	-0.541281	0.000000	0.000000	0.000000	0.011232	-0.018497	-0.011855	0.000000	0.000000	2.000000	63.000000	0.000000
3775.355839	0.114116	0.562995	0.010786	81.788475	-16.254942	56.423237	-0.703934	0.000000	-0.541281	0.000000	0.000000	0.000000	0.011232	-0.018497	-0.011855	0.000000	0.000000	2.000000	63.000000	0.000000
3775.359172	0.114116	0.562995	0.010786	81.788475	-16.254942	56.423237	-0.703934	0.000000	-0.541281	0.000000	0.000000	0.000000	0.011232	-0.018497	-0.011855	0.000000	0.000000	2.000000	63.000000	0.000000
3775.362506	0.114116	0.562995	0.010786	81.767395	-16.509825	56.113148	-0.705805	0.000000	-0.539305	0.000000	0.000000	0.000000	0.011232	-0.018497	-0.011855	0.000000	0.000000	2.000000	63.000000	0.000000
3775.365839	0.114130	0.562960	0.010746	81.767395	-16.509825	56.113148	-0.705805	0.000000	-0.539305	0.000000	0.000000	0.000000	0.004155	-0.010609	-0.011916	0.000000	0.000000	2.000000	63.000000	0.000000
3775.369172	0.114130	0.562960	0.010746	81.767395	-16.509825	56.113148	-0.705805	0.000000	-0.539305	0.000000	0.000000	0.000000	0.004155	-0.010609	-0.011916	0.000000	0.000000	2.000000	63.000000	0.000000
3775.372506	0.114130	0.562960	0.010746	81.734566	-16.782110	55.775120	-0.706498	0.000000	-0.537319	0.000000	0.000000	0.000000	0.004155	-0.010609	-0.011916	0.000000	0.000000	2.000000	63.000000	0.000000
3775.375839	0.114130	0.562960	0.010746	81.734566	-16.782110	55.775120	-0.706498	0.000000	-0.537319	0.000000	0.000000	0.000000	0.004155	-0.010609	-0.011916	0.000000	0.000000	2.000000	63.000000	0.000000
3775.379172	0.114176	0.562933	0.010741	81.734566	-16.782110	55.775120	-0.706498	0.000000	-0.537319	0.000000	0.000000	0.000000	0.013739	-0.007897	-0.001568	0.000000	0.000000	2.000000	63.000000	0.000000
3775.382506	0.114176	0.562933	0.010741	81.691963	-17.089064	55.389992	-0.706498	0.000000	-0.537319	0.000000	0.000000	0.000000	0.013739	-0.007897	-0.001568	0.000000	0.000000	2.000000	63.000000	0.000000
3775.385839	0.114176	0.562933	0.010741	81.691963	-17.089064	55.389992	-0.706498	0.000000	-0.537319	0.000000	0.000000	0.000000	0.013739	-0.007897	-0.001568	0.000000	0.000000	2.000000	63.000000	0.000000
3775.389172	0.114176	0.562933	0.010741	81.691963	-17.089064	55.389992	-0.706498	0.000000	-0.537319	0.000000	0.000000	0.000000	0.013739	-0.007897	-0.001568	0.000000	0.000000	2.000000	63.000000	0.000000
3775.392506	0.114195	0.562889	0.010724	81.657578	-17.313120	55.105263	-0.708788	0.000000	-0.537058	0.000000	0.000000	0.000000	0.005818	-0.013196	-0.005089	0.000000	0.000000	2.000000	63.000000	0.000000
3775.395839	0.114195	0.562889	0.010724	81.657578	-17.313120	55.105263	-0.708788	0.000000	-0.537058	0.000000	0.000000	0.000000	0.005818	-0.013196	-0.005089	0.000000	0.000000	2.000000	63.000000	0.000000
3775.399172	0.114195	0.562889	0.010724	81.657578	-17.313120	55.105263	-0.708788	0.000000	-0.537058	0.000000	0.000000	0.000000	0.005818	-0.013196	-0.005089	0.000000	0.000000	2.000000	63.000000	0.000000
3775.402506	0.114195	0.562889	0.010724	81.641937	-17.414595	54.977245	-0.709758	0.000000	-0.536210	0.000000	0.000000	0.000000	0.005818	-0.013196	-0.005089	0.000000	0.000000	2.000000	63.000000	0.000000
3775.405839	0.114191	0.562872	0.010707	81.641937	-17.414595	54.977245	-0.709758	0.000000	-0.536210	0.000000	0.000000	0.000000	-0.001257	-0.005291	-0.005147	0.000000	0.000000	2.000000	63.000000	0.000000
3775.409172	0.114191	0.562872	0.010707	81.641937	-17.414595	54.977245	-0.709758	0.000000	-0.536210	0.000000	0.000000	0.000000	-0.001257	-0.005291	-0.005147	0.000000	0.000000	2.000000	63.000000	0.000000
3775.412506	0.114191	0.562872	0.010707	81.644592	-17.425598	54.966106	-0.709548	0.000000	-0.535352	0.000000	0.000000	0.000000	-0.001257	-0.005291	-0.005147	0.000000	0.000000	2.000000	63.000000	0.000000
3775.415839	0.114191	0.562872	0.010707	81.644592	-17.425598	54.966106	-0.709548	0.000000	-0.535352	0.000000	0.000000	0.000000	-0.001257	-0.005291	-0.005147	0.000000	0.000000	2.000000	63.000000	0.000000
3775.419172	0.114192	0.562845	0.010713	81.644592	-17.425598	54.966106	-0.709548	0.000000	-0.535352	0.000000	0.000000	0.000000	0.000411	-0.007890	0.001682	0.000000	0.000000	2.000000	63.000000	0.000000
3775.422506	0.114192	0.562845	0.010713	81.645439	-17.429874	54.964348	-0.709548	0.000000	-0.535352	0.000000	0.000000	0.000000	0.000411	-0.007890	0.001682	0.000000	0.000000	2.000000	63.000000	0.000000
3775.425839	0.114192	0.562845	0.010713	81.645439	-17.429874	54.964348	-0.709548	0.000000	-0.535352	0.000000	0.000000	0.000000	0.000411	-0.007890	0.001682	0.000000	0.000000	2.000000	63.000000	0.000000
3775.429172	0.114192	0.562845	0.010713	81.645439	-17.429874	54.964348	-0.709548	0.000000	-0.535352	0.000000	0.000000	0.000000	0.000411	-0.007890	0.001682	0.000000	0.000000	2.000000	63.000000	0.000000
3775.432506	0.114146	0.562775	0.010718	81.648918	-17.445202	54.951401	-0.709617	0.000000	-0.535632	0.000000	0.000000	0.000000	-0.013763	-0.021098	0.001467	0.000000	0.000000	2.000000	63.000000	0.000000
3775.435839	0.114146	0.562775	0.010718	81.648918	-17.445202	54.951401	-0.709617	0.000000	-0.535632	0.000000	0.000000	0.000000	-0.013763	-0.021098	0.001467	0.000000	0.000000	2.000000	63.000000	0.000000
3775.439172	0.114146	0.562775	0.010718	81.648918	-17.445202	54.951401	-0.709617	0.000000	-0.535632	0.000000	0.000000	0.000000	-0.013763	-0.021098	0.001467	0.000000	0.000000	2.000000	63.000000	0.000000
3775.442506	0.114146	0.562775	0.010718	81.652397	-17.457813	54.938461	-0.707323	0.000000	-0.535877	0.000000	0.000000	0.000000	-0.013763	-0.021098	0.001467	0.000000	0.000000	2.000000	63.000000	0.000000
3775.445839	0.114149	0.562722	0.010729	81.652397	-17.457813	54.938461	-0.707323	0.000000	-0.535877	0.000000	0.000000	0.000000	0.000819	-0.015782	0.003361	0.000000	0.000000	2.000000	63.000000	0.000000
3775.449172	0.114149	0.562722	0.010729	81.652397	-17.457813	54.938461	-0.707323	0.000000	-0.535877	0.000000	0.000000	0.000000	0.000819	-0.015782	0.003361	0.000000	0.000000	2.000000	63.000000	0.000000
3775.452506	0.114149	0.562722	0.010729	81.657791	-17.479895	54.916142	-0.707460	0.000000	-0.536437	0.000000	0.000000	0.000000	0.000819	-0.015782	0.003361	0.000000	0.000000	2.000000	63.000000	0.000000
3775.455839	0.114149	0.562722	0.010729	81.657791	-17.479895	54.916142	-0.707460	0.000000	-0.536437	0.000000	0.000000	0.000000	0.000819	-0.015782	0.003361	0.000000	0.000000	2.000000	63.000000	0.000000
3775.459172	0.114152	0.562670	0.010740	81.657791	-17.479895	54.916142	-0.707460	0.000000	-0.536437	0.000000	0.000000	0.000000	0.000820	-0.015776	0.003359	0.000000	0.000000	2.000000	63.000000	0.000000
3775.462506	0.114155	0.562617	0.010751	81.663132	-17.502033	54.893761	-0.707460	0.000000	-0.536437	0.000000	0.000000	0.000000	0.000819	-0.015788	0.003358	0.000000	0.000000	2.000000	63.000000	0.000000
3775.465839	0.114155	0.562617	0.010751	81.663132	-17.502033	54.893761	-0.707460	0.000000	-0.536437	0.000000	0.000000	0.000000	0.000819	-0.015788	0.003358	0.000000	0.000000	2.000000	63.000000	0.000000
3775.469172	0.114155	0.562617	0.010751	81.663132	-17.502033	54.893761	-0.707460	0.000000	-0.536437	0.000000	0.000000	0.000000	0.000819	-0.015788	0.003358	0.000000	0.000000	2.000000	63.000000	0.000000
3775.472506	0.114155	0.562617	0.010751	81.666664	-17.511967	54.880787	-0.707733	0.000000	-0.537557	0.000000	0.000000	0.000000	0.000819	-0.015788	0.003358	0.000000	0.000000	2.000000	63.000000	0.000000
3775.475839	0.114180	0.562564	0.010757	81.666664	-17.511967	54.880787	-0.707733	0.000000	-0.537557	0.000000	0.000000	0.000000	0.007483	-0.015801	0.001730	0.000000	0.000000	2.000000	63.000000	0.000000
3775.479172	0.114180	0.562564	0.010757	81.666664	-17.511967	54.880787	-0.707733	0.000000	-0.537557	0.000000	0.000000	0.000000	0.007483	-0.015801	0.001730	0.000000	0.000000	2.000000	63.000000	0.000000
3775.482506	0.114180	0.562564	0.010757	81.667397	-17.513529	54.878979	-0.708980	0.000000	-0.537845	0.000000	0.000000	0.000000	0.007483	-0.015801	0.001730	0.000000	0.000000	2.000000	63.000000	0.000000
3775.485839	0.114180	0.562564	0.010757	81.667397	-17.513529	54.878979	-0.708980	0.000000	-0.537845	0.000000	0.000000	0.000000	0.007483	-0.015801	0.001730	0.000000	0.000000	2.000000	63.000000	0.000000
3775.489172	0.114187	0.562530	0.010785	81.667397	-17.513529	54.878979	-0.708980	0.000000	-0.537845	0.000000	0.000000	0.000000	0.002076	-0.010486	0.008505	0.000000	0.000000	2.000000	63.000000	0.000000
3775.492506	0.114187	0.562530	0.010785	81.666382	-17.505615	54.886578	-0.708980	0.000000	-0.537845	0.000000	0.000000	0.000000	0.002076	-0.010486	0.008505	0.000000	0.000000	2.000000	63.000000	0.000000
3775.495839	0.114187	0.562530	0.010785	81.666382	-17.505615	54.886578	-0.708980	0.000000	-0.537845	0.000000	0.000000	0.000000	0.002076	-0.010486	0.008505	0.000000	0.000000	2.000000	63.000000	0.000000
3775.499172	0.114187	0.562530	0.010785	81.666382	-17.505615	54.886578	-0.708980	0.000000	-0.537845	0.000000	0.000000	0.000000	0.002076	-0.010486	0.008505	0.000000	0.000000	2.000000	63.000000	0.000000
3775.502506	0.114196	0.562442	0.010825	81.666145	-17.499249	54.892403	-0.709326	0.000000	-0.539262	0.000000	0.000000	0.000000	0.002892	-0.026283	0.011857	0.000000	0.000000	2.000000	63.000000	0.000000
3775.505839	0.114196	0.562442	0.010825	81.666145	-17.499249	54.892403	-0.709326	0.000000	-0.539262	0.000000	0.000000	0.000000	0.002892	-0.026283	0.011857	0.000000	0.000000	2.000000	63.000000	0.000000
3775.509172	0.114196	0.562442	0.010825	81.666145	-17.499249	54.892403	-0.709326	0.000000	-0.539262	0.000000	0.000000	0.000000	0.002892	-0.026283	0.011857	0.000000	0.000000	2.000000	63.000000	0.000000
3775.512506	0.114196	0.562442	0.010825	81.662186	-17.476648	54.917011	-0.709808	0.000000	-0.541238	0.000000	0.000000	0.000000	0.002892	-0.026283	0.011857	0.000000	0.000000	2.000000	63.000000	0.000000
3775.515839	0.114177	0.562389	0.010841	81.662186	-17.476648	54.917011	-0.709808	0.000000	-0.541238	0.000000	0.000000	0.000000	-0.005848	-0.015799	0.004977	0.000000	0.000000	2.000000	63.000000	0.000000
3775.519172	0.114177	0.562389	0.010841	81.662186	-17.476648	54.917011	-0.709808	0.000000	-0.541238	0.000000	0.000000	0.000000	-0.005848	-0.015799	0.004977	0.000000	0.000000	2.000000	63.000000	0.000000
3775.522506	0.114177	0.562389	0.010841	81.651863	-17.424055	54.971512	-0.708833	0.000000	-0.542068	0.000000	0.000000	0.000000	-0.005848	-0.015799	0.004977	0.000000	0.000000	2.000000	63.000000	0.000000
3775.525839	0.114177	0.562389	0.010841	81.651863	-17.424055	54.971512	-0.708833	0.000000	-0.542068	0.000000	0.000000	0.000000	-0.005848	-0.015799	0.004977	0.000000	0.000000	2.000000	63.000000	0.000000
3775.529172	0.114161	0.562354	0.010875	81.651863	-17.424055	54.971512	-0.708833	0.000000	-0.542068	0.000000	0.000000	0.000000	-0.004592	-0.010484	0.010127	0.000000	0.000000	2.000000	63.000000	0.000000
3775.532506	0.114161	0.562354	0.010875	81.636673	-17.342125	55.052078	-0.708833	0.000000	-0.542068	0.000000	0.000000	0.000000	-0.004592	-0.010484	0.010127	0.000000	0.000000	2.000000	63.000000	0.000000
3775.535839	0.114161	0.562354	0.010875	81.636673	-17.342125	55.052078	-0.708833	0.000000	-0.542068	0.000000	0.000000	0.000000	-0.004592	-0.010484	0.010127	0.000000	0.000000	2.000000	63.000000	0.000000
3775.539172	0.114161	0.562354	0.010875	81.636673	-17.342125	55.052078	-0.708833	0.000000	-0.542068	0.000000	0.000000	0.000000	-0.004592	-0.010484	0.010127	0.000000	0.000000	2.000000	63.000000	0.000000
3775.542506	0.114179	0.562240	0.010852	81.623367	-17.269930	55.123039	-0.708068	0.000000	-0.543756	0.000000	0.000000	0.000000	0.005376	-0.034283	-0.006912	0.000000	0.000000	2.000000	63.000000	0.000000
3775.545839	0.114179	0.562240	0.010852	81.623367	-17.269930	55.123039	-0.708068	0.000000	-0.543756	0.000000	0.000000	0.000000	0.005376	-0.034283	-0.006912	0.000000	0.000000	2.000000	63.000000	0.000000
3775.549172	0.114179	0.562240	0.010852	81.623367	-17.269930	55.123039	-0.708068	0.000000	-0.543756	0.000000	0.000000	0.000000	0.005376	-0.034283	-0.006912	0.000000	0.000000	2.000000	63.000000	0.000000
3775.552506	0.114179	0.562240	0.010852	81.622086	-17.253033	55.136349	-0.708964	0.000000	-0.542604	0.000000	0.000000	0.000000	0.005376	-0.034283	-0.006912	0.000000	0.000000	2.000000	63.000000	0.000000
3775.555839	0.114176	0.562196	0.010840	81.622086	-17.253033	55.136349	-0.708964	0.000000	-0.542604	0.000000	0.000000	0.000000	-0.000849	-0.013188	-0.003481	0.000000	0.000000	2.000000	63.000000	0.000000
3775.559172	0.114176	0.562196	0.010840	81.622086	-17.253033	55.136349	-0.708964	0.000000	-0.542604	0.000000	0.000000	0.000000	-0.000849	-0.013188	-0.003481	0.000000	0.000000	2.000000	63.000000	0.000000
3775.562506	0.114176	0.562196	0.010840	81.622856	-17.264009	55.123211	-0.708823	0.000000	-0.542024	0.000000	0.000000	0.000000	-0.000849	-0.013188	-0.003481	0.000000	0.000000	2.000000	63.000000	0.000000
3775.565839	0.114176	0.562196	0.010840	81.622856	-17.264009	55.123211	-0.708823	0.000000	-0.542024	0.000000	0.000000	0.000000	-0.000849	-0.013188	-0.003481	0.000000	0.000000	2.000000	63.000000	0.000000
3775.569172	0.114174	0.562152	0.010829	81.622856	-17.264009	55.123211	-0.708823	0.000000	-0.542024	0.000000	0.000000	0.000000	-0.000851	-0.013175	-0.003483	0.000000	0.000000	2.000000	63.000000	0.000000
3775.572506	0.114174	0.562152	0.010829	81.625526	-17.274940	55.112152	-0.708823	0.000000	-0.542024	0.000000	0.000000	0.000000	-0.000851	-0.013175	-0.003483	0.000000	0.000000	2.000000	63.000000	0.000000
3775.575839	0.114174	0.562152	0.010829	81.625526	-17.274940	55.112152	-0.708823	0.000000	-0.542024	0.000000	0.000000	0.000000	-0.000851	-0.013175	-0.003483	0.000000	0.000000	2.000000	63.000000	0.000000
3775.579172	0.114174	0.562152	0.010829	81.625526	-17.274940	55.112152	-0.708823	0.000000	-0.542024	0.000000	0.000000	0.000000	-0.000851	-0.013175	-0.003483	0.000000	0.000000	2.000000	63.000000	0.000000
3775.582506	0.114144	0.562090	0.010805	81.630928	-17.299557	55.090015	-0.708681	0.000000	-0.541443	0.000000	0.000000	0.000000	-0.008770	-0.018490	-0.007014	0.000000	0.000000	2.000000	63.000000	0.000000
3775.585839	0.114144	0.562090	0.010805	81.630928	-17.299557	55.090015	-0.708681	0.000000	-0.541443	0.000000	0.000000	0.000000	-0.008770	-0.018490	-0.007014	0.000000	0.000000	2.000000	63.000000	0.000000
3775.589172	0.114144	0.562090	0.010805	81.630928	-17.299557	55.090015	-0.708681	0.000000	-0.541443	0.000000	0.000000	0.000000	-0.008770	-0.018490	-0.007014	0.000000	0.000000	2.000000	63.000000	0.000000
3775.592506	0.114144	0.562090	0.010805	81.633606	-17.313244	55.078938	-0.707219	0.000000	-0.540274	0.000000	0.000000	0.000000	-0.008770	-0.018490	-0.007014	0.000000	0.000000	2.000000	63.000000	0.000000
3775.595839	0.114124	0.562064	0.010816	81.633606	-17.313244	55.078938	-0.707219	0.000000	-0.540274	0.000000	0.000000	0.000000	-0.006257	-0.007893	0.003295	0.000000	0.000000	2.000000	63.000000	0.000000
3775.599172	0.114124	0.562064	0.010816	81.633606	-17.313244	55.078938	-0.707219	0.000000	-0.540274	0.000000	0.000000	0.000000	-0.006257	-0.007893	0.003295	0.000000	0.000000	2.000000	63.000000	0.000000
3775.602506	0.114124	0.562064	0.010816	81.636299	-17.324232	55.067852	-0.706176	0.000000	-0.540823	0.000000	0.000000	0.000000	-0.006257	-0.007893	0.003295	0.000000	0.000000	2.000000	63.000000	0.000000
3775.605839	0.114124	0.562064	0.010816	81.636299	-17.324232	55.067852	-0.706176	0.000000	-0.540823	0.000000	0.000000	0.000000	-0.006257	-0.007893	0.003295	0.000000	0.000000	2.000000	63.000000	0.000000
3775.609172	0.114119	0.562047	0.010799	81.636299	-17.324232	55.067852	-0.706176	0.000000	-0.540823	0.000000	0.000000	0.000000	-0.001260	-0.005299	-0.005156	0.000000	0.000000	2.000000	63.000000	0.000000
3775.612506	0.114119	0.562047	0.010799	81.638947	-17.335190	55.056740	-0.706176	0.000000	-0.540823	0.000000	0.000000	0.000000	-0.001260	-0.005299	-0.005156	0.000000	0.000000	2.000000	63.000000	0.000000
3775.615839	0.114119	0.562047	0.010799	81.638947	-17.335190	55.056740	-0.706176	0.000000	-0.540823	0.000000	0.000000	0.000000	-0.001260	-0.005299	-0.005156	0.000000	0.000000	2.000000	63.000000	0.000000
3775.619172	0.114119	0.562047	0.010799	81.638947	-17.335190	55.056740	-0.706176	0.000000	-0.540823	0.000000	0.000000	0.000000	-0.001260	-0.005299	-0.005156	0.000000	0.000000	2.000000	63.000000	0.000000
3775.622506	0.114139	0.562003	0.010782	81.641632	-17.343470	55.045647	-0.705966	0.000000	-0.539964	0.000000	0.000000	0.000000	0.005814	-0.013189	-0.005113	0.000000	0.000000	2.000000	63.000000	0.000000
3775.625839	0.114139	0.562003	0.010782	81.641632	-17.343470	55.045647	-0.705966	0.000000	-0.539964	0.000000	0.000000	0.000000	0.005814	-0.013189	-0.005113	0.000000	0.000000	2.000000	63.000000	0.000000
3775.629172	0.114139	0.562003	0.010782	81.641632	-17.343470	55.045647	-0.705966	0.000000	-0.539964	0.000000	0.000000	0.000000	0.005814	-0.013189	-0.005113	0.000000	0.000000	2.000000	63.000000	0.000000
3775.632506	0.114139	0.562003	0.010782	81.645134	-17.356010	55.032768	-0.706935	0.000000	-0.539112	0.000000	0.000000	0.000000	0.005814	-0.013189	-0.005113	0.000000	0.000000	2.000000	63.000000	0.000000
3775.635839	0.114130	0.561967	0.010748	81.645134	-17.356010	55.032768	-0.706935	0.000000	-0.539112	0.000000	0.000000	0.000000	-0.002515	-0.010558	-0.010314	0.000000	0.000000	2.000000	63.000000	0.000000
3775.639172	0.114130	0.561967	0.010748	81.645134	-17.356010	55.032768	-0.706935	0.000000	-0.539112	0.000000	0.000000	0.000000	-0.002515	-0.010558	-0.010314	0.000000	0.000000	2.000000	63.000000	0.000000
3775.642506	0.114130	0.561967	0.010748	81.650475	-17.378014	55.010509	-0.706516	0.000000	-0.537393	0.000000	0.000000	0.000000	-0.002515	-0.010558	-0.010314	0.000000	0.000000	2.000000	63.000000	0.000000
3775.645839	0.114130	0.561967	0.010748	81.650475	-17.378014	55.010509	-0.706516	0.000000	-0.537393	0.000000	0.000000	0.000000	-0.002515	-0.010558	-0.010314	0.000000	0.000000	2.000000	63.000000	0.000000
3775.649172	0.114127	0.561923	0.010736	81.650475	-17.378014	55.010509	-0.706516	0.000000	-0.537393	0.000000	0.000000	0.000000	-0.000849	-0.013192	-0.003490	0.000000	0.000000	2.000000	63.000000	0.000000
3775.652506	0.114127	0.561923	0.010736	81.656731	-17.401621	54.986496	-0.706516	0.000000	-0.537393	0.000000	0.000000	0.000000	-0.000849	-0.013192	-0.003490	0.000000	0.000000	2.000000	63.000000	0.000000
3775.655839	0.114127	0.561923	0.010736	81.656731	-17.401621	54.986496	-0.706516	0.000000	-0.537393	0.000000	0.000000	0.000000	-0.000849	-0.013192	-0.003490	0.000000	0.000000	2.000000	63.000000	0.000000
3775.659172	0.114127	0.561923	0.010736	81.656731	-17.401621	54.986496	-0.706516	0.000000	-0.537393	0.000000	0.000000	0.000000	-0.000849	-0.013192	-0.003490	0.000000	0.000000	2.000000	63.000000	0.000000
3775.662506	0.114084	0.561835	0.010656	81.660164	-17.416937	54.973541	-0.706374	0.000000	-0.536811	0.000000	0.000000	0.000000	-0.012955	-0.026436	-0.024168	0.000000	0.000000	2.000000	63.000000	0.000000
3775.665839	0.114084	0.561835	0.010656	81.660164	-17.416937	54.973541	-0.706374	0.000000	-0.536811	0.000000	0.000000	0.000000	-0.012955	-0.026436	-0.024168	0.000000	0.000000	2.000000	63.000000	0.000000
3775.669172	0.114084	0.561835	0.010656	81.660164	-17.416937	54.973541	-0.706374	0.000000	-0.536811	0.000000	0.000000	0.000000	-0.012955	-0.026436	-0.024168	0.000000	0.000000	2.000000	63.000000	0.000000
3775.672506	0.114084	0.561835	0.010656	81.657249	-17.399549	54.990498	-0.704215	0.000000	-0.532783	0.000000	0.000000	0.000000	-0.012955	-0.026436	-0.024168	0.000000	0.000000	2.000000	63.000000	0.000000
3775.675839	0.114080	0.561818	0.010638	81.657249	-17.399549	54.990498	-0.704215	0.000000	-0.532783	0.000000	0.000000	0.000000	-0.001258	-0.005299	-0.005160	0.000000	0.000000	2.000000	63.000000	0.000000
3775.679172	0.114080	0.561818	0.010638	81.657249	-17.399549	54.990498	-0.704215	0.000000	-0.532783	0.000000	0.000000	0.000000	-0.001258	-0.005299	-0.005160	0.000000	0.000000	2.000000	63.000000	0.000000
3775.682506	0.114080	0.561818	0.010638	81.654327	-17.384890	55.007439	-0.704005	0.000000	-0.531923	0.000000	0.000000	0.000000	-0.001258	-0.005299	-0.005160	0.000000	0.000000	2.000000	63.000000	0.000000
3775.685839	0.114080	0.561818	0.010638	81.654327	-17.384890	55.007439	-0.704005	0.000000	-0.531923	0.000000	0.000000	0.000000	-0.001258	-0.005299	-0.005160	0.000000	0.000000	2.000000	63.000000	0.000000
3775.689172	0.114054	0.561800	0.010627	81.654327	-17.384890	55.007439	-0.704005	0.000000	-0.531923	0.000000	0.000000	0.000000	-0.007919	-0.005279	-0.003535	0.000000	0.000000	2.000000	63.000000	0.000000
3775.692506	0.114054	0.561800	0.010627	81.643089	-17.328201	55.063507	-0.704005	0.000000	-0.531923	0.000000	0.000000	0.000000	-0.007919	-0.005279	-0.003535	0.000000	0.000000	2.000000	63.000000	0.000000
3775.695839	0.114054	0.561800	0.010627	81.643089	-17.328201	55.063507	-0.704005	0.000000	-0.531923	0.000000	0.000000	0.000000	-0.007919	-0.005279	-0.003535	0.000000	0.000000	2.000000	63.000000	0.000000
3775.699172	0.114054	0.561800	0.010627	81.643089	-17.328201	55.063507	-0.704005	0.000000	-0.531923	0.000000	0.000000	0.000000	-0.007919	-0.005279	-0.003535	0.000000	0.000000	2.000000	63.000000	0.000000
3775.702506	0.114027	0.561782	0.010615	81.634636	-17.285362	55.108372	-0.702686	0.000000	-0.531334	0.000000	0.000000	0.000000	-0.007919	-0.005296	-0.003536	0.000000	0.000000	2.000000	63.000000	0.000000
3775.705839	0.114027	0.561782	0.010615	81.634636	-17.285362	55.108372	-0.702686	0.000000	-0.531334	0.000000	0.000000	0.000000	-0.007919	-0.005296	-0.003536	0.000000	0.000000	2.000000	63.000000	0.000000
3775.709172	0.114027	0.561782	0.010615	81.634636	-17.285362	55.108372	-0.702686	0.000000	-0.531334	0.000000	0.000000	0.000000	-0.007919	-0.005296	-0.003536	0.000000	0.000000	2.000000	63.000000	0.000000
3775.712506	0.114027	0.561782	0.010615	81.627945	-17.251980	55.143867	-0.701366	0.000000	-0.530745	0.000000	0.000000	0.000000	-0.007919	-0.005296	-0.003536	0.000000	0.000000	2.000000	63.000000	0.000000
3775.715839	0.114012	0.561747	0.010649	81.627945	-17.251980	55.143867	-0.701366	0.000000	-0.530745	0.000000	0.000000	0.000000	-0.004594	-0.010495	0.010114	0.000000	0.000000	2.000000	63.000000	0.000000
3775.719172	0.114012	0.561747	0.010649	81.627945	-17.251980	55.143867	-0.701366	0.000000	-0.530745	0.000000	0.000000	0.000000	-0.004594	-0.010495	0.010114	0.000000	0.000000	2.000000	63.000000	0.000000
3775.722506	0.114012	0.561747	0.010649	81.625854	-17.238983	55.158955	-0.700600	0.000000	-0.532430	0.000000	0.000000	0.000000	-0.004594	-0.010495	0.010114	0.000000	0.000000	2.000000	63.000000	0.000000
3775.725839	0.114012	0.561747	0.010649	81.625854	-17.238983	55.158955	-0.700600	0.000000	-0.532430	0.000000	0.000000	0.000000	-0.004594	-0.010495	0.010114	0.000000	0.000000	2.000000	63.000000	0.000000
3775.729172	0.113987	0.561704	0.010642	81.625854	-17.238983	55.158955	-0.700600	0.000000	-0.532430	0.000000	0.000000	0.000000	-0.007515	-0.013182	-0.001873	0.000000	0.000000	2.000000	63.000000	0.000000
3775.732506	0.113987	0.561704	0.010642	81.627502	-17.244783	55.155426	-0.700600	0.000000	-0.532430	0.000000	0.000000	0.000000	-0.007515	-0.013182	-0.001873	0.000000	0.000000	2.000000	63.000000	0.000000
3775.735839	0.113987	0.561704	0.010642	81.627502	-17.244783	55.155426	-0.700600	0.000000	-0.532430	0.000000	0.000000	0.000000	-0.007515	-0.013182	-0.001873	0.000000	0.000000	2.000000	63.000000	0.000000
3775.739172	0.113987	0.561704	0.010642	81.627502	-17.244783	55.155426	-0.700600	0.000000	-0.532430	0.000000	0.000000	0.000000	-0.007515	-0.013182	-0.001873	0.000000	0.000000	2.000000	63.000000	0.000000
3775.742506	0.113953	0.561590	0.010698	81.632874	-17.269398	55.133320	-0.699348	0.000000	-0.532118	0.000000	0.000000	0.000000	-0.010043	-0.034189	0.016724	0.000000	0.000000	2.000000	63.000000	0.000000
3775.745839	0.113953	0.561590	0.010698	81.632874	-17.269398	55.133320	-0.699348	0.000000	-0.532118	0.000000	0.000000	0.000000	-0.010043	-0.034189	0.016724	0.000000	0.000000	2.000000	63.000000	0.000000
3775.749172	0.113953	0.561590	0.010698	81.632874	-17.269398	55.133320	-0.699348	0.000000	-0.532118	0.000000	0.000000	0.000000	-0.010043	-0.034189	0.016724	0.000000	0.000000	2.000000	63.000000	0.000000
3775.752506	0.113953	0.561590	0.010698	81.636368	-17.284618	55.120499	-0.697674	0.000000	-0.534905	0.000000	0.000000	0.000000	-0.010043	-0.034189	0.016724	0.000000	0.000000	2.000000	63.000000	0.000000
3775.755839	0.113917	0.561528	0.010743	81.636368	-17.284618	55.120499	-0.697674	0.000000	-0.534905	0.000000	0.000000	0.000000	-0.010857	-0.018384	0.013394	0.000000	0.000000	2.000000	63.000000	0.000000
3775.759172	0.113917	0.561528	0.010743	81.636368	-17.284618	55.120499	-0.697674	0.000000	-0.534905	0.000000	0.000000	0.000000	-0.010857	-0.018384	0.013394	0.000000	0.000000	2.000000	63.000000	0.000000
3775.762506	0.113917	0.561528	0.010743	81.639046	-17.303698	55.109406	-0.695865	0.000000	-0.537138	0.000000	0.000000	0.000000	-0.010857	-0.018384	0.013394	0.000000	0.000000	2.000000	63.000000	0.000000
3775.765839	0.113917	0.561528	0.010743	81.639046	-17.303698	55.109406	-0.695865	0.000000	-0.537138	0.000000	0.000000	0.000000	-0.010857	-0.018384	0.013394	0.000000	0.000000	2.000000	63.000000	0.000000
3775.769172	0.113885	0.561485	0.010805	81.639046	-17.303698	55.109406	-0.695865	0.000000	-0.537138	0.000000	0.000000	0.000000	-0.009602	-0.013131	0.018554	0.000000	0.000000	2.000000	63.000000	0.000000
3775.772506	0.113885	0.561485	0.010805	81.642570	-17.312243	55.107937	-0.695865	0.000000	-0.537138	0.000000	0.000000	0.000000	-0.009602	-0.013131	0.018554	0.000000	0.000000	2.000000	63.000000	0.000000
3775.775839	0.113885	0.561485	0.010805	81.642570	-17.312243	55.107937	-0.695865	0.000000	-0.537138	0.000000	0.000000	0.000000	-0.009602	-0.013131	0.018554	0.000000	0.000000	2.000000	63.000000	0.000000
3775.779172	0.113885	0.561485	0.010805	81.642570	-17.312243	55.107937	-0.695865	0.000000	-0.537138	0.000000	0.000000	0.000000	-0.009602	-0.013131	0.018554	0.000000	0.000000	2.000000	63.000000	0.000000
3775.782506	0.113792	0.561397	0.011002	81.642570	-17.323095	55.107971	-0.694264	0.000000	-0.540230	0.000000	0.000000	0.000000	-0.027976	-0.026190	0.059155	0.000000	0.000000	2.000000	63.000000	0.000000
3775.785839	0.113792	0.561397	0.011002	81.642570	-17.323095	55.107971	-0.694264	0.000000	-0.540230	0.000000	0.000000	0.000000	-0.027976	-0.026190	0.059155	0.000000	0.000000	2.000000	63.000000	0.000000
3775.789172	0.113792	0.561397	0.011002	81.642570	-17.323095	55.107971	-0.694264	0.000000	-0.540230	0.000000	0.000000	0.000000	-0.027976	-0.026190	0.059155	0.000000	0.000000	2.000000	63.000000	0.000000
3775.792506	0.113792	0.561397	0.011002	81.642570	-17.328548	55.107948	-0.689602	0.000000	-0.550089	0.000000	0.000000	0.000000	-0.027976	-0.026190	0.059155	0.000000	0.000000	2.000000	63.000000	0.000000
3775.795839	0.113758	0.561345	0.011154	81.642570	-17.328548	55.107948	-0.689602	0.000000	-0.550089	0.000000	0.000000	0.000000	-0.010060	-0.015686	0.045801	0.000000	0.000000	2.000000	63.000000	0.000000
3775.799172	0.113758	0.561345	0.011154	81.642570	-17.328548	55.107948	-0.689602	0.000000	-0.550089	0.000000	0.000000	0.000000	-0.010060	-0.015686	0.045801	0.000000	0.000000	2.000000	63.000000	0.000000
3775.802506	0.113758	0.561345	0.011154	81.640709	-17.315145	55.128674	-0.687925	0.000000	-0.557723	0.000000	0.000000	0.000000	-0.010060	-0.015686	0.045801	0.000000	0.000000	2.000000	63.000000	0.000000
3775.805839	0.113758	0.561345	0.011154	81.640709	-17.315145	55.128674	-0.687925	0.000000	-0.557723	0.000000	0.000000	0.000000	-0.010060	-0.015686	0.045801	0.000000	0.000000	2.000000	63.000000	0.000000
3775.809172	0.113768	0.561319	0.011291	81.640709	-17.315145	55.128674	-0.687925	0.000000	-0.557723	0.000000	0.000000	0.000000	0.002869	-0.007804	0.040898	0.000000	0.000000	2.000000	63.000000	0.000000
3775.812506	0.113768	0.561319	0.011291	81.640739	-17.320597	55.128670	-0.687925	0.000000	-0.557723	0.000000	0.000000	0.000000	0.002869	-0.007804	0.040898	0.000000	0.000000	2.000000	63.000000	0.000000
3775.815839	0.113768	0.561319	0.011291	81.640739	-17.320597	55.128670	-0.687925	0.000000	-0.557723	0.000000	0.000000	0.000000	0.002869	-0.007804	0.040898	0.000000	0.000000	2.000000	63.000000	0.000000
3775.819172	0.113768	0.561319	0.011291	81.640739	-17.320597	55.128670	-0.687925	0.000000	-0.557723	0.000000	0.000000	0.000000	0.002869	-0.007804	0.040898	0.000000	0.000000	2.000000	63.000000	0.000000
3775.822506	0.113769	0.561223	0.011489	81.640739	-17.320597	55.128670	-0.688403	0.000000	-0.564539	0.000000	0.000000	0.000000	0.000308	-0.028883	0.059473	0.000000	0.000000	2.000000	63.000000	0.000000
3775.825839	0.113769	0.561223	0.011489	81.640739	-17.320597	55.128670	-0.688403	0.000000	-0.564539	0.000000	0.000000	0.000000	0.000308	-0.028883	0.059473	0.000000	0.000000	2.000000	63.000000	0.000000
3775.829172	0.113769	0.561223	0.011489	81.640739	-17.320597	55.128670	-0.688403	0.000000	-0.564539	0.000000	0.000000	0.000000	0.000308	-0.028883	0.059473	0.000000	0.000000	2.000000	63.000000	0.000000
3775.832506	0.113769	0.561223	0.011489	81.643417	-17.328825	55.117584	-0.688454	0.000000	-0.574451	0.000000	0.000000	0.000000	0.000308	-0.028883	0.059473	0.000000	0.000000	2.000000	63.000000	0.000000
3775.835839	0.113813	0.561188	0.011575	81.643417	-17.328825	55.117584	-0.688454	0.000000	-0.574451	0.000000	0.000000	0.000000	0.013297	-0.010497	0.025664	0.000000	0.000000	2.000000	63.000000	0.000000
3775.839172	0.113813	0.561188	0.011575	81.643417	-17.328825	55.117584	-0.688454	0.000000	-0.574451	0.000000	0.000000	0.000000	0.013297	-0.010497	0.025664	0.000000	0.000000	2.000000	63.000000	0.000000
3775.842506	0.113848	0.561144	0.011620	81.646095	-17.337082	55.106518	-0.690670	0.000000	-0.578729	0.000000	0.000000	0.000000	0.010391	-0.013147	0.013676	0.000000	0.000000	2.000000	63.000000	0.000000
3775.845839	0.113848	0.561144	0.011620	81.646095	-17.337082	55.106518	-0.690670	0.000000	-0.578729	0.000000	0.000000	0.000000	0.010391	-0.013147	0.013676	0.000000	0.000000	2.000000	63.000000	0.000000
3775.849172	0.113848	0.561144	0.011620	81.646095	-17.337082	55.106518	-0.690670	0.000000	-0.578729	0.000000	0.000000	0.000000	0.010391	-0.013147	0.013676	0.000000	0.000000	2.000000	63.000000	0.000000
3775.852506	0.113848	0.561144	0.011620	81.648781	-17.345324	55.095432	-0.692402	0.000000	-0.581008	0.000000	0.000000	0.000000	0.010391	-0.013147	0.013676	0.000000	0.000000	2.000000	63.000000	0.000000
3775.855839	0.113899	0.561109	0.011638	81.648781	-17.345324	55.095432	-0.692402	0.000000	-0.581008	0.000000	0.000000	0.000000	0.015411	-0.010533	0.005232	0.000000	0.000000	2.000000	63.000000	0.000000
3775.859172	0.113899	0.561109	0.011638	81.648781	-17.345324	55.095432	-0.692402	0.000000	-0.581008	0.000000	0.000000	0.000000	0.015411	-0.010533	0.005232	0.000000	0.000000	2.000000	63.000000	0.000000
3775.862506	0.113899	0.561109	0.011638	81.651459	-17.353598	55.084297	-0.694971	0.000000	-0.581880	0.000000	0.000000	0.000000	0.015411	-0.010533	0.005232	0.000000	0.000000	2.000000	63.000000	0.000000
3775.865839	0.113899	0.561109	0.011638	81.651459	-17.353598	55.084297	-0.694971	0.000000	-0.581880	0.000000	0.000000	0.000000	0.015411	-0.010533	0.005232	0.000000	0.000000	2.000000	63.000000	0.000000
3775.869172	0.113901	0.561082	0.011643	81.651459	-17.353598	55.084297	-0.694971	0.000000	-0.581880	0.000000	0.000000	0.000000	0.000402	-0.007911	0.001654	0.000000	0.000000	2.000000	63.000000	0.000000
3775.872506	0.113901	0.561082	0.011643	81.656822	-17.372881	55.062057	-0.694971	0.000000	-0.581880	0.000000	0.000000	0.000000	0.000402	-0.007911	0.001654	0.000000	0.000000	2.000000	63.000000	0.000000
3775.875839	0.113901	0.561082	0.011643	81.656822	-17.372881	55.062057	-0.694971	0.000000	-0.581880	0.000000	0.000000	0.000000	0.000402	-0.007911	0.001654	0.000000	0.000000	2.000000	63.000000	0.000000
3775.879172	0.113901	0.561082	0.011643	81.656822	-17.372881	55.062057	-0.694971	0.000000	-0.581880	0.000000	0.000000	0.000000	0.000402	-0.007911	0.001654	0.000000	0.000000	2.000000	63.000000	0.000000
3775.882506	0.113912	0.561003	0.011592	81.662216	-17.394884	55.039845	-0.695038	0.000000	-0.582156	0.000000	0.000000	0.000000	0.003311	-0.023756	-0.015466	0.000000	0.000000	2.000000	63.000000	0.000000
3775.885839	0.113912	0.561003	0.011592	81.662216	-17.394884	55.039845	-0.695038	0.000000	-0.582156	0.000000	0.000000	0.000000	0.003311	-0.023756	-0.015466	0.000000	0.000000	2.000000	63.000000	0.000000
3775.889172	0.113912	0.561003	0.011592	81.662216	-17.394884	55.039845	-0.695038	0.000000	-0.582156	0.000000	0.000000	0.000000	0.003311	-0.023756	-0.015466	0.000000	0.000000	2.000000	63.000000	0.000000
3775.892506	0.113912	0.561003	0.011592	81.663795	-17.395269	55.036270	-0.695590	0.000000	-0.579578	0.000000	0.000000	0.000000	0.003311	-0.023756	-0.015466	0.000000	0.000000	2.000000	63.000000	0.000000
3775.895839	0.113926	0.560968	0.011552	81.663795	-17.395269	55.036270	-0.695590	0.000000	-0.579578	0.000000	0.000000	0.000000	0.004165	-0.010557	-0.011955	0.000000	0.000000	2.000000	63.000000	0.000000
3775.899172	0.113926	0.560968	0.011552	81.663795	-17.395269	55.036270	-0.695590	0.000000	-0.579578	0.000000	0.000000	0.000000	0.004165	-0.010557	-0.011955	0.000000	0.000000	2.000000	63.000000	0.000000
3775.902506	0.113926	0.560968	0.011552	81.663551	-17.386196	55.042095	-0.696284	0.000000	-0.577586	0.000000	0.000000	0.000000	0.004165	-0.010557	-0.011955	0.000000	0.000000	2.000000	63.000000	0.000000
3775.905839	0.113926	0.560968	0.011552	81.663551	-17.386196	55.042095	-0.696284	0.000000	-0.577586	0.000000	0.000000	0.000000	0.004165	-0.010557	-0.011955	0.000000	0.000000	2.000000	63.000000	0.000000
3775.909172	0.113940	0.560933	0.011512	81.663551	-17.386196	55.042095	-0.696284	0.000000	-0.577586	0.000000	0.000000	0.000000	0.004164	-0.010572	-0.011956	0.000000	0.000000	2.000000	63.000000	0.000000
3775.912506	0.113940	0.560933	0.011512	81.655037	-17.335062	55.087059	-0.696284	0.000000	-0.577586	0.000000	0.000000	0.000000	0.004164	-0.010572	-0.011956	0.000000	0.000000	2.000000	63.000000	0.000000
3775.915839	0.113940	0.560933	0.011512	81.655037	-17.335062	55.087059	-0.696284	0.000000	-0.577586	0.000000	0.000000	0.000000	0.004164	-0.010572	-0.011956	0.000000	0.000000	2.000000	63.000000	0.000000
3775.919172	0.113940	0.560933	0.011512	81.655037	-17.335062	55.087059	-0.696284	0.000000	-0.577586	0.000000	0.000000	0.000000	0.004164	-0.010572	-0.011956	0.000000	0.000000	2.000000	63.000000	0.000000
3775.922506	0.113994	0.560880	0.011444	81.644691	-17.277309	55.141308	-0.696978	0.000000	-0.575593	0.000000	0.000000	0.000000	0.016253	-0.015843	-0.020372	0.000000	0.000000	2.000000	63.000000	0.000000
3775.925839	0.113994	0.560880	0.011444	81.644691	-17.277309	55.141308	-0.696978	0.000000	-0.575593	0.000000	0.000000	0.000000	0.016253	-0.015843	-0.020372	0.000000	0.000000	2.000000	63.000000	0.000000
3775.929172	0.113994	0.560880	0.011444	81.644691	-17.277309	55.141308	-0.696978	0.000000	-0.575593	0.000000	0.000000	0.000000	0.016253	-0.015843	-0.020372	0.000000	0.000000	2.000000	63.000000	0.000000
3775.932506	0.113994	0.560880	0.011444	81.638817	-17.240036	55.175018	-0.699687	0.000000	-0.572197	0.000000	0.000000	0.000000	0.016253	-0.015843	-0.020372	0.000000	0.000000	2.000000	63.000000	0.000000
3775.935839	0.114017	0.560854	0.011444	81.638817	-17.240036	55.175018	-0.699687	0.000000	-0.572197	0.000000	0.000000	0.000000	0.007075	-0.007892	0.000027	0.000000	0.000000	2.000000	63.000000	0.000000
3775.939172	0.114017	0.560854	0.011444	81.638817	-17.240036	55.175018	-0.699687	0.000000	-0.572197	0.000000	0.000000	0.000000	0.007075	-0.007892	0.000027	0.000000	0.000000	2.000000	63.000000	0.000000
3775.942506	0.114017	0.560854	0.011444	81.638603	-17.221540	55.192207	-0.700866	0.000000	-0.572202	0.000000	0.000000	0.000000	0.007075	-0.007892	0.000027	0.000000	0.000000	2.000000	63.000000	0.000000
3775.945839	0.114017	0.560854	0.011444	81.638603	-17.221540	55.192207	-0.700866	0.000000	-0.572202	0.000000	0.000000	0.000000	0.007075	-0.007892	0.000027	0.000000	0.000000	2.000000	63.000000	0.000000
3775.949172	0.114041	0.560827	0.011444	81.638603	-17.221540	55.192207	-0.700866	0.000000	-0.572202	0.000000	0.000000	0.000000	0.007078	-0.007916	0.000027	0.000000	0.000000	2.000000	63.000000	0.000000
3775.952506	0.114041	0.560827	0.011444	81.641281	-17.232477	55.181152	-0.700866	0.000000	-0.572202	0.000000	0.000000	0.000000	0.007078	-0.007916	0.000027	0.000000	0.000000	2.000000	63.000000	0.000000
3775.955839	0.114041	0.560827	0.011444	81.641281	-17.232477	55.181152	-0.700866	0.000000	-0.572202	0.000000	0.000000	0.000000	0.007078	-0.007916	0.000027	0.000000	0.000000	2.000000	63.000000	0.000000
3775.959172	0.114041	0.560827	0.011444	81.641281	-17.232477	55.181152	-0.700866	0.000000	-0.572202	0.000000	0.000000	0.000000	0.007078	-0.007916	0.000027	0.000000	0.000000	2.000000	63.000000	0.000000
3775.962506	0.114038	0.560783	0.011432	81.643982	-17.243437	55.170097	-0.702046	0.000000	-0.572206	0.000000	0.000000	0.000000	-0.000857	-0.013179	-0.003519	0.000000	0.000000	2.000000	63.000000	0.000000
3775.965839	0.114038	0.560783	0.011432	81.643982	-17.243437	55.170097	-0.702046	0.000000	-0.572206	0.000000	0.000000	0.000000	-0.000857	-0.013179	-0.003519	0.000000	0.000000	2.000000	63.000000	0.000000
3775.969172	0.114038	0.560783	0.011432	81.643982	-17.243437	55.170097	-0.702046	0.000000	-0.572206	0.000000	0.000000	0.000000	-0.000857	-0.013179	-0.003519	0.000000	0.000000	2.000000	63.000000	0.000000
3775.972506	0.114038	0.560783	0.011432	81.646660	-17.254391	55.159046	-0.701903	0.000000	-0.571620	0.000000	0.000000	0.000000	-0.000857	-0.013179	-0.003519	0.000000	0.000000	2.000000	63.000000	0.000000
3775.975839	0.114039	0.560757	0.011438	81.646660	-17.254391	55.159046	-0.701903	0.000000	-0.571620	0.000000	0.000000	0.000000	0.000400	-0.007910	0.001649	0.000000	0.000000	2.000000	63.000000	0.000000
3775.979172	0.114039	0.560757	0.011438	81.646660	-17.254391	55.159046	-0.701903	0.000000	-0.571620	0.000000	0.000000	0.000000	0.000400	-0.007910	0.001649	0.000000	0.000000	2.000000	63.000000	0.000000
3775.982506	0.114039	0.560757	0.011438	81.650162	-17.269598	55.146187	-0.701970	0.000000	-0.571895	0.000000	0.000000	0.000000	0.000400	-0.007910	0.001649	0.000000	0.000000	2.000000	63.000000	0.000000
3775.985839	0.114039	0.560757	0.011438	81.650162	-17.269598	55.146187	-0.701970	0.000000	-0.571895	0.000000	0.000000	0.000000	0.000400	-0.007910	0.001649	0.000000	0.000000	2.000000	63.000000	0.000000
3775.989172	0.114014	0.560713	0.011432	81.650162	-17.269598	55.146187	-0.701970	0.000000	-0.571895	0.000000	0.000000	0.000000	-0.007530	-0.013190	-0.001897	0.000000	0.000000	2.000000	63.000000	0.000000
3775.992506	0.114014	0.560713	0.011432	81.647224	-17.252283	55.163074	-0.701970	0.000000	-0.571895	0.000000	0.000000	0.000000	-0.007530	-0.013190	-0.001897	0.000000	0.000000	2.000000	63.000000	0.000000
3775.995839	0.114014	0.560713	0.011432	81.647224	-17.252283	55.163074	-0.701970	0.000000	-0.571895	0.000000	0.000000	0.000000	-0.007530	-0.013190	-0.001897	0.000000	0.000000	2.000000	63.000000	0.000000
3775.999172	0.114014	0.560713	0.011432	81.647224	-17.252283	55.163074	-0.701970	0.000000	-0.571895	0.000000	0.000000	0.000000	-0.007530	-0.013190	-0.001897	0.000000	0.000000	2.000000	63.000000	0.000000
3776.002506	0.113996	0.560634	0.011453	81.641396	-17.220470	55.196800	-0.700715	0.000000	-0.571579	0.000000	0.000000	0.000000	-0.005473	-0.023706	0.006567	0.000000	0.000000	2.000000	63.000000	0.000000
3776.005839	0.113996	0.560634	0.011453	81.641396	-17.220470	55.196800	-0.700715	0.000000	-0.571579	0.000000	0.000000	0.000000	-0.005473	-0.023706	0.006567	0.000000	0.000000	2.000000	63.000000	0.000000
3776.009172	0.113996	0.560634	0.011453	81.641396	-17.220470	55.196800	-0.700715	0.000000	-0.571579	0.000000	0.000000	0.000000	-0.005473	-0.023706	0.006567	0.000000	0.000000	2.000000	63.000000	0.000000
3776.012506	0.113996	0.560634	0.011453	81.628860	-17.155367	55.265865	-0.699803	0.000000	-0.572673	0.000000	0.000000	0.000000	-0.005473	-0.023706	0.006567	0.000000	0.000000	2.000000	63.000000	0.000000
3776.015839	0.113950	0.560564	0.011458	81.628860	-17.155367	55.265865	-0.699803	0.000000	-0.572673	0.000000	0.000000	0.000000	-0.013805	-0.021071	0.001368	0.000000	0.000000	2.000000	63.000000	0.000000
3776.019172	0.113950	0.560564	0.011458	81.628860	-17.155367	55.265865	-0.699803	0.000000	-0.572673	0.000000	0.000000	0.000000	-0.013805	-0.021071	0.001368	0.000000	0.000000	2.000000	63.000000	0.000000
3776.022506	0.113950	0.560564	0.011458	81.608849	-17.050455	55.371666	-0.697502	0.000000	-0.572901	0.000000	0.000000	0.000000	-0.013805	-0.021071	0.001368	0.000000	0.000000	2.000000	63.000000	0.000000
3776.025839	0.113950	0.560564	0.011458	81.608849	-17.050455	55.371666	-0.697502	0.000000	-0.572901	0.000000	0.000000	0.000000	-0.013805	-0.021071	0.001368	0.000000	0.000000	2.000000	63.000000	0.000000
3776.029172	0.113926	0.560493	0.011457	81.608849	-17.050455	55.371666	-0.697502	0.000000	-0.572901	0.000000	0.000000	0.000000	-0.007132	-0.021100	-0.000259	0.000000	0.000000	2.000000	63.000000	0.000000
3776.032506	0.113926	0.560493	0.011457	81.583168	-16.918217	55.504471	-0.697502	0.000000	-0.572901	0.000000	0.000000	0.000000	-0.007132	-0.021100	-0.000259	0.000000	0.000000	2.000000	63.000000	0.000000
3776.035839	0.113926	0.560493	0.011457	81.583168	-16.918217	55.504471	-0.697502	0.000000	-0.572901	0.000000	0.000000	0.000000	-0.007132	-0.021100	-0.000259	0.000000	0.000000	2.000000	63.000000	0.000000
3776.039172	0.113926	0.560493	0.011457	81.583168	-16.918217	55.504471	-0.697502	0.000000	-0.572901	0.000000	0.000000	0.000000	-0.007132	-0.021100	-0.000259	0.000000	0.000000	2.000000	63.000000	0.000000
3776.042506	0.113881	0.560300	0.011466	81.555313	-16.771290	55.651360	-0.696313	0.000000	-0.572858	0.000000	0.000000	0.000000	-0.013465	-0.057971	0.002758	0.000000	0.000000	2.000000	63.000000	0.000000
3776.045839	0.113881	0.560300	0.011466	81.555313	-16.771290	55.651360	-0.696313	0.000000	-0.572858	0.000000	0.000000	0.000000	-0.013465	-0.057971	0.002758	0.000000	0.000000	2.000000	63.000000	0.000000
3776.049172	0.113881	0.560300	0.011466	81.555313	-16.771290	55.651360	-0.696313	0.000000	-0.572858	0.000000	0.000000	0.000000	-0.013465	-0.057971	0.002758	0.000000	0.000000	2.000000	63.000000	0.000000
3776.052506	0.113881	0.560300	0.011466	81.514183	-16.558712	55.860428	-0.694069	0.000000	-0.573318	0.000000	0.000000	0.000000	-0.013465	-0.057971	0.002758	0.000000	0.000000	2.000000	63.000000	0.000000
3776.055839	0.113871	0.560195	0.011426	81.514183	-16.558712	55.860428	-0.694069	0.000000	-0.573318	0.000000	0.000000	0.000000	-0.002976	-0.031622	-0.012245	0.000000	0.000000	2.000000	63.000000	0.000000
3776.059172	0.113871	0.560195	0.011426	81.514183	-16.558712	55.860428	-0.694069	0.000000	-0.573318	0.000000	0.000000	0.000000	-0.002976	-0.031622	-0.012245	0.000000	0.000000	2.000000	63.000000	0.000000
3776.062506	0.113873	0.560072	0.011430	81.459740	-16.285080	56.129868	-0.693573	0.000000	-0.571277	0.000000	0.000000	0.000000	0.000333	-0.036885	0.001380	0.000000	0.000000	2.000000	63.000000	0.000000
3776.065839	0.113873	0.560072	0.011430	81.459740	-16.285080	56.129868	-0.693573	0.000000	-0.571277	0.000000	0.000000	0.000000	0.000333	-0.036885	0.001380	0.000000	0.000000	2.000000	63.000000	0.000000
3776.069172	0.113873	0.560072	0.011430	81.459740	-16.285080	56.129868	-0.693573	0.000000	-0.571277	0.000000	0.000000	0.000000	0.000333	-0.036885	0.001380	0.000000	0.000000	2.000000	63.000000	0.000000
3776.072506	0.113873	0.560072	0.011430	81.406181	-16.031466	56.377670	-0.693629	0.000000	-0.571507	0.000000	0.000000	0.000000	0.000333	-0.036885	0.001380	0.000000	0.000000	2.000000	63.000000	0.000000
3776.075839	0.113890	0.559958	0.011407	81.406181	-16.031466	56.377670	-0.693629	0.000000	-0.571507	0.000000	0.000000	0.000000	0.005352	-0.034255	-0.007066	0.000000	0.000000	2.000000	63.000000	0.000000
3776.079172	0.113890	0.559958	0.011407	81.406181	-16.031466	56.377670	-0.693629	0.000000	-0.571507	0.000000	0.000000	0.000000	0.005352	-0.034255	-0.007066	0.000000	0.000000	2.000000	63.000000	0.000000
3776.082506	0.113890	0.559958	0.011407	81.364731	-15.823276	56.579674	-0.694520	0.000000	-0.570329	0.000000	0.000000	0.000000	0.005352	-0.034255	-0.007066	0.000000	0.000000	2.000000	63.000000	0.000000
3776.085839	0.113890	0.559958	0.011407	81.364731	-15.823276	56.579674	-0.694520	0.000000	-0.570329	0.000000	0.000000	0.000000	0.005352	-0.034255	-0.007066	0.000000	0.000000	2.000000	63.000000	0.000000
3776.089172	0.113897	0.559826	0.011434	81.364731	-15.823276	56.579674	-0.694520	0.000000	-0.570329	0.000000	0.000000	0.000000	0.001987	-0.039508	0.008177	0.000000	0.000000	2.000000	63.000000	0.000000
3776.092506	0.113897	0.559826	0.011434	81.338341	-15.686894	56.710670	-0.694520	0.000000	-0.570329	0.000000	0.000000	0.000000	0.001987	-0.039508	0.008177	0.000000	0.000000	2.000000	63.000000	0.000000
3776.095839	0.113897	0.559826	0.011434	81.338341	-15.686894	56.710670	-0.694520	0.000000	-0.570329	0.000000	0.000000	0.000000	0.001987	-0.039508	0.008177	0.000000	0.000000	2.000000	63.000000	0.000000
3776.099172	0.113897	0.559826	0.011434	81.338341	-15.686894	56.710670	-0.694520	0.000000	-0.570329	0.000000	0.000000	0.000000	0.001987	-0.039508	0.008177	0.000000	0.000000	2.000000	63.000000	0.000000
3776.102506	0.113923	0.559554	0.011443	81.327240	-15.623641	56.772022	-0.694852	0.000000	-0.571692	0.000000	0.000000	0.000000	0.007725	-0.081673	0.002704	0.000000	0.000000	2.000000	63.000000	0.000000
3776.105839	0.113923	0.559554	0.011443	81.327240	-15.623641	56.772022	-0.694852	0.000000	-0.571692	0.000000	0.000000	0.000000	0.007725	-0.081673	0.002704	0.000000	0.000000	2.000000	63.000000	0.000000
3776.109172	0.113923	0.559554	0.011443	81.327240	-15.623641	56.772022	-0.694852	0.000000	-0.571692	0.000000	0.000000	0.000000	0.007725	-0.081673	0.002704	0.000000	0.000000	2.000000	63.000000	0.000000
3776.112506	0.113923	0.559554	0.011443	81.337891	-15.655009	56.736927	-0.696139	0.000000	-0.572143	0.000000	0.000000	0.000000	0.007725	-0.081673	0.002704	0.000000	0.000000	2.000000	63.000000	0.000000
3776.115839	0.113952	0.559422	0.011465	81.337891	-15.655009	56.736927	-0.696139	0.000000	-0.572143	0.000000	0.000000	0.000000	0.008654	-0.039505	0.006523	0.000000	0.000000	2.000000	63.000000	0.000000
3776.119172	0.113952	0.559422	0.011465	81.337891	-15.655009	56.736927	-0.696139	0.000000	-0.572143	0.000000	0.000000	0.000000	0.008654	-0.039505	0.006523	0.000000	0.000000	2.000000	63.000000	0.000000
3776.122506	0.113952	0.559422	0.011465	81.348824	-15.692615	56.696171	-0.697582	0.000000	-0.573230	0.000000	0.000000	0.000000	0.008654	-0.039505	0.006523	0.000000	0.000000	2.000000	63.000000	0.000000
3776.125839	0.113952	0.559422	0.011465	81.348824	-15.692615	56.696171	-0.697582	0.000000	-0.573230	0.000000	0.000000	0.000000	0.008654	-0.039505	0.006523	0.000000	0.000000	2.000000	63.000000	0.000000
3776.129172	0.113980	0.559290	0.011486	81.348824	-15.692615	56.696171	-0.697582	0.000000	-0.573230	0.000000	0.000000	0.000000	0.008654	-0.039538	0.006511	0.000000	0.000000	2.000000	63.000000	0.000000
3776.132506	0.113980	0.559290	0.011486	81.359688	-15.730311	56.655285	-0.697582	0.000000	-0.573230	0.000000	0.000000	0.000000	0.008654	-0.039538	0.006511	0.000000	0.000000	2.000000	63.000000	0.000000
3776.135839	0.113980	0.559290	0.011486	81.359688	-15.730311	56.655285	-0.697582	0.000000	-0.573230	0.000000	0.000000	0.000000	0.008654	-0.039538	0.006511	0.000000	0.000000	2.000000	63.000000	0.000000
3776.139172	0.113980	0.559290	0.011486	81.359688	-15.730311	56.655285	-0.697582	0.000000	-0.573230	0.000000	0.000000	0.000000	0.008654	-0.039538	0.006511	0.000000	0.000000	2.000000	63.000000	0.000000
3776.142506	0.114037	0.559053	0.011524	81.373383	-15.778215	56.604095	-0.699024	0.000000	-0.574315	0.000000	0.000000	0.000000	0.016902	-0.071157	0.011368	0.000000	0.000000	2.000000	63.000000	0.000000
3776.145839	0.114037	0.559053	0.011524	81.373383	-15.778215	56.604095	-0.699024	0.000000	-0.574315	0.000000	0.000000	0.000000	0.016902	-0.071157	0.011368	0.000000	0.000000	2.000000	63.000000	0.000000
3776.149172	0.114037	0.559053	0.011524	81.373383	-15.778215	56.604095	-0.699024	0.000000	-0.574315	0.000000	0.000000	0.000000	0.016902	-0.071157	0.011368	0.000000	0.000000	2.000000	63.000000	0.000000
3776.152506	0.114037	0.559053	0.011524	81.389694	-15.836472	56.542404	-0.701841	0.000000	-0.576210	0.000000	0.000000	0.000000	0.016902	-0.071157	0.011368	0.000000	0.000000	2.000000	63.000000	0.000000
3776.155839	0.114061	0.558904	0.011528	81.389694	-15.836472	56.542404	-0.701841	0.000000	-0.576210	0.000000	0.000000	0.000000	0.007386	-0.044794	0.001290	0.000000	0.000000	2.000000	63.000000	0.000000
3776.159172	0.114061	0.558904	0.011528	81.389694	-15.836472	56.542404	-0.701841	0.000000	-0.576210	0.000000	0.000000	0.000000	0.007386	-0.044794	0.001290	0.000000	0.000000	2.000000	63.000000	0.000000
3776.162506	0.114061	0.558904	0.011528	81.408783	-15.907932	56.470169	-0.703072	0.000000	-0.576425	0.000000	0.000000	0.000000	0.007386	-0.044794	0.001290	0.000000	0.000000	2.000000	63.000000	0.000000
3776.165839	0.114061	0.558904	0.011528	81.408783	-15.907932	56.470169	-0.703072	0.000000	-0.576425	0.000000	0.000000	0.000000	0.007386	-0.044794	0.001290	0.000000	0.000000	2.000000	63.000000	0.000000
3776.169172	0.114058	0.558763	0.011515	81.408783	-15.907932	56.470169	-0.703072	0.000000	-0.576425	0.000000	0.000000	0.000000	-0.000952	-0.042134	-0.003908	0.000000	0.000000	2.000000	63.000000	0.000000
3776.172506	0.114058	0.558763	0.011515	81.425911	-15.973494	56.406372	-0.703072	0.000000	-0.576425	0.000000	0.000000	0.000000	-0.000952	-0.042134	-0.003908	0.000000	0.000000	2.000000	63.000000	0.000000
3776.175839	0.114058	0.558763	0.011515	81.425911	-15.973494	56.406372	-0.703072	0.000000	-0.576425	0.000000	0.000000	0.000000	-0.000952	-0.042134	-0.003908	0.000000	0.000000	2.000000	63.000000	0.000000
3776.179172	0.114058	0.558763	0.011515	81.425911	-15.973494	56.406372	-0.703072	0.000000	-0.576425	0.000000	0.000000	0.000000	-0.000952	-0.042134	-0.003908	0.000000	0.000000	2.000000	63.000000	0.000000
3776.182506	0.113995	0.558430	0.011448	81.433586	-15.994719	56.386486	-0.702913	0.000000	-0.575774	0.000000	0.000000	0.000000	-0.019051	-0.100018	-0.020193	0.000000	0.000000	2.000000	63.000000	0.000000
3776.185839	0.113995	0.558430	0.011448	81.433586	-15.994719	56.386486	-0.702913	0.000000	-0.575774	0.000000	0.000000	0.000000	-0.019051	-0.100018	-0.020193	0.000000	0.000000	2.000000	63.000000	0.000000
3776.189172	0.113995	0.558430	0.011448	81.433586	-15.994719	56.386486	-0.702913	0.000000	-0.575774	0.000000	0.000000	0.000000	-0.019051	-0.100018	-0.020193	0.000000	0.000000	2.000000	63.000000	0.000000
3776.192506	0.113995	0.558430	0.011448	81.424118	-15.935791	56.445801	-0.699738	0.000000	-0.572408	0.000000	0.000000	0.000000	-0.019051	-0.100018	-0.020193	0.000000	0.000000	2.000000	63.000000	0.000000
3776.195839	0.113960	0.558281	0.011400	81.424118	-15.935791	56.445801	-0.699738	0.000000	-0.572408	0.000000	0.000000	0.000000	-0.010555	-0.044703	-0.014333	0.000000	0.000000	2.000000	63.000000	0.000000
3776.199172	0.113960	0.558281	0.011400	81.424118	-15.935791	56.445801	-0.699738	0.000000	-0.572408	0.000000	0.000000	0.000000	-0.010555	-0.044703	-0.014333	0.000000	0.000000	2.000000	63.000000	0.000000
3776.202506	0.113960	0.558281	0.011400	81.389946	-15.764760	56.618683	-0.697979	0.000000	-0.570019	0.000000	0.000000	0.000000	-0.010555	-0.044703	-0.014333	0.000000	0.000000	2.000000	63.000000	0.000000
3776.205839	0.113960	0.558281	0.011400	81.389946	-15.764760	56.618683	-0.697979	0.000000	-0.570019	0.000000	0.000000	0.000000	-0.010555	-0.044703	-0.014333	0.000000	0.000000	2.000000	63.000000	0.000000
3776.209172	0.113897	0.558141	0.011335	81.389946	-15.764760	56.618683	-0.697979	0.000000	-0.570019	0.000000	0.000000	0.000000	-0.018883	-0.042041	-0.019534	0.000000	0.000000	2.000000	63.000000	0.000000
3776.212506	0.113870	0.558027	0.011322	81.328140	-15.468994	56.912388	-0.697979	0.000000	-0.570019	0.000000	0.000000	0.000000	-0.008030	-0.034187	-0.003960	0.000000	0.000000	2.000000	63.000000	0.000000
3776.215839	0.113870	0.558027	0.011322	81.328140	-15.468994	56.912388	-0.697979	0.000000	-0.570019	0.000000	0.000000	0.000000	-0.008030	-0.034187	-0.003960	0.000000	0.000000	2.000000	63.000000	0.000000
3776.219172	0.113870	0.558027	0.011322	81.328140	-15.468994	56.912388	-0.697979	0.000000	-0.570019	0.000000	0.000000	0.000000	-0.008030	-0.034187	-0.003960	0.000000	0.000000	2.000000	63.000000	0.000000
3776.222506	0.113833	0.557904	0.011269	81.253799	-15.124866	57.254074	-0.693494	0.000000	-0.566104	0.000000	0.000000	0.000000	-0.010950	-0.036784	-0.015979	0.000000	0.000000	2.000000	63.000000	0.000000
3776.225839	0.113833	0.557904	0.011269	81.253799	-15.124866	57.254074	-0.693494	0.000000	-0.566104	0.000000	0.000000	0.000000	-0.010950	-0.036784	-0.015979	0.000000	0.000000	2.000000	63.000000	0.000000
3776.229172	0.113833	0.557904	0.011269	81.253799	-15.124866	57.254074	-0.693494	0.000000	-0.566104	0.000000	0.000000	0.000000	-0.010950	-0.036784	-0.015979	0.000000	0.000000	2.000000	63.000000	0.000000
3776.232506	0.113833	0.557904	0.011269	81.181068	-14.794906	57.581707	-0.691669	0.000000	-0.563440	0.000000	0.000000	0.000000	-0.010950	-0.036784	-0.015979	0.000000	0.000000	2.000000	63.000000	0.000000
3776.235839	0.113800	0.557826	0.011228	81.181068	-14.794906	57.581707	-0.691669	0.000000	-0.563440	0.000000	0.000000	0.000000	-0.010076	-0.023622	-0.012388	0.000000	0.000000	2.000000	63.000000	0.000000
3776.239172	0.113800	0.557826	0.011228	81.181068	-14.794906	57.581707	-0.691669	0.000000	-0.563440	0.000000	0.000000	0.000000	-0.010076	-0.023622	-0.012388	0.000000	0.000000	2.000000	63.000000	0.000000
3776.242506	0.113800	0.557826	0.011228	81.114983	-14.499516	57.872711	-0.689989	0.000000	-0.561376	0.000000	0.000000	0.000000	-0.010076	-0.023622	-0.012388	0.000000	0.000000	2.000000	63.000000	0.000000
3776.245839	0.113800	0.557826	0.011228	81.114983	-14.499516	57.872711	-0.689989	0.000000	-0.561376	0.000000	0.000000	0.000000	-0.010076	-0.023622	-0.012388	0.000000	0.000000	2.000000	63.000000	0.000000
3776.249172	0.113794	0.557738	0.011203	81.114983	-14.499516	57.872711	-0.689989	0.000000	-0.561376	0.000000	0.000000	0.000000	-0.001751	-0.026277	-0.007207	0.000000	0.000000	2.000000	63.000000	0.000000
3776.252506	0.113794	0.557738	0.011203	81.053627	-14.231820	58.136509	-0.689989	0.000000	-0.561376	0.000000	0.000000	0.000000	-0.001751	-0.026277	-0.007207	0.000000	0.000000	2.000000	63.000000	0.000000
3776.255839	0.113794	0.557738	0.011203	81.053627	-14.231820	58.136509	-0.689989	0.000000	-0.561376	0.000000	0.000000	0.000000	-0.001751	-0.026277	-0.007207	0.000000	0.000000	2.000000	63.000000	0.000000
3776.259172	0.113794	0.557738	0.011203	81.053627	-14.231820	58.136509	-0.689989	0.000000	-0.561376	0.000000	0.000000	0.000000	-0.001751	-0.026277	-0.007207	0.000000	0.000000	2.000000	63.000000	0.000000
3776.262506	0.113830	0.557607	0.011157	81.009552	-14.034825	58.325001	-0.689698	0.000000	-0.560175	0.000000	0.000000	0.000000	0.010711	-0.039414	-0.014061	0.000000	0.000000	2.000000	63.000000	0.000000
3776.265839	0.113830	0.557607	0.011157	81.009552	-14.034825	58.325001	-0.689698	0.000000	-0.560175	0.000000	0.000000	0.000000	0.010711	-0.039414	-0.014061	0.000000	0.000000	2.000000	63.000000	0.000000
3776.269172	0.113830	0.557607	0.011157	81.009552	-14.034825	58.325001	-0.689698	0.000000	-0.560175	0.000000	0.000000	0.000000	0.010711	-0.039414	-0.014061	0.000000	0.000000	2.000000	63.000000	0.000000
3776.272506	0.113830	0.557607	0.011157	80.975090	-13.882479	58.472084	-0.691483	0.000000	-0.557831	0.000000	0.000000	0.000000	0.010711	-0.039414	-0.014061	0.000000	0.000000	2.000000	63.000000	0.000000
3776.275839	0.113867	0.557545	0.011116	80.975090	-13.882479	58.472084	-0.691483	0.000000	-0.557831	0.000000	0.000000	0.000000	0.011197	-0.018369	-0.012059	0.000000	0.000000	2.000000	63.000000	0.000000
3776.279172	0.113867	0.557545	0.011116	80.975090	-13.882479	58.472084	-0.691483	0.000000	-0.557831	0.000000	0.000000	0.000000	0.011197	-0.018369	-0.012059	0.000000	0.000000	2.000000	63.000000	0.000000
3776.282506	0.113867	0.557545	0.011116	80.967865	-13.837557	58.507744	-0.693349	0.000000	-0.555821	0.000000	0.000000	0.000000	0.011197	-0.018369	-0.012059	0.000000	0.000000	2.000000	63.000000	0.000000
3776.285839	0.113867	0.557545	0.011116	80.967865	-13.837557	58.507744	-0.693349	0.000000	-0.555821	0.000000	0.000000	0.000000	0.011197	-0.018369	-0.012059	0.000000	0.000000	2.000000	63.000000	0.000000
3776.289172	0.113899	0.557493	0.011054	80.967865	-13.837557	58.507744	-0.693349	0.000000	-0.555821	0.000000	0.000000	0.000000	0.009537	-0.015715	-0.018869	0.000000	0.000000	2.000000	63.000000	0.000000
3776.292506	0.113899	0.557493	0.011054	80.976173	-13.856710	58.480061	-0.693349	0.000000	-0.555821	0.000000	0.000000	0.000000	0.009537	-0.015715	-0.018869	0.000000	0.000000	2.000000	63.000000	0.000000
3776.295839	0.113899	0.557493	0.011054	80.976173	-13.856710	58.480061	-0.693349	0.000000	-0.555821	0.000000	0.000000	0.000000	0.009537	-0.015715	-0.018869	0.000000	0.000000	2.000000	63.000000	0.000000
3776.299172	0.113899	0.557493	0.011054	80.976173	-13.856710	58.480061	-0.693349	0.000000	-0.555821	0.000000	0.000000	0.000000	0.009537	-0.015715	-0.018869	0.000000	0.000000	2.000000	63.000000	0.000000
3776.302506	0.114018	0.557371	0.010962	80.984543	-13.875921	58.452385	-0.694939	0.000000	-0.552676	0.000000	0.000000	0.000000	0.035709	-0.036728	-0.027382	0.000000	0.000000	2.000000	63.000000	0.000000
3776.305839	0.114018	0.557371	0.010962	80.984543	-13.875921	58.452385	-0.694939	0.000000	-0.552676	0.000000	0.000000	0.000000	0.035709	-0.036728	-0.027382	0.000000	0.000000	2.000000	63.000000	0.000000
3776.309172	0.114018	0.557371	0.010962	80.984543	-13.875921	58.452385	-0.694939	0.000000	-0.552676	0.000000	0.000000	0.000000	0.035709	-0.036728	-0.027382	0.000000	0.000000	2.000000	63.000000	0.000000
3776.312506	0.114018	0.557371	0.010962	80.990082	-13.888734	58.433895	-0.700890	0.000000	-0.548113	0.000000	0.000000	0.000000	0.035709	-0.036728	-0.027382	0.000000	0.000000	2.000000	63.000000	0.000000
3776.315839	0.114065	0.557318	0.010962	80.990082	-13.888734	58.433895	-0.700890	0.000000	-0.548113	0.000000	0.000000	0.000000	0.014111	-0.015802	-0.000059	0.000000	0.000000	2.000000	63.000000	0.000000
3776.319172	0.114065	0.557318	0.010962	80.990082	-13.888734	58.433895	-0.700890	0.000000	-0.548113	0.000000	0.000000	0.000000	0.014111	-0.015802	-0.000059	0.000000	0.000000	2.000000	63.000000	0.000000
3776.322506	0.114065	0.557318	0.010962	80.992851	-13.897886	58.424618	-0.703242	0.000000	-0.548103	0.000000	0.000000	0.000000	0.014111	-0.015802	-0.000059	0.000000	0.000000	2.000000	63.000000	0.000000
3776.325839	0.114065	0.557318	0.010962	80.992851	-13.897886	58.424618	-0.703242	0.000000	-0.548103	0.000000	0.000000	0.000000	0.014111	-0.015802	-0.000059	0.000000	0.000000	2.000000	63.000000	0.000000
3776.329172	0.114066	0.557292	0.010967	80.992851	-13.897886	58.424618	-0.703242	0.000000	-0.548103	0.000000	0.000000	0.000000	0.000389	-0.007886	0.001594	0.000000	0.000000	2.000000	63.000000	0.000000
[truncated: 17 more rows]
