# Supplementary material for: Haptic Guidance Needs to Be Intuitive Not Just Informative to Improve Human Motor Accuracy
Source: PLoS One. 2016 Mar 16;11(3):e0150912. doi: 10.1371/journal.pone.0150912 (PMC4794196; doi:10.1371/journal.pone.0150912)
Supplement: S2 Data — (ZIP) [file pone.0150912.s002.zip › Subject1/exp2_0064.txt]

Time	PosX	PosY	PosZ	RotX	RotY	RotZ	ForceX	ForceY	ForceZ	MomentX	MomentY	MomentZ	VelocityX	VelocityY	VelocityZ	CalibratedWeight	ButtonDown	Condition	Trial	Visual
3778.719172	0.004041	0.532501	0.254918	80.708382	68.328804	134.141693	0.000000	0.000000	0.000000	0.000000	0.000000	0.000000	0.020534	0.016571	0.045002	0.000000	1.000000	2.000000	64.000000	0.000000
3778.722506	0.004041	0.532501	0.254918	80.773315	68.380859	134.167709	-1.889270	0.000000	-4.629326	0.000000	0.000000	0.000000	0.020534	0.016571	0.045002	0.000000	1.000000	2.000000	64.000000	0.000000
3778.725839	0.004041	0.532501	0.254918	80.773315	68.380859	134.167709	-1.889270	0.000000	-4.629326	0.000000	0.000000	0.000000	0.020534	0.016571	0.045002	0.000000	1.000000	2.000000	64.000000	0.000000
3778.729172	0.004041	0.532501	0.254918	80.773315	68.380859	134.167709	-1.889270	0.000000	-4.629326	0.000000	0.000000	0.000000	0.020534	0.016571	0.045002	0.000000	1.000000	2.000000	64.000000	0.000000
3778.732506	0.003465	0.532362	0.254545	80.899422	68.199326	133.876678	-1.889383	0.000000	-4.629280	0.000000	0.000000	0.000000	-0.172949	-0.041423	-0.111902	0.000000	1.000000	2.000000	64.000000	0.000000
3778.735839	0.003465	0.532362	0.254545	80.899422	68.199326	133.876678	-1.889383	0.000000	-4.629280	0.000000	0.000000	0.000000	-0.172949	-0.041423	-0.111902	0.000000	1.000000	2.000000	64.000000	0.000000
3778.739172	0.003465	0.532362	0.254545	80.899422	68.199326	133.876678	-1.889383	0.000000	-4.629280	0.000000	0.000000	0.000000	-0.172949	-0.041423	-0.111902	0.000000	1.000000	2.000000	64.000000	0.000000
3778.742506	0.003465	0.532362	0.254545	81.092918	68.261353	133.519775	-1.882763	0.000000	-4.631976	0.000000	0.000000	0.000000	-0.172949	-0.041423	-0.111902	0.000000	1.000000	2.000000	64.000000	0.000000
3778.745839	0.002956	0.532046	0.253970	81.092918	68.261353	133.519775	-1.882763	0.000000	-4.631976	0.000000	0.000000	0.000000	-0.152757	-0.094859	-0.172325	0.000000	1.000000	2.000000	64.000000	0.000000
3778.749172	0.002956	0.532046	0.253970	81.092918	68.261353	133.519775	-1.882763	0.000000	-4.631976	0.000000	0.000000	0.000000	-0.152757	-0.094859	-0.172325	0.000000	1.000000	2.000000	64.000000	0.000000
3778.752506	0.002717	0.532007	0.253223	81.184898	68.110306	132.537277	-1.878445	0.000000	-4.633729	0.000000	0.000000	0.000000	-0.071752	-0.011845	-0.224050	0.000000	1.000000	2.000000	64.000000	0.000000
3778.755839	0.002717	0.532007	0.253223	81.184898	68.110306	132.537277	-1.878445	0.000000	-4.633729	0.000000	0.000000	0.000000	-0.071752	-0.011845	-0.224050	0.000000	1.000000	2.000000	64.000000	0.000000
3778.759172	0.002717	0.532007	0.253223	81.184898	68.110306	132.537277	-1.878445	0.000000	-4.633729	0.000000	0.000000	0.000000	-0.071752	-0.011845	-0.224050	0.000000	1.000000	2.000000	64.000000	0.000000
3778.762506	0.002477	0.531578	0.252312	81.122673	66.703644	130.283890	-1.879444	0.000000	-4.633324	0.000000	0.000000	0.000000	-0.071775	-0.128749	-0.273414	0.000000	1.000000	2.000000	64.000000	0.000000
3778.765839	0.002477	0.531578	0.252312	81.122673	66.703644	130.283890	-1.879444	0.000000	-4.633324	0.000000	0.000000	0.000000	-0.071775	-0.128749	-0.273414	0.000000	1.000000	2.000000	64.000000	0.000000
3778.769172	0.002477	0.531578	0.252312	81.122673	66.703644	130.283890	-1.879444	0.000000	-4.633324	0.000000	0.000000	0.000000	-0.071775	-0.128749	-0.273414	0.000000	1.000000	2.000000	64.000000	0.000000
3778.772506	0.002575	0.531314	0.251474	80.922600	62.937748	126.048111	-1.881501	0.000000	-4.632489	0.000000	0.000000	0.000000	0.029399	-0.079178	-0.251274	0.000000	1.000000	2.000000	64.000000	0.000000
3778.775839	0.002575	0.531314	0.251474	80.922600	62.937748	126.048111	-1.881501	0.000000	-4.632489	0.000000	0.000000	0.000000	0.029399	-0.079178	-0.251274	0.000000	1.000000	2.000000	64.000000	0.000000
3778.779172	0.002575	0.531314	0.251474	80.922600	62.937748	126.048111	-1.881501	0.000000	-4.632489	0.000000	0.000000	0.000000	0.029399	-0.079178	-0.251274	0.000000	1.000000	2.000000	64.000000	0.000000
3778.782506	0.002505	0.530945	0.250568	80.611710	58.300575	121.279549	-1.888424	0.000000	-4.629672	0.000000	0.000000	0.000000	-0.021147	-0.110540	-0.271972	0.000000	1.000000	2.000000	64.000000	0.000000
3778.785839	0.002505	0.530945	0.250568	80.611710	58.300575	121.279549	-1.888424	0.000000	-4.629672	0.000000	0.000000	0.000000	-0.021147	-0.110540	-0.271972	0.000000	1.000000	2.000000	64.000000	0.000000
3778.789172	0.002505	0.530945	0.250568	80.611710	58.300575	121.279549	-1.888424	0.000000	-4.629672	0.000000	0.000000	0.000000	-0.021147	-0.110540	-0.271972	0.000000	1.000000	2.000000	64.000000	0.000000
3778.792506	0.002501	0.530662	0.249539	80.215797	53.713638	116.641174	-1.893162	0.000000	-4.627736	0.000000	0.000000	0.000000	-0.001092	-0.084830	-0.308515	0.000000	1.000000	2.000000	64.000000	0.000000
3778.795839	0.002501	0.530662	0.249539	80.215797	53.713638	116.641174	-1.893162	0.000000	-4.627736	0.000000	0.000000	0.000000	-0.001092	-0.084830	-0.308515	0.000000	1.000000	2.000000	64.000000	0.000000
3778.799172	0.002501	0.530662	0.249539	80.215797	53.713638	116.641174	-1.893162	0.000000	-4.627736	0.000000	0.000000	0.000000	-0.001092	-0.084830	-0.308515	0.000000	1.000000	2.000000	64.000000	0.000000
3778.802506	0.002497	0.530332	0.248418	79.779533	49.630760	112.337608	-1.899782	0.000000	-4.625022	0.000000	0.000000	0.000000	-0.001190	-0.099244	-0.336267	0.000000	1.000000	2.000000	64.000000	0.000000
3778.805839	0.002497	0.530332	0.248418	79.779533	49.630760	112.337608	-1.899782	0.000000	-4.625022	0.000000	0.000000	0.000000	-0.001190	-0.099244	-0.336267	0.000000	1.000000	2.000000	64.000000	0.000000
3778.809172	0.002497	0.530332	0.248418	79.779533	49.630760	112.337608	-1.899782	0.000000	-4.625022	0.000000	0.000000	0.000000	-0.001190	-0.099244	-0.336267	0.000000	1.000000	2.000000	64.000000	0.000000
3778.812506	0.002359	0.530075	0.247256	79.317223	46.046692	108.376526	-1.907046	0.000000	-4.622031	0.000000	0.000000	0.000000	-0.041363	-0.077016	-0.348828	0.000000	1.000000	2.000000	64.000000	0.000000
3778.815839	0.002359	0.530075	0.247256	79.317223	46.046692	108.376526	-1.907046	0.000000	-4.622031	0.000000	0.000000	0.000000	-0.041363	-0.077016	-0.348828	0.000000	1.000000	2.000000	64.000000	0.000000
3778.819172	0.002359	0.530075	0.247256	79.317223	46.046692	108.376526	-1.907046	0.000000	-4.622031	0.000000	0.000000	0.000000	-0.041363	-0.077016	-0.348828	0.000000	1.000000	2.000000	64.000000	0.000000
3778.822506	0.002255	0.529818	0.246090	78.850143	42.946030	104.978554	-1.912503	0.000000	-4.619776	0.000000	0.000000	0.000000	-0.031218	-0.076960	-0.349779	0.000000	1.000000	2.000000	64.000000	0.000000
3778.825839	0.002255	0.529818	0.246090	78.850143	42.946030	104.978554	-1.912503	0.000000	-4.619776	0.000000	0.000000	0.000000	-0.031218	-0.076960	-0.349779	0.000000	1.000000	2.000000	64.000000	0.000000
3778.829172	0.002255	0.529818	0.246090	78.850143	42.946030	104.978554	-1.912503	0.000000	-4.619776	0.000000	0.000000	0.000000	-0.031218	-0.076960	-0.349779	0.000000	1.000000	2.000000	64.000000	0.000000
3778.832506	0.002185	0.529677	0.244909	78.385124	40.305710	102.210114	-1.918566	0.000000	-4.617261	0.000000	0.000000	0.000000	-0.021134	-0.042406	-0.354283	0.000000	1.000000	2.000000	64.000000	0.000000
3778.835839	0.002185	0.529677	0.244909	78.385124	40.305710	102.210114	-1.918566	0.000000	-4.617261	0.000000	0.000000	0.000000	-0.021134	-0.042406	-0.354283	0.000000	1.000000	2.000000	64.000000	0.000000
3778.839172	0.002185	0.529677	0.244909	78.385124	40.305710	102.210114	-1.918566	0.000000	-4.617261	0.000000	0.000000	0.000000	-0.021134	-0.042406	-0.354283	0.000000	1.000000	2.000000	64.000000	0.000000
3778.842506	0.002082	0.529622	0.243812	77.902725	37.955986	99.929924	-1.925316	0.000000	-4.614451	0.000000	0.000000	0.000000	-0.030973	-0.016544	-0.329012	0.000000	1.000000	2.000000	64.000000	0.000000
3778.845839	0.002082	0.529622	0.243812	77.902725	37.955986	99.929924	-1.925316	0.000000	-4.614451	0.000000	0.000000	0.000000	-0.030973	-0.016544	-0.329012	0.000000	1.000000	2.000000	64.000000	0.000000
3778.849172	0.002082	0.529622	0.243812	77.902725	37.955986	99.929924	-1.925316	0.000000	-4.614451	0.000000	0.000000	0.000000	-0.030973	-0.016544	-0.329012	0.000000	1.000000	2.000000	64.000000	0.000000
3778.852506	0.002045	0.529673	0.242814	77.420334	35.863655	97.912437	-1.931024	0.000000	-4.612065	0.000000	0.000000	0.000000	-0.010858	0.015432	-0.299468	0.000000	0.000000	2.000000	64.000000	0.000000
3778.855839	0.002045	0.529673	0.242814	77.420334	35.863655	97.912437	-1.931024	0.000000	-4.612065	0.000000	0.000000	0.000000	-0.010858	0.015432	-0.299468	0.000000	0.000000	2.000000	64.000000	0.000000
3778.859172	0.002045	0.529673	0.242814	77.420334	35.863655	97.912437	-1.931024	0.000000	-4.612065	0.000000	0.000000	0.000000	-0.010858	0.015432	-0.299468	0.000000	0.000000	2.000000	64.000000	0.000000
3778.862506	0.002045	0.529673	0.242814	76.954643	34.061756	96.173897	-1.937188	0.000000	-4.609479	0.000000	0.000000	0.000000	-0.010858	0.015432	-0.299468	0.000000	0.000000	2.000000	64.000000	0.000000
3778.865839	0.002109	0.529814	0.241933	76.954643	34.061756	96.173897	-1.937188	0.000000	-4.609479	0.000000	0.000000	0.000000	0.019140	0.042133	-0.264394	0.000000	0.000000	2.000000	64.000000	0.000000
3778.869172	0.002109	0.529814	0.241933	76.954643	34.061756	96.173897	-1.937188	0.000000	-4.609479	0.000000	0.000000	0.000000	0.019140	0.042133	-0.264394	0.000000	0.000000	2.000000	64.000000	0.000000
3778.872506	0.002173	0.530046	0.241201	76.508690	32.507072	94.671646	-1.944212	0.000000	-4.606522	0.000000	0.000000	0.000000	0.019230	0.069768	-0.219498	0.000000	0.000000	2.000000	64.000000	0.000000
3778.875839	0.002173	0.530046	0.241201	76.508690	32.507072	94.671646	-1.944212	0.000000	-4.606522	0.000000	0.000000	0.000000	0.019230	0.069768	-0.219498	0.000000	0.000000	2.000000	64.000000	0.000000
3778.879172	0.002173	0.530046	0.241201	76.508690	32.507072	94.671646	-1.944212	0.000000	-4.606522	0.000000	0.000000	0.000000	0.019230	0.069768	-0.219498	0.000000	0.000000	2.000000	64.000000	0.000000
3778.882506	0.002173	0.530046	0.241201	76.145248	31.297077	93.487305	-1.950252	0.000000	-4.603967	0.000000	0.000000	0.000000	0.019230	0.069768	-0.219498	0.000000	0.000000	2.000000	64.000000	0.000000
3778.885839	0.002304	0.530416	0.240679	76.145248	31.297077	93.487305	-1.950252	0.000000	-4.603967	0.000000	0.000000	0.000000	0.039267	0.110865	-0.156572	0.000000	0.000000	2.000000	64.000000	0.000000
3778.889172	0.002304	0.530416	0.240679	76.145248	31.297077	93.487305	-1.950252	0.000000	-4.603967	0.000000	0.000000	0.000000	0.039267	0.110865	-0.156572	0.000000	0.000000	2.000000	64.000000	0.000000
3778.892506	0.002336	0.530767	0.240352	76.135208	31.269655	93.457642	-1.955956	0.000000	-4.601547	0.000000	0.000000	0.000000	0.009610	0.105304	-0.098088	0.000000	0.000000	2.000000	64.000000	0.000000
3778.895839	0.002336	0.530767	0.240352	76.135208	31.269655	93.457642	-1.955956	0.000000	-4.601547	0.000000	0.000000	0.000000	0.009610	0.105304	-0.098088	0.000000	0.000000	2.000000	64.000000	0.000000
3778.899172	0.002336	0.530767	0.240352	76.135208	31.269655	93.457642	-1.955956	0.000000	-4.601547	0.000000	0.000000	0.000000	0.009610	0.105304	-0.098088	0.000000	0.000000	2.000000	64.000000	0.000000
3778.902506	0.002336	0.530767	0.240352	76.598633	32.820885	94.972351	-1.958728	0.000000	-4.600368	0.000000	0.000000	0.000000	0.009610	0.105304	-0.098088	0.000000	0.000000	2.000000	64.000000	0.000000
3778.905839	0.002203	0.531052	0.240129	76.598633	32.820885	94.972351	-1.958728	0.000000	-4.600368	0.000000	0.000000	0.000000	-0.039947	0.085383	-0.066916	0.000000	0.000000	2.000000	64.000000	0.000000
3778.909172	0.002203	0.531052	0.240129	76.598633	32.820885	94.972351	-1.958728	0.000000	-4.600368	0.000000	0.000000	0.000000	-0.039947	0.085383	-0.066916	0.000000	0.000000	2.000000	64.000000	0.000000
3778.912506	0.002203	0.531052	0.240129	77.315956	35.503078	97.601563	-1.958109	0.000000	-4.600632	0.000000	0.000000	0.000000	-0.039947	0.085383	-0.066916	0.000000	0.000000	2.000000	64.000000	0.000000
3778.915839	0.002203	0.531052	0.240129	77.315956	35.503078	97.601563	-1.958109	0.000000	-4.600632	0.000000	0.000000	0.000000	-0.039947	0.085383	-0.066916	0.000000	0.000000	2.000000	64.000000	0.000000
3778.919172	0.001971	0.531301	0.239942	77.315956	35.503078	97.601563	-1.958109	0.000000	-4.600632	0.000000	0.000000	0.000000	-0.069673	0.074926	-0.056107	0.000000	0.000000	2.000000	64.000000	0.000000
3778.922506	0.001540	0.531437	0.239767	78.130219	39.051834	101.097900	-1.958109	0.000000	-4.600632	0.000000	0.000000	0.000000	-0.129179	0.040616	-0.052382	0.000000	0.000000	2.000000	64.000000	0.000000
3778.925839	0.001540	0.531437	0.239767	78.130219	39.051834	101.097900	-1.958109	0.000000	-4.600632	0.000000	0.000000	0.000000	-0.129179	0.040616	-0.052382	0.000000	0.000000	2.000000	64.000000	0.000000
3778.929172	0.001540	0.531437	0.239767	78.130219	39.051834	101.097900	-1.958109	0.000000	-4.600632	0.000000	0.000000	0.000000	-0.129179	0.040616	-0.052382	0.000000	0.000000	2.000000	64.000000	0.000000
3778.932506	0.000911	0.531444	0.239477	78.961418	43.179417	105.153877	-1.949832	0.000000	-4.604146	0.000000	0.000000	0.000000	-0.188697	0.002241	-0.087042	0.000000	0.000000	2.000000	64.000000	0.000000
3778.935839	0.000911	0.531444	0.239477	78.961418	43.179417	105.153877	-1.949832	0.000000	-4.604146	0.000000	0.000000	0.000000	-0.188697	0.002241	-0.087042	0.000000	0.000000	2.000000	64.000000	0.000000
3778.939172	0.000911	0.531444	0.239477	78.961418	43.179417	105.153877	-1.949832	0.000000	-4.604146	0.000000	0.000000	0.000000	-0.188697	0.002241	-0.087042	0.000000	0.000000	2.000000	64.000000	0.000000
3778.942506	0.000051	0.531407	0.238949	79.794540	47.757092	109.627533	-1.941572	0.000000	-4.607635	0.000000	0.000000	0.000000	-0.257965	-0.011145	-0.158519	0.000000	0.000000	2.000000	64.000000	0.000000
3778.945839	0.000051	0.531407	0.238949	79.794540	47.757092	109.627533	-1.941572	0.000000	-4.607635	0.000000	0.000000	0.000000	-0.257965	-0.011145	-0.158519	0.000000	0.000000	2.000000	64.000000	0.000000
3778.949172	0.000051	0.531407	0.238949	79.794540	47.757092	109.627533	-1.941572	0.000000	-4.607635	0.000000	0.000000	0.000000	-0.257965	-0.011145	-0.158519	0.000000	0.000000	2.000000	64.000000	0.000000
3778.952506	-0.001170	0.531439	0.238168	80.610291	52.958069	114.715462	-1.931122	0.000000	-4.612024	0.000000	0.000000	0.000000	-0.366415	0.009644	-0.234192	0.000000	0.000000	2.000000	64.000000	0.000000
3778.955839	-0.001170	0.531439	0.238168	80.610291	52.958069	114.715462	-1.931122	0.000000	-4.612024	0.000000	0.000000	0.000000	-0.366415	0.009644	-0.234192	0.000000	0.000000	2.000000	64.000000	0.000000
3778.959172	-0.001170	0.531439	0.238168	80.610291	52.958069	114.715462	-1.931122	0.000000	-4.612024	0.000000	0.000000	0.000000	-0.366415	0.009644	-0.234192	0.000000	0.000000	2.000000	64.000000	0.000000
3778.962506	-0.002915	0.531630	0.237073	81.342339	58.833897	120.513390	-1.916354	0.000000	-4.618179	0.000000	0.000000	0.000000	-0.523465	0.057190	-0.328454	0.000000	0.000000	2.000000	64.000000	0.000000
3778.965839	-0.002915	0.531630	0.237073	81.342339	58.833897	120.513390	-1.916354	0.000000	-4.618179	0.000000	0.000000	0.000000	-0.523465	0.057190	-0.328454	0.000000	0.000000	2.000000	64.000000	0.000000
3778.969172	-0.002915	0.531630	0.237073	81.342339	58.833897	120.513390	-1.916354	0.000000	-4.618179	0.000000	0.000000	0.000000	-0.523465	0.057190	-0.328454	0.000000	0.000000	2.000000	64.000000	0.000000
3778.972506	-0.005145	0.531957	0.235645	81.925713	65.696945	127.378784	-1.894845	0.000000	-4.627047	0.000000	0.000000	0.000000	-0.669159	0.098058	-0.428622	0.000000	0.000000	2.000000	64.000000	0.000000
3778.975839	-0.005145	0.531957	0.235645	81.925713	65.696945	127.378784	-1.894845	0.000000	-4.627047	0.000000	0.000000	0.000000	-0.669159	0.098058	-0.428622	0.000000	0.000000	2.000000	64.000000	0.000000
3778.979172	-0.005145	0.531957	0.235645	81.925713	65.696945	127.378784	-1.894845	0.000000	-4.627047	0.000000	0.000000	0.000000	-0.669159	0.098058	-0.428622	0.000000	0.000000	2.000000	64.000000	0.000000
3778.982506	-0.007822	0.532431	0.233825	82.245850	73.406013	135.231781	-1.867075	0.000000	-4.638322	0.000000	0.000000	0.000000	-0.802960	0.142435	-0.546021	0.000000	0.000000	2.000000	64.000000	0.000000
3778.985839	-0.007822	0.532431	0.233825	82.245850	73.406013	135.231781	-1.867075	0.000000	-4.638322	0.000000	0.000000	0.000000	-0.802960	0.142435	-0.546021	0.000000	0.000000	2.000000	64.000000	0.000000
3778.989172	-0.007822	0.532431	0.233825	82.245850	73.406013	135.231781	-1.867075	0.000000	-4.638322	0.000000	0.000000	0.000000	-0.802960	0.142435	-0.546021	0.000000	0.000000	2.000000	64.000000	0.000000
3778.992506	-0.011001	0.533027	0.231556	82.328621	81.443306	143.513428	-1.833748	0.000000	-4.651598	0.000000	0.000000	0.000000	-0.953709	0.178684	-0.680424	0.000000	0.000000	2.000000	64.000000	0.000000
3778.995839	-0.011001	0.533027	0.231556	82.328621	81.443306	143.513428	-1.833748	0.000000	-4.651598	0.000000	0.000000	0.000000	-0.953709	0.178684	-0.680424	0.000000	0.000000	2.000000	64.000000	0.000000
3778.999172	-0.011001	0.533027	0.231556	82.328621	81.443306	143.513428	-1.833748	0.000000	-4.651598	0.000000	0.000000	0.000000	-0.953709	0.178684	-0.680424	0.000000	0.000000	2.000000	64.000000	0.000000
3779.002506	-0.014574	0.533744	0.228863	82.165863	89.208351	151.622971	-1.793821	0.000000	-4.667141	0.000000	0.000000	0.000000	-1.071952	0.214961	-0.808137	0.000000	0.000000	2.000000	64.000000	0.000000
3779.005839	-0.014574	0.533744	0.228863	82.165863	89.208351	151.622971	-1.793821	0.000000	-4.667141	0.000000	0.000000	0.000000	-1.071952	0.214961	-0.808137	0.000000	0.000000	2.000000	64.000000	0.000000
3779.009172	-0.014574	0.533744	0.228863	82.165863	89.208351	151.622971	-1.793821	0.000000	-4.667141	0.000000	0.000000	0.000000	-1.071952	0.214961	-0.808137	0.000000	0.000000	2.000000	64.000000	0.000000
3779.012506	-0.018400	0.534577	0.225735	81.781929	96.115295	158.963501	-1.748479	0.000000	-4.684317	0.000000	0.000000	0.000000	-1.147813	0.249930	-0.938412	0.000000	0.000000	2.000000	64.000000	0.000000
3779.015839	-0.018400	0.534577	0.225735	81.781929	96.115295	158.963501	-1.748479	0.000000	-4.684317	0.000000	0.000000	0.000000	-1.147813	0.249930	-0.938412	0.000000	0.000000	2.000000	64.000000	0.000000
3779.019172	-0.018400	0.534577	0.225735	81.781929	96.115295	158.963501	-1.748479	0.000000	-4.684317	0.000000	0.000000	0.000000	-1.147813	0.249930	-0.938412	0.000000	0.000000	2.000000	64.000000	0.000000
3779.022506	-0.022501	0.535505	0.222179	81.258034	101.940689	165.274109	-1.699780	0.000000	-4.702207	0.000000	0.000000	0.000000	-1.230138	0.278431	-1.066732	0.000000	0.000000	2.000000	64.000000	0.000000
3779.025839	-0.022501	0.535505	0.222179	81.258034	101.940689	165.274109	-1.699780	0.000000	-4.702207	0.000000	0.000000	0.000000	-1.230138	0.278431	-1.066732	0.000000	0.000000	2.000000	64.000000	0.000000
3779.029172	-0.022501	0.535505	0.222179	81.258034	101.940689	165.274109	-1.699780	0.000000	-4.702207	0.000000	0.000000	0.000000	-1.230138	0.278431	-1.066732	0.000000	0.000000	2.000000	64.000000	0.000000
3779.032506	-0.026769	0.536604	0.218245	80.722656	106.355095	170.171997	-1.646768	0.000000	-4.721034	0.000000	0.000000	0.000000	-1.280447	0.329883	-1.180279	0.000000	0.000000	2.000000	64.000000	0.000000
3779.035839	-0.026769	0.536604	0.218245	80.722656	106.355095	170.171997	-1.646768	0.000000	-4.721034	0.000000	0.000000	0.000000	-1.280447	0.329883	-1.180279	0.000000	0.000000	2.000000	64.000000	0.000000
3779.039172	-0.026769	0.536604	0.218245	80.722656	106.355095	170.171997	-1.646768	0.000000	-4.721034	0.000000	0.000000	0.000000	-1.280447	0.329883	-1.180279	0.000000	0.000000	2.000000	64.000000	0.000000
3779.042506	-0.031200	0.537942	0.214065	80.297714	108.897644	173.212967	-1.590577	0.000000	-4.740260	0.000000	0.000000	0.000000	-1.329415	0.401264	-1.253860	0.000000	0.000000	2.000000	64.000000	0.000000
3779.045839	-0.031200	0.537942	0.214065	80.297714	108.897644	173.212967	-1.590577	0.000000	-4.740260	0.000000	0.000000	0.000000	-1.329415	0.401264	-1.253860	0.000000	0.000000	2.000000	64.000000	0.000000
3779.049172	-0.031200	0.537942	0.214065	80.297714	108.897644	173.212967	-1.590577	0.000000	-4.740260	0.000000	0.000000	0.000000	-1.329415	0.401264	-1.253860	0.000000	0.000000	2.000000	64.000000	0.000000
3779.052506	-0.035821	0.539462	0.209688	80.064552	109.441093	174.268875	-1.529908	0.000000	-4.760187	0.000000	0.000000	0.000000	-1.386140	0.456122	-1.313250	0.000000	0.000000	2.000000	64.000000	0.000000
3779.055839	-0.035821	0.539462	0.209688	80.064552	109.441093	174.268875	-1.529908	0.000000	-4.760187	0.000000	0.000000	0.000000	-1.386140	0.456122	-1.313250	0.000000	0.000000	2.000000	64.000000	0.000000
3779.059172	-0.035821	0.539462	0.209688	80.064552	109.441093	174.268875	-1.529908	0.000000	-4.760187	0.000000	0.000000	0.000000	-1.386140	0.456122	-1.313250	0.000000	0.000000	2.000000	64.000000	0.000000
3779.062506	-0.040523	0.541151	0.205043	79.919304	109.226151	174.570679	-1.463348	0.000000	-4.781069	0.000000	0.000000	0.000000	-1.410699	0.506748	-1.393424	0.000000	0.000000	2.000000	64.000000	0.000000
3779.065839	-0.040523	0.541151	0.205043	79.919304	109.226151	174.570679	-1.463348	0.000000	-4.781069	0.000000	0.000000	0.000000	-1.410699	0.506748	-1.393424	0.000000	0.000000	2.000000	64.000000	0.000000
3779.069172	-0.040523	0.541151	0.205043	79.919304	109.226151	174.570679	-1.463348	0.000000	-4.781069	0.000000	0.000000	0.000000	-1.410699	0.506748	-1.393424	0.000000	0.000000	2.000000	64.000000	0.000000
3779.072506	-0.045266	0.542946	0.200116	79.790665	108.898140	174.614532	-1.392937	0.000000	-4.802054	0.000000	0.000000	0.000000	-1.423015	0.538538	-1.478048	0.000000	0.000000	2.000000	64.000000	0.000000
3779.075839	-0.045266	0.542946	0.200116	79.790665	108.898140	174.614532	-1.392937	0.000000	-4.802054	0.000000	0.000000	0.000000	-1.423015	0.538538	-1.478048	0.000000	0.000000	2.000000	64.000000	0.000000
3779.079172	-0.045266	0.542946	0.200116	79.790665	108.898140	174.614532	-1.392937	0.000000	-4.802054	0.000000	0.000000	0.000000	-1.423015	0.538538	-1.478048	0.000000	0.000000	2.000000	64.000000	0.000000
3779.082506	-0.050073	0.544805	0.194903	79.668289	108.531723	174.292358	-1.319098	0.000000	-4.822860	0.000000	0.000000	0.000000	-1.442047	0.557707	-1.563848	0.000000	0.000000	2.000000	64.000000	0.000000
3779.085839	-0.050073	0.544805	0.194903	79.668289	108.531723	174.292358	-1.319098	0.000000	-4.822860	0.000000	0.000000	0.000000	-1.442047	0.557707	-1.563848	0.000000	0.000000	2.000000	64.000000	0.000000
3779.089172	-0.050073	0.544805	0.194903	79.668289	108.531723	174.292358	-1.319098	0.000000	-4.822860	0.000000	0.000000	0.000000	-1.442047	0.557707	-1.563848	0.000000	0.000000	2.000000	64.000000	0.000000
3779.092506	-0.054837	0.546607	0.189351	79.592155	108.095894	173.516968	-1.240749	0.000000	-4.843608	0.000000	0.000000	0.000000	-1.429063	0.540385	-1.665550	0.000000	0.000000	2.000000	64.000000	0.000000
3779.095839	-0.054837	0.546607	0.189351	79.592155	108.095894	173.516968	-1.240749	0.000000	-4.843608	0.000000	0.000000	0.000000	-1.429063	0.540385	-1.665550	0.000000	0.000000	2.000000	64.000000	0.000000
3779.099172	-0.054837	0.546607	0.189351	79.592155	108.095894	173.516968	-1.240749	0.000000	-4.843608	0.000000	0.000000	0.000000	-1.429063	0.540385	-1.665550	0.000000	0.000000	2.000000	64.000000	0.000000
3779.102506	-0.059579	0.548401	0.183462	79.654716	107.378525	172.226395	-1.160037	0.000000	-4.863570	0.000000	0.000000	0.000000	-1.422632	0.538248	-1.766666	0.000000	0.000000	2.000000	64.000000	0.000000
3779.105839	-0.059579	0.548401	0.183462	79.654716	107.378525	172.226395	-1.160037	0.000000	-4.863570	0.000000	0.000000	0.000000	-1.422632	0.538248	-1.766666	0.000000	0.000000	2.000000	64.000000	0.000000
3779.109172	-0.059579	0.548401	0.183462	79.654716	107.378525	172.226395	-1.160037	0.000000	-4.863570	0.000000	0.000000	0.000000	-1.422632	0.538248	-1.766666	0.000000	0.000000	2.000000	64.000000	0.000000
3779.112506	-0.064299	0.550143	0.177326	79.932060	105.208611	169.264908	-1.075817	0.000000	-4.882890	0.000000	0.000000	0.000000	-1.415935	0.522492	-1.841060	0.000000	0.000000	2.000000	64.000000	0.000000
3779.115839	-0.064299	0.550143	0.177326	79.932060	105.208611	169.264908	-1.075817	0.000000	-4.882890	0.000000	0.000000	0.000000	-1.415935	0.522492	-1.841060	0.000000	0.000000	2.000000	64.000000	0.000000
3779.119172	-0.064299	0.550143	0.177326	79.932060	105.208611	169.264908	-1.075817	0.000000	-4.882890	0.000000	0.000000	0.000000	-1.415935	0.522492	-1.841060	0.000000	0.000000	2.000000	64.000000	0.000000
3779.122506	-0.069033	0.551884	0.171069	80.472755	100.394707	163.469452	-0.986859	0.000000	-4.901643	0.000000	0.000000	0.000000	-1.420164	0.522434	-1.876863	0.000000	0.000000	2.000000	64.000000	0.000000
3779.125839	-0.069033	0.551884	0.171069	80.472755	100.394707	163.469452	-0.986859	0.000000	-4.901643	0.000000	0.000000	0.000000	-1.420164	0.522434	-1.876863	0.000000	0.000000	2.000000	64.000000	0.000000
3779.129172	-0.069033	0.551884	0.171069	80.472755	100.394707	163.469452	-0.986859	0.000000	-4.901643	0.000000	0.000000	0.000000	-1.420164	0.522434	-1.876863	0.000000	0.000000	2.000000	64.000000	0.000000
3779.132506	-0.073712	0.553584	0.164669	81.056091	93.140961	155.163345	-0.890639	0.000000	-4.920037	0.000000	0.000000	0.000000	-1.403903	0.509851	-1.920008	0.000000	0.000000	2.000000	64.000000	0.000000
3779.135839	-0.073712	0.553584	0.164669	81.056091	93.140961	155.163345	-0.890639	0.000000	-4.920037	0.000000	0.000000	0.000000	-1.403903	0.509851	-1.920008	0.000000	0.000000	2.000000	64.000000	0.000000
3779.139172	-0.073712	0.553584	0.164669	81.056091	93.140961	155.163345	-0.890639	0.000000	-4.920037	0.000000	0.000000	0.000000	-1.403903	0.509851	-1.920008	0.000000	0.000000	2.000000	64.000000	0.000000
3779.142506	-0.078334	0.555327	0.158130	81.428474	84.493584	145.578812	-0.788219	0.000000	-4.937480	0.000000	0.000000	0.000000	-1.386387	0.522984	-1.961900	0.000000	0.000000	2.000000	64.000000	0.000000
3779.145839	-0.078334	0.555327	0.158130	81.428474	84.493584	145.578812	-0.788219	0.000000	-4.937480	0.000000	0.000000	0.000000	-1.386387	0.522984	-1.961900	0.000000	0.000000	2.000000	64.000000	0.000000
3779.149172	-0.078334	0.555327	0.158130	81.428474	84.493584	145.578812	-0.788219	0.000000	-4.937480	0.000000	0.000000	0.000000	-1.386387	0.522984	-1.961900	0.000000	0.000000	2.000000	64.000000	0.000000
3779.152506	-0.082840	0.557049	0.151504	81.531563	75.402191	135.901337	-0.678745	0.000000	-4.953716	0.000000	0.000000	0.000000	-1.352005	0.516566	-1.987594	0.000000	0.000000	2.000000	64.000000	0.000000
3779.155839	-0.082840	0.557049	0.151504	81.531563	75.402191	135.901337	-0.678745	0.000000	-4.953716	0.000000	0.000000	0.000000	-1.352005	0.516566	-1.987594	0.000000	0.000000	2.000000	64.000000	0.000000
3779.159172	-0.082840	0.557049	0.151504	81.531563	75.402191	135.901337	-0.678745	0.000000	-4.953716	0.000000	0.000000	0.000000	-1.352005	0.516566	-1.987594	0.000000	0.000000	2.000000	64.000000	0.000000
3779.162506	-0.087282	0.558655	0.144747	81.464012	66.665794	127.064964	-0.562716	0.000000	-4.968234	0.000000	0.000000	0.000000	-1.332561	0.482033	-2.027249	0.000000	0.000000	2.000000	64.000000	0.000000
3779.165839	-0.087282	0.558655	0.144747	81.464012	66.665794	127.064964	-0.562716	0.000000	-4.968234	0.000000	0.000000	0.000000	-1.332561	0.482033	-2.027249	0.000000	0.000000	2.000000	64.000000	0.000000
3779.169172	-0.087282	0.558655	0.144747	81.464012	66.665794	127.064964	-0.562716	0.000000	-4.968234	0.000000	0.000000	0.000000	-1.332561	0.482033	-2.027249	0.000000	0.000000	2.000000	64.000000	0.000000
3779.172506	-0.091548	0.560004	0.137727	81.261742	58.745739	119.519203	-0.437631	0.000000	-4.980811	0.000000	0.000000	0.000000	-1.279703	0.404540	-2.105896	0.000000	0.000000	2.000000	64.000000	0.000000
3779.175839	-0.091548	0.560004	0.137727	81.261742	58.745739	119.519203	-0.437631	0.000000	-4.980811	0.000000	0.000000	0.000000	-1.279703	0.404540	-2.105896	0.000000	0.000000	2.000000	64.000000	0.000000
3779.179172	-0.091548	0.560004	0.137727	81.261742	58.745739	119.519203	-0.437631	0.000000	-4.980811	0.000000	0.000000	0.000000	-1.279703	0.404540	-2.105896	0.000000	0.000000	2.000000	64.000000	0.000000
3779.182506	-0.095599	0.561024	0.130425	80.971825	51.833309	113.048462	-0.306272	0.000000	-4.990611	0.000000	0.000000	0.000000	-1.215507	0.305978	-2.190706	0.000000	0.000000	2.000000	64.000000	0.000000
3779.185839	-0.095599	0.561024	0.130425	80.971825	51.833309	113.048462	-0.306272	0.000000	-4.990611	0.000000	0.000000	0.000000	-1.215507	0.305978	-2.190706	0.000000	0.000000	2.000000	64.000000	0.000000
3779.189172	-0.095599	0.561024	0.130425	80.971825	51.833309	113.048462	-0.306272	0.000000	-4.990611	0.000000	0.000000	0.000000	-1.215507	0.305978	-2.190706	0.000000	0.000000	2.000000	64.000000	0.000000
3779.192506	-0.099339	0.561725	0.122796	80.663353	45.812912	107.101349	-0.168606	0.000000	-4.997156	0.000000	0.000000	0.000000	-1.121900	0.210270	-2.288654	0.000000	0.000000	2.000000	64.000000	0.000000
3779.195839	-0.099339	0.561725	0.122796	80.663353	45.812912	107.101349	-0.168606	0.000000	-4.997156	0.000000	0.000000	0.000000	-1.121900	0.210270	-2.288654	0.000000	0.000000	2.000000	64.000000	0.000000
3779.199172	-0.099339	0.561725	0.122796	80.663353	45.812912	107.101349	-0.168606	0.000000	-4.997156	0.000000	0.000000	0.000000	-1.121900	0.210270	-2.288654	0.000000	0.000000	2.000000	64.000000	0.000000
3779.202506	-0.102668	0.562096	0.114781	80.422661	40.365665	101.264610	-0.026910	0.000000	-4.999928	0.000000	0.000000	0.000000	-0.998721	0.111276	-2.404441	0.000000	0.000000	2.000000	64.000000	0.000000
3779.205839	-0.102668	0.562096	0.114781	80.422661	40.365665	101.264610	-0.026910	0.000000	-4.999928	0.000000	0.000000	0.000000	-0.998721	0.111276	-2.404441	0.000000	0.000000	2.000000	64.000000	0.000000
3779.209172	-0.102668	0.562096	0.114781	80.422661	40.365665	101.264610	-0.026910	0.000000	-4.999928	0.000000	0.000000	0.000000	-0.998721	0.111276	-2.404441	0.000000	0.000000	2.000000	64.000000	0.000000
3779.212506	-0.105709	0.562313	0.106602	80.221107	35.320164	95.642487	0.116197	0.000000	-4.998650	0.000000	0.000000	0.000000	-0.912360	0.065131	-2.453764	0.000000	0.000000	2.000000	64.000000	0.000000
3779.215839	-0.105709	0.562313	0.106602	80.221107	35.320164	95.642487	0.116197	0.000000	-4.998650	0.000000	0.000000	0.000000	-0.912360	0.065131	-2.453764	0.000000	0.000000	2.000000	64.000000	0.000000
3779.219172	-0.105709	0.562313	0.106602	80.221107	35.320164	95.642487	0.116197	0.000000	-4.998650	0.000000	0.000000	0.000000	-0.912360	0.065131	-2.453764	0.000000	0.000000	2.000000	64.000000	0.000000
3779.222506	-0.108480	0.562674	0.098483	80.001572	30.451252	90.433823	0.267406	0.000000	-4.992845	0.000000	0.000000	0.000000	-0.831200	0.108423	-2.435809	0.000000	0.000000	2.000000	64.000000	0.000000
3779.225839	-0.108480	0.562674	0.098483	80.001572	30.451252	90.433823	0.267406	0.000000	-4.992845	0.000000	0.000000	0.000000	-0.831200	0.108423	-2.435809	0.000000	0.000000	2.000000	64.000000	0.000000
3779.229172	-0.108480	0.562674	0.098483	80.001572	30.451252	90.433823	0.267406	0.000000	-4.992845	0.000000	0.000000	0.000000	-0.831200	0.108423	-2.435809	0.000000	0.000000	2.000000	64.000000	0.000000
3779.232506	-0.111025	0.563162	0.090608	79.691048	25.828974	85.949326	0.424002	0.000000	-4.924129	0.000000	0.000000	0.000000	-0.763453	0.146236	-2.362286	0.000000	0.000000	2.000000	64.000000	0.000000
3779.235839	-0.111025	0.563162	0.090608	79.691048	25.828974	85.949326	0.424002	0.000000	-4.924129	0.000000	0.000000	0.000000	-0.763453	0.146236	-2.362286	0.000000	0.000000	2.000000	64.000000	0.000000
3779.239172	-0.111025	0.563162	0.090608	79.691048	25.828974	85.949326	0.424002	0.000000	-4.924129	0.000000	0.000000	0.000000	-0.763453	0.146236	-2.362286	0.000000	0.000000	2.000000	64.000000	0.000000
3779.242506	-0.113376	0.563808	0.083080	79.243439	21.743246	82.172417	0.551244	0.000000	-4.530414	0.000000	0.000000	0.000000	-0.705400	0.193911	-2.258356	0.000000	0.000000	2.000000	64.000000	0.000000
3779.245839	-0.113376	0.563808	0.083080	79.243439	21.743246	82.172417	0.551244	0.000000	-4.530414	0.000000	0.000000	0.000000	-0.705400	0.193911	-2.258356	0.000000	0.000000	2.000000	64.000000	0.000000
3779.249172	-0.113376	0.563808	0.083080	79.243439	21.743246	82.172417	0.551244	0.000000	-4.530414	0.000000	0.000000	0.000000	-0.705400	0.193911	-2.258356	0.000000	0.000000	2.000000	64.000000	0.000000
3779.252506	-0.115572	0.564457	0.075894	78.691048	18.487040	79.326653	0.668811	0.000000	-4.154021	0.000000	0.000000	0.000000	-0.658795	0.194701	-2.155908	0.000000	0.000000	2.000000	64.000000	0.000000
3779.255839	-0.115572	0.564457	0.075894	78.691048	18.487040	79.326653	0.668811	0.000000	-4.154021	0.000000	0.000000	0.000000	-0.658795	0.194701	-2.155908	0.000000	0.000000	2.000000	64.000000	0.000000
3779.259172	-0.115572	0.564457	0.075894	78.691048	18.487040	79.326653	0.668811	0.000000	-4.154021	0.000000	0.000000	0.000000	-0.658795	0.194701	-2.155908	0.000000	0.000000	2.000000	64.000000	0.000000
3779.262506	-0.117591	0.565005	0.068900	78.119415	15.818418	77.106331	0.778610	0.000000	-3.794703	0.000000	0.000000	0.000000	-0.605586	0.164474	-2.098176	0.000000	0.000000	2.000000	64.000000	0.000000
3779.265839	-0.117591	0.565005	0.068900	78.119415	15.818418	77.106331	0.778610	0.000000	-3.794703	0.000000	0.000000	0.000000	-0.605586	0.164474	-2.098176	0.000000	0.000000	2.000000	64.000000	0.000000
3779.269172	-0.117591	0.565005	0.068900	78.119415	15.818418	77.106331	0.778610	0.000000	-3.794703	0.000000	0.000000	0.000000	-0.605586	0.164474	-2.098176	0.000000	0.000000	2.000000	64.000000	0.000000
3779.272506	-0.119487	0.565334	0.062078	77.594826	13.540148	75.257858	0.879541	0.000000	-3.445007	0.000000	0.000000	0.000000	-0.568883	0.098567	-2.046703	0.000000	0.000000	2.000000	64.000000	0.000000
3779.275839	-0.119487	0.565334	0.062078	77.594826	13.540148	75.257858	0.879541	0.000000	-3.445007	0.000000	0.000000	0.000000	-0.568883	0.098567	-2.046703	0.000000	0.000000	2.000000	64.000000	0.000000
3779.279172	-0.119487	0.565334	0.062078	77.594826	13.540148	75.257858	0.879541	0.000000	-3.445007	0.000000	0.000000	0.000000	-0.568883	0.098567	-2.046703	0.000000	0.000000	2.000000	64.000000	0.000000
3779.282506	-0.121179	0.565400	0.055272	77.205002	11.759459	73.871880	0.974355	0.000000	-3.103890	0.000000	0.000000	0.000000	-0.507515	0.020000	-2.041595	0.000000	0.000000	2.000000	64.000000	0.000000
3779.285839	-0.121179	0.565400	0.055272	77.205002	11.759459	73.871880	0.974355	0.000000	-3.103890	0.000000	0.000000	0.000000	-0.507515	0.020000	-2.041595	0.000000	0.000000	2.000000	64.000000	0.000000
3779.289172	-0.121179	0.565400	0.055272	77.205002	11.759459	73.871880	0.974355	0.000000	-3.103890	0.000000	0.000000	0.000000	-0.507515	0.020000	-2.041595	0.000000	0.000000	2.000000	64.000000	0.000000
3779.292506	-0.122476	0.565153	0.048311	77.115288	10.557986	72.944077	1.058941	0.000000	-2.763624	0.000000	0.000000	0.000000	-0.389123	-0.074241	-2.088310	0.000000	0.000000	2.000000	64.000000	0.000000
3779.295839	-0.122476	0.565153	0.048311	77.115288	10.557986	72.944077	1.058941	0.000000	-2.763624	0.000000	0.000000	0.000000	-0.389123	-0.074241	-2.088310	0.000000	0.000000	2.000000	64.000000	0.000000
3779.299172	-0.122476	0.565153	0.048311	77.115288	10.557986	72.944077	1.058941	0.000000	-2.763624	0.000000	0.000000	0.000000	-0.389123	-0.074241	-2.088310	0.000000	0.000000	2.000000	64.000000	0.000000
3779.302506	-0.123336	0.564625	0.041200	77.250328	9.439684	71.924797	1.123795	0.000000	-2.415572	0.000000	0.000000	0.000000	-0.258034	-0.158311	-2.133303	0.000000	0.000000	2.000000	64.000000	0.000000
3779.305839	-0.123336	0.564625	0.041200	77.250328	9.439684	71.924797	1.123795	0.000000	-2.415572	0.000000	0.000000	0.000000	-0.258034	-0.158311	-2.133303	0.000000	0.000000	2.000000	64.000000	0.000000
3779.309172	-0.123336	0.564625	0.041200	77.250328	9.439684	71.924797	1.123795	0.000000	-2.415572	0.000000	0.000000	0.000000	-0.258034	-0.158311	-2.133303	0.000000	0.000000	2.000000	64.000000	0.000000
3779.312506	-0.123845	0.564023	0.034049	77.489357	8.078160	70.487846	1.166801	0.000000	-2.060022	0.000000	0.000000	0.000000	-0.152837	-0.180695	-2.145492	0.000000	0.000000	2.000000	64.000000	0.000000
3779.315839	-0.123845	0.564023	0.034049	77.489357	8.078160	70.487846	1.166801	0.000000	-2.060022	0.000000	0.000000	0.000000	-0.152837	-0.180695	-2.145492	0.000000	0.000000	2.000000	64.000000	0.000000
3779.319172	-0.123845	0.564023	0.034049	77.489357	8.078160	70.487846	1.166801	0.000000	-2.060022	0.000000	0.000000	0.000000	-0.152837	-0.180695	-2.145492	0.000000	0.000000	2.000000	64.000000	0.000000
3779.322506	-0.124199	0.563669	0.027198	77.768852	6.366270	68.550682	1.192274	0.000000	-1.702440	0.000000	0.000000	0.000000	-0.106119	-0.106186	-2.055255	0.000000	0.000000	2.000000	64.000000	0.000000
3779.325839	-0.124199	0.563669	0.027198	77.768852	6.366270	68.550682	1.192274	0.000000	-1.702440	0.000000	0.000000	0.000000	-0.106119	-0.106186	-2.055255	0.000000	0.000000	2.000000	64.000000	0.000000
3779.329172	-0.124199	0.563669	0.027198	77.768852	6.366270	68.550682	1.192274	0.000000	-1.702440	0.000000	0.000000	0.000000	-0.106119	-0.106186	-2.055255	0.000000	0.000000	2.000000	64.000000	0.000000
3779.332506	-0.124522	0.563611	0.020811	77.959114	4.265021	66.150108	1.209960	0.000000	-1.359897	0.000000	0.000000	0.000000	-0.096931	-0.017274	-1.916114	0.000000	0.000000	2.000000	64.000000	0.000000
3779.335839	-0.124522	0.563611	0.020811	77.959114	4.265021	66.150108	1.209960	0.000000	-1.359897	0.000000	0.000000	0.000000	-0.096931	-0.017274	-1.916114	0.000000	0.000000	2.000000	64.000000	0.000000
3779.339172	-0.124522	0.563611	0.020811	77.959114	4.265021	66.150108	1.209960	0.000000	-1.359897	0.000000	0.000000	0.000000	-0.096931	-0.017274	-1.916114	0.000000	0.000000	2.000000	64.000000	0.000000
3779.342506	-0.124760	0.563901	0.015099	77.915283	1.887383	63.472954	1.226115	0.000000	-1.040545	0.000000	0.000000	0.000000	-0.071224	0.086957	-1.713500	0.000000	0.000000	2.000000	64.000000	0.000000
3779.345839	-0.124760	0.563901	0.015099	77.915283	1.887383	63.472954	1.226115	0.000000	-1.040545	0.000000	0.000000	0.000000	-0.071224	0.086957	-1.713500	0.000000	0.000000	2.000000	64.000000	0.000000
3779.349172	-0.124760	0.563901	0.015099	77.915283	1.887383	63.472954	1.226115	0.000000	-1.040545	0.000000	0.000000	0.000000	-0.071224	0.086957	-1.713500	0.000000	0.000000	2.000000	64.000000	0.000000
3779.352506	-0.124896	0.564309	0.010042	77.675133	-0.294130	61.070122	1.237986	0.000000	-0.754962	0.000000	0.000000	0.000000	-0.040902	0.122460	-1.517193	0.000000	0.000000	2.000000	64.000000	0.000000
3779.355839	-0.124896	0.564309	0.010042	77.675133	-0.294130	61.070122	1.237986	0.000000	-0.754962	0.000000	0.000000	0.000000	-0.040902	0.122460	-1.517193	0.000000	0.000000	2.000000	64.000000	0.000000
3779.359172	-0.124896	0.564309	0.010042	77.675133	-0.294130	61.070122	1.237986	0.000000	-0.754962	0.000000	0.000000	0.000000	-0.040902	0.122460	-1.517193	0.000000	0.000000	2.000000	64.000000	0.000000
3779.362506	-0.124842	0.564709	0.005435	77.361732	-1.764393	59.530354	1.244803	0.000000	-0.502096	0.000000	0.000000	0.000000	0.016260	0.119778	-1.382084	0.000000	0.000000	2.000000	64.000000	0.000000
3779.365839	-0.124842	0.564709	0.005435	77.361732	-1.764393	59.530354	1.244803	0.000000	-0.502096	0.000000	0.000000	0.000000	0.016260	0.119778	-1.382084	0.000000	0.000000	2.000000	64.000000	0.000000
3779.369172	-0.124842	0.564709	0.005435	77.361732	-1.764393	59.530354	1.244803	0.000000	-0.502096	0.000000	0.000000	0.000000	0.016260	0.119778	-1.382084	0.000000	0.000000	2.000000	64.000000	0.000000
3779.372506	-0.124495	0.564973	0.001208	77.065613	-2.580542	58.755993	1.242093	0.000000	-0.271749	0.000000	0.000000	0.000000	0.103939	0.079311	-1.267968	0.000000	0.000000	2.000000	64.000000	0.000000
3779.375839	-0.124495	0.564973	0.001208	77.065613	-2.580542	58.755993	1.242093	0.000000	-0.271749	0.000000	0.000000	0.000000	0.103939	0.079311	-1.267968	0.000000	0.000000	2.000000	64.000000	0.000000
3779.379172	-0.124495	0.564973	0.001208	77.065613	-2.580542	58.755993	1.242093	0.000000	-0.271749	0.000000	0.000000	0.000000	0.103939	0.079311	-1.267968	0.000000	0.000000	2.000000	64.000000	0.000000
3779.382506	-0.123868	0.565071	-0.002808	76.813744	-3.073139	58.324303	1.224770	0.000000	-0.060421	0.000000	0.000000	0.000000	0.188203	0.029542	-1.204801	0.000000	0.000000	2.000000	64.000000	0.000000
3779.385839	-0.123868	0.565071	-0.002808	76.813744	-3.073139	58.324303	1.224770	0.000000	-0.060421	0.000000	0.000000	0.000000	0.188203	0.029542	-1.204801	0.000000	0.000000	2.000000	64.000000	0.000000
3779.389172	-0.123868	0.565071	-0.002808	76.813744	-3.073139	58.324303	1.224770	0.000000	-0.060421	0.000000	0.000000	0.000000	0.188203	0.029542	-1.204801	0.000000	0.000000	2.000000	64.000000	0.000000
3779.392506	-0.122945	0.565015	-0.006699	76.641754	-3.492206	57.937130	1.193403	0.000000	0.140379	0.000000	0.000000	0.000000	0.276882	-0.016789	-1.167413	0.000000	0.000000	2.000000	64.000000	0.000000
3779.395839	-0.122945	0.565015	-0.006699	76.641754	-3.492206	57.937130	1.193403	0.000000	0.140379	0.000000	0.000000	0.000000	0.276882	-0.016789	-1.167413	0.000000	0.000000	2.000000	64.000000	0.000000
3779.399172	-0.122945	0.565015	-0.006699	76.641754	-3.492206	57.937130	1.193403	0.000000	0.140379	0.000000	0.000000	0.000000	0.276882	-0.016789	-1.167413	0.000000	0.000000	2.000000	64.000000	0.000000
3779.402506	-0.121735	0.564922	-0.010381	76.534538	-3.991699	57.350052	1.147256	0.000000	0.334948	0.000000	0.000000	0.000000	0.362993	-0.028160	-1.104652	0.000000	0.000000	2.000000	64.000000	0.000000
3779.405839	-0.121735	0.564922	-0.010381	76.534538	-3.991699	57.350052	1.147256	0.000000	0.334948	0.000000	0.000000	0.000000	0.362993	-0.028160	-1.104652	0.000000	0.000000	2.000000	64.000000	0.000000
3779.409172	-0.121735	0.564922	-0.010381	76.534538	-3.991699	57.350052	1.147256	0.000000	0.334948	0.000000	0.000000	0.000000	0.362993	-0.028160	-1.104652	0.000000	0.000000	2.000000	64.000000	0.000000
3779.412506	-0.120433	0.565018	-0.013665	76.453117	-4.580659	56.594688	1.086757	0.000000	0.519057	0.000000	0.000000	0.000000	0.390549	0.029044	-0.985299	0.000000	0.000000	2.000000	64.000000	0.000000
3779.415839	-0.120433	0.565018	-0.013665	76.453117	-4.580659	56.594688	1.086757	0.000000	0.519057	0.000000	0.000000	0.000000	0.390549	0.029044	-0.985299	0.000000	0.000000	2.000000	64.000000	0.000000
3779.419172	-0.120433	0.565018	-0.013665	76.453117	-4.580659	56.594688	1.086757	0.000000	0.519057	0.000000	0.000000	0.000000	0.390549	0.029044	-0.985299	0.000000	0.000000	2.000000	64.000000	0.000000
3779.422506	-0.119183	0.565423	-0.016366	76.355896	-5.237947	55.804131	1.021665	0.000000	0.683273	0.000000	0.000000	0.000000	0.374988	0.121422	-0.810214	0.000000	0.000000	2.000000	64.000000	0.000000
3779.425839	-0.119183	0.565423	-0.016366	76.355896	-5.237947	55.804131	1.021665	0.000000	0.683273	0.000000	0.000000	0.000000	0.374988	0.121422	-0.810214	0.000000	0.000000	2.000000	64.000000	0.000000
3779.429172	-0.119183	0.565423	-0.016366	76.355896	-5.237947	55.804131	1.021665	0.000000	0.683273	0.000000	0.000000	0.000000	0.374988	0.121422	-0.810214	0.000000	0.000000	2.000000	64.000000	0.000000
3779.432506	-0.117893	0.566056	-0.018413	76.251068	-5.880398	55.190346	0.959167	0.000000	0.818309	0.000000	0.000000	0.000000	0.387189	0.189759	-0.614016	0.000000	0.000000	2.000000	64.000000	0.000000
3779.435839	-0.117893	0.566056	-0.018413	76.251068	-5.880398	55.190346	0.959167	0.000000	0.818309	0.000000	0.000000	0.000000	0.387189	0.189759	-0.614016	0.000000	0.000000	2.000000	64.000000	0.000000
3779.439172	-0.117893	0.566056	-0.018413	76.251068	-5.880398	55.190346	0.959167	0.000000	0.818309	0.000000	0.000000	0.000000	0.387189	0.189759	-0.614016	0.000000	0.000000	2.000000	64.000000	0.000000
3779.442506	-0.116551	0.566818	-0.019845	76.148674	-6.405155	55.001099	0.894636	0.000000	0.920645	0.000000	0.000000	0.000000	0.402453	0.228792	-0.429743	0.000000	0.000000	2.000000	64.000000	0.000000
3779.445839	-0.116551	0.566818	-0.019845	76.148674	-6.405155	55.001099	0.894636	0.000000	0.920645	0.000000	0.000000	0.000000	0.402453	0.228792	-0.429743	0.000000	0.000000	2.000000	64.000000	0.000000
3779.449172	-0.116551	0.566818	-0.019845	76.148674	-6.405155	55.001099	0.894636	0.000000	0.920645	0.000000	0.000000	0.000000	0.402453	0.228792	-0.429743	0.000000	0.000000	2.000000	64.000000	0.000000
3779.452506	-0.115196	0.567582	-0.020686	76.080933	-6.740469	55.140591	0.827560	0.000000	0.992269	0.000000	0.000000	0.000000	0.406518	0.229248	-0.252126	0.000000	0.000000	2.000000	64.000000	0.000000
3779.455839	-0.115196	0.567582	-0.020686	76.080933	-6.740469	55.140591	0.827560	0.000000	0.992269	0.000000	0.000000	0.000000	0.406518	0.229248	-0.252126	0.000000	0.000000	2.000000	64.000000	0.000000
3779.459172	-0.115196	0.567582	-0.020686	76.080933	-6.740469	55.140591	0.827560	0.000000	0.992269	0.000000	0.000000	0.000000	0.406518	0.229248	-0.252126	0.000000	0.000000	2.000000	64.000000	0.000000
3779.462506	-0.113775	0.568252	-0.021124	76.138580	-6.889871	55.511997	0.759807	0.000000	1.034289	0.000000	0.000000	0.000000	0.426327	0.200875	-0.131503	0.000000	0.000000	2.000000	64.000000	0.000000
3779.465839	-0.113775	0.568252	-0.021124	76.138580	-6.889871	55.511997	0.759807	0.000000	1.034289	0.000000	0.000000	0.000000	0.426327	0.200875	-0.131503	0.000000	0.000000	2.000000	64.000000	0.000000
3779.469172	-0.113775	0.568252	-0.021124	76.138580	-6.889871	55.511997	0.759807	0.000000	1.034289	0.000000	0.000000	0.000000	0.426327	0.200875	-0.131503	0.000000	0.000000	2.000000	64.000000	0.000000
3779.472506	-0.112293	0.568757	-0.021304	76.530869	-6.773733	56.200508	0.688752	0.000000	1.056207	0.000000	0.000000	0.000000	0.444680	0.151424	-0.053923	0.000000	0.000000	2.000000	64.000000	0.000000
3779.475839	-0.112293	0.568757	-0.021304	76.530869	-6.773733	56.200508	0.688752	0.000000	1.056207	0.000000	0.000000	0.000000	0.444680	0.151424	-0.053923	0.000000	0.000000	2.000000	64.000000	0.000000
3779.479172	-0.112293	0.568757	-0.021304	76.530869	-6.773733	56.200508	0.688752	0.000000	1.056207	0.000000	0.000000	0.000000	0.444680	0.151424	-0.053923	0.000000	0.000000	2.000000	64.000000	0.000000
3779.482506	-0.110711	0.569074	-0.021370	77.327042	-6.174675	57.366608	0.614639	0.000000	1.065194	0.000000	0.000000	0.000000	0.474599	0.095201	-0.019771	0.000000	0.000000	2.000000	64.000000	0.000000
3779.485839	-0.110711	0.569074	-0.021370	77.327042	-6.174675	57.366608	0.614639	0.000000	1.065194	0.000000	0.000000	0.000000	0.474599	0.095201	-0.019771	0.000000	0.000000	2.000000	64.000000	0.000000
3779.489172	-0.110711	0.569074	-0.021370	77.327042	-6.174675	57.366608	0.614639	0.000000	1.065194	0.000000	0.000000	0.000000	0.474599	0.095201	-0.019771	0.000000	0.000000	2.000000	64.000000	0.000000
3779.492506	-0.108952	0.569376	-0.021187	78.233360	-5.239974	58.651100	0.535539	0.000000	1.068489	0.000000	0.000000	0.000000	0.527582	0.090656	0.054701	0.000000	0.000000	2.000000	64.000000	0.000000
3779.495839	-0.108952	0.569376	-0.021187	78.233360	-5.239974	58.651100	0.535539	0.000000	1.068489	0.000000	0.000000	0.000000	0.527582	0.090656	0.054701	0.000000	0.000000	2.000000	64.000000	0.000000
3779.499172	-0.108952	0.569376	-0.021187	78.233360	-5.239974	58.651100	0.535539	0.000000	1.068489	0.000000	0.000000	0.000000	0.527582	0.090656	0.054701	0.000000	0.000000	2.000000	64.000000	0.000000
3779.502506	-0.107152	0.569625	-0.020737	79.106911	-4.081233	59.907364	0.447609	0.000000	1.059372	0.000000	0.000000	0.000000	0.540161	0.074668	0.135151	0.000000	0.000000	2.000000	64.000000	0.000000
3779.505839	-0.107152	0.569625	-0.020737	79.106911	-4.081233	59.907364	0.447609	0.000000	1.059372	0.000000	0.000000	0.000000	0.540161	0.074668	0.135151	0.000000	0.000000	2.000000	64.000000	0.000000
3779.509172	-0.107152	0.569625	-0.020737	79.106911	-4.081233	59.907364	0.447609	0.000000	1.059372	0.000000	0.000000	0.000000	0.540161	0.074668	0.135151	0.000000	0.000000	2.000000	64.000000	0.000000
3779.512506	-0.105319	0.569853	-0.020053	79.925980	-2.800037	61.114090	0.357582	0.000000	1.036847	0.000000	0.000000	0.000000	0.549646	0.068275	0.205178	0.000000	0.000000	2.000000	64.000000	0.000000
3779.515839	-0.105319	0.569853	-0.020053	79.925980	-2.800037	61.114090	0.357582	0.000000	1.036847	0.000000	0.000000	0.000000	0.549646	0.068275	0.205178	0.000000	0.000000	2.000000	64.000000	0.000000
3779.519172	-0.105319	0.569853	-0.020053	79.925980	-2.800037	61.114090	0.357582	0.000000	1.036847	0.000000	0.000000	0.000000	0.549646	0.068275	0.205178	0.000000	0.000000	2.000000	64.000000	0.000000
3779.522506	-0.103506	0.570112	-0.019094	80.670998	-1.431238	62.261929	0.265974	0.000000	1.002650	0.000000	0.000000	0.000000	0.543939	0.077714	0.287709	0.000000	0.000000	2.000000	64.000000	0.000000
3779.525839	-0.103506	0.570112	-0.019094	80.670998	-1.431238	62.261929	0.265974	0.000000	1.002650	0.000000	0.000000	0.000000	0.543939	0.077714	0.287709	0.000000	0.000000	2.000000	64.000000	0.000000
3779.529172	-0.103506	0.570112	-0.019094	80.670998	-1.431238	62.261929	0.265974	0.000000	1.002650	0.000000	0.000000	0.000000	0.543939	0.077714	0.287709	0.000000	0.000000	2.000000	64.000000	0.000000
3779.532506	-0.101673	0.570399	-0.017919	81.344017	0.011346	63.471024	0.175318	0.000000	0.954699	0.000000	0.000000	0.000000	0.550116	0.086079	0.352489	0.000000	0.000000	2.000000	64.000000	0.000000
3779.535839	-0.101673	0.570399	-0.017919	81.344017	0.011346	63.471024	0.175318	0.000000	0.954699	0.000000	0.000000	0.000000	0.550116	0.086079	0.352489	0.000000	0.000000	2.000000	64.000000	0.000000
3779.539172	-0.101673	0.570399	-0.017919	81.344017	0.011346	63.471024	0.175318	0.000000	0.954699	0.000000	0.000000	0.000000	0.550116	0.086079	0.352489	0.000000	0.000000	2.000000	64.000000	0.000000
3779.542506	-0.099853	0.570696	-0.016555	81.946434	1.524884	64.852242	0.083632	0.000000	0.895951	0.000000	0.000000	0.000000	0.545937	0.089189	0.409078	0.000000	0.000000	2.000000	64.000000	0.000000
3779.545839	-0.099853	0.570696	-0.016555	81.946434	1.524884	64.852242	0.083632	0.000000	0.895951	0.000000	0.000000	0.000000	0.545937	0.089189	0.409078	0.000000	0.000000	2.000000	64.000000	0.000000
3779.549172	-0.099853	0.570696	-0.016555	81.946434	1.524884	64.852242	0.083632	0.000000	0.895951	0.000000	0.000000	0.000000	0.545937	0.089189	0.409078	0.000000	0.000000	2.000000	64.000000	0.000000
3779.552506	-0.097991	0.570951	-0.015046	82.493500	3.164646	66.510963	-0.007358	0.000000	0.827771	0.000000	0.000000	0.000000	0.558669	0.076370	0.452870	0.000000	0.000000	2.000000	64.000000	0.000000
3779.555839	-0.097991	0.570951	-0.015046	82.493500	3.164646	66.510963	-0.007358	0.000000	0.827771	0.000000	0.000000	0.000000	0.558669	0.076370	0.452870	0.000000	0.000000	2.000000	64.000000	0.000000
3779.559172	-0.097991	0.570951	-0.015046	82.493500	3.164646	66.510963	-0.007358	0.000000	0.827771	0.000000	0.000000	0.000000	0.558669	0.076370	0.452870	0.000000	0.000000	2.000000	64.000000	0.000000
3779.562506	-0.096024	0.571141	-0.013463	82.987991	5.015443	68.560890	-0.100469	0.000000	0.752293	0.000000	0.000000	0.000000	0.590115	0.057109	0.474806	0.000000	0.000000	2.000000	64.000000	0.000000
3779.565839	-0.096024	0.571141	-0.013463	82.987991	5.015443	68.560890	-0.100469	0.000000	0.752293	0.000000	0.000000	0.000000	0.590115	0.057109	0.474806	0.000000	0.000000	2.000000	64.000000	0.000000
3779.569172	-0.096024	0.571141	-0.013463	82.987991	5.015443	68.560890	-0.100469	0.000000	0.752293	0.000000	0.000000	0.000000	0.590115	0.057109	0.474806	0.000000	0.000000	2.000000	64.000000	0.000000
3779.572506	-0.093951	0.571241	-0.011803	83.448807	7.084074	70.851059	-0.198822	0.000000	0.673159	0.000000	0.000000	0.000000	0.621762	0.030171	0.498176	0.000000	0.000000	2.000000	64.000000	0.000000
3779.575839	-0.093951	0.571241	-0.011803	83.448807	7.084074	70.851059	-0.198822	0.000000	0.673159	0.000000	0.000000	0.000000	0.621762	0.030171	0.498176	0.000000	0.000000	2.000000	64.000000	0.000000
3779.579172	-0.093951	0.571241	-0.011803	83.448807	7.084074	70.851059	-0.198822	0.000000	0.673159	0.000000	0.000000	0.000000	0.621762	0.030171	0.498176	0.000000	0.000000	2.000000	64.000000	0.000000
3779.582506	-0.091876	0.571277	-0.010093	83.873146	9.200532	73.031235	-0.302449	0.000000	0.590129	0.000000	0.000000	0.000000	0.622594	0.010516	0.512755	0.000000	0.000000	2.000000	64.000000	0.000000
3779.585839	-0.091876	0.571277	-0.010093	83.873146	9.200532	73.031235	-0.302449	0.000000	0.590129	0.000000	0.000000	0.000000	0.622594	0.010516	0.512755	0.000000	0.000000	2.000000	64.000000	0.000000
3779.589172	-0.091876	0.571277	-0.010093	83.873146	9.200532	73.031235	-0.302449	0.000000	0.590129	0.000000	0.000000	0.000000	0.622594	0.010516	0.512755	0.000000	0.000000	2.000000	64.000000	0.000000
3779.592506	-0.089857	0.571320	-0.008367	84.258202	11.245226	74.906364	-0.406215	0.000000	0.504670	0.000000	0.000000	0.000000	0.605617	0.013112	0.517994	0.000000	0.000000	2.000000	64.000000	0.000000
3779.595839	-0.089857	0.571320	-0.008367	84.258202	11.245226	74.906364	-0.406215	0.000000	0.504670	0.000000	0.000000	0.000000	0.605617	0.013112	0.517994	0.000000	0.000000	2.000000	64.000000	0.000000
3779.599172	-0.089857	0.571320	-0.008367	84.258202	11.245226	74.906364	-0.406215	0.000000	0.504670	0.000000	0.000000	0.000000	0.605617	0.013112	0.517994	0.000000	0.000000	2.000000	64.000000	0.000000
3779.602506	-0.087927	0.571333	-0.006573	84.600647	13.298426	76.675827	-0.507151	0.000000	0.418338	0.000000	0.000000	0.000000	0.579081	0.003722	0.538100	0.000000	0.000000	2.000000	64.000000	0.000000
3779.605839	-0.087927	0.571333	-0.006573	84.600647	13.298426	76.675827	-0.507151	0.000000	0.418338	0.000000	0.000000	0.000000	0.579081	0.003722	0.538100	0.000000	0.000000	2.000000	64.000000	0.000000
3779.609172	-0.087927	0.571333	-0.006573	84.600647	13.298426	76.675827	-0.507151	0.000000	0.418338	0.000000	0.000000	0.000000	0.579081	0.003722	0.538100	0.000000	0.000000	2.000000	64.000000	0.000000
3779.612506	-0.086067	0.571399	-0.004685	84.890091	15.348996	78.459282	-0.603664	0.000000	0.328654	0.000000	0.000000	0.000000	0.557816	0.019869	0.566447	0.000000	0.000000	2.000000	64.000000	0.000000
3779.615839	-0.086067	0.571399	-0.004685	84.890091	15.348996	78.459282	-0.603664	0.000000	0.328654	0.000000	0.000000	0.000000	0.557816	0.019869	0.566447	0.000000	0.000000	2.000000	64.000000	0.000000
3779.619172	-0.086067	0.571399	-0.004685	84.890091	15.348996	78.459282	-0.603664	0.000000	0.328654	0.000000	0.000000	0.000000	0.557816	0.019869	0.566447	0.000000	0.000000	2.000000	64.000000	0.000000
3779.622506	-0.084290	0.571466	-0.002758	85.117180	17.337889	80.208176	-0.696633	0.000000	0.234246	0.000000	0.000000	0.000000	0.533220	0.020017	0.578224	0.000000	0.000000	2.000000	64.000000	0.000000
3779.625839	-0.084290	0.571466	-0.002758	85.117180	17.337889	80.208176	-0.696633	0.000000	0.234246	0.000000	0.000000	0.000000	0.533220	0.020017	0.578224	0.000000	0.000000	2.000000	64.000000	0.000000
3779.629172	-0.084290	0.571466	-0.002758	85.117180	17.337889	80.208176	-0.696633	0.000000	0.234246	0.000000	0.000000	0.000000	0.533220	0.020017	0.578224	0.000000	0.000000	2.000000	64.000000	0.000000
3779.632506	-0.082563	0.571535	-0.000718	85.288231	19.203295	81.843277	-0.785503	0.000000	0.137876	0.000000	0.000000	0.000000	0.518083	0.020863	0.611852	0.000000	0.000000	2.000000	64.000000	0.000000
3779.635839	-0.082563	0.571535	-0.000718	85.288231	19.203295	81.843277	-0.785503	0.000000	0.137876	0.000000	0.000000	0.000000	0.518083	0.020863	0.611852	0.000000	0.000000	2.000000	64.000000	0.000000
3779.639172	-0.082563	0.571535	-0.000718	85.288231	19.203295	81.843277	-0.785503	0.000000	0.137876	0.000000	0.000000	0.000000	0.518083	0.020863	0.611852	0.000000	0.000000	2.000000	64.000000	0.000000
3779.642506	-0.080945	0.571571	0.001388	85.404625	20.782871	83.200783	-0.871850	0.000000	0.035900	0.000000	0.000000	0.000000	0.485525	0.010817	0.631750	0.000000	0.000000	2.000000	64.000000	0.000000
3779.645839	-0.080945	0.571571	0.001388	85.404625	20.782871	83.200783	-0.871850	0.000000	0.035900	0.000000	0.000000	0.000000	0.485525	0.010817	0.631750	0.000000	0.000000	2.000000	64.000000	0.000000
3779.649172	-0.080945	0.571571	0.001388	85.404625	20.782871	83.200783	-0.871850	0.000000	0.035900	0.000000	0.000000	0.000000	0.485525	0.010817	0.631750	0.000000	0.000000	2.000000	64.000000	0.000000
3779.652506	-0.079431	0.571581	0.003538	85.474068	22.005556	84.214439	-0.952771	0.000000	-0.069391	0.000000	0.000000	0.000000	0.454091	0.002837	0.644917	0.000000	0.000000	2.000000	64.000000	0.000000
3779.655839	-0.079431	0.571581	0.003538	85.474068	22.005556	84.214439	-0.952771	0.000000	-0.069391	0.000000	0.000000	0.000000	0.454091	0.002837	0.644917	0.000000	0.000000	2.000000	64.000000	0.000000
3779.659172	-0.079431	0.571581	0.003538	85.474068	22.005556	84.214439	-0.952771	0.000000	-0.069391	0.000000	0.000000	0.000000	0.454091	0.002837	0.644917	0.000000	0.000000	2.000000	64.000000	0.000000
3779.662506	-0.078049	0.571555	0.005752	85.506905	22.925335	84.939781	-1.028453	0.000000	-0.176878	0.000000	0.000000	0.000000	0.414670	-0.007697	0.664260	0.000000	0.000000	2.000000	64.000000	0.000000
3779.665839	-0.078049	0.571555	0.005752	85.506905	22.925335	84.939781	-1.028453	0.000000	-0.176878	0.000000	0.000000	0.000000	0.414670	-0.007697	0.664260	0.000000	0.000000	2.000000	64.000000	0.000000
3779.669172	-0.078049	0.571555	0.005752	85.506905	22.925335	84.939781	-1.028453	0.000000	-0.176878	0.000000	0.000000	0.000000	0.414670	-0.007697	0.664260	0.000000	0.000000	2.000000	64.000000	0.000000
3779.672506	-0.076762	0.571499	0.007948	85.499153	23.329157	85.156685	-1.097565	0.000000	-0.287588	0.000000	0.000000	0.000000	0.385954	-0.016762	0.658767	0.000000	0.000000	2.000000	64.000000	0.000000
3779.675839	-0.076762	0.571499	0.007948	85.499153	23.329157	85.156685	-1.097565	0.000000	-0.287588	0.000000	0.000000	0.000000	0.385954	-0.016762	0.658767	0.000000	0.000000	2.000000	64.000000	0.000000
3779.679172	-0.076762	0.571499	0.007948	85.499153	23.329157	85.156685	-1.097565	0.000000	-0.287588	0.000000	0.000000	0.000000	0.385954	-0.016762	0.658767	0.000000	0.000000	2.000000	64.000000	0.000000
3779.682506	-0.075620	0.571431	0.010136	85.456444	23.308197	84.959282	-1.161890	0.000000	-0.397382	0.000000	0.000000	0.000000	0.342632	-0.020588	0.656530	0.000000	0.000000	2.000000	64.000000	0.000000
3779.685839	-0.075620	0.571431	0.010136	85.456444	23.308197	84.959282	-1.161890	0.000000	-0.397382	0.000000	0.000000	0.000000	0.342632	-0.020588	0.656530	0.000000	0.000000	2.000000	64.000000	0.000000
3779.689172	-0.075620	0.571431	0.010136	85.456444	23.308197	84.959282	-1.161890	0.000000	-0.397382	0.000000	0.000000	0.000000	0.342632	-0.020588	0.656530	0.000000	0.000000	2.000000	64.000000	0.000000
3779.692506	-0.074608	0.571385	0.012356	85.389519	22.948162	84.431526	-1.218996	0.000000	-0.506804	0.000000	0.000000	0.000000	0.303767	-0.013703	0.665971	0.000000	0.000000	2.000000	64.000000	0.000000
3779.695839	-0.074608	0.571385	0.012356	85.389519	22.948162	84.431526	-1.218996	0.000000	-0.506804	0.000000	0.000000	0.000000	0.303767	-0.013703	0.665971	0.000000	0.000000	2.000000	64.000000	0.000000
3779.699172	-0.074608	0.571385	0.012356	85.389519	22.948162	84.431526	-1.218996	0.000000	-0.506804	0.000000	0.000000	0.000000	0.303767	-0.013703	0.665971	0.000000	0.000000	2.000000	64.000000	0.000000
3779.702506	-0.073737	0.571316	0.014530	85.320313	22.568230	83.903000	-1.269624	0.000000	-0.617799	0.000000	0.000000	0.000000	0.261278	-0.020550	0.652099	0.000000	0.000000	2.000000	64.000000	0.000000
3779.705839	-0.073737	0.571316	0.014530	85.320313	22.568230	83.903000	-1.269624	0.000000	-0.617799	0.000000	0.000000	0.000000	0.261278	-0.020550	0.652099	0.000000	0.000000	2.000000	64.000000	0.000000
3779.709172	-0.073737	0.571316	0.014530	85.320313	22.568230	83.903000	-1.269624	0.000000	-0.617799	0.000000	0.000000	0.000000	0.261278	-0.020550	0.652099	0.000000	0.000000	2.000000	64.000000	0.000000
3779.712506	-0.073057	0.571243	0.016668	85.250717	22.179287	83.389931	-1.313170	0.000000	-0.726482	0.000000	0.000000	0.000000	0.203798	-0.022069	0.641550	0.000000	0.000000	2.000000	64.000000	0.000000
3779.715839	-0.073057	0.571243	0.016668	85.250717	22.179287	83.389931	-1.313170	0.000000	-0.726482	0.000000	0.000000	0.000000	0.203798	-0.022069	0.641550	0.000000	0.000000	2.000000	64.000000	0.000000
3779.719172	-0.073057	0.571243	0.016668	85.250717	22.179287	83.389931	-1.313170	0.000000	-0.726482	0.000000	0.000000	0.000000	0.203798	-0.022069	0.641550	0.000000	0.000000	2.000000	64.000000	0.000000
3779.722506	-0.072590	0.571128	0.018735	85.186150	21.815628	82.929497	-1.347136	0.000000	-0.833407	0.000000	0.000000	0.000000	0.140283	-0.034335	0.619936	0.000000	0.000000	2.000000	64.000000	0.000000
3779.725839	-0.072590	0.571128	0.018735	85.186150	21.815628	82.929497	-1.347136	0.000000	-0.833407	0.000000	0.000000	0.000000	0.140283	-0.034335	0.619936	0.000000	0.000000	2.000000	64.000000	0.000000
3779.729172	-0.072590	0.571128	0.018735	85.186150	21.815628	82.929497	-1.347136	0.000000	-0.833407	0.000000	0.000000	0.000000	0.140283	-0.034335	0.619936	0.000000	0.000000	2.000000	64.000000	0.000000
3779.732506	-0.072361	0.570946	0.020732	85.126648	21.470955	82.518051	-1.370517	0.000000	-0.936730	0.000000	0.000000	0.000000	0.068742	-0.054587	0.599357	0.000000	0.000000	2.000000	64.000000	0.000000
3779.735839	-0.072361	0.570946	0.020732	85.126648	21.470955	82.518051	-1.370517	0.000000	-0.936730	0.000000	0.000000	0.000000	0.068742	-0.054587	0.599357	0.000000	0.000000	2.000000	64.000000	0.000000
3779.739172	-0.072361	0.570946	0.020732	85.126648	21.470955	82.518051	-1.370517	0.000000	-0.936730	0.000000	0.000000	0.000000	0.068742	-0.054587	0.599357	0.000000	0.000000	2.000000	64.000000	0.000000
3779.742506	-0.072299	0.570687	0.022632	85.076378	21.280724	82.291527	-1.381974	0.000000	-1.036623	0.000000	0.000000	0.000000	0.018554	-0.077796	0.569893	0.000000	0.000000	2.000000	64.000000	0.000000
3779.745839	-0.072299	0.570687	0.022632	85.076378	21.280724	82.291527	-1.381974	0.000000	-1.036623	0.000000	0.000000	0.000000	0.018554	-0.077796	0.569893	0.000000	0.000000	2.000000	64.000000	0.000000
3779.749172	-0.072299	0.570687	0.022632	85.076378	21.280724	82.291527	-1.381974	0.000000	-1.036623	0.000000	0.000000	0.000000	0.018554	-0.077796	0.569893	0.000000	0.000000	2.000000	64.000000	0.000000
3779.752506	-0.072372	0.570331	0.024357	85.018784	21.539230	82.577377	-1.385066	0.000000	-1.131605	0.000000	0.000000	0.000000	-0.021849	-0.106800	0.517352	0.000000	0.000000	2.000000	64.000000	0.000000
3779.755839	-0.072372	0.570331	0.024357	85.018784	21.539230	82.577377	-1.385066	0.000000	-1.131605	0.000000	0.000000	0.000000	-0.021849	-0.106800	0.517352	0.000000	0.000000	2.000000	64.000000	0.000000
3779.759172	-0.072372	0.570331	0.024357	85.018784	21.539230	82.577377	-1.385066	0.000000	-1.131605	0.000000	0.000000	0.000000	-0.021849	-0.106800	0.517352	0.000000	0.000000	2.000000	64.000000	0.000000
3779.762506	-0.072558	0.569879	0.025910	84.936195	22.591248	83.750771	-1.381425	0.000000	-1.217830	0.000000	0.000000	0.000000	-0.055950	-0.135657	0.465922	0.000000	0.000000	2.000000	64.000000	0.000000
3779.765839	-0.072558	0.569879	0.025910	84.936195	22.591248	83.750771	-1.381425	0.000000	-1.217830	0.000000	0.000000	0.000000	-0.055950	-0.135657	0.465922	0.000000	0.000000	2.000000	64.000000	0.000000
3779.769172	-0.072558	0.569879	0.025910	84.936195	22.591248	83.750771	-1.381425	0.000000	-1.217830	0.000000	0.000000	0.000000	-0.055950	-0.135657	0.465922	0.000000	0.000000	2.000000	64.000000	0.000000
3779.772506	-0.072833	0.569340	0.027272	84.817070	24.486786	85.877625	-1.372100	0.000000	-1.295484	0.000000	0.000000	0.000000	-0.082534	-0.161801	0.408610	0.000000	0.000000	2.000000	64.000000	0.000000
3779.775839	-0.072833	0.569340	0.027272	84.817070	24.486786	85.877625	-1.372100	0.000000	-1.295484	0.000000	0.000000	0.000000	-0.082534	-0.161801	0.408610	0.000000	0.000000	2.000000	64.000000	0.000000
3779.779172	-0.072833	0.569340	0.027272	84.817070	24.486786	85.877625	-1.372100	0.000000	-1.295484	0.000000	0.000000	0.000000	-0.082534	-0.161801	0.408610	0.000000	0.000000	2.000000	64.000000	0.000000
3779.782506	-0.073190	0.568758	0.028390	84.664833	26.970125	88.676987	-1.358344	0.000000	-1.363585	0.000000	0.000000	0.000000	-0.107032	-0.174382	0.335631	0.000000	0.000000	2.000000	64.000000	0.000000
3779.785839	-0.073190	0.568758	0.028390	84.664833	26.970125	88.676987	-1.358344	0.000000	-1.363585	0.000000	0.000000	0.000000	-0.107032	-0.174382	0.335631	0.000000	0.000000	2.000000	64.000000	0.000000
3779.789172	-0.073190	0.568758	0.028390	84.664833	26.970125	88.676987	-1.358344	0.000000	-1.363585	0.000000	0.000000	0.000000	-0.107032	-0.174382	0.335631	0.000000	0.000000	2.000000	64.000000	0.000000
3779.792506	-0.073682	0.568119	0.029305	84.487473	29.694986	91.780884	-1.340505	0.000000	-1.419524	0.000000	0.000000	0.000000	-0.147662	-0.191915	0.274453	0.000000	0.000000	2.000000	64.000000	0.000000
3779.795839	-0.073682	0.568119	0.029305	84.487473	29.694986	91.780884	-1.340505	0.000000	-1.419524	0.000000	0.000000	0.000000	-0.147662	-0.191915	0.274453	0.000000	0.000000	2.000000	64.000000	0.000000
3779.799172	-0.073682	0.568119	0.029305	84.487473	29.694986	91.780884	-1.340505	0.000000	-1.419524	0.000000	0.000000	0.000000	-0.147662	-0.191915	0.274453	0.000000	0.000000	2.000000	64.000000	0.000000
3779.802506	-0.074224	0.567439	0.029917	84.298035	32.587658	95.094864	-1.315895	0.000000	-1.465266	0.000000	0.000000	0.000000	-0.162641	-0.203827	0.183541	0.000000	0.000000	2.000000	64.000000	0.000000
3779.805839	-0.074224	0.567439	0.029917	84.298035	32.587658	95.094864	-1.315895	0.000000	-1.465266	0.000000	0.000000	0.000000	-0.162641	-0.203827	0.183541	0.000000	0.000000	2.000000	64.000000	0.000000
3779.809172	-0.074224	0.567439	0.029917	84.298035	32.587658	95.094864	-1.315895	0.000000	-1.465266	0.000000	0.000000	0.000000	-0.162641	-0.203827	0.183541	0.000000	0.000000	2.000000	64.000000	0.000000
3779.812506	-0.074799	0.566730	0.030270	84.119133	35.899338	98.861595	-1.288788	0.000000	-1.495856	0.000000	0.000000	0.000000	-0.172406	-0.212601	0.105742	0.000000	0.000000	2.000000	64.000000	0.000000
3779.815839	-0.074799	0.566730	0.030270	84.119133	35.899338	98.861595	-1.288788	0.000000	-1.495856	0.000000	0.000000	0.000000	-0.172406	-0.212601	0.105742	0.000000	0.000000	2.000000	64.000000	0.000000
3779.819172	-0.074799	0.566730	0.030270	84.119133	35.899338	98.861595	-1.288788	0.000000	-1.495856	0.000000	0.000000	0.000000	-0.172406	-0.212601	0.105742	0.000000	0.000000	2.000000	64.000000	0.000000
3779.822506	-0.075398	0.566012	0.030317	83.956032	39.540253	102.972755	-1.260054	0.000000	-1.513480	0.000000	0.000000	0.000000	-0.179849	-0.215561	0.014099	0.000000	0.000000	2.000000	64.000000	0.000000
3779.825839	-0.075398	0.566012	0.030317	83.956032	39.540253	102.972755	-1.260054	0.000000	-1.513480	0.000000	0.000000	0.000000	-0.179849	-0.215561	0.014099	0.000000	0.000000	2.000000	64.000000	0.000000
3779.829172	-0.075398	0.566012	0.030317	83.956032	39.540253	102.972755	-1.260054	0.000000	-1.513480	0.000000	0.000000	0.000000	-0.179849	-0.215561	0.014099	0.000000	0.000000	2.000000	64.000000	0.000000
3779.832506	-0.076005	0.565294	0.030102	83.814011	43.034798	106.905716	-1.230079	0.000000	-1.515830	0.000000	0.000000	0.000000	-0.181922	-0.215498	-0.064448	0.000000	0.000000	2.000000	64.000000	0.000000
3779.835839	-0.076005	0.565294	0.030102	83.814011	43.034798	106.905716	-1.230079	0.000000	-1.515830	0.000000	0.000000	0.000000	-0.181922	-0.215498	-0.064448	0.000000	0.000000	2.000000	64.000000	0.000000
3779.839172	-0.076005	0.565294	0.030102	83.814011	43.034798	106.905716	-1.230079	0.000000	-1.515830	0.000000	0.000000	0.000000	-0.181922	-0.215498	-0.064448	0.000000	0.000000	2.000000	64.000000	0.000000
3779.842506	-0.076621	0.564666	0.029648	83.696716	45.652020	109.879250	-1.199758	0.000000	-1.505089	0.000000	0.000000	0.000000	-0.184752	-0.188260	-0.136197	0.000000	0.000000	2.000000	64.000000	0.000000
3779.845839	-0.076621	0.564666	0.029648	83.696716	45.652020	109.879250	-1.199758	0.000000	-1.505089	0.000000	0.000000	0.000000	-0.184752	-0.188260	-0.136197	0.000000	0.000000	2.000000	64.000000	0.000000
3779.849172	-0.076621	0.564666	0.029648	83.696716	45.652020	109.879250	-1.199758	0.000000	-1.505089	0.000000	0.000000	0.000000	-0.184752	-0.188260	-0.136197	0.000000	0.000000	2.000000	64.000000	0.000000
3779.852506	-0.077276	0.564085	0.029003	83.630219	47.396450	111.889656	-1.168966	0.000000	-1.482389	0.000000	0.000000	0.000000	-0.196657	-0.174413	-0.193487	0.000000	0.000000	2.000000	64.000000	0.000000
3779.855839	-0.077276	0.564085	0.029003	83.630219	47.396450	111.889656	-1.168966	0.000000	-1.482389	0.000000	0.000000	0.000000	-0.196657	-0.174413	-0.193487	0.000000	0.000000	2.000000	64.000000	0.000000
3779.859172	-0.077276	0.564085	0.029003	83.630219	47.396450	111.889656	-1.168966	0.000000	-1.482389	0.000000	0.000000	0.000000	-0.196657	-0.174413	-0.193487	0.000000	0.000000	2.000000	64.000000	0.000000
3779.862506	-0.077926	0.563594	0.028186	83.598007	48.451714	113.142609	-1.136190	0.000000	-1.450141	0.000000	0.000000	0.000000	-0.194959	-0.147105	-0.245169	0.000000	0.000000	2.000000	64.000000	0.000000
3779.865839	-0.077926	0.563594	0.028186	83.598007	48.451714	113.142609	-1.136190	0.000000	-1.450141	0.000000	0.000000	0.000000	-0.194959	-0.147105	-0.245169	0.000000	0.000000	2.000000	64.000000	0.000000
3779.869172	-0.077926	0.563594	0.028186	83.598007	48.451714	113.142609	-1.136190	0.000000	-1.450141	0.000000	0.000000	0.000000	-0.194959	-0.147105	-0.245169	0.000000	0.000000	2.000000	64.000000	0.000000
3779.872506	-0.078538	0.563159	0.027296	83.610153	49.272282	114.101593	-1.103697	0.000000	-1.409280	0.000000	0.000000	0.000000	-0.183669	-0.130714	-0.266998	0.000000	0.000000	2.000000	64.000000	0.000000
3779.875839	-0.078538	0.563159	0.027296	83.610153	49.272282	114.101593	-1.103697	0.000000	-1.409280	0.000000	0.000000	0.000000	-0.183669	-0.130714	-0.266998	0.000000	0.000000	2.000000	64.000000	0.000000
3779.879172	-0.078538	0.563159	0.027296	83.610153	49.272282	114.101593	-1.103697	0.000000	-1.409280	0.000000	0.000000	0.000000	-0.183669	-0.130714	-0.266998	0.000000	0.000000	2.000000	64.000000	0.000000
3779.882506	-0.079077	0.562760	0.026256	83.647385	49.958664	114.887421	-1.073085	0.000000	-1.364780	0.000000	0.000000	0.000000	-0.161472	-0.119660	-0.311836	0.000000	0.000000	2.000000	64.000000	0.000000
3779.885839	-0.079077	0.562760	0.026256	83.647385	49.958664	114.887421	-1.073085	0.000000	-1.364780	0.000000	0.000000	0.000000	-0.161472	-0.119660	-0.311836	0.000000	0.000000	2.000000	64.000000	0.000000
3779.889172	-0.079077	0.562760	0.026256	83.647385	49.958664	114.887421	-1.073085	0.000000	-1.364780	0.000000	0.000000	0.000000	-0.161472	-0.119660	-0.311836	0.000000	0.000000	2.000000	64.000000	0.000000
3779.892506	-0.079581	0.562379	0.025173	83.698051	50.659191	115.671608	-1.046174	0.000000	-1.312807	0.000000	0.000000	0.000000	-0.151433	-0.114109	-0.324989	0.000000	0.000000	2.000000	64.000000	0.000000
3779.895839	-0.079581	0.562379	0.025173	83.698051	50.659191	115.671608	-1.046174	0.000000	-1.312807	0.000000	0.000000	0.000000	-0.151433	-0.114109	-0.324989	0.000000	0.000000	2.000000	64.000000	0.000000
3779.899172	-0.079581	0.562379	0.025173	83.698051	50.659191	115.671608	-1.046174	0.000000	-1.312807	0.000000	0.000000	0.000000	-0.151433	-0.114109	-0.324989	0.000000	0.000000	2.000000	64.000000	0.000000
3779.902506	-0.079978	0.561982	0.024022	83.749062	51.405327	116.493370	-1.020935	0.000000	-1.258643	0.000000	0.000000	0.000000	-0.119085	-0.119265	-0.345124	0.000000	0.000000	2.000000	64.000000	0.000000
3779.905839	-0.079978	0.561982	0.024022	83.749062	51.405327	116.493370	-1.020935	0.000000	-1.258643	0.000000	0.000000	0.000000	-0.119085	-0.119265	-0.345124	0.000000	0.000000	2.000000	64.000000	0.000000
3779.909172	-0.079978	0.561982	0.024022	83.749062	51.405327	116.493370	-1.020935	0.000000	-1.258643	0.000000	0.000000	0.000000	-0.119085	-0.119265	-0.345124	0.000000	0.000000	2.000000	64.000000	0.000000
3779.912506	-0.080374	0.561585	0.022740	83.801697	52.187279	117.346725	-1.001087	0.000000	-1.201122	0.000000	0.000000	0.000000	-0.118698	-0.119033	-0.384779	0.000000	0.000000	2.000000	64.000000	0.000000
3779.915839	-0.080374	0.561585	0.022740	83.801697	52.187279	117.346725	-1.001087	0.000000	-1.201122	0.000000	0.000000	0.000000	-0.118698	-0.119033	-0.384779	0.000000	0.000000	2.000000	64.000000	0.000000
3779.919172	-0.080374	0.561585	0.022740	83.801697	52.187279	117.346725	-1.001087	0.000000	-1.201122	0.000000	0.000000	0.000000	-0.118698	-0.119033	-0.384779	0.000000	0.000000	2.000000	64.000000	0.000000
3779.922506	-0.080737	0.561180	0.021419	83.855728	53.035213	118.266342	-0.981304	0.000000	-1.136992	0.000000	0.000000	0.000000	-0.108850	-0.121560	-0.396277	0.000000	0.000000	2.000000	64.000000	0.000000
3779.925839	-0.080737	0.561180	0.021419	83.855728	53.035213	118.266342	-0.981304	0.000000	-1.136992	0.000000	0.000000	0.000000	-0.108850	-0.121560	-0.396277	0.000000	0.000000	2.000000	64.000000	0.000000
3779.929172	-0.080737	0.561180	0.021419	83.855728	53.035213	118.266342	-0.981304	0.000000	-1.136992	0.000000	0.000000	0.000000	-0.108850	-0.121560	-0.396277	0.000000	0.000000	2.000000	64.000000	0.000000
3779.932506	-0.081092	0.560784	0.020073	83.907448	53.876160	119.181816	-0.963163	0.000000	-1.070946	0.000000	0.000000	0.000000	-0.106688	-0.118801	-0.403709	0.000000	0.000000	2.000000	64.000000	0.000000
3779.935839	-0.081092	0.560784	0.020073	83.907448	53.876160	119.181816	-0.963163	0.000000	-1.070946	0.000000	0.000000	0.000000	-0.106688	-0.118801	-0.403709	0.000000	0.000000	2.000000	64.000000	0.000000
3779.939172	-0.081092	0.560784	0.020073	83.907448	53.876160	119.181816	-0.963163	0.000000	-1.070946	0.000000	0.000000	0.000000	-0.106688	-0.118801	-0.403709	0.000000	0.000000	2.000000	64.000000	0.000000
3779.942506	-0.081484	0.560450	0.018684	83.942947	54.400761	119.784187	-0.945381	0.000000	-1.003661	0.000000	0.000000	0.000000	-0.117484	-0.100229	-0.416800	0.000000	0.000000	2.000000	64.000000	0.000000
3779.945839	-0.081484	0.560450	0.018684	83.942947	54.400761	119.784187	-0.945381	0.000000	-1.003661	0.000000	0.000000	0.000000	-0.117484	-0.100229	-0.416800	0.000000	0.000000	2.000000	64.000000	0.000000
3779.949172	-0.081484	0.560450	0.018684	83.942947	54.400761	119.784187	-0.945381	0.000000	-1.003661	0.000000	0.000000	0.000000	-0.117484	-0.100229	-0.416800	0.000000	0.000000	2.000000	64.000000	0.000000
3779.952506	-0.081885	0.560160	0.017368	83.926842	53.599960	119.068352	-0.925801	0.000000	-0.934194	0.000000	0.000000	0.000000	-0.120292	-0.087070	-0.394646	0.000000	0.000000	2.000000	64.000000	0.000000
3779.955839	-0.081885	0.560160	0.017368	83.926842	53.599960	119.068352	-0.925801	0.000000	-0.934194	0.000000	0.000000	0.000000	-0.120292	-0.087070	-0.394646	0.000000	0.000000	2.000000	64.000000	0.000000
3779.959172	-0.081885	0.560160	0.017368	83.926842	53.599960	119.068352	-0.925801	0.000000	-0.934194	0.000000	0.000000	0.000000	-0.120292	-0.087070	-0.394646	0.000000	0.000000	2.000000	64.000000	0.000000
3779.962506	-0.082319	0.559887	0.016129	83.854614	51.540268	117.102928	-0.905752	0.000000	-0.868420	0.000000	0.000000	0.000000	-0.130224	-0.081836	-0.371926	0.000000	0.000000	2.000000	64.000000	0.000000
3779.965839	-0.082319	0.559887	0.016129	83.854614	51.540268	117.102928	-0.905752	0.000000	-0.868420	0.000000	0.000000	0.000000	-0.130224	-0.081836	-0.371926	0.000000	0.000000	2.000000	64.000000	0.000000
3779.969172	-0.082319	0.559887	0.016129	83.854614	51.540268	117.102928	-0.905752	0.000000	-0.868420	0.000000	0.000000	0.000000	-0.130224	-0.081836	-0.371926	0.000000	0.000000	2.000000	64.000000	0.000000
3779.972506	-0.082715	0.559640	0.014953	83.744171	48.899086	114.551949	-0.884048	0.000000	-0.806432	0.000000	0.000000	0.000000	-0.118834	-0.073967	-0.352551	0.000000	0.000000	2.000000	64.000000	0.000000
3779.975839	-0.082715	0.559640	0.014953	83.744171	48.899086	114.551949	-0.884048	0.000000	-0.806432	0.000000	0.000000	0.000000	-0.118834	-0.073967	-0.352551	0.000000	0.000000	2.000000	64.000000	0.000000
3779.979172	-0.082715	0.559640	0.014953	83.744171	48.899086	114.551949	-0.884048	0.000000	-0.806432	0.000000	0.000000	0.000000	-0.118834	-0.073967	-0.352551	0.000000	0.000000	2.000000	64.000000	0.000000
3779.982506	-0.083115	0.559428	0.013812	83.619240	46.282070	112.026161	-0.864242	0.000000	-0.747674	0.000000	0.000000	0.000000	-0.119809	-0.063529	-0.342383	0.000000	0.000000	2.000000	64.000000	0.000000
3779.985839	-0.083115	0.559428	0.013812	83.619240	46.282070	112.026161	-0.864242	0.000000	-0.747674	0.000000	0.000000	0.000000	-0.119809	-0.063529	-0.342383	0.000000	0.000000	2.000000	64.000000	0.000000
3779.989172	-0.083115	0.559428	0.013812	83.619240	46.282070	112.026161	-0.864242	0.000000	-0.747674	0.000000	0.000000	0.000000	-0.119809	-0.063529	-0.342383	0.000000	0.000000	2.000000	64.000000	0.000000
3779.992506	-0.083493	0.559208	0.012697	83.499107	43.906319	109.725868	-0.844274	0.000000	-0.690610	0.000000	0.000000	0.000000	-0.113490	-0.066189	-0.334620	0.000000	0.000000	2.000000	64.000000	0.000000
3779.995839	-0.083493	0.559208	0.012697	83.499107	43.906319	109.725868	-0.844274	0.000000	-0.690610	0.000000	0.000000	0.000000	-0.113490	-0.066189	-0.334620	0.000000	0.000000	2.000000	64.000000	0.000000
3779.999172	-0.083493	0.559208	0.012697	83.499107	43.906319	109.725868	-0.844274	0.000000	-0.690610	0.000000	0.000000	0.000000	-0.113490	-0.066189	-0.334620	0.000000	0.000000	2.000000	64.000000	0.000000
3780.002506	-0.083852	0.559022	0.011619	83.393570	41.937057	107.825378	-0.825359	0.000000	-0.634840	0.000000	0.000000	0.000000	-0.107901	-0.055785	-0.323191	0.000000	0.000000	2.000000	64.000000	0.000000
3780.005839	-0.083852	0.559022	0.011619	83.393570	41.937057	107.825378	-0.825359	0.000000	-0.634840	0.000000	0.000000	0.000000	-0.107901	-0.055785	-0.323191	0.000000	0.000000	2.000000	64.000000	0.000000
3780.009172	-0.083852	0.559022	0.011619	83.393570	41.937057	107.825378	-0.825359	0.000000	-0.634840	0.000000	0.000000	0.000000	-0.107901	-0.055785	-0.323191	0.000000	0.000000	2.000000	64.000000	0.000000
3780.012506	-0.084186	0.558861	0.010540	83.297523	40.326221	106.283127	-0.807375	0.000000	-0.580975	0.000000	0.000000	0.000000	-0.100198	-0.048097	-0.323929	0.000000	0.000000	2.000000	64.000000	0.000000
3780.015839	-0.084186	0.558861	0.010540	83.297523	40.326221	106.283127	-0.807375	0.000000	-0.580975	0.000000	0.000000	0.000000	-0.100198	-0.048097	-0.323929	0.000000	0.000000	2.000000	64.000000	0.000000
3780.019172	-0.084186	0.558861	0.010540	83.297523	40.326221	106.283127	-0.807375	0.000000	-0.580975	0.000000	0.000000	0.000000	-0.100198	-0.048097	-0.323929	0.000000	0.000000	2.000000	64.000000	0.000000
3780.022506	-0.084458	0.558735	0.009506	83.217072	39.154789	105.182137	-0.790676	0.000000	-0.526986	0.000000	0.000000	0.000000	-0.081456	-0.037770	-0.310012	0.000000	0.000000	2.000000	64.000000	0.000000
3780.025839	-0.084458	0.558735	0.009506	83.217072	39.154789	105.182137	-0.790676	0.000000	-0.526986	0.000000	0.000000	0.000000	-0.081456	-0.037770	-0.310012	0.000000	0.000000	2.000000	64.000000	0.000000
3780.029172	-0.084458	0.558735	0.009506	83.217072	39.154789	105.182137	-0.790676	0.000000	-0.526986	0.000000	0.000000	0.000000	-0.081456	-0.037770	-0.310012	0.000000	0.000000	2.000000	64.000000	0.000000
3780.032506	-0.084458	0.558735	0.009506	83.156334	38.288120	104.377670	-0.777100	0.000000	-0.475318	0.000000	0.000000	0.000000	-0.081456	-0.037770	-0.310012	0.000000	0.000000	2.000000	64.000000	0.000000
3780.035839	-0.084722	0.558670	0.008570	83.156334	38.288120	104.377670	-0.777100	0.000000	-0.475318	0.000000	0.000000	0.000000	-0.079337	-0.019634	-0.280915	0.000000	0.000000	2.000000	64.000000	0.000000
3780.039172	-0.084722	0.558670	0.008570	83.156334	38.288120	104.377670	-0.777100	0.000000	-0.475318	0.000000	0.000000	0.000000	-0.079337	-0.019634	-0.280915	0.000000	0.000000	2.000000	64.000000	0.000000
3780.042506	-0.084951	0.558656	0.007694	83.116440	37.719345	103.862244	-0.763877	0.000000	-0.428499	0.000000	0.000000	0.000000	-0.068490	-0.004156	-0.262780	0.000000	0.000000	2.000000	64.000000	0.000000
3780.045839	-0.084951	0.558656	0.007694	83.116440	37.719345	103.862244	-0.763877	0.000000	-0.428499	0.000000	0.000000	0.000000	-0.068490	-0.004156	-0.262780	0.000000	0.000000	2.000000	64.000000	0.000000
3780.049172	-0.084951	0.558656	0.007694	83.116440	37.719345	103.862244	-0.763877	0.000000	-0.428499	0.000000	0.000000	0.000000	-0.068490	-0.004156	-0.262780	0.000000	0.000000	2.000000	64.000000	0.000000
3780.052506	-0.084951	0.558656	0.007694	83.106018	37.517265	103.699493	-0.752462	0.000000	-0.384702	0.000000	0.000000	0.000000	-0.068490	-0.004156	-0.262780	0.000000	0.000000	2.000000	64.000000	0.000000
3780.055839	-0.085114	0.558712	0.006968	83.106018	37.517265	103.699493	-0.752462	0.000000	-0.384702	0.000000	0.000000	0.000000	-0.049031	0.016600	-0.217695	0.000000	0.000000	2.000000	64.000000	0.000000
3780.059172	-0.085114	0.558712	0.006968	83.106018	37.517265	103.699493	-0.752462	0.000000	-0.384702	0.000000	0.000000	0.000000	-0.049031	0.016600	-0.217695	0.000000	0.000000	2.000000	64.000000	0.000000
3780.062506	-0.085244	0.558767	0.006314	83.115242	37.559528	103.773102	-0.744290	0.000000	-0.348419	0.000000	0.000000	0.000000	-0.039086	0.016595	-0.196180	0.000000	0.000000	2.000000	64.000000	0.000000
3780.065839	-0.085244	0.558767	0.006314	83.115242	37.559528	103.773102	-0.744290	0.000000	-0.348419	0.000000	0.000000	0.000000	-0.039086	0.016595	-0.196180	0.000000	0.000000	2.000000	64.000000	0.000000
3780.069172	-0.085244	0.558767	0.006314	83.115242	37.559528	103.773102	-0.744290	0.000000	-0.348419	0.000000	0.000000	0.000000	-0.039086	0.016595	-0.196180	0.000000	0.000000	2.000000	64.000000	0.000000
3780.072506	-0.085244	0.558767	0.006314	83.125740	37.634254	103.870277	-0.737775	0.000000	-0.315723	0.000000	0.000000	0.000000	-0.039086	0.016595	-0.196180	0.000000	0.000000	2.000000	64.000000	0.000000
3780.075839	-0.085319	0.558848	0.005731	83.125740	37.634254	103.870277	-0.737775	0.000000	-0.315723	0.000000	0.000000	0.000000	-0.022332	0.024318	-0.175060	0.000000	0.000000	2.000000	64.000000	0.000000
3780.079172	-0.085319	0.558848	0.005731	83.125740	37.634254	103.870277	-0.737775	0.000000	-0.315723	0.000000	0.000000	0.000000	-0.022332	0.024318	-0.175060	0.000000	0.000000	2.000000	64.000000	0.000000
3780.082506	-0.085335	0.558937	0.005200	83.135277	37.690781	103.939240	-0.734053	0.000000	-0.286546	0.000000	0.000000	0.000000	-0.004699	0.026879	-0.159221	0.000000	0.000000	2.000000	64.000000	0.000000
3780.085839	-0.085335	0.558937	0.005200	83.135277	37.690781	103.939240	-0.734053	0.000000	-0.286546	0.000000	0.000000	0.000000	-0.004699	0.026879	-0.159221	0.000000	0.000000	2.000000	64.000000	0.000000
3780.089172	-0.085335	0.558937	0.005200	83.135277	37.690781	103.939240	-0.734053	0.000000	-0.286546	0.000000	0.000000	0.000000	-0.004699	0.026879	-0.159221	0.000000	0.000000	2.000000	64.000000	0.000000
3780.092506	-0.085335	0.558937	0.005200	83.143623	37.760166	104.017365	-0.733270	0.000000	-0.260009	0.000000	0.000000	0.000000	-0.004699	0.026879	-0.159221	0.000000	0.000000	2.000000	64.000000	0.000000
3780.095839	-0.085293	0.559010	0.004728	83.143623	37.760166	104.017365	-0.733270	0.000000	-0.260009	0.000000	0.000000	0.000000	0.012549	0.021738	-0.141729	0.000000	0.000000	2.000000	64.000000	0.000000
3780.099172	-0.085293	0.559010	0.004728	83.143623	37.760166	104.017365	-0.733270	0.000000	-0.260009	0.000000	0.000000	0.000000	0.012549	0.021738	-0.141729	0.000000	0.000000	2.000000	64.000000	0.000000
3780.102506	-0.085293	0.559010	0.004728	83.153183	37.830669	104.086693	-0.735362	0.000000	-0.236388	0.000000	0.000000	0.000000	0.012549	0.021738	-0.141729	0.000000	0.000000	2.000000	64.000000	0.000000
3780.105839	-0.085293	0.559010	0.004728	83.153183	37.830669	104.086693	-0.735362	0.000000	-0.236388	0.000000	0.000000	0.000000	0.012549	0.021738	-0.141729	0.000000	0.000000	2.000000	64.000000	0.000000
3780.109172	-0.085212	0.559048	0.004292	83.153183	37.830669	104.086693	-0.735362	0.000000	-0.236388	0.000000	0.000000	0.000000	0.024143	0.011438	-0.130751	0.000000	0.000000	2.000000	64.000000	0.000000
3780.112506	-0.085095	0.559121	0.003899	83.162727	37.906845	104.156258	-0.735362	0.000000	-0.236388	0.000000	0.000000	0.000000	0.035322	0.021765	-0.117747	0.000000	0.000000	2.000000	64.000000	0.000000
3780.115839	-0.085095	0.559121	0.003899	83.162727	37.906845	104.156258	-0.735362	0.000000	-0.236388	0.000000	0.000000	0.000000	0.035322	0.021765	-0.117747	0.000000	0.000000	2.000000	64.000000	0.000000
3780.119172	-0.085095	0.559121	0.003899	83.162727	37.906845	104.156258	-0.735362	0.000000	-0.236388	0.000000	0.000000	0.000000	0.035322	0.021765	-0.117747	0.000000	0.000000	2.000000	64.000000	0.000000
3780.122506	-0.085095	0.559121	0.003899	83.164795	37.931786	104.175919	-0.745273	0.000000	-0.194971	0.000000	0.000000	0.000000	0.035322	0.021765	-0.117747	0.000000	0.000000	2.000000	64.000000	0.000000
3780.125839	-0.084970	0.559211	0.003593	83.164795	37.931786	104.175919	-0.745273	0.000000	-0.194971	0.000000	0.000000	0.000000	0.037344	0.027103	-0.092051	0.000000	0.000000	2.000000	64.000000	0.000000
3780.129172	-0.084970	0.559211	0.003593	83.164795	37.931786	104.175919	-0.745273	0.000000	-0.194971	0.000000	0.000000	0.000000	0.037344	0.027103	-0.092051	0.000000	0.000000	2.000000	64.000000	0.000000
3780.132506	-0.084970	0.559211	0.003593	83.164764	37.945393	104.175888	-0.751496	0.000000	-0.179630	0.000000	0.000000	0.000000	0.037344	0.027103	-0.092051	0.000000	0.000000	2.000000	64.000000	0.000000
3780.135839	-0.084970	0.559211	0.003593	83.164764	37.945393	104.175888	-0.751496	0.000000	-0.179630	0.000000	0.000000	0.000000	0.037344	0.027103	-0.092051	0.000000	0.000000	2.000000	64.000000	0.000000
3780.139172	-0.084809	0.559310	0.003335	83.164764	37.945393	104.175888	-0.751496	0.000000	-0.179630	0.000000	0.000000	0.000000	0.048180	0.029768	-0.077402	0.000000	0.000000	2.000000	64.000000	0.000000
3780.142506	-0.084809	0.559310	0.003335	83.160637	37.922710	104.136620	-0.751496	0.000000	-0.179630	0.000000	0.000000	0.000000	0.048180	0.029768	-0.077402	0.000000	0.000000	2.000000	64.000000	0.000000
3780.145839	-0.084809	0.559310	0.003335	83.160637	37.922710	104.136620	-0.751496	0.000000	-0.179630	0.000000	0.000000	0.000000	0.048180	0.029768	-0.077402	0.000000	0.000000	2.000000	64.000000	0.000000
3780.149172	-0.084809	0.559310	0.003335	83.160637	37.922710	104.136620	-0.751496	0.000000	-0.179630	0.000000	0.000000	0.000000	0.048180	0.029768	-0.077402	0.000000	0.000000	2.000000	64.000000	0.000000
3780.152506	-0.084521	0.559521	0.003119	83.154388	37.880535	104.077713	-0.759526	0.000000	-0.166729	0.000000	0.000000	0.000000	0.086431	0.063112	-0.064537	0.000000	0.000000	2.000000	64.000000	0.000000
3780.155839	-0.084521	0.559521	0.003119	83.154388	37.880535	104.077713	-0.759526	0.000000	-0.166729	0.000000	0.000000	0.000000	0.086431	0.063112	-0.064537	0.000000	0.000000	2.000000	64.000000	0.000000
3780.159172	-0.084521	0.559521	0.003119	83.154388	37.880535	104.077713	-0.759526	0.000000	-0.166729	0.000000	0.000000	0.000000	0.086431	0.063112	-0.064537	0.000000	0.000000	2.000000	64.000000	0.000000
3780.162506	-0.084521	0.559521	0.003119	83.148087	37.838512	104.018944	-0.773932	0.000000	-0.155973	0.000000	0.000000	0.000000	0.086431	0.063112	-0.064537	0.000000	0.000000	2.000000	64.000000	0.000000
3780.165839	-0.084387	0.559597	0.003127	83.148087	37.838512	104.018944	-0.773932	0.000000	-0.155973	0.000000	0.000000	0.000000	0.040241	0.023006	0.002266	0.000000	0.000000	2.000000	64.000000	0.000000
3780.169172	-0.084387	0.559597	0.003127	83.148087	37.838512	104.018944	-0.773932	0.000000	-0.155973	0.000000	0.000000	0.000000	0.040241	0.023006	0.002266	0.000000	0.000000	2.000000	64.000000	0.000000
3780.172506	-0.084387	0.559597	0.003127	83.141846	37.793900	103.960312	-0.780639	0.000000	-0.156351	0.000000	0.000000	0.000000	0.040241	0.023006	0.002266	0.000000	0.000000	2.000000	64.000000	0.000000
3780.175839	-0.084387	0.559597	0.003127	83.141846	37.793900	103.960312	-0.780639	0.000000	-0.156351	0.000000	0.000000	0.000000	0.040241	0.023006	0.002266	0.000000	0.000000	2.000000	64.000000	0.000000
3780.179172	-0.084266	0.559649	0.003204	83.141846	37.793900	103.960312	-0.780639	0.000000	-0.156351	0.000000	0.000000	0.000000	0.036419	0.015594	0.023127	0.000000	0.000000	2.000000	64.000000	0.000000
3780.182506	-0.084266	0.559649	0.003204	83.131416	37.710709	103.862831	-0.780639	0.000000	-0.156351	0.000000	0.000000	0.000000	0.036419	0.015594	0.023127	0.000000	0.000000	2.000000	64.000000	0.000000
3780.185839	-0.084266	0.559649	0.003204	83.131416	37.710709	103.862831	-0.780639	0.000000	-0.156351	0.000000	0.000000	0.000000	0.036419	0.015594	0.023127	0.000000	0.000000	2.000000	64.000000	0.000000
3780.189172	-0.084266	0.559649	0.003204	83.131416	37.710709	103.862831	-0.780639	0.000000	-0.156351	0.000000	0.000000	0.000000	0.036419	0.015594	0.023127	0.000000	0.000000	2.000000	64.000000	0.000000
3780.192506	-0.084145	0.559809	0.003656	83.115524	37.596485	103.735756	-0.786709	0.000000	-0.160205	0.000000	0.000000	0.000000	0.036252	0.047846	0.135428	0.000000	0.000000	2.000000	64.000000	0.000000
3780.195839	-0.084145	0.559809	0.003656	83.115524	37.596485	103.735756	-0.786709	0.000000	-0.160205	0.000000	0.000000	0.000000	0.036252	0.047846	0.135428	0.000000	0.000000	2.000000	64.000000	0.000000
3780.199172	-0.084145	0.559809	0.003656	83.115524	37.596485	103.735756	-0.786709	0.000000	-0.160205	0.000000	0.000000	0.000000	0.036252	0.047846	0.135428	0.000000	0.000000	2.000000	64.000000	0.000000
3780.202506	-0.084080	0.559916	0.004042	83.093346	37.425476	103.551468	-0.792751	0.000000	-0.182777	0.000000	0.000000	0.000000	0.019567	0.032259	0.115873	0.000000	0.000000	2.000000	64.000000	0.000000
3780.205839	-0.084080	0.559916	0.004042	83.093346	37.425476	103.551468	-0.792751	0.000000	-0.182777	0.000000	0.000000	0.000000	0.019567	0.032259	0.115873	0.000000	0.000000	2.000000	64.000000	0.000000
3780.209172	-0.084080	0.559916	0.004042	83.093346	37.425476	103.551468	-0.792751	0.000000	-0.182777	0.000000	0.000000	0.000000	0.019567	0.032259	0.115873	0.000000	0.000000	2.000000	64.000000	0.000000
3780.212506	-0.084080	0.559916	0.004042	83.068062	37.213047	103.321045	-0.796012	0.000000	-0.202089	0.000000	0.000000	0.000000	0.019567	0.032259	0.115873	0.000000	0.000000	2.000000	64.000000	0.000000
3780.215839	-0.084029	0.560042	0.004510	83.068062	37.213047	103.321045	-0.796012	0.000000	-0.202089	0.000000	0.000000	0.000000	0.015175	0.037721	0.140346	0.000000	0.000000	2.000000	64.000000	0.000000
3780.219172	-0.084029	0.560042	0.004510	83.068062	37.213047	103.321045	-0.796012	0.000000	-0.202089	0.000000	0.000000	0.000000	0.015175	0.037721	0.140346	0.000000	0.000000	2.000000	64.000000	0.000000
3780.222506	-0.084019	0.560178	0.005078	83.038383	36.961929	103.054382	-0.798541	0.000000	-0.225480	0.000000	0.000000	0.000000	0.002964	0.040695	0.170554	0.000000	0.000000	2.000000	64.000000	0.000000
3780.225839	-0.084019	0.560178	0.005078	83.038383	36.961929	103.054382	-0.798541	0.000000	-0.225480	0.000000	0.000000	0.000000	0.002964	0.040695	0.170554	0.000000	0.000000	2.000000	64.000000	0.000000
3780.229172	-0.084019	0.560178	0.005078	83.038383	36.961929	103.054382	-0.798541	0.000000	-0.225480	0.000000	0.000000	0.000000	0.002964	0.040695	0.170554	0.000000	0.000000	2.000000	64.000000	0.000000
3780.232506	-0.084019	0.560178	0.005078	83.009506	36.736271	102.817734	-0.799035	0.000000	-0.253906	0.000000	0.000000	0.000000	0.002964	0.040695	0.170554	0.000000	0.000000	2.000000	64.000000	0.000000
3780.235839	-0.084036	0.560279	0.005671	83.009506	36.736271	102.817734	-0.799035	0.000000	-0.253906	0.000000	0.000000	0.000000	-0.005097	0.030484	0.177902	0.000000	0.000000	2.000000	64.000000	0.000000
3780.239172	-0.084036	0.560279	0.005671	83.009506	36.736271	102.817734	-0.799035	0.000000	-0.253906	0.000000	0.000000	0.000000	-0.005097	0.030484	0.177902	0.000000	0.000000	2.000000	64.000000	0.000000
3780.242506	-0.084079	0.560372	0.006283	82.980553	36.512615	102.583138	-0.798185	0.000000	-0.283556	0.000000	0.000000	0.000000	-0.012878	0.027938	0.183586	0.000000	0.000000	2.000000	64.000000	0.000000
3780.245839	-0.084079	0.560372	0.006283	82.980553	36.512615	102.583138	-0.798185	0.000000	-0.283556	0.000000	0.000000	0.000000	-0.012878	0.027938	0.183586	0.000000	0.000000	2.000000	64.000000	0.000000
3780.249172	-0.084079	0.560372	0.006283	82.980553	36.512615	102.583138	-0.798185	0.000000	-0.283556	0.000000	0.000000	0.000000	-0.012878	0.027938	0.183586	0.000000	0.000000	2.000000	64.000000	0.000000
3780.252506	-0.084079	0.560372	0.006283	82.954773	36.301983	102.359932	-0.796039	0.000000	-0.314154	0.000000	0.000000	0.000000	-0.012878	0.027938	0.183586	0.000000	0.000000	2.000000	64.000000	0.000000
3780.255839	-0.084097	0.560448	0.006881	82.954773	36.301983	102.359932	-0.796039	0.000000	-0.314154	0.000000	0.000000	0.000000	-0.005244	0.022676	0.179424	0.000000	0.000000	2.000000	64.000000	0.000000
3780.259172	-0.084097	0.560448	0.006881	82.954773	36.301983	102.359932	-0.796039	0.000000	-0.314154	0.000000	0.000000	0.000000	-0.005244	0.022676	0.179424	0.000000	0.000000	2.000000	64.000000	0.000000
3780.262506	-0.084086	0.560463	0.007453	82.934227	36.157791	102.202637	-0.795165	0.000000	-0.344058	0.000000	0.000000	0.000000	0.003064	0.004415	0.171657	0.000000	0.000000	2.000000	64.000000	0.000000
3780.265839	-0.084086	0.560463	0.007453	82.934227	36.157791	102.202637	-0.795165	0.000000	-0.344058	0.000000	0.000000	0.000000	0.003064	0.004415	0.171657	0.000000	0.000000	2.000000	64.000000	0.000000
3780.269172	-0.084086	0.560463	0.007453	82.934227	36.157791	102.202637	-0.795165	0.000000	-0.344058	0.000000	0.000000	0.000000	0.003064	0.004415	0.171657	0.000000	0.000000	2.000000	64.000000	0.000000
3780.272506	-0.084086	0.560463	0.007453	82.916924	36.028137	102.055534	-0.795676	0.000000	-0.372667	0.000000	0.000000	0.000000	0.003064	0.004415	0.171657	0.000000	0.000000	2.000000	64.000000	0.000000
3780.275839	-0.084025	0.560442	0.007998	82.916924	36.028137	102.055534	-0.795676	0.000000	-0.372667	0.000000	0.000000	0.000000	0.018312	-0.006117	0.163435	0.000000	0.000000	2.000000	64.000000	0.000000
3780.279172	-0.084025	0.560442	0.007998	82.916924	36.028137	102.055534	-0.795676	0.000000	-0.372667	0.000000	0.000000	0.000000	0.018312	-0.006117	0.163435	0.000000	0.000000	2.000000	64.000000	0.000000
3780.282506	-0.083982	0.560430	0.008516	82.903946	35.935448	101.945679	-0.798728	0.000000	-0.399906	0.000000	0.000000	0.000000	0.013048	-0.003719	0.155246	0.000000	0.000000	2.000000	64.000000	0.000000
3780.285839	-0.083982	0.560430	0.008516	82.903946	35.935448	101.945679	-0.798728	0.000000	-0.399906	0.000000	0.000000	0.000000	0.013048	-0.003719	0.155246	0.000000	0.000000	2.000000	64.000000	0.000000
3780.289172	-0.083982	0.560430	0.008516	82.903946	35.935448	101.945679	-0.798728	0.000000	-0.399906	0.000000	0.000000	0.000000	0.013048	-0.003719	0.155246	0.000000	0.000000	2.000000	64.000000	0.000000
3780.292506	-0.083982	0.560430	0.008516	82.890907	35.845825	101.836182	-0.800903	0.000000	-0.425781	0.000000	0.000000	0.000000	0.013048	-0.003719	0.155246	0.000000	0.000000	2.000000	64.000000	0.000000
3780.295839	-0.083928	0.560391	0.008975	82.890907	35.845825	101.836182	-0.800903	0.000000	-0.425781	0.000000	0.000000	0.000000	0.016291	-0.011718	0.137705	0.000000	0.000000	2.000000	64.000000	0.000000
3780.299172	-0.083928	0.560391	0.008975	82.890907	35.845825	101.836182	-0.800903	0.000000	-0.425781	0.000000	0.000000	0.000000	0.016291	-0.011718	0.137705	0.000000	0.000000	2.000000	64.000000	0.000000
3780.302506	-0.083928	0.560391	0.008975	82.882362	35.754539	101.727135	-0.803618	0.000000	-0.448732	0.000000	0.000000	0.000000	0.016291	-0.011718	0.137705	0.000000	0.000000	2.000000	64.000000	0.000000
3780.305839	-0.083928	0.560391	0.008975	82.882362	35.754539	101.727135	-0.803618	0.000000	-0.448732	0.000000	0.000000	0.000000	0.016291	-0.011718	0.137705	0.000000	0.000000	2.000000	64.000000	0.000000
3780.309172	-0.083891	0.560360	0.009406	82.882362	35.754539	101.727135	-0.803618	0.000000	-0.448732	0.000000	0.000000	0.000000	0.010981	-0.009290	0.129535	0.000000	0.000000	2.000000	64.000000	0.000000
3780.312506	-0.083866	0.560302	0.009776	82.875832	35.711422	101.672714	-0.803618	0.000000	-0.448732	0.000000	0.000000	0.000000	0.007534	-0.017258	0.110820	0.000000	0.000000	2.000000	64.000000	0.000000
3780.315839	-0.083866	0.560302	0.009776	82.875832	35.711422	101.672714	-0.803618	0.000000	-0.448732	0.000000	0.000000	0.000000	0.007534	-0.017258	0.110820	0.000000	0.000000	2.000000	64.000000	0.000000
3780.319172	-0.083866	0.560302	0.009776	82.875832	35.711422	101.672714	-0.803618	0.000000	-0.448732	0.000000	0.000000	0.000000	0.007534	-0.017258	0.110820	0.000000	0.000000	2.000000	64.000000	0.000000
3780.322506	-0.083866	0.560302	0.009776	82.874809	35.691521	101.645508	-0.806704	0.000000	-0.488791	0.000000	0.000000	0.000000	0.007534	-0.017258	0.110820	0.000000	0.000000	2.000000	64.000000	0.000000
3780.325839	-0.083879	0.560210	0.010102	82.874809	35.691521	101.645508	-0.806704	0.000000	-0.488791	0.000000	0.000000	0.000000	-0.003837	-0.027816	0.097858	0.000000	0.000000	2.000000	64.000000	0.000000
3780.329172	-0.083879	0.560210	0.010102	82.874809	35.691521	101.645508	-0.806704	0.000000	-0.488791	0.000000	0.000000	0.000000	-0.003837	-0.027816	0.097858	0.000000	0.000000	2.000000	64.000000	0.000000
3780.332506	-0.083879	0.560210	0.010102	82.876991	35.712215	101.663612	-0.806064	0.000000	-0.505100	0.000000	0.000000	0.000000	-0.003837	-0.027816	0.097858	0.000000	0.000000	2.000000	64.000000	0.000000
3780.335839	-0.083879	0.560210	0.010102	82.876991	35.712215	101.663612	-0.806064	0.000000	-0.505100	0.000000	0.000000	0.000000	-0.003837	-0.027816	0.097858	0.000000	0.000000	2.000000	64.000000	0.000000
3780.339172	-0.083903	0.560090	0.010366	82.876991	35.712215	101.663612	-0.806064	0.000000	-0.505100	0.000000	0.000000	0.000000	-0.007332	-0.035790	0.079155	0.000000	0.000000	2.000000	64.000000	0.000000
3780.342506	-0.083903	0.560090	0.010366	82.879166	35.727493	101.681755	-0.806064	0.000000	-0.505100	0.000000	0.000000	0.000000	-0.007332	-0.035790	0.079155	0.000000	0.000000	2.000000	64.000000	0.000000
3780.345839	-0.083903	0.560090	0.010366	82.879166	35.727493	101.681755	-0.806064	0.000000	-0.505100	0.000000	0.000000	0.000000	-0.007332	-0.035790	0.079155	0.000000	0.000000	2.000000	64.000000	0.000000
3780.349172	-0.083903	0.560090	0.010366	82.879166	35.727493	101.681755	-0.806064	0.000000	-0.505100	0.000000	0.000000	0.000000	-0.007332	-0.035790	0.079155	0.000000	0.000000	2.000000	64.000000	0.000000
3780.352506	-0.084011	0.559842	0.010841	82.882111	35.748798	101.703461	-0.804843	0.000000	-0.518293	0.000000	0.000000	0.000000	-0.032445	-0.074424	0.142457	0.000000	0.000000	2.000000	64.000000	0.000000
3780.355839	-0.084011	0.559842	0.010841	82.882111	35.748798	101.703461	-0.804843	0.000000	-0.518293	0.000000	0.000000	0.000000	-0.032445	-0.074424	0.142457	0.000000	0.000000	2.000000	64.000000	0.000000
3780.359172	-0.084011	0.559842	0.010841	82.882111	35.748798	101.703461	-0.804843	0.000000	-0.518293	0.000000	0.000000	0.000000	-0.032445	-0.074424	0.142457	0.000000	0.000000	2.000000	64.000000	0.000000
3780.362506	-0.084011	0.559842	0.010841	82.878555	35.705242	101.663216	-0.799435	0.000000	-0.542036	0.000000	0.000000	0.000000	-0.032445	-0.074424	0.142457	0.000000	0.000000	2.000000	64.000000	0.000000
3780.365839	-0.084072	0.559739	0.011050	82.878555	35.705242	101.663216	-0.799435	0.000000	-0.542036	0.000000	0.000000	0.000000	-0.018163	-0.030836	0.062843	0.000000	0.000000	2.000000	64.000000	0.000000
3780.369172	-0.084072	0.559739	0.011050	82.878555	35.705242	101.663216	-0.799435	0.000000	-0.542036	0.000000	0.000000	0.000000	-0.018163	-0.030836	0.062843	0.000000	0.000000	2.000000	64.000000	0.000000
3780.372506	-0.084072	0.559739	0.011050	82.872139	35.635136	101.593925	-0.796408	0.000000	-0.552509	0.000000	0.000000	0.000000	-0.018163	-0.030836	0.062843	0.000000	0.000000	2.000000	64.000000	0.000000
3780.375839	-0.084072	0.559739	0.011050	82.872139	35.635136	101.593925	-0.796408	0.000000	-0.552509	0.000000	0.000000	0.000000	-0.018163	-0.030836	0.062843	0.000000	0.000000	2.000000	64.000000	0.000000
3780.379172	-0.084110	0.559636	0.011264	82.872139	35.635136	101.593925	-0.796408	0.000000	-0.552509	0.000000	0.000000	0.000000	-0.011495	-0.030899	0.064025	0.000000	0.000000	2.000000	64.000000	0.000000
3780.382506	-0.084110	0.559636	0.011264	82.867165	35.579781	101.539276	-0.796408	0.000000	-0.552509	0.000000	0.000000	0.000000	-0.011495	-0.030899	0.064025	0.000000	0.000000	2.000000	64.000000	0.000000
3780.385839	-0.084110	0.559636	0.011264	82.867165	35.579781	101.539276	-0.796408	0.000000	-0.552509	0.000000	0.000000	0.000000	-0.011495	-0.030899	0.064025	0.000000	0.000000	2.000000	64.000000	0.000000
3780.389172	-0.084110	0.559636	0.011264	82.867165	35.579781	101.539276	-0.796408	0.000000	-0.552509	0.000000	0.000000	0.000000	-0.011495	-0.030899	0.064025	0.000000	0.000000	2.000000	64.000000	0.000000
3780.392506	-0.084179	0.559421	0.011650	82.867241	35.571712	101.531837	-0.794492	0.000000	-0.563180	0.000000	0.000000	0.000000	-0.020791	-0.064508	0.115803	0.000000	0.000000	2.000000	64.000000	0.000000
3780.395839	-0.084179	0.559421	0.011650	82.867241	35.571712	101.531837	-0.794492	0.000000	-0.563180	0.000000	0.000000	0.000000	-0.020791	-0.064508	0.115803	0.000000	0.000000	2.000000	64.000000	0.000000
3780.399172	-0.084179	0.559421	0.011650	82.867241	35.571712	101.531837	-0.794492	0.000000	-0.563180	0.000000	0.000000	0.000000	-0.020791	-0.064508	0.115803	0.000000	0.000000	2.000000	64.000000	0.000000
3780.402506	-0.084207	0.559292	0.011805	82.873238	35.581463	101.538765	-0.791027	0.000000	-0.582481	0.000000	0.000000	0.000000	-0.008349	-0.038865	0.046502	0.000000	0.000000	2.000000	64.000000	0.000000
3780.405839	-0.084207	0.559292	0.011805	82.873238	35.581463	101.538765	-0.791027	0.000000	-0.582481	0.000000	0.000000	0.000000	-0.008349	-0.038865	0.046502	0.000000	0.000000	2.000000	64.000000	0.000000
3780.409172	-0.084207	0.559292	0.011805	82.873238	35.581463	101.538765	-0.791027	0.000000	-0.582481	0.000000	0.000000	0.000000	-0.008349	-0.038865	0.046502	0.000000	0.000000	2.000000	64.000000	0.000000
3780.412506	-0.084207	0.559292	0.011805	82.884590	35.562244	101.512794	-0.789635	0.000000	-0.590231	0.000000	0.000000	0.000000	-0.008349	-0.038865	0.046502	0.000000	0.000000	2.000000	64.000000	0.000000
3780.415839	-0.084250	0.559153	0.011915	82.884590	35.562244	101.512794	-0.789635	0.000000	-0.590231	0.000000	0.000000	0.000000	-0.012836	-0.041574	0.033084	0.000000	0.000000	2.000000	64.000000	0.000000
3780.419172	-0.084250	0.559153	0.011915	82.884590	35.562244	101.512794	-0.789635	0.000000	-0.590231	0.000000	0.000000	0.000000	-0.012836	-0.041574	0.033084	0.000000	0.000000	2.000000	64.000000	0.000000
3780.422506	-0.084250	0.559153	0.011915	82.899498	35.422291	101.355431	-0.787496	0.000000	-0.595745	0.000000	0.000000	0.000000	-0.012836	-0.041574	0.033084	0.000000	0.000000	2.000000	64.000000	0.000000
3780.425839	-0.084250	0.559153	0.011915	82.899498	35.422291	101.355431	-0.787496	0.000000	-0.595745	0.000000	0.000000	0.000000	-0.012836	-0.041574	0.033084	0.000000	0.000000	2.000000	64.000000	0.000000
3780.429172	-0.084329	0.559032	0.011971	82.899498	35.422291	101.355431	-0.787496	0.000000	-0.595745	0.000000	0.000000	0.000000	-0.023712	-0.036401	0.016821	0.000000	0.000000	2.000000	64.000000	0.000000
3780.432506	-0.084329	0.559032	0.011971	82.914207	35.087074	100.989120	-0.787496	0.000000	-0.595745	0.000000	0.000000	0.000000	-0.023712	-0.036401	0.016821	0.000000	0.000000	2.000000	64.000000	0.000000
3780.435839	-0.084329	0.559032	0.011971	82.914207	35.087074	100.989120	-0.787496	0.000000	-0.595745	0.000000	0.000000	0.000000	-0.023712	-0.036401	0.016821	0.000000	0.000000	2.000000	64.000000	0.000000
3780.439172	-0.084329	0.559032	0.011971	82.914207	35.087074	100.989120	-0.787496	0.000000	-0.595745	0.000000	0.000000	0.000000	-0.023712	-0.036401	0.016821	0.000000	0.000000	2.000000	64.000000	0.000000
3780.442506	-0.084438	0.558824	0.012062	82.917503	34.552223	100.412727	-0.783544	0.000000	-0.598549	0.000000	0.000000	0.000000	-0.032530	-0.062452	0.027448	0.000000	0.000000	2.000000	64.000000	0.000000
3780.445839	-0.084438	0.558824	0.012062	82.917503	34.552223	100.412727	-0.783544	0.000000	-0.598549	0.000000	0.000000	0.000000	-0.032530	-0.062452	0.027448	0.000000	0.000000	2.000000	64.000000	0.000000
3780.449172	-0.084438	0.558824	0.012062	82.917503	34.552223	100.412727	-0.783544	0.000000	-0.598549	0.000000	0.000000	0.000000	-0.032530	-0.062452	0.027448	0.000000	0.000000	2.000000	64.000000	0.000000
3780.452506	-0.084438	0.558824	0.012062	82.909645	33.919209	99.736183	-0.778122	0.000000	-0.603123	0.000000	0.000000	0.000000	-0.032530	-0.062452	0.027448	0.000000	0.000000	2.000000	64.000000	0.000000
3780.455839	-0.084463	0.558746	0.012075	82.909645	33.919209	99.736183	-0.778122	0.000000	-0.603123	0.000000	0.000000	0.000000	-0.007568	-0.023429	0.003713	0.000000	0.000000	2.000000	64.000000	0.000000
3780.459172	-0.084463	0.558746	0.012075	82.909645	33.919209	99.736183	-0.778122	0.000000	-0.603123	0.000000	0.000000	0.000000	-0.007568	-0.023429	0.003713	0.000000	0.000000	2.000000	64.000000	0.000000
3780.462506	-0.084510	0.558668	0.012083	82.906761	33.268669	99.037720	-0.776861	0.000000	-0.603742	0.000000	0.000000	0.000000	-0.014250	-0.023442	0.002506	0.000000	0.000000	2.000000	64.000000	0.000000
3780.465839	-0.084510	0.558668	0.012083	82.906761	33.268669	99.037720	-0.776861	0.000000	-0.603742	0.000000	0.000000	0.000000	-0.014250	-0.023442	0.002506	0.000000	0.000000	2.000000	64.000000	0.000000
3780.469172	-0.084510	0.558668	0.012083	82.906761	33.268669	99.037720	-0.776861	0.000000	-0.603742	0.000000	0.000000	0.000000	-0.014250	-0.023442	0.002506	0.000000	0.000000	2.000000	64.000000	0.000000
3780.472506	-0.084510	0.558668	0.012083	82.930481	32.744526	98.454765	-0.774486	0.000000	-0.604160	0.000000	0.000000	0.000000	-0.014250	-0.023442	0.002506	0.000000	0.000000	2.000000	64.000000	0.000000
3780.475839	-0.084569	0.558589	0.012024	82.930481	32.744526	98.454765	-0.774486	0.000000	-0.604160	0.000000	0.000000	0.000000	-0.017485	-0.023510	-0.017830	0.000000	0.000000	2.000000	64.000000	0.000000
3780.479172	-0.084569	0.558589	0.012024	82.930481	32.744526	98.454765	-0.774486	0.000000	-0.604160	0.000000	0.000000	0.000000	-0.017485	-0.023510	-0.017830	0.000000	0.000000	2.000000	64.000000	0.000000
3780.482506	-0.084569	0.558589	0.012024	82.980156	32.349609	97.991974	-0.771572	0.000000	-0.601188	0.000000	0.000000	0.000000	-0.017485	-0.023510	-0.017830	0.000000	0.000000	2.000000	64.000000	0.000000
3780.485839	-0.084569	0.558589	0.012024	82.980156	32.349609	97.991974	-0.771572	0.000000	-0.601188	0.000000	0.000000	0.000000	-0.017485	-0.023510	-0.017830	0.000000	0.000000	2.000000	64.000000	0.000000
3780.489172	-0.084648	0.558537	0.011955	82.980156	32.349609	97.991974	-0.771572	0.000000	-0.601188	0.000000	0.000000	0.000000	-0.023867	-0.015670	-0.020676	0.000000	0.000000	2.000000	64.000000	0.000000
3780.492506	-0.084648	0.558537	0.011955	83.039505	32.034004	97.610718	-0.771572	0.000000	-0.601188	0.000000	0.000000	0.000000	-0.023867	-0.015670	-0.020676	0.000000	0.000000	2.000000	64.000000	0.000000
3780.495839	-0.084648	0.558537	0.011955	83.039505	32.034004	97.610718	-0.771572	0.000000	-0.601188	0.000000	0.000000	0.000000	-0.023867	-0.015670	-0.020676	0.000000	0.000000	2.000000	64.000000	0.000000
3780.499172	-0.084648	0.558537	0.011955	83.039505	32.034004	97.610718	-0.771572	0.000000	-0.601188	0.000000	0.000000	0.000000	-0.023867	-0.015670	-0.020676	0.000000	0.000000	2.000000	64.000000	0.000000
3780.502506	-0.084828	0.558458	0.011676	83.087830	31.795097	97.323547	-0.767594	0.000000	-0.597742	0.000000	0.000000	0.000000	-0.053854	-0.023627	-0.083675	0.000000	0.000000	2.000000	64.000000	0.000000
3780.505839	-0.084828	0.558458	0.011676	83.087830	31.795097	97.323547	-0.767594	0.000000	-0.597742	0.000000	0.000000	0.000000	-0.053854	-0.023627	-0.083675	0.000000	0.000000	2.000000	64.000000	0.000000
3780.509172	-0.084828	0.558458	0.011676	83.087830	31.795097	97.323547	-0.767594	0.000000	-0.597742	0.000000	0.000000	0.000000	-0.053854	-0.023627	-0.083675	0.000000	0.000000	2.000000	64.000000	0.000000
3780.512506	-0.084828	0.558458	0.011676	83.114388	31.724184	97.233543	-0.758618	0.000000	-0.583796	0.000000	0.000000	0.000000	-0.053854	-0.023627	-0.083675	0.000000	0.000000	2.000000	64.000000	0.000000
3780.515839	-0.084880	0.558414	0.011456	83.114388	31.724184	97.233543	-0.758618	0.000000	-0.583796	0.000000	0.000000	0.000000	-0.015652	-0.013189	-0.065876	0.000000	0.000000	2.000000	64.000000	0.000000
3780.519172	-0.084880	0.558414	0.011456	83.114388	31.724184	97.233543	-0.758618	0.000000	-0.583796	0.000000	0.000000	0.000000	-0.015652	-0.013189	-0.065876	0.000000	0.000000	2.000000	64.000000	0.000000
3780.522506	-0.084880	0.558414	0.011456	83.126816	31.805984	97.324379	-0.756009	0.000000	-0.572817	0.000000	0.000000	0.000000	-0.015652	-0.013189	-0.065876	0.000000	0.000000	2.000000	64.000000	0.000000
3780.525839	-0.084880	0.558414	0.011456	83.126816	31.805984	97.324379	-0.756009	0.000000	-0.572817	0.000000	0.000000	0.000000	-0.015652	-0.013189	-0.065876	0.000000	0.000000	2.000000	64.000000	0.000000
3780.529172	-0.084902	0.558362	0.011200	83.126816	31.805984	97.324379	-0.756009	0.000000	-0.572817	0.000000	0.000000	0.000000	-0.006742	-0.015813	-0.076889	0.000000	0.000000	2.000000	64.000000	0.000000
3780.532506	-0.084902	0.558362	0.011200	83.132874	31.830929	97.358742	-0.756009	0.000000	-0.572817	0.000000	0.000000	0.000000	-0.006742	-0.015813	-0.076889	0.000000	0.000000	2.000000	64.000000	0.000000
3780.535839	-0.084902	0.558362	0.011200	83.132874	31.830929	97.358742	-0.756009	0.000000	-0.572817	0.000000	0.000000	0.000000	-0.006742	-0.015813	-0.076889	0.000000	0.000000	2.000000	64.000000	0.000000
3780.539172	-0.084902	0.558362	0.011200	83.132874	31.830929	97.358742	-0.756009	0.000000	-0.572817	0.000000	0.000000	0.000000	-0.006742	-0.015813	-0.076889	0.000000	0.000000	2.000000	64.000000	0.000000
3780.542506	-0.084942	0.558291	0.010659	83.126854	31.727468	97.266281	-0.754885	0.000000	-0.560002	0.000000	0.000000	0.000000	-0.011860	-0.021301	-0.162375	0.000000	0.000000	2.000000	64.000000	0.000000
3780.545839	-0.084942	0.558291	0.010659	83.126854	31.727468	97.266281	-0.754885	0.000000	-0.560002	0.000000	0.000000	0.000000	-0.011860	-0.021301	-0.162375	0.000000	0.000000	2.000000	64.000000	0.000000
3780.549172	-0.084942	0.558291	0.010659	83.126854	31.727468	97.266281	-0.754885	0.000000	-0.560002	0.000000	0.000000	0.000000	-0.011860	-0.021301	-0.162375	0.000000	0.000000	2.000000	64.000000	0.000000
3780.552506	-0.084942	0.558291	0.010659	83.104767	31.506996	97.053825	-0.752909	0.000000	-0.532939	0.000000	0.000000	0.000000	-0.011860	-0.021301	-0.162375	0.000000	0.000000	2.000000	64.000000	0.000000
3780.555839	-0.084943	0.558307	0.010413	83.104767	31.506996	97.053825	-0.752909	0.000000	-0.532939	0.000000	0.000000	0.000000	-0.000377	0.004958	-0.073688	0.000000	0.000000	2.000000	64.000000	0.000000
3780.559172	-0.084943	0.558307	0.010413	83.104767	31.506996	97.053825	-0.752909	0.000000	-0.532939	0.000000	0.000000	0.000000	-0.000377	0.004958	-0.073688	0.000000	0.000000	2.000000	64.000000	0.000000
3780.562506	-0.084943	0.558307	0.010413	83.070831	31.191757	96.749214	-0.752846	0.000000	-0.520658	0.000000	0.000000	0.000000	-0.000377	0.004958	-0.073688	0.000000	0.000000	2.000000	64.000000	0.000000
3780.565839	-0.084943	0.558307	0.010413	83.070831	31.191757	96.749214	-0.752846	0.000000	-0.520658	0.000000	0.000000	0.000000	-0.000377	0.004958	-0.073688	0.000000	0.000000	2.000000	64.000000	0.000000
3780.569172	-0.084973	0.558358	0.010199	83.070831	31.191757	96.749214	-0.752846	0.000000	-0.520658	0.000000	0.000000	0.000000	-0.008944	0.015367	-0.064320	0.000000	0.000000	2.000000	64.000000	0.000000
3780.572506	-0.084973	0.558358	0.010199	83.030106	30.790585	96.355484	-0.752846	0.000000	-0.520658	0.000000	0.000000	0.000000	-0.008944	0.015367	-0.064320	0.000000	0.000000	2.000000	64.000000	0.000000
3780.575839	-0.084973	0.558358	0.010199	83.030106	30.790585	96.355484	-0.752846	0.000000	-0.520658	0.000000	0.000000	0.000000	-0.008944	0.015367	-0.064320	0.000000	0.000000	2.000000	64.000000	0.000000
3780.579172	-0.084973	0.558358	0.010199	83.030106	30.790585	96.355484	-0.752846	0.000000	-0.520658	0.000000	0.000000	0.000000	-0.008944	0.015367	-0.064320	0.000000	0.000000	2.000000	64.000000	0.000000
3780.582506	-0.085045	0.558530	0.009840	82.981552	30.303286	95.872208	-0.751355	0.000000	-0.509938	0.000000	0.000000	0.000000	-0.021686	0.051515	-0.107491	0.000000	0.000000	2.000000	64.000000	0.000000
3780.585839	-0.085045	0.558530	0.009840	82.981552	30.303286	95.872208	-0.751355	0.000000	-0.509938	0.000000	0.000000	0.000000	-0.021686	0.051515	-0.107491	0.000000	0.000000	2.000000	64.000000	0.000000
3780.589172	-0.085045	0.558530	0.009840	82.981552	30.303286	95.872208	-0.751355	0.000000	-0.509938	0.000000	0.000000	0.000000	-0.021686	0.051515	-0.107491	0.000000	0.000000	2.000000	64.000000	0.000000
3780.592506	-0.085089	0.558625	0.009702	82.925980	29.717318	95.285683	-0.747741	0.000000	-0.492023	0.000000	0.000000	0.000000	-0.013044	0.028380	-0.041540	0.000000	0.000000	2.000000	64.000000	0.000000
3780.595839	-0.085089	0.558625	0.009702	82.925980	29.717318	95.285683	-0.747741	0.000000	-0.492023	0.000000	0.000000	0.000000	-0.013044	0.028380	-0.041540	0.000000	0.000000	2.000000	64.000000	0.000000
3780.599172	-0.085089	0.558625	0.009702	82.925980	29.717318	95.285683	-0.747741	0.000000	-0.492023	0.000000	0.000000	0.000000	-0.013044	0.028380	-0.041540	0.000000	0.000000	2.000000	64.000000	0.000000
3780.602506	-0.085089	0.558625	0.009702	82.869194	29.173012	94.741432	-0.745566	0.000000	-0.485100	0.000000	0.000000	0.000000	-0.013044	0.028380	-0.041540	0.000000	0.000000	2.000000	64.000000	0.000000
3780.605839	-0.085114	0.558711	0.009591	82.869194	29.173012	94.741432	-0.745566	0.000000	-0.485100	0.000000	0.000000	0.000000	-0.007649	0.025802	-0.033408	0.000000	0.000000	2.000000	64.000000	0.000000
3780.609172	-0.085114	0.558711	0.009591	82.869194	29.173012	94.741432	-0.745566	0.000000	-0.485100	0.000000	0.000000	0.000000	-0.007649	0.025802	-0.033408	0.000000	0.000000	2.000000	64.000000	0.000000
3780.612506	-0.085114	0.558711	0.009591	82.821815	28.787291	94.358841	-0.744292	0.000000	-0.479532	0.000000	0.000000	0.000000	-0.007649	0.025802	-0.033408	0.000000	0.000000	2.000000	64.000000	0.000000
3780.615839	-0.085114	0.558711	0.009591	82.821815	28.787291	94.358841	-0.744292	0.000000	-0.479532	0.000000	0.000000	0.000000	-0.007649	0.025802	-0.033408	0.000000	0.000000	2.000000	64.000000	0.000000
3780.619172	-0.085125	0.558805	0.009524	82.821815	28.787291	94.358841	-0.744292	0.000000	-0.479532	0.000000	0.000000	0.000000	-0.003223	0.028435	-0.019982	0.000000	0.000000	2.000000	64.000000	0.000000
3780.622506	-0.085125	0.558805	0.009524	82.789719	28.543585	94.119034	-0.744292	0.000000	-0.479532	0.000000	0.000000	0.000000	-0.003223	0.028435	-0.019982	0.000000	0.000000	2.000000	64.000000	0.000000
3780.625839	-0.085125	0.558805	0.009524	82.789719	28.543585	94.119034	-0.744292	0.000000	-0.479532	0.000000	0.000000	0.000000	-0.003223	0.028435	-0.019982	0.000000	0.000000	2.000000	64.000000	0.000000
3780.629172	-0.085125	0.558805	0.009524	82.789719	28.543585	94.119034	-0.744292	0.000000	-0.479532	0.000000	0.000000	0.000000	-0.003223	0.028435	-0.019982	0.000000	0.000000	2.000000	64.000000	0.000000
3780.632506	-0.085159	0.558969	0.009460	82.774086	28.429979	94.008278	-0.743755	0.000000	-0.476202	0.000000	0.000000	0.000000	-0.010233	0.049222	-0.019192	0.000000	0.000000	2.000000	64.000000	0.000000
3780.635839	-0.085159	0.558969	0.009460	82.774086	28.429979	94.008278	-0.743755	0.000000	-0.476202	0.000000	0.000000	0.000000	-0.010233	0.049222	-0.019192	0.000000	0.000000	2.000000	64.000000	0.000000
3780.639172	-0.085159	0.558969	0.009460	82.774086	28.429979	94.008278	-0.743755	0.000000	-0.476202	0.000000	0.000000	0.000000	-0.010233	0.049222	-0.019192	0.000000	0.000000	2.000000	64.000000	0.000000
3780.642506	-0.085159	0.558969	0.009460	82.769203	28.399122	93.977188	-0.742049	0.000000	-0.473003	0.000000	0.000000	0.000000	-0.010233	0.049222	-0.019192	0.000000	0.000000	2.000000	64.000000	0.000000
3780.645839	-0.085161	0.559013	0.009472	82.769203	28.399122	93.977188	-0.742049	0.000000	-0.473003	0.000000	0.000000	0.000000	-0.000666	0.012977	0.003648	0.000000	0.000000	2.000000	64.000000	0.000000
3780.649172	-0.085161	0.559013	0.009472	82.769203	28.399122	93.977188	-0.742049	0.000000	-0.473003	0.000000	0.000000	0.000000	-0.000666	0.012977	0.003648	0.000000	0.000000	2.000000	64.000000	0.000000
3780.652506	-0.085161	0.559013	0.009472	82.764320	28.365520	93.946060	-0.741938	0.000000	-0.473611	0.000000	0.000000	0.000000	-0.000666	0.012977	0.003648	0.000000	0.000000	2.000000	64.000000	0.000000
3780.655839	-0.085161	0.559013	0.009472	82.764320	28.365520	93.946060	-0.741938	0.000000	-0.473611	0.000000	0.000000	0.000000	-0.000666	0.012977	0.003648	0.000000	0.000000	2.000000	64.000000	0.000000
3780.659172	-0.085190	0.559048	0.009503	82.764320	28.365520	93.946060	-0.741938	0.000000	-0.473611	0.000000	0.000000	0.000000	-0.008576	0.010451	0.009363	0.000000	0.000000	2.000000	64.000000	0.000000
3780.662506	-0.085190	0.559048	0.009503	82.761932	28.350124	93.930550	-0.741938	0.000000	-0.473611	0.000000	0.000000	0.000000	-0.008576	0.010451	0.009363	0.000000	0.000000	2.000000	64.000000	0.000000
3780.665839	-0.085190	0.559048	0.009503	82.761932	28.350124	93.930550	-0.741938	0.000000	-0.473611	0.000000	0.000000	0.000000	-0.008576	0.010451	0.009363	0.000000	0.000000	2.000000	64.000000	0.000000
3780.669172	-0.085190	0.559048	0.009503	82.761932	28.350124	93.930550	-0.741938	0.000000	-0.473611	0.000000	0.000000	0.000000	-0.008576	0.010451	0.009363	0.000000	0.000000	2.000000	64.000000	0.000000
3780.672506	-0.085179	0.559048	0.009571	82.761879	28.352814	93.930489	-0.740509	0.000000	-0.475171	0.000000	0.000000	0.000000	0.003152	0.000118	0.020360	0.000000	0.000000	2.000000	64.000000	0.000000
3780.675839	-0.085179	0.559048	0.009571	82.761879	28.352814	93.930489	-0.740509	0.000000	-0.475171	0.000000	0.000000	0.000000	0.003152	0.000118	0.020360	0.000000	0.000000	2.000000	64.000000	0.000000
3780.679172	-0.085179	0.559048	0.009571	82.761879	28.352814	93.930489	-0.740509	0.000000	-0.475171	0.000000	0.000000	0.000000	0.003152	0.000118	0.020360	0.000000	0.000000	2.000000	64.000000	0.000000
3780.682506	-0.085179	0.559048	0.009571	82.764320	28.370956	93.946030	-0.741034	0.000000	-0.478565	0.000000	0.000000	0.000000	0.003152	0.000118	0.020360	0.000000	0.000000	2.000000	64.000000	0.000000
3780.685839	-0.085158	0.559022	0.009581	82.764320	28.370956	93.946030	-0.741034	0.000000	-0.478565	0.000000	0.000000	0.000000	0.006347	-0.007789	0.002855	0.000000	0.000000	2.000000	64.000000	0.000000
3780.689172	-0.085158	0.559022	0.009581	82.764320	28.370956	93.946030	-0.741034	0.000000	-0.478565	0.000000	0.000000	0.000000	0.006347	-0.007789	0.002855	0.000000	0.000000	2.000000	64.000000	0.000000
3780.692506	-0.085158	0.559022	0.009581	82.769203	28.404514	93.977135	-0.742092	0.000000	-0.479041	0.000000	0.000000	0.000000	0.006347	-0.007789	0.002855	0.000000	0.000000	2.000000	64.000000	0.000000
3780.695839	-0.085158	0.559022	0.009581	82.769203	28.404514	93.977135	-0.742092	0.000000	-0.479041	0.000000	0.000000	0.000000	0.006347	-0.007789	0.002855	0.000000	0.000000	2.000000	64.000000	0.000000
3780.699172	-0.085131	0.558961	0.009555	82.769203	28.404514	93.977135	-0.742092	0.000000	-0.479041	0.000000	0.000000	0.000000	0.008278	-0.018212	-0.007723	0.000000	0.000000	2.000000	64.000000	0.000000
3780.702506	-0.085131	0.558961	0.009555	82.776535	28.453640	94.023903	-0.742092	0.000000	-0.479041	0.000000	0.000000	0.000000	0.008278	-0.018212	-0.007723	0.000000	0.000000	2.000000	64.000000	0.000000
3780.705839	-0.085131	0.558961	0.009555	82.776535	28.453640	94.023903	-0.742092	0.000000	-0.479041	0.000000	0.000000	0.000000	0.008278	-0.018212	-0.007723	0.000000	0.000000	2.000000	64.000000	0.000000
3780.709172	-0.085131	0.558961	0.009555	82.776535	28.453640	94.023903	-0.742092	0.000000	-0.479041	0.000000	0.000000	0.000000	0.008278	-0.018212	-0.007723	0.000000	0.000000	2.000000	64.000000	0.000000
3780.712506	-0.085035	0.558831	0.009535	82.782188	28.492674	94.057968	-0.743471	0.000000	-0.477753	0.000000	0.000000	0.000000	0.028584	-0.038992	-0.006103	0.000000	0.000000	2.000000	64.000000	0.000000
3780.715839	-0.085035	0.558831	0.009535	82.782188	28.492674	94.057968	-0.743471	0.000000	-0.477753	0.000000	0.000000	0.000000	0.028584	-0.038992	-0.006103	0.000000	0.000000	2.000000	64.000000	0.000000
3780.719172	-0.085035	0.558831	0.009535	82.782188	28.492674	94.057968	-0.743471	0.000000	-0.477753	0.000000	0.000000	0.000000	0.028584	-0.038992	-0.006103	0.000000	0.000000	2.000000	64.000000	0.000000
3780.722506	-0.085035	0.558831	0.009535	82.782860	28.495804	94.053711	-0.748235	0.000000	-0.476736	0.000000	0.000000	0.000000	0.028584	-0.038992	-0.006103	0.000000	0.000000	2.000000	64.000000	0.000000
3780.725839	-0.084989	0.558788	0.009531	82.782860	28.495804	94.053711	-0.748235	0.000000	-0.476736	0.000000	0.000000	0.000000	0.013957	-0.012993	-0.001231	0.000000	0.000000	2.000000	64.000000	0.000000
3780.729172	-0.084989	0.558788	0.009531	82.782860	28.495804	94.053711	-0.748235	0.000000	-0.476736	0.000000	0.000000	0.000000	0.013957	-0.012993	-0.001231	0.000000	0.000000	2.000000	64.000000	0.000000
3780.732506	-0.084989	0.558788	0.009531	82.768715	28.391033	93.941940	-0.750561	0.000000	-0.476531	0.000000	0.000000	0.000000	0.013957	-0.012993	-0.001231	0.000000	0.000000	2.000000	64.000000	0.000000
3780.735839	-0.084989	0.558788	0.009531	82.768715	28.391033	93.941940	-0.750561	0.000000	-0.476531	0.000000	0.000000	0.000000	0.013957	-0.012993	-0.001231	0.000000	0.000000	2.000000	64.000000	0.000000
3780.739172	-0.084927	0.558754	0.009571	82.768715	28.391033	93.941940	-0.750561	0.000000	-0.476531	0.000000	0.000000	0.000000	0.018383	-0.010321	0.012197	0.000000	0.000000	2.000000	64.000000	0.000000
3780.742506	-0.084927	0.558754	0.009571	82.742882	28.194838	93.742165	-0.750561	0.000000	-0.476531	0.000000	0.000000	0.000000	0.018383	-0.010321	0.012197	0.000000	0.000000	2.000000	64.000000	0.000000
3780.745839	-0.084927	0.558754	0.009571	82.742882	28.194838	93.742165	-0.750561	0.000000	-0.476531	0.000000	0.000000	0.000000	0.018383	-0.010321	0.012197	0.000000	0.000000	2.000000	64.000000	0.000000
3780.749172	-0.084927	0.558754	0.009571	82.742882	28.194838	93.742165	-0.750561	0.000000	-0.476531	0.000000	0.000000	0.000000	0.018383	-0.010321	0.012197	0.000000	0.000000	2.000000	64.000000	0.000000
3780.752506	-0.084826	0.558711	0.009643	82.714439	27.987526	93.528412	-0.753625	0.000000	-0.478564	0.000000	0.000000	0.000000	0.030423	-0.012894	0.021539	0.000000	0.000000	2.000000	64.000000	0.000000
3780.755839	-0.084826	0.558711	0.009643	82.714439	27.987526	93.528412	-0.753625	0.000000	-0.478564	0.000000	0.000000	0.000000	0.030423	-0.012894	0.021539	0.000000	0.000000	2.000000	64.000000	0.000000
3780.759172	-0.084826	0.558711	0.009643	82.714439	27.987526	93.528412	-0.753625	0.000000	-0.478564	0.000000	0.000000	0.000000	0.030423	-0.012894	0.021539	0.000000	0.000000	2.000000	64.000000	0.000000
3780.762506	-0.084826	0.558711	0.009643	82.685951	27.779196	93.316360	-0.758696	0.000000	-0.482154	0.000000	0.000000	0.000000	0.030423	-0.012894	0.021539	0.000000	0.000000	2.000000	64.000000	0.000000
3780.765839	-0.084786	0.558702	0.009674	82.685951	27.779196	93.316360	-0.758696	0.000000	-0.482154	0.000000	0.000000	0.000000	0.012037	-0.002565	0.009344	0.000000	0.000000	2.000000	64.000000	0.000000
3780.769172	-0.084786	0.558702	0.009674	82.685951	27.779196	93.316360	-0.758696	0.000000	-0.482154	0.000000	0.000000	0.000000	0.012037	-0.002565	0.009344	0.000000	0.000000	2.000000	64.000000	0.000000
3780.772506	-0.084786	0.558702	0.009674	82.658134	27.572262	93.108696	-0.760702	0.000000	-0.483711	0.000000	0.000000	0.000000	0.012037	-0.002565	0.009344	0.000000	0.000000	2.000000	64.000000	0.000000
3780.775839	-0.084786	0.558702	0.009674	82.658134	27.572262	93.108696	-0.760702	0.000000	-0.483711	0.000000	0.000000	0.000000	0.012037	-0.002565	0.009344	0.000000	0.000000	2.000000	64.000000	0.000000
3780.779172	-0.084765	0.558676	0.009684	82.658134	27.572262	93.108696	-0.760702	0.000000	-0.483711	0.000000	0.000000	0.000000	0.006352	-0.007790	0.002844	0.000000	0.000000	2.000000	64.000000	0.000000
3780.782506	-0.084765	0.558676	0.009684	82.623550	27.322269	92.860504	-0.760702	0.000000	-0.483711	0.000000	0.000000	0.000000	0.006352	-0.007790	0.002844	0.000000	0.000000	2.000000	64.000000	0.000000
3780.785839	-0.084765	0.558676	0.009684	82.623550	27.322269	92.860504	-0.760702	0.000000	-0.483711	0.000000	0.000000	0.000000	0.006352	-0.007790	0.002844	0.000000	0.000000	2.000000	64.000000	0.000000
3780.789172	-0.084765	0.558676	0.009684	82.623550	27.322269	92.860504	-0.760702	0.000000	-0.483711	0.000000	0.000000	0.000000	0.006352	-0.007790	0.002844	0.000000	0.000000	2.000000	64.000000	0.000000
3780.792506	-0.084794	0.558685	0.009720	82.586243	27.049976	92.593185	-0.761760	0.000000	-0.484185	0.000000	0.000000	0.000000	-0.008867	0.002662	0.011014	0.000000	0.000000	2.000000	64.000000	0.000000
3780.795839	-0.084794	0.558685	0.009720	82.586243	27.049976	92.593185	-0.761760	0.000000	-0.484185	0.000000	0.000000	0.000000	-0.008867	0.002662	0.011014	0.000000	0.000000	2.000000	64.000000	0.000000
3780.799172	-0.084794	0.558685	0.009720	82.586243	27.049976	92.593185	-0.761760	0.000000	-0.484185	0.000000	0.000000	0.000000	-0.008867	0.002662	0.011014	0.000000	0.000000	2.000000	64.000000	0.000000
3780.802506	-0.084794	0.558685	0.009720	82.549652	26.792784	92.337906	-0.760283	0.000000	-0.486021	0.000000	0.000000	0.000000	-0.008867	0.002662	0.011014	0.000000	0.000000	2.000000	64.000000	0.000000
3780.805839	-0.084798	0.558702	0.009738	82.549652	26.792784	92.337906	-0.760283	0.000000	-0.486021	0.000000	0.000000	0.000000	-0.000961	0.005216	0.005292	0.000000	0.000000	2.000000	64.000000	0.000000
3780.809172	-0.084798	0.558702	0.009738	82.549652	26.792784	92.337906	-0.760283	0.000000	-0.486021	0.000000	0.000000	0.000000	-0.000961	0.005216	0.005292	0.000000	0.000000	2.000000	64.000000	0.000000
3780.812506	-0.084798	0.558702	0.009738	82.531769	26.667198	92.215820	-0.760122	0.000000	-0.486903	0.000000	0.000000	0.000000	-0.000961	0.005216	0.005292	0.000000	0.000000	2.000000	64.000000	0.000000
3780.815839	-0.084798	0.558702	0.009738	82.531769	26.667198	92.215820	-0.760122	0.000000	-0.486903	0.000000	0.000000	0.000000	-0.000961	0.005216	0.005292	0.000000	0.000000	2.000000	64.000000	0.000000
3780.819172	-0.084823	0.558720	0.009752	82.531769	26.667198	92.215820	-0.760122	0.000000	-0.486903	0.000000	0.000000	0.000000	-0.007610	0.005213	0.004084	0.000000	0.000000	2.000000	64.000000	0.000000
3780.822506	-0.084823	0.558720	0.009752	82.531769	26.664474	92.215820	-0.760122	0.000000	-0.486903	0.000000	0.000000	0.000000	-0.007610	0.005213	0.004084	0.000000	0.000000	2.000000	64.000000	0.000000
3780.825839	-0.084823	0.558720	0.009752	82.531769	26.664474	92.215820	-0.760122	0.000000	-0.486903	0.000000	0.000000	0.000000	-0.007610	0.005213	0.004084	0.000000	0.000000	2.000000	64.000000	0.000000
3780.829172	-0.084823	0.558720	0.009752	82.531769	26.664474	92.215820	-0.760122	0.000000	-0.486903	0.000000	0.000000	0.000000	-0.007610	0.005213	0.004084	0.000000	0.000000	2.000000	64.000000	0.000000
3780.832506	-0.084845	0.558720	0.009748	82.530083	26.652489	92.203934	-0.758854	0.000000	-0.487583	0.000000	0.000000	0.000000	-0.006651	-0.000008	-0.001208	0.000000	0.000000	2.000000	64.000000	0.000000
3780.835839	-0.084845	0.558720	0.009748	82.530083	26.652489	92.203934	-0.758854	0.000000	-0.487583	0.000000	0.000000	0.000000	-0.006651	-0.000008	-0.001208	0.000000	0.000000	2.000000	64.000000	0.000000
3780.839172	-0.084845	0.558720	0.009748	82.530083	26.652489	92.203934	-0.758854	0.000000	-0.487583	0.000000	0.000000	0.000000	-0.006651	-0.000008	-0.001208	0.000000	0.000000	2.000000	64.000000	0.000000
3780.842506	-0.084845	0.558720	0.009748	82.530846	26.654821	92.206505	-0.757745	0.000000	-0.487382	0.000000	0.000000	0.000000	-0.006651	-0.000008	-0.001208	0.000000	0.000000	2.000000	64.000000	0.000000
3780.845839	-0.084842	0.558702	0.009730	82.530846	26.654821	92.206505	-0.757745	0.000000	-0.487382	0.000000	0.000000	0.000000	0.000962	-0.005227	-0.005292	0.000000	0.000000	2.000000	64.000000	0.000000
3780.849172	-0.084842	0.558702	0.009730	82.530846	26.654821	92.206505	-0.757745	0.000000	-0.487382	0.000000	0.000000	0.000000	0.000962	-0.005227	-0.005292	0.000000	0.000000	2.000000	64.000000	0.000000
3780.852506	-0.084842	0.558702	0.009730	82.530869	26.652084	92.206497	-0.757905	0.000000	-0.486500	0.000000	0.000000	0.000000	0.000962	-0.005227	-0.005292	0.000000	0.000000	2.000000	64.000000	0.000000
3780.855839	-0.084842	0.558702	0.009730	82.530869	26.652084	92.206497	-0.757905	0.000000	-0.486500	0.000000	0.000000	0.000000	0.000962	-0.005227	-0.005292	0.000000	0.000000	2.000000	64.000000	0.000000
3780.859172	-0.084860	0.558711	0.009703	82.530869	26.652084	92.206497	-0.757905	0.000000	-0.486500	0.000000	0.000000	0.000000	-0.005389	0.002558	-0.008137	0.000000	0.000000	2.000000	64.000000	0.000000
3780.862506	-0.084860	0.558711	0.009703	82.530846	26.649389	92.206490	-0.757905	0.000000	-0.486500	0.000000	0.000000	0.000000	-0.005389	0.002558	-0.008137	0.000000	0.000000	2.000000	64.000000	0.000000
3780.865839	-0.084860	0.558711	0.009703	82.530846	26.649389	92.206490	-0.757905	0.000000	-0.486500	0.000000	0.000000	0.000000	-0.005389	0.002558	-0.008137	0.000000	0.000000	2.000000	64.000000	0.000000
3780.869172	-0.084860	0.558711	0.009703	82.530846	26.649389	92.206490	-0.757905	0.000000	-0.486500	0.000000	0.000000	0.000000	-0.005389	0.002558	-0.008137	0.000000	0.000000	2.000000	64.000000	0.000000
3780.872506	-0.084896	0.558728	0.009649	82.530846	26.649389	92.206490	-0.757007	0.000000	-0.485144	0.000000	0.000000	0.000000	-0.010778	0.005128	-0.016275	0.000000	0.000000	2.000000	64.000000	0.000000
3780.875839	-0.084896	0.558728	0.009649	82.530846	26.649389	92.206490	-0.757007	0.000000	-0.485144	0.000000	0.000000	0.000000	-0.010778	0.005128	-0.016275	0.000000	0.000000	2.000000	64.000000	0.000000
3780.879172	-0.084896	0.558728	0.009649	82.530846	26.649389	92.206490	-0.757007	0.000000	-0.485144	0.000000	0.000000	0.000000	-0.010778	0.005128	-0.016275	0.000000	0.000000	2.000000	64.000000	0.000000
3780.882506	-0.084896	0.558728	0.009649	82.530869	26.646648	92.206497	-0.755211	0.000000	-0.482431	0.000000	0.000000	0.000000	-0.010778	0.005128	-0.016275	0.000000	0.000000	2.000000	64.000000	0.000000
3780.885839	-0.084892	0.558737	0.009626	82.530869	26.646648	92.206497	-0.755211	0.000000	-0.482431	0.000000	0.000000	0.000000	0.001261	0.002559	-0.006929	0.000000	0.000000	2.000000	64.000000	0.000000
3780.889172	-0.084892	0.558737	0.009626	82.530869	26.646648	92.206497	-0.755211	0.000000	-0.482431	0.000000	0.000000	0.000000	0.001261	0.002559	-0.006929	0.000000	0.000000	2.000000	64.000000	0.000000
3780.892506	-0.084892	0.558737	0.009626	82.530846	26.643915	92.206467	-0.755421	0.000000	-0.481276	0.000000	0.000000	0.000000	0.001261	0.002559	-0.006929	0.000000	0.000000	2.000000	64.000000	0.000000
3780.895839	-0.084892	0.558737	0.009626	82.530846	26.643915	92.206467	-0.755421	0.000000	-0.481276	0.000000	0.000000	0.000000	0.001261	0.002559	-0.006929	0.000000	0.000000	2.000000	64.000000	0.000000
3780.899172	-0.084927	0.558754	0.009571	82.530846	26.643915	92.206467	-0.755421	0.000000	-0.481276	0.000000	0.000000	0.000000	-0.010775	0.005111	-0.016277	0.000000	0.000000	2.000000	64.000000	0.000000
3780.902506	-0.084927	0.558754	0.009571	82.530869	26.638527	92.206512	-0.755421	0.000000	-0.481276	0.000000	0.000000	0.000000	-0.010775	0.005111	-0.016277	0.000000	0.000000	2.000000	64.000000	0.000000
3780.905839	-0.084927	0.558754	0.009571	82.530869	26.638527	92.206512	-0.755421	0.000000	-0.481276	0.000000	0.000000	0.000000	-0.010775	0.005111	-0.016277	0.000000	0.000000	2.000000	64.000000	0.000000
3780.909172	-0.084927	0.558754	0.009571	82.530869	26.638527	92.206512	-0.755421	0.000000	-0.481276	0.000000	0.000000	0.000000	-0.010775	0.005111	-0.016277	0.000000	0.000000	2.000000	64.000000	0.000000
3780.912506	-0.084982	0.558753	0.009495	82.533363	26.647425	92.220985	-0.753625	0.000000	-0.478564	0.000000	0.000000	0.000000	-0.016454	-0.000095	-0.022780	0.000000	0.000000	2.000000	64.000000	0.000000
3780.915839	-0.084982	0.558753	0.009495	82.533363	26.647425	92.220985	-0.753625	0.000000	-0.478564	0.000000	0.000000	0.000000	-0.016454	-0.000095	-0.022780	0.000000	0.000000	2.000000	64.000000	0.000000
3780.919172	-0.084982	0.558753	0.009495	82.533363	26.647425	92.220985	-0.753625	0.000000	-0.478564	0.000000	0.000000	0.000000	-0.016454	-0.000095	-0.022780	0.000000	0.000000	2.000000	64.000000	0.000000
3780.922506	-0.084982	0.558753	0.009495	82.533340	26.644714	92.220985	-0.750883	0.000000	-0.474767	0.000000	0.000000	0.000000	-0.016454	-0.000095	-0.022780	0.000000	0.000000	2.000000	64.000000	0.000000
3780.925839	-0.084996	0.558770	0.009445	82.533340	26.644714	92.220985	-0.750883	0.000000	-0.474767	0.000000	0.000000	0.000000	-0.004121	0.005103	-0.015069	0.000000	0.000000	2.000000	64.000000	0.000000
3780.929172	-0.084996	0.558770	0.009445	82.533340	26.644714	92.220985	-0.750883	0.000000	-0.474767	0.000000	0.000000	0.000000	-0.004121	0.005103	-0.015069	0.000000	0.000000	2.000000	64.000000	0.000000
3780.932506	-0.084996	0.558770	0.009445	82.532448	26.629608	92.211670	-0.750196	0.000000	-0.472256	0.000000	0.000000	0.000000	-0.004121	0.005103	-0.015069	0.000000	0.000000	2.000000	64.000000	0.000000
3780.935839	-0.084996	0.558770	0.009445	82.532448	26.629608	92.211670	-0.750196	0.000000	-0.472256	0.000000	0.000000	0.000000	-0.004121	0.005103	-0.015069	0.000000	0.000000	2.000000	64.000000	0.000000
3780.939172	-0.085033	0.558761	0.009396	82.532448	26.629608	92.211670	-0.750196	0.000000	-0.472256	0.000000	0.000000	0.000000	-0.011063	-0.002648	-0.014643	0.000000	0.000000	2.000000	64.000000	0.000000
3780.942506	-0.085033	0.558761	0.009396	82.528297	26.582705	92.166031	-0.750196	0.000000	-0.472256	0.000000	0.000000	0.000000	-0.011063	-0.002648	-0.014643	0.000000	0.000000	2.000000	64.000000	0.000000
3780.945839	-0.085033	0.558761	0.009396	82.528297	26.582705	92.166031	-0.750196	0.000000	-0.472256	0.000000	0.000000	0.000000	-0.011063	-0.002648	-0.014643	0.000000	0.000000	2.000000	64.000000	0.000000
3780.949172	-0.085033	0.558761	0.009396	82.528297	26.582705	92.166031	-0.750196	0.000000	-0.472256	0.000000	0.000000	0.000000	-0.011063	-0.002648	-0.014643	0.000000	0.000000	2.000000	64.000000	0.000000
3780.952506	-0.085080	0.558779	0.009406	82.523338	26.533484	92.117859	-0.748352	0.000000	-0.469815	0.000000	0.000000	0.000000	-0.014254	0.005217	0.002869	0.000000	0.000000	2.000000	64.000000	0.000000
3780.955839	-0.085080	0.558779	0.009406	82.523338	26.533484	92.117859	-0.748352	0.000000	-0.469815	0.000000	0.000000	0.000000	-0.014254	0.005217	0.002869	0.000000	0.000000	2.000000	64.000000	0.000000
3780.959172	-0.085080	0.558779	0.009406	82.523338	26.533484	92.117859	-0.748352	0.000000	-0.469815	0.000000	0.000000	0.000000	-0.014254	0.005217	0.002869	0.000000	0.000000	2.000000	64.000000	0.000000
3780.962506	-0.085080	0.558779	0.009406	82.522995	26.469076	92.051895	-0.745976	0.000000	-0.470293	0.000000	0.000000	0.000000	-0.014254	0.005217	0.002869	0.000000	0.000000	2.000000	64.000000	0.000000
3780.965839	-0.085128	0.558796	0.009415	82.522995	26.469076	92.051895	-0.745976	0.000000	-0.470293	0.000000	0.000000	0.000000	-0.014255	0.005196	0.002868	0.000000	0.000000	2.000000	64.000000	0.000000
3780.969172	-0.085128	0.558796	0.009415	82.522995	26.469076	92.051895	-0.745976	0.000000	-0.470293	0.000000	0.000000	0.000000	-0.014255	0.005196	0.002868	0.000000	0.000000	2.000000	64.000000	0.000000
3780.972506	-0.085128	0.558796	0.009415	82.526459	26.374638	91.946167	-0.743600	0.000000	-0.470771	0.000000	0.000000	0.000000	-0.014255	0.005196	0.002868	0.000000	0.000000	2.000000	64.000000	0.000000
3780.975839	-0.085128	0.558796	0.009415	82.526459	26.374638	91.946167	-0.743600	0.000000	-0.470771	0.000000	0.000000	0.000000	-0.014255	0.005196	0.002868	0.000000	0.000000	2.000000	64.000000	0.000000
3780.979172	-0.085176	0.558814	0.009425	82.526459	26.374638	91.946167	-0.743600	0.000000	-0.470771	0.000000	0.000000	0.000000	-0.014254	0.005211	0.002866	0.000000	0.000000	2.000000	64.000000	0.000000
3780.982506	-0.085176	0.558814	0.009425	82.532837	26.252756	91.810493	-0.743600	0.000000	-0.470771	0.000000	0.000000	0.000000	-0.014254	0.005211	0.002866	0.000000	0.000000	2.000000	64.000000	0.000000
3780.985839	-0.085176	0.558814	0.009425	82.532837	26.252756	91.810493	-0.743600	0.000000	-0.470771	0.000000	0.000000	0.000000	-0.014254	0.005211	0.002866	0.000000	0.000000	2.000000	64.000000	0.000000
3780.989172	-0.085176	0.558814	0.009425	82.532837	26.252756	91.810493	-0.743600	0.000000	-0.470771	0.000000	0.000000	0.000000	-0.014254	0.005211	0.002866	0.000000	0.000000	2.000000	64.000000	0.000000
3780.992506	-0.085226	0.558848	0.009452	82.545883	26.075665	91.604652	-0.741225	0.000000	-0.471249	0.000000	0.000000	0.000000	-0.015223	0.010445	0.008155	0.000000	0.000000	2.000000	64.000000	0.000000
3780.995839	-0.085226	0.558848	0.009452	82.545883	26.075665	91.604652	-0.741225	0.000000	-0.471249	0.000000	0.000000	0.000000	-0.015223	0.010445	0.008155	0.000000	0.000000	2.000000	64.000000	0.000000
3780.999172	-0.085226	0.558848	0.009452	82.545883	26.075665	91.604652	-0.741225	0.000000	-0.471249	0.000000	0.000000	0.000000	-0.015223	0.010445	0.008155	0.000000	0.000000	2.000000	64.000000	0.000000
3781.002506	-0.085226	0.558848	0.009452	82.563942	25.802113	91.284111	-0.738687	0.000000	-0.472608	0.000000	0.000000	0.000000	-0.015223	0.010445	0.008155	0.000000	0.000000	2.000000	64.000000	0.000000
3781.005839	-0.085229	0.558866	0.009470	82.563942	25.802113	91.284111	-0.738687	0.000000	-0.472608	0.000000	0.000000	0.000000	-0.000965	0.005220	0.005290	0.000000	0.000000	2.000000	64.000000	0.000000
3781.009172	-0.085229	0.558866	0.009470	82.563942	25.802113	91.284111	-0.738687	0.000000	-0.472608	0.000000	0.000000	0.000000	-0.000965	0.005220	0.005290	0.000000	0.000000	2.000000	64.000000	0.000000
3781.012506	-0.085229	0.558866	0.009470	82.593071	25.426374	90.840424	-0.738526	0.000000	-0.473490	0.000000	0.000000	0.000000	-0.000965	0.005220	0.005290	0.000000	0.000000	2.000000	64.000000	0.000000
3781.015839	-0.085229	0.558866	0.009470	82.593071	25.426374	90.840424	-0.738526	0.000000	-0.473490	0.000000	0.000000	0.000000	-0.000965	0.005220	0.005290	0.000000	0.000000	2.000000	64.000000	0.000000
3781.019172	-0.085237	0.558875	0.009511	82.593071	25.426374	90.840424	-0.738526	0.000000	-0.473490	0.000000	0.000000	0.000000	-0.002231	0.002672	0.012219	0.000000	0.000000	2.000000	64.000000	0.000000
3781.022506	-0.085219	0.558866	0.009538	82.628448	24.970007	90.302444	-0.738526	0.000000	-0.473490	0.000000	0.000000	0.000000	0.005381	-0.002555	0.008143	0.000000	0.000000	2.000000	64.000000	0.000000
3781.025839	-0.085219	0.558866	0.009538	82.628448	24.970007	90.302444	-0.738526	0.000000	-0.473490	0.000000	0.000000	0.000000	0.005381	-0.002555	0.008143	0.000000	0.000000	2.000000	64.000000	0.000000
3781.029172	-0.085219	0.558866	0.009538	82.628448	24.970007	90.302444	-0.738526	0.000000	-0.473490	0.000000	0.000000	0.000000	0.005381	-0.002555	0.008143	0.000000	0.000000	2.000000	64.000000	0.000000
3781.032506	-0.085219	0.558866	0.009538	82.658714	24.497080	89.747116	-0.739051	0.000000	-0.476883	0.000000	0.000000	0.000000	0.005381	-0.002555	0.008143	0.000000	0.000000	2.000000	64.000000	0.000000
3781.035839	-0.085223	0.558858	0.009561	82.658714	24.497080	89.747116	-0.739051	0.000000	-0.476883	0.000000	0.000000	0.000000	-0.001265	-0.002562	0.006929	0.000000	0.000000	2.000000	64.000000	0.000000
3781.039172	-0.085223	0.558858	0.009561	82.658714	24.497080	89.747116	-0.739051	0.000000	-0.476883	0.000000	0.000000	0.000000	-0.001265	-0.002562	0.006929	0.000000	0.000000	2.000000	64.000000	0.000000
3781.042506	-0.085223	0.558858	0.009561	82.677315	24.106476	89.293610	-0.738840	0.000000	-0.478038	0.000000	0.000000	0.000000	-0.001265	-0.002562	0.006929	0.000000	0.000000	2.000000	64.000000	0.000000
3781.045839	-0.085223	0.558858	0.009561	82.677315	24.106476	89.293610	-0.738840	0.000000	-0.478038	0.000000	0.000000	0.000000	-0.001265	-0.002562	0.006929	0.000000	0.000000	2.000000	64.000000	0.000000
3781.049172	-0.085202	0.558832	0.009570	82.677315	24.106476	89.293610	-0.738840	0.000000	-0.478038	0.000000	0.000000	0.000000	0.006347	-0.007769	0.002853	0.000000	0.000000	2.000000	64.000000	0.000000
3781.052506	-0.085202	0.558832	0.009570	82.673035	23.840029	89.003159	-0.738840	0.000000	-0.478038	0.000000	0.000000	0.000000	0.006347	-0.007769	0.002853	0.000000	0.000000	2.000000	64.000000	0.000000
3781.055839	-0.085202	0.558832	0.009570	82.673035	23.840029	89.003159	-0.738840	0.000000	-0.478038	0.000000	0.000000	0.000000	0.006347	-0.007769	0.002853	0.000000	0.000000	2.000000	64.000000	0.000000
3781.059172	-0.085202	0.558832	0.009570	82.673035	23.840029	89.003159	-0.738840	0.000000	-0.478038	0.000000	0.000000	0.000000	0.006347	-0.007769	0.002853	0.000000	0.000000	2.000000	64.000000	0.000000
3781.062506	-0.085219	0.558771	0.009536	82.652122	23.686911	88.849937	-0.739898	0.000000	-0.478513	0.000000	0.000000	0.000000	-0.005013	-0.018227	-0.010156	0.000000	0.000000	2.000000	64.000000	0.000000
3781.065839	-0.085219	0.558771	0.009536	82.652122	23.686911	88.849937	-0.739898	0.000000	-0.478513	0.000000	0.000000	0.000000	-0.005013	-0.018227	-0.010156	0.000000	0.000000	2.000000	64.000000	0.000000
3781.069172	-0.085219	0.558771	0.009536	82.652122	23.686911	88.849937	-0.739898	0.000000	-0.478513	0.000000	0.000000	0.000000	-0.005013	-0.018227	-0.010156	0.000000	0.000000	2.000000	64.000000	0.000000
3781.072506	-0.085219	0.558771	0.009536	82.630310	23.543369	88.708015	-0.739063	0.000000	-0.476821	0.000000	0.000000	0.000000	-0.005013	-0.018227	-0.010156	0.000000	0.000000	2.000000	64.000000	0.000000
3781.075839	-0.085217	0.558728	0.009524	82.630310	23.543369	88.708015	-0.739063	0.000000	-0.476821	0.000000	0.000000	0.000000	0.000666	-0.013006	-0.003654	0.000000	0.000000	2.000000	64.000000	0.000000
3781.079172	-0.085217	0.558728	0.009524	82.630310	23.543369	88.708015	-0.739063	0.000000	-0.476821	0.000000	0.000000	0.000000	0.000666	-0.013006	-0.003654	0.000000	0.000000	2.000000	64.000000	0.000000
3781.082506	-0.085217	0.558728	0.009524	82.611053	23.414116	88.580521	-0.739174	0.000000	-0.476212	0.000000	0.000000	0.000000	0.000666	-0.013006	-0.003654	0.000000	0.000000	2.000000	64.000000	0.000000
3781.085839	-0.085217	0.558728	0.009524	82.611053	23.414116	88.580521	-0.739174	0.000000	-0.476212	0.000000	0.000000	0.000000	0.000666	-0.013006	-0.003654	0.000000	0.000000	2.000000	64.000000	0.000000
3781.089172	-0.085207	0.558675	0.009471	82.611053	23.414116	88.580521	-0.739174	0.000000	-0.476212	0.000000	0.000000	0.000000	0.002900	-0.015644	-0.015875	0.000000	0.000000	2.000000	64.000000	0.000000
3781.092506	-0.085207	0.558675	0.009471	82.591728	23.288206	88.453598	-0.739174	0.000000	-0.476212	0.000000	0.000000	0.000000	0.002900	-0.015644	-0.015875	0.000000	0.000000	2.000000	64.000000	0.000000
3781.095839	-0.085207	0.558675	0.009471	82.591728	23.288206	88.453598	-0.739174	0.000000	-0.476212	0.000000	0.000000	0.000000	0.002900	-0.015644	-0.015875	0.000000	0.000000	2.000000	64.000000	0.000000
3781.099172	-0.085207	0.558675	0.009471	82.591728	23.288206	88.453598	-0.739174	0.000000	-0.476212	0.000000	0.000000	0.000000	0.002900	-0.015644	-0.015875	0.000000	0.000000	2.000000	64.000000	0.000000
3781.102506	-0.085140	0.558554	0.009356	82.576035	23.185293	88.349541	-0.739657	0.000000	-0.473566	0.000000	0.000000	0.000000	0.020053	-0.036509	-0.034627	0.000000	0.000000	2.000000	64.000000	0.000000
3781.105839	-0.085140	0.558554	0.009356	82.576035	23.185293	88.349541	-0.739657	0.000000	-0.473566	0.000000	0.000000	0.000000	0.020053	-0.036509	-0.034627	0.000000	0.000000	2.000000	64.000000	0.000000
3781.109172	-0.085140	0.558554	0.009356	82.576035	23.185293	88.349541	-0.739657	0.000000	-0.473566	0.000000	0.000000	0.000000	0.020053	-0.036509	-0.034627	0.000000	0.000000	2.000000	64.000000	0.000000
3781.112506	-0.085140	0.558554	0.009356	82.561089	23.084911	88.248169	-0.742999	0.000000	-0.467795	0.000000	0.000000	0.000000	0.020053	-0.036509	-0.034627	0.000000	0.000000	2.000000	64.000000	0.000000
3781.115839	-0.085104	0.558510	0.009284	82.561089	23.084911	88.248169	-0.742999	0.000000	-0.467795	0.000000	0.000000	0.000000	0.010805	-0.013069	-0.021601	0.000000	0.000000	2.000000	64.000000	0.000000
3781.119172	-0.085104	0.558510	0.009284	82.561089	23.084911	88.248169	-0.742999	0.000000	-0.467795	0.000000	0.000000	0.000000	0.010805	-0.013069	-0.021601	0.000000	0.000000	2.000000	64.000000	0.000000
3781.122506	-0.085104	0.558510	0.009284	82.548965	23.005039	88.166962	-0.744800	0.000000	-0.464195	0.000000	0.000000	0.000000	0.010805	-0.013069	-0.021601	0.000000	0.000000	2.000000	64.000000	0.000000
3781.125839	-0.085104	0.558510	0.009284	82.548965	23.005039	88.166962	-0.744800	0.000000	-0.464195	0.000000	0.000000	0.000000	0.010805	-0.013069	-0.021601	0.000000	0.000000	2.000000	64.000000	0.000000
3781.129172	-0.085069	0.558441	0.009217	82.548965	23.005039	88.166962	-0.744800	0.000000	-0.464195	0.000000	0.000000	0.000000	0.010508	-0.020853	-0.019971	0.000000	0.000000	2.000000	64.000000	0.000000
3781.132506	-0.085069	0.558441	0.009217	82.535812	22.913727	88.077309	-0.744800	0.000000	-0.464195	0.000000	0.000000	0.000000	0.010508	-0.020853	-0.019971	0.000000	0.000000	2.000000	64.000000	0.000000
3781.135839	-0.085069	0.558441	0.009217	82.535812	22.913727	88.077309	-0.744800	0.000000	-0.464195	0.000000	0.000000	0.000000	0.010508	-0.020853	-0.019971	0.000000	0.000000	2.000000	64.000000	0.000000
3781.139172	-0.085069	0.558441	0.009217	82.535812	22.913727	88.077309	-0.744800	0.000000	-0.464195	0.000000	0.000000	0.000000	0.010508	-0.020853	-0.019971	0.000000	0.000000	2.000000	64.000000	0.000000
3781.142506	-0.085037	0.558362	0.009042	82.518166	22.798645	87.963875	-0.746551	0.000000	-0.460866	0.000000	0.000000	0.000000	0.009588	-0.023606	-0.052570	0.000000	0.000000	2.000000	64.000000	0.000000
3781.145839	-0.085037	0.558362	0.009042	82.518166	22.798645	87.963875	-0.746551	0.000000	-0.460866	0.000000	0.000000	0.000000	0.009588	-0.023606	-0.052570	0.000000	0.000000	2.000000	64.000000	0.000000
3781.149172	-0.085037	0.558362	0.009042	82.518166	22.798645	87.963875	-0.746551	0.000000	-0.460866	0.000000	0.000000	0.000000	0.009588	-0.023606	-0.052570	0.000000	0.000000	2.000000	64.000000	0.000000
3781.152506	-0.085037	0.558362	0.009042	82.501556	22.693037	87.859612	-0.748150	0.000000	-0.452104	0.000000	0.000000	0.000000	0.009588	-0.023606	-0.052570	0.000000	0.000000	2.000000	64.000000	0.000000
3781.155839	-0.085026	0.558336	0.008984	82.501556	22.693037	87.859612	-0.748150	0.000000	-0.452104	0.000000	0.000000	0.000000	0.003195	-0.007858	-0.017526	0.000000	0.000000	2.000000	64.000000	0.000000
3781.159172	-0.085026	0.558336	0.008984	82.501556	22.693037	87.859612	-0.748150	0.000000	-0.452104	0.000000	0.000000	0.000000	0.003195	-0.007858	-0.017526	0.000000	0.000000	2.000000	64.000000	0.000000
3781.162506	-0.085026	0.558336	0.008984	82.497681	22.664284	87.831543	-0.748682	0.000000	-0.449183	0.000000	0.000000	0.000000	0.003195	-0.007858	-0.017526	0.000000	0.000000	2.000000	64.000000	0.000000
3781.165839	-0.085026	0.558336	0.008984	82.497681	22.664284	87.831543	-0.748682	0.000000	-0.449183	0.000000	0.000000	0.000000	0.003195	-0.007858	-0.017526	0.000000	0.000000	2.000000	64.000000	0.000000
3781.169172	-0.085016	0.558310	0.008925	82.497681	22.664284	87.831543	-0.748682	0.000000	-0.449183	0.000000	0.000000	0.000000	0.003198	-0.007863	-0.017527	0.000000	0.000000	2.000000	64.000000	0.000000
3781.172506	-0.085016	0.558310	0.008925	82.502945	22.690208	87.857712	-0.748682	0.000000	-0.449183	0.000000	0.000000	0.000000	0.003198	-0.007863	-0.017527	0.000000	0.000000	2.000000	64.000000	0.000000
3781.175839	-0.085016	0.558310	0.008925	82.502945	22.690208	87.857712	-0.748682	0.000000	-0.449183	0.000000	0.000000	0.000000	0.003198	-0.007863	-0.017527	0.000000	0.000000	2.000000	64.000000	0.000000
3781.179172	-0.085016	0.558310	0.008925	82.502945	22.690208	87.857712	-0.748682	0.000000	-0.449183	0.000000	0.000000	0.000000	0.003198	-0.007863	-0.017527	0.000000	0.000000	2.000000	64.000000	0.000000
3781.182506	-0.085002	0.558266	0.008849	82.505585	22.703171	87.870773	-0.749215	0.000000	-0.446262	0.000000	0.000000	0.000000	0.004163	-0.013069	-0.022828	0.000000	0.000000	2.000000	64.000000	0.000000
3781.185839	-0.085002	0.558266	0.008849	82.505585	22.703171	87.870773	-0.749215	0.000000	-0.446262	0.000000	0.000000	0.000000	0.004163	-0.013069	-0.022828	0.000000	0.000000	2.000000	64.000000	0.000000
3781.189172	-0.085002	0.558266	0.008849	82.505585	22.703171	87.870773	-0.749215	0.000000	-0.446262	0.000000	0.000000	0.000000	0.004163	-0.013069	-0.022828	0.000000	0.000000	2.000000	64.000000	0.000000
3781.192506	-0.085002	0.558266	0.008849	82.505585	22.705883	87.870781	-0.749909	0.000000	-0.442458	0.000000	0.000000	0.000000	0.004163	-0.013069	-0.022828	0.000000	0.000000	2.000000	64.000000	0.000000
3781.195839	-0.084972	0.558257	0.008812	82.505585	22.705883	87.870781	-0.749909	0.000000	-0.442458	0.000000	0.000000	0.000000	0.008868	-0.002652	-0.011019	0.000000	0.000000	2.000000	64.000000	0.000000
3781.199172	-0.084972	0.558257	0.008812	82.505585	22.705883	87.870781	-0.749909	0.000000	-0.442458	0.000000	0.000000	0.000000	0.008868	-0.002652	-0.011019	0.000000	0.000000	2.000000	64.000000	0.000000
3781.202506	-0.084972	0.558257	0.008812	82.508156	22.718880	87.883873	-0.751387	0.000000	-0.440621	0.000000	0.000000	0.000000	0.008868	-0.002652	-0.011019	0.000000	0.000000	2.000000	64.000000	0.000000
3781.205839	-0.084972	0.558257	0.008812	82.508156	22.718880	87.883873	-0.751387	0.000000	-0.440621	0.000000	0.000000	0.000000	0.008868	-0.002652	-0.011019	0.000000	0.000000	2.000000	64.000000	0.000000
3781.209172	-0.084972	0.558257	0.008812	82.508156	22.718880	87.883873	-0.751387	0.000000	-0.440621	0.000000	0.000000	0.000000	0.000001	-0.000006	-0.000000	0.000000	0.000000	2.000000	64.000000	0.000000
3781.212506	-0.084972	0.558257	0.008812	82.505585	22.705883	87.870781	-0.751387	0.000000	-0.440621	0.000000	0.000000	0.000000	0.000001	-0.000006	-0.000000	0.000000	0.000000	2.000000	64.000000	0.000000
3781.215839	-0.084972	0.558257	0.008812	82.505585	22.705883	87.870781	-0.751387	0.000000	-0.440621	0.000000	0.000000	0.000000	0.000001	-0.000006	-0.000000	0.000000	0.000000	2.000000	64.000000	0.000000
3781.219172	-0.084972	0.558257	0.008812	82.505585	22.705883	87.870781	-0.751387	0.000000	-0.440621	0.000000	0.000000	0.000000	0.000001	-0.000006	-0.000000	0.000000	0.000000	2.000000	64.000000	0.000000
3781.222506	-0.084949	0.558283	0.008811	82.505585	22.708624	87.870789	-0.751387	0.000000	-0.440621	0.000000	0.000000	0.000000	0.006934	0.007758	-0.000420	0.000000	0.000000	2.000000	64.000000	0.000000
3781.225839	-0.084949	0.558283	0.008811	82.505585	22.708624	87.870789	-0.751387	0.000000	-0.440621	0.000000	0.000000	0.000000	0.006934	0.007758	-0.000420	0.000000	0.000000	2.000000	64.000000	0.000000
3781.229172	-0.084949	0.558283	0.008811	82.505585	22.708624	87.870789	-0.751387	0.000000	-0.440621	0.000000	0.000000	0.000000	0.006934	0.007758	-0.000420	0.000000	0.000000	2.000000	64.000000	0.000000
3781.232506	-0.084949	0.558283	0.008811	82.502968	22.695669	87.857727	-0.752542	0.000000	-0.440551	0.000000	0.000000	0.000000	0.006934	0.007758	-0.000420	0.000000	0.000000	2.000000	64.000000	0.000000
3781.235839	-0.084952	0.558300	0.008829	82.502968	22.695669	87.857727	-0.752542	0.000000	-0.440551	0.000000	0.000000	0.000000	-0.000966	0.005197	0.005300	0.000000	0.000000	2.000000	64.000000	0.000000
3781.239172	-0.084952	0.558300	0.008829	82.502968	22.695669	87.857727	-0.752542	0.000000	-0.440551	0.000000	0.000000	0.000000	-0.000966	0.005197	0.005300	0.000000	0.000000	2.000000	64.000000	0.000000
3781.242506	-0.084952	0.558300	0.008829	82.502968	22.695669	87.857727	-0.752381	0.000000	-0.441434	0.000000	0.000000	0.000000	-0.000966	0.005197	0.005300	0.000000	0.000000	2.000000	64.000000	0.000000
3781.245839	-0.084952	0.558300	0.008829	82.502968	22.695669	87.857727	-0.752381	0.000000	-0.441434	0.000000	0.000000	0.000000	-0.000966	0.005197	0.005300	0.000000	0.000000	2.000000	64.000000	0.000000
3781.249172	-0.084952	0.558300	0.008829	82.502968	22.695669	87.857727	-0.752381	0.000000	-0.441434	0.000000	0.000000	0.000000	-0.000000	-0.000006	0.000000	0.000000	0.000000	2.000000	64.000000	0.000000
3781.252506	-0.084952	0.558300	0.008829	82.500298	22.679937	87.844597	-0.752381	0.000000	-0.441434	0.000000	0.000000	0.000000	-0.000000	-0.000006	0.000000	0.000000	0.000000	2.000000	64.000000	0.000000
3781.255839	-0.084952	0.558300	0.008829	82.500298	22.679937	87.844597	-0.752381	0.000000	-0.441434	0.000000	0.000000	0.000000	-0.000000	-0.000006	0.000000	0.000000	0.000000	2.000000	64.000000	0.000000
3781.259172	-0.084952	0.558300	0.008829	82.500298	22.679937	87.844597	-0.752381	0.000000	-0.441434	0.000000	0.000000	0.000000	-0.000000	-0.000006	0.000000	0.000000	0.000000	2.000000	64.000000	0.000000
3781.262506	-0.085004	0.558309	0.008861	82.500328	22.677248	87.844635	-0.752381	0.000000	-0.441434	0.000000	0.000000	0.000000	-0.015502	0.002649	0.009809	0.000000	0.000000	2.000000	64.000000	0.000000
3781.265839	-0.085004	0.558309	0.008861	82.500328	22.677248	87.844635	-0.752381	0.000000	-0.441434	0.000000	0.000000	0.000000	-0.015502	0.002649	0.009809	0.000000	0.000000	2.000000	64.000000	0.000000
3781.269172	-0.085004	0.558309	0.008861	82.500328	22.677248	87.844635	-0.752381	0.000000	-0.441434	0.000000	0.000000	0.000000	-0.015502	0.002649	0.009809	0.000000	0.000000	2.000000	64.000000	0.000000
3781.272506	-0.085004	0.558309	0.008861	82.495880	22.650637	87.820724	-0.749797	0.000000	-0.443069	0.000000	0.000000	0.000000	-0.015502	0.002649	0.009809	0.000000	0.000000	2.000000	64.000000	0.000000
3781.275839	-0.085029	0.558327	0.008875	82.495880	22.650637	87.820724	-0.749797	0.000000	-0.443069	0.000000	0.000000	0.000000	-0.007603	0.005221	0.004088	0.000000	0.000000	2.000000	64.000000	0.000000
3781.279172	-0.085029	0.558327	0.008875	82.495880	22.650637	87.820724	-0.749797	0.000000	-0.443069	0.000000	0.000000	0.000000	-0.007603	0.005221	0.004088	0.000000	0.000000	2.000000	64.000000	0.000000
3781.282506	-0.085029	0.558327	0.008875	82.493233	22.632263	87.807693	-0.748530	0.000000	-0.443751	0.000000	0.000000	0.000000	-0.007603	0.005221	0.004088	0.000000	0.000000	2.000000	64.000000	0.000000
3781.285839	-0.085029	0.558327	0.008875	82.493233	22.632263	87.807693	-0.748530	0.000000	-0.443751	0.000000	0.000000	0.000000	-0.007603	0.005221	0.004088	0.000000	0.000000	2.000000	64.000000	0.000000
3781.289172	-0.085077	0.558344	0.008885	82.493233	22.632263	87.807693	-0.748530	0.000000	-0.443751	0.000000	0.000000	0.000000	-0.014244	0.005200	0.002876	0.000000	0.000000	2.000000	64.000000	0.000000
3781.292506	-0.085077	0.558344	0.008885	82.490623	22.616642	87.794670	-0.748530	0.000000	-0.443751	0.000000	0.000000	0.000000	-0.014244	0.005200	0.002876	0.000000	0.000000	2.000000	64.000000	0.000000
3781.295839	-0.085077	0.558344	0.008885	82.490623	22.616642	87.794670	-0.748530	0.000000	-0.443751	0.000000	0.000000	0.000000	-0.014244	0.005200	0.002876	0.000000	0.000000	2.000000	64.000000	0.000000
3781.299172	-0.085077	0.558344	0.008885	82.490623	22.616642	87.794670	-0.748530	0.000000	-0.443751	0.000000	0.000000	0.000000	-0.014244	0.005200	0.002876	0.000000	0.000000	2.000000	64.000000	0.000000
3781.302506	-0.085114	0.558362	0.008962	82.487953	22.603695	87.781586	-0.746156	0.000000	-0.444230	0.000000	0.000000	0.000000	-0.011102	0.005306	0.023244	0.000000	0.000000	2.000000	64.000000	0.000000
3781.305839	-0.085114	0.558362	0.008962	82.487953	22.603695	87.781586	-0.746156	0.000000	-0.444230	0.000000	0.000000	0.000000	-0.011102	0.005306	0.023244	0.000000	0.000000	2.000000	64.000000	0.000000
3781.309172	-0.085114	0.558362	0.008962	82.487953	22.603695	87.781586	-0.746156	0.000000	-0.444230	0.000000	0.000000	0.000000	-0.011102	0.005306	0.023244	0.000000	0.000000	2.000000	64.000000	0.000000
3781.312506	-0.085114	0.558362	0.008962	82.485321	22.590803	87.768578	-0.744306	0.000000	-0.448104	0.000000	0.000000	0.000000	-0.011102	0.005306	0.023244	0.000000	0.000000	2.000000	64.000000	0.000000
3781.315839	-0.085121	0.558371	0.009003	82.485321	22.590803	87.768578	-0.744306	0.000000	-0.448104	0.000000	0.000000	0.000000	-0.002232	0.002651	0.012227	0.000000	0.000000	2.000000	64.000000	0.000000
3781.319172	-0.085121	0.558371	0.009003	82.485321	22.590803	87.768578	-0.744306	0.000000	-0.448104	0.000000	0.000000	0.000000	-0.002232	0.002651	0.012227	0.000000	0.000000	2.000000	64.000000	0.000000
3781.322506	-0.085121	0.558371	0.009003	82.482735	22.580641	87.755600	-0.743934	0.000000	-0.450142	0.000000	0.000000	0.000000	-0.002232	0.002651	0.012227	0.000000	0.000000	2.000000	64.000000	0.000000
3781.325839	-0.085121	0.558371	0.009003	82.482735	22.580641	87.755600	-0.743934	0.000000	-0.450142	0.000000	0.000000	0.000000	-0.002232	0.002651	0.012227	0.000000	0.000000	2.000000	64.000000	0.000000
3781.329172	-0.085111	0.558371	0.009071	82.482735	22.580641	87.755600	-0.743934	0.000000	-0.450142	0.000000	0.000000	0.000000	0.003144	0.000096	0.020368	0.000000	0.000000	2.000000	64.000000	0.000000
3781.332506	-0.085111	0.558371	0.009071	82.480103	22.567705	87.742561	-0.743934	0.000000	-0.450142	0.000000	0.000000	0.000000	0.003144	0.000096	0.020368	0.000000	0.000000	2.000000	64.000000	0.000000
3781.335839	-0.085111	0.558371	0.009071	82.480103	22.567705	87.742561	-0.743934	0.000000	-0.450142	0.000000	0.000000	0.000000	0.003144	0.000096	0.020368	0.000000	0.000000	2.000000	64.000000	0.000000
3781.339172	-0.085111	0.558371	0.009071	82.480103	22.567705	87.742561	-0.743934	0.000000	-0.450142	0.000000	0.000000	0.000000	0.003144	0.000096	0.020368	0.000000	0.000000	2.000000	64.000000	0.000000
3781.342506	-0.085119	0.558354	0.009117	82.482735	22.580641	87.755600	-0.744457	0.000000	-0.453536	0.000000	0.000000	0.000000	-0.002528	-0.005102	0.013857	0.000000	0.000000	2.000000	64.000000	0.000000
3781.345839	-0.085119	0.558354	0.009117	82.482735	22.580641	87.755600	-0.744457	0.000000	-0.453536	0.000000	0.000000	0.000000	-0.002528	-0.005102	0.013857	0.000000	0.000000	2.000000	64.000000	0.000000
3781.349172	-0.085119	0.558354	0.009117	82.482735	22.580641	87.755600	-0.744457	0.000000	-0.453536	0.000000	0.000000	0.000000	-0.002528	-0.005102	0.013857	0.000000	0.000000	2.000000	64.000000	0.000000
3781.352506	-0.085119	0.558354	0.009117	82.483574	22.582645	87.757820	-0.744036	0.000000	-0.455846	0.000000	0.000000	0.000000	-0.002528	-0.005102	0.013857	0.000000	0.000000	2.000000	64.000000	0.000000
3781.355839	-0.085120	0.558328	0.009122	82.483574	22.582645	87.757820	-0.744036	0.000000	-0.455846	0.000000	0.000000	0.000000	-0.000298	-0.007770	0.001630	0.000000	0.000000	2.000000	64.000000	0.000000
3781.359172	-0.085120	0.558328	0.009122	82.483574	22.582645	87.757820	-0.744036	0.000000	-0.455846	0.000000	0.000000	0.000000	-0.000298	-0.007770	0.001630	0.000000	0.000000	2.000000	64.000000	0.000000
3781.362506	-0.085120	0.558328	0.009122	82.486969	22.597569	87.773064	-0.743987	0.000000	-0.456118	0.000000	0.000000	0.000000	-0.000298	-0.007770	0.001630	0.000000	0.000000	2.000000	64.000000	0.000000
3781.365839	-0.085120	0.558328	0.009122	82.486969	22.597569	87.773064	-0.743987	0.000000	-0.456118	0.000000	0.000000	0.000000	-0.000298	-0.007770	0.001630	0.000000	0.000000	2.000000	64.000000	0.000000
3781.369172	-0.085114	0.558293	0.009087	82.486969	22.597569	87.773064	-0.743987	0.000000	-0.456118	0.000000	0.000000	0.000000	0.001934	-0.010410	-0.010596	0.000000	0.000000	2.000000	64.000000	0.000000
3781.372506	-0.085114	0.558293	0.009087	82.483887	22.570835	87.747215	-0.743987	0.000000	-0.456118	0.000000	0.000000	0.000000	0.001934	-0.010410	-0.010596	0.000000	0.000000	2.000000	64.000000	0.000000
3781.375839	-0.085114	0.558293	0.009087	82.483887	22.570835	87.747215	-0.743987	0.000000	-0.456118	0.000000	0.000000	0.000000	0.001934	-0.010410	-0.010596	0.000000	0.000000	2.000000	64.000000	0.000000
3781.379172	-0.085114	0.558293	0.009087	82.483887	22.570835	87.747215	-0.743987	0.000000	-0.456118	0.000000	0.000000	0.000000	0.001934	-0.010410	-0.010596	0.000000	0.000000	2.000000	64.000000	0.000000
3781.382506	-0.085103	0.558172	0.009027	82.471680	22.489929	87.667686	-0.744309	0.000000	-0.454352	0.000000	0.000000	0.000000	0.003275	-0.036386	-0.017939	0.000000	0.000000	2.000000	64.000000	0.000000
3781.385839	-0.085103	0.558172	0.009027	82.471680	22.489929	87.667686	-0.744309	0.000000	-0.454352	0.000000	0.000000	0.000000	0.003275	-0.036386	-0.017939	0.000000	0.000000	2.000000	64.000000	0.000000
3781.389172	-0.085103	0.558172	0.009027	82.471680	22.489929	87.667686	-0.744309	0.000000	-0.454352	0.000000	0.000000	0.000000	0.003275	-0.036386	-0.017939	0.000000	0.000000	2.000000	64.000000	0.000000
3781.392506	-0.085103	0.558172	0.009027	82.449501	22.353230	87.532600	-0.744855	0.000000	-0.451362	0.000000	0.000000	0.000000	0.003275	-0.036386	-0.017939	0.000000	0.000000	2.000000	64.000000	0.000000
3781.395839	-0.085096	0.558137	0.008992	82.449501	22.353230	87.532600	-0.744855	0.000000	-0.451362	0.000000	0.000000	0.000000	0.001935	-0.010416	-0.010601	0.000000	0.000000	2.000000	64.000000	0.000000
3781.399172	-0.085096	0.558137	0.008992	82.449501	22.353230	87.532600	-0.744855	0.000000	-0.451362	0.000000	0.000000	0.000000	0.001935	-0.010416	-0.010601	0.000000	0.000000	2.000000	64.000000	0.000000
3781.402506	-0.085096	0.558137	0.008992	82.430939	22.238815	87.419640	-0.745177	0.000000	-0.449595	0.000000	0.000000	0.000000	0.001935	-0.010416	-0.010601	0.000000	0.000000	2.000000	64.000000	0.000000
3781.405839	-0.085096	0.558137	0.008992	82.430939	22.238815	87.419640	-0.745177	0.000000	-0.449595	0.000000	0.000000	0.000000	0.001935	-0.010416	-0.010601	0.000000	0.000000	2.000000	64.000000	0.000000
3781.409172	-0.085094	0.558094	0.008980	82.430939	22.238815	87.419640	-0.745177	0.000000	-0.449595	0.000000	0.000000	0.000000	0.000670	-0.012955	-0.003674	0.000000	0.000000	2.000000	64.000000	0.000000
3781.412506	-0.085094	0.558094	0.008980	82.417030	22.157742	87.336800	-0.745177	0.000000	-0.449595	0.000000	0.000000	0.000000	0.000670	-0.012955	-0.003674	0.000000	0.000000	2.000000	64.000000	0.000000
3781.415839	-0.085094	0.558094	0.008980	82.417030	22.157742	87.336800	-0.745177	0.000000	-0.449595	0.000000	0.000000	0.000000	0.000670	-0.012955	-0.003674	0.000000	0.000000	2.000000	64.000000	0.000000
3781.419172	-0.085094	0.558094	0.008980	82.417030	22.157742	87.336800	-0.745177	0.000000	-0.449595	0.000000	0.000000	0.000000	0.000670	-0.012955	-0.003674	0.000000	0.000000	2.000000	64.000000	0.000000
3781.422506	-0.085021	0.558059	0.008956	82.414185	22.141043	87.317772	-0.745289	0.000000	-0.448983	0.000000	0.000000	0.000000	0.021851	-0.010410	-0.006969	0.000000	0.000000	2.000000	64.000000	0.000000
3781.425839	-0.085021	0.558059	0.008956	82.414185	22.141043	87.317772	-0.745289	0.000000	-0.448983	0.000000	0.000000	0.000000	0.021851	-0.010410	-0.006969	0.000000	0.000000	2.000000	64.000000	0.000000
3781.429172	-0.085021	0.558059	0.008956	82.414185	22.141043	87.317772	-0.745289	0.000000	-0.448983	0.000000	0.000000	0.000000	0.021851	-0.010410	-0.006969	0.000000	0.000000	2.000000	64.000000	0.000000
3781.432506	-0.085021	0.558059	0.008956	82.416824	22.156410	87.330536	-0.748931	0.000000	-0.447821	0.000000	0.000000	0.000000	0.021851	-0.010410	-0.006969	0.000000	0.000000	2.000000	64.000000	0.000000
3781.435839	-0.085018	0.558042	0.008939	82.416824	22.156410	87.330536	-0.748931	0.000000	-0.447821	0.000000	0.000000	0.000000	0.000966	-0.005203	-0.005302	0.000000	0.000000	2.000000	64.000000	0.000000
3781.439172	-0.085018	0.558042	0.008939	82.416824	22.156410	87.330536	-0.748931	0.000000	-0.447821	0.000000	0.000000	0.000000	0.000966	-0.005203	-0.005302	0.000000	0.000000	2.000000	64.000000	0.000000
3781.442506	-0.085018	0.558042	0.008939	82.416824	22.159142	87.330559	-0.749092	0.000000	-0.446938	0.000000	0.000000	0.000000	0.000966	-0.005203	-0.005302	0.000000	0.000000	2.000000	64.000000	0.000000
3781.445839	-0.085018	0.558042	0.008939	82.416824	22.159142	87.330559	-0.749092	0.000000	-0.446938	0.000000	0.000000	0.000000	0.000966	-0.005203	-0.005302	0.000000	0.000000	2.000000	64.000000	0.000000
3781.449172	-0.084992	0.558050	0.008920	82.416824	22.159142	87.330559	-0.749092	0.000000	-0.446938	0.000000	0.000000	0.000000	0.007901	0.002564	-0.005718	0.000000	0.000000	2.000000	64.000000	0.000000
3781.452506	-0.084992	0.558050	0.008920	82.414185	22.149225	87.317795	-0.749092	0.000000	-0.446938	0.000000	0.000000	0.000000	0.007901	0.002564	-0.005718	0.000000	0.000000	2.000000	64.000000	0.000000
3781.455839	-0.084992	0.558050	0.008920	82.414185	22.149225	87.317795	-0.749092	0.000000	-0.446938	0.000000	0.000000	0.000000	0.007901	0.002564	-0.005718	0.000000	0.000000	2.000000	64.000000	0.000000
3781.459172	-0.084992	0.558050	0.008920	82.414185	22.149225	87.317795	-0.749092	0.000000	-0.446938	0.000000	0.000000	0.000000	0.007901	0.002564	-0.005718	0.000000	0.000000	2.000000	64.000000	0.000000
3781.462506	-0.084964	0.558085	0.008895	82.414185	22.149225	87.317795	-0.750409	0.000000	-0.445985	0.000000	0.000000	0.000000	0.008198	0.010316	-0.007345	0.000000	0.000000	2.000000	64.000000	0.000000
3781.465839	-0.084964	0.558085	0.008895	82.414185	22.149225	87.317795	-0.750409	0.000000	-0.445985	0.000000	0.000000	0.000000	0.008198	0.010316	-0.007345	0.000000	0.000000	2.000000	64.000000	0.000000
3781.469172	-0.084964	0.558085	0.008895	82.414185	22.149225	87.317795	-0.750409	0.000000	-0.445985	0.000000	0.000000	0.000000	0.008198	0.010316	-0.007345	0.000000	0.000000	2.000000	64.000000	0.000000
3781.472506	-0.084964	0.558085	0.008895	82.414185	22.149225	87.317795	-0.751775	0.000000	-0.444760	0.000000	0.000000	0.000000	0.008198	0.010316	-0.007345	0.000000	0.000000	2.000000	64.000000	0.000000
3781.475839	-0.084964	0.558085	0.008895	82.414185	22.149225	87.317795	-0.751775	0.000000	-0.444760	0.000000	0.000000	0.000000	-0.000000	-0.000002	0.000000	0.000000	0.000000	2.000000	64.000000	0.000000
3781.479172	-0.084964	0.558085	0.008895	82.414185	22.149225	87.317795	-0.751775	0.000000	-0.444760	0.000000	0.000000	0.000000	-0.000000	-0.000002	0.000000	0.000000	0.000000	2.000000	64.000000	0.000000
3781.482506	-0.084961	0.558068	0.008878	82.416824	22.161846	87.330505	-0.751775	0.000000	-0.444760	0.000000	0.000000	0.000000	0.000965	-0.005202	-0.005302	0.000000	0.000000	2.000000	64.000000	0.000000
3781.485839	-0.084961	0.558068	0.008878	82.416824	22.161846	87.330505	-0.751775	0.000000	-0.444760	0.000000	0.000000	0.000000	0.000965	-0.005202	-0.005302	0.000000	0.000000	2.000000	64.000000	0.000000
3781.489172	-0.084961	0.558068	0.008878	82.416824	22.161846	87.330505	-0.751775	0.000000	-0.444760	0.000000	0.000000	0.000000	0.000965	-0.005202	-0.005302	0.000000	0.000000	2.000000	64.000000	0.000000
3781.492506	-0.084961	0.558068	0.008878	82.416824	22.161846	87.330505	-0.751936	0.000000	-0.443877	0.000000	0.000000	0.000000	0.000965	-0.005202	-0.005302	0.000000	0.000000	2.000000	64.000000	0.000000
3781.495839	-0.084957	0.558076	0.008854	82.416824	22.161846	87.330505	-0.751936	0.000000	-0.443877	0.000000	0.000000	0.000000	0.001263	0.002565	-0.006929	0.000000	0.000000	2.000000	64.000000	0.000000
3781.499172	-0.084957	0.558076	0.008854	82.416824	22.161846	87.330505	-0.751936	0.000000	-0.443877	0.000000	0.000000	0.000000	0.001263	0.002565	-0.006929	0.000000	0.000000	2.000000	64.000000	0.000000
3781.502506	-0.084957	0.558076	0.008854	82.416771	22.164524	87.330460	-0.752146	0.000000	-0.442722	0.000000	0.000000	0.000000	0.001263	0.002565	-0.006929	0.000000	0.000000	2.000000	64.000000	0.000000
3781.505839	-0.084957	0.558076	0.008854	82.416771	22.164524	87.330460	-0.752146	0.000000	-0.442722	0.000000	0.000000	0.000000	0.001263	0.002565	-0.006929	0.000000	0.000000	2.000000	64.000000	0.000000
3781.509172	-0.084935	0.558076	0.008858	82.416771	22.164524	87.330460	-0.752146	0.000000	-0.442722	0.000000	0.000000	0.000000	0.006638	0.000008	0.001210	0.000000	0.000000	2.000000	64.000000	0.000000
3781.512506	-0.084935	0.558076	0.008858	82.414185	22.154654	87.317764	-0.752146	0.000000	-0.442722	0.000000	0.000000	0.000000	0.006638	0.000008	0.001210	0.000000	0.000000	2.000000	64.000000	0.000000
3781.515839	-0.084935	0.558076	0.008858	82.414185	22.154654	87.317764	-0.752146	0.000000	-0.442722	0.000000	0.000000	0.000000	0.006638	0.000008	0.001210	0.000000	0.000000	2.000000	64.000000	0.000000
3781.519172	-0.084935	0.558076	0.008858	82.414185	22.154654	87.317764	-0.752146	0.000000	-0.442722	0.000000	0.000000	0.000000	0.006638	0.000008	0.001210	0.000000	0.000000	2.000000	64.000000	0.000000
3781.522506	-0.084900	0.558128	0.008920	82.408913	22.132158	87.292366	-0.753253	0.000000	-0.442924	0.000000	0.000000	0.000000	0.010377	0.015627	0.018324	0.000000	0.000000	2.000000	64.000000	0.000000
3781.525839	-0.084900	0.558128	0.008920	82.408913	22.132158	87.292366	-0.753253	0.000000	-0.442924	0.000000	0.000000	0.000000	0.010377	0.015627	0.018324	0.000000	0.000000	2.000000	64.000000	0.000000
3781.529172	-0.084900	0.558128	0.008920	82.408913	22.132158	87.292366	-0.753253	0.000000	-0.442924	0.000000	0.000000	0.000000	0.010377	0.015627	0.018324	0.000000	0.000000	2.000000	64.000000	0.000000
3781.532506	-0.084900	0.558128	0.008920	82.406273	22.119583	87.279663	-0.754983	0.000000	-0.445978	0.000000	0.000000	0.000000	0.010377	0.015627	0.018324	0.000000	0.000000	2.000000	64.000000	0.000000
3781.535839	-0.084908	0.558137	0.008960	82.406273	22.119583	87.279663	-0.754983	0.000000	-0.445978	0.000000	0.000000	0.000000	-0.002230	0.002653	0.012231	0.000000	0.000000	2.000000	64.000000	0.000000
3781.539172	-0.084908	0.558137	0.008960	82.406273	22.119583	87.279663	-0.754983	0.000000	-0.445978	0.000000	0.000000	0.000000	-0.002230	0.002653	0.012231	0.000000	0.000000	2.000000	64.000000	0.000000
3781.542506	-0.084908	0.558137	0.008960	82.400955	22.097078	87.254204	-0.754611	0.000000	-0.448016	0.000000	0.000000	0.000000	-0.002230	0.002653	0.012231	0.000000	0.000000	2.000000	64.000000	0.000000
3781.545839	-0.084908	0.558137	0.008960	82.400955	22.097078	87.254204	-0.754611	0.000000	-0.448016	0.000000	0.000000	0.000000	-0.002230	0.002653	0.012231	0.000000	0.000000	2.000000	64.000000	0.000000
3781.549172	-0.084892	0.558172	0.009000	82.400955	22.097078	87.254204	-0.754611	0.000000	-0.448016	0.000000	0.000000	0.000000	0.004709	0.010407	0.011811	0.000000	0.000000	2.000000	64.000000	0.000000
3781.552506	-0.084892	0.558172	0.009000	82.398315	22.084530	87.241547	-0.754611	0.000000	-0.448016	0.000000	0.000000	0.000000	0.004709	0.010407	0.011811	0.000000	0.000000	2.000000	64.000000	0.000000
3781.555839	-0.084892	0.558172	0.009000	82.398315	22.084530	87.241547	-0.754611	0.000000	-0.448016	0.000000	0.000000	0.000000	0.004709	0.010407	0.011811	0.000000	0.000000	2.000000	64.000000	0.000000
3781.559172	-0.084892	0.558172	0.009000	82.398315	22.084530	87.241547	-0.754611	0.000000	-0.448016	0.000000	0.000000	0.000000	0.004709	0.010407	0.011811	0.000000	0.000000	2.000000	64.000000	0.000000
3781.562506	-0.084929	0.558189	0.009077	82.395691	22.069233	87.228859	-0.755396	0.000000	-0.449985	0.000000	0.000000	0.000000	-0.011095	0.005310	0.023249	0.000000	0.000000	2.000000	64.000000	0.000000
3781.565839	-0.084929	0.558189	0.009077	82.395691	22.069233	87.228859	-0.755396	0.000000	-0.449985	0.000000	0.000000	0.000000	-0.011095	0.005310	0.023249	0.000000	0.000000	2.000000	64.000000	0.000000
3781.569172	-0.084929	0.558189	0.009077	82.395691	22.069233	87.228859	-0.755396	0.000000	-0.449985	0.000000	0.000000	0.000000	-0.011095	0.005310	0.023249	0.000000	0.000000	2.000000	64.000000	0.000000
3781.572506	-0.084929	0.558189	0.009077	82.393051	22.056700	87.216217	-0.753546	0.000000	-0.453860	0.000000	0.000000	0.000000	-0.011095	0.005310	0.023249	0.000000	0.000000	2.000000	64.000000	0.000000
3781.575839	-0.084959	0.558198	0.009114	82.393051	22.056700	87.216217	-0.753546	0.000000	-0.453860	0.000000	0.000000	0.000000	-0.008866	0.002636	0.011019	0.000000	0.000000	2.000000	64.000000	0.000000
3781.579172	-0.084959	0.558198	0.009114	82.393051	22.056700	87.216217	-0.753546	0.000000	-0.453860	0.000000	0.000000	0.000000	-0.008866	0.002636	0.011019	0.000000	0.000000	2.000000	64.000000	0.000000
3781.582506	-0.084959	0.558198	0.009114	82.393051	22.053949	87.216194	-0.752069	0.000000	-0.455696	0.000000	0.000000	0.000000	-0.008866	0.002636	0.011019	0.000000	0.000000	2.000000	64.000000	0.000000
3781.585839	-0.084959	0.558198	0.009114	82.393051	22.053949	87.216194	-0.752069	0.000000	-0.455696	0.000000	0.000000	0.000000	-0.008866	0.002636	0.011019	0.000000	0.000000	2.000000	64.000000	0.000000
3781.589172	-0.084959	0.558198	0.009114	82.393051	22.053949	87.216194	-0.752069	0.000000	-0.455696	0.000000	0.000000	0.000000	0.000001	0.000008	0.000000	0.000000	0.000000	2.000000	64.000000	0.000000
3781.592506	-0.084959	0.558198	0.009114	82.395660	22.063795	87.228844	-0.752069	0.000000	-0.455696	0.000000	0.000000	0.000000	0.000001	0.000008	0.000000	0.000000	0.000000	2.000000	64.000000	0.000000
3781.595839	-0.084959	0.558198	0.009114	82.395660	22.063795	87.228844	-0.752069	0.000000	-0.455696	0.000000	0.000000	0.000000	0.000001	0.000008	0.000000	0.000000	0.000000	2.000000	64.000000	0.000000
3781.599172	-0.084959	0.558198	0.009114	82.395660	22.063795	87.228844	-0.752069	0.000000	-0.455696	0.000000	0.000000	0.000000	0.000001	0.000008	0.000000	0.000000	0.000000	2.000000	64.000000	0.000000
3781.602506	-0.084975	0.558138	0.009080	82.399117	22.078270	87.243629	-0.752069	0.000000	-0.455696	0.000000	0.000000	0.000000	-0.005005	-0.018175	-0.010182	0.000000	0.000000	2.000000	64.000000	0.000000
3781.605839	-0.084975	0.558138	0.009080	82.399117	22.078270	87.243629	-0.752069	0.000000	-0.455696	0.000000	0.000000	0.000000	-0.005005	-0.018175	-0.010182	0.000000	0.000000	2.000000	64.000000	0.000000
3781.609172	-0.084975	0.558138	0.009080	82.399117	22.078270	87.243629	-0.752069	0.000000	-0.455696	0.000000	0.000000	0.000000	-0.005005	-0.018175	-0.010182	0.000000	0.000000	2.000000	64.000000	0.000000
3781.612506	-0.084975	0.558138	0.009080	82.400742	22.084879	87.247940	-0.751235	0.000000	-0.453999	0.000000	0.000000	0.000000	-0.005005	-0.018175	-0.010182	0.000000	0.000000	2.000000	64.000000	0.000000
3781.615839	-0.084947	0.558103	0.009049	82.400742	22.084879	87.247940	-0.751235	0.000000	-0.453999	0.000000	0.000000	0.000000	0.008571	-0.010426	-0.009392	0.000000	0.000000	2.000000	64.000000	0.000000
3781.619172	-0.084947	0.558103	0.009049	82.400742	22.084879	87.247940	-0.751235	0.000000	-0.453999	0.000000	0.000000	0.000000	0.008571	-0.010426	-0.009392	0.000000	0.000000	2.000000	64.000000	0.000000
3781.622506	-0.084947	0.558103	0.009049	82.394966	22.046131	87.209991	-0.752663	0.000000	-0.452434	0.000000	0.000000	0.000000	0.008571	-0.010426	-0.009392	0.000000	0.000000	2.000000	64.000000	0.000000
3781.625839	-0.084947	0.558103	0.009049	82.394966	22.046131	87.209991	-0.752663	0.000000	-0.452434	0.000000	0.000000	0.000000	0.008571	-0.010426	-0.009392	0.000000	0.000000	2.000000	64.000000	0.000000
3781.629172	-0.084940	0.558068	0.009013	82.394966	22.046131	87.209991	-0.752663	0.000000	-0.452434	0.000000	0.000000	0.000000	0.001931	-0.010401	-0.010603	0.000000	0.000000	2.000000	64.000000	0.000000
3781.632506	-0.084940	0.558068	0.009013	82.379189	21.955305	87.117485	-0.752663	0.000000	-0.452434	0.000000	0.000000	0.000000	0.001931	-0.010401	-0.010603	0.000000	0.000000	2.000000	64.000000	0.000000
3781.635839	-0.084940	0.558068	0.009013	82.379189	21.955305	87.117485	-0.752663	0.000000	-0.452434	0.000000	0.000000	0.000000	0.001931	-0.010401	-0.010603	0.000000	0.000000	2.000000	64.000000	0.000000
3781.639172	-0.084940	0.558068	0.009013	82.379189	21.955305	87.117485	-0.752663	0.000000	-0.452434	0.000000	0.000000	0.000000	0.001931	-0.010401	-0.010603	0.000000	0.000000	2.000000	64.000000	0.000000
3781.642506	-0.084898	0.558016	0.009032	82.357872	21.833199	86.993973	-0.752985	0.000000	-0.450666	0.000000	0.000000	0.000000	0.012687	-0.015540	0.005670	0.000000	0.000000	2.000000	64.000000	0.000000
3781.645839	-0.084898	0.558016	0.009032	82.357872	21.833199	86.993973	-0.752985	0.000000	-0.450666	0.000000	0.000000	0.000000	0.012687	-0.015540	0.005670	0.000000	0.000000	2.000000	64.000000	0.000000
3781.649172	-0.084898	0.558016	0.009032	82.357872	21.833199	86.993973	-0.752985	0.000000	-0.450666	0.000000	0.000000	0.000000	0.012687	-0.015540	0.005670	0.000000	0.000000	2.000000	64.000000	0.000000
3781.652506	-0.084898	0.558016	0.009032	82.340248	21.732792	86.892006	-0.755100	0.000000	-0.451611	0.000000	0.000000	0.000000	0.012687	-0.015540	0.005670	0.000000	0.000000	2.000000	64.000000	0.000000
3781.655839	-0.084877	0.557990	0.009042	82.340248	21.732792	86.892006	-0.755100	0.000000	-0.451611	0.000000	0.000000	0.000000	0.006342	-0.007765	0.002835	0.000000	0.000000	2.000000	64.000000	0.000000
3781.659172	-0.084877	0.557990	0.009042	82.340248	21.732792	86.892006	-0.755100	0.000000	-0.451611	0.000000	0.000000	0.000000	0.006342	-0.007765	0.002835	0.000000	0.000000	2.000000	64.000000	0.000000
3781.662506	-0.084877	0.557990	0.009042	82.328873	21.665995	86.823524	-0.756156	0.000000	-0.452084	0.000000	0.000000	0.000000	0.006342	-0.007765	0.002835	0.000000	0.000000	2.000000	64.000000	0.000000
3781.665839	-0.084877	0.557990	0.009042	82.328873	21.665995	86.823524	-0.756156	0.000000	-0.452084	0.000000	0.000000	0.000000	0.006342	-0.007765	0.002835	0.000000	0.000000	2.000000	64.000000	0.000000
3781.669172	-0.084857	0.557939	0.009057	82.328873	21.665995	86.823524	-0.756156	0.000000	-0.452084	0.000000	0.000000	0.000000	0.006050	-0.015532	0.004458	0.000000	0.000000	2.000000	64.000000	0.000000
3781.672506	-0.084857	0.557939	0.009057	82.326012	21.649683	86.804916	-0.756156	0.000000	-0.452084	0.000000	0.000000	0.000000	0.006050	-0.015532	0.004458	0.000000	0.000000	2.000000	64.000000	0.000000
3781.675839	-0.084857	0.557939	0.009057	82.326012	21.649683	86.804916	-0.756156	0.000000	-0.452084	0.000000	0.000000	0.000000	0.006050	-0.015532	0.004458	0.000000	0.000000	2.000000	64.000000	0.000000
3781.679172	-0.084857	0.557939	0.009057	82.326012	21.649683	86.804916	-0.756156	0.000000	-0.452084	0.000000	0.000000	0.000000	0.006050	-0.015532	0.004458	0.000000	0.000000	2.000000	64.000000	0.000000
3781.682506	-0.084804	0.557861	0.009017	82.329468	21.666597	86.819427	-0.757165	0.000000	-0.452827	0.000000	0.000000	0.000000	0.015877	-0.023375	-0.011872	0.000000	0.000000	2.000000	64.000000	0.000000
3781.685839	-0.084804	0.557861	0.009017	82.329468	21.666597	86.819427	-0.757165	0.000000	-0.452827	0.000000	0.000000	0.000000	0.015877	-0.023375	-0.011872	0.000000	0.000000	2.000000	64.000000	0.000000
3781.689172	-0.084804	0.557861	0.009017	82.329468	21.666597	86.819427	-0.757165	0.000000	-0.452827	0.000000	0.000000	0.000000	0.015877	-0.023375	-0.011872	0.000000	0.000000	2.000000	64.000000	0.000000
3781.692506	-0.084804	0.557861	0.009017	82.337425	21.703522	86.856674	-0.759811	0.000000	-0.450848	0.000000	0.000000	0.000000	0.015877	-0.023375	-0.011872	0.000000	0.000000	2.000000	64.000000	0.000000
3781.695839	-0.084824	0.557818	0.009001	82.337425	21.703522	86.856674	-0.759811	0.000000	-0.450848	0.000000	0.000000	0.000000	-0.005968	-0.012968	-0.004890	0.000000	0.000000	2.000000	64.000000	0.000000
3781.699172	-0.084824	0.557818	0.009001	82.337425	21.703522	86.856674	-0.759811	0.000000	-0.450848	0.000000	0.000000	0.000000	-0.005968	-0.012968	-0.004890	0.000000	0.000000	2.000000	64.000000	0.000000
3781.702506	-0.084824	0.557818	0.009001	82.345367	21.737833	86.894035	-0.758816	0.000000	-0.450033	0.000000	0.000000	0.000000	-0.005968	-0.012968	-0.004890	0.000000	0.000000	2.000000	64.000000	0.000000
3781.705839	-0.084824	0.557818	0.009001	82.345367	21.737833	86.894035	-0.758816	0.000000	-0.450033	0.000000	0.000000	0.000000	-0.005968	-0.012968	-0.004890	0.000000	0.000000	2.000000	64.000000	0.000000
3781.709172	-0.084814	0.557765	0.008948	82.345367	21.737833	86.894035	-0.758816	0.000000	-0.450033	0.000000	0.000000	0.000000	0.002897	-0.015623	-0.015917	0.000000	0.000000	2.000000	64.000000	0.000000
3781.712506	-0.084814	0.557765	0.008948	82.349655	21.753977	86.910713	-0.758816	0.000000	-0.450033	0.000000	0.000000	0.000000	0.002897	-0.015623	-0.015917	0.000000	0.000000	2.000000	64.000000	0.000000
3781.715839	-0.084814	0.557765	0.008948	82.349655	21.753977	86.910713	-0.758816	0.000000	-0.450033	0.000000	0.000000	0.000000	0.002897	-0.015623	-0.015917	0.000000	0.000000	2.000000	64.000000	0.000000
3781.719172	-0.084814	0.557765	0.008948	82.349655	21.753977	86.910713	-0.758816	0.000000	-0.450033	0.000000	0.000000	0.000000	0.002897	-0.015623	-0.015917	0.000000	0.000000	2.000000	64.000000	0.000000
3781.722506	-0.084813	0.557670	0.008814	82.350243	21.746384	86.906540	-0.759299	0.000000	-0.447380	0.000000	0.000000	0.000000	0.000417	-0.028632	-0.039976	0.000000	0.000000	2.000000	64.000000	0.000000
3781.725839	-0.084813	0.557670	0.008814	82.350243	21.746384	86.906540	-0.759299	0.000000	-0.447380	0.000000	0.000000	0.000000	0.000417	-0.028632	-0.039976	0.000000	0.000000	2.000000	64.000000	0.000000
3781.729172	-0.084813	0.557670	0.008814	82.350243	21.746384	86.906540	-0.759299	0.000000	-0.447380	0.000000	0.000000	0.000000	0.000417	-0.028632	-0.039976	0.000000	0.000000	2.000000	64.000000	0.000000
3781.732506	-0.084813	0.557670	0.008814	82.345268	21.710043	86.871185	-0.759369	0.000000	-0.440718	0.000000	0.000000	0.000000	0.000417	-0.028632	-0.039976	0.000000	0.000000	2.000000	64.000000	0.000000
3781.735839	-0.084803	0.557618	0.008761	82.345268	21.710043	86.871185	-0.759369	0.000000	-0.440718	0.000000	0.000000	0.000000	0.002897	-0.015605	-0.015924	0.000000	0.000000	2.000000	64.000000	0.000000
3781.739172	-0.084803	0.557618	0.008761	82.345268	21.710043	86.871185	-0.759369	0.000000	-0.440718	0.000000	0.000000	0.000000	0.002897	-0.015605	-0.015924	0.000000	0.000000	2.000000	64.000000	0.000000
3781.742506	-0.084803	0.557618	0.008761	82.331024	21.624203	86.784081	-0.759851	0.000000	-0.438064	0.000000	0.000000	0.000000	0.002897	-0.015605	-0.015924	0.000000	0.000000	2.000000	64.000000	0.000000
3781.745839	-0.084803	0.557618	0.008761	82.331024	21.624203	86.784081	-0.759851	0.000000	-0.438064	0.000000	0.000000	0.000000	0.002897	-0.015605	-0.015924	0.000000	0.000000	2.000000	64.000000	0.000000
3781.749172	-0.084771	0.557566	0.008712	82.331024	21.624203	86.784081	-0.759851	0.000000	-0.438064	0.000000	0.000000	0.000000	0.009533	-0.015595	-0.014719	0.000000	0.000000	2.000000	64.000000	0.000000
3781.752506	-0.084771	0.557566	0.008712	82.308281	21.485855	86.647842	-0.759851	0.000000	-0.438064	0.000000	0.000000	0.000000	0.009533	-0.015595	-0.014719	0.000000	0.000000	2.000000	64.000000	0.000000
3781.755839	-0.084771	0.557566	0.008712	82.308281	21.485855	86.647842	-0.759851	0.000000	-0.438064	0.000000	0.000000	0.000000	0.009533	-0.015595	-0.014719	0.000000	0.000000	2.000000	64.000000	0.000000
3781.759172	-0.084771	0.557566	0.008712	82.308281	21.485855	86.647842	-0.759851	0.000000	-0.438064	0.000000	0.000000	0.000000	0.009533	-0.015595	-0.014719	0.000000	0.000000	2.000000	64.000000	0.000000
3781.762506	-0.084753	0.557436	0.008611	82.269905	21.264217	86.428894	-0.761440	0.000000	-0.435610	0.000000	0.000000	0.000000	0.005504	-0.038949	-0.030244	0.000000	0.000000	2.000000	64.000000	0.000000
3781.765839	-0.084753	0.557436	0.008611	82.269905	21.264217	86.428894	-0.761440	0.000000	-0.435610	0.000000	0.000000	0.000000	0.005504	-0.038949	-0.030244	0.000000	0.000000	2.000000	64.000000	0.000000
3781.769172	-0.084753	0.557436	0.008611	82.269905	21.264217	86.428894	-0.761440	0.000000	-0.435610	0.000000	0.000000	0.000000	0.005504	-0.038949	-0.030244	0.000000	0.000000	2.000000	64.000000	0.000000
3781.772506	-0.084753	0.557436	0.008611	82.232185	21.046452	86.213974	-0.762358	0.000000	-0.430570	0.000000	0.000000	0.000000	0.005504	-0.038949	-0.030244	0.000000	0.000000	2.000000	64.000000	0.000000
3781.775839	-0.084740	0.557367	0.008541	82.232185	21.046452	86.213974	-0.762358	0.000000	-0.430570	0.000000	0.000000	0.000000	0.003865	-0.020786	-0.021247	0.000000	0.000000	2.000000	64.000000	0.000000
3781.779172	-0.084740	0.557367	0.008541	82.232185	21.046452	86.213974	-0.762358	0.000000	-0.430570	0.000000	0.000000	0.000000	0.003865	-0.020786	-0.021247	0.000000	0.000000	2.000000	64.000000	0.000000
3781.782506	-0.084740	0.557367	0.008541	82.209305	20.911514	86.081184	-0.763002	0.000000	-0.427028	0.000000	0.000000	0.000000	0.003865	-0.020786	-0.021247	0.000000	0.000000	2.000000	64.000000	0.000000
3781.785839	-0.084740	0.557367	0.008541	82.209305	20.911514	86.081184	-0.763002	0.000000	-0.427028	0.000000	0.000000	0.000000	0.003865	-0.020786	-0.021247	0.000000	0.000000	2.000000	64.000000	0.000000
3781.789172	-0.084720	0.557289	0.008429	82.209305	20.911514	86.081184	-0.763002	0.000000	-0.427028	0.000000	0.000000	0.000000	0.006093	-0.023427	-0.033493	0.000000	0.000000	2.000000	64.000000	0.000000
3781.792506	-0.084710	0.557237	0.008376	82.199455	20.847824	86.018929	-0.763002	0.000000	-0.427028	0.000000	0.000000	0.000000	0.002902	-0.015584	-0.015943	0.000000	0.000000	2.000000	64.000000	0.000000
3781.795839	-0.084710	0.557237	0.008376	82.199455	20.847824	86.018929	-0.763002	0.000000	-0.427028	0.000000	0.000000	0.000000	0.002902	-0.015584	-0.015943	0.000000	0.000000	2.000000	64.000000	0.000000
3781.799172	-0.084710	0.557237	0.008376	82.199455	20.847824	86.018929	-0.763002	0.000000	-0.427028	0.000000	0.000000	0.000000	0.002902	-0.015584	-0.015943	0.000000	0.000000	2.000000	64.000000	0.000000
3781.802506	-0.084710	0.557237	0.008376	82.186111	20.773476	85.943016	-0.764501	0.000000	-0.418789	0.000000	0.000000	0.000000	0.002902	-0.015584	-0.015943	0.000000	0.000000	2.000000	64.000000	0.000000
3781.805839	-0.084674	0.557193	0.008304	82.186111	20.773476	85.943016	-0.764501	0.000000	-0.418789	0.000000	0.000000	0.000000	0.010791	-0.013011	-0.021667	0.000000	0.000000	2.000000	64.000000	0.000000
3781.809172	-0.084674	0.557193	0.008304	82.186111	20.773476	85.943016	-0.764501	0.000000	-0.418789	0.000000	0.000000	0.000000	0.010791	-0.013011	-0.021667	0.000000	0.000000	2.000000	64.000000	0.000000
3781.812506	-0.084674	0.557193	0.008304	82.172783	20.696676	85.867393	-0.766300	0.000000	-0.415178	0.000000	0.000000	0.000000	0.010791	-0.013011	-0.021667	0.000000	0.000000	2.000000	64.000000	0.000000
3781.815839	-0.084674	0.557193	0.008304	82.172783	20.696676	85.867393	-0.766300	0.000000	-0.415178	0.000000	0.000000	0.000000	0.010791	-0.013011	-0.021667	0.000000	0.000000	2.000000	64.000000	0.000000
3781.819172	-0.084667	0.557185	0.008263	82.172783	20.696676	85.867393	-0.766300	0.000000	-0.415178	0.000000	0.000000	0.000000	0.002226	-0.002611	-0.012243	0.000000	0.000000	2.000000	64.000000	0.000000
3781.822506	-0.084667	0.557185	0.008263	82.152946	20.585823	85.760468	-0.766300	0.000000	-0.415178	0.000000	0.000000	0.000000	0.002226	-0.002611	-0.012243	0.000000	0.000000	2.000000	64.000000	0.000000
3781.825839	-0.084667	0.557185	0.008263	82.152946	20.585823	85.760468	-0.766300	0.000000	-0.415178	0.000000	0.000000	0.000000	0.002226	-0.002611	-0.012243	0.000000	0.000000	2.000000	64.000000	0.000000
3781.829172	-0.084667	0.557185	0.008263	82.152946	20.585823	85.760468	-0.766300	0.000000	-0.415178	0.000000	0.000000	0.000000	0.002226	-0.002611	-0.012243	0.000000	0.000000	2.000000	64.000000	0.000000
3781.832506	-0.084684	0.557193	0.008236	82.127800	20.455044	85.630722	-0.766671	0.000000	-0.413137	0.000000	0.000000	0.000000	-0.005367	0.002563	-0.008134	0.000000	0.000000	2.000000	64.000000	0.000000
3781.835839	-0.084684	0.557193	0.008236	82.127800	20.455044	85.630722	-0.766671	0.000000	-0.413137	0.000000	0.000000	0.000000	-0.005367	0.002563	-0.008134	0.000000	0.000000	2.000000	64.000000	0.000000
3781.839172	-0.084684	0.557193	0.008236	82.127800	20.455044	85.630722	-0.766671	0.000000	-0.413137	0.000000	0.000000	0.000000	-0.005367	0.002563	-0.008134	0.000000	0.000000	2.000000	64.000000	0.000000
3781.842506	-0.084684	0.557193	0.008236	82.102509	20.322378	85.501785	-0.765776	0.000000	-0.411782	0.000000	0.000000	0.000000	-0.005367	0.002563	-0.008134	0.000000	0.000000	2.000000	64.000000	0.000000
3781.845839	-0.084713	0.557228	0.008267	82.102509	20.322378	85.501785	-0.765776	0.000000	-0.411782	0.000000	0.000000	0.000000	-0.008563	0.010388	0.009425	0.000000	0.000000	2.000000	64.000000	0.000000
3781.849172	-0.084713	0.557228	0.008267	82.102509	20.322378	85.501785	-0.765776	0.000000	-0.411782	0.000000	0.000000	0.000000	-0.008563	0.010388	0.009425	0.000000	0.000000	2.000000	64.000000	0.000000
3781.852506	-0.084713	0.557228	0.008267	82.078262	20.198652	85.381485	-0.764349	0.000000	-0.413353	0.000000	0.000000	0.000000	-0.008563	0.010388	0.009425	0.000000	0.000000	2.000000	64.000000	0.000000
3781.855839	-0.084713	0.557228	0.008267	82.078262	20.198652	85.381485	-0.764349	0.000000	-0.413353	0.000000	0.000000	0.000000	-0.008563	0.010388	0.009425	0.000000	0.000000	2.000000	64.000000	0.000000
3781.859172	-0.084738	0.557245	0.008281	82.078262	20.198652	85.381485	-0.764349	0.000000	-0.413353	0.000000	0.000000	0.000000	-0.007597	0.005181	0.004108	0.000000	0.000000	2.000000	64.000000	0.000000
3781.862506	-0.084738	0.557245	0.008281	82.055939	20.088182	85.271629	-0.764349	0.000000	-0.413353	0.000000	0.000000	0.000000	-0.007597	0.005181	0.004108	0.000000	0.000000	2.000000	64.000000	0.000000
3781.865839	-0.084738	0.557245	0.008281	82.055939	20.088182	85.271629	-0.764349	0.000000	-0.413353	0.000000	0.000000	0.000000	-0.007597	0.005181	0.004108	0.000000	0.000000	2.000000	64.000000	0.000000
3781.869172	-0.084738	0.557245	0.008281	82.055939	20.088182	85.271629	-0.764349	0.000000	-0.413353	0.000000	0.000000	0.000000	-0.007597	0.005181	0.004108	0.000000	0.000000	2.000000	64.000000	0.000000
3781.872506	-0.084778	0.557306	0.008371	82.039230	20.004511	85.191025	-0.763083	0.000000	-0.414037	0.000000	0.000000	0.000000	-0.011762	0.018214	0.026978	0.000000	0.000000	2.000000	64.000000	0.000000
3781.875839	-0.084778	0.557306	0.008371	82.039230	20.004511	85.191025	-0.763083	0.000000	-0.414037	0.000000	0.000000	0.000000	-0.011762	0.018214	0.026978	0.000000	0.000000	2.000000	64.000000	0.000000
3781.879172	-0.084778	0.557306	0.008371	82.039230	20.004511	85.191025	-0.763083	0.000000	-0.414037	0.000000	0.000000	0.000000	-0.011762	0.018214	0.026978	0.000000	0.000000	2.000000	64.000000	0.000000
3781.882506	-0.084778	0.557306	0.008371	82.028145	19.950249	85.139526	-0.761123	0.000000	-0.418534	0.000000	0.000000	0.000000	-0.011762	0.018214	0.026978	0.000000	0.000000	2.000000	64.000000	0.000000
3781.885839	-0.084810	0.557332	0.008425	82.028145	19.950249	85.139526	-0.761123	0.000000	-0.418534	0.000000	0.000000	0.000000	-0.009826	0.007830	0.016347	0.000000	0.000000	2.000000	64.000000	0.000000
3781.889172	-0.084810	0.557332	0.008425	82.028145	19.950249	85.139526	-0.761123	0.000000	-0.418534	0.000000	0.000000	0.000000	-0.009826	0.007830	0.016347	0.000000	0.000000	2.000000	64.000000	0.000000
3781.892506	-0.084810	0.557332	0.008425	82.018959	19.908417	85.097687	-0.759485	0.000000	-0.421258	0.000000	0.000000	0.000000	-0.009826	0.007830	0.016347	0.000000	0.000000	2.000000	64.000000	0.000000
3781.895839	-0.084810	0.557332	0.008425	82.018959	19.908417	85.097687	-0.759485	0.000000	-0.421258	0.000000	0.000000	0.000000	-0.009826	0.007830	0.016347	0.000000	0.000000	2.000000	64.000000	0.000000
3781.899172	-0.084821	0.557358	0.008484	82.018959	19.908417	85.097687	-0.759485	0.000000	-0.421258	0.000000	0.000000	0.000000	-0.003198	0.007816	0.017553	0.000000	0.000000	2.000000	64.000000	0.000000
3781.902506	-0.084821	0.557358	0.008484	82.013527	19.885977	85.075005	-0.759485	0.000000	-0.421258	0.000000	0.000000	0.000000	-0.003198	0.007816	0.017553	0.000000	0.000000	2.000000	64.000000	0.000000
3781.905839	-0.084821	0.557358	0.008484	82.013527	19.885977	85.075005	-0.759485	0.000000	-0.421258	0.000000	0.000000	0.000000	-0.003198	0.007816	0.017553	0.000000	0.000000	2.000000	64.000000	0.000000
3781.909172	-0.084821	0.557358	0.008484	82.013527	19.885977	85.075005	-0.759485	0.000000	-0.421258	0.000000	0.000000	0.000000	-0.003198	0.007816	0.017553	0.000000	0.000000	2.000000	64.000000	0.000000
3781.912506	-0.084865	0.557384	0.008602	82.010818	19.871990	85.063622	-0.758952	0.000000	-0.424184	0.000000	0.000000	0.000000	-0.013320	0.007894	0.035509	0.000000	0.000000	2.000000	64.000000	0.000000
3781.915839	-0.084865	0.557384	0.008602	82.010818	19.871990	85.063622	-0.758952	0.000000	-0.424184	0.000000	0.000000	0.000000	-0.013320	0.007894	0.035509	0.000000	0.000000	2.000000	64.000000	0.000000
3781.919172	-0.084865	0.557384	0.008602	82.010818	19.871990	85.063622	-0.758952	0.000000	-0.424184	0.000000	0.000000	0.000000	-0.013320	0.007894	0.035509	0.000000	0.000000	2.000000	64.000000	0.000000
3781.922506	-0.084865	0.557384	0.008602	82.008125	19.860796	85.052315	-0.756732	0.000000	-0.430102	0.000000	0.000000	0.000000	-0.013320	0.007894	0.035509	0.000000	0.000000	2.000000	64.000000	0.000000
3781.925839	-0.084873	0.557393	0.008643	82.008125	19.860796	85.052315	-0.756732	0.000000	-0.430102	0.000000	0.000000	0.000000	-0.002232	0.002645	0.012238	0.000000	0.000000	2.000000	64.000000	0.000000
3781.929172	-0.084873	0.557393	0.008643	82.008125	19.860796	85.052315	-0.756732	0.000000	-0.430102	0.000000	0.000000	0.000000	-0.002232	0.002645	0.012238	0.000000	0.000000	2.000000	64.000000	0.000000
3781.932506	-0.084873	0.557393	0.008643	82.008125	19.858057	85.052330	-0.756360	0.000000	-0.432142	0.000000	0.000000	0.000000	-0.002232	0.002645	0.012238	0.000000	0.000000	2.000000	64.000000	0.000000
3781.935839	-0.084873	0.557393	0.008643	82.008125	19.858057	85.052330	-0.756360	0.000000	-0.432142	0.000000	0.000000	0.000000	-0.002232	0.002645	0.012238	0.000000	0.000000	2.000000	64.000000	0.000000
3781.939172	-0.084899	0.557385	0.008662	82.008125	19.858057	85.052330	-0.756360	0.000000	-0.432142	0.000000	0.000000	0.000000	-0.007896	-0.002565	0.005718	0.000000	0.000000	2.000000	64.000000	0.000000
3781.942506	-0.084899	0.557385	0.008662	82.008125	19.860796	85.052315	-0.756360	0.000000	-0.432142	0.000000	0.000000	0.000000	-0.007896	-0.002565	0.005718	0.000000	0.000000	2.000000	64.000000	0.000000
3781.945839	-0.084899	0.557385	0.008662	82.008125	19.860796	85.052315	-0.756360	0.000000	-0.432142	0.000000	0.000000	0.000000	-0.007896	-0.002565	0.005718	0.000000	0.000000	2.000000	64.000000	0.000000
3781.949172	-0.084899	0.557385	0.008662	82.008125	19.860796	85.052315	-0.756360	0.000000	-0.432142	0.000000	0.000000	0.000000	-0.007896	-0.002565	0.005718	0.000000	0.000000	2.000000	64.000000	0.000000
3781.952506	-0.084878	0.557359	0.008671	82.010818	19.871990	85.063622	-0.755044	0.000000	-0.433095	0.000000	0.000000	0.000000	0.006341	-0.007772	0.002824	0.000000	0.000000	2.000000	64.000000	0.000000
3781.955839	-0.084878	0.557359	0.008671	82.010818	19.871990	85.063622	-0.755044	0.000000	-0.433095	0.000000	0.000000	0.000000	0.006341	-0.007772	0.002824	0.000000	0.000000	2.000000	64.000000	0.000000
3781.959172	-0.084878	0.557359	0.008671	82.010818	19.871990	85.063622	-0.755044	0.000000	-0.433095	0.000000	0.000000	0.000000	0.006341	-0.007772	0.002824	0.000000	0.000000	2.000000	64.000000	0.000000
3781.962506	-0.084878	0.557359	0.008671	82.013527	19.885977	85.075005	-0.756100	0.000000	-0.433565	0.000000	0.000000	0.000000	0.006341	-0.007772	0.002824	0.000000	0.000000	2.000000	64.000000	0.000000
3781.965839	-0.084853	0.557341	0.008658	82.013527	19.885977	85.075005	-0.756100	0.000000	-0.433565	0.000000	0.000000	0.000000	0.007603	-0.005193	-0.004103	0.000000	0.000000	2.000000	64.000000	0.000000
3781.969172	-0.084853	0.557341	0.008658	82.013527	19.885977	85.075005	-0.756100	0.000000	-0.433565	0.000000	0.000000	0.000000	0.007603	-0.005193	-0.004103	0.000000	0.000000	2.000000	64.000000	0.000000
3781.972506	-0.084853	0.557341	0.008658	82.013527	19.885977	85.075005	-0.757368	0.000000	-0.432881	0.000000	0.000000	0.000000	0.007603	-0.005193	-0.004103	0.000000	0.000000	2.000000	64.000000	0.000000
3781.975839	-0.084853	0.557341	0.008658	82.013527	19.885977	85.075005	-0.757368	0.000000	-0.432881	0.000000	0.000000	0.000000	0.007603	-0.005193	-0.004103	0.000000	0.000000	2.000000	64.000000	0.000000
3781.979172	-0.084848	0.557350	0.008635	82.013527	19.885977	85.075005	-0.757368	0.000000	-0.432881	0.000000	0.000000	0.000000	0.001260	0.002556	-0.006927	0.000000	0.000000	2.000000	64.000000	0.000000
3781.982506	-0.084848	0.557350	0.008635	82.013527	19.885977	85.075005	-0.757368	0.000000	-0.432881	0.000000	0.000000	0.000000	0.001260	0.002556	-0.006927	0.000000	0.000000	2.000000	64.000000	0.000000
3781.985839	-0.084848	0.557350	0.008635	82.013527	19.885977	85.075005	-0.757368	0.000000	-0.432881	0.000000	0.000000	0.000000	0.001260	0.002556	-0.006927	0.000000	0.000000	2.000000	64.000000	0.000000
3781.989172	-0.084848	0.557350	0.008635	82.013527	19.885977	85.075005	-0.757368	0.000000	-0.432881	0.000000	0.000000	0.000000	0.001260	0.002556	-0.006927	0.000000	0.000000	2.000000	64.000000	0.000000
3781.992506	-0.084821	0.557384	0.008610	82.010818	19.877434	85.063637	-0.757578	0.000000	-0.431727	0.000000	0.000000	0.000000	0.008189	0.010326	-0.007334	0.000000	0.000000	2.000000	64.000000	0.000000
3781.995839	-0.084821	0.557384	0.008610	82.010818	19.877434	85.063637	-0.757578	0.000000	-0.431727	0.000000	0.000000	0.000000	0.008189	0.010326	-0.007334	0.000000	0.000000	2.000000	64.000000	0.000000
3781.999172	-0.084821	0.557384	0.008610	82.010818	19.877434	85.063637	-0.757578	0.000000	-0.431727	0.000000	0.000000	0.000000	0.008189	0.010326	-0.007334	0.000000	0.000000	2.000000	64.000000	0.000000
3782.002506	-0.084821	0.557384	0.008610	82.008141	19.866247	85.052353	-0.758943	0.000000	-0.430505	0.000000	0.000000	0.000000	0.008189	0.010326	-0.007334	0.000000	0.000000	2.000000	64.000000	0.000000
3782.005839	-0.084820	0.557410	0.008605	82.008141	19.866247	85.052353	-0.758943	0.000000	-0.430505	0.000000	0.000000	0.000000	0.000295	0.007772	-0.001616	0.000000	0.000000	2.000000	64.000000	0.000000
3782.009172	-0.084820	0.557410	0.008605	82.008141	19.866247	85.052353	-0.758943	0.000000	-0.430505	0.000000	0.000000	0.000000	0.000295	0.007772	-0.001616	0.000000	0.000000	2.000000	64.000000	0.000000
3782.012506	-0.084820	0.557410	0.008605	82.005417	19.855026	85.041008	-0.758992	0.000000	-0.430235	0.000000	0.000000	0.000000	0.000295	0.007772	-0.001616	0.000000	0.000000	2.000000	64.000000	0.000000
3782.015839	-0.084820	0.557410	0.008605	82.005417	19.855026	85.041008	-0.758992	0.000000	-0.430235	0.000000	0.000000	0.000000	0.000295	0.007772	-0.001616	0.000000	0.000000	2.000000	64.000000	0.000000
3782.019172	-0.084819	0.557436	0.008599	82.005417	19.855026	85.041008	-0.758992	0.000000	-0.430235	0.000000	0.000000	0.000000	0.000293	0.007757	-0.001616	0.000000	0.000000	2.000000	64.000000	0.000000
3782.022506	-0.084819	0.557436	0.008599	81.999969	19.835369	85.018402	-0.758992	0.000000	-0.430235	0.000000	0.000000	0.000000	0.000293	0.007757	-0.001616	0.000000	0.000000	2.000000	64.000000	0.000000
3782.025839	-0.084819	0.557436	0.008599	81.999969	19.835369	85.018402	-0.758992	0.000000	-0.430235	0.000000	0.000000	0.000000	0.000293	0.007757	-0.001616	0.000000	0.000000	2.000000	64.000000	0.000000
3782.029172	-0.084819	0.557436	0.008599	81.999969	19.835369	85.018402	-0.758992	0.000000	-0.430235	0.000000	0.000000	0.000000	0.000293	0.007757	-0.001616	0.000000	0.000000	2.000000	64.000000	0.000000
3782.032506	-0.084803	0.557497	0.008633	81.997299	19.824183	85.007118	-0.759041	0.000000	-0.429966	0.000000	0.000000	0.000000	0.004994	0.018142	0.010212	0.000000	0.000000	2.000000	64.000000	0.000000
3782.035839	-0.084803	0.557497	0.008633	81.997299	19.824183	85.007118	-0.759041	0.000000	-0.429966	0.000000	0.000000	0.000000	0.004994	0.018142	0.010212	0.000000	0.000000	2.000000	64.000000	0.000000
3782.039172	-0.084803	0.557497	0.008633	81.997299	19.824183	85.007118	-0.759041	0.000000	-0.429966	0.000000	0.000000	0.000000	0.004994	0.018142	0.010212	0.000000	0.000000	2.000000	64.000000	0.000000
3782.042506	-0.084803	0.557497	0.008633	81.991852	19.801813	84.984520	-0.759873	0.000000	-0.431668	0.000000	0.000000	0.000000	0.004994	0.018142	0.010212	0.000000	0.000000	2.000000	64.000000	0.000000
3782.045839	-0.084805	0.557540	0.008646	81.991852	19.801813	84.984520	-0.759873	0.000000	-0.431668	0.000000	0.000000	0.000000	-0.000672	0.012957	0.003692	0.000000	0.000000	2.000000	64.000000	0.000000
3782.049172	-0.084805	0.557540	0.008646	81.991852	19.801813	84.984520	-0.759873	0.000000	-0.431668	0.000000	0.000000	0.000000	-0.000672	0.012957	0.003692	0.000000	0.000000	2.000000	64.000000	0.000000
3782.052506	-0.084805	0.557540	0.008646	81.986481	19.776810	84.962021	-0.759761	0.000000	-0.432284	0.000000	0.000000	0.000000	-0.000672	0.012957	0.003692	0.000000	0.000000	2.000000	64.000000	0.000000
3782.055839	-0.084805	0.557540	0.008646	81.986481	19.776810	84.962021	-0.759761	0.000000	-0.432284	0.000000	0.000000	0.000000	-0.000672	0.012957	0.003692	0.000000	0.000000	2.000000	64.000000	0.000000
3782.059172	-0.084833	0.557575	0.008677	81.986481	19.776810	84.962021	-0.759761	0.000000	-0.432284	0.000000	0.000000	0.000000	-0.008567	0.010393	0.009411	0.000000	0.000000	2.000000	64.000000	0.000000
3782.062506	-0.084833	0.557575	0.008677	81.983742	19.765633	84.950722	-0.759761	0.000000	-0.432284	0.000000	0.000000	0.000000	-0.008567	0.010393	0.009411	0.000000	0.000000	2.000000	64.000000	0.000000
3782.065839	-0.084833	0.557575	0.008677	81.983742	19.765633	84.950722	-0.759761	0.000000	-0.432284	0.000000	0.000000	0.000000	-0.008567	0.010393	0.009411	0.000000	0.000000	2.000000	64.000000	0.000000
3782.069172	-0.084833	0.557575	0.008677	81.983742	19.765633	84.950722	-0.759761	0.000000	-0.432284	0.000000	0.000000	0.000000	-0.008567	0.010393	0.009411	0.000000	0.000000	2.000000	64.000000	0.000000
3782.072506	-0.084866	0.557601	0.008731	81.981071	19.751808	84.939537	-0.758333	0.000000	-0.433852	0.000000	0.000000	0.000000	-0.009830	0.007841	0.016337	0.000000	0.000000	2.000000	64.000000	0.000000
3782.075839	-0.084866	0.557601	0.008731	81.981071	19.751808	84.939537	-0.758333	0.000000	-0.433852	0.000000	0.000000	0.000000	-0.009830	0.007841	0.016337	0.000000	0.000000	2.000000	64.000000	0.000000
3782.079172	-0.084866	0.557601	0.008731	81.981071	19.751808	84.939537	-0.758333	0.000000	-0.433852	0.000000	0.000000	0.000000	-0.009830	0.007841	0.016337	0.000000	0.000000	2.000000	64.000000	0.000000
3782.082506	-0.084866	0.557601	0.008731	81.978355	19.735262	84.928322	-0.756695	0.000000	-0.436575	0.000000	0.000000	0.000000	-0.009830	0.007841	0.016337	0.000000	0.000000	2.000000	64.000000	0.000000
3782.085839	-0.084914	0.557618	0.008741	81.978355	19.735262	84.928322	-0.756695	0.000000	-0.436575	0.000000	0.000000	0.000000	-0.014236	0.005209	0.002891	0.000000	0.000000	2.000000	64.000000	0.000000
3782.089172	-0.084914	0.557618	0.008741	81.978355	19.735262	84.928322	-0.756695	0.000000	-0.436575	0.000000	0.000000	0.000000	-0.014236	0.005209	0.002891	0.000000	0.000000	2.000000	64.000000	0.000000
3782.092506	-0.084914	0.557618	0.008741	81.978386	19.732517	84.928314	-0.754322	0.000000	-0.437057	0.000000	0.000000	0.000000	-0.014236	0.005209	0.002891	0.000000	0.000000	2.000000	64.000000	0.000000
3782.095839	-0.084914	0.557618	0.008741	81.978386	19.732517	84.928314	-0.754322	0.000000	-0.437057	0.000000	0.000000	0.000000	-0.014236	0.005209	0.002891	0.000000	0.000000	2.000000	64.000000	0.000000
3782.099172	-0.084962	0.557609	0.008756	81.978386	19.732517	84.928314	-0.754322	0.000000	-0.437057	0.000000	0.000000	0.000000	-0.014534	-0.002558	0.004508	0.000000	0.000000	2.000000	64.000000	0.000000
3782.102506	-0.084962	0.557609	0.008756	81.981049	19.740923	84.939507	-0.754322	0.000000	-0.437057	0.000000	0.000000	0.000000	-0.014534	-0.002558	0.004508	0.000000	0.000000	2.000000	64.000000	0.000000
3782.105839	-0.084962	0.557609	0.008756	81.981049	19.740923	84.939507	-0.754322	0.000000	-0.437057	0.000000	0.000000	0.000000	-0.014534	-0.002558	0.004508	0.000000	0.000000	2.000000	64.000000	0.000000
3782.109172	-0.084962	0.557609	0.008756	81.981049	19.740923	84.939507	-0.754322	0.000000	-0.437057	0.000000	0.000000	0.000000	-0.014534	-0.002558	0.004508	0.000000	0.000000	2.000000	64.000000	0.000000
3782.112506	-0.084937	0.557592	0.008742	81.981049	19.743628	84.939507	-0.751900	0.000000	-0.437808	0.000000	0.000000	0.000000	0.007603	-0.005201	-0.004098	0.000000	0.000000	2.000000	64.000000	0.000000
3782.115839	-0.084937	0.557592	0.008742	81.981049	19.743628	84.939507	-0.751900	0.000000	-0.437808	0.000000	0.000000	0.000000	0.007603	-0.005201	-0.004098	0.000000	0.000000	2.000000	64.000000	0.000000
3782.119172	-0.084937	0.557592	0.008742	81.981049	19.743628	84.939507	-0.751900	0.000000	-0.437808	0.000000	0.000000	0.000000	0.007603	-0.005201	-0.004098	0.000000	0.000000	2.000000	64.000000	0.000000
3782.122506	-0.084937	0.557592	0.008742	81.983795	19.757513	84.950775	-0.753167	0.000000	-0.437125	0.000000	0.000000	0.000000	0.007603	-0.005201	-0.004098	0.000000	0.000000	2.000000	64.000000	0.000000
3782.125839	-0.084911	0.557575	0.008729	81.983795	19.757513	84.950775	-0.753167	0.000000	-0.437125	0.000000	0.000000	0.000000	0.007602	-0.005198	-0.004099	0.000000	0.000000	2.000000	64.000000	0.000000
3782.129172	-0.084911	0.557575	0.008729	81.983795	19.757513	84.950775	-0.753167	0.000000	-0.437125	0.000000	0.000000	0.000000	0.007602	-0.005198	-0.004099	0.000000	0.000000	2.000000	64.000000	0.000000
3782.132506	-0.084911	0.557575	0.008729	81.983795	19.760223	84.950798	-0.754434	0.000000	-0.436442	0.000000	0.000000	0.000000	0.007602	-0.005198	-0.004099	0.000000	0.000000	2.000000	64.000000	0.000000
3782.135839	-0.084911	0.557575	0.008729	81.983795	19.760223	84.950798	-0.754434	0.000000	-0.436442	0.000000	0.000000	0.000000	0.007602	-0.005198	-0.004099	0.000000	1.000000	2.000000	64.000000	0.000000
3782.139172	-0.084889	0.557575	0.008733	81.983795	19.760223	84.950798	-0.754434	0.000000	-0.436442	0.000000	0.000000	0.000000	0.006635	0.000006	0.001209	0.000000	1.000000	2.000000	64.000000	0.000000
