# Supplementary material for: Haptic Guidance Needs to Be Intuitive Not Just Informative to Improve Human Motor Accuracy
Source: PLoS One. 2016 Mar 16;11(3):e0150912. doi: 10.1371/journal.pone.0150912 (PMC4794196; doi:10.1371/journal.pone.0150912)
Supplement: S2 Data — (ZIP) [file pone.0150912.s002.zip › Subject1/exp2_0065.txt]

Time	PosX	PosY	PosZ	RotX	RotY	RotZ	ForceX	ForceY	ForceZ	MomentX	MomentY	MomentZ	VelocityX	VelocityY	VelocityZ	CalibratedWeight	ButtonDown	Condition	Trial	Visual
3784.082506	0.003131	0.546964	0.255493	82.760147	78.038628	135.143417	1.774003	0.000000	-4.674710	0.000000	0.000000	0.000000	0.020368	-0.015792	0.015925	0.000000	1.000000	2.000000	65.000000	0.000000
3784.085839	0.003131	0.546964	0.255493	82.760147	78.038628	135.143417	1.774003	0.000000	-4.674710	0.000000	0.000000	0.000000	0.020368	-0.015792	0.015925	0.000000	1.000000	2.000000	65.000000	0.000000
3784.089172	0.003131	0.546964	0.255493	82.760147	78.038628	135.143417	1.774003	0.000000	-4.674710	0.000000	0.000000	0.000000	0.020368	-0.015792	0.015925	0.000000	1.000000	2.000000	65.000000	0.000000
3784.092506	0.003839	0.546707	0.255023	82.774963	78.728073	135.779266	1.772595	0.000000	-4.675244	0.000000	0.000000	0.000000	0.212381	-0.076907	-0.140985	0.000000	1.000000	2.000000	65.000000	0.000000
3784.095839	0.003839	0.546707	0.255023	82.774963	78.728073	135.779266	1.772595	0.000000	-4.675244	0.000000	0.000000	0.000000	0.212381	-0.076907	-0.140985	0.000000	1.000000	2.000000	65.000000	0.000000
3784.099172	0.003839	0.546707	0.255023	82.774963	78.728073	135.779266	1.772595	0.000000	-4.675244	0.000000	0.000000	0.000000	0.212381	-0.076907	-0.140985	0.000000	1.000000	2.000000	65.000000	0.000000
3784.102506	0.003839	0.546707	0.255023	82.779251	79.021004	136.026382	1.764095	0.000000	-4.678458	0.000000	0.000000	0.000000	0.212381	-0.076907	-0.140985	0.000000	1.000000	2.000000	65.000000	0.000000
3784.105839	0.004478	0.546702	0.254505	82.779251	79.021004	136.026382	1.764095	0.000000	-4.678458	0.000000	0.000000	0.000000	0.191739	-0.001610	-0.155391	0.000000	1.000000	2.000000	65.000000	0.000000
3784.109172	0.004478	0.546702	0.254505	82.779251	79.021004	136.026382	1.764095	0.000000	-4.678458	0.000000	0.000000	0.000000	0.191739	-0.001610	-0.155391	0.000000	1.000000	2.000000	65.000000	0.000000
3784.112506	0.004478	0.546702	0.254505	82.825150	79.453011	136.412674	1.756946	0.000000	-4.681148	0.000000	0.000000	0.000000	0.191739	-0.001610	-0.155391	0.000000	1.000000	2.000000	65.000000	0.000000
3784.115839	0.004478	0.546702	0.254505	82.825150	79.453011	136.412674	1.756946	0.000000	-4.681148	0.000000	0.000000	0.000000	0.191739	-0.001610	-0.155391	0.000000	1.000000	2.000000	65.000000	0.000000
3784.119172	0.004913	0.546737	0.253841	82.825150	79.453011	136.412674	1.756946	0.000000	-4.681148	0.000000	0.000000	0.000000	0.130389	0.010583	-0.199056	0.000000	1.000000	2.000000	65.000000	0.000000
3784.122506	0.004913	0.546737	0.253841	82.988121	80.127403	136.919510	1.756946	0.000000	-4.681148	0.000000	0.000000	0.000000	0.130389	0.010583	-0.199056	0.000000	1.000000	2.000000	65.000000	0.000000
3784.125839	0.005884	0.546642	0.252923	82.988121	80.127403	136.919510	1.756946	0.000000	-4.681148	0.000000	0.000000	0.000000	0.291382	-0.028513	-0.275652	0.000000	1.000000	2.000000	65.000000	0.000000
3784.129172	0.005884	0.546642	0.252923	82.988121	80.127403	136.919510	1.756946	0.000000	-4.681148	0.000000	0.000000	0.000000	0.291382	-0.028513	-0.275652	0.000000	1.000000	2.000000	65.000000	0.000000
3784.132506	0.005884	0.546642	0.252923	83.299660	80.387077	136.911560	1.743752	0.000000	-4.686079	0.000000	0.000000	0.000000	0.291382	-0.028513	-0.275652	0.000000	1.000000	2.000000	65.000000	0.000000
3784.135839	0.006951	0.546589	0.251711	83.299660	80.387077	136.911560	1.743752	0.000000	-4.686079	0.000000	0.000000	0.000000	0.320072	-0.015885	-0.363301	0.000000	1.000000	2.000000	65.000000	0.000000
3784.139172	0.006951	0.546589	0.251711	83.299660	80.387077	136.911560	1.743752	0.000000	-4.686079	0.000000	0.000000	0.000000	0.320072	-0.015885	-0.363301	0.000000	1.000000	2.000000	65.000000	0.000000
3784.142506	0.006951	0.546589	0.251711	83.793602	77.783096	133.925201	1.733662	0.000000	-4.689820	0.000000	0.000000	0.000000	0.320072	-0.015885	-0.363301	0.000000	1.000000	2.000000	65.000000	0.000000
3784.145839	0.007981	0.546497	0.250501	83.793602	77.783096	133.925201	1.733662	0.000000	-4.689820	0.000000	0.000000	0.000000	0.308900	-0.027692	-0.363126	0.000000	1.000000	2.000000	65.000000	0.000000
3784.149172	0.007981	0.546497	0.250501	83.793602	77.783096	133.925201	1.733662	0.000000	-4.689820	0.000000	0.000000	0.000000	0.308900	-0.027692	-0.363126	0.000000	1.000000	2.000000	65.000000	0.000000
3784.152506	0.007981	0.546497	0.250501	84.343933	70.411469	126.050598	1.724061	0.000000	-4.693358	0.000000	0.000000	0.000000	0.308900	-0.027692	-0.363126	0.000000	1.000000	2.000000	65.000000	0.000000
3784.155839	0.009175	0.546408	0.249315	84.343933	70.411469	126.050598	1.724061	0.000000	-4.693358	0.000000	0.000000	0.000000	0.358250	-0.026691	-0.355833	0.000000	1.000000	2.000000	65.000000	0.000000
3784.159172	0.009175	0.546408	0.249315	84.343933	70.411469	126.050598	1.724061	0.000000	-4.693358	0.000000	0.000000	0.000000	0.358250	-0.026691	-0.355833	0.000000	1.000000	2.000000	65.000000	0.000000
3784.162506	0.009175	0.546408	0.249315	84.676857	58.992516	114.099037	1.711462	0.000000	-4.697967	0.000000	0.000000	0.000000	0.358250	-0.026691	-0.355833	0.000000	1.000000	2.000000	65.000000	0.000000
3784.165839	0.010399	0.546318	0.248123	84.676857	58.992516	114.099037	1.711462	0.000000	-4.697967	0.000000	0.000000	0.000000	0.367072	-0.026874	-0.357470	0.000000	1.000000	2.000000	65.000000	0.000000
3784.169172	0.010399	0.546318	0.248123	84.676857	58.992516	114.099037	1.711462	0.000000	-4.697967	0.000000	0.000000	0.000000	0.367072	-0.026874	-0.357470	0.000000	1.000000	2.000000	65.000000	0.000000
3784.172506	0.010399	0.546318	0.248123	84.607109	46.926411	101.574661	1.698245	0.000000	-4.702761	0.000000	0.000000	0.000000	0.367072	-0.026874	-0.357470	0.000000	1.000000	2.000000	65.000000	0.000000
3784.175839	0.011784	0.546301	0.246883	84.607109	46.926411	101.574661	1.698245	0.000000	-4.702761	0.000000	0.000000	0.000000	0.415741	-0.005125	-0.372110	0.000000	1.000000	2.000000	65.000000	0.000000
3784.179172	0.011784	0.546301	0.246883	84.607109	46.926411	101.574661	1.698245	0.000000	-4.702761	0.000000	0.000000	0.000000	0.415741	-0.005125	-0.372110	0.000000	1.000000	2.000000	65.000000	0.000000
3784.182506	0.011784	0.546301	0.246883	84.183784	37.213966	91.510460	1.682412	0.000000	-4.708449	0.000000	0.000000	0.000000	0.415741	-0.005125	-0.372110	0.000000	1.000000	2.000000	65.000000	0.000000
3784.185839	0.013165	0.546381	0.245640	84.183784	37.213966	91.510460	1.682412	0.000000	-4.708449	0.000000	0.000000	0.000000	0.414272	0.024012	-0.372801	0.000000	1.000000	2.000000	65.000000	0.000000
3784.189172	0.013165	0.546381	0.245640	84.183784	37.213966	91.510460	1.682412	0.000000	-4.708449	0.000000	0.000000	0.000000	0.414272	0.024012	-0.372801	0.000000	1.000000	2.000000	65.000000	0.000000
3784.192506	0.013165	0.546381	0.245640	83.573494	30.616617	84.679977	1.666458	0.000000	-4.714118	0.000000	0.000000	0.000000	0.414272	0.024012	-0.372801	0.000000	1.000000	2.000000	65.000000	0.000000
3784.195839	0.014342	0.546541	0.244418	83.573494	30.616617	84.679977	1.666458	0.000000	-4.714118	0.000000	0.000000	0.000000	0.352966	0.047843	-0.366788	0.000000	1.000000	2.000000	65.000000	0.000000
3784.199172	0.014342	0.546541	0.244418	83.573494	30.616617	84.679977	1.666458	0.000000	-4.714118	0.000000	0.000000	0.000000	0.352966	0.047843	-0.366788	0.000000	1.000000	2.000000	65.000000	0.000000
3784.202506	0.014342	0.546541	0.244418	82.879852	26.239485	80.150635	1.653678	0.000000	-4.718617	0.000000	0.000000	0.000000	0.352966	0.047843	-0.366788	0.000000	1.000000	2.000000	65.000000	0.000000
3784.205839	0.015515	0.546762	0.243230	82.879852	26.239485	80.150635	1.653678	0.000000	-4.718617	0.000000	0.000000	0.000000	0.351970	0.066460	-0.356283	0.000000	1.000000	2.000000	65.000000	0.000000
3784.209172	0.015515	0.546762	0.243230	82.879852	26.239485	80.150635	1.653678	0.000000	-4.718617	0.000000	0.000000	0.000000	0.351970	0.066460	-0.356283	0.000000	1.000000	2.000000	65.000000	0.000000
3784.212506	0.015515	0.546762	0.243230	82.169800	23.352242	77.172150	1.640580	0.000000	-4.723187	0.000000	0.000000	0.000000	0.351970	0.066460	-0.356283	0.000000	1.000000	2.000000	65.000000	0.000000
3784.215839	0.016587	0.546973	0.242122	82.169800	23.352242	77.172150	1.640580	0.000000	-4.723187	0.000000	0.000000	0.000000	0.321451	0.063312	-0.332579	0.000000	1.000000	2.000000	65.000000	0.000000
3784.219172	0.016587	0.546973	0.242122	82.169800	23.352242	77.172150	1.640580	0.000000	-4.723187	0.000000	0.000000	0.000000	0.321451	0.063312	-0.332579	0.000000	1.000000	2.000000	65.000000	0.000000
3784.222506	0.016587	0.546973	0.242122	81.501320	21.381142	75.144279	1.628615	0.000000	-4.727326	0.000000	0.000000	0.000000	0.321451	0.063312	-0.332579	0.000000	1.000000	2.000000	65.000000	0.000000
3784.225839	0.017526	0.547242	0.241165	81.501320	21.381142	75.144279	1.628615	0.000000	-4.727326	0.000000	0.000000	0.000000	0.281782	0.080451	-0.286847	0.000000	1.000000	2.000000	65.000000	0.000000
3784.229172	0.017526	0.547242	0.241165	81.501320	21.381142	75.144279	1.628615	0.000000	-4.727326	0.000000	0.000000	0.000000	0.281782	0.080451	-0.286847	0.000000	1.000000	2.000000	65.000000	0.000000
3784.232506	0.017526	0.547242	0.241165	81.022980	20.207985	73.901230	1.617916	0.000000	-4.730998	0.000000	0.000000	0.000000	0.281782	0.080451	-0.286847	0.000000	1.000000	2.000000	65.000000	0.000000
3784.235839	0.018598	0.547504	0.240316	81.022980	20.207985	73.901230	1.617916	0.000000	-4.730998	0.000000	0.000000	0.000000	0.321621	0.078701	-0.254840	0.000000	0.000000	2.000000	65.000000	0.000000
3784.239172	0.018598	0.547504	0.240316	81.022980	20.207985	73.901230	1.617916	0.000000	-4.730998	0.000000	0.000000	0.000000	0.321621	0.078701	-0.254840	0.000000	0.000000	2.000000	65.000000	0.000000
3784.242506	0.018598	0.547504	0.240316	80.961433	20.144869	73.741821	1.604121	0.000000	-4.735694	0.000000	0.000000	0.000000	0.321621	0.078701	-0.254840	0.000000	0.000000	2.000000	65.000000	0.000000
3784.245839	0.019801	0.547731	0.239496	80.961433	20.144869	73.741821	1.604121	0.000000	-4.735694	0.000000	0.000000	0.000000	0.360820	0.068212	-0.245873	0.000000	0.000000	2.000000	65.000000	0.000000
3784.249172	0.019801	0.547731	0.239496	80.961433	20.144869	73.741821	1.604121	0.000000	-4.735694	0.000000	0.000000	0.000000	0.360820	0.068212	-0.245873	0.000000	0.000000	2.000000	65.000000	0.000000
3784.252506	0.019801	0.547731	0.239496	81.158356	20.727863	74.214699	1.587682	0.000000	-4.741230	0.000000	0.000000	0.000000	0.360820	0.068212	-0.245873	0.000000	0.000000	2.000000	65.000000	0.000000
3784.255839	0.021070	0.547974	0.238798	81.158356	20.727863	74.214699	1.587682	0.000000	-4.741230	0.000000	0.000000	0.000000	0.380934	0.072907	-0.209390	0.000000	0.000000	2.000000	65.000000	0.000000
3784.259172	0.021070	0.547974	0.238798	81.158356	20.727863	74.214699	1.587682	0.000000	-4.741230	0.000000	0.000000	0.000000	0.380934	0.072907	-0.209390	0.000000	0.000000	2.000000	65.000000	0.000000
3784.262506	0.021070	0.547974	0.238798	81.458977	21.637159	75.051247	1.569149	0.000000	-4.747396	0.000000	0.000000	0.000000	0.380934	0.072907	-0.209390	0.000000	0.000000	2.000000	65.000000	0.000000
3784.265839	0.022440	0.548212	0.238208	81.458977	21.637159	75.051247	1.569149	0.000000	-4.747396	0.000000	0.000000	0.000000	0.410975	0.071361	-0.177222	0.000000	0.000000	2.000000	65.000000	0.000000
3784.269172	0.022440	0.548212	0.238208	81.458977	21.637159	75.051247	1.569149	0.000000	-4.747396	0.000000	0.000000	0.000000	0.410975	0.071361	-0.177222	0.000000	0.000000	2.000000	65.000000	0.000000
3784.272506	0.022440	0.548212	0.238208	81.877083	22.973804	76.642349	1.547998	0.000000	-4.754335	0.000000	0.000000	0.000000	0.410975	0.071361	-0.177222	0.000000	0.000000	2.000000	65.000000	0.000000
3784.275839	0.023778	0.548479	0.237692	81.877083	22.973804	76.642349	1.547998	0.000000	-4.754335	0.000000	0.000000	0.000000	0.401183	0.080032	-0.154792	0.000000	0.000000	2.000000	65.000000	0.000000
3784.279172	0.023778	0.548479	0.237692	81.877083	22.973804	76.642349	1.547998	0.000000	-4.754335	0.000000	0.000000	0.000000	0.401183	0.080032	-0.154792	0.000000	0.000000	2.000000	65.000000	0.000000
3784.282506	0.023778	0.548479	0.237692	82.434235	25.052921	79.206635	1.526806	0.000000	-4.761183	0.000000	0.000000	0.000000	0.401183	0.080032	-0.154792	0.000000	0.000000	2.000000	65.000000	0.000000
3784.285839	0.025179	0.548707	0.237175	82.434235	25.052921	79.206635	1.526806	0.000000	-4.761183	0.000000	0.000000	0.000000	0.420432	0.068494	-0.154927	0.000000	0.000000	2.000000	65.000000	0.000000
3784.289172	0.025179	0.548707	0.237175	82.434235	25.052921	79.206635	1.526806	0.000000	-4.761183	0.000000	0.000000	0.000000	0.420432	0.068494	-0.154927	0.000000	0.000000	2.000000	65.000000	0.000000
3784.292506	0.025179	0.548707	0.237175	83.093620	28.723558	83.339630	1.504259	0.000000	-4.768354	0.000000	0.000000	0.000000	0.420432	0.068494	-0.154927	0.000000	0.000000	2.000000	65.000000	0.000000
3784.295839	0.026709	0.548990	0.236627	83.093620	28.723558	83.339630	1.504259	0.000000	-4.768354	0.000000	0.000000	0.000000	0.459078	0.084823	-0.164446	0.000000	0.000000	2.000000	65.000000	0.000000
3784.299172	0.026709	0.548990	0.236627	83.093620	28.723558	83.339630	1.504259	0.000000	-4.768354	0.000000	0.000000	0.000000	0.459078	0.084823	-0.164446	0.000000	0.000000	2.000000	65.000000	0.000000
3784.302506	0.026709	0.548990	0.236627	83.753960	35.331230	90.080421	1.479322	0.000000	-4.776150	0.000000	0.000000	0.000000	0.459078	0.084823	-0.164446	0.000000	0.000000	2.000000	65.000000	0.000000
3784.305839	0.028398	0.549297	0.235968	83.753960	35.331230	90.080421	1.479322	0.000000	-4.776150	0.000000	0.000000	0.000000	0.506504	0.092224	-0.197799	0.000000	0.000000	2.000000	65.000000	0.000000
3784.309172	0.028398	0.549297	0.235968	83.753960	35.331230	90.080421	1.479322	0.000000	-4.776150	0.000000	0.000000	0.000000	0.506504	0.092224	-0.197799	0.000000	0.000000	2.000000	65.000000	0.000000
3784.312506	0.028398	0.549297	0.235968	84.280876	45.694637	100.578026	1.451839	0.000000	-4.784575	0.000000	0.000000	0.000000	0.506504	0.092224	-0.197799	0.000000	0.000000	2.000000	65.000000	0.000000
3784.315839	0.030339	0.549718	0.235131	84.280876	45.694637	100.578026	1.451839	0.000000	-4.784575	0.000000	0.000000	0.000000	0.582342	0.126023	-0.251023	0.000000	0.000000	2.000000	65.000000	0.000000
3784.319172	0.030339	0.549718	0.235131	84.280876	45.694637	100.578026	1.451839	0.000000	-4.784575	0.000000	0.000000	0.000000	0.582342	0.126023	-0.251023	0.000000	0.000000	2.000000	65.000000	0.000000
3784.322506	0.030339	0.549718	0.235131	84.520271	59.191288	114.270576	1.420307	0.000000	-4.794031	0.000000	0.000000	0.000000	0.582342	0.126023	-0.251023	0.000000	0.000000	2.000000	65.000000	0.000000
3784.325839	0.032558	0.550274	0.234011	84.520271	59.191288	114.270576	1.420307	0.000000	-4.794031	0.000000	0.000000	0.000000	0.665884	0.167042	-0.335856	0.000000	0.000000	2.000000	65.000000	0.000000
3784.329172	0.032558	0.550274	0.234011	84.520271	59.191288	114.270576	1.420307	0.000000	-4.794031	0.000000	0.000000	0.000000	0.665884	0.167042	-0.335856	0.000000	0.000000	2.000000	65.000000	0.000000
3784.332506	0.032558	0.550274	0.234011	84.337807	73.596786	128.901855	1.384634	0.000000	-4.804455	0.000000	0.000000	0.000000	0.665884	0.167042	-0.335856	0.000000	0.000000	2.000000	65.000000	0.000000
3784.335839	0.035084	0.551021	0.232579	84.337807	73.596786	128.901855	1.384634	0.000000	-4.804455	0.000000	0.000000	0.000000	0.757648	0.223914	-0.429588	0.000000	0.000000	2.000000	65.000000	0.000000
3784.339172	0.035084	0.551021	0.232579	84.337807	73.596786	128.901855	1.384634	0.000000	-4.804455	0.000000	0.000000	0.000000	0.757648	0.223914	-0.429588	0.000000	0.000000	2.000000	65.000000	0.000000
3784.342506	0.035084	0.551021	0.232579	83.800552	86.287384	141.790466	1.344192	0.000000	-4.815927	0.000000	0.000000	0.000000	0.757648	0.223914	-0.429588	0.000000	0.000000	2.000000	65.000000	0.000000
3784.345839	0.037936	0.551957	0.230713	83.800552	86.287384	141.790466	1.344192	0.000000	-4.815927	0.000000	0.000000	0.000000	0.855672	0.281015	-0.560065	0.000000	0.000000	2.000000	65.000000	0.000000
3784.349172	0.037936	0.551957	0.230713	83.800552	86.287384	141.790466	1.344192	0.000000	-4.815927	0.000000	0.000000	0.000000	0.855672	0.281015	-0.560065	0.000000	0.000000	2.000000	65.000000	0.000000
3784.352506	0.037936	0.551957	0.230713	83.059204	96.560989	152.237198	1.298872	0.000000	-4.828347	0.000000	0.000000	0.000000	0.855672	0.281015	-0.560065	0.000000	0.000000	2.000000	65.000000	0.000000
3784.355839	0.041105	0.553038	0.228376	83.059204	96.560989	152.237198	1.298872	0.000000	-4.828347	0.000000	0.000000	0.000000	0.950685	0.324234	-0.701104	0.000000	0.000000	2.000000	65.000000	0.000000
3784.359172	0.041105	0.553038	0.228376	83.059204	96.560989	152.237198	1.298872	0.000000	-4.828347	0.000000	0.000000	0.000000	0.950685	0.324234	-0.701104	0.000000	0.000000	2.000000	65.000000	0.000000
3784.362506	0.041105	0.553038	0.228376	82.270966	104.865562	160.680862	1.248581	0.000000	-4.841595	0.000000	0.000000	0.000000	0.950685	0.324234	-0.701104	0.000000	0.000000	2.000000	65.000000	0.000000
3784.365839	0.044612	0.554296	0.225551	82.270966	104.865562	160.680862	1.248581	0.000000	-4.841595	0.000000	0.000000	0.000000	1.052208	0.377224	-0.847276	0.000000	0.000000	2.000000	65.000000	0.000000
3784.369172	0.044612	0.554296	0.225551	82.270966	104.865562	160.680862	1.248581	0.000000	-4.841595	0.000000	0.000000	0.000000	1.052208	0.377224	-0.847276	0.000000	0.000000	2.000000	65.000000	0.000000
3784.372506	0.044612	0.554296	0.225551	81.507980	111.890007	168.228668	1.192400	0.000000	-4.855737	0.000000	0.000000	0.000000	1.052208	0.377224	-0.847276	0.000000	0.000000	2.000000	65.000000	0.000000
3784.375839	0.048410	0.555660	0.222190	81.507980	111.890007	168.228668	1.192400	0.000000	-4.855737	0.000000	0.000000	0.000000	1.139413	0.409349	-1.008496	0.000000	0.000000	2.000000	65.000000	0.000000
3784.379172	0.048410	0.555660	0.222190	81.507980	111.890007	168.228668	1.192400	0.000000	-4.855737	0.000000	0.000000	0.000000	1.139413	0.409349	-1.008496	0.000000	0.000000	2.000000	65.000000	0.000000
3784.382506	0.048410	0.555660	0.222190	80.778061	117.979004	175.641037	1.130852	0.000000	-4.870439	0.000000	0.000000	0.000000	1.139413	0.409349	-1.008496	0.000000	0.000000	2.000000	65.000000	0.000000
3784.385839	0.052583	0.557129	0.218303	80.778061	117.979004	175.641037	1.130852	0.000000	-4.870439	0.000000	0.000000	0.000000	1.251818	0.440798	-1.166042	0.000000	0.000000	2.000000	65.000000	0.000000
3784.389172	0.052583	0.557129	0.218303	80.778061	117.979004	175.641037	1.130852	0.000000	-4.870439	0.000000	0.000000	0.000000	1.251818	0.440798	-1.166042	0.000000	0.000000	2.000000	65.000000	0.000000
3784.392506	0.052583	0.557129	0.218303	80.130165	123.076210	-176.755615	1.061286	0.000000	-4.886069	0.000000	0.000000	0.000000	1.251818	0.440798	-1.166042	0.000000	0.000000	2.000000	65.000000	0.000000
3784.395839	0.057173	0.558596	0.213835	80.130165	123.076210	-176.755615	1.061286	0.000000	-4.886069	0.000000	0.000000	0.000000	1.377075	0.440006	-1.340516	0.000000	0.000000	2.000000	65.000000	0.000000
3784.399172	0.057173	0.558596	0.213835	80.130165	123.076210	-176.755615	1.061286	0.000000	-4.886069	0.000000	0.000000	0.000000	1.377075	0.440006	-1.340516	0.000000	0.000000	2.000000	65.000000	0.000000
3784.402506	0.057173	0.558596	0.213835	79.790840	126.226898	-170.407471	0.981896	0.000000	-4.902640	0.000000	0.000000	0.000000	1.377075	0.440006	-1.340516	0.000000	0.000000	2.000000	65.000000	0.000000
3784.405839	0.062107	0.560109	0.208899	79.790840	126.226898	-170.407471	0.981896	0.000000	-4.902640	0.000000	0.000000	0.000000	1.480142	0.454009	-1.480799	0.000000	0.000000	2.000000	65.000000	0.000000
3784.409172	0.062107	0.560109	0.208899	79.790840	126.226898	-170.407471	0.981896	0.000000	-4.902640	0.000000	0.000000	0.000000	1.480142	0.454009	-1.480799	0.000000	0.000000	2.000000	65.000000	0.000000
3784.412506	0.062107	0.560109	0.208899	79.817909	126.887634	-166.601318	0.892403	0.000000	-4.919717	0.000000	0.000000	0.000000	1.480142	0.454009	-1.480799	0.000000	0.000000	2.000000	65.000000	0.000000
3784.415839	0.067492	0.561647	0.203486	79.817909	126.887634	-166.601318	0.892403	0.000000	-4.919717	0.000000	0.000000	0.000000	1.615327	0.461151	-1.623866	0.000000	0.000000	2.000000	65.000000	0.000000
3784.419172	0.067492	0.561647	0.203486	79.817909	126.887634	-166.601318	0.892403	0.000000	-4.919717	0.000000	0.000000	0.000000	1.615327	0.461151	-1.623866	0.000000	0.000000	2.000000	65.000000	0.000000
3784.422506	0.067492	0.561647	0.203486	80.020210	126.882881	-164.185760	0.788785	0.000000	-4.937390	0.000000	0.000000	0.000000	1.615327	0.461151	-1.623866	0.000000	0.000000	2.000000	65.000000	0.000000
3784.425839	0.073264	0.563117	0.197524	80.020210	126.882881	-164.185760	0.788785	0.000000	-4.937390	0.000000	0.000000	0.000000	1.731744	0.441237	-1.788372	0.000000	0.000000	2.000000	65.000000	0.000000
3784.429172	0.073264	0.563117	0.197524	80.020210	126.882881	-164.185760	0.788785	0.000000	-4.937390	0.000000	0.000000	0.000000	1.731744	0.441237	-1.788372	0.000000	0.000000	2.000000	65.000000	0.000000
3784.432506	0.073264	0.563117	0.197524	80.418251	126.979759	-163.005814	0.670658	0.000000	-4.954817	0.000000	0.000000	0.000000	1.731744	0.441237	-1.788372	0.000000	0.000000	2.000000	65.000000	0.000000
3784.435839	0.079394	0.564494	0.190980	80.418251	126.979759	-163.005814	0.670658	0.000000	-4.954817	0.000000	0.000000	0.000000	1.838963	0.413009	-1.963216	0.000000	0.000000	2.000000	65.000000	0.000000
3784.439172	0.079394	0.564494	0.190980	80.418251	126.979759	-163.005814	0.670658	0.000000	-4.954817	0.000000	0.000000	0.000000	1.838963	0.413009	-1.963216	0.000000	0.000000	2.000000	65.000000	0.000000
3784.442506	0.079394	0.564494	0.190980	81.135056	127.030945	-163.346893	0.536366	0.000000	-4.971148	0.000000	0.000000	0.000000	1.838963	0.413009	-1.963216	0.000000	0.000000	2.000000	65.000000	0.000000
3784.445839	0.085759	0.565790	0.183858	81.135056	127.030945	-163.346893	0.536366	0.000000	-4.971148	0.000000	0.000000	0.000000	1.909621	0.388808	-2.136607	0.000000	0.000000	2.000000	65.000000	0.000000
3784.449172	0.085759	0.565790	0.183858	81.135056	127.030945	-163.346893	0.536366	0.000000	-4.971148	0.000000	0.000000	0.000000	1.909621	0.388808	-2.136607	0.000000	0.000000	2.000000	65.000000	0.000000
3784.452506	0.085759	0.565790	0.183858	82.270569	126.316933	-165.145737	0.386114	0.000000	-4.985069	0.000000	0.000000	0.000000	1.909621	0.388808	-2.136607	0.000000	0.000000	2.000000	65.000000	0.000000
3784.455839	0.092313	0.567015	0.176247	82.270569	126.316933	-165.145737	0.386114	0.000000	-4.985069	0.000000	0.000000	0.000000	1.966204	0.367580	-2.283471	0.000000	0.000000	2.000000	65.000000	0.000000
3784.459172	0.092313	0.567015	0.176247	82.270569	126.316933	-165.145737	0.386114	0.000000	-4.985069	0.000000	0.000000	0.000000	1.966204	0.367580	-2.283471	0.000000	0.000000	2.000000	65.000000	0.000000
3784.462506	0.092313	0.567015	0.176247	83.814323	123.796432	-168.862869	0.217856	0.000000	-4.995252	0.000000	0.000000	0.000000	1.966204	0.367580	-2.283471	0.000000	0.000000	2.000000	65.000000	0.000000
3784.465839	0.099015	0.568237	0.168247	83.814323	123.796432	-168.862869	0.217856	0.000000	-4.995252	0.000000	0.000000	0.000000	2.010477	0.366404	-2.399949	0.000000	0.000000	2.000000	65.000000	0.000000
3784.469172	0.099015	0.568237	0.168247	83.814323	123.796432	-168.862869	0.217856	0.000000	-4.995252	0.000000	0.000000	0.000000	2.010477	0.366404	-2.399949	0.000000	0.000000	2.000000	65.000000	0.000000
3784.472506	0.099015	0.568237	0.168247	85.588913	116.698219	-177.240570	0.029271	0.000000	-4.999915	0.000000	0.000000	0.000000	2.010477	0.366404	-2.399949	0.000000	0.000000	2.000000	65.000000	0.000000
3784.475839	0.105790	0.569351	0.159910	85.588913	116.698219	-177.240570	0.029271	0.000000	-4.999915	0.000000	0.000000	0.000000	2.032373	0.334384	-2.500980	0.000000	0.000000	2.000000	65.000000	0.000000
3784.479172	0.105790	0.569351	0.159910	85.588913	116.698219	-177.240570	0.029271	0.000000	-4.999915	0.000000	0.000000	0.000000	2.032373	0.334384	-2.500980	0.000000	0.000000	2.000000	65.000000	0.000000
3784.482506	0.105790	0.569351	0.159910	87.210770	94.904205	159.797943	-0.180908	0.000000	-4.996727	0.000000	0.000000	0.000000	2.032373	0.334384	-2.500980	0.000000	0.000000	2.000000	65.000000	0.000000
3784.485839	0.112686	0.570370	0.151289	87.210770	94.904205	159.797943	-0.180908	0.000000	-4.996727	0.000000	0.000000	0.000000	2.069024	0.305495	-2.586534	0.000000	0.000000	2.000000	65.000000	0.000000
3784.489172	0.112686	0.570370	0.151289	87.210770	94.904205	159.797943	-0.180908	0.000000	-4.996727	0.000000	0.000000	0.000000	2.069024	0.305495	-2.586534	0.000000	0.000000	2.000000	65.000000	0.000000
3784.492506	0.112686	0.570370	0.151289	87.616570	46.275852	111.142319	-0.417810	0.000000	-4.982513	0.000000	0.000000	0.000000	2.069024	0.305495	-2.586534	0.000000	0.000000	2.000000	65.000000	0.000000
3784.495839	0.119492	0.571177	0.142452	87.616570	46.275852	111.142319	-0.417810	0.000000	-4.982513	0.000000	0.000000	0.000000	2.041689	0.242093	-2.650817	0.000000	0.000000	2.000000	65.000000	0.000000
3784.499172	0.119492	0.571177	0.142452	87.616570	46.275852	111.142319	-0.417810	0.000000	-4.982513	0.000000	0.000000	0.000000	2.041689	0.242093	-2.650817	0.000000	0.000000	2.000000	65.000000	0.000000
3784.502506	0.119492	0.571177	0.142452	86.306793	11.369313	77.709816	-0.677841	0.000000	-4.953840	0.000000	0.000000	0.000000	2.041689	0.242093	-2.650817	0.000000	0.000000	2.000000	65.000000	0.000000
3784.505839	0.126209	0.571729	0.133331	86.306793	11.369313	77.709816	-0.677841	0.000000	-4.953840	0.000000	0.000000	0.000000	2.015092	0.165616	-2.736359	0.000000	0.000000	2.000000	65.000000	0.000000
3784.509172	0.126209	0.571729	0.133331	86.306793	11.369313	77.709816	-0.677841	0.000000	-4.953840	0.000000	0.000000	0.000000	2.015092	0.165616	-2.736359	0.000000	0.000000	2.000000	65.000000	0.000000
3784.512506	0.126209	0.571729	0.133331	84.389336	-2.474057	66.292564	-0.964395	0.000000	-4.906113	0.000000	0.000000	0.000000	2.015092	0.165616	-2.736359	0.000000	0.000000	2.000000	65.000000	0.000000
3784.515839	0.132826	0.572058	0.124072	84.389336	-2.474057	66.292564	-0.964395	0.000000	-4.906113	0.000000	0.000000	0.000000	1.985094	0.098656	-2.777701	0.000000	0.000000	2.000000	65.000000	0.000000
3784.519172	0.132826	0.572058	0.124072	84.389336	-2.474057	66.292564	-0.964395	0.000000	-4.906113	0.000000	0.000000	0.000000	1.985094	0.098656	-2.777701	0.000000	0.000000	2.000000	65.000000	0.000000
3784.522506	0.132826	0.572058	0.124072	82.302414	-8.793804	62.034012	-1.278854	0.000000	-4.833688	0.000000	0.000000	0.000000	1.985094	0.098656	-2.777701	0.000000	0.000000	2.000000	65.000000	0.000000
3784.525839	0.139265	0.572196	0.114748	82.302414	-8.793804	62.034012	-1.278854	0.000000	-4.833688	0.000000	0.000000	0.000000	1.931836	0.041551	-2.797276	0.000000	0.000000	2.000000	65.000000	0.000000
3784.529172	0.139265	0.572196	0.114748	82.302414	-8.793804	62.034012	-1.278854	0.000000	-4.833688	0.000000	0.000000	0.000000	1.931836	0.041551	-2.797276	0.000000	0.000000	2.000000	65.000000	0.000000
3784.532506	0.139265	0.572196	0.114748	80.212608	-11.714208	60.000828	-1.618789	0.000000	-4.730700	0.000000	0.000000	0.000000	1.931836	0.041551	-2.797276	0.000000	0.000000	2.000000	65.000000	0.000000
3784.535839	0.145502	0.572141	0.105492	80.212608	-11.714208	60.000828	-1.618789	0.000000	-4.730700	0.000000	0.000000	0.000000	1.870864	-0.016668	-2.776707	0.000000	0.000000	2.000000	65.000000	0.000000
3784.539172	0.145502	0.572141	0.105492	80.212608	-11.714208	60.000828	-1.618789	0.000000	-4.730700	0.000000	0.000000	0.000000	1.870864	-0.016668	-2.776707	0.000000	0.000000	2.000000	65.000000	0.000000
3784.542506	0.145502	0.572141	0.105492	78.238098	-12.460946	59.701210	-1.980276	0.000000	-4.591133	0.000000	0.000000	0.000000	1.870864	-0.016668	-2.776707	0.000000	0.000000	2.000000	65.000000	0.000000
3784.545839	0.151434	0.571934	0.096437	78.238098	-12.460946	59.701210	-1.980276	0.000000	-4.591133	0.000000	0.000000	0.000000	1.779649	-0.061984	-2.716493	0.000000	0.000000	2.000000	65.000000	0.000000
3784.549172	0.151434	0.571934	0.096437	78.238098	-12.460946	59.701210	-1.980276	0.000000	-4.591133	0.000000	0.000000	0.000000	1.779649	-0.061984	-2.716493	0.000000	0.000000	2.000000	65.000000	0.000000
3784.552506	0.151434	0.571934	0.096437	76.560852	-12.201343	60.864296	-2.352960	0.000000	-4.411755	0.000000	0.000000	0.000000	1.779649	-0.061984	-2.716493	0.000000	0.000000	2.000000	65.000000	0.000000
3784.555839	0.157001	0.571504	0.087615	76.560852	-12.201343	60.864296	-2.352960	0.000000	-4.411755	0.000000	0.000000	0.000000	1.670099	-0.129078	-2.646616	0.000000	0.000000	2.000000	65.000000	0.000000
3784.559172	0.157001	0.571504	0.087615	76.560852	-12.201343	60.864296	-2.352960	0.000000	-4.411755	0.000000	0.000000	0.000000	1.670099	-0.129078	-2.646616	0.000000	0.000000	2.000000	65.000000	0.000000
3784.562506	0.157001	0.571504	0.087615	75.410332	-12.059315	62.323170	-2.726651	0.000000	-4.191107	0.000000	0.000000	0.000000	1.670099	-0.129078	-2.646616	0.000000	0.000000	2.000000	65.000000	0.000000
3784.565839	0.162076	0.570815	0.079011	75.410332	-12.059315	62.323170	-2.726651	0.000000	-4.191107	0.000000	0.000000	0.000000	1.522508	-0.206718	-2.581286	0.000000	0.000000	2.000000	65.000000	0.000000
3784.569172	0.162076	0.570815	0.079011	75.410332	-12.059315	62.323170	-2.726651	0.000000	-4.191107	0.000000	0.000000	0.000000	1.522508	-0.206718	-2.581286	0.000000	0.000000	2.000000	65.000000	0.000000
3784.572506	0.162076	0.570815	0.079011	74.788116	-12.578285	62.674179	-3.088976	0.000000	-3.931695	0.000000	0.000000	0.000000	1.522508	-0.206718	-2.581286	0.000000	0.000000	2.000000	65.000000	0.000000
3784.575839	0.166804	0.569923	0.070675	74.788116	-12.578285	62.674179	-3.088976	0.000000	-3.931695	0.000000	0.000000	0.000000	1.418350	-0.267380	-2.500824	0.000000	0.000000	2.000000	65.000000	0.000000
3784.579172	0.166804	0.569923	0.070675	74.788116	-12.578285	62.674179	-3.088976	0.000000	-3.931695	0.000000	0.000000	0.000000	1.418350	-0.267380	-2.500824	0.000000	0.000000	2.000000	65.000000	0.000000
3784.582506	0.166804	0.569923	0.070675	74.513542	-13.688222	61.417282	-3.340181	0.000000	-3.533746	0.000000	0.000000	0.000000	1.418350	-0.267380	-2.500824	0.000000	0.000000	2.000000	65.000000	0.000000
3784.585839	0.171177	0.568791	0.062617	74.513542	-13.688222	61.417282	-3.340181	0.000000	-3.533746	0.000000	0.000000	0.000000	1.312126	-0.339716	-2.417479	0.000000	0.000000	2.000000	65.000000	0.000000
3784.589172	0.171177	0.568791	0.062617	74.513542	-13.688222	61.417282	-3.340181	0.000000	-3.533746	0.000000	0.000000	0.000000	1.312126	-0.339716	-2.417479	0.000000	0.000000	2.000000	65.000000	0.000000
3784.592506	0.171177	0.568791	0.062617	74.370255	-15.022301	58.927765	-3.558869	0.000000	-3.130832	0.000000	0.000000	0.000000	1.312126	-0.339716	-2.417479	0.000000	0.000000	2.000000	65.000000	0.000000
3784.595839	0.175222	0.567492	0.054938	74.370255	-15.022301	58.927765	-3.558869	0.000000	-3.130832	0.000000	0.000000	0.000000	1.213462	-0.389653	-2.303550	0.000000	0.000000	2.000000	65.000000	0.000000
3784.599172	0.175222	0.567492	0.054938	74.370255	-15.022301	58.927765	-3.558869	0.000000	-3.130832	0.000000	0.000000	0.000000	1.213462	-0.389653	-2.303550	0.000000	0.000000	2.000000	65.000000	0.000000
3784.602506	0.175222	0.567492	0.054938	74.281311	-16.237967	56.459507	-3.761112	0.000000	-2.746907	0.000000	0.000000	0.000000	1.213462	-0.389653	-2.303550	0.000000	0.000000	2.000000	65.000000	0.000000
3784.605839	0.178955	0.566198	0.047704	74.281311	-16.237967	56.459507	-3.761112	0.000000	-2.746907	0.000000	0.000000	0.000000	1.119913	-0.388275	-2.170247	0.000000	0.000000	2.000000	65.000000	0.000000
3784.609172	0.178955	0.566198	0.047704	74.281311	-16.237967	56.459507	-3.761112	0.000000	-2.746907	0.000000	0.000000	0.000000	1.119913	-0.388275	-2.170247	0.000000	0.000000	2.000000	65.000000	0.000000
3784.612506	0.178955	0.566198	0.047704	74.322502	-17.025055	54.979759	-3.947764	0.000000	-2.385200	0.000000	0.000000	0.000000	1.119913	-0.388275	-2.170247	0.000000	0.000000	2.000000	65.000000	0.000000
3784.615839	0.182174	0.565007	0.041032	74.322502	-17.025055	54.979759	-3.947764	0.000000	-2.385200	0.000000	0.000000	0.000000	0.965732	-0.357365	-2.001522	0.000000	0.000000	2.000000	65.000000	0.000000
3784.619172	0.182174	0.565007	0.041032	74.322502	-17.025055	54.979759	-3.947764	0.000000	-2.385200	0.000000	0.000000	0.000000	0.965732	-0.357365	-2.001522	0.000000	0.000000	2.000000	65.000000	0.000000
3784.622506	0.182174	0.565007	0.041032	74.630936	-17.027670	55.375011	-4.108720	0.000000	-2.051613	0.000000	0.000000	0.000000	0.965732	-0.357365	-2.001522	0.000000	0.000000	2.000000	65.000000	0.000000
3784.625839	0.184916	0.564026	0.034870	74.630936	-17.027670	55.375011	-4.108720	0.000000	-2.051613	0.000000	0.000000	0.000000	0.822508	-0.294183	-1.848694	0.000000	0.000000	2.000000	65.000000	0.000000
3784.629172	0.184916	0.564026	0.034870	74.630936	-17.027670	55.375011	-4.108720	0.000000	-2.051613	0.000000	0.000000	0.000000	0.822508	-0.294183	-1.848694	0.000000	0.000000	2.000000	65.000000	0.000000
3784.632506	0.184916	0.564026	0.034870	75.222092	-16.230976	57.550190	-4.245805	0.000000	-1.743497	0.000000	0.000000	0.000000	0.822508	-0.294183	-1.848694	0.000000	0.000000	2.000000	65.000000	0.000000
3784.635839	0.187235	0.563157	0.029019	75.222092	-16.230976	57.550190	-4.245805	0.000000	-1.743497	0.000000	0.000000	0.000000	0.695791	-0.260869	-1.755257	0.000000	0.000000	2.000000	65.000000	0.000000
3784.639172	0.187235	0.563157	0.029019	75.222092	-16.230976	57.550190	-4.245805	0.000000	-1.743497	0.000000	0.000000	0.000000	0.695791	-0.260869	-1.755257	0.000000	0.000000	2.000000	65.000000	0.000000
3784.642506	0.187235	0.563157	0.029019	76.069580	-14.532158	61.023834	-4.361770	0.000000	-1.450954	0.000000	0.000000	0.000000	0.695791	-0.260869	-1.755257	0.000000	0.000000	2.000000	65.000000	0.000000
3784.645839	0.189135	0.562318	0.023311	76.069580	-14.532158	61.023834	-4.361770	0.000000	-1.450954	0.000000	0.000000	0.000000	0.569833	-0.251657	-1.712561	0.000000	0.000000	2.000000	65.000000	0.000000
3784.649172	0.189135	0.562318	0.023311	76.069580	-14.532158	61.023834	-4.361770	0.000000	-1.450954	0.000000	0.000000	0.000000	0.569833	-0.251657	-1.712561	0.000000	0.000000	2.000000	65.000000	0.000000
3784.652506	0.189135	0.562318	0.023311	77.085732	-11.884789	65.377441	-4.456742	0.000000	-1.165527	0.000000	0.000000	0.000000	0.569833	-0.251657	-1.712561	0.000000	0.000000	2.000000	65.000000	0.000000
3784.655839	0.190591	0.561373	0.017659	77.085732	-11.884789	65.377441	-4.456742	0.000000	-1.165527	0.000000	0.000000	0.000000	0.436814	-0.283497	-1.695423	0.000000	0.000000	2.000000	65.000000	0.000000
3784.659172	0.190591	0.561373	0.017659	77.085732	-11.884789	65.377441	-4.456742	0.000000	-1.165527	0.000000	0.000000	0.000000	0.436814	-0.283497	-1.695423	0.000000	0.000000	2.000000	65.000000	0.000000
3784.662506	0.190591	0.561373	0.017659	78.182915	-8.229997	70.391914	-4.529544	0.000000	-0.882957	0.000000	0.000000	0.000000	0.436814	-0.283497	-1.695423	0.000000	0.000000	2.000000	65.000000	0.000000
3784.665839	0.191598	0.560315	0.012031	78.182915	-8.229997	70.391914	-4.529544	0.000000	-0.882957	0.000000	0.000000	0.000000	0.302232	-0.317199	-1.688558	0.000000	0.000000	2.000000	65.000000	0.000000
3784.669172	0.191598	0.560315	0.012031	78.182915	-8.229997	70.391914	-4.529544	0.000000	-0.882957	0.000000	0.000000	0.000000	0.302232	-0.317199	-1.688558	0.000000	0.000000	2.000000	65.000000	0.000000
3784.672506	0.191598	0.560315	0.012031	79.260963	-3.547107	76.386169	-4.579916	0.000000	-0.601530	0.000000	0.000000	0.000000	0.302232	-0.317199	-1.688558	0.000000	0.000000	2.000000	65.000000	0.000000
3784.675839	0.192107	0.559140	0.006407	79.260963	-3.547107	76.386169	-4.579916	0.000000	-0.601530	0.000000	0.000000	0.000000	0.152582	-0.352698	-1.686951	0.000000	0.000000	2.000000	65.000000	0.000000
3784.679172	0.192107	0.559140	0.006407	79.260963	-3.547107	76.386169	-4.579916	0.000000	-0.601530	0.000000	0.000000	0.000000	0.152582	-0.352698	-1.686951	0.000000	0.000000	2.000000	65.000000	0.000000
3784.682506	0.192107	0.559140	0.006407	80.135139	2.211401	83.482094	-4.605347	0.000000	-0.320372	0.000000	0.000000	0.000000	0.152582	-0.352698	-1.686951	0.000000	0.000000	2.000000	65.000000	0.000000
3784.685839	0.192158	0.557943	0.000986	80.135139	2.211401	83.482094	-4.605347	0.000000	-0.320372	0.000000	0.000000	0.000000	0.015326	-0.358874	-1.626488	0.000000	0.000000	2.000000	65.000000	0.000000
3784.689172	0.192158	0.557943	0.000986	80.135139	2.211401	83.482094	-4.605347	0.000000	-0.320372	0.000000	0.000000	0.000000	0.015326	-0.358874	-1.626488	0.000000	0.000000	2.000000	65.000000	0.000000
3784.692506	0.192158	0.557943	0.000986	80.592575	9.016656	91.574829	-4.607901	0.000000	-0.049291	0.000000	0.000000	0.000000	0.015326	-0.358874	-1.626488	0.000000	0.000000	2.000000	65.000000	0.000000
3784.695839	0.191919	0.556753	-0.004234	80.592575	9.016656	91.574829	-4.607901	0.000000	-0.049291	0.000000	0.000000	0.000000	-0.071780	-0.356995	-1.565955	0.000000	0.000000	2.000000	65.000000	0.000000
3784.699172	0.191919	0.556753	-0.004234	80.592575	9.016656	91.574829	-4.607901	0.000000	-0.049291	0.000000	0.000000	0.000000	-0.071780	-0.356995	-1.565955	0.000000	0.000000	2.000000	65.000000	0.000000
3784.702506	0.191919	0.556753	-0.004234	80.561348	15.683914	99.385239	-4.595937	0.000000	0.211702	0.000000	0.000000	0.000000	-0.071780	-0.356995	-1.565955	0.000000	0.000000	2.000000	65.000000	0.000000
3784.705839	0.191498	0.555665	-0.009081	80.561348	15.683914	99.385239	-4.595937	0.000000	0.211702	0.000000	0.000000	0.000000	-0.126223	-0.326507	-1.454195	0.000000	0.000000	2.000000	65.000000	0.000000
3784.709172	0.191498	0.555665	-0.009081	80.561348	15.683914	99.385239	-4.595937	0.000000	0.211702	0.000000	0.000000	0.000000	-0.126223	-0.326507	-1.454195	0.000000	0.000000	2.000000	65.000000	0.000000
3784.712506	0.191498	0.555665	-0.009081	80.190231	21.366821	106.117859	-4.574900	0.000000	0.454068	0.000000	0.000000	0.000000	-0.126223	-0.326507	-1.454195	0.000000	0.000000	2.000000	65.000000	0.000000
3784.715839	0.190787	0.554714	-0.013603	80.190231	21.366821	106.117859	-4.574900	0.000000	0.454068	0.000000	0.000000	0.000000	-0.213271	-0.285363	-1.356548	0.000000	0.000000	2.000000	65.000000	0.000000
3784.719172	0.190787	0.554714	-0.013603	80.190231	21.366821	106.117859	-4.574900	0.000000	0.454068	0.000000	0.000000	0.000000	-0.213271	-0.285363	-1.356548	0.000000	0.000000	2.000000	65.000000	0.000000
3784.722506	0.190787	0.554714	-0.013603	79.619522	26.087048	111.894798	-4.539355	0.000000	0.680159	0.000000	0.000000	0.000000	-0.213271	-0.285363	-1.356548	0.000000	0.000000	2.000000	65.000000	0.000000
3784.725839	0.189811	0.553958	-0.017770	79.619522	26.087048	111.894798	-4.539355	0.000000	0.680159	0.000000	0.000000	0.000000	-0.292790	-0.226641	-1.250123	0.000000	0.000000	2.000000	65.000000	0.000000
3784.729172	0.189811	0.553958	-0.017770	79.619522	26.087048	111.894798	-4.539355	0.000000	0.680159	0.000000	0.000000	0.000000	-0.292790	-0.226641	-1.250123	0.000000	0.000000	2.000000	65.000000	0.000000
3784.732506	0.189811	0.553958	-0.017770	78.930069	30.134573	117.065071	-4.490556	0.000000	0.888513	0.000000	0.000000	0.000000	-0.292790	-0.226641	-1.250123	0.000000	0.000000	2.000000	65.000000	0.000000
3784.735839	0.188547	0.553405	-0.021663	78.930069	30.134573	117.065071	-4.490556	0.000000	0.888513	0.000000	0.000000	0.000000	-0.379271	-0.166126	-1.167795	0.000000	0.000000	2.000000	65.000000	0.000000
3784.739172	0.188547	0.553405	-0.021663	78.930069	30.134573	117.065071	-4.490556	0.000000	0.888513	0.000000	0.000000	0.000000	-0.379271	-0.166126	-1.167795	0.000000	0.000000	2.000000	65.000000	0.000000
3784.742506	0.188547	0.553405	-0.021663	78.156113	33.878704	121.814400	-4.427345	0.000000	1.083145	0.000000	0.000000	0.000000	-0.379271	-0.166126	-1.167795	0.000000	0.000000	2.000000	65.000000	0.000000
3784.745839	0.186931	0.552989	-0.025284	78.156113	33.878704	121.814400	-4.427345	0.000000	1.083145	0.000000	0.000000	0.000000	-0.484865	-0.124666	-1.086274	0.000000	0.000000	2.000000	65.000000	0.000000
3784.749172	0.186931	0.552989	-0.025284	78.156113	33.878704	121.814400	-4.427345	0.000000	1.083145	0.000000	0.000000	0.000000	-0.484865	-0.124666	-1.086274	0.000000	0.000000	2.000000	65.000000	0.000000
3784.752506	0.186931	0.552989	-0.025284	77.325508	37.318733	125.804230	-4.346534	0.000000	1.264191	0.000000	0.000000	0.000000	-0.484865	-0.124666	-1.086274	0.000000	0.000000	2.000000	65.000000	0.000000
3784.755839	0.185090	0.552624	-0.028644	77.325508	37.318733	125.804230	-4.346534	0.000000	1.264191	0.000000	0.000000	0.000000	-0.552147	-0.109384	-1.007977	0.000000	0.000000	2.000000	65.000000	0.000000
3784.759172	0.185090	0.552624	-0.028644	77.325508	37.318733	125.804230	-4.346534	0.000000	1.264191	0.000000	0.000000	0.000000	-0.552147	-0.109384	-1.007977	0.000000	0.000000	2.000000	65.000000	0.000000
3784.762506	0.185090	0.552624	-0.028644	76.471588	40.258282	128.796570	-4.254510	0.000000	1.432187	0.000000	0.000000	0.000000	-0.552147	-0.109384	-1.007977	0.000000	0.000000	2.000000	65.000000	0.000000
3784.765839	0.183002	0.552226	-0.031760	76.471588	40.258282	128.796570	-4.254510	0.000000	1.432187	0.000000	0.000000	0.000000	-0.626506	-0.119444	-0.934944	0.000000	0.000000	2.000000	65.000000	0.000000
3784.769172	0.183002	0.552226	-0.031760	76.471588	40.258282	128.796570	-4.254510	0.000000	1.432187	0.000000	0.000000	0.000000	-0.626506	-0.119444	-0.934944	0.000000	0.000000	2.000000	65.000000	0.000000
3784.772506	0.183002	0.552226	-0.031760	75.638550	42.562534	130.843689	-4.150092	0.000000	1.588011	0.000000	0.000000	0.000000	-0.626506	-0.119444	-0.934944	0.000000	0.000000	2.000000	65.000000	0.000000
3784.775839	0.180640	0.551772	-0.034546	75.638550	42.562534	130.843689	-4.150092	0.000000	1.588011	0.000000	0.000000	0.000000	-0.708614	-0.136355	-0.835673	0.000000	0.000000	2.000000	65.000000	0.000000
3784.779172	0.180640	0.551772	-0.034546	75.638550	42.562534	130.843689	-4.150092	0.000000	1.588011	0.000000	0.000000	0.000000	-0.708614	-0.136355	-0.835673	0.000000	0.000000	2.000000	65.000000	0.000000
3784.782506	0.180640	0.551772	-0.034546	74.859283	44.085018	132.021255	-4.031990	0.000000	1.727290	0.000000	0.000000	0.000000	-0.708614	-0.136355	-0.835673	0.000000	0.000000	2.000000	65.000000	0.000000
3784.785839	0.178070	0.551297	-0.036919	74.859283	44.085018	132.021255	-4.031990	0.000000	1.727290	0.000000	0.000000	0.000000	-0.770797	-0.142282	-0.711861	0.000000	0.000000	2.000000	65.000000	0.000000
3784.789172	0.178070	0.551297	-0.036919	74.859283	44.085018	132.021255	-4.031990	0.000000	1.727290	0.000000	0.000000	0.000000	-0.770797	-0.142282	-0.711861	0.000000	0.000000	2.000000	65.000000	0.000000
3784.792506	0.178070	0.551297	-0.036919	74.164604	44.873714	132.527969	-3.903524	0.000000	1.845933	0.000000	0.000000	0.000000	-0.770797	-0.142282	-0.711861	0.000000	0.000000	2.000000	65.000000	0.000000
3784.795839	0.175326	0.550873	-0.038814	74.164604	44.873714	132.527969	-3.903524	0.000000	1.845933	0.000000	0.000000	0.000000	-0.823216	-0.127387	-0.568518	0.000000	0.000000	2.000000	65.000000	0.000000
3784.799172	0.175326	0.550873	-0.038814	74.164604	44.873714	132.527969	-3.903524	0.000000	1.845933	0.000000	0.000000	0.000000	-0.823216	-0.127387	-0.568518	0.000000	0.000000	2.000000	65.000000	0.000000
3784.802506	0.175326	0.550873	-0.038814	73.552986	45.006725	132.405823	-3.766322	0.000000	1.940686	0.000000	0.000000	0.000000	-0.823216	-0.127387	-0.568518	0.000000	0.000000	2.000000	65.000000	0.000000
3784.805839	0.172485	0.550508	-0.040219	73.552986	45.006725	132.405823	-3.766322	0.000000	1.940686	0.000000	0.000000	0.000000	-0.852536	-0.109497	-0.421625	0.000000	0.000000	2.000000	65.000000	0.000000
3784.809172	0.172485	0.550508	-0.040219	73.552986	45.006725	132.405823	-3.766322	0.000000	1.940686	0.000000	0.000000	0.000000	-0.852536	-0.109497	-0.421625	0.000000	0.000000	2.000000	65.000000	0.000000
3784.812506	0.172485	0.550508	-0.040219	73.063690	44.559647	131.588226	-3.624233	0.000000	2.010957	0.000000	0.000000	0.000000	-0.852536	-0.109497	-0.421625	0.000000	0.000000	2.000000	65.000000	0.000000
3784.815839	0.169554	0.550286	-0.041111	73.063690	44.559647	131.588226	-3.624233	0.000000	2.010957	0.000000	0.000000	0.000000	-0.879296	-0.066494	-0.267607	0.000000	0.000000	2.000000	65.000000	0.000000
3784.819172	0.169554	0.550286	-0.041111	73.063690	44.559647	131.588226	-3.624233	0.000000	2.010957	0.000000	0.000000	0.000000	-0.879296	-0.066494	-0.267607	0.000000	0.000000	2.000000	65.000000	0.000000
3784.822506	0.169554	0.550286	-0.041111	72.715004	43.754669	130.351822	-3.477683	0.000000	2.055559	0.000000	0.000000	0.000000	-0.879296	-0.066494	-0.267607	0.000000	0.000000	2.000000	65.000000	0.000000
3784.825839	0.166530	0.550208	-0.041491	72.715004	43.754669	130.351822	-3.477683	0.000000	2.055559	0.000000	0.000000	0.000000	-0.907242	-0.023394	-0.113942	0.000000	0.000000	2.000000	65.000000	0.000000
3784.829172	0.166530	0.550208	-0.041491	72.715004	43.754669	130.351822	-3.477683	0.000000	2.055559	0.000000	0.000000	0.000000	-0.907242	-0.023394	-0.113942	0.000000	0.000000	2.000000	65.000000	0.000000
3784.832506	0.166530	0.550208	-0.041491	72.605896	43.079292	129.207840	-3.326476	0.000000	2.074549	0.000000	0.000000	0.000000	-0.907242	-0.023394	-0.113942	0.000000	0.000000	2.000000	65.000000	0.000000
3784.835839	0.163528	0.550340	-0.041399	72.605896	43.079292	129.207840	-3.326476	0.000000	2.074549	0.000000	0.000000	0.000000	-0.900553	0.039472	0.027639	0.000000	0.000000	2.000000	65.000000	0.000000
3784.839172	0.163528	0.550340	-0.041399	72.605896	43.079292	129.207840	-3.326476	0.000000	2.074549	0.000000	0.000000	0.000000	-0.900553	0.039472	0.027639	0.000000	0.000000	2.000000	65.000000	0.000000
3784.842506	0.163528	0.550340	-0.041399	72.788391	43.055851	128.680847	-3.176384	0.000000	2.069942	0.000000	0.000000	0.000000	-0.900553	0.039472	0.027639	0.000000	0.000000	2.000000	65.000000	0.000000
3784.845839	0.160429	0.550638	-0.040947	72.788391	43.055851	128.680847	-3.176384	0.000000	2.069942	0.000000	0.000000	0.000000	-0.929742	0.089528	0.135433	0.000000	0.000000	2.000000	65.000000	0.000000
3784.849172	0.160429	0.550638	-0.040947	72.788391	43.055851	128.680847	-3.176384	0.000000	2.069942	0.000000	0.000000	0.000000	-0.929742	0.089528	0.135433	0.000000	0.000000	2.000000	65.000000	0.000000
3784.852506	0.160429	0.550638	-0.040947	73.127884	43.468357	128.511078	-3.021427	0.000000	2.047370	0.000000	0.000000	0.000000	-0.929742	0.089528	0.135433	0.000000	0.000000	2.000000	65.000000	0.000000
3784.855839	0.157249	0.551105	-0.040077	73.127884	43.468357	128.511078	-3.021427	0.000000	2.047370	0.000000	0.000000	0.000000	-0.953900	0.140126	0.261077	0.000000	0.000000	2.000000	65.000000	0.000000
3784.859172	0.157249	0.551105	-0.040077	73.127884	43.468357	128.511078	-3.021427	0.000000	2.047370	0.000000	0.000000	0.000000	-0.953900	0.140126	0.261077	0.000000	0.000000	2.000000	65.000000	0.000000
3784.862506	0.157249	0.551105	-0.040077	73.521339	44.051609	128.347931	-2.862443	0.000000	2.003858	0.000000	0.000000	0.000000	-0.953900	0.140126	0.261077	0.000000	0.000000	2.000000	65.000000	0.000000
3784.865839	0.153888	0.551659	-0.038856	73.521339	44.051609	128.347931	-2.862443	0.000000	2.003858	0.000000	0.000000	0.000000	-1.008343	0.166103	0.366413	0.000000	0.000000	2.000000	65.000000	0.000000
3784.869172	0.153888	0.551659	-0.038856	73.521339	44.051609	128.347931	-2.862443	0.000000	2.003858	0.000000	0.000000	0.000000	-1.008343	0.166103	0.366413	0.000000	0.000000	2.000000	65.000000	0.000000
3784.872506	0.153888	0.551659	-0.038856	73.924904	44.708515	128.307373	-2.694386	0.000000	1.942789	0.000000	0.000000	0.000000	-1.008343	0.166103	0.366413	0.000000	0.000000	2.000000	65.000000	0.000000
3784.875839	0.150360	0.552252	-0.037285	73.924904	44.708515	128.307373	-2.694386	0.000000	1.942789	0.000000	0.000000	0.000000	-1.058425	0.177780	0.471133	0.000000	0.000000	2.000000	65.000000	0.000000
3784.879172	0.150360	0.552252	-0.037285	73.924904	44.708515	128.307373	-2.694386	0.000000	1.942789	0.000000	0.000000	0.000000	-1.058425	0.177780	0.471133	0.000000	0.000000	2.000000	65.000000	0.000000
3784.882506	0.150360	0.552252	-0.037285	74.315552	45.387947	128.576157	-2.517982	0.000000	1.864267	0.000000	0.000000	0.000000	-1.058425	0.177780	0.471133	0.000000	0.000000	2.000000	65.000000	0.000000
3784.885839	0.146750	0.552843	-0.035418	74.315552	45.387947	128.576157	-2.517982	0.000000	1.864267	0.000000	0.000000	0.000000	-1.082816	0.177377	0.560321	0.000000	0.000000	2.000000	65.000000	0.000000
3784.889172	0.146750	0.552843	-0.035418	74.315552	45.387947	128.576157	-2.517982	0.000000	1.864267	0.000000	0.000000	0.000000	-1.082816	0.177377	0.560321	0.000000	0.000000	2.000000	65.000000	0.000000
3784.892506	0.146750	0.552843	-0.035418	74.683212	46.071075	129.123383	-2.337512	0.000000	1.770880	0.000000	0.000000	0.000000	-1.082816	0.177377	0.560321	0.000000	0.000000	2.000000	65.000000	0.000000
3784.895839	0.143093	0.553383	-0.033328	74.683212	46.071075	129.123383	-2.337512	0.000000	1.770880	0.000000	0.000000	0.000000	-1.097227	0.162042	0.626983	0.000000	0.000000	2.000000	65.000000	0.000000
3784.899172	0.143093	0.553383	-0.033328	74.683212	46.071075	129.123383	-2.337512	0.000000	1.770880	0.000000	0.000000	0.000000	-1.097227	0.162042	0.626983	0.000000	0.000000	2.000000	65.000000	0.000000
3784.902506	0.143093	0.553383	-0.033328	75.026253	46.732185	129.726776	-2.154641	0.000000	1.666383	0.000000	0.000000	0.000000	-1.097227	0.162042	0.626983	0.000000	0.000000	2.000000	65.000000	0.000000
3784.905839	0.139437	0.553831	-0.031049	75.026253	46.732185	129.726776	-2.154641	0.000000	1.666383	0.000000	0.000000	0.000000	-1.096859	0.134290	0.683626	0.000000	0.000000	2.000000	65.000000	0.000000
3784.909172	0.139437	0.553831	-0.031049	75.026253	46.732185	129.726776	-2.154641	0.000000	1.666383	0.000000	0.000000	0.000000	-1.096859	0.134290	0.683626	0.000000	0.000000	2.000000	65.000000	0.000000
3784.912506	0.139437	0.553831	-0.031049	75.378342	47.382477	130.226593	-1.971832	0.000000	1.552445	0.000000	0.000000	0.000000	-1.096859	0.134290	0.683626	0.000000	0.000000	2.000000	65.000000	0.000000
3784.915839	0.135735	0.554184	-0.028637	75.378342	47.382477	130.226593	-1.971832	0.000000	1.552445	0.000000	0.000000	0.000000	-1.110435	0.105928	0.723466	0.000000	0.000000	2.000000	65.000000	0.000000
3784.919172	0.135735	0.554184	-0.028637	75.378342	47.382477	130.226593	-1.971832	0.000000	1.552445	0.000000	0.000000	0.000000	-1.110435	0.105928	0.723466	0.000000	0.000000	2.000000	65.000000	0.000000
3784.922506	0.135735	0.554184	-0.028637	75.774216	47.962528	130.428009	-1.786759	0.000000	1.431867	0.000000	0.000000	0.000000	-1.110435	0.105928	0.723466	0.000000	0.000000	2.000000	65.000000	0.000000
3784.925839	0.131981	0.554398	-0.026176	75.774216	47.962528	130.428009	-1.786759	0.000000	1.431867	0.000000	0.000000	0.000000	-1.126286	0.064396	0.738535	0.000000	0.000000	2.000000	65.000000	0.000000
3784.929172	0.131981	0.554398	-0.026176	75.774216	47.962528	130.428009	-1.786759	0.000000	1.431867	0.000000	0.000000	0.000000	-1.126286	0.064396	0.738535	0.000000	0.000000	2.000000	65.000000	0.000000
3784.932506	0.131981	0.554398	-0.026176	76.207481	48.481758	130.291290	-1.599045	0.000000	1.308778	0.000000	0.000000	0.000000	-1.126286	0.064396	0.738535	0.000000	0.000000	2.000000	65.000000	0.000000
3784.935839	0.128180	0.554532	-0.023634	76.207481	48.481758	130.291290	-1.599045	0.000000	1.308778	0.000000	0.000000	0.000000	-1.140175	0.040069	0.762428	0.000000	0.000000	2.000000	65.000000	0.000000
3784.939172	0.128180	0.554532	-0.023634	76.207481	48.481758	130.291290	-1.599045	0.000000	1.308778	0.000000	0.000000	0.000000	-1.140175	0.040069	0.762428	0.000000	0.000000	2.000000	65.000000	0.000000
3784.942506	0.128180	0.554532	-0.023634	76.632683	48.919716	129.932434	-1.409016	0.000000	1.181707	0.000000	0.000000	0.000000	-1.140175	0.040069	0.762428	0.000000	0.000000	2.000000	65.000000	0.000000
3784.945839	0.124370	0.554608	-0.021031	76.632683	48.919716	129.932434	-1.409016	0.000000	1.181707	0.000000	0.000000	0.000000	-1.143097	0.022830	0.780993	0.000000	0.000000	2.000000	65.000000	0.000000
3784.949172	0.124370	0.554608	-0.021031	76.632683	48.919716	129.932434	-1.409016	0.000000	1.181707	0.000000	0.000000	0.000000	-1.143097	0.022830	0.780993	0.000000	0.000000	2.000000	65.000000	0.000000
3784.952506	0.124370	0.554608	-0.021031	77.022064	49.360352	129.631210	-1.218499	0.000000	1.051541	0.000000	0.000000	0.000000	-1.143097	0.022830	0.780993	0.000000	0.000000	2.000000	65.000000	0.000000
3784.955839	0.120626	0.554700	-0.018404	77.022064	49.360352	129.631210	-1.218499	0.000000	1.051541	0.000000	0.000000	0.000000	-1.123050	0.027736	0.788098	0.000000	0.000000	2.000000	65.000000	0.000000
3784.959172	0.120626	0.554700	-0.018404	77.022064	49.360352	129.631210	-1.218499	0.000000	1.051541	0.000000	0.000000	0.000000	-1.123050	0.027736	0.788098	0.000000	0.000000	2.000000	65.000000	0.000000
3784.962506	0.120626	0.554700	-0.018404	77.345497	49.861794	129.635010	-1.031324	0.000000	0.920192	0.000000	0.000000	0.000000	-1.123050	0.027736	0.788098	0.000000	0.000000	2.000000	65.000000	0.000000
3784.965839	0.117050	0.554810	-0.015710	77.345497	49.861794	129.635010	-1.031324	0.000000	0.920192	0.000000	0.000000	0.000000	-1.072984	0.032888	0.808184	0.000000	0.000000	2.000000	65.000000	0.000000
3784.969172	0.117050	0.554810	-0.015710	77.345497	49.861794	129.635010	-1.031324	0.000000	0.920192	0.000000	0.000000	0.000000	-1.072984	0.032888	0.808184	0.000000	0.000000	2.000000	65.000000	0.000000
3784.972506	0.117050	0.554810	-0.015710	77.592659	50.446194	129.857590	-0.852494	0.000000	0.785494	0.000000	0.000000	0.000000	-1.072984	0.032888	0.808184	0.000000	0.000000	2.000000	65.000000	0.000000
3784.975839	0.113640	0.554918	-0.013031	77.592659	50.446194	129.857590	-0.852494	0.000000	0.785494	0.000000	0.000000	0.000000	-1.023054	0.032487	0.803516	0.000000	0.000000	2.000000	65.000000	0.000000
3784.979172	0.113640	0.554918	-0.013031	77.592659	50.446194	129.857590	-0.852494	0.000000	0.785494	0.000000	0.000000	0.000000	-1.023054	0.032487	0.803516	0.000000	0.000000	2.000000	65.000000	0.000000
3784.982506	0.113640	0.554918	-0.013031	77.806503	51.027607	130.008347	-0.681985	0.000000	0.651575	0.000000	0.000000	0.000000	-1.023054	0.032487	0.803516	0.000000	0.000000	2.000000	65.000000	0.000000
3784.985839	0.110469	0.554992	-0.010352	77.806503	51.027607	130.008347	-0.681985	0.000000	0.651575	0.000000	0.000000	0.000000	-0.951357	0.022060	0.803798	0.000000	0.000000	2.000000	65.000000	0.000000
3784.989172	0.110469	0.554992	-0.010352	77.806503	51.027607	130.008347	-0.681985	0.000000	0.651575	0.000000	0.000000	0.000000	-0.951357	0.022060	0.803798	0.000000	0.000000	2.000000	65.000000	0.000000
3784.992506	0.110469	0.554992	-0.010352	78.030464	51.404419	129.713196	-0.523425	0.000000	0.517609	0.000000	0.000000	0.000000	-0.951357	0.022060	0.803798	0.000000	0.000000	2.000000	65.000000	0.000000
3784.995839	0.107522	0.554962	-0.007738	78.030464	51.404419	129.713196	-0.523425	0.000000	0.517609	0.000000	0.000000	0.000000	-0.884015	-0.009105	0.784361	0.000000	0.000000	2.000000	65.000000	0.000000
3784.999172	0.107522	0.554962	-0.007738	78.030464	51.404419	129.713196	-0.523425	0.000000	0.517609	0.000000	0.000000	0.000000	-0.884015	-0.009105	0.784361	0.000000	0.000000	2.000000	65.000000	0.000000
3785.002506	0.107522	0.554962	-0.007738	78.296707	51.405701	128.882996	-0.376089	0.000000	0.386882	0.000000	0.000000	0.000000	-0.884015	-0.009105	0.784361	0.000000	0.000000	2.000000	65.000000	0.000000
3785.005839	0.104785	0.554869	-0.005166	78.296707	51.405701	128.882996	-0.376089	0.000000	0.386882	0.000000	0.000000	0.000000	-0.820989	-0.027891	0.771611	0.000000	0.000000	2.000000	65.000000	0.000000
3785.009172	0.104785	0.554869	-0.005166	78.296707	51.405701	128.882996	-0.376089	0.000000	0.386882	0.000000	0.000000	0.000000	-0.820989	-0.027891	0.771611	0.000000	0.000000	2.000000	65.000000	0.000000
3785.012506	0.104785	0.554869	-0.005166	78.624641	50.938065	127.592392	-0.239258	0.000000	0.258280	0.000000	0.000000	0.000000	-0.820989	-0.027891	0.771611	0.000000	0.000000	2.000000	65.000000	0.000000
3785.015839	0.102254	0.554678	-0.002668	78.624641	50.938065	127.592392	-0.239258	0.000000	0.258280	0.000000	0.000000	0.000000	-0.759332	-0.057198	0.749403	0.000000	0.000000	2.000000	65.000000	0.000000
3785.019172	0.102254	0.554678	-0.002668	78.624641	50.938065	127.592392	-0.239258	0.000000	0.258280	0.000000	0.000000	0.000000	-0.759332	-0.057198	0.749403	0.000000	0.000000	2.000000	65.000000	0.000000
3785.022506	0.102254	0.554678	-0.002668	78.992142	49.932598	125.898529	-0.112702	0.000000	0.133379	0.000000	0.000000	0.000000	-0.759332	-0.057198	0.749403	0.000000	0.000000	2.000000	65.000000	0.000000
3785.025839	0.099956	0.554457	-0.000237	78.992142	49.932598	125.898529	-0.112702	0.000000	0.133379	0.000000	0.000000	0.000000	-0.689462	-0.066316	0.729079	0.000000	0.000000	2.000000	65.000000	0.000000
3785.029172	0.099956	0.554457	-0.000237	78.992142	49.932598	125.898529	-0.112702	0.000000	0.133379	0.000000	0.000000	0.000000	-0.689462	-0.066316	0.729079	0.000000	0.000000	2.000000	65.000000	0.000000
3785.032506	0.099956	0.554457	-0.000237	79.377769	48.434895	123.839897	0.002208	0.000000	0.011866	0.000000	0.000000	0.000000	-0.689462	-0.066316	0.729079	0.000000	0.000000	2.000000	65.000000	0.000000
3785.035839	0.097871	0.554256	0.002123	79.377769	48.434895	123.839897	0.002208	0.000000	0.011866	0.000000	0.000000	0.000000	-0.625555	-0.060126	0.708140	0.000000	0.000000	2.000000	65.000000	0.000000
3785.039172	0.097871	0.554256	0.002123	79.377769	48.434895	123.839897	0.002208	0.000000	0.011866	0.000000	0.000000	0.000000	-0.625555	-0.060126	0.708140	0.000000	0.000000	2.000000	65.000000	0.000000
3785.042506	0.097871	0.554256	0.002123	79.757233	46.311394	121.171478	0.106467	0.000000	-0.106157	0.000000	0.000000	0.000000	-0.625555	-0.060126	0.708140	0.000000	0.000000	2.000000	65.000000	0.000000
3785.045839	0.096029	0.554068	0.004435	79.757233	46.311394	121.171478	0.106467	0.000000	-0.106157	0.000000	0.000000	0.000000	-0.552483	-0.056460	0.693643	0.000000	0.000000	2.000000	65.000000	0.000000
3785.049172	0.096029	0.554068	0.004435	79.757233	46.311394	121.171478	0.106467	0.000000	-0.106157	0.000000	0.000000	0.000000	-0.552483	-0.056460	0.693643	0.000000	0.000000	2.000000	65.000000	0.000000
3785.052506	0.096029	0.554068	0.004435	80.125938	43.513710	117.784332	0.198548	0.000000	-0.221764	0.000000	0.000000	0.000000	-0.552483	-0.056460	0.693643	0.000000	0.000000	2.000000	65.000000	0.000000
3785.055839	0.094450	0.553858	0.006662	80.125938	43.513710	117.784332	0.198548	0.000000	-0.221764	0.000000	0.000000	0.000000	-0.473856	-0.063070	0.668031	0.000000	0.000000	2.000000	65.000000	0.000000
3785.059172	0.094450	0.553858	0.006662	80.125938	43.513710	117.784332	0.198548	0.000000	-0.221764	0.000000	0.000000	0.000000	-0.473856	-0.063070	0.668031	0.000000	0.000000	2.000000	65.000000	0.000000
3785.062506	0.094450	0.553858	0.006662	80.476555	40.093403	113.700851	0.277524	0.000000	-0.333103	0.000000	0.000000	0.000000	-0.473856	-0.063070	0.668031	0.000000	0.000000	2.000000	65.000000	0.000000
3785.065839	0.093143	0.553583	0.008726	80.476555	40.093403	113.700851	0.277524	0.000000	-0.333103	0.000000	0.000000	0.000000	-0.391847	-0.082491	0.619061	0.000000	0.000000	2.000000	65.000000	0.000000
3785.069172	0.093143	0.553583	0.008726	80.476555	40.093403	113.700851	0.277524	0.000000	-0.333103	0.000000	0.000000	0.000000	-0.391847	-0.082491	0.619061	0.000000	0.000000	2.000000	65.000000	0.000000
3785.072506	0.093143	0.553583	0.008726	80.820602	36.180576	109.018486	0.342831	0.000000	-0.436280	0.000000	0.000000	0.000000	-0.391847	-0.082491	0.619061	0.000000	0.000000	2.000000	65.000000	0.000000
3785.075839	0.092095	0.553217	0.010638	80.820602	36.180576	109.018486	0.342831	0.000000	-0.436280	0.000000	0.000000	0.000000	-0.314633	-0.109758	0.573719	0.000000	0.000000	2.000000	65.000000	0.000000
3785.079172	0.092095	0.553217	0.010638	80.820602	36.180576	109.018486	0.342831	0.000000	-0.436280	0.000000	0.000000	0.000000	-0.314633	-0.109758	0.573719	0.000000	0.000000	2.000000	65.000000	0.000000
3785.082506	0.092095	0.553217	0.010638	81.137207	31.850767	103.838333	0.395270	0.000000	-0.531900	0.000000	0.000000	0.000000	-0.314633	-0.109758	0.573719	0.000000	0.000000	2.000000	65.000000	0.000000
3785.085839	0.091372	0.552813	0.012378	81.137207	31.850767	103.838333	0.395270	0.000000	-0.531900	0.000000	0.000000	0.000000	-0.216647	-0.121364	0.521960	0.000000	0.000000	2.000000	65.000000	0.000000
3785.089172	0.091372	0.552813	0.012378	81.137207	31.850767	103.838333	0.395270	0.000000	-0.531900	0.000000	0.000000	0.000000	-0.216647	-0.121364	0.521960	0.000000	0.000000	2.000000	65.000000	0.000000
3785.092506	0.091372	0.552813	0.012378	81.407921	27.124161	98.188301	0.431378	0.000000	-0.618893	0.000000	0.000000	0.000000	-0.216647	-0.121364	0.521960	0.000000	0.000000	2.000000	65.000000	0.000000
3785.095839	0.090983	0.552344	0.013952	81.407921	27.124161	98.188301	0.431378	0.000000	-0.618893	0.000000	0.000000	0.000000	-0.116961	-0.140720	0.472248	0.000000	0.000000	2.000000	65.000000	0.000000
3785.099172	0.090983	0.552344	0.013952	81.407921	27.124161	98.188301	0.431378	0.000000	-0.618893	0.000000	0.000000	0.000000	-0.116961	-0.140720	0.472248	0.000000	0.000000	2.000000	65.000000	0.000000
3785.102506	0.090983	0.552344	0.013952	81.615311	21.886797	91.935532	0.450871	0.000000	-0.697601	0.000000	0.000000	0.000000	-0.116961	-0.140720	0.472248	0.000000	0.000000	2.000000	65.000000	0.000000
3785.105839	0.090882	0.551863	0.015360	81.615311	21.886797	91.935532	0.450871	0.000000	-0.697601	0.000000	0.000000	0.000000	-0.030113	-0.144244	0.422353	0.000000	0.000000	2.000000	65.000000	0.000000
3785.109172	0.090882	0.551863	0.015360	81.615311	21.886797	91.935532	0.450871	0.000000	-0.697601	0.000000	0.000000	0.000000	-0.030113	-0.144244	0.422353	0.000000	0.000000	2.000000	65.000000	0.000000
3785.112506	0.090882	0.551863	0.015360	81.676949	15.903601	84.808250	0.455890	0.000000	-0.767993	0.000000	0.000000	0.000000	-0.030113	-0.144244	0.422353	0.000000	0.000000	2.000000	65.000000	0.000000
3785.115839	0.091038	0.551353	0.016656	81.676949	15.903601	84.808250	0.455890	0.000000	-0.767993	0.000000	0.000000	0.000000	0.046796	-0.153071	0.388864	0.000000	0.000000	2.000000	65.000000	0.000000
3785.119172	0.091038	0.551353	0.016656	81.676949	15.903601	84.808250	0.455890	0.000000	-0.767993	0.000000	0.000000	0.000000	0.046796	-0.153071	0.388864	0.000000	0.000000	2.000000	65.000000	0.000000
3785.122506	0.091038	0.551353	0.016656	81.419380	9.320319	76.926216	0.448091	0.000000	-0.832804	0.000000	0.000000	0.000000	0.046796	-0.153071	0.388864	0.000000	0.000000	2.000000	65.000000	0.000000
3785.125839	0.091374	0.550838	0.017916	81.419380	9.320319	76.926216	0.448091	0.000000	-0.832804	0.000000	0.000000	0.000000	0.100693	-0.154272	0.378026	0.000000	0.000000	2.000000	65.000000	0.000000
3785.129172	0.091374	0.550838	0.017916	81.419380	9.320319	76.926216	0.448091	0.000000	-0.832804	0.000000	0.000000	0.000000	0.100693	-0.154272	0.378026	0.000000	0.000000	2.000000	65.000000	0.000000
3785.132506	0.091374	0.550838	0.017916	80.810852	2.982422	69.139221	0.431309	0.000000	-0.895808	0.000000	0.000000	0.000000	0.100693	-0.154272	0.378026	0.000000	0.000000	2.000000	65.000000	0.000000
3785.135839	0.091872	0.550311	0.019167	80.810852	2.982422	69.139221	0.431309	0.000000	-0.895808	0.000000	0.000000	0.000000	0.149550	-0.158250	0.375207	0.000000	0.000000	2.000000	65.000000	0.000000
3785.139172	0.091872	0.550311	0.019167	80.810852	2.982422	69.139221	0.431309	0.000000	-0.895808	0.000000	0.000000	0.000000	0.149550	-0.158250	0.375207	0.000000	0.000000	2.000000	65.000000	0.000000
3785.142506	0.091872	0.550311	0.019167	79.961014	-2.558931	62.009289	0.406384	0.000000	-0.958343	0.000000	0.000000	0.000000	0.149550	-0.158250	0.375207	0.000000	0.000000	2.000000	65.000000	0.000000
3785.145839	0.092482	0.549762	0.020376	79.961014	-2.558931	62.009289	0.406384	0.000000	-0.958343	0.000000	0.000000	0.000000	0.182832	-0.164648	0.362692	0.000000	0.000000	2.000000	65.000000	0.000000
3785.149172	0.092482	0.549762	0.020376	79.961014	-2.558931	62.009289	0.406384	0.000000	-0.958343	0.000000	0.000000	0.000000	0.182832	-0.164648	0.362692	0.000000	0.000000	2.000000	65.000000	0.000000
3785.152506	0.092482	0.549762	0.020376	78.984917	-7.128056	55.823063	0.375912	0.000000	-1.018792	0.000000	0.000000	0.000000	0.182832	-0.164648	0.362692	0.000000	0.000000	2.000000	65.000000	0.000000
3785.155839	0.093200	0.549148	0.021530	78.984917	-7.128056	55.823063	0.375912	0.000000	-1.018792	0.000000	0.000000	0.000000	0.215605	-0.184200	0.346193	0.000000	0.000000	2.000000	65.000000	0.000000
3785.159172	0.093200	0.549148	0.021530	78.984917	-7.128056	55.823063	0.375912	0.000000	-1.018792	0.000000	0.000000	0.000000	0.215605	-0.184200	0.346193	0.000000	0.000000	2.000000	65.000000	0.000000
3785.162506	0.093200	0.549148	0.021530	77.988152	-10.673480	50.859917	0.339978	0.000000	-1.076491	0.000000	0.000000	0.000000	0.215605	-0.184200	0.346193	0.000000	0.000000	2.000000	65.000000	0.000000
3785.165839	0.094088	0.548514	0.022565	77.988152	-10.673480	50.859917	0.339978	0.000000	-1.076491	0.000000	0.000000	0.000000	0.266133	-0.190086	0.310419	0.000000	0.000000	2.000000	65.000000	0.000000
3785.169172	0.094088	0.548514	0.022565	77.988152	-10.673480	50.859917	0.339978	0.000000	-1.076491	0.000000	0.000000	0.000000	0.266133	-0.190086	0.310419	0.000000	0.000000	2.000000	65.000000	0.000000
3785.172506	0.094088	0.548514	0.022565	76.997581	-13.424045	47.148262	0.295623	0.000000	-1.128227	0.000000	0.000000	0.000000	0.266133	-0.190086	0.310419	0.000000	0.000000	2.000000	65.000000	0.000000
3785.175839	0.095107	0.547842	0.023533	76.997581	-13.424045	47.148262	0.295623	0.000000	-1.128227	0.000000	0.000000	0.000000	0.305916	-0.201587	0.290684	0.000000	0.000000	2.000000	65.000000	0.000000
3785.179172	0.095107	0.547842	0.023533	76.997581	-13.424045	47.148262	0.295623	0.000000	-1.128227	0.000000	0.000000	0.000000	0.305916	-0.201587	0.290684	0.000000	0.000000	2.000000	65.000000	0.000000
3785.182506	0.095107	0.547842	0.023533	76.072266	-15.486083	44.725090	0.244636	0.000000	-1.176674	0.000000	0.000000	0.000000	0.305916	-0.201587	0.290684	0.000000	0.000000	2.000000	65.000000	0.000000
3785.185839	0.096167	0.547186	0.024444	76.072266	-15.486083	44.725090	0.244636	0.000000	-1.176674	0.000000	0.000000	0.000000	0.317870	-0.196959	0.273269	0.000000	0.000000	2.000000	65.000000	0.000000
3785.189172	0.096167	0.547186	0.024444	76.072266	-15.486083	44.725090	0.244636	0.000000	-1.176674	0.000000	0.000000	0.000000	0.317870	-0.196959	0.273269	0.000000	0.000000	2.000000	65.000000	0.000000
3785.192506	0.096167	0.547186	0.024444	75.212654	-17.037447	43.215977	0.191658	0.000000	-1.222219	0.000000	0.000000	0.000000	0.317870	-0.196959	0.273269	0.000000	0.000000	2.000000	65.000000	0.000000
3785.195839	0.097340	0.546535	0.025306	75.212654	-17.037447	43.215977	0.191658	0.000000	-1.222219	0.000000	0.000000	0.000000	0.351818	-0.195131	0.258432	0.000000	0.000000	2.000000	65.000000	0.000000
3785.199172	0.097340	0.546535	0.025306	75.212654	-17.037447	43.215977	0.191658	0.000000	-1.222219	0.000000	0.000000	0.000000	0.351818	-0.195131	0.258432	0.000000	0.000000	2.000000	65.000000	0.000000
3785.202506	0.097340	0.546535	0.025306	74.433586	-18.112787	42.191948	0.133021	0.000000	-1.265291	0.000000	0.000000	0.000000	0.351818	-0.195131	0.258432	0.000000	0.000000	2.000000	65.000000	0.000000
3785.205839	0.098736	0.545977	0.026187	74.433586	-18.112787	42.191948	0.133021	0.000000	-1.265291	0.000000	0.000000	0.000000	0.418883	-0.167460	0.264406	0.000000	0.000000	2.000000	65.000000	0.000000
3785.209172	0.098736	0.545977	0.026187	74.433586	-18.112787	42.191948	0.133021	0.000000	-1.265291	0.000000	0.000000	0.000000	0.418883	-0.167460	0.264406	0.000000	0.000000	2.000000	65.000000	0.000000
3785.212506	0.098736	0.545977	0.026187	73.787926	-18.664478	41.357914	0.063208	0.000000	-1.309359	0.000000	0.000000	0.000000	0.418883	-0.167460	0.264406	0.000000	0.000000	2.000000	65.000000	0.000000
3785.215839	0.100272	0.545497	0.027020	73.787926	-18.664478	41.357914	0.063208	0.000000	-1.309359	0.000000	0.000000	0.000000	0.460744	-0.144178	0.249986	0.000000	0.000000	2.000000	65.000000	0.000000
3785.219172	0.100272	0.545497	0.027020	73.787926	-18.664478	41.357914	0.063208	0.000000	-1.309359	0.000000	0.000000	0.000000	0.460744	-0.144178	0.249986	0.000000	0.000000	2.000000	65.000000	0.000000
3785.222506	0.100272	0.545497	0.027020	73.336754	-18.594614	40.906219	-0.013583	0.000000	-1.351023	0.000000	0.000000	0.000000	0.460744	-0.144178	0.249986	0.000000	0.000000	2.000000	65.000000	0.000000
3785.225839	0.102008	0.545065	0.027862	73.336754	-18.594614	40.906219	-0.013583	0.000000	-1.351023	0.000000	0.000000	0.000000	0.520849	-0.129620	0.252534	0.000000	0.000000	2.000000	65.000000	0.000000
3785.229172	0.102008	0.545065	0.027862	73.336754	-18.594614	40.906219	-0.013583	0.000000	-1.351023	0.000000	0.000000	0.000000	0.520849	-0.129620	0.252534	0.000000	0.000000	2.000000	65.000000	0.000000
3785.232506	0.102008	0.545065	0.027862	73.087128	-17.956308	41.185360	-0.100391	0.000000	-1.393112	0.000000	0.000000	0.000000	0.520849	-0.129620	0.252534	0.000000	0.000000	2.000000	65.000000	0.000000
3785.235839	0.103998	0.544667	0.028615	73.087128	-17.956308	41.185360	-0.100391	0.000000	-1.393112	0.000000	0.000000	0.000000	0.596985	-0.119383	0.225923	0.000000	0.000000	2.000000	65.000000	0.000000
3785.239172	0.103998	0.544667	0.028615	73.087128	-17.956308	41.185360	-0.100391	0.000000	-1.393112	0.000000	0.000000	0.000000	0.596985	-0.119383	0.225923	0.000000	0.000000	2.000000	65.000000	0.000000
3785.242506	0.103998	0.544667	0.028615	72.965149	-17.104265	41.901604	-0.199889	0.000000	-1.430766	0.000000	0.000000	0.000000	0.596985	-0.119383	0.225923	0.000000	0.000000	2.000000	65.000000	0.000000
3785.245839	0.106036	0.544276	0.029327	72.965149	-17.104265	41.901604	-0.199889	0.000000	-1.430766	0.000000	0.000000	0.000000	0.611329	-0.117231	0.213421	0.000000	0.000000	2.000000	65.000000	0.000000
3785.249172	0.106036	0.544276	0.029327	72.965149	-17.104265	41.901604	-0.199889	0.000000	-1.430766	0.000000	0.000000	0.000000	0.611329	-0.117231	0.213421	0.000000	0.000000	2.000000	65.000000	0.000000
3785.252506	0.106036	0.544276	0.029327	72.969086	-16.413967	42.585724	-0.301777	0.000000	-1.466336	0.000000	0.000000	0.000000	0.611329	-0.117231	0.213421	0.000000	0.000000	2.000000	65.000000	0.000000
3785.255839	0.108040	0.543841	0.029958	72.969086	-16.413967	42.585724	-0.301777	0.000000	-1.466336	0.000000	0.000000	0.000000	0.601305	-0.130445	0.189467	0.000000	0.000000	2.000000	65.000000	0.000000
3785.259172	0.108040	0.543841	0.029958	72.969086	-16.413967	42.585724	-0.301777	0.000000	-1.466336	0.000000	0.000000	0.000000	0.601305	-0.130445	0.189467	0.000000	0.000000	2.000000	65.000000	0.000000
3785.262506	0.108040	0.543841	0.029958	73.129662	-15.979697	43.097435	-0.401994	0.000000	-1.497914	0.000000	0.000000	0.000000	0.601305	-0.130445	0.189467	0.000000	0.000000	2.000000	65.000000	0.000000
3785.265839	0.110141	0.543324	0.030336	73.129662	-15.979697	43.097435	-0.401994	0.000000	-1.497914	0.000000	0.000000	0.000000	0.630295	-0.155145	0.113428	0.000000	0.000000	2.000000	65.000000	0.000000
3785.269172	0.110141	0.543324	0.030336	73.129662	-15.979697	43.097435	-0.401994	0.000000	-1.497914	0.000000	0.000000	0.000000	0.630295	-0.155145	0.113428	0.000000	0.000000	2.000000	65.000000	0.000000
3785.272506	0.110141	0.543324	0.030336	73.439934	-15.728512	43.509174	-0.507043	0.000000	-1.516819	0.000000	0.000000	0.000000	0.630295	-0.155145	0.113428	0.000000	0.000000	2.000000	65.000000	0.000000
3785.275839	0.112304	0.542718	0.030425	73.439934	-15.728512	43.509174	-0.507043	0.000000	-1.516819	0.000000	0.000000	0.000000	0.648915	-0.181720	0.026681	0.000000	0.000000	2.000000	65.000000	0.000000
3785.279172	0.112304	0.542718	0.030425	73.439934	-15.728512	43.509174	-0.507043	0.000000	-1.516819	0.000000	0.000000	0.000000	0.648915	-0.181720	0.026681	0.000000	0.000000	2.000000	65.000000	0.000000
3785.282506	0.112304	0.542718	0.030425	73.873848	-15.628481	43.792660	-0.615196	0.000000	-1.521266	0.000000	0.000000	0.000000	0.648915	-0.181720	0.026681	0.000000	0.000000	2.000000	65.000000	0.000000
3785.285839	0.114517	0.542018	0.030184	73.873848	-15.628481	43.792660	-0.615196	0.000000	-1.521266	0.000000	0.000000	0.000000	0.663777	-0.210050	-0.072284	0.000000	0.000000	2.000000	65.000000	0.000000
3785.289172	0.114517	0.542018	0.030184	73.873848	-15.628481	43.792660	-0.615196	0.000000	-1.521266	0.000000	0.000000	0.000000	0.663777	-0.210050	-0.072284	0.000000	0.000000	2.000000	65.000000	0.000000
3785.292506	0.114517	0.542018	0.030184	74.354752	-15.626453	43.984486	-0.725826	0.000000	-1.509218	0.000000	0.000000	0.000000	0.663777	-0.210050	-0.072284	0.000000	0.000000	2.000000	65.000000	0.000000
3785.295839	0.116749	0.541310	0.029712	74.354752	-15.626453	43.984486	-0.725826	0.000000	-1.509218	0.000000	0.000000	0.000000	0.669886	-0.212363	-0.141675	0.000000	0.000000	2.000000	65.000000	0.000000
3785.299172	0.116749	0.541310	0.029712	74.354752	-15.626453	43.984486	-0.725826	0.000000	-1.509218	0.000000	0.000000	0.000000	0.669886	-0.212363	-0.141675	0.000000	0.000000	2.000000	65.000000	0.000000
3785.302506	0.116749	0.541310	0.029712	74.844322	-15.677890	44.133991	-0.837473	0.000000	-1.485606	0.000000	0.000000	0.000000	0.669886	-0.212363	-0.141675	0.000000	0.000000	2.000000	65.000000	0.000000
3785.305839	0.118930	0.540595	0.029025	74.844322	-15.677890	44.133991	-0.837473	0.000000	-1.485606	0.000000	0.000000	0.000000	0.654305	-0.214402	-0.206086	0.000000	0.000000	2.000000	65.000000	0.000000
3785.309172	0.118930	0.540595	0.029025	74.844322	-15.677890	44.133991	-0.837473	0.000000	-1.485606	0.000000	0.000000	0.000000	0.654305	-0.214402	-0.206086	0.000000	0.000000	2.000000	65.000000	0.000000
3785.312506	0.118930	0.540595	0.029025	75.316376	-15.668867	44.302406	-0.946524	0.000000	-1.451258	0.000000	0.000000	0.000000	0.654305	-0.214402	-0.206086	0.000000	0.000000	2.000000	65.000000	0.000000
3785.315839	0.120970	0.539864	0.028169	75.316376	-15.668867	44.302406	-0.946524	0.000000	-1.451258	0.000000	0.000000	0.000000	0.611863	-0.219291	-0.256815	0.000000	0.000000	2.000000	65.000000	0.000000
3785.319172	0.120970	0.539864	0.028169	75.316376	-15.668867	44.302406	-0.946524	0.000000	-1.451258	0.000000	0.000000	0.000000	0.611863	-0.219291	-0.256815	0.000000	0.000000	2.000000	65.000000	0.000000
3785.322506	0.120970	0.539864	0.028169	75.775787	-15.491687	44.682053	-1.048501	0.000000	-1.408456	0.000000	0.000000	0.000000	0.611863	-0.219291	-0.256815	0.000000	0.000000	2.000000	65.000000	0.000000
3785.325839	0.122881	0.539142	0.027203	75.775787	-15.491687	44.682053	-1.048501	0.000000	-1.408456	0.000000	0.000000	0.000000	0.573197	-0.216827	-0.289838	0.000000	0.000000	2.000000	65.000000	0.000000
3785.329172	0.122881	0.539142	0.027203	75.775787	-15.491687	44.682053	-1.048501	0.000000	-1.408456	0.000000	0.000000	0.000000	0.573197	-0.216827	-0.289838	0.000000	0.000000	2.000000	65.000000	0.000000
3785.332506	0.122881	0.539142	0.027203	76.242310	-15.083589	45.358067	-1.144034	0.000000	-1.360149	0.000000	0.000000	0.000000	0.573197	-0.216827	-0.289838	0.000000	0.000000	2.000000	65.000000	0.000000
3785.335839	0.124692	0.538404	0.026059	76.242310	-15.083589	45.358067	-1.144034	0.000000	-1.360149	0.000000	0.000000	0.000000	0.543522	-0.221390	-0.343255	0.000000	0.000000	2.000000	65.000000	0.000000
3785.339172	0.124692	0.538404	0.026059	76.242310	-15.083589	45.358067	-1.144034	0.000000	-1.360149	0.000000	0.000000	0.000000	0.543522	-0.221390	-0.343255	0.000000	0.000000	2.000000	65.000000	0.000000
3785.342506	0.124692	0.538404	0.026059	76.701393	-14.362689	46.397293	-1.234621	0.000000	-1.302940	0.000000	0.000000	0.000000	0.543522	-0.221390	-0.343255	0.000000	0.000000	2.000000	65.000000	0.000000
3785.345839	0.126441	0.537675	0.024789	76.701393	-14.362689	46.397293	-1.234621	0.000000	-1.302940	0.000000	0.000000	0.000000	0.524623	-0.218702	-0.380994	0.000000	0.000000	2.000000	65.000000	0.000000
3785.349172	0.126441	0.537675	0.024789	76.701393	-14.362689	46.397293	-1.234621	0.000000	-1.302940	0.000000	0.000000	0.000000	0.524623	-0.218702	-0.380994	0.000000	0.000000	2.000000	65.000000	0.000000
3785.352506	0.126441	0.537675	0.024789	77.147186	-13.378358	47.751232	-1.322058	0.000000	-1.239441	0.000000	0.000000	0.000000	0.524623	-0.218702	-0.380994	0.000000	0.000000	2.000000	65.000000	0.000000
3785.355839	0.128109	0.536945	0.023422	77.147186	-13.378358	47.751232	-1.322058	0.000000	-1.239441	0.000000	0.000000	0.000000	0.500216	-0.219007	-0.410172	0.000000	0.000000	2.000000	65.000000	0.000000
3785.359172	0.128109	0.536945	0.023422	77.147186	-13.378358	47.751232	-1.322058	0.000000	-1.239441	0.000000	0.000000	0.000000	0.500216	-0.219007	-0.410172	0.000000	0.000000	2.000000	65.000000	0.000000
3785.362506	0.128109	0.536945	0.023422	77.538818	-12.245676	49.235439	-1.405427	0.000000	-1.171079	0.000000	0.000000	0.000000	0.500216	-0.219007	-0.410172	0.000000	0.000000	2.000000	65.000000	0.000000
3785.365839	0.129640	0.536264	0.022030	77.538818	-12.245676	49.235439	-1.405427	0.000000	-1.171079	0.000000	0.000000	0.000000	0.459395	-0.204103	-0.417605	0.000000	0.000000	2.000000	65.000000	0.000000
3785.369172	0.129640	0.536264	0.022030	77.538818	-12.245676	49.235439	-1.405427	0.000000	-1.171079	0.000000	0.000000	0.000000	0.459395	-0.204103	-0.417605	0.000000	0.000000	2.000000	65.000000	0.000000
3785.372506	0.129640	0.536264	0.022030	77.838226	-11.061772	50.704388	-1.481993	0.000000	-1.101478	0.000000	0.000000	0.000000	0.459395	-0.204103	-0.417605	0.000000	0.000000	2.000000	65.000000	0.000000
3785.375839	0.131058	0.535634	0.020608	77.838226	-11.061772	50.704388	-1.481993	0.000000	-1.101478	0.000000	0.000000	0.000000	0.425514	-0.189245	-0.426493	0.000000	0.000000	2.000000	65.000000	0.000000
3785.379172	0.131058	0.535634	0.020608	77.838226	-11.061772	50.704388	-1.481993	0.000000	-1.101478	0.000000	0.000000	0.000000	0.425514	-0.189245	-0.426493	0.000000	0.000000	2.000000	65.000000	0.000000
3785.382506	0.131058	0.535634	0.020608	78.034958	-9.908271	52.072948	-1.552912	0.000000	-1.030396	0.000000	0.000000	0.000000	0.425514	-0.189245	-0.426493	0.000000	0.000000	2.000000	65.000000	0.000000
3785.385839	0.132312	0.535088	0.019320	78.034958	-9.908271	52.072948	-1.552912	0.000000	-1.030396	0.000000	0.000000	0.000000	0.376015	-0.163592	-0.386358	0.000000	0.000000	2.000000	65.000000	0.000000
3785.389172	0.132312	0.535088	0.019320	78.034958	-9.908271	52.072948	-1.552912	0.000000	-1.030396	0.000000	0.000000	0.000000	0.376015	-0.163592	-0.386358	0.000000	0.000000	2.000000	65.000000	0.000000
3785.392506	0.132312	0.535088	0.019320	78.107185	-8.667858	53.468185	-1.615581	0.000000	-0.966003	0.000000	0.000000	0.000000	0.376015	-0.163592	-0.386358	0.000000	0.000000	2.000000	65.000000	0.000000
3785.395839	0.133366	0.534675	0.018126	78.107185	-8.667858	53.468185	-1.615581	0.000000	-0.966003	0.000000	0.000000	0.000000	0.316444	-0.123848	-0.358184	0.000000	0.000000	2.000000	65.000000	0.000000
3785.399172	0.133366	0.534675	0.018126	78.107185	-8.667858	53.468185	-1.615581	0.000000	-0.966003	0.000000	0.000000	0.000000	0.316444	-0.123848	-0.358184	0.000000	0.000000	2.000000	65.000000	0.000000
3785.402506	0.133366	0.534675	0.018126	78.064667	-7.280207	54.994499	-1.668322	0.000000	-0.906306	0.000000	0.000000	0.000000	0.316444	-0.123848	-0.358184	0.000000	0.000000	2.000000	65.000000	0.000000
3785.405839	0.134288	0.534364	0.017081	78.064667	-7.280207	54.994499	-1.668322	0.000000	-0.906306	0.000000	0.000000	0.000000	0.276555	-0.093532	-0.313579	0.000000	0.000000	2.000000	65.000000	0.000000
3785.409172	0.134288	0.534364	0.017081	78.064667	-7.280207	54.994499	-1.668322	0.000000	-0.906306	0.000000	0.000000	0.000000	0.276555	-0.093532	-0.313579	0.000000	0.000000	2.000000	65.000000	0.000000
3785.412506	0.134288	0.534364	0.017081	77.975441	-5.700648	56.771019	-1.714414	0.000000	-0.854043	0.000000	0.000000	0.000000	0.276555	-0.093532	-0.313579	0.000000	0.000000	2.000000	65.000000	0.000000
3785.415839	0.135045	0.534146	0.016152	77.975441	-5.700648	56.771019	-1.714414	0.000000	-0.854043	0.000000	0.000000	0.000000	0.227093	-0.065289	-0.278652	0.000000	0.000000	2.000000	65.000000	0.000000
3785.419172	0.135045	0.534146	0.016152	77.975441	-5.700648	56.771019	-1.714414	0.000000	-0.854043	0.000000	0.000000	0.000000	0.227093	-0.065289	-0.278652	0.000000	0.000000	2.000000	65.000000	0.000000
3785.422506	0.135045	0.534146	0.016152	77.889282	-3.933083	58.838890	-1.752263	0.000000	-0.807601	0.000000	0.000000	0.000000	0.227093	-0.065289	-0.278652	0.000000	0.000000	2.000000	65.000000	0.000000
3785.425839	0.135646	0.533972	0.015281	77.889282	-3.933083	58.838890	-1.752263	0.000000	-0.807601	0.000000	0.000000	0.000000	0.180198	-0.052189	-0.261447	0.000000	0.000000	2.000000	65.000000	0.000000
3785.429172	0.135646	0.533972	0.015281	77.889282	-3.933083	58.838890	-1.752263	0.000000	-0.807601	0.000000	0.000000	0.000000	0.180198	-0.052189	-0.261447	0.000000	0.000000	2.000000	65.000000	0.000000
3785.432506	0.135646	0.533972	0.015281	77.822777	-2.185250	60.940681	-1.782296	0.000000	-0.764026	0.000000	0.000000	0.000000	0.180198	-0.052189	-0.261447	0.000000	0.000000	2.000000	65.000000	0.000000
3785.435839	0.135646	0.533972	0.015281	77.822777	-2.185250	60.940681	-1.782296	0.000000	-0.764026	0.000000	0.000000	0.000000	0.180198	-0.052189	-0.261447	0.000000	0.000000	2.000000	65.000000	0.000000
3785.439172	0.136136	0.533842	0.014454	77.822777	-2.185250	60.940681	-1.782296	0.000000	-0.764026	0.000000	0.000000	0.000000	0.147023	-0.039087	-0.247921	0.000000	0.000000	2.000000	65.000000	0.000000
3785.442506	0.136136	0.533842	0.014454	77.783401	-0.524211	62.986298	-1.782296	0.000000	-0.764026	0.000000	0.000000	0.000000	0.147023	-0.039087	-0.247921	0.000000	0.000000	2.000000	65.000000	0.000000
3785.445839	0.136483	0.533722	0.013644	77.783401	-0.524211	62.986298	-1.782296	0.000000	-0.764026	0.000000	0.000000	0.000000	0.104230	-0.036051	-0.243071	0.000000	0.000000	2.000000	65.000000	0.000000
3785.449172	0.136483	0.533722	0.013644	77.783401	-0.524211	62.986298	-1.782296	0.000000	-0.764026	0.000000	0.000000	0.000000	0.104230	-0.036051	-0.243071	0.000000	0.000000	2.000000	65.000000	0.000000
3785.452506	0.136483	0.533722	0.013644	77.778923	0.956485	64.857521	-1.824172	0.000000	-0.682194	0.000000	0.000000	0.000000	0.104230	-0.036051	-0.243071	0.000000	0.000000	2.000000	65.000000	0.000000
3785.455839	0.136689	0.533612	0.012850	77.778923	0.956485	64.857521	-1.824172	0.000000	-0.682194	0.000000	0.000000	0.000000	0.061619	-0.033016	-0.238131	0.000000	0.000000	2.000000	65.000000	0.000000
3785.459172	0.136689	0.533612	0.012850	77.778923	0.956485	64.857521	-1.824172	0.000000	-0.682194	0.000000	0.000000	0.000000	0.061619	-0.033016	-0.238131	0.000000	0.000000	2.000000	65.000000	0.000000
3785.462506	0.136689	0.533612	0.012850	77.799072	2.203068	66.467163	-1.834441	0.000000	-0.642506	0.000000	0.000000	0.000000	0.061619	-0.033016	-0.238131	0.000000	0.000000	2.000000	65.000000	0.000000
3785.465839	0.136686	0.533512	0.012092	77.799072	2.203068	66.467163	-1.834441	0.000000	-0.642506	0.000000	0.000000	0.000000	-0.000856	-0.030000	-0.227301	0.000000	0.000000	2.000000	65.000000	0.000000
3785.469172	0.136686	0.533512	0.012092	77.799072	2.203068	66.467163	-1.834441	0.000000	-0.642506	0.000000	0.000000	0.000000	-0.000856	-0.030000	-0.227301	0.000000	0.000000	2.000000	65.000000	0.000000
3785.472506	0.136686	0.533512	0.012092	77.836357	3.184947	67.772621	-1.834298	0.000000	-0.604622	0.000000	0.000000	0.000000	-0.000856	-0.030000	-0.227301	0.000000	0.000000	2.000000	65.000000	0.000000
3785.475839	0.136686	0.533512	0.012092	77.836357	3.184947	67.772621	-1.834298	0.000000	-0.604622	0.000000	0.000000	0.000000	-0.000856	-0.030000	-0.227301	0.000000	0.000000	2.000000	65.000000	0.000000
3785.479172	0.136526	0.533438	0.011376	77.836357	3.184947	67.772621	-1.834298	0.000000	-0.604622	0.000000	0.000000	0.000000	-0.048136	-0.022041	-0.214983	0.000000	0.000000	2.000000	65.000000	0.000000
3785.482506	0.136526	0.533438	0.011376	77.924751	3.993301	68.892006	-1.834298	0.000000	-0.604622	0.000000	0.000000	0.000000	-0.048136	-0.022041	-0.214983	0.000000	0.000000	2.000000	65.000000	0.000000
3785.485839	0.136241	0.533385	0.010647	77.924751	3.993301	68.892006	-1.834298	0.000000	-0.604622	0.000000	0.000000	0.000000	-0.085363	-0.016033	-0.218561	0.000000	0.000000	2.000000	65.000000	0.000000
3785.489172	0.136241	0.533385	0.010647	77.924751	3.993301	68.892006	-1.834298	0.000000	-0.604622	0.000000	0.000000	0.000000	-0.085363	-0.016033	-0.218561	0.000000	0.000000	2.000000	65.000000	0.000000
3785.492506	0.136241	0.533385	0.010647	78.022560	4.865727	70.111053	-1.812049	0.000000	-0.532365	0.000000	0.000000	0.000000	-0.085363	-0.016033	-0.218561	0.000000	0.000000	2.000000	65.000000	0.000000
3785.495839	0.136241	0.533385	0.010647	78.022560	4.865727	70.111053	-1.812049	0.000000	-0.532365	0.000000	0.000000	0.000000	-0.085363	-0.016033	-0.218561	0.000000	0.000000	2.000000	65.000000	0.000000
3785.499172	0.135860	0.533367	0.009918	78.022560	4.865727	70.111053	-1.812049	0.000000	-0.532365	0.000000	0.000000	0.000000	-0.114214	-0.005157	-0.218764	0.000000	0.000000	2.000000	65.000000	0.000000
3785.502506	0.135860	0.533367	0.009918	78.126053	5.933113	71.602325	-1.812049	0.000000	-0.532365	0.000000	0.000000	0.000000	-0.114214	-0.005157	-0.218764	0.000000	0.000000	2.000000	65.000000	0.000000
3785.505839	0.135411	0.533403	0.009199	78.126053	5.933113	71.602325	-1.812049	0.000000	-0.532365	0.000000	0.000000	0.000000	-0.134730	0.010631	-0.215578	0.000000	0.000000	2.000000	65.000000	0.000000
3785.509172	0.135411	0.533403	0.009199	78.126053	5.933113	71.602325	-1.812049	0.000000	-0.532365	0.000000	0.000000	0.000000	-0.134730	0.010631	-0.215578	0.000000	0.000000	2.000000	65.000000	0.000000
3785.512506	0.135411	0.533403	0.009199	78.221169	7.111256	73.237625	-1.770558	0.000000	-0.459975	0.000000	0.000000	0.000000	-0.134730	0.010631	-0.215578	0.000000	0.000000	2.000000	65.000000	0.000000
3785.515839	0.134933	0.533474	0.008461	78.221169	7.111256	73.237625	-1.770558	0.000000	-0.459975	0.000000	0.000000	0.000000	-0.143448	0.021378	-0.221694	0.000000	0.000000	2.000000	65.000000	0.000000
3785.519172	0.134933	0.533474	0.008461	78.221169	7.111256	73.237625	-1.770558	0.000000	-0.459975	0.000000	0.000000	0.000000	-0.143448	0.021378	-0.221694	0.000000	0.000000	2.000000	65.000000	0.000000
3785.522506	0.134933	0.533474	0.008461	78.305786	8.295752	74.888428	-1.746650	0.000000	-0.423025	0.000000	0.000000	0.000000	-0.143448	0.021378	-0.221694	0.000000	0.000000	2.000000	65.000000	0.000000
3785.525839	0.134344	0.533571	0.007749	78.305786	8.295752	74.888428	-1.746650	0.000000	-0.423025	0.000000	0.000000	0.000000	-0.176700	0.029069	-0.213590	0.000000	0.000000	2.000000	65.000000	0.000000
3785.529172	0.134344	0.533571	0.007749	78.305786	8.295752	74.888428	-1.746650	0.000000	-0.423025	0.000000	0.000000	0.000000	-0.176700	0.029069	-0.213590	0.000000	0.000000	2.000000	65.000000	0.000000
3785.532506	0.134344	0.533571	0.007749	78.377792	9.313066	76.331665	-1.717200	0.000000	-0.387427	0.000000	0.000000	0.000000	-0.176700	0.029069	-0.213590	0.000000	0.000000	2.000000	65.000000	0.000000
3785.535839	0.133639	0.533677	0.007045	78.377792	9.313066	76.331665	-1.717200	0.000000	-0.387427	0.000000	0.000000	0.000000	-0.211355	0.031800	-0.211023	0.000000	0.000000	2.000000	65.000000	0.000000
3785.539172	0.133639	0.533677	0.007045	78.377792	9.313066	76.331665	-1.717200	0.000000	-0.387427	0.000000	0.000000	0.000000	-0.211355	0.031800	-0.211023	0.000000	0.000000	2.000000	65.000000	0.000000
3785.542506	0.133639	0.533677	0.007045	78.436722	10.054328	77.417053	-1.681974	0.000000	-0.352257	0.000000	0.000000	0.000000	-0.211355	0.031800	-0.211023	0.000000	0.000000	2.000000	65.000000	0.000000
3785.545839	0.132837	0.533776	0.006325	78.436722	10.054328	77.417053	-1.681974	0.000000	-0.352257	0.000000	0.000000	0.000000	-0.240799	0.029541	-0.215929	0.000000	0.000000	2.000000	65.000000	0.000000
3785.549172	0.132837	0.533776	0.006325	78.436722	10.054328	77.417053	-1.681974	0.000000	-0.352257	0.000000	0.000000	0.000000	-0.240799	0.029541	-0.215929	0.000000	0.000000	2.000000	65.000000	0.000000
3785.552506	0.132837	0.533776	0.006325	78.485413	10.382103	77.960785	-1.641841	0.000000	-0.316268	0.000000	0.000000	0.000000	-0.240799	0.029541	-0.215929	0.000000	0.000000	2.000000	65.000000	0.000000
3785.555839	0.131953	0.533889	0.005647	78.485413	10.382103	77.960785	-1.641841	0.000000	-0.316268	0.000000	0.000000	0.000000	-0.265099	0.034187	-0.203545	0.000000	0.000000	2.000000	65.000000	0.000000
3785.559172	0.131953	0.533889	0.005647	78.485413	10.382103	77.960785	-1.641841	0.000000	-0.316268	0.000000	0.000000	0.000000	-0.265099	0.034187	-0.203545	0.000000	0.000000	2.000000	65.000000	0.000000
3785.562506	0.131953	0.533889	0.005647	78.520416	10.310130	77.982262	-1.597657	0.000000	-0.282344	0.000000	0.000000	0.000000	-0.265099	0.034187	-0.203545	0.000000	0.000000	2.000000	65.000000	0.000000
3785.565839	0.131012	0.533993	0.005007	78.520416	10.310130	77.982262	-1.597657	0.000000	-0.282344	0.000000	0.000000	0.000000	-0.282374	0.030943	-0.191950	0.000000	0.000000	2.000000	65.000000	0.000000
3785.569172	0.131012	0.533993	0.005007	78.520416	10.310130	77.982262	-1.597657	0.000000	-0.282344	0.000000	0.000000	0.000000	-0.282374	0.030943	-0.191950	0.000000	0.000000	2.000000	65.000000	0.000000
3785.572506	0.131012	0.533993	0.005007	78.545273	10.171221	77.924156	-1.550595	0.000000	-0.250353	0.000000	0.000000	0.000000	-0.282374	0.030943	-0.191950	0.000000	0.000000	2.000000	65.000000	0.000000
3785.575839	0.130052	0.534108	0.004458	78.545273	10.171221	77.924156	-1.550595	0.000000	-0.250353	0.000000	0.000000	0.000000	-0.288089	0.034688	-0.164809	0.000000	0.000000	2.000000	65.000000	0.000000
3785.579172	0.130052	0.534108	0.004458	78.545273	10.171221	77.924156	-1.550595	0.000000	-0.250353	0.000000	0.000000	0.000000	-0.288089	0.034688	-0.164809	0.000000	0.000000	2.000000	65.000000	0.000000
3785.582506	0.130052	0.534108	0.004458	78.552475	10.074542	77.922333	-1.502580	0.000000	-0.222884	0.000000	0.000000	0.000000	-0.288089	0.034688	-0.164809	0.000000	0.000000	2.000000	65.000000	0.000000
3785.585839	0.129098	0.534279	0.004007	78.552475	10.074542	77.922333	-1.502580	0.000000	-0.222884	0.000000	0.000000	0.000000	-0.286118	0.051268	-0.135300	0.000000	0.000000	2.000000	65.000000	0.000000
3785.589172	0.129098	0.534279	0.004007	78.552475	10.074542	77.922333	-1.502580	0.000000	-0.222884	0.000000	0.000000	0.000000	-0.286118	0.051268	-0.135300	0.000000	0.000000	2.000000	65.000000	0.000000
3785.592506	0.129098	0.534279	0.004007	78.532463	9.976228	77.927872	-1.454893	0.000000	-0.200334	0.000000	0.000000	0.000000	-0.286118	0.051268	-0.135300	0.000000	0.000000	2.000000	65.000000	0.000000
3785.595839	0.128085	0.534505	0.003672	78.532463	9.976228	77.927872	-1.454893	0.000000	-0.200334	0.000000	0.000000	0.000000	-0.303949	0.067824	-0.100288	0.000000	0.000000	2.000000	65.000000	0.000000
3785.599172	0.128085	0.534505	0.003672	78.532463	9.976228	77.927872	-1.454893	0.000000	-0.200334	0.000000	0.000000	0.000000	-0.303949	0.067824	-0.100288	0.000000	0.000000	2.000000	65.000000	0.000000
3785.602506	0.128085	0.534505	0.003672	78.511513	9.865495	77.932137	-1.404235	0.000000	-0.183620	0.000000	0.000000	0.000000	-0.303949	0.067824	-0.100288	0.000000	0.000000	2.000000	65.000000	0.000000
3785.605839	0.127002	0.534767	0.003505	78.511513	9.865495	77.932137	-1.404235	0.000000	-0.183620	0.000000	0.000000	0.000000	-0.324764	0.078644	-0.050257	0.000000	0.000000	2.000000	65.000000	0.000000
3785.609172	0.127002	0.534767	0.003505	78.511513	9.865495	77.932137	-1.404235	0.000000	-0.183620	0.000000	0.000000	0.000000	-0.324764	0.078644	-0.050257	0.000000	0.000000	2.000000	65.000000	0.000000
3785.612506	0.127002	0.534767	0.003505	78.489517	9.745108	77.935165	-1.350108	0.000000	-0.175243	0.000000	0.000000	0.000000	-0.324764	0.078644	-0.050257	0.000000	0.000000	2.000000	65.000000	0.000000
3785.615839	0.125920	0.535082	0.003504	78.489517	9.745108	77.935165	-1.350108	0.000000	-0.175243	0.000000	0.000000	0.000000	-0.324623	0.094484	-0.000303	0.000000	0.000000	2.000000	65.000000	0.000000
3785.619172	0.125920	0.535082	0.003504	78.489517	9.745108	77.935165	-1.350108	0.000000	-0.175243	0.000000	0.000000	0.000000	-0.324623	0.094484	-0.000303	0.000000	0.000000	2.000000	65.000000	0.000000
3785.622506	0.125920	0.535082	0.003504	78.461464	9.622477	77.948792	-1.296004	0.000000	-0.175193	0.000000	0.000000	0.000000	-0.324623	0.094484	-0.000303	0.000000	0.000000	2.000000	65.000000	0.000000
3785.625839	0.124762	0.535404	0.003564	78.461464	9.622477	77.948792	-1.296004	0.000000	-0.175193	0.000000	0.000000	0.000000	-0.347419	0.096403	0.018090	0.000000	0.000000	2.000000	65.000000	0.000000
3785.629172	0.124762	0.535404	0.003564	78.461464	9.622477	77.948792	-1.296004	0.000000	-0.175193	0.000000	0.000000	0.000000	-0.347419	0.096403	0.018090	0.000000	0.000000	2.000000	65.000000	0.000000
3785.632506	0.124762	0.535404	0.003564	78.433594	9.500050	77.969978	-1.238101	0.000000	-0.178208	0.000000	0.000000	0.000000	-0.347419	0.096403	0.018090	0.000000	0.000000	2.000000	65.000000	0.000000
3785.635839	0.123578	0.535696	0.003700	78.433594	9.500050	77.969978	-1.238101	0.000000	-0.178208	0.000000	0.000000	0.000000	-0.355061	0.087694	0.040717	0.000000	0.000000	2.000000	65.000000	0.000000
3785.639172	0.123578	0.535696	0.003700	78.433594	9.500050	77.969978	-1.238101	0.000000	-0.178208	0.000000	0.000000	0.000000	-0.355061	0.087694	0.040717	0.000000	0.000000	2.000000	65.000000	0.000000
3785.642506	0.123578	0.535696	0.003700	78.405579	9.374538	77.983459	-1.178924	0.000000	-0.184994	0.000000	0.000000	0.000000	-0.355061	0.087694	0.040717	0.000000	0.000000	2.000000	65.000000	0.000000
3785.645839	0.122429	0.535969	0.003871	78.405579	9.374538	77.983459	-1.178924	0.000000	-0.184994	0.000000	0.000000	0.000000	-0.344931	0.081888	0.051386	0.000000	0.000000	2.000000	65.000000	0.000000
3785.649172	0.122429	0.535969	0.003871	78.405579	9.374538	77.983459	-1.178924	0.000000	-0.184994	0.000000	0.000000	0.000000	-0.344931	0.081888	0.051386	0.000000	0.000000	2.000000	65.000000	0.000000
3785.652506	0.122429	0.535969	0.003871	78.383904	9.257154	78.001442	-1.121435	0.000000	-0.193558	0.000000	0.000000	0.000000	-0.344931	0.081888	0.051386	0.000000	0.000000	2.000000	65.000000	0.000000
3785.655839	0.121325	0.536190	0.004036	78.383904	9.257154	78.001442	-1.121435	0.000000	-0.193558	0.000000	0.000000	0.000000	-0.331180	0.066203	0.049530	0.000000	0.000000	2.000000	65.000000	0.000000
3785.659172	0.121325	0.536190	0.004036	78.383904	9.257154	78.001442	-1.121435	0.000000	-0.193558	0.000000	0.000000	0.000000	-0.331180	0.066203	0.049530	0.000000	0.000000	2.000000	65.000000	0.000000
3785.662506	0.121325	0.536190	0.004036	78.371445	9.137895	78.007423	-1.066239	0.000000	-0.201813	0.000000	0.000000	0.000000	-0.331180	0.066203	0.049530	0.000000	0.000000	2.000000	65.000000	0.000000
3785.665839	0.120295	0.536335	0.004126	78.371445	9.137895	78.007423	-1.066239	0.000000	-0.201813	0.000000	0.000000	0.000000	-0.308870	0.043512	0.026779	0.000000	0.000000	2.000000	65.000000	0.000000
3785.669172	0.120295	0.536335	0.004126	78.371445	9.137895	78.007423	-1.066239	0.000000	-0.201813	0.000000	0.000000	0.000000	-0.308870	0.043512	0.026779	0.000000	0.000000	2.000000	65.000000	0.000000
3785.672506	0.120295	0.536335	0.004126	78.368294	9.025102	78.008881	-1.014761	0.000000	-0.206277	0.000000	0.000000	0.000000	-0.308870	0.043512	0.026779	0.000000	0.000000	2.000000	65.000000	0.000000
3785.675839	0.120295	0.536335	0.004126	78.368294	9.025102	78.008881	-1.014761	0.000000	-0.206277	0.000000	0.000000	0.000000	-0.308870	0.043512	0.026779	0.000000	0.000000	2.000000	65.000000	0.000000
3785.679172	0.119334	0.536427	0.004204	78.368294	9.025102	78.008881	-1.014761	0.000000	-0.206277	0.000000	0.000000	0.000000	-0.288457	0.027875	0.023492	0.000000	0.000000	2.000000	65.000000	0.000000
3785.682506	0.119334	0.536427	0.004204	78.373581	8.915878	77.998398	-1.014761	0.000000	-0.206277	0.000000	0.000000	0.000000	-0.288457	0.027875	0.023492	0.000000	0.000000	2.000000	65.000000	0.000000
3785.685839	0.118500	0.536478	0.004232	78.373581	8.915878	77.998398	-1.014761	0.000000	-0.206277	0.000000	0.000000	0.000000	-0.250060	0.015067	0.008571	0.000000	0.000000	2.000000	65.000000	0.000000
3785.689172	0.118500	0.536478	0.004232	78.373581	8.915878	77.998398	-1.014761	0.000000	-0.206277	0.000000	0.000000	0.000000	-0.250060	0.015067	0.008571	0.000000	0.000000	2.000000	65.000000	0.000000
3785.692506	0.118500	0.536478	0.004232	78.385902	8.811923	77.984901	-0.925008	0.000000	-0.211620	0.000000	0.000000	0.000000	-0.250060	0.015067	0.008571	0.000000	0.000000	2.000000	65.000000	0.000000
3785.695839	0.118500	0.536478	0.004232	78.385902	8.811923	77.984901	-0.925008	0.000000	-0.211620	0.000000	0.000000	0.000000	-0.250060	0.015067	0.008571	0.000000	0.000000	2.000000	65.000000	0.000000
3785.699172	0.117681	0.536469	0.004222	78.385902	8.811923	77.984901	-0.925008	0.000000	-0.211620	0.000000	0.000000	0.000000	-0.245873	-0.002643	-0.003209	0.000000	0.000000	2.000000	65.000000	0.000000
3785.702506	0.117681	0.536469	0.004222	78.400757	8.689200	77.939583	-0.925008	0.000000	-0.211620	0.000000	0.000000	0.000000	-0.245873	-0.002643	-0.003209	0.000000	0.000000	2.000000	65.000000	0.000000
3785.705839	0.116934	0.536425	0.004219	78.400757	8.689200	77.939583	-0.925008	0.000000	-0.211620	0.000000	0.000000	0.000000	-0.224034	-0.013309	-0.000673	0.000000	0.000000	2.000000	65.000000	0.000000
3785.709172	0.116934	0.536425	0.004219	78.400757	8.689200	77.939583	-0.925008	0.000000	-0.211620	0.000000	0.000000	0.000000	-0.224034	-0.013309	-0.000673	0.000000	0.000000	2.000000	65.000000	0.000000
3785.712506	0.116934	0.536425	0.004219	78.418228	8.547856	77.869926	-0.846690	0.000000	-0.210973	0.000000	0.000000	0.000000	-0.224034	-0.013309	-0.000673	0.000000	0.000000	2.000000	65.000000	0.000000
3785.715839	0.116934	0.536425	0.004219	78.418228	8.547856	77.869926	-0.846690	0.000000	-0.210973	0.000000	0.000000	0.000000	-0.224034	-0.013309	-0.000673	0.000000	0.000000	2.000000	65.000000	0.000000
3785.719172	0.116222	0.536335	0.004259	78.418228	8.547856	77.869926	-0.846690	0.000000	-0.210973	0.000000	0.000000	0.000000	-0.213680	-0.026812	0.011997	0.000000	0.000000	2.000000	65.000000	0.000000
3785.722506	0.116222	0.536335	0.004259	78.436035	8.423196	77.815300	-0.846690	0.000000	-0.210973	0.000000	0.000000	0.000000	-0.213680	-0.026812	0.011997	0.000000	0.000000	2.000000	65.000000	0.000000
3785.725839	0.115532	0.536220	0.004297	78.436035	8.423196	77.815300	-0.846690	0.000000	-0.210973	0.000000	0.000000	0.000000	-0.206757	-0.034614	0.011269	0.000000	0.000000	2.000000	65.000000	0.000000
3785.729172	0.115532	0.536220	0.004297	78.436035	8.423196	77.815300	-0.846690	0.000000	-0.210973	0.000000	0.000000	0.000000	-0.206757	-0.034614	0.011269	0.000000	0.000000	2.000000	65.000000	0.000000
3785.732506	0.115532	0.536220	0.004297	78.457695	8.328071	77.796944	-0.776617	0.000000	-0.214851	0.000000	0.000000	0.000000	-0.206757	-0.034614	0.011269	0.000000	0.000000	2.000000	65.000000	0.000000
3785.735839	0.115532	0.536220	0.004297	78.457695	8.328071	77.796944	-0.776617	0.000000	-0.214851	0.000000	0.000000	0.000000	-0.206757	-0.034614	0.011269	0.000000	0.000000	2.000000	65.000000	0.000000
3785.739172	0.114914	0.536083	0.004430	78.457695	8.328071	77.796944	-0.776617	0.000000	-0.214851	0.000000	0.000000	0.000000	-0.185520	-0.041067	0.040035	0.000000	0.000000	2.000000	65.000000	0.000000
3785.742506	0.114914	0.536083	0.004430	78.473267	8.252515	77.789238	-0.776617	0.000000	-0.214851	0.000000	0.000000	0.000000	-0.185520	-0.041067	0.040035	0.000000	0.000000	2.000000	65.000000	0.000000
3785.745839	0.114367	0.535937	0.004569	78.473267	8.252515	77.789238	-0.776617	0.000000	-0.214851	0.000000	0.000000	0.000000	-0.164177	-0.043902	0.041613	0.000000	0.000000	2.000000	65.000000	0.000000
3785.749172	0.114367	0.535937	0.004569	78.473267	8.252515	77.789238	-0.776617	0.000000	-0.214851	0.000000	0.000000	0.000000	-0.164177	-0.043902	0.041613	0.000000	0.000000	2.000000	65.000000	0.000000
3785.752506	0.114367	0.535937	0.004569	78.488869	8.187811	77.781502	-0.718334	0.000000	-0.228459	0.000000	0.000000	0.000000	-0.164177	-0.043902	0.041613	0.000000	0.000000	2.000000	65.000000	0.000000
3785.755839	0.114367	0.535937	0.004569	78.488869	8.187811	77.781502	-0.718334	0.000000	-0.228459	0.000000	0.000000	0.000000	-0.164177	-0.043902	0.041613	0.000000	0.000000	2.000000	65.000000	0.000000
3785.759172	0.113943	0.535814	0.004739	78.488869	8.187811	77.781502	-0.718334	0.000000	-0.228459	0.000000	0.000000	0.000000	-0.126980	-0.036917	0.050968	0.000000	0.000000	2.000000	65.000000	0.000000
3785.762506	0.113943	0.535814	0.004739	78.501297	8.138213	77.775284	-0.718334	0.000000	-0.228459	0.000000	0.000000	0.000000	-0.126980	-0.036917	0.050968	0.000000	0.000000	2.000000	65.000000	0.000000
3785.765839	0.113943	0.535814	0.004739	78.501297	8.138213	77.775284	-0.718334	0.000000	-0.228459	0.000000	0.000000	0.000000	-0.126980	-0.036917	0.050968	0.000000	0.000000	2.000000	65.000000	0.000000
3785.769172	0.113943	0.535814	0.004739	78.501297	8.138213	77.775284	-0.718334	0.000000	-0.228459	0.000000	0.000000	0.000000	-0.126980	-0.036917	0.050968	0.000000	0.000000	2.000000	65.000000	0.000000
3785.772506	0.113380	0.535555	0.005099	78.510620	8.100982	77.770584	-0.697170	0.000000	-0.236953	0.000000	0.000000	0.000000	-0.168885	-0.077500	0.107858	0.000000	0.000000	2.000000	65.000000	0.000000
3785.775839	0.113380	0.535555	0.005099	78.510620	8.100982	77.770584	-0.697170	0.000000	-0.236953	0.000000	0.000000	0.000000	0.000000	-0.000002	-0.000000	0.000000	0.000000	2.000000	65.000000	0.000000
3785.779172	0.113380	0.535555	0.005099	78.510620	8.100982	77.770584	-0.697170	0.000000	-0.236953	0.000000	0.000000	0.000000	0.000000	-0.000002	-0.000000	0.000000	0.000000	2.000000	65.000000	0.000000
3785.782506	0.113380	0.535555	0.005099	78.516739	8.073182	77.759888	-0.669023	0.000000	-0.254930	0.000000	0.000000	0.000000	0.000000	-0.000002	-0.000000	0.000000	0.000000	2.000000	65.000000	0.000000
3785.785839	0.113380	0.535555	0.005099	78.516739	8.073182	77.759888	-0.669023	0.000000	-0.254930	0.000000	0.000000	0.000000	0.000000	-0.000002	-0.000000	0.000000	0.000000	2.000000	65.000000	0.000000
3785.789172	0.113256	0.535455	0.005257	78.516739	8.073182	77.759888	-0.669023	0.000000	-0.254930	0.000000	0.000000	0.000000	-0.037243	-0.029958	0.047408	0.000000	0.000000	2.000000	65.000000	0.000000
3785.792506	0.113256	0.535455	0.005257	78.522507	8.044765	77.733856	-0.669023	0.000000	-0.254930	0.000000	0.000000	0.000000	-0.037243	-0.029958	0.047408	0.000000	0.000000	2.000000	65.000000	0.000000
3785.795839	0.113256	0.535455	0.005257	78.522507	8.044765	77.733856	-0.669023	0.000000	-0.254930	0.000000	0.000000	0.000000	-0.037243	-0.029958	0.047408	0.000000	0.000000	2.000000	65.000000	0.000000
3785.799172	0.113256	0.535455	0.005257	78.522507	8.044765	77.733856	-0.669023	0.000000	-0.254930	0.000000	0.000000	0.000000	-0.037243	-0.029958	0.047408	0.000000	0.000000	2.000000	65.000000	0.000000
3785.802506	0.113260	0.535275	0.005463	78.526611	7.961474	77.623978	-0.662816	0.000000	-0.262831	0.000000	0.000000	0.000000	0.001212	-0.054188	0.061984	0.000000	0.000000	2.000000	65.000000	0.000000
3785.805839	0.113260	0.535275	0.005463	78.526611	7.961474	77.623978	-0.662816	0.000000	-0.262831	0.000000	0.000000	0.000000	0.001212	-0.054188	0.061984	0.000000	0.000000	2.000000	65.000000	0.000000
3785.809172	0.113260	0.535275	0.005463	78.526611	7.961474	77.623978	-0.662816	0.000000	-0.262831	0.000000	0.000000	0.000000	0.001212	-0.054188	0.061984	0.000000	0.000000	2.000000	65.000000	0.000000
3785.812506	0.113260	0.535275	0.005463	78.520943	7.760722	77.349495	-0.663018	0.000000	-0.273162	0.000000	0.000000	0.000000	0.001212	-0.054188	0.061984	0.000000	0.000000	2.000000	65.000000	0.000000
3785.815839	0.113326	0.535236	0.005542	78.520943	7.760722	77.349495	-0.663018	0.000000	-0.273162	0.000000	0.000000	0.000000	0.019762	-0.011506	0.023659	0.000000	0.000000	2.000000	65.000000	0.000000
3785.819172	0.113326	0.535236	0.005542	78.520943	7.760722	77.349495	-0.663018	0.000000	-0.273162	0.000000	0.000000	0.000000	0.019762	-0.011506	0.023659	0.000000	0.000000	2.000000	65.000000	0.000000
3785.822506	0.113326	0.535236	0.005542	78.504547	7.417760	76.880913	-0.666311	0.000000	-0.277105	0.000000	0.000000	0.000000	0.019762	-0.011506	0.023659	0.000000	0.000000	2.000000	65.000000	0.000000
3785.825839	0.113326	0.535236	0.005542	78.504547	7.417760	76.880913	-0.666311	0.000000	-0.277105	0.000000	0.000000	0.000000	0.019762	-0.011506	0.023659	0.000000	0.000000	2.000000	65.000000	0.000000
3785.829172	0.113440	0.535240	0.005624	78.504547	7.417760	76.880913	-0.666311	0.000000	-0.277105	0.000000	0.000000	0.000000	0.033985	0.001218	0.024660	0.000000	0.000000	2.000000	65.000000	0.000000
3785.832506	0.113440	0.535240	0.005624	78.479630	6.926827	76.210472	-0.666311	0.000000	-0.277105	0.000000	0.000000	0.000000	0.033985	0.001218	0.024660	0.000000	0.000000	2.000000	65.000000	0.000000
3785.835839	0.113440	0.535240	0.005624	78.479630	6.926827	76.210472	-0.666311	0.000000	-0.277105	0.000000	0.000000	0.000000	0.033985	0.001218	0.024660	0.000000	0.000000	2.000000	65.000000	0.000000
3785.839172	0.113440	0.535240	0.005624	78.479630	6.926827	76.210472	-0.666311	0.000000	-0.277105	0.000000	0.000000	0.000000	0.033985	0.001218	0.024660	0.000000	0.000000	2.000000	65.000000	0.000000
3785.842506	0.113678	0.535350	0.005835	78.445541	6.391330	75.478493	-0.671975	0.000000	-0.281215	0.000000	0.000000	0.000000	0.071424	0.032906	0.063230	0.000000	0.000000	2.000000	65.000000	0.000000
3785.845839	0.113678	0.535350	0.005835	78.445541	6.391330	75.478493	-0.671975	0.000000	-0.281215	0.000000	0.000000	0.000000	0.071424	0.032906	0.063230	0.000000	0.000000	2.000000	65.000000	0.000000
3785.849172	0.113678	0.535350	0.005835	78.445541	6.391330	75.478493	-0.671975	0.000000	-0.281215	0.000000	0.000000	0.000000	0.071424	0.032906	0.063230	0.000000	0.000000	2.000000	65.000000	0.000000
3785.852506	0.113678	0.535350	0.005835	78.406563	5.855679	74.737213	-0.683880	0.000000	-0.291753	0.000000	0.000000	0.000000	0.071424	0.032906	0.063230	0.000000	0.000000	2.000000	65.000000	0.000000
3785.855839	0.113831	0.535420	0.005985	78.406563	5.855679	74.737213	-0.683880	0.000000	-0.291753	0.000000	0.000000	0.000000	0.045993	0.020988	0.044901	0.000000	0.000000	2.000000	65.000000	0.000000
3785.859172	0.113831	0.535420	0.005985	78.406563	5.855679	74.737213	-0.683880	0.000000	-0.291753	0.000000	0.000000	0.000000	0.045993	0.020988	0.044901	0.000000	0.000000	2.000000	65.000000	0.000000
3785.862506	0.113831	0.535420	0.005985	78.370560	5.358155	74.042664	-0.691545	0.000000	-0.299237	0.000000	0.000000	0.000000	0.045993	0.020988	0.044901	0.000000	0.000000	2.000000	65.000000	0.000000
3785.865839	0.113831	0.535420	0.005985	78.370560	5.358155	74.042664	-0.691545	0.000000	-0.299237	0.000000	0.000000	0.000000	0.045993	0.020988	0.044901	0.000000	0.000000	2.000000	65.000000	0.000000
3785.869172	0.114025	0.535448	0.006109	78.370560	5.358155	74.042664	-0.691545	0.000000	-0.299237	0.000000	0.000000	0.000000	0.058170	0.008235	0.037403	0.000000	0.000000	2.000000	65.000000	0.000000
3785.872506	0.114025	0.535448	0.006109	78.345207	4.921047	73.426559	-0.691545	0.000000	-0.299237	0.000000	0.000000	0.000000	0.058170	0.008235	0.037403	0.000000	0.000000	2.000000	65.000000	0.000000
3785.875839	0.114025	0.535448	0.006109	78.345207	4.921047	73.426559	-0.691545	0.000000	-0.299237	0.000000	0.000000	0.000000	0.058170	0.008235	0.037403	0.000000	0.000000	2.000000	65.000000	0.000000
3785.879172	0.114025	0.535448	0.006109	78.345207	4.921047	73.426559	-0.691545	0.000000	-0.299237	0.000000	0.000000	0.000000	0.058170	0.008235	0.037403	0.000000	0.000000	2.000000	65.000000	0.000000
3785.882506	0.114495	0.535391	0.006313	78.326897	4.597473	72.959122	-0.701240	0.000000	-0.305470	0.000000	0.000000	0.000000	0.141051	-0.016890	0.060993	0.000000	0.000000	2.000000	65.000000	0.000000
3785.885839	0.114495	0.535391	0.006313	78.326897	4.597473	72.959122	-0.701240	0.000000	-0.305470	0.000000	0.000000	0.000000	0.141051	-0.016890	0.060993	0.000000	0.000000	2.000000	65.000000	0.000000
3785.889172	0.114495	0.535391	0.006313	78.326897	4.597473	72.959122	-0.701240	0.000000	-0.305470	0.000000	0.000000	0.000000	0.141051	-0.016890	0.060993	0.000000	0.000000	2.000000	65.000000	0.000000
3785.892506	0.114495	0.535391	0.006313	78.315933	4.377885	72.631638	-0.724749	0.000000	-0.315636	0.000000	0.000000	0.000000	0.141051	-0.016890	0.060993	0.000000	0.000000	2.000000	65.000000	0.000000
3785.895839	0.114726	0.535334	0.006398	78.315933	4.377885	72.631638	-0.724749	0.000000	-0.315636	0.000000	0.000000	0.000000	0.069370	-0.017314	0.025589	0.000000	0.000000	2.000000	65.000000	0.000000
3785.899172	0.114726	0.535334	0.006398	78.315933	4.377885	72.631638	-0.724749	0.000000	-0.315636	0.000000	0.000000	0.000000	0.069370	-0.017314	0.025589	0.000000	0.000000	2.000000	65.000000	0.000000
3785.902506	0.114726	0.535334	0.006398	78.309059	4.252840	72.430962	-0.736310	0.000000	-0.319901	0.000000	0.000000	0.000000	0.069370	-0.017314	0.025589	0.000000	0.000000	2.000000	65.000000	0.000000
3785.905839	0.114952	0.535285	0.006461	78.309059	4.252840	72.430962	-0.736310	0.000000	-0.319901	0.000000	0.000000	0.000000	0.067736	-0.014452	0.018839	0.000000	0.000000	2.000000	65.000000	0.000000
3785.909172	0.114952	0.535285	0.006461	78.309059	4.252840	72.430962	-0.736310	0.000000	-0.319901	0.000000	0.000000	0.000000	0.067736	-0.014452	0.018839	0.000000	0.000000	2.000000	65.000000	0.000000
3785.912506	0.114952	0.535285	0.006461	78.308273	4.252589	72.408684	-0.747600	0.000000	-0.323041	0.000000	0.000000	0.000000	0.067736	-0.014452	0.018839	0.000000	0.000000	2.000000	65.000000	0.000000
3785.915839	0.114952	0.535285	0.006461	78.308273	4.252589	72.408684	-0.747600	0.000000	-0.323041	0.000000	0.000000	0.000000	0.067736	-0.014452	0.018839	0.000000	0.000000	2.000000	65.000000	0.000000
3785.919172	0.115112	0.535237	0.006540	78.308273	4.252589	72.408684	-0.747600	0.000000	-0.323041	0.000000	0.000000	0.000000	0.047943	-0.014451	0.023722	0.000000	0.000000	2.000000	65.000000	0.000000
3785.922506	0.115112	0.535237	0.006540	78.308548	4.271711	72.416122	-0.747600	0.000000	-0.323041	0.000000	0.000000	0.000000	0.047943	-0.014451	0.023722	0.000000	0.000000	2.000000	65.000000	0.000000
3785.925839	0.115112	0.535237	0.006540	78.308548	4.271711	72.416122	-0.747600	0.000000	-0.323041	0.000000	0.000000	0.000000	0.047943	-0.014451	0.023722	0.000000	0.000000	2.000000	65.000000	0.000000
3785.929172	0.115112	0.535237	0.006540	78.308548	4.271711	72.416122	-0.747600	0.000000	-0.323041	0.000000	0.000000	0.000000	0.047943	-0.014451	0.023722	0.000000	0.000000	2.000000	65.000000	0.000000
3785.932506	0.115321	0.535179	0.006630	78.308815	4.285400	72.423546	-0.755590	0.000000	-0.326994	0.000000	0.000000	0.000000	0.062838	-0.017343	0.027126	0.000000	0.000000	2.000000	65.000000	0.000000
3785.935839	0.115321	0.535179	0.006630	78.308815	4.285400	72.423546	-0.755590	0.000000	-0.326994	0.000000	0.000000	0.000000	0.062838	-0.017343	0.027126	0.000000	0.000000	2.000000	65.000000	0.000000
3785.939172	0.115321	0.535179	0.006630	78.308815	4.285400	72.423546	-0.755590	0.000000	-0.326994	0.000000	0.000000	0.000000	0.062838	-0.017343	0.027126	0.000000	0.000000	2.000000	65.000000	0.000000
3785.942506	0.115321	0.535179	0.006630	78.309593	4.310162	72.445831	-0.766063	0.000000	-0.331515	0.000000	0.000000	0.000000	0.062838	-0.017343	0.027126	0.000000	0.000000	2.000000	65.000000	0.000000
3785.945839	0.115404	0.535150	0.006681	78.309593	4.310162	72.445831	-0.766063	0.000000	-0.331515	0.000000	0.000000	0.000000	0.024823	-0.008695	0.015194	0.000000	0.000000	2.000000	65.000000	0.000000
3785.949172	0.115404	0.535150	0.006681	78.309593	4.310162	72.445831	-0.766063	0.000000	-0.331515	0.000000	0.000000	0.000000	0.024823	-0.008695	0.015194	0.000000	0.000000	2.000000	65.000000	0.000000
3785.952506	0.115404	0.535150	0.006681	78.310837	4.348729	72.482986	-0.770200	0.000000	-0.334048	0.000000	0.000000	0.000000	0.024823	-0.008695	0.015194	0.000000	0.000000	2.000000	65.000000	0.000000
3785.955839	0.115404	0.535150	0.006681	78.310837	4.348729	72.482986	-0.770200	0.000000	-0.334048	0.000000	0.000000	0.000000	0.024823	-0.008695	0.015194	0.000000	0.000000	2.000000	65.000000	0.000000
3785.959172	0.115509	0.535122	0.006726	78.310837	4.348729	72.482986	-0.770200	0.000000	-0.334048	0.000000	0.000000	0.000000	0.031431	-0.008684	0.013544	0.000000	0.000000	2.000000	65.000000	0.000000
3785.962506	0.115509	0.535122	0.006726	78.312119	4.395423	72.520126	-0.770200	0.000000	-0.334048	0.000000	0.000000	0.000000	0.031431	-0.008684	0.013544	0.000000	0.000000	2.000000	65.000000	0.000000
3785.965839	0.115509	0.535122	0.006726	78.312119	4.395423	72.520126	-0.770200	0.000000	-0.334048	0.000000	0.000000	0.000000	0.031431	-0.008684	0.013544	0.000000	0.000000	2.000000	65.000000	0.000000
3785.969172	0.115509	0.535122	0.006726	78.312119	4.395423	72.520126	-0.770200	0.000000	-0.334048	0.000000	0.000000	0.000000	0.031431	-0.008684	0.013544	0.000000	0.000000	2.000000	65.000000	0.000000
3785.972506	0.115901	0.535066	0.006704	78.315460	4.425653	72.524994	-0.775439	0.000000	-0.336305	0.000000	0.000000	0.000000	0.117639	-0.016510	-0.006656	0.000000	0.000000	2.000000	65.000000	0.000000
3785.975839	0.115901	0.535066	0.006704	78.315460	4.425653	72.524994	-0.775439	0.000000	-0.336305	0.000000	0.000000	0.000000	-0.000001	-0.000005	-0.000000	0.000000	0.000000	2.000000	65.000000	0.000000
3785.979172	0.115901	0.535066	0.006704	78.315460	4.425653	72.524994	-0.775439	0.000000	-0.336305	0.000000	0.000000	0.000000	-0.000001	-0.000005	-0.000000	0.000000	0.000000	2.000000	65.000000	0.000000
3785.982506	0.115901	0.535066	0.006704	78.318565	4.453030	72.522408	-0.795045	0.000000	-0.335196	0.000000	0.000000	0.000000	-0.000001	-0.000005	-0.000000	0.000000	0.000000	2.000000	65.000000	0.000000
3785.985839	0.115901	0.535066	0.006704	78.318565	4.453030	72.522408	-0.795045	0.000000	-0.335196	0.000000	0.000000	0.000000	-0.000001	-0.000005	-0.000000	0.000000	0.000000	2.000000	65.000000	0.000000
3785.989172	0.116150	0.535031	0.006670	78.318565	4.453030	72.522408	-0.795045	0.000000	-0.335196	0.000000	0.000000	0.000000	0.074651	-0.010754	-0.010233	0.000000	0.000000	2.000000	65.000000	0.000000
3785.992506	0.116150	0.535031	0.006670	78.318298	4.477407	72.514977	-0.795045	0.000000	-0.335196	0.000000	0.000000	0.000000	0.074651	-0.010754	-0.010233	0.000000	0.000000	2.000000	65.000000	0.000000
3785.995839	0.116150	0.535031	0.006670	78.318298	4.477407	72.514977	-0.795045	0.000000	-0.335196	0.000000	0.000000	0.000000	0.074651	-0.010754	-0.010233	0.000000	0.000000	2.000000	65.000000	0.000000
3785.999172	0.116150	0.535031	0.006670	78.318298	4.477407	72.514977	-0.795045	0.000000	-0.335196	0.000000	0.000000	0.000000	0.074651	-0.010754	-0.010233	0.000000	0.000000	2.000000	65.000000	0.000000
3786.002506	0.116601	0.535011	0.006604	78.318054	4.496343	72.507545	-0.807487	0.000000	-0.333490	0.000000	0.000000	0.000000	0.135474	-0.005793	-0.019741	0.000000	0.000000	2.000000	65.000000	0.000000
3786.005839	0.116601	0.535011	0.006604	78.318054	4.496343	72.507545	-0.807487	0.000000	-0.333490	0.000000	0.000000	0.000000	0.135474	-0.005793	-0.019741	0.000000	0.000000	2.000000	65.000000	0.000000
3786.009172	0.116601	0.535011	0.006604	78.318054	4.496343	72.507545	-0.807487	0.000000	-0.333490	0.000000	0.000000	0.000000	0.135474	-0.005793	-0.019741	0.000000	0.000000	2.000000	65.000000	0.000000
3786.012506	0.116601	0.535011	0.006604	78.318024	4.515375	72.507523	-0.830066	0.000000	-0.330200	0.000000	0.000000	0.000000	0.135474	-0.005793	-0.019741	0.000000	0.000000	2.000000	65.000000	0.000000
3786.015839	0.116733	0.535011	0.006571	78.318024	4.515375	72.507523	-0.830066	0.000000	-0.330200	0.000000	0.000000	0.000000	0.039629	0.000000	-0.009969	0.000000	0.000000	2.000000	65.000000	0.000000
3786.019172	0.116733	0.535011	0.006571	78.318024	4.515375	72.507523	-0.830066	0.000000	-0.330200	0.000000	0.000000	0.000000	0.039629	0.000000	-0.009969	0.000000	0.000000	2.000000	65.000000	0.000000
3786.022506	0.116733	0.535011	0.006571	78.318047	4.520824	72.507530	-0.836671	0.000000	-0.328538	0.000000	0.000000	0.000000	0.039629	0.000000	-0.009969	0.000000	0.000000	2.000000	65.000000	0.000000
3786.025839	0.116733	0.535011	0.006571	78.318047	4.520824	72.507530	-0.836671	0.000000	-0.328538	0.000000	0.000000	0.000000	0.039629	0.000000	-0.009969	0.000000	0.000000	2.000000	65.000000	0.000000
3786.029172	0.116777	0.535011	0.006560	78.318047	4.520824	72.507530	-0.836671	0.000000	-0.328538	0.000000	0.000000	0.000000	0.013208	0.000000	-0.003325	0.000000	0.000000	2.000000	65.000000	0.000000
3786.032506	0.116777	0.535011	0.006560	78.318047	4.520824	72.507530	-0.836671	0.000000	-0.328538	0.000000	0.000000	0.000000	0.013208	0.000000	-0.003325	0.000000	0.000000	2.000000	65.000000	0.000000
3786.035839	0.116777	0.535011	0.006560	78.318047	4.520824	72.507530	-0.836671	0.000000	-0.328538	0.000000	0.000000	0.000000	0.013208	0.000000	-0.003325	0.000000	0.000000	2.000000	65.000000	0.000000
3786.039172	0.116777	0.535011	0.006560	78.318047	4.520824	72.507530	-0.836671	0.000000	-0.328538	0.000000	0.000000	0.000000	0.013208	0.000000	-0.003325	0.000000	0.000000	2.000000	65.000000	0.000000
3786.042506	0.116713	0.534998	0.006490	78.324196	4.510338	72.502388	-0.838872	0.000000	-0.327984	0.000000	0.000000	0.000000	-0.019333	-0.004083	-0.021006	0.000000	0.000000	2.000000	65.000000	0.000000
3786.045839	0.116713	0.534998	0.006490	78.324196	4.510338	72.502388	-0.838872	0.000000	-0.327984	0.000000	0.000000	0.000000	-0.019333	-0.004083	-0.021006	0.000000	0.000000	2.000000	65.000000	0.000000
3786.049172	0.116713	0.534998	0.006490	78.324196	4.510338	72.502388	-0.838872	0.000000	-0.327984	0.000000	0.000000	0.000000	-0.019333	-0.004083	-0.021006	0.000000	0.000000	2.000000	65.000000	0.000000
3786.052506	0.116713	0.534998	0.006490	78.330391	4.497106	72.497215	-0.835650	0.000000	-0.324483	0.000000	0.000000	0.000000	-0.019333	-0.004083	-0.021006	0.000000	0.000000	2.000000	65.000000	0.000000
3786.055839	0.116633	0.534948	0.006452	78.330391	4.497106	72.497215	-0.835650	0.000000	-0.324483	0.000000	0.000000	0.000000	-0.023933	-0.014819	-0.011411	0.000000	0.000000	2.000000	65.000000	0.000000
3786.059172	0.116633	0.534948	0.006452	78.330391	4.497106	72.497215	-0.835650	0.000000	-0.324483	0.000000	0.000000	0.000000	-0.023933	-0.014819	-0.011411	0.000000	0.000000	2.000000	65.000000	0.000000
3786.062506	0.116633	0.534948	0.006452	78.336563	4.489324	72.492043	-0.831661	0.000000	-0.322581	0.000000	0.000000	0.000000	-0.023933	-0.014819	-0.011411	0.000000	0.000000	2.000000	65.000000	0.000000
3786.065839	0.116633	0.534948	0.006452	78.336563	4.489324	72.492043	-0.831661	0.000000	-0.322581	0.000000	0.000000	0.000000	-0.023933	-0.014819	-0.011411	0.000000	0.000000	2.000000	65.000000	0.000000
3786.069172	0.116602	0.534915	0.006421	78.336563	4.489324	72.492043	-0.831661	0.000000	-0.322581	0.000000	0.000000	0.000000	-0.009351	-0.009883	-0.009271	0.000000	0.000000	2.000000	65.000000	0.000000
3786.072506	0.116602	0.534915	0.006421	78.342705	4.484247	72.486847	-0.831661	0.000000	-0.322581	0.000000	0.000000	0.000000	-0.009351	-0.009883	-0.009271	0.000000	0.000000	2.000000	65.000000	0.000000
3786.075839	0.116602	0.534915	0.006421	78.342705	4.484247	72.486847	-0.831661	0.000000	-0.322581	0.000000	0.000000	0.000000	-0.009351	-0.009883	-0.009271	0.000000	0.000000	2.000000	65.000000	0.000000
3786.079172	0.116602	0.534915	0.006421	78.342705	4.484247	72.486847	-0.831661	0.000000	-0.322581	0.000000	0.000000	0.000000	-0.009351	-0.009883	-0.009271	0.000000	0.000000	2.000000	65.000000	0.000000
3786.082506	0.116598	0.534873	0.006407	78.345833	4.481717	72.484283	-0.830102	0.000000	-0.321036	0.000000	0.000000	0.000000	-0.001064	-0.012757	-0.004232	0.000000	0.000000	2.000000	65.000000	0.000000
3786.085839	0.116598	0.534873	0.006407	78.345833	4.481717	72.484283	-0.830102	0.000000	-0.321036	0.000000	0.000000	0.000000	-0.001064	-0.012757	-0.004232	0.000000	0.000000	2.000000	65.000000	0.000000
3786.089172	0.116598	0.534873	0.006407	78.345833	4.481717	72.484283	-0.830102	0.000000	-0.321036	0.000000	0.000000	0.000000	-0.001064	-0.012757	-0.004232	0.000000	0.000000	2.000000	65.000000	0.000000
3786.092506	0.116598	0.534873	0.006407	78.348907	4.479159	72.481674	-0.829925	0.000000	-0.320331	0.000000	0.000000	0.000000	-0.001064	-0.012757	-0.004232	0.000000	0.000000	2.000000	65.000000	0.000000
3786.095839	0.116600	0.534847	0.006411	78.348907	4.479159	72.481674	-0.829925	0.000000	-0.320331	0.000000	0.000000	0.000000	0.000309	-0.007845	0.001234	0.000000	0.000000	2.000000	65.000000	0.000000
3786.099172	0.116600	0.534847	0.006411	78.348907	4.479159	72.481674	-0.829925	0.000000	-0.320331	0.000000	0.000000	0.000000	0.000309	-0.007845	0.001234	0.000000	0.000000	2.000000	65.000000	0.000000
3786.102506	0.116600	0.534847	0.006411	78.351974	4.473890	72.479050	-0.829976	0.000000	-0.320537	0.000000	0.000000	0.000000	0.000309	-0.007845	0.001234	0.000000	0.000000	2.000000	65.000000	0.000000
3786.105839	0.116600	0.534847	0.006411	78.351974	4.473890	72.479050	-0.829976	0.000000	-0.320537	0.000000	0.000000	0.000000	0.000309	-0.007845	0.001234	0.000000	0.000000	2.000000	65.000000	0.000000
3786.109172	0.116573	0.534830	0.006398	78.351974	4.473890	72.479050	-0.829976	0.000000	-0.320537	0.000000	0.000000	0.000000	-0.007976	-0.004939	-0.003807	0.000000	0.000000	2.000000	65.000000	0.000000
3786.112506	0.116573	0.534830	0.006398	78.355087	4.465924	72.476486	-0.829976	0.000000	-0.320537	0.000000	0.000000	0.000000	-0.007976	-0.004939	-0.003807	0.000000	0.000000	2.000000	65.000000	0.000000
3786.115839	0.116573	0.534830	0.006398	78.355087	4.465924	72.476486	-0.829976	0.000000	-0.320537	0.000000	0.000000	0.000000	-0.007976	-0.004939	-0.003807	0.000000	0.000000	2.000000	65.000000	0.000000
3786.119172	0.116573	0.534830	0.006398	78.355087	4.465924	72.476486	-0.829976	0.000000	-0.320537	0.000000	0.000000	0.000000	-0.007976	-0.004939	-0.003807	0.000000	0.000000	2.000000	65.000000	0.000000
3786.122506	0.116432	0.534797	0.006395	78.358162	4.452494	72.473877	-0.828647	0.000000	-0.319902	0.000000	0.000000	0.000000	-0.042360	-0.009873	-0.000981	0.000000	0.000000	2.000000	65.000000	0.000000
3786.125839	0.116432	0.534797	0.006395	78.358162	4.452494	72.473877	-0.828647	0.000000	-0.319902	0.000000	0.000000	0.000000	-0.042360	-0.009873	-0.000981	0.000000	0.000000	2.000000	65.000000	0.000000
3786.129172	0.116432	0.534797	0.006395	78.358162	4.452494	72.473877	-0.828647	0.000000	-0.319902	0.000000	0.000000	0.000000	-0.042360	-0.009873	-0.000981	0.000000	0.000000	2.000000	65.000000	0.000000
3786.132506	0.116432	0.534797	0.006395	78.367424	4.433971	72.466064	-0.821587	0.000000	-0.319738	0.000000	0.000000	0.000000	-0.042360	-0.009873	-0.000981	0.000000	0.000000	2.000000	65.000000	0.000000
3786.135839	0.116324	0.534758	0.006340	78.367424	4.433971	72.466064	-0.821587	0.000000	-0.319738	0.000000	0.000000	0.000000	-0.032209	-0.011904	-0.016479	0.000000	0.000000	2.000000	65.000000	0.000000
3786.139172	0.116324	0.534758	0.006340	78.367424	4.433971	72.466064	-0.821587	0.000000	-0.319738	0.000000	0.000000	0.000000	-0.032209	-0.011904	-0.016479	0.000000	0.000000	2.000000	65.000000	0.000000
3786.142506	0.116324	0.534758	0.006340	78.376663	4.418155	72.458244	-0.816219	0.000000	-0.316992	0.000000	0.000000	0.000000	-0.032209	-0.011904	-0.016479	0.000000	0.000000	2.000000	65.000000	0.000000
3786.145839	0.116324	0.534758	0.006340	78.376663	4.418155	72.458244	-0.816219	0.000000	-0.316992	0.000000	0.000000	0.000000	-0.032209	-0.011904	-0.016479	0.000000	0.000000	2.000000	65.000000	0.000000
3786.149172	0.116211	0.534728	0.006263	78.376663	4.418155	72.458244	-0.816219	0.000000	-0.316992	0.000000	0.000000	0.000000	-0.033882	-0.009004	-0.023192	0.000000	0.000000	2.000000	65.000000	0.000000
3786.152506	0.116211	0.534728	0.006263	78.385933	4.399621	72.450424	-0.816219	0.000000	-0.316992	0.000000	0.000000	0.000000	-0.033882	-0.009004	-0.023192	0.000000	0.000000	2.000000	65.000000	0.000000
3786.155839	0.116211	0.534728	0.006263	78.385933	4.399621	72.450424	-0.816219	0.000000	-0.316992	0.000000	0.000000	0.000000	-0.033882	-0.009004	-0.023192	0.000000	0.000000	2.000000	65.000000	0.000000
3786.159172	0.116211	0.534728	0.006263	78.385933	4.399621	72.450424	-0.816219	0.000000	-0.316992	0.000000	0.000000	0.000000	-0.033882	-0.009004	-0.023192	0.000000	0.000000	2.000000	65.000000	0.000000
3786.162506	0.116035	0.534658	0.006119	78.392097	4.386339	72.445198	-0.810572	0.000000	-0.313127	0.000000	0.000000	0.000000	-0.052861	-0.020902	-0.043017	0.000000	0.000000	2.000000	65.000000	0.000000
3786.165839	0.116035	0.534658	0.006119	78.392097	4.386339	72.445198	-0.810572	0.000000	-0.313127	0.000000	0.000000	0.000000	-0.052861	-0.020902	-0.043017	0.000000	0.000000	2.000000	65.000000	0.000000
3786.169172	0.116035	0.534658	0.006119	78.392097	4.386339	72.445198	-0.810572	0.000000	-0.313127	0.000000	0.000000	0.000000	-0.052861	-0.020902	-0.043017	0.000000	0.000000	2.000000	65.000000	0.000000
3786.172506	0.116035	0.534658	0.006119	78.401382	4.373198	72.437347	-0.801762	0.000000	-0.305957	0.000000	0.000000	0.000000	-0.052861	-0.020902	-0.043017	0.000000	0.000000	2.000000	65.000000	0.000000
3786.175839	0.115971	0.534644	0.006049	78.401382	4.373198	72.437347	-0.801762	0.000000	-0.305957	0.000000	0.000000	0.000000	-0.019294	-0.004064	-0.021050	0.000000	0.000000	2.000000	65.000000	0.000000
3786.179172	0.115971	0.534644	0.006049	78.401382	4.373198	72.437347	-0.801762	0.000000	-0.305957	0.000000	0.000000	0.000000	-0.019294	-0.004064	-0.021050	0.000000	0.000000	2.000000	65.000000	0.000000
3786.182506	0.115971	0.534644	0.006049	78.404190	4.362341	72.427246	-0.798546	0.000000	-0.302449	0.000000	0.000000	0.000000	-0.019294	-0.004064	-0.021050	0.000000	0.000000	2.000000	65.000000	0.000000
3786.185839	0.115971	0.534644	0.006049	78.404190	4.362341	72.427246	-0.798546	0.000000	-0.302449	0.000000	0.000000	0.000000	-0.019294	-0.004064	-0.021050	0.000000	0.000000	2.000000	65.000000	0.000000
3786.189172	0.115933	0.534647	0.005992	78.404190	4.362341	72.427246	-0.798546	0.000000	-0.302449	0.000000	0.000000	0.000000	-0.011323	0.000856	-0.017231	0.000000	0.000000	2.000000	65.000000	0.000000
3786.192506	0.115933	0.534647	0.005992	78.407280	4.359772	72.424629	-0.798546	0.000000	-0.302449	0.000000	0.000000	0.000000	-0.011323	0.000856	-0.017231	0.000000	0.000000	2.000000	65.000000	0.000000
3786.195839	0.115933	0.534647	0.005992	78.407280	4.359772	72.424629	-0.798546	0.000000	-0.302449	0.000000	0.000000	0.000000	-0.011323	0.000856	-0.017231	0.000000	0.000000	2.000000	65.000000	0.000000
3786.199172	0.115933	0.534647	0.005992	78.407280	4.359772	72.424629	-0.798546	0.000000	-0.302449	0.000000	0.000000	0.000000	-0.011323	0.000856	-0.017231	0.000000	0.000000	2.000000	65.000000	0.000000
3786.202506	0.115879	0.534640	0.005962	78.407028	4.348762	72.417160	-0.796659	0.000000	-0.299577	0.000000	0.000000	0.000000	-0.016239	-0.002035	-0.008877	0.000000	0.000000	2.000000	65.000000	0.000000
3786.205839	0.115879	0.534640	0.005962	78.407028	4.348762	72.417160	-0.796659	0.000000	-0.299577	0.000000	0.000000	0.000000	-0.016239	-0.002035	-0.008877	0.000000	0.000000	2.000000	65.000000	0.000000
3786.209172	0.115879	0.534640	0.005962	78.407028	4.348762	72.417160	-0.796659	0.000000	-0.299577	0.000000	0.000000	0.000000	-0.016239	-0.002035	-0.008877	0.000000	0.000000	2.000000	65.000000	0.000000
3786.212506	0.115879	0.534640	0.005962	78.406769	4.335017	72.409683	-0.793953	0.000000	-0.298097	0.000000	0.000000	0.000000	-0.016239	-0.002035	-0.008877	0.000000	0.000000	2.000000	65.000000	0.000000
3786.215839	0.115819	0.534631	0.006001	78.406769	4.335017	72.409683	-0.793953	0.000000	-0.298097	0.000000	0.000000	0.000000	-0.018111	-0.002889	0.011654	0.000000	0.000000	2.000000	65.000000	0.000000
3786.219172	0.115819	0.534631	0.006001	78.406769	4.335017	72.409683	-0.793953	0.000000	-0.298097	0.000000	0.000000	0.000000	-0.018111	-0.002889	0.011654	0.000000	0.000000	2.000000	65.000000	0.000000
3786.222506	0.115819	0.534631	0.006001	78.406769	4.324144	72.409698	-0.790934	0.000000	-0.300040	0.000000	0.000000	0.000000	-0.018111	-0.002889	0.011654	0.000000	0.000000	2.000000	65.000000	0.000000
3786.225839	0.115819	0.534631	0.006001	78.406769	4.324144	72.409698	-0.790934	0.000000	-0.300040	0.000000	0.000000	0.000000	-0.018111	-0.002889	0.011654	0.000000	0.000000	2.000000	65.000000	0.000000
3786.229172	0.115714	0.534621	0.006051	78.406769	4.324144	72.409698	-0.790934	0.000000	-0.300040	0.000000	0.000000	0.000000	-0.031309	-0.002886	0.014948	0.000000	0.000000	2.000000	65.000000	0.000000
3786.232506	0.115714	0.534621	0.006051	78.403679	4.313106	72.412308	-0.790934	0.000000	-0.300040	0.000000	0.000000	0.000000	-0.031309	-0.002886	0.014948	0.000000	0.000000	2.000000	65.000000	0.000000
3786.235839	0.115714	0.534621	0.006051	78.403679	4.313106	72.412308	-0.790934	0.000000	-0.300040	0.000000	0.000000	0.000000	-0.031309	-0.002886	0.014948	0.000000	0.000000	2.000000	65.000000	0.000000
3786.239172	0.115714	0.534621	0.006051	78.403679	4.313106	72.412308	-0.790934	0.000000	-0.300040	0.000000	0.000000	0.000000	-0.031309	-0.002886	0.014948	0.000000	0.000000	2.000000	65.000000	0.000000
3786.242506	0.115532	0.534618	0.006163	78.403664	4.299510	72.412300	-0.785716	0.000000	-0.302531	0.000000	0.000000	0.000000	-0.054667	-0.000867	0.033705	0.000000	0.000000	2.000000	65.000000	0.000000
3786.245839	0.115532	0.534618	0.006163	78.403664	4.299510	72.412300	-0.785716	0.000000	-0.302531	0.000000	0.000000	0.000000	-0.054667	-0.000867	0.033705	0.000000	0.000000	2.000000	65.000000	0.000000
3786.249172	0.115532	0.534618	0.006163	78.403664	4.299510	72.412300	-0.785716	0.000000	-0.302531	0.000000	0.000000	0.000000	-0.054667	-0.000867	0.033705	0.000000	0.000000	2.000000	65.000000	0.000000
3786.252506	0.115532	0.534618	0.006163	78.406769	4.286064	72.409691	-0.776605	0.000000	-0.308149	0.000000	0.000000	0.000000	-0.054667	-0.000867	0.033705	0.000000	0.000000	2.000000	65.000000	0.000000
3786.255839	0.115445	0.534592	0.006189	78.406769	4.286064	72.409691	-0.776605	0.000000	-0.308149	0.000000	0.000000	0.000000	-0.026091	-0.007828	0.007810	0.000000	0.000000	2.000000	65.000000	0.000000
3786.259172	0.115445	0.534592	0.006189	78.406769	4.286064	72.409691	-0.776605	0.000000	-0.308149	0.000000	0.000000	0.000000	-0.026091	-0.007828	0.007810	0.000000	0.000000	2.000000	65.000000	0.000000
3786.262506	0.115445	0.534592	0.006189	78.406769	4.280644	72.409714	-0.772256	0.000000	-0.309450	0.000000	0.000000	0.000000	-0.026091	-0.007828	0.007810	0.000000	0.000000	2.000000	65.000000	0.000000
3786.265839	0.115445	0.534592	0.006189	78.406769	4.280644	72.409714	-0.772256	0.000000	-0.309450	0.000000	0.000000	0.000000	-0.026091	-0.007828	0.007810	0.000000	0.000000	2.000000	65.000000	0.000000
3786.269172	0.115379	0.534592	0.006205	78.406769	4.280644	72.409714	-0.772256	0.000000	-0.309450	0.000000	0.000000	0.000000	-0.019796	0.000004	0.004931	0.000000	0.000000	2.000000	65.000000	0.000000
3786.272506	0.115379	0.534592	0.006205	78.409851	4.272625	72.407066	-0.772256	0.000000	-0.309450	0.000000	0.000000	0.000000	-0.019796	0.000004	0.004931	0.000000	0.000000	2.000000	65.000000	0.000000
3786.275839	0.115379	0.534592	0.006205	78.409851	4.272625	72.407066	-0.772256	0.000000	-0.309450	0.000000	0.000000	0.000000	-0.019796	0.000004	0.004931	0.000000	0.000000	2.000000	65.000000	0.000000
3786.279172	0.115379	0.534592	0.006205	78.409851	4.272625	72.407066	-0.772256	0.000000	-0.309450	0.000000	0.000000	0.000000	-0.019796	0.000004	0.004931	0.000000	0.000000	2.000000	65.000000	0.000000
3786.282506	0.115322	0.534543	0.006162	78.412926	4.267303	72.404411	-0.768957	0.000000	-0.310272	0.000000	0.000000	0.000000	-0.017287	-0.014791	-0.013142	0.000000	0.000000	2.000000	65.000000	0.000000
3786.285839	0.115322	0.534543	0.006162	78.412926	4.267303	72.404411	-0.768957	0.000000	-0.310272	0.000000	0.000000	0.000000	-0.017287	-0.014791	-0.013142	0.000000	0.000000	2.000000	65.000000	0.000000
3786.289172	0.115322	0.534543	0.006162	78.412926	4.267303	72.404411	-0.768957	0.000000	-0.310272	0.000000	0.000000	0.000000	-0.017287	-0.014791	-0.013142	0.000000	0.000000	2.000000	65.000000	0.000000
3786.292506	0.115322	0.534543	0.006162	78.419083	4.262164	72.399170	-0.766076	0.000000	-0.308082	0.000000	0.000000	0.000000	-0.017287	-0.014791	-0.013142	0.000000	0.000000	2.000000	65.000000	0.000000
3786.295839	0.115311	0.534536	0.006121	78.419083	4.262164	72.399170	-0.766076	0.000000	-0.308082	0.000000	0.000000	0.000000	-0.003032	-0.002036	-0.012183	0.000000	0.000000	2.000000	65.000000	0.000000
3786.299172	0.115311	0.534536	0.006121	78.419083	4.262164	72.399170	-0.766076	0.000000	-0.308082	0.000000	0.000000	0.000000	-0.003032	-0.002036	-0.012183	0.000000	0.000000	2.000000	65.000000	0.000000
3786.302506	0.115311	0.534536	0.006121	78.425018	4.248708	72.386436	-0.765570	0.000000	-0.306051	0.000000	0.000000	0.000000	-0.003032	-0.002036	-0.012183	0.000000	0.000000	2.000000	65.000000	0.000000
3786.305839	0.115280	0.534503	0.006090	78.425018	4.248708	72.386436	-0.765570	0.000000	-0.306051	0.000000	0.000000	0.000000	-0.009324	-0.009848	-0.009312	0.000000	0.000000	2.000000	65.000000	0.000000
3786.309172	0.115280	0.534503	0.006090	78.425018	4.248708	72.386436	-0.765570	0.000000	-0.306051	0.000000	0.000000	0.000000	-0.009324	-0.009848	-0.009312	0.000000	0.000000	2.000000	65.000000	0.000000
3786.312506	0.115280	0.534503	0.006090	78.431198	4.240821	72.381165	-0.764017	0.000000	-0.304499	0.000000	0.000000	0.000000	-0.009324	-0.009848	-0.009312	0.000000	0.000000	2.000000	65.000000	0.000000
3786.315839	0.115280	0.534503	0.006090	78.431198	4.240821	72.381165	-0.764017	0.000000	-0.304499	0.000000	0.000000	0.000000	-0.009324	-0.009848	-0.009312	0.000000	0.000000	2.000000	65.000000	0.000000
3786.319172	0.115249	0.534470	0.006059	78.431198	4.240821	72.381165	-0.764017	0.000000	-0.304499	0.000000	0.000000	0.000000	-0.009323	-0.009847	-0.009313	0.000000	0.000000	2.000000	65.000000	0.000000
3786.322506	0.115249	0.534470	0.006059	78.437370	4.230210	72.375885	-0.764017	0.000000	-0.304499	0.000000	0.000000	0.000000	-0.009323	-0.009847	-0.009313	0.000000	0.000000	2.000000	65.000000	0.000000
3786.325839	0.115249	0.534470	0.006059	78.437370	4.230210	72.375885	-0.764017	0.000000	-0.304499	0.000000	0.000000	0.000000	-0.009323	-0.009847	-0.009313	0.000000	0.000000	2.000000	65.000000	0.000000
3786.329172	0.115249	0.534470	0.006059	78.437370	4.230210	72.375885	-0.764017	0.000000	-0.304499	0.000000	0.000000	0.000000	-0.009323	-0.009847	-0.009313	0.000000	0.000000	2.000000	65.000000	0.000000
3786.332506	0.115149	0.534408	0.005939	78.446625	4.219717	72.367935	-0.762463	0.000000	-0.302947	0.000000	0.000000	0.000000	-0.029938	-0.018854	-0.035884	0.000000	0.000000	2.000000	65.000000	0.000000
3786.335839	0.115149	0.534408	0.005939	78.446625	4.219717	72.367935	-0.762463	0.000000	-0.302947	0.000000	0.000000	0.000000	-0.029938	-0.018854	-0.035884	0.000000	0.000000	2.000000	65.000000	0.000000
3786.339172	0.115149	0.534408	0.005939	78.446625	4.219717	72.367935	-0.762463	0.000000	-0.302947	0.000000	0.000000	0.000000	-0.029938	-0.018854	-0.035884	0.000000	0.000000	2.000000	65.000000	0.000000
3786.342506	0.115149	0.534408	0.005939	78.458954	4.209336	72.357368	-0.757473	0.000000	-0.296966	0.000000	0.000000	0.000000	-0.029938	-0.018854	-0.035884	0.000000	0.000000	2.000000	65.000000	0.000000
3786.345839	0.115131	0.534342	0.005866	78.458954	4.209336	72.357368	-0.757473	0.000000	-0.296966	0.000000	0.000000	0.000000	-0.005450	-0.019709	-0.021919	0.000000	0.000000	2.000000	65.000000	0.000000
3786.349172	0.115131	0.534342	0.005866	78.458954	4.209336	72.357368	-0.757473	0.000000	-0.296966	0.000000	0.000000	0.000000	-0.005450	-0.019709	-0.021919	0.000000	0.000000	2.000000	65.000000	0.000000
3786.352506	0.115131	0.534342	0.005866	78.468216	4.201540	72.349388	-0.756565	0.000000	-0.293313	0.000000	0.000000	0.000000	-0.005450	-0.019709	-0.021919	0.000000	0.000000	2.000000	65.000000	0.000000
3786.355839	0.115131	0.534342	0.005866	78.468216	4.201540	72.349388	-0.756565	0.000000	-0.293313	0.000000	0.000000	0.000000	-0.005450	-0.019709	-0.021919	0.000000	0.000000	2.000000	65.000000	0.000000
3786.359172	0.115108	0.534286	0.005771	78.468216	4.201540	72.349388	-0.756565	0.000000	-0.293313	0.000000	0.000000	0.000000	-0.007119	-0.016813	-0.028630	0.000000	0.000000	2.000000	65.000000	0.000000
3786.362506	0.115108	0.534286	0.005771	78.483627	4.188534	72.336105	-0.756565	0.000000	-0.293313	0.000000	0.000000	0.000000	-0.007119	-0.016813	-0.028630	0.000000	0.000000	2.000000	65.000000	0.000000
3786.365839	0.115108	0.534286	0.005771	78.483627	4.188534	72.336105	-0.756565	0.000000	-0.293313	0.000000	0.000000	0.000000	-0.007119	-0.016813	-0.028630	0.000000	0.000000	2.000000	65.000000	0.000000
3786.369172	0.115108	0.534286	0.005771	78.483627	4.188534	72.336105	-0.756565	0.000000	-0.293313	0.000000	0.000000	0.000000	-0.007119	-0.016813	-0.028630	0.000000	0.000000	2.000000	65.000000	0.000000
3786.372506	0.115066	0.534164	0.005602	78.492889	4.180699	72.328110	-0.755378	0.000000	-0.288541	0.000000	0.000000	0.000000	-0.012572	-0.036479	-0.050566	0.000000	0.000000	2.000000	65.000000	0.000000
3786.375839	0.115066	0.534164	0.005602	78.492889	4.180699	72.328110	-0.755378	0.000000	-0.288541	0.000000	0.000000	0.000000	-0.012572	-0.036479	-0.050566	0.000000	0.000000	2.000000	65.000000	0.000000
3786.379172	0.115066	0.534164	0.005602	78.492889	4.180699	72.328110	-0.755378	0.000000	-0.288541	0.000000	0.000000	0.000000	-0.012572	-0.036479	-0.050566	0.000000	0.000000	2.000000	65.000000	0.000000
3786.382506	0.115066	0.534164	0.005602	78.508316	4.170327	72.314758	-0.753283	0.000000	-0.280114	0.000000	0.000000	0.000000	-0.012572	-0.036479	-0.050566	0.000000	0.000000	2.000000	65.000000	0.000000
3786.385839	0.115075	0.534089	0.005546	78.508316	4.170327	72.314758	-0.753283	0.000000	-0.280114	0.000000	0.000000	0.000000	0.002804	-0.022578	-0.016867	0.000000	0.000000	2.000000	65.000000	0.000000
3786.389172	0.115075	0.534089	0.005546	78.508316	4.170327	72.314758	-0.753283	0.000000	-0.280114	0.000000	0.000000	0.000000	0.002804	-0.022578	-0.016867	0.000000	0.000000	2.000000	65.000000	0.000000
3786.392506	0.115075	0.534089	0.005546	78.520668	4.159842	72.304077	-0.753750	0.000000	-0.277303	0.000000	0.000000	0.000000	0.002804	-0.022578	-0.016867	0.000000	0.000000	2.000000	65.000000	0.000000
3786.395839	0.115075	0.534089	0.005546	78.520668	4.159842	72.304077	-0.753750	0.000000	-0.277303	0.000000	0.000000	0.000000	0.002804	-0.022578	-0.016867	0.000000	0.000000	2.000000	65.000000	0.000000
3786.399172	0.115058	0.533997	0.005477	78.520668	4.159842	72.304077	-0.753750	0.000000	-0.277303	0.000000	0.000000	0.000000	-0.005153	-0.027496	-0.020718	0.000000	0.000000	2.000000	65.000000	0.000000
3786.402506	0.115058	0.533997	0.005477	78.536072	4.152132	72.290649	-0.753750	0.000000	-0.277303	0.000000	0.000000	0.000000	-0.005153	-0.027496	-0.020718	0.000000	0.000000	2.000000	65.000000	0.000000
3786.405839	0.115058	0.533997	0.005477	78.536072	4.152132	72.290649	-0.753750	0.000000	-0.277303	0.000000	0.000000	0.000000	-0.005153	-0.027496	-0.020718	0.000000	0.000000	2.000000	65.000000	0.000000
3786.409172	0.115058	0.533997	0.005477	78.536072	4.152132	72.290649	-0.753750	0.000000	-0.277303	0.000000	0.000000	0.000000	-0.005153	-0.027496	-0.020718	0.000000	0.000000	2.000000	65.000000	0.000000
3786.412506	0.115117	0.533804	0.005339	78.551483	4.144402	72.277191	-0.752892	0.000000	-0.273850	0.000000	0.000000	0.000000	0.017708	-0.057856	-0.041304	0.000000	0.000000	2.000000	65.000000	0.000000
3786.415839	0.115117	0.533804	0.005339	78.551483	4.144402	72.277191	-0.752892	0.000000	-0.273850	0.000000	0.000000	0.000000	0.000001	0.000008	0.000000	0.000000	0.000000	2.000000	65.000000	0.000000
3786.419172	0.115117	0.533804	0.005339	78.551483	4.144402	72.277191	-0.752892	0.000000	-0.273850	0.000000	0.000000	0.000000	0.000001	0.000008	0.000000	0.000000	0.000000	2.000000	65.000000	0.000000
3786.422506	0.115117	0.533804	0.005339	78.569992	4.133981	72.261017	-0.755843	0.000000	-0.266966	0.000000	0.000000	0.000000	0.000001	0.000008	0.000000	0.000000	0.000000	2.000000	65.000000	0.000000
3786.425839	0.115117	0.533804	0.005339	78.569992	4.133981	72.261017	-0.755843	0.000000	-0.266966	0.000000	0.000000	0.000000	0.000001	0.000008	0.000000	0.000000	0.000000	2.000000	65.000000	0.000000
3786.429172	0.115144	0.533713	0.005259	78.569992	4.133981	72.261017	-0.755843	0.000000	-0.266966	0.000000	0.000000	0.000000	0.008012	-0.027457	-0.024016	0.000000	0.000000	2.000000	65.000000	0.000000
3786.432506	0.115144	0.533713	0.005259	78.588478	4.126232	72.244774	-0.755843	0.000000	-0.266966	0.000000	0.000000	0.000000	0.008012	-0.027457	-0.024016	0.000000	0.000000	2.000000	65.000000	0.000000
3786.435839	0.115144	0.533713	0.005259	78.588478	4.126232	72.244774	-0.755843	0.000000	-0.266966	0.000000	0.000000	0.000000	0.008012	-0.027457	-0.024016	0.000000	0.000000	2.000000	65.000000	0.000000
3786.439172	0.115144	0.533713	0.005259	78.588478	4.126232	72.244774	-0.755843	0.000000	-0.266966	0.000000	0.000000	0.000000	0.008012	-0.027457	-0.024016	0.000000	0.000000	2.000000	65.000000	0.000000
3786.442506	0.115210	0.533497	0.005057	78.603920	4.118356	72.231201	-0.757178	0.000000	-0.262963	0.000000	0.000000	0.000000	0.019849	-0.064738	-0.060677	0.000000	0.000000	2.000000	65.000000	0.000000
3786.445839	0.115210	0.533497	0.005057	78.603920	4.118356	72.231201	-0.757178	0.000000	-0.262963	0.000000	0.000000	0.000000	0.019849	-0.064738	-0.060677	0.000000	0.000000	2.000000	65.000000	0.000000
3786.449172	0.115210	0.533497	0.005057	78.603920	4.118356	72.231201	-0.757178	0.000000	-0.262963	0.000000	0.000000	0.000000	0.019849	-0.064738	-0.060677	0.000000	0.000000	2.000000	65.000000	0.000000
3786.452506	0.115210	0.533497	0.005057	78.619331	4.107745	72.217613	-0.760486	0.000000	-0.252850	0.000000	0.000000	0.000000	0.019849	-0.064738	-0.060677	0.000000	0.000000	2.000000	65.000000	0.000000
3786.455839	0.115225	0.533425	0.004932	78.619331	4.107745	72.217613	-0.760486	0.000000	-0.252850	0.000000	0.000000	0.000000	0.004647	-0.021668	-0.037450	0.000000	0.000000	2.000000	65.000000	0.000000
3786.459172	0.115225	0.533425	0.004932	78.619331	4.107745	72.217613	-0.760486	0.000000	-0.252850	0.000000	0.000000	0.000000	0.004647	-0.021668	-0.037450	0.000000	0.000000	2.000000	65.000000	0.000000
3786.462506	0.115225	0.533425	0.004932	78.631676	4.099783	72.206734	-0.761261	0.000000	-0.246608	0.000000	0.000000	0.000000	0.004647	-0.021668	-0.037450	0.000000	0.000000	2.000000	65.000000	0.000000
3786.465839	0.115225	0.533425	0.004932	78.631676	4.099783	72.206734	-0.761261	0.000000	-0.246608	0.000000	0.000000	0.000000	0.004647	-0.021668	-0.037450	0.000000	0.000000	2.000000	65.000000	0.000000
3786.469172	0.115212	0.533376	0.004877	78.631676	4.099783	72.206734	-0.761261	0.000000	-0.246608	0.000000	0.000000	0.000000	-0.004108	-0.014718	-0.016481	0.000000	0.000000	2.000000	65.000000	0.000000
3786.472506	0.115212	0.533376	0.004877	78.640915	4.091748	72.198517	-0.761261	0.000000	-0.246608	0.000000	0.000000	0.000000	-0.004108	-0.014718	-0.016481	0.000000	0.000000	2.000000	65.000000	0.000000
3786.475839	0.115212	0.533376	0.004877	78.640915	4.091748	72.198517	-0.761261	0.000000	-0.246608	0.000000	0.000000	0.000000	-0.004108	-0.014718	-0.016481	0.000000	0.000000	2.000000	65.000000	0.000000
3786.479172	0.115212	0.533376	0.004877	78.640915	4.091748	72.198517	-0.761261	0.000000	-0.246608	0.000000	0.000000	0.000000	-0.004108	-0.014718	-0.016481	0.000000	0.000000	2.000000	65.000000	0.000000
3786.482506	0.115134	0.533313	0.004752	78.647064	4.080926	72.193016	-0.760576	0.000000	-0.243862	0.000000	0.000000	0.000000	-0.023350	-0.018733	-0.037604	0.000000	0.000000	2.000000	65.000000	0.000000
3786.485839	0.115134	0.533313	0.004752	78.647064	4.080926	72.193016	-0.760576	0.000000	-0.243862	0.000000	0.000000	0.000000	-0.023350	-0.018733	-0.037604	0.000000	0.000000	2.000000	65.000000	0.000000
3786.489172	0.115134	0.533313	0.004752	78.647064	4.080926	72.193016	-0.760576	0.000000	-0.243862	0.000000	0.000000	0.000000	-0.023350	-0.018733	-0.037604	0.000000	0.000000	2.000000	65.000000	0.000000
3786.492506	0.115134	0.533313	0.004752	78.650162	4.072812	72.190300	-0.756684	0.000000	-0.237594	0.000000	0.000000	0.000000	-0.023350	-0.018733	-0.037604	0.000000	0.000000	2.000000	65.000000	0.000000
3786.495839	0.115085	0.533297	0.004744	78.650162	4.072812	72.190300	-0.756684	0.000000	-0.237594	0.000000	0.000000	0.000000	-0.014527	-0.004901	-0.002217	0.000000	0.000000	2.000000	65.000000	0.000000
3786.499172	0.115085	0.533297	0.004744	78.650162	4.072812	72.190300	-0.756684	0.000000	-0.237594	0.000000	0.000000	0.000000	-0.014527	-0.004901	-0.002217	0.000000	0.000000	2.000000	65.000000	0.000000
3786.502506	0.115085	0.533297	0.004744	78.650177	4.067384	72.190323	-0.754263	0.000000	-0.237225	0.000000	0.000000	0.000000	-0.014527	-0.004901	-0.002217	0.000000	0.000000	2.000000	65.000000	0.000000
3786.505839	0.115085	0.533297	0.004744	78.650177	4.067384	72.190323	-0.754263	0.000000	-0.237225	0.000000	0.000000	0.000000	-0.014527	-0.004901	-0.002217	0.000000	0.000000	2.000000	65.000000	0.000000
3786.509172	0.115047	0.533287	0.004778	78.650177	4.067384	72.190323	-0.754263	0.000000	-0.237225	0.000000	0.000000	0.000000	-0.011488	-0.002913	0.009983	0.000000	0.000000	2.000000	65.000000	0.000000
3786.512506	0.115047	0.533287	0.004778	78.650162	4.061932	72.190315	-0.754263	0.000000	-0.237225	0.000000	0.000000	0.000000	-0.011488	-0.002913	0.009983	0.000000	0.000000	2.000000	65.000000	0.000000
3786.515839	0.115047	0.533287	0.004778	78.650162	4.061932	72.190315	-0.754263	0.000000	-0.237225	0.000000	0.000000	0.000000	-0.011488	-0.002913	0.009983	0.000000	0.000000	2.000000	65.000000	0.000000
3786.519172	0.115047	0.533287	0.004778	78.650162	4.061932	72.190315	-0.754263	0.000000	-0.237225	0.000000	0.000000	0.000000	-0.011488	-0.002913	0.009983	0.000000	0.000000	2.000000	65.000000	0.000000
3786.522506	0.114965	0.533278	0.004822	78.650162	4.056493	72.190315	-0.752348	0.000000	-0.238889	0.000000	0.000000	0.000000	-0.024647	-0.002891	0.013257	0.000000	0.000000	2.000000	65.000000	0.000000
3786.525839	0.114965	0.533278	0.004822	78.650162	4.056493	72.190315	-0.752348	0.000000	-0.238889	0.000000	0.000000	0.000000	-0.024647	-0.002891	0.013257	0.000000	0.000000	2.000000	65.000000	0.000000
3786.529172	0.114965	0.533278	0.004822	78.650162	4.056493	72.190315	-0.752348	0.000000	-0.238889	0.000000	0.000000	0.000000	-0.024647	-0.002891	0.013257	0.000000	0.000000	2.000000	65.000000	0.000000
3786.532506	0.114965	0.533278	0.004822	78.653282	4.051085	72.187584	-0.748240	0.000000	-0.241098	0.000000	0.000000	0.000000	-0.024647	-0.002891	0.013257	0.000000	0.000000	2.000000	65.000000	0.000000
3786.535839	0.114938	0.533261	0.004809	78.653282	4.051085	72.187584	-0.748240	0.000000	-0.241098	0.000000	0.000000	0.000000	-0.007947	-0.004901	-0.003859	0.000000	0.000000	2.000000	65.000000	0.000000
3786.539172	0.114938	0.533261	0.004809	78.653282	4.051085	72.187584	-0.748240	0.000000	-0.241098	0.000000	0.000000	0.000000	-0.007947	-0.004901	-0.003859	0.000000	0.000000	2.000000	65.000000	0.000000
3786.542506	0.114938	0.533261	0.004809	78.653282	4.051085	72.187584	-0.746916	0.000000	-0.240455	0.000000	0.000000	0.000000	-0.007947	-0.004901	-0.003859	0.000000	0.000000	2.000000	65.000000	0.000000
3786.545839	0.114938	0.533261	0.004809	78.653282	4.051085	72.187584	-0.746916	0.000000	-0.240455	0.000000	0.000000	0.000000	-0.007947	-0.004901	-0.003859	0.000000	0.000000	2.000000	65.000000	0.000000
3786.549172	0.114938	0.533261	0.004809	78.653282	4.051085	72.187584	-0.746916	0.000000	-0.240455	0.000000	0.000000	0.000000	-0.000001	-0.000002	-0.000000	0.000000	0.000000	2.000000	65.000000	0.000000
3786.552506	0.114938	0.533261	0.004809	78.653282	4.051085	72.187584	-0.746916	0.000000	-0.240455	0.000000	0.000000	0.000000	-0.000001	-0.000002	-0.000000	0.000000	0.000000	2.000000	65.000000	0.000000
3786.555839	0.114938	0.533261	0.004809	78.653282	4.051085	72.187584	-0.746916	0.000000	-0.240455	0.000000	0.000000	0.000000	-0.000001	-0.000002	-0.000000	0.000000	0.000000	2.000000	65.000000	0.000000
3786.559172	0.114938	0.533261	0.004809	78.653282	4.051085	72.187584	-0.746916	0.000000	-0.240455	0.000000	0.000000	0.000000	-0.000001	-0.000002	-0.000000	0.000000	0.000000	2.000000	65.000000	0.000000
3786.562506	0.114956	0.533245	0.004785	78.656334	4.051118	72.184807	-0.746916	0.000000	-0.240455	0.000000	0.000000	0.000000	0.005211	-0.004909	-0.007134	0.000000	0.000000	2.000000	65.000000	0.000000
3786.565839	0.114956	0.533245	0.004785	78.656334	4.051118	72.184807	-0.746916	0.000000	-0.240455	0.000000	0.000000	0.000000	0.005211	-0.004909	-0.007134	0.000000	0.000000	2.000000	65.000000	0.000000
3786.569172	0.114956	0.533245	0.004785	78.656334	4.051118	72.184807	-0.746916	0.000000	-0.240455	0.000000	0.000000	0.000000	0.005211	-0.004909	-0.007134	0.000000	0.000000	2.000000	65.000000	0.000000
3786.572506	0.114956	0.533245	0.004785	78.656334	4.051118	72.184807	-0.747784	0.000000	-0.239266	0.000000	0.000000	0.000000	0.005211	-0.004909	-0.007134	0.000000	0.000000	2.000000	65.000000	0.000000
3786.575839	0.114956	0.533245	0.004785	78.656334	4.051118	72.184807	-0.747784	0.000000	-0.239266	0.000000	0.000000	0.000000	0.000001	0.000008	0.000000	0.000000	0.000000	2.000000	65.000000	0.000000
3786.579172	0.114956	0.533245	0.004785	78.656334	4.051118	72.184807	-0.747784	0.000000	-0.239266	0.000000	0.000000	0.000000	0.000001	0.000008	0.000000	0.000000	0.000000	2.000000	65.000000	0.000000
3786.582506	0.114956	0.533245	0.004785	78.656334	4.051118	72.184807	-0.747784	0.000000	-0.239266	0.000000	0.000000	0.000000	0.000001	0.000008	0.000000	0.000000	0.000000	2.000000	65.000000	0.000000
3786.585839	0.114956	0.533245	0.004785	78.656334	4.051118	72.184807	-0.747784	0.000000	-0.239266	0.000000	0.000000	0.000000	0.000001	0.000008	0.000000	0.000000	0.000000	2.000000	65.000000	0.000000
3786.589172	0.114961	0.533235	0.004808	78.656334	4.051118	72.184807	-0.747784	0.000000	-0.239266	0.000000	0.000000	0.000000	0.001669	-0.002885	0.006706	0.000000	0.000000	2.000000	65.000000	0.000000
3786.592506	0.114961	0.533235	0.004808	78.656334	4.051118	72.184807	-0.747784	0.000000	-0.239266	0.000000	0.000000	0.000000	0.001669	-0.002885	0.006706	0.000000	0.000000	2.000000	65.000000	0.000000
3786.595839	0.114961	0.533235	0.004808	78.656334	4.051118	72.184807	-0.747784	0.000000	-0.239266	0.000000	0.000000	0.000000	0.001669	-0.002885	0.006706	0.000000	0.000000	2.000000	65.000000	0.000000
3786.599172	0.114961	0.533235	0.004808	78.656334	4.051118	72.184807	-0.747784	0.000000	-0.239266	0.000000	0.000000	0.000000	0.001669	-0.002885	0.006706	0.000000	0.000000	2.000000	65.000000	0.000000
3786.602506	0.114923	0.533226	0.004841	78.656334	4.045672	72.184837	-0.748063	0.000000	-0.240384	0.000000	0.000000	0.000000	-0.011490	-0.002899	0.009980	0.000000	0.000000	2.000000	65.000000	0.000000
3786.605839	0.114923	0.533226	0.004841	78.656334	4.045672	72.184837	-0.748063	0.000000	-0.240384	0.000000	0.000000	0.000000	-0.011490	-0.002899	0.009980	0.000000	0.000000	2.000000	65.000000	0.000000
3786.609172	0.114923	0.533226	0.004841	78.656334	4.045672	72.184837	-0.748063	0.000000	-0.240384	0.000000	0.000000	0.000000	-0.011490	-0.002899	0.009980	0.000000	0.000000	2.000000	65.000000	0.000000
3786.612506	0.114923	0.533226	0.004841	78.656334	4.042974	72.184837	-0.746147	0.000000	-0.242047	0.000000	0.000000	0.000000	-0.011490	-0.002899	0.009980	0.000000	0.000000	2.000000	65.000000	0.000000
3786.615839	0.114907	0.533216	0.004869	78.656334	4.042974	72.184837	-0.746147	0.000000	-0.242047	0.000000	0.000000	0.000000	-0.004911	-0.002895	0.008342	0.000000	0.000000	2.000000	65.000000	0.000000
3786.619172	0.114907	0.533216	0.004869	78.656334	4.042974	72.184837	-0.746147	0.000000	-0.242047	0.000000	0.000000	0.000000	-0.004911	-0.002895	0.008342	0.000000	0.000000	2.000000	65.000000	0.000000
3786.622506	0.114907	0.533216	0.004869	78.656334	4.040239	72.184830	-0.745329	0.000000	-0.243437	0.000000	0.000000	0.000000	-0.004911	-0.002895	0.008342	0.000000	0.000000	2.000000	65.000000	0.000000
3786.625839	0.114907	0.533216	0.004869	78.656334	4.040239	72.184830	-0.745329	0.000000	-0.243437	0.000000	0.000000	0.000000	-0.004911	-0.002895	0.008342	0.000000	0.000000	2.000000	65.000000	0.000000
3786.629172	0.114885	0.533216	0.004874	78.656334	4.040239	72.184830	-0.745329	0.000000	-0.243437	0.000000	0.000000	0.000000	-0.006581	0.000002	0.001636	0.000000	0.000000	2.000000	65.000000	0.000000
3786.632506	0.114885	0.533216	0.004874	78.656334	4.034801	72.184822	-0.745329	0.000000	-0.243437	0.000000	0.000000	0.000000	-0.006581	0.000002	0.001636	0.000000	0.000000	2.000000	65.000000	0.000000
3786.635839	0.114885	0.533216	0.004874	78.656334	4.034801	72.184822	-0.745329	0.000000	-0.243437	0.000000	0.000000	0.000000	-0.006581	0.000002	0.001636	0.000000	0.000000	2.000000	65.000000	0.000000
3786.639172	0.114885	0.533216	0.004874	78.656334	4.034801	72.184822	-0.745329	0.000000	-0.243437	0.000000	0.000000	0.000000	-0.006581	0.000002	0.001636	0.000000	0.000000	2.000000	65.000000	0.000000
3786.642506	0.114802	0.533206	0.004918	78.656334	4.029362	72.184837	-0.744232	0.000000	-0.243710	0.000000	0.000000	0.000000	-0.024658	-0.002910	0.013248	0.000000	0.000000	2.000000	65.000000	0.000000
3786.645839	0.114802	0.533206	0.004918	78.656334	4.029362	72.184837	-0.744232	0.000000	-0.243710	0.000000	0.000000	0.000000	-0.024658	-0.002910	0.013248	0.000000	0.000000	2.000000	65.000000	0.000000
3786.649172	0.114802	0.533206	0.004918	78.656334	4.029362	72.184837	-0.744232	0.000000	-0.243710	0.000000	0.000000	0.000000	-0.024658	-0.002910	0.013248	0.000000	0.000000	2.000000	65.000000	0.000000
3786.652506	0.114802	0.533206	0.004918	78.656334	4.023912	72.184792	-0.740122	0.000000	-0.245918	0.000000	0.000000	0.000000	-0.024658	-0.002910	0.013248	0.000000	0.000000	2.000000	65.000000	0.000000
3786.655839	0.114759	0.533206	0.004929	78.656334	4.023912	72.184792	-0.740122	0.000000	-0.245918	0.000000	0.000000	0.000000	-0.013160	0.000005	0.003269	0.000000	0.000000	2.000000	65.000000	0.000000
3786.659172	0.114759	0.533206	0.004929	78.656334	4.023912	72.184792	-0.740122	0.000000	-0.245918	0.000000	0.000000	0.000000	-0.013160	0.000005	0.003269	0.000000	0.000000	2.000000	65.000000	0.000000
3786.662506	0.114759	0.533206	0.004929	78.656334	4.021198	72.184822	-0.737929	0.000000	-0.246463	0.000000	0.000000	0.000000	-0.013160	0.000005	0.003269	0.000000	0.000000	2.000000	65.000000	0.000000
3786.665839	0.114759	0.533206	0.004929	78.656334	4.021198	72.184822	-0.737929	0.000000	-0.246463	0.000000	0.000000	0.000000	-0.013160	0.000005	0.003269	0.000000	0.000000	2.000000	65.000000	0.000000
3786.669172	0.114720	0.533197	0.004963	78.656334	4.021198	72.184822	-0.737929	0.000000	-0.246463	0.000000	0.000000	0.000000	-0.011498	-0.002888	0.009974	0.000000	0.000000	2.000000	65.000000	0.000000
3786.672506	0.114720	0.533197	0.004963	78.656334	4.018484	72.184822	-0.737929	0.000000	-0.246463	0.000000	0.000000	0.000000	-0.011498	-0.002888	0.009974	0.000000	0.000000	2.000000	65.000000	0.000000
3786.675839	0.114720	0.533197	0.004963	78.656334	4.018484	72.184822	-0.737929	0.000000	-0.246463	0.000000	0.000000	0.000000	-0.011498	-0.002888	0.009974	0.000000	0.000000	2.000000	65.000000	0.000000
3786.679172	0.114720	0.533197	0.004963	78.656334	4.018484	72.184822	-0.737929	0.000000	-0.246463	0.000000	0.000000	0.000000	-0.011498	-0.002888	0.009974	0.000000	0.000000	2.000000	65.000000	0.000000
3786.682506	0.114705	0.533161	0.004994	78.658890	4.001674	72.166885	-0.736013	0.000000	-0.248125	0.000000	0.000000	0.000000	-0.004617	-0.010685	0.009548	0.000000	0.000000	2.000000	65.000000	0.000000
3786.685839	0.114705	0.533161	0.004994	78.658890	4.001674	72.166885	-0.736013	0.000000	-0.248125	0.000000	0.000000	0.000000	-0.004617	-0.010685	0.009548	0.000000	0.000000	2.000000	65.000000	0.000000
3786.689172	0.114705	0.533161	0.004994	78.658890	4.001674	72.166885	-0.736013	0.000000	-0.248125	0.000000	0.000000	0.000000	-0.004617	-0.010685	0.009548	0.000000	0.000000	2.000000	65.000000	0.000000
3786.692506	0.114705	0.533161	0.004994	78.658669	3.995979	72.159294	-0.735243	0.000000	-0.249717	0.000000	0.000000	0.000000	-0.004617	-0.010685	0.009548	0.000000	0.000000	2.000000	65.000000	0.000000
3786.695839	0.114716	0.533142	0.005039	78.658669	3.995979	72.159294	-0.735243	0.000000	-0.249717	0.000000	0.000000	0.000000	0.003329	-0.005796	0.013412	0.000000	0.000000	2.000000	65.000000	0.000000
3786.699172	0.114716	0.533142	0.005039	78.658669	3.995979	72.159294	-0.735243	0.000000	-0.249717	0.000000	0.000000	0.000000	0.003329	-0.005796	0.013412	0.000000	0.000000	2.000000	65.000000	0.000000
3786.702506	0.114716	0.533142	0.005039	78.661461	3.984884	72.148956	-0.735798	0.000000	-0.251952	0.000000	0.000000	0.000000	0.003329	-0.005796	0.013412	0.000000	0.000000	2.000000	65.000000	0.000000
3786.705839	0.114716	0.533142	0.005039	78.661461	3.984884	72.148956	-0.735798	0.000000	-0.251952	0.000000	0.000000	0.000000	0.003329	-0.005796	0.013412	0.000000	0.000000	2.000000	65.000000	0.000000
3786.709172	0.114701	0.533106	0.005071	78.661461	3.984884	72.148956	-0.735798	0.000000	-0.251952	0.000000	0.000000	0.000000	-0.004618	-0.010714	0.009547	0.000000	0.000000	2.000000	65.000000	0.000000
3786.712506	0.114701	0.533106	0.005071	78.664543	3.976716	72.146179	-0.735798	0.000000	-0.251952	0.000000	0.000000	0.000000	-0.004618	-0.010714	0.009547	0.000000	0.000000	2.000000	65.000000	0.000000
3786.715839	0.114701	0.533106	0.005071	78.664543	3.976716	72.146179	-0.735798	0.000000	-0.251952	0.000000	0.000000	0.000000	-0.004618	-0.010714	0.009547	0.000000	0.000000	2.000000	65.000000	0.000000
3786.719172	0.114701	0.533106	0.005071	78.664543	3.976716	72.146179	-0.735798	0.000000	-0.251952	0.000000	0.000000	0.000000	-0.004618	-0.010714	0.009547	0.000000	0.000000	2.000000	65.000000	0.000000
3786.722506	0.114625	0.533022	0.005236	78.664543	3.968583	72.146194	-0.735028	0.000000	-0.253543	0.000000	0.000000	0.000000	-0.022646	-0.025217	0.049603	0.000000	0.000000	2.000000	65.000000	0.000000
3786.725839	0.114625	0.533022	0.005236	78.664543	3.968583	72.146194	-0.735028	0.000000	-0.253543	0.000000	0.000000	0.000000	-0.022646	-0.025217	0.049603	0.000000	0.000000	2.000000	65.000000	0.000000
3786.729172	0.114625	0.533022	0.005236	78.664543	3.968583	72.146194	-0.735028	0.000000	-0.253543	0.000000	0.000000	0.000000	-0.022646	-0.025217	0.049603	0.000000	0.000000	2.000000	65.000000	0.000000
3786.732506	0.114625	0.533022	0.005236	78.664543	3.960414	72.146187	-0.731254	0.000000	-0.261810	0.000000	0.000000	0.000000	-0.022646	-0.025217	0.049603	0.000000	0.000000	2.000000	65.000000	0.000000
3786.735839	0.114554	0.532993	0.005325	78.664543	3.960414	72.146187	-0.731254	0.000000	-0.261810	0.000000	0.000000	0.000000	-0.021359	-0.008720	0.026642	0.000000	0.000000	2.000000	65.000000	0.000000
3786.739172	0.114554	0.532993	0.005325	78.664543	3.960414	72.146187	-0.731254	0.000000	-0.261810	0.000000	0.000000	0.000000	-0.021359	-0.008720	0.026642	0.000000	0.000000	2.000000	65.000000	0.000000
3786.742506	0.114554	0.532993	0.005325	78.661446	3.949503	72.148918	-0.727694	0.000000	-0.266251	0.000000	0.000000	0.000000	-0.021359	-0.008720	0.026642	0.000000	0.000000	2.000000	65.000000	0.000000
3786.745839	0.114493	0.532971	0.005454	78.661446	3.949503	72.148918	-0.727694	0.000000	-0.266251	0.000000	0.000000	0.000000	-0.018349	-0.006714	0.038841	0.000000	0.000000	2.000000	65.000000	0.000000
3786.749172	0.114493	0.532971	0.005454	78.661446	3.949503	72.148918	-0.727694	0.000000	-0.266251	0.000000	0.000000	0.000000	-0.018349	-0.006714	0.038841	0.000000	0.000000	2.000000	65.000000	0.000000
3786.752506	0.114493	0.532971	0.005454	78.664543	3.935935	72.146187	-0.724636	0.000000	-0.272724	0.000000	0.000000	0.000000	-0.018349	-0.006714	0.038841	0.000000	0.000000	2.000000	65.000000	0.000000
3786.755839	0.114493	0.532971	0.005454	78.664543	3.935935	72.146187	-0.724636	0.000000	-0.272724	0.000000	0.000000	0.000000	-0.018349	-0.006714	0.038841	0.000000	0.000000	2.000000	65.000000	0.000000
3786.759172	0.114400	0.532915	0.005553	78.664543	3.935935	72.146187	-0.724636	0.000000	-0.272724	0.000000	0.000000	0.000000	-0.027674	-0.016543	0.029467	0.000000	0.000000	2.000000	65.000000	0.000000
3786.762506	0.114400	0.532915	0.005553	78.667633	3.919644	72.143456	-0.724636	0.000000	-0.272724	0.000000	0.000000	0.000000	-0.027674	-0.016543	0.029467	0.000000	0.000000	2.000000	65.000000	0.000000
3786.765839	0.114400	0.532915	0.005553	78.667633	3.919644	72.143456	-0.724636	0.000000	-0.272724	0.000000	0.000000	0.000000	-0.027674	-0.016543	0.029467	0.000000	0.000000	2.000000	65.000000	0.000000
3786.769172	0.114400	0.532915	0.005553	78.667633	3.919644	72.143456	-0.724636	0.000000	-0.272724	0.000000	0.000000	0.000000	-0.027674	-0.016543	0.029467	0.000000	0.000000	2.000000	65.000000	0.000000
3786.772506	0.114255	0.532789	0.005720	78.673798	3.903347	72.137932	-0.720023	0.000000	-0.277635	0.000000	0.000000	0.000000	-0.043559	-0.037997	0.050156	0.000000	0.000000	2.000000	65.000000	0.000000
3786.775839	0.114255	0.532789	0.005720	78.673798	3.903347	72.137932	-0.720023	0.000000	-0.277635	0.000000	0.000000	0.000000	-0.043559	-0.037997	0.050156	0.000000	0.000000	2.000000	65.000000	0.000000
3786.779172	0.114255	0.532789	0.005720	78.673798	3.903347	72.137932	-0.720023	0.000000	-0.277635	0.000000	0.000000	0.000000	-0.043559	-0.037997	0.050156	0.000000	0.000000	2.000000	65.000000	0.000000
3786.782506	0.114255	0.532789	0.005720	78.686134	3.884364	72.126892	-0.712764	0.000000	-0.285995	0.000000	0.000000	0.000000	-0.043559	-0.037997	0.050156	0.000000	0.000000	2.000000	65.000000	0.000000
3786.785839	0.114171	0.532685	0.005758	78.686134	3.884364	72.126892	-0.712764	0.000000	-0.285995	0.000000	0.000000	0.000000	-0.025184	-0.031255	0.011314	0.000000	0.000000	2.000000	65.000000	0.000000
3786.789172	0.114171	0.532685	0.005758	78.686134	3.884364	72.126892	-0.712764	0.000000	-0.285995	0.000000	0.000000	0.000000	-0.025184	-0.031255	0.011314	0.000000	0.000000	2.000000	65.000000	0.000000
3786.792506	0.114171	0.532685	0.005758	78.698463	3.865377	72.115852	-0.708566	0.000000	-0.287880	0.000000	0.000000	0.000000	-0.025184	-0.031255	0.011314	0.000000	0.000000	2.000000	65.000000	0.000000
3786.795839	0.114171	0.532685	0.005758	78.698463	3.865377	72.115852	-0.708566	0.000000	-0.287880	0.000000	0.000000	0.000000	-0.025184	-0.031255	0.011314	0.000000	0.000000	2.000000	65.000000	0.000000
3786.799172	0.114127	0.532564	0.005766	78.698463	3.865377	72.115852	-0.708566	0.000000	-0.287880	0.000000	0.000000	0.000000	-0.013360	-0.036162	0.002549	0.000000	0.000000	2.000000	65.000000	0.000000
3786.802506	0.114127	0.532564	0.005766	78.720032	3.843611	72.096420	-0.708566	0.000000	-0.287880	0.000000	0.000000	0.000000	-0.013360	-0.036162	0.002549	0.000000	0.000000	2.000000	65.000000	0.000000
3786.805839	0.114127	0.532564	0.005766	78.720032	3.843611	72.096420	-0.708566	0.000000	-0.287880	0.000000	0.000000	0.000000	-0.013360	-0.036162	0.002549	0.000000	0.000000	2.000000	65.000000	0.000000
3786.809172	0.114127	0.532564	0.005766	78.720032	3.843611	72.096420	-0.708566	0.000000	-0.287880	0.000000	0.000000	0.000000	-0.013360	-0.036162	0.002549	0.000000	0.000000	2.000000	65.000000	0.000000
3786.812506	0.114097	0.532238	0.005738	78.741592	3.824482	72.076904	-0.706340	0.000000	-0.288305	0.000000	0.000000	0.000000	-0.009071	-0.097747	-0.008430	0.000000	0.000000	2.000000	65.000000	0.000000
3786.815839	0.114097	0.532238	0.005738	78.741592	3.824482	72.076904	-0.706340	0.000000	-0.288305	0.000000	0.000000	0.000000	-0.009071	-0.097747	-0.008430	0.000000	0.000000	2.000000	65.000000	0.000000
3786.819172	0.114097	0.532238	0.005738	78.741592	3.824482	72.076904	-0.706340	0.000000	-0.288305	0.000000	0.000000	0.000000	-0.009071	-0.097747	-0.008430	0.000000	0.000000	2.000000	65.000000	0.000000
3786.822506	0.114097	0.532238	0.005738	78.760941	3.810753	72.060043	-0.704828	0.000000	-0.286900	0.000000	0.000000	0.000000	-0.009071	-0.097747	-0.008430	0.000000	0.000000	2.000000	65.000000	0.000000
3786.825839	0.114114	0.532075	0.005716	78.760941	3.810753	72.060043	-0.704828	0.000000	-0.286900	0.000000	0.000000	0.000000	0.005346	-0.048860	-0.006677	0.000000	0.000000	2.000000	65.000000	0.000000
3786.829172	0.114114	0.532075	0.005716	78.760941	3.810753	72.060043	-0.704828	0.000000	-0.286900	0.000000	0.000000	0.000000	0.005346	-0.048860	-0.006677	0.000000	0.000000	2.000000	65.000000	0.000000
3786.832506	0.114114	0.532075	0.005716	78.782509	3.794203	72.040390	-0.705719	0.000000	-0.285787	0.000000	0.000000	0.000000	0.005346	-0.048860	-0.006677	0.000000	0.000000	2.000000	65.000000	0.000000
3786.835839	0.114114	0.532075	0.005716	78.782509	3.794203	72.040390	-0.705719	0.000000	-0.285787	0.000000	0.000000	0.000000	0.005346	-0.048860	-0.006677	0.000000	0.000000	2.000000	65.000000	0.000000
3786.839172	0.114132	0.531912	0.005693	78.782509	3.794203	72.040390	-0.705719	0.000000	-0.285787	0.000000	0.000000	0.000000	0.005344	-0.048879	-0.006694	0.000000	0.000000	2.000000	65.000000	0.000000
3786.842506	0.114132	0.531912	0.005693	78.796478	3.788560	72.028877	-0.705719	0.000000	-0.285787	0.000000	0.000000	0.000000	0.005344	-0.048879	-0.006694	0.000000	0.000000	2.000000	65.000000	0.000000
3786.845839	0.114132	0.531912	0.005693	78.796478	3.788560	72.028877	-0.705719	0.000000	-0.285787	0.000000	0.000000	0.000000	0.005344	-0.048879	-0.006694	0.000000	0.000000	2.000000	65.000000	0.000000
3786.849172	0.114132	0.531912	0.005693	78.796478	3.788560	72.028877	-0.705719	0.000000	-0.285787	0.000000	0.000000	0.000000	0.005344	-0.048879	-0.006694	0.000000	0.000000	2.000000	65.000000	0.000000
3786.852506	0.114235	0.531642	0.005734	78.802063	3.791180	72.025688	-0.706610	0.000000	-0.284672	0.000000	0.000000	0.000000	0.030947	-0.081052	0.012061	0.000000	0.000000	2.000000	65.000000	0.000000
3786.855839	0.114235	0.531642	0.005734	78.802063	3.791180	72.025688	-0.706610	0.000000	-0.284672	0.000000	0.000000	0.000000	0.030947	-0.081052	0.012061	0.000000	0.000000	2.000000	65.000000	0.000000
3786.859172	0.114235	0.531642	0.005734	78.802063	3.791180	72.025688	-0.706610	0.000000	-0.284672	0.000000	0.000000	0.000000	0.030947	-0.081052	0.012061	0.000000	0.000000	2.000000	65.000000	0.000000
3786.862506	0.114235	0.531642	0.005734	78.805374	3.796530	72.025185	-0.711767	0.000000	-0.286682	0.000000	0.000000	0.000000	0.030947	-0.081052	0.012061	0.000000	0.000000	2.000000	65.000000	0.000000
3786.865839	0.114299	0.531535	0.005802	78.805374	3.796530	72.025185	-0.711767	0.000000	-0.286682	0.000000	0.000000	0.000000	0.019023	-0.032222	0.020388	0.000000	0.000000	2.000000	65.000000	0.000000
3786.869172	0.114299	0.531535	0.005802	78.805374	3.796530	72.025185	-0.711767	0.000000	-0.286682	0.000000	0.000000	0.000000	0.019023	-0.032222	0.020388	0.000000	0.000000	2.000000	65.000000	0.000000
3786.872506	0.114299	0.531535	0.005802	78.812378	3.790972	72.019417	-0.714938	0.000000	-0.290080	0.000000	0.000000	0.000000	0.019023	-0.032222	0.020388	0.000000	0.000000	2.000000	65.000000	0.000000
3786.875839	0.114299	0.531535	0.005802	78.812378	3.790972	72.019417	-0.714938	0.000000	-0.290080	0.000000	0.000000	0.000000	0.019023	-0.032222	0.020388	0.000000	0.000000	2.000000	65.000000	0.000000
3786.879172	0.114324	0.531418	0.005903	78.812378	3.790972	72.019417	-0.714938	0.000000	-0.290080	0.000000	0.000000	0.000000	0.007486	-0.035174	0.030330	0.000000	0.000000	2.000000	65.000000	0.000000
3786.882506	0.114324	0.531418	0.005903	78.821609	3.785378	72.010941	-0.714938	0.000000	-0.290080	0.000000	0.000000	0.000000	0.007486	-0.035174	0.030330	0.000000	0.000000	2.000000	65.000000	0.000000
3786.885839	0.114324	0.531418	0.005903	78.821609	3.785378	72.010941	-0.714938	0.000000	-0.290080	0.000000	0.000000	0.000000	0.007486	-0.035174	0.030330	0.000000	0.000000	2.000000	65.000000	0.000000
3786.889172	0.114324	0.531418	0.005903	78.821609	3.785378	72.010941	-0.714938	0.000000	-0.290080	0.000000	0.000000	0.000000	0.007486	-0.035174	0.030330	0.000000	0.000000	2.000000	65.000000	0.000000
3786.892506	0.114401	0.531212	0.006027	78.825516	3.785282	72.007957	-0.716186	0.000000	-0.295135	0.000000	0.000000	0.000000	0.023205	-0.061562	0.037291	0.000000	0.000000	2.000000	65.000000	0.000000
3786.895839	0.114401	0.531212	0.006027	78.825516	3.785282	72.007957	-0.716186	0.000000	-0.295135	0.000000	0.000000	0.000000	0.023205	-0.061562	0.037291	0.000000	0.000000	2.000000	65.000000	0.000000
3786.899172	0.114401	0.531212	0.006027	78.825516	3.785282	72.007957	-0.716186	0.000000	-0.295135	0.000000	0.000000	0.000000	0.023205	-0.061562	0.037291	0.000000	0.000000	2.000000	65.000000	0.000000
3786.902506	0.114401	0.531212	0.006027	78.837845	3.774176	71.996651	-0.720053	0.000000	-0.301350	0.000000	0.000000	0.000000	0.023205	-0.061562	0.037291	0.000000	0.000000	2.000000	65.000000	0.000000
3786.905839	0.114409	0.531124	0.006061	78.837845	3.774176	71.996651	-0.720053	0.000000	-0.301350	0.000000	0.000000	0.000000	0.002524	-0.026400	0.010224	0.000000	0.000000	2.000000	65.000000	0.000000
3786.909172	0.114409	0.531124	0.006061	78.837845	3.774176	71.996651	-0.720053	0.000000	-0.301350	0.000000	0.000000	0.000000	0.002524	-0.026400	0.010224	0.000000	0.000000	2.000000	65.000000	0.000000
3786.912506	0.114409	0.531124	0.006061	78.847107	3.765831	71.988136	-0.720474	0.000000	-0.303054	0.000000	0.000000	0.000000	0.002524	-0.026400	0.010224	0.000000	0.000000	2.000000	65.000000	0.000000
3786.915839	0.114409	0.531124	0.006061	78.847107	3.765831	71.988136	-0.720474	0.000000	-0.303054	0.000000	0.000000	0.000000	0.002524	-0.026400	0.010224	0.000000	0.000000	2.000000	65.000000	0.000000
3786.919172	0.114413	0.531020	0.006077	78.847107	3.765831	71.988136	-0.720474	0.000000	-0.303054	0.000000	0.000000	0.000000	0.001161	-0.031300	0.004702	0.000000	0.000000	2.000000	65.000000	0.000000
3786.922506	0.114413	0.531020	0.006077	78.854935	3.760192	71.982185	-0.720474	0.000000	-0.303054	0.000000	0.000000	0.000000	0.001161	-0.031300	0.004702	0.000000	0.000000	2.000000	65.000000	0.000000
3786.925839	0.114413	0.531020	0.006077	78.854935	3.760192	71.982185	-0.720474	0.000000	-0.303054	0.000000	0.000000	0.000000	0.001161	-0.031300	0.004702	0.000000	0.000000	2.000000	65.000000	0.000000
3786.929172	0.114413	0.531020	0.006077	78.854935	3.760192	71.982185	-0.720474	0.000000	-0.303054	0.000000	0.000000	0.000000	0.001161	-0.031300	0.004702	0.000000	0.000000	2.000000	65.000000	0.000000
3786.932506	0.114398	0.530838	0.006110	78.855972	3.760137	71.984383	-0.720667	0.000000	-0.303838	0.000000	0.000000	0.000000	-0.004568	-0.054756	0.009841	0.000000	0.000000	2.000000	65.000000	0.000000
3786.935839	0.114398	0.530838	0.006110	78.855972	3.760137	71.984383	-0.720667	0.000000	-0.303838	0.000000	0.000000	0.000000	-0.004568	-0.054756	0.009841	0.000000	0.000000	2.000000	65.000000	0.000000
3786.939172	0.114398	0.530838	0.006110	78.855972	3.760137	71.984383	-0.720667	0.000000	-0.303838	0.000000	0.000000	0.000000	-0.004568	-0.054756	0.009841	0.000000	0.000000	2.000000	65.000000	0.000000
3786.942506	0.114398	0.530838	0.006110	78.840416	3.779432	72.005653	-0.719906	0.000000	-0.305478	0.000000	0.000000	0.000000	-0.004568	-0.054756	0.009841	0.000000	0.000000	2.000000	65.000000	0.000000
3786.945839	0.114374	0.530743	0.006108	78.840416	3.779432	72.005653	-0.719906	0.000000	-0.305478	0.000000	0.000000	0.000000	-0.007092	-0.028348	-0.000378	0.000000	0.000000	2.000000	65.000000	0.000000
3786.949172	0.114374	0.530743	0.006108	78.840416	3.779432	72.005653	-0.719906	0.000000	-0.305478	0.000000	0.000000	0.000000	-0.007092	-0.028348	-0.000378	0.000000	0.000000	2.000000	65.000000	0.000000
3786.952506	0.114374	0.530743	0.006108	78.821144	3.804088	72.032059	-0.718724	0.000000	-0.305415	0.000000	0.000000	0.000000	-0.007092	-0.028348	-0.000378	0.000000	0.000000	2.000000	65.000000	0.000000
3786.955839	0.114374	0.530743	0.006108	78.821144	3.804088	72.032059	-0.718724	0.000000	-0.305415	0.000000	0.000000	0.000000	-0.007092	-0.028348	-0.000378	0.000000	0.000000	2.000000	65.000000	0.000000
3786.959172	0.114356	0.530639	0.006129	78.821144	3.804088	72.032059	-0.718724	0.000000	-0.305415	0.000000	0.000000	0.000000	-0.005445	-0.031280	0.006306	0.000000	0.000000	2.000000	65.000000	0.000000
3786.962506	0.114356	0.530639	0.006129	78.805023	3.825935	72.055641	-0.718724	0.000000	-0.305415	0.000000	0.000000	0.000000	-0.005445	-0.031280	0.006306	0.000000	0.000000	2.000000	65.000000	0.000000
3786.965839	0.114356	0.530639	0.006129	78.805023	3.825935	72.055641	-0.718724	0.000000	-0.305415	0.000000	0.000000	0.000000	-0.005445	-0.031280	0.006306	0.000000	0.000000	2.000000	65.000000	0.000000
3786.969172	0.114356	0.530639	0.006129	78.805023	3.825935	72.055641	-0.718724	0.000000	-0.305415	0.000000	0.000000	0.000000	-0.005445	-0.031280	0.006306	0.000000	0.000000	2.000000	65.000000	0.000000
3786.972506	0.114315	0.530440	0.006149	78.785797	3.850468	72.081963	-0.717816	0.000000	-0.306466	0.000000	0.000000	0.000000	-0.012543	-0.059643	0.005903	0.000000	0.000000	2.000000	65.000000	0.000000
3786.975839	0.114315	0.530440	0.006149	78.785797	3.850468	72.081963	-0.717816	0.000000	-0.306466	0.000000	0.000000	0.000000	-0.012543	-0.059643	0.005903	0.000000	0.000000	2.000000	65.000000	0.000000
3786.979172	0.114315	0.530440	0.006149	78.785797	3.850468	72.081963	-0.717816	0.000000	-0.306466	0.000000	0.000000	0.000000	-0.012543	-0.059643	0.005903	0.000000	0.000000	2.000000	65.000000	0.000000
3786.982506	0.114315	0.530440	0.006149	78.773315	3.869462	72.100159	-0.715726	0.000000	-0.307449	0.000000	0.000000	0.000000	-0.012543	-0.059643	0.005903	0.000000	0.000000	2.000000	65.000000	0.000000
3786.985839	0.114313	0.530346	0.006142	78.773315	3.869462	72.100159	-0.715726	0.000000	-0.307449	0.000000	0.000000	0.000000	-0.000500	-0.028353	-0.002031	0.000000	0.000000	2.000000	65.000000	0.000000
3786.989172	0.114313	0.530346	0.006142	78.773315	3.869462	72.100159	-0.715726	0.000000	-0.307449	0.000000	0.000000	0.000000	-0.000500	-0.028353	-0.002031	0.000000	0.000000	2.000000	65.000000	0.000000
3786.992506	0.114313	0.530346	0.006142	78.767601	3.880275	72.110336	-0.715642	0.000000	-0.307111	0.000000	0.000000	0.000000	-0.000500	-0.028353	-0.002031	0.000000	0.000000	2.000000	65.000000	0.000000
3786.995839	0.114313	0.530346	0.006142	78.767601	3.880275	72.110336	-0.715642	0.000000	-0.307111	0.000000	0.000000	0.000000	-0.000500	-0.028353	-0.002031	0.000000	0.000000	2.000000	65.000000	0.000000
3786.999172	0.114311	0.530251	0.006135	78.767601	3.880275	72.110336	-0.715642	0.000000	-0.307111	0.000000	0.000000	0.000000	-0.000501	-0.028320	-0.002036	0.000000	0.000000	2.000000	65.000000	0.000000
3787.002506	0.114311	0.530251	0.006135	78.763321	3.891084	72.117973	-0.715642	0.000000	-0.307111	0.000000	0.000000	0.000000	-0.000501	-0.028320	-0.002036	0.000000	0.000000	2.000000	65.000000	0.000000
3787.005839	0.114311	0.530251	0.006135	78.763321	3.891084	72.117973	-0.715642	0.000000	-0.307111	0.000000	0.000000	0.000000	-0.000501	-0.028320	-0.002036	0.000000	0.000000	2.000000	65.000000	0.000000
3787.009172	0.114311	0.530251	0.006135	78.763321	3.891084	72.117973	-0.715642	0.000000	-0.307111	0.000000	0.000000	0.000000	-0.000501	-0.028320	-0.002036	0.000000	0.000000	2.000000	65.000000	0.000000
3787.012506	0.114373	0.530088	0.006102	78.766640	3.896479	72.117493	-0.715559	0.000000	-0.306772	0.000000	0.000000	0.000000	0.018498	-0.048848	-0.010133	0.000000	0.000000	2.000000	65.000000	0.000000
3787.015839	0.114373	0.530088	0.006102	78.766640	3.896479	72.117493	-0.715559	0.000000	-0.306772	0.000000	0.000000	0.000000	-0.000000	0.000004	0.000000	0.000000	0.000000	2.000000	65.000000	0.000000
3787.019172	0.114373	0.530088	0.006102	78.766640	3.896479	72.117493	-0.715559	0.000000	-0.306772	0.000000	0.000000	0.000000	-0.000000	0.000004	0.000000	0.000000	0.000000	2.000000	65.000000	0.000000
3787.022506	0.114373	0.530088	0.006102	78.772209	3.893703	72.114357	-0.718642	0.000000	-0.305083	0.000000	0.000000	0.000000	-0.000000	0.000004	0.000000	0.000000	0.000000	2.000000	65.000000	0.000000
3787.025839	0.114373	0.530088	0.006102	78.772209	3.893703	72.114357	-0.718642	0.000000	-0.305083	0.000000	0.000000	0.000000	-0.000000	0.000004	0.000000	0.000000	0.000000	2.000000	65.000000	0.000000
3787.029172	0.114382	0.530014	0.006045	78.772209	3.893703	72.114357	-0.718642	0.000000	-0.305083	0.000000	0.000000	0.000000	0.002787	-0.022427	-0.017054	0.000000	0.000000	2.000000	65.000000	0.000000
3787.032506	0.114382	0.530014	0.006045	78.772438	3.899092	72.116653	-0.718642	0.000000	-0.305083	0.000000	0.000000	0.000000	0.002787	-0.022427	-0.017054	0.000000	0.000000	2.000000	65.000000	0.000000
3787.035839	0.114382	0.530014	0.006045	78.772438	3.899092	72.116653	-0.718642	0.000000	-0.305083	0.000000	0.000000	0.000000	0.002787	-0.022427	-0.017054	0.000000	0.000000	2.000000	65.000000	0.000000
3787.039172	0.114382	0.530014	0.006045	78.772438	3.899092	72.116653	-0.718642	0.000000	-0.305083	0.000000	0.000000	0.000000	0.002787	-0.022427	-0.017054	0.000000	0.000000	2.000000	65.000000	0.000000
3787.042506	0.114399	0.529877	0.006018	78.772667	3.904489	72.118980	-0.719106	0.000000	-0.302240	0.000000	0.000000	0.000000	0.005010	-0.041037	-0.008058	0.000000	0.000000	2.000000	65.000000	0.000000
3787.045839	0.114399	0.529877	0.006018	78.772667	3.904489	72.118980	-0.719106	0.000000	-0.302240	0.000000	0.000000	0.000000	0.005010	-0.041037	-0.008058	0.000000	0.000000	2.000000	65.000000	0.000000
3787.049172	0.114399	0.529877	0.006018	78.772667	3.904489	72.118980	-0.719106	0.000000	-0.302240	0.000000	0.000000	0.000000	0.005010	-0.041037	-0.008058	0.000000	0.000000	2.000000	65.000000	0.000000
3787.052506	0.114399	0.529877	0.006018	78.777405	3.901729	72.115936	-0.719941	0.000000	-0.300897	0.000000	0.000000	0.000000	0.005010	-0.041037	-0.008058	0.000000	0.000000	2.000000	65.000000	0.000000
3787.055839	0.114391	0.529818	0.005985	78.777405	3.901729	72.115936	-0.719941	0.000000	-0.300897	0.000000	0.000000	0.000000	-0.002448	-0.017541	-0.009905	0.000000	0.000000	2.000000	65.000000	0.000000
3787.059172	0.114391	0.529818	0.005985	78.777405	3.901729	72.115936	-0.719941	0.000000	-0.300897	0.000000	0.000000	0.000000	-0.002448	-0.017541	-0.009905	0.000000	0.000000	2.000000	65.000000	0.000000
3787.062506	0.114391	0.529818	0.005985	78.777649	3.904411	72.118271	-0.719534	0.000000	-0.299247	0.000000	0.000000	0.000000	-0.002448	-0.017541	-0.009905	0.000000	0.000000	2.000000	65.000000	0.000000
3787.065839	0.114391	0.529818	0.005985	78.777649	3.904411	72.118271	-0.719534	0.000000	-0.299247	0.000000	0.000000	0.000000	-0.002448	-0.017541	-0.009905	0.000000	0.000000	2.000000	65.000000	0.000000
3787.069172	0.114383	0.529760	0.005952	78.777649	3.904411	72.118271	-0.719534	0.000000	-0.299247	0.000000	0.000000	0.000000	-0.002447	-0.017559	-0.009908	0.000000	0.000000	2.000000	65.000000	0.000000
3787.072506	0.114383	0.529760	0.005952	78.774178	3.912498	72.125755	-0.719534	0.000000	-0.299247	0.000000	0.000000	0.000000	-0.002447	-0.017559	-0.009908	0.000000	0.000000	2.000000	65.000000	0.000000
3787.075839	0.114383	0.529760	0.005952	78.774178	3.912498	72.125755	-0.719534	0.000000	-0.299247	0.000000	0.000000	0.000000	-0.002447	-0.017559	-0.009908	0.000000	0.000000	2.000000	65.000000	0.000000
3787.079172	0.114383	0.529760	0.005952	78.774178	3.912498	72.125755	-0.719534	0.000000	-0.299247	0.000000	0.000000	0.000000	-0.002447	-0.017559	-0.009908	0.000000	0.000000	2.000000	65.000000	0.000000
3787.082506	0.114358	0.529584	0.005853	78.757202	3.936844	72.149231	-0.719126	0.000000	-0.297595	0.000000	0.000000	0.000000	-0.007344	-0.052643	-0.029738	0.000000	0.000000	2.000000	65.000000	0.000000
3787.085839	0.114358	0.529584	0.005853	78.757202	3.936844	72.149231	-0.719126	0.000000	-0.297595	0.000000	0.000000	0.000000	-0.007344	-0.052643	-0.029738	0.000000	0.000000	2.000000	65.000000	0.000000
3787.089172	0.114358	0.529584	0.005853	78.757202	3.936844	72.149231	-0.719126	0.000000	-0.297595	0.000000	0.000000	0.000000	-0.007344	-0.052643	-0.029738	0.000000	0.000000	2.000000	65.000000	0.000000
3787.092506	0.114358	0.529584	0.005853	78.725235	3.982684	72.191010	-0.717902	0.000000	-0.292639	0.000000	0.000000	0.000000	-0.007344	-0.052643	-0.029738	0.000000	0.000000	2.000000	65.000000	0.000000
3787.095839	0.114367	0.529510	0.005796	78.725235	3.982684	72.191010	-0.717902	0.000000	-0.292639	0.000000	0.000000	0.000000	0.002779	-0.022412	-0.017081	0.000000	0.000000	2.000000	65.000000	0.000000
3787.099172	0.114367	0.529510	0.005796	78.725235	3.982684	72.191010	-0.717902	0.000000	-0.292639	0.000000	0.000000	0.000000	0.002779	-0.022412	-0.017081	0.000000	0.000000	2.000000	65.000000	0.000000
3787.102506	0.114367	0.529510	0.005796	78.699234	4.020264	72.224770	-0.718365	0.000000	-0.289792	0.000000	0.000000	0.000000	0.002779	-0.022412	-0.017081	0.000000	0.000000	2.000000	65.000000	0.000000
3787.105839	0.114367	0.529510	0.005796	78.699234	4.020264	72.224770	-0.718365	0.000000	-0.289792	0.000000	0.000000	0.000000	0.002779	-0.022412	-0.017081	0.000000	0.000000	2.000000	65.000000	0.000000
3787.109172	0.114356	0.529409	0.005748	78.699234	4.020264	72.224770	-0.718365	0.000000	-0.289792	0.000000	0.000000	0.000000	-0.003533	-0.030219	-0.014307	0.000000	0.000000	2.000000	65.000000	0.000000
3787.112506	0.114356	0.529409	0.005748	78.684486	4.038913	72.245293	-0.718365	0.000000	-0.289792	0.000000	0.000000	0.000000	-0.003533	-0.030219	-0.014307	0.000000	0.000000	2.000000	65.000000	0.000000
3787.115839	0.114356	0.529409	0.005748	78.684486	4.038913	72.245293	-0.718365	0.000000	-0.289792	0.000000	0.000000	0.000000	-0.003533	-0.030219	-0.014307	0.000000	0.000000	2.000000	65.000000	0.000000
3787.119172	0.114356	0.529409	0.005748	78.684486	4.038913	72.245293	-0.718365	0.000000	-0.289792	0.000000	0.000000	0.000000	-0.003533	-0.030219	-0.014307	0.000000	0.000000	2.000000	65.000000	0.000000
3787.122506	0.114322	0.529308	0.005706	78.681618	4.041523	72.250313	-0.717776	0.000000	-0.287408	0.000000	0.000000	0.000000	-0.010127	-0.030212	-0.012686	0.000000	0.000000	2.000000	65.000000	0.000000
3787.125839	0.114322	0.529308	0.005706	78.681618	4.041523	72.250313	-0.717776	0.000000	-0.287408	0.000000	0.000000	0.000000	-0.010127	-0.030212	-0.012686	0.000000	0.000000	2.000000	65.000000	0.000000
3787.129172	0.114322	0.529308	0.005706	78.681618	4.041523	72.250313	-0.717776	0.000000	-0.287408	0.000000	0.000000	0.000000	-0.010127	-0.030212	-0.012686	0.000000	0.000000	2.000000	65.000000	0.000000
3787.132506	0.114322	0.529308	0.005706	78.684708	4.036140	72.247589	-0.716088	0.000000	-0.285293	0.000000	0.000000	0.000000	-0.010127	-0.030212	-0.012686	0.000000	0.000000	2.000000	65.000000	0.000000
3787.135839	0.114279	0.529282	0.005721	78.684708	4.036140	72.247589	-0.716088	0.000000	-0.285293	0.000000	0.000000	0.000000	-0.012902	-0.007811	0.004403	0.000000	0.000000	2.000000	65.000000	0.000000
3787.139172	0.114279	0.529282	0.005721	78.684708	4.036140	72.247589	-0.716088	0.000000	-0.285293	0.000000	0.000000	0.000000	-0.012902	-0.007811	0.004403	0.000000	0.000000	2.000000	65.000000	0.000000
3787.142506	0.114279	0.529282	0.005721	78.684692	4.030685	72.247551	-0.713937	0.000000	-0.286027	0.000000	0.000000	0.000000	-0.012902	-0.007811	0.004403	0.000000	0.000000	2.000000	65.000000	0.000000
3787.145839	0.114279	0.529282	0.005721	78.684692	4.030685	72.247551	-0.713937	0.000000	-0.286027	0.000000	0.000000	0.000000	-0.012902	-0.007811	0.004403	0.000000	0.000000	2.000000	65.000000	0.000000
3787.149172	0.114235	0.529282	0.005731	78.684692	4.030685	72.247551	-0.713937	0.000000	-0.286027	0.000000	0.000000	0.000000	-0.013186	0.000003	0.003254	0.000000	0.000000	2.000000	65.000000	0.000000
3787.152506	0.114235	0.529282	0.005731	78.681648	4.027918	72.250305	-0.713937	0.000000	-0.286027	0.000000	0.000000	0.000000	-0.013186	0.000003	0.003254	0.000000	0.000000	2.000000	65.000000	0.000000
3787.155839	0.114235	0.529282	0.005731	78.681648	4.027918	72.250305	-0.713937	0.000000	-0.286027	0.000000	0.000000	0.000000	-0.013186	0.000003	0.003254	0.000000	0.000000	2.000000	65.000000	0.000000
3787.159172	0.114235	0.529282	0.005731	78.681648	4.027918	72.250305	-0.713937	0.000000	-0.286027	0.000000	0.000000	0.000000	-0.013186	0.000003	0.003254	0.000000	0.000000	2.000000	65.000000	0.000000
3787.162506	0.114195	0.529298	0.005761	78.681648	4.025223	72.250328	-0.711740	0.000000	-0.286569	0.000000	0.000000	0.000000	-0.011818	0.004874	0.008791	0.000000	0.000000	2.000000	65.000000	0.000000
3787.165839	0.114195	0.529298	0.005761	78.681648	4.025223	72.250328	-0.711740	0.000000	-0.286569	0.000000	0.000000	0.000000	-0.011818	0.004874	0.008791	0.000000	0.000000	2.000000	65.000000	0.000000
3787.169172	0.114195	0.529298	0.005761	78.681648	4.025223	72.250328	-0.711740	0.000000	-0.286569	0.000000	0.000000	0.000000	-0.011818	0.004874	0.008791	0.000000	0.000000	2.000000	65.000000	0.000000
3787.172506	0.114195	0.529298	0.005761	78.681648	4.022504	72.250343	-0.709770	0.000000	-0.288034	0.000000	0.000000	0.000000	-0.011818	0.004874	0.008791	0.000000	0.000000	2.000000	65.000000	0.000000
3787.175839	0.114173	0.529298	0.005766	78.681648	4.022504	72.250343	-0.709770	0.000000	-0.288034	0.000000	0.000000	0.000000	-0.006595	-0.000008	0.001626	0.000000	0.000000	2.000000	65.000000	0.000000
3787.179172	0.114173	0.529298	0.005766	78.681648	4.022504	72.250343	-0.709770	0.000000	-0.288034	0.000000	0.000000	0.000000	-0.006595	-0.000008	0.001626	0.000000	0.000000	2.000000	65.000000	0.000000
3787.182506	0.114173	0.529298	0.005766	78.681648	4.022504	72.250343	-0.708671	0.000000	-0.288306	0.000000	0.000000	0.000000	-0.006595	-0.000008	0.001626	0.000000	0.000000	2.000000	65.000000	0.000000
3787.185839	0.114173	0.529298	0.005766	78.681648	4.022504	72.250343	-0.708671	0.000000	-0.288306	0.000000	0.000000	0.000000	-0.006595	-0.000008	0.001626	0.000000	0.000000	2.000000	65.000000	0.000000
3787.189172	0.114173	0.529298	0.005766	78.681648	4.022504	72.250343	-0.708671	0.000000	-0.288306	0.000000	0.000000	0.000000	-0.000001	-0.000008	-0.000000	0.000000	0.000000	2.000000	65.000000	0.000000
3787.192506	0.114173	0.529298	0.005766	78.682465	4.022470	72.250198	-0.708671	0.000000	-0.288306	0.000000	0.000000	0.000000	-0.000001	-0.000008	-0.000000	0.000000	0.000000	2.000000	65.000000	0.000000
3787.195839	0.114173	0.529298	0.005766	78.682465	4.022470	72.250198	-0.708671	0.000000	-0.288306	0.000000	0.000000	0.000000	-0.000001	-0.000008	-0.000000	0.000000	0.000000	2.000000	65.000000	0.000000
3787.199172	0.114173	0.529298	0.005766	78.682465	4.022470	72.250198	-0.708671	0.000000	-0.288306	0.000000	0.000000	0.000000	-0.000001	-0.000008	-0.000000	0.000000	0.000000	2.000000	65.000000	0.000000
3787.202506	0.114169	0.529282	0.005748	78.682465	4.022470	72.250198	-0.708671	0.000000	-0.288306	0.000000	0.000000	0.000000	-0.001367	-0.004878	-0.005538	0.000000	0.000000	2.000000	65.000000	0.000000
3787.205839	0.114169	0.529282	0.005748	78.682465	4.022470	72.250198	-0.708671	0.000000	-0.288306	0.000000	0.000000	0.000000	-0.001367	-0.004878	-0.005538	0.000000	0.000000	2.000000	65.000000	0.000000
3787.209172	0.114169	0.529282	0.005748	78.682465	4.022470	72.250198	-0.708671	0.000000	-0.288306	0.000000	0.000000	0.000000	-0.001367	-0.004878	-0.005538	0.000000	0.000000	2.000000	65.000000	0.000000
3787.212506	0.114169	0.529282	0.005748	78.679344	4.022415	72.252914	-0.708443	0.000000	-0.287382	0.000000	0.000000	0.000000	-0.001367	-0.004878	-0.005538	0.000000	0.000000	2.000000	65.000000	0.000000
3787.215839	0.114157	0.529288	0.005794	78.679344	4.022415	72.252914	-0.708443	0.000000	-0.287382	0.000000	0.000000	0.000000	-0.003577	0.001908	0.013849	0.000000	0.000000	2.000000	65.000000	0.000000
3787.219172	0.114157	0.529288	0.005794	78.679344	4.022415	72.252914	-0.708443	0.000000	-0.287382	0.000000	0.000000	0.000000	-0.003577	0.001908	0.013849	0.000000	0.000000	2.000000	65.000000	0.000000
3787.222506	0.114157	0.529288	0.005794	78.676285	4.025117	72.255669	-0.707847	0.000000	-0.289691	0.000000	0.000000	0.000000	-0.003577	0.001908	0.013849	0.000000	0.000000	2.000000	65.000000	0.000000
3787.225839	0.114157	0.529288	0.005794	78.676285	4.025117	72.255669	-0.707847	0.000000	-0.289691	0.000000	0.000000	0.000000	-0.003577	0.001908	0.013849	0.000000	0.000000	2.000000	65.000000	0.000000
3787.229172	0.114167	0.529295	0.005835	78.676285	4.025117	72.255669	-0.707847	0.000000	-0.289691	0.000000	0.000000	0.000000	0.003011	0.001899	0.012223	0.000000	0.000000	2.000000	65.000000	0.000000
3787.232506	0.114167	0.529295	0.005835	78.673195	4.025043	72.258354	-0.707847	0.000000	-0.289691	0.000000	0.000000	0.000000	0.003011	0.001899	0.012223	0.000000	0.000000	2.000000	65.000000	0.000000
3787.235839	0.114167	0.529295	0.005835	78.673195	4.025043	72.258354	-0.707847	0.000000	-0.289691	0.000000	0.000000	0.000000	0.003011	0.001899	0.012223	0.000000	0.000000	2.000000	65.000000	0.000000
3787.239172	0.114167	0.529295	0.005835	78.673195	4.025043	72.258354	-0.707847	0.000000	-0.289691	0.000000	0.000000	0.000000	0.003011	0.001899	0.012223	0.000000	0.000000	2.000000	65.000000	0.000000
3787.242506	0.114143	0.529307	0.005927	78.670135	4.025007	72.261101	-0.708349	0.000000	-0.291728	0.000000	0.000000	0.000000	-0.007161	0.003812	0.027697	0.000000	0.000000	2.000000	65.000000	0.000000
3787.245839	0.114143	0.529307	0.005927	78.670135	4.025007	72.261101	-0.708349	0.000000	-0.291728	0.000000	0.000000	0.000000	-0.007161	0.003812	0.027697	0.000000	0.000000	2.000000	65.000000	0.000000
3787.249172	0.114143	0.529307	0.005927	78.670135	4.025007	72.261101	-0.708349	0.000000	-0.291728	0.000000	0.000000	0.000000	-0.007161	0.003812	0.027697	0.000000	0.000000	2.000000	65.000000	0.000000
3787.252506	0.114143	0.529307	0.005927	78.667038	4.027678	72.263824	-0.707156	0.000000	-0.296344	0.000000	0.000000	0.000000	-0.007161	0.003812	0.027697	0.000000	0.000000	2.000000	65.000000	0.000000
3787.255839	0.114153	0.529314	0.005968	78.667038	4.027678	72.263824	-0.707156	0.000000	-0.296344	0.000000	0.000000	0.000000	0.003012	0.001907	0.012222	0.000000	0.000000	2.000000	65.000000	0.000000
3787.259172	0.114153	0.529314	0.005968	78.667038	4.027678	72.263824	-0.707156	0.000000	-0.296344	0.000000	0.000000	0.000000	0.003012	0.001907	0.012222	0.000000	0.000000	2.000000	65.000000	0.000000
3787.262506	0.114153	0.529314	0.005968	78.663948	4.027603	72.266518	-0.707658	0.000000	-0.298381	0.000000	0.000000	0.000000	0.003012	0.001907	0.012222	0.000000	0.000000	2.000000	65.000000	0.000000
3787.265839	0.114153	0.529314	0.005968	78.663948	4.027603	72.266518	-0.707658	0.000000	-0.298381	0.000000	0.000000	0.000000	0.003012	0.001907	0.012222	0.000000	0.000000	2.000000	65.000000	0.000000
3787.269172	0.114141	0.529320	0.006014	78.663948	4.027603	72.266518	-0.707658	0.000000	-0.298381	0.000000	0.000000	0.000000	-0.003585	0.001898	0.013848	0.000000	0.000000	2.000000	65.000000	0.000000
3787.272506	0.114141	0.529320	0.006014	78.663979	4.030314	72.266541	-0.707658	0.000000	-0.298381	0.000000	0.000000	0.000000	-0.003585	0.001898	0.013848	0.000000	0.000000	2.000000	65.000000	0.000000
3787.275839	0.114141	0.529320	0.006014	78.663979	4.030314	72.266541	-0.707658	0.000000	-0.298381	0.000000	0.000000	0.000000	-0.003585	0.001898	0.013848	0.000000	0.000000	2.000000	65.000000	0.000000
3787.279172	0.114141	0.529320	0.006014	78.663979	4.030314	72.266541	-0.707658	0.000000	-0.298381	0.000000	0.000000	0.000000	-0.003585	0.001898	0.013848	0.000000	0.000000	2.000000	65.000000	0.000000
3787.282506	0.114163	0.529320	0.006008	78.663979	4.030314	72.266541	-0.707060	0.000000	-0.300689	0.000000	0.000000	0.000000	0.006597	0.000003	-0.001626	0.000000	0.000000	2.000000	65.000000	0.000000
3787.285839	0.114163	0.529320	0.006008	78.663979	4.030314	72.266541	-0.707060	0.000000	-0.300689	0.000000	0.000000	0.000000	0.006597	0.000003	-0.001626	0.000000	0.000000	2.000000	65.000000	0.000000
3787.289172	0.114163	0.529320	0.006008	78.663979	4.030314	72.266541	-0.707060	0.000000	-0.300689	0.000000	0.000000	0.000000	0.006597	0.000003	-0.001626	0.000000	0.000000	2.000000	65.000000	0.000000
3787.292506	0.114163	0.529320	0.006008	78.667038	4.027678	72.263824	-0.708160	0.000000	-0.300418	0.000000	0.000000	0.000000	0.006597	0.000003	-0.001626	0.000000	0.000000	2.000000	65.000000	0.000000
3787.295839	0.114164	0.529294	0.006012	78.667038	4.027678	72.263824	-0.708160	0.000000	-0.300418	0.000000	0.000000	0.000000	0.000282	-0.007816	0.001147	0.000000	0.000000	2.000000	65.000000	0.000000
3787.299172	0.114164	0.529294	0.006012	78.667038	4.027678	72.263824	-0.708160	0.000000	-0.300418	0.000000	0.000000	0.000000	0.000282	-0.007816	0.001147	0.000000	0.000000	2.000000	65.000000	0.000000
3787.302506	0.114164	0.529294	0.006012	78.670135	4.025007	72.261101	-0.708206	0.000000	-0.300609	0.000000	0.000000	0.000000	0.000282	-0.007816	0.001147	0.000000	0.000000	2.000000	65.000000	0.000000
3787.305839	0.114164	0.529294	0.006012	78.670135	4.025007	72.261101	-0.708206	0.000000	-0.300609	0.000000	0.000000	0.000000	0.000282	-0.007816	0.001147	0.000000	0.000000	2.000000	65.000000	0.000000
3787.309172	0.114160	0.529278	0.005994	78.670135	4.025007	72.261101	-0.708206	0.000000	-0.300609	0.000000	0.000000	0.000000	-0.001363	-0.004872	-0.005537	0.000000	0.000000	2.000000	65.000000	0.000000
3787.312506	0.114160	0.529278	0.005994	78.673195	4.022350	72.258392	-0.708206	0.000000	-0.300609	0.000000	0.000000	0.000000	-0.001363	-0.004872	-0.005537	0.000000	0.000000	2.000000	65.000000	0.000000
3787.315839	0.114160	0.529278	0.005994	78.673195	4.022350	72.258392	-0.708206	0.000000	-0.300609	0.000000	0.000000	0.000000	-0.001363	-0.004872	-0.005537	0.000000	0.000000	2.000000	65.000000	0.000000
3787.319172	0.114160	0.529278	0.005994	78.673195	4.022350	72.258392	-0.708206	0.000000	-0.300609	0.000000	0.000000	0.000000	-0.001363	-0.004872	-0.005537	0.000000	0.000000	2.000000	65.000000	0.000000
3787.322506	0.114156	0.529236	0.005979	78.673195	4.022350	72.258392	-0.707979	0.000000	-0.299686	0.000000	0.000000	0.000000	-0.001083	-0.012679	-0.004391	0.000000	0.000000	2.000000	65.000000	0.000000
3787.325839	0.114156	0.529236	0.005979	78.673195	4.022350	72.258392	-0.707979	0.000000	-0.299686	0.000000	0.000000	0.000000	-0.001083	-0.012679	-0.004391	0.000000	0.000000	2.000000	65.000000	0.000000
3787.329172	0.114156	0.529236	0.005979	78.673195	4.022350	72.258392	-0.707979	0.000000	-0.299686	0.000000	0.000000	0.000000	-0.001083	-0.012679	-0.004391	0.000000	0.000000	2.000000	65.000000	0.000000
3787.332506	0.114156	0.529236	0.005979	78.676285	4.019668	72.255638	-0.707799	0.000000	-0.298955	0.000000	0.000000	0.000000	-0.001083	-0.012679	-0.004391	0.000000	0.000000	2.000000	65.000000	0.000000
3787.335839	0.114156	0.529236	0.005979	78.676285	4.019668	72.255638	-0.707799	0.000000	-0.298955	0.000000	0.000000	0.000000	-0.000001	-0.000001	-0.000000	0.000000	0.000000	2.000000	65.000000	0.000000
3787.339172	0.114156	0.529236	0.005979	78.676285	4.019668	72.255638	-0.707799	0.000000	-0.298955	0.000000	0.000000	0.000000	-0.000001	-0.000001	-0.000000	0.000000	0.000000	2.000000	65.000000	0.000000
3787.342506	0.114156	0.529236	0.005979	78.679382	4.017000	72.252930	-0.707799	0.000000	-0.298955	0.000000	0.000000	0.000000	-0.000001	-0.000001	-0.000000	0.000000	0.000000	2.000000	65.000000	0.000000
3787.345839	0.114156	0.529236	0.005979	78.679382	4.017000	72.252930	-0.707799	0.000000	-0.298955	0.000000	0.000000	0.000000	-0.000001	-0.000001	-0.000000	0.000000	0.000000	2.000000	65.000000	0.000000
3787.349172	0.114157	0.529210	0.005983	78.679382	4.017000	72.252930	-0.707799	0.000000	-0.298955	0.000000	0.000000	0.000000	0.000283	-0.007820	0.001146	0.000000	0.000000	2.000000	65.000000	0.000000
3787.352506	0.114157	0.529210	0.005983	78.679382	4.017000	72.252930	-0.707799	0.000000	-0.298955	0.000000	0.000000	0.000000	0.000283	-0.007820	0.001146	0.000000	0.000000	2.000000	65.000000	0.000000
3787.355839	0.114157	0.529210	0.005983	78.679382	4.017000	72.252930	-0.707799	0.000000	-0.298955	0.000000	0.000000	0.000000	0.000283	-0.007820	0.001146	0.000000	0.000000	2.000000	65.000000	0.000000
3787.359172	0.114157	0.529210	0.005983	78.679382	4.017000	72.252930	-0.707799	0.000000	-0.298955	0.000000	0.000000	0.000000	0.000283	-0.007820	0.001146	0.000000	0.000000	2.000000	65.000000	0.000000
3787.362506	0.114172	0.529206	0.006046	78.674026	4.022327	72.258263	-0.707846	0.000000	-0.299146	0.000000	0.000000	0.000000	0.004659	-0.001068	0.018906	0.000000	0.000000	2.000000	65.000000	0.000000
3787.365839	0.114172	0.529206	0.006046	78.674026	4.022327	72.258263	-0.707846	0.000000	-0.299146	0.000000	0.000000	0.000000	0.004659	-0.001068	0.018906	0.000000	0.000000	2.000000	65.000000	0.000000
3787.369172	0.114172	0.529206	0.006046	78.674026	4.022327	72.258263	-0.707846	0.000000	-0.299146	0.000000	0.000000	0.000000	0.004659	-0.001068	0.018906	0.000000	0.000000	2.000000	65.000000	0.000000
3787.372506	0.114172	0.529206	0.006046	78.674026	4.022327	72.258263	-0.708623	0.000000	-0.302297	0.000000	0.000000	0.000000	0.004659	-0.001068	0.018906	0.000000	0.000000	2.000000	65.000000	0.000000
3787.375839	0.114178	0.529196	0.006068	78.674026	4.022327	72.258263	-0.708623	0.000000	-0.302297	0.000000	0.000000	0.000000	0.001647	-0.002961	0.006684	0.000000	0.000000	2.000000	65.000000	0.000000
3787.379172	0.114178	0.529196	0.006068	78.674026	4.022327	72.258263	-0.708623	0.000000	-0.302297	0.000000	0.000000	0.000000	0.001647	-0.002961	0.006684	0.000000	0.000000	2.000000	65.000000	0.000000
3787.382506	0.114178	0.529196	0.006068	78.677124	4.019673	72.255562	-0.708897	0.000000	-0.303411	0.000000	0.000000	0.000000	0.001647	-0.002961	0.006684	0.000000	0.000000	2.000000	65.000000	0.000000
3787.385839	0.114178	0.529196	0.006068	78.677124	4.019673	72.255562	-0.708897	0.000000	-0.303411	0.000000	0.000000	0.000000	0.001647	-0.002961	0.006684	0.000000	0.000000	2.000000	65.000000	0.000000
3787.389172	0.114190	0.529150	0.006117	78.677124	4.019673	72.255562	-0.708897	0.000000	-0.303411	0.000000	0.000000	0.000000	0.003577	-0.013726	0.014512	0.000000	0.000000	2.000000	65.000000	0.000000
3787.392506	0.114190	0.529150	0.006117	78.680199	4.019724	72.252815	-0.708897	0.000000	-0.303411	0.000000	0.000000	0.000000	0.003577	-0.013726	0.014512	0.000000	0.000000	2.000000	65.000000	0.000000
3787.395839	0.114190	0.529150	0.006117	78.680199	4.019724	72.252815	-0.708897	0.000000	-0.303411	0.000000	0.000000	0.000000	0.003577	-0.013726	0.014512	0.000000	0.000000	2.000000	65.000000	0.000000
3787.399172	0.114190	0.529150	0.006117	78.680199	4.019724	72.252815	-0.708897	0.000000	-0.303411	0.000000	0.000000	0.000000	0.003577	-0.013726	0.014512	0.000000	0.000000	2.000000	65.000000	0.000000
3787.402506	0.114236	0.529059	0.006208	78.683281	4.017056	72.250092	-0.709493	0.000000	-0.305829	0.000000	0.000000	0.000000	0.013752	-0.027495	0.027393	0.000000	0.000000	2.000000	65.000000	0.000000
3787.405839	0.114236	0.529059	0.006208	78.683281	4.017056	72.250092	-0.709493	0.000000	-0.305829	0.000000	0.000000	0.000000	0.000001	0.000006	-0.000000	0.000000	0.000000	2.000000	65.000000	0.000000
3787.409172	0.114236	0.529059	0.006208	78.683281	4.017056	72.250092	-0.709493	0.000000	-0.305829	0.000000	0.000000	0.000000	0.000001	0.000006	-0.000000	0.000000	0.000000	2.000000	65.000000	0.000000
3787.412506	0.114236	0.529059	0.006208	78.689445	4.014420	72.244637	-0.711785	0.000000	-0.310395	0.000000	0.000000	0.000000	0.000001	0.000006	-0.000000	0.000000	0.000000	2.000000	65.000000	0.000000
3787.415839	0.114236	0.529059	0.006208	78.689445	4.014420	72.244637	-0.711785	0.000000	-0.310395	0.000000	0.000000	0.000000	0.000001	0.000006	-0.000000	0.000000	0.000000	2.000000	65.000000	0.000000
3787.419172	0.114265	0.528997	0.006232	78.689445	4.014420	72.244637	-0.711785	0.000000	-0.310395	0.000000	0.000000	0.000000	0.008813	-0.018597	0.007341	0.000000	0.000000	2.000000	65.000000	0.000000
3787.422506	0.114265	0.528997	0.006232	78.695610	4.009068	72.239189	-0.711785	0.000000	-0.310395	0.000000	0.000000	0.000000	0.008813	-0.018597	0.007341	0.000000	0.000000	2.000000	65.000000	0.000000
3787.425839	0.114265	0.528997	0.006232	78.695610	4.009068	72.239189	-0.711785	0.000000	-0.310395	0.000000	0.000000	0.000000	0.008813	-0.018597	0.007341	0.000000	0.000000	2.000000	65.000000	0.000000
3787.429172	0.114265	0.528997	0.006232	78.695610	4.009068	72.239189	-0.711785	0.000000	-0.310395	0.000000	0.000000	0.000000	0.008813	-0.018597	0.007341	0.000000	0.000000	2.000000	65.000000	0.000000
3787.432506	0.114270	0.528866	0.006251	78.704887	4.001022	72.230995	-0.713254	0.000000	-0.311618	0.000000	0.000000	0.000000	0.001405	-0.039112	0.005707	0.000000	0.000000	2.000000	65.000000	0.000000
3787.435839	0.114270	0.528866	0.006251	78.704887	4.001022	72.230995	-0.713254	0.000000	-0.311618	0.000000	0.000000	0.000000	0.001405	-0.039112	0.005707	0.000000	0.000000	2.000000	65.000000	0.000000
3787.439172	0.114270	0.528866	0.006251	78.704887	4.001022	72.230995	-0.713254	0.000000	-0.311618	0.000000	0.000000	0.000000	0.001405	-0.039112	0.005707	0.000000	0.000000	2.000000	65.000000	0.000000
3787.442506	0.114270	0.528866	0.006251	78.714127	3.992974	72.222778	-0.713488	0.000000	-0.312570	0.000000	0.000000	0.000000	0.001405	-0.039112	0.005707	0.000000	0.000000	2.000000	65.000000	0.000000
3787.445839	0.114268	0.528772	0.006244	78.714127	3.992974	72.222778	-0.713488	0.000000	-0.312570	0.000000	0.000000	0.000000	-0.000523	-0.028332	-0.002122	0.000000	0.000000	2.000000	65.000000	0.000000
3787.449172	0.114268	0.528772	0.006244	78.714127	3.992974	72.222778	-0.713488	0.000000	-0.312570	0.000000	0.000000	0.000000	-0.000523	-0.028332	-0.002122	0.000000	0.000000	2.000000	65.000000	0.000000
3787.452506	0.114268	0.528772	0.006244	78.723381	3.987643	72.214569	-0.713401	0.000000	-0.312216	0.000000	0.000000	0.000000	-0.000523	-0.028332	-0.002122	0.000000	0.000000	2.000000	65.000000	0.000000
3787.455839	0.114268	0.528772	0.006244	78.723381	3.987643	72.214569	-0.713401	0.000000	-0.312216	0.000000	0.000000	0.000000	-0.000523	-0.028332	-0.002122	0.000000	0.000000	2.000000	65.000000	0.000000
3787.459172	0.114298	0.528684	0.006273	78.723381	3.987643	72.214569	-0.713401	0.000000	-0.312216	0.000000	0.000000	0.000000	0.009089	-0.026448	0.008467	0.000000	0.000000	2.000000	65.000000	0.000000
3787.462506	0.114298	0.528684	0.006273	78.732643	3.979562	72.206337	-0.713401	0.000000	-0.312216	0.000000	0.000000	0.000000	0.009089	-0.026448	0.008467	0.000000	0.000000	2.000000	65.000000	0.000000
3787.465839	0.114298	0.528684	0.006273	78.732643	3.979562	72.206337	-0.713401	0.000000	-0.312216	0.000000	0.000000	0.000000	0.009089	-0.026448	0.008467	0.000000	0.000000	2.000000	65.000000	0.000000
3787.469172	0.114298	0.528684	0.006273	78.732643	3.979562	72.206337	-0.713401	0.000000	-0.312216	0.000000	0.000000	0.000000	0.009089	-0.026448	0.008467	0.000000	0.000000	2.000000	65.000000	0.000000
3787.472506	0.114291	0.528560	0.006338	78.738808	3.971462	72.200844	-0.714916	0.000000	-0.313627	0.000000	0.000000	0.000000	-0.002185	-0.037245	0.019532	0.000000	0.000000	2.000000	65.000000	0.000000
3787.475839	0.114291	0.528560	0.006338	78.738808	3.971462	72.200844	-0.714916	0.000000	-0.313627	0.000000	0.000000	0.000000	-0.002185	-0.037245	0.019532	0.000000	0.000000	2.000000	65.000000	0.000000
3787.479172	0.114291	0.528560	0.006338	78.738808	3.971462	72.200844	-0.714916	0.000000	-0.313627	0.000000	0.000000	0.000000	-0.002185	-0.037245	0.019532	0.000000	0.000000	2.000000	65.000000	0.000000
3787.482506	0.114291	0.528560	0.006338	78.741875	3.971477	72.198082	-0.714551	0.000000	-0.316882	0.000000	0.000000	0.000000	-0.002185	-0.037245	0.019532	0.000000	0.000000	2.000000	65.000000	0.000000
3787.485839	0.114352	0.528504	0.006397	78.741875	3.971477	72.198082	-0.714551	0.000000	-0.316882	0.000000	0.000000	0.000000	0.018426	-0.016734	0.017914	0.000000	0.000000	2.000000	65.000000	0.000000
3787.489172	0.114352	0.528504	0.006397	78.741875	3.971477	72.198082	-0.714551	0.000000	-0.316882	0.000000	0.000000	0.000000	0.018426	-0.016734	0.017914	0.000000	0.000000	2.000000	65.000000	0.000000
3787.492506	0.114352	0.528504	0.006397	78.744987	3.979657	72.195351	-0.717623	0.000000	-0.319868	0.000000	0.000000	0.000000	0.018426	-0.016734	0.017914	0.000000	0.000000	2.000000	65.000000	0.000000
3787.495839	0.114352	0.528504	0.006397	78.744987	3.979657	72.195351	-0.717623	0.000000	-0.319868	0.000000	0.000000	0.000000	0.018426	-0.016734	0.017914	0.000000	1.000000	2.000000	65.000000	0.000000
3787.499172	0.114441	0.528438	0.006474	78.744987	3.979657	72.195351	-0.717623	0.000000	-0.319868	0.000000	0.000000	0.000000	0.026675	-0.019717	0.022957	0.000000	1.000000	2.000000	65.000000	0.000000
