# Supplementary material for: Haptic Guidance Needs to Be Intuitive Not Just Informative to Improve Human Motor Accuracy
Source: PLoS One. 2016 Mar 16;11(3):e0150912. doi: 10.1371/journal.pone.0150912 (PMC4794196; doi:10.1371/journal.pone.0150912)
Supplement: S2 Data — (ZIP) [file pone.0150912.s002.zip › Subject1/exp2_0066.txt]

Time	PosX	PosY	PosZ	RotX	RotY	RotZ	ForceX	ForceY	ForceZ	MomentX	MomentY	MomentZ	VelocityX	VelocityY	VelocityZ	CalibratedWeight	ButtonDown	Condition	Trial	Visual
3790.812506	0.002247	0.555852	0.254024	80.067245	60.106232	119.298615	-1.867301	0.000000	-4.638231	0.000000	0.000000	0.000000	0.010255	0.011567	0.040527	0.000000	1.000000	2.000000	66.000000	0.000000
3790.815839	0.002247	0.555852	0.254024	80.067245	60.106232	119.298615	-1.867301	0.000000	-4.638231	0.000000	0.000000	0.000000	0.010255	0.011567	0.040527	0.000000	1.000000	2.000000	66.000000	0.000000
3790.819172	0.002247	0.555852	0.254024	80.067245	60.106232	119.298615	-1.867301	0.000000	-4.638231	0.000000	0.000000	0.000000	0.010255	0.011567	0.040527	0.000000	1.000000	2.000000	66.000000	0.000000
3790.822506	0.001672	0.555667	0.253692	80.106834	60.390732	119.628029	-1.866984	0.000000	-4.638359	0.000000	0.000000	0.000000	-0.172419	-0.055447	-0.099615	0.000000	1.000000	2.000000	66.000000	0.000000
3790.825839	0.001672	0.555667	0.253692	80.106834	60.390732	119.628029	-1.866984	0.000000	-4.638359	0.000000	0.000000	0.000000	-0.172419	-0.055447	-0.099615	0.000000	1.000000	2.000000	66.000000	0.000000
3790.829172	0.001672	0.555667	0.253692	80.106834	60.390732	119.628029	-1.866984	0.000000	-4.638359	0.000000	0.000000	0.000000	-0.172419	-0.055447	-0.099615	0.000000	1.000000	2.000000	66.000000	0.000000
3790.832506	0.001672	0.555667	0.253692	80.123207	60.413494	119.678307	-1.860037	0.000000	-4.641149	0.000000	0.000000	0.000000	-0.172419	-0.055447	-0.099615	0.000000	1.000000	2.000000	66.000000	0.000000
3790.835839	0.001300	0.555763	0.253241	80.123207	60.413494	119.678307	-1.860037	0.000000	-4.641149	0.000000	0.000000	0.000000	-0.111608	0.028732	-0.135066	0.000000	1.000000	2.000000	66.000000	0.000000
3790.839172	0.001300	0.555763	0.253241	80.123207	60.413494	119.678307	-1.860037	0.000000	-4.641149	0.000000	0.000000	0.000000	-0.111608	0.028732	-0.135066	0.000000	1.000000	2.000000	66.000000	0.000000
3790.842506	0.001300	0.555763	0.253241	80.158295	60.787209	120.087608	-1.857011	0.000000	-4.642361	0.000000	0.000000	0.000000	-0.111608	0.028732	-0.135066	0.000000	1.000000	2.000000	66.000000	0.000000
3790.845839	0.001300	0.555763	0.253241	80.158295	60.787209	120.087608	-1.857011	0.000000	-4.642361	0.000000	0.000000	0.000000	-0.111608	0.028732	-0.135066	0.000000	1.000000	2.000000	66.000000	0.000000
3790.849172	0.000996	0.555678	0.252487	80.158295	60.787209	120.087608	-1.857011	0.000000	-4.642361	0.000000	0.000000	0.000000	-0.091373	-0.025510	-0.226431	0.000000	1.000000	2.000000	66.000000	0.000000
3790.852506	0.000996	0.555678	0.252487	80.199135	61.209648	120.542374	-1.857011	0.000000	-4.642361	0.000000	0.000000	0.000000	-0.091373	-0.025510	-0.226431	0.000000	1.000000	2.000000	66.000000	0.000000
3790.855839	0.000658	0.555502	0.251649	80.199135	61.209648	120.542374	-1.857011	0.000000	-4.642361	0.000000	0.000000	0.000000	-0.101299	-0.052654	-0.251339	0.000000	1.000000	2.000000	66.000000	0.000000
3790.859172	0.000658	0.555502	0.251649	80.199135	61.209648	120.542374	-1.857011	0.000000	-4.642361	0.000000	0.000000	0.000000	-0.101299	-0.052654	-0.251339	0.000000	1.000000	2.000000	66.000000	0.000000
3790.862506	0.000658	0.555502	0.251649	80.240448	61.584900	120.934280	-1.856928	0.000000	-4.642393	0.000000	0.000000	0.000000	-0.101299	-0.052654	-0.251339	0.000000	1.000000	2.000000	66.000000	0.000000
3790.865839	0.000658	0.555502	0.251649	80.240448	61.584900	120.934280	-1.856928	0.000000	-4.642393	0.000000	0.000000	0.000000	-0.101299	-0.052654	-0.251339	0.000000	1.000000	2.000000	66.000000	0.000000
3790.869172	0.000590	0.555327	0.250668	80.240448	61.584900	120.934280	-1.856928	0.000000	-4.642393	0.000000	0.000000	0.000000	-0.020435	-0.052636	-0.294395	0.000000	1.000000	2.000000	66.000000	0.000000
3790.872506	0.000590	0.555327	0.250668	80.206276	60.937595	120.304123	-1.856928	0.000000	-4.642393	0.000000	0.000000	0.000000	-0.020435	-0.052636	-0.294395	0.000000	1.000000	2.000000	66.000000	0.000000
3790.875839	0.000656	0.555177	0.249728	80.206276	60.937595	120.304123	-1.856928	0.000000	-4.642393	0.000000	0.000000	0.000000	0.019900	-0.044982	-0.281965	0.000000	1.000000	2.000000	66.000000	0.000000
3790.879172	0.000656	0.555177	0.249728	80.206276	60.937595	120.304123	-1.856928	0.000000	-4.642393	0.000000	0.000000	0.000000	0.019900	-0.044982	-0.281965	0.000000	1.000000	2.000000	66.000000	0.000000
3790.882506	0.000656	0.555177	0.249728	80.075676	58.717880	118.118996	-1.869196	0.000000	-4.637468	0.000000	0.000000	0.000000	0.019900	-0.044982	-0.281965	0.000000	1.000000	2.000000	66.000000	0.000000
3790.885839	0.000656	0.555177	0.249728	80.075676	58.717880	118.118996	-1.869196	0.000000	-4.637468	0.000000	0.000000	0.000000	0.019900	-0.044982	-0.281965	0.000000	1.000000	2.000000	66.000000	0.000000
3790.889172	0.000588	0.555001	0.248884	80.075676	58.717880	118.118996	-1.869196	0.000000	-4.637468	0.000000	0.000000	0.000000	-0.020345	-0.052764	-0.253026	0.000000	1.000000	2.000000	66.000000	0.000000
3790.892506	0.000588	0.555001	0.248884	79.901138	55.682816	115.080887	-1.869196	0.000000	-4.637468	0.000000	0.000000	0.000000	-0.020345	-0.052764	-0.253026	0.000000	1.000000	2.000000	66.000000	0.000000
3790.895839	0.000621	0.554834	0.248101	79.901138	55.682816	115.080887	-1.869196	0.000000	-4.637468	0.000000	0.000000	0.000000	0.009848	-0.050203	-0.234906	0.000000	1.000000	2.000000	66.000000	0.000000
3790.899172	0.000621	0.554834	0.248101	79.901138	55.682816	115.080887	-1.869196	0.000000	-4.637468	0.000000	0.000000	0.000000	0.009848	-0.050203	-0.234906	0.000000	1.000000	2.000000	66.000000	0.000000
3790.902506	0.000621	0.554834	0.248101	79.702278	52.598358	111.983368	-1.879161	0.000000	-4.633439	0.000000	0.000000	0.000000	0.009848	-0.050203	-0.234906	0.000000	1.000000	2.000000	66.000000	0.000000
3790.905839	0.000587	0.554666	0.247317	79.702278	52.598358	111.983368	-1.879161	0.000000	-4.633439	0.000000	0.000000	0.000000	-0.010240	-0.050218	-0.235307	0.000000	1.000000	2.000000	66.000000	0.000000
3790.909172	0.000587	0.554666	0.247317	79.702278	52.598358	111.983368	-1.879161	0.000000	-4.633439	0.000000	0.000000	0.000000	-0.010240	-0.050218	-0.235307	0.000000	1.000000	2.000000	66.000000	0.000000
3790.912506	0.000587	0.554666	0.247317	79.469627	49.771400	109.164085	-1.883727	0.000000	-4.631584	0.000000	0.000000	0.000000	-0.010240	-0.050218	-0.235307	0.000000	1.000000	2.000000	66.000000	0.000000
3790.915839	0.000486	0.554614	0.246515	79.469627	49.771400	109.164085	-1.883727	0.000000	-4.631584	0.000000	0.000000	0.000000	-0.030265	-0.015644	-0.240496	0.000000	1.000000	2.000000	66.000000	0.000000
3790.919172	0.000486	0.554614	0.246515	79.469627	49.771400	109.164085	-1.883727	0.000000	-4.631584	0.000000	0.000000	0.000000	-0.030265	-0.015644	-0.240496	0.000000	1.000000	2.000000	66.000000	0.000000
3790.922506	0.000486	0.554614	0.246515	79.212997	47.443573	106.866539	-1.887355	0.000000	-4.630107	0.000000	0.000000	0.000000	-0.030265	-0.015644	-0.240496	0.000000	1.000000	2.000000	66.000000	0.000000
3790.925839	0.000486	0.554614	0.246515	79.212997	47.443573	106.866539	-1.887355	0.000000	-4.630107	0.000000	0.000000	0.000000	-0.030265	-0.015644	-0.240496	0.000000	1.000000	2.000000	66.000000	0.000000
3790.929172	0.000352	0.554626	0.245751	79.212997	47.443573	106.866539	-1.887355	0.000000	-4.630107	0.000000	0.000000	0.000000	-0.040201	0.003481	-0.229258	0.000000	1.000000	2.000000	66.000000	0.000000
3790.932506	0.000352	0.554626	0.245751	78.930305	45.505928	104.990814	-1.887355	0.000000	-4.630107	0.000000	0.000000	0.000000	-0.040201	0.003481	-0.229258	0.000000	1.000000	2.000000	66.000000	0.000000
3790.935839	0.000152	0.554803	0.245058	78.930305	45.505928	104.990814	-1.887355	0.000000	-4.630107	0.000000	0.000000	0.000000	-0.060109	0.053296	-0.207880	0.000000	1.000000	2.000000	66.000000	0.000000
3790.939172	0.000152	0.554803	0.245058	78.930305	45.505928	104.990814	-1.887355	0.000000	-4.630107	0.000000	0.000000	0.000000	-0.060109	0.053296	-0.207880	0.000000	1.000000	2.000000	66.000000	0.000000
3790.942506	0.000152	0.554803	0.245058	78.659187	43.871281	103.420006	-1.891559	0.000000	-4.628391	0.000000	0.000000	0.000000	-0.060109	0.053296	-0.207880	0.000000	1.000000	2.000000	66.000000	0.000000
3790.945839	0.000152	0.554803	0.245058	78.659187	43.871281	103.420006	-1.891559	0.000000	-4.628391	0.000000	0.000000	0.000000	-0.060109	0.053296	-0.207880	0.000000	0.000000	2.000000	66.000000	0.000000
3790.949172	-0.000081	0.555074	0.244479	78.659187	43.871281	103.420006	-1.891559	0.000000	-4.628391	0.000000	0.000000	0.000000	-0.069985	0.081345	-0.173854	0.000000	0.000000	2.000000	66.000000	0.000000
3790.952506	-0.000081	0.555074	0.244479	78.369141	42.630714	102.273621	-1.891559	0.000000	-4.628391	0.000000	0.000000	0.000000	-0.069985	0.081345	-0.173854	0.000000	0.000000	2.000000	66.000000	0.000000
3790.955839	-0.000281	0.555439	0.244013	78.369141	42.630714	102.273621	-1.891559	0.000000	-4.628391	0.000000	0.000000	0.000000	-0.059899	0.109408	-0.139735	0.000000	0.000000	2.000000	66.000000	0.000000
3790.959172	-0.000281	0.555439	0.244013	78.369141	42.630714	102.273621	-1.891559	0.000000	-4.628391	0.000000	0.000000	0.000000	-0.059899	0.109408	-0.139735	0.000000	0.000000	2.000000	66.000000	0.000000
3790.962506	-0.000281	0.555439	0.244013	78.043091	41.895924	101.688614	-1.891465	0.000000	-4.628430	0.000000	0.000000	0.000000	-0.059899	0.109408	-0.139735	0.000000	0.000000	2.000000	66.000000	0.000000
3790.965839	-0.000481	0.555863	0.243698	78.043091	41.895924	101.688614	-1.891465	0.000000	-4.628430	0.000000	0.000000	0.000000	-0.059850	0.127305	-0.094542	0.000000	0.000000	2.000000	66.000000	0.000000
3790.969172	-0.000481	0.555863	0.243698	78.043091	41.895924	101.688614	-1.891465	0.000000	-4.628430	0.000000	0.000000	0.000000	-0.059850	0.127305	-0.094542	0.000000	0.000000	2.000000	66.000000	0.000000
3790.972506	-0.000481	0.555863	0.243698	77.707687	41.601807	101.573822	-1.890314	0.000000	-4.628900	0.000000	0.000000	0.000000	-0.059850	0.127305	-0.094542	0.000000	0.000000	2.000000	66.000000	0.000000
3790.975839	-0.000514	0.556258	0.243450	77.707687	41.601807	101.573822	-1.890314	0.000000	-4.628900	0.000000	0.000000	0.000000	-0.009927	0.118404	-0.074212	0.000000	0.000000	2.000000	66.000000	0.000000
3790.979172	-0.000514	0.556258	0.243450	77.707687	41.601807	101.573822	-1.890314	0.000000	-4.628900	0.000000	0.000000	0.000000	-0.009927	0.118404	-0.074212	0.000000	0.000000	2.000000	66.000000	0.000000
3790.982506	-0.000514	0.556258	0.243450	77.428398	41.553356	101.689163	-1.891421	0.000000	-4.628448	0.000000	0.000000	0.000000	-0.009927	0.118404	-0.074212	0.000000	0.000000	2.000000	66.000000	0.000000
3790.985839	-0.000514	0.556258	0.243450	77.428398	41.553356	101.689163	-1.891421	0.000000	-4.628448	0.000000	0.000000	0.000000	-0.009927	0.118404	-0.074212	0.000000	0.000000	2.000000	66.000000	0.000000
3790.989172	-0.000480	0.556563	0.243263	77.428398	41.553356	101.689163	-1.891421	0.000000	-4.628448	0.000000	0.000000	0.000000	0.010016	0.091582	-0.056112	0.000000	0.000000	2.000000	66.000000	0.000000
3790.992506	-0.000480	0.556563	0.243263	77.293945	41.701954	101.934044	-1.891421	0.000000	-4.628448	0.000000	0.000000	0.000000	0.010016	0.091582	-0.056112	0.000000	0.000000	2.000000	66.000000	0.000000
3790.995839	-0.000480	0.556563	0.243263	77.293945	41.701954	101.934044	-1.891421	0.000000	-4.628448	0.000000	0.000000	0.000000	0.010016	0.091582	-0.056112	0.000000	0.000000	2.000000	66.000000	0.000000
3790.999172	-0.000480	0.556563	0.243263	77.293945	41.701954	101.934044	-1.891421	0.000000	-4.628448	0.000000	0.000000	0.000000	0.010016	0.091582	-0.056112	0.000000	0.000000	2.000000	66.000000	0.000000
3791.002506	-0.000447	0.557008	0.242960	77.319206	41.875389	102.104164	-1.893211	0.000000	-4.627715	0.000000	0.000000	0.000000	0.010033	0.133441	-0.090912	0.000000	0.000000	2.000000	66.000000	0.000000
3791.005839	-0.000447	0.557008	0.242960	77.319206	41.875389	102.104164	-1.893211	0.000000	-4.627715	0.000000	0.000000	0.000000	0.010033	0.133441	-0.090912	0.000000	0.000000	2.000000	66.000000	0.000000
3791.009172	-0.000447	0.557008	0.242960	77.319206	41.875389	102.104164	-1.893211	0.000000	-4.627715	0.000000	0.000000	0.000000	0.010033	0.133441	-0.090912	0.000000	0.000000	2.000000	66.000000	0.000000
3791.012506	-0.000447	0.557008	0.242960	77.392426	42.302406	102.525658	-1.895779	0.000000	-4.626664	0.000000	0.000000	0.000000	0.010033	0.133441	-0.090912	0.000000	0.000000	2.000000	66.000000	0.000000
3791.015839	-0.000513	0.557255	0.242909	77.392426	42.302406	102.525658	-1.895779	0.000000	-4.626664	0.000000	0.000000	0.000000	-0.019930	0.073912	-0.015361	0.000000	0.000000	2.000000	66.000000	0.000000
3791.019172	-0.000513	0.557255	0.242909	77.392426	42.302406	102.525658	-1.895779	0.000000	-4.626664	0.000000	0.000000	0.000000	-0.019930	0.073912	-0.015361	0.000000	0.000000	2.000000	66.000000	0.000000
3791.022506	-0.000513	0.557255	0.242909	77.509346	42.976048	103.191948	-1.895038	0.000000	-4.626968	0.000000	0.000000	0.000000	-0.019930	0.073912	-0.015361	0.000000	0.000000	2.000000	66.000000	0.000000
3791.025839	-0.000513	0.557255	0.242909	77.509346	42.976048	103.191948	-1.895038	0.000000	-4.626968	0.000000	0.000000	0.000000	-0.019930	0.073912	-0.015361	0.000000	0.000000	2.000000	66.000000	0.000000
3791.029172	-0.000580	0.557442	0.242994	77.509346	42.976048	103.191948	-1.895038	0.000000	-4.626968	0.000000	0.000000	0.000000	-0.019961	0.056350	0.025510	0.000000	0.000000	2.000000	66.000000	0.000000
3791.032506	-0.000580	0.557442	0.242994	77.675072	44.221771	104.440605	-1.895038	0.000000	-4.626968	0.000000	0.000000	0.000000	-0.019961	0.056350	0.025510	0.000000	0.000000	2.000000	66.000000	0.000000
3791.035839	-0.000580	0.557442	0.242994	77.675072	44.221771	104.440605	-1.895038	0.000000	-4.626968	0.000000	0.000000	0.000000	-0.019961	0.056350	0.025510	0.000000	0.000000	2.000000	66.000000	0.000000
3791.039172	-0.000580	0.557442	0.242994	77.675072	44.221771	104.440605	-1.895038	0.000000	-4.626968	0.000000	0.000000	0.000000	-0.019961	0.056350	0.025510	0.000000	0.000000	2.000000	66.000000	0.000000
3791.042506	-0.000647	0.557744	0.243462	77.883057	46.209278	106.456795	-1.893384	0.000000	-4.627645	0.000000	0.000000	0.000000	-0.020072	0.090441	0.140449	0.000000	0.000000	2.000000	66.000000	0.000000
3791.045839	-0.000647	0.557744	0.243462	77.883057	46.209278	106.456795	-1.893384	0.000000	-4.627645	0.000000	0.000000	0.000000	-0.020072	0.090441	0.140449	0.000000	0.000000	2.000000	66.000000	0.000000
3791.049172	-0.000647	0.557744	0.243462	77.883057	46.209278	106.456795	-1.893384	0.000000	-4.627645	0.000000	0.000000	0.000000	-0.020072	0.090441	0.140449	0.000000	0.000000	2.000000	66.000000	0.000000
3791.052506	-0.000647	0.557744	0.243462	78.170151	48.793358	109.041214	-1.889174	0.000000	-4.629365	0.000000	0.000000	0.000000	-0.020072	0.090441	0.140449	0.000000	0.000000	2.000000	66.000000	0.000000
3791.055839	-0.000647	0.557865	0.243764	78.170151	48.793358	109.041214	-1.889174	0.000000	-4.629365	0.000000	0.000000	0.000000	-0.000084	0.036435	0.090582	0.000000	0.000000	2.000000	66.000000	0.000000
3791.059172	-0.000647	0.557865	0.243764	78.170151	48.793358	109.041214	-1.889174	0.000000	-4.629365	0.000000	0.000000	0.000000	-0.000084	0.036435	0.090582	0.000000	0.000000	2.000000	66.000000	0.000000
3791.062506	-0.000647	0.557865	0.243764	78.516144	51.821476	112.031960	-1.887163	0.000000	-4.630185	0.000000	0.000000	0.000000	-0.000084	0.036435	0.090582	0.000000	0.000000	2.000000	66.000000	0.000000
3791.065839	-0.000647	0.557865	0.243764	78.516144	51.821476	112.031960	-1.887163	0.000000	-4.630185	0.000000	0.000000	0.000000	-0.000084	0.036435	0.090582	0.000000	0.000000	2.000000	66.000000	0.000000
3791.069172	-0.000647	0.558025	0.244060	78.516144	51.821476	112.031960	-1.887163	0.000000	-4.630185	0.000000	0.000000	0.000000	-0.000082	0.047948	0.088860	0.000000	0.000000	2.000000	66.000000	0.000000
3791.072506	-0.000647	0.558025	0.244060	78.871407	55.038700	115.182686	-1.887163	0.000000	-4.630185	0.000000	0.000000	0.000000	-0.000082	0.047948	0.088860	0.000000	0.000000	2.000000	66.000000	0.000000
3791.075839	-0.000648	0.558219	0.244320	78.871407	55.038700	115.182686	-1.887163	0.000000	-4.630185	0.000000	0.000000	0.000000	-0.000072	0.058144	0.077759	0.000000	0.000000	2.000000	66.000000	0.000000
3791.079172	-0.000648	0.558219	0.244320	78.871407	55.038700	115.182686	-1.887163	0.000000	-4.630185	0.000000	0.000000	0.000000	-0.000072	0.058144	0.077759	0.000000	0.000000	2.000000	66.000000	0.000000
3791.082506	-0.000648	0.558219	0.244320	79.183914	58.317131	118.398438	-1.883474	0.000000	-4.631687	0.000000	0.000000	0.000000	-0.000072	0.058144	0.077759	0.000000	0.000000	2.000000	66.000000	0.000000
3791.085839	-0.000648	0.558219	0.244320	79.183914	58.317131	118.398438	-1.883474	0.000000	-4.631687	0.000000	0.000000	0.000000	-0.000072	0.058144	0.077759	0.000000	0.000000	2.000000	66.000000	0.000000
3791.089172	-0.000681	0.558438	0.244479	79.183914	58.317131	118.398438	-1.883474	0.000000	-4.631687	0.000000	0.000000	0.000000	-0.010037	0.065582	0.047930	0.000000	0.000000	2.000000	66.000000	0.000000
3791.092506	-0.000681	0.558438	0.244479	79.445274	61.559956	121.586395	-1.883474	0.000000	-4.631687	0.000000	0.000000	0.000000	-0.010037	0.065582	0.047930	0.000000	0.000000	2.000000	66.000000	0.000000
3791.095839	-0.000781	0.558643	0.244545	79.445274	61.559956	121.586395	-1.883474	0.000000	-4.631687	0.000000	0.000000	0.000000	-0.030000	0.061553	0.019765	0.000000	0.000000	2.000000	66.000000	0.000000
3791.099172	-0.000781	0.558643	0.244545	79.445274	61.559956	121.586395	-1.883474	0.000000	-4.631687	0.000000	0.000000	0.000000	-0.030000	0.061553	0.019765	0.000000	0.000000	2.000000	66.000000	0.000000
3791.102506	-0.000781	0.558643	0.244545	79.654381	64.647758	124.633347	-1.879812	0.000000	-4.633174	0.000000	0.000000	0.000000	-0.030000	0.061553	0.019765	0.000000	0.000000	2.000000	66.000000	0.000000
3791.105839	-0.000781	0.558643	0.244545	79.654381	64.647758	124.633347	-1.879812	0.000000	-4.633174	0.000000	0.000000	0.000000	-0.030000	0.061553	0.019765	0.000000	0.000000	2.000000	66.000000	0.000000
3791.109172	-0.000914	0.558868	0.244480	79.654381	64.647758	124.633347	-1.879812	0.000000	-4.633174	0.000000	0.000000	0.000000	-0.039949	0.067663	-0.019403	0.000000	0.000000	2.000000	66.000000	0.000000
3791.112506	-0.000914	0.558868	0.244480	79.821426	67.599098	127.552544	-1.879812	0.000000	-4.633174	0.000000	0.000000	0.000000	-0.039949	0.067663	-0.019403	0.000000	0.000000	2.000000	66.000000	0.000000
3791.115839	-0.001147	0.559114	0.244285	79.821426	67.599098	127.552544	-1.879812	0.000000	-4.633174	0.000000	0.000000	0.000000	-0.069852	0.073682	-0.058619	0.000000	0.000000	2.000000	66.000000	0.000000
3791.119172	-0.001147	0.559114	0.244285	79.821426	67.599098	127.552544	-1.879812	0.000000	-4.633174	0.000000	0.000000	0.000000	-0.069852	0.073682	-0.058619	0.000000	0.000000	2.000000	66.000000	0.000000
3791.122506	-0.001147	0.559114	0.244285	79.950790	70.370804	130.302628	-1.875567	0.000000	-4.634895	0.000000	0.000000	0.000000	-0.069852	0.073682	-0.058619	0.000000	0.000000	2.000000	66.000000	0.000000
3791.125839	-0.001413	0.559384	0.243990	79.950790	70.370804	130.302628	-1.875567	0.000000	-4.634895	0.000000	0.000000	0.000000	-0.079740	0.081053	-0.088494	0.000000	0.000000	2.000000	66.000000	0.000000
3791.129172	-0.001413	0.559384	0.243990	79.950790	70.370804	130.302628	-1.875567	0.000000	-4.634895	0.000000	0.000000	0.000000	-0.079740	0.081053	-0.088494	0.000000	0.000000	2.000000	66.000000	0.000000
3791.132506	-0.001413	0.559384	0.243990	80.049637	72.909050	132.829361	-1.873176	0.000000	-4.635861	0.000000	0.000000	0.000000	-0.079740	0.081053	-0.088494	0.000000	0.000000	2.000000	66.000000	0.000000
3791.135839	-0.001413	0.559384	0.243990	80.049637	72.909050	132.829361	-1.873176	0.000000	-4.635861	0.000000	0.000000	0.000000	-0.079740	0.081053	-0.088494	0.000000	0.000000	2.000000	66.000000	0.000000
3791.139172	-0.001745	0.559636	0.243570	80.049637	72.909050	132.829361	-1.873176	0.000000	-4.635861	0.000000	0.000000	0.000000	-0.099542	0.075473	-0.126154	0.000000	0.000000	2.000000	66.000000	0.000000
3791.142506	-0.001745	0.559636	0.243570	80.118370	75.026985	134.950699	-1.873176	0.000000	-4.635861	0.000000	0.000000	0.000000	-0.099542	0.075473	-0.126154	0.000000	0.000000	2.000000	66.000000	0.000000
3791.145839	-0.002142	0.559869	0.243023	80.118370	75.026985	134.950699	-1.873176	0.000000	-4.635861	0.000000	0.000000	0.000000	-0.119254	0.069869	-0.163940	0.000000	0.000000	2.000000	66.000000	0.000000
3791.149172	-0.002142	0.559869	0.243023	80.118370	75.026985	134.950699	-1.873176	0.000000	-4.635861	0.000000	0.000000	0.000000	-0.119254	0.069869	-0.163940	0.000000	0.000000	2.000000	66.000000	0.000000
3791.152506	-0.002142	0.559869	0.243023	80.150223	75.984299	135.926010	-1.870527	0.000000	-4.636931	0.000000	0.000000	0.000000	-0.119254	0.069869	-0.163940	0.000000	0.000000	2.000000	66.000000	0.000000
3791.155839	-0.002142	0.559869	0.243023	80.150223	75.984299	135.926010	-1.870527	0.000000	-4.636931	0.000000	0.000000	0.000000	-0.119254	0.069869	-0.163940	0.000000	0.000000	2.000000	66.000000	0.000000
3791.159172	-0.002506	0.560037	0.242437	80.150223	75.984299	135.926010	-1.870527	0.000000	-4.636931	0.000000	0.000000	0.000000	-0.109061	0.050433	-0.175716	0.000000	0.000000	2.000000	66.000000	0.000000
3791.162506	-0.002506	0.560037	0.242437	80.160950	75.734131	135.724945	-1.867620	0.000000	-4.638103	0.000000	0.000000	0.000000	-0.109061	0.050433	-0.175716	0.000000	0.000000	2.000000	66.000000	0.000000
3791.165839	-0.003034	0.560248	0.241619	80.160950	75.734131	135.724945	-1.867620	0.000000	-4.638103	0.000000	0.000000	0.000000	-0.158352	0.063490	-0.245448	0.000000	0.000000	2.000000	66.000000	0.000000
3791.169172	-0.003034	0.560248	0.241619	80.160950	75.734131	135.724945	-1.867620	0.000000	-4.638103	0.000000	0.000000	0.000000	-0.158352	0.063490	-0.245448	0.000000	0.000000	2.000000	66.000000	0.000000
3791.172506	-0.003034	0.560248	0.241619	80.143402	74.771042	134.825058	-1.862230	0.000000	-4.640269	0.000000	0.000000	0.000000	-0.158352	0.063490	-0.245448	0.000000	0.000000	2.000000	66.000000	0.000000
3791.175839	-0.003560	0.560416	0.240774	80.143402	74.771042	134.825058	-1.862230	0.000000	-4.640269	0.000000	0.000000	0.000000	-0.157938	0.050366	-0.253696	0.000000	0.000000	2.000000	66.000000	0.000000
3791.179172	-0.003560	0.560416	0.240774	80.143402	74.771042	134.825058	-1.862230	0.000000	-4.640269	0.000000	0.000000	0.000000	-0.157938	0.050366	-0.253696	0.000000	0.000000	2.000000	66.000000	0.000000
3791.182506	-0.003560	0.560416	0.240774	80.110298	73.423630	133.556412	-1.859124	0.000000	-4.641515	0.000000	0.000000	0.000000	-0.157938	0.050366	-0.253696	0.000000	0.000000	2.000000	66.000000	0.000000
3791.185839	-0.004118	0.560633	0.239870	80.110298	73.423630	133.556412	-1.859124	0.000000	-4.641515	0.000000	0.000000	0.000000	-0.167380	0.065125	-0.270996	0.000000	0.000000	2.000000	66.000000	0.000000
3791.189172	-0.004118	0.560633	0.239870	80.110298	73.423630	133.556412	-1.859124	0.000000	-4.641515	0.000000	0.000000	0.000000	-0.167380	0.065125	-0.270996	0.000000	0.000000	2.000000	66.000000	0.000000
3791.192506	-0.004118	0.560633	0.239870	80.065483	71.887947	132.102417	-1.855852	0.000000	-4.642824	0.000000	0.000000	0.000000	-0.167380	0.065125	-0.270996	0.000000	0.000000	2.000000	66.000000	0.000000
3791.195839	-0.004740	0.560849	0.238964	80.065483	71.887947	132.102417	-1.855852	0.000000	-4.642824	0.000000	0.000000	0.000000	-0.186768	0.064820	-0.271732	0.000000	0.000000	2.000000	66.000000	0.000000
3791.199172	-0.004740	0.560849	0.238964	80.065483	71.887947	132.102417	-1.855852	0.000000	-4.642824	0.000000	0.000000	0.000000	-0.186768	0.064820	-0.271732	0.000000	0.000000	2.000000	66.000000	0.000000
3791.202506	-0.004740	0.560849	0.238964	80.012199	70.333801	130.636948	-1.851485	0.000000	-4.644567	0.000000	0.000000	0.000000	-0.186768	0.064820	-0.271732	0.000000	0.000000	2.000000	66.000000	0.000000
3791.205839	-0.005428	0.561150	0.238108	80.012199	70.333801	130.636948	-1.851485	0.000000	-4.644567	0.000000	0.000000	0.000000	-0.206199	0.090106	-0.256976	0.000000	0.000000	2.000000	66.000000	0.000000
3791.209172	-0.005428	0.561150	0.238108	80.012199	70.333801	130.636948	-1.851485	0.000000	-4.644567	0.000000	0.000000	0.000000	-0.206199	0.090106	-0.256976	0.000000	0.000000	2.000000	66.000000	0.000000
3791.212506	-0.005428	0.561150	0.238108	79.959007	68.921204	129.310928	-1.845660	0.000000	-4.646885	0.000000	0.000000	0.000000	-0.206199	0.090106	-0.256976	0.000000	0.000000	2.000000	66.000000	0.000000
3791.215839	-0.006146	0.561508	0.237256	79.959007	68.921204	129.310928	-1.845660	0.000000	-4.646885	0.000000	0.000000	0.000000	-0.215593	0.107558	-0.255499	0.000000	0.000000	2.000000	66.000000	0.000000
3791.219172	-0.006146	0.561508	0.237256	79.959007	68.921204	129.310928	-1.845660	0.000000	-4.646885	0.000000	0.000000	0.000000	-0.215593	0.107558	-0.255499	0.000000	0.000000	2.000000	66.000000	0.000000
3791.222506	-0.006146	0.561508	0.237256	79.910614	67.739807	128.217087	-1.839219	0.000000	-4.649438	0.000000	0.000000	0.000000	-0.215593	0.107558	-0.255499	0.000000	0.000000	2.000000	66.000000	0.000000
3791.225839	-0.006930	0.561892	0.236446	79.910614	67.739807	128.217087	-1.839219	0.000000	-4.649438	0.000000	0.000000	0.000000	-0.234945	0.114992	-0.242945	0.000000	0.000000	2.000000	66.000000	0.000000
3791.229172	-0.006930	0.561892	0.236446	79.910614	67.739807	128.217087	-1.839219	0.000000	-4.649438	0.000000	0.000000	0.000000	-0.234945	0.114992	-0.242945	0.000000	0.000000	2.000000	66.000000	0.000000
3791.232506	-0.006930	0.561892	0.236446	79.873787	66.877983	127.436974	-1.831343	0.000000	-4.652546	0.000000	0.000000	0.000000	-0.234945	0.114992	-0.242945	0.000000	0.000000	2.000000	66.000000	0.000000
3791.235839	-0.007711	0.562349	0.235623	79.873787	66.877983	127.436974	-1.831343	0.000000	-4.652546	0.000000	0.000000	0.000000	-0.234351	0.137325	-0.247041	0.000000	0.000000	2.000000	66.000000	0.000000
3791.239172	-0.007711	0.562349	0.235623	79.873787	66.877983	127.436974	-1.831343	0.000000	-4.652546	0.000000	0.000000	0.000000	-0.234351	0.137325	-0.247041	0.000000	0.000000	2.000000	66.000000	0.000000
3791.242506	-0.007711	0.562349	0.235623	79.849335	66.294884	126.930786	-1.823521	0.000000	-4.655617	0.000000	0.000000	0.000000	-0.234351	0.137325	-0.247041	0.000000	0.000000	2.000000	66.000000	0.000000
3791.245839	-0.008490	0.562877	0.234754	79.849335	66.294884	126.930786	-1.823521	0.000000	-4.655617	0.000000	0.000000	0.000000	-0.233627	0.158126	-0.260711	0.000000	0.000000	2.000000	66.000000	0.000000
3791.249172	-0.008490	0.562877	0.234754	79.849335	66.294884	126.930786	-1.823521	0.000000	-4.655617	0.000000	0.000000	0.000000	-0.233627	0.158126	-0.260711	0.000000	0.000000	2.000000	66.000000	0.000000
3791.252506	-0.008490	0.562877	0.234754	79.843399	66.016411	126.718872	-1.815977	0.000000	-4.658566	0.000000	0.000000	0.000000	-0.233627	0.158126	-0.260711	0.000000	0.000000	2.000000	66.000000	0.000000
3791.255839	-0.009331	0.563409	0.233799	79.843399	66.016411	126.718872	-1.815977	0.000000	-4.658566	0.000000	0.000000	0.000000	-0.252378	0.159614	-0.286441	0.000000	0.000000	2.000000	66.000000	0.000000
3791.259172	-0.009331	0.563409	0.233799	79.843399	66.016411	126.718872	-1.815977	0.000000	-4.658566	0.000000	0.000000	0.000000	-0.252378	0.159614	-0.286441	0.000000	0.000000	2.000000	66.000000	0.000000
3791.262506	-0.009331	0.563409	0.233799	79.856323	65.997177	126.765869	-1.807855	0.000000	-4.661723	0.000000	0.000000	0.000000	-0.252378	0.159614	-0.286441	0.000000	0.000000	2.000000	66.000000	0.000000
3791.265839	-0.010200	0.563994	0.232702	79.856323	65.997177	126.765869	-1.807855	0.000000	-4.661723	0.000000	0.000000	0.000000	-0.260877	0.175749	-0.329181	0.000000	0.000000	2.000000	66.000000	0.000000
3791.269172	-0.010200	0.563994	0.232702	79.856323	65.997177	126.765869	-1.807855	0.000000	-4.661723	0.000000	0.000000	0.000000	-0.260877	0.175749	-0.329181	0.000000	0.000000	2.000000	66.000000	0.000000
3791.272506	-0.010200	0.563994	0.232702	79.892281	66.085350	126.922348	-1.800114	0.000000	-4.664717	0.000000	0.000000	0.000000	-0.260877	0.175749	-0.329181	0.000000	0.000000	2.000000	66.000000	0.000000
3791.275839	-0.011228	0.564595	0.231465	79.892281	66.085350	126.922348	-1.800114	0.000000	-4.664717	0.000000	0.000000	0.000000	-0.308418	0.180297	-0.371103	0.000000	0.000000	2.000000	66.000000	0.000000
3791.279172	-0.011228	0.564595	0.231465	79.892281	66.085350	126.922348	-1.800114	0.000000	-4.664717	0.000000	0.000000	0.000000	-0.308418	0.180297	-0.371103	0.000000	0.000000	2.000000	66.000000	0.000000
3791.282506	-0.011228	0.564595	0.231465	79.967575	66.164490	127.030960	-1.790443	0.000000	-4.668438	0.000000	0.000000	0.000000	-0.308418	0.180297	-0.371103	0.000000	0.000000	2.000000	66.000000	0.000000
3791.285839	-0.012478	0.565243	0.230047	79.967575	66.164490	127.030960	-1.790443	0.000000	-4.668438	0.000000	0.000000	0.000000	-0.374872	0.194402	-0.425232	0.000000	0.000000	2.000000	66.000000	0.000000
3791.289172	-0.012478	0.565243	0.230047	79.967575	66.164490	127.030960	-1.790443	0.000000	-4.668438	0.000000	0.000000	0.000000	-0.374872	0.194402	-0.425232	0.000000	0.000000	2.000000	66.000000	0.000000
3791.292506	-0.012478	0.565243	0.230047	80.039680	66.272163	127.132843	-1.777935	0.000000	-4.673216	0.000000	0.000000	0.000000	-0.374872	0.194402	-0.425232	0.000000	0.000000	2.000000	66.000000	0.000000
3791.295839	-0.013915	0.565905	0.228486	80.039680	66.272163	127.132843	-1.777935	0.000000	-4.673216	0.000000	0.000000	0.000000	-0.431070	0.198390	-0.468497	0.000000	0.000000	2.000000	66.000000	0.000000
3791.299172	-0.013915	0.565905	0.228486	80.039680	66.272163	127.132843	-1.777935	0.000000	-4.673216	0.000000	0.000000	0.000000	-0.431070	0.198390	-0.468497	0.000000	0.000000	2.000000	66.000000	0.000000
3791.302506	-0.013915	0.565905	0.228486	80.087181	66.482269	127.295135	-1.762849	0.000000	-4.678927	0.000000	0.000000	0.000000	-0.431070	0.198390	-0.468497	0.000000	0.000000	2.000000	66.000000	0.000000
3791.305839	-0.015504	0.566595	0.226759	80.087181	66.482269	127.295135	-1.762849	0.000000	-4.678927	0.000000	0.000000	0.000000	-0.476721	0.206960	-0.517964	0.000000	0.000000	2.000000	66.000000	0.000000
3791.309172	-0.015504	0.566595	0.226759	80.087181	66.482269	127.295135	-1.762849	0.000000	-4.678927	0.000000	0.000000	0.000000	-0.476721	0.206960	-0.517964	0.000000	0.000000	2.000000	66.000000	0.000000
3791.312506	-0.015504	0.566595	0.226759	80.120026	66.795708	127.432877	-1.745856	0.000000	-4.685295	0.000000	0.000000	0.000000	-0.476721	0.206960	-0.517964	0.000000	0.000000	2.000000	66.000000	0.000000
3791.315839	-0.017307	0.567253	0.224857	80.120026	66.795708	127.432877	-1.745856	0.000000	-4.685295	0.000000	0.000000	0.000000	-0.541026	0.197609	-0.570784	0.000000	0.000000	2.000000	66.000000	0.000000
3791.319172	-0.017307	0.567253	0.224857	80.120026	66.795708	127.432877	-1.745856	0.000000	-4.685295	0.000000	0.000000	0.000000	-0.541026	0.197609	-0.570784	0.000000	0.000000	2.000000	66.000000	0.000000
3791.322506	-0.017307	0.567253	0.224857	80.161255	67.227791	127.598564	-1.725783	0.000000	-4.692726	0.000000	0.000000	0.000000	-0.541026	0.197609	-0.570784	0.000000	0.000000	2.000000	66.000000	0.000000
3791.325839	-0.019287	0.567827	0.222684	80.161255	67.227791	127.598564	-1.725783	0.000000	-4.692726	0.000000	0.000000	0.000000	-0.593879	0.172047	-0.651641	0.000000	0.000000	2.000000	66.000000	0.000000
3791.329172	-0.019287	0.567827	0.222684	80.161255	67.227791	127.598564	-1.725783	0.000000	-4.692726	0.000000	0.000000	0.000000	-0.593879	0.172047	-0.651641	0.000000	0.000000	2.000000	66.000000	0.000000
3791.332506	-0.019287	0.567827	0.222684	80.210159	67.789902	127.899231	-1.703808	0.000000	-4.700748	0.000000	0.000000	0.000000	-0.593879	0.172047	-0.651641	0.000000	0.000000	2.000000	66.000000	0.000000
3791.335839	-0.021407	0.568335	0.220253	80.210159	67.789902	127.899231	-1.703808	0.000000	-4.700748	0.000000	0.000000	0.000000	-0.635926	0.152519	-0.729495	0.000000	0.000000	2.000000	66.000000	0.000000
3791.339172	-0.021407	0.568335	0.220253	80.210159	67.789902	127.899231	-1.703808	0.000000	-4.700748	0.000000	0.000000	0.000000	-0.635926	0.152519	-0.729495	0.000000	0.000000	2.000000	66.000000	0.000000
3791.342506	-0.021407	0.568335	0.220253	80.265747	68.480530	128.346725	-1.680384	0.000000	-4.709173	0.000000	0.000000	0.000000	-0.635926	0.152519	-0.729495	0.000000	0.000000	2.000000	66.000000	0.000000
3791.345839	-0.023694	0.568777	0.217556	80.265747	68.480530	128.346725	-1.680384	0.000000	-4.709173	0.000000	0.000000	0.000000	-0.686303	0.132596	-0.808961	0.000000	0.000000	2.000000	66.000000	0.000000
3791.349172	-0.023694	0.568777	0.217556	80.265747	68.480530	128.346725	-1.680384	0.000000	-4.709173	0.000000	0.000000	0.000000	-0.686303	0.132596	-0.808961	0.000000	0.000000	2.000000	66.000000	0.000000
3791.352506	-0.025838	0.569185	0.214917	80.318970	69.189339	128.820190	-1.680384	0.000000	-4.709173	0.000000	0.000000	0.000000	-0.643109	0.122356	-0.791765	0.000000	0.000000	2.000000	66.000000	0.000000
3791.355839	-0.025838	0.569185	0.214917	80.318970	69.189339	128.820190	-1.680384	0.000000	-4.709173	0.000000	0.000000	0.000000	-0.643109	0.122356	-0.791765	0.000000	0.000000	2.000000	66.000000	0.000000
3791.359172	-0.025838	0.569185	0.214917	80.318970	69.189339	128.820190	-1.680384	0.000000	-4.709173	0.000000	0.000000	0.000000	-0.643109	0.122356	-0.791765	0.000000	0.000000	2.000000	66.000000	0.000000
3791.362506	-0.028358	0.569717	0.211797	80.372673	70.000130	129.371536	-1.630987	0.000000	-4.726509	0.000000	0.000000	0.000000	-0.756057	0.159607	-0.936020	0.000000	0.000000	2.000000	66.000000	0.000000
3791.365839	-0.028358	0.569717	0.211797	80.372673	70.000130	129.371536	-1.630987	0.000000	-4.726509	0.000000	0.000000	0.000000	-0.756057	0.159607	-0.936020	0.000000	0.000000	2.000000	66.000000	0.000000
3791.369172	-0.028358	0.569717	0.211797	80.372673	70.000130	129.371536	-1.630987	0.000000	-4.726509	0.000000	0.000000	0.000000	-0.756057	0.159607	-0.936020	0.000000	0.000000	2.000000	66.000000	0.000000
3791.372506	-0.031069	0.570273	0.208517	80.419296	70.847557	130.044052	-1.602110	0.000000	-4.736375	0.000000	0.000000	0.000000	-0.813216	0.166678	-0.983987	0.000000	0.000000	2.000000	66.000000	0.000000
3791.375839	-0.031069	0.570273	0.208517	80.419296	70.847557	130.044052	-1.602110	0.000000	-4.736375	0.000000	0.000000	0.000000	-0.813216	0.166678	-0.983987	0.000000	0.000000	2.000000	66.000000	0.000000
3791.379172	-0.031069	0.570273	0.208517	80.419296	70.847557	130.044052	-1.602110	0.000000	-4.736375	0.000000	0.000000	0.000000	-0.813216	0.166678	-0.983987	0.000000	0.000000	2.000000	66.000000	0.000000
3791.382506	-0.033905	0.570898	0.205137	80.435364	71.699150	130.784241	-1.569358	0.000000	-4.747327	0.000000	0.000000	0.000000	-0.850878	0.187542	-1.014144	0.000000	0.000000	2.000000	66.000000	0.000000
3791.385839	-0.033905	0.570898	0.205137	80.435364	71.699150	130.784241	-1.569358	0.000000	-4.747327	0.000000	0.000000	0.000000	-0.850878	0.187542	-1.014144	0.000000	0.000000	2.000000	66.000000	0.000000
3791.389172	-0.033905	0.570898	0.205137	80.435364	71.699150	130.784241	-1.569358	0.000000	-4.747327	0.000000	0.000000	0.000000	-0.850878	0.187542	-1.014144	0.000000	0.000000	2.000000	66.000000	0.000000
3791.392506	-0.036828	0.571429	0.201579	80.406441	72.667732	131.703644	-1.533367	0.000000	-4.759074	0.000000	0.000000	0.000000	-0.876809	0.159396	-1.067213	0.000000	0.000000	2.000000	66.000000	0.000000
3791.395839	-0.036828	0.571429	0.201579	80.406441	72.667732	131.703644	-1.533367	0.000000	-4.759074	0.000000	0.000000	0.000000	-0.876809	0.159396	-1.067213	0.000000	0.000000	2.000000	66.000000	0.000000
3791.399172	-0.036828	0.571429	0.201579	80.406441	72.667732	131.703644	-1.533367	0.000000	-4.759074	0.000000	0.000000	0.000000	-0.876809	0.159396	-1.067213	0.000000	0.000000	2.000000	66.000000	0.000000
3791.402506	-0.039835	0.571872	0.197875	80.350136	73.726967	132.733780	-1.495224	0.000000	-4.771195	0.000000	0.000000	0.000000	-0.902020	0.132862	-1.111241	0.000000	0.000000	2.000000	66.000000	0.000000
3791.405839	-0.039835	0.571872	0.197875	80.350136	73.726967	132.733780	-1.495224	0.000000	-4.771195	0.000000	0.000000	0.000000	-0.902020	0.132862	-1.111241	0.000000	0.000000	2.000000	66.000000	0.000000
3791.409172	-0.039835	0.571872	0.197875	80.350136	73.726967	132.733780	-1.495224	0.000000	-4.771195	0.000000	0.000000	0.000000	-0.902020	0.132862	-1.111241	0.000000	0.000000	2.000000	66.000000	0.000000
3791.412506	-0.042884	0.572173	0.193928	80.292847	74.938072	133.970901	-1.454535	0.000000	-4.783757	0.000000	0.000000	0.000000	-0.914835	0.090238	-1.184123	0.000000	0.000000	2.000000	66.000000	0.000000
3791.415839	-0.042884	0.572173	0.193928	80.292847	74.938072	133.970901	-1.454535	0.000000	-4.783757	0.000000	0.000000	0.000000	-0.914835	0.090238	-1.184123	0.000000	0.000000	2.000000	66.000000	0.000000
3791.419172	-0.042884	0.572173	0.193928	80.292847	74.938072	133.970901	-1.454535	0.000000	-4.783757	0.000000	0.000000	0.000000	-0.914835	0.090238	-1.184123	0.000000	0.000000	2.000000	66.000000	0.000000
3791.422506	-0.045998	0.572304	0.189683	80.233704	76.282227	135.280273	-1.412612	0.000000	-4.796304	0.000000	0.000000	0.000000	-0.934228	0.039541	-1.273355	0.000000	0.000000	2.000000	66.000000	0.000000
3791.425839	-0.045998	0.572304	0.189683	80.233704	76.282227	135.280273	-1.412612	0.000000	-4.796304	0.000000	0.000000	0.000000	-0.934228	0.039541	-1.273355	0.000000	0.000000	2.000000	66.000000	0.000000
3791.429172	-0.045998	0.572304	0.189683	80.233704	76.282227	135.280273	-1.412612	0.000000	-4.796304	0.000000	0.000000	0.000000	-0.934228	0.039541	-1.273355	0.000000	0.000000	2.000000	66.000000	0.000000
3791.432506	-0.049074	0.572276	0.185088	80.225388	77.822266	136.672928	-1.369069	0.000000	-4.808914	0.000000	0.000000	0.000000	-0.922780	-0.008692	-1.378651	0.000000	0.000000	2.000000	66.000000	0.000000
3791.435839	-0.049074	0.572276	0.185088	80.225388	77.822266	136.672928	-1.369069	0.000000	-4.808914	0.000000	0.000000	0.000000	-0.922780	-0.008692	-1.378651	0.000000	0.000000	2.000000	66.000000	0.000000
3791.439172	-0.049074	0.572276	0.185088	80.225388	77.822266	136.672928	-1.369069	0.000000	-4.808914	0.000000	0.000000	0.000000	-0.922780	-0.008692	-1.378651	0.000000	0.000000	2.000000	66.000000	0.000000
3791.442506	-0.052164	0.572044	0.180102	80.270515	79.503250	138.205612	-1.326427	0.000000	-4.820849	0.000000	0.000000	0.000000	-0.926833	-0.069436	-1.495701	0.000000	0.000000	2.000000	66.000000	0.000000
3791.445839	-0.052164	0.572044	0.180102	80.270515	79.503250	138.205612	-1.326427	0.000000	-4.820849	0.000000	0.000000	0.000000	-0.926833	-0.069436	-1.495701	0.000000	0.000000	2.000000	66.000000	0.000000
3791.449172	-0.052164	0.572044	0.180102	80.270515	79.503250	138.205612	-1.326427	0.000000	-4.820849	0.000000	0.000000	0.000000	-0.926833	-0.069436	-1.495701	0.000000	0.000000	2.000000	66.000000	0.000000
3791.452506	-0.055261	0.571706	0.174755	80.314934	80.134949	138.839828	-1.283531	0.000000	-4.832448	0.000000	0.000000	0.000000	-0.929188	-0.101278	-1.604241	0.000000	0.000000	2.000000	66.000000	0.000000
3791.455839	-0.055261	0.571706	0.174755	80.314934	80.134949	138.839828	-1.283531	0.000000	-4.832448	0.000000	0.000000	0.000000	-0.929188	-0.101278	-1.604241	0.000000	0.000000	2.000000	66.000000	0.000000
3791.459172	-0.055261	0.571706	0.174755	80.314934	80.134949	138.839828	-1.283531	0.000000	-4.832448	0.000000	0.000000	0.000000	-0.929188	-0.101278	-1.604241	0.000000	0.000000	2.000000	66.000000	0.000000
3791.462506	-0.058466	0.571389	0.169242	80.368217	77.946106	136.839325	-1.240060	0.000000	-4.843785	0.000000	0.000000	0.000000	-0.961635	-0.095322	-1.653880	0.000000	0.000000	2.000000	66.000000	0.000000
3791.465839	-0.058466	0.571389	0.169242	80.368217	77.946106	136.839325	-1.240060	0.000000	-4.843785	0.000000	0.000000	0.000000	-0.961635	-0.095322	-1.653880	0.000000	0.000000	2.000000	66.000000	0.000000
3791.469172	-0.058466	0.571389	0.169242	80.368217	77.946106	136.839325	-1.240060	0.000000	-4.843785	0.000000	0.000000	0.000000	-0.961635	-0.095322	-1.653880	0.000000	0.000000	2.000000	66.000000	0.000000
3791.472506	-0.061886	0.571062	0.163498	80.396713	73.933205	133.266815	-1.191689	0.000000	-4.855911	0.000000	0.000000	0.000000	-1.025764	-0.097995	-1.723025	0.000000	0.000000	2.000000	66.000000	0.000000
3791.475839	-0.061886	0.571062	0.163498	80.396713	73.933205	133.266815	-1.191689	0.000000	-4.855911	0.000000	0.000000	0.000000	-1.025764	-0.097995	-1.723025	0.000000	0.000000	2.000000	66.000000	0.000000
3791.479172	-0.061886	0.571062	0.163498	80.396713	73.933205	133.266815	-1.191689	0.000000	-4.855911	0.000000	0.000000	0.000000	-1.025764	-0.097995	-1.723025	0.000000	0.000000	2.000000	66.000000	0.000000
3791.482506	-0.065424	0.570751	0.157577	80.375244	69.458427	129.275848	-1.135153	0.000000	-4.869438	0.000000	0.000000	0.000000	-1.061608	-0.093224	-1.776348	0.000000	0.000000	2.000000	66.000000	0.000000
3791.485839	-0.065424	0.570751	0.157577	80.375244	69.458427	129.275848	-1.135153	0.000000	-4.869438	0.000000	0.000000	0.000000	-1.061608	-0.093224	-1.776348	0.000000	0.000000	2.000000	66.000000	0.000000
3791.489172	-0.065424	0.570751	0.157577	80.375244	69.458427	129.275848	-1.135153	0.000000	-4.869438	0.000000	0.000000	0.000000	-1.061608	-0.093224	-1.776348	0.000000	0.000000	2.000000	66.000000	0.000000
3791.492506	-0.068984	0.570381	0.151461	80.269104	65.183662	125.439636	-1.071610	0.000000	-4.883815	0.000000	0.000000	0.000000	-1.067967	-0.111190	-1.834961	0.000000	0.000000	2.000000	66.000000	0.000000
3791.495839	-0.068984	0.570381	0.151461	80.269104	65.183662	125.439636	-1.071610	0.000000	-4.883815	0.000000	0.000000	0.000000	-1.067967	-0.111190	-1.834961	0.000000	0.000000	2.000000	66.000000	0.000000
3791.499172	-0.068984	0.570381	0.151461	80.269104	65.183662	125.439636	-1.071610	0.000000	-4.883815	0.000000	0.000000	0.000000	-1.067967	-0.111190	-1.834961	0.000000	0.000000	2.000000	66.000000	0.000000
3791.502506	-0.072494	0.569956	0.145095	80.068451	61.435669	121.955322	-1.003074	0.000000	-4.898351	0.000000	0.000000	0.000000	-1.052942	-0.127335	-1.909620	0.000000	0.000000	2.000000	66.000000	0.000000
3791.505839	-0.072494	0.569956	0.145095	80.068451	61.435669	121.955322	-1.003074	0.000000	-4.898351	0.000000	0.000000	0.000000	-1.052942	-0.127335	-1.909620	0.000000	0.000000	2.000000	66.000000	0.000000
3791.509172	-0.072494	0.569956	0.145095	80.068451	61.435669	121.955322	-1.003074	0.000000	-4.898351	0.000000	0.000000	0.000000	-1.052942	-0.127335	-1.909620	0.000000	0.000000	2.000000	66.000000	0.000000
3791.512506	-0.075885	0.569384	0.138446	79.814735	58.358734	118.856125	-0.931274	0.000000	-4.912508	0.000000	0.000000	0.000000	-1.017349	-0.171608	-1.994865	0.000000	0.000000	2.000000	66.000000	0.000000
3791.515839	-0.075885	0.569384	0.138446	79.814735	58.358734	118.856125	-0.931274	0.000000	-4.912508	0.000000	0.000000	0.000000	-1.017349	-0.171608	-1.994865	0.000000	0.000000	2.000000	66.000000	0.000000
3791.519172	-0.075885	0.569384	0.138446	79.814735	58.358734	118.856125	-0.931274	0.000000	-4.912508	0.000000	0.000000	0.000000	-1.017349	-0.171608	-1.994865	0.000000	0.000000	2.000000	66.000000	0.000000
3791.522506	-0.079107	0.568592	0.131393	79.578613	55.849350	116.001282	-0.857995	0.000000	-4.925835	0.000000	0.000000	0.000000	-0.966682	-0.237543	-2.115755	0.000000	0.000000	2.000000	66.000000	0.000000
3791.525839	-0.079107	0.568592	0.131393	79.578613	55.849350	116.001282	-0.857995	0.000000	-4.925835	0.000000	0.000000	0.000000	-0.966682	-0.237543	-2.115755	0.000000	0.000000	2.000000	66.000000	0.000000
3791.529172	-0.079107	0.568592	0.131393	79.578613	55.849350	116.001282	-0.857995	0.000000	-4.925835	0.000000	0.000000	0.000000	-0.966682	-0.237543	-2.115755	0.000000	0.000000	2.000000	66.000000	0.000000
3791.532506	-0.082198	0.567537	0.123856	79.411934	53.781990	113.282722	-0.785176	0.000000	-4.937965	0.000000	0.000000	0.000000	-0.927181	-0.316742	-2.261276	0.000000	0.000000	2.000000	66.000000	0.000000
3791.535839	-0.082198	0.567537	0.123856	79.411934	53.781990	113.282722	-0.785176	0.000000	-4.937965	0.000000	0.000000	0.000000	-0.927181	-0.316742	-2.261276	0.000000	0.000000	2.000000	66.000000	0.000000
3791.539172	-0.082198	0.567537	0.123856	79.411934	53.781990	113.282722	-0.785176	0.000000	-4.937965	0.000000	0.000000	0.000000	-0.927181	-0.316742	-2.261276	0.000000	0.000000	2.000000	66.000000	0.000000
3791.542506	-0.085100	0.566266	0.115900	79.353920	51.698910	110.577629	-0.711348	0.000000	-4.949140	0.000000	0.000000	0.000000	-0.870634	-0.381326	-2.386839	0.000000	0.000000	2.000000	66.000000	0.000000
3791.545839	-0.085100	0.566266	0.115900	79.353920	51.698910	110.577629	-0.711348	0.000000	-4.949140	0.000000	0.000000	0.000000	-0.870634	-0.381326	-2.386839	0.000000	0.000000	2.000000	66.000000	0.000000
3791.549172	-0.085100	0.566266	0.115900	79.353920	51.698910	110.577629	-0.711348	0.000000	-4.949140	0.000000	0.000000	0.000000	-0.870634	-0.381326	-2.386839	0.000000	0.000000	2.000000	66.000000	0.000000
3791.552506	-0.087994	0.565044	0.107676	79.242378	48.576801	107.184227	-0.637545	0.000000	-4.959187	0.000000	0.000000	0.000000	-0.868254	-0.366619	-2.466988	0.000000	0.000000	2.000000	66.000000	0.000000
3791.555839	-0.087994	0.565044	0.107676	79.242378	48.576801	107.184227	-0.637545	0.000000	-4.959187	0.000000	0.000000	0.000000	-0.868254	-0.366619	-2.466988	0.000000	0.000000	2.000000	66.000000	0.000000
3791.559172	-0.087994	0.565044	0.107676	79.242378	48.576801	107.184227	-0.637545	0.000000	-4.959187	0.000000	0.000000	0.000000	-0.868254	-0.366619	-2.466988	0.000000	0.000000	2.000000	66.000000	0.000000
3791.562506	-0.090900	0.563902	0.099372	78.879112	43.712944	102.618515	-0.554057	0.000000	-4.969207	0.000000	0.000000	0.000000	-0.871720	-0.342477	-2.491365	0.000000	0.000000	2.000000	66.000000	0.000000
3791.565839	-0.090900	0.563902	0.099372	78.879112	43.712944	102.618515	-0.554057	0.000000	-4.969207	0.000000	0.000000	0.000000	-0.871720	-0.342477	-2.491365	0.000000	0.000000	2.000000	66.000000	0.000000
3791.569172	-0.090900	0.563902	0.099372	78.879112	43.712944	102.618515	-0.554057	0.000000	-4.969207	0.000000	0.000000	0.000000	-0.871720	-0.342477	-2.491365	0.000000	0.000000	2.000000	66.000000	0.000000
3791.572506	-0.093716	0.562724	0.090904	78.240761	38.508389	98.208153	-0.454998	0.000000	-4.968584	0.000000	0.000000	0.000000	-0.844825	-0.353297	-2.540247	0.000000	0.000000	2.000000	66.000000	0.000000
3791.575839	-0.093716	0.562724	0.090904	78.240761	38.508389	98.208153	-0.454998	0.000000	-4.968584	0.000000	0.000000	0.000000	-0.844825	-0.353297	-2.540247	0.000000	0.000000	2.000000	66.000000	0.000000
3791.579172	-0.093716	0.562724	0.090904	78.240761	38.508389	98.208153	-0.454998	0.000000	-4.968584	0.000000	0.000000	0.000000	-0.844825	-0.353297	-2.540247	0.000000	0.000000	2.000000	66.000000	0.000000
3791.582506	-0.096440	0.561529	0.082290	77.422279	33.973991	94.625465	-0.314194	0.000000	-4.545209	0.000000	0.000000	0.000000	-0.817073	-0.358645	-2.584211	0.000000	0.000000	2.000000	66.000000	0.000000
3791.585839	-0.096440	0.561529	0.082290	77.422279	33.973991	94.625465	-0.314194	0.000000	-4.545209	0.000000	0.000000	0.000000	-0.817073	-0.358645	-2.584211	0.000000	0.000000	2.000000	66.000000	0.000000
3791.589172	-0.096440	0.561529	0.082290	77.422279	33.973991	94.625465	-0.314194	0.000000	-4.545209	0.000000	0.000000	0.000000	-0.817073	-0.358645	-2.584211	0.000000	0.000000	2.000000	66.000000	0.000000
3791.592506	-0.099048	0.560292	0.073579	76.545525	30.194750	91.870728	-0.178015	0.000000	-4.114507	0.000000	0.000000	0.000000	-0.782607	-0.370896	-2.613315	0.000000	0.000000	2.000000	66.000000	0.000000
3791.595839	-0.099048	0.560292	0.073579	76.545525	30.194750	91.870728	-0.178015	0.000000	-4.114507	0.000000	0.000000	0.000000	-0.782607	-0.370896	-2.613315	0.000000	0.000000	2.000000	66.000000	0.000000
3791.599172	-0.099048	0.560292	0.073579	76.545525	30.194750	91.870728	-0.178015	0.000000	-4.114507	0.000000	0.000000	0.000000	-0.782607	-0.370896	-2.613315	0.000000	0.000000	2.000000	66.000000	0.000000
3791.602506	-0.101535	0.558921	0.064750	75.681786	26.901728	89.498444	-0.047580	0.000000	-3.678955	0.000000	0.000000	0.000000	-0.745929	-0.411402	-2.648600	0.000000	0.000000	2.000000	66.000000	0.000000
3791.605839	-0.101535	0.558921	0.064750	75.681786	26.901728	89.498444	-0.047580	0.000000	-3.678955	0.000000	0.000000	0.000000	-0.745929	-0.411402	-2.648600	0.000000	0.000000	2.000000	66.000000	0.000000
3791.609172	-0.101535	0.558921	0.064750	75.681786	26.901728	89.498444	-0.047580	0.000000	-3.678955	0.000000	0.000000	0.000000	-0.745929	-0.411402	-2.648600	0.000000	0.000000	2.000000	66.000000	0.000000
3791.612506	-0.103762	0.557290	0.055772	74.904373	23.891932	86.930786	0.076741	0.000000	-3.237521	0.000000	0.000000	0.000000	-0.668117	-0.489427	-2.693386	0.000000	0.000000	2.000000	66.000000	0.000000
3791.615839	-0.103762	0.557290	0.055772	74.904373	23.891932	86.930786	0.076741	0.000000	-3.237521	0.000000	0.000000	0.000000	-0.668117	-0.489427	-2.693386	0.000000	0.000000	2.000000	66.000000	0.000000
3791.619172	-0.103762	0.557290	0.055772	74.904373	23.891932	86.930786	0.076741	0.000000	-3.237521	0.000000	0.000000	0.000000	-0.668117	-0.489427	-2.693386	0.000000	0.000000	2.000000	66.000000	0.000000
3791.622506	-0.105446	0.555523	0.047554	74.304649	21.205622	83.988266	0.188094	0.000000	-2.788624	0.000000	0.000000	0.000000	-0.505201	-0.529994	-2.465556	0.000000	0.000000	2.000000	66.000000	0.000000
3791.625839	-0.105446	0.555523	0.047554	74.304649	21.205622	83.988266	0.188094	0.000000	-2.788624	0.000000	0.000000	0.000000	-0.505201	-0.529994	-2.465556	0.000000	0.000000	2.000000	66.000000	0.000000
3791.629172	-0.105446	0.555523	0.047554	74.304649	21.205622	83.988266	0.188094	0.000000	-2.788624	0.000000	0.000000	0.000000	-0.505201	-0.529994	-2.465556	0.000000	0.000000	2.000000	66.000000	0.000000
3791.632506	-0.106881	0.553216	0.038187	73.638634	17.896408	79.702522	0.272294	0.000000	-2.377698	0.000000	0.000000	0.000000	-0.430410	-0.692128	-2.810051	0.000000	0.000000	2.000000	66.000000	0.000000
3791.635839	-0.106881	0.553216	0.038187	73.638634	17.896408	79.702522	0.272294	0.000000	-2.377698	0.000000	0.000000	0.000000	-0.430410	-0.692128	-2.810051	0.000000	0.000000	2.000000	66.000000	0.000000
3791.639172	-0.106881	0.553216	0.038187	73.638634	17.896408	79.702522	0.272294	0.000000	-2.377698	0.000000	0.000000	0.000000	-0.430410	-0.692128	-2.810051	0.000000	0.000000	2.000000	66.000000	0.000000
3791.642506	-0.107948	0.550828	0.029009	72.535217	13.540937	74.300819	0.344029	0.000000	-1.909356	0.000000	0.000000	0.000000	-0.320197	-0.716393	-2.753320	0.000000	0.000000	2.000000	66.000000	0.000000
3791.645839	-0.107948	0.550828	0.029009	72.535217	13.540937	74.300819	0.344029	0.000000	-1.909356	0.000000	0.000000	0.000000	-0.320197	-0.716393	-2.753320	0.000000	0.000000	2.000000	66.000000	0.000000
3791.649172	-0.107948	0.550828	0.029009	72.535217	13.540937	74.300819	0.344029	0.000000	-1.909356	0.000000	0.000000	0.000000	-0.320197	-0.716393	-2.753320	0.000000	0.000000	2.000000	66.000000	0.000000
3791.652506	-0.108713	0.548386	0.019291	70.726204	8.384787	68.765701	0.397395	0.000000	-1.450469	0.000000	0.000000	0.000000	-0.229618	-0.732507	-2.915521	0.000000	0.000000	2.000000	66.000000	0.000000
3791.655839	-0.108713	0.548386	0.019291	70.726204	8.384787	68.765701	0.397395	0.000000	-1.450469	0.000000	0.000000	0.000000	-0.229618	-0.732507	-2.915521	0.000000	0.000000	2.000000	66.000000	0.000000
3791.659172	-0.108713	0.548386	0.019291	70.726204	8.384787	68.765701	0.397395	0.000000	-1.450469	0.000000	0.000000	0.000000	-0.229618	-0.732507	-2.915521	0.000000	0.000000	2.000000	66.000000	0.000000
3791.662506	-0.109008	0.546677	0.011846	69.062027	4.757183	65.626556	0.435665	0.000000	-0.964549	0.000000	0.000000	0.000000	-0.088272	-0.512636	-2.233598	0.000000	0.000000	2.000000	66.000000	0.000000
3791.665839	-0.109008	0.546677	0.011846	69.062027	4.757183	65.626556	0.435665	0.000000	-0.964549	0.000000	0.000000	0.000000	-0.088272	-0.512636	-2.233598	0.000000	0.000000	2.000000	66.000000	0.000000
3791.669172	-0.109008	0.546677	0.011846	69.062027	4.757183	65.626556	0.435665	0.000000	-0.964549	0.000000	0.000000	0.000000	-0.088272	-0.512636	-2.233598	0.000000	0.000000	2.000000	66.000000	0.000000
3791.672506	-0.109104	0.545025	0.003427	66.926064	1.045599	62.705326	0.450377	0.000000	-0.592283	0.000000	0.000000	0.000000	-0.028986	-0.495789	-2.525657	0.000000	0.000000	2.000000	66.000000	0.000000
3791.675839	-0.109104	0.545025	0.003427	66.926064	1.045599	62.705326	0.450377	0.000000	-0.592283	0.000000	0.000000	0.000000	-0.028986	-0.495789	-2.525657	0.000000	0.000000	2.000000	66.000000	0.000000
3791.679172	-0.109104	0.545025	0.003427	66.926064	1.045599	62.705326	0.450377	0.000000	-0.592283	0.000000	0.000000	0.000000	-0.028986	-0.495789	-2.525657	0.000000	0.000000	2.000000	66.000000	0.000000
3791.682506	-0.109230	0.543716	-0.003635	65.077110	-1.743997	60.538113	0.455208	0.000000	-0.171340	0.000000	0.000000	0.000000	-0.037617	-0.392514	-2.118403	0.000000	0.000000	2.000000	66.000000	0.000000
3791.685839	-0.109230	0.543716	-0.003635	65.077110	-1.743997	60.538113	0.455208	0.000000	-0.171340	0.000000	0.000000	0.000000	-0.037617	-0.392514	-2.118403	0.000000	0.000000	2.000000	66.000000	0.000000
3791.689172	-0.109230	0.543716	-0.003635	65.077110	-1.743997	60.538113	0.455208	0.000000	-0.171340	0.000000	0.000000	0.000000	-0.037617	-0.392514	-2.118403	0.000000	0.000000	2.000000	66.000000	0.000000
3791.692506	-0.109493	0.542375	-0.009916	64.478531	-2.974701	59.624519	0.461477	0.000000	0.181727	0.000000	0.000000	0.000000	-0.079048	-0.402484	-1.884474	0.000000	0.000000	2.000000	66.000000	0.000000
3791.695839	-0.109493	0.542375	-0.009916	64.478531	-2.974701	59.624519	0.461477	0.000000	0.181727	0.000000	0.000000	0.000000	-0.079048	-0.402484	-1.884474	0.000000	0.000000	2.000000	66.000000	0.000000
3791.699172	-0.109493	0.542375	-0.009916	64.478531	-2.974701	59.624519	0.461477	0.000000	0.181727	0.000000	0.000000	0.000000	-0.079048	-0.402484	-1.884474	0.000000	0.000000	2.000000	66.000000	0.000000
3791.702506	-0.109653	0.540550	-0.017406	64.962860	-3.157184	59.669170	0.474652	0.000000	0.495806	0.000000	0.000000	0.000000	-0.048045	-0.547294	-2.246924	0.000000	0.000000	2.000000	66.000000	0.000000
3791.705839	-0.109653	0.540550	-0.017406	64.962860	-3.157184	59.669170	0.474652	0.000000	0.495806	0.000000	0.000000	0.000000	-0.048045	-0.547294	-2.246924	0.000000	0.000000	2.000000	66.000000	0.000000
3791.709172	-0.109653	0.540550	-0.017406	64.962860	-3.157184	59.669170	0.474652	0.000000	0.495806	0.000000	0.000000	0.000000	-0.048045	-0.547294	-2.246924	0.000000	0.000000	2.000000	66.000000	0.000000
3791.712506	-0.109682	0.538958	-0.023435	65.450958	-3.143219	59.901127	0.482659	0.000000	0.870294	0.000000	0.000000	0.000000	-0.008666	-0.477592	-1.808849	0.000000	0.000000	2.000000	66.000000	0.000000
3791.715839	-0.109682	0.538958	-0.023435	65.450958	-3.143219	59.901127	0.482659	0.000000	0.870294	0.000000	0.000000	0.000000	-0.008666	-0.477592	-1.808849	0.000000	0.000000	2.000000	66.000000	0.000000
3791.719172	-0.109682	0.538958	-0.023435	65.450958	-3.143219	59.901127	0.482659	0.000000	0.870294	0.000000	0.000000	0.000000	-0.008666	-0.477592	-1.808849	0.000000	0.000000	2.000000	66.000000	0.000000
3791.722506	-0.109514	0.537537	-0.028385	65.875107	-3.101922	60.099751	0.484103	0.000000	1.171768	0.000000	0.000000	0.000000	0.050384	-0.426359	-1.484760	0.000000	0.000000	2.000000	66.000000	0.000000
3791.725839	-0.109514	0.537537	-0.028385	65.875107	-3.101922	60.099751	0.484103	0.000000	1.171768	0.000000	0.000000	0.000000	0.050384	-0.426359	-1.484760	0.000000	0.000000	2.000000	66.000000	0.000000
3791.729172	-0.109514	0.537537	-0.028385	65.875107	-3.101922	60.099751	0.484103	0.000000	1.171768	0.000000	0.000000	0.000000	0.050384	-0.426359	-1.484760	0.000000	0.000000	2.000000	66.000000	0.000000
3791.732506	-0.109016	0.535799	-0.033441	66.347771	-2.994392	60.333351	0.475706	0.000000	1.419229	0.000000	0.000000	0.000000	0.149440	-0.521516	-1.516881	0.000000	0.000000	2.000000	66.000000	0.000000
3791.735839	-0.109016	0.535799	-0.033441	66.347771	-2.994392	60.333351	0.475706	0.000000	1.419229	0.000000	0.000000	0.000000	0.149440	-0.521516	-1.516881	0.000000	0.000000	2.000000	66.000000	0.000000
3791.739172	-0.109016	0.535799	-0.033441	66.347771	-2.994392	60.333351	0.475706	0.000000	1.419229	0.000000	0.000000	0.000000	0.149440	-0.521516	-1.516881	0.000000	0.000000	2.000000	66.000000	0.000000
3791.742506	-0.108029	0.533950	-0.038351	66.836403	-2.809052	60.583172	0.450800	0.000000	1.672042	0.000000	0.000000	0.000000	0.296231	-0.554797	-1.472904	0.000000	0.000000	2.000000	66.000000	0.000000
3791.745839	-0.108029	0.533950	-0.038351	66.836403	-2.809052	60.583172	0.450800	0.000000	1.672042	0.000000	0.000000	0.000000	0.296231	-0.554797	-1.472904	0.000000	0.000000	2.000000	66.000000	0.000000
3791.749172	-0.108029	0.533950	-0.038351	66.836403	-2.809052	60.583172	0.450800	0.000000	1.672042	0.000000	0.000000	0.000000	0.296231	-0.554797	-1.472904	0.000000	0.000000	2.000000	66.000000	0.000000
3791.752506	-0.106854	0.532519	-0.042089	67.198898	-2.632333	60.755169	0.401428	0.000000	1.917526	0.000000	0.000000	0.000000	0.352285	-0.429244	-1.121460	0.000000	0.000000	2.000000	66.000000	0.000000
3791.755839	-0.106854	0.532519	-0.042089	67.198898	-2.632333	60.755169	0.401428	0.000000	1.917526	0.000000	0.000000	0.000000	0.352285	-0.429244	-1.121460	0.000000	0.000000	2.000000	66.000000	0.000000
3791.759172	-0.106854	0.532519	-0.042089	67.198898	-2.632333	60.755169	0.401428	0.000000	1.917526	0.000000	0.000000	0.000000	0.352285	-0.429244	-1.121460	0.000000	0.000000	2.000000	66.000000	0.000000
3791.762506	-0.105658	0.531460	-0.045117	67.410385	-2.550188	60.801067	0.342713	0.000000	2.104436	0.000000	0.000000	0.000000	0.358950	-0.317616	-0.908420	0.000000	0.000000	2.000000	66.000000	0.000000
3791.765839	-0.105658	0.531460	-0.045117	67.410385	-2.550188	60.801067	0.342713	0.000000	2.104436	0.000000	0.000000	0.000000	0.358950	-0.317616	-0.908420	0.000000	0.000000	2.000000	66.000000	0.000000
3791.769172	-0.105658	0.531460	-0.045117	67.410385	-2.550188	60.801067	0.342713	0.000000	2.104436	0.000000	0.000000	0.000000	0.358950	-0.317616	-0.908420	0.000000	0.000000	2.000000	66.000000	0.000000
3791.772506	-0.104681	0.530805	-0.047473	67.531128	-2.525680	60.782368	0.282889	0.000000	2.255840	0.000000	0.000000	0.000000	0.293171	-0.196534	-0.706951	0.000000	0.000000	2.000000	66.000000	0.000000
3791.775839	-0.104681	0.530805	-0.047473	67.531128	-2.525680	60.782368	0.282889	0.000000	2.255840	0.000000	0.000000	0.000000	0.293171	-0.196534	-0.706951	0.000000	0.000000	2.000000	66.000000	0.000000
3791.779172	-0.104681	0.530805	-0.047473	67.531128	-2.525680	60.782368	0.282889	0.000000	2.255840	0.000000	0.000000	0.000000	0.293171	-0.196534	-0.706951	0.000000	0.000000	2.000000	66.000000	0.000000
3791.782506	-0.104017	0.530441	-0.049181	67.626900	-2.510909	60.741528	0.234027	0.000000	2.373665	0.000000	0.000000	0.000000	0.198934	-0.109149	-0.512186	0.000000	0.000000	2.000000	66.000000	0.000000
3791.785839	-0.104017	0.530441	-0.049181	67.626900	-2.510909	60.741528	0.234027	0.000000	2.373665	0.000000	0.000000	0.000000	0.198934	-0.109149	-0.512186	0.000000	0.000000	2.000000	66.000000	0.000000
3791.789172	-0.104017	0.530441	-0.049181	67.626900	-2.510909	60.741528	0.234027	0.000000	2.373665	0.000000	0.000000	0.000000	0.198934	-0.109149	-0.512186	0.000000	0.000000	2.000000	66.000000	0.000000
3791.792506	-0.103549	0.530191	-0.050613	67.732430	-2.499880	60.678493	0.200871	0.000000	2.459029	0.000000	0.000000	0.000000	0.140400	-0.074928	-0.429786	0.000000	0.000000	2.000000	66.000000	0.000000
3791.795839	-0.103549	0.530191	-0.050613	67.732430	-2.499880	60.678493	0.200871	0.000000	2.459029	0.000000	0.000000	0.000000	0.140400	-0.074928	-0.429786	0.000000	0.000000	2.000000	66.000000	0.000000
3791.799172	-0.103549	0.530191	-0.050613	67.732430	-2.499880	60.678493	0.200871	0.000000	2.459029	0.000000	0.000000	0.000000	0.140400	-0.074928	-0.429786	0.000000	0.000000	2.000000	66.000000	0.000000
3791.802506	-0.103549	0.530191	-0.050613	67.810699	-2.482111	60.672688	0.177471	0.000000	2.530660	0.000000	0.000000	0.000000	0.140400	-0.074928	-0.429786	0.000000	0.000000	2.000000	66.000000	0.000000
3791.805839	-0.103305	0.530078	-0.051573	67.810699	-2.482111	60.672688	0.177471	0.000000	2.530660	0.000000	0.000000	0.000000	0.073312	-0.034026	-0.287870	0.000000	0.000000	2.000000	66.000000	0.000000
3791.809172	-0.103305	0.530078	-0.051573	67.810699	-2.482111	60.672688	0.177471	0.000000	2.530660	0.000000	0.000000	0.000000	0.073312	-0.034026	-0.287870	0.000000	0.000000	2.000000	66.000000	0.000000
3791.812506	-0.103121	0.529926	-0.052217	68.000587	-2.266645	60.899853	0.177471	0.000000	2.530660	0.000000	0.000000	0.000000	0.055351	-0.045554	-0.193217	0.000000	0.000000	2.000000	66.000000	0.000000
3791.815839	-0.103121	0.529926	-0.052217	68.000587	-2.266645	60.899853	0.177471	0.000000	2.530660	0.000000	0.000000	0.000000	0.055351	-0.045554	-0.193217	0.000000	0.000000	2.000000	66.000000	0.000000
3791.819172	-0.103121	0.529926	-0.052217	68.000587	-2.266645	60.899853	0.177471	0.000000	2.530660	0.000000	0.000000	0.000000	0.055351	-0.045554	-0.193217	0.000000	0.000000	2.000000	66.000000	0.000000
3791.822506	-0.102958	0.529660	-0.052777	68.703659	-1.328425	61.803745	0.156027	0.000000	2.610841	0.000000	0.000000	0.000000	0.048900	-0.079753	-0.167960	0.000000	0.000000	2.000000	66.000000	0.000000
3791.825839	-0.102958	0.529660	-0.052777	68.703659	-1.328425	61.803745	0.156027	0.000000	2.610841	0.000000	0.000000	0.000000	0.048900	-0.079753	-0.167960	0.000000	0.000000	2.000000	66.000000	0.000000
3791.829172	-0.102958	0.529660	-0.052777	68.703659	-1.328425	61.803745	0.156027	0.000000	2.610841	0.000000	0.000000	0.000000	0.048900	-0.079753	-0.167960	0.000000	0.000000	2.000000	66.000000	0.000000
3791.832506	-0.102604	0.529364	-0.053121	69.749977	0.268917	63.316437	0.147877	0.000000	2.638834	0.000000	0.000000	0.000000	0.105928	-0.088771	-0.103252	0.000000	0.000000	2.000000	66.000000	0.000000
3791.835839	-0.102604	0.529364	-0.053121	69.749977	0.268917	63.316437	0.147877	0.000000	2.638834	0.000000	0.000000	0.000000	0.105928	-0.088771	-0.103252	0.000000	0.000000	2.000000	66.000000	0.000000
3791.839172	-0.102604	0.529364	-0.053121	69.749977	0.268917	63.316437	0.147877	0.000000	2.638834	0.000000	0.000000	0.000000	0.105928	-0.088771	-0.103252	0.000000	0.000000	2.000000	66.000000	0.000000
3791.842506	-0.102102	0.529197	-0.053010	70.772667	2.111665	65.050842	0.130222	0.000000	2.656043	0.000000	0.000000	0.000000	0.150820	-0.050088	0.033224	0.000000	0.000000	2.000000	66.000000	0.000000
3791.845839	-0.102102	0.529197	-0.053010	70.772667	2.111665	65.050842	0.130222	0.000000	2.656043	0.000000	0.000000	0.000000	0.150820	-0.050088	0.033224	0.000000	0.000000	2.000000	66.000000	0.000000
3791.849172	-0.102102	0.529197	-0.053010	70.772667	2.111665	65.050842	0.130222	0.000000	2.656043	0.000000	0.000000	0.000000	0.150820	-0.050088	0.033224	0.000000	0.000000	2.000000	66.000000	0.000000
3791.852506	-0.101584	0.529053	-0.052553	71.821510	4.277508	67.079689	0.105086	0.000000	2.650506	0.000000	0.000000	0.000000	0.155310	-0.043434	0.137195	0.000000	0.000000	2.000000	66.000000	0.000000
3791.855839	-0.101584	0.529053	-0.052553	71.821510	4.277508	67.079689	0.105086	0.000000	2.650506	0.000000	0.000000	0.000000	0.155310	-0.043434	0.137195	0.000000	0.000000	2.000000	66.000000	0.000000
3791.859172	-0.101584	0.529053	-0.052553	71.821510	4.277508	67.079689	0.105086	0.000000	2.650506	0.000000	0.000000	0.000000	0.155310	-0.043434	0.137195	0.000000	0.000000	2.000000	66.000000	0.000000
3791.862506	-0.101584	0.529053	-0.052553	72.654373	6.174938	68.820267	0.079201	0.000000	2.627640	0.000000	0.000000	0.000000	0.155310	-0.043434	0.137195	0.000000	0.000000	2.000000	66.000000	0.000000
3791.865839	-0.101123	0.528900	-0.051947	72.654373	6.174938	68.820267	0.079201	0.000000	2.627640	0.000000	0.000000	0.000000	0.138367	-0.045905	0.181694	0.000000	0.000000	2.000000	66.000000	0.000000
3791.869172	-0.101123	0.528900	-0.051947	72.654373	6.174938	68.820267	0.079201	0.000000	2.627640	0.000000	0.000000	0.000000	0.138367	-0.045905	0.181694	0.000000	0.000000	2.000000	66.000000	0.000000
3791.872506	-0.100423	0.528715	-0.050977	73.633507	8.760249	71.215996	0.079201	0.000000	2.627640	0.000000	0.000000	0.000000	0.209926	-0.055521	0.290945	0.000000	0.000000	2.000000	66.000000	0.000000
3791.875839	-0.100423	0.528715	-0.050977	73.633507	8.760249	71.215996	0.079201	0.000000	2.627640	0.000000	0.000000	0.000000	0.209926	-0.055521	0.290945	0.000000	0.000000	2.000000	66.000000	0.000000
3791.879172	-0.100423	0.528715	-0.050977	73.633507	8.760249	71.215996	0.079201	0.000000	2.627640	0.000000	0.000000	0.000000	0.209926	-0.055521	0.290945	0.000000	0.000000	2.000000	66.000000	0.000000
3791.882506	-0.099577	0.528551	-0.049839	74.485664	11.601019	73.949600	0.021152	0.000000	2.548867	0.000000	0.000000	0.000000	0.253952	-0.049181	0.341379	0.000000	0.000000	2.000000	66.000000	0.000000
3791.885839	-0.099577	0.528551	-0.049839	74.485664	11.601019	73.949600	0.021152	0.000000	2.548867	0.000000	0.000000	0.000000	0.253952	-0.049181	0.341379	0.000000	0.000000	2.000000	66.000000	0.000000
3791.889172	-0.099577	0.528551	-0.049839	74.485664	11.601019	73.949600	0.021152	0.000000	2.548867	0.000000	0.000000	0.000000	0.253952	-0.049181	0.341379	0.000000	0.000000	2.000000	66.000000	0.000000
3791.892506	-0.098612	0.528423	-0.048660	75.220482	14.781477	77.106659	-0.021173	0.000000	2.491971	0.000000	0.000000	0.000000	0.289349	-0.038167	0.353820	0.000000	0.000000	2.000000	66.000000	0.000000
3791.895839	-0.098612	0.528423	-0.048660	75.220482	14.781477	77.106659	-0.021173	0.000000	2.491971	0.000000	0.000000	0.000000	0.289349	-0.038167	0.353820	0.000000	0.000000	2.000000	66.000000	0.000000
3791.899172	-0.098612	0.528423	-0.048660	75.220482	14.781477	77.106659	-0.021173	0.000000	2.491971	0.000000	0.000000	0.000000	0.289349	-0.038167	0.353820	0.000000	0.000000	2.000000	66.000000	0.000000
3791.902506	-0.097281	0.528247	-0.047182	75.966766	18.979715	81.318428	-0.069398	0.000000	2.433001	0.000000	0.000000	0.000000	0.399210	-0.052797	0.443338	0.000000	0.000000	2.000000	66.000000	0.000000
3791.905839	-0.097281	0.528247	-0.047182	75.966766	18.979715	81.318428	-0.069398	0.000000	2.433001	0.000000	0.000000	0.000000	0.399210	-0.052797	0.443338	0.000000	0.000000	2.000000	66.000000	0.000000
3791.909172	-0.097281	0.528247	-0.047182	75.966766	18.979715	81.318428	-0.069398	0.000000	2.433001	0.000000	0.000000	0.000000	0.399210	-0.052797	0.443338	0.000000	0.000000	2.000000	66.000000	0.000000
3791.912506	-0.095775	0.528091	-0.045537	76.580772	23.629705	86.003250	-0.135932	0.000000	2.359111	0.000000	0.000000	0.000000	0.451992	-0.046813	0.493662	0.000000	0.000000	2.000000	66.000000	0.000000
3791.915839	-0.095775	0.528091	-0.045537	76.580772	23.629705	86.003250	-0.135932	0.000000	2.359111	0.000000	0.000000	0.000000	0.451992	-0.046813	0.493662	0.000000	0.000000	2.000000	66.000000	0.000000
3791.919172	-0.095775	0.528091	-0.045537	76.580772	23.629705	86.003250	-0.135932	0.000000	2.359111	0.000000	0.000000	0.000000	0.451992	-0.046813	0.493662	0.000000	0.000000	2.000000	66.000000	0.000000
3791.922506	-0.094025	0.527946	-0.043549	77.112900	29.044922	91.426239	-0.211264	0.000000	2.276834	0.000000	0.000000	0.000000	0.524922	-0.043762	0.596277	0.000000	0.000000	2.000000	66.000000	0.000000
3791.925839	-0.094025	0.527946	-0.043549	77.112900	29.044922	91.426239	-0.211264	0.000000	2.276834	0.000000	0.000000	0.000000	0.524922	-0.043762	0.596277	0.000000	0.000000	2.000000	66.000000	0.000000
3791.929172	-0.094025	0.527946	-0.043549	77.112900	29.044922	91.426239	-0.211264	0.000000	2.276834	0.000000	0.000000	0.000000	0.524922	-0.043762	0.596277	0.000000	0.000000	2.000000	66.000000	0.000000
3791.932506	-0.092509	0.527945	-0.041743	77.432899	33.536701	95.884125	-0.298751	0.000000	2.177454	0.000000	0.000000	0.000000	0.454898	-0.000171	0.541936	0.000000	0.000000	2.000000	66.000000	0.000000
3791.935839	-0.092509	0.527945	-0.041743	77.432899	33.536701	95.884125	-0.298751	0.000000	2.177454	0.000000	0.000000	0.000000	0.454898	-0.000171	0.541936	0.000000	0.000000	2.000000	66.000000	0.000000
3791.939172	-0.092509	0.527945	-0.041743	77.432899	33.536701	95.884125	-0.298751	0.000000	2.177454	0.000000	0.000000	0.000000	0.454898	-0.000171	0.541936	0.000000	0.000000	2.000000	66.000000	0.000000
3791.942506	-0.090809	0.528108	-0.039478	77.675034	38.477032	100.737556	-0.374568	0.000000	2.087132	0.000000	0.000000	0.000000	0.509788	0.048897	0.679509	0.000000	0.000000	2.000000	66.000000	0.000000
3791.945839	-0.090809	0.528108	-0.039478	77.675034	38.477032	100.737556	-0.374568	0.000000	2.087132	0.000000	0.000000	0.000000	0.509788	0.048897	0.679509	0.000000	0.000000	2.000000	66.000000	0.000000
3791.949172	-0.090809	0.528108	-0.039478	77.675034	38.477032	100.737556	-0.374568	0.000000	2.087132	0.000000	0.000000	0.000000	0.509788	0.048897	0.679509	0.000000	0.000000	2.000000	66.000000	0.000000
3791.952506	-0.089102	0.528469	-0.036962	77.827690	43.122982	105.220139	-0.459532	0.000000	1.973880	0.000000	0.000000	0.000000	0.512065	0.108188	0.754699	0.000000	0.000000	2.000000	66.000000	0.000000
3791.955839	-0.089102	0.528469	-0.036962	77.827690	43.122982	105.220139	-0.459532	0.000000	1.973880	0.000000	0.000000	0.000000	0.512065	0.108188	0.754699	0.000000	0.000000	2.000000	66.000000	0.000000
3791.959172	-0.089102	0.528469	-0.036962	77.827690	43.122982	105.220139	-0.459532	0.000000	1.973880	0.000000	0.000000	0.000000	0.512065	0.108188	0.754699	0.000000	0.000000	2.000000	66.000000	0.000000
3791.962506	-0.087399	0.529014	-0.034220	77.959442	47.341190	109.129021	-0.544877	0.000000	1.848097	0.000000	0.000000	0.000000	0.510960	0.163464	0.822441	0.000000	0.000000	2.000000	66.000000	0.000000
3791.965839	-0.087399	0.529014	-0.034220	77.959442	47.341190	109.129021	-0.544877	0.000000	1.848097	0.000000	0.000000	0.000000	0.510960	0.163464	0.822441	0.000000	0.000000	2.000000	66.000000	0.000000
3791.969172	-0.087399	0.529014	-0.034220	77.959442	47.341190	109.129021	-0.544877	0.000000	1.848097	0.000000	0.000000	0.000000	0.510960	0.163464	0.822441	0.000000	0.000000	2.000000	66.000000	0.000000
3791.972506	-0.085762	0.529713	-0.031240	78.108635	51.212109	112.543983	-0.630037	0.000000	1.711024	0.000000	0.000000	0.000000	0.491315	0.209849	0.894162	0.000000	0.000000	2.000000	66.000000	0.000000
3791.975839	-0.085762	0.529713	-0.031240	78.108635	51.212109	112.543983	-0.630037	0.000000	1.711024	0.000000	0.000000	0.000000	0.491315	0.209849	0.894162	0.000000	0.000000	2.000000	66.000000	0.000000
3791.979172	-0.085762	0.529713	-0.031240	78.108635	51.212109	112.543983	-0.630037	0.000000	1.711024	0.000000	0.000000	0.000000	0.491315	0.209849	0.894162	0.000000	0.000000	2.000000	66.000000	0.000000
3791.982506	-0.084198	0.530562	-0.028068	78.240852	54.622749	115.442421	-0.711922	0.000000	1.561997	0.000000	0.000000	0.000000	0.469072	0.254711	0.951673	0.000000	0.000000	2.000000	66.000000	0.000000
3791.985839	-0.084198	0.530562	-0.028068	78.240852	54.622749	115.442421	-0.711922	0.000000	1.561997	0.000000	0.000000	0.000000	0.469072	0.254711	0.951673	0.000000	0.000000	2.000000	66.000000	0.000000
3791.989172	-0.084198	0.530562	-0.028068	78.240852	54.622749	115.442421	-0.711922	0.000000	1.561997	0.000000	0.000000	0.000000	0.469072	0.254711	0.951673	0.000000	0.000000	2.000000	66.000000	0.000000
3791.992506	-0.082741	0.531508	-0.024747	78.385208	57.475658	117.721260	-0.790101	0.000000	1.403384	0.000000	0.000000	0.000000	0.437116	0.283694	0.996231	0.000000	0.000000	2.000000	66.000000	0.000000
3791.995839	-0.082741	0.531508	-0.024747	78.385208	57.475658	117.721260	-0.790101	0.000000	1.403384	0.000000	0.000000	0.000000	0.437116	0.283694	0.996231	0.000000	0.000000	2.000000	66.000000	0.000000
3791.999172	-0.082741	0.531508	-0.024747	78.385208	57.475658	117.721260	-0.790101	0.000000	1.403384	0.000000	0.000000	0.000000	0.437116	0.283694	0.996231	0.000000	0.000000	2.000000	66.000000	0.000000
3792.002506	-0.081432	0.532527	-0.021282	78.562035	59.704243	119.316223	-0.862954	0.000000	1.237346	0.000000	0.000000	0.000000	0.392641	0.305884	1.039548	0.000000	0.000000	2.000000	66.000000	0.000000
3792.005839	-0.081432	0.532527	-0.021282	78.562035	59.704243	119.316223	-0.862954	0.000000	1.237346	0.000000	0.000000	0.000000	0.392641	0.305884	1.039548	0.000000	0.000000	2.000000	66.000000	0.000000
3792.009172	-0.081432	0.532527	-0.021282	78.562035	59.704243	119.316223	-0.862954	0.000000	1.237346	0.000000	0.000000	0.000000	0.392641	0.305884	1.039548	0.000000	0.000000	2.000000	66.000000	0.000000
3792.012506	-0.080261	0.533599	-0.017733	78.756073	61.343418	120.306625	-0.928394	0.000000	1.064088	0.000000	0.000000	0.000000	0.351260	0.321428	1.064497	0.000000	0.000000	2.000000	66.000000	0.000000
3792.015839	-0.080261	0.533599	-0.017733	78.756073	61.343418	120.306625	-0.928394	0.000000	1.064088	0.000000	0.000000	0.000000	0.351260	0.321428	1.064497	0.000000	0.000000	2.000000	66.000000	0.000000
3792.019172	-0.080261	0.533599	-0.017733	78.756073	61.343418	120.306625	-0.928394	0.000000	1.064088	0.000000	0.000000	0.000000	0.351260	0.321428	1.064497	0.000000	0.000000	2.000000	66.000000	0.000000
3792.022506	-0.079144	0.534682	-0.014102	78.935089	62.578850	120.924706	-0.986937	0.000000	0.886672	0.000000	0.000000	0.000000	0.335323	0.325041	1.089540	0.000000	0.000000	2.000000	66.000000	0.000000
3792.025839	-0.079144	0.534682	-0.014102	78.935089	62.578850	120.924706	-0.986937	0.000000	0.886672	0.000000	0.000000	0.000000	0.335323	0.325041	1.089540	0.000000	0.000000	2.000000	66.000000	0.000000
3792.029172	-0.079144	0.534682	-0.014102	78.935089	62.578850	120.924706	-0.986937	0.000000	0.886672	0.000000	0.000000	0.000000	0.335323	0.325041	1.089540	0.000000	0.000000	2.000000	66.000000	0.000000
3792.032506	-0.078079	0.535778	-0.010387	79.082397	63.531128	121.316208	-1.042825	0.000000	0.705082	0.000000	0.000000	0.000000	0.319304	0.328649	1.114487	0.000000	0.000000	2.000000	66.000000	0.000000
3792.035839	-0.078079	0.535778	-0.010387	79.082397	63.531128	121.316208	-1.042825	0.000000	0.705082	0.000000	0.000000	0.000000	0.319304	0.328649	1.114487	0.000000	0.000000	2.000000	66.000000	0.000000
3792.039172	-0.078079	0.535778	-0.010387	79.082397	63.531128	121.316208	-1.042825	0.000000	0.705082	0.000000	0.000000	0.000000	0.319304	0.328649	1.114487	0.000000	0.000000	2.000000	66.000000	0.000000
3792.042506	-0.077097	0.536870	-0.006680	79.201286	64.212326	121.487999	-1.096042	0.000000	0.519334	0.000000	0.000000	0.000000	0.294642	0.327765	1.112044	0.000000	0.000000	2.000000	66.000000	0.000000
3792.045839	-0.077097	0.536870	-0.006680	79.201286	64.212326	121.487999	-1.096042	0.000000	0.519334	0.000000	0.000000	0.000000	0.294642	0.327765	1.112044	0.000000	0.000000	2.000000	66.000000	0.000000
3792.049172	-0.077097	0.536870	-0.006680	79.201286	64.212326	121.487999	-1.096042	0.000000	0.519334	0.000000	0.000000	0.000000	0.294642	0.327765	1.112044	0.000000	0.000000	2.000000	66.000000	0.000000
3792.052506	-0.076193	0.537952	-0.003022	79.303055	64.684929	121.499802	-1.145149	0.000000	0.333993	0.000000	0.000000	0.000000	0.271332	0.324554	1.097216	0.000000	0.000000	2.000000	66.000000	0.000000
3792.055839	-0.076193	0.537952	-0.003022	79.303055	64.684929	121.499802	-1.145149	0.000000	0.333993	0.000000	0.000000	0.000000	0.271332	0.324554	1.097216	0.000000	0.000000	2.000000	66.000000	0.000000
3792.059172	-0.076193	0.537952	-0.003022	79.303055	64.684929	121.499802	-1.145149	0.000000	0.333993	0.000000	0.000000	0.000000	0.271332	0.324554	1.097216	0.000000	0.000000	2.000000	66.000000	0.000000
3792.062506	-0.075448	0.538923	0.000525	79.398071	64.941620	121.334503	-1.190371	0.000000	0.151124	0.000000	0.000000	0.000000	0.223388	0.291309	1.064200	0.000000	0.000000	2.000000	66.000000	0.000000
3792.065839	-0.075448	0.538923	0.000525	79.398071	64.941620	121.334503	-1.190371	0.000000	0.151124	0.000000	0.000000	0.000000	0.223388	0.291309	1.064200	0.000000	0.000000	2.000000	66.000000	0.000000
3792.069172	-0.075448	0.538923	0.000525	79.398071	64.941620	121.334503	-1.190371	0.000000	0.151124	0.000000	0.000000	0.000000	0.223388	0.291309	1.064200	0.000000	0.000000	2.000000	66.000000	0.000000
3792.072506	-0.074863	0.539841	0.003932	79.489853	65.020294	121.044617	-1.227602	0.000000	-0.026243	0.000000	0.000000	0.000000	0.175381	0.275376	1.022222	0.000000	0.000000	2.000000	66.000000	0.000000
3792.075839	-0.074863	0.539841	0.003932	79.489853	65.020294	121.044617	-1.227602	0.000000	-0.026243	0.000000	0.000000	0.000000	0.175381	0.275376	1.022222	0.000000	0.000000	2.000000	66.000000	0.000000
3792.079172	-0.074863	0.539841	0.003932	79.489853	65.020294	121.044617	-1.227602	0.000000	-0.026243	0.000000	0.000000	0.000000	0.175381	0.275376	1.022222	0.000000	0.000000	2.000000	66.000000	0.000000
3792.082506	-0.074462	0.540750	0.007453	79.577309	64.846817	120.518784	-1.256832	0.000000	-0.196613	0.000000	0.000000	0.000000	0.120447	0.272573	1.056312	0.000000	0.000000	2.000000	66.000000	0.000000
3792.085839	-0.074462	0.540750	0.007453	79.577309	64.846817	120.518784	-1.256832	0.000000	-0.196613	0.000000	0.000000	0.000000	0.120447	0.272573	1.056312	0.000000	0.000000	2.000000	66.000000	0.000000
3792.089172	-0.074462	0.540750	0.007453	79.577309	64.846817	120.518784	-1.256832	0.000000	-0.196613	0.000000	0.000000	0.000000	0.120447	0.272573	1.056312	0.000000	0.000000	2.000000	66.000000	0.000000
3792.092506	-0.074303	0.541432	0.010156	79.640236	64.624229	120.051041	-1.276907	0.000000	-0.372665	0.000000	0.000000	0.000000	0.047516	0.204847	0.810832	0.000000	0.000000	2.000000	66.000000	0.000000
3792.095839	-0.074303	0.541432	0.010156	79.640236	64.624229	120.051041	-1.276907	0.000000	-0.372665	0.000000	0.000000	0.000000	0.047516	0.204847	0.810832	0.000000	0.000000	2.000000	66.000000	0.000000
3792.099172	-0.074303	0.541432	0.010156	79.640236	64.624229	120.051041	-1.276907	0.000000	-0.372665	0.000000	0.000000	0.000000	0.047516	0.204847	0.810832	0.000000	0.000000	2.000000	66.000000	0.000000
3792.102506	-0.074330	0.542105	0.012912	79.702850	64.415817	119.618309	-1.284826	0.000000	-0.507804	0.000000	0.000000	0.000000	-0.007902	0.201890	0.826719	0.000000	0.000000	2.000000	66.000000	0.000000
3792.105839	-0.074330	0.542105	0.012912	79.702850	64.415817	119.618309	-1.284826	0.000000	-0.507804	0.000000	0.000000	0.000000	-0.007902	0.201890	0.826719	0.000000	0.000000	2.000000	66.000000	0.000000
3792.109172	-0.074330	0.542105	0.012912	79.702850	64.415817	119.618309	-1.284826	0.000000	-0.507804	0.000000	0.000000	0.000000	-0.007902	0.201890	0.826719	0.000000	0.000000	2.000000	66.000000	0.000000
3792.112506	-0.074488	0.542718	0.015368	79.739098	64.499603	119.546097	-1.283509	0.000000	-0.645590	0.000000	0.000000	0.000000	-0.047530	0.183755	0.736852	0.000000	0.000000	2.000000	66.000000	0.000000
3792.115839	-0.074488	0.542718	0.015368	79.739098	64.499603	119.546097	-1.283509	0.000000	-0.645590	0.000000	0.000000	0.000000	-0.047530	0.183755	0.736852	0.000000	0.000000	2.000000	66.000000	0.000000
3792.119172	-0.074488	0.542718	0.015368	79.739098	64.499603	119.546097	-1.283509	0.000000	-0.645590	0.000000	0.000000	0.000000	-0.047530	0.183755	0.736852	0.000000	0.000000	2.000000	66.000000	0.000000
3792.122506	-0.074812	0.543290	0.017713	79.724503	65.356186	120.330780	-1.275587	0.000000	-0.768399	0.000000	0.000000	0.000000	-0.097034	0.171667	0.703562	0.000000	0.000000	2.000000	66.000000	0.000000
3792.125839	-0.074812	0.543290	0.017713	79.724503	65.356186	120.330780	-1.275587	0.000000	-0.768399	0.000000	0.000000	0.000000	-0.097034	0.171667	0.703562	0.000000	0.000000	2.000000	66.000000	0.000000
3792.129172	-0.074812	0.543290	0.017713	79.724503	65.356186	120.330780	-1.275587	0.000000	-0.768399	0.000000	0.000000	0.000000	-0.097034	0.171667	0.703562	0.000000	0.000000	2.000000	66.000000	0.000000
3792.132506	-0.075158	0.543693	0.019322	79.710251	66.579712	121.518394	-1.259415	0.000000	-0.885659	0.000000	0.000000	0.000000	-0.103835	0.120892	0.482555	0.000000	0.000000	2.000000	66.000000	0.000000
3792.135839	-0.075158	0.543693	0.019322	79.710251	66.579712	121.518394	-1.259415	0.000000	-0.885659	0.000000	0.000000	0.000000	-0.103835	0.120892	0.482555	0.000000	0.000000	2.000000	66.000000	0.000000
3792.139172	-0.075158	0.543693	0.019322	79.710251	66.579712	121.518394	-1.259415	0.000000	-0.885659	0.000000	0.000000	0.000000	-0.103835	0.120892	0.482555	0.000000	0.000000	2.000000	66.000000	0.000000
3792.142506	-0.075591	0.544132	0.020886	79.689774	68.019135	122.935059	-1.242109	0.000000	-0.966085	0.000000	0.000000	0.000000	-0.129836	0.131759	0.469238	0.000000	0.000000	2.000000	66.000000	0.000000
3792.145839	-0.075591	0.544132	0.020886	79.689774	68.019135	122.935059	-1.242109	0.000000	-0.966085	0.000000	0.000000	0.000000	-0.129836	0.131759	0.469238	0.000000	0.000000	2.000000	66.000000	0.000000
3792.149172	-0.075591	0.544132	0.020886	79.689774	68.019135	122.935059	-1.242109	0.000000	-0.966085	0.000000	0.000000	0.000000	-0.129836	0.131759	0.469238	0.000000	0.000000	2.000000	66.000000	0.000000
3792.152506	-0.076098	0.544554	0.022179	79.662941	69.380531	124.294212	-1.220470	0.000000	-1.044291	0.000000	0.000000	0.000000	-0.152322	0.126498	0.388001	0.000000	0.000000	2.000000	66.000000	0.000000
3792.155839	-0.076098	0.544554	0.022179	79.662941	69.380531	124.294212	-1.220470	0.000000	-1.044291	0.000000	0.000000	0.000000	-0.152322	0.126498	0.388001	0.000000	0.000000	2.000000	66.000000	0.000000
3792.159172	-0.076098	0.544554	0.022179	79.662941	69.380531	124.294212	-1.220470	0.000000	-1.044291	0.000000	0.000000	0.000000	-0.152322	0.126498	0.388001	0.000000	0.000000	2.000000	66.000000	0.000000
3792.162506	-0.076568	0.544958	0.023220	79.627029	70.594955	125.517540	-1.195083	0.000000	-1.108958	0.000000	0.000000	0.000000	-0.140780	0.121257	0.312385	0.000000	0.000000	2.000000	66.000000	0.000000
3792.165839	-0.076568	0.544958	0.023220	79.627029	70.594955	125.517540	-1.195083	0.000000	-1.108958	0.000000	0.000000	0.000000	-0.140780	0.121257	0.312385	0.000000	0.000000	2.000000	66.000000	0.000000
3792.169172	-0.076568	0.544958	0.023220	79.627029	70.594955	125.517540	-1.195083	0.000000	-1.108958	0.000000	0.000000	0.000000	-0.140780	0.121257	0.312385	0.000000	0.000000	2.000000	66.000000	0.000000
3792.172506	-0.077097	0.545326	0.024041	79.598503	71.827019	126.758408	-1.171620	0.000000	-1.161022	0.000000	0.000000	0.000000	-0.158732	0.110252	0.246277	0.000000	0.000000	2.000000	66.000000	0.000000
3792.175839	-0.077097	0.545326	0.024041	79.598503	71.827019	126.758408	-1.171620	0.000000	-1.161022	0.000000	0.000000	0.000000	-0.158732	0.110252	0.246277	0.000000	0.000000	2.000000	66.000000	0.000000
3792.179172	-0.077097	0.545326	0.024041	79.598503	71.827019	126.758408	-1.171620	0.000000	-1.161022	0.000000	0.000000	0.000000	-0.158732	0.110252	0.246277	0.000000	0.000000	2.000000	66.000000	0.000000
3792.182506	-0.077097	0.545326	0.024041	79.576736	72.817017	127.771179	-1.145165	0.000000	-1.202068	0.000000	0.000000	0.000000	-0.158732	0.110252	0.246277	0.000000	0.000000	2.000000	66.000000	0.000000
3792.185839	-0.077614	0.545600	0.024491	79.576736	72.817017	127.771179	-1.145165	0.000000	-1.202068	0.000000	0.000000	0.000000	-0.155322	0.082228	0.134979	0.000000	0.000000	2.000000	66.000000	0.000000
3792.189172	-0.077614	0.545600	0.024491	79.576736	72.817017	127.771179	-1.145165	0.000000	-1.202068	0.000000	0.000000	0.000000	-0.155322	0.082228	0.134979	0.000000	0.000000	2.000000	66.000000	0.000000
3792.192506	-0.078078	0.545770	0.024601	79.560814	73.691208	128.673874	-1.145165	0.000000	-1.202068	0.000000	0.000000	0.000000	-0.139073	0.051223	0.032929	0.000000	0.000000	2.000000	66.000000	0.000000
3792.195839	-0.078078	0.545770	0.024601	79.560814	73.691208	128.673874	-1.145165	0.000000	-1.202068	0.000000	0.000000	0.000000	-0.139073	0.051223	0.032929	0.000000	0.000000	2.000000	66.000000	0.000000
3792.199172	-0.078078	0.545770	0.024601	79.560814	73.691208	128.673874	-1.145165	0.000000	-1.202068	0.000000	0.000000	0.000000	-0.139073	0.051223	0.032929	0.000000	0.000000	2.000000	66.000000	0.000000
3792.202506	-0.078078	0.545770	0.024601	79.545624	74.588142	129.616318	-1.096099	0.000000	-1.230053	0.000000	0.000000	0.000000	-0.139073	0.051223	0.032929	0.000000	0.000000	2.000000	66.000000	0.000000
3792.205839	-0.078610	0.545862	0.024411	79.545624	74.588142	129.616318	-1.096099	0.000000	-1.230053	0.000000	0.000000	0.000000	-0.159730	0.027496	-0.056965	0.000000	0.000000	2.000000	66.000000	0.000000
3792.209172	-0.078610	0.545862	0.024411	79.545624	74.588142	129.616318	-1.096099	0.000000	-1.230053	0.000000	0.000000	0.000000	-0.159730	0.027496	-0.056965	0.000000	0.000000	2.000000	66.000000	0.000000
3792.212506	-0.079169	0.545865	0.023952	79.535591	75.436195	130.524628	-1.096099	0.000000	-1.230053	0.000000	0.000000	0.000000	-0.167473	0.000836	-0.137842	0.000000	0.000000	2.000000	66.000000	0.000000
3792.215839	-0.079169	0.545865	0.023952	79.535591	75.436195	130.524628	-1.096099	0.000000	-1.230053	0.000000	0.000000	0.000000	-0.167473	0.000836	-0.137842	0.000000	0.000000	2.000000	66.000000	0.000000
3792.219172	-0.079169	0.545865	0.023952	79.535591	75.436195	130.524628	-1.096099	0.000000	-1.230053	0.000000	0.000000	0.000000	-0.167473	0.000836	-0.137842	0.000000	0.000000	2.000000	66.000000	0.000000
3792.222506	-0.079169	0.545865	0.023952	79.536926	76.147636	131.304398	-1.041565	0.000000	-1.197585	0.000000	0.000000	0.000000	-0.167473	0.000836	-0.137842	0.000000	0.000000	2.000000	66.000000	0.000000
3792.225839	-0.079793	0.545788	0.023192	79.536926	76.147636	131.304398	-1.041565	0.000000	-1.197585	0.000000	0.000000	0.000000	-0.187402	-0.022965	-0.227910	0.000000	0.000000	2.000000	66.000000	0.000000
3792.229172	-0.079793	0.545788	0.023192	79.536926	76.147636	131.304398	-1.041565	0.000000	-1.197585	0.000000	0.000000	0.000000	-0.187402	-0.022965	-0.227910	0.000000	0.000000	2.000000	66.000000	0.000000
3792.232506	-0.080424	0.545657	0.022202	79.566795	76.410629	131.638306	-1.041565	0.000000	-1.197585	0.000000	0.000000	0.000000	-0.189240	-0.039410	-0.297110	0.000000	0.000000	2.000000	66.000000	0.000000
3792.235839	-0.080424	0.545657	0.022202	79.566795	76.410629	131.638306	-1.041565	0.000000	-1.197585	0.000000	0.000000	0.000000	-0.189240	-0.039410	-0.297110	0.000000	0.000000	2.000000	66.000000	0.000000
3792.239172	-0.080424	0.545657	0.022202	79.566795	76.410629	131.638306	-1.041565	0.000000	-1.197585	0.000000	0.000000	0.000000	-0.189240	-0.039410	-0.297110	0.000000	0.000000	2.000000	66.000000	0.000000
3792.242506	-0.081128	0.545537	0.021108	79.648445	75.537888	130.837646	-0.978791	0.000000	-1.110082	0.000000	0.000000	0.000000	-0.211165	-0.036053	-0.328058	0.000000	0.000000	2.000000	66.000000	0.000000
3792.245839	-0.081128	0.545537	0.021108	79.648445	75.537888	130.837646	-0.978791	0.000000	-1.110082	0.000000	0.000000	0.000000	-0.211165	-0.036053	-0.328058	0.000000	0.000000	2.000000	66.000000	0.000000
3792.249172	-0.081128	0.545537	0.021108	79.648445	75.537888	130.837646	-0.978791	0.000000	-1.110082	0.000000	0.000000	0.000000	-0.211165	-0.036053	-0.328058	0.000000	0.000000	2.000000	66.000000	0.000000
3792.252506	-0.081912	0.545409	0.019957	79.769127	72.917679	128.308472	-0.943597	0.000000	-1.055406	0.000000	0.000000	0.000000	-0.235107	-0.038401	-0.345480	0.000000	0.000000	2.000000	66.000000	0.000000
3792.255839	-0.081912	0.545409	0.019957	79.769127	72.917679	128.308472	-0.943597	0.000000	-1.055406	0.000000	0.000000	0.000000	-0.235107	-0.038401	-0.345480	0.000000	0.000000	2.000000	66.000000	0.000000
3792.259172	-0.081912	0.545409	0.019957	79.769127	72.917679	128.308472	-0.943597	0.000000	-1.055406	0.000000	0.000000	0.000000	-0.235107	-0.038401	-0.345480	0.000000	0.000000	2.000000	66.000000	0.000000
3792.262506	-0.082720	0.545222	0.018700	79.890007	69.153702	124.642372	-0.904413	0.000000	-0.997826	0.000000	0.000000	0.000000	-0.242388	-0.056077	-0.376939	0.000000	0.000000	2.000000	66.000000	0.000000
3792.265839	-0.082720	0.545222	0.018700	79.890007	69.153702	124.642372	-0.904413	0.000000	-0.997826	0.000000	0.000000	0.000000	-0.242388	-0.056077	-0.376939	0.000000	0.000000	2.000000	66.000000	0.000000
3792.269172	-0.082720	0.545222	0.018700	79.890007	69.153702	124.642372	-0.904413	0.000000	-0.997826	0.000000	0.000000	0.000000	-0.242388	-0.056077	-0.376939	0.000000	0.000000	2.000000	66.000000	0.000000
3792.272506	-0.083532	0.544967	0.017365	79.955429	64.949768	120.557610	-0.864014	0.000000	-0.935003	0.000000	0.000000	0.000000	-0.243809	-0.076466	-0.400500	0.000000	0.000000	2.000000	66.000000	0.000000
3792.275839	-0.083532	0.544967	0.017365	79.955429	64.949768	120.557610	-0.864014	0.000000	-0.935003	0.000000	0.000000	0.000000	-0.243809	-0.076466	-0.400500	0.000000	0.000000	2.000000	66.000000	0.000000
3792.279172	-0.083532	0.544967	0.017365	79.955429	64.949768	120.557610	-0.864014	0.000000	-0.935003	0.000000	0.000000	0.000000	-0.243809	-0.076466	-0.400500	0.000000	0.000000	2.000000	66.000000	0.000000
3792.282506	-0.084368	0.544631	0.015798	79.945389	60.467365	116.236008	-0.823380	0.000000	-0.868253	0.000000	0.000000	0.000000	-0.250706	-0.100786	-0.470220	0.000000	0.000000	2.000000	66.000000	0.000000
3792.285839	-0.084368	0.544631	0.015798	79.945389	60.467365	116.236008	-0.823380	0.000000	-0.868253	0.000000	0.000000	0.000000	-0.250706	-0.100786	-0.470220	0.000000	0.000000	2.000000	66.000000	0.000000
3792.289172	-0.084368	0.544631	0.015798	79.945389	60.467365	116.236008	-0.823380	0.000000	-0.868253	0.000000	0.000000	0.000000	-0.250706	-0.100786	-0.470220	0.000000	0.000000	2.000000	66.000000	0.000000
3792.292506	-0.085047	0.544325	0.014423	79.886932	57.006748	112.924347	-0.781595	0.000000	-0.789883	0.000000	0.000000	0.000000	-0.203751	-0.091651	-0.412317	0.000000	0.000000	2.000000	66.000000	0.000000
3792.295839	-0.085047	0.544325	0.014423	79.886932	57.006748	112.924347	-0.781595	0.000000	-0.789883	0.000000	0.000000	0.000000	-0.203751	-0.091651	-0.412317	0.000000	0.000000	2.000000	66.000000	0.000000
3792.299172	-0.085047	0.544325	0.014423	79.886932	57.006748	112.924347	-0.781595	0.000000	-0.789883	0.000000	0.000000	0.000000	-0.203751	-0.091651	-0.412317	0.000000	0.000000	2.000000	66.000000	0.000000
3792.302506	-0.085852	0.543981	0.012877	79.797256	53.481060	109.564148	-0.747637	0.000000	-0.721163	0.000000	0.000000	0.000000	-0.241348	-0.103446	-0.463850	0.000000	0.000000	2.000000	66.000000	0.000000
3792.305839	-0.085852	0.543981	0.012877	79.797256	53.481060	109.564148	-0.747637	0.000000	-0.721163	0.000000	0.000000	0.000000	-0.241348	-0.103446	-0.463850	0.000000	0.000000	2.000000	66.000000	0.000000
3792.309172	-0.085852	0.543981	0.012877	79.797256	53.481060	109.564148	-0.747637	0.000000	-0.721163	0.000000	0.000000	0.000000	-0.241348	-0.103446	-0.463850	0.000000	0.000000	2.000000	66.000000	0.000000
3792.312506	-0.086789	0.543598	0.011090	79.690704	49.935860	106.182182	-0.707412	0.000000	-0.643855	0.000000	0.000000	0.000000	-0.281292	-0.114736	-0.536109	0.000000	0.000000	2.000000	66.000000	0.000000
3792.315839	-0.086789	0.543598	0.011090	79.690704	49.935860	106.182182	-0.707412	0.000000	-0.643855	0.000000	0.000000	0.000000	-0.281292	-0.114736	-0.536109	0.000000	0.000000	2.000000	66.000000	0.000000
3792.319172	-0.086789	0.543598	0.011090	79.690704	49.935860	106.182182	-0.707412	0.000000	-0.643855	0.000000	0.000000	0.000000	-0.281292	-0.114736	-0.536109	0.000000	0.000000	2.000000	66.000000	0.000000
3792.322506	-0.087590	0.543278	0.009597	79.614578	47.262756	103.618744	-0.660530	0.000000	-0.554503	0.000000	0.000000	0.000000	-0.240280	-0.096011	-0.447960	0.000000	0.000000	2.000000	66.000000	0.000000
3792.325839	-0.087590	0.543278	0.009597	79.614578	47.262756	103.618744	-0.660530	0.000000	-0.554503	0.000000	0.000000	0.000000	-0.240280	-0.096011	-0.447960	0.000000	0.000000	2.000000	66.000000	0.000000
3792.329172	-0.087590	0.543278	0.009597	79.614578	47.262756	103.618744	-0.660530	0.000000	-0.554503	0.000000	0.000000	0.000000	-0.240280	-0.096011	-0.447960	0.000000	0.000000	2.000000	66.000000	0.000000
3792.332506	-0.088443	0.542902	0.007924	79.538597	44.613064	101.066139	-0.620484	0.000000	-0.479843	0.000000	0.000000	0.000000	-0.255724	-0.112817	-0.501717	0.000000	0.000000	2.000000	66.000000	0.000000
3792.335839	-0.088443	0.542902	0.007924	79.538597	44.613064	101.066139	-0.620484	0.000000	-0.479843	0.000000	0.000000	0.000000	-0.255724	-0.112817	-0.501717	0.000000	0.000000	2.000000	66.000000	0.000000
3792.339172	-0.088443	0.542902	0.007924	79.538597	44.613064	101.066139	-0.620484	0.000000	-0.479843	0.000000	0.000000	0.000000	-0.255724	-0.112817	-0.501717	0.000000	0.000000	2.000000	66.000000	0.000000
3792.342506	-0.089263	0.542484	0.006239	79.476974	42.281452	98.813286	-0.577863	0.000000	-0.396224	0.000000	0.000000	0.000000	-0.245945	-0.125449	-0.505547	0.000000	0.000000	2.000000	66.000000	0.000000
3792.345839	-0.089263	0.542484	0.006239	79.476974	42.281452	98.813286	-0.577863	0.000000	-0.396224	0.000000	0.000000	0.000000	-0.245945	-0.125449	-0.505547	0.000000	0.000000	2.000000	66.000000	0.000000
3792.349172	-0.089263	0.542484	0.006239	79.476974	42.281452	98.813286	-0.577863	0.000000	-0.396224	0.000000	0.000000	0.000000	-0.245945	-0.125449	-0.505547	0.000000	0.000000	2.000000	66.000000	0.000000
3792.352506	-0.090006	0.542024	0.004550	79.430260	40.272472	96.868240	-0.536872	0.000000	-0.311966	0.000000	0.000000	0.000000	-0.223045	-0.137963	-0.506816	0.000000	0.000000	2.000000	66.000000	0.000000
3792.355839	-0.090006	0.542024	0.004550	79.430260	40.272472	96.868240	-0.536872	0.000000	-0.311966	0.000000	0.000000	0.000000	-0.223045	-0.137963	-0.506816	0.000000	0.000000	2.000000	66.000000	0.000000
3792.359172	-0.090006	0.542024	0.004550	79.430260	40.272472	96.868240	-0.536872	0.000000	-0.311966	0.000000	0.000000	0.000000	-0.223045	-0.137963	-0.506816	0.000000	0.000000	2.000000	66.000000	0.000000
3792.362506	-0.090810	0.541508	0.002744	79.391342	38.374687	95.032135	-0.499698	0.000000	-0.227497	0.000000	0.000000	0.000000	-0.241298	-0.154934	-0.541782	0.000000	0.000000	2.000000	66.000000	0.000000
3792.365839	-0.090810	0.541508	0.002744	79.391342	38.374687	95.032135	-0.499698	0.000000	-0.227497	0.000000	0.000000	0.000000	-0.241298	-0.154934	-0.541782	0.000000	0.000000	2.000000	66.000000	0.000000
3792.369172	-0.090810	0.541508	0.002744	79.391342	38.374687	95.032135	-0.499698	0.000000	-0.227497	0.000000	0.000000	0.000000	-0.241298	-0.154934	-0.541782	0.000000	0.000000	2.000000	66.000000	0.000000
3792.372506	-0.091473	0.541030	0.001175	79.354675	36.894016	93.616745	-0.459481	0.000000	-0.137200	0.000000	0.000000	0.000000	-0.198824	-0.143253	-0.470646	0.000000	0.000000	2.000000	66.000000	0.000000
3792.375839	-0.091473	0.541030	0.001175	79.354675	36.894016	93.616745	-0.459481	0.000000	-0.137200	0.000000	0.000000	0.000000	-0.198824	-0.143253	-0.470646	0.000000	0.000000	2.000000	66.000000	0.000000
3792.379172	-0.091473	0.541030	0.001175	79.354675	36.894016	93.616745	-0.459481	0.000000	-0.137200	0.000000	0.000000	0.000000	-0.198824	-0.143253	-0.470646	0.000000	0.000000	2.000000	66.000000	0.000000
3792.382506	-0.092058	0.540600	-0.000191	79.323517	35.805904	92.600731	-0.426344	0.000000	-0.058758	0.000000	0.000000	0.000000	-0.175451	-0.128985	-0.409910	0.000000	0.000000	2.000000	66.000000	0.000000
3792.385839	-0.092058	0.540600	-0.000191	79.323517	35.805904	92.600731	-0.426344	0.000000	-0.058758	0.000000	0.000000	0.000000	-0.175451	-0.128985	-0.409910	0.000000	0.000000	2.000000	66.000000	0.000000
3792.389172	-0.092058	0.540600	-0.000191	79.323517	35.805904	92.600731	-0.426344	0.000000	-0.058758	0.000000	0.000000	0.000000	-0.175451	-0.128985	-0.409910	0.000000	0.000000	2.000000	66.000000	0.000000
3792.392506	-0.092733	0.540048	-0.001756	79.293526	34.803814	91.703545	-0.397102	0.000000	0.009560	0.000000	0.000000	0.000000	-0.202508	-0.165552	-0.469518	0.000000	0.000000	2.000000	66.000000	0.000000
3792.395839	-0.092733	0.540048	-0.001756	79.293526	34.803814	91.703545	-0.397102	0.000000	0.009560	0.000000	0.000000	0.000000	-0.202508	-0.165552	-0.469518	0.000000	0.000000	2.000000	66.000000	0.000000
3792.399172	-0.092733	0.540048	-0.001756	79.293526	34.803814	91.703545	-0.397102	0.000000	0.009560	0.000000	0.000000	0.000000	-0.202508	-0.165552	-0.469518	0.000000	0.000000	2.000000	66.000000	0.000000
3792.402506	-0.093270	0.539592	-0.002981	79.275558	34.259781	91.266594	-0.363351	0.000000	0.087813	0.000000	0.000000	0.000000	-0.161036	-0.136822	-0.367492	0.000000	0.000000	2.000000	66.000000	0.000000
3792.405839	-0.093270	0.539592	-0.002981	79.275558	34.259781	91.266594	-0.363351	0.000000	0.087813	0.000000	0.000000	0.000000	-0.161036	-0.136822	-0.367492	0.000000	0.000000	2.000000	66.000000	0.000000
3792.409172	-0.093270	0.539592	-0.002981	79.275558	34.259781	91.266594	-0.363351	0.000000	0.087813	0.000000	0.000000	0.000000	-0.161036	-0.136822	-0.367492	0.000000	0.000000	2.000000	66.000000	0.000000
3792.412506	-0.093826	0.539055	-0.004309	79.278114	33.928680	91.057663	-0.336511	0.000000	0.149062	0.000000	0.000000	0.000000	-0.166970	-0.161072	-0.398431	0.000000	0.000000	2.000000	66.000000	0.000000
3792.415839	-0.093826	0.539055	-0.004309	79.278114	33.928680	91.057663	-0.336511	0.000000	0.149062	0.000000	0.000000	0.000000	-0.166970	-0.161072	-0.398431	0.000000	0.000000	2.000000	66.000000	0.000000
3792.419172	-0.093826	0.539055	-0.004309	79.278114	33.928680	91.057663	-0.336511	0.000000	0.149062	0.000000	0.000000	0.000000	-0.166970	-0.161072	-0.398431	0.000000	0.000000	2.000000	66.000000	0.000000
3792.422506	-0.094326	0.538544	-0.005566	79.304337	33.807613	91.048851	-0.308683	0.000000	0.215467	0.000000	0.000000	0.000000	-0.150012	-0.153512	-0.377111	0.000000	0.000000	2.000000	66.000000	0.000000
3792.425839	-0.094326	0.538544	-0.005566	79.304337	33.807613	91.048851	-0.308683	0.000000	0.215467	0.000000	0.000000	0.000000	-0.150012	-0.153512	-0.377111	0.000000	0.000000	2.000000	66.000000	0.000000
3792.429172	-0.094326	0.538544	-0.005566	79.304337	33.807613	91.048851	-0.308683	0.000000	0.215467	0.000000	0.000000	0.000000	-0.150012	-0.153512	-0.377111	0.000000	0.000000	2.000000	66.000000	0.000000
3792.432506	-0.094745	0.538066	-0.006770	79.365341	33.991543	91.325974	-0.283681	0.000000	0.278319	0.000000	0.000000	0.000000	-0.125455	-0.143335	-0.361178	0.000000	0.000000	2.000000	66.000000	0.000000
3792.435839	-0.094745	0.538066	-0.006770	79.365341	33.991543	91.325974	-0.283681	0.000000	0.278319	0.000000	0.000000	0.000000	-0.125455	-0.143335	-0.361178	0.000000	0.000000	2.000000	66.000000	0.000000
3792.439172	-0.094745	0.538066	-0.006770	79.365341	33.991543	91.325974	-0.283681	0.000000	0.278319	0.000000	0.000000	0.000000	-0.125455	-0.143335	-0.361178	0.000000	0.000000	2.000000	66.000000	0.000000
3792.442506	-0.095038	0.537647	-0.007916	79.443581	34.337677	91.743713	-0.262772	0.000000	0.338515	0.000000	0.000000	0.000000	-0.088093	-0.125718	-0.343703	0.000000	0.000000	2.000000	66.000000	0.000000
3792.445839	-0.095038	0.537647	-0.007916	79.443581	34.337677	91.743713	-0.262772	0.000000	0.338515	0.000000	0.000000	0.000000	-0.088093	-0.125718	-0.343703	0.000000	0.000000	2.000000	66.000000	0.000000
3792.449172	-0.095038	0.537647	-0.007916	79.443581	34.337677	91.743713	-0.262772	0.000000	0.338515	0.000000	0.000000	0.000000	-0.088093	-0.125718	-0.343703	0.000000	0.000000	2.000000	66.000000	0.000000
3792.452506	-0.095250	0.537342	-0.008910	79.506073	34.637398	92.103889	-0.248090	0.000000	0.395799	0.000000	0.000000	0.000000	-0.063651	-0.091363	-0.298285	0.000000	0.000000	2.000000	66.000000	0.000000
3792.455839	-0.095250	0.537342	-0.008910	79.506073	34.637398	92.103889	-0.248090	0.000000	0.395799	0.000000	0.000000	0.000000	-0.063651	-0.091363	-0.298285	0.000000	0.000000	2.000000	66.000000	0.000000
3792.459172	-0.095250	0.537342	-0.008910	79.506073	34.637398	92.103889	-0.248090	0.000000	0.395799	0.000000	0.000000	0.000000	-0.063651	-0.091363	-0.298285	0.000000	0.000000	2.000000	66.000000	0.000000
3792.462506	-0.095250	0.537342	-0.008910	79.552223	34.851871	92.361702	-0.237481	0.000000	0.445513	0.000000	0.000000	0.000000	-0.063651	-0.091363	-0.298285	0.000000	0.000000	2.000000	66.000000	0.000000
3792.465839	-0.095389	0.537178	-0.009826	79.552223	34.851871	92.361702	-0.237481	0.000000	0.445513	0.000000	0.000000	0.000000	-0.041544	-0.049336	-0.274627	0.000000	0.000000	2.000000	66.000000	0.000000
3792.469172	-0.095389	0.537178	-0.009826	79.552223	34.851871	92.361702	-0.237481	0.000000	0.445513	0.000000	0.000000	0.000000	-0.041544	-0.049336	-0.274627	0.000000	0.000000	2.000000	66.000000	0.000000
3792.472506	-0.095448	0.537127	-0.010589	79.590874	34.985638	92.517387	-0.237481	0.000000	0.445513	0.000000	0.000000	0.000000	-0.017691	-0.015364	-0.228918	0.000000	0.000000	2.000000	66.000000	0.000000
3792.475839	-0.095448	0.537127	-0.010589	79.590874	34.985638	92.517387	-0.237481	0.000000	0.445513	0.000000	0.000000	0.000000	-0.017691	-0.015364	-0.228918	0.000000	0.000000	2.000000	66.000000	0.000000
3792.479172	-0.095448	0.537127	-0.010589	79.590874	34.985638	92.517387	-0.237481	0.000000	0.445513	0.000000	0.000000	0.000000	-0.017691	-0.015364	-0.228918	0.000000	0.000000	2.000000	66.000000	0.000000
3792.482506	-0.095448	0.537127	-0.010589	79.629875	34.990337	92.505623	-0.227609	0.000000	0.529437	0.000000	0.000000	0.000000	-0.017691	-0.015364	-0.228918	0.000000	0.000000	2.000000	66.000000	0.000000
3792.485839	-0.095496	0.537180	-0.011190	79.629875	34.990337	92.505623	-0.227609	0.000000	0.529437	0.000000	0.000000	0.000000	-0.014593	0.015908	-0.180345	0.000000	0.000000	2.000000	66.000000	0.000000
3792.489172	-0.095496	0.537180	-0.011190	79.629875	34.990337	92.505623	-0.227609	0.000000	0.529437	0.000000	0.000000	0.000000	-0.014593	0.015908	-0.180345	0.000000	0.000000	2.000000	66.000000	0.000000
3792.492506	-0.095519	0.537272	-0.011703	79.692024	34.818401	92.260864	-0.227609	0.000000	0.529437	0.000000	0.000000	0.000000	-0.006827	0.027716	-0.154063	0.000000	0.000000	2.000000	66.000000	0.000000
3792.495839	-0.095519	0.537272	-0.011703	79.692024	34.818401	92.260864	-0.227609	0.000000	0.529437	0.000000	0.000000	0.000000	-0.006827	0.027716	-0.154063	0.000000	0.000000	2.000000	66.000000	0.000000
3792.499172	-0.095519	0.537272	-0.011703	79.692024	34.818401	92.260864	-0.227609	0.000000	0.529437	0.000000	0.000000	0.000000	-0.006827	0.027716	-0.154063	0.000000	0.000000	2.000000	66.000000	0.000000
3792.502506	-0.095519	0.537272	-0.011703	79.792534	34.467857	91.754250	-0.224039	0.000000	0.585172	0.000000	0.000000	0.000000	-0.006827	0.027716	-0.154063	0.000000	0.000000	2.000000	66.000000	0.000000
3792.505839	-0.095521	0.537395	-0.012106	79.792534	34.467857	91.754250	-0.224039	0.000000	0.585172	0.000000	0.000000	0.000000	-0.000596	0.036932	-0.120898	0.000000	0.000000	2.000000	66.000000	0.000000
3792.509172	-0.095521	0.537395	-0.012106	79.792534	34.467857	91.754250	-0.224039	0.000000	0.585172	0.000000	0.000000	0.000000	-0.000596	0.036932	-0.120898	0.000000	0.000000	2.000000	66.000000	0.000000
3792.512506	-0.095521	0.537395	-0.012106	79.947281	33.830971	90.845024	-0.224039	0.000000	0.585172	0.000000	0.000000	0.000000	-0.000596	0.036932	-0.120898	0.000000	0.000000	2.000000	66.000000	0.000000
3792.515839	-0.095521	0.537395	-0.012106	79.947281	33.830971	90.845024	-0.224039	0.000000	0.585172	0.000000	0.000000	0.000000	-0.000596	0.036932	-0.120898	0.000000	0.000000	2.000000	66.000000	0.000000
3792.519172	-0.095482	0.537549	-0.012394	79.947281	33.830971	90.845024	-0.224039	0.000000	0.585172	0.000000	0.000000	0.000000	0.011907	0.046186	-0.086361	0.000000	0.000000	2.000000	66.000000	0.000000
3792.522506	-0.095442	0.537759	-0.012580	80.149025	32.910305	89.552307	-0.223939	0.000000	0.605322	0.000000	0.000000	0.000000	0.011987	0.062932	-0.055832	0.000000	0.000000	2.000000	66.000000	0.000000
3792.525839	-0.095442	0.537759	-0.012580	80.149025	32.910305	89.552307	-0.223939	0.000000	0.605322	0.000000	0.000000	0.000000	0.011987	0.062932	-0.055832	0.000000	0.000000	2.000000	66.000000	0.000000
3792.529172	-0.095442	0.537759	-0.012580	80.149025	32.910305	89.552307	-0.223939	0.000000	0.605322	0.000000	0.000000	0.000000	0.011987	0.062932	-0.055832	0.000000	0.000000	2.000000	66.000000	0.000000
3792.532506	-0.095312	0.538033	-0.012670	80.378471	31.704294	87.883842	-0.227921	0.000000	0.629020	0.000000	0.000000	0.000000	0.038852	0.082332	-0.026759	0.000000	0.000000	2.000000	66.000000	0.000000
3792.535839	-0.095312	0.538033	-0.012670	80.378471	31.704294	87.883842	-0.227921	0.000000	0.629020	0.000000	0.000000	0.000000	0.038852	0.082332	-0.026759	0.000000	0.000000	2.000000	66.000000	0.000000
3792.539172	-0.095312	0.538033	-0.012670	80.378471	31.704294	87.883842	-0.227921	0.000000	0.629020	0.000000	0.000000	0.000000	0.038852	0.082332	-0.026759	0.000000	0.000000	2.000000	66.000000	0.000000
3792.542506	-0.095312	0.538033	-0.012670	80.605240	30.341558	86.029587	-0.234397	0.000000	0.633480	0.000000	0.000000	0.000000	0.038852	0.082332	-0.026759	0.000000	0.000000	2.000000	66.000000	0.000000
3792.545839	-0.095118	0.538389	-0.012648	80.605240	30.341558	86.029587	-0.234397	0.000000	0.633480	0.000000	0.000000	0.000000	0.058203	0.106591	0.006480	0.000000	0.000000	2.000000	66.000000	0.000000
3792.549172	-0.095118	0.538389	-0.012648	80.605240	30.341558	86.029587	-0.234397	0.000000	0.633480	0.000000	0.000000	0.000000	0.058203	0.106591	0.006480	0.000000	0.000000	2.000000	66.000000	0.000000
3792.552506	-0.094898	0.538809	-0.012543	80.809776	28.858858	84.052345	-0.234397	0.000000	0.633480	0.000000	0.000000	0.000000	0.066125	0.126050	0.031361	0.000000	0.000000	2.000000	66.000000	0.000000
3792.555839	-0.094898	0.538809	-0.012543	80.809776	28.858858	84.052345	-0.234397	0.000000	0.633480	0.000000	0.000000	0.000000	0.066125	0.126050	0.031361	0.000000	0.000000	2.000000	66.000000	0.000000
3792.559172	-0.094898	0.538809	-0.012543	80.809776	28.858858	84.052345	-0.234397	0.000000	0.633480	0.000000	0.000000	0.000000	0.066125	0.126050	0.031361	0.000000	0.000000	2.000000	66.000000	0.000000
3792.562506	-0.094898	0.538809	-0.012543	80.984718	27.310341	82.034088	-0.255118	0.000000	0.627173	0.000000	0.000000	0.000000	0.066125	0.126050	0.031361	0.000000	0.000000	2.000000	66.000000	0.000000
3792.565839	-0.094714	0.539294	-0.012370	80.984718	27.310341	82.034088	-0.255118	0.000000	0.627173	0.000000	0.000000	0.000000	0.055103	0.145610	0.052126	0.000000	0.000000	2.000000	66.000000	0.000000
3792.569172	-0.094714	0.539294	-0.012370	80.984718	27.310341	82.034088	-0.255118	0.000000	0.627173	0.000000	0.000000	0.000000	0.055103	0.145610	0.052126	0.000000	0.000000	2.000000	66.000000	0.000000
3792.572506	-0.094544	0.539779	-0.012132	81.130913	25.789314	80.078835	-0.255118	0.000000	0.627173	0.000000	0.000000	0.000000	0.051072	0.145442	0.071270	0.000000	0.000000	2.000000	66.000000	0.000000
3792.575839	-0.094544	0.539779	-0.012132	81.130913	25.789314	80.078835	-0.255118	0.000000	0.627173	0.000000	0.000000	0.000000	0.051072	0.145442	0.071270	0.000000	0.000000	2.000000	66.000000	0.000000
3792.579172	-0.094544	0.539779	-0.012132	81.130913	25.789314	80.078835	-0.255118	0.000000	0.627173	0.000000	0.000000	0.000000	0.051072	0.145442	0.071270	0.000000	0.000000	2.000000	66.000000	0.000000
3792.582506	-0.094425	0.540247	-0.011858	81.236755	24.424744	78.352501	-0.272814	0.000000	0.606607	0.000000	0.000000	0.000000	0.035566	0.140437	0.082168	0.000000	0.000000	2.000000	66.000000	0.000000
3792.585839	-0.094425	0.540247	-0.011858	81.236755	24.424744	78.352501	-0.272814	0.000000	0.606607	0.000000	0.000000	0.000000	0.035566	0.140437	0.082168	0.000000	0.000000	2.000000	66.000000	0.000000
3792.589172	-0.094425	0.540247	-0.011858	81.236755	24.424744	78.352501	-0.272814	0.000000	0.606607	0.000000	0.000000	0.000000	0.035566	0.140437	0.082168	0.000000	0.000000	2.000000	66.000000	0.000000
3792.592506	-0.094363	0.540690	-0.011525	81.291054	23.345512	77.013374	-0.278741	0.000000	0.592913	0.000000	0.000000	0.000000	0.018595	0.132876	0.099973	0.000000	0.000000	2.000000	66.000000	0.000000
3792.595839	-0.094363	0.540690	-0.011525	81.291054	23.345512	77.013374	-0.278741	0.000000	0.592913	0.000000	0.000000	0.000000	0.018595	0.132876	0.099973	0.000000	0.000000	2.000000	66.000000	0.000000
3792.599172	-0.094363	0.540690	-0.011525	81.291054	23.345512	77.013374	-0.278741	0.000000	0.592913	0.000000	0.000000	0.000000	0.018595	0.132876	0.099973	0.000000	0.000000	2.000000	66.000000	0.000000
3792.602506	-0.094363	0.540690	-0.011525	81.291908	22.682159	76.211540	-0.281841	0.000000	0.576251	0.000000	0.000000	0.000000	0.018595	0.132876	0.099973	0.000000	0.000000	2.000000	66.000000	0.000000
3792.605839	-0.094350	0.541075	-0.011169	81.291908	22.682159	76.211540	-0.281841	0.000000	0.576251	0.000000	0.000000	0.000000	0.003951	0.115521	0.106708	0.000000	0.000000	2.000000	66.000000	0.000000
3792.609172	-0.094350	0.541075	-0.011169	81.291908	22.682159	76.211540	-0.281841	0.000000	0.576251	0.000000	0.000000	0.000000	0.003951	0.115521	0.106708	0.000000	0.000000	2.000000	66.000000	0.000000
3792.612506	-0.094342	0.541427	-0.010787	81.245476	22.393251	75.892311	-0.281841	0.000000	0.576251	0.000000	0.000000	0.000000	0.002278	0.105640	0.114823	0.000000	0.000000	2.000000	66.000000	0.000000
3792.615839	-0.094342	0.541427	-0.010787	81.245476	22.393251	75.892311	-0.281841	0.000000	0.576251	0.000000	0.000000	0.000000	0.002278	0.105640	0.114823	0.000000	0.000000	2.000000	66.000000	0.000000
3792.619172	-0.094342	0.541427	-0.010787	81.245476	22.393251	75.892311	-0.281841	0.000000	0.576251	0.000000	0.000000	0.000000	0.002278	0.105640	0.114823	0.000000	0.000000	2.000000	66.000000	0.000000
3792.622506	-0.094342	0.541427	-0.010787	81.194595	22.194906	75.689636	-0.282878	0.000000	0.539329	0.000000	0.000000	0.000000	0.002278	0.105640	0.114823	0.000000	0.000000	2.000000	66.000000	0.000000
3792.625839	-0.094384	0.541721	-0.010381	81.194595	22.194906	75.689636	-0.282878	0.000000	0.539329	0.000000	0.000000	0.000000	-0.012407	0.088236	0.121623	0.000000	0.000000	2.000000	66.000000	0.000000
3792.629172	-0.094384	0.541721	-0.010381	81.194595	22.194906	75.689636	-0.282878	0.000000	0.539329	0.000000	0.000000	0.000000	-0.012407	0.088236	0.121623	0.000000	0.000000	2.000000	66.000000	0.000000
3792.632506	-0.094476	0.542024	-0.009944	81.142685	21.969536	75.461563	-0.282878	0.000000	0.539329	0.000000	0.000000	0.000000	-0.027726	0.090701	0.131255	0.000000	0.000000	2.000000	66.000000	0.000000
3792.635839	-0.094476	0.542024	-0.009944	81.142685	21.969536	75.461563	-0.282878	0.000000	0.539329	0.000000	0.000000	0.000000	-0.027726	0.090701	0.131255	0.000000	0.000000	2.000000	66.000000	0.000000
3792.639172	-0.094476	0.542024	-0.009944	81.142685	21.969536	75.461563	-0.282878	0.000000	0.539329	0.000000	0.000000	0.000000	-0.027726	0.090701	0.131255	0.000000	0.000000	2.000000	66.000000	0.000000
3792.642506	-0.094476	0.542024	-0.009944	81.084602	21.731001	75.221886	-0.276190	0.000000	0.497182	0.000000	0.000000	0.000000	-0.027726	0.090701	0.131255	0.000000	0.000000	2.000000	66.000000	0.000000
3792.645839	-0.094586	0.542342	-0.009424	81.084602	21.731001	75.221886	-0.276190	0.000000	0.497182	0.000000	0.000000	0.000000	-0.032946	0.095551	0.155965	0.000000	0.000000	2.000000	66.000000	0.000000
3792.649172	-0.094586	0.542342	-0.009424	81.084602	21.731001	75.221886	-0.276190	0.000000	0.497182	0.000000	0.000000	0.000000	-0.032946	0.095551	0.155965	0.000000	0.000000	2.000000	66.000000	0.000000
3792.652506	-0.094707	0.542710	-0.008849	81.020309	21.480064	74.971405	-0.276190	0.000000	0.497182	0.000000	0.000000	0.000000	-0.036413	0.110479	0.172379	0.000000	0.000000	2.000000	66.000000	0.000000
3792.655839	-0.094707	0.542710	-0.008849	81.020309	21.480064	74.971405	-0.276190	0.000000	0.497182	0.000000	0.000000	0.000000	-0.036413	0.110479	0.172379	0.000000	0.000000	2.000000	66.000000	0.000000
3792.659172	-0.094707	0.542710	-0.008849	81.020309	21.480064	74.971405	-0.276190	0.000000	0.497182	0.000000	0.000000	0.000000	-0.036413	0.110479	0.172379	0.000000	0.000000	2.000000	66.000000	0.000000
3792.662506	-0.094707	0.542710	-0.008849	80.947937	21.200531	74.691879	-0.264630	0.000000	0.442458	0.000000	0.000000	0.000000	-0.036413	0.110479	0.172379	0.000000	0.000000	2.000000	66.000000	0.000000
3792.665839	-0.094837	0.543087	-0.008234	80.947937	21.200531	74.691879	-0.264630	0.000000	0.442458	0.000000	0.000000	0.000000	-0.038994	0.113057	0.184604	0.000000	0.000000	2.000000	66.000000	0.000000
3792.669172	-0.094837	0.543087	-0.008234	80.947937	21.200531	74.691879	-0.264630	0.000000	0.442458	0.000000	0.000000	0.000000	-0.038994	0.113057	0.184604	0.000000	0.000000	2.000000	66.000000	0.000000
3792.672506	-0.094980	0.543489	-0.007559	80.874580	20.931662	74.424896	-0.264630	0.000000	0.442458	0.000000	0.000000	0.000000	-0.042734	0.120549	0.202306	0.000000	0.000000	2.000000	66.000000	0.000000
3792.675839	-0.094980	0.543489	-0.007559	80.874580	20.931662	74.424896	-0.264630	0.000000	0.442458	0.000000	0.000000	0.000000	-0.042734	0.120549	0.202306	0.000000	0.000000	2.000000	66.000000	0.000000
3792.679172	-0.094980	0.543489	-0.007559	80.874580	20.931662	74.424896	-0.264630	0.000000	0.442458	0.000000	0.000000	0.000000	-0.042734	0.120549	0.202306	0.000000	0.000000	2.000000	66.000000	0.000000
3792.682506	-0.094980	0.543489	-0.007559	80.797691	20.692116	74.194580	-0.251008	0.000000	0.377973	0.000000	0.000000	0.000000	-0.042734	0.120549	0.202306	0.000000	0.000000	2.000000	66.000000	0.000000
3792.685839	-0.095123	0.543867	-0.006881	80.797691	20.692116	74.194580	-0.251008	0.000000	0.377973	0.000000	0.000000	0.000000	-0.042981	0.113244	0.203481	0.000000	0.000000	2.000000	66.000000	0.000000
3792.689172	-0.095123	0.543867	-0.006881	80.797691	20.692116	74.194580	-0.251008	0.000000	0.377973	0.000000	0.000000	0.000000	-0.042981	0.113244	0.203481	0.000000	0.000000	2.000000	66.000000	0.000000
3792.692506	-0.095247	0.544194	-0.006190	80.723434	20.498394	74.013115	-0.251008	0.000000	0.377973	0.000000	0.000000	0.000000	-0.037107	0.098328	0.207426	0.000000	0.000000	2.000000	66.000000	0.000000
3792.695839	-0.095247	0.544194	-0.006190	80.723434	20.498394	74.013115	-0.251008	0.000000	0.377973	0.000000	0.000000	0.000000	-0.037107	0.098328	0.207426	0.000000	0.000000	2.000000	66.000000	0.000000
3792.699172	-0.095247	0.544194	-0.006190	80.723434	20.498394	74.013115	-0.251008	0.000000	0.377973	0.000000	0.000000	0.000000	-0.037107	0.098328	0.207426	0.000000	0.000000	2.000000	66.000000	0.000000
3792.702506	-0.095247	0.544194	-0.006190	80.655403	20.353378	73.881729	-0.237660	0.000000	0.309489	0.000000	0.000000	0.000000	-0.037107	0.098328	0.207426	0.000000	0.000000	2.000000	66.000000	0.000000
3792.705839	-0.095322	0.544439	-0.005517	80.655403	20.353378	73.881729	-0.237660	0.000000	0.309489	0.000000	0.000000	0.000000	-0.022459	0.073406	0.201804	0.000000	0.000000	2.000000	66.000000	0.000000
3792.709172	-0.095322	0.544439	-0.005517	80.655403	20.353378	73.881729	-0.237660	0.000000	0.309489	0.000000	0.000000	0.000000	-0.022459	0.073406	0.201804	0.000000	0.000000	2.000000	66.000000	0.000000
3792.712506	-0.095384	0.544659	-0.004904	80.592766	20.261808	73.806969	-0.237660	0.000000	0.309489	0.000000	0.000000	0.000000	-0.018615	0.066104	0.183845	0.000000	0.000000	2.000000	66.000000	0.000000
3792.715839	-0.095384	0.544659	-0.004904	80.592766	20.261808	73.806969	-0.237660	0.000000	0.309489	0.000000	0.000000	0.000000	-0.018615	0.066104	0.183845	0.000000	0.000000	2.000000	66.000000	0.000000
3792.719172	-0.095384	0.544659	-0.004904	80.592766	20.261808	73.806969	-0.237660	0.000000	0.309489	0.000000	0.000000	0.000000	-0.018615	0.066104	0.183845	0.000000	0.000000	2.000000	66.000000	0.000000
3792.722506	-0.095384	0.544659	-0.004904	80.541336	20.179729	73.732018	-0.230814	0.000000	0.245214	0.000000	0.000000	0.000000	-0.018615	0.066104	0.183845	0.000000	0.000000	2.000000	66.000000	0.000000
3792.725839	-0.095434	0.544830	-0.004347	80.541336	20.179729	73.732018	-0.230814	0.000000	0.245214	0.000000	0.000000	0.000000	-0.015082	0.051211	0.167325	0.000000	0.000000	2.000000	66.000000	0.000000
3792.729172	-0.095434	0.544830	-0.004347	80.541336	20.179729	73.732018	-0.230814	0.000000	0.245214	0.000000	0.000000	0.000000	-0.015082	0.051211	0.167325	0.000000	0.000000	2.000000	66.000000	0.000000
3792.732506	-0.095452	0.545044	-0.003835	80.495583	20.048899	73.593346	-0.228301	0.000000	0.217327	0.000000	0.000000	0.000000	-0.005366	0.064030	0.153445	0.000000	0.000000	2.000000	66.000000	0.000000
3792.735839	-0.095452	0.545044	-0.003835	80.495583	20.048899	73.593346	-0.228301	0.000000	0.217327	0.000000	0.000000	0.000000	-0.005366	0.064030	0.153445	0.000000	0.000000	2.000000	66.000000	0.000000
3792.739172	-0.095452	0.545044	-0.003835	80.495583	20.048899	73.593346	-0.228301	0.000000	0.217327	0.000000	0.000000	0.000000	-0.005366	0.064030	0.153445	0.000000	0.000000	2.000000	66.000000	0.000000
3792.742506	-0.095456	0.545225	-0.003493	80.460999	19.928959	73.463463	-0.227407	0.000000	0.191753	0.000000	0.000000	0.000000	-0.001368	0.054526	0.102645	0.000000	0.000000	2.000000	66.000000	0.000000
3792.745839	-0.095456	0.545225	-0.003493	80.460999	19.928959	73.463463	-0.227407	0.000000	0.191753	0.000000	0.000000	0.000000	-0.001368	0.054526	0.102645	0.000000	0.000000	2.000000	66.000000	0.000000
3792.749172	-0.095456	0.545225	-0.003493	80.460999	19.928959	73.463463	-0.227407	0.000000	0.191753	0.000000	0.000000	0.000000	-0.001368	0.054526	0.102645	0.000000	0.000000	2.000000	66.000000	0.000000
3792.752506	-0.095456	0.545225	-0.003493	80.421066	19.790436	73.314713	-0.227179	0.000000	0.174645	0.000000	0.000000	0.000000	-0.001368	0.054526	0.102645	0.000000	0.000000	2.000000	66.000000	0.000000
3792.755839	-0.095450	0.545450	-0.003201	80.421066	19.790436	73.314713	-0.227179	0.000000	0.174645	0.000000	0.000000	0.000000	0.001859	0.067388	0.087434	0.000000	0.000000	2.000000	66.000000	0.000000
3792.759172	-0.095450	0.545450	-0.003201	80.421066	19.790436	73.314713	-0.227179	0.000000	0.174645	0.000000	0.000000	0.000000	0.001859	0.067388	0.087434	0.000000	0.000000	2.000000	66.000000	0.000000
3792.762506	-0.095473	0.545701	-0.002988	80.386421	19.667055	73.186813	-0.227179	0.000000	0.174645	0.000000	0.000000	0.000000	-0.006710	0.075231	0.064034	0.000000	0.000000	2.000000	66.000000	0.000000
3792.765839	-0.095473	0.545701	-0.002988	80.386421	19.667055	73.186813	-0.227179	0.000000	0.174645	0.000000	0.000000	0.000000	-0.006710	0.075231	0.064034	0.000000	0.000000	2.000000	66.000000	0.000000
3792.769172	-0.095473	0.545701	-0.002988	80.386421	19.667055	73.186813	-0.227179	0.000000	0.174645	0.000000	0.000000	0.000000	-0.006710	0.075231	0.064034	0.000000	0.000000	2.000000	66.000000	0.000000
3792.772506	-0.095473	0.545701	-0.002988	80.351723	19.541855	73.059853	-0.226370	0.000000	0.149400	0.000000	0.000000	0.000000	-0.006710	0.075231	0.064034	0.000000	0.000000	2.000000	66.000000	0.000000
3792.775839	-0.095494	0.545944	-0.002884	80.351723	19.541855	73.059853	-0.226370	0.000000	0.149400	0.000000	0.000000	0.000000	-0.006534	0.073100	0.031083	0.000000	0.000000	2.000000	66.000000	0.000000
3792.779172	-0.095494	0.545944	-0.002884	80.351723	19.541855	73.059853	-0.226370	0.000000	0.149400	0.000000	0.000000	0.000000	-0.006534	0.073100	0.031083	0.000000	0.000000	2.000000	66.000000	0.000000
3792.782506	-0.095494	0.545944	-0.002884	80.319641	19.427078	72.943405	-0.226370	0.000000	0.149400	0.000000	0.000000	0.000000	-0.006534	0.073100	0.031083	0.000000	0.000000	2.000000	66.000000	0.000000
3792.785839	-0.095494	0.545944	-0.002884	80.319641	19.427078	72.943405	-0.226370	0.000000	0.149400	0.000000	0.000000	0.000000	-0.006534	0.073100	0.031083	0.000000	0.000000	2.000000	66.000000	0.000000
3792.789172	-0.095511	0.546197	-0.002804	80.319641	19.427078	72.943405	-0.226370	0.000000	0.149400	0.000000	0.000000	0.000000	-0.005080	0.075715	0.024163	0.000000	0.000000	2.000000	66.000000	0.000000
3792.792506	-0.095511	0.546197	-0.002804	80.292870	19.329298	72.846954	-0.225281	0.000000	0.144220	0.000000	0.000000	0.000000	-0.005080	0.075715	0.024163	0.000000	0.000000	2.000000	66.000000	0.000000
3792.795839	-0.095511	0.546197	-0.002804	80.292870	19.329298	72.846954	-0.225281	0.000000	0.144220	0.000000	0.000000	0.000000	-0.005080	0.075715	0.024163	0.000000	0.000000	2.000000	66.000000	0.000000
3792.799172	-0.095511	0.546197	-0.002804	80.292870	19.329298	72.846954	-0.225281	0.000000	0.144220	0.000000	0.000000	0.000000	-0.005080	0.075715	0.024163	0.000000	0.000000	2.000000	66.000000	0.000000
3792.802506	-0.095559	0.546635	-0.002789	80.268776	19.241468	72.760628	-0.224435	0.000000	0.140193	0.000000	0.000000	0.000000	-0.014455	0.131621	0.004488	0.000000	0.000000	2.000000	66.000000	0.000000
3792.805839	-0.095559	0.546635	-0.002789	80.268776	19.241468	72.760628	-0.224435	0.000000	0.140193	0.000000	0.000000	0.000000	-0.014455	0.131621	0.004488	0.000000	0.000000	2.000000	66.000000	0.000000
3792.809172	-0.095559	0.546635	-0.002789	80.268776	19.241468	72.760628	-0.224435	0.000000	0.140193	0.000000	0.000000	0.000000	-0.014455	0.131621	0.004488	0.000000	0.000000	2.000000	66.000000	0.000000
3792.812506	-0.095552	0.546813	-0.002822	80.247322	19.166178	72.684212	-0.222025	0.000000	0.139445	0.000000	0.000000	0.000000	0.002112	0.053280	-0.010051	0.000000	0.000000	2.000000	66.000000	0.000000
3792.815839	-0.095552	0.546813	-0.002822	80.247322	19.166178	72.684212	-0.222025	0.000000	0.139445	0.000000	0.000000	0.000000	0.002112	0.053280	-0.010051	0.000000	0.000000	2.000000	66.000000	0.000000
3792.819172	-0.095552	0.546813	-0.002822	80.247322	19.166178	72.684212	-0.222025	0.000000	0.139445	0.000000	0.000000	0.000000	0.002112	0.053280	-0.010051	0.000000	0.000000	2.000000	66.000000	0.000000
3792.822506	-0.095552	0.546813	-0.002822	80.231224	19.112638	72.627144	-0.222377	0.000000	0.141120	0.000000	0.000000	0.000000	0.002112	0.053280	-0.010051	0.000000	0.000000	2.000000	66.000000	0.000000
3792.825839	-0.095498	0.546974	-0.002865	80.231224	19.112638	72.627144	-0.222377	0.000000	0.141120	0.000000	0.000000	0.000000	0.016202	0.048224	-0.012792	0.000000	0.000000	2.000000	66.000000	0.000000
3792.829172	-0.095498	0.546974	-0.002865	80.231224	19.112638	72.627144	-0.222377	0.000000	0.141120	0.000000	0.000000	0.000000	0.016202	0.048224	-0.012792	0.000000	0.000000	2.000000	66.000000	0.000000
3792.832506	-0.095498	0.546974	-0.002865	80.217796	19.068607	72.579674	-0.222377	0.000000	0.141120	0.000000	0.000000	0.000000	0.016202	0.048224	-0.012792	0.000000	0.000000	2.000000	66.000000	0.000000
3792.835839	-0.095498	0.546974	-0.002865	80.217796	19.068607	72.579674	-0.222377	0.000000	0.141120	0.000000	0.000000	0.000000	0.016202	0.048224	-0.012792	0.000000	0.000000	2.000000	66.000000	0.000000
3792.839172	-0.095471	0.547126	-0.002889	80.217796	19.068607	72.579674	-0.222377	0.000000	0.141120	0.000000	0.000000	0.000000	0.008288	0.045664	-0.007287	0.000000	0.000000	2.000000	66.000000	0.000000
3792.842506	-0.095471	0.547126	-0.002889	80.205200	19.016020	72.524605	-0.225078	0.000000	0.143252	0.000000	0.000000	0.000000	0.008288	0.045664	-0.007287	0.000000	0.000000	2.000000	66.000000	0.000000
3792.845839	-0.095471	0.547126	-0.002889	80.205200	19.016020	72.524605	-0.225078	0.000000	0.143252	0.000000	0.000000	0.000000	0.008288	0.045664	-0.007287	0.000000	0.000000	2.000000	66.000000	0.000000
3792.849172	-0.095471	0.547126	-0.002889	80.205200	19.016020	72.524605	-0.225078	0.000000	0.143252	0.000000	0.000000	0.000000	0.008288	0.045664	-0.007287	0.000000	0.000000	2.000000	66.000000	0.000000
3792.852506	-0.095465	0.547363	-0.003024	80.194420	18.978815	72.486824	-0.226459	0.000000	0.144466	0.000000	0.000000	0.000000	0.001746	0.071186	-0.040449	0.000000	0.000000	2.000000	66.000000	0.000000
3792.855839	-0.095465	0.547363	-0.003024	80.194420	18.978815	72.486824	-0.226459	0.000000	0.144466	0.000000	0.000000	0.000000	0.001746	0.071186	-0.040449	0.000000	0.000000	2.000000	66.000000	0.000000
3792.859172	-0.095465	0.547363	-0.003024	80.194420	18.978815	72.486824	-0.226459	0.000000	0.144466	0.000000	0.000000	0.000000	0.001746	0.071186	-0.040449	0.000000	0.000000	2.000000	66.000000	0.000000
3792.862506	-0.095465	0.547363	-0.003024	80.189072	18.960274	72.468018	-0.226750	0.000000	0.151208	0.000000	0.000000	0.000000	0.001746	0.071186	-0.040449	0.000000	0.000000	2.000000	66.000000	0.000000
3792.865839	-0.095449	0.547440	-0.003103	80.189072	18.960274	72.468018	-0.226750	0.000000	0.151208	0.000000	0.000000	0.000000	0.004949	0.022944	-0.023549	0.000000	0.000000	2.000000	66.000000	0.000000
3792.869172	-0.095449	0.547440	-0.003103	80.189072	18.960274	72.468018	-0.226750	0.000000	0.151208	0.000000	0.000000	0.000000	0.004949	0.022944	-0.023549	0.000000	0.000000	2.000000	66.000000	0.000000
3792.872506	-0.095449	0.547440	-0.003103	80.189072	18.960274	72.468018	-0.226750	0.000000	0.151208	0.000000	0.000000	0.000000	0.004949	0.022944	-0.023549	0.000000	0.000000	2.000000	66.000000	0.000000
3792.875839	-0.095449	0.547440	-0.003103	80.189072	18.960274	72.468018	-0.226750	0.000000	0.151208	0.000000	0.000000	0.000000	0.004949	0.022944	-0.023549	0.000000	0.000000	2.000000	66.000000	0.000000
3792.879172	-0.095429	0.547474	-0.003194	80.189072	18.960274	72.468018	-0.226750	0.000000	0.151208	0.000000	0.000000	0.000000	0.005791	0.010311	-0.027543	0.000000	0.000000	2.000000	66.000000	0.000000
3792.882506	-0.095429	0.547474	-0.003194	80.194420	18.978815	72.486824	-0.227575	0.000000	0.155133	0.000000	0.000000	0.000000	0.005791	0.010311	-0.027543	0.000000	0.000000	2.000000	66.000000	0.000000
3792.885839	-0.095429	0.547474	-0.003194	80.194420	18.978815	72.486824	-0.227575	0.000000	0.155133	0.000000	0.000000	0.000000	0.005791	0.010311	-0.027543	0.000000	0.000000	2.000000	66.000000	0.000000
3792.889172	-0.095429	0.547474	-0.003194	80.194420	18.978815	72.486824	-0.227575	0.000000	0.155133	0.000000	0.000000	0.000000	0.005791	0.010311	-0.027543	0.000000	0.000000	2.000000	66.000000	0.000000
3792.892506	-0.095382	0.547417	-0.003418	80.205200	19.016020	72.524605	-0.228540	0.000000	0.159723	0.000000	0.000000	0.000000	0.014096	-0.017292	-0.067064	0.000000	0.000000	2.000000	66.000000	0.000000
3792.895839	-0.095382	0.547417	-0.003418	80.205200	19.016020	72.524605	-0.228540	0.000000	0.159723	0.000000	0.000000	0.000000	0.014096	-0.017292	-0.067064	0.000000	0.000000	2.000000	66.000000	0.000000
3792.899172	-0.095382	0.547417	-0.003418	80.205200	19.016020	72.524605	-0.228540	0.000000	0.159723	0.000000	0.000000	0.000000	0.014096	-0.017292	-0.067064	0.000000	0.000000	2.000000	66.000000	0.000000
3792.902506	-0.095382	0.547417	-0.003418	80.221268	19.074678	72.581337	-0.230890	0.000000	0.170901	0.000000	0.000000	0.000000	0.014096	-0.017292	-0.067064	0.000000	0.000000	2.000000	66.000000	0.000000
3792.905839	-0.095333	0.547325	-0.003545	80.221268	19.074678	72.581337	-0.230890	0.000000	0.170901	0.000000	0.000000	0.000000	0.014766	-0.027577	-0.038171	0.000000	0.000000	2.000000	66.000000	0.000000
3792.909172	-0.095333	0.547325	-0.003545	80.221268	19.074678	72.581337	-0.230890	0.000000	0.170901	0.000000	0.000000	0.000000	0.014766	-0.027577	-0.038171	0.000000	0.000000	2.000000	66.000000	0.000000
3792.912506	-0.095333	0.547325	-0.003545	80.240089	19.137463	72.647827	-0.230890	0.000000	0.170901	0.000000	0.000000	0.000000	0.014766	-0.027577	-0.038171	0.000000	0.000000	2.000000	66.000000	0.000000
3792.915839	-0.095333	0.547325	-0.003545	80.240089	19.137463	72.647827	-0.230890	0.000000	0.170901	0.000000	0.000000	0.000000	0.014766	-0.027577	-0.038171	0.000000	0.000000	2.000000	66.000000	0.000000
3792.919172	-0.095324	0.547191	-0.003695	80.240089	19.137463	72.647827	-0.230890	0.000000	0.170901	0.000000	0.000000	0.000000	0.002692	-0.040177	-0.044896	0.000000	0.000000	2.000000	66.000000	0.000000
3792.922506	-0.095276	0.547074	-0.003817	80.258049	19.211931	72.722374	-0.233351	0.000000	0.177262	0.000000	0.000000	0.000000	0.014467	-0.035135	-0.036753	0.000000	0.000000	2.000000	66.000000	0.000000
3792.925839	-0.095276	0.547074	-0.003817	80.258049	19.211931	72.722374	-0.233351	0.000000	0.177262	0.000000	0.000000	0.000000	0.014467	-0.035135	-0.036753	0.000000	0.000000	2.000000	66.000000	0.000000
3792.929172	-0.095276	0.547074	-0.003817	80.258049	19.211931	72.722374	-0.233351	0.000000	0.177262	0.000000	0.000000	0.000000	0.014467	-0.035135	-0.036753	0.000000	0.000000	2.000000	66.000000	0.000000
3792.932506	-0.095276	0.547074	-0.003817	80.279472	19.287361	72.798904	-0.236211	0.000000	0.190871	0.000000	0.000000	0.000000	0.014467	-0.035135	-0.036753	0.000000	0.000000	2.000000	66.000000	0.000000
3792.935839	-0.095244	0.546965	-0.003967	80.279472	19.287361	72.798904	-0.236211	0.000000	0.190871	0.000000	0.000000	0.000000	0.009460	-0.032536	-0.045011	0.000000	0.000000	2.000000	66.000000	0.000000
3792.939172	-0.095244	0.546965	-0.003967	80.279472	19.287361	72.798904	-0.236211	0.000000	0.190871	0.000000	0.000000	0.000000	0.009460	-0.032536	-0.045011	0.000000	0.000000	2.000000	66.000000	0.000000
3792.942506	-0.095244	0.546965	-0.003967	80.292076	19.343473	72.854813	-0.236211	0.000000	0.190871	0.000000	0.000000	0.000000	0.009460	-0.032536	-0.045011	0.000000	0.000000	2.000000	66.000000	0.000000
3792.945839	-0.095244	0.546965	-0.003967	80.292076	19.343473	72.854813	-0.236211	0.000000	0.190871	0.000000	0.000000	0.000000	0.009460	-0.032536	-0.045011	0.000000	0.000000	2.000000	66.000000	0.000000
3792.949172	-0.095182	0.546882	-0.004049	80.292076	19.343473	72.854813	-0.236211	0.000000	0.190871	0.000000	0.000000	0.000000	0.018630	-0.025077	-0.024528	0.000000	0.000000	2.000000	66.000000	0.000000
3792.952506	-0.095182	0.546882	-0.004049	80.299309	19.386135	72.891571	-0.237787	0.000000	0.198372	0.000000	0.000000	0.000000	0.018630	-0.025077	-0.024528	0.000000	0.000000	2.000000	66.000000	0.000000
3792.955839	-0.095182	0.546882	-0.004049	80.299309	19.386135	72.891571	-0.237787	0.000000	0.198372	0.000000	0.000000	0.000000	0.018630	-0.025077	-0.024528	0.000000	0.000000	2.000000	66.000000	0.000000
3792.959172	-0.095182	0.546882	-0.004049	80.299309	19.386135	72.891571	-0.237787	0.000000	0.198372	0.000000	0.000000	0.000000	0.018630	-0.025077	-0.024528	0.000000	0.000000	2.000000	66.000000	0.000000
3792.962506	-0.095046	0.546815	-0.004163	80.304665	19.410583	72.910866	-0.240892	0.000000	0.202460	0.000000	0.000000	0.000000	0.040873	-0.019930	-0.034249	0.000000	0.000000	2.000000	66.000000	0.000000
3792.965839	-0.095046	0.546815	-0.004163	80.304665	19.410583	72.910866	-0.240892	0.000000	0.202460	0.000000	0.000000	0.000000	0.040873	-0.019930	-0.034249	0.000000	0.000000	2.000000	66.000000	0.000000
3792.969172	-0.095046	0.546815	-0.004163	80.304665	19.410583	72.910866	-0.240892	0.000000	0.202460	0.000000	0.000000	0.000000	0.040873	-0.019930	-0.034249	0.000000	0.000000	2.000000	66.000000	0.000000
3792.972506	-0.095046	0.546815	-0.004163	80.307343	19.428249	72.920502	-0.247704	0.000000	0.208169	0.000000	0.000000	0.000000	0.040873	-0.019930	-0.034249	0.000000	0.000000	2.000000	66.000000	0.000000
3792.975839	-0.094994	0.546807	-0.004195	80.307343	19.428249	72.920502	-0.247704	0.000000	0.208169	0.000000	0.000000	0.000000	0.015492	-0.002445	-0.009632	0.000000	0.000000	2.000000	66.000000	0.000000
3792.979172	-0.094994	0.546807	-0.004195	80.307343	19.428249	72.920502	-0.247704	0.000000	0.208169	0.000000	0.000000	0.000000	0.015492	-0.002445	-0.009632	0.000000	0.000000	2.000000	66.000000	0.000000
3792.982506	-0.094994	0.546807	-0.004195	80.310020	19.443192	72.930153	-0.247704	0.000000	0.208169	0.000000	0.000000	0.000000	0.015492	-0.002445	-0.009632	0.000000	0.000000	2.000000	66.000000	0.000000
3792.985839	-0.094994	0.546807	-0.004195	80.310020	19.443192	72.930153	-0.247704	0.000000	0.208169	0.000000	0.000000	0.000000	0.015492	-0.002445	-0.009632	0.000000	0.000000	2.000000	66.000000	0.000000
3792.989172	-0.094947	0.546790	-0.004205	80.310020	19.443192	72.930153	-0.247704	0.000000	0.208169	0.000000	0.000000	0.000000	0.014046	-0.004994	-0.002746	0.000000	0.000000	2.000000	66.000000	0.000000
3792.992506	-0.094947	0.546790	-0.004205	80.310043	19.445934	72.930161	-0.250286	0.000000	0.209774	0.000000	0.000000	0.000000	0.014046	-0.004994	-0.002746	0.000000	0.000000	2.000000	66.000000	0.000000
3792.995839	-0.094947	0.546790	-0.004205	80.310043	19.445934	72.930161	-0.250286	0.000000	0.209774	0.000000	0.000000	0.000000	0.014046	-0.004994	-0.002746	0.000000	0.000000	2.000000	66.000000	0.000000
3792.999172	-0.094947	0.546790	-0.004205	80.310043	19.445934	72.930161	-0.250286	0.000000	0.209774	0.000000	0.000000	0.000000	0.014046	-0.004994	-0.002746	0.000000	0.000000	2.000000	66.000000	0.000000
3793.002506	-0.094909	0.546782	-0.004173	80.309998	19.448647	72.930153	-0.252627	0.000000	0.210232	0.000000	0.000000	0.000000	0.011458	-0.002587	0.009592	0.000000	0.000000	2.000000	66.000000	0.000000
3793.005839	-0.094909	0.546782	-0.004173	80.309998	19.448647	72.930153	-0.252627	0.000000	0.210232	0.000000	0.000000	0.000000	0.011458	-0.002587	0.009592	0.000000	0.000000	2.000000	66.000000	0.000000
3793.009172	-0.094909	0.546782	-0.004173	80.309998	19.448647	72.930153	-0.252627	0.000000	0.210232	0.000000	0.000000	0.000000	0.011458	-0.002587	0.009592	0.000000	0.000000	2.000000	66.000000	0.000000
3793.012506	-0.094909	0.546782	-0.004173	80.312660	19.458149	72.939781	-0.254537	0.000000	0.208633	0.000000	0.000000	0.000000	0.011458	-0.002587	0.009592	0.000000	0.000000	2.000000	66.000000	0.000000
3793.015839	-0.094905	0.546765	-0.004191	80.312660	19.458149	72.939781	-0.254537	0.000000	0.208633	0.000000	0.000000	0.000000	0.001143	-0.005012	-0.005451	0.000000	0.000000	2.000000	66.000000	0.000000
3793.019172	-0.094905	0.546765	-0.004191	80.312660	19.458149	72.939781	-0.254537	0.000000	0.208633	0.000000	0.000000	0.000000	0.001143	-0.005012	-0.005451	0.000000	0.000000	2.000000	66.000000	0.000000
3793.022506	-0.094905	0.546765	-0.004191	80.312660	19.458149	72.939781	-0.254537	0.000000	0.208633	0.000000	0.000000	0.000000	0.001143	-0.005012	-0.005451	0.000000	0.000000	2.000000	66.000000	0.000000
3793.025839	-0.094905	0.546765	-0.004191	80.312660	19.458149	72.939781	-0.254537	0.000000	0.208633	0.000000	0.000000	0.000000	0.001143	-0.005012	-0.005451	0.000000	0.000000	2.000000	66.000000	0.000000
3793.029172	-0.094905	0.546765	-0.004191	80.312660	19.458149	72.939781	-0.254537	0.000000	0.208633	0.000000	0.000000	0.000000	0.000001	-0.000005	-0.000000	0.000000	0.000000	2.000000	66.000000	0.000000
3793.032506	-0.094905	0.546765	-0.004191	80.312660	19.458149	72.939781	-0.254727	0.000000	0.209542	0.000000	0.000000	0.000000	0.000001	-0.000005	-0.000000	0.000000	0.000000	2.000000	66.000000	0.000000
3793.035839	-0.094905	0.546765	-0.004191	80.312660	19.458149	72.939781	-0.254727	0.000000	0.209542	0.000000	0.000000	0.000000	0.000001	-0.000005	-0.000000	0.000000	0.000000	2.000000	66.000000	0.000000
3793.039172	-0.094905	0.546765	-0.004191	80.312660	19.458149	72.939781	-0.254727	0.000000	0.209542	0.000000	0.000000	0.000000	0.000001	-0.000005	-0.000000	0.000000	0.000000	2.000000	66.000000	0.000000
3793.042506	-0.094904	0.546790	-0.004196	80.309998	19.448647	72.930153	-0.254727	0.000000	0.209542	0.000000	0.000000	0.000000	0.000303	0.007594	-0.001437	0.000000	0.000000	2.000000	66.000000	0.000000
3793.045839	-0.094904	0.546790	-0.004196	80.309998	19.448647	72.930153	-0.254727	0.000000	0.209542	0.000000	0.000000	0.000000	0.000303	0.007594	-0.001437	0.000000	0.000000	2.000000	66.000000	0.000000
3793.049172	-0.094904	0.546790	-0.004196	80.309998	19.448647	72.930153	-0.254727	0.000000	0.209542	0.000000	0.000000	0.000000	0.000303	0.007594	-0.001437	0.000000	0.000000	2.000000	66.000000	0.000000
3793.052506	-0.094904	0.546790	-0.004196	80.304665	19.426907	72.910873	-0.254777	0.000000	0.209781	0.000000	0.000000	0.000000	0.000303	0.007594	-0.001437	0.000000	0.000000	2.000000	66.000000	0.000000
3793.055839	-0.094933	0.546849	-0.004169	80.304665	19.426907	72.910873	-0.254777	0.000000	0.209781	0.000000	0.000000	0.000000	-0.008433	0.017609	0.008112	0.000000	0.000000	2.000000	66.000000	0.000000
3793.059172	-0.094933	0.546849	-0.004169	80.304665	19.426907	72.910873	-0.254777	0.000000	0.209781	0.000000	0.000000	0.000000	-0.008433	0.017609	0.008112	0.000000	0.000000	2.000000	66.000000	0.000000
3793.062506	-0.094933	0.546849	-0.004169	80.293961	19.386200	72.872322	-0.254777	0.000000	0.209781	0.000000	0.000000	0.000000	-0.008433	0.017609	0.008112	0.000000	0.000000	2.000000	66.000000	0.000000
3793.065839	-0.094933	0.546849	-0.004169	80.293961	19.386200	72.872322	-0.254777	0.000000	0.209781	0.000000	0.000000	0.000000	-0.008433	0.017609	0.008112	0.000000	0.000000	2.000000	66.000000	0.000000
3793.069172	-0.094965	0.546899	-0.004119	80.293961	19.386200	72.872322	-0.254777	0.000000	0.209781	0.000000	0.000000	0.000000	-0.009879	0.015029	0.014997	0.000000	0.000000	2.000000	66.000000	0.000000
3793.072506	-0.094965	0.546899	-0.004119	80.283257	19.342846	72.833855	-0.253372	0.000000	0.208429	0.000000	0.000000	0.000000	-0.009879	0.015029	0.014997	0.000000	0.000000	2.000000	66.000000	0.000000
3793.075839	-0.094965	0.546899	-0.004119	80.283257	19.342846	72.833855	-0.253372	0.000000	0.208429	0.000000	0.000000	0.000000	-0.009879	0.015029	0.014997	0.000000	0.000000	2.000000	66.000000	0.000000
3793.079172	-0.094965	0.546899	-0.004119	80.283257	19.342846	72.833855	-0.253372	0.000000	0.208429	0.000000	0.000000	0.000000	-0.009879	0.015029	0.014997	0.000000	0.000000	2.000000	66.000000	0.000000
3793.082506	-0.095082	0.547033	-0.003991	80.272560	19.299616	72.795525	-0.251725	0.000000	0.205929	0.000000	0.000000	0.000000	-0.034952	0.040145	0.038173	0.000000	0.000000	2.000000	66.000000	0.000000
3793.085839	-0.095082	0.547033	-0.003991	80.272560	19.299616	72.795525	-0.251725	0.000000	0.205929	0.000000	0.000000	0.000000	-0.034952	0.040145	0.038173	0.000000	0.000000	2.000000	66.000000	0.000000
3793.089172	-0.095082	0.547033	-0.003991	80.272560	19.299616	72.795525	-0.251725	0.000000	0.205929	0.000000	0.000000	0.000000	-0.034952	0.040145	0.038173	0.000000	0.000000	2.000000	66.000000	0.000000
3793.092506	-0.095082	0.547033	-0.003991	80.264473	19.265820	72.766731	-0.245900	0.000000	0.199567	0.000000	0.000000	0.000000	-0.034952	0.040145	0.038173	0.000000	0.000000	2.000000	66.000000	0.000000
3793.095839	-0.095141	0.547074	-0.003923	80.264473	19.265820	72.766731	-0.245900	0.000000	0.199567	0.000000	0.000000	0.000000	-0.017784	0.012471	0.020519	0.000000	0.000000	2.000000	66.000000	0.000000
3793.099172	-0.095141	0.547074	-0.003923	80.264473	19.265820	72.766731	-0.245900	0.000000	0.199567	0.000000	0.000000	0.000000	-0.017784	0.012471	0.020519	0.000000	0.000000	2.000000	66.000000	0.000000
3793.102506	-0.095141	0.547074	-0.003923	80.259140	19.241537	72.747627	-0.245900	0.000000	0.199567	0.000000	0.000000	0.000000	-0.017784	0.012471	0.020519	0.000000	0.000000	2.000000	66.000000	0.000000
3793.105839	-0.095141	0.547074	-0.003923	80.259140	19.241537	72.747627	-0.245900	0.000000	0.199567	0.000000	0.000000	0.000000	-0.017784	0.012471	0.020519	0.000000	0.000000	2.000000	66.000000	0.000000
3793.109172	-0.095197	0.547099	-0.003873	80.259140	19.241537	72.747627	-0.245900	0.000000	0.199567	0.000000	0.000000	0.000000	-0.016641	0.007478	0.015069	0.000000	0.000000	2.000000	66.000000	0.000000
3793.112506	-0.095197	0.547099	-0.003873	80.253792	19.222717	72.728554	-0.242936	0.000000	0.196148	0.000000	0.000000	0.000000	-0.016641	0.007478	0.015069	0.000000	0.000000	2.000000	66.000000	0.000000
3793.115839	-0.095197	0.547099	-0.003873	80.253792	19.222717	72.728554	-0.242936	0.000000	0.196148	0.000000	0.000000	0.000000	-0.016641	0.007478	0.015069	0.000000	0.000000	2.000000	66.000000	0.000000
3793.119172	-0.095197	0.547099	-0.003873	80.253792	19.222717	72.728554	-0.242936	0.000000	0.196148	0.000000	0.000000	0.000000	-0.016641	0.007478	0.015069	0.000000	0.000000	2.000000	66.000000	0.000000
3793.122506	-0.095180	0.547124	-0.003740	80.251091	19.218748	72.718979	-0.240162	0.000000	0.193636	0.000000	0.000000	0.000000	0.005145	0.007347	0.039708	0.000000	0.000000	2.000000	66.000000	0.000000
3793.125839	-0.095180	0.547124	-0.003740	80.251091	19.218748	72.718979	-0.240162	0.000000	0.193636	0.000000	0.000000	0.000000	0.005145	0.007347	0.039708	0.000000	0.000000	2.000000	66.000000	0.000000
3793.129172	-0.095180	0.547124	-0.003740	80.251091	19.218748	72.718979	-0.240162	0.000000	0.193636	0.000000	0.000000	0.000000	0.005145	0.007347	0.039708	0.000000	0.000000	2.000000	66.000000	0.000000
3793.132506	-0.095180	0.547124	-0.003740	80.251068	19.224199	72.718987	-0.241020	0.000000	0.187018	0.000000	0.000000	0.000000	0.005145	0.007347	0.039708	0.000000	0.000000	2.000000	66.000000	0.000000
3793.135839	-0.095120	0.547115	-0.003704	80.251068	19.224199	72.718987	-0.241020	0.000000	0.187018	0.000000	0.000000	0.000000	0.017928	-0.002585	0.010952	0.000000	0.000000	2.000000	66.000000	0.000000
3793.139172	-0.095120	0.547115	-0.003704	80.251068	19.224199	72.718987	-0.241020	0.000000	0.187018	0.000000	0.000000	0.000000	0.017928	-0.002585	0.010952	0.000000	0.000000	2.000000	66.000000	0.000000
3793.142506	-0.095120	0.547115	-0.003704	80.248436	19.222940	72.709450	-0.241020	0.000000	0.187018	0.000000	0.000000	0.000000	0.017928	-0.002585	0.010952	0.000000	0.000000	2.000000	66.000000	0.000000
3793.145839	-0.095120	0.547115	-0.003704	80.248436	19.222940	72.709450	-0.241020	0.000000	0.187018	0.000000	0.000000	0.000000	0.017928	-0.002585	0.010952	0.000000	0.000000	2.000000	66.000000	0.000000
3793.149172	-0.095059	0.547132	-0.003672	80.248436	19.222940	72.709450	-0.241020	0.000000	0.187018	0.000000	0.000000	0.000000	0.018232	0.005025	0.009507	0.000000	0.000000	2.000000	66.000000	0.000000
3793.152506	-0.095059	0.547132	-0.003672	80.249222	19.222378	72.701591	-0.244008	0.000000	0.185193	0.000000	0.000000	0.000000	0.018232	0.005025	0.009507	0.000000	0.000000	2.000000	66.000000	0.000000
3793.155839	-0.095059	0.547132	-0.003672	80.249222	19.222378	72.701591	-0.244008	0.000000	0.185193	0.000000	0.000000	0.000000	0.018232	0.005025	0.009507	0.000000	0.000000	2.000000	66.000000	0.000000
3793.159172	-0.095059	0.547132	-0.003672	80.249222	19.222378	72.701591	-0.244008	0.000000	0.185193	0.000000	0.000000	0.000000	0.018232	0.005025	0.009507	0.000000	0.000000	2.000000	66.000000	0.000000
3793.162506	-0.095008	0.547099	-0.003699	80.254539	19.243885	72.720657	-0.247047	0.000000	0.183608	0.000000	0.000000	0.000000	0.015200	-0.010033	-0.008184	0.000000	0.000000	2.000000	66.000000	0.000000
3793.165839	-0.095008	0.547099	-0.003699	80.254539	19.243885	72.720657	-0.247047	0.000000	0.183608	0.000000	0.000000	0.000000	0.015200	-0.010033	-0.008184	0.000000	0.000000	2.000000	66.000000	0.000000
3793.169172	-0.095008	0.547099	-0.003699	80.254539	19.243885	72.720657	-0.247047	0.000000	0.183608	0.000000	0.000000	0.000000	0.015200	-0.010033	-0.008184	0.000000	0.000000	2.000000	66.000000	0.000000
3793.172506	-0.095008	0.547099	-0.003699	80.259926	19.259991	72.739746	-0.249580	0.000000	0.184972	0.000000	0.000000	0.000000	0.015200	-0.010033	-0.008184	0.000000	0.000000	2.000000	66.000000	0.000000
3793.175839	-0.095027	0.547056	-0.003717	80.259926	19.259991	72.739746	-0.249580	0.000000	0.184972	0.000000	0.000000	0.000000	-0.005618	-0.012618	-0.005357	0.000000	0.000000	2.000000	66.000000	0.000000
3793.179172	-0.095027	0.547056	-0.003717	80.259926	19.259991	72.739746	-0.249580	0.000000	0.184972	0.000000	0.000000	0.000000	-0.005618	-0.012618	-0.005357	0.000000	0.000000	2.000000	66.000000	0.000000
3793.182506	-0.095027	0.547056	-0.003717	80.265305	19.278849	72.758896	-0.249580	0.000000	0.184972	0.000000	0.000000	0.000000	-0.005618	-0.012618	-0.005357	0.000000	0.000000	2.000000	66.000000	0.000000
3793.185839	-0.095027	0.547056	-0.003717	80.265305	19.278849	72.758896	-0.249580	0.000000	0.184972	0.000000	0.000000	0.000000	-0.005618	-0.012618	-0.005357	0.000000	0.000000	2.000000	66.000000	0.000000
3793.189172	-0.095020	0.547023	-0.003754	80.265305	19.278849	72.758896	-0.249580	0.000000	0.184972	0.000000	0.000000	0.000000	0.002283	-0.010028	-0.010892	0.000000	0.000000	2.000000	66.000000	0.000000
3793.192506	-0.095020	0.547023	-0.003754	80.270630	19.297722	72.778046	-0.248643	0.000000	0.185865	0.000000	0.000000	0.000000	0.002283	-0.010028	-0.010892	0.000000	0.000000	2.000000	66.000000	0.000000
3793.195839	-0.095020	0.547023	-0.003754	80.270630	19.297722	72.778046	-0.248643	0.000000	0.185865	0.000000	0.000000	0.000000	0.002283	-0.010028	-0.010892	0.000000	0.000000	2.000000	66.000000	0.000000
3793.199172	-0.095020	0.547023	-0.003754	80.270630	19.297722	72.778046	-0.248643	0.000000	0.185865	0.000000	0.000000	0.000000	0.002283	-0.010028	-0.010892	0.000000	0.000000	2.000000	66.000000	0.000000
3793.202506	-0.094997	0.546930	-0.003753	80.276031	19.319332	72.797218	-0.249024	0.000000	0.187680	0.000000	0.000000	0.000000	0.006693	-0.027792	0.000226	0.000000	0.000000	2.000000	66.000000	0.000000
3793.205839	-0.094997	0.546930	-0.003753	80.276031	19.319332	72.797218	-0.249024	0.000000	0.187680	0.000000	0.000000	0.000000	0.006693	-0.027792	0.000226	0.000000	0.000000	2.000000	66.000000	0.000000
3793.209172	-0.094997	0.546930	-0.003753	80.276031	19.319332	72.797218	-0.249024	0.000000	0.187680	0.000000	0.000000	0.000000	0.006693	-0.027792	0.000226	0.000000	0.000000	2.000000	66.000000	0.000000
3793.212506	-0.094997	0.546930	-0.003753	80.278694	19.331514	72.806816	-0.250139	0.000000	0.187643	0.000000	0.000000	0.000000	0.006693	-0.027792	0.000226	0.000000	0.000000	2.000000	66.000000	0.000000
3793.215839	-0.094977	0.546905	-0.003744	80.278694	19.331514	72.806816	-0.250139	0.000000	0.187643	0.000000	0.000000	0.000000	0.006156	-0.007603	0.002792	0.000000	0.000000	2.000000	66.000000	0.000000
3793.219172	-0.094977	0.546905	-0.003744	80.278694	19.331514	72.806816	-0.250139	0.000000	0.187643	0.000000	0.000000	0.000000	0.006156	-0.007603	0.002792	0.000000	0.000000	2.000000	66.000000	0.000000
3793.222506	-0.094977	0.546905	-0.003744	80.281364	19.346395	72.816391	-0.250139	0.000000	0.187643	0.000000	0.000000	0.000000	0.006156	-0.007603	0.002792	0.000000	0.000000	2.000000	66.000000	0.000000
3793.225839	-0.094977	0.546905	-0.003744	80.281364	19.346395	72.816391	-0.250139	0.000000	0.187643	0.000000	0.000000	0.000000	0.006156	-0.007603	0.002792	0.000000	0.000000	2.000000	66.000000	0.000000
3793.229172	-0.094940	0.546846	-0.003702	80.281364	19.346395	72.816391	-0.250139	0.000000	0.187643	0.000000	0.000000	0.000000	0.010872	-0.017765	0.012469	0.000000	0.000000	2.000000	66.000000	0.000000
3793.232506	-0.094940	0.546846	-0.003702	80.286713	19.370752	72.835594	-0.251165	0.000000	0.187177	0.000000	0.000000	0.000000	0.010872	-0.017765	0.012469	0.000000	0.000000	2.000000	66.000000	0.000000
3793.235839	-0.094940	0.546846	-0.003702	80.286713	19.370752	72.835594	-0.251165	0.000000	0.187177	0.000000	0.000000	0.000000	0.010872	-0.017765	0.012469	0.000000	0.000000	2.000000	66.000000	0.000000
3793.239172	-0.094940	0.546846	-0.003702	80.286713	19.370752	72.835594	-0.251165	0.000000	0.187177	0.000000	0.000000	0.000000	0.010872	-0.017765	0.012469	0.000000	0.000000	2.000000	66.000000	0.000000
3793.242506	-0.094849	0.546769	-0.003601	80.289429	19.388399	72.845215	-0.252977	0.000000	0.185099	0.000000	0.000000	0.000000	0.027370	-0.022933	0.030291	0.000000	0.000000	2.000000	66.000000	0.000000
3793.245839	-0.094849	0.546769	-0.003601	80.289429	19.388399	72.845215	-0.252977	0.000000	0.185099	0.000000	0.000000	0.000000	0.027370	-0.022933	0.030291	0.000000	0.000000	2.000000	66.000000	0.000000
3793.249172	-0.094849	0.546769	-0.003601	80.289429	19.388399	72.845215	-0.252977	0.000000	0.185099	0.000000	0.000000	0.000000	0.027370	-0.022933	0.030291	0.000000	0.000000	2.000000	66.000000	0.000000
3793.252506	-0.094849	0.546769	-0.003601	80.292061	19.403320	72.854828	-0.257539	0.000000	0.180051	0.000000	0.000000	0.000000	0.027370	-0.022933	0.030291	0.000000	0.000000	2.000000	66.000000	0.000000
3793.255839	-0.094817	0.546727	-0.003541	80.292061	19.403320	72.854828	-0.257539	0.000000	0.180051	0.000000	0.000000	0.000000	0.009742	-0.012754	0.017910	0.000000	0.000000	2.000000	66.000000	0.000000
3793.259172	-0.094817	0.546727	-0.003541	80.292061	19.403320	72.854828	-0.257539	0.000000	0.180051	0.000000	0.000000	0.000000	0.009742	-0.012754	0.017910	0.000000	0.000000	2.000000	66.000000	0.000000
3793.262506	-0.094817	0.546727	-0.003541	80.292061	19.406021	72.854797	-0.257539	0.000000	0.180051	0.000000	0.000000	0.000000	0.009742	-0.012754	0.017910	0.000000	0.000000	2.000000	66.000000	0.000000
3793.265839	-0.094817	0.546727	-0.003541	80.292061	19.406021	72.854797	-0.257539	0.000000	0.180051	0.000000	0.000000	0.000000	0.009742	-0.012754	0.017910	0.000000	0.000000	2.000000	66.000000	0.000000
3793.269172	-0.094787	0.546726	-0.003468	80.292061	19.406021	72.854797	-0.257539	0.000000	0.180051	0.000000	0.000000	0.000000	0.008906	-0.000151	0.021922	0.000000	0.000000	2.000000	66.000000	0.000000
3793.272506	-0.094787	0.546726	-0.003468	80.287544	19.383780	72.827759	-0.259162	0.000000	0.177066	0.000000	0.000000	0.000000	0.008906	-0.000151	0.021922	0.000000	0.000000	2.000000	66.000000	0.000000
3793.275839	-0.094787	0.546726	-0.003468	80.287544	19.383780	72.827759	-0.259162	0.000000	0.177066	0.000000	0.000000	0.000000	0.008906	-0.000151	0.021922	0.000000	0.000000	2.000000	66.000000	0.000000
3793.279172	-0.094787	0.546726	-0.003468	80.287544	19.383780	72.827759	-0.259162	0.000000	0.177066	0.000000	0.000000	0.000000	0.008906	-0.000151	0.021922	0.000000	0.000000	2.000000	66.000000	0.000000
3793.282506	-0.094775	0.546742	-0.003313	80.282181	19.370287	72.808548	-0.260647	0.000000	0.173412	0.000000	0.000000	0.000000	0.003758	0.004716	0.046590	0.000000	0.000000	2.000000	66.000000	0.000000
3793.285839	-0.094775	0.546742	-0.003313	80.282181	19.370287	72.808548	-0.260647	0.000000	0.173412	0.000000	0.000000	0.000000	0.003758	0.004716	0.046590	0.000000	0.000000	2.000000	66.000000	0.000000
3793.289172	-0.094775	0.546742	-0.003313	80.282181	19.370287	72.808548	-0.260647	0.000000	0.173412	0.000000	0.000000	0.000000	0.003758	0.004716	0.046590	0.000000	0.000000	2.000000	66.000000	0.000000
3793.292506	-0.094775	0.546742	-0.003313	80.276802	19.354099	72.789337	-0.261273	0.000000	0.165647	0.000000	0.000000	0.000000	0.003758	0.004716	0.046590	0.000000	0.000000	2.000000	66.000000	0.000000
3793.295839	-0.094770	0.546758	-0.003226	80.276802	19.354099	72.789337	-0.261273	0.000000	0.165647	0.000000	0.000000	0.000000	0.001314	0.004866	0.026018	0.000000	0.000000	2.000000	66.000000	0.000000
3793.299172	-0.094770	0.546758	-0.003226	80.276802	19.354099	72.789337	-0.261273	0.000000	0.165647	0.000000	0.000000	0.000000	0.001314	0.004866	0.026018	0.000000	0.000000	2.000000	66.000000	0.000000
3793.302506	-0.094770	0.546758	-0.003226	80.271461	19.340652	72.770195	-0.261273	0.000000	0.165647	0.000000	0.000000	0.000000	0.001314	0.004866	0.026018	0.000000	0.000000	2.000000	66.000000	0.000000
3793.305839	-0.094770	0.546758	-0.003226	80.271461	19.340652	72.770195	-0.261273	0.000000	0.165647	0.000000	0.000000	0.000000	0.001314	0.004866	0.026018	0.000000	0.000000	2.000000	66.000000	0.000000
3793.309172	-0.094744	0.546775	-0.003135	80.271461	19.340652	72.770195	-0.261273	0.000000	0.165647	0.000000	0.000000	0.000000	0.007782	0.004855	0.027366	0.000000	0.000000	2.000000	66.000000	0.000000
3793.312506	-0.094744	0.546775	-0.003135	80.266090	19.327225	72.751045	-0.261492	0.000000	0.161311	0.000000	0.000000	0.000000	0.007782	0.004855	0.027366	0.000000	0.000000	2.000000	66.000000	0.000000
3793.315839	-0.094744	0.546775	-0.003135	80.266090	19.327225	72.751045	-0.261492	0.000000	0.161311	0.000000	0.000000	0.000000	0.007782	0.004855	0.027366	0.000000	0.000000	2.000000	66.000000	0.000000
3793.319172	-0.094744	0.546775	-0.003135	80.266090	19.327225	72.751045	-0.261492	0.000000	0.161311	0.000000	0.000000	0.000000	0.007782	0.004855	0.027366	0.000000	0.000000	2.000000	66.000000	0.000000
3793.322506	-0.094662	0.546799	-0.002989	80.263405	19.325977	72.741501	-0.262789	0.000000	0.156750	0.000000	0.000000	0.000000	0.024624	0.007315	0.043742	0.000000	0.000000	2.000000	66.000000	0.000000
3793.325839	-0.094662	0.546799	-0.002989	80.263405	19.325977	72.741501	-0.262789	0.000000	0.156750	0.000000	0.000000	0.000000	0.024624	0.007315	0.043742	0.000000	0.000000	2.000000	66.000000	0.000000
3793.329172	-0.094662	0.546799	-0.002989	80.263405	19.325977	72.741501	-0.262789	0.000000	0.156750	0.000000	0.000000	0.000000	0.024624	0.007315	0.043742	0.000000	0.000000	2.000000	66.000000	0.000000
3793.332506	-0.094662	0.546799	-0.002989	80.260719	19.324688	72.731903	-0.266893	0.000000	0.149459	0.000000	0.000000	0.000000	0.024624	0.007315	0.043742	0.000000	0.000000	2.000000	66.000000	0.000000
3793.335839	-0.094611	0.546798	-0.002912	80.260719	19.324688	72.731903	-0.266893	0.000000	0.149459	0.000000	0.000000	0.000000	0.015401	-0.000145	0.023261	0.000000	0.000000	2.000000	66.000000	0.000000
3793.339172	-0.094611	0.546798	-0.002912	80.260719	19.324688	72.731903	-0.266893	0.000000	0.149459	0.000000	0.000000	0.000000	0.015401	-0.000145	0.023261	0.000000	0.000000	2.000000	66.000000	0.000000
3793.342506	-0.094611	0.546798	-0.002912	80.260719	19.330145	72.731911	-0.266893	0.000000	0.149459	0.000000	0.000000	0.000000	0.015401	-0.000145	0.023261	0.000000	0.000000	2.000000	66.000000	0.000000
3793.345839	-0.094611	0.546798	-0.002912	80.260719	19.330145	72.731911	-0.266893	0.000000	0.149459	0.000000	0.000000	0.000000	0.015401	-0.000145	0.023261	0.000000	0.000000	2.000000	66.000000	0.000000
3793.349172	-0.094582	0.546773	-0.002834	80.260719	19.330145	72.731911	-0.266893	0.000000	0.149459	0.000000	0.000000	0.000000	0.008641	-0.007766	0.023349	0.000000	0.000000	2.000000	66.000000	0.000000
3793.352506	-0.094582	0.546773	-0.002834	80.260757	19.335590	72.731941	-0.269460	0.000000	0.145583	0.000000	0.000000	0.000000	0.008641	-0.007766	0.023349	0.000000	0.000000	2.000000	66.000000	0.000000
3793.355839	-0.094582	0.546773	-0.002834	80.260757	19.335590	72.731941	-0.269460	0.000000	0.145583	0.000000	0.000000	0.000000	0.008641	-0.007766	0.023349	0.000000	0.000000	2.000000	66.000000	0.000000
3793.359172	-0.094582	0.546773	-0.002834	80.260757	19.335590	72.731941	-0.269460	0.000000	0.145583	0.000000	0.000000	0.000000	0.008641	-0.007766	0.023349	0.000000	0.000000	2.000000	66.000000	0.000000
3793.362506	-0.094567	0.546746	-0.002692	80.258049	19.326168	72.722374	-0.270900	0.000000	0.141691	0.000000	0.000000	0.000000	0.004646	-0.007934	0.042563	0.000000	0.000000	2.000000	66.000000	0.000000
3793.365839	-0.094567	0.546746	-0.002692	80.258049	19.326168	72.722374	-0.270900	0.000000	0.141691	0.000000	0.000000	0.000000	0.004646	-0.007934	0.042563	0.000000	0.000000	2.000000	66.000000	0.000000
3793.369172	-0.094567	0.546746	-0.002692	80.258049	19.326168	72.722374	-0.270900	0.000000	0.141691	0.000000	0.000000	0.000000	0.004646	-0.007934	0.042563	0.000000	0.000000	2.000000	66.000000	0.000000
3793.372506	-0.094567	0.546746	-0.002692	80.258049	19.328871	72.722351	-0.271674	0.000000	0.134597	0.000000	0.000000	0.000000	0.004646	-0.007934	0.042563	0.000000	0.000000	2.000000	66.000000	0.000000
3793.375839	-0.094559	0.546720	-0.002619	80.258049	19.328871	72.722351	-0.271674	0.000000	0.134597	0.000000	0.000000	0.000000	0.002178	-0.007758	0.021999	0.000000	0.000000	2.000000	66.000000	0.000000
3793.379172	-0.094559	0.546720	-0.002619	80.258049	19.328871	72.722351	-0.271674	0.000000	0.134597	0.000000	0.000000	0.000000	0.002178	-0.007758	0.021999	0.000000	0.000000	2.000000	66.000000	0.000000
3793.382506	-0.094559	0.546720	-0.002619	80.258049	19.328871	72.722351	-0.271674	0.000000	0.134597	0.000000	0.000000	0.000000	0.002178	-0.007758	0.021999	0.000000	0.000000	2.000000	66.000000	0.000000
3793.385839	-0.094559	0.546720	-0.002619	80.258049	19.328871	72.722351	-0.271674	0.000000	0.134597	0.000000	0.000000	0.000000	0.002178	-0.007758	0.021999	0.000000	0.000000	2.000000	66.000000	0.000000
3793.389172	-0.094574	0.546694	-0.002550	80.258049	19.328871	72.722351	-0.271674	0.000000	0.134597	0.000000	0.000000	0.000000	-0.004295	-0.007780	0.020651	0.000000	0.000000	2.000000	66.000000	0.000000
3793.392506	-0.094574	0.546694	-0.002550	80.260757	19.338293	72.731911	-0.272037	0.000000	0.130931	0.000000	0.000000	0.000000	-0.004295	-0.007780	0.020651	0.000000	0.000000	2.000000	66.000000	0.000000
3793.395839	-0.094574	0.546694	-0.002550	80.260757	19.338293	72.731911	-0.272037	0.000000	0.130931	0.000000	0.000000	0.000000	-0.004295	-0.007780	0.020651	0.000000	0.000000	2.000000	66.000000	0.000000
3793.399172	-0.094574	0.546694	-0.002550	80.260757	19.338293	72.731911	-0.272037	0.000000	0.130931	0.000000	0.000000	0.000000	-0.004295	-0.007780	0.020651	0.000000	0.000000	2.000000	66.000000	0.000000
3793.402506	-0.094604	0.546592	-0.002403	80.263428	19.347738	72.741508	-0.271321	0.000000	0.127489	0.000000	0.000000	0.000000	-0.009187	-0.030781	0.044168	0.000000	0.000000	2.000000	66.000000	0.000000
3793.405839	-0.094604	0.546592	-0.002403	80.263428	19.347738	72.741508	-0.271321	0.000000	0.127489	0.000000	0.000000	0.000000	-0.009187	-0.030781	0.044168	0.000000	0.000000	2.000000	66.000000	0.000000
3793.409172	-0.094604	0.546592	-0.002403	80.263428	19.347738	72.741508	-0.271321	0.000000	0.127489	0.000000	0.000000	0.000000	-0.009187	-0.030781	0.044168	0.000000	0.000000	2.000000	66.000000	0.000000
3793.412506	-0.094604	0.546592	-0.002403	80.263428	19.347738	72.741508	-0.269790	0.000000	0.120128	0.000000	0.000000	0.000000	-0.009187	-0.030781	0.044168	0.000000	0.000000	2.000000	66.000000	0.000000
3793.415839	-0.094619	0.546566	-0.002334	80.263428	19.347738	72.741508	-0.269790	0.000000	0.120128	0.000000	0.000000	0.000000	-0.004296	-0.007789	0.020646	0.000000	0.000000	2.000000	66.000000	0.000000
3793.419172	-0.094619	0.546566	-0.002334	80.263428	19.347738	72.741508	-0.269790	0.000000	0.120128	0.000000	0.000000	0.000000	-0.004296	-0.007789	0.020646	0.000000	0.000000	2.000000	66.000000	0.000000
3793.422506	-0.094619	0.546566	-0.002334	80.263405	19.350458	72.741493	-0.269790	0.000000	0.120128	0.000000	0.000000	0.000000	-0.004296	-0.007789	0.020646	0.000000	0.000000	2.000000	66.000000	0.000000
3793.425839	-0.094619	0.546566	-0.002334	80.263405	19.350458	72.741493	-0.269790	0.000000	0.120128	0.000000	0.000000	0.000000	-0.004296	-0.007789	0.020646	0.000000	0.000000	2.000000	66.000000	0.000000
3793.429172	-0.094611	0.546540	-0.002260	80.263405	19.350458	72.741493	-0.269790	0.000000	0.120128	0.000000	0.000000	0.000000	0.002186	-0.007793	0.021992	0.000000	0.000000	2.000000	66.000000	0.000000
3793.432506	-0.094611	0.546540	-0.002260	80.263428	19.355883	72.741493	-0.269074	0.000000	0.116687	0.000000	0.000000	0.000000	0.002186	-0.007793	0.021992	0.000000	0.000000	2.000000	66.000000	0.000000
3793.435839	-0.094611	0.546540	-0.002260	80.263428	19.355883	72.741493	-0.269074	0.000000	0.116687	0.000000	0.000000	0.000000	0.002186	-0.007793	0.021992	0.000000	0.000000	2.000000	66.000000	0.000000
3793.439172	-0.094611	0.546540	-0.002260	80.263428	19.355883	72.741493	-0.269074	0.000000	0.116687	0.000000	0.000000	0.000000	0.002186	-0.007793	0.021992	0.000000	0.000000	2.000000	66.000000	0.000000
3793.442506	-0.094544	0.546505	-0.002151	80.263428	19.361330	72.741508	-0.269438	0.000000	0.113021	0.000000	0.000000	0.000000	0.020196	-0.010379	0.032913	0.000000	0.000000	2.000000	66.000000	0.000000
3793.445839	-0.094544	0.546505	-0.002151	80.263428	19.361330	72.741508	-0.269438	0.000000	0.113021	0.000000	0.000000	0.000000	0.020196	-0.010379	0.032913	0.000000	0.000000	2.000000	66.000000	0.000000
3793.449172	-0.094544	0.546505	-0.002151	80.263428	19.361330	72.741508	-0.269438	0.000000	0.113021	0.000000	0.000000	0.000000	0.020196	-0.010379	0.032913	0.000000	0.000000	2.000000	66.000000	0.000000
3793.452506	-0.094544	0.546505	-0.002151	80.263405	19.364044	72.741486	-0.272804	0.000000	0.107536	0.000000	0.000000	0.000000	0.020196	-0.010379	0.032913	0.000000	0.000000	2.000000	66.000000	0.000000
3793.455839	-0.094527	0.546496	-0.002123	80.263405	19.364044	72.741486	-0.272804	0.000000	0.107536	0.000000	0.000000	0.000000	0.005048	-0.002608	0.008227	0.000000	0.000000	2.000000	66.000000	0.000000
3793.459172	-0.094527	0.546496	-0.002123	80.263405	19.364044	72.741486	-0.272804	0.000000	0.107536	0.000000	0.000000	0.000000	0.005048	-0.002608	0.008227	0.000000	0.000000	2.000000	66.000000	0.000000
3793.462506	-0.094527	0.546496	-0.002123	80.263405	19.366756	72.741478	-0.273646	0.000000	0.106165	0.000000	0.000000	0.000000	0.005048	-0.002608	0.008227	0.000000	0.000000	2.000000	66.000000	0.000000
3793.465839	-0.094527	0.546496	-0.002123	80.263405	19.366756	72.741478	-0.273646	0.000000	0.106165	0.000000	0.000000	0.000000	0.005048	-0.002608	0.008227	0.000000	0.000000	2.000000	66.000000	0.000000
3793.469172	-0.094510	0.546488	-0.002096	80.263405	19.366756	72.741478	-0.273646	0.000000	0.106165	0.000000	0.000000	0.000000	0.005053	-0.002597	0.008227	0.000000	0.000000	2.000000	66.000000	0.000000
3793.472506	-0.094510	0.546488	-0.002096	80.263405	19.366756	72.741478	-0.273646	0.000000	0.106165	0.000000	0.000000	0.000000	0.005053	-0.002597	0.008227	0.000000	0.000000	2.000000	66.000000	0.000000
3793.475839	-0.094510	0.546488	-0.002096	80.263405	19.366756	72.741478	-0.273646	0.000000	0.106165	0.000000	0.000000	0.000000	0.005053	-0.002597	0.008227	0.000000	0.000000	2.000000	66.000000	0.000000
3793.479172	-0.094510	0.546488	-0.002096	80.263405	19.366756	72.741478	-0.273646	0.000000	0.106165	0.000000	0.000000	0.000000	0.005053	-0.002597	0.008227	0.000000	0.000000	2.000000	66.000000	0.000000
3793.482506	-0.094502	0.546480	-0.002137	80.266090	19.376162	72.751007	-0.274488	0.000000	0.104793	0.000000	0.000000	0.000000	0.002560	-0.002422	-0.012330	0.000000	0.000000	2.000000	66.000000	0.000000
3793.485839	-0.094502	0.546480	-0.002137	80.266090	19.376162	72.751007	-0.274488	0.000000	0.104793	0.000000	0.000000	0.000000	0.002560	-0.002422	-0.012330	0.000000	0.000000	2.000000	66.000000	0.000000
3793.489172	-0.094502	0.546480	-0.002137	80.266090	19.376162	72.751007	-0.274488	0.000000	0.104793	0.000000	0.000000	0.000000	0.002560	-0.002422	-0.012330	0.000000	0.000000	2.000000	66.000000	0.000000
3793.492506	-0.094502	0.546480	-0.002137	80.268776	19.385605	72.760620	-0.274914	0.000000	0.106848	0.000000	0.000000	0.000000	0.002560	-0.002422	-0.012330	0.000000	0.000000	2.000000	66.000000	0.000000
3793.495839	-0.094493	0.546472	-0.002178	80.268776	19.385605	72.760620	-0.274914	0.000000	0.106848	0.000000	0.000000	0.000000	0.002562	-0.002443	-0.012330	0.000000	0.000000	2.000000	66.000000	0.000000
3793.499172	-0.094493	0.546472	-0.002178	80.268776	19.385605	72.760620	-0.274914	0.000000	0.106848	0.000000	0.000000	0.000000	0.002562	-0.002443	-0.012330	0.000000	0.000000	2.000000	66.000000	0.000000
3793.502506	-0.094493	0.546472	-0.002178	80.266975	19.377150	72.752281	-0.274914	0.000000	0.106848	0.000000	0.000000	0.000000	0.002562	-0.002443	-0.012330	0.000000	0.000000	2.000000	66.000000	0.000000
3793.505839	-0.094493	0.546472	-0.002178	80.266975	19.377150	72.752281	-0.274914	0.000000	0.106848	0.000000	0.000000	0.000000	0.002562	-0.002443	-0.012330	0.000000	0.000000	2.000000	66.000000	0.000000
3793.509172	-0.094488	0.546480	-0.002201	80.266975	19.377150	72.752281	-0.274914	0.000000	0.106848	0.000000	0.000000	0.000000	0.001429	0.002607	-0.006881	0.000000	0.000000	2.000000	66.000000	0.000000
3793.512506	-0.094488	0.546480	-0.002201	80.269630	19.386562	72.761810	-0.275341	0.000000	0.108903	0.000000	0.000000	0.000000	0.001429	0.002607	-0.006881	0.000000	0.000000	2.000000	66.000000	0.000000
3793.515839	-0.094488	0.546480	-0.002201	80.269630	19.386562	72.761810	-0.275341	0.000000	0.108903	0.000000	0.000000	0.000000	0.001429	0.002607	-0.006881	0.000000	0.000000	2.000000	66.000000	0.000000
3793.519172	-0.094488	0.546480	-0.002201	80.269630	19.386562	72.761810	-0.275341	0.000000	0.108903	0.000000	0.000000	0.000000	0.001429	0.002607	-0.006881	0.000000	0.000000	2.000000	66.000000	0.000000
3793.522506	-0.094461	0.546507	-0.002334	80.267784	19.378069	72.753441	-0.275579	0.000000	0.110050	0.000000	0.000000	0.000000	0.008279	0.007980	-0.039858	0.000000	0.000000	2.000000	66.000000	0.000000
3793.525839	-0.094461	0.546507	-0.002334	80.267784	19.378069	72.753441	-0.275579	0.000000	0.110050	0.000000	0.000000	0.000000	0.008279	0.007980	-0.039858	0.000000	0.000000	2.000000	66.000000	0.000000
3793.529172	-0.094461	0.546507	-0.002334	80.267784	19.378069	72.753441	-0.275579	0.000000	0.110050	0.000000	0.000000	0.000000	0.008279	0.007980	-0.039858	0.000000	0.000000	2.000000	66.000000	0.000000
3793.532506	-0.094461	0.546507	-0.002334	80.259651	19.343256	72.718849	-0.276959	0.000000	0.116693	0.000000	0.000000	0.000000	0.008279	0.007980	-0.039858	0.000000	0.000000	2.000000	66.000000	0.000000
3793.535839	-0.094455	0.546541	-0.002362	80.259651	19.343256	72.718849	-0.276959	0.000000	0.116693	0.000000	0.000000	0.000000	0.001726	0.010204	-0.008316	0.000000	0.000000	2.000000	66.000000	0.000000
3793.539172	-0.094455	0.546541	-0.002362	80.259651	19.343256	72.718849	-0.276959	0.000000	0.116693	0.000000	0.000000	0.000000	0.001726	0.010204	-0.008316	0.000000	0.000000	2.000000	66.000000	0.000000
3793.542506	-0.094455	0.546541	-0.002362	80.247040	19.290651	72.666489	-0.276959	0.000000	0.116693	0.000000	0.000000	0.000000	0.001726	0.010204	-0.008316	0.000000	0.000000	2.000000	66.000000	0.000000
3793.545839	-0.094455	0.546541	-0.002362	80.247040	19.290651	72.666489	-0.276959	0.000000	0.116693	0.000000	0.000000	0.000000	0.001726	0.010204	-0.008316	0.000000	0.000000	2.000000	66.000000	0.000000
3793.549172	-0.094453	0.546592	-0.002371	80.247040	19.290651	72.666489	-0.276959	0.000000	0.116693	0.000000	0.000000	0.000000	0.000595	0.015228	-0.002868	0.000000	0.000000	2.000000	66.000000	0.000000
3793.552506	-0.094453	0.546592	-0.002371	80.234352	19.235477	72.614235	-0.277247	0.000000	0.118079	0.000000	0.000000	0.000000	0.000595	0.015228	-0.002868	0.000000	0.000000	2.000000	66.000000	0.000000
3793.555839	-0.094453	0.546592	-0.002371	80.234352	19.235477	72.614235	-0.277247	0.000000	0.118079	0.000000	0.000000	0.000000	0.000595	0.015228	-0.002868	0.000000	0.000000	2.000000	66.000000	0.000000
3793.559172	-0.094453	0.546592	-0.002371	80.234352	19.235477	72.614235	-0.277247	0.000000	0.118079	0.000000	0.000000	0.000000	0.000595	0.015228	-0.002868	0.000000	0.000000	2.000000	66.000000	0.000000
3793.562506	-0.094459	0.546676	-0.002344	80.227165	19.211082	72.586960	-0.277346	0.000000	0.118557	0.000000	0.000000	0.000000	-0.001666	0.025261	0.008025	0.000000	0.000000	2.000000	66.000000	0.000000
3793.565839	-0.094459	0.546676	-0.002344	80.227165	19.211082	72.586960	-0.277346	0.000000	0.118557	0.000000	0.000000	0.000000	-0.001666	0.025261	0.008025	0.000000	0.000000	2.000000	66.000000	0.000000
3793.569172	-0.094459	0.546676	-0.002344	80.227165	19.211082	72.586960	-0.277346	0.000000	0.118557	0.000000	0.000000	0.000000	-0.001666	0.025261	0.008025	0.000000	0.000000	2.000000	66.000000	0.000000
3793.572506	-0.094459	0.546676	-0.002344	80.224464	19.201717	72.577454	-0.277068	0.000000	0.117220	0.000000	0.000000	0.000000	-0.001666	0.025261	0.008025	0.000000	0.000000	2.000000	66.000000	0.000000
3793.575839	-0.094462	0.546693	-0.002326	80.224464	19.201717	72.577454	-0.277068	0.000000	0.117220	0.000000	0.000000	0.000000	-0.001131	0.005012	0.005447	0.000000	0.000000	2.000000	66.000000	0.000000
3793.579172	-0.094462	0.546693	-0.002326	80.224464	19.201717	72.577454	-0.277068	0.000000	0.117220	0.000000	0.000000	0.000000	-0.001131	0.005012	0.005447	0.000000	0.000000	2.000000	66.000000	0.000000
3793.582506	-0.094462	0.546693	-0.002326	80.227165	19.211082	72.586960	-0.277068	0.000000	0.117220	0.000000	0.000000	0.000000	-0.001131	0.005012	0.005447	0.000000	0.000000	2.000000	66.000000	0.000000
3793.585839	-0.094462	0.546693	-0.002326	80.227165	19.211082	72.586960	-0.277068	0.000000	0.117220	0.000000	0.000000	0.000000	-0.001131	0.005012	0.005447	0.000000	0.000000	2.000000	66.000000	0.000000
3793.589172	-0.094468	0.546659	-0.002299	80.227165	19.211082	72.586960	-0.277068	0.000000	0.117220	0.000000	0.000000	0.000000	-0.001728	-0.010212	0.008319	0.000000	0.000000	2.000000	66.000000	0.000000
3793.592506	-0.094468	0.546659	-0.002299	80.229874	19.223137	72.596458	-0.276880	0.000000	0.116312	0.000000	0.000000	0.000000	-0.001728	-0.010212	0.008319	0.000000	0.000000	2.000000	66.000000	0.000000
3793.595839	-0.094468	0.546659	-0.002299	80.229874	19.223137	72.596458	-0.276880	0.000000	0.116312	0.000000	0.000000	0.000000	-0.001728	-0.010212	0.008319	0.000000	0.000000	2.000000	66.000000	0.000000
3793.599172	-0.094468	0.546659	-0.002299	80.229874	19.223137	72.596458	-0.276880	0.000000	0.116312	0.000000	0.000000	0.000000	-0.001728	-0.010212	0.008319	0.000000	0.000000	2.000000	66.000000	0.000000
3793.602506	-0.094428	0.546582	-0.002275	80.235252	19.244576	72.615448	-0.276592	0.000000	0.114926	0.000000	0.000000	0.000000	0.012064	-0.022835	0.006995	0.000000	0.000000	2.000000	66.000000	0.000000
3793.605839	-0.094428	0.546582	-0.002275	80.235252	19.244576	72.615448	-0.276592	0.000000	0.114926	0.000000	0.000000	0.000000	0.012064	-0.022835	0.006995	0.000000	0.000000	2.000000	66.000000	0.000000
3793.609172	-0.094428	0.546582	-0.002275	80.235252	19.244576	72.615448	-0.276592	0.000000	0.114926	0.000000	0.000000	0.000000	0.012064	-0.022835	0.006995	0.000000	0.000000	2.000000	66.000000	0.000000
3793.612506	-0.094428	0.546582	-0.002275	80.236076	19.250954	72.616631	-0.278602	0.000000	0.113760	0.000000	0.000000	0.000000	0.012064	-0.022835	0.006995	0.000000	0.000000	2.000000	66.000000	0.000000
3793.615839	-0.094386	0.546557	-0.002261	80.236076	19.250954	72.616631	-0.278602	0.000000	0.113760	0.000000	0.000000	0.000000	0.012660	-0.007618	0.004123	0.000000	0.000000	2.000000	66.000000	0.000000
3793.619172	-0.094386	0.546557	-0.002261	80.236076	19.250954	72.616631	-0.278602	0.000000	0.113760	0.000000	0.000000	0.000000	0.012660	-0.007618	0.004123	0.000000	0.000000	2.000000	66.000000	0.000000
3793.622506	-0.094386	0.546557	-0.002261	80.238754	19.265766	72.626137	-0.278602	0.000000	0.113760	0.000000	0.000000	0.000000	0.012660	-0.007618	0.004123	0.000000	0.000000	2.000000	66.000000	0.000000
3793.625839	-0.094386	0.546557	-0.002261	80.238754	19.265766	72.626137	-0.278602	0.000000	0.113760	0.000000	0.000000	0.000000	0.012660	-0.007618	0.004123	0.000000	0.000000	2.000000	66.000000	0.000000
3793.629172	-0.094344	0.546532	-0.002248	80.238754	19.265766	72.626137	-0.278602	0.000000	0.113760	0.000000	0.000000	0.000000	0.012660	-0.007617	0.004121	0.000000	0.000000	2.000000	66.000000	0.000000
3793.632506	-0.094344	0.546532	-0.002248	80.236969	19.260061	72.617836	-0.280712	0.000000	0.113073	0.000000	0.000000	0.000000	0.012660	-0.007617	0.004121	0.000000	0.000000	2.000000	66.000000	0.000000
3793.635839	-0.094344	0.546532	-0.002248	80.236969	19.260061	72.617836	-0.280712	0.000000	0.113073	0.000000	0.000000	0.000000	0.012660	-0.007617	0.004121	0.000000	0.000000	2.000000	66.000000	0.000000
3793.639172	-0.094344	0.546532	-0.002248	80.236969	19.260061	72.617836	-0.280712	0.000000	0.113073	0.000000	0.000000	0.000000	0.012660	-0.007617	0.004121	0.000000	0.000000	2.000000	66.000000	0.000000
3793.642506	-0.094322	0.546532	-0.002243	80.235115	19.251635	72.609528	-0.282822	0.000000	0.112386	0.000000	0.000000	0.000000	0.006479	0.000000	0.001343	0.000000	0.000000	2.000000	66.000000	0.000000
3793.645839	-0.094322	0.546532	-0.002243	80.235115	19.251635	72.609528	-0.282822	0.000000	0.112386	0.000000	0.000000	0.000000	0.006479	0.000000	0.001343	0.000000	0.000000	2.000000	66.000000	0.000000
3793.649172	-0.094322	0.546532	-0.002243	80.235115	19.251635	72.609528	-0.282822	0.000000	0.112386	0.000000	0.000000	0.000000	0.006479	0.000000	0.001343	0.000000	0.000000	2.000000	66.000000	0.000000
3793.652506	-0.094322	0.546532	-0.002243	80.231468	19.234772	72.592911	-0.283902	0.000000	0.112162	0.000000	0.000000	0.000000	0.006479	0.000000	0.001343	0.000000	0.000000	2.000000	66.000000	0.000000
3793.655839	-0.094321	0.546557	-0.002248	80.231468	19.234772	72.592911	-0.283902	0.000000	0.112162	0.000000	0.000000	0.000000	0.000297	0.007617	-0.001434	0.000000	0.000000	2.000000	66.000000	0.000000
3793.659172	-0.094321	0.546557	-0.002248	80.231468	19.234772	72.592911	-0.283902	0.000000	0.112162	0.000000	0.000000	0.000000	0.000297	0.007617	-0.001434	0.000000	0.000000	2.000000	66.000000	0.000000
3793.662506	-0.094321	0.546557	-0.002248	80.219658	19.180716	72.542061	-0.283902	0.000000	0.112162	0.000000	0.000000	0.000000	0.000297	0.007617	-0.001434	0.000000	0.000000	2.000000	66.000000	0.000000
3793.665839	-0.094321	0.546557	-0.002248	80.219658	19.180716	72.542061	-0.283902	0.000000	0.112162	0.000000	0.000000	0.000000	0.000297	0.007617	-0.001434	0.000000	0.000000	2.000000	66.000000	0.000000
3793.669172	-0.094338	0.546566	-0.002275	80.219658	19.180716	72.542061	-0.283902	0.000000	0.112162	0.000000	0.000000	0.000000	-0.005052	0.002600	-0.008226	0.000000	0.000000	2.000000	66.000000	0.000000
3793.672506	-0.094338	0.546566	-0.002275	80.200378	19.077166	72.443443	-0.283952	0.000000	0.112401	0.000000	0.000000	0.000000	-0.005052	0.002600	-0.008226	0.000000	0.000000	2.000000	66.000000	0.000000
3793.675839	-0.094338	0.546566	-0.002275	80.200378	19.077166	72.443443	-0.283952	0.000000	0.112401	0.000000	0.000000	0.000000	-0.005052	0.002600	-0.008226	0.000000	0.000000	2.000000	66.000000	0.000000
3793.679172	-0.094338	0.546566	-0.002275	80.200378	19.077166	72.443443	-0.283952	0.000000	0.112401	0.000000	0.000000	0.000000	-0.005052	0.002600	-0.008226	0.000000	0.000000	2.000000	66.000000	0.000000
3793.682506	-0.094394	0.546558	-0.002330	80.166451	18.917027	72.288597	-0.283110	0.000000	0.113772	0.000000	0.000000	0.000000	-0.016878	-0.002428	-0.016363	0.000000	0.000000	2.000000	66.000000	0.000000
3793.685839	-0.094394	0.546558	-0.002330	80.166451	18.917027	72.288597	-0.283110	0.000000	0.113772	0.000000	0.000000	0.000000	-0.016878	-0.002428	-0.016363	0.000000	0.000000	2.000000	66.000000	0.000000
3793.689172	-0.094394	0.546558	-0.002330	80.166451	18.917027	72.288597	-0.283110	0.000000	0.113772	0.000000	0.000000	0.000000	-0.016878	-0.002428	-0.016363	0.000000	0.000000	2.000000	66.000000	0.000000
3793.692506	-0.094394	0.546558	-0.002330	80.112289	18.667498	72.045723	-0.280297	0.000000	0.116499	0.000000	0.000000	0.000000	-0.016878	-0.002428	-0.016363	0.000000	0.000000	2.000000	66.000000	0.000000
3793.695839	-0.094408	0.546524	-0.002371	80.112289	18.667498	72.045723	-0.280297	0.000000	0.116499	0.000000	0.000000	0.000000	-0.004216	-0.010031	-0.012242	0.000000	0.000000	2.000000	66.000000	0.000000
3793.699172	-0.094408	0.546524	-0.002371	80.112289	18.667498	72.045723	-0.280297	0.000000	0.116499	0.000000	0.000000	0.000000	-0.004216	-0.010031	-0.012242	0.000000	0.000000	2.000000	66.000000	0.000000
3793.702506	-0.094408	0.546524	-0.002371	80.035690	18.319645	71.703888	-0.279595	0.000000	0.118539	0.000000	0.000000	0.000000	-0.004216	-0.010031	-0.012242	0.000000	0.000000	2.000000	66.000000	0.000000
3793.705839	-0.094408	0.546524	-0.002371	80.035690	18.319645	71.703888	-0.279595	0.000000	0.118539	0.000000	0.000000	0.000000	-0.004216	-0.010031	-0.012242	0.000000	0.000000	2.000000	66.000000	0.000000
3793.709172	-0.094397	0.546474	-0.002425	80.035690	18.319645	71.703888	-0.279595	0.000000	0.118539	0.000000	0.000000	0.000000	0.003394	-0.015050	-0.016349	0.000000	0.000000	2.000000	66.000000	0.000000
3793.712506	-0.094397	0.546474	-0.002425	79.969833	18.030359	71.414436	-0.279595	0.000000	0.118539	0.000000	0.000000	0.000000	0.003394	-0.015050	-0.016349	0.000000	0.000000	2.000000	66.000000	0.000000
3793.715839	-0.094397	0.546474	-0.002425	79.969833	18.030359	71.414436	-0.279595	0.000000	0.118539	0.000000	0.000000	0.000000	0.003394	-0.015050	-0.016349	0.000000	0.000000	2.000000	66.000000	0.000000
3793.719172	-0.094397	0.546474	-0.002425	79.969833	18.030359	71.414436	-0.279595	0.000000	0.118539	0.000000	0.000000	0.000000	0.003394	-0.015050	-0.016349	0.000000	0.000000	2.000000	66.000000	0.000000
3793.722506	-0.094270	0.546390	-0.002494	79.907471	17.763323	71.144287	-0.280160	0.000000	0.121264	0.000000	0.000000	0.000000	0.038034	-0.025061	-0.020537	0.000000	0.000000	2.000000	66.000000	0.000000
3793.725839	-0.094270	0.546390	-0.002494	79.907471	17.763323	71.144287	-0.280160	0.000000	0.121264	0.000000	0.000000	0.000000	0.038034	-0.025061	-0.020537	0.000000	0.000000	2.000000	66.000000	0.000000
3793.729172	-0.094270	0.546390	-0.002494	79.907471	17.763323	71.144287	-0.280160	0.000000	0.121264	0.000000	0.000000	0.000000	0.038034	-0.025061	-0.020537	0.000000	0.000000	2.000000	66.000000	0.000000
3793.732506	-0.094270	0.546390	-0.002494	79.860809	17.566353	70.945564	-0.286499	0.000000	0.124687	0.000000	0.000000	0.000000	0.038034	-0.025061	-0.020537	0.000000	0.000000	2.000000	66.000000	0.000000
3793.735839	-0.094193	0.546366	-0.002540	79.860809	17.566353	70.945564	-0.286499	0.000000	0.124687	0.000000	0.000000	0.000000	0.023113	-0.007426	-0.013761	0.000000	0.000000	2.000000	66.000000	0.000000
3793.739172	-0.094193	0.546366	-0.002540	79.860809	17.566353	70.945564	-0.286499	0.000000	0.124687	0.000000	0.000000	0.000000	0.023113	-0.007426	-0.013761	0.000000	0.000000	2.000000	66.000000	0.000000
3793.742506	-0.094193	0.546366	-0.002540	79.828926	17.435881	70.809647	-0.286499	0.000000	0.124687	0.000000	0.000000	0.000000	0.023113	-0.007426	-0.013761	0.000000	0.000000	2.000000	66.000000	0.000000
3793.745839	-0.094193	0.546366	-0.002540	79.828926	17.435881	70.809647	-0.286499	0.000000	0.124687	0.000000	0.000000	0.000000	0.023113	-0.007426	-0.013761	0.000000	0.000000	2.000000	66.000000	0.000000
3793.749172	-0.094142	0.546332	-0.002567	79.828926	17.435881	70.809647	-0.286499	0.000000	0.124687	0.000000	0.000000	0.000000	0.015206	-0.010039	-0.008223	0.000000	0.000000	2.000000	66.000000	0.000000
3793.752506	-0.094142	0.546332	-0.002567	79.807404	17.349140	70.719193	-0.290351	0.000000	0.126980	0.000000	0.000000	0.000000	0.015206	-0.010039	-0.008223	0.000000	0.000000	2.000000	66.000000	0.000000
3793.755839	-0.094142	0.546332	-0.002567	79.807404	17.349140	70.719193	-0.290351	0.000000	0.126980	0.000000	0.000000	0.000000	0.015206	-0.010039	-0.008223	0.000000	0.000000	2.000000	66.000000	0.000000
3793.759172	-0.094142	0.546332	-0.002567	79.807404	17.349140	70.719193	-0.290351	0.000000	0.126980	0.000000	0.000000	0.000000	0.015206	-0.010039	-0.008223	0.000000	0.000000	2.000000	66.000000	0.000000
3793.762506	-0.094087	0.546307	-0.002617	79.789543	17.272736	70.644264	-0.292886	0.000000	0.128351	0.000000	0.000000	0.000000	0.016630	-0.007442	-0.015110	0.000000	0.000000	2.000000	66.000000	0.000000
3793.765839	-0.094087	0.546307	-0.002617	79.789543	17.272736	70.644264	-0.292886	0.000000	0.128351	0.000000	0.000000	0.000000	0.016630	-0.007442	-0.015110	0.000000	0.000000	2.000000	66.000000	0.000000
3793.769172	-0.094087	0.546307	-0.002617	79.789543	17.272736	70.644264	-0.292886	0.000000	0.128351	0.000000	0.000000	0.000000	0.016630	-0.007442	-0.015110	0.000000	0.000000	2.000000	66.000000	0.000000
3793.772506	-0.094087	0.546307	-0.002617	79.767067	17.180557	70.553543	-0.295657	0.000000	0.130869	0.000000	0.000000	0.000000	0.016630	-0.007442	-0.015110	0.000000	0.000000	2.000000	66.000000	0.000000
3793.775839	-0.094092	0.546299	-0.002594	79.767067	17.180557	70.553543	-0.295657	0.000000	0.130869	0.000000	0.000000	0.000000	-0.001423	-0.002603	0.006884	0.000000	0.000000	2.000000	66.000000	0.000000
3793.779172	-0.094092	0.546299	-0.002594	79.767067	17.180557	70.553543	-0.295657	0.000000	0.130869	0.000000	0.000000	0.000000	-0.001423	-0.002603	0.006884	0.000000	0.000000	2.000000	66.000000	0.000000
3793.782506	-0.094092	0.546299	-0.002594	79.747307	17.097095	70.471680	-0.295657	0.000000	0.130869	0.000000	0.000000	0.000000	-0.001423	-0.002603	0.006884	0.000000	0.000000	2.000000	66.000000	0.000000
3793.785839	-0.094092	0.546299	-0.002594	79.747307	17.097095	70.471680	-0.295657	0.000000	0.130869	0.000000	0.000000	0.000000	-0.001423	-0.002603	0.006884	0.000000	0.000000	2.000000	66.000000	0.000000
3793.789172	-0.094088	0.546282	-0.002613	79.747307	17.097095	70.471680	-0.295657	0.000000	0.130869	0.000000	0.000000	0.000000	0.001129	-0.005010	-0.005454	0.000000	0.000000	2.000000	66.000000	0.000000
3793.792506	-0.094088	0.546282	-0.002613	79.727539	17.013941	70.390121	-0.295420	0.000000	0.129722	0.000000	0.000000	0.000000	0.001129	-0.005010	-0.005454	0.000000	0.000000	2.000000	66.000000	0.000000
3793.795839	-0.094088	0.546282	-0.002613	79.727539	17.013941	70.390121	-0.295420	0.000000	0.129722	0.000000	0.000000	0.000000	0.001129	-0.005010	-0.005454	0.000000	0.000000	2.000000	66.000000	0.000000
3793.799172	-0.094088	0.546282	-0.002613	79.727539	17.013941	70.390121	-0.295420	0.000000	0.129722	0.000000	0.000000	0.000000	0.001129	-0.005010	-0.005454	0.000000	0.000000	2.000000	66.000000	0.000000
3793.802506	-0.094099	0.546214	-0.002557	79.705849	16.923555	70.301460	-0.295608	0.000000	0.130631	0.000000	0.000000	0.000000	-0.003442	-0.020401	0.016625	0.000000	0.000000	2.000000	66.000000	0.000000
3793.805839	-0.094099	0.546214	-0.002557	79.705849	16.923555	70.301460	-0.295608	0.000000	0.130631	0.000000	0.000000	0.000000	-0.003442	-0.020401	0.016625	0.000000	0.000000	2.000000	66.000000	0.000000
3793.809172	-0.094099	0.546214	-0.002557	79.705849	16.923555	70.301460	-0.295608	0.000000	0.130631	0.000000	0.000000	0.000000	-0.003442	-0.020401	0.016625	0.000000	0.000000	2.000000	66.000000	0.000000
3793.812506	-0.094099	0.546214	-0.002557	79.687943	16.848618	70.227989	-0.295034	0.000000	0.127860	0.000000	0.000000	0.000000	-0.003442	-0.020401	0.016625	0.000000	0.000000	2.000000	66.000000	0.000000
3793.815839	-0.094100	0.546189	-0.002552	79.687943	16.848618	70.227989	-0.295034	0.000000	0.127860	0.000000	0.000000	0.000000	-0.000295	-0.007615	0.001428	0.000000	0.000000	2.000000	66.000000	0.000000
3793.819172	-0.094100	0.546189	-0.002552	79.687943	16.848618	70.227989	-0.295034	0.000000	0.127860	0.000000	0.000000	0.000000	-0.000295	-0.007615	0.001428	0.000000	0.000000	2.000000	66.000000	0.000000
3793.822506	-0.094100	0.546189	-0.002552	79.681419	16.825327	70.204834	-0.295034	0.000000	0.127860	0.000000	0.000000	0.000000	-0.000295	-0.007615	0.001428	0.000000	0.000000	2.000000	66.000000	0.000000
3793.825839	-0.094100	0.546189	-0.002552	79.681419	16.825327	70.204834	-0.295034	0.000000	0.127860	0.000000	0.000000	0.000000	-0.000295	-0.007615	0.001428	0.000000	0.000000	2.000000	66.000000	0.000000
3793.829172	-0.094109	0.546197	-0.002511	79.681419	16.825327	70.204834	-0.295034	0.000000	0.127860	0.000000	0.000000	0.000000	-0.002552	0.002419	0.012337	0.000000	0.000000	2.000000	66.000000	0.000000
3793.832506	-0.094109	0.546197	-0.002511	79.681419	16.825327	70.204834	-0.294985	0.000000	0.127622	0.000000	0.000000	0.000000	-0.002552	0.002419	0.012337	0.000000	0.000000	2.000000	66.000000	0.000000
3793.835839	-0.094109	0.546197	-0.002511	79.681419	16.825327	70.204834	-0.294985	0.000000	0.127622	0.000000	0.000000	0.000000	-0.002552	0.002419	0.012337	0.000000	0.000000	2.000000	66.000000	0.000000
3793.839172	-0.094109	0.546197	-0.002511	79.681419	16.825327	70.204834	-0.294985	0.000000	0.127622	0.000000	0.000000	0.000000	-0.002552	0.002419	0.012337	0.000000	0.000000	2.000000	66.000000	0.000000
3793.842506	-0.094122	0.546196	-0.002447	79.678673	16.817114	70.196487	-0.294560	0.000000	0.125566	0.000000	0.000000	0.000000	-0.003977	-0.000178	0.019219	0.000000	0.000000	2.000000	66.000000	0.000000
3793.845839	-0.094122	0.546196	-0.002447	79.678673	16.817114	70.196487	-0.294560	0.000000	0.125566	0.000000	0.000000	0.000000	-0.003977	-0.000178	0.019219	0.000000	0.000000	2.000000	66.000000	0.000000
3793.849172	-0.094122	0.546196	-0.002447	79.678673	16.817114	70.196487	-0.294560	0.000000	0.125566	0.000000	0.000000	0.000000	-0.003977	-0.000178	0.019219	0.000000	0.000000	2.000000	66.000000	0.000000
3793.852506	-0.094122	0.546196	-0.002447	79.678673	16.817114	70.196487	-0.293897	0.000000	0.122363	0.000000	0.000000	0.000000	-0.003977	-0.000178	0.019219	0.000000	0.000000	2.000000	66.000000	0.000000
3793.855839	-0.094127	0.546187	-0.002424	79.678673	16.817114	70.196487	-0.293897	0.000000	0.122363	0.000000	0.000000	0.000000	-0.001427	-0.002599	0.006882	0.000000	0.000000	2.000000	66.000000	0.000000
3793.859172	-0.094127	0.546187	-0.002424	79.678673	16.817114	70.196487	-0.293897	0.000000	0.122363	0.000000	0.000000	0.000000	-0.001427	-0.002599	0.006882	0.000000	0.000000	2.000000	66.000000	0.000000
3793.862506	-0.094133	0.546153	-0.002397	79.681419	16.825327	70.204834	-0.293897	0.000000	0.122363	0.000000	0.000000	0.000000	-0.001720	-0.010224	0.008310	0.000000	0.000000	2.000000	66.000000	0.000000
3793.865839	-0.094133	0.546153	-0.002397	79.681419	16.825327	70.204834	-0.293897	0.000000	0.122363	0.000000	0.000000	0.000000	-0.001720	-0.010224	0.008310	0.000000	0.000000	2.000000	66.000000	0.000000
3793.869172	-0.094133	0.546153	-0.002397	79.681419	16.825327	70.204834	-0.293897	0.000000	0.122363	0.000000	0.000000	0.000000	-0.001720	-0.010224	0.008310	0.000000	0.000000	2.000000	66.000000	0.000000
3793.872506	-0.094133	0.546153	-0.002397	79.684143	16.833538	70.213150	-0.293373	0.000000	0.119830	0.000000	0.000000	0.000000	-0.001720	-0.010224	0.008310	0.000000	0.000000	2.000000	66.000000	0.000000
3793.875839	-0.094134	0.546128	-0.002392	79.684143	16.833538	70.213150	-0.293373	0.000000	0.119830	0.000000	0.000000	0.000000	-0.000296	-0.007594	0.001427	0.000000	0.000000	2.000000	66.000000	0.000000
3793.879172	-0.094134	0.546128	-0.002392	79.684143	16.833538	70.213150	-0.293373	0.000000	0.119830	0.000000	0.000000	0.000000	-0.000296	-0.007594	0.001427	0.000000	0.000000	2.000000	66.000000	0.000000
3793.882506	-0.094134	0.546128	-0.002392	79.686890	16.841734	70.221481	-0.293373	0.000000	0.119830	0.000000	0.000000	0.000000	-0.000296	-0.007594	0.001427	0.000000	0.000000	2.000000	66.000000	0.000000
3793.885839	-0.094134	0.546128	-0.002392	79.686890	16.841734	70.221481	-0.293373	0.000000	0.119830	0.000000	0.000000	0.000000	-0.000296	-0.007594	0.001427	0.000000	0.000000	2.000000	66.000000	0.000000
3793.889172	-0.094131	0.546086	-0.002405	79.686890	16.841734	70.221481	-0.293373	0.000000	0.119830	0.000000	0.000000	0.000000	0.000832	-0.012629	-0.004028	0.000000	0.000000	2.000000	66.000000	0.000000
3793.892506	-0.094131	0.546086	-0.002405	79.690536	16.853363	70.230789	-0.293324	0.000000	0.119593	0.000000	0.000000	0.000000	0.000832	-0.012629	-0.004028	0.000000	0.000000	2.000000	66.000000	0.000000
3793.895839	-0.094131	0.546086	-0.002405	79.690536	16.853363	70.230789	-0.293324	0.000000	0.119593	0.000000	0.000000	0.000000	0.000832	-0.012629	-0.004028	0.000000	0.000000	2.000000	66.000000	0.000000
3793.899172	-0.094131	0.546086	-0.002405	79.690536	16.853363	70.230789	-0.293324	0.000000	0.119593	0.000000	0.000000	0.000000	0.000832	-0.012629	-0.004028	0.000000	0.000000	2.000000	66.000000	0.000000
3793.902506	-0.094081	0.546027	-0.002428	79.691414	16.856770	70.231743	-0.293462	0.000000	0.120264	0.000000	0.000000	0.000000	0.014917	-0.017638	-0.006805	0.000000	0.000000	2.000000	66.000000	0.000000
3793.905839	-0.094081	0.546027	-0.002428	79.691414	16.856770	70.231743	-0.293462	0.000000	0.120264	0.000000	0.000000	0.000000	0.014917	-0.017638	-0.006805	0.000000	0.000000	2.000000	66.000000	0.000000
3793.909172	-0.094081	0.546027	-0.002428	79.691414	16.856770	70.231743	-0.293462	0.000000	0.120264	0.000000	0.000000	0.000000	0.014917	-0.017638	-0.006805	0.000000	0.000000	2.000000	66.000000	0.000000
3793.912506	-0.094081	0.546027	-0.002428	79.688515	16.845057	70.217804	-0.295949	0.000000	0.121398	0.000000	0.000000	0.000000	0.014917	-0.017638	-0.006805	0.000000	0.000000	2.000000	66.000000	0.000000
3793.915839	-0.094059	0.546027	-0.002423	79.688515	16.845057	70.217804	-0.295949	0.000000	0.121398	0.000000	0.000000	0.000000	0.006474	-0.000007	0.001340	0.000000	0.000000	2.000000	66.000000	0.000000
3793.919172	-0.094059	0.546027	-0.002423	79.688515	16.845057	70.217804	-0.295949	0.000000	0.121398	0.000000	0.000000	0.000000	0.006474	-0.000007	0.001340	0.000000	0.000000	2.000000	66.000000	0.000000
3793.922506	-0.094059	0.546027	-0.002423	79.687523	16.840881	70.211296	-0.295949	0.000000	0.121398	0.000000	0.000000	0.000000	0.006474	-0.000007	0.001340	0.000000	0.000000	2.000000	66.000000	0.000000
3793.925839	-0.094059	0.546027	-0.002423	79.687523	16.840881	70.211296	-0.295949	0.000000	0.121398	0.000000	0.000000	0.000000	0.006474	-0.000007	0.001340	0.000000	0.000000	2.000000	66.000000	0.000000
3793.929172	-0.094008	0.546019	-0.002456	79.687523	16.840881	70.211296	-0.295949	0.000000	0.121398	0.000000	0.000000	0.000000	0.015503	-0.002406	-0.009660	0.000000	0.000000	2.000000	66.000000	0.000000
3793.932506	-0.094008	0.546019	-0.002456	79.685616	16.838789	70.203880	-0.297028	0.000000	0.121175	0.000000	0.000000	0.000000	0.015503	-0.002406	-0.009660	0.000000	0.000000	2.000000	66.000000	0.000000
3793.935839	-0.094008	0.546019	-0.002456	79.685616	16.838789	70.203880	-0.297028	0.000000	0.121175	0.000000	0.000000	0.000000	0.015503	-0.002406	-0.009660	0.000000	0.000000	2.000000	66.000000	0.000000
3793.939172	-0.094008	0.546019	-0.002456	79.685616	16.838789	70.203880	-0.297028	0.000000	0.121175	0.000000	0.000000	0.000000	0.015503	-0.002406	-0.009660	0.000000	0.000000	2.000000	66.000000	0.000000
3793.942506	-0.093956	0.546011	-0.002488	79.688354	16.849714	70.212219	-0.299612	0.000000	0.122785	0.000000	0.000000	0.000000	0.015502	-0.002409	-0.009662	0.000000	0.000000	2.000000	66.000000	0.000000
3793.945839	-0.093956	0.546011	-0.002488	79.688354	16.849714	70.212219	-0.299612	0.000000	0.122785	0.000000	0.000000	0.000000	0.015502	-0.002409	-0.009662	0.000000	0.000000	2.000000	66.000000	0.000000
3793.949172	-0.093956	0.546011	-0.002488	79.688354	16.849714	70.212219	-0.299612	0.000000	0.122785	0.000000	0.000000	0.000000	0.015502	-0.002409	-0.009662	0.000000	0.000000	2.000000	66.000000	0.000000
3793.952506	-0.093956	0.546011	-0.002488	79.689240	16.855844	70.213181	-0.302195	0.000000	0.124395	0.000000	0.000000	0.000000	0.015502	-0.002409	-0.009662	0.000000	0.000000	2.000000	66.000000	0.000000
3793.955839	-0.093904	0.546003	-0.002520	79.689240	16.855844	70.213181	-0.302195	0.000000	0.124395	0.000000	0.000000	0.000000	0.015499	-0.002412	-0.009664	0.000000	0.000000	2.000000	66.000000	0.000000
3793.959172	-0.093904	0.546003	-0.002520	79.689240	16.855844	70.213181	-0.302195	0.000000	0.124395	0.000000	0.000000	0.000000	0.015499	-0.002412	-0.009664	0.000000	0.000000	2.000000	66.000000	0.000000
3793.962506	-0.093904	0.546003	-0.002520	79.694740	16.880424	70.229866	-0.302195	0.000000	0.124395	0.000000	0.000000	0.000000	0.015499	-0.002412	-0.009664	0.000000	0.000000	2.000000	66.000000	0.000000
3793.965839	-0.093904	0.546003	-0.002520	79.694740	16.880424	70.229866	-0.302195	0.000000	0.124395	0.000000	0.000000	0.000000	0.015499	-0.002412	-0.009664	0.000000	0.000000	2.000000	66.000000	0.000000
3793.969172	-0.093832	0.545970	-0.002543	79.694740	16.880424	70.229866	-0.302195	0.000000	0.124395	0.000000	0.000000	0.000000	0.021678	-0.010013	-0.006905	0.000000	0.000000	2.000000	66.000000	0.000000
3793.972506	-0.093832	0.545970	-0.002543	79.700233	16.905052	70.246605	-0.304779	0.000000	0.126006	0.000000	0.000000	0.000000	0.021678	-0.010013	-0.006905	0.000000	0.000000	2.000000	66.000000	0.000000
3793.975839	-0.093832	0.545970	-0.002543	79.700233	16.905052	70.246605	-0.304779	0.000000	0.126006	0.000000	0.000000	0.000000	0.021678	-0.010013	-0.006905	0.000000	0.000000	2.000000	66.000000	0.000000
3793.979172	-0.093832	0.545970	-0.002543	79.700233	16.905052	70.246605	-0.304779	0.000000	0.126006	0.000000	0.000000	0.000000	0.021678	-0.010013	-0.006905	0.000000	0.000000	2.000000	66.000000	0.000000
3793.982506	-0.093658	0.545895	-0.002626	79.708450	16.940639	70.271683	-0.308392	0.000000	0.127157	0.000000	0.000000	0.000000	0.052365	-0.022430	-0.024832	0.000000	0.000000	2.000000	66.000000	0.000000
3793.985839	-0.093658	0.545895	-0.002626	79.708450	16.940639	70.271683	-0.308392	0.000000	0.127157	0.000000	0.000000	0.000000	0.052365	-0.022430	-0.024832	0.000000	0.000000	2.000000	66.000000	0.000000
3793.989172	-0.093658	0.545895	-0.002626	79.708450	16.940639	70.271683	-0.308392	0.000000	0.127157	0.000000	0.000000	0.000000	0.052365	-0.022430	-0.024832	0.000000	0.000000	2.000000	66.000000	0.000000
3793.992506	-0.093658	0.545895	-0.002626	79.713959	16.965313	70.288490	-0.317119	0.000000	0.131295	0.000000	0.000000	0.000000	0.052365	-0.022430	-0.024832	0.000000	0.000000	2.000000	66.000000	0.000000
3793.995839	-0.093577	0.545853	-0.002690	79.713959	16.965313	70.288490	-0.317119	0.000000	0.131295	0.000000	0.000000	0.000000	0.024210	-0.012440	-0.019265	0.000000	0.000000	2.000000	66.000000	0.000000
3793.999172	-0.093577	0.545853	-0.002690	79.713959	16.965313	70.288490	-0.317119	0.000000	0.131295	0.000000	0.000000	0.000000	0.024210	-0.012440	-0.019265	0.000000	0.000000	2.000000	66.000000	0.000000
3794.002506	-0.093577	0.545853	-0.002690	79.719467	16.989981	70.305267	-0.317119	0.000000	0.131295	0.000000	0.000000	0.000000	0.024210	-0.012440	-0.019265	0.000000	0.000000	2.000000	66.000000	0.000000
3794.005839	-0.093577	0.545853	-0.002690	79.719467	16.989981	70.305267	-0.317119	0.000000	0.131295	0.000000	0.000000	0.000000	0.024210	-0.012440	-0.019265	0.000000	0.000000	2.000000	66.000000	0.000000
3794.009172	-0.093504	0.545845	-0.002718	79.719467	16.989981	70.305267	-0.317119	0.000000	0.131295	0.000000	0.000000	0.000000	0.021960	-0.002393	-0.008349	0.000000	0.000000	2.000000	66.000000	0.000000
3794.012506	-0.093504	0.545845	-0.002718	79.719467	16.992693	70.305260	-0.321154	0.000000	0.134506	0.000000	0.000000	0.000000	0.021960	-0.002393	-0.008349	0.000000	0.000000	2.000000	66.000000	0.000000
3794.015839	-0.093504	0.545845	-0.002718	79.719467	16.992693	70.305260	-0.321154	0.000000	0.134506	0.000000	0.000000	0.000000	0.021960	-0.002393	-0.008349	0.000000	0.000000	2.000000	66.000000	0.000000
3794.019172	-0.093504	0.545845	-0.002718	79.719467	16.992693	70.305260	-0.321154	0.000000	0.134506	0.000000	0.000000	0.000000	0.021960	-0.002393	-0.008349	0.000000	0.000000	2.000000	66.000000	0.000000
3794.022506	-0.093429	0.545888	-0.002755	79.713860	16.975414	70.282921	-0.324814	0.000000	0.135898	0.000000	0.000000	0.000000	0.022540	0.012802	-0.011199	0.000000	0.000000	2.000000	66.000000	0.000000
3794.025839	-0.093429	0.545888	-0.002755	79.713860	16.975414	70.282921	-0.324814	0.000000	0.135898	0.000000	0.000000	0.000000	0.022540	0.012802	-0.011199	0.000000	0.000000	2.000000	66.000000	0.000000
3794.029172	-0.093429	0.545888	-0.002755	79.713860	16.975414	70.282921	-0.324814	0.000000	0.135898	0.000000	0.000000	0.000000	0.022540	0.012802	-0.011199	0.000000	0.000000	2.000000	66.000000	0.000000
3794.032506	-0.093429	0.545888	-0.002755	79.703552	16.936888	70.244728	-0.328571	0.000000	0.137764	0.000000	0.000000	0.000000	0.022540	0.012802	-0.011199	0.000000	0.000000	2.000000	66.000000	0.000000
3794.035839	-0.093406	0.545913	-0.002756	79.703552	16.936888	70.244728	-0.328571	0.000000	0.137764	0.000000	0.000000	0.000000	0.006764	0.007598	-0.000094	0.000000	0.000000	2.000000	66.000000	0.000000
3794.039172	-0.093406	0.545913	-0.002756	79.703552	16.936888	70.244728	-0.328571	0.000000	0.137764	0.000000	0.000000	0.000000	0.006764	0.007598	-0.000094	0.000000	0.000000	2.000000	66.000000	0.000000
3794.042506	-0.093406	0.545913	-0.002756	79.693283	16.901171	70.206665	-0.328571	0.000000	0.137764	0.000000	0.000000	0.000000	0.006764	0.007598	-0.000094	0.000000	0.000000	2.000000	66.000000	0.000000
3794.045839	-0.093406	0.545913	-0.002756	79.693283	16.901171	70.206665	-0.328571	0.000000	0.137764	0.000000	0.000000	0.000000	0.006764	0.007598	-0.000094	0.000000	0.000000	2.000000	66.000000	0.000000
3794.049172	-0.093410	0.545930	-0.002737	79.693283	16.901171	70.206665	-0.328571	0.000000	0.137764	0.000000	0.000000	0.000000	-0.001121	0.005015	0.005461	0.000000	0.000000	2.000000	66.000000	0.000000
3794.052506	-0.093410	0.545930	-0.002737	79.685875	16.879917	70.182518	-0.329698	0.000000	0.137780	0.000000	0.000000	0.000000	-0.001121	0.005015	0.005461	0.000000	0.000000	2.000000	66.000000	0.000000
3794.055839	-0.093410	0.545930	-0.002737	79.685875	16.879917	70.182518	-0.329698	0.000000	0.137780	0.000000	0.000000	0.000000	-0.001121	0.005015	0.005461	0.000000	0.000000	2.000000	66.000000	0.000000
3794.059172	-0.093410	0.545930	-0.002737	79.685875	16.879917	70.182518	-0.329698	0.000000	0.137780	0.000000	0.000000	0.000000	-0.001121	0.005015	0.005461	0.000000	0.000000	2.000000	66.000000	0.000000
3794.062506	-0.093357	0.545955	-0.002665	79.683174	16.874445	70.174217	-0.329511	0.000000	0.136870	0.000000	0.000000	0.000000	0.015759	0.007424	0.021795	0.000000	0.000000	2.000000	66.000000	0.000000
3794.065839	-0.093357	0.545955	-0.002665	79.683174	16.874445	70.174217	-0.329511	0.000000	0.136870	0.000000	0.000000	0.000000	0.015759	0.007424	0.021795	0.000000	0.000000	2.000000	66.000000	0.000000
3794.069172	-0.093357	0.545955	-0.002665	79.683174	16.874445	70.174217	-0.329511	0.000000	0.136870	0.000000	0.000000	0.000000	0.015759	0.007424	0.021795	0.000000	0.000000	2.000000	66.000000	0.000000
3794.072506	-0.093357	0.545955	-0.002665	79.683174	16.877165	70.174202	-0.332137	0.000000	0.133237	0.000000	0.000000	0.000000	0.015759	0.007424	0.021795	0.000000	0.000000	2.000000	66.000000	0.000000
3794.075839	-0.093362	0.545946	-0.002642	79.683174	16.877165	70.174202	-0.332137	0.000000	0.133237	0.000000	0.000000	0.000000	-0.001413	-0.002597	0.006885	0.000000	0.000000	2.000000	66.000000	0.000000
3794.079172	-0.093362	0.545946	-0.002642	79.683174	16.877165	70.174202	-0.332137	0.000000	0.133237	0.000000	0.000000	0.000000	-0.001413	-0.002597	0.006885	0.000000	0.000000	2.000000	66.000000	0.000000
3794.082506	-0.093362	0.545946	-0.002642	79.680389	16.868952	70.165840	-0.332137	0.000000	0.133237	0.000000	0.000000	0.000000	-0.001413	-0.002597	0.006885	0.000000	0.000000	2.000000	66.000000	0.000000
3794.085839	-0.093362	0.545946	-0.002642	79.680389	16.868952	70.165840	-0.332137	0.000000	0.133237	0.000000	0.000000	0.000000	-0.001413	-0.002597	0.006885	0.000000	0.000000	2.000000	66.000000	0.000000
3794.089172	-0.093370	0.545954	-0.002601	79.680389	16.868952	70.165840	-0.332137	0.000000	0.133237	0.000000	0.000000	0.000000	-0.002537	0.002395	0.012345	0.000000	0.000000	2.000000	66.000000	0.000000
3794.092506	-0.093370	0.545954	-0.002601	79.677643	16.860773	70.157539	-0.331902	0.000000	0.132090	0.000000	0.000000	0.000000	-0.002537	0.002395	0.012345	0.000000	0.000000	2.000000	66.000000	0.000000
3794.095839	-0.093370	0.545954	-0.002601	79.677643	16.860773	70.157539	-0.331902	0.000000	0.132090	0.000000	0.000000	0.000000	-0.002537	0.002395	0.012345	0.000000	0.000000	2.000000	66.000000	0.000000
3794.099172	-0.093370	0.545954	-0.002601	79.677643	16.860773	70.157539	-0.331902	0.000000	0.132090	0.000000	0.000000	0.000000	-0.002537	0.002395	0.012345	0.000000	0.000000	2.000000	66.000000	0.000000
3794.102506	-0.093391	0.545987	-0.002500	79.674904	16.852598	70.149231	-0.331479	0.000000	0.130032	0.000000	0.000000	0.000000	-0.006191	0.009832	0.030148	0.000000	0.000000	2.000000	66.000000	0.000000
3794.105839	-0.093391	0.545987	-0.002500	79.674904	16.852598	70.149231	-0.331479	0.000000	0.130032	0.000000	0.000000	0.000000	-0.006191	0.009832	0.030148	0.000000	0.000000	2.000000	66.000000	0.000000
3794.109172	-0.093391	0.545987	-0.002500	79.674904	16.852598	70.149231	-0.331479	0.000000	0.130032	0.000000	0.000000	0.000000	-0.006191	0.009832	0.030148	0.000000	0.000000	2.000000	66.000000	0.000000
3794.112506	-0.093391	0.545987	-0.002500	79.669395	16.833490	70.132584	-0.330447	0.000000	0.125008	0.000000	0.000000	0.000000	-0.006191	0.009832	0.030148	0.000000	0.000000	2.000000	66.000000	0.000000
3794.115839	-0.093421	0.545995	-0.002463	79.669395	16.833490	70.132584	-0.330447	0.000000	0.125008	0.000000	0.000000	0.000000	-0.009011	0.002414	0.011013	0.000000	0.000000	2.000000	66.000000	0.000000
3794.119172	-0.093421	0.545995	-0.002463	79.669395	16.833490	70.132584	-0.330447	0.000000	0.125008	0.000000	0.000000	0.000000	-0.009011	0.002414	0.011013	0.000000	0.000000	2.000000	66.000000	0.000000
3794.122506	-0.093421	0.545995	-0.002463	79.663895	16.814436	70.115967	-0.330447	0.000000	0.125008	0.000000	0.000000	0.000000	-0.009011	0.002414	0.011013	0.000000	0.000000	2.000000	66.000000	0.000000
3794.125839	-0.093421	0.545995	-0.002463	79.663895	16.814436	70.115967	-0.330447	0.000000	0.125008	0.000000	0.000000	0.000000	-0.009011	0.002414	0.011013	0.000000	0.000000	2.000000	66.000000	0.000000
3794.129172	-0.093454	0.546045	-0.002413	79.663895	16.814436	70.115967	-0.330447	0.000000	0.125008	0.000000	0.000000	0.000000	-0.009843	0.015033	0.015044	0.000000	0.000000	2.000000	66.000000	0.000000
3794.132506	-0.093454	0.546045	-0.002413	79.658371	16.798103	70.099365	-0.328946	0.000000	0.123172	0.000000	0.000000	0.000000	-0.009843	0.015033	0.015044	0.000000	0.000000	2.000000	66.000000	0.000000
3794.135839	-0.093454	0.546045	-0.002413	79.658371	16.798103	70.099365	-0.328946	0.000000	0.123172	0.000000	0.000000	0.000000	-0.009843	0.015033	0.015044	0.000000	0.000000	2.000000	66.000000	0.000000
3794.139172	-0.093454	0.546045	-0.002413	79.658371	16.798103	70.099365	-0.328946	0.000000	0.123172	0.000000	0.000000	0.000000	-0.009843	0.015033	0.015044	0.000000	0.000000	2.000000	66.000000	0.000000
3794.142506	-0.093465	0.546095	-0.002359	79.652863	16.781776	70.082756	-0.327305	0.000000	0.120665	0.000000	0.000000	0.000000	-0.003364	0.015028	0.016372	0.000000	0.000000	2.000000	66.000000	0.000000
3794.145839	-0.093465	0.546095	-0.002359	79.652863	16.781776	70.082756	-0.327305	0.000000	0.120665	0.000000	0.000000	0.000000	-0.003364	0.015028	0.016372	0.000000	0.000000	2.000000	66.000000	0.000000
3794.149172	-0.093465	0.546095	-0.002359	79.652863	16.781776	70.082756	-0.327305	0.000000	0.120665	0.000000	0.000000	0.000000	-0.003364	0.015028	0.016372	0.000000	0.000000	2.000000	66.000000	0.000000
3794.152506	-0.093465	0.546095	-0.002359	79.650978	16.774292	70.075401	-0.326744	0.000000	0.117936	0.000000	0.000000	0.000000	-0.003364	0.015028	0.016372	0.000000	0.000000	2.000000	66.000000	0.000000
3794.155839	-0.093465	0.546095	-0.002359	79.650978	16.774292	70.075401	-0.326744	0.000000	0.117936	0.000000	0.000000	0.000000	0.000000	0.000007	-0.000000	0.000000	0.000000	2.000000	66.000000	0.000000
3794.159172	-0.093465	0.546095	-0.002359	79.650978	16.774292	70.075401	-0.326744	0.000000	0.117936	0.000000	0.000000	0.000000	0.000000	0.000007	-0.000000	0.000000	0.000000	2.000000	66.000000	0.000000
3794.162506	-0.093465	0.546095	-0.002359	79.651718	16.771248	70.067787	-0.326744	0.000000	0.117936	0.000000	0.000000	0.000000	0.000000	0.000007	-0.000000	0.000000	0.000000	2.000000	66.000000	0.000000
3794.165839	-0.093465	0.546095	-0.002359	79.651718	16.771248	70.067787	-0.326744	0.000000	0.117936	0.000000	0.000000	0.000000	0.000000	0.000007	-0.000000	0.000000	0.000000	2.000000	66.000000	0.000000
3794.169172	-0.093444	0.546095	-0.002354	79.651718	16.771248	70.067787	-0.326744	0.000000	0.117936	0.000000	0.000000	0.000000	0.006478	0.000007	0.001331	0.000000	0.000000	2.000000	66.000000	0.000000
3794.172506	-0.093444	0.546095	-0.002354	79.654495	16.779421	70.076126	-0.326744	0.000000	0.117936	0.000000	0.000000	0.000000	0.006478	0.000007	0.001331	0.000000	0.000000	2.000000	66.000000	0.000000
3794.175839	-0.093444	0.546095	-0.002354	79.654495	16.779421	70.076126	-0.326744	0.000000	0.117936	0.000000	0.000000	0.000000	0.006478	0.000007	0.001331	0.000000	0.000000	2.000000	66.000000	0.000000
3794.179172	-0.093444	0.546095	-0.002354	79.654495	16.779421	70.076126	-0.326744	0.000000	0.117936	0.000000	0.000000	0.000000	0.006478	0.000007	0.001331	0.000000	0.000000	2.000000	66.000000	0.000000
3794.182506	-0.093424	0.546037	-0.002450	79.658104	16.788216	70.085289	-0.327824	0.000000	0.117714	0.000000	0.000000	0.000000	0.005901	-0.017443	-0.028715	0.000000	0.000000	2.000000	66.000000	0.000000
3794.185839	-0.093424	0.546037	-0.002450	79.658104	16.788216	70.085289	-0.327824	0.000000	0.117714	0.000000	0.000000	0.000000	0.005901	-0.017443	-0.028715	0.000000	0.000000	2.000000	66.000000	0.000000
3794.189172	-0.093424	0.546037	-0.002450	79.658104	16.788216	70.085289	-0.327824	0.000000	0.117714	0.000000	0.000000	0.000000	0.005901	-0.017443	-0.028715	0.000000	0.000000	2.000000	66.000000	0.000000
3794.192506	-0.093424	0.546037	-0.002450	79.658852	16.782707	70.080696	-0.328807	0.000000	0.122500	0.000000	0.000000	0.000000	0.005901	-0.017443	-0.028715	0.000000	0.000000	2.000000	66.000000	0.000000
3794.195839	-0.093416	0.546004	-0.002486	79.658852	16.782707	70.080696	-0.328807	0.000000	0.122500	0.000000	0.000000	0.000000	0.002243	-0.010024	-0.010917	0.000000	0.000000	2.000000	66.000000	0.000000
3794.199172	-0.093416	0.546004	-0.002486	79.658852	16.782707	70.080696	-0.328807	0.000000	0.122500	0.000000	0.000000	0.000000	0.002243	-0.010024	-0.010917	0.000000	0.000000	2.000000	66.000000	0.000000
3794.202506	-0.093416	0.546004	-0.002486	79.653885	16.754663	70.053894	-0.328807	0.000000	0.122500	0.000000	0.000000	0.000000	0.002243	-0.010024	-0.010917	0.000000	0.000000	2.000000	66.000000	0.000000
3794.205839	-0.093416	0.546004	-0.002486	79.653885	16.754663	70.053894	-0.328807	0.000000	0.122500	0.000000	0.000000	0.000000	0.002243	-0.010024	-0.010917	0.000000	0.000000	2.000000	66.000000	0.000000
3794.209172	-0.093410	0.545945	-0.002518	79.653885	16.754663	70.053894	-0.328807	0.000000	0.122500	0.000000	0.000000	0.000000	0.001951	-0.017626	-0.009493	0.000000	0.000000	2.000000	66.000000	0.000000
3794.212506	-0.093410	0.545945	-0.002518	79.636749	16.683918	69.982147	-0.329181	0.000000	0.124319	0.000000	0.000000	0.000000	0.001951	-0.017626	-0.009493	0.000000	0.000000	2.000000	66.000000	0.000000
3794.215839	-0.093410	0.545945	-0.002518	79.636749	16.683918	69.982147	-0.329181	0.000000	0.124319	0.000000	0.000000	0.000000	0.001951	-0.017626	-0.009493	0.000000	0.000000	2.000000	66.000000	0.000000
3794.219172	-0.093410	0.545945	-0.002518	79.636749	16.683918	69.982147	-0.329181	0.000000	0.124319	0.000000	0.000000	0.000000	0.001951	-0.017626	-0.009493	0.000000	0.000000	2.000000	66.000000	0.000000
3794.222506	-0.093370	0.545861	-0.002605	79.626160	16.633633	69.933487	-0.329506	0.000000	0.125902	0.000000	0.000000	0.000000	0.012083	-0.025025	-0.025971	0.000000	0.000000	2.000000	66.000000	0.000000
3794.225839	-0.093370	0.545861	-0.002605	79.626160	16.633633	69.933487	-0.329506	0.000000	0.125902	0.000000	0.000000	0.000000	0.012083	-0.025025	-0.025971	0.000000	0.000000	2.000000	66.000000	0.000000
3794.229172	-0.093370	0.545861	-0.002605	79.626160	16.633633	69.933487	-0.329506	0.000000	0.125902	0.000000	0.000000	0.000000	0.012083	-0.025025	-0.025971	0.000000	0.000000	2.000000	66.000000	0.000000
3794.232506	-0.093370	0.545861	-0.002605	79.617607	16.597067	69.897797	-0.331520	0.000000	0.130230	0.000000	0.000000	0.000000	0.012083	-0.025025	-0.025971	0.000000	0.000000	2.000000	66.000000	0.000000
3794.235839	-0.093366	0.545845	-0.002623	79.617607	16.597067	69.897797	-0.331520	0.000000	0.130230	0.000000	0.000000	0.000000	0.001121	-0.005009	-0.005461	0.000000	0.000000	2.000000	66.000000	0.000000
3794.239172	-0.093366	0.545845	-0.002623	79.617607	16.597067	69.897797	-0.331520	0.000000	0.130230	0.000000	0.000000	0.000000	0.001121	-0.005009	-0.005461	0.000000	0.000000	2.000000	66.000000	0.000000
3794.242506	-0.093366	0.545845	-0.002623	79.616562	16.590269	69.891365	-0.331520	0.000000	0.130230	0.000000	0.000000	0.000000	0.001121	-0.005009	-0.005461	0.000000	0.000000	2.000000	66.000000	0.000000
3794.245839	-0.093366	0.545845	-0.002623	79.616562	16.590269	69.891365	-0.331520	0.000000	0.130230	0.000000	0.000000	0.000000	0.001121	-0.005009	-0.005461	0.000000	0.000000	2.000000	66.000000	0.000000
3794.249172	-0.093367	0.545819	-0.002618	79.616562	16.590269	69.891365	-0.331520	0.000000	0.130230	0.000000	0.000000	0.000000	-0.000292	-0.007601	0.001423	0.000000	0.000000	2.000000	66.000000	0.000000
3794.252506	-0.093367	0.545819	-0.002618	79.619301	16.598314	69.899551	-0.331707	0.000000	0.131140	0.000000	0.000000	0.000000	-0.000292	-0.007601	0.001423	0.000000	0.000000	2.000000	66.000000	0.000000
3794.255839	-0.093367	0.545819	-0.002618	79.619301	16.598314	69.899551	-0.331707	0.000000	0.131140	0.000000	0.000000	0.000000	-0.000292	-0.007601	0.001423	0.000000	0.000000	2.000000	66.000000	0.000000
3794.259172	-0.093367	0.545819	-0.002618	79.619301	16.598314	69.899551	-0.331707	0.000000	0.131140	0.000000	0.000000	0.000000	-0.000292	-0.007601	0.001423	0.000000	0.000000	2.000000	66.000000	0.000000
3794.262506	-0.093367	0.545819	-0.002618	79.616562	16.590269	69.891365	-0.331658	0.000000	0.130903	0.000000	0.000000	0.000000	0.000001	-0.000001	0.000000	0.000000	0.000000	2.000000	66.000000	0.000000
3794.265839	-0.093367	0.545819	-0.002618	79.616562	16.590269	69.891365	-0.331658	0.000000	0.130903	0.000000	0.000000	0.000000	0.000001	-0.000001	0.000000	0.000000	0.000000	2.000000	66.000000	0.000000
3794.269172	-0.093367	0.545819	-0.002618	79.616562	16.590269	69.891365	-0.331658	0.000000	0.130903	0.000000	0.000000	0.000000	0.000001	-0.000001	0.000000	0.000000	0.000000	2.000000	66.000000	0.000000
3794.272506	-0.093367	0.545819	-0.002618	79.613823	16.582218	69.883194	-0.331658	0.000000	0.130903	0.000000	0.000000	0.000000	0.000001	-0.000001	0.000000	0.000000	0.000000	2.000000	66.000000	0.000000
3794.275839	-0.093371	0.545836	-0.002600	79.613823	16.582218	69.883194	-0.331658	0.000000	0.130903	0.000000	0.000000	0.000000	-0.001121	0.004998	0.005461	0.000000	0.000000	2.000000	66.000000	0.000000
3794.279172	-0.093371	0.545836	-0.002600	79.613823	16.582218	69.883194	-0.331658	0.000000	0.130903	0.000000	0.000000	0.000000	-0.001121	0.004998	0.005461	0.000000	0.000000	2.000000	66.000000	0.000000
3794.282506	-0.093371	0.545836	-0.002600	79.611031	16.574133	69.874977	-0.331658	0.000000	0.130903	0.000000	0.000000	0.000000	-0.001121	0.004998	0.005461	0.000000	0.000000	2.000000	66.000000	0.000000
3794.285839	-0.093371	0.545836	-0.002600	79.611031	16.574133	69.874977	-0.331658	0.000000	0.130903	0.000000	0.000000	0.000000	-0.001121	0.004998	0.005461	0.000000	0.000000	2.000000	66.000000	0.000000
3794.289172	-0.093373	0.545878	-0.002586	79.611031	16.574133	69.874977	-0.331658	0.000000	0.130903	0.000000	0.000000	0.000000	-0.000830	0.012625	0.004038	0.000000	0.000000	2.000000	66.000000	0.000000
3794.292506	-0.093373	0.545878	-0.002586	79.602737	16.549944	69.850365	-0.331471	0.000000	0.129993	0.000000	0.000000	0.000000	-0.000830	0.012625	0.004038	0.000000	0.000000	2.000000	66.000000	0.000000
3794.295839	-0.093373	0.545878	-0.002586	79.602737	16.549944	69.850365	-0.331471	0.000000	0.129993	0.000000	0.000000	0.000000	-0.000830	0.012625	0.004038	0.000000	0.000000	2.000000	66.000000	0.000000
3794.299172	-0.093373	0.545878	-0.002586	79.602737	16.549944	69.850365	-0.331471	0.000000	0.129993	0.000000	0.000000	0.000000	-0.000830	0.012625	0.004038	0.000000	0.000000	2.000000	66.000000	0.000000
3794.302506	-0.093379	0.545962	-0.002559	79.597237	16.533869	69.834030	-0.331333	0.000000	0.129320	0.000000	0.000000	0.000000	-0.001660	0.025233	0.008072	0.000000	0.000000	2.000000	66.000000	0.000000
3794.305839	-0.093379	0.545962	-0.002559	79.597237	16.533869	69.834030	-0.331333	0.000000	0.129320	0.000000	0.000000	0.000000	-0.001660	0.025233	0.008072	0.000000	0.000000	2.000000	66.000000	0.000000
3794.309172	-0.093379	0.545962	-0.002559	79.597237	16.533869	69.834030	-0.331333	0.000000	0.129320	0.000000	0.000000	0.000000	-0.001660	0.025233	0.008072	0.000000	0.000000	2.000000	66.000000	0.000000
3794.312506	-0.093379	0.545962	-0.002559	79.591736	16.517782	69.817673	-0.331056	0.000000	0.127975	0.000000	0.000000	0.000000	-0.001660	0.025233	0.008072	0.000000	0.000000	2.000000	66.000000	0.000000
3794.315839	-0.093377	0.546013	-0.002569	79.591736	16.517782	69.817673	-0.331056	0.000000	0.127975	0.000000	0.000000	0.000000	0.000587	0.015218	-0.002851	0.000000	0.000000	2.000000	66.000000	0.000000
3794.319172	-0.093377	0.546013	-0.002569	79.591736	16.517782	69.817673	-0.331056	0.000000	0.127975	0.000000	0.000000	0.000000	0.000587	0.015218	-0.002851	0.000000	0.000000	2.000000	66.000000	0.000000
3794.322506	-0.093377	0.546013	-0.002569	79.586197	16.501759	69.801376	-0.331056	0.000000	0.127975	0.000000	0.000000	0.000000	0.000587	0.015218	-0.002851	0.000000	0.000000	2.000000	66.000000	0.000000
3794.325839	-0.093377	0.546013	-0.002569	79.586197	16.501759	69.801376	-0.331056	0.000000	0.127975	0.000000	0.000000	0.000000	0.000587	0.015218	-0.002851	0.000000	0.000000	2.000000	66.000000	0.000000
3794.329172	-0.093375	0.546064	-0.002579	79.586197	16.501759	69.801376	-0.331056	0.000000	0.127975	0.000000	0.000000	0.000000	0.000585	0.015217	-0.002853	0.000000	0.000000	2.000000	66.000000	0.000000
3794.332506	-0.093375	0.546064	-0.002579	79.583443	16.493721	69.793190	-0.331154	0.000000	0.128450	0.000000	0.000000	0.000000	0.000585	0.015217	-0.002853	0.000000	0.000000	2.000000	66.000000	0.000000
3794.335839	-0.093375	0.546064	-0.002579	79.583443	16.493721	69.793190	-0.331154	0.000000	0.128450	0.000000	0.000000	0.000000	0.000585	0.015217	-0.002853	0.000000	0.000000	2.000000	66.000000	0.000000
3794.339172	-0.093375	0.546064	-0.002579	79.583443	16.493721	69.793190	-0.331154	0.000000	0.128450	0.000000	0.000000	0.000000	0.000585	0.015217	-0.002853	0.000000	0.000000	2.000000	66.000000	0.000000
3794.342506	-0.093369	0.546098	-0.002606	79.583443	16.493721	69.793190	-0.331252	0.000000	0.128925	0.000000	0.000000	0.000000	0.001707	0.010199	-0.008312	0.000000	0.000000	2.000000	66.000000	0.000000
3794.345839	-0.093369	0.546098	-0.002606	79.583443	16.493721	69.793190	-0.331252	0.000000	0.128925	0.000000	0.000000	0.000000	0.001707	0.010199	-0.008312	0.000000	0.000000	2.000000	66.000000	0.000000
3794.349172	-0.093369	0.546098	-0.002606	79.583443	16.493721	69.793190	-0.331252	0.000000	0.128925	0.000000	0.000000	0.000000	0.001707	0.010199	-0.008312	0.000000	0.000000	2.000000	66.000000	0.000000
3794.352506	-0.093369	0.546098	-0.002606	79.583458	16.490988	69.793213	-0.331537	0.000000	0.130311	0.000000	0.000000	0.000000	0.001707	0.010199	-0.008312	0.000000	0.000000	2.000000	66.000000	0.000000
3794.355839	-0.093391	0.546098	-0.002611	79.583458	16.490988	69.793213	-0.331537	0.000000	0.130311	0.000000	0.000000	0.000000	-0.006474	0.000006	-0.001330	0.000000	0.000000	2.000000	66.000000	0.000000
3794.359172	-0.093391	0.546098	-0.002611	79.583458	16.490988	69.793213	-0.331537	0.000000	0.130311	0.000000	0.000000	0.000000	-0.006474	0.000006	-0.001330	0.000000	0.000000	2.000000	66.000000	0.000000
3794.362506	-0.093391	0.546098	-0.002611	79.586182	16.499010	69.801346	-0.331537	0.000000	0.130311	0.000000	0.000000	0.000000	-0.006474	0.000006	-0.001330	0.000000	0.000000	2.000000	66.000000	0.000000
3794.365839	-0.093391	0.546098	-0.002611	79.586182	16.499010	69.801346	-0.331537	0.000000	0.130311	0.000000	0.000000	0.000000	-0.006474	0.000006	-0.001330	0.000000	0.000000	2.000000	66.000000	0.000000
3794.369172	-0.093387	0.546081	-0.002629	79.586182	16.499010	69.801346	-0.331537	0.000000	0.130311	0.000000	0.000000	0.000000	0.001121	-0.005011	-0.005458	0.000000	0.000000	2.000000	66.000000	0.000000
3794.372506	-0.093387	0.546081	-0.002629	79.588982	16.507038	69.809517	-0.330458	0.000000	0.130532	0.000000	0.000000	0.000000	0.001121	-0.005011	-0.005458	0.000000	0.000000	2.000000	66.000000	0.000000
3794.375839	-0.093387	0.546081	-0.002629	79.588982	16.507038	69.809517	-0.330458	0.000000	0.130532	0.000000	0.000000	0.000000	0.001121	-0.005011	-0.005458	0.000000	0.000000	2.000000	66.000000	0.000000
3794.379172	-0.093387	0.546081	-0.002629	79.588982	16.507038	69.809517	-0.330458	0.000000	0.130532	0.000000	0.000000	0.000000	0.001121	-0.005011	-0.005458	0.000000	0.000000	2.000000	66.000000	0.000000
3794.382506	-0.093384	0.546039	-0.002642	79.589844	16.507677	69.810425	-0.330645	0.000000	0.131442	0.000000	0.000000	0.000000	0.000825	-0.012620	-0.004032	0.000000	0.000000	2.000000	66.000000	0.000000
3794.385839	-0.093384	0.546039	-0.002642	79.589844	16.507677	69.810425	-0.330645	0.000000	0.131442	0.000000	0.000000	0.000000	0.000825	-0.012620	-0.004032	0.000000	0.000000	2.000000	66.000000	0.000000
3794.389172	-0.093384	0.546039	-0.002642	79.589844	16.507677	69.810425	-0.330645	0.000000	0.131442	0.000000	0.000000	0.000000	0.000825	-0.012620	-0.004032	0.000000	0.000000	2.000000	66.000000	0.000000
3794.392506	-0.093384	0.546039	-0.002642	79.590263	16.492212	69.788902	-0.330782	0.000000	0.132114	0.000000	0.000000	0.000000	0.000825	-0.012620	-0.004032	0.000000	0.000000	2.000000	66.000000	0.000000
3794.395839	-0.093360	0.545997	-0.002651	79.590263	16.492212	69.788902	-0.330782	0.000000	0.132114	0.000000	0.000000	0.000000	0.007304	-0.012593	-0.002704	0.000000	0.000000	2.000000	66.000000	0.000000
3794.399172	-0.093360	0.545997	-0.002651	79.590263	16.492212	69.788902	-0.330782	0.000000	0.132114	0.000000	0.000000	0.000000	0.007304	-0.012593	-0.002704	0.000000	0.000000	2.000000	66.000000	0.000000
3794.402506	-0.093360	0.545997	-0.002651	79.589973	16.442715	69.731056	-0.330782	0.000000	0.132114	0.000000	0.000000	0.000000	0.007304	-0.012593	-0.002704	0.000000	0.000000	2.000000	66.000000	0.000000
3794.405839	-0.093360	0.545997	-0.002651	79.589973	16.442715	69.731056	-0.330782	0.000000	0.132114	0.000000	0.000000	0.000000	0.007304	-0.012593	-0.002704	0.000000	0.000000	2.000000	66.000000	0.000000
3794.409172	-0.093356	0.545980	-0.002669	79.589973	16.442715	69.731056	-0.330782	0.000000	0.132114	0.000000	0.000000	0.000000	0.001121	-0.005022	-0.005460	0.000000	0.000000	2.000000	66.000000	0.000000
3794.412506	-0.093356	0.545980	-0.002669	79.583687	16.321501	69.590736	-0.332000	0.000000	0.132565	0.000000	0.000000	0.000000	0.001121	-0.005022	-0.005460	0.000000	0.000000	2.000000	66.000000	0.000000
3794.415839	-0.093356	0.545980	-0.002669	79.583687	16.321501	69.590736	-0.332000	0.000000	0.132565	0.000000	0.000000	0.000000	0.001121	-0.005022	-0.005460	0.000000	0.000000	2.000000	66.000000	0.000000
3794.419172	-0.093356	0.545980	-0.002669	79.583687	16.321501	69.590736	-0.332000	0.000000	0.132565	0.000000	0.000000	0.000000	0.001121	-0.005022	-0.005460	0.000000	0.000000	2.000000	66.000000	0.000000
3794.422506	-0.093358	0.545929	-0.002660	79.582100	16.184889	69.427505	-0.332187	0.000000	0.133475	0.000000	0.000000	0.000000	-0.000587	-0.015213	0.002850	0.000000	0.000000	2.000000	66.000000	0.000000
3794.425839	-0.093358	0.545929	-0.002660	79.582100	16.184889	69.427505	-0.332187	0.000000	0.133475	0.000000	0.000000	0.000000	-0.000587	-0.015213	0.002850	0.000000	0.000000	2.000000	66.000000	0.000000
3794.429172	-0.093358	0.545929	-0.002660	79.582100	16.184889	69.427505	-0.332187	0.000000	0.133475	0.000000	0.000000	0.000000	-0.000587	-0.015213	0.002850	0.000000	0.000000	2.000000	66.000000	0.000000
3794.432506	-0.093358	0.545929	-0.002660	79.573151	16.099377	69.331764	-0.332089	0.000000	0.133000	0.000000	0.000000	0.000000	-0.000587	-0.015213	0.002850	0.000000	0.000000	2.000000	66.000000	0.000000
3794.435839	-0.093358	0.545929	-0.002660	79.573151	16.099377	69.331764	-0.332089	0.000000	0.133000	0.000000	0.000000	0.000000	0.000001	0.000004	0.000000	0.000000	0.000000	2.000000	66.000000	0.000000
3794.439172	-0.093358	0.545929	-0.002660	79.573151	16.099377	69.331764	-0.332089	0.000000	0.133000	0.000000	0.000000	0.000000	0.000001	0.000004	0.000000	0.000000	0.000000	2.000000	66.000000	0.000000
3794.442506	-0.093358	0.545929	-0.002660	79.567413	16.077454	69.310188	-0.332089	0.000000	0.133000	0.000000	0.000000	0.000000	0.000001	0.000004	0.000000	0.000000	0.000000	2.000000	66.000000	0.000000
3794.445839	-0.093358	0.545929	-0.002660	79.567413	16.077454	69.310188	-0.332089	0.000000	0.133000	0.000000	0.000000	0.000000	0.000001	0.000004	0.000000	0.000000	0.000000	2.000000	66.000000	0.000000
3794.449172	-0.093363	0.545921	-0.002637	79.567413	16.077454	69.310188	-0.332089	0.000000	0.133000	0.000000	0.000000	0.000000	-0.001414	-0.002596	0.006885	0.000000	0.000000	2.000000	66.000000	0.000000
3794.452506	-0.093363	0.545921	-0.002637	79.568283	16.078066	69.311058	-0.332089	0.000000	0.133000	0.000000	0.000000	0.000000	-0.001414	-0.002596	0.006885	0.000000	0.000000	2.000000	66.000000	0.000000
3794.455839	-0.093363	0.545921	-0.002637	79.568283	16.078066	69.311058	-0.332089	0.000000	0.133000	0.000000	0.000000	0.000000	-0.001414	-0.002596	0.006885	0.000000	0.000000	2.000000	66.000000	0.000000
3794.459172	-0.093363	0.545921	-0.002637	79.568283	16.078066	69.311058	-0.332089	0.000000	0.133000	0.000000	0.000000	0.000000	-0.001414	-0.002596	0.006885	0.000000	0.000000	2.000000	66.000000	0.000000
3794.462506	-0.093369	0.545887	-0.002609	79.568283	16.078066	69.311058	-0.331853	0.000000	0.131852	0.000000	0.000000	0.000000	-0.001708	-0.010202	0.008309	0.000000	0.000000	2.000000	66.000000	0.000000
3794.465839	-0.093369	0.545887	-0.002609	79.568283	16.078066	69.311058	-0.331853	0.000000	0.131852	0.000000	0.000000	0.000000	-0.001708	-0.010202	0.008309	0.000000	0.000000	2.000000	66.000000	0.000000
3794.469172	-0.093369	0.545887	-0.002609	79.568283	16.078066	69.311058	-0.331853	0.000000	0.131852	0.000000	0.000000	0.000000	-0.001708	-0.010202	0.008309	0.000000	0.000000	2.000000	66.000000	0.000000
3794.472506	-0.093369	0.545887	-0.002609	79.571075	16.085976	69.319107	-0.331569	0.000000	0.130467	0.000000	0.000000	0.000000	-0.001708	-0.010202	0.008309	0.000000	0.000000	2.000000	66.000000	0.000000
3794.475839	-0.093370	0.545861	-0.002605	79.571075	16.085976	69.319107	-0.331569	0.000000	0.130467	0.000000	0.000000	0.000000	-0.000291	-0.007591	0.001424	0.000000	0.000000	2.000000	66.000000	0.000000
3794.479172	-0.093370	0.545861	-0.002605	79.571075	16.085976	69.319107	-0.331569	0.000000	0.130467	0.000000	0.000000	0.000000	-0.000291	-0.007591	0.001424	0.000000	0.000000	2.000000	66.000000	0.000000
3794.482506	-0.093370	0.545861	-0.002605	79.576607	16.101789	69.335205	-0.331569	0.000000	0.130467	0.000000	0.000000	0.000000	-0.000291	-0.007591	0.001424	0.000000	0.000000	2.000000	66.000000	0.000000
3794.485839	-0.093370	0.545861	-0.002605	79.576607	16.101789	69.335205	-0.331569	0.000000	0.130467	0.000000	0.000000	0.000000	-0.000291	-0.007591	0.001424	0.000000	0.000000	2.000000	66.000000	0.000000
3794.489172	-0.093362	0.545828	-0.002641	79.576607	16.101789	69.335205	-0.331569	0.000000	0.130467	0.000000	0.000000	0.000000	0.002242	-0.010007	-0.010922	0.000000	0.000000	2.000000	66.000000	0.000000
3794.492506	-0.093362	0.545828	-0.002641	79.582138	16.117599	69.351250	-0.331520	0.000000	0.130230	0.000000	0.000000	0.000000	0.002242	-0.010007	-0.010922	0.000000	0.000000	2.000000	66.000000	0.000000
3794.495839	-0.093362	0.545828	-0.002641	79.582138	16.117599	69.351250	-0.331520	0.000000	0.130230	0.000000	0.000000	0.000000	0.002242	-0.010007	-0.010922	0.000000	0.000000	2.000000	66.000000	0.000000
3794.499172	-0.093362	0.545828	-0.002641	79.582138	16.117599	69.351250	-0.331520	0.000000	0.130230	0.000000	0.000000	0.000000	0.002242	-0.010007	-0.010922	0.000000	0.000000	2.000000	66.000000	0.000000
3794.502506	-0.093352	0.545753	-0.002691	79.584892	16.125538	69.359322	-0.331894	0.000000	0.132051	0.000000	0.000000	0.000000	0.003074	-0.022626	-0.014964	0.000000	0.000000	2.000000	66.000000	0.000000
3794.505839	-0.093352	0.545753	-0.002691	79.584892	16.125538	69.359322	-0.331894	0.000000	0.132051	0.000000	0.000000	0.000000	0.003074	-0.022626	-0.014964	0.000000	0.000000	2.000000	66.000000	0.000000
3794.509172	-0.093352	0.545753	-0.002691	79.584892	16.125538	69.359322	-0.331894	0.000000	0.132051	0.000000	0.000000	0.000000	0.003074	-0.022626	-0.014964	0.000000	0.000000	2.000000	66.000000	0.000000
3794.512506	-0.093352	0.545753	-0.002691	79.590469	16.141396	69.375458	-0.332406	0.000000	0.134545	0.000000	0.000000	0.000000	0.003074	-0.022626	-0.014964	0.000000	0.000000	2.000000	66.000000	0.000000
3794.515839	-0.093348	0.545736	-0.002709	79.590469	16.141396	69.375458	-0.332406	0.000000	0.134545	0.000000	0.000000	0.000000	0.001122	-0.005004	-0.005463	0.000000	0.000000	2.000000	66.000000	0.000000
3794.519172	-0.093348	0.545736	-0.002709	79.590469	16.141396	69.375458	-0.332406	0.000000	0.134545	0.000000	0.000000	0.000000	0.001122	-0.005004	-0.005463	0.000000	0.000000	2.000000	66.000000	0.000000
3794.522506	-0.093348	0.545736	-0.002709	79.590469	16.141396	69.375458	-0.332406	0.000000	0.134545	0.000000	0.000000	0.000000	0.001122	-0.005004	-0.005463	0.000000	0.000000	2.000000	66.000000	0.000000
3794.525839	-0.093348	0.545736	-0.002709	79.590469	16.141396	69.375458	-0.332406	0.000000	0.134545	0.000000	0.000000	0.000000	0.001122	-0.005004	-0.005463	0.000000	0.000000	2.000000	66.000000	0.000000
3794.529172	-0.093343	0.545745	-0.002732	79.590469	16.141396	69.375458	-0.332406	0.000000	0.134545	0.000000	0.000000	0.000000	0.001415	0.002603	-0.006884	0.000000	0.000000	2.000000	66.000000	0.000000
3794.532506	-0.093343	0.545745	-0.002732	79.585785	16.126131	69.360184	-0.332593	0.000000	0.135455	0.000000	0.000000	0.000000	0.001415	0.002603	-0.006884	0.000000	0.000000	2.000000	66.000000	0.000000
3794.535839	-0.093343	0.545745	-0.002732	79.585785	16.126131	69.360184	-0.332593	0.000000	0.135455	0.000000	0.000000	0.000000	0.001415	0.002603	-0.006884	0.000000	0.000000	2.000000	66.000000	0.000000
3794.539172	-0.093343	0.545745	-0.002732	79.585785	16.126131	69.360184	-0.332593	0.000000	0.135455	0.000000	0.000000	0.000000	0.001415	0.002603	-0.006884	0.000000	0.000000	2.000000	66.000000	0.000000
3794.542506	-0.093356	0.545769	-0.002673	79.583023	16.118223	69.352135	-0.332829	0.000000	0.136602	0.000000	0.000000	0.000000	-0.003660	0.007408	0.017809	0.000000	0.000000	2.000000	66.000000	0.000000
3794.545839	-0.093356	0.545769	-0.002673	79.583023	16.118223	69.352135	-0.332829	0.000000	0.136602	0.000000	0.000000	0.000000	-0.003660	0.007408	0.017809	0.000000	0.000000	2.000000	66.000000	0.000000
3794.549172	-0.093356	0.545769	-0.002673	79.583023	16.118223	69.352135	-0.332829	0.000000	0.136602	0.000000	0.000000	0.000000	-0.003660	0.007408	0.017809	0.000000	0.000000	2.000000	66.000000	0.000000
3794.552506	-0.093356	0.545769	-0.002673	79.580246	16.110289	69.344063	-0.332219	0.000000	0.133634	0.000000	0.000000	0.000000	-0.003660	0.007408	0.017809	0.000000	0.000000	2.000000	66.000000	0.000000
3794.555839	-0.093364	0.545777	-0.002632	79.580246	16.110289	69.344063	-0.332219	0.000000	0.133634	0.000000	0.000000	0.000000	-0.002535	0.002403	0.012346	0.000000	0.000000	2.000000	66.000000	0.000000
3794.559172	-0.093364	0.545777	-0.002632	79.580246	16.110289	69.344063	-0.332219	0.000000	0.133634	0.000000	0.000000	0.000000	-0.002535	0.002403	0.012346	0.000000	0.000000	2.000000	66.000000	0.000000
3794.562506	-0.093364	0.545777	-0.002632	79.577477	16.102402	69.336060	-0.332219	0.000000	0.133634	0.000000	0.000000	0.000000	-0.002535	0.002403	0.012346	0.000000	0.000000	2.000000	66.000000	0.000000
3794.565839	-0.093364	0.545777	-0.002632	79.577477	16.102402	69.336060	-0.332219	0.000000	0.133634	0.000000	0.000000	0.000000	-0.002535	0.002403	0.012346	0.000000	0.000000	2.000000	66.000000	0.000000
3794.569172	-0.093377	0.545777	-0.002567	79.577477	16.102402	69.336060	-0.332219	0.000000	0.133634	0.000000	0.000000	0.000000	-0.003950	-0.000176	0.019230	0.000000	0.000000	2.000000	66.000000	0.000000
3794.572506	-0.093377	0.545777	-0.002567	79.577477	16.102402	69.336060	-0.331797	0.000000	0.131576	0.000000	0.000000	0.000000	-0.003950	-0.000176	0.019230	0.000000	0.000000	2.000000	66.000000	0.000000
3794.575839	-0.093377	0.545777	-0.002567	79.577477	16.102402	69.336060	-0.331797	0.000000	0.131576	0.000000	0.000000	0.000000	-0.003950	-0.000176	0.019230	0.000000	0.000000	2.000000	66.000000	0.000000
3794.579172	-0.093377	0.545777	-0.002567	79.577477	16.102402	69.336060	-0.331797	0.000000	0.131576	0.000000	0.000000	0.000000	-0.003950	-0.000176	0.019230	0.000000	0.000000	2.000000	66.000000	0.000000
3794.582506	-0.093388	0.545734	-0.002517	79.580246	16.110289	69.344063	-0.331138	0.000000	0.128371	0.000000	0.000000	0.000000	-0.003121	-0.012814	0.015189	0.000000	0.000000	2.000000	66.000000	0.000000
3794.585839	-0.093388	0.545734	-0.002517	79.580246	16.110289	69.344063	-0.331138	0.000000	0.128371	0.000000	0.000000	0.000000	-0.003121	-0.012814	0.015189	0.000000	0.000000	2.000000	66.000000	0.000000
3794.589172	-0.093388	0.545734	-0.002517	79.580246	16.110289	69.344063	-0.331138	0.000000	0.128371	0.000000	0.000000	0.000000	-0.003121	-0.012814	0.015189	0.000000	0.000000	2.000000	66.000000	0.000000
3794.592506	-0.093388	0.545734	-0.002517	79.583023	16.118223	69.352135	-0.330618	0.000000	0.125840	0.000000	0.000000	0.000000	-0.003121	-0.012814	0.015189	0.000000	0.000000	2.000000	66.000000	0.000000
3794.595839	-0.093389	0.545709	-0.002512	79.583023	16.118223	69.352135	-0.330618	0.000000	0.125840	0.000000	0.000000	0.000000	-0.000293	-0.007611	0.001421	0.000000	0.000000	2.000000	66.000000	0.000000
3794.599172	-0.093389	0.545709	-0.002512	79.583023	16.118223	69.352135	-0.330618	0.000000	0.125840	0.000000	0.000000	0.000000	-0.000293	-0.007611	0.001421	0.000000	0.000000	2.000000	66.000000	0.000000
3794.602506	-0.093389	0.545709	-0.002512	79.585785	16.126131	69.360184	-0.330618	0.000000	0.125840	0.000000	0.000000	0.000000	-0.000293	-0.007611	0.001421	0.000000	0.000000	2.000000	66.000000	0.000000
3794.605839	-0.093389	0.545709	-0.002512	79.585785	16.126131	69.360184	-0.330618	0.000000	0.125840	0.000000	0.000000	0.000000	-0.000293	-0.007611	0.001421	0.000000	0.000000	2.000000	66.000000	0.000000
3794.609172	-0.093394	0.545675	-0.002484	79.585785	16.126131	69.360184	-0.330618	0.000000	0.125840	0.000000	0.000000	0.000000	-0.001706	-0.010192	0.008304	0.000000	0.000000	2.000000	66.000000	0.000000
3794.612506	-0.093394	0.545675	-0.002484	79.591324	16.142023	69.376328	-0.330570	0.000000	0.125603	0.000000	0.000000	0.000000	-0.001706	-0.010192	0.008304	0.000000	0.000000	2.000000	66.000000	0.000000
3794.615839	-0.093394	0.545675	-0.002484	79.591324	16.142023	69.376328	-0.330570	0.000000	0.125603	0.000000	0.000000	0.000000	-0.001706	-0.010192	0.008304	0.000000	0.000000	2.000000	66.000000	0.000000
3794.619172	-0.093394	0.545675	-0.002484	79.591324	16.142023	69.376328	-0.330570	0.000000	0.125603	0.000000	0.000000	0.000000	-0.001706	-0.010192	0.008304	0.000000	0.000000	2.000000	66.000000	0.000000
3794.622506	-0.093361	0.545625	-0.002535	79.594078	16.152639	69.384361	-0.330285	0.000000	0.124219	0.000000	0.000000	0.000000	0.009842	-0.015014	-0.015059	0.000000	0.000000	2.000000	66.000000	0.000000
3794.625839	-0.093361	0.545625	-0.002535	79.594078	16.152639	69.384361	-0.330285	0.000000	0.124219	0.000000	0.000000	0.000000	0.009842	-0.015014	-0.015059	0.000000	0.000000	2.000000	66.000000	0.000000
3794.629172	-0.093361	0.545625	-0.002535	79.594078	16.152639	69.384361	-0.330285	0.000000	0.124219	0.000000	0.000000	0.000000	0.009842	-0.015014	-0.015059	0.000000	0.000000	2.000000	66.000000	0.000000
3794.632506	-0.093361	0.545625	-0.002535	79.599617	16.171257	69.400513	-0.331926	0.000000	0.126729	0.000000	0.000000	0.000000	0.009842	-0.015014	-0.015059	0.000000	0.000000	2.000000	66.000000	0.000000
3794.635839	-0.093332	0.545591	-0.002567	79.599617	16.171257	69.400513	-0.331926	0.000000	0.126729	0.000000	0.000000	0.000000	0.008718	-0.010010	-0.009598	0.000000	0.000000	2.000000	66.000000	0.000000
3794.639172	-0.093332	0.545591	-0.002567	79.599617	16.171257	69.400513	-0.331926	0.000000	0.126729	0.000000	0.000000	0.000000	0.008718	-0.010010	-0.009598	0.000000	0.000000	2.000000	66.000000	0.000000
3794.642506	-0.093282	0.545558	-0.002594	79.605209	16.192606	69.416725	-0.331926	0.000000	0.126729	0.000000	0.000000	0.000000	0.015190	-0.009994	-0.008271	0.000000	0.000000	2.000000	66.000000	0.000000
3794.645839	-0.093282	0.545558	-0.002594	79.605209	16.192606	69.416725	-0.331926	0.000000	0.126729	0.000000	0.000000	0.000000	0.015190	-0.009994	-0.008271	0.000000	0.000000	2.000000	66.000000	0.000000
3794.649172	-0.093282	0.545558	-0.002594	79.605209	16.192606	69.416725	-0.331926	0.000000	0.126729	0.000000	0.000000	0.000000	0.015190	-0.009994	-0.008271	0.000000	0.000000	2.000000	66.000000	0.000000
3794.652506	-0.093282	0.545558	-0.002594	79.607933	16.205999	69.424774	-0.335910	0.000000	0.129707	0.000000	0.000000	0.000000	0.015190	-0.009994	-0.008271	0.000000	0.000000	2.000000	66.000000	0.000000
3794.655839	-0.093236	0.545516	-0.002599	79.607933	16.205999	69.424774	-0.335910	0.000000	0.129707	0.000000	0.000000	0.000000	0.013778	-0.012614	-0.001390	0.000000	0.000000	2.000000	66.000000	0.000000
3794.659172	-0.093236	0.545516	-0.002599	79.607933	16.205999	69.424774	-0.335910	0.000000	0.129707	0.000000	0.000000	0.000000	0.013778	-0.012614	-0.001390	0.000000	0.000000	2.000000	66.000000	0.000000
3794.662506	-0.093236	0.545516	-0.002599	79.613495	16.230106	69.440994	-0.335910	0.000000	0.129707	0.000000	0.000000	0.000000	0.013778	-0.012614	-0.001390	0.000000	0.000000	2.000000	66.000000	0.000000
3794.665839	-0.093236	0.545516	-0.002599	79.613495	16.230106	69.440994	-0.335910	0.000000	0.129707	0.000000	0.000000	0.000000	0.013778	-0.012614	-0.001390	0.000000	0.000000	2.000000	66.000000	0.000000
3794.669172	-0.093167	0.545499	-0.002604	79.613495	16.230106	69.440994	-0.335910	0.000000	0.129707	0.000000	0.000000	0.000000	0.020543	-0.005007	-0.001484	0.000000	0.000000	2.000000	66.000000	0.000000
3794.672506	-0.093167	0.545499	-0.002604	79.615204	16.236767	69.442719	-0.338207	0.000000	0.129939	0.000000	0.000000	0.000000	0.020543	-0.005007	-0.001484	0.000000	0.000000	2.000000	66.000000	0.000000
3794.675839	-0.093167	0.545499	-0.002604	79.615204	16.236767	69.442719	-0.338207	0.000000	0.129939	0.000000	0.000000	0.000000	0.020543	-0.005007	-0.001484	0.000000	0.000000	2.000000	66.000000	0.000000
3794.679172	-0.093167	0.545499	-0.002604	79.615204	16.236767	69.442719	-0.338207	0.000000	0.129939	0.000000	0.000000	0.000000	0.020543	-0.005007	-0.001484	0.000000	0.000000	2.000000	66.000000	0.000000
3794.682506	-0.093062	0.545423	-0.002567	79.612305	16.228094	69.429123	-0.341631	0.000000	0.130186	0.000000	0.000000	0.000000	0.031498	-0.022815	0.010882	0.000000	0.000000	2.000000	66.000000	0.000000
3794.685839	-0.093062	0.545423	-0.002567	79.612305	16.228094	69.429123	-0.341631	0.000000	0.130186	0.000000	0.000000	0.000000	0.031498	-0.022815	0.010882	0.000000	0.000000	2.000000	66.000000	0.000000
3794.689172	-0.093062	0.545423	-0.002567	79.612305	16.228094	69.429123	-0.341631	0.000000	0.130186	0.000000	0.000000	0.000000	0.031498	-0.022815	0.010882	0.000000	0.000000	2.000000	66.000000	0.000000
3794.692506	-0.093062	0.545423	-0.002567	79.612282	16.233551	69.429131	-0.346880	0.000000	0.128373	0.000000	0.000000	0.000000	0.031498	-0.022815	0.010882	0.000000	0.000000	2.000000	66.000000	0.000000
3794.695839	-0.093050	0.545406	-0.002517	79.612282	16.233551	69.429131	-0.346880	0.000000	0.128373	0.000000	0.000000	0.000000	0.003658	-0.005217	0.015092	0.000000	0.000000	2.000000	66.000000	0.000000
3794.699172	-0.093050	0.545406	-0.002517	79.612282	16.233551	69.429131	-0.346880	0.000000	0.128373	0.000000	0.000000	0.000000	0.003658	-0.005217	0.015092	0.000000	0.000000	2.000000	66.000000	0.000000
3794.702506	-0.093050	0.545406	-0.002517	79.615051	16.244257	69.437225	-0.346880	0.000000	0.128373	0.000000	0.000000	0.000000	0.003658	-0.005217	0.015092	0.000000	0.000000	2.000000	66.000000	0.000000
3794.705839	-0.093050	0.545406	-0.002517	79.615051	16.244257	69.437225	-0.346880	0.000000	0.128373	0.000000	0.000000	0.000000	0.003658	-0.005217	0.015092	0.000000	0.000000	2.000000	66.000000	0.000000
3794.709172	-0.093034	0.545372	-0.002485	79.615051	16.244257	69.437225	-0.346880	0.000000	0.128373	0.000000	0.000000	0.000000	0.004778	-0.010194	0.009624	0.000000	0.000000	2.000000	66.000000	0.000000
3794.712506	-0.093034	0.545372	-0.002485	79.617813	16.257668	69.445328	-0.347490	0.000000	0.125857	0.000000	0.000000	0.000000	0.004778	-0.010194	0.009624	0.000000	0.000000	2.000000	66.000000	0.000000
3794.715839	-0.093034	0.545372	-0.002485	79.617813	16.257668	69.445328	-0.347490	0.000000	0.125857	0.000000	0.000000	0.000000	0.004778	-0.010194	0.009624	0.000000	0.000000	2.000000	66.000000	0.000000
3794.719172	-0.093034	0.545372	-0.002485	79.617813	16.257668	69.445328	-0.347490	0.000000	0.125857	0.000000	0.000000	0.000000	0.004778	-0.010194	0.009624	0.000000	0.000000	2.000000	66.000000	0.000000
3794.722506	-0.092959	0.545304	-0.002412	79.620583	16.271084	69.453453	-0.348286	0.000000	0.124253	0.000000	0.000000	0.000000	0.022512	-0.020436	0.021893	0.000000	0.000000	2.000000	66.000000	0.000000
3794.725839	-0.092959	0.545304	-0.002412	79.620583	16.271084	69.453453	-0.348286	0.000000	0.124253	0.000000	0.000000	0.000000	0.022512	-0.020436	0.021893	0.000000	0.000000	2.000000	66.000000	0.000000
3794.729172	-0.092959	0.545304	-0.002412	79.620583	16.271084	69.453453	-0.348286	0.000000	0.124253	0.000000	0.000000	0.000000	0.022512	-0.020436	0.021893	0.000000	0.000000	2.000000	66.000000	0.000000
3794.732506	-0.092959	0.545304	-0.002412	79.626144	16.292484	69.469681	-0.352038	0.000000	0.120604	0.000000	0.000000	0.000000	0.022512	-0.020436	0.021893	0.000000	0.000000	2.000000	66.000000	0.000000
3794.735839	-0.092918	0.545253	-0.002394	79.626144	16.292484	69.469681	-0.352038	0.000000	0.120604	0.000000	0.000000	0.000000	0.012375	-0.015214	0.005476	0.000000	0.000000	2.000000	66.000000	0.000000
3794.739172	-0.092918	0.545253	-0.002394	79.626144	16.292484	69.469681	-0.352038	0.000000	0.120604	0.000000	0.000000	0.000000	0.012375	-0.015214	0.005476	0.000000	0.000000	2.000000	66.000000	0.000000
3794.742506	-0.092918	0.545253	-0.002394	79.631660	16.313904	69.485931	-0.352038	0.000000	0.120604	0.000000	0.000000	0.000000	0.012375	-0.015214	0.005476	0.000000	0.000000	2.000000	66.000000	0.000000
3794.745839	-0.092918	0.545253	-0.002394	79.631660	16.313904	69.485931	-0.352038	0.000000	0.120604	0.000000	0.000000	0.000000	0.012375	-0.015214	0.005476	0.000000	0.000000	2.000000	66.000000	0.000000
3794.749172	-0.092877	0.545202	-0.002376	79.631660	16.313904	69.485931	-0.352038	0.000000	0.120604	0.000000	0.000000	0.000000	0.012376	-0.015213	0.005473	0.000000	0.000000	2.000000	66.000000	0.000000
3794.752506	-0.092877	0.545202	-0.002376	79.639969	16.343346	69.510345	-0.354100	0.000000	0.119692	0.000000	0.000000	0.000000	0.012376	-0.015213	0.005473	0.000000	0.000000	2.000000	66.000000	0.000000
3794.755839	-0.092877	0.545202	-0.002376	79.639969	16.343346	69.510345	-0.354100	0.000000	0.119692	0.000000	0.000000	0.000000	0.012376	-0.015213	0.005473	0.000000	0.000000	2.000000	66.000000	0.000000
3794.759172	-0.092877	0.545202	-0.002376	79.639969	16.343346	69.510345	-0.354100	0.000000	0.119692	0.000000	0.000000	0.000000	0.012376	-0.015213	0.005473	0.000000	0.000000	2.000000	66.000000	0.000000
3794.762506	-0.092794	0.545094	-0.002449	79.646378	16.362713	69.527512	-0.356163	0.000000	0.118780	0.000000	0.000000	0.000000	0.024724	-0.032589	-0.021972	0.000000	0.000000	2.000000	66.000000	0.000000
3794.765839	-0.092794	0.545094	-0.002449	79.646378	16.362713	69.527512	-0.356163	0.000000	0.118780	0.000000	0.000000	0.000000	0.024724	-0.032589	-0.021972	0.000000	0.000000	2.000000	66.000000	0.000000
3794.769172	-0.092794	0.545094	-0.002449	79.646378	16.362713	69.527512	-0.356163	0.000000	0.118780	0.000000	0.000000	0.000000	0.024724	-0.032589	-0.021972	0.000000	0.000000	2.000000	66.000000	0.000000
3794.772506	-0.092794	0.545094	-0.002449	79.651924	16.381475	69.543823	-0.360284	0.000000	0.122442	0.000000	0.000000	0.000000	0.024724	-0.032589	-0.021972	0.000000	0.000000	2.000000	66.000000	0.000000
3794.775839	-0.092766	0.545035	-0.002476	79.651924	16.381475	69.543823	-0.360284	0.000000	0.122442	0.000000	0.000000	0.000000	0.008423	-0.017605	-0.008210	0.000000	0.000000	2.000000	66.000000	0.000000
3794.779172	-0.092766	0.545035	-0.002476	79.651924	16.381475	69.543823	-0.360284	0.000000	0.122442	0.000000	0.000000	0.000000	0.008423	-0.017605	-0.008210	0.000000	0.000000	2.000000	66.000000	0.000000
3794.782506	-0.092766	0.545035	-0.002476	79.660202	16.408274	69.568275	-0.360284	0.000000	0.122442	0.000000	0.000000	0.000000	0.008423	-0.017605	-0.008210	0.000000	0.000000	2.000000	66.000000	0.000000
3794.785839	-0.092766	0.545035	-0.002476	79.660202	16.408274	69.568275	-0.360284	0.000000	0.122442	0.000000	0.000000	0.000000	0.008423	-0.017605	-0.008210	0.000000	0.000000	2.000000	66.000000	0.000000
3794.789172	-0.092737	0.545002	-0.002508	79.660202	16.408274	69.568275	-0.360284	0.000000	0.122442	0.000000	0.000000	0.000000	0.008706	-0.009990	-0.009623	0.000000	0.000000	2.000000	66.000000	0.000000
3794.792506	-0.092737	0.545002	-0.002508	79.661079	16.411629	69.569176	-0.361688	0.000000	0.123810	0.000000	0.000000	0.000000	0.008706	-0.009990	-0.009623	0.000000	0.000000	2.000000	66.000000	0.000000
3794.795839	-0.092737	0.545002	-0.002508	79.661079	16.411629	69.569176	-0.361688	0.000000	0.123810	0.000000	0.000000	0.000000	0.008706	-0.009990	-0.009623	0.000000	0.000000	2.000000	66.000000	0.000000
3794.799172	-0.092737	0.545002	-0.002508	79.661079	16.411629	69.569176	-0.361688	0.000000	0.123810	0.000000	0.000000	0.000000	0.008706	-0.009990	-0.009623	0.000000	0.000000	2.000000	66.000000	0.000000
3794.802506	-0.092695	0.544976	-0.002495	79.657288	16.399538	69.554611	-0.363139	0.000000	0.125414	0.000000	0.000000	0.000000	0.012664	-0.007611	0.004051	0.000000	0.000000	2.000000	66.000000	0.000000
3794.805839	-0.092695	0.544976	-0.002495	79.657288	16.399538	69.554611	-0.363139	0.000000	0.125414	0.000000	0.000000	0.000000	0.012664	-0.007611	0.004051	0.000000	0.000000	2.000000	66.000000	0.000000
3794.809172	-0.092695	0.544976	-0.002495	79.657288	16.399538	69.554611	-0.363139	0.000000	0.125414	0.000000	0.000000	0.000000	0.012664	-0.007611	0.004051	0.000000	0.000000	2.000000	66.000000	0.000000
3794.812506	-0.092695	0.544976	-0.002495	79.653481	16.387463	69.540047	-0.365249	0.000000	0.124739	0.000000	0.000000	0.000000	0.012664	-0.007611	0.004051	0.000000	0.000000	2.000000	66.000000	0.000000
3794.815839	-0.092673	0.544976	-0.002490	79.653481	16.387463	69.540047	-0.365249	0.000000	0.124739	0.000000	0.000000	0.000000	0.006474	0.000006	0.001320	0.000000	0.000000	2.000000	66.000000	0.000000
3794.819172	-0.092673	0.544976	-0.002490	79.653481	16.387463	69.540047	-0.365249	0.000000	0.124739	0.000000	0.000000	0.000000	0.006474	0.000006	0.001320	0.000000	0.000000	2.000000	66.000000	0.000000
3794.822506	-0.092673	0.544976	-0.002490	79.648834	16.374763	69.524620	-0.365249	0.000000	0.124739	0.000000	0.000000	0.000000	0.006474	0.000006	0.001320	0.000000	0.000000	2.000000	66.000000	0.000000
3794.825839	-0.092673	0.544976	-0.002490	79.648834	16.374763	69.524620	-0.365249	0.000000	0.124739	0.000000	0.000000	0.000000	0.006474	0.000006	0.001320	0.000000	0.000000	2.000000	66.000000	0.000000
3794.829172	-0.092660	0.544984	-0.002445	79.648834	16.374763	69.524620	-0.365249	0.000000	0.124739	0.000000	0.000000	0.000000	0.003956	0.002405	0.013675	0.000000	0.000000	2.000000	66.000000	0.000000
3794.832506	-0.092660	0.544984	-0.002445	79.644135	16.359360	69.509201	-0.366329	0.000000	0.124519	0.000000	0.000000	0.000000	0.003956	0.002405	0.013675	0.000000	0.000000	2.000000	66.000000	0.000000
3794.835839	-0.092660	0.544984	-0.002445	79.644135	16.359360	69.509201	-0.366329	0.000000	0.124519	0.000000	0.000000	0.000000	0.003956	0.002405	0.013675	0.000000	0.000000	2.000000	66.000000	0.000000
3794.839172	-0.092660	0.544984	-0.002445	79.644135	16.359360	69.509201	-0.366329	0.000000	0.124519	0.000000	0.000000	0.000000	0.003956	0.002405	0.013675	0.000000	0.000000	2.000000	66.000000	0.000000
3794.842506	-0.092683	0.544966	-0.002335	79.644135	16.359360	69.509201	-0.366988	0.000000	0.122240	0.000000	0.000000	0.000000	-0.006724	-0.005465	0.033001	0.000000	0.000000	2.000000	66.000000	0.000000
3794.845839	-0.092683	0.544966	-0.002335	79.644135	16.359360	69.509201	-0.366988	0.000000	0.122240	0.000000	0.000000	0.000000	-0.006724	-0.005465	0.033001	0.000000	0.000000	2.000000	66.000000	0.000000
3794.849172	-0.092683	0.544966	-0.002335	79.644135	16.359360	69.509201	-0.366988	0.000000	0.122240	0.000000	0.000000	0.000000	-0.006724	-0.005465	0.033001	0.000000	0.000000	2.000000	66.000000	0.000000
3794.852506	-0.092683	0.544966	-0.002335	79.641380	16.348631	69.501060	-0.365867	0.000000	0.116740	0.000000	0.000000	0.000000	-0.006724	-0.005465	0.033001	0.000000	0.000000	2.000000	66.000000	0.000000
3794.855839	-0.092717	0.544965	-0.002275	79.641380	16.348631	69.501060	-0.365867	0.000000	0.116740	0.000000	0.000000	0.000000	-0.010399	-0.000213	0.017915	0.000000	0.000000	2.000000	66.000000	0.000000
3794.859172	-0.092717	0.544965	-0.002275	79.641380	16.348631	69.501060	-0.365867	0.000000	0.116740	0.000000	0.000000	0.000000	-0.010399	-0.000213	0.017915	0.000000	0.000000	2.000000	66.000000	0.000000
3794.862506	-0.092717	0.544965	-0.002275	79.644150	16.356623	69.509178	-0.365867	0.000000	0.116740	0.000000	0.000000	0.000000	-0.010399	-0.000213	0.017915	0.000000	0.000000	2.000000	66.000000	0.000000
3794.865839	-0.092717	0.544965	-0.002275	79.644150	16.356623	69.509178	-0.365867	0.000000	0.116740	0.000000	0.000000	0.000000	-0.010399	-0.000213	0.017915	0.000000	0.000000	2.000000	66.000000	0.000000
3794.869172	-0.092723	0.544931	-0.002247	79.644150	16.356623	69.509178	-0.365867	0.000000	0.116740	0.000000	0.000000	0.000000	-0.001690	-0.010234	0.008291	0.000000	0.000000	2.000000	66.000000	0.000000
3794.872506	-0.092723	0.544931	-0.002247	79.646912	16.364643	69.517326	-0.364134	0.000000	0.113754	0.000000	0.000000	0.000000	-0.001690	-0.010234	0.008291	0.000000	0.000000	2.000000	66.000000	0.000000
3794.875839	-0.092723	0.544931	-0.002247	79.646912	16.364643	69.517326	-0.364134	0.000000	0.113754	0.000000	0.000000	0.000000	-0.001690	-0.010234	0.008291	0.000000	0.000000	2.000000	66.000000	0.000000
3794.879172	-0.092723	0.544931	-0.002247	79.646912	16.364643	69.517326	-0.364134	0.000000	0.113754	0.000000	0.000000	0.000000	-0.001690	-0.010234	0.008291	0.000000	0.000000	2.000000	66.000000	0.000000
3794.882506	-0.092721	0.544864	-0.002256	79.652481	16.380703	69.533669	-0.363853	0.000000	0.112372	0.000000	0.000000	0.000000	0.000542	-0.020221	-0.002656	0.000000	0.000000	2.000000	66.000000	0.000000
3794.885839	-0.092721	0.544864	-0.002256	79.652481	16.380703	69.533669	-0.363853	0.000000	0.112372	0.000000	0.000000	0.000000	0.000542	-0.020221	-0.002656	0.000000	0.000000	2.000000	66.000000	0.000000
3794.889172	-0.092721	0.544864	-0.002256	79.652481	16.380703	69.533669	-0.363853	0.000000	0.112372	0.000000	0.000000	0.000000	0.000542	-0.020221	-0.002656	0.000000	0.000000	2.000000	66.000000	0.000000
3794.892506	-0.092721	0.544864	-0.002256	79.657990	16.396727	69.549965	-0.363943	0.000000	0.112815	0.000000	0.000000	0.000000	0.000542	-0.020221	-0.002656	0.000000	0.000000	2.000000	66.000000	0.000000
3794.895839	-0.092718	0.544822	-0.002270	79.657990	16.396727	69.549965	-0.363943	0.000000	0.112815	0.000000	0.000000	0.000000	0.000827	-0.012595	-0.004066	0.000000	0.000000	2.000000	66.000000	0.000000
3794.899172	-0.092718	0.544822	-0.002270	79.657990	16.396727	69.549965	-0.363943	0.000000	0.112815	0.000000	0.000000	0.000000	0.000827	-0.012595	-0.004066	0.000000	0.000000	2.000000	66.000000	0.000000
3794.902506	-0.092718	0.544822	-0.002270	79.660736	16.404758	69.558105	-0.363943	0.000000	0.112815	0.000000	0.000000	0.000000	0.000827	-0.012595	-0.004066	0.000000	0.000000	2.000000	66.000000	0.000000
3794.905839	-0.092718	0.544822	-0.002270	79.660736	16.404758	69.558105	-0.363943	0.000000	0.112815	0.000000	0.000000	0.000000	0.000827	-0.012595	-0.004066	0.000000	0.000000	2.000000	66.000000	0.000000
3794.909172	-0.092715	0.544805	-0.002288	79.660736	16.404758	69.558105	-0.363943	0.000000	0.112815	0.000000	0.000000	0.000000	0.001115	-0.005005	-0.005474	0.000000	0.000000	2.000000	66.000000	0.000000
3794.912506	-0.092711	0.544788	-0.002306	79.663506	16.412813	69.566284	-0.364081	0.000000	0.113492	0.000000	0.000000	0.000000	0.001114	-0.004997	-0.005474	0.000000	0.000000	2.000000	66.000000	0.000000
3794.915839	-0.092711	0.544788	-0.002306	79.663506	16.412813	69.566284	-0.364081	0.000000	0.113492	0.000000	0.000000	0.000000	0.001114	-0.004997	-0.005474	0.000000	0.000000	2.000000	66.000000	0.000000
3794.919172	-0.092711	0.544788	-0.002306	79.663506	16.412813	69.566284	-0.364081	0.000000	0.113492	0.000000	0.000000	0.000000	0.001114	-0.004997	-0.005474	0.000000	0.000000	2.000000	66.000000	0.000000
3794.922506	-0.092711	0.544788	-0.002306	79.664406	16.413458	69.567207	-0.364453	0.000000	0.115317	0.000000	0.000000	0.000000	0.001114	-0.004997	-0.005474	0.000000	0.000000	2.000000	66.000000	0.000000
3794.925839	-0.092707	0.544772	-0.002325	79.664406	16.413458	69.567207	-0.364453	0.000000	0.115317	0.000000	0.000000	0.000000	0.001116	-0.004989	-0.005474	0.000000	0.000000	2.000000	66.000000	0.000000
3794.929172	-0.092707	0.544772	-0.002325	79.664406	16.413458	69.567207	-0.364453	0.000000	0.115317	0.000000	0.000000	0.000000	0.001116	-0.004989	-0.005474	0.000000	0.000000	2.000000	66.000000	0.000000
3794.932506	-0.092707	0.544772	-0.002325	79.660576	16.398632	69.552605	-0.364453	0.000000	0.115317	0.000000	0.000000	0.000000	0.001116	-0.004989	-0.005474	0.000000	0.000000	2.000000	66.000000	0.000000
3794.935839	-0.092707	0.544772	-0.002325	79.660576	16.398632	69.552605	-0.364453	0.000000	0.115317	0.000000	0.000000	0.000000	0.001116	-0.004989	-0.005474	0.000000	0.000000	2.000000	66.000000	0.000000
3794.939172	-0.092704	0.544755	-0.002343	79.660576	16.398632	69.552605	-0.364453	0.000000	0.115317	0.000000	0.000000	0.000000	0.001115	-0.004999	-0.005475	0.000000	0.000000	2.000000	66.000000	0.000000
3794.942506	-0.092704	0.544755	-0.002343	79.659554	16.391867	69.546219	-0.364639	0.000000	0.116229	0.000000	0.000000	0.000000	0.001115	-0.004999	-0.005475	0.000000	0.000000	2.000000	66.000000	0.000000
3794.945839	-0.092704	0.544755	-0.002343	79.659554	16.391867	69.546219	-0.364639	0.000000	0.116229	0.000000	0.000000	0.000000	0.001115	-0.004999	-0.005475	0.000000	0.000000	2.000000	66.000000	0.000000
3794.949172	-0.092704	0.544755	-0.002343	79.659554	16.391867	69.546219	-0.364639	0.000000	0.116229	0.000000	0.000000	0.000000	0.001115	-0.004999	-0.005475	0.000000	0.000000	2.000000	66.000000	0.000000
3794.952506	-0.092683	0.544730	-0.002334	79.656601	16.380392	69.532509	-0.364825	0.000000	0.117142	0.000000	0.000000	0.000000	0.006191	-0.007609	0.002726	0.000000	0.000000	2.000000	66.000000	0.000000
3794.955839	-0.092683	0.544730	-0.002334	79.656601	16.380392	69.532509	-0.364825	0.000000	0.117142	0.000000	0.000000	0.000000	0.006191	-0.007609	0.002726	0.000000	0.000000	2.000000	66.000000	0.000000
3794.959172	-0.092683	0.544730	-0.002334	79.656601	16.380392	69.532509	-0.364825	0.000000	0.117142	0.000000	0.000000	0.000000	0.006191	-0.007609	0.002726	0.000000	0.000000	2.000000	66.000000	0.000000
3794.962506	-0.092683	0.544730	-0.002334	79.649887	16.351439	69.504303	-0.365857	0.000000	0.116687	0.000000	0.000000	0.000000	0.006191	-0.007609	0.002726	0.000000	0.000000	2.000000	66.000000	0.000000
3794.965839	-0.092679	0.544713	-0.002352	79.649887	16.351439	69.504303	-0.365857	0.000000	0.116687	0.000000	0.000000	0.000000	0.001117	-0.004972	-0.005475	0.000000	0.000000	2.000000	66.000000	0.000000
3794.969172	-0.092679	0.544713	-0.002352	79.649887	16.351439	69.504303	-0.365857	0.000000	0.116687	0.000000	0.000000	0.000000	0.001117	-0.004972	-0.005475	0.000000	0.000000	2.000000	66.000000	0.000000
3794.972506	-0.092679	0.544713	-0.002352	79.635590	16.293056	69.447128	-0.365857	0.000000	0.116687	0.000000	0.000000	0.000000	0.001117	-0.004972	-0.005475	0.000000	0.000000	2.000000	66.000000	0.000000
3794.975839	-0.092679	0.544713	-0.002352	79.635590	16.293056	69.447128	-0.365857	0.000000	0.116687	0.000000	0.000000	0.000000	0.001117	-0.004972	-0.005475	0.000000	0.000000	2.000000	66.000000	0.000000
3794.979172	-0.092672	0.544680	-0.002389	79.635590	16.293056	69.447128	-0.365857	0.000000	0.116687	0.000000	0.000000	0.000000	0.002231	-0.009980	-0.010951	0.000000	0.000000	2.000000	66.000000	0.000000
3794.982506	-0.092672	0.544680	-0.002389	79.610695	16.188681	69.347649	-0.366043	0.000000	0.117600	0.000000	0.000000	0.000000	0.002231	-0.009980	-0.010951	0.000000	0.000000	2.000000	66.000000	0.000000
3794.985839	-0.092672	0.544680	-0.002389	79.610695	16.188681	69.347649	-0.366043	0.000000	0.117600	0.000000	0.000000	0.000000	0.002231	-0.009980	-0.010951	0.000000	0.000000	2.000000	66.000000	0.000000
3794.989172	-0.092672	0.544680	-0.002389	79.610695	16.188681	69.347649	-0.366043	0.000000	0.117600	0.000000	0.000000	0.000000	0.002231	-0.009980	-0.010951	0.000000	0.000000	2.000000	66.000000	0.000000
3794.992506	-0.092674	0.544629	-0.002379	79.575417	16.050463	69.211975	-0.366415	0.000000	0.119425	0.000000	0.000000	0.000000	-0.000572	-0.015218	0.002809	0.000000	0.000000	2.000000	66.000000	0.000000
3794.995839	-0.092674	0.544629	-0.002379	79.575417	16.050463	69.211975	-0.366415	0.000000	0.119425	0.000000	0.000000	0.000000	-0.000572	-0.015218	0.002809	0.000000	0.000000	2.000000	66.000000	0.000000
3794.999172	-0.092674	0.544629	-0.002379	79.575417	16.050463	69.211975	-0.366415	0.000000	0.119425	0.000000	0.000000	0.000000	-0.000572	-0.015218	0.002809	0.000000	0.000000	2.000000	66.000000	0.000000
3795.002506	-0.092674	0.544629	-0.002379	79.538147	15.908636	69.070099	-0.366319	0.000000	0.118957	0.000000	0.000000	0.000000	-0.000572	-0.015218	0.002809	0.000000	0.000000	2.000000	66.000000	0.000000
3795.005839	-0.092675	0.544604	-0.002374	79.538147	15.908636	69.070099	-0.366319	0.000000	0.118957	0.000000	0.000000	0.000000	-0.000286	-0.007619	0.001404	0.000000	0.000000	2.000000	66.000000	0.000000
3795.009172	-0.092675	0.544604	-0.002374	79.538147	15.908636	69.070099	-0.366319	0.000000	0.118957	0.000000	0.000000	0.000000	-0.000286	-0.007619	0.001404	0.000000	0.000000	2.000000	66.000000	0.000000
3795.012506	-0.092675	0.544604	-0.002374	79.500832	15.765158	68.929276	-0.366319	0.000000	0.118957	0.000000	0.000000	0.000000	-0.000286	-0.007619	0.001404	0.000000	0.000000	2.000000	66.000000	0.000000
3795.015839	-0.092675	0.544604	-0.002374	79.500832	15.765158	68.929276	-0.366319	0.000000	0.118957	0.000000	0.000000	0.000000	-0.000286	-0.007619	0.001404	0.000000	0.000000	2.000000	66.000000	0.000000
3795.019172	-0.092680	0.544570	-0.002347	79.500832	15.765158	68.929276	-0.366319	0.000000	0.118957	0.000000	0.000000	0.000000	-0.001689	-0.010218	0.008284	0.000000	0.000000	2.000000	66.000000	0.000000
3795.022506	-0.092680	0.544570	-0.002347	79.487267	15.708887	68.874458	-0.366272	0.000000	0.118723	0.000000	0.000000	0.000000	-0.001689	-0.010218	0.008284	0.000000	0.000000	2.000000	66.000000	0.000000
3795.025839	-0.092680	0.544570	-0.002347	79.487267	15.708887	68.874458	-0.366272	0.000000	0.118723	0.000000	0.000000	0.000000	-0.001689	-0.010218	0.008284	0.000000	0.000000	2.000000	66.000000	0.000000
3795.029172	-0.092680	0.544570	-0.002347	79.487267	15.708887	68.874458	-0.366272	0.000000	0.118723	0.000000	0.000000	0.000000	-0.001689	-0.010218	0.008284	0.000000	0.000000	2.000000	66.000000	0.000000
3795.032506	-0.092684	0.544468	-0.002328	79.492828	15.724354	68.890190	-0.365990	0.000000	0.117342	0.000000	0.000000	0.000000	-0.001141	-0.030440	0.005609	0.000000	0.000000	2.000000	66.000000	0.000000
3795.035839	-0.092684	0.544468	-0.002328	79.492828	15.724354	68.890190	-0.365990	0.000000	0.117342	0.000000	0.000000	0.000000	-0.001141	-0.030440	0.005609	0.000000	0.000000	2.000000	66.000000	0.000000
3795.039172	-0.092684	0.544468	-0.002328	79.492828	15.724354	68.890190	-0.365990	0.000000	0.117342	0.000000	0.000000	0.000000	-0.001141	-0.030440	0.005609	0.000000	0.000000	2.000000	66.000000	0.000000
3795.042506	-0.092684	0.544468	-0.002328	79.501205	15.747538	68.913765	-0.365800	0.000000	0.116408	0.000000	0.000000	0.000000	-0.001141	-0.030440	0.005609	0.000000	0.000000	2.000000	66.000000	0.000000
3795.045839	-0.092682	0.544401	-0.002337	79.501205	15.747538	68.913765	-0.365800	0.000000	0.116408	0.000000	0.000000	0.000000	0.000545	-0.020221	-0.002676	0.000000	0.000000	2.000000	66.000000	0.000000
3795.049172	-0.092682	0.544401	-0.002337	79.501205	15.747538	68.913765	-0.365800	0.000000	0.116408	0.000000	0.000000	0.000000	0.000545	-0.020221	-0.002676	0.000000	0.000000	2.000000	66.000000	0.000000
3795.052506	-0.092682	0.544401	-0.002337	79.509544	15.770784	68.937416	-0.365800	0.000000	0.116408	0.000000	0.000000	0.000000	0.000545	-0.020221	-0.002676	0.000000	0.000000	2.000000	66.000000	0.000000
3795.055839	-0.092682	0.544401	-0.002337	79.509544	15.770784	68.937416	-0.365800	0.000000	0.116408	0.000000	0.000000	0.000000	0.000545	-0.020221	-0.002676	0.000000	0.000000	2.000000	66.000000	0.000000
3795.059172	-0.092680	0.544334	-0.002346	79.509544	15.770784	68.937416	-0.365800	0.000000	0.116408	0.000000	0.000000	0.000000	0.000547	-0.020194	-0.002679	0.000000	0.000000	2.000000	66.000000	0.000000
3795.062506	-0.092680	0.544334	-0.002346	79.517876	15.794056	68.961098	-0.365891	0.000000	0.116854	0.000000	0.000000	0.000000	0.000547	-0.020194	-0.002679	0.000000	0.000000	2.000000	66.000000	0.000000
3795.065839	-0.092680	0.544334	-0.002346	79.517876	15.794056	68.961098	-0.365891	0.000000	0.116854	0.000000	0.000000	0.000000	0.000547	-0.020194	-0.002679	0.000000	0.000000	2.000000	66.000000	0.000000
3795.069172	-0.092680	0.544334	-0.002346	79.517876	15.794056	68.961098	-0.365891	0.000000	0.116854	0.000000	0.000000	0.000000	0.000547	-0.020194	-0.002679	0.000000	0.000000	2.000000	66.000000	0.000000
3795.072506	-0.092668	0.544191	-0.002405	79.526230	15.817342	68.984772	-0.365982	0.000000	0.117300	0.000000	0.000000	0.000000	0.003611	-0.042779	-0.017727	0.000000	0.000000	2.000000	66.000000	0.000000
3795.075839	-0.092668	0.544191	-0.002405	79.526230	15.817342	68.984772	-0.365982	0.000000	0.117300	0.000000	0.000000	0.000000	0.003611	-0.042779	-0.017727	0.000000	0.000000	2.000000	66.000000	0.000000
3795.079172	-0.092668	0.544191	-0.002405	79.526230	15.817342	68.984772	-0.365982	0.000000	0.117300	0.000000	0.000000	0.000000	0.003611	-0.042779	-0.017727	0.000000	0.000000	2.000000	66.000000	0.000000
3795.082506	-0.092668	0.544191	-0.002405	79.534554	15.840686	69.008499	-0.366584	0.000000	0.120255	0.000000	0.000000	0.000000	0.003611	-0.042779	-0.017727	0.000000	0.000000	2.000000	66.000000	0.000000
3795.085839	-0.092662	0.544132	-0.002437	79.534554	15.840686	69.008499	-0.366584	0.000000	0.120255	0.000000	0.000000	0.000000	0.001947	-0.017585	-0.009567	0.000000	0.000000	2.000000	66.000000	0.000000
3795.089172	-0.092662	0.544132	-0.002437	79.534554	15.840686	69.008499	-0.366584	0.000000	0.120255	0.000000	0.000000	0.000000	0.001947	-0.017585	-0.009567	0.000000	0.000000	2.000000	66.000000	0.000000
3795.092506	-0.092662	0.544132	-0.002437	79.541008	15.856852	69.025192	-0.366584	0.000000	0.120255	0.000000	0.000000	0.000000	0.001947	-0.017585	-0.009567	0.000000	0.000000	2.000000	66.000000	0.000000
3795.095839	-0.092662	0.544132	-0.002437	79.541008	15.856852	69.025192	-0.366584	0.000000	0.120255	0.000000	0.000000	0.000000	0.001947	-0.017585	-0.009567	0.000000	0.000000	2.000000	66.000000	0.000000
3795.099172	-0.092659	0.544090	-0.002451	79.541008	15.856852	69.025192	-0.366584	0.000000	0.120255	0.000000	0.000000	0.000000	0.000833	-0.012605	-0.004087	0.000000	0.000000	2.000000	66.000000	0.000000
3795.102506	-0.092659	0.544090	-0.002451	79.536118	15.835752	69.004692	-0.366908	0.000000	0.121849	0.000000	0.000000	0.000000	0.000833	-0.012605	-0.004087	0.000000	0.000000	2.000000	66.000000	0.000000
3795.105839	-0.092659	0.544090	-0.002451	79.536118	15.835752	69.004692	-0.366908	0.000000	0.121849	0.000000	0.000000	0.000000	0.000833	-0.012605	-0.004087	0.000000	0.000000	2.000000	66.000000	0.000000
3795.109172	-0.092659	0.544090	-0.002451	79.536118	15.835752	69.004692	-0.366908	0.000000	0.121849	0.000000	0.000000	0.000000	0.000833	-0.012605	-0.004087	0.000000	0.000000	2.000000	66.000000	0.000000
3795.112506	-0.092661	0.544040	-0.002441	79.527473	15.800260	68.970055	-0.367047	0.000000	0.122530	0.000000	0.000000	0.000000	-0.000568	-0.015196	0.002790	0.000000	0.000000	2.000000	66.000000	0.000000
3795.115839	-0.092661	0.544040	-0.002441	79.527473	15.800260	68.970055	-0.367047	0.000000	0.122530	0.000000	0.000000	0.000000	-0.000568	-0.015196	0.002790	0.000000	0.000000	2.000000	66.000000	0.000000
3795.119172	-0.092661	0.544040	-0.002441	79.527473	15.800260	68.970055	-0.367047	0.000000	0.122530	0.000000	0.000000	0.000000	-0.000568	-0.015196	0.002790	0.000000	0.000000	2.000000	66.000000	0.000000
3795.122506	-0.092661	0.544040	-0.002441	79.519791	15.771461	68.941727	-0.366953	0.000000	0.122065	0.000000	0.000000	0.000000	-0.000568	-0.015196	0.002790	0.000000	0.000000	2.000000	66.000000	0.000000
3795.125839	-0.092670	0.544022	-0.002395	79.519791	15.771461	68.941727	-0.366953	0.000000	0.122065	0.000000	0.000000	0.000000	-0.002804	-0.005252	0.013756	0.000000	0.000000	2.000000	66.000000	0.000000
3795.129172	-0.092670	0.544022	-0.002395	79.519791	15.771461	68.941727	-0.366953	0.000000	0.122065	0.000000	0.000000	0.000000	-0.002804	-0.005252	0.013756	0.000000	0.000000	2.000000	66.000000	0.000000
3795.132506	-0.092670	0.544022	-0.002395	79.519791	15.771461	68.941727	-0.366953	0.000000	0.122065	0.000000	0.000000	0.000000	-0.002804	-0.005252	0.013756	0.000000	0.000000	2.000000	66.000000	0.000000
3795.135839	-0.092670	0.544022	-0.002395	79.519791	15.771461	68.941727	-0.366953	0.000000	0.122065	0.000000	0.000000	0.000000	-0.002804	-0.005252	0.013756	0.000000	0.000000	2.000000	66.000000	0.000000
3795.139172	-0.092680	0.544005	-0.002350	79.519791	15.771461	68.941727	-0.366953	0.000000	0.122065	0.000000	0.000000	0.000000	-0.002800	-0.005250	0.013755	0.000000	0.000000	2.000000	66.000000	0.000000
3795.142506	-0.092680	0.544005	-0.002350	79.519791	15.771461	68.941727	-0.366485	0.000000	0.119773	0.000000	0.000000	0.000000	-0.002800	-0.005250	0.013755	0.000000	0.000000	2.000000	66.000000	0.000000
3795.145839	-0.092680	0.544005	-0.002350	79.519791	15.771461	68.941727	-0.366485	0.000000	0.119773	0.000000	0.000000	0.000000	-0.002800	-0.005250	0.013755	0.000000	0.000000	2.000000	66.000000	0.000000
3795.149172	-0.092680	0.544005	-0.002350	79.519791	15.771461	68.941727	-0.366485	0.000000	0.119773	0.000000	0.000000	0.000000	-0.002800	-0.005250	0.013755	0.000000	0.000000	2.000000	66.000000	0.000000
3795.152506	-0.092673	0.543953	-0.002272	79.522591	15.781946	68.949631	-0.366018	0.000000	0.117480	0.000000	0.000000	0.000000	0.001991	-0.015466	0.023345	0.000000	0.000000	2.000000	66.000000	0.000000
3795.155839	-0.092673	0.543953	-0.002272	79.522591	15.781946	68.949631	-0.366018	0.000000	0.117480	0.000000	0.000000	0.000000	0.001991	-0.015466	0.023345	0.000000	0.000000	2.000000	66.000000	0.000000
3795.159172	-0.092673	0.543953	-0.002272	79.522591	15.781946	68.949631	-0.366018	0.000000	0.117480	0.000000	0.000000	0.000000	0.001991	-0.015466	0.023345	0.000000	0.000000	2.000000	66.000000	0.000000
3795.162506	-0.092673	0.543953	-0.002272	79.525345	15.789719	68.957535	-0.366350	0.000000	0.113590	0.000000	0.000000	0.000000	0.001991	-0.015466	0.023345	0.000000	0.000000	2.000000	66.000000	0.000000
3795.165839	-0.092674	0.543928	-0.002267	79.525345	15.789719	68.957535	-0.366350	0.000000	0.113590	0.000000	0.000000	0.000000	-0.000284	-0.007615	0.001393	0.000000	0.000000	2.000000	66.000000	0.000000
3795.169172	-0.092674	0.543928	-0.002267	79.525345	15.789719	68.957535	-0.366350	0.000000	0.113590	0.000000	0.000000	0.000000	-0.000284	-0.007615	0.001393	0.000000	0.000000	2.000000	66.000000	0.000000
3795.172506	-0.092674	0.543928	-0.002267	79.530930	15.807973	68.973335	-0.366350	0.000000	0.113590	0.000000	0.000000	0.000000	-0.000284	-0.007615	0.001393	0.000000	0.000000	2.000000	66.000000	0.000000
3795.175839	-0.092674	0.543928	-0.002267	79.530930	15.807973	68.973335	-0.366350	0.000000	0.113590	0.000000	0.000000	0.000000	-0.000284	-0.007615	0.001393	0.000000	0.000000	2.000000	66.000000	0.000000
3795.179172	-0.092637	0.543868	-0.002226	79.530930	15.807973	68.973335	-0.366350	0.000000	0.113590	0.000000	0.000000	0.000000	0.010989	-0.017832	0.012300	0.000000	0.000000	2.000000	66.000000	0.000000
3795.182506	-0.092637	0.543868	-0.002226	79.539276	15.836770	68.997093	-0.366303	0.000000	0.113357	0.000000	0.000000	0.000000	0.010989	-0.017832	0.012300	0.000000	1.000000	2.000000	66.000000	0.000000
3795.185839	-0.092637	0.543868	-0.002226	79.539276	15.836770	68.997093	-0.366303	0.000000	0.113357	0.000000	0.000000	0.000000	0.010989	-0.017832	0.012300	0.000000	1.000000	2.000000	66.000000	0.000000
