# Supplementary material for: Haptic Guidance Needs to Be Intuitive Not Just Informative to Improve Human Motor Accuracy
Source: PLoS One. 2016 Mar 16;11(3):e0150912. doi: 10.1371/journal.pone.0150912 (PMC4794196; doi:10.1371/journal.pone.0150912)
Supplement: S2 Data — (ZIP) [file pone.0150912.s002.zip › Subject1/exp2_0067.txt]

Time	PosX	PosY	PosZ	RotX	RotY	RotZ	ForceX	ForceY	ForceZ	MomentX	MomentY	MomentZ	VelocityX	VelocityY	VelocityZ	CalibratedWeight	ButtonDown	Condition	Trial	Visual
3797.829172	0.002114	0.540773	0.254596	79.174675	48.186043	103.381134	0.000000	0.000000	0.000000	0.000000	0.000000	0.000000	0.020296	0.012743	0.007817	0.000000	1.000000	2.000000	67.000000	0.000000
3797.832506	0.002114	0.540773	0.254596	79.185966	48.245159	103.416695	1.795572	0.000000	-4.666468	0.000000	0.000000	0.000000	0.020296	0.012743	0.007817	0.000000	1.000000	2.000000	67.000000	0.000000
3797.835839	0.002114	0.540773	0.254596	79.185966	48.245159	103.416695	1.795572	0.000000	-4.666468	0.000000	0.000000	0.000000	0.020296	0.012743	0.007817	0.000000	1.000000	2.000000	67.000000	0.000000
3797.839172	0.002114	0.540773	0.254596	79.185966	48.245159	103.416695	1.795572	0.000000	-4.666468	0.000000	0.000000	0.000000	0.020296	0.012743	0.007817	0.000000	1.000000	2.000000	67.000000	0.000000
3797.842506	0.003192	0.540761	0.253984	79.217415	48.454384	103.574242	1.794331	0.000000	-4.666945	0.000000	0.000000	0.000000	0.323551	-0.003705	-0.183634	0.000000	1.000000	2.000000	67.000000	0.000000
3797.845839	0.003192	0.540761	0.253984	79.217415	48.454384	103.574242	1.794331	0.000000	-4.666945	0.000000	0.000000	0.000000	0.323551	-0.003705	-0.183634	0.000000	1.000000	2.000000	67.000000	0.000000
3797.849172	0.003192	0.540761	0.253984	79.217415	48.454384	103.574242	1.794331	0.000000	-4.666945	0.000000	0.000000	0.000000	0.323551	-0.003705	-0.183634	0.000000	1.000000	2.000000	67.000000	0.000000
3797.852506	0.003192	0.540761	0.253984	79.266624	48.692940	103.743454	1.780811	0.000000	-4.672121	0.000000	0.000000	0.000000	0.323551	-0.003705	-0.183634	0.000000	1.000000	2.000000	67.000000	0.000000
3797.855839	0.003830	0.540752	0.253403	79.266624	48.692940	103.743454	1.780811	0.000000	-4.672121	0.000000	0.000000	0.000000	0.191494	-0.002659	-0.174345	0.000000	1.000000	2.000000	67.000000	0.000000
3797.859172	0.003830	0.540752	0.253403	79.266624	48.692940	103.743454	1.780811	0.000000	-4.672121	0.000000	0.000000	0.000000	0.191494	-0.002659	-0.174345	0.000000	1.000000	2.000000	67.000000	0.000000
3797.862506	0.004567	0.540879	0.252475	79.430855	48.537510	103.428001	1.780811	0.000000	-4.672121	0.000000	0.000000	0.000000	0.220846	0.038164	-0.278564	0.000000	1.000000	2.000000	67.000000	0.000000
3797.865839	0.004567	0.540879	0.252475	79.430855	48.537510	103.428001	1.780811	0.000000	-4.672121	0.000000	0.000000	0.000000	0.220846	0.038164	-0.278564	0.000000	1.000000	2.000000	67.000000	0.000000
3797.869172	0.004567	0.540879	0.252475	79.430855	48.537510	103.428001	1.780811	0.000000	-4.672121	0.000000	0.000000	0.000000	0.220846	0.038164	-0.278564	0.000000	1.000000	2.000000	67.000000	0.000000
3797.872506	0.005535	0.540790	0.251378	79.772141	47.846226	102.410942	1.767880	0.000000	-4.677029	0.000000	0.000000	0.000000	0.290531	-0.026746	-0.328838	0.000000	1.000000	2.000000	67.000000	0.000000
3797.875839	0.005535	0.540790	0.251378	79.772141	47.846226	102.410942	1.767880	0.000000	-4.677029	0.000000	0.000000	0.000000	0.290531	-0.026746	-0.328838	0.000000	1.000000	2.000000	67.000000	0.000000
3797.879172	0.005535	0.540790	0.251378	79.772141	47.846226	102.410942	1.767880	0.000000	-4.677029	0.000000	0.000000	0.000000	0.290531	-0.026746	-0.328838	0.000000	1.000000	2.000000	67.000000	0.000000
3797.882506	0.006433	0.540791	0.250221	80.171631	46.147518	100.282242	1.758850	0.000000	-4.680432	0.000000	0.000000	0.000000	0.269312	0.000462	-0.347241	0.000000	1.000000	2.000000	67.000000	0.000000
3797.885839	0.006433	0.540791	0.250221	80.171631	46.147518	100.282242	1.758850	0.000000	-4.680432	0.000000	0.000000	0.000000	0.269312	0.000462	-0.347241	0.000000	1.000000	2.000000	67.000000	0.000000
3797.889172	0.006433	0.540791	0.250221	80.171631	46.147518	100.282242	1.758850	0.000000	-4.680432	0.000000	0.000000	0.000000	0.269312	0.000462	-0.347241	0.000000	1.000000	2.000000	67.000000	0.000000
3797.892506	0.007629	0.540810	0.249039	80.461708	42.238415	95.818649	1.751258	0.000000	-4.683279	0.000000	0.000000	0.000000	0.358878	0.005454	-0.354746	0.000000	1.000000	2.000000	67.000000	0.000000
3797.895839	0.007629	0.540810	0.249039	80.461708	42.238415	95.818649	1.751258	0.000000	-4.683279	0.000000	0.000000	0.000000	0.358878	0.005454	-0.354746	0.000000	1.000000	2.000000	67.000000	0.000000
3797.899172	0.007629	0.540810	0.249039	80.461708	42.238415	95.818649	1.751258	0.000000	-4.683279	0.000000	0.000000	0.000000	0.358878	0.005454	-0.354746	0.000000	1.000000	2.000000	67.000000	0.000000
3797.902506	0.009090	0.540852	0.247892	80.545700	36.272934	89.188721	1.738798	0.000000	-4.687919	0.000000	0.000000	0.000000	0.438156	0.012634	-0.343846	0.000000	1.000000	2.000000	67.000000	0.000000
3797.905839	0.009090	0.540852	0.247892	80.545700	36.272934	89.188721	1.738798	0.000000	-4.687919	0.000000	0.000000	0.000000	0.438156	0.012634	-0.343846	0.000000	1.000000	2.000000	67.000000	0.000000
3797.909172	0.009090	0.540852	0.247892	80.545700	36.272934	89.188721	1.738798	0.000000	-4.687919	0.000000	0.000000	0.000000	0.438156	0.012634	-0.343846	0.000000	1.000000	2.000000	67.000000	0.000000
3797.912506	0.010579	0.540918	0.246785	80.397781	29.706579	81.934891	1.721550	0.000000	-4.694280	0.000000	0.000000	0.000000	0.446945	0.019841	-0.332282	0.000000	1.000000	2.000000	67.000000	0.000000
3797.915839	0.010579	0.540918	0.246785	80.397781	29.706579	81.934891	1.721550	0.000000	-4.694280	0.000000	0.000000	0.000000	0.446945	0.019841	-0.332282	0.000000	1.000000	2.000000	67.000000	0.000000
3797.919172	0.010579	0.540918	0.246785	80.397781	29.706579	81.934891	1.721550	0.000000	-4.694280	0.000000	0.000000	0.000000	0.446945	0.019841	-0.332282	0.000000	1.000000	2.000000	67.000000	0.000000
3797.922506	0.012298	0.541064	0.245690	80.044495	23.830585	75.609314	1.703343	0.000000	-4.700917	0.000000	0.000000	0.000000	0.515708	0.043736	-0.328492	0.000000	1.000000	2.000000	67.000000	0.000000
3797.925839	0.012298	0.541064	0.245690	80.044495	23.830585	75.609314	1.703343	0.000000	-4.700917	0.000000	0.000000	0.000000	0.515708	0.043736	-0.328492	0.000000	1.000000	2.000000	67.000000	0.000000
3797.929172	0.012298	0.541064	0.245690	80.044495	23.830585	75.609314	1.703343	0.000000	-4.700917	0.000000	0.000000	0.000000	0.515708	0.043736	-0.328492	0.000000	1.000000	2.000000	67.000000	0.000000
3797.932506	0.014044	0.541299	0.244529	79.555336	19.307636	71.179573	1.680922	0.000000	-4.708981	0.000000	0.000000	0.000000	0.523734	0.070476	-0.348236	0.000000	1.000000	2.000000	67.000000	0.000000
3797.935839	0.014044	0.541299	0.244529	79.555336	19.307636	71.179573	1.680922	0.000000	-4.708981	0.000000	0.000000	0.000000	0.523734	0.070476	-0.348236	0.000000	1.000000	2.000000	67.000000	0.000000
3797.939172	0.014044	0.541299	0.244529	79.555336	19.307636	71.179573	1.680922	0.000000	-4.708981	0.000000	0.000000	0.000000	0.523734	0.070476	-0.348236	0.000000	1.000000	2.000000	67.000000	0.000000
3797.942506	0.015587	0.541624	0.243483	78.995438	15.952039	68.177322	1.658121	0.000000	-4.717058	0.000000	0.000000	0.000000	0.462908	0.097564	-0.313898	0.000000	1.000000	2.000000	67.000000	0.000000
3797.945839	0.015587	0.541624	0.243483	78.995438	15.952039	68.177322	1.658121	0.000000	-4.717058	0.000000	0.000000	0.000000	0.462908	0.097564	-0.313898	0.000000	1.000000	2.000000	67.000000	0.000000
3797.949172	0.015587	0.541624	0.243483	78.995438	15.952039	68.177322	1.658121	0.000000	-4.717058	0.000000	0.000000	0.000000	0.462908	0.097564	-0.313898	0.000000	1.000000	2.000000	67.000000	0.000000
3797.952506	0.017029	0.542081	0.242577	78.408569	13.536192	65.817520	1.637811	0.000000	-4.724148	0.000000	0.000000	0.000000	0.432674	0.137295	-0.271618	0.000000	1.000000	2.000000	67.000000	0.000000
3797.955839	0.017029	0.542081	0.242577	78.408569	13.536192	65.817520	1.637811	0.000000	-4.724148	0.000000	0.000000	0.000000	0.432674	0.137295	-0.271618	0.000000	1.000000	2.000000	67.000000	0.000000
3797.959172	0.017029	0.542081	0.242577	78.408569	13.536192	65.817520	1.637811	0.000000	-4.724148	0.000000	0.000000	0.000000	0.432674	0.137295	-0.271618	0.000000	1.000000	2.000000	67.000000	0.000000
3797.962506	0.018274	0.542637	0.241853	77.813782	12.098668	64.172951	1.618152	0.000000	-4.730918	0.000000	0.000000	0.000000	0.373246	0.166701	-0.217337	0.000000	1.000000	2.000000	67.000000	0.000000
3797.965839	0.018274	0.542637	0.241853	77.813782	12.098668	64.172951	1.618152	0.000000	-4.730918	0.000000	0.000000	0.000000	0.373246	0.166701	-0.217337	0.000000	1.000000	2.000000	67.000000	0.000000
3797.969172	0.018274	0.542637	0.241853	77.813782	12.098668	64.172951	1.618152	0.000000	-4.730918	0.000000	0.000000	0.000000	0.373246	0.166701	-0.217337	0.000000	1.000000	2.000000	67.000000	0.000000
3797.972506	0.019453	0.543228	0.241267	77.282059	11.686686	63.716015	1.600671	0.000000	-4.736861	0.000000	0.000000	0.000000	0.353748	0.177294	-0.175815	0.000000	1.000000	2.000000	67.000000	0.000000
3797.975839	0.019453	0.543228	0.241267	77.282059	11.686686	63.716015	1.600671	0.000000	-4.736861	0.000000	0.000000	0.000000	0.353748	0.177294	-0.175815	0.000000	1.000000	2.000000	67.000000	0.000000
3797.979172	0.019453	0.543228	0.241267	77.282059	11.686686	63.716015	1.600671	0.000000	-4.736861	0.000000	0.000000	0.000000	0.353748	0.177294	-0.175815	0.000000	1.000000	2.000000	67.000000	0.000000
3797.982506	0.020533	0.543792	0.240780	77.058350	11.910238	63.950748	1.583350	0.000000	-4.742679	0.000000	0.000000	0.000000	0.324219	0.169098	-0.145917	0.000000	1.000000	2.000000	67.000000	0.000000
3797.985839	0.020533	0.543792	0.240780	77.058350	11.910238	63.950748	1.583350	0.000000	-4.742679	0.000000	0.000000	0.000000	0.324219	0.169098	-0.145917	0.000000	1.000000	2.000000	67.000000	0.000000
3797.989172	0.020533	0.543792	0.240780	77.058350	11.910238	63.950748	1.583350	0.000000	-4.742679	0.000000	0.000000	0.000000	0.324219	0.169098	-0.145917	0.000000	1.000000	2.000000	67.000000	0.000000
3797.992506	0.021646	0.544317	0.240295	77.239471	12.742023	64.803429	1.567048	0.000000	-4.748091	0.000000	0.000000	0.000000	0.333747	0.157428	-0.145519	0.000000	0.000000	2.000000	67.000000	0.000000
3797.995839	0.021646	0.544317	0.240295	77.239471	12.742023	64.803429	1.567048	0.000000	-4.748091	0.000000	0.000000	0.000000	0.333747	0.157428	-0.145519	0.000000	0.000000	2.000000	67.000000	0.000000
3797.999172	0.021646	0.544317	0.240295	77.239471	12.742023	64.803429	1.567048	0.000000	-4.748091	0.000000	0.000000	0.000000	0.333747	0.157428	-0.145519	0.000000	0.000000	2.000000	67.000000	0.000000
3798.002506	0.022987	0.544777	0.239760	77.652550	14.138683	66.229431	1.550047	0.000000	-4.753667	0.000000	0.000000	0.000000	0.402369	0.138263	-0.160648	0.000000	0.000000	2.000000	67.000000	0.000000
3798.005839	0.022987	0.544777	0.239760	77.652550	14.138683	66.229431	1.550047	0.000000	-4.753667	0.000000	0.000000	0.000000	0.402369	0.138263	-0.160648	0.000000	0.000000	2.000000	67.000000	0.000000
3798.009172	0.022987	0.544777	0.239760	77.652550	14.138683	66.229431	1.550047	0.000000	-4.753667	0.000000	0.000000	0.000000	0.402369	0.138263	-0.160648	0.000000	0.000000	2.000000	67.000000	0.000000
3798.012506	0.024522	0.545188	0.239124	78.151939	15.946016	68.141098	1.529095	0.000000	-4.760448	0.000000	0.000000	0.000000	0.460311	0.123032	-0.190820	0.000000	0.000000	2.000000	67.000000	0.000000
3798.015839	0.024522	0.545188	0.239124	78.151939	15.946016	68.141098	1.529095	0.000000	-4.760448	0.000000	0.000000	0.000000	0.460311	0.123032	-0.190820	0.000000	0.000000	2.000000	67.000000	0.000000
3798.019172	0.024522	0.545188	0.239124	78.151939	15.946016	68.141098	1.529095	0.000000	-4.760448	0.000000	0.000000	0.000000	0.460311	0.123032	-0.190820	0.000000	0.000000	2.000000	67.000000	0.000000
3798.022506	0.025953	0.545534	0.238447	78.678894	17.933376	70.504570	1.505034	0.000000	-4.768110	0.000000	0.000000	0.000000	0.429313	0.103866	-0.203072	0.000000	0.000000	2.000000	67.000000	0.000000
3798.025839	0.025953	0.545534	0.238447	78.678894	17.933376	70.504570	1.505034	0.000000	-4.768110	0.000000	0.000000	0.000000	0.429313	0.103866	-0.203072	0.000000	0.000000	2.000000	67.000000	0.000000
3798.029172	0.025953	0.545534	0.238447	78.678894	17.933376	70.504570	1.505034	0.000000	-4.768110	0.000000	0.000000	0.000000	0.429313	0.103866	-0.203072	0.000000	0.000000	2.000000	67.000000	0.000000
3798.032506	0.027410	0.545808	0.237661	79.205116	19.713064	72.846519	1.482848	0.000000	-4.775056	0.000000	0.000000	0.000000	0.437152	0.082244	-0.235796	0.000000	0.000000	2.000000	67.000000	0.000000
3798.035839	0.027410	0.545808	0.237661	79.205116	19.713064	72.846519	1.482848	0.000000	-4.775056	0.000000	0.000000	0.000000	0.437152	0.082244	-0.235796	0.000000	0.000000	2.000000	67.000000	0.000000
3798.039172	0.027410	0.545808	0.237661	79.205116	19.713064	72.846519	1.482848	0.000000	-4.775056	0.000000	0.000000	0.000000	0.437152	0.082244	-0.235796	0.000000	0.000000	2.000000	67.000000	0.000000
3798.042506	0.028925	0.546010	0.236764	79.726242	21.098372	74.578178	1.460571	0.000000	-4.781918	0.000000	0.000000	0.000000	0.454633	0.060652	-0.269095	0.000000	0.000000	2.000000	67.000000	0.000000
3798.045839	0.028925	0.546010	0.236764	79.726242	21.098372	74.578178	1.460571	0.000000	-4.781918	0.000000	0.000000	0.000000	0.454633	0.060652	-0.269095	0.000000	0.000000	2.000000	67.000000	0.000000
3798.049172	0.028925	0.546010	0.236764	79.726242	21.098372	74.578178	1.460571	0.000000	-4.781918	0.000000	0.000000	0.000000	0.454633	0.060652	-0.269095	0.000000	0.000000	2.000000	67.000000	0.000000
3798.052506	0.030497	0.546157	0.235737	80.227905	22.386551	75.888344	1.437586	0.000000	-4.788877	0.000000	0.000000	0.000000	0.471576	0.044090	-0.308165	0.000000	0.000000	2.000000	67.000000	0.000000
3798.055839	0.030497	0.546157	0.235737	80.227905	22.386551	75.888344	1.437586	0.000000	-4.788877	0.000000	0.000000	0.000000	0.471576	0.044090	-0.308165	0.000000	0.000000	2.000000	67.000000	0.000000
3798.059172	0.030497	0.546157	0.235737	80.227905	22.386551	75.888344	1.437586	0.000000	-4.788877	0.000000	0.000000	0.000000	0.471576	0.044090	-0.308165	0.000000	0.000000	2.000000	67.000000	0.000000
3798.062506	0.032286	0.546358	0.234524	80.670509	23.883680	77.276527	1.413987	0.000000	-4.795898	0.000000	0.000000	0.000000	0.536763	0.060328	-0.363818	0.000000	0.000000	2.000000	67.000000	0.000000
3798.065839	0.032286	0.546358	0.234524	80.670509	23.883680	77.276527	1.413987	0.000000	-4.795898	0.000000	0.000000	0.000000	0.536763	0.060328	-0.363818	0.000000	0.000000	2.000000	67.000000	0.000000
3798.069172	0.032286	0.546358	0.234524	80.670509	23.883680	77.276527	1.413987	0.000000	-4.795898	0.000000	0.000000	0.000000	0.536763	0.060328	-0.363818	0.000000	0.000000	2.000000	67.000000	0.000000
3798.072506	0.034354	0.546609	0.233088	81.030052	25.832882	79.178726	1.386986	0.000000	-4.803777	0.000000	0.000000	0.000000	0.620342	0.075106	-0.430887	0.000000	0.000000	2.000000	67.000000	0.000000
3798.075839	0.034354	0.546609	0.233088	81.030052	25.832882	79.178726	1.386986	0.000000	-4.803777	0.000000	0.000000	0.000000	0.620342	0.075106	-0.430887	0.000000	0.000000	2.000000	67.000000	0.000000
3798.079172	0.034354	0.546609	0.233088	81.030052	25.832882	79.178726	1.386986	0.000000	-4.803777	0.000000	0.000000	0.000000	0.620342	0.075106	-0.430887	0.000000	0.000000	2.000000	67.000000	0.000000
3798.082506	0.036662	0.546941	0.231389	81.320175	27.980246	81.316277	1.355449	0.000000	-4.812770	0.000000	0.000000	0.000000	0.692374	0.099650	-0.509746	0.000000	0.000000	2.000000	67.000000	0.000000
3798.085839	0.036662	0.546941	0.231389	81.320175	27.980246	81.316277	1.355449	0.000000	-4.812770	0.000000	0.000000	0.000000	0.692374	0.099650	-0.509746	0.000000	0.000000	2.000000	67.000000	0.000000
3798.089172	0.036662	0.546941	0.231389	81.320175	27.980246	81.316277	1.355449	0.000000	-4.812770	0.000000	0.000000	0.000000	0.692374	0.099650	-0.509746	0.000000	0.000000	2.000000	67.000000	0.000000
3798.092506	0.039175	0.547416	0.229465	81.551262	30.111776	83.443428	1.320087	0.000000	-4.822590	0.000000	0.000000	0.000000	0.753947	0.142490	-0.577136	0.000000	0.000000	2.000000	67.000000	0.000000
3798.095839	0.039175	0.547416	0.229465	81.551262	30.111776	83.443428	1.320087	0.000000	-4.822590	0.000000	0.000000	0.000000	0.753947	0.142490	-0.577136	0.000000	0.000000	2.000000	67.000000	0.000000
3798.099172	0.039175	0.547416	0.229465	81.551262	30.111776	83.443428	1.320087	0.000000	-4.822590	0.000000	0.000000	0.000000	0.753947	0.142490	-0.577136	0.000000	0.000000	2.000000	67.000000	0.000000
3798.102506	0.041887	0.547969	0.227271	81.751144	31.998886	85.477135	1.281118	0.000000	-4.833087	0.000000	0.000000	0.000000	0.813445	0.165960	-0.658137	0.000000	0.000000	2.000000	67.000000	0.000000
3798.105839	0.041887	0.547969	0.227271	81.751144	31.998886	85.477135	1.281118	0.000000	-4.833087	0.000000	0.000000	0.000000	0.813445	0.165960	-0.658137	0.000000	0.000000	2.000000	67.000000	0.000000
3798.109172	0.041887	0.547969	0.227271	81.751144	31.998886	85.477135	1.281118	0.000000	-4.833087	0.000000	0.000000	0.000000	0.813445	0.165960	-0.658137	0.000000	0.000000	2.000000	67.000000	0.000000
3798.112506	0.044695	0.548619	0.224822	81.943558	33.316517	87.299812	1.238650	0.000000	-4.844145	0.000000	0.000000	0.000000	0.842438	0.195010	-0.734636	0.000000	0.000000	2.000000	67.000000	0.000000
3798.115839	0.044695	0.548619	0.224822	81.943558	33.316517	87.299812	1.238650	0.000000	-4.844145	0.000000	0.000000	0.000000	0.842438	0.195010	-0.734636	0.000000	0.000000	2.000000	67.000000	0.000000
3798.119172	0.044695	0.548619	0.224822	81.943558	33.316517	87.299812	1.238650	0.000000	-4.844145	0.000000	0.000000	0.000000	0.842438	0.195010	-0.734636	0.000000	0.000000	2.000000	67.000000	0.000000
3798.122506	0.047627	0.549363	0.222112	82.114494	34.279465	89.064934	1.194369	0.000000	-4.855253	0.000000	0.000000	0.000000	0.879694	0.223311	-0.813054	0.000000	0.000000	2.000000	67.000000	0.000000
3798.125839	0.047627	0.549363	0.222112	82.114494	34.279465	89.064934	1.194369	0.000000	-4.855253	0.000000	0.000000	0.000000	0.879694	0.223311	-0.813054	0.000000	0.000000	2.000000	67.000000	0.000000
3798.129172	0.047627	0.549363	0.222112	82.114494	34.279465	89.064934	1.194369	0.000000	-4.855253	0.000000	0.000000	0.000000	0.879694	0.223311	-0.813054	0.000000	0.000000	2.000000	67.000000	0.000000
3798.132506	0.050649	0.550166	0.219176	82.256630	35.141567	90.949181	1.147506	0.000000	-4.866542	0.000000	0.000000	0.000000	0.906523	0.240975	-0.880852	0.000000	0.000000	2.000000	67.000000	0.000000
3798.135839	0.050649	0.550166	0.219176	82.256630	35.141567	90.949181	1.147506	0.000000	-4.866542	0.000000	0.000000	0.000000	0.906523	0.240975	-0.880852	0.000000	0.000000	2.000000	67.000000	0.000000
3798.139172	0.050649	0.550166	0.219176	82.256630	35.141567	90.949181	1.147506	0.000000	-4.866542	0.000000	0.000000	0.000000	0.906523	0.240975	-0.880852	0.000000	0.000000	2.000000	67.000000	0.000000
3798.142506	0.053749	0.550959	0.215935	82.407562	35.960682	93.028999	1.098336	0.000000	-4.877874	0.000000	0.000000	0.000000	0.930112	0.237877	-0.972218	0.000000	0.000000	2.000000	67.000000	0.000000
3798.145839	0.053749	0.550959	0.215935	82.407562	35.960682	93.028999	1.098336	0.000000	-4.877874	0.000000	0.000000	0.000000	0.930112	0.237877	-0.972218	0.000000	0.000000	2.000000	67.000000	0.000000
3798.149172	0.053749	0.550959	0.215935	82.407562	35.960682	93.028999	1.098336	0.000000	-4.877874	0.000000	0.000000	0.000000	0.930112	0.237877	-0.972218	0.000000	0.000000	2.000000	67.000000	0.000000
3798.152506	0.056979	0.551767	0.212308	82.589767	36.843014	95.448601	1.047190	0.000000	-4.889110	0.000000	0.000000	0.000000	0.969029	0.242231	-1.088138	0.000000	0.000000	2.000000	67.000000	0.000000
3798.155839	0.056979	0.551767	0.212308	82.589767	36.843014	95.448601	1.047190	0.000000	-4.889110	0.000000	0.000000	0.000000	0.969029	0.242231	-1.088138	0.000000	0.000000	2.000000	67.000000	0.000000
3798.159172	0.056979	0.551767	0.212308	82.589767	36.843014	95.448601	1.047190	0.000000	-4.889110	0.000000	0.000000	0.000000	0.969029	0.242231	-1.088138	0.000000	0.000000	2.000000	67.000000	0.000000
3798.162506	0.060365	0.552553	0.208322	82.786591	37.904362	98.094154	0.992985	0.000000	-4.900406	0.000000	0.000000	0.000000	1.015691	0.235905	-1.195685	0.000000	0.000000	2.000000	67.000000	0.000000
3798.165839	0.060365	0.552553	0.208322	82.786591	37.904362	98.094154	0.992985	0.000000	-4.900406	0.000000	0.000000	0.000000	1.015691	0.235905	-1.195685	0.000000	0.000000	2.000000	67.000000	0.000000
3798.169172	0.060365	0.552553	0.208322	82.786591	37.904362	98.094154	0.992985	0.000000	-4.900406	0.000000	0.000000	0.000000	1.015691	0.235905	-1.195685	0.000000	0.000000	2.000000	67.000000	0.000000
3798.172506	0.063891	0.553362	0.203912	82.989662	39.238464	101.002892	0.934527	0.000000	-4.911890	0.000000	0.000000	0.000000	1.057680	0.242775	-1.323007	0.000000	0.000000	2.000000	67.000000	0.000000
3798.175839	0.063891	0.553362	0.203912	82.989662	39.238464	101.002892	0.934527	0.000000	-4.911890	0.000000	0.000000	0.000000	1.057680	0.242775	-1.323007	0.000000	0.000000	2.000000	67.000000	0.000000
3798.179172	0.063891	0.553362	0.203912	82.989662	39.238464	101.002892	0.934527	0.000000	-4.911890	0.000000	0.000000	0.000000	1.057680	0.242775	-1.323007	0.000000	0.000000	2.000000	67.000000	0.000000
3798.182506	0.067587	0.554261	0.199175	83.201653	40.790897	103.931000	0.871851	0.000000	-4.923400	0.000000	0.000000	0.000000	1.108801	0.269549	-1.421158	0.000000	0.000000	2.000000	67.000000	0.000000
3798.185839	0.067587	0.554261	0.199175	83.201653	40.790897	103.931000	0.871851	0.000000	-4.923400	0.000000	0.000000	0.000000	1.108801	0.269549	-1.421158	0.000000	0.000000	2.000000	67.000000	0.000000
3798.189172	0.067587	0.554261	0.199175	83.201653	40.790897	103.931000	0.871851	0.000000	-4.923400	0.000000	0.000000	0.000000	1.108801	0.269549	-1.421158	0.000000	0.000000	2.000000	67.000000	0.000000
3798.192506	0.071377	0.555203	0.194081	83.417953	42.486938	106.489334	0.803126	0.000000	-4.935078	0.000000	0.000000	0.000000	1.137012	0.282500	-1.528329	0.000000	0.000000	2.000000	67.000000	0.000000
3798.195839	0.071377	0.555203	0.194081	83.417953	42.486938	106.489334	0.803126	0.000000	-4.935078	0.000000	0.000000	0.000000	1.137012	0.282500	-1.528329	0.000000	0.000000	2.000000	67.000000	0.000000
3798.199172	0.071377	0.555203	0.194081	83.417953	42.486938	106.489334	0.803126	0.000000	-4.935078	0.000000	0.000000	0.000000	1.137012	0.282500	-1.528329	0.000000	0.000000	2.000000	67.000000	0.000000
3798.202506	0.075289	0.556248	0.188695	83.635483	44.322830	108.597000	0.729518	0.000000	-4.946494	0.000000	0.000000	0.000000	1.173700	0.313670	-1.615793	0.000000	0.000000	2.000000	67.000000	0.000000
3798.205839	0.075289	0.556248	0.188695	83.635483	44.322830	108.597000	0.729518	0.000000	-4.946494	0.000000	0.000000	0.000000	1.173700	0.313670	-1.615793	0.000000	0.000000	2.000000	67.000000	0.000000
3798.209172	0.075289	0.556248	0.188695	83.635483	44.322830	108.597000	0.729518	0.000000	-4.946494	0.000000	0.000000	0.000000	1.173700	0.313670	-1.615793	0.000000	0.000000	2.000000	67.000000	0.000000
3798.212506	0.079258	0.557291	0.183068	83.855415	46.304737	110.609993	0.649245	0.000000	-4.957669	0.000000	0.000000	0.000000	1.190695	0.312959	-1.687953	0.000000	0.000000	2.000000	67.000000	0.000000
3798.215839	0.079258	0.557291	0.183068	83.855415	46.304737	110.609993	0.649245	0.000000	-4.957669	0.000000	0.000000	0.000000	1.190695	0.312959	-1.687953	0.000000	0.000000	2.000000	67.000000	0.000000
3798.219172	0.079258	0.557291	0.183068	83.855415	46.304737	110.609993	0.649245	0.000000	-4.957669	0.000000	0.000000	0.000000	1.190695	0.312959	-1.687953	0.000000	0.000000	2.000000	67.000000	0.000000
3798.222506	0.083337	0.558349	0.177203	84.069313	48.311367	112.745834	0.562910	0.000000	-4.968212	0.000000	0.000000	0.000000	1.223684	0.317302	-1.759550	0.000000	0.000000	2.000000	67.000000	0.000000
3798.225839	0.083337	0.558349	0.177203	84.069313	48.311367	112.745834	0.562910	0.000000	-4.968212	0.000000	0.000000	0.000000	1.223684	0.317302	-1.759550	0.000000	0.000000	2.000000	67.000000	0.000000
3798.229172	0.083337	0.558349	0.177203	84.069313	48.311367	112.745834	0.562910	0.000000	-4.968212	0.000000	0.000000	0.000000	1.223684	0.317302	-1.759550	0.000000	0.000000	2.000000	67.000000	0.000000
3798.232506	0.087489	0.559368	0.171123	84.233398	49.483234	114.280411	0.468105	0.000000	-4.978040	0.000000	0.000000	0.000000	1.245619	0.305764	-1.823876	0.000000	0.000000	2.000000	67.000000	0.000000
3798.235839	0.087489	0.559368	0.171123	84.233398	49.483234	114.280411	0.468105	0.000000	-4.978040	0.000000	0.000000	0.000000	1.245619	0.305764	-1.823876	0.000000	0.000000	2.000000	67.000000	0.000000
3798.239172	0.087489	0.559368	0.171123	84.233398	49.483234	114.280411	0.468105	0.000000	-4.978040	0.000000	0.000000	0.000000	1.245619	0.305764	-1.823876	0.000000	0.000000	2.000000	67.000000	0.000000
3798.242506	0.091705	0.560313	0.164831	84.275841	48.673382	113.839355	0.364583	0.000000	-4.986691	0.000000	0.000000	0.000000	1.264942	0.283238	-1.887831	0.000000	0.000000	2.000000	67.000000	0.000000
3798.245839	0.091705	0.560313	0.164831	84.275841	48.673382	113.839355	0.364583	0.000000	-4.986691	0.000000	0.000000	0.000000	1.264942	0.283238	-1.887831	0.000000	0.000000	2.000000	67.000000	0.000000
3798.249172	0.091705	0.560313	0.164831	84.275841	48.673382	113.839355	0.364583	0.000000	-4.986691	0.000000	0.000000	0.000000	1.264942	0.283238	-1.887831	0.000000	0.000000	2.000000	67.000000	0.000000
3798.252506	0.096079	0.561182	0.158212	84.234146	45.972973	111.428131	0.251291	0.000000	-4.993681	0.000000	0.000000	0.000000	1.312146	0.260922	-1.985732	0.000000	0.000000	2.000000	67.000000	0.000000
3798.255839	0.096079	0.561182	0.158212	84.234146	45.972973	111.428131	0.251291	0.000000	-4.993681	0.000000	0.000000	0.000000	1.312146	0.260922	-1.985732	0.000000	0.000000	2.000000	67.000000	0.000000
3798.259172	0.096079	0.561182	0.158212	84.234146	45.972973	111.428131	0.251291	0.000000	-4.993681	0.000000	0.000000	0.000000	1.312146	0.260922	-1.985732	0.000000	0.000000	2.000000	67.000000	0.000000
3798.262506	0.100525	0.561959	0.151384	84.127510	41.889915	107.713402	0.123871	0.000000	-4.998465	0.000000	0.000000	0.000000	1.333857	0.233127	-2.048212	0.000000	0.000000	2.000000	67.000000	0.000000
3798.265839	0.100525	0.561959	0.151384	84.127510	41.889915	107.713402	0.123871	0.000000	-4.998465	0.000000	0.000000	0.000000	1.333857	0.233127	-2.048212	0.000000	0.000000	2.000000	67.000000	0.000000
3798.269172	0.100525	0.561959	0.151384	84.127510	41.889915	107.713402	0.123871	0.000000	-4.998465	0.000000	0.000000	0.000000	1.333857	0.233127	-2.048212	0.000000	0.000000	2.000000	67.000000	0.000000
3798.272506	0.105042	0.562658	0.144227	83.937347	37.229908	103.640900	-0.017354	0.000000	-4.999969	0.000000	0.000000	0.000000	1.354886	0.209480	-2.147210	0.000000	0.000000	2.000000	67.000000	0.000000
3798.275839	0.105042	0.562658	0.144227	83.937347	37.229908	103.640900	-0.017354	0.000000	-4.999969	0.000000	0.000000	0.000000	1.354886	0.209480	-2.147210	0.000000	0.000000	2.000000	67.000000	0.000000
3798.279172	0.105042	0.562658	0.144227	83.937347	37.229908	103.640900	-0.017354	0.000000	-4.999969	0.000000	0.000000	0.000000	1.354886	0.209480	-2.147210	0.000000	0.000000	2.000000	67.000000	0.000000
3798.282506	0.109475	0.563339	0.136938	83.657578	33.110142	100.768661	-0.174677	0.000000	-4.996948	0.000000	0.000000	0.000000	1.329858	0.204400	-2.186718	0.000000	0.000000	2.000000	67.000000	0.000000
3798.285839	0.109475	0.563339	0.136938	83.657578	33.110142	100.768661	-0.174677	0.000000	-4.996948	0.000000	0.000000	0.000000	1.329858	0.204400	-2.186718	0.000000	0.000000	2.000000	67.000000	0.000000
3798.289172	0.109475	0.563339	0.136938	83.657578	33.110142	100.768661	-0.174677	0.000000	-4.996948	0.000000	0.000000	0.000000	1.329858	0.204400	-2.186718	0.000000	0.000000	2.000000	67.000000	0.000000
3798.292506	0.113787	0.563930	0.129498	83.312820	30.385162	100.101913	-0.345119	0.000000	-4.988075	0.000000	0.000000	0.000000	1.293593	0.177207	-2.231788	0.000000	0.000000	2.000000	67.000000	0.000000
3798.295839	0.113787	0.563930	0.129498	83.312820	30.385162	100.101913	-0.345119	0.000000	-4.988075	0.000000	0.000000	0.000000	1.293593	0.177207	-2.231788	0.000000	0.000000	2.000000	67.000000	0.000000
3798.299172	0.113787	0.563930	0.129498	83.312820	30.385162	100.101913	-0.345119	0.000000	-4.988075	0.000000	0.000000	0.000000	1.293593	0.177207	-2.231788	0.000000	0.000000	2.000000	67.000000	0.000000
3798.302506	0.118024	0.564326	0.121880	82.961182	29.130859	101.255531	-0.529314	0.000000	-4.971904	0.000000	0.000000	0.000000	1.271268	0.118911	-2.285683	0.000000	0.000000	2.000000	67.000000	0.000000
3798.305839	0.118024	0.564326	0.121880	82.961182	29.130859	101.255531	-0.529314	0.000000	-4.971904	0.000000	0.000000	0.000000	1.271268	0.118911	-2.285683	0.000000	0.000000	2.000000	67.000000	0.000000
3798.309172	0.118024	0.564326	0.121880	82.961182	29.130859	101.255531	-0.529314	0.000000	-4.971904	0.000000	0.000000	0.000000	1.271268	0.118911	-2.285683	0.000000	0.000000	2.000000	67.000000	0.000000
3798.312506	0.122072	0.564499	0.114109	82.648941	28.687338	102.893555	-0.731468	0.000000	-4.946206	0.000000	0.000000	0.000000	1.214494	0.051819	-2.331111	0.000000	0.000000	2.000000	67.000000	0.000000
3798.315839	0.122072	0.564499	0.114109	82.648941	28.687338	102.893555	-0.731468	0.000000	-4.946206	0.000000	0.000000	0.000000	1.214494	0.051819	-2.331111	0.000000	0.000000	2.000000	67.000000	0.000000
3798.319172	0.122072	0.564499	0.114109	82.648941	28.687338	102.893555	-0.731468	0.000000	-4.946206	0.000000	0.000000	0.000000	1.214494	0.051819	-2.331111	0.000000	0.000000	2.000000	67.000000	0.000000
3798.322506	0.126018	0.564356	0.106087	82.420403	28.496693	103.852585	-0.949562	0.000000	-4.909005	0.000000	0.000000	0.000000	1.183684	-0.042958	-2.406520	0.000000	0.000000	2.000000	67.000000	0.000000
3798.325839	0.126018	0.564356	0.106087	82.420403	28.496693	103.852585	-0.949562	0.000000	-4.909005	0.000000	0.000000	0.000000	1.183684	-0.042958	-2.406520	0.000000	0.000000	2.000000	67.000000	0.000000
3798.329172	0.126018	0.564356	0.106087	82.420403	28.496693	103.852585	-0.949562	0.000000	-4.909005	0.000000	0.000000	0.000000	1.183684	-0.042958	-2.406520	0.000000	0.000000	2.000000	67.000000	0.000000
3798.332506	0.129951	0.563915	0.097766	82.274498	28.388979	103.609924	-1.190961	0.000000	-4.856090	0.000000	0.000000	0.000000	1.179832	-0.132245	-2.496508	0.000000	0.000000	2.000000	67.000000	0.000000
3798.335839	0.129951	0.563915	0.097766	82.274498	28.388979	103.609924	-1.190961	0.000000	-4.856090	0.000000	0.000000	0.000000	1.179832	-0.132245	-2.496508	0.000000	0.000000	2.000000	67.000000	0.000000
3798.339172	0.129951	0.563915	0.097766	82.274498	28.388979	103.609924	-1.190961	0.000000	-4.856090	0.000000	0.000000	0.000000	1.179832	-0.132245	-2.496508	0.000000	0.000000	2.000000	67.000000	0.000000
3798.342506	0.133821	0.563197	0.089226	82.197372	27.840925	102.390785	-1.464579	0.000000	-4.780691	0.000000	0.000000	0.000000	1.160911	-0.215382	-2.561924	0.000000	0.000000	2.000000	67.000000	0.000000
3798.345839	0.133821	0.563197	0.089226	82.197372	27.840925	102.390785	-1.464579	0.000000	-4.780691	0.000000	0.000000	0.000000	1.160911	-0.215382	-2.561924	0.000000	0.000000	2.000000	67.000000	0.000000
3798.349172	0.133821	0.563197	0.089226	82.197372	27.840925	102.390785	-1.464579	0.000000	-4.780691	0.000000	0.000000	0.000000	1.160911	-0.215382	-2.561924	0.000000	0.000000	2.000000	67.000000	0.000000
3798.352506	0.137671	0.562307	0.080473	82.092369	26.032804	99.804901	-1.691026	0.000000	-4.461299	0.000000	0.000000	0.000000	1.155274	-0.266895	-2.625896	0.000000	0.000000	2.000000	67.000000	0.000000
3798.355839	0.137671	0.562307	0.080473	82.092369	26.032804	99.804901	-1.691026	0.000000	-4.461299	0.000000	0.000000	0.000000	1.155274	-0.266895	-2.625896	0.000000	0.000000	2.000000	67.000000	0.000000
3798.359172	0.137671	0.562307	0.080473	82.092369	26.032804	99.804901	-1.691026	0.000000	-4.461299	0.000000	0.000000	0.000000	1.155274	-0.266895	-2.625896	0.000000	0.000000	2.000000	67.000000	0.000000
3798.362506	0.141256	0.561361	0.071837	81.725739	22.837143	96.282166	-1.883571	0.000000	-4.023650	0.000000	0.000000	0.000000	1.075261	-0.283682	-2.590830	0.000000	0.000000	2.000000	67.000000	0.000000
3798.365839	0.141256	0.561361	0.071837	81.725739	22.837143	96.282166	-1.883571	0.000000	-4.023650	0.000000	0.000000	0.000000	1.075261	-0.283682	-2.590830	0.000000	0.000000	2.000000	67.000000	0.000000
3798.369172	0.141256	0.561361	0.071837	81.725739	22.837143	96.282166	-1.883571	0.000000	-4.023650	0.000000	0.000000	0.000000	1.075261	-0.283682	-2.590830	0.000000	0.000000	2.000000	67.000000	0.000000
3798.372506	0.144530	0.560485	0.063422	80.972435	19.152906	92.871208	-2.062782	0.000000	-3.591845	0.000000	0.000000	0.000000	0.982438	-0.262824	-2.524508	0.000000	0.000000	2.000000	67.000000	0.000000
3798.375839	0.144530	0.560485	0.063422	80.972435	19.152906	92.871208	-2.062782	0.000000	-3.591845	0.000000	0.000000	0.000000	0.982438	-0.262824	-2.524508	0.000000	0.000000	2.000000	67.000000	0.000000
3798.379172	0.144530	0.560485	0.063422	80.972435	19.152906	92.871208	-2.062782	0.000000	-3.591845	0.000000	0.000000	0.000000	0.982438	-0.262824	-2.524508	0.000000	0.000000	2.000000	67.000000	0.000000
3798.382506	0.147458	0.559647	0.055325	80.017082	16.489489	91.174240	-2.226521	0.000000	-3.171093	0.000000	0.000000	0.000000	0.878392	-0.251663	-2.429142	0.000000	0.000000	2.000000	67.000000	0.000000
3798.385839	0.147458	0.559647	0.055325	80.017082	16.489489	91.174240	-2.226521	0.000000	-3.171093	0.000000	0.000000	0.000000	0.878392	-0.251663	-2.429142	0.000000	0.000000	2.000000	67.000000	0.000000
3798.389172	0.147458	0.559647	0.055325	80.017082	16.489489	91.174240	-2.226521	0.000000	-3.171093	0.000000	0.000000	0.000000	0.878392	-0.251663	-2.429142	0.000000	0.000000	2.000000	67.000000	0.000000
3798.392506	0.150037	0.558756	0.047475	79.017906	15.605820	91.866432	-2.372920	0.000000	-2.766236	0.000000	0.000000	0.000000	0.773625	-0.267188	-2.354917	0.000000	0.000000	2.000000	67.000000	0.000000
3798.395839	0.150037	0.558756	0.047475	79.017906	15.605820	91.866432	-2.372920	0.000000	-2.766236	0.000000	0.000000	0.000000	0.773625	-0.267188	-2.354917	0.000000	0.000000	2.000000	67.000000	0.000000
3798.399172	0.150037	0.558756	0.047475	79.017906	15.605820	91.866432	-2.372920	0.000000	-2.766236	0.000000	0.000000	0.000000	0.773625	-0.267188	-2.354917	0.000000	0.000000	2.000000	67.000000	0.000000
3798.402506	0.152361	0.557717	0.039792	78.066818	16.275229	94.302414	-2.501858	0.000000	-2.373750	0.000000	0.000000	0.000000	0.697128	-0.311631	-2.304975	0.000000	0.000000	2.000000	67.000000	0.000000
3798.405839	0.152361	0.557717	0.039792	78.066818	16.275229	94.302414	-2.501858	0.000000	-2.373750	0.000000	0.000000	0.000000	0.697128	-0.311631	-2.304975	0.000000	0.000000	2.000000	67.000000	0.000000
3798.409172	0.152361	0.557717	0.039792	78.066818	16.275229	94.302414	-2.501858	0.000000	-2.373750	0.000000	0.000000	0.000000	0.697128	-0.311631	-2.304975	0.000000	0.000000	2.000000	67.000000	0.000000
3798.412506	0.154503	0.556489	0.032314	77.191383	17.290800	96.893311	-2.618046	0.000000	-1.989587	0.000000	0.000000	0.000000	0.642650	-0.368567	-2.243291	0.000000	0.000000	2.000000	67.000000	0.000000
3798.415839	0.154503	0.556489	0.032314	77.191383	17.290800	96.893311	-2.618046	0.000000	-1.989587	0.000000	0.000000	0.000000	0.642650	-0.368567	-2.243291	0.000000	0.000000	2.000000	67.000000	0.000000
3798.419172	0.154503	0.556489	0.032314	77.191383	17.290800	96.893311	-2.618046	0.000000	-1.989587	0.000000	0.000000	0.000000	0.642650	-0.368567	-2.243291	0.000000	0.000000	2.000000	67.000000	0.000000
3798.422506	0.156379	0.555034	0.025064	76.368874	18.229397	99.069435	-2.725154	0.000000	-1.615705	0.000000	0.000000	0.000000	0.562698	-0.436483	-2.175042	0.000000	0.000000	2.000000	67.000000	0.000000
3798.425839	0.156379	0.555034	0.025064	76.368874	18.229397	99.069435	-2.725154	0.000000	-1.615705	0.000000	0.000000	0.000000	0.562698	-0.436483	-2.175042	0.000000	0.000000	2.000000	67.000000	0.000000
3798.429172	0.156379	0.555034	0.025064	76.368874	18.229397	99.069435	-2.725154	0.000000	-1.615705	0.000000	0.000000	0.000000	0.562698	-0.436483	-2.175042	0.000000	0.000000	2.000000	67.000000	0.000000
3798.432506	0.157983	0.553407	0.018064	75.609467	18.865192	100.248993	-2.818937	0.000000	-1.253199	0.000000	0.000000	0.000000	0.481245	-0.487993	-2.099920	0.000000	0.000000	2.000000	67.000000	0.000000
3798.435839	0.157983	0.553407	0.018064	75.609467	18.865192	100.248993	-2.818937	0.000000	-1.253199	0.000000	0.000000	0.000000	0.481245	-0.487993	-2.099920	0.000000	0.000000	2.000000	67.000000	0.000000
3798.439172	0.157983	0.553407	0.018064	75.609467	18.865192	100.248993	-2.818937	0.000000	-1.253199	0.000000	0.000000	0.000000	0.481245	-0.487993	-2.099920	0.000000	0.000000	2.000000	67.000000	0.000000
3798.442506	0.159361	0.551609	0.011265	74.954018	19.042957	100.055229	-2.899144	0.000000	-0.903212	0.000000	0.000000	0.000000	0.413514	-0.539438	-2.039890	0.000000	0.000000	2.000000	67.000000	0.000000
3798.445839	0.159361	0.551609	0.011265	74.954018	19.042957	100.055229	-2.899144	0.000000	-0.903212	0.000000	0.000000	0.000000	0.413514	-0.539438	-2.039890	0.000000	0.000000	2.000000	67.000000	0.000000
3798.449172	0.159361	0.551609	0.011265	74.954018	19.042957	100.055229	-2.899144	0.000000	-0.903212	0.000000	0.000000	0.000000	0.413514	-0.539438	-2.039890	0.000000	0.000000	2.000000	67.000000	0.000000
3798.452506	0.160471	0.549681	0.004724	74.457054	18.792635	99.153618	-2.968064	0.000000	-0.563230	0.000000	0.000000	0.000000	0.332898	-0.578331	-1.962133	0.000000	0.000000	2.000000	67.000000	0.000000
3798.455839	0.160471	0.549681	0.004724	74.457054	18.792635	99.153618	-2.968064	0.000000	-0.563230	0.000000	0.000000	0.000000	0.332898	-0.578331	-1.962133	0.000000	0.000000	2.000000	67.000000	0.000000
3798.459172	0.160471	0.549681	0.004724	74.457054	18.792635	99.153618	-2.968064	0.000000	-0.563230	0.000000	0.000000	0.000000	0.332898	-0.578331	-1.962133	0.000000	0.000000	2.000000	67.000000	0.000000
3798.462506	0.161219	0.547724	-0.001444	74.132332	18.269915	97.874573	-3.023547	0.000000	-0.236208	0.000000	0.000000	0.000000	0.224386	-0.586956	-1.850580	0.000000	0.000000	2.000000	67.000000	0.000000
3798.465839	0.161219	0.547724	-0.001444	74.132332	18.269915	97.874573	-3.023547	0.000000	-0.236208	0.000000	0.000000	0.000000	0.224386	-0.586956	-1.850580	0.000000	0.000000	2.000000	67.000000	0.000000
3798.469172	0.161219	0.547724	-0.001444	74.132332	18.269915	97.874573	-3.023547	0.000000	-0.236208	0.000000	0.000000	0.000000	0.224386	-0.586956	-1.850580	0.000000	0.000000	2.000000	67.000000	0.000000
3798.472506	0.161674	0.545880	-0.007236	73.871735	17.746216	96.617836	-3.060944	0.000000	0.072222	0.000000	0.000000	0.000000	0.136516	-0.553289	-1.737464	0.000000	0.000000	2.000000	67.000000	0.000000
3798.475839	0.161674	0.545880	-0.007236	73.871735	17.746216	96.617836	-3.060944	0.000000	0.072222	0.000000	0.000000	0.000000	0.136516	-0.553289	-1.737464	0.000000	0.000000	2.000000	67.000000	0.000000
3798.479172	0.161674	0.545880	-0.007236	73.871735	17.746216	96.617836	-3.060944	0.000000	0.072222	0.000000	0.000000	0.000000	0.136516	-0.553289	-1.737464	0.000000	0.000000	2.000000	67.000000	0.000000
3798.482506	0.161810	0.544197	-0.012570	73.620941	17.554707	95.899307	-3.083697	0.000000	0.361799	0.000000	0.000000	0.000000	0.040769	-0.505100	-1.600275	0.000000	0.000000	2.000000	67.000000	0.000000
3798.485839	0.161810	0.544197	-0.012570	73.620941	17.554707	95.899307	-3.083697	0.000000	0.361799	0.000000	0.000000	0.000000	0.040769	-0.505100	-1.600275	0.000000	0.000000	2.000000	67.000000	0.000000
3798.489172	0.161810	0.544197	-0.012570	73.620941	17.554707	95.899307	-3.083697	0.000000	0.361799	0.000000	0.000000	0.000000	0.040769	-0.505100	-1.600275	0.000000	0.000000	2.000000	67.000000	0.000000
3798.492506	0.161624	0.542672	-0.017504	73.398590	18.056337	96.331253	-3.090492	0.000000	0.628512	0.000000	0.000000	0.000000	-0.055848	-0.457475	-1.479982	0.000000	0.000000	2.000000	67.000000	0.000000
3798.495839	0.161624	0.542672	-0.017504	73.398590	18.056337	96.331253	-3.090492	0.000000	0.628512	0.000000	0.000000	0.000000	-0.055848	-0.457475	-1.479982	0.000000	0.000000	2.000000	67.000000	0.000000
3798.499172	0.161624	0.542672	-0.017504	73.398590	18.056337	96.331253	-3.090492	0.000000	0.628512	0.000000	0.000000	0.000000	-0.055848	-0.457475	-1.479982	0.000000	0.000000	2.000000	67.000000	0.000000
3798.502506	0.161306	0.541176	-0.022072	73.208588	18.878729	97.338188	-3.081184	0.000000	0.875175	0.000000	0.000000	0.000000	-0.095416	-0.448825	-1.370575	0.000000	0.000000	2.000000	67.000000	0.000000
3798.505839	0.161306	0.541176	-0.022072	73.208588	18.878729	97.338188	-3.081184	0.000000	0.875175	0.000000	0.000000	0.000000	-0.095416	-0.448825	-1.370575	0.000000	0.000000	2.000000	67.000000	0.000000
3798.509172	0.161306	0.541176	-0.022072	73.208588	18.878729	97.338188	-3.081184	0.000000	0.875175	0.000000	0.000000	0.000000	-0.095416	-0.448825	-1.370575	0.000000	0.000000	2.000000	67.000000	0.000000
3798.512506	0.160778	0.539643	-0.026322	73.054375	19.881203	98.707771	-3.065281	0.000000	1.103605	0.000000	0.000000	0.000000	-0.158309	-0.459688	-1.274926	0.000000	0.000000	2.000000	67.000000	0.000000
3798.515839	0.160778	0.539643	-0.026322	73.054375	19.881203	98.707771	-3.065281	0.000000	1.103605	0.000000	0.000000	0.000000	-0.158309	-0.459688	-1.274926	0.000000	0.000000	2.000000	67.000000	0.000000
3798.519172	0.160778	0.539643	-0.026322	73.054375	19.881203	98.707771	-3.065281	0.000000	1.103605	0.000000	0.000000	0.000000	-0.158309	-0.459688	-1.274926	0.000000	0.000000	2.000000	67.000000	0.000000
3798.522506	0.159980	0.538067	-0.030131	72.938461	20.934244	100.285965	-3.038896	0.000000	1.316092	0.000000	0.000000	0.000000	-0.239237	-0.472955	-1.142737	0.000000	0.000000	2.000000	67.000000	0.000000
3798.525839	0.159980	0.538067	-0.030131	72.938461	20.934244	100.285965	-3.038896	0.000000	1.316092	0.000000	0.000000	0.000000	-0.239237	-0.472955	-1.142737	0.000000	0.000000	2.000000	67.000000	0.000000
3798.529172	0.159980	0.538067	-0.030131	72.938461	20.934244	100.285965	-3.038896	0.000000	1.316092	0.000000	0.000000	0.000000	-0.239237	-0.472955	-1.142737	0.000000	0.000000	2.000000	67.000000	0.000000
3798.532506	0.159016	0.536481	-0.033564	72.847801	21.928207	101.862366	-2.999024	0.000000	1.506548	0.000000	0.000000	0.000000	-0.289423	-0.475737	-1.029782	0.000000	0.000000	2.000000	67.000000	0.000000
3798.535839	0.159016	0.536481	-0.033564	72.847801	21.928207	101.862366	-2.999024	0.000000	1.506548	0.000000	0.000000	0.000000	-0.289423	-0.475737	-1.029782	0.000000	0.000000	2.000000	67.000000	0.000000
3798.539172	0.159016	0.536481	-0.033564	72.847801	21.928207	101.862366	-2.999024	0.000000	1.506548	0.000000	0.000000	0.000000	-0.289423	-0.475737	-1.029782	0.000000	0.000000	2.000000	67.000000	0.000000
3798.542506	0.157845	0.534918	-0.036561	72.783890	22.785934	103.320023	-2.950787	0.000000	1.678179	0.000000	0.000000	0.000000	-0.351223	-0.468807	-0.899282	0.000000	0.000000	2.000000	67.000000	0.000000
3798.545839	0.157845	0.534918	-0.036561	72.783890	22.785934	103.320023	-2.950787	0.000000	1.678179	0.000000	0.000000	0.000000	-0.351223	-0.468807	-0.899282	0.000000	0.000000	2.000000	67.000000	0.000000
3798.549172	0.157845	0.534918	-0.036561	72.783890	22.785934	103.320023	-2.950787	0.000000	1.678179	0.000000	0.000000	0.000000	-0.351223	-0.468807	-0.899282	0.000000	0.000000	2.000000	67.000000	0.000000
3798.552506	0.156569	0.533410	-0.039118	72.741714	23.483507	104.585838	-2.892250	0.000000	1.828059	0.000000	0.000000	0.000000	-0.382857	-0.452556	-0.766925	0.000000	0.000000	2.000000	67.000000	0.000000
3798.555839	0.156569	0.533410	-0.039118	72.741714	23.483507	104.585838	-2.892250	0.000000	1.828059	0.000000	0.000000	0.000000	-0.382857	-0.452556	-0.766925	0.000000	0.000000	2.000000	67.000000	0.000000
3798.559172	0.156569	0.533410	-0.039118	72.741714	23.483507	104.585838	-2.892250	0.000000	1.828059	0.000000	0.000000	0.000000	-0.382857	-0.452556	-0.766925	0.000000	0.000000	2.000000	67.000000	0.000000
3798.562506	0.155220	0.532011	-0.041276	72.725578	23.968128	105.541565	-2.828440	0.000000	1.955880	0.000000	0.000000	0.000000	-0.404565	-0.419656	-0.647664	0.000000	0.000000	2.000000	67.000000	0.000000
3798.565839	0.155220	0.532011	-0.041276	72.725578	23.968128	105.541565	-2.828440	0.000000	1.955880	0.000000	0.000000	0.000000	-0.404565	-0.419656	-0.647664	0.000000	0.000000	2.000000	67.000000	0.000000
3798.569172	0.155220	0.532011	-0.041276	72.725578	23.968128	105.541565	-2.828440	0.000000	1.955880	0.000000	0.000000	0.000000	-0.404565	-0.419656	-0.647664	0.000000	0.000000	2.000000	67.000000	0.000000
3798.572506	0.153836	0.530797	-0.042945	72.718567	24.220629	106.130028	-2.761012	0.000000	2.063824	0.000000	0.000000	0.000000	-0.415218	-0.364084	-0.500661	0.000000	0.000000	2.000000	67.000000	0.000000
3798.575839	0.153836	0.530797	-0.042945	72.718567	24.220629	106.130028	-2.761012	0.000000	2.063824	0.000000	0.000000	0.000000	-0.415218	-0.364084	-0.500661	0.000000	0.000000	2.000000	67.000000	0.000000
3798.579172	0.153836	0.530797	-0.042945	72.718567	24.220629	106.130028	-2.761012	0.000000	2.063824	0.000000	0.000000	0.000000	-0.415218	-0.364084	-0.500661	0.000000	0.000000	2.000000	67.000000	0.000000
3798.582506	0.152323	0.529853	-0.044079	72.713440	24.311619	106.345871	-2.691809	0.000000	2.147268	0.000000	0.000000	0.000000	-0.454022	-0.283265	-0.340031	0.000000	0.000000	2.000000	67.000000	0.000000
3798.585839	0.152323	0.529853	-0.044079	72.713440	24.311619	106.345871	-2.691809	0.000000	2.147268	0.000000	0.000000	0.000000	-0.454022	-0.283265	-0.340031	0.000000	0.000000	2.000000	67.000000	0.000000
3798.589172	0.152323	0.529853	-0.044079	72.713440	24.311619	106.345871	-2.691809	0.000000	2.147268	0.000000	0.000000	0.000000	-0.454022	-0.283265	-0.340031	0.000000	0.000000	2.000000	67.000000	0.000000
3798.592506	0.150716	0.529246	-0.044701	72.690651	24.282818	106.156830	-2.616138	0.000000	2.203939	0.000000	0.000000	0.000000	-0.482117	-0.182013	-0.186707	0.000000	0.000000	2.000000	67.000000	0.000000
3798.595839	0.150716	0.529246	-0.044701	72.690651	24.282818	106.156830	-2.616138	0.000000	2.203939	0.000000	0.000000	0.000000	-0.482117	-0.182013	-0.186707	0.000000	0.000000	2.000000	67.000000	0.000000
3798.599172	0.150716	0.529246	-0.044701	72.690651	24.282818	106.156830	-2.616138	0.000000	2.203939	0.000000	0.000000	0.000000	-0.482117	-0.182013	-0.186707	0.000000	0.000000	2.000000	67.000000	0.000000
3798.602506	0.149013	0.528974	-0.044812	72.662514	24.190264	105.544289	-2.535785	0.000000	2.235057	0.000000	0.000000	0.000000	-0.510716	-0.081681	-0.033141	0.000000	0.000000	2.000000	67.000000	0.000000
3798.605839	0.149013	0.528974	-0.044812	72.662514	24.190264	105.544289	-2.535785	0.000000	2.235057	0.000000	0.000000	0.000000	-0.510716	-0.081681	-0.033141	0.000000	0.000000	2.000000	67.000000	0.000000
3798.609172	0.149013	0.528974	-0.044812	72.662514	24.190264	105.544289	-2.535785	0.000000	2.235057	0.000000	0.000000	0.000000	-0.510716	-0.081681	-0.033141	0.000000	0.000000	2.000000	67.000000	0.000000
3798.612506	0.147201	0.528956	-0.044440	72.628586	24.072306	104.817802	-2.450666	0.000000	2.240581	0.000000	0.000000	0.000000	-0.543642	-0.005511	0.111497	0.000000	0.000000	2.000000	67.000000	0.000000
3798.615839	0.147201	0.528956	-0.044440	72.628586	24.072306	104.817802	-2.450666	0.000000	2.240581	0.000000	0.000000	0.000000	-0.543642	-0.005511	0.111497	0.000000	0.000000	2.000000	67.000000	0.000000
3798.619172	0.147201	0.528956	-0.044440	72.628586	24.072306	104.817802	-2.450666	0.000000	2.240581	0.000000	0.000000	0.000000	-0.543642	-0.005511	0.111497	0.000000	0.000000	2.000000	67.000000	0.000000
3798.622506	0.145254	0.529098	-0.043705	72.600204	23.920506	104.109268	-2.360059	0.000000	2.221998	0.000000	0.000000	0.000000	-0.584017	0.042679	0.220418	0.000000	0.000000	2.000000	67.000000	0.000000
3798.625839	0.145254	0.529098	-0.043705	72.600204	23.920506	104.109268	-2.360059	0.000000	2.221998	0.000000	0.000000	0.000000	-0.584017	0.042679	0.220418	0.000000	0.000000	2.000000	67.000000	0.000000
3798.629172	0.145254	0.529098	-0.043705	72.600204	23.920506	104.109268	-2.360059	0.000000	2.221998	0.000000	0.000000	0.000000	-0.584017	0.042679	0.220418	0.000000	0.000000	2.000000	67.000000	0.000000
3798.632506	0.143168	0.529355	-0.042672	72.548706	23.719549	103.407555	-2.262723	0.000000	2.185262	0.000000	0.000000	0.000000	-0.625857	0.076992	0.310031	0.000000	0.000000	2.000000	67.000000	0.000000
3798.635839	0.143168	0.529355	-0.042672	72.548706	23.719549	103.407555	-2.262723	0.000000	2.185262	0.000000	0.000000	0.000000	-0.625857	0.076992	0.310031	0.000000	0.000000	2.000000	67.000000	0.000000
3798.639172	0.143168	0.529355	-0.042672	72.548706	23.719549	103.407555	-2.262723	0.000000	2.185262	0.000000	0.000000	0.000000	-0.625857	0.076992	0.310031	0.000000	0.000000	2.000000	67.000000	0.000000
3798.642506	0.140912	0.529664	-0.041416	72.516342	23.494930	102.753334	-2.158413	0.000000	2.133590	0.000000	0.000000	0.000000	-0.676830	0.092810	0.376713	0.000000	0.000000	2.000000	67.000000	0.000000
3798.645839	0.140912	0.529664	-0.041416	72.516342	23.494930	102.753334	-2.158413	0.000000	2.133590	0.000000	0.000000	0.000000	-0.676830	0.092810	0.376713	0.000000	0.000000	2.000000	67.000000	0.000000
3798.649172	0.140912	0.529664	-0.041416	72.516342	23.494930	102.753334	-2.158413	0.000000	2.133590	0.000000	0.000000	0.000000	-0.676830	0.092810	0.376713	0.000000	0.000000	2.000000	67.000000	0.000000
3798.652506	0.138490	0.529926	-0.040113	72.740631	23.370438	102.287628	-2.045609	0.000000	2.070804	0.000000	0.000000	0.000000	-0.726555	0.078540	0.390982	0.000000	0.000000	2.000000	67.000000	0.000000
3798.655839	0.138490	0.529926	-0.040113	72.740631	23.370438	102.287628	-2.045609	0.000000	2.070804	0.000000	0.000000	0.000000	-0.726555	0.078540	0.390982	0.000000	0.000000	2.000000	67.000000	0.000000
3798.659172	0.138490	0.529926	-0.040113	72.740631	23.370438	102.287628	-2.045609	0.000000	2.070804	0.000000	0.000000	0.000000	-0.726555	0.078540	0.390982	0.000000	0.000000	2.000000	67.000000	0.000000
3798.662506	0.135896	0.530101	-0.038849	73.254684	23.387608	101.952194	-1.924516	0.000000	2.005641	0.000000	0.000000	0.000000	-0.778375	0.052739	0.379086	0.000000	0.000000	2.000000	67.000000	0.000000
3798.665839	0.135896	0.530101	-0.038849	73.254684	23.387608	101.952194	-1.924516	0.000000	2.005641	0.000000	0.000000	0.000000	-0.778375	0.052739	0.379086	0.000000	0.000000	2.000000	67.000000	0.000000
3798.669172	0.135896	0.530101	-0.038849	73.254684	23.387608	101.952194	-1.924516	0.000000	2.005641	0.000000	0.000000	0.000000	-0.778375	0.052739	0.379086	0.000000	0.000000	2.000000	67.000000	0.000000
3798.672506	0.133269	0.530323	-0.037464	73.795784	23.386890	101.586830	-1.794787	0.000000	1.942459	0.000000	0.000000	0.000000	-0.788143	0.066438	0.415644	0.000000	0.000000	2.000000	67.000000	0.000000
3798.675839	0.133269	0.530323	-0.037464	73.795784	23.386890	101.586830	-1.794787	0.000000	1.942459	0.000000	0.000000	0.000000	-0.788143	0.066438	0.415644	0.000000	0.000000	2.000000	67.000000	0.000000
3798.679172	0.133269	0.530323	-0.037464	73.795784	23.386890	101.586830	-1.794787	0.000000	1.942459	0.000000	0.000000	0.000000	-0.788143	0.066438	0.415644	0.000000	0.000000	2.000000	67.000000	0.000000
3798.682506	0.130594	0.530559	-0.035994	74.296700	23.345251	101.285095	-1.663430	0.000000	1.873186	0.000000	0.000000	0.000000	-0.802247	0.070815	0.440835	0.000000	0.000000	2.000000	67.000000	0.000000
3798.685839	0.130594	0.530559	-0.035994	74.296700	23.345251	101.285095	-1.663430	0.000000	1.873186	0.000000	0.000000	0.000000	-0.802247	0.070815	0.440835	0.000000	0.000000	2.000000	67.000000	0.000000
3798.689172	0.130594	0.530559	-0.035994	74.296700	23.345251	101.285095	-1.663430	0.000000	1.873186	0.000000	0.000000	0.000000	-0.802247	0.070815	0.440835	0.000000	0.000000	2.000000	67.000000	0.000000
3798.692506	0.127985	0.530793	-0.034427	74.750854	23.272049	101.225746	-1.529722	0.000000	1.799713	0.000000	0.000000	0.000000	-0.782830	0.070134	0.470149	0.000000	0.000000	2.000000	67.000000	0.000000
3798.695839	0.127985	0.530793	-0.034427	74.750854	23.272049	101.225746	-1.529722	0.000000	1.799713	0.000000	0.000000	0.000000	-0.782830	0.070134	0.470149	0.000000	0.000000	2.000000	67.000000	0.000000
3798.699172	0.127985	0.530793	-0.034427	74.750854	23.272049	101.225746	-1.529722	0.000000	1.799713	0.000000	0.000000	0.000000	-0.782830	0.070134	0.470149	0.000000	0.000000	2.000000	67.000000	0.000000
3798.702506	0.125437	0.531048	-0.032765	75.154221	23.192368	101.439781	-1.399250	0.000000	1.721355	0.000000	0.000000	0.000000	-0.764381	0.076651	0.498668	0.000000	0.000000	2.000000	67.000000	0.000000
3798.705839	0.125437	0.531048	-0.032765	75.154221	23.192368	101.439781	-1.399250	0.000000	1.721355	0.000000	0.000000	0.000000	-0.764381	0.076651	0.498668	0.000000	0.000000	2.000000	67.000000	0.000000
3798.709172	0.125437	0.531048	-0.032765	75.154221	23.192368	101.439781	-1.399250	0.000000	1.721355	0.000000	0.000000	0.000000	-0.764381	0.076651	0.498668	0.000000	0.000000	2.000000	67.000000	0.000000
3798.712506	0.123014	0.531365	-0.031009	75.496918	23.098032	101.700996	-1.271853	0.000000	1.638244	0.000000	0.000000	0.000000	-0.727023	0.095172	0.526679	0.000000	0.000000	2.000000	67.000000	0.000000
3798.715839	0.123014	0.531365	-0.031009	75.496918	23.098032	101.700996	-1.271853	0.000000	1.638244	0.000000	0.000000	0.000000	-0.727023	0.095172	0.526679	0.000000	0.000000	2.000000	67.000000	0.000000
3798.719172	0.123014	0.531365	-0.031009	75.496918	23.098032	101.700996	-1.271853	0.000000	1.638244	0.000000	0.000000	0.000000	-0.727023	0.095172	0.526679	0.000000	0.000000	2.000000	67.000000	0.000000
3798.722506	0.120759	0.531698	-0.029232	75.780769	22.997143	101.932289	-1.150683	0.000000	1.550464	0.000000	0.000000	0.000000	-0.676544	0.099653	0.533310	0.000000	0.000000	2.000000	67.000000	0.000000
3798.725839	0.120759	0.531698	-0.029232	75.780769	22.997143	101.932289	-1.150683	0.000000	1.550464	0.000000	0.000000	0.000000	-0.676544	0.099653	0.533310	0.000000	0.000000	2.000000	67.000000	0.000000
3798.729172	0.120759	0.531698	-0.029232	75.780769	22.997143	101.932289	-1.150683	0.000000	1.550464	0.000000	0.000000	0.000000	-0.676544	0.099653	0.533310	0.000000	0.000000	2.000000	67.000000	0.000000
3798.732506	0.118746	0.532028	-0.027401	76.004395	22.881262	102.123032	-1.037926	0.000000	1.461579	0.000000	0.000000	0.000000	-0.603787	0.098987	0.549224	0.000000	0.000000	2.000000	67.000000	0.000000
3798.735839	0.118746	0.532028	-0.027401	76.004395	22.881262	102.123032	-1.037926	0.000000	1.461579	0.000000	0.000000	0.000000	-0.603787	0.098987	0.549224	0.000000	0.000000	2.000000	67.000000	0.000000
3798.739172	0.118746	0.532028	-0.027401	76.004395	22.881262	102.123032	-1.037926	0.000000	1.461579	0.000000	0.000000	0.000000	-0.603787	0.098987	0.549224	0.000000	0.000000	2.000000	67.000000	0.000000
3798.742506	0.116923	0.532372	-0.025548	76.188400	22.766975	102.288971	-0.937294	0.000000	1.370041	0.000000	0.000000	0.000000	-0.546780	0.103450	0.555885	0.000000	0.000000	2.000000	67.000000	0.000000
3798.745839	0.116923	0.532372	-0.025548	76.188400	22.766975	102.288971	-0.937294	0.000000	1.370041	0.000000	0.000000	0.000000	-0.546780	0.103450	0.555885	0.000000	0.000000	2.000000	67.000000	0.000000
3798.749172	0.116923	0.532372	-0.025548	76.188400	22.766975	102.288971	-0.937294	0.000000	1.370041	0.000000	0.000000	0.000000	-0.546780	0.103450	0.555885	0.000000	0.000000	2.000000	67.000000	0.000000
3798.752506	0.115301	0.532725	-0.023717	76.365433	22.678596	102.453728	-0.846164	0.000000	1.277394	0.000000	0.000000	0.000000	-0.486560	0.105750	0.549207	0.000000	0.000000	2.000000	67.000000	0.000000
3798.755839	0.115301	0.532725	-0.023717	76.365433	22.678596	102.453728	-0.846164	0.000000	1.277394	0.000000	0.000000	0.000000	-0.486560	0.105750	0.549207	0.000000	0.000000	2.000000	67.000000	0.000000
3798.759172	0.115301	0.532725	-0.023717	76.365433	22.678596	102.453728	-0.846164	0.000000	1.277394	0.000000	0.000000	0.000000	-0.486560	0.105750	0.549207	0.000000	0.000000	2.000000	67.000000	0.000000
3798.762506	0.113805	0.533062	-0.021950	76.630112	22.661526	102.652283	-0.765071	0.000000	1.185859	0.000000	0.000000	0.000000	-0.449025	0.101147	0.530078	0.000000	0.000000	2.000000	67.000000	0.000000
3798.765839	0.113805	0.533062	-0.021950	76.630112	22.661526	102.652283	-0.765071	0.000000	1.185859	0.000000	0.000000	0.000000	-0.449025	0.101147	0.530078	0.000000	0.000000	2.000000	67.000000	0.000000
3798.769172	0.113805	0.533062	-0.021950	76.630112	22.661526	102.652283	-0.765071	0.000000	1.185859	0.000000	0.000000	0.000000	-0.449025	0.101147	0.530078	0.000000	0.000000	2.000000	67.000000	0.000000
3798.772506	0.112415	0.533345	-0.020324	77.054047	22.751282	102.904686	-0.690234	0.000000	1.097513	0.000000	0.000000	0.000000	-0.416944	0.084770	0.487805	0.000000	0.000000	2.000000	67.000000	0.000000
3798.775839	0.112415	0.533345	-0.020324	77.054047	22.751282	102.904686	-0.690234	0.000000	1.097513	0.000000	0.000000	0.000000	-0.416944	0.084770	0.487805	0.000000	0.000000	2.000000	67.000000	0.000000
3798.779172	0.112415	0.533345	-0.020324	77.054047	22.751282	102.904686	-0.690234	0.000000	1.097513	0.000000	0.000000	0.000000	-0.416944	0.084770	0.487805	0.000000	0.000000	2.000000	67.000000	0.000000
3798.782506	0.111155	0.533612	-0.018759	77.553650	22.912584	103.198112	-0.620743	0.000000	1.016212	0.000000	0.000000	0.000000	-0.378020	0.080066	0.469518	0.000000	0.000000	2.000000	67.000000	0.000000
3798.785839	0.111155	0.533612	-0.018759	77.553650	22.912584	103.198112	-0.620743	0.000000	1.016212	0.000000	0.000000	0.000000	-0.378020	0.080066	0.469518	0.000000	0.000000	2.000000	67.000000	0.000000
3798.789172	0.111155	0.533612	-0.018759	77.553650	22.912584	103.198112	-0.620743	0.000000	1.016212	0.000000	0.000000	0.000000	-0.378020	0.080066	0.469518	0.000000	0.000000	2.000000	67.000000	0.000000
3798.792506	0.110028	0.533823	-0.017338	78.062424	23.172419	103.588997	-0.557740	0.000000	0.937959	0.000000	0.000000	0.000000	-0.338185	0.063549	0.426469	0.000000	0.000000	2.000000	67.000000	0.000000
3798.795839	0.110028	0.533823	-0.017338	78.062424	23.172419	103.588997	-0.557740	0.000000	0.937959	0.000000	0.000000	0.000000	-0.338185	0.063549	0.426469	0.000000	0.000000	2.000000	67.000000	0.000000
3798.799172	0.110028	0.533823	-0.017338	78.062424	23.172419	103.588997	-0.557740	0.000000	0.937959	0.000000	0.000000	0.000000	-0.338185	0.063549	0.426469	0.000000	0.000000	2.000000	67.000000	0.000000
3798.802506	0.109092	0.534003	-0.016009	78.556419	23.511030	104.048759	-0.501376	0.000000	0.866881	0.000000	0.000000	0.000000	-0.280553	0.053923	0.398684	0.000000	0.000000	2.000000	67.000000	0.000000
3798.805839	0.109092	0.534003	-0.016009	78.556419	23.511030	104.048759	-0.501376	0.000000	0.866881	0.000000	0.000000	0.000000	-0.280553	0.053923	0.398684	0.000000	0.000000	2.000000	67.000000	0.000000
3798.809172	0.109092	0.534003	-0.016009	78.556419	23.511030	104.048759	-0.501376	0.000000	0.866881	0.000000	0.000000	0.000000	-0.280553	0.053923	0.398684	0.000000	0.000000	2.000000	67.000000	0.000000
3798.812506	0.108296	0.534103	-0.014817	79.020531	23.878834	104.511711	-0.454617	0.000000	0.800434	0.000000	0.000000	0.000000	-0.238948	0.029857	0.357646	0.000000	0.000000	2.000000	67.000000	0.000000
3798.815839	0.108296	0.534103	-0.014817	79.020531	23.878834	104.511711	-0.454617	0.000000	0.800434	0.000000	0.000000	0.000000	-0.238948	0.029857	0.357646	0.000000	0.000000	2.000000	67.000000	0.000000
3798.819172	0.108296	0.534103	-0.014817	79.020531	23.878834	104.511711	-0.454617	0.000000	0.800434	0.000000	0.000000	0.000000	-0.238948	0.029857	0.357646	0.000000	0.000000	2.000000	67.000000	0.000000
3798.822506	0.107690	0.534179	-0.013737	79.457878	24.202681	104.878456	-0.414793	0.000000	0.740826	0.000000	0.000000	0.000000	-0.181679	0.022755	0.323771	0.000000	0.000000	2.000000	67.000000	0.000000
3798.825839	0.107690	0.534179	-0.013737	79.457878	24.202681	104.878456	-0.414793	0.000000	0.740826	0.000000	0.000000	0.000000	-0.181679	0.022755	0.323771	0.000000	0.000000	2.000000	67.000000	0.000000
3798.829172	0.107690	0.534179	-0.013737	79.457878	24.202681	104.878456	-0.414793	0.000000	0.740826	0.000000	0.000000	0.000000	-0.181679	0.022755	0.323771	0.000000	0.000000	2.000000	67.000000	0.000000
3798.832506	0.107293	0.534240	-0.012798	79.857475	24.441814	105.118011	-0.384513	0.000000	0.686864	0.000000	0.000000	0.000000	-0.119151	0.018358	0.281832	0.000000	0.000000	2.000000	67.000000	0.000000
3798.835839	0.107293	0.534240	-0.012798	79.857475	24.441814	105.118011	-0.384513	0.000000	0.686864	0.000000	0.000000	0.000000	-0.119151	0.018358	0.281832	0.000000	0.000000	2.000000	67.000000	0.000000
3798.839172	0.107293	0.534240	-0.012798	79.857475	24.441814	105.118011	-0.384513	0.000000	0.686864	0.000000	0.000000	0.000000	-0.119151	0.018358	0.281832	0.000000	0.000000	2.000000	67.000000	0.000000
3798.842506	0.107293	0.534240	-0.012798	80.217087	24.562401	105.182144	-0.364654	0.000000	0.639892	0.000000	0.000000	0.000000	-0.119151	0.018358	0.281832	0.000000	0.000000	2.000000	67.000000	0.000000
3798.845839	0.107090	0.534277	-0.011970	80.217087	24.562401	105.182144	-0.364654	0.000000	0.639892	0.000000	0.000000	0.000000	-0.060778	0.011273	0.248426	0.000000	0.000000	2.000000	67.000000	0.000000
3798.849172	0.107090	0.534277	-0.011970	80.217087	24.562401	105.182144	-0.364654	0.000000	0.639892	0.000000	0.000000	0.000000	-0.060778	0.011273	0.248426	0.000000	0.000000	2.000000	67.000000	0.000000
3798.852506	0.107125	0.534316	-0.011267	80.535645	24.602407	105.121567	-0.364654	0.000000	0.639892	0.000000	0.000000	0.000000	0.010409	0.011726	0.210845	0.000000	0.000000	2.000000	67.000000	0.000000
3798.855839	0.107125	0.534316	-0.011267	80.535645	24.602407	105.121567	-0.364654	0.000000	0.639892	0.000000	0.000000	0.000000	0.010409	0.011726	0.210845	0.000000	0.000000	2.000000	67.000000	0.000000
3798.859172	0.107125	0.534316	-0.011267	80.535645	24.602407	105.121567	-0.364654	0.000000	0.639892	0.000000	0.000000	0.000000	0.010409	0.011726	0.210845	0.000000	0.000000	2.000000	67.000000	0.000000
3798.862506	0.107125	0.534316	-0.011267	80.802048	24.621063	105.023560	-0.356260	0.000000	0.563347	0.000000	0.000000	0.000000	0.010409	0.011726	0.210845	0.000000	0.000000	2.000000	67.000000	0.000000
3798.865839	0.107356	0.534357	-0.010679	80.802048	24.621063	105.023560	-0.356260	0.000000	0.563347	0.000000	0.000000	0.000000	0.069261	0.012209	0.176327	0.000000	0.000000	2.000000	67.000000	0.000000
3798.869172	0.107356	0.534357	-0.010679	80.802048	24.621063	105.023560	-0.356260	0.000000	0.563347	0.000000	0.000000	0.000000	0.069261	0.012209	0.176327	0.000000	0.000000	2.000000	67.000000	0.000000
3798.872506	0.107700	0.534374	-0.010182	81.021011	24.631102	104.912613	-0.356260	0.000000	0.563347	0.000000	0.000000	0.000000	0.103196	0.005160	0.149104	0.000000	0.000000	2.000000	67.000000	0.000000
3798.875839	0.107700	0.534374	-0.010182	81.021011	24.631102	104.912613	-0.356260	0.000000	0.563347	0.000000	0.000000	0.000000	0.103196	0.005160	0.149104	0.000000	0.000000	2.000000	67.000000	0.000000
3798.879172	0.107700	0.534374	-0.010182	81.021011	24.631102	104.912613	-0.356260	0.000000	0.563347	0.000000	0.000000	0.000000	0.103196	0.005160	0.149104	0.000000	0.000000	2.000000	67.000000	0.000000
3798.882506	0.107700	0.534374	-0.010182	81.185165	24.583355	104.740013	-0.385002	0.000000	0.509108	0.000000	0.000000	0.000000	0.103196	0.005160	0.149104	0.000000	0.000000	2.000000	67.000000	0.000000
3798.885839	0.108109	0.534402	-0.009793	81.185165	24.583355	104.740013	-0.385002	0.000000	0.509108	0.000000	0.000000	0.000000	0.122553	0.008378	0.116879	0.000000	0.000000	2.000000	67.000000	0.000000
3798.889172	0.108109	0.534402	-0.009793	81.185165	24.583355	104.740013	-0.385002	0.000000	0.509108	0.000000	0.000000	0.000000	0.122553	0.008378	0.116879	0.000000	0.000000	2.000000	67.000000	0.000000
3798.892506	0.108546	0.534407	-0.009473	81.311852	24.455185	104.479004	-0.385002	0.000000	0.509108	0.000000	0.000000	0.000000	0.131124	0.001365	0.095731	0.000000	0.000000	2.000000	67.000000	0.000000
3798.895839	0.108546	0.534407	-0.009473	81.311852	24.455185	104.479004	-0.385002	0.000000	0.509108	0.000000	0.000000	0.000000	0.131124	0.001365	0.095731	0.000000	0.000000	2.000000	67.000000	0.000000
3798.899172	0.108546	0.534407	-0.009473	81.311852	24.455185	104.479004	-0.385002	0.000000	0.509108	0.000000	0.000000	0.000000	0.131124	0.001365	0.095731	0.000000	0.000000	2.000000	67.000000	0.000000
3798.902506	0.108546	0.534407	-0.009473	81.402069	24.327396	104.224350	-0.427282	0.000000	0.473674	0.000000	0.000000	0.000000	0.131124	0.001365	0.095731	0.000000	0.000000	2.000000	67.000000	0.000000
3798.905839	0.109054	0.534388	-0.009235	81.402069	24.327396	104.224350	-0.427282	0.000000	0.473674	0.000000	0.000000	0.000000	0.152445	-0.005633	0.071466	0.000000	0.000000	2.000000	67.000000	0.000000
3798.909172	0.109054	0.534388	-0.009235	81.402069	24.327396	104.224350	-0.427282	0.000000	0.473674	0.000000	0.000000	0.000000	0.152445	-0.005633	0.071466	0.000000	0.000000	2.000000	67.000000	0.000000
3798.912506	0.109643	0.534353	-0.009037	81.431610	24.287319	104.087166	-0.427282	0.000000	0.473674	0.000000	0.000000	0.000000	0.176774	-0.010511	0.059476	0.000000	0.000000	2.000000	67.000000	0.000000
3798.915839	0.109643	0.534353	-0.009037	81.431610	24.287319	104.087166	-0.427282	0.000000	0.473674	0.000000	0.000000	0.000000	0.176774	-0.010511	0.059476	0.000000	0.000000	2.000000	67.000000	0.000000
3798.919172	0.109643	0.534353	-0.009037	81.431610	24.287319	104.087166	-0.427282	0.000000	0.473674	0.000000	0.000000	0.000000	0.176774	-0.010511	0.059476	0.000000	0.000000	2.000000	67.000000	0.000000
3798.922506	0.109643	0.534353	-0.009037	81.422409	24.354797	104.075645	-0.482152	0.000000	0.451850	0.000000	0.000000	0.000000	0.176774	-0.010511	0.059476	0.000000	0.000000	2.000000	67.000000	0.000000
3798.925839	0.110345	0.534320	-0.008935	81.422409	24.354797	104.075645	-0.482152	0.000000	0.451850	0.000000	0.000000	0.000000	0.210553	-0.009958	0.030693	0.000000	0.000000	2.000000	67.000000	0.000000
3798.929172	0.110345	0.534320	-0.008935	81.422409	24.354797	104.075645	-0.482152	0.000000	0.451850	0.000000	0.000000	0.000000	0.210553	-0.009958	0.030693	0.000000	0.000000	2.000000	67.000000	0.000000
3798.932506	0.111158	0.534303	-0.008841	81.410118	24.434841	104.060341	-0.482152	0.000000	0.451850	0.000000	0.000000	0.000000	0.244004	-0.005143	0.027989	0.000000	0.000000	2.000000	67.000000	0.000000
3798.935839	0.111158	0.534303	-0.008841	81.410118	24.434841	104.060341	-0.482152	0.000000	0.451850	0.000000	0.000000	0.000000	0.244004	-0.005143	0.027989	0.000000	0.000000	2.000000	67.000000	0.000000
3798.939172	0.111158	0.534303	-0.008841	81.410118	24.434841	104.060341	-0.482152	0.000000	0.451850	0.000000	0.000000	0.000000	0.244004	-0.005143	0.027989	0.000000	0.000000	2.000000	67.000000	0.000000
3798.942506	0.111158	0.534303	-0.008841	81.391617	24.515547	104.037422	-0.557911	0.000000	0.442069	0.000000	0.000000	0.000000	0.244004	-0.005143	0.027989	0.000000	0.000000	2.000000	67.000000	0.000000
3798.945839	0.112041	0.534302	-0.008747	81.391617	24.515547	104.037422	-0.557911	0.000000	0.442069	0.000000	0.000000	0.000000	0.264726	-0.000304	0.028293	0.000000	0.000000	2.000000	67.000000	0.000000
3798.949172	0.112041	0.534302	-0.008747	81.391617	24.515547	104.037422	-0.557911	0.000000	0.442069	0.000000	0.000000	0.000000	0.264726	-0.000304	0.028293	0.000000	0.000000	2.000000	67.000000	0.000000
3798.952506	0.113028	0.534351	-0.008690	81.373154	24.607176	104.014580	-0.557911	0.000000	0.442069	0.000000	0.000000	0.000000	0.296254	0.014813	0.017261	0.000000	0.000000	2.000000	67.000000	0.000000
3798.955839	0.113028	0.534351	-0.008690	81.373154	24.607176	104.014580	-0.557911	0.000000	0.442069	0.000000	0.000000	0.000000	0.296254	0.014813	0.017261	0.000000	0.000000	2.000000	67.000000	0.000000
3798.959172	0.113028	0.534351	-0.008690	81.373154	24.607176	104.014580	-0.557911	0.000000	0.442069	0.000000	0.000000	0.000000	0.296254	0.014813	0.017261	0.000000	0.000000	2.000000	67.000000	0.000000
3798.962506	0.114033	0.534384	-0.008658	81.351601	24.700691	103.988113	-0.651408	0.000000	0.434477	0.000000	0.000000	0.000000	0.301439	0.009968	0.009434	0.000000	0.000000	2.000000	67.000000	0.000000
3798.965839	0.114033	0.534384	-0.008658	81.351601	24.700691	103.988113	-0.651408	0.000000	0.434477	0.000000	0.000000	0.000000	0.301439	0.009968	0.009434	0.000000	0.000000	2.000000	67.000000	0.000000
3798.969172	0.114033	0.534384	-0.008658	81.351601	24.700691	103.988113	-0.651408	0.000000	0.434477	0.000000	0.000000	0.000000	0.301439	0.009968	0.009434	0.000000	0.000000	2.000000	67.000000	0.000000
3798.972506	0.115036	0.534468	-0.008637	81.329773	24.804909	103.971527	-0.701648	0.000000	0.432905	0.000000	0.000000	0.000000	0.300993	0.025148	0.006292	0.000000	0.000000	2.000000	67.000000	0.000000
3798.975839	0.115036	0.534468	-0.008637	81.329773	24.804909	103.971527	-0.701648	0.000000	0.432905	0.000000	0.000000	0.000000	0.300993	0.025148	0.006292	0.000000	0.000000	2.000000	67.000000	0.000000
3798.979172	0.115036	0.534468	-0.008637	81.329773	24.804909	103.971527	-0.701648	0.000000	0.432905	0.000000	0.000000	0.000000	0.300993	0.025148	0.006292	0.000000	0.000000	2.000000	67.000000	0.000000
3798.982506	0.116066	0.534568	-0.008606	81.302094	24.891237	103.937820	-0.751814	0.000000	0.431856	0.000000	0.000000	0.000000	0.308981	0.030018	0.009474	0.000000	0.000000	2.000000	67.000000	0.000000
3798.985839	0.116066	0.534568	-0.008606	81.302094	24.891237	103.937820	-0.751814	0.000000	0.431856	0.000000	0.000000	0.000000	0.308981	0.030018	0.009474	0.000000	0.000000	2.000000	67.000000	0.000000
3798.989172	0.116066	0.534568	-0.008606	81.302094	24.891237	103.937820	-0.751814	0.000000	0.431856	0.000000	0.000000	0.000000	0.308981	0.030018	0.009474	0.000000	0.000000	2.000000	67.000000	0.000000
3798.992506	0.117107	0.534661	-0.008623	81.274132	24.993811	103.914040	-0.803311	0.000000	0.430277	0.000000	0.000000	0.000000	0.312359	0.027882	-0.005192	0.000000	0.000000	2.000000	67.000000	0.000000
3798.995839	0.117107	0.534661	-0.008623	81.274132	24.993811	103.914040	-0.803311	0.000000	0.430277	0.000000	0.000000	0.000000	0.312359	0.027882	-0.005192	0.000000	0.000000	2.000000	67.000000	0.000000
3798.999172	0.117107	0.534661	-0.008623	81.274132	24.993811	103.914040	-0.803311	0.000000	0.430277	0.000000	0.000000	0.000000	0.312359	0.027882	-0.005192	0.000000	0.000000	2.000000	67.000000	0.000000
3799.002506	0.118233	0.534779	-0.008669	81.249474	25.097769	103.884361	-0.855370	0.000000	0.431142	0.000000	0.000000	0.000000	0.337724	0.035528	-0.013896	0.000000	0.000000	2.000000	67.000000	0.000000
3799.005839	0.118233	0.534779	-0.008669	81.249474	25.097769	103.884361	-0.855370	0.000000	0.431142	0.000000	0.000000	0.000000	0.337724	0.035528	-0.013896	0.000000	0.000000	2.000000	67.000000	0.000000
3799.009172	0.118233	0.534779	-0.008669	81.249474	25.097769	103.884361	-0.855370	0.000000	0.431142	0.000000	0.000000	0.000000	0.337724	0.035528	-0.013896	0.000000	0.000000	2.000000	67.000000	0.000000
3799.012506	0.119429	0.534889	-0.008713	81.221748	25.206448	103.851242	-0.911658	0.000000	0.433458	0.000000	0.000000	0.000000	0.358805	0.032791	-0.013125	0.000000	0.000000	2.000000	67.000000	0.000000
3799.015839	0.119429	0.534889	-0.008713	81.221748	25.206448	103.851242	-0.911658	0.000000	0.433458	0.000000	0.000000	0.000000	0.358805	0.032791	-0.013125	0.000000	0.000000	2.000000	67.000000	0.000000
3799.019172	0.119429	0.534889	-0.008713	81.221748	25.206448	103.851242	-0.911658	0.000000	0.433458	0.000000	0.000000	0.000000	0.358805	0.032791	-0.013125	0.000000	0.000000	2.000000	67.000000	0.000000
3799.022506	0.120653	0.534989	-0.008743	81.192345	25.301851	103.795662	-0.971459	0.000000	0.435646	0.000000	0.000000	0.000000	0.367153	0.030063	-0.009088	0.000000	0.000000	2.000000	67.000000	0.000000
3799.025839	0.120653	0.534989	-0.008743	81.192345	25.301851	103.795662	-0.971459	0.000000	0.435646	0.000000	0.000000	0.000000	0.367153	0.030063	-0.009088	0.000000	0.000000	2.000000	67.000000	0.000000
3799.029172	0.120653	0.534989	-0.008743	81.192345	25.301851	103.795662	-0.971459	0.000000	0.435646	0.000000	0.000000	0.000000	0.367153	0.030063	-0.009088	0.000000	0.000000	2.000000	67.000000	0.000000
3799.032506	0.121887	0.535122	-0.008740	81.160690	25.297560	103.617905	-1.032651	0.000000	0.437161	0.000000	0.000000	0.000000	0.370323	0.039848	0.000881	0.000000	0.000000	2.000000	67.000000	0.000000
3799.035839	0.121887	0.535122	-0.008740	81.160690	25.297560	103.617905	-1.032651	0.000000	0.437161	0.000000	0.000000	0.000000	0.370323	0.039848	0.000881	0.000000	0.000000	2.000000	67.000000	0.000000
3799.039172	0.121887	0.535122	-0.008740	81.160690	25.297560	103.617905	-1.032651	0.000000	0.437161	0.000000	0.000000	0.000000	0.370323	0.039848	0.000881	0.000000	0.000000	2.000000	67.000000	0.000000
3799.042506	0.123059	0.535255	-0.008723	81.120773	25.060349	103.162094	-1.094372	0.000000	0.437014	0.000000	0.000000	0.000000	0.351395	0.039852	0.005089	0.000000	0.000000	2.000000	67.000000	0.000000
3799.045839	0.123059	0.535255	-0.008723	81.120773	25.060349	103.162094	-1.094372	0.000000	0.437014	0.000000	0.000000	0.000000	0.351395	0.039852	0.005089	0.000000	0.000000	2.000000	67.000000	0.000000
3799.049172	0.123059	0.535255	-0.008723	81.120773	25.060349	103.162094	-1.094372	0.000000	0.437014	0.000000	0.000000	0.000000	0.351395	0.039852	0.005089	0.000000	0.000000	2.000000	67.000000	0.000000
3799.052506	0.124091	0.535446	-0.008636	81.084496	24.572580	102.418549	-1.152937	0.000000	0.436166	0.000000	0.000000	0.000000	0.309607	0.057270	0.026248	0.000000	0.000000	2.000000	67.000000	0.000000
3799.055839	0.124091	0.535446	-0.008636	81.084496	24.572580	102.418549	-1.152937	0.000000	0.436166	0.000000	0.000000	0.000000	0.309607	0.057270	0.026248	0.000000	0.000000	2.000000	67.000000	0.000000
3799.059172	0.124091	0.535446	-0.008636	81.084496	24.572580	102.418549	-1.152937	0.000000	0.436166	0.000000	0.000000	0.000000	0.309607	0.057270	0.026248	0.000000	0.000000	2.000000	67.000000	0.000000
3799.062506	0.124091	0.535446	-0.008636	81.056702	23.926952	101.495781	-1.204538	0.000000	0.431791	0.000000	0.000000	0.000000	0.309607	0.057270	0.026248	0.000000	0.000000	2.000000	67.000000	0.000000
3799.065839	0.125002	0.535627	-0.008493	81.056702	23.926952	101.495781	-1.204538	0.000000	0.431791	0.000000	0.000000	0.000000	0.273397	0.054561	0.042888	0.000000	0.000000	2.000000	67.000000	0.000000
3799.069172	0.125002	0.535627	-0.008493	81.056702	23.926952	101.495781	-1.204538	0.000000	0.431791	0.000000	0.000000	0.000000	0.273397	0.054561	0.042888	0.000000	0.000000	2.000000	67.000000	0.000000
3799.072506	0.125850	0.535810	-0.008334	81.031013	23.334028	100.649811	-1.204538	0.000000	0.431791	0.000000	0.000000	0.000000	0.254484	0.054625	0.047663	0.000000	0.000000	2.000000	67.000000	0.000000
3799.075839	0.125850	0.535810	-0.008334	81.031013	23.334028	100.649811	-1.204538	0.000000	0.431791	0.000000	0.000000	0.000000	0.254484	0.054625	0.047663	0.000000	0.000000	2.000000	67.000000	0.000000
3799.079172	0.125850	0.535810	-0.008334	81.031013	23.334028	100.649811	-1.204538	0.000000	0.431791	0.000000	0.000000	0.000000	0.254484	0.054625	0.047663	0.000000	0.000000	2.000000	67.000000	0.000000
3799.082506	0.125850	0.535810	-0.008334	81.004745	22.957779	100.081223	-1.292518	0.000000	0.416699	0.000000	0.000000	0.000000	0.254484	0.054625	0.047663	0.000000	0.000000	2.000000	67.000000	0.000000
3799.085839	0.126630	0.535975	-0.008177	81.004745	22.957779	100.081223	-1.292518	0.000000	0.416699	0.000000	0.000000	0.000000	0.234002	0.049766	0.047083	0.000000	0.000000	2.000000	67.000000	0.000000
3799.089172	0.126630	0.535975	-0.008177	81.004745	22.957779	100.081223	-1.292518	0.000000	0.416699	0.000000	0.000000	0.000000	0.234002	0.049766	0.047083	0.000000	0.000000	2.000000	67.000000	0.000000
3799.092506	0.127359	0.536083	-0.008042	80.972649	22.927502	99.948418	-1.292518	0.000000	0.416699	0.000000	0.000000	0.000000	0.218687	0.032393	0.040590	0.000000	0.000000	2.000000	67.000000	0.000000
3799.095839	0.127359	0.536083	-0.008042	80.972649	22.927502	99.948418	-1.292518	0.000000	0.416699	0.000000	0.000000	0.000000	0.218687	0.032393	0.040590	0.000000	0.000000	2.000000	67.000000	0.000000
3799.099172	0.127359	0.536083	-0.008042	80.972649	22.927502	99.948418	-1.292518	0.000000	0.416699	0.000000	0.000000	0.000000	0.218687	0.032393	0.040590	0.000000	0.000000	2.000000	67.000000	0.000000
3799.102506	0.127359	0.536083	-0.008042	80.950760	22.997072	99.940796	-1.367966	0.000000	0.402087	0.000000	0.000000	0.000000	0.218687	0.032393	0.040590	0.000000	0.000000	2.000000	67.000000	0.000000
3799.105839	0.128052	0.536142	-0.007956	80.950760	22.997072	99.940796	-1.367966	0.000000	0.402087	0.000000	0.000000	0.000000	0.207806	0.017698	0.025668	0.000000	0.000000	2.000000	67.000000	0.000000
3799.109172	0.128052	0.536142	-0.007956	80.950760	22.997072	99.940796	-1.367966	0.000000	0.402087	0.000000	0.000000	0.000000	0.207806	0.017698	0.025668	0.000000	0.000000	2.000000	67.000000	0.000000
3799.112506	0.128677	0.536160	-0.007867	80.935211	23.058388	99.928513	-1.367966	0.000000	0.402087	0.000000	0.000000	0.000000	0.187543	0.005159	0.026625	0.000000	0.000000	2.000000	67.000000	0.000000
3799.115839	0.128677	0.536160	-0.007867	80.935211	23.058388	99.928513	-1.367966	0.000000	0.402087	0.000000	0.000000	0.000000	0.187543	0.005159	0.026625	0.000000	0.000000	2.000000	67.000000	0.000000
3799.119172	0.128677	0.536160	-0.007867	80.935211	23.058388	99.928513	-1.367966	0.000000	0.402087	0.000000	0.000000	0.000000	0.187543	0.005159	0.026625	0.000000	0.000000	2.000000	67.000000	0.000000
3799.122506	0.128677	0.536160	-0.007867	80.929008	23.116081	99.923592	-1.433857	0.000000	0.393371	0.000000	0.000000	0.000000	0.187543	0.005159	0.026625	0.000000	0.000000	2.000000	67.000000	0.000000
3799.125839	0.129217	0.536137	-0.007838	80.929008	23.116081	99.923592	-1.433857	0.000000	0.393371	0.000000	0.000000	0.000000	0.161832	-0.006802	0.008835	0.000000	0.000000	2.000000	67.000000	0.000000
3799.129172	0.129217	0.536137	-0.007838	80.929008	23.116081	99.923592	-1.433857	0.000000	0.393371	0.000000	0.000000	0.000000	0.161832	-0.006802	0.008835	0.000000	0.000000	2.000000	67.000000	0.000000
3799.132506	0.129217	0.536137	-0.007838	80.922768	23.162916	99.918671	-1.433857	0.000000	0.393371	0.000000	0.000000	0.000000	0.161832	-0.006802	0.008835	0.000000	0.000000	2.000000	67.000000	0.000000
3799.135839	0.129217	0.536137	-0.007838	80.922768	23.162916	99.918671	-1.433857	0.000000	0.393371	0.000000	0.000000	0.000000	0.161832	-0.006802	0.008835	0.000000	0.000000	2.000000	67.000000	0.000000
3799.139172	0.129666	0.536098	-0.007803	80.922768	23.162916	99.918671	-1.433857	0.000000	0.393371	0.000000	0.000000	0.000000	0.134725	-0.011707	0.010577	0.000000	0.000000	2.000000	67.000000	0.000000
3799.142506	0.130033	0.536061	-0.007812	80.920479	23.204195	99.916481	-1.460829	0.000000	0.391899	0.000000	0.000000	0.000000	0.110131	-0.011073	-0.002828	0.000000	0.000000	2.000000	67.000000	0.000000
3799.145839	0.130033	0.536061	-0.007812	80.920479	23.204195	99.916481	-1.460829	0.000000	0.391899	0.000000	0.000000	0.000000	0.110131	-0.011073	-0.002828	0.000000	0.000000	2.000000	67.000000	0.000000
3799.149172	0.130033	0.536061	-0.007812	80.920479	23.204195	99.916481	-1.460829	0.000000	0.391899	0.000000	0.000000	0.000000	0.110131	-0.011073	-0.002828	0.000000	0.000000	2.000000	67.000000	0.000000
3799.152506	0.130033	0.536061	-0.007812	80.913040	23.255760	99.938377	-1.501638	0.000000	0.390608	0.000000	0.000000	0.000000	0.110131	-0.011073	-0.002828	0.000000	0.000000	2.000000	67.000000	0.000000
3799.155839	0.130315	0.536024	-0.007797	80.913040	23.255760	99.938377	-1.501638	0.000000	0.390608	0.000000	0.000000	0.000000	0.084544	-0.011082	0.004505	0.000000	0.000000	2.000000	67.000000	0.000000
3799.159172	0.130315	0.536024	-0.007797	80.913040	23.255760	99.938377	-1.501638	0.000000	0.390608	0.000000	0.000000	0.000000	0.084544	-0.011082	0.004505	0.000000	0.000000	2.000000	67.000000	0.000000
3799.162506	0.130315	0.536024	-0.007797	80.894348	23.348820	100.017670	-1.501638	0.000000	0.390608	0.000000	0.000000	0.000000	0.084544	-0.011082	0.004505	0.000000	0.000000	2.000000	67.000000	0.000000
3799.165839	0.130315	0.536024	-0.007797	80.894348	23.348820	100.017670	-1.501638	0.000000	0.390608	0.000000	0.000000	0.000000	0.084544	-0.011082	0.004505	0.000000	0.000000	2.000000	67.000000	0.000000
3799.169172	0.130589	0.536022	-0.007809	80.894348	23.348820	100.017670	-1.501638	0.000000	0.390608	0.000000	0.000000	0.000000	0.082261	-0.000636	-0.003475	0.000000	0.000000	2.000000	67.000000	0.000000
3799.172506	0.130589	0.536022	-0.007809	80.852684	23.478861	100.151840	-1.515729	0.000000	0.389857	0.000000	0.000000	0.000000	0.082261	-0.000636	-0.003475	0.000000	0.000000	2.000000	67.000000	0.000000
3799.175839	0.130589	0.536022	-0.007809	80.852684	23.478861	100.151840	-1.515729	0.000000	0.389857	0.000000	0.000000	0.000000	0.082261	-0.000636	-0.003475	0.000000	0.000000	2.000000	67.000000	0.000000
3799.179172	0.130589	0.536022	-0.007809	80.852684	23.478861	100.151840	-1.515729	0.000000	0.389857	0.000000	0.000000	0.000000	0.082261	-0.000636	-0.003475	0.000000	0.000000	2.000000	67.000000	0.000000
3799.182506	0.131090	0.536041	-0.007755	80.806618	23.592854	100.270882	-1.529438	0.000000	0.390436	0.000000	0.000000	0.000000	0.150473	0.005739	0.016067	0.000000	0.000000	2.000000	67.000000	0.000000
3799.185839	0.131090	0.536041	-0.007755	80.806618	23.592854	100.270882	-1.529438	0.000000	0.390436	0.000000	0.000000	0.000000	0.150473	0.005739	0.016067	0.000000	0.000000	2.000000	67.000000	0.000000
3799.189172	0.131090	0.536041	-0.007755	80.806618	23.592854	100.270882	-1.529438	0.000000	0.390436	0.000000	0.000000	0.000000	0.150473	0.005739	0.016067	0.000000	0.000000	2.000000	67.000000	0.000000
3799.192506	0.131090	0.536041	-0.007755	80.762817	23.574945	100.238869	-1.554517	0.000000	0.387758	0.000000	0.000000	0.000000	0.150473	0.005739	0.016067	0.000000	0.000000	2.000000	67.000000	0.000000
3799.195839	0.131241	0.536081	-0.007716	80.762817	23.574945	100.238869	-1.554517	0.000000	0.387758	0.000000	0.000000	0.000000	0.045118	0.011937	0.011800	0.000000	0.000000	2.000000	67.000000	0.000000
3799.199172	0.131241	0.536081	-0.007716	80.762817	23.574945	100.238869	-1.554517	0.000000	0.387758	0.000000	0.000000	0.000000	0.045118	0.011937	0.011800	0.000000	0.000000	2.000000	67.000000	0.000000
3799.202506	0.131241	0.536081	-0.007716	80.735161	23.554873	100.213478	-1.554517	0.000000	0.387758	0.000000	0.000000	0.000000	0.045118	0.011937	0.011800	0.000000	0.000000	2.000000	67.000000	0.000000
3799.205839	0.131241	0.536081	-0.007716	80.735161	23.554873	100.213478	-1.554517	0.000000	0.387758	0.000000	0.000000	0.000000	0.045118	0.011937	0.011800	0.000000	0.000000	2.000000	67.000000	0.000000
3799.209172	0.131296	0.536128	-0.007605	80.735161	23.554873	100.213478	-1.554517	0.000000	0.387758	0.000000	0.000000	0.000000	0.016662	0.014055	0.033257	0.000000	0.000000	2.000000	67.000000	0.000000
3799.212506	0.131296	0.536128	-0.007605	80.708405	23.518536	100.180702	-1.562037	0.000000	0.385791	0.000000	0.000000	0.000000	0.016662	0.014055	0.033257	0.000000	0.000000	2.000000	67.000000	0.000000
3799.215839	0.131296	0.536128	-0.007605	80.708405	23.518536	100.180702	-1.562037	0.000000	0.385791	0.000000	0.000000	0.000000	0.016662	0.014055	0.033257	0.000000	0.000000	2.000000	67.000000	0.000000
3799.219172	0.131296	0.536128	-0.007605	80.708405	23.518536	100.180702	-1.562037	0.000000	0.385791	0.000000	0.000000	0.000000	0.016662	0.014055	0.033257	0.000000	0.000000	2.000000	67.000000	0.000000
3799.222506	0.131113	0.536317	-0.007359	80.687515	23.480129	100.163918	-1.564814	0.000000	0.380249	0.000000	0.000000	0.000000	-0.054945	0.056708	0.073700	0.000000	0.000000	2.000000	67.000000	0.000000
3799.225839	0.131113	0.536317	-0.007359	80.687515	23.480129	100.163918	-1.564814	0.000000	0.380249	0.000000	0.000000	0.000000	-0.054945	0.056708	0.073700	0.000000	0.000000	2.000000	67.000000	0.000000
3799.229172	0.131113	0.536317	-0.007359	80.687515	23.480129	100.163918	-1.564814	0.000000	0.380249	0.000000	0.000000	0.000000	-0.054945	0.056708	0.073700	0.000000	0.000000	2.000000	67.000000	0.000000
3799.232506	0.131113	0.536317	-0.007359	80.665756	23.430710	100.146889	-1.555656	0.000000	0.367965	0.000000	0.000000	0.000000	-0.054945	0.056708	0.073700	0.000000	0.000000	2.000000	67.000000	0.000000
3799.235839	0.130861	0.536424	-0.007192	80.665756	23.430710	100.146889	-1.555656	0.000000	0.367965	0.000000	0.000000	0.000000	-0.075741	0.032214	0.050193	0.000000	0.000000	2.000000	67.000000	0.000000
3799.239172	0.130861	0.536424	-0.007192	80.665756	23.430710	100.146889	-1.555656	0.000000	0.367965	0.000000	0.000000	0.000000	-0.075741	0.032214	0.050193	0.000000	0.000000	2.000000	67.000000	0.000000
3799.242506	0.130543	0.536557	-0.007010	80.647331	23.365498	100.123123	-1.555656	0.000000	0.367965	0.000000	0.000000	0.000000	-0.095384	0.039909	0.054471	0.000000	0.000000	2.000000	67.000000	0.000000
3799.245839	0.130543	0.536557	-0.007010	80.647331	23.365498	100.123123	-1.555656	0.000000	0.367965	0.000000	0.000000	0.000000	-0.095384	0.039909	0.054471	0.000000	0.000000	2.000000	67.000000	0.000000
3799.249172	0.130543	0.536557	-0.007010	80.647331	23.365498	100.123123	-1.555656	0.000000	0.367965	0.000000	0.000000	0.000000	-0.095384	0.039909	0.054471	0.000000	0.000000	2.000000	67.000000	0.000000
3799.252506	0.130543	0.536557	-0.007010	80.628685	23.302280	100.108681	-1.527135	0.000000	0.350521	0.000000	0.000000	0.000000	-0.095384	0.039909	0.054471	0.000000	0.000000	2.000000	67.000000	0.000000
3799.255839	0.130183	0.536665	-0.006813	80.628685	23.302280	100.108681	-1.527135	0.000000	0.350521	0.000000	0.000000	0.000000	-0.107918	0.032224	0.059350	0.000000	0.000000	2.000000	67.000000	0.000000
3799.259172	0.130183	0.536665	-0.006813	80.628685	23.302280	100.108681	-1.527135	0.000000	0.350521	0.000000	0.000000	0.000000	-0.107918	0.032224	0.059350	0.000000	0.000000	2.000000	67.000000	0.000000
3799.262506	0.130183	0.536665	-0.006813	80.610603	23.211637	100.066620	-1.527135	0.000000	0.350521	0.000000	0.000000	0.000000	-0.107918	0.032224	0.059350	0.000000	0.000000	2.000000	67.000000	0.000000
3799.265839	0.130183	0.536665	-0.006813	80.610603	23.211637	100.066620	-1.527135	0.000000	0.350521	0.000000	0.000000	0.000000	-0.107918	0.032224	0.059350	0.000000	0.000000	2.000000	67.000000	0.000000
3799.269172	0.129774	0.536781	-0.006625	80.610603	23.211637	100.066620	-1.527135	0.000000	0.350521	0.000000	0.000000	0.000000	-0.122753	0.035030	0.056262	0.000000	0.000000	2.000000	67.000000	0.000000
3799.272506	0.129289	0.536891	-0.006460	80.592934	23.100950	100.006218	-1.509149	0.000000	0.340630	0.000000	0.000000	0.000000	-0.145566	0.032886	0.049537	0.000000	0.000000	2.000000	67.000000	0.000000
3799.275839	0.129289	0.536891	-0.006460	80.592934	23.100950	100.006218	-1.509149	0.000000	0.340630	0.000000	0.000000	0.000000	-0.145566	0.032886	0.049537	0.000000	0.000000	2.000000	67.000000	0.000000
3799.279172	0.129289	0.536891	-0.006460	80.592934	23.100950	100.006218	-1.509149	0.000000	0.340630	0.000000	0.000000	0.000000	-0.145566	0.032886	0.049537	0.000000	0.000000	2.000000	67.000000	0.000000
3799.282506	0.129289	0.536891	-0.006460	80.581444	22.986908	99.950684	-1.464429	0.000000	0.322997	0.000000	0.000000	0.000000	-0.145566	0.032886	0.049537	0.000000	0.000000	2.000000	67.000000	0.000000
3799.285839	0.128760	0.537001	-0.006283	80.581444	22.986908	99.950684	-1.464429	0.000000	0.322997	0.000000	0.000000	0.000000	-0.158467	0.032888	0.053040	0.000000	0.000000	2.000000	67.000000	0.000000
3799.289172	0.128760	0.537001	-0.006283	80.581444	22.986908	99.950684	-1.464429	0.000000	0.322997	0.000000	0.000000	0.000000	-0.158467	0.032888	0.053040	0.000000	0.000000	2.000000	67.000000	0.000000
3799.292506	0.128178	0.537103	-0.006135	80.565895	22.901943	99.938995	-1.464429	0.000000	0.322997	0.000000	0.000000	0.000000	-0.174845	0.030748	0.044362	0.000000	0.000000	2.000000	67.000000	0.000000
3799.295839	0.128178	0.537103	-0.006135	80.565895	22.901943	99.938995	-1.464429	0.000000	0.322997	0.000000	0.000000	0.000000	-0.174845	0.030748	0.044362	0.000000	0.000000	2.000000	67.000000	0.000000
3799.299172	0.128178	0.537103	-0.006135	80.565895	22.901943	99.938995	-1.464429	0.000000	0.322997	0.000000	0.000000	0.000000	-0.174845	0.030748	0.044362	0.000000	0.000000	2.000000	67.000000	0.000000
3799.302506	0.128178	0.537103	-0.006135	80.559685	22.813021	99.934326	-1.408878	0.000000	0.306763	0.000000	0.000000	0.000000	-0.174845	0.030748	0.044362	0.000000	0.000000	2.000000	67.000000	0.000000
3799.305839	0.127504	0.537189	-0.005982	80.559685	22.813021	99.934326	-1.408878	0.000000	0.306763	0.000000	0.000000	0.000000	-0.202135	0.025809	0.045956	0.000000	0.000000	2.000000	67.000000	0.000000
3799.309172	0.127504	0.537189	-0.005982	80.559685	22.813021	99.934326	-1.408878	0.000000	0.306763	0.000000	0.000000	0.000000	-0.202135	0.025809	0.045956	0.000000	0.000000	2.000000	67.000000	0.000000
3799.312506	0.126793	0.537226	-0.005878	80.556587	22.723667	99.931976	-1.408878	0.000000	0.306763	0.000000	0.000000	0.000000	-0.213201	0.011066	0.031129	0.000000	0.000000	2.000000	67.000000	0.000000
3799.315839	0.126793	0.537226	-0.005878	80.556587	22.723667	99.931976	-1.408878	0.000000	0.306763	0.000000	0.000000	0.000000	-0.213201	0.011066	0.031129	0.000000	0.000000	2.000000	67.000000	0.000000
3799.319172	0.126793	0.537226	-0.005878	80.556587	22.723667	99.931976	-1.408878	0.000000	0.306763	0.000000	0.000000	0.000000	-0.213201	0.011066	0.031129	0.000000	0.000000	2.000000	67.000000	0.000000
3799.322506	0.126793	0.537226	-0.005878	80.556389	22.641262	99.941185	-1.339655	0.000000	0.293915	0.000000	0.000000	0.000000	-0.213201	0.011066	0.031129	0.000000	0.000000	2.000000	67.000000	0.000000
3799.325839	0.126050	0.537256	-0.005810	80.556389	22.641262	99.941185	-1.339655	0.000000	0.293915	0.000000	0.000000	0.000000	-0.223033	0.008896	0.020433	0.000000	0.000000	2.000000	67.000000	0.000000
3799.329172	0.126050	0.537256	-0.005810	80.556389	22.641262	99.941185	-1.339655	0.000000	0.293915	0.000000	0.000000	0.000000	-0.223033	0.008896	0.020433	0.000000	0.000000	2.000000	67.000000	0.000000
3799.332506	0.125302	0.537243	-0.005757	80.568787	22.560715	99.950516	-1.339655	0.000000	0.293915	0.000000	0.000000	0.000000	-0.224162	-0.003707	0.015880	0.000000	0.000000	2.000000	67.000000	0.000000
3799.335839	0.125302	0.537243	-0.005757	80.568787	22.560715	99.950516	-1.339655	0.000000	0.293915	0.000000	0.000000	0.000000	-0.224162	-0.003707	0.015880	0.000000	0.000000	2.000000	67.000000	0.000000
3799.339172	0.125302	0.537243	-0.005757	80.568787	22.560715	99.950516	-1.339655	0.000000	0.293915	0.000000	0.000000	0.000000	-0.224162	-0.003707	0.015880	0.000000	0.000000	2.000000	67.000000	0.000000
3799.342506	0.125302	0.537243	-0.005757	80.581238	22.488356	99.959877	-1.265122	0.000000	0.287863	0.000000	0.000000	0.000000	-0.224162	-0.003707	0.015880	0.000000	0.000000	2.000000	67.000000	0.000000
3799.345839	0.124621	0.537205	-0.005719	80.581238	22.488356	99.959877	-1.265122	0.000000	0.287863	0.000000	0.000000	0.000000	-0.204484	-0.011395	0.011447	0.000000	0.000000	2.000000	67.000000	0.000000
3799.349172	0.124621	0.537205	-0.005719	80.581238	22.488356	99.959877	-1.265122	0.000000	0.287863	0.000000	0.000000	0.000000	-0.204484	-0.011395	0.011447	0.000000	0.000000	2.000000	67.000000	0.000000
3799.352506	0.123946	0.537118	-0.005742	80.599869	22.423420	99.974007	-1.265122	0.000000	0.287863	0.000000	0.000000	0.000000	-0.202505	-0.026134	-0.006996	0.000000	0.000000	2.000000	67.000000	0.000000
3799.355839	0.123946	0.537118	-0.005742	80.599869	22.423420	99.974007	-1.265122	0.000000	0.287863	0.000000	0.000000	0.000000	-0.202505	-0.026134	-0.006996	0.000000	0.000000	2.000000	67.000000	0.000000
3799.359172	0.123946	0.537118	-0.005742	80.599869	22.423420	99.974007	-1.265122	0.000000	0.287863	0.000000	0.000000	0.000000	-0.202505	-0.026134	-0.006996	0.000000	0.000000	2.000000	67.000000	0.000000
3799.362506	0.123946	0.537118	-0.005742	80.621643	22.363577	99.990547	-1.197291	0.000000	0.287121	0.000000	0.000000	0.000000	-0.202505	-0.026134	-0.006996	0.000000	0.000000	2.000000	67.000000	0.000000
3799.365839	0.123304	0.537038	-0.005732	80.621643	22.363577	99.990547	-1.197291	0.000000	0.287121	0.000000	0.000000	0.000000	-0.192664	-0.023959	0.003114	0.000000	0.000000	2.000000	67.000000	0.000000
3799.369172	0.123304	0.537038	-0.005732	80.621643	22.363577	99.990547	-1.197291	0.000000	0.287121	0.000000	0.000000	0.000000	-0.192664	-0.023959	0.003114	0.000000	0.000000	2.000000	67.000000	0.000000
3799.372506	0.122646	0.536935	-0.005781	80.643372	22.303799	100.007149	-1.197291	0.000000	0.287121	0.000000	0.000000	0.000000	-0.197405	-0.031016	-0.014818	0.000000	0.000000	2.000000	67.000000	0.000000
3799.375839	0.122646	0.536935	-0.005781	80.643372	22.303799	100.007149	-1.197291	0.000000	0.287121	0.000000	0.000000	0.000000	-0.197405	-0.031016	-0.014818	0.000000	0.000000	2.000000	67.000000	0.000000
3799.379172	0.122646	0.536935	-0.005781	80.643372	22.303799	100.007149	-1.197291	0.000000	0.287121	0.000000	0.000000	0.000000	-0.197405	-0.031016	-0.014818	0.000000	0.000000	2.000000	67.000000	0.000000
3799.382506	0.122646	0.536935	-0.005781	80.668198	22.246481	100.026207	-1.132280	0.000000	0.289072	0.000000	0.000000	0.000000	-0.197405	-0.031016	-0.014818	0.000000	0.000000	2.000000	67.000000	0.000000
3799.385839	0.121993	0.536848	-0.005814	80.668198	22.246481	100.026207	-1.132280	0.000000	0.289072	0.000000	0.000000	0.000000	-0.195827	-0.026084	-0.009654	0.000000	0.000000	2.000000	67.000000	0.000000
3799.389172	0.121993	0.536848	-0.005814	80.668198	22.246481	100.026207	-1.132280	0.000000	0.289072	0.000000	0.000000	0.000000	-0.195827	-0.026084	-0.009654	0.000000	0.000000	2.000000	67.000000	0.000000
3799.392506	0.121313	0.536770	-0.005863	80.686836	22.181787	100.040604	-1.132280	0.000000	0.289072	0.000000	0.000000	0.000000	-0.203977	-0.023323	-0.014952	0.000000	0.000000	2.000000	67.000000	0.000000
3799.395839	0.121313	0.536770	-0.005863	80.686836	22.181787	100.040604	-1.132280	0.000000	0.289072	0.000000	0.000000	0.000000	-0.203977	-0.023323	-0.014952	0.000000	0.000000	2.000000	67.000000	0.000000
3799.399172	0.121313	0.536770	-0.005863	80.686836	22.181787	100.040604	-1.132280	0.000000	0.289072	0.000000	0.000000	0.000000	-0.203977	-0.023323	-0.014952	0.000000	0.000000	2.000000	67.000000	0.000000
3799.402506	0.121313	0.536770	-0.005863	80.705513	22.111727	100.055054	-1.065645	0.000000	0.293173	0.000000	0.000000	0.000000	-0.203977	-0.023323	-0.014952	0.000000	0.000000	2.000000	67.000000	0.000000
3799.405839	0.120595	0.536709	-0.005885	80.705513	22.111727	100.055054	-1.065645	0.000000	0.293173	0.000000	0.000000	0.000000	-0.215260	-0.018408	-0.006362	0.000000	0.000000	2.000000	67.000000	0.000000
3799.409172	0.120595	0.536709	-0.005885	80.705513	22.111727	100.055054	-1.065645	0.000000	0.293173	0.000000	0.000000	0.000000	-0.215260	-0.018408	-0.006362	0.000000	0.000000	2.000000	67.000000	0.000000
3799.412506	0.119883	0.536664	-0.005889	80.721252	22.031891	100.057816	-1.065645	0.000000	0.293173	0.000000	0.000000	0.000000	-0.213709	-0.013521	-0.001236	0.000000	0.000000	2.000000	67.000000	0.000000
3799.415839	0.119883	0.536664	-0.005889	80.721252	22.031891	100.057816	-1.065645	0.000000	0.293173	0.000000	0.000000	0.000000	-0.213709	-0.013521	-0.001236	0.000000	0.000000	2.000000	67.000000	0.000000
3799.419172	0.119883	0.536664	-0.005889	80.721252	22.031891	100.057816	-1.065645	0.000000	0.293173	0.000000	0.000000	0.000000	-0.213709	-0.013521	-0.001236	0.000000	0.000000	2.000000	67.000000	0.000000
3799.422506	0.119883	0.536664	-0.005889	80.733612	21.957108	100.067459	-0.994150	0.000000	0.294440	0.000000	0.000000	0.000000	-0.213709	-0.013521	-0.001236	0.000000	0.000000	2.000000	67.000000	0.000000
3799.425839	0.119176	0.536635	-0.005876	80.733612	21.957108	100.067459	-0.994150	0.000000	0.294440	0.000000	0.000000	0.000000	-0.212184	-0.008609	0.003900	0.000000	0.000000	2.000000	67.000000	0.000000
3799.429172	0.119176	0.536635	-0.005876	80.733612	21.957108	100.067459	-0.994150	0.000000	0.294440	0.000000	0.000000	0.000000	-0.212184	-0.008609	0.003900	0.000000	0.000000	2.000000	67.000000	0.000000
3799.432506	0.118496	0.536597	-0.005847	80.746239	21.877600	100.067810	-0.994150	0.000000	0.294440	0.000000	0.000000	0.000000	-0.203921	-0.011360	0.008618	0.000000	0.000000	2.000000	67.000000	0.000000
3799.435839	0.118496	0.536597	-0.005847	80.746239	21.877600	100.067810	-0.994150	0.000000	0.294440	0.000000	0.000000	0.000000	-0.203921	-0.011360	0.008618	0.000000	0.000000	2.000000	67.000000	0.000000
3799.439172	0.118496	0.536597	-0.005847	80.746239	21.877600	100.067810	-0.994150	0.000000	0.294440	0.000000	0.000000	0.000000	-0.203921	-0.011360	0.008618	0.000000	0.000000	2.000000	67.000000	0.000000
3799.442506	0.118496	0.536597	-0.005847	80.758690	21.808338	100.077545	-0.924799	0.000000	0.292353	0.000000	0.000000	0.000000	-0.203921	-0.011360	0.008618	0.000000	0.000000	2.000000	67.000000	0.000000
3799.445839	0.117858	0.536585	-0.005835	80.758690	21.808338	100.077545	-0.924799	0.000000	0.292353	0.000000	0.000000	0.000000	-0.191347	-0.003704	0.003691	0.000000	0.000000	2.000000	67.000000	0.000000
3799.449172	0.117858	0.536585	-0.005835	80.758690	21.808338	100.077545	-0.924799	0.000000	0.292353	0.000000	0.000000	0.000000	-0.191347	-0.003704	0.003691	0.000000	0.000000	2.000000	67.000000	0.000000
3799.452506	0.117243	0.536547	-0.005825	80.767967	21.744812	100.084839	-0.924799	0.000000	0.292353	0.000000	0.000000	0.000000	-0.184541	-0.011355	0.003007	0.000000	0.000000	2.000000	67.000000	0.000000
3799.455839	0.117243	0.536547	-0.005825	80.767967	21.744812	100.084839	-0.924799	0.000000	0.292353	0.000000	0.000000	0.000000	-0.184541	-0.011355	0.003007	0.000000	0.000000	2.000000	67.000000	0.000000
3799.459172	0.117243	0.536547	-0.005825	80.767967	21.744812	100.084839	-0.924799	0.000000	0.292353	0.000000	0.000000	0.000000	-0.184541	-0.011355	0.003007	0.000000	0.000000	2.000000	67.000000	0.000000
3799.462506	0.117243	0.536547	-0.005825	80.777298	21.684052	100.092163	-0.862151	0.000000	0.291237	0.000000	0.000000	0.000000	-0.184541	-0.011355	0.003007	0.000000	0.000000	2.000000	67.000000	0.000000
3799.465839	0.116697	0.536526	-0.005814	80.777298	21.684052	100.092163	-0.862151	0.000000	0.291237	0.000000	0.000000	0.000000	-0.163789	-0.006446	0.003259	0.000000	0.000000	2.000000	67.000000	0.000000
3799.469172	0.116697	0.536526	-0.005814	80.777298	21.684052	100.092163	-0.862151	0.000000	0.291237	0.000000	0.000000	0.000000	-0.163789	-0.006446	0.003259	0.000000	0.000000	2.000000	67.000000	0.000000
3799.472506	0.116194	0.536504	-0.005815	80.787354	21.601461	100.061989	-0.862151	0.000000	0.291237	0.000000	0.000000	0.000000	-0.150894	-0.006472	-0.000251	0.000000	0.000000	2.000000	67.000000	0.000000
3799.475839	0.116194	0.536504	-0.005815	80.787354	21.601461	100.061989	-0.862151	0.000000	0.291237	0.000000	0.000000	0.000000	-0.150894	-0.006472	-0.000251	0.000000	0.000000	2.000000	67.000000	0.000000
3799.479172	0.116194	0.536504	-0.005815	80.787354	21.601461	100.061989	-0.862151	0.000000	0.291237	0.000000	0.000000	0.000000	-0.150894	-0.006472	-0.000251	0.000000	0.000000	2.000000	67.000000	0.000000
3799.482506	0.116194	0.536504	-0.005815	80.799141	21.456604	99.947258	-0.809704	0.000000	0.290736	0.000000	0.000000	0.000000	-0.150894	-0.006472	-0.000251	0.000000	0.000000	2.000000	67.000000	0.000000
3799.485839	0.115739	0.536499	-0.005809	80.799141	21.456604	99.947258	-0.809704	0.000000	0.290736	0.000000	0.000000	0.000000	-0.136592	-0.001556	0.001778	0.000000	0.000000	2.000000	67.000000	0.000000
3799.489172	0.115739	0.536499	-0.005809	80.799141	21.456604	99.947258	-0.809704	0.000000	0.290736	0.000000	0.000000	0.000000	-0.136592	-0.001556	0.001778	0.000000	0.000000	2.000000	67.000000	0.000000
3799.492506	0.115739	0.536499	-0.005809	80.806831	21.219208	99.714706	-0.809704	0.000000	0.290736	0.000000	0.000000	0.000000	-0.136592	-0.001556	0.001778	0.000000	0.000000	2.000000	67.000000	0.000000
3799.495839	0.115739	0.536499	-0.005809	80.806831	21.219208	99.714706	-0.809704	0.000000	0.290736	0.000000	0.000000	0.000000	-0.136592	-0.001556	0.001778	0.000000	0.000000	2.000000	67.000000	0.000000
3799.499172	0.115310	0.536510	-0.005790	80.806831	21.219208	99.714706	-0.809704	0.000000	0.290736	0.000000	0.000000	0.000000	-0.128733	0.003333	0.005494	0.000000	0.000000	2.000000	67.000000	0.000000
3799.502506	0.114901	0.536547	-0.005782	80.813248	20.899082	99.376053	-0.786939	0.000000	0.290439	0.000000	0.000000	0.000000	-0.122605	0.010956	0.002474	0.000000	0.000000	2.000000	67.000000	0.000000
3799.505839	0.114901	0.536547	-0.005782	80.813248	20.899082	99.376053	-0.786939	0.000000	0.290439	0.000000	0.000000	0.000000	-0.122605	0.010956	0.002474	0.000000	0.000000	2.000000	67.000000	0.000000
3799.509172	0.114901	0.536547	-0.005782	80.813248	20.899082	99.376053	-0.786939	0.000000	0.290439	0.000000	0.000000	0.000000	-0.122605	0.010956	0.002474	0.000000	0.000000	2.000000	67.000000	0.000000
3799.512506	0.114901	0.536547	-0.005782	80.822617	20.575813	99.029655	-0.745049	0.000000	0.289111	0.000000	0.000000	0.000000	-0.122605	0.010956	0.002474	0.000000	0.000000	2.000000	67.000000	0.000000
3799.515839	0.114536	0.536558	-0.005781	80.822617	20.575813	99.029655	-0.745049	0.000000	0.289111	0.000000	0.000000	0.000000	-0.109407	0.003328	0.000361	0.000000	0.000000	2.000000	67.000000	0.000000
3799.519172	0.114536	0.536558	-0.005781	80.822617	20.575813	99.029655	-0.745049	0.000000	0.289111	0.000000	0.000000	0.000000	-0.109407	0.003328	0.000361	0.000000	0.000000	2.000000	67.000000	0.000000
3799.522506	0.114536	0.536558	-0.005781	80.830200	20.335783	98.777138	-0.745049	0.000000	0.289111	0.000000	0.000000	0.000000	-0.109407	0.003328	0.000361	0.000000	0.000000	2.000000	67.000000	0.000000
3799.525839	0.114536	0.536558	-0.005781	80.830200	20.335783	98.777138	-0.745049	0.000000	0.289111	0.000000	0.000000	0.000000	-0.109407	0.003328	0.000361	0.000000	0.000000	2.000000	67.000000	0.000000
3799.529172	0.114215	0.536569	-0.005791	80.830200	20.335783	98.777138	-0.745049	0.000000	0.289111	0.000000	0.000000	0.000000	-0.096533	0.003316	-0.002981	0.000000	0.000000	2.000000	67.000000	0.000000
3799.532506	0.114215	0.536569	-0.005791	80.835907	20.186852	98.628181	-0.726815	0.000000	0.289051	0.000000	0.000000	0.000000	-0.096533	0.003316	-0.002981	0.000000	0.000000	2.000000	67.000000	0.000000
3799.535839	0.114215	0.536569	-0.005791	80.835907	20.186852	98.628181	-0.726815	0.000000	0.289051	0.000000	0.000000	0.000000	-0.096533	0.003316	-0.002981	0.000000	0.000000	2.000000	67.000000	0.000000
3799.539172	0.114215	0.536569	-0.005791	80.835907	20.186852	98.628181	-0.726815	0.000000	0.289051	0.000000	0.000000	0.000000	-0.096533	0.003316	-0.002981	0.000000	0.000000	2.000000	67.000000	0.000000
3799.542506	0.113771	0.536556	-0.005833	80.840584	20.091370	98.535728	-0.710726	0.000000	0.289548	0.000000	0.000000	0.000000	-0.133136	-0.003709	-0.012716	0.000000	0.000000	2.000000	67.000000	0.000000
3799.545839	0.113771	0.536556	-0.005833	80.840584	20.091370	98.535728	-0.710726	0.000000	0.289548	0.000000	0.000000	0.000000	-0.133136	-0.003709	-0.012716	0.000000	0.000000	2.000000	67.000000	0.000000
3799.549172	0.113771	0.536556	-0.005833	80.840584	20.091370	98.535728	-0.710726	0.000000	0.289548	0.000000	0.000000	0.000000	-0.133136	-0.003709	-0.012716	0.000000	0.000000	2.000000	67.000000	0.000000
3799.552506	0.113771	0.536556	-0.005833	80.848030	20.021135	98.464134	-0.688537	0.000000	0.291667	0.000000	0.000000	0.000000	-0.133136	-0.003709	-0.012716	0.000000	0.000000	2.000000	67.000000	0.000000
3799.555839	0.113648	0.536558	-0.005870	80.848030	20.021135	98.464134	-0.688537	0.000000	0.291667	0.000000	0.000000	0.000000	-0.036933	0.000560	-0.010936	0.000000	0.000000	2.000000	67.000000	0.000000
3799.559172	0.113648	0.536558	-0.005870	80.848030	20.021135	98.464134	-0.688537	0.000000	0.291667	0.000000	0.000000	0.000000	-0.036933	0.000560	-0.010936	0.000000	0.000000	2.000000	67.000000	0.000000
3799.562506	0.113648	0.536558	-0.005870	80.859695	19.905054	98.328178	-0.688537	0.000000	0.291667	0.000000	0.000000	0.000000	-0.036933	0.000560	-0.010936	0.000000	0.000000	2.000000	67.000000	0.000000
3799.565839	0.113648	0.536558	-0.005870	80.859695	19.905054	98.328178	-0.688537	0.000000	0.291667	0.000000	0.000000	0.000000	-0.036933	0.000560	-0.010936	0.000000	0.000000	2.000000	67.000000	0.000000
3799.569172	0.113591	0.536509	-0.005914	80.859695	19.905054	98.328178	-0.688537	0.000000	0.291667	0.000000	0.000000	0.000000	-0.017012	-0.014661	-0.013277	0.000000	0.000000	2.000000	67.000000	0.000000
3799.572506	0.113591	0.536509	-0.005914	80.870102	19.696033	98.066696	-0.682381	0.000000	0.293490	0.000000	0.000000	0.000000	-0.017012	-0.014661	-0.013277	0.000000	0.000000	2.000000	67.000000	0.000000
3799.575839	0.113591	0.536509	-0.005914	80.870102	19.696033	98.066696	-0.682381	0.000000	0.293490	0.000000	0.000000	0.000000	-0.017012	-0.014661	-0.013277	0.000000	0.000000	2.000000	67.000000	0.000000
3799.579172	0.113591	0.536509	-0.005914	80.870102	19.696033	98.066696	-0.682381	0.000000	0.293490	0.000000	0.000000	0.000000	-0.017012	-0.014661	-0.013277	0.000000	0.000000	2.000000	67.000000	0.000000
3799.582506	0.113615	0.536444	-0.005998	80.882034	19.397802	97.690804	-0.679546	0.000000	0.295703	0.000000	0.000000	0.000000	0.007309	-0.019573	-0.025256	0.000000	0.000000	2.000000	67.000000	0.000000
3799.585839	0.113615	0.536444	-0.005998	80.882034	19.397802	97.690804	-0.679546	0.000000	0.295703	0.000000	0.000000	0.000000	0.007309	-0.019573	-0.025256	0.000000	0.000000	2.000000	67.000000	0.000000
3799.589172	0.113615	0.536444	-0.005998	80.882034	19.397802	97.690804	-0.679546	0.000000	0.295703	0.000000	0.000000	0.000000	0.007309	-0.019573	-0.025256	0.000000	0.000000	2.000000	67.000000	0.000000
3799.592506	0.113615	0.536444	-0.005998	80.892082	19.010828	97.198174	-0.680764	0.000000	0.299912	0.000000	0.000000	0.000000	0.007309	-0.019573	-0.025256	0.000000	0.000000	2.000000	67.000000	0.000000
3799.595839	0.113675	0.536428	-0.006033	80.892082	19.010828	97.198174	-0.680764	0.000000	0.299912	0.000000	0.000000	0.000000	0.017889	-0.004881	-0.010361	0.000000	0.000000	2.000000	67.000000	0.000000
3799.599172	0.113675	0.536428	-0.006033	80.892082	19.010828	97.198174	-0.680764	0.000000	0.299912	0.000000	0.000000	0.000000	0.017889	-0.004881	-0.010361	0.000000	0.000000	2.000000	67.000000	0.000000
3799.602506	0.113675	0.536428	-0.006033	80.902100	18.595026	96.666534	-0.680764	0.000000	0.299912	0.000000	0.000000	0.000000	0.017889	-0.004881	-0.010361	0.000000	0.000000	2.000000	67.000000	0.000000
3799.605839	0.113675	0.536428	-0.006033	80.902100	18.595026	96.666534	-0.680764	0.000000	0.299912	0.000000	0.000000	0.000000	0.017889	-0.004881	-0.010361	0.000000	0.000000	2.000000	67.000000	0.000000
3799.609172	0.113740	0.536402	-0.006045	80.902100	18.595026	96.666534	-0.680764	0.000000	0.299912	0.000000	0.000000	0.000000	0.019593	-0.007617	-0.003599	0.000000	0.000000	2.000000	67.000000	0.000000
3799.612506	0.113740	0.536402	-0.006045	80.912086	18.132175	96.076553	-0.683745	0.000000	0.301639	0.000000	0.000000	0.000000	0.019593	-0.007617	-0.003599	0.000000	0.000000	2.000000	67.000000	0.000000
3799.615839	0.113740	0.536402	-0.006045	80.912086	18.132175	96.076553	-0.683745	0.000000	0.301639	0.000000	0.000000	0.000000	0.019593	-0.007617	-0.003599	0.000000	0.000000	2.000000	67.000000	0.000000
3799.619172	0.113740	0.536402	-0.006045	80.912086	18.132175	96.076553	-0.683745	0.000000	0.301639	0.000000	0.000000	0.000000	0.019593	-0.007617	-0.003599	0.000000	0.000000	2.000000	67.000000	0.000000
3799.622506	0.113942	0.536317	-0.006058	80.920952	17.699053	95.523811	-0.687011	0.000000	0.302239	0.000000	0.000000	0.000000	0.060482	-0.025616	-0.004053	0.000000	0.000000	2.000000	67.000000	0.000000
3799.625839	0.113942	0.536317	-0.006058	80.920952	17.699053	95.523811	-0.687011	0.000000	0.302239	0.000000	0.000000	0.000000	0.060482	-0.025616	-0.004053	0.000000	0.000000	2.000000	67.000000	0.000000
3799.629172	0.113942	0.536317	-0.006058	80.920952	17.699053	95.523811	-0.687011	0.000000	0.302239	0.000000	0.000000	0.000000	0.060482	-0.025616	-0.004053	0.000000	0.000000	2.000000	67.000000	0.000000
3799.632506	0.113942	0.536317	-0.006058	80.933952	17.398033	95.135094	-0.697091	0.000000	0.302914	0.000000	0.000000	0.000000	0.060482	-0.025616	-0.004053	0.000000	0.000000	2.000000	67.000000	0.000000
3799.635839	0.114035	0.536257	-0.006049	80.933952	17.398033	95.135094	-0.697091	0.000000	0.302914	0.000000	0.000000	0.000000	0.028043	-0.017991	0.002783	0.000000	0.000000	2.000000	67.000000	0.000000
3799.639172	0.114035	0.536257	-0.006049	80.933952	17.398033	95.135094	-0.697091	0.000000	0.302914	0.000000	0.000000	0.000000	0.028043	-0.017991	0.002783	0.000000	0.000000	2.000000	67.000000	0.000000
3799.642506	0.114035	0.536257	-0.006049	80.947632	17.310802	95.005341	-0.697091	0.000000	0.302914	0.000000	0.000000	0.000000	0.028043	-0.017991	0.002783	0.000000	0.000000	2.000000	67.000000	0.000000
3799.645839	0.114035	0.536257	-0.006049	80.947632	17.310802	95.005341	-0.697091	0.000000	0.302914	0.000000	0.000000	0.000000	0.028043	-0.017991	0.002783	0.000000	0.000000	2.000000	67.000000	0.000000
3799.649172	0.114147	0.536155	-0.006059	80.947632	17.310802	95.005341	-0.697091	0.000000	0.302914	0.000000	0.000000	0.000000	0.033392	-0.030508	-0.003102	0.000000	0.000000	2.000000	67.000000	0.000000
3799.652506	0.114147	0.536155	-0.006059	80.954605	17.337049	95.017197	-0.701765	0.000000	0.302451	0.000000	0.000000	0.000000	0.033392	-0.030508	-0.003102	0.000000	0.000000	2.000000	67.000000	0.000000
3799.655839	0.114147	0.536155	-0.006059	80.954605	17.337049	95.017197	-0.701765	0.000000	0.302451	0.000000	0.000000	0.000000	0.033392	-0.030508	-0.003102	0.000000	0.000000	2.000000	67.000000	0.000000
3799.659172	0.114147	0.536155	-0.006059	80.954605	17.337049	95.017197	-0.701765	0.000000	0.302451	0.000000	0.000000	0.000000	0.033392	-0.030508	-0.003102	0.000000	0.000000	2.000000	67.000000	0.000000
3799.662506	0.114443	0.535985	-0.006060	80.963989	17.356588	95.020462	-0.707330	0.000000	0.302968	0.000000	0.000000	0.000000	0.088852	-0.051253	-0.000121	0.000000	0.000000	2.000000	67.000000	0.000000
3799.665839	0.114443	0.535985	-0.006060	80.963989	17.356588	95.020462	-0.707330	0.000000	0.302968	0.000000	0.000000	0.000000	0.088852	-0.051253	-0.000121	0.000000	0.000000	2.000000	67.000000	0.000000
3799.669172	0.114443	0.535985	-0.006060	80.963989	17.356588	95.020462	-0.707330	0.000000	0.302968	0.000000	0.000000	0.000000	0.088852	-0.051253	-0.000121	0.000000	0.000000	2.000000	67.000000	0.000000
3799.672506	0.114579	0.535925	-0.006061	80.958694	17.372766	95.017693	-0.722139	0.000000	0.302988	0.000000	0.000000	0.000000	0.040896	-0.018005	-0.000524	0.000000	0.000000	2.000000	67.000000	0.000000
3799.675839	0.114579	0.535925	-0.006061	80.958694	17.372766	95.017693	-0.722139	0.000000	0.302988	0.000000	0.000000	0.000000	0.040896	-0.018005	-0.000524	0.000000	0.000000	2.000000	67.000000	0.000000
3799.679172	0.114579	0.535925	-0.006061	80.958694	17.372766	95.017693	-0.722139	0.000000	0.302988	0.000000	0.000000	0.000000	0.040896	-0.018005	-0.000524	0.000000	0.000000	2.000000	67.000000	0.000000
3799.682506	0.114579	0.535925	-0.006061	80.935547	17.379128	95.007858	-0.728955	0.000000	0.303075	0.000000	0.000000	0.000000	0.040896	-0.018005	-0.000524	0.000000	0.000000	2.000000	67.000000	0.000000
3799.685839	0.114746	0.535897	-0.006032	80.935547	17.379128	95.007858	-0.728955	0.000000	0.303075	0.000000	0.000000	0.000000	0.050127	-0.008238	0.008843	0.000000	0.000000	2.000000	67.000000	0.000000
3799.689172	0.114746	0.535897	-0.006032	80.935547	17.379128	95.007858	-0.728955	0.000000	0.303075	0.000000	0.000000	0.000000	0.050127	-0.008238	0.008843	0.000000	0.000000	2.000000	67.000000	0.000000
3799.692506	0.114746	0.535897	-0.006032	80.897789	17.374146	94.992157	-0.728955	0.000000	0.303075	0.000000	0.000000	0.000000	0.050127	-0.008238	0.008843	0.000000	0.000000	2.000000	67.000000	0.000000
3799.695839	0.114746	0.535897	-0.006032	80.897789	17.374146	94.992157	-0.728955	0.000000	0.303075	0.000000	0.000000	0.000000	0.050127	-0.008238	0.008843	0.000000	0.000000	2.000000	67.000000	0.000000
3799.699172	0.114827	0.535895	-0.005985	80.897789	17.374146	94.992157	-0.728955	0.000000	0.303075	0.000000	0.000000	0.000000	0.024116	-0.000599	0.014117	0.000000	0.000000	2.000000	67.000000	0.000000
3799.702506	0.114827	0.535895	-0.005985	80.846977	17.358076	94.970932	-0.737310	0.000000	0.301601	0.000000	0.000000	0.000000	0.024116	-0.000599	0.014117	0.000000	0.000000	2.000000	67.000000	0.000000
3799.705839	0.114827	0.535895	-0.005985	80.846977	17.358076	94.970932	-0.737310	0.000000	0.301601	0.000000	0.000000	0.000000	0.024116	-0.000599	0.014117	0.000000	0.000000	2.000000	67.000000	0.000000
3799.709172	0.114827	0.535895	-0.005985	80.846977	17.358076	94.970932	-0.737310	0.000000	0.301601	0.000000	0.000000	0.000000	0.024116	-0.000599	0.014117	0.000000	0.000000	2.000000	67.000000	0.000000
3799.712506	0.114939	0.535900	-0.005903	80.783646	17.344843	94.954453	-0.741329	0.000000	0.299248	0.000000	0.000000	0.000000	0.033669	0.001530	0.024737	0.000000	0.000000	2.000000	67.000000	0.000000
3799.715839	0.114939	0.535900	-0.005903	80.783646	17.344843	94.954453	-0.741329	0.000000	0.299248	0.000000	0.000000	0.000000	0.033669	0.001530	0.024737	0.000000	0.000000	2.000000	67.000000	0.000000
3799.719172	0.114939	0.535900	-0.005903	80.783646	17.344843	94.954453	-0.741329	0.000000	0.299248	0.000000	0.000000	0.000000	0.033669	0.001530	0.024737	0.000000	0.000000	2.000000	67.000000	0.000000
3799.722506	0.114939	0.535900	-0.005903	80.703369	17.322485	94.931625	-0.746940	0.000000	0.295126	0.000000	0.000000	0.000000	0.033669	0.001530	0.024737	0.000000	0.000000	2.000000	67.000000	0.000000
3799.725839	0.114965	0.535917	-0.005890	80.703369	17.322485	94.931625	-0.746940	0.000000	0.295126	0.000000	0.000000	0.000000	0.007831	0.004881	0.003869	0.000000	0.000000	2.000000	67.000000	0.000000
3799.729172	0.114965	0.535917	-0.005890	80.703369	17.322485	94.931625	-0.746940	0.000000	0.295126	0.000000	0.000000	0.000000	0.007831	0.004881	0.003869	0.000000	0.000000	2.000000	67.000000	0.000000
3799.732506	0.114965	0.535917	-0.005890	80.613892	17.289349	94.896179	-0.746940	0.000000	0.295126	0.000000	0.000000	0.000000	0.007831	0.004881	0.003869	0.000000	0.000000	2.000000	67.000000	0.000000
3799.735839	0.114965	0.535917	-0.005890	80.613892	17.289349	94.896179	-0.746940	0.000000	0.295126	0.000000	0.000000	0.000000	0.007831	0.004881	0.003869	0.000000	0.000000	2.000000	67.000000	0.000000
3799.739172	0.115001	0.535940	-0.005836	80.613892	17.289349	94.896179	-0.746940	0.000000	0.295126	0.000000	0.000000	0.000000	0.010953	0.007012	0.016129	0.000000	0.000000	2.000000	67.000000	0.000000
3799.742506	0.115001	0.535940	-0.005836	80.524437	17.259689	94.861504	-0.748245	0.000000	0.294481	0.000000	0.000000	0.000000	0.010953	0.007012	0.016129	0.000000	0.000000	2.000000	67.000000	0.000000
3799.745839	0.115001	0.535940	-0.005836	80.524437	17.259689	94.861504	-0.748245	0.000000	0.294481	0.000000	0.000000	0.000000	0.010953	0.007012	0.016129	0.000000	0.000000	2.000000	67.000000	0.000000
3799.749172	0.115001	0.535940	-0.005836	80.524437	17.259689	94.861504	-0.748245	0.000000	0.294481	0.000000	0.000000	0.000000	0.010953	0.007012	0.016129	0.000000	0.000000	2.000000	67.000000	0.000000
3799.752506	0.115127	0.536005	-0.005790	80.455772	17.241407	94.835373	-0.750071	0.000000	0.291793	0.000000	0.000000	0.000000	0.037754	0.019558	0.013824	0.000000	0.000000	2.000000	67.000000	0.000000
3799.755839	0.115127	0.536005	-0.005790	80.455772	17.241407	94.835373	-0.750071	0.000000	0.291793	0.000000	0.000000	0.000000	0.037754	0.019558	0.013824	0.000000	0.000000	2.000000	67.000000	0.000000
3799.759172	0.115127	0.536005	-0.005790	80.455772	17.241407	94.835373	-0.750071	0.000000	0.291793	0.000000	0.000000	0.000000	0.037754	0.019558	0.013824	0.000000	0.000000	2.000000	67.000000	0.000000
3799.762506	0.115127	0.536005	-0.005790	80.411072	17.235191	94.818512	-0.756363	0.000000	0.289489	0.000000	0.000000	0.000000	0.037754	0.019558	0.013824	0.000000	0.000000	2.000000	67.000000	0.000000
3799.765839	0.115218	0.536021	-0.005793	80.411072	17.235191	94.818512	-0.756363	0.000000	0.289489	0.000000	0.000000	0.000000	0.027118	0.004885	-0.001057	0.000000	0.000000	2.000000	67.000000	0.000000
3799.769172	0.115218	0.536021	-0.005793	80.411072	17.235191	94.818512	-0.756363	0.000000	0.289489	0.000000	0.000000	0.000000	0.027118	0.004885	-0.001057	0.000000	0.000000	2.000000	67.000000	0.000000
3799.772506	0.115218	0.536021	-0.005793	80.373177	17.241640	94.813393	-0.756363	0.000000	0.289489	0.000000	0.000000	0.000000	0.027118	0.004885	-0.001057	0.000000	0.000000	2.000000	67.000000	0.000000
3799.775839	0.115218	0.536021	-0.005793	80.373177	17.241640	94.813393	-0.756363	0.000000	0.289489	0.000000	0.000000	0.000000	0.027118	0.004885	-0.001057	0.000000	0.000000	2.000000	67.000000	0.000000
3799.779172	0.115324	0.536047	-0.005825	80.373177	17.241640	94.813393	-0.756363	0.000000	0.289489	0.000000	0.000000	0.000000	0.031822	0.007639	-0.009460	0.000000	0.000000	2.000000	67.000000	0.000000
3799.782506	0.115324	0.536047	-0.005825	80.345451	17.241932	94.802948	-0.760882	0.000000	0.289665	0.000000	0.000000	0.000000	0.031822	0.007639	-0.009460	0.000000	0.000000	2.000000	67.000000	0.000000
3799.785839	0.115324	0.536047	-0.005825	80.345451	17.241932	94.802948	-0.760882	0.000000	0.289665	0.000000	0.000000	0.000000	0.031822	0.007639	-0.009460	0.000000	0.000000	2.000000	67.000000	0.000000
3799.789172	0.115324	0.536047	-0.005825	80.345451	17.241932	94.802948	-0.760882	0.000000	0.289665	0.000000	0.000000	0.000000	0.031822	0.007639	-0.009460	0.000000	0.000000	2.000000	67.000000	0.000000
3799.792506	0.115500	0.536063	-0.005850	80.316902	17.242182	94.792442	-0.766186	0.000000	0.291241	0.000000	0.000000	0.000000	0.052828	0.004892	-0.007646	0.000000	0.000000	2.000000	67.000000	0.000000
3799.795839	0.115500	0.536063	-0.005850	80.316902	17.242182	94.792442	-0.766186	0.000000	0.291241	0.000000	0.000000	0.000000	0.052828	0.004892	-0.007646	0.000000	0.000000	2.000000	67.000000	0.000000
3799.799172	0.115500	0.536063	-0.005850	80.316902	17.242182	94.792442	-0.766186	0.000000	0.291241	0.000000	0.000000	0.000000	0.052828	0.004892	-0.007646	0.000000	0.000000	2.000000	67.000000	0.000000
3799.802506	0.115500	0.536063	-0.005850	80.283714	17.235352	94.780327	-0.774991	0.000000	0.292516	0.000000	0.000000	0.000000	0.052828	0.004892	-0.007646	0.000000	0.000000	2.000000	67.000000	0.000000
3799.805839	0.115542	0.536089	-0.005865	80.283714	17.235352	94.780327	-0.774991	0.000000	0.292516	0.000000	0.000000	0.000000	0.012534	0.007628	-0.004543	0.000000	0.000000	2.000000	67.000000	0.000000
3799.809172	0.115542	0.536089	-0.005865	80.283714	17.235352	94.780327	-0.774991	0.000000	0.292516	0.000000	0.000000	0.000000	0.012534	0.007628	-0.004543	0.000000	0.000000	2.000000	67.000000	0.000000
3799.812506	0.115584	0.536089	-0.005876	80.258293	17.231215	94.770897	-0.774991	0.000000	0.292516	0.000000	0.000000	0.000000	0.012857	-0.000007	-0.003291	0.000000	0.000000	2.000000	67.000000	0.000000
3799.815839	0.115584	0.536089	-0.005876	80.258293	17.231215	94.770897	-0.774991	0.000000	0.292516	0.000000	0.000000	0.000000	0.012857	-0.000007	-0.003291	0.000000	0.000000	2.000000	67.000000	0.000000
3799.819172	0.115584	0.536089	-0.005876	80.258293	17.231215	94.770897	-0.774991	0.000000	0.292516	0.000000	0.000000	0.000000	0.012857	-0.000007	-0.003291	0.000000	0.000000	2.000000	67.000000	0.000000
3799.822506	0.115584	0.536089	-0.005876	80.230545	17.220850	94.760674	-0.779222	0.000000	0.293821	0.000000	0.000000	0.000000	0.012857	-0.000007	-0.003291	0.000000	0.000000	2.000000	67.000000	0.000000
3799.825839	0.115590	0.536079	-0.005854	80.230545	17.220850	94.760674	-0.779222	0.000000	0.293821	0.000000	0.000000	0.000000	0.001729	-0.002754	0.006754	0.000000	0.000000	2.000000	67.000000	0.000000
3799.829172	0.115590	0.536079	-0.005854	80.230545	17.220850	94.760674	-0.779222	0.000000	0.293821	0.000000	0.000000	0.000000	0.001729	-0.002754	0.006754	0.000000	0.000000	2.000000	67.000000	0.000000
3799.832506	0.115590	0.536079	-0.005854	80.207428	17.212236	94.752197	-0.779222	0.000000	0.293821	0.000000	0.000000	0.000000	0.001729	-0.002754	0.006754	0.000000	0.000000	2.000000	67.000000	0.000000
3799.835839	0.115590	0.536079	-0.005854	80.207428	17.212236	94.752197	-0.779222	0.000000	0.293821	0.000000	0.000000	0.000000	0.001729	-0.002754	0.006754	0.000000	0.000000	2.000000	67.000000	0.000000
3799.839172	0.115586	0.536063	-0.005872	80.207428	17.212236	94.752197	-0.779222	0.000000	0.293821	0.000000	0.000000	0.000000	-0.001407	-0.004889	-0.005501	0.000000	0.000000	2.000000	67.000000	0.000000
3799.842506	0.115586	0.536063	-0.005872	80.194359	17.207144	94.747185	-0.779510	0.000000	0.292696	0.000000	0.000000	0.000000	-0.001407	-0.004889	-0.005501	0.000000	0.000000	2.000000	67.000000	0.000000
3799.845839	0.115586	0.536063	-0.005872	80.194359	17.207144	94.747185	-0.779510	0.000000	0.292696	0.000000	0.000000	0.000000	-0.001407	-0.004889	-0.005501	0.000000	0.000000	2.000000	67.000000	0.000000
3799.849172	0.115586	0.536063	-0.005872	80.194359	17.207144	94.747185	-0.779510	0.000000	0.292696	0.000000	0.000000	0.000000	-0.001407	-0.004889	-0.005501	0.000000	0.000000	2.000000	67.000000	0.000000
3799.852506	0.115559	0.536047	-0.005885	80.192879	17.203613	94.746422	-0.779276	0.000000	0.293613	0.000000	0.000000	0.000000	-0.007838	-0.004896	-0.003856	0.000000	0.000000	2.000000	67.000000	0.000000
3799.855839	0.115559	0.536047	-0.005885	80.192879	17.203613	94.746422	-0.779276	0.000000	0.293613	0.000000	0.000000	0.000000	-0.007838	-0.004896	-0.003856	0.000000	0.000000	2.000000	67.000000	0.000000
3799.859172	0.115559	0.536047	-0.005885	80.192879	17.203613	94.746422	-0.779276	0.000000	0.293613	0.000000	0.000000	0.000000	-0.007838	-0.004896	-0.003856	0.000000	0.000000	2.000000	67.000000	0.000000
3799.862506	0.115559	0.536047	-0.005885	80.196022	17.201790	94.747337	-0.777970	0.000000	0.294255	0.000000	0.000000	0.000000	-0.007838	-0.004896	-0.003856	0.000000	0.000000	2.000000	67.000000	0.000000
3799.865839	0.115528	0.536040	-0.005920	80.196022	17.201790	94.747337	-0.777970	0.000000	0.294255	0.000000	0.000000	0.000000	-0.009564	-0.002139	-0.010610	0.000000	0.000000	2.000000	67.000000	0.000000
3799.869172	0.115528	0.536040	-0.005920	80.196022	17.201790	94.747337	-0.777970	0.000000	0.294255	0.000000	0.000000	0.000000	-0.009564	-0.002139	-0.010610	0.000000	0.000000	2.000000	67.000000	0.000000
3799.872506	0.115528	0.536040	-0.005920	80.196007	17.193624	94.747330	-0.777970	0.000000	0.294255	0.000000	0.000000	0.000000	-0.009564	-0.002139	-0.010610	0.000000	0.000000	2.000000	67.000000	0.000000
3799.875839	0.115528	0.536040	-0.005920	80.196007	17.193624	94.747330	-0.777970	0.000000	0.294255	0.000000	0.000000	0.000000	-0.009564	-0.002139	-0.010610	0.000000	0.000000	2.000000	67.000000	0.000000
3799.879172	0.115463	0.536040	-0.005904	80.196007	17.193624	94.747330	-0.777970	0.000000	0.294255	0.000000	0.000000	0.000000	-0.019278	0.000007	0.004934	0.000000	0.000000	2.000000	67.000000	0.000000
3799.882506	0.115463	0.536040	-0.005904	80.196007	17.185476	94.747337	-0.776376	0.000000	0.296024	0.000000	0.000000	0.000000	-0.019278	0.000007	0.004934	0.000000	0.000000	2.000000	67.000000	0.000000
3799.885839	0.115463	0.536040	-0.005904	80.196007	17.185476	94.747337	-0.776376	0.000000	0.296024	0.000000	0.000000	0.000000	-0.019278	0.000007	0.004934	0.000000	0.000000	2.000000	67.000000	0.000000
3799.889172	0.115463	0.536040	-0.005904	80.196007	17.185476	94.747337	-0.776376	0.000000	0.296024	0.000000	0.000000	0.000000	-0.019278	0.000007	0.004934	0.000000	0.000000	2.000000	67.000000	0.000000
3799.892506	0.115286	0.536049	-0.005883	80.196007	17.171850	94.747314	-0.773162	0.000000	0.295201	0.000000	0.000000	0.000000	-0.053144	0.002753	0.006390	0.000000	0.000000	2.000000	67.000000	0.000000
3799.895839	0.115286	0.536049	-0.005883	80.196007	17.171850	94.747314	-0.773162	0.000000	0.295201	0.000000	0.000000	0.000000	-0.053144	0.002753	0.006390	0.000000	0.000000	2.000000	67.000000	0.000000
3799.899172	0.115286	0.536049	-0.005883	80.196007	17.171850	94.747314	-0.773162	0.000000	0.295201	0.000000	0.000000	0.000000	-0.053144	0.002753	0.006390	0.000000	0.000000	2.000000	67.000000	0.000000
3799.902506	0.115286	0.536049	-0.005883	80.196007	17.160990	94.747330	-0.764305	0.000000	0.294136	0.000000	0.000000	0.000000	-0.053144	0.002753	0.006390	0.000000	0.000000	2.000000	67.000000	0.000000
3799.905839	0.115174	0.536033	-0.005874	80.196007	17.160990	94.747330	-0.764305	0.000000	0.294136	0.000000	0.000000	0.000000	-0.033541	-0.004889	0.002702	0.000000	0.000000	2.000000	67.000000	0.000000
3799.909172	0.115174	0.536033	-0.005874	80.196007	17.160990	94.747330	-0.764305	0.000000	0.294136	0.000000	0.000000	0.000000	-0.033541	-0.004889	0.002702	0.000000	0.000000	2.000000	67.000000	0.000000
3799.912506	0.115174	0.536033	-0.005874	80.199211	17.144035	94.739388	-0.764305	0.000000	0.294136	0.000000	0.000000	0.000000	-0.033541	-0.004889	0.002702	0.000000	0.000000	2.000000	67.000000	0.000000
3799.915839	0.115174	0.536033	-0.005874	80.199211	17.144035	94.739388	-0.764305	0.000000	0.294136	0.000000	0.000000	0.000000	-0.033541	-0.004889	0.002702	0.000000	0.000000	2.000000	67.000000	0.000000
3799.919172	0.115104	0.536042	-0.005880	80.199211	17.144035	94.739388	-0.764305	0.000000	0.294136	0.000000	0.000000	0.000000	-0.021004	0.002739	-0.001837	0.000000	0.000000	2.000000	67.000000	0.000000
3799.922506	0.115104	0.536042	-0.005880	80.205475	17.137655	94.741196	-0.758715	0.000000	0.293686	0.000000	0.000000	0.000000	-0.021004	0.002739	-0.001837	0.000000	0.000000	2.000000	67.000000	0.000000
3799.925839	0.115104	0.536042	-0.005880	80.205475	17.137655	94.741196	-0.758715	0.000000	0.293686	0.000000	0.000000	0.000000	-0.021004	0.002739	-0.001837	0.000000	0.000000	2.000000	67.000000	0.000000
3799.929172	0.115104	0.536042	-0.005880	80.205475	17.137655	94.741196	-0.758715	0.000000	0.293686	0.000000	0.000000	0.000000	-0.021004	0.002739	-0.001837	0.000000	0.000000	2.000000	67.000000	0.000000
3799.932506	0.114994	0.535986	-0.005954	80.211700	17.136736	94.743027	-0.755214	0.000000	0.293992	0.000000	0.000000	0.000000	-0.033042	-0.016806	-0.022219	0.000000	0.000000	2.000000	67.000000	0.000000
3799.935839	0.114994	0.535986	-0.005954	80.211700	17.136736	94.743027	-0.755214	0.000000	0.293992	0.000000	0.000000	0.000000	-0.033042	-0.016806	-0.022219	0.000000	0.000000	2.000000	67.000000	0.000000
3799.939172	0.114994	0.535986	-0.005954	80.211700	17.136736	94.743027	-0.755214	0.000000	0.293992	0.000000	0.000000	0.000000	-0.033042	-0.016806	-0.022219	0.000000	0.000000	2.000000	67.000000	0.000000
3799.942506	0.114994	0.535986	-0.005954	80.221062	17.139418	94.745728	-0.749707	0.000000	0.297695	0.000000	0.000000	0.000000	-0.033042	-0.016806	-0.022219	0.000000	0.000000	2.000000	67.000000	0.000000
3799.945839	0.114980	0.535937	-0.006009	80.221062	17.139418	94.745728	-0.749707	0.000000	0.297695	0.000000	0.000000	0.000000	-0.004208	-0.014646	-0.016516	0.000000	0.000000	2.000000	67.000000	0.000000
3799.949172	0.114980	0.535937	-0.006009	80.221062	17.139418	94.745728	-0.749707	0.000000	0.297695	0.000000	0.000000	0.000000	-0.004208	-0.014646	-0.016516	0.000000	0.000000	2.000000	67.000000	0.000000
3799.952506	0.114980	0.535937	-0.006009	80.224205	17.140324	94.746681	-0.749707	0.000000	0.297695	0.000000	0.000000	0.000000	-0.004208	-0.014646	-0.016516	0.000000	0.000000	2.000000	67.000000	0.000000
3799.955839	0.114980	0.535937	-0.006009	80.224205	17.140324	94.746681	-0.749707	0.000000	0.297695	0.000000	0.000000	0.000000	-0.004208	-0.014646	-0.016516	0.000000	0.000000	2.000000	67.000000	0.000000
3799.959172	0.114965	0.535913	-0.006068	80.224205	17.140324	94.746681	-0.749707	0.000000	0.297695	0.000000	0.000000	0.000000	-0.004529	-0.007032	-0.017768	0.000000	0.000000	2.000000	67.000000	0.000000
3799.962506	0.114965	0.535913	-0.006068	80.230568	17.135153	94.739632	-0.749006	0.000000	0.300448	0.000000	0.000000	0.000000	-0.004529	-0.007032	-0.017768	0.000000	0.000000	2.000000	67.000000	0.000000
3799.965839	0.114965	0.535913	-0.006068	80.230568	17.135153	94.739632	-0.749006	0.000000	0.300448	0.000000	0.000000	0.000000	-0.004529	-0.007032	-0.017768	0.000000	0.000000	2.000000	67.000000	0.000000
3799.969172	0.114965	0.535913	-0.006068	80.230568	17.135153	94.739632	-0.749006	0.000000	0.300448	0.000000	0.000000	0.000000	-0.004529	-0.007032	-0.017768	0.000000	0.000000	2.000000	67.000000	0.000000
3799.972506	0.114972	0.535865	-0.006129	80.236801	17.139656	94.741432	-0.748251	0.000000	0.303410	0.000000	0.000000	0.000000	0.002215	-0.014653	-0.018157	0.000000	0.000000	2.000000	67.000000	0.000000
3799.975839	0.114972	0.535865	-0.006129	80.236801	17.139656	94.741432	-0.748251	0.000000	0.303410	0.000000	0.000000	0.000000	0.002215	-0.014653	-0.018157	0.000000	0.000000	2.000000	67.000000	0.000000
3799.979172	0.114972	0.535865	-0.006129	80.236801	17.139656	94.741432	-0.748251	0.000000	0.303410	0.000000	0.000000	0.000000	0.002215	-0.014653	-0.018157	0.000000	0.000000	2.000000	67.000000	0.000000
3799.982506	0.114972	0.535865	-0.006129	80.246193	17.142370	94.744202	-0.748620	0.000000	0.306436	0.000000	0.000000	0.000000	0.002215	-0.014653	-0.018157	0.000000	0.000000	2.000000	67.000000	0.000000
3799.985839	0.114958	0.535816	-0.006184	80.246193	17.142370	94.744202	-0.748620	0.000000	0.306436	0.000000	0.000000	0.000000	-0.004212	-0.014657	-0.016522	0.000000	0.000000	2.000000	67.000000	0.000000
3799.989172	0.114958	0.535816	-0.006184	80.246193	17.142370	94.744202	-0.748620	0.000000	0.306436	0.000000	0.000000	0.000000	-0.004212	-0.014657	-0.016522	0.000000	0.000000	2.000000	67.000000	0.000000
3799.992506	0.114958	0.535816	-0.006184	80.255547	17.145084	94.746956	-0.748620	0.000000	0.306436	0.000000	0.000000	0.000000	-0.004212	-0.014657	-0.016522	0.000000	0.000000	2.000000	67.000000	0.000000
3799.995839	0.114958	0.535816	-0.006184	80.255547	17.145084	94.746956	-0.748620	0.000000	0.306436	0.000000	0.000000	0.000000	-0.004212	-0.014657	-0.016522	0.000000	0.000000	2.000000	67.000000	0.000000
3799.999172	0.114929	0.535758	-0.006211	80.255547	17.145084	94.746956	-0.748620	0.000000	0.306436	0.000000	0.000000	0.000000	-0.008913	-0.017389	-0.008131	0.000000	0.000000	2.000000	67.000000	0.000000
3800.002506	0.114929	0.535758	-0.006211	80.264999	17.138054	94.740776	-0.747918	0.000000	0.309189	0.000000	0.000000	0.000000	-0.008913	-0.017389	-0.008131	0.000000	0.000000	2.000000	67.000000	0.000000
3800.005839	0.114929	0.535758	-0.006211	80.264999	17.138054	94.740776	-0.747918	0.000000	0.309189	0.000000	0.000000	0.000000	-0.008913	-0.017389	-0.008131	0.000000	0.000000	2.000000	67.000000	0.000000
3800.009172	0.114929	0.535758	-0.006211	80.264999	17.138054	94.740776	-0.747918	0.000000	0.309189	0.000000	0.000000	0.000000	-0.008913	-0.017389	-0.008131	0.000000	0.000000	2.000000	67.000000	0.000000
3800.012506	0.114922	0.535660	-0.006327	80.271263	17.142593	94.742638	-0.746433	0.000000	0.310545	0.000000	0.000000	0.000000	-0.002002	-0.029287	-0.034693	0.000000	0.000000	2.000000	67.000000	0.000000
3800.015839	0.114922	0.535660	-0.006327	80.271263	17.142593	94.742638	-0.746433	0.000000	0.310545	0.000000	0.000000	0.000000	-0.002002	-0.029287	-0.034693	0.000000	0.000000	2.000000	67.000000	0.000000
3800.019172	0.114922	0.535660	-0.006327	80.271263	17.142593	94.742638	-0.746433	0.000000	0.310545	0.000000	0.000000	0.000000	-0.002002	-0.029287	-0.034693	0.000000	0.000000	2.000000	67.000000	0.000000
3800.022506	0.114922	0.535660	-0.006327	80.277588	17.137344	94.735535	-0.746099	0.000000	0.316327	0.000000	0.000000	0.000000	-0.002002	-0.029287	-0.034693	0.000000	0.000000	2.000000	67.000000	0.000000
3800.025839	0.114917	0.535644	-0.006345	80.277588	17.137344	94.735535	-0.746099	0.000000	0.316327	0.000000	0.000000	0.000000	-0.001405	-0.004886	-0.005510	0.000000	0.000000	2.000000	67.000000	0.000000
3800.029172	0.114917	0.535644	-0.006345	80.277588	17.137344	94.735535	-0.746099	0.000000	0.316327	0.000000	0.000000	0.000000	-0.001405	-0.004886	-0.005510	0.000000	0.000000	2.000000	67.000000	0.000000
3800.032506	0.114917	0.535644	-0.006345	80.280724	17.138248	94.736450	-0.746099	0.000000	0.316327	0.000000	0.000000	0.000000	-0.001405	-0.004886	-0.005510	0.000000	0.000000	2.000000	67.000000	0.000000
3800.035839	0.114917	0.535644	-0.006345	80.280724	17.138248	94.736450	-0.746099	0.000000	0.316327	0.000000	0.000000	0.000000	-0.001405	-0.004886	-0.005510	0.000000	0.000000	2.000000	67.000000	0.000000
3800.039172	0.114908	0.535611	-0.006382	80.280724	17.138248	94.736450	-0.746099	0.000000	0.316327	0.000000	0.000000	0.000000	-0.002809	-0.009764	-0.011021	0.000000	0.000000	2.000000	67.000000	0.000000
3800.042506	0.114908	0.535611	-0.006382	80.283920	17.129427	94.728477	-0.745865	0.000000	0.317245	0.000000	0.000000	0.000000	-0.002809	-0.009764	-0.011021	0.000000	0.000000	2.000000	67.000000	0.000000
3800.045839	0.114908	0.535611	-0.006382	80.283920	17.129427	94.728477	-0.745865	0.000000	0.317245	0.000000	0.000000	0.000000	-0.002809	-0.009764	-0.011021	0.000000	0.000000	2.000000	67.000000	0.000000
3800.049172	0.114908	0.535611	-0.006382	80.283920	17.129427	94.728477	-0.745865	0.000000	0.317245	0.000000	0.000000	0.000000	-0.002809	-0.009764	-0.011021	0.000000	0.000000	2.000000	67.000000	0.000000
3800.052506	0.114866	0.535586	-0.006367	80.287041	17.127581	94.729347	-0.745397	0.000000	0.319082	0.000000	0.000000	0.000000	-0.012524	-0.007618	0.004517	0.000000	0.000000	2.000000	67.000000	0.000000
3800.055839	0.114866	0.535586	-0.006367	80.287041	17.127581	94.729347	-0.745397	0.000000	0.319082	0.000000	0.000000	0.000000	-0.012524	-0.007618	0.004517	0.000000	0.000000	2.000000	67.000000	0.000000
3800.059172	0.114866	0.535586	-0.006367	80.287041	17.127581	94.729347	-0.745397	0.000000	0.319082	0.000000	0.000000	0.000000	-0.012524	-0.007618	0.004517	0.000000	0.000000	2.000000	67.000000	0.000000
3800.062506	0.114866	0.535586	-0.006367	80.287041	17.119394	94.729332	-0.743309	0.000000	0.318329	0.000000	0.000000	0.000000	-0.012524	-0.007618	0.004517	0.000000	0.000000	2.000000	67.000000	0.000000
3800.065839	0.114802	0.535586	-0.006350	80.287041	17.119394	94.729332	-0.743309	0.000000	0.318329	0.000000	0.000000	0.000000	-0.019261	-0.000001	0.004906	0.000000	0.000000	2.000000	67.000000	0.000000
3800.069172	0.114802	0.535586	-0.006350	80.287041	17.119394	94.729332	-0.743309	0.000000	0.318329	0.000000	0.000000	0.000000	-0.019261	-0.000001	0.004906	0.000000	0.000000	2.000000	67.000000	0.000000
3800.072506	0.114802	0.535586	-0.006350	80.287041	17.111286	94.729362	-0.743309	0.000000	0.318329	0.000000	0.000000	0.000000	-0.019261	-0.000001	0.004906	0.000000	0.000000	2.000000	67.000000	0.000000
3800.075839	0.114802	0.535586	-0.006350	80.287041	17.111286	94.729362	-0.743309	0.000000	0.318329	0.000000	0.000000	0.000000	-0.019261	-0.000001	0.004906	0.000000	0.000000	2.000000	67.000000	0.000000
3800.079172	0.114716	0.535586	-0.006328	80.287041	17.111286	94.729362	-0.743309	0.000000	0.318329	0.000000	0.000000	0.000000	-0.025683	-0.000001	0.006537	0.000000	0.000000	2.000000	67.000000	0.000000
3800.082506	0.114716	0.535586	-0.006328	80.290154	17.103979	94.730232	-0.740099	0.000000	0.317511	0.000000	0.000000	0.000000	-0.025683	-0.000001	0.006537	0.000000	0.000000	2.000000	67.000000	0.000000
3800.085839	0.114716	0.535586	-0.006328	80.290154	17.103979	94.730232	-0.740099	0.000000	0.317511	0.000000	0.000000	0.000000	-0.025683	-0.000001	0.006537	0.000000	0.000000	2.000000	67.000000	0.000000
3800.089172	0.114716	0.535586	-0.006328	80.290154	17.103979	94.730232	-0.740099	0.000000	0.317511	0.000000	0.000000	0.000000	-0.025683	-0.000001	0.006537	0.000000	0.000000	2.000000	67.000000	0.000000
3800.092506	0.114621	0.535553	-0.006343	80.293297	17.099491	94.731194	-0.735819	0.000000	0.316422	0.000000	0.000000	0.000000	-0.028488	-0.009760	-0.004492	0.000000	0.000000	2.000000	67.000000	0.000000
3800.095839	0.114621	0.535553	-0.006343	80.293297	17.099491	94.731194	-0.735819	0.000000	0.316422	0.000000	0.000000	0.000000	-0.028488	-0.009760	-0.004492	0.000000	0.000000	2.000000	67.000000	0.000000
3800.099172	0.114621	0.535553	-0.006343	80.293297	17.099491	94.731194	-0.735819	0.000000	0.316422	0.000000	0.000000	0.000000	-0.028488	-0.009760	-0.004492	0.000000	0.000000	2.000000	67.000000	0.000000
3800.102506	0.114621	0.535553	-0.006343	80.296394	17.100391	94.732109	-0.731071	0.000000	0.317170	0.000000	0.000000	0.000000	-0.028488	-0.009760	-0.004492	0.000000	0.000000	2.000000	67.000000	0.000000
3800.105839	0.114617	0.535537	-0.006362	80.296394	17.100391	94.732109	-0.731071	0.000000	0.317170	0.000000	0.000000	0.000000	-0.001401	-0.004886	-0.005513	0.000000	0.000000	2.000000	67.000000	0.000000
3800.109172	0.114617	0.535537	-0.006362	80.296394	17.100391	94.732109	-0.731071	0.000000	0.317170	0.000000	0.000000	0.000000	-0.001401	-0.004886	-0.005513	0.000000	0.000000	2.000000	67.000000	0.000000
3800.112506	0.114617	0.535537	-0.006362	80.296394	17.105801	94.732094	-0.731071	0.000000	0.317170	0.000000	0.000000	0.000000	-0.001401	-0.004886	-0.005513	0.000000	0.000000	2.000000	67.000000	0.000000
3800.115839	0.114617	0.535537	-0.006362	80.296394	17.105801	94.732094	-0.731071	0.000000	0.317170	0.000000	0.000000	0.000000	-0.001401	-0.004886	-0.005513	0.000000	0.000000	2.000000	67.000000	0.000000
3800.119172	0.114660	0.535537	-0.006373	80.296394	17.105801	94.732094	-0.731071	0.000000	0.317170	0.000000	0.000000	0.000000	0.012841	-0.000004	-0.003265	0.000000	0.000000	2.000000	67.000000	0.000000
3800.122506	0.114660	0.535537	-0.006373	80.294083	17.107670	94.731247	-0.730838	0.000000	0.318089	0.000000	0.000000	0.000000	0.012841	-0.000004	-0.003265	0.000000	0.000000	2.000000	67.000000	0.000000
3800.125839	0.114660	0.535537	-0.006373	80.294083	17.107670	94.731247	-0.730838	0.000000	0.318089	0.000000	0.000000	0.000000	0.012841	-0.000004	-0.003265	0.000000	0.000000	2.000000	67.000000	0.000000
3800.129172	0.114660	0.535537	-0.006373	80.294083	17.107670	94.731247	-0.730838	0.000000	0.318089	0.000000	0.000000	0.000000	0.012841	-0.000004	-0.003265	0.000000	0.000000	2.000000	67.000000	0.000000
3800.132506	0.114713	0.535544	-0.006343	80.291008	17.109512	94.730377	-0.732978	0.000000	0.318633	0.000000	0.000000	0.000000	0.015962	0.002138	0.009003	0.000000	0.000000	2.000000	67.000000	0.000000
3800.135839	0.114713	0.535544	-0.006343	80.291008	17.109512	94.730377	-0.732978	0.000000	0.318633	0.000000	0.000000	0.000000	0.015962	0.002138	0.009003	0.000000	0.000000	2.000000	67.000000	0.000000
3800.139172	0.114713	0.535544	-0.006343	80.291008	17.109512	94.730377	-0.732978	0.000000	0.318633	0.000000	0.000000	0.000000	0.015962	0.002138	0.009003	0.000000	0.000000	2.000000	67.000000	0.000000
3800.142506	0.114713	0.535544	-0.006343	80.287849	17.111294	94.729408	-0.735638	0.000000	0.317133	0.000000	0.000000	0.000000	0.015962	0.002138	0.009003	0.000000	0.000000	2.000000	67.000000	0.000000
3800.145839	0.114739	0.535560	-0.006330	80.287849	17.111294	94.729408	-0.735638	0.000000	0.317133	0.000000	0.000000	0.000000	0.007824	0.004863	0.003878	0.000000	0.000000	2.000000	67.000000	0.000000
3800.149172	0.114739	0.535560	-0.006330	80.287849	17.111294	94.729408	-0.735638	0.000000	0.317133	0.000000	0.000000	0.000000	0.007824	0.004863	0.003878	0.000000	0.000000	2.000000	67.000000	0.000000
3800.152506	0.114739	0.535560	-0.006330	80.284729	17.110405	94.728493	-0.735638	0.000000	0.317133	0.000000	0.000000	0.000000	0.007824	0.004863	0.003878	0.000000	0.000000	2.000000	67.000000	0.000000
3800.155839	0.114739	0.535560	-0.006330	80.284729	17.110405	94.728493	-0.735638	0.000000	0.317133	0.000000	0.000000	0.000000	0.007824	0.004863	0.003878	0.000000	0.000000	2.000000	67.000000	0.000000
3800.159172	0.114771	0.535568	-0.006294	80.284729	17.110405	94.728493	-0.735638	0.000000	0.317133	0.000000	0.000000	0.000000	0.009545	0.002141	0.010634	0.000000	0.000000	2.000000	67.000000	0.000000
3800.162506	0.114771	0.535568	-0.006294	80.281593	17.112198	94.727577	-0.736942	0.000000	0.316487	0.000000	0.000000	0.000000	0.009545	0.002141	0.010634	0.000000	0.000000	2.000000	67.000000	0.000000
3800.165839	0.114771	0.535568	-0.006294	80.281593	17.112198	94.727577	-0.736942	0.000000	0.316487	0.000000	0.000000	0.000000	0.009545	0.002141	0.010634	0.000000	0.000000	2.000000	67.000000	0.000000
3800.169172	0.114771	0.535568	-0.006294	80.281593	17.112198	94.727577	-0.736942	0.000000	0.316487	0.000000	0.000000	0.000000	0.009545	0.002141	0.010634	0.000000	0.000000	2.000000	67.000000	0.000000
3800.172506	0.114829	0.535591	-0.006246	80.278496	17.114059	94.726707	-0.738533	0.000000	0.314714	0.000000	0.000000	0.000000	0.017368	0.007009	0.014509	0.000000	0.000000	2.000000	67.000000	0.000000
3800.175839	0.114829	0.535591	-0.006246	80.278496	17.114059	94.726707	-0.738533	0.000000	0.314714	0.000000	0.000000	0.000000	0.017368	0.007009	0.014509	0.000000	0.000000	2.000000	67.000000	0.000000
3800.179172	0.114829	0.535591	-0.006246	80.278496	17.114059	94.726707	-0.738533	0.000000	0.314714	0.000000	0.000000	0.000000	0.017368	0.007009	0.014509	0.000000	0.000000	2.000000	67.000000	0.000000
3800.182506	0.114829	0.535591	-0.006246	80.275345	17.118557	94.725754	-0.741427	0.000000	0.312296	0.000000	0.000000	0.000000	0.017368	0.007009	0.014509	0.000000	0.000000	2.000000	67.000000	0.000000
3800.185839	0.114860	0.535598	-0.006210	80.275345	17.118557	94.725754	-0.741427	0.000000	0.312296	0.000000	0.000000	0.000000	0.009547	0.002123	0.010631	0.000000	0.000000	2.000000	67.000000	0.000000
3800.189172	0.114860	0.535598	-0.006210	80.275345	17.118557	94.725754	-0.741427	0.000000	0.312296	0.000000	0.000000	0.000000	0.009547	0.002123	0.010631	0.000000	0.000000	2.000000	67.000000	0.000000
3800.192506	0.114860	0.535598	-0.006210	80.272232	17.123131	94.724846	-0.741427	0.000000	0.312296	0.000000	0.000000	0.000000	0.009547	0.002123	0.010631	0.000000	0.000000	2.000000	67.000000	0.000000
3800.195839	0.114860	0.535598	-0.006210	80.272232	17.123131	94.724846	-0.741427	0.000000	0.312296	0.000000	0.000000	0.000000	0.009547	0.002123	0.010631	0.000000	0.000000	2.000000	67.000000	0.000000
3800.199172	0.114914	0.535605	-0.006181	80.272232	17.123131	94.724846	-0.741427	0.000000	0.312296	0.000000	0.000000	0.000000	0.015970	0.002119	0.008994	0.000000	0.000000	2.000000	67.000000	0.000000
3800.202506	0.114914	0.535605	-0.006181	80.269928	17.124996	94.724014	-0.743018	0.000000	0.310524	0.000000	0.000000	0.000000	0.015970	0.002119	0.008994	0.000000	0.000000	2.000000	67.000000	0.000000
3800.205839	0.114914	0.535605	-0.006181	80.269928	17.124996	94.724014	-0.743018	0.000000	0.310524	0.000000	0.000000	0.000000	0.015970	0.002119	0.008994	0.000000	0.000000	2.000000	67.000000	0.000000
3800.209172	0.114914	0.535605	-0.006181	80.269928	17.124996	94.724014	-0.743018	0.000000	0.310524	0.000000	0.000000	0.000000	0.015970	0.002119	0.008994	0.000000	0.000000	2.000000	67.000000	0.000000
3800.212506	0.114945	0.535612	-0.006145	80.266762	17.124075	94.723068	-0.745680	0.000000	0.309025	0.000000	0.000000	0.000000	0.009549	0.002134	0.010629	0.000000	0.000000	2.000000	67.000000	0.000000
3800.215839	0.114945	0.535612	-0.006145	80.266762	17.124075	94.723068	-0.745680	0.000000	0.309025	0.000000	0.000000	0.000000	0.009549	0.002134	0.010629	0.000000	0.000000	2.000000	67.000000	0.000000
3800.219172	0.114945	0.535612	-0.006145	80.266762	17.124075	94.723068	-0.745680	0.000000	0.309025	0.000000	0.000000	0.000000	0.009549	0.002134	0.010629	0.000000	0.000000	2.000000	67.000000	0.000000
3800.222506	0.114945	0.535612	-0.006145	80.261360	17.125051	94.721329	-0.747271	0.000000	0.307254	0.000000	0.000000	0.000000	0.009549	0.002134	0.010629	0.000000	0.000000	2.000000	67.000000	0.000000
3800.225839	0.114977	0.535619	-0.006110	80.261360	17.125051	94.721329	-0.747271	0.000000	0.307254	0.000000	0.000000	0.000000	0.009549	0.002130	0.010628	0.000000	0.000000	2.000000	67.000000	0.000000
3800.229172	0.114977	0.535619	-0.006110	80.261360	17.125051	94.721329	-0.747271	0.000000	0.307254	0.000000	0.000000	0.000000	0.009549	0.002130	0.010628	0.000000	0.000000	2.000000	67.000000	0.000000
3800.232506	0.114977	0.535619	-0.006110	80.258194	17.124121	94.720398	-0.747271	0.000000	0.307254	0.000000	0.000000	0.000000	0.009549	0.002130	0.010628	0.000000	0.000000	2.000000	67.000000	0.000000
3800.235839	0.114977	0.535619	-0.006110	80.258194	17.124121	94.720398	-0.747271	0.000000	0.307254	0.000000	0.000000	0.000000	0.009549	0.002130	0.010628	0.000000	0.000000	2.000000	67.000000	0.000000
3800.239172	0.114966	0.535627	-0.006063	80.258194	17.124121	94.720398	-0.747271	0.000000	0.307254	0.000000	0.000000	0.000000	-0.003298	0.002144	0.013902	0.000000	0.000000	2.000000	67.000000	0.000000
3800.242506	0.114966	0.535627	-0.006063	80.250465	17.118809	94.717812	-0.748863	0.000000	0.305483	0.000000	0.000000	0.000000	-0.003298	0.002144	0.013902	0.000000	0.000000	2.000000	67.000000	0.000000
3800.245839	0.114966	0.535627	-0.006063	80.250465	17.118809	94.717812	-0.748863	0.000000	0.305483	0.000000	0.000000	0.000000	-0.003298	0.002144	0.013902	0.000000	0.000000	2.000000	67.000000	0.000000
3800.249172	0.114966	0.535627	-0.006063	80.250465	17.118809	94.717812	-0.748863	0.000000	0.305483	0.000000	0.000000	0.000000	-0.003298	0.002144	0.013902	0.000000	0.000000	2.000000	67.000000	0.000000
3800.252506	0.114928	0.535643	-0.006034	80.243530	17.113552	94.715324	-0.748313	0.000000	0.303166	0.000000	0.000000	0.000000	-0.011445	0.004869	0.008783	0.000000	0.000000	2.000000	67.000000	0.000000
3800.255839	0.114928	0.535643	-0.006034	80.243530	17.113552	94.715324	-0.748313	0.000000	0.303166	0.000000	0.000000	0.000000	-0.011445	0.004869	0.008783	0.000000	0.000000	2.000000	67.000000	0.000000
3800.259172	0.114928	0.535643	-0.006034	80.243530	17.113552	94.715324	-0.748313	0.000000	0.303166	0.000000	0.000000	0.000000	-0.011445	0.004869	0.008783	0.000000	0.000000	2.000000	67.000000	0.000000
3800.262506	0.114928	0.535643	-0.006034	80.221909	17.100401	94.707695	-0.746406	0.000000	0.301702	0.000000	0.000000	0.000000	-0.011445	0.004869	0.008783	0.000000	0.000000	2.000000	67.000000	0.000000
3800.265839	0.114917	0.535650	-0.005988	80.221909	17.100401	94.707695	-0.746406	0.000000	0.301702	0.000000	0.000000	0.000000	-0.003304	0.002148	0.013901	0.000000	0.000000	2.000000	67.000000	0.000000
3800.269172	0.114917	0.535650	-0.005988	80.221909	17.100401	94.707695	-0.746406	0.000000	0.301702	0.000000	0.000000	0.000000	-0.003304	0.002148	0.013901	0.000000	0.000000	2.000000	67.000000	0.000000
3800.272506	0.114917	0.535650	-0.005988	80.198814	17.091948	94.699364	-0.746406	0.000000	0.301702	0.000000	0.000000	0.000000	-0.003304	0.002148	0.013901	0.000000	0.000000	2.000000	67.000000	0.000000
3800.275839	0.114917	0.535650	-0.005988	80.198814	17.091948	94.699364	-0.746406	0.000000	0.301702	0.000000	0.000000	0.000000	-0.003304	0.002148	0.013901	0.000000	0.000000	2.000000	67.000000	0.000000
3800.279172	0.114918	0.535624	-0.005984	80.198814	17.091948	94.699364	-0.746406	0.000000	0.301702	0.000000	0.000000	0.000000	0.000318	-0.007633	0.001246	0.000000	0.000000	2.000000	67.000000	0.000000
3800.282506	0.114918	0.535624	-0.005984	80.174171	17.079987	94.690277	-0.745855	0.000000	0.299385	0.000000	0.000000	0.000000	0.000318	-0.007633	0.001246	0.000000	0.000000	2.000000	67.000000	0.000000
3800.285839	0.114918	0.535624	-0.005984	80.174171	17.079987	94.690277	-0.745855	0.000000	0.299385	0.000000	0.000000	0.000000	0.000318	-0.007633	0.001246	0.000000	0.000000	2.000000	67.000000	0.000000
3800.289172	0.114918	0.535624	-0.005984	80.174171	17.079987	94.690277	-0.745855	0.000000	0.299385	0.000000	0.000000	0.000000	0.000318	-0.007633	0.001246	0.000000	0.000000	2.000000	67.000000	0.000000
3800.292506	0.114930	0.535606	-0.005939	80.155655	17.075987	94.683655	-0.745908	0.000000	0.299177	0.000000	0.000000	0.000000	0.003441	-0.005491	0.013509	0.000000	0.000000	2.000000	67.000000	0.000000
3800.295839	0.114930	0.535606	-0.005939	80.155655	17.075987	94.683655	-0.745908	0.000000	0.299177	0.000000	0.000000	0.000000	0.003441	-0.005491	0.013509	0.000000	0.000000	2.000000	67.000000	0.000000
3800.299172	0.114930	0.535606	-0.005939	80.155655	17.075987	94.683655	-0.745908	0.000000	0.299177	0.000000	0.000000	0.000000	0.003441	-0.005491	0.013509	0.000000	0.000000	2.000000	67.000000	0.000000
3800.302506	0.114930	0.535606	-0.005939	80.155693	17.078690	94.683655	-0.746482	0.000000	0.296926	0.000000	0.000000	0.000000	0.003441	-0.005491	0.013509	0.000000	0.000000	2.000000	67.000000	0.000000
3800.305839	0.114958	0.535572	-0.005917	80.155693	17.078690	94.683655	-0.746482	0.000000	0.296926	0.000000	0.000000	0.000000	0.008465	-0.010384	0.006362	0.000000	0.000000	2.000000	67.000000	0.000000
3800.309172	0.114958	0.535572	-0.005917	80.155693	17.078690	94.683655	-0.746482	0.000000	0.296926	0.000000	0.000000	0.000000	0.008465	-0.010384	0.006362	0.000000	0.000000	2.000000	67.000000	0.000000
3800.312506	0.114958	0.535572	-0.005917	80.158836	17.079588	94.684570	-0.746482	0.000000	0.296926	0.000000	0.000000	0.000000	0.008465	-0.010384	0.006362	0.000000	0.000000	2.000000	67.000000	0.000000
3800.315839	0.114958	0.535572	-0.005917	80.158836	17.079588	94.684570	-0.746482	0.000000	0.296926	0.000000	0.000000	0.000000	0.008465	-0.010384	0.006362	0.000000	0.000000	2.000000	67.000000	0.000000
3800.319172	0.114964	0.535562	-0.005895	80.158836	17.079588	94.684570	-0.746482	0.000000	0.296926	0.000000	0.000000	0.000000	0.001721	-0.002760	0.006754	0.000000	0.000000	2.000000	67.000000	0.000000
3800.322506	0.114964	0.535562	-0.005895	80.161926	17.083170	94.685448	-0.747892	0.000000	0.295865	0.000000	0.000000	0.000000	0.001721	-0.002760	0.006754	0.000000	0.000000	2.000000	67.000000	0.000000
3800.325839	0.114964	0.535562	-0.005895	80.161926	17.083170	94.685448	-0.747892	0.000000	0.295865	0.000000	0.000000	0.000000	0.001721	-0.002760	0.006754	0.000000	0.000000	2.000000	67.000000	0.000000
3800.329172	0.114964	0.535562	-0.005895	80.161926	17.083170	94.685448	-0.747892	0.000000	0.295865	0.000000	0.000000	0.000000	0.001721	-0.002760	0.006754	0.000000	0.000000	2.000000	67.000000	0.000000
3800.332506	0.115014	0.535502	-0.005875	80.165047	17.086802	94.686356	-0.748179	0.000000	0.294740	0.000000	0.000000	0.000000	0.015207	-0.018023	0.005967	0.000000	0.000000	2.000000	67.000000	0.000000
3800.335839	0.115014	0.535502	-0.005875	80.165047	17.086802	94.686356	-0.748179	0.000000	0.294740	0.000000	0.000000	0.000000	0.015207	-0.018023	0.005967	0.000000	0.000000	2.000000	67.000000	0.000000
3800.339172	0.115014	0.535502	-0.005875	80.165047	17.086802	94.686356	-0.748179	0.000000	0.294740	0.000000	0.000000	0.000000	0.015207	-0.018023	0.005967	0.000000	0.000000	2.000000	67.000000	0.000000
3800.342506	0.115014	0.535502	-0.005875	80.168205	17.090382	94.687225	-0.750714	0.000000	0.293745	0.000000	0.000000	0.000000	0.015207	-0.018023	0.005967	0.000000	0.000000	2.000000	67.000000	0.000000
3800.345839	0.115037	0.535477	-0.005876	80.168205	17.090382	94.687225	-0.750714	0.000000	0.293745	0.000000	0.000000	0.000000	0.006744	-0.007634	-0.000395	0.000000	0.000000	2.000000	67.000000	0.000000
3800.349172	0.115037	0.535477	-0.005876	80.168205	17.090382	94.687225	-0.750714	0.000000	0.293745	0.000000	0.000000	0.000000	0.006744	-0.007634	-0.000395	0.000000	0.000000	2.000000	67.000000	0.000000
3800.352506	0.115037	0.535477	-0.005876	80.171303	17.093975	94.688103	-0.750714	0.000000	0.293745	0.000000	0.000000	0.000000	0.006744	-0.007634	-0.000395	0.000000	0.000000	2.000000	67.000000	0.000000
3800.355839	0.115037	0.535477	-0.005876	80.171303	17.093975	94.688103	-0.750714	0.000000	0.293745	0.000000	0.000000	0.000000	0.006744	-0.007634	-0.000395	0.000000	0.000000	2.000000	67.000000	0.000000
3800.359172	0.115059	0.535451	-0.005878	80.171303	17.093975	94.688103	-0.750714	0.000000	0.293745	0.000000	0.000000	0.000000	0.006746	-0.007635	-0.000395	0.000000	0.000000	2.000000	67.000000	0.000000
3800.362506	0.115059	0.535451	-0.005878	80.174469	17.094854	94.689026	-0.751838	0.000000	0.293811	0.000000	0.000000	0.000000	0.006746	-0.007635	-0.000395	0.000000	0.000000	2.000000	67.000000	0.000000
3800.365839	0.115059	0.535451	-0.005878	80.174469	17.094854	94.689026	-0.751838	0.000000	0.293811	0.000000	0.000000	0.000000	0.006746	-0.007635	-0.000395	0.000000	0.000000	2.000000	67.000000	0.000000
3800.369172	0.115059	0.535451	-0.005878	80.174469	17.094854	94.689026	-0.751838	0.000000	0.293811	0.000000	0.000000	0.000000	0.006746	-0.007635	-0.000395	0.000000	0.000000	2.000000	67.000000	0.000000
3800.372506	0.115061	0.535401	-0.005869	80.177589	17.095739	94.689926	-0.752962	0.000000	0.293877	0.000000	0.000000	0.000000	0.000632	-0.015252	0.002485	0.000000	0.000000	2.000000	67.000000	0.000000
3800.375839	0.115061	0.535401	-0.005869	80.177589	17.095739	94.689926	-0.752962	0.000000	0.293877	0.000000	0.000000	0.000000	0.000632	-0.015252	0.002485	0.000000	0.000000	2.000000	67.000000	0.000000
3800.379172	0.115061	0.535401	-0.005869	80.177589	17.095739	94.689926	-0.752962	0.000000	0.293877	0.000000	0.000000	0.000000	0.000632	-0.015252	0.002485	0.000000	0.000000	2.000000	67.000000	0.000000
3800.382506	0.115061	0.535401	-0.005869	80.177567	17.093019	94.689911	-0.753067	0.000000	0.293463	0.000000	0.000000	0.000000	0.000632	-0.015252	0.002485	0.000000	0.000000	2.000000	67.000000	0.000000
3800.385839	0.115046	0.535391	-0.005841	80.177567	17.093019	94.689911	-0.753067	0.000000	0.293463	0.000000	0.000000	0.000000	-0.004706	-0.002764	0.008391	0.000000	0.000000	2.000000	67.000000	0.000000
3800.389172	0.115046	0.535391	-0.005841	80.177567	17.093019	94.689911	-0.753067	0.000000	0.293463	0.000000	0.000000	0.000000	-0.004706	-0.002764	0.008391	0.000000	0.000000	2.000000	67.000000	0.000000
3800.392506	0.115046	0.535391	-0.005841	80.177567	17.090305	94.689911	-0.753067	0.000000	0.293463	0.000000	0.000000	0.000000	-0.004706	-0.002764	0.008391	0.000000	0.000000	2.000000	67.000000	0.000000
3800.395839	0.115046	0.535391	-0.005841	80.177567	17.090305	94.689911	-0.753067	0.000000	0.293463	0.000000	0.000000	0.000000	-0.004706	-0.002764	0.008391	0.000000	0.000000	2.000000	67.000000	0.000000
3800.399172	0.115003	0.535391	-0.005830	80.177567	17.090305	94.689911	-0.753067	0.000000	0.293463	0.000000	0.000000	0.000000	-0.012855	0.000008	0.003276	0.000000	0.000000	2.000000	67.000000	0.000000
3800.402506	0.115003	0.535391	-0.005830	80.177589	17.082129	94.689911	-0.752283	0.000000	0.292064	0.000000	0.000000	0.000000	-0.012855	0.000008	0.003276	0.000000	0.000000	2.000000	67.000000	0.000000
3800.405839	0.115003	0.535391	-0.005830	80.177589	17.082129	94.689911	-0.752283	0.000000	0.292064	0.000000	0.000000	0.000000	-0.012855	0.000008	0.003276	0.000000	0.000000	2.000000	67.000000	0.000000
3800.409172	0.115003	0.535391	-0.005830	80.177589	17.082129	94.689911	-0.752283	0.000000	0.292064	0.000000	0.000000	0.000000	-0.012855	0.000008	0.003276	0.000000	0.000000	2.000000	67.000000	0.000000
3800.412506	0.114928	0.535398	-0.005768	80.174446	17.075827	94.689026	-0.750141	0.000000	0.291518	0.000000	0.000000	0.000000	-0.022589	0.002132	0.018813	0.000000	0.000000	2.000000	67.000000	0.000000
3800.415839	0.114928	0.535398	-0.005768	80.174446	17.075827	94.689026	-0.750141	0.000000	0.291518	0.000000	0.000000	0.000000	-0.022589	0.002132	0.018813	0.000000	0.000000	2.000000	67.000000	0.000000
3800.419172	0.114928	0.535398	-0.005768	80.174446	17.075827	94.689026	-0.750141	0.000000	0.291518	0.000000	0.000000	0.000000	-0.022589	0.002132	0.018813	0.000000	0.000000	2.000000	67.000000	0.000000
3800.422506	0.114928	0.535398	-0.005768	80.174431	17.070385	94.689003	-0.746376	0.000000	0.288383	0.000000	0.000000	0.000000	-0.022589	0.002132	0.018813	0.000000	0.000000	2.000000	67.000000	0.000000
3800.425839	0.114885	0.535398	-0.005757	80.174431	17.070385	94.689003	-0.746376	0.000000	0.288383	0.000000	0.000000	0.000000	-0.012859	0.000004	0.003273	0.000000	0.000000	2.000000	67.000000	0.000000
3800.429172	0.114885	0.535398	-0.005757	80.174431	17.070385	94.689003	-0.746376	0.000000	0.288383	0.000000	0.000000	0.000000	-0.012859	0.000004	0.003273	0.000000	0.000000	2.000000	67.000000	0.000000
3800.432506	0.114885	0.535398	-0.005757	80.174431	17.067667	94.689011	-0.746376	0.000000	0.288383	0.000000	0.000000	0.000000	-0.012859	0.000004	0.003273	0.000000	0.000000	2.000000	67.000000	0.000000
3800.435839	0.114885	0.535398	-0.005757	80.174431	17.067667	94.689011	-0.746376	0.000000	0.288383	0.000000	0.000000	0.000000	-0.012859	0.000004	0.003273	0.000000	0.000000	2.000000	67.000000	0.000000
3800.439172	0.114863	0.535398	-0.005751	80.174431	17.067667	94.689011	-0.746376	0.000000	0.288383	0.000000	0.000000	0.000000	-0.006430	0.000004	0.001636	0.000000	0.000000	2.000000	67.000000	0.000000
3800.442506	0.114863	0.535398	-0.005751	80.174469	17.064938	94.689011	-0.744233	0.000000	0.287837	0.000000	0.000000	0.000000	-0.006430	0.000004	0.001636	0.000000	0.000000	2.000000	67.000000	0.000000
3800.445839	0.114863	0.535398	-0.005751	80.174469	17.064938	94.689011	-0.744233	0.000000	0.287837	0.000000	0.000000	0.000000	-0.006430	0.000004	0.001636	0.000000	0.000000	2.000000	67.000000	0.000000
3800.449172	0.114863	0.535398	-0.005751	80.174469	17.064938	94.689011	-0.744233	0.000000	0.287837	0.000000	0.000000	0.000000	-0.006430	0.000004	0.001636	0.000000	0.000000	2.000000	67.000000	0.000000
3800.452506	0.114848	0.535389	-0.005723	80.174469	17.064938	94.689011	-0.743161	0.000000	0.287565	0.000000	0.000000	0.000000	-0.004709	-0.002743	0.008389	0.000000	0.000000	2.000000	67.000000	0.000000
3800.455839	0.114848	0.535389	-0.005723	80.174469	17.064938	94.689011	-0.743161	0.000000	0.287565	0.000000	0.000000	0.000000	-0.004709	-0.002743	0.008389	0.000000	0.000000	2.000000	67.000000	0.000000
3800.459172	0.114848	0.535389	-0.005723	80.174469	17.064938	94.689011	-0.743161	0.000000	0.287565	0.000000	0.000000	0.000000	-0.004709	-0.002743	0.008389	0.000000	0.000000	2.000000	67.000000	0.000000
3800.462506	0.114848	0.535389	-0.005723	80.174751	17.034468	94.653702	-0.742376	0.000000	0.286167	0.000000	0.000000	0.000000	-0.004709	-0.002743	0.008389	0.000000	0.000000	2.000000	67.000000	0.000000
3800.465839	0.114832	0.535380	-0.005695	80.174751	17.034468	94.653702	-0.742376	0.000000	0.286167	0.000000	0.000000	0.000000	-0.004713	-0.002772	0.008389	0.000000	0.000000	2.000000	67.000000	0.000000
3800.469172	0.114832	0.535380	-0.005695	80.174751	17.034468	94.653702	-0.742376	0.000000	0.286167	0.000000	0.000000	0.000000	-0.004713	-0.002772	0.008389	0.000000	0.000000	2.000000	67.000000	0.000000
3800.472506	0.114832	0.535380	-0.005695	80.173592	16.917154	94.511665	-0.742376	0.000000	0.286167	0.000000	0.000000	0.000000	-0.004713	-0.002772	0.008389	0.000000	0.000000	2.000000	67.000000	0.000000
3800.475839	0.114832	0.535380	-0.005695	80.173592	16.917154	94.511665	-0.742376	0.000000	0.286167	0.000000	0.000000	0.000000	-0.004713	-0.002772	0.008389	0.000000	0.000000	2.000000	67.000000	0.000000
3800.479172	0.114795	0.535371	-0.005662	80.173592	16.917154	94.511665	-0.742376	0.000000	0.286167	0.000000	0.000000	0.000000	-0.011143	-0.002747	0.010023	0.000000	0.000000	2.000000	67.000000	0.000000
3800.482506	0.114795	0.535371	-0.005662	80.173409	16.595778	94.113495	-0.741591	0.000000	0.284769	0.000000	0.000000	0.000000	-0.011143	-0.002747	0.010023	0.000000	0.000000	2.000000	67.000000	0.000000
3800.485839	0.114795	0.535371	-0.005662	80.173409	16.595778	94.113495	-0.741591	0.000000	0.284769	0.000000	0.000000	0.000000	-0.011143	-0.002747	0.010023	0.000000	0.000000	2.000000	67.000000	0.000000
3800.489172	0.114795	0.535371	-0.005662	80.173409	16.595778	94.113495	-0.741591	0.000000	0.284769	0.000000	0.000000	0.000000	-0.011143	-0.002747	0.010023	0.000000	0.000000	2.000000	67.000000	0.000000
3800.492506	0.114655	0.535367	-0.005492	80.174294	16.070236	93.459137	-0.739734	0.000000	0.283098	0.000000	0.000000	0.000000	-0.041790	-0.001275	0.051106	0.000000	0.000000	2.000000	67.000000	0.000000
3800.495839	0.114655	0.535367	-0.005492	80.174294	16.070236	93.459137	-0.739734	0.000000	0.283098	0.000000	0.000000	0.000000	-0.041790	-0.001275	0.051106	0.000000	0.000000	2.000000	67.000000	0.000000
3800.499172	0.114655	0.535367	-0.005492	80.174294	16.070236	93.459137	-0.739734	0.000000	0.283098	0.000000	0.000000	0.000000	-0.041790	-0.001275	0.051106	0.000000	0.000000	2.000000	67.000000	0.000000
3800.502506	0.114543	0.535365	-0.005396	80.175331	15.302796	92.504196	-0.732769	0.000000	0.274580	0.000000	0.000000	0.000000	-0.033777	-0.000628	0.028810	0.000000	0.000000	2.000000	67.000000	0.000000
3800.505839	0.114543	0.535365	-0.005396	80.175331	15.302796	92.504196	-0.732769	0.000000	0.274580	0.000000	0.000000	0.000000	-0.033777	-0.000628	0.028810	0.000000	0.000000	2.000000	67.000000	0.000000
3800.509172	0.114543	0.535365	-0.005396	80.175331	15.302796	92.504196	-0.732769	0.000000	0.274580	0.000000	0.000000	0.000000	-0.033777	-0.000628	0.028810	0.000000	0.000000	2.000000	67.000000	0.000000
3800.512506	0.114543	0.535365	-0.005396	80.174309	14.344806	91.310471	-0.727139	0.000000	0.269779	0.000000	0.000000	0.000000	-0.033777	-0.000628	0.028810	0.000000	0.000000	2.000000	67.000000	0.000000
3800.515839	0.114430	0.535362	-0.005300	80.174309	14.344806	91.310471	-0.727139	0.000000	0.269779	0.000000	0.000000	0.000000	-0.033789	-0.000643	0.028801	0.000000	0.000000	2.000000	67.000000	0.000000
3800.519172	0.114430	0.535362	-0.005300	80.174309	14.344806	91.310471	-0.727139	0.000000	0.269779	0.000000	0.000000	0.000000	-0.033789	-0.000643	0.028801	0.000000	0.000000	2.000000	67.000000	0.000000
3800.522506	0.114430	0.535362	-0.005300	80.172768	13.281295	89.975601	-0.727139	0.000000	0.269779	0.000000	0.000000	0.000000	-0.033789	-0.000643	0.028801	0.000000	0.000000	2.000000	67.000000	0.000000
3800.525839	0.114430	0.535362	-0.005300	80.172768	13.281295	89.975601	-0.727139	0.000000	0.269779	0.000000	0.000000	0.000000	-0.033789	-0.000643	0.028801	0.000000	0.000000	2.000000	67.000000	0.000000
3800.529172	0.114307	0.535353	-0.005244	80.172768	13.281295	89.975601	-0.727139	0.000000	0.269779	0.000000	0.000000	0.000000	-0.036907	-0.002764	0.016526	0.000000	0.000000	2.000000	67.000000	0.000000
3800.532506	0.114207	0.535318	-0.005191	80.169769	12.162534	88.570366	-0.721508	0.000000	0.264979	0.000000	0.000000	0.000000	-0.030162	-0.010393	0.016131	0.000000	0.000000	2.000000	67.000000	0.000000
3800.535839	0.114207	0.535318	-0.005191	80.169769	12.162534	88.570366	-0.721508	0.000000	0.264979	0.000000	0.000000	0.000000	-0.030162	-0.010393	0.016131	0.000000	0.000000	2.000000	67.000000	0.000000
3800.539172	0.114207	0.535318	-0.005191	80.169769	12.162534	88.570366	-0.721508	0.000000	0.264979	0.000000	0.000000	0.000000	-0.030162	-0.010393	0.016131	0.000000	0.000000	2.000000	67.000000	0.000000
3800.542506	0.114207	0.535318	-0.005191	80.164848	11.009533	87.121407	-0.710329	0.000000	0.259536	0.000000	0.000000	0.000000	-0.030162	-0.010393	0.016131	0.000000	0.000000	2.000000	67.000000	0.000000
3800.545839	0.114117	0.535277	-0.005183	80.164848	11.009533	87.121407	-0.710329	0.000000	0.259536	0.000000	0.000000	0.000000	-0.026828	-0.012528	0.002231	0.000000	0.000000	2.000000	67.000000	0.000000
3800.549172	0.114117	0.535277	-0.005183	80.164848	11.009533	87.121407	-0.710329	0.000000	0.259536	0.000000	0.000000	0.000000	-0.026828	-0.012528	0.002231	0.000000	0.000000	2.000000	67.000000	0.000000
3800.552506	0.114117	0.535277	-0.005183	80.153740	9.788156	85.577873	-0.710329	0.000000	0.259536	0.000000	0.000000	0.000000	-0.026828	-0.012528	0.002231	0.000000	0.000000	2.000000	67.000000	0.000000
3800.555839	0.114117	0.535277	-0.005183	80.153740	9.788156	85.577873	-0.710329	0.000000	0.259536	0.000000	0.000000	0.000000	-0.026828	-0.012528	0.002231	0.000000	0.000000	2.000000	67.000000	0.000000
3800.559172	0.114029	0.535210	-0.005172	80.153740	9.788156	85.577873	-0.710329	0.000000	0.259536	0.000000	0.000000	0.000000	-0.026515	-0.020153	0.003464	0.000000	0.000000	2.000000	67.000000	0.000000
3800.562506	0.113940	0.535142	-0.005160	80.141403	8.472531	83.920906	-0.705858	0.000000	0.259164	0.000000	0.000000	0.000000	-0.026515	-0.020161	0.003456	0.000000	0.000000	2.000000	67.000000	0.000000
3800.565839	0.113940	0.535142	-0.005160	80.141403	8.472531	83.920906	-0.705858	0.000000	0.259164	0.000000	0.000000	0.000000	-0.026515	-0.020161	0.003456	0.000000	0.000000	2.000000	67.000000	0.000000
3800.569172	0.113940	0.535142	-0.005160	80.141403	8.472531	83.920906	-0.705858	0.000000	0.259164	0.000000	0.000000	0.000000	-0.026515	-0.020161	0.003456	0.000000	0.000000	2.000000	67.000000	0.000000
3800.572506	0.113940	0.535142	-0.005160	80.120796	7.096401	82.181732	-0.697021	0.000000	0.258011	0.000000	0.000000	0.000000	-0.026515	-0.020161	0.003456	0.000000	0.000000	2.000000	67.000000	0.000000
3800.575839	0.113847	0.535059	-0.005167	80.120796	7.096401	82.181732	-0.697021	0.000000	0.258011	0.000000	0.000000	0.000000	-0.027909	-0.025039	-0.002069	0.000000	0.000000	2.000000	67.000000	0.000000
3800.579172	0.113847	0.535059	-0.005167	80.120796	7.096401	82.181732	-0.697021	0.000000	0.258011	0.000000	0.000000	0.000000	-0.027909	-0.025039	-0.002069	0.000000	0.000000	2.000000	67.000000	0.000000
3800.582506	0.113847	0.535059	-0.005167	80.098412	5.793506	80.534607	-0.697021	0.000000	0.258011	0.000000	0.000000	0.000000	-0.027909	-0.025039	-0.002069	0.000000	0.000000	2.000000	67.000000	0.000000
3800.585839	0.113847	0.535059	-0.005167	80.098412	5.793506	80.534607	-0.697021	0.000000	0.258011	0.000000	0.000000	0.000000	-0.027909	-0.025039	-0.002069	0.000000	0.000000	2.000000	67.000000	0.000000
3800.589172	0.113750	0.534959	-0.005192	80.098412	5.793506	80.534607	-0.697021	0.000000	0.258011	0.000000	0.000000	0.000000	-0.029293	-0.029906	-0.007597	0.000000	0.000000	2.000000	67.000000	0.000000
3800.592506	0.113674	0.534860	-0.005223	80.074417	4.632052	79.059250	-0.692369	0.000000	0.258355	0.000000	0.000000	0.000000	-0.022854	-0.029910	-0.009229	0.000000	0.000000	2.000000	67.000000	0.000000
3800.595839	0.113674	0.534860	-0.005223	80.074417	4.632052	79.059250	-0.692369	0.000000	0.258355	0.000000	0.000000	0.000000	-0.022854	-0.029910	-0.009229	0.000000	0.000000	2.000000	67.000000	0.000000
3800.599172	0.113674	0.534860	-0.005223	80.074417	4.632052	79.059250	-0.692369	0.000000	0.258355	0.000000	0.000000	0.000000	-0.022854	-0.029910	-0.009229	0.000000	0.000000	2.000000	67.000000	0.000000
3800.602506	0.113674	0.534860	-0.005223	80.055573	3.648555	77.810799	-0.683678	0.000000	0.261160	0.000000	0.000000	0.000000	-0.022854	-0.029910	-0.009229	0.000000	0.000000	2.000000	67.000000	0.000000
3800.605839	0.113636	0.534744	-0.005283	80.055573	3.648555	77.810799	-0.683678	0.000000	0.261160	0.000000	0.000000	0.000000	-0.011368	-0.034766	-0.017997	0.000000	0.000000	2.000000	67.000000	0.000000
3800.609172	0.113636	0.534744	-0.005283	80.055573	3.648555	77.810799	-0.683678	0.000000	0.261160	0.000000	0.000000	0.000000	-0.011368	-0.034766	-0.017997	0.000000	0.000000	2.000000	67.000000	0.000000
3800.612506	0.113636	0.534744	-0.005283	80.041733	2.870973	76.814919	-0.683678	0.000000	0.261160	0.000000	0.000000	0.000000	-0.011368	-0.034766	-0.017997	0.000000	0.000000	2.000000	67.000000	0.000000
3800.615839	0.113636	0.534744	-0.005283	80.041733	2.870973	76.814919	-0.683678	0.000000	0.261160	0.000000	0.000000	0.000000	-0.011368	-0.034766	-0.017997	0.000000	0.000000	2.000000	67.000000	0.000000
3800.619172	0.113630	0.534621	-0.005395	80.041733	2.870973	76.814919	-0.683678	0.000000	0.261160	0.000000	0.000000	0.000000	-0.001589	-0.036863	-0.033521	0.000000	0.000000	2.000000	67.000000	0.000000
3800.622506	0.113630	0.534621	-0.005395	80.039444	2.324416	76.115990	-0.681783	0.000000	0.264159	0.000000	0.000000	0.000000	-0.001589	-0.036863	-0.033521	0.000000	0.000000	2.000000	67.000000	0.000000
3800.625839	0.113630	0.534621	-0.005395	80.039444	2.324416	76.115990	-0.681783	0.000000	0.264159	0.000000	0.000000	0.000000	-0.001589	-0.036863	-0.033521	0.000000	0.000000	2.000000	67.000000	0.000000
3800.629172	0.113630	0.534621	-0.005395	80.039444	2.324416	76.115990	-0.681783	0.000000	0.264159	0.000000	0.000000	0.000000	-0.001589	-0.036863	-0.033521	0.000000	0.000000	2.000000	67.000000	0.000000
3800.632506	0.113674	0.534357	-0.005584	80.044952	1.969017	75.655678	-0.681518	0.000000	0.269746	0.000000	0.000000	0.000000	0.013067	-0.079203	-0.056810	0.000000	0.000000	2.000000	67.000000	0.000000
3800.635839	0.113674	0.534357	-0.005584	80.044952	1.969017	75.655678	-0.681518	0.000000	0.269746	0.000000	0.000000	0.000000	0.013067	-0.079203	-0.056810	0.000000	0.000000	2.000000	67.000000	0.000000
3800.639172	0.113674	0.534357	-0.005584	80.044952	1.969017	75.655678	-0.681518	0.000000	0.269746	0.000000	0.000000	0.000000	0.013067	-0.079203	-0.056810	0.000000	0.000000	2.000000	67.000000	0.000000
3800.642506	0.113674	0.534357	-0.005584	80.055801	1.732364	75.348091	-0.683696	0.000000	0.279214	0.000000	0.000000	0.000000	0.013067	-0.079203	-0.056810	0.000000	0.000000	2.000000	67.000000	0.000000
3800.645839	0.113744	0.534216	-0.005667	80.055801	1.732364	75.348091	-0.683696	0.000000	0.279214	0.000000	0.000000	0.000000	0.021081	-0.042359	-0.024911	0.000000	0.000000	2.000000	67.000000	0.000000
3800.649172	0.113744	0.534216	-0.005667	80.055801	1.732364	75.348091	-0.683696	0.000000	0.279214	0.000000	0.000000	0.000000	0.021081	-0.042359	-0.024911	0.000000	0.000000	2.000000	67.000000	0.000000
3800.652506	0.113744	0.534216	-0.005667	80.069695	1.561325	75.125023	-0.683696	0.000000	0.279214	0.000000	0.000000	0.000000	0.021081	-0.042359	-0.024911	0.000000	0.000000	2.000000	67.000000	0.000000
3800.655839	0.113744	0.534216	-0.005667	80.069695	1.561325	75.125023	-0.683696	0.000000	0.279214	0.000000	0.000000	0.000000	0.021081	-0.042359	-0.024911	0.000000	0.000000	2.000000	67.000000	0.000000
3800.659172	0.113793	0.534074	-0.005745	80.069695	1.561325	75.125023	-0.683696	0.000000	0.279214	0.000000	0.000000	0.000000	0.014642	-0.042332	-0.023308	0.000000	0.000000	2.000000	67.000000	0.000000
3800.662506	0.113846	0.533949	-0.005804	80.084839	1.419060	74.935532	-0.687210	0.000000	0.283366	0.000000	0.000000	0.000000	0.016026	-0.037488	-0.017792	0.000000	0.000000	2.000000	67.000000	0.000000
3800.665839	0.113846	0.533949	-0.005804	80.084839	1.419060	74.935532	-0.687210	0.000000	0.283366	0.000000	0.000000	0.000000	0.016026	-0.037488	-0.017792	0.000000	0.000000	2.000000	67.000000	0.000000
3800.669172	0.113846	0.533949	-0.005804	80.084839	1.419060	74.935532	-0.687210	0.000000	0.283366	0.000000	0.000000	0.000000	0.016026	-0.037488	-0.017792	0.000000	0.000000	2.000000	67.000000	0.000000
3800.672506	0.113895	0.533808	-0.005882	80.096802	1.277640	74.749657	-0.692321	0.000000	0.290216	0.000000	0.000000	0.000000	0.014623	-0.042307	-0.023337	0.000000	0.000000	2.000000	67.000000	0.000000
3800.675839	0.113895	0.533808	-0.005882	80.096802	1.277640	74.749657	-0.692321	0.000000	0.290216	0.000000	0.000000	0.000000	0.014623	-0.042307	-0.023337	0.000000	0.000000	2.000000	67.000000	0.000000
3800.679172	0.113895	0.533808	-0.005882	80.096802	1.277640	74.749657	-0.692321	0.000000	0.290216	0.000000	0.000000	0.000000	0.014623	-0.042307	-0.023337	0.000000	0.000000	2.000000	67.000000	0.000000
3800.682506	0.113895	0.533808	-0.005882	80.108383	1.184707	74.635651	-0.694758	0.000000	0.294106	0.000000	0.000000	0.000000	0.014623	-0.042307	-0.023337	0.000000	0.000000	2.000000	67.000000	0.000000
3800.685839	0.113889	0.533700	-0.005907	80.108383	1.184707	74.635651	-0.694758	0.000000	0.294106	0.000000	0.000000	0.000000	-0.001872	-0.032592	-0.007417	0.000000	0.000000	2.000000	67.000000	0.000000
3800.689172	0.113889	0.533700	-0.005907	80.108383	1.184707	74.635651	-0.694758	0.000000	0.294106	0.000000	0.000000	0.000000	-0.001872	-0.032592	-0.007417	0.000000	0.000000	2.000000	67.000000	0.000000
3800.692506	0.113889	0.533700	-0.005907	80.122276	1.135263	74.581047	-0.694758	0.000000	0.294106	0.000000	0.000000	0.000000	-0.001872	-0.032592	-0.007417	0.000000	0.000000	2.000000	67.000000	0.000000
3800.695839	0.113889	0.533700	-0.005907	80.122276	1.135263	74.581047	-0.694758	0.000000	0.294106	0.000000	0.000000	0.000000	-0.001872	-0.032592	-0.007417	0.000000	0.000000	2.000000	67.000000	0.000000
3800.699172	0.113866	0.533607	-0.005908	80.122276	1.135263	74.581047	-0.694758	0.000000	0.294106	0.000000	0.000000	0.000000	-0.006904	-0.027735	-0.000268	0.000000	0.000000	2.000000	67.000000	0.000000
3800.702506	0.113866	0.533607	-0.005908	80.131401	1.117682	74.568710	-0.694446	0.000000	0.295342	0.000000	0.000000	0.000000	-0.006904	-0.027735	-0.000268	0.000000	0.000000	2.000000	67.000000	0.000000
3800.705839	0.113866	0.533607	-0.005908	80.131401	1.117682	74.568710	-0.694446	0.000000	0.295342	0.000000	0.000000	0.000000	-0.006904	-0.027735	-0.000268	0.000000	0.000000	2.000000	67.000000	0.000000
3800.709172	0.113866	0.533607	-0.005908	80.131401	1.117682	74.568710	-0.694446	0.000000	0.295342	0.000000	0.000000	0.000000	-0.006904	-0.027735	-0.000268	0.000000	0.000000	2.000000	67.000000	0.000000
3800.712506	0.113770	0.533457	-0.005925	80.143982	1.102636	74.560760	-0.693296	0.000000	0.295386	0.000000	0.000000	0.000000	-0.028672	-0.045081	-0.005273	0.000000	0.000000	2.000000	67.000000	0.000000
3800.715839	0.113770	0.533457	-0.005925	80.143982	1.102636	74.560760	-0.693296	0.000000	0.295386	0.000000	0.000000	0.000000	-0.028672	-0.045081	-0.005273	0.000000	0.000000	2.000000	67.000000	0.000000
3800.719172	0.113770	0.533457	-0.005925	80.143982	1.102636	74.560760	-0.693296	0.000000	0.295386	0.000000	0.000000	0.000000	-0.028672	-0.045081	-0.005273	0.000000	0.000000	2.000000	67.000000	0.000000
3800.722506	0.113770	0.533457	-0.005925	80.153099	1.090398	74.548355	-0.688517	0.000000	0.296265	0.000000	0.000000	0.000000	-0.028672	-0.045081	-0.005273	0.000000	0.000000	2.000000	67.000000	0.000000
3800.725839	0.113778	0.533409	-0.005986	80.153099	1.090398	74.548355	-0.688517	0.000000	0.296265	0.000000	0.000000	0.000000	0.002235	-0.014559	-0.018233	0.000000	0.000000	2.000000	67.000000	0.000000
3800.729172	0.113778	0.533409	-0.005986	80.153099	1.090398	74.548355	-0.688517	0.000000	0.296265	0.000000	0.000000	0.000000	0.002235	-0.014559	-0.018233	0.000000	0.000000	2.000000	67.000000	0.000000
3800.732506	0.113778	0.533409	-0.005986	80.159210	1.087691	74.540092	-0.688517	0.000000	0.296265	0.000000	0.000000	0.000000	0.002235	-0.014559	-0.018233	0.000000	0.000000	2.000000	67.000000	0.000000
3800.735839	0.113778	0.533409	-0.005986	80.159210	1.087691	74.540092	-0.688517	0.000000	0.296265	0.000000	0.000000	0.000000	0.002235	-0.014559	-0.018233	0.000000	0.000000	2.000000	67.000000	0.000000
3800.739172	0.113791	0.533351	-0.006024	80.159210	1.087691	74.540092	-0.688517	0.000000	0.296265	0.000000	0.000000	0.000000	0.003939	-0.017326	-0.011486	0.000000	0.000000	2.000000	67.000000	0.000000
3800.742506	0.113791	0.533351	-0.006024	80.165291	1.087698	74.531799	-0.688890	0.000000	0.299304	0.000000	0.000000	0.000000	0.003939	-0.017326	-0.011486	0.000000	0.000000	2.000000	67.000000	0.000000
3800.745839	0.113791	0.533351	-0.006024	80.165291	1.087698	74.531799	-0.688890	0.000000	0.299304	0.000000	0.000000	0.000000	0.003939	-0.017326	-0.011486	0.000000	0.000000	2.000000	67.000000	0.000000
3800.749172	0.113791	0.533351	-0.006024	80.165291	1.087698	74.531799	-0.688890	0.000000	0.299304	0.000000	0.000000	0.000000	0.003939	-0.017326	-0.011486	0.000000	0.000000	2.000000	67.000000	0.000000
3800.752506	0.113893	0.533335	-0.006070	80.163094	1.096972	74.535576	-0.689546	0.000000	0.301218	0.000000	0.000000	0.000000	0.030726	-0.004851	-0.013645	0.000000	0.000000	2.000000	67.000000	0.000000
3800.755839	0.113893	0.533335	-0.006070	80.163094	1.096972	74.535576	-0.689546	0.000000	0.301218	0.000000	0.000000	0.000000	0.030726	-0.004851	-0.013645	0.000000	0.000000	2.000000	67.000000	0.000000
3800.759172	0.113893	0.533335	-0.006070	80.163094	1.096972	74.535576	-0.689546	0.000000	0.301218	0.000000	0.000000	0.000000	0.030726	-0.004851	-0.013645	0.000000	0.000000	2.000000	67.000000	0.000000
3800.762506	0.113893	0.533335	-0.006070	80.160049	1.106529	74.539780	-0.694667	0.000000	0.303492	0.000000	0.000000	0.000000	0.030726	-0.004851	-0.013645	0.000000	0.000000	2.000000	67.000000	0.000000
3800.765839	0.113941	0.533351	-0.006062	80.160049	1.106529	74.539780	-0.694667	0.000000	0.303492	0.000000	0.000000	0.000000	0.014249	0.004847	0.002294	0.000000	0.000000	2.000000	67.000000	0.000000
3800.769172	0.113941	0.533351	-0.006062	80.160049	1.106529	74.539780	-0.694667	0.000000	0.303492	0.000000	0.000000	0.000000	0.014249	0.004847	0.002294	0.000000	0.000000	2.000000	67.000000	0.000000
3800.772506	0.113941	0.533351	-0.006062	80.157013	1.116051	74.543915	-0.694667	0.000000	0.303492	0.000000	0.000000	0.000000	0.014249	0.004847	0.002294	0.000000	0.000000	2.000000	67.000000	0.000000
3800.775839	0.113941	0.533351	-0.006062	80.157013	1.116051	74.543915	-0.694667	0.000000	0.303492	0.000000	0.000000	0.000000	0.014249	0.004847	0.002294	0.000000	0.000000	2.000000	67.000000	0.000000
3800.779172	0.113988	0.533367	-0.006055	80.157013	1.116051	74.543915	-0.694667	0.000000	0.303492	0.000000	0.000000	0.000000	0.014248	0.004854	0.002292	0.000000	0.000000	2.000000	67.000000	0.000000
3800.782506	0.113988	0.533367	-0.006055	80.147842	1.131004	74.556320	-0.697042	0.000000	0.303110	0.000000	0.000000	0.000000	0.014248	0.004854	0.002292	0.000000	0.000000	2.000000	67.000000	0.000000
3800.785839	0.113988	0.533367	-0.006055	80.147842	1.131004	74.556320	-0.697042	0.000000	0.303110	0.000000	0.000000	0.000000	0.014248	0.004854	0.002292	0.000000	0.000000	2.000000	67.000000	0.000000
3800.789172	0.113988	0.533367	-0.006055	80.147842	1.131004	74.556320	-0.697042	0.000000	0.303110	0.000000	0.000000	0.000000	0.014248	0.004854	0.002292	0.000000	0.000000	2.000000	67.000000	0.000000
3800.792506	0.114059	0.533464	-0.005955	80.138695	1.145901	74.568687	-0.699416	0.000000	0.302728	0.000000	0.000000	0.000000	0.021248	0.029122	0.029973	0.000000	0.000000	2.000000	67.000000	0.000000
3800.795839	0.114059	0.533464	-0.005955	80.138695	1.145901	74.568687	-0.699416	0.000000	0.302728	0.000000	0.000000	0.000000	0.021248	0.029122	0.029973	0.000000	0.000000	2.000000	67.000000	0.000000
3800.799172	0.114059	0.533464	-0.005955	80.138695	1.145901	74.568687	-0.699416	0.000000	0.302728	0.000000	0.000000	0.000000	0.021248	0.029122	0.029973	0.000000	0.000000	2.000000	67.000000	0.000000
3800.802506	0.114059	0.533464	-0.005955	80.129562	1.155360	74.581055	-0.702958	0.000000	0.297733	0.000000	0.000000	0.000000	0.021248	0.029122	0.029973	0.000000	0.000000	2.000000	67.000000	0.000000
3800.805839	0.114052	0.533513	-0.005894	80.129562	1.155360	74.581055	-0.702958	0.000000	0.297733	0.000000	0.000000	0.000000	-0.002229	0.014550	0.018231	0.000000	0.000000	2.000000	67.000000	0.000000
3800.809172	0.114052	0.533513	-0.005894	80.129562	1.155360	74.581055	-0.702958	0.000000	0.297733	0.000000	0.000000	0.000000	-0.002229	0.014550	0.018231	0.000000	0.000000	2.000000	67.000000	0.000000
3800.812506	0.114052	0.533513	-0.005894	80.120399	1.164792	74.593391	-0.702958	0.000000	0.297733	0.000000	0.000000	0.000000	-0.002229	0.014550	0.018231	0.000000	0.000000	2.000000	67.000000	0.000000
3800.815839	0.114052	0.533513	-0.005894	80.120399	1.164792	74.593391	-0.702958	0.000000	0.297733	0.000000	0.000000	0.000000	-0.002229	0.014550	0.018231	0.000000	0.000000	2.000000	67.000000	0.000000
3800.819172	0.114050	0.533552	-0.005811	80.120399	1.164792	74.593391	-0.702958	0.000000	0.297733	0.000000	0.000000	0.000000	-0.000527	0.011768	0.024977	0.000000	0.000000	2.000000	67.000000	0.000000
3800.822506	0.114050	0.533552	-0.005811	80.111252	1.174197	74.605690	-0.702586	0.000000	0.294694	0.000000	0.000000	0.000000	-0.000527	0.011768	0.024977	0.000000	0.000000	2.000000	67.000000	0.000000
3800.825839	0.114050	0.533552	-0.005811	80.111252	1.174197	74.605690	-0.702586	0.000000	0.294694	0.000000	0.000000	0.000000	-0.000527	0.011768	0.024977	0.000000	0.000000	2.000000	67.000000	0.000000
3800.829172	0.114050	0.533552	-0.005811	80.111252	1.174197	74.605690	-0.702586	0.000000	0.294694	0.000000	0.000000	0.000000	-0.000527	0.011768	0.024977	0.000000	0.000000	2.000000	67.000000	0.000000
3800.832506	0.114041	0.533640	-0.005667	80.105125	1.179563	74.613892	-0.702498	0.000000	0.290531	0.000000	0.000000	0.000000	-0.002767	0.026369	0.043200	0.000000	0.000000	2.000000	67.000000	0.000000
3800.835839	0.114041	0.533640	-0.005667	80.105125	1.179563	74.613892	-0.702498	0.000000	0.290531	0.000000	0.000000	0.000000	-0.002767	0.026369	0.043200	0.000000	0.000000	2.000000	67.000000	0.000000
3800.839172	0.114041	0.533640	-0.005667	80.105125	1.179563	74.613892	-0.702498	0.000000	0.290531	0.000000	0.000000	0.000000	-0.002767	0.026369	0.043200	0.000000	0.000000	2.000000	67.000000	0.000000
3800.842506	0.114041	0.533640	-0.005667	80.095970	1.191660	74.626160	-0.702037	0.000000	0.283331	0.000000	0.000000	0.000000	-0.002767	0.026369	0.043200	0.000000	0.000000	2.000000	67.000000	0.000000
3800.845839	0.114056	0.533663	-0.005607	80.095970	1.191660	74.626160	-0.702037	0.000000	0.283331	0.000000	0.000000	0.000000	0.004500	0.006916	0.017814	0.000000	0.000000	2.000000	67.000000	0.000000
3800.849172	0.114056	0.533663	-0.005607	80.095970	1.191660	74.626160	-0.702037	0.000000	0.283331	0.000000	0.000000	0.000000	0.004500	0.006916	0.017814	0.000000	0.000000	2.000000	67.000000	0.000000
3800.852506	0.114056	0.533663	-0.005607	80.086502	1.197119	74.629921	-0.702037	0.000000	0.283331	0.000000	0.000000	0.000000	0.004500	0.006916	0.017814	0.000000	0.000000	2.000000	67.000000	0.000000
3800.855839	0.114056	0.533663	-0.005607	80.086502	1.197119	74.629921	-0.702037	0.000000	0.283331	0.000000	0.000000	0.000000	0.004500	0.006916	0.017814	0.000000	0.000000	2.000000	67.000000	0.000000
3800.859172	0.114081	0.533693	-0.005507	80.086502	1.197119	74.629921	-0.702037	0.000000	0.283331	0.000000	0.000000	0.000000	0.007600	0.009023	0.030092	0.000000	0.000000	2.000000	67.000000	0.000000
3800.862506	0.114081	0.533693	-0.005507	80.080437	1.207891	74.638107	-0.702787	0.000000	0.280362	0.000000	0.000000	0.000000	0.007600	0.009023	0.030092	0.000000	0.000000	2.000000	67.000000	0.000000
3800.865839	0.114081	0.533693	-0.005507	80.080437	1.207891	74.638107	-0.702787	0.000000	0.280362	0.000000	0.000000	0.000000	0.007600	0.009023	0.030092	0.000000	0.000000	2.000000	67.000000	0.000000
3800.869172	0.114081	0.533693	-0.005507	80.080437	1.207891	74.638107	-0.702787	0.000000	0.280362	0.000000	0.000000	0.000000	0.007600	0.009023	0.030092	0.000000	0.000000	2.000000	67.000000	0.000000
3800.872506	0.114144	0.533721	-0.005349	80.074333	1.215905	74.646225	-0.704054	0.000000	0.275347	0.000000	0.000000	0.000000	0.018839	0.008305	0.047489	0.000000	0.000000	2.000000	67.000000	0.000000
3800.875839	0.114144	0.533721	-0.005349	80.074333	1.215905	74.646225	-0.704054	0.000000	0.275347	0.000000	0.000000	0.000000	0.018839	0.008305	0.047489	0.000000	0.000000	2.000000	67.000000	0.000000
3800.879172	0.114144	0.533721	-0.005349	80.074333	1.215905	74.646225	-0.704054	0.000000	0.275347	0.000000	0.000000	0.000000	0.018839	0.008305	0.047489	0.000000	0.000000	2.000000	67.000000	0.000000
3800.882506	0.114144	0.533721	-0.005349	80.074310	1.210485	74.646255	-0.707194	0.000000	0.267432	0.000000	0.000000	0.000000	0.018839	0.008305	0.047489	0.000000	0.000000	2.000000	67.000000	0.000000
3800.885839	0.114124	0.533684	-0.005248	80.074310	1.210485	74.646255	-0.707194	0.000000	0.267432	0.000000	0.000000	0.000000	-0.006055	-0.011106	0.030237	0.000000	0.000000	2.000000	67.000000	0.000000
3800.889172	0.114124	0.533684	-0.005248	80.074310	1.210485	74.646255	-0.707194	0.000000	0.267432	0.000000	0.000000	0.000000	-0.006055	-0.011106	0.030237	0.000000	0.000000	2.000000	67.000000	0.000000
3800.892506	0.114124	0.533684	-0.005248	80.074287	1.205025	74.646217	-0.707194	0.000000	0.267432	0.000000	0.000000	0.000000	-0.006055	-0.011106	0.030237	0.000000	0.000000	2.000000	67.000000	0.000000
3800.895839	0.114124	0.533684	-0.005248	80.074287	1.205025	74.646217	-0.707194	0.000000	0.267432	0.000000	0.000000	0.000000	-0.006055	-0.011106	0.030237	0.000000	0.000000	2.000000	67.000000	0.000000
3800.899172	0.114103	0.533646	-0.005147	80.074287	1.205025	74.646217	-0.707194	0.000000	0.267432	0.000000	0.000000	0.000000	-0.006061	-0.011135	0.030235	0.000000	0.000000	2.000000	67.000000	0.000000
3800.902506	0.114103	0.533646	-0.005147	80.080437	1.188835	74.638084	-0.706184	0.000000	0.262393	0.000000	0.000000	0.000000	-0.006061	-0.011135	0.030235	0.000000	0.000000	2.000000	67.000000	0.000000
3800.905839	0.114103	0.533646	-0.005147	80.080437	1.188835	74.638084	-0.706184	0.000000	0.262393	0.000000	0.000000	0.000000	-0.006061	-0.011135	0.030235	0.000000	0.000000	2.000000	67.000000	0.000000
3800.909172	0.114103	0.533646	-0.005147	80.080437	1.188835	74.638084	-0.706184	0.000000	0.262393	0.000000	0.000000	0.000000	-0.006061	-0.011135	0.030235	0.000000	0.000000	2.000000	67.000000	0.000000
3800.912506	0.113997	0.533491	-0.005027	80.086502	1.172645	74.629921	-0.705174	0.000000	0.257354	0.000000	0.000000	0.000000	-0.031996	-0.046558	0.036050	0.000000	0.000000	2.000000	67.000000	0.000000
3800.915839	0.113997	0.533491	-0.005027	80.086502	1.172645	74.629921	-0.705174	0.000000	0.257354	0.000000	0.000000	0.000000	-0.031996	-0.046558	0.036050	0.000000	0.000000	2.000000	67.000000	0.000000
3800.919172	0.113997	0.533491	-0.005027	80.086502	1.172645	74.629921	-0.705174	0.000000	0.257354	0.000000	0.000000	0.000000	-0.031996	-0.046558	0.036050	0.000000	0.000000	2.000000	67.000000	0.000000
3800.922506	0.113997	0.533491	-0.005027	80.098732	1.153814	74.613579	-0.699842	0.000000	0.251345	0.000000	0.000000	0.000000	-0.031996	-0.046558	0.036050	0.000000	0.000000	2.000000	67.000000	0.000000
3800.925839	0.113984	0.533406	-0.004987	80.098732	1.153814	74.613579	-0.699842	0.000000	0.251345	0.000000	0.000000	0.000000	-0.003822	-0.025703	0.012004	0.000000	0.000000	2.000000	67.000000	0.000000
3800.929172	0.113984	0.533406	-0.004987	80.098732	1.153814	74.613579	-0.699842	0.000000	0.251345	0.000000	0.000000	0.000000	-0.003822	-0.025703	0.012004	0.000000	0.000000	2.000000	67.000000	0.000000
3800.932506	0.114015	0.533294	-0.004954	80.110893	1.140406	74.597183	-0.699842	0.000000	0.251345	0.000000	0.000000	0.000000	0.009359	-0.033369	0.009962	0.000000	0.000000	2.000000	67.000000	0.000000
3800.935839	0.114015	0.533294	-0.004954	80.110893	1.140406	74.597183	-0.699842	0.000000	0.251345	0.000000	0.000000	0.000000	0.009359	-0.033369	0.009962	0.000000	0.000000	2.000000	67.000000	0.000000
3800.939172	0.114015	0.533294	-0.004954	80.110893	1.140406	74.597183	-0.699842	0.000000	0.251345	0.000000	0.000000	0.000000	0.009359	-0.033369	0.009962	0.000000	0.000000	2.000000	67.000000	0.000000
3800.942506	0.114015	0.533294	-0.004954	80.123116	1.129623	74.580750	-0.700764	0.000000	0.247684	0.000000	0.000000	0.000000	0.009359	-0.033369	0.009962	0.000000	0.000000	2.000000	67.000000	0.000000
3800.945839	0.114062	0.533192	-0.004948	80.123116	1.129623	74.580750	-0.700764	0.000000	0.247684	0.000000	0.000000	0.000000	0.014099	-0.030581	0.001586	0.000000	0.000000	2.000000	67.000000	0.000000
3800.949172	0.114062	0.533192	-0.004948	80.123116	1.129623	74.580750	-0.700764	0.000000	0.247684	0.000000	0.000000	0.000000	0.014099	-0.030581	0.001586	0.000000	0.000000	2.000000	67.000000	0.000000
3800.952506	0.114062	0.533192	-0.004948	80.132233	1.128358	74.568413	-0.700764	0.000000	0.247684	0.000000	0.000000	0.000000	0.014099	-0.030581	0.001586	0.000000	0.000000	2.000000	67.000000	0.000000
3800.955839	0.114062	0.533192	-0.004948	80.132233	1.128358	74.568413	-0.700764	0.000000	0.247684	0.000000	0.000000	0.000000	0.014099	-0.030581	0.001586	0.000000	0.000000	2.000000	67.000000	0.000000
3800.959172	0.114157	0.533107	-0.004936	80.132233	1.128358	74.568413	-0.700764	0.000000	0.247684	0.000000	0.000000	0.000000	0.028379	-0.025730	0.003863	0.000000	0.000000	2.000000	67.000000	0.000000
3800.962506	0.114157	0.533107	-0.004936	80.138374	1.131093	74.560165	-0.703114	0.000000	0.247420	0.000000	0.000000	0.000000	0.028379	-0.025730	0.003863	0.000000	0.000000	2.000000	67.000000	0.000000
3800.965839	0.114157	0.533107	-0.004936	80.138374	1.131093	74.560165	-0.703114	0.000000	0.247420	0.000000	0.000000	0.000000	0.028379	-0.025730	0.003863	0.000000	0.000000	2.000000	67.000000	0.000000
3800.969172	0.114157	0.533107	-0.004936	80.138374	1.131093	74.560165	-0.703114	0.000000	0.247420	0.000000	0.000000	0.000000	0.028379	-0.025730	0.003863	0.000000	0.000000	2.000000	67.000000	0.000000
3800.972506	0.114360	0.532984	-0.004855	80.141403	1.135201	74.556038	-0.707844	0.000000	0.246776	0.000000	0.000000	0.000000	0.060955	-0.036913	0.024305	0.000000	0.000000	2.000000	67.000000	0.000000
3800.975839	0.114360	0.532984	-0.004855	80.141403	1.135201	74.556038	-0.707844	0.000000	0.246776	0.000000	0.000000	0.000000	0.060955	-0.036913	0.024305	0.000000	0.000000	2.000000	67.000000	0.000000
3800.979172	0.114360	0.532984	-0.004855	80.141403	1.135201	74.556038	-0.707844	0.000000	0.246776	0.000000	0.000000	0.000000	0.060955	-0.036913	0.024305	0.000000	0.000000	2.000000	67.000000	0.000000
3800.982506	0.114360	0.532984	-0.004855	80.141426	1.140637	74.556046	-0.718004	0.000000	0.242725	0.000000	0.000000	0.000000	0.060955	-0.036913	0.024305	0.000000	0.000000	2.000000	67.000000	0.000000
3800.985839	0.114399	0.532956	-0.004793	80.141426	1.140637	74.556046	-0.718004	0.000000	0.242725	0.000000	0.000000	0.000000	0.011556	-0.008392	0.018591	0.000000	0.000000	2.000000	67.000000	0.000000
3800.989172	0.114399	0.532956	-0.004793	80.141426	1.140637	74.556046	-0.718004	0.000000	0.242725	0.000000	0.000000	0.000000	0.011556	-0.008392	0.018591	0.000000	0.000000	2.000000	67.000000	0.000000
3800.992506	0.114399	0.532956	-0.004793	80.141403	1.143340	74.556023	-0.718004	0.000000	0.242725	0.000000	0.000000	0.000000	0.011556	-0.008392	0.018591	0.000000	0.000000	2.000000	67.000000	0.000000
3800.995839	0.114399	0.532956	-0.004793	80.141403	1.143340	74.556023	-0.718004	0.000000	0.242725	0.000000	0.000000	0.000000	0.011556	-0.008392	0.018591	0.000000	0.000000	2.000000	67.000000	0.000000
3800.999172	0.114431	0.532937	-0.004753	80.141403	1.143340	74.556023	-0.718004	0.000000	0.242725	0.000000	0.000000	0.000000	0.009851	-0.005590	0.011850	0.000000	0.000000	2.000000	67.000000	0.000000
3801.002506	0.114431	0.532937	-0.004753	80.144478	1.136566	74.551903	-0.719930	0.000000	0.239627	0.000000	0.000000	0.000000	0.009851	-0.005590	0.011850	0.000000	0.000000	2.000000	67.000000	0.000000
3801.005839	0.114431	0.532937	-0.004753	80.144478	1.136566	74.551903	-0.719930	0.000000	0.239627	0.000000	0.000000	0.000000	0.009851	-0.005590	0.011850	0.000000	0.000000	2.000000	67.000000	0.000000
3801.009172	0.114431	0.532937	-0.004753	80.144478	1.136566	74.551903	-0.719930	0.000000	0.239627	0.000000	0.000000	0.000000	0.009851	-0.005590	0.011850	0.000000	0.000000	2.000000	67.000000	0.000000
3801.012506	0.114402	0.532867	-0.004689	80.147507	1.132493	74.547760	-0.721571	0.000000	0.237652	0.000000	0.000000	0.000000	-0.008871	-0.020886	0.019143	0.000000	0.000000	2.000000	67.000000	0.000000
3801.015839	0.114402	0.532867	-0.004689	80.147507	1.132493	74.547760	-0.721571	0.000000	0.237652	0.000000	0.000000	0.000000	-0.008871	-0.020886	0.019143	0.000000	0.000000	2.000000	67.000000	0.000000
3801.019172	0.114402	0.532867	-0.004689	80.147507	1.132493	74.547760	-0.721571	0.000000	0.237652	0.000000	0.000000	0.000000	-0.008871	-0.020886	0.019143	0.000000	0.000000	2.000000	67.000000	0.000000
3801.022506	0.114402	0.532867	-0.004689	80.153595	1.121632	74.539505	-0.720093	0.000000	0.234461	0.000000	0.000000	0.000000	-0.008871	-0.020886	0.019143	0.000000	0.000000	2.000000	67.000000	0.000000
3801.025839	0.114377	0.532826	-0.004698	80.153595	1.121632	74.539505	-0.720093	0.000000	0.234461	0.000000	0.000000	0.000000	-0.007539	-0.012507	-0.002706	0.000000	0.000000	2.000000	67.000000	0.000000
3801.029172	0.114377	0.532826	-0.004698	80.153595	1.121632	74.539505	-0.720093	0.000000	0.234461	0.000000	0.000000	0.000000	-0.007539	-0.012507	-0.002706	0.000000	0.000000	2.000000	67.000000	0.000000
3801.032506	0.114377	0.532826	-0.004698	80.160049	1.117402	74.539772	-0.720093	0.000000	0.234461	0.000000	0.000000	0.000000	-0.007539	-0.012507	-0.002706	0.000000	0.000000	2.000000	67.000000	0.000000
3801.035839	0.114377	0.532826	-0.004698	80.160049	1.117402	74.539772	-0.720093	0.000000	0.234461	0.000000	0.000000	0.000000	-0.007539	-0.012507	-0.002706	0.000000	0.000000	2.000000	67.000000	0.000000
3801.039172	0.114352	0.532784	-0.004707	80.160049	1.117402	74.539772	-0.720093	0.000000	0.234461	0.000000	0.000000	0.000000	-0.007539	-0.012514	-0.002708	0.000000	0.000000	2.000000	67.000000	0.000000
3801.042506	0.114352	0.532784	-0.004707	80.166130	1.106518	74.531464	-0.718836	0.000000	0.234912	0.000000	0.000000	0.000000	-0.007539	-0.012514	-0.002708	0.000000	0.000000	2.000000	67.000000	0.000000
3801.045839	0.114352	0.532784	-0.004707	80.166130	1.106518	74.531464	-0.718836	0.000000	0.234912	0.000000	0.000000	0.000000	-0.007539	-0.012514	-0.002708	0.000000	0.000000	2.000000	67.000000	0.000000
3801.049172	0.114352	0.532784	-0.004707	80.166130	1.106518	74.531464	-0.718836	0.000000	0.234912	0.000000	0.000000	0.000000	-0.007539	-0.012514	-0.002708	0.000000	0.000000	2.000000	67.000000	0.000000
3801.052506	0.114333	0.532719	-0.004781	80.172249	1.098354	74.523201	-0.717580	0.000000	0.235364	0.000000	0.000000	0.000000	-0.005598	-0.019387	-0.022154	0.000000	0.000000	2.000000	67.000000	0.000000
3801.055839	0.114333	0.532719	-0.004781	80.172249	1.098354	74.523201	-0.717580	0.000000	0.235364	0.000000	0.000000	0.000000	-0.005598	-0.019387	-0.022154	0.000000	0.000000	2.000000	67.000000	0.000000
3801.059172	0.114333	0.532719	-0.004781	80.172249	1.098354	74.523201	-0.717580	0.000000	0.235364	0.000000	0.000000	0.000000	-0.005598	-0.019387	-0.022154	0.000000	0.000000	2.000000	67.000000	0.000000
3801.062506	0.114333	0.532719	-0.004781	80.173050	1.098134	74.522827	-0.716646	0.000000	0.239056	0.000000	0.000000	0.000000	-0.005598	-0.019387	-0.022154	0.000000	0.000000	2.000000	67.000000	0.000000
3801.065839	0.114307	0.532703	-0.004794	80.173050	1.098134	74.522827	-0.716646	0.000000	0.239056	0.000000	0.000000	0.000000	-0.007843	-0.004856	-0.003911	0.000000	0.000000	2.000000	67.000000	0.000000
3801.069172	0.114307	0.532703	-0.004794	80.173050	1.098134	74.522827	-0.716646	0.000000	0.239056	0.000000	0.000000	0.000000	-0.007843	-0.004856	-0.003911	0.000000	0.000000	2.000000	67.000000	0.000000
3801.072506	0.114307	0.532703	-0.004794	80.168633	1.103165	74.530464	-0.716646	0.000000	0.239056	0.000000	0.000000	0.000000	-0.007843	-0.004856	-0.003911	0.000000	0.000000	2.000000	67.000000	0.000000
3801.075839	0.114307	0.532703	-0.004794	80.168633	1.103165	74.530464	-0.716646	0.000000	0.239056	0.000000	0.000000	0.000000	-0.007843	-0.004856	-0.003911	0.000000	0.000000	2.000000	67.000000	0.000000
3801.079172	0.114307	0.532703	-0.004794	80.168633	1.103165	74.530464	-0.716646	0.000000	0.239056	0.000000	0.000000	0.000000	0.000000	0.000007	0.000000	0.000000	0.000000	2.000000	67.000000	0.000000
3801.082506	0.114307	0.532703	-0.004794	80.165565	1.107256	74.534630	-0.715339	0.000000	0.239708	0.000000	0.000000	0.000000	0.000000	0.000007	0.000000	0.000000	0.000000	2.000000	67.000000	0.000000
3801.085839	0.114307	0.532703	-0.004794	80.165565	1.107256	74.534630	-0.715339	0.000000	0.239708	0.000000	0.000000	0.000000	0.000000	0.000007	0.000000	0.000000	0.000000	2.000000	67.000000	0.000000
3801.089172	0.114307	0.532703	-0.004794	80.165565	1.107256	74.534630	-0.715339	0.000000	0.239708	0.000000	0.000000	0.000000	0.000000	0.000007	0.000000	0.000000	0.000000	2.000000	67.000000	0.000000
3801.092506	0.114289	0.532745	-0.004774	80.162491	1.108615	74.538750	-0.715339	0.000000	0.239708	0.000000	0.000000	0.000000	-0.005347	0.012514	0.005967	0.000000	0.000000	2.000000	67.000000	0.000000
3801.095839	0.114289	0.532745	-0.004774	80.162491	1.108615	74.538750	-0.715339	0.000000	0.239708	0.000000	0.000000	0.000000	-0.005347	0.012514	0.005967	0.000000	0.000000	2.000000	67.000000	0.000000
3801.099172	0.114289	0.532745	-0.004774	80.162491	1.108615	74.538750	-0.715339	0.000000	0.239708	0.000000	0.000000	0.000000	-0.005347	0.012514	0.005967	0.000000	0.000000	2.000000	67.000000	0.000000
3801.102506	0.114289	0.532745	-0.004774	80.159492	1.109984	74.542923	-0.714448	0.000000	0.238713	0.000000	0.000000	0.000000	-0.005347	0.012514	0.005967	0.000000	0.000000	2.000000	67.000000	0.000000
3801.105839	0.114272	0.532761	-0.004750	80.159492	1.109984	74.542923	-0.714448	0.000000	0.238713	0.000000	0.000000	0.000000	-0.005042	0.004831	0.007166	0.000000	0.000000	2.000000	67.000000	0.000000
3801.109172	0.114272	0.532761	-0.004750	80.159492	1.109984	74.542923	-0.714448	0.000000	0.238713	0.000000	0.000000	0.000000	-0.005042	0.004831	0.007166	0.000000	0.000000	2.000000	67.000000	0.000000
3801.112506	0.114272	0.532761	-0.004750	80.159492	1.109984	74.542923	-0.714448	0.000000	0.238713	0.000000	0.000000	0.000000	-0.005042	0.004831	0.007166	0.000000	0.000000	2.000000	67.000000	0.000000
3801.115839	0.114272	0.532761	-0.004750	80.159492	1.109984	74.542923	-0.714448	0.000000	0.238713	0.000000	0.000000	0.000000	-0.005042	0.004831	0.007166	0.000000	0.000000	2.000000	67.000000	0.000000
3801.119172	0.114288	0.532770	-0.004778	80.159492	1.109984	74.542923	-0.714448	0.000000	0.238713	0.000000	0.000000	0.000000	0.004740	0.002804	-0.008367	0.000000	0.000000	2.000000	67.000000	0.000000
3801.122506	0.114288	0.532770	-0.004778	80.159492	1.112712	74.542946	-0.713608	0.000000	0.237519	0.000000	0.000000	0.000000	0.004740	0.002804	-0.008367	0.000000	0.000000	2.000000	67.000000	0.000000
3801.125839	0.114288	0.532770	-0.004778	80.159492	1.112712	74.542946	-0.713608	0.000000	0.237519	0.000000	0.000000	0.000000	0.004740	0.002804	-0.008367	0.000000	0.000000	2.000000	67.000000	0.000000
3801.129172	0.114288	0.532770	-0.004778	80.159492	1.112712	74.542946	-0.713608	0.000000	0.237519	0.000000	0.000000	0.000000	0.004740	0.002804	-0.008367	0.000000	0.000000	2.000000	67.000000	0.000000
3801.132506	0.114282	0.532780	-0.004801	80.159492	1.112712	74.542946	-0.714398	0.000000	0.238913	0.000000	0.000000	0.000000	-0.001703	0.002798	-0.006739	0.000000	0.000000	2.000000	67.000000	0.000000
3801.135839	0.114282	0.532780	-0.004801	80.159492	1.112712	74.542946	-0.714398	0.000000	0.238913	0.000000	0.000000	0.000000	-0.001703	0.002798	-0.006739	0.000000	0.000000	2.000000	67.000000	0.000000
3801.139172	0.114282	0.532780	-0.004801	80.159492	1.112712	74.542946	-0.714398	0.000000	0.238913	0.000000	0.000000	0.000000	-0.001703	0.002798	-0.006739	0.000000	0.000000	2.000000	67.000000	0.000000
3801.142506	0.114282	0.532780	-0.004801	80.157249	1.119298	74.546738	-0.714114	0.000000	0.240037	0.000000	0.000000	0.000000	-0.001703	0.002798	-0.006739	0.000000	0.000000	2.000000	67.000000	0.000000
3801.145839	0.114298	0.532789	-0.004829	80.157249	1.119298	74.546738	-0.714114	0.000000	0.240037	0.000000	0.000000	0.000000	0.004740	0.002810	-0.008367	0.000000	0.000000	2.000000	67.000000	0.000000
3801.149172	0.114298	0.532789	-0.004829	80.157249	1.119298	74.546738	-0.714114	0.000000	0.240037	0.000000	0.000000	0.000000	0.004740	0.002810	-0.008367	0.000000	0.000000	2.000000	67.000000	0.000000
3801.152506	0.114298	0.532789	-0.004829	80.157249	1.119298	74.546738	-0.714114	0.000000	0.240037	0.000000	0.000000	0.000000	0.004740	0.002810	-0.008367	0.000000	0.000000	2.000000	67.000000	0.000000
3801.155839	0.114298	0.532789	-0.004829	80.157249	1.119298	74.546738	-0.714114	0.000000	0.240037	0.000000	0.000000	0.000000	0.004740	0.002810	-0.008367	0.000000	0.000000	2.000000	67.000000	0.000000
3801.159172	0.114298	0.532789	-0.004829	80.157249	1.119298	74.546738	-0.714114	0.000000	0.240037	0.000000	0.000000	0.000000	-0.000001	0.000003	-0.000000	0.000000	0.000000	2.000000	67.000000	0.000000
3801.162506	0.114298	0.532789	-0.004829	80.157249	1.122015	74.546738	-0.714904	0.000000	0.241431	0.000000	0.000000	0.000000	-0.000001	0.000003	-0.000000	0.000000	0.000000	2.000000	67.000000	0.000000
3801.165839	0.114298	0.532789	-0.004829	80.157249	1.122015	74.546738	-0.714904	0.000000	0.241431	0.000000	0.000000	0.000000	-0.000001	0.000003	-0.000000	0.000000	0.000000	2.000000	67.000000	0.000000
3801.169172	0.114298	0.532789	-0.004829	80.157249	1.122015	74.546738	-0.714904	0.000000	0.241431	0.000000	0.000000	0.000000	-0.000001	0.000003	-0.000000	0.000000	0.000000	2.000000	67.000000	0.000000
3801.172506	0.114320	0.532789	-0.004834	80.157249	1.122015	74.546738	-0.714904	0.000000	0.241431	0.000000	0.000000	0.000000	0.006442	0.000003	-0.001628	0.000000	0.000000	2.000000	67.000000	0.000000
3801.175839	0.114320	0.532789	-0.004834	80.157249	1.122015	74.546738	-0.714904	0.000000	0.241431	0.000000	0.000000	0.000000	0.006442	0.000003	-0.001628	0.000000	0.000000	2.000000	67.000000	0.000000
3801.179172	0.114320	0.532789	-0.004834	80.157249	1.122015	74.546738	-0.714904	0.000000	0.241431	0.000000	0.000000	0.000000	0.006442	0.000003	-0.001628	0.000000	0.000000	2.000000	67.000000	0.000000
3801.182506	0.114320	0.532789	-0.004834	80.157249	1.124712	74.546700	-0.715978	0.000000	0.241702	0.000000	0.000000	0.000000	0.006442	0.000003	-0.001628	0.000000	0.000000	2.000000	67.000000	0.000000
3801.185839	0.114347	0.532780	-0.004817	80.157249	1.124712	74.546700	-0.715978	0.000000	0.241702	0.000000	0.000000	0.000000	0.008144	-0.002799	0.005111	0.000000	0.000000	2.000000	67.000000	0.000000
3801.189172	0.114347	0.532780	-0.004817	80.157249	1.124712	74.546700	-0.715978	0.000000	0.241702	0.000000	0.000000	0.000000	0.008144	-0.002799	0.005111	0.000000	0.000000	2.000000	67.000000	0.000000
3801.192506	0.114347	0.532780	-0.004817	80.154221	1.128822	74.550880	-0.715978	0.000000	0.241702	0.000000	0.000000	0.000000	0.008144	-0.002799	0.005111	0.000000	0.000000	2.000000	67.000000	0.000000
3801.195839	0.114347	0.532780	-0.004817	80.154221	1.128822	74.550880	-0.715978	0.000000	0.241702	0.000000	0.000000	0.000000	0.008144	-0.002799	0.005111	0.000000	0.000000	2.000000	67.000000	0.000000
3801.199172	0.114357	0.532786	-0.004776	80.154221	1.128822	74.550880	-0.715978	0.000000	0.241702	0.000000	0.000000	0.000000	0.003103	0.002060	0.012277	0.000000	0.000000	2.000000	67.000000	0.000000
3801.202506	0.114357	0.532786	-0.004776	80.154221	1.128822	74.550880	-0.717335	0.000000	0.240850	0.000000	0.000000	0.000000	0.003103	0.002060	0.012277	0.000000	0.000000	2.000000	67.000000	0.000000
3801.205839	0.114357	0.532786	-0.004776	80.154221	1.128822	74.550880	-0.717335	0.000000	0.240850	0.000000	0.000000	0.000000	0.003103	0.002060	0.012277	0.000000	0.000000	2.000000	67.000000	0.000000
3801.209172	0.114357	0.532786	-0.004776	80.154221	1.128822	74.550880	-0.717335	0.000000	0.240850	0.000000	0.000000	0.000000	0.003103	0.002060	0.012277	0.000000	0.000000	2.000000	67.000000	0.000000
3801.212506	0.114357	0.532786	-0.004776	80.154221	1.128822	74.550880	-0.717852	0.000000	0.238804	0.000000	0.000000	0.000000	0.000000	0.000003	-0.000000	0.000000	0.000000	2.000000	67.000000	0.000000
3801.215839	0.114357	0.532786	-0.004776	80.154221	1.128822	74.550880	-0.717852	0.000000	0.238804	0.000000	0.000000	0.000000	0.000000	0.000003	-0.000000	0.000000	0.000000	2.000000	67.000000	0.000000
3801.219172	0.114357	0.532786	-0.004776	80.154221	1.128822	74.550880	-0.717852	0.000000	0.238804	0.000000	0.000000	0.000000	0.000000	0.000003	-0.000000	0.000000	0.000000	2.000000	67.000000	0.000000
3801.222506	0.114357	0.532786	-0.004776	80.154221	1.128822	74.550880	-0.717852	0.000000	0.238804	0.000000	0.000000	0.000000	0.000000	0.000003	-0.000000	0.000000	0.000000	2.000000	67.000000	0.000000
3801.225839	0.114363	0.532777	-0.004754	80.154221	1.128822	74.550880	-0.717852	0.000000	0.238804	0.000000	0.000000	0.000000	0.001703	-0.002798	0.006739	0.000000	0.000000	2.000000	67.000000	0.000000
3801.229172	0.114363	0.532777	-0.004754	80.154221	1.128822	74.550880	-0.717852	0.000000	0.238804	0.000000	0.000000	0.000000	0.001703	-0.002798	0.006739	0.000000	0.000000	2.000000	67.000000	0.000000
3801.232506	0.114363	0.532777	-0.004754	80.155060	1.125880	74.550537	-0.717852	0.000000	0.238804	0.000000	0.000000	0.000000	0.001703	-0.002798	0.006739	0.000000	0.000000	2.000000	67.000000	0.000000
3801.235839	0.114363	0.532777	-0.004754	80.155060	1.125880	74.550537	-0.717852	0.000000	0.238804	0.000000	0.000000	0.000000	0.001703	-0.002798	0.006739	0.000000	0.000000	2.000000	67.000000	0.000000
3801.239172	0.114337	0.532761	-0.004767	80.155060	1.125880	74.550537	-0.717852	0.000000	0.238804	0.000000	0.000000	0.000000	-0.007841	-0.004861	-0.003910	0.000000	0.000000	2.000000	67.000000	0.000000
3801.242506	0.114337	0.532761	-0.004767	80.158089	1.119061	74.546394	-0.718136	0.000000	0.237681	0.000000	0.000000	0.000000	-0.007841	-0.004861	-0.003910	0.000000	0.000000	2.000000	67.000000	0.000000
3801.245839	0.114337	0.532761	-0.004767	80.158089	1.119061	74.546394	-0.718136	0.000000	0.237681	0.000000	0.000000	0.000000	-0.007841	-0.004861	-0.003910	0.000000	0.000000	2.000000	67.000000	0.000000
3801.249172	0.114337	0.532761	-0.004767	80.158089	1.119061	74.546394	-0.718136	0.000000	0.237681	0.000000	0.000000	0.000000	-0.007841	-0.004861	-0.003910	0.000000	0.000000	2.000000	67.000000	0.000000
3801.252506	0.114289	0.532745	-0.004774	80.151421	1.127957	74.557831	-0.716829	0.000000	0.238333	0.000000	0.000000	0.000000	-0.014287	-0.004831	-0.002283	0.000000	0.000000	2.000000	67.000000	0.000000
3801.255839	0.114289	0.532745	-0.004774	80.151421	1.127957	74.557831	-0.716829	0.000000	0.238333	0.000000	0.000000	0.000000	-0.014287	-0.004831	-0.002283	0.000000	0.000000	2.000000	67.000000	0.000000
3801.259172	0.114289	0.532745	-0.004774	80.151421	1.127957	74.557831	-0.716829	0.000000	0.238333	0.000000	0.000000	0.000000	-0.014287	-0.004831	-0.002283	0.000000	0.000000	2.000000	67.000000	0.000000
3801.262506	0.114289	0.532745	-0.004774	80.143356	1.145911	74.572708	-0.714448	0.000000	0.238713	0.000000	0.000000	0.000000	-0.014287	-0.004831	-0.002283	0.000000	0.000000	2.000000	67.000000	0.000000
3801.265839	0.114300	0.532738	-0.004821	80.143356	1.145911	74.572708	-0.714448	0.000000	0.238713	0.000000	0.000000	0.000000	0.003342	-0.002054	-0.013906	0.000000	0.000000	2.000000	67.000000	0.000000
3801.269172	0.114300	0.532738	-0.004821	80.143356	1.145911	74.572708	-0.714448	0.000000	0.238713	0.000000	0.000000	0.000000	0.003342	-0.002054	-0.013906	0.000000	0.000000	2.000000	67.000000	0.000000
3801.272506	0.114300	0.532738	-0.004821	80.136696	1.157478	74.584122	-0.714448	0.000000	0.238713	0.000000	0.000000	0.000000	0.003342	-0.002054	-0.013906	0.000000	0.000000	2.000000	67.000000	0.000000
3801.275839	0.114300	0.532738	-0.004821	80.136696	1.157478	74.584122	-0.714448	0.000000	0.238713	0.000000	0.000000	0.000000	0.003342	-0.002054	-0.013906	0.000000	0.000000	2.000000	67.000000	0.000000
3801.279172	0.114327	0.532729	-0.004804	80.136696	1.157478	74.584122	-0.714448	0.000000	0.238713	0.000000	0.000000	0.000000	0.008146	-0.002799	0.005111	0.000000	0.000000	2.000000	67.000000	0.000000
3801.282506	0.114327	0.532729	-0.004804	80.131439	1.170837	74.592033	-0.715005	0.000000	0.241031	0.000000	0.000000	0.000000	0.008146	-0.002799	0.005111	0.000000	0.000000	2.000000	67.000000	0.000000
3801.285839	0.114327	0.532729	-0.004804	80.131439	1.170837	74.592033	-0.715005	0.000000	0.241031	0.000000	0.000000	0.000000	0.008146	-0.002799	0.005111	0.000000	0.000000	2.000000	67.000000	0.000000
3801.289172	0.114327	0.532729	-0.004804	80.131439	1.170837	74.592033	-0.715005	0.000000	0.241031	0.000000	0.000000	0.000000	0.008146	-0.002799	0.005111	0.000000	0.000000	2.000000	67.000000	0.000000
3801.292506	0.114375	0.532745	-0.004796	80.131454	1.173568	74.592056	-0.716363	0.000000	0.240179	0.000000	0.000000	0.000000	0.014286	0.004860	0.002282	0.000000	0.000000	2.000000	67.000000	0.000000
3801.295839	0.114375	0.532745	-0.004796	80.131454	1.173568	74.592056	-0.716363	0.000000	0.240179	0.000000	0.000000	0.000000	0.014286	0.004860	0.002282	0.000000	0.000000	2.000000	67.000000	0.000000
3801.299172	0.114375	0.532745	-0.004796	80.131454	1.173568	74.592056	-0.716363	0.000000	0.240179	0.000000	0.000000	0.000000	0.014286	0.004860	0.002282	0.000000	0.000000	2.000000	67.000000	0.000000
3801.302506	0.114375	0.532745	-0.004796	80.128403	1.177613	74.596169	-0.718743	0.000000	0.239799	0.000000	0.000000	0.000000	0.014286	0.004860	0.002282	0.000000	0.000000	2.000000	67.000000	0.000000
3801.305839	0.114385	0.532752	-0.004755	80.128403	1.177613	74.596169	-0.718743	0.000000	0.239799	0.000000	0.000000	0.000000	0.003104	0.002029	0.012277	0.000000	0.000000	2.000000	67.000000	0.000000
3801.309172	0.114385	0.532752	-0.004755	80.128403	1.177613	74.596169	-0.718743	0.000000	0.239799	0.000000	0.000000	0.000000	0.003104	0.002029	0.012277	0.000000	0.000000	2.000000	67.000000	0.000000
3801.312506	0.114385	0.532752	-0.004755	80.126160	1.184171	74.599937	-0.718743	0.000000	0.239799	0.000000	0.000000	0.000000	0.003104	0.002029	0.012277	0.000000	0.000000	2.000000	67.000000	0.000000
3801.315839	0.114385	0.532752	-0.004755	80.126160	1.184171	74.599937	-0.718743	0.000000	0.239799	0.000000	0.000000	0.000000	0.003104	0.002029	0.012277	0.000000	0.000000	2.000000	67.000000	0.000000
3801.319172	0.114412	0.532742	-0.004738	80.126160	1.184171	74.599937	-0.718743	0.000000	0.239799	0.000000	0.000000	0.000000	0.008148	-0.002775	0.005109	0.000000	0.000000	2.000000	67.000000	0.000000
3801.322506	0.114412	0.532742	-0.004738	80.126160	1.184171	74.599937	-0.719261	0.000000	0.237752	0.000000	0.000000	0.000000	0.008148	-0.002775	0.005109	0.000000	0.000000	2.000000	67.000000	0.000000
3801.325839	0.114412	0.532742	-0.004738	80.126160	1.184171	74.599937	-0.719261	0.000000	0.237752	0.000000	0.000000	0.000000	0.008148	-0.002775	0.005109	0.000000	0.000000	2.000000	67.000000	0.000000
3801.329172	0.114412	0.532742	-0.004738	80.126160	1.184171	74.599937	-0.719261	0.000000	0.237752	0.000000	0.000000	0.000000	0.008148	-0.002775	0.005109	0.000000	0.000000	2.000000	67.000000	0.000000
3801.332506	0.114429	0.532714	-0.004671	80.126160	1.184171	74.599937	-0.720619	0.000000	0.236901	0.000000	0.000000	0.000000	0.005111	-0.008408	0.020215	0.000000	0.000000	2.000000	67.000000	0.000000
3801.335839	0.114429	0.532714	-0.004671	80.126160	1.184171	74.599937	-0.720619	0.000000	0.236901	0.000000	0.000000	0.000000	0.005111	-0.008408	0.020215	0.000000	0.000000	2.000000	67.000000	0.000000
3801.339172	0.114429	0.532714	-0.004671	80.126160	1.184171	74.599937	-0.720619	0.000000	0.236901	0.000000	0.000000	0.000000	0.005111	-0.008408	0.020215	0.000000	0.000000	2.000000	67.000000	0.000000
3801.342506	0.114429	0.532714	-0.004671	80.127014	1.183982	74.599640	-0.721471	0.000000	0.233532	0.000000	0.000000	0.000000	0.005111	-0.008408	0.020215	0.000000	0.000000	2.000000	67.000000	0.000000
3801.345839	0.114436	0.532679	-0.004644	80.127014	1.183982	74.599640	-0.721471	0.000000	0.233532	0.000000	0.000000	0.000000	0.002007	-0.010459	0.007938	0.000000	0.000000	2.000000	67.000000	0.000000
3801.349172	0.114436	0.532679	-0.004644	80.127014	1.183982	74.599640	-0.721471	0.000000	0.233532	0.000000	0.000000	0.000000	0.002007	-0.010459	0.007938	0.000000	0.000000	2.000000	67.000000	0.000000
3801.352506	0.114436	0.532679	-0.004644	80.127846	1.181043	74.599297	-0.721471	0.000000	0.233532	0.000000	0.000000	0.000000	0.002007	-0.010459	0.007938	0.000000	0.000000	2.000000	67.000000	0.000000
3801.355839	0.114436	0.532679	-0.004644	80.127846	1.181043	74.599297	-0.721471	0.000000	0.233532	0.000000	0.000000	0.000000	0.002007	-0.010459	0.007938	0.000000	0.000000	2.000000	67.000000	0.000000
3801.359172	0.114416	0.532654	-0.004635	80.127846	1.181043	74.599297	-0.721471	0.000000	0.233532	0.000000	0.000000	0.000000	-0.006141	-0.007652	0.002829	0.000000	0.000000	2.000000	67.000000	0.000000
3801.362506	0.114416	0.532654	-0.004635	80.126434	1.184682	74.602753	-0.721805	0.000000	0.232209	0.000000	0.000000	0.000000	-0.006141	-0.007652	0.002829	0.000000	0.000000	2.000000	67.000000	0.000000
3801.365839	0.114416	0.532654	-0.004635	80.126434	1.184682	74.602753	-0.721805	0.000000	0.232209	0.000000	0.000000	0.000000	-0.006141	-0.007652	0.002829	0.000000	0.000000	2.000000	67.000000	0.000000
3801.369172	0.114416	0.532654	-0.004635	80.126434	1.184682	74.602753	-0.721805	0.000000	0.232209	0.000000	0.000000	0.000000	-0.006141	-0.007652	0.002829	0.000000	0.000000	2.000000	67.000000	0.000000
3801.372506	0.114386	0.532584	-0.004571	80.125038	1.185602	74.606224	-0.720782	0.000000	0.231737	0.000000	0.000000	0.000000	-0.008880	-0.020909	0.019130	0.000000	0.000000	2.000000	67.000000	0.000000
3801.375839	0.114386	0.532584	-0.004571	80.125038	1.185602	74.606224	-0.720782	0.000000	0.231737	0.000000	0.000000	0.000000	-0.008880	-0.020909	0.019130	0.000000	0.000000	2.000000	67.000000	0.000000
3801.379172	0.114386	0.532584	-0.004571	80.125038	1.185602	74.606224	-0.720782	0.000000	0.231737	0.000000	0.000000	0.000000	-0.008880	-0.020909	0.019130	0.000000	0.000000	2.000000	67.000000	0.000000
3801.382506	0.114386	0.532584	-0.004571	80.121460	1.190370	74.613480	-0.719301	0.000000	0.228549	0.000000	0.000000	0.000000	-0.008880	-0.020909	0.019130	0.000000	0.000000	2.000000	67.000000	0.000000
3801.385839	0.114398	0.532540	-0.004522	80.121460	1.190370	74.613480	-0.719301	0.000000	0.228549	0.000000	0.000000	0.000000	0.003709	-0.013263	0.014672	0.000000	0.000000	2.000000	67.000000	0.000000
3801.389172	0.114398	0.532540	-0.004522	80.121460	1.190370	74.613480	-0.719301	0.000000	0.228549	0.000000	0.000000	0.000000	0.003709	-0.013263	0.014672	0.000000	0.000000	2.000000	67.000000	0.000000
3801.392506	0.114398	0.532540	-0.004522	80.120064	1.191289	74.616943	-0.719301	0.000000	0.228549	0.000000	0.000000	0.000000	0.003709	-0.013263	0.014672	0.000000	0.000000	2.000000	67.000000	0.000000
3801.395839	0.114398	0.532540	-0.004522	80.120064	1.191289	74.616943	-0.719301	0.000000	0.228549	0.000000	0.000000	0.000000	0.003709	-0.013263	0.014672	0.000000	0.000000	2.000000	67.000000	0.000000
3801.399172	0.114384	0.532505	-0.004490	80.120064	1.191289	74.616943	-0.719301	0.000000	0.228549	0.000000	0.000000	0.000000	-0.004440	-0.010450	0.009563	0.000000	0.000000	2.000000	67.000000	0.000000
3801.402506	0.114390	0.532470	-0.004464	80.123116	1.187252	74.612846	-0.719920	0.000000	0.226104	0.000000	0.000000	0.000000	0.002002	-0.010463	0.007933	0.000000	0.000000	2.000000	67.000000	0.000000
3801.405839	0.114390	0.532470	-0.004464	80.123116	1.187252	74.612846	-0.719920	0.000000	0.226104	0.000000	0.000000	0.000000	0.002002	-0.010463	0.007933	0.000000	0.000000	2.000000	67.000000	0.000000
3801.409172	0.114390	0.532470	-0.004464	80.123116	1.187252	74.612846	-0.719920	0.000000	0.226104	0.000000	0.000000	0.000000	0.002002	-0.010463	0.007933	0.000000	0.000000	2.000000	67.000000	0.000000
3801.412506	0.114390	0.532470	-0.004464	80.123466	1.196593	74.621361	-0.719513	0.000000	0.223188	0.000000	0.000000	0.000000	0.002002	-0.010463	0.007933	0.000000	0.000000	2.000000	67.000000	0.000000
3801.415839	0.114450	0.532442	-0.004407	80.123466	1.196593	74.621361	-0.719513	0.000000	0.223188	0.000000	0.000000	0.000000	0.018003	-0.008425	0.016949	0.000000	0.000000	2.000000	67.000000	0.000000
3801.419172	0.114450	0.532442	-0.004407	80.123466	1.196593	74.621361	-0.719513	0.000000	0.223188	0.000000	0.000000	0.000000	0.018003	-0.008425	0.016949	0.000000	0.000000	2.000000	67.000000	0.000000
3801.422506	0.114450	0.532442	-0.004407	80.126495	1.197984	74.617256	-0.719513	0.000000	0.223188	0.000000	0.000000	0.000000	0.018003	-0.008425	0.016949	0.000000	0.000000	2.000000	67.000000	0.000000
3801.425839	0.114450	0.532442	-0.004407	80.126495	1.197984	74.617256	-0.719513	0.000000	0.223188	0.000000	0.000000	0.000000	0.018003	-0.008425	0.016949	0.000000	0.000000	2.000000	67.000000	0.000000
3801.429172	0.114494	0.532417	-0.004414	80.126495	1.197984	74.617256	-0.719513	0.000000	0.223188	0.000000	0.000000	0.000000	0.013198	-0.007657	-0.002065	0.000000	0.000000	2.000000	67.000000	0.000000
3801.432506	0.114494	0.532417	-0.004414	80.129517	1.199377	74.613129	-0.722514	0.000000	0.220363	0.000000	0.000000	0.000000	0.013198	-0.007657	-0.002065	0.000000	0.000000	2.000000	67.000000	0.000000
3801.435839	0.114494	0.532417	-0.004414	80.129517	1.199377	74.613129	-0.722514	0.000000	0.220363	0.000000	0.000000	0.000000	0.013198	-0.007657	-0.002065	0.000000	0.000000	2.000000	67.000000	0.000000
3801.439172	0.114494	0.532417	-0.004414	80.129517	1.199377	74.613129	-0.722514	0.000000	0.220363	0.000000	0.000000	0.000000	0.013198	-0.007657	-0.002065	0.000000	0.000000	2.000000	67.000000	0.000000
3801.442506	0.114540	0.532340	-0.004413	80.132591	1.198060	74.609055	-0.724714	0.000000	0.220707	0.000000	0.000000	0.000000	0.013801	-0.022965	0.000322	0.000000	0.000000	2.000000	67.000000	0.000000
3801.445839	0.114540	0.532340	-0.004413	80.132591	1.198060	74.609055	-0.724714	0.000000	0.220707	0.000000	0.000000	0.000000	0.013801	-0.022965	0.000322	0.000000	0.000000	2.000000	67.000000	0.000000
3801.449172	0.114540	0.532340	-0.004413	80.132591	1.198060	74.609055	-0.724714	0.000000	0.220707	0.000000	0.000000	0.000000	0.013801	-0.022965	0.000322	0.000000	0.000000	2.000000	67.000000	0.000000
3801.452506	0.114540	0.532340	-0.004413	80.138695	1.189948	74.600822	-0.727014	0.000000	0.220653	0.000000	0.000000	0.000000	0.013801	-0.022965	0.000322	0.000000	0.000000	2.000000	67.000000	0.000000
3801.455839	0.114541	0.532315	-0.004409	80.138695	1.189948	74.600822	-0.727014	0.000000	0.220653	0.000000	0.000000	0.000000	0.000301	-0.007659	0.001194	0.000000	0.000000	2.000000	67.000000	0.000000
3801.459172	0.114541	0.532315	-0.004409	80.138695	1.189948	74.600822	-0.727014	0.000000	0.220653	0.000000	0.000000	0.000000	0.000301	-0.007659	0.001194	0.000000	0.000000	2.000000	67.000000	0.000000
3801.462506	0.114541	0.532315	-0.004409	80.139511	1.189748	74.600494	-0.727014	0.000000	0.220653	0.000000	0.000000	0.000000	0.000301	-0.007659	0.001194	0.000000	0.000000	2.000000	67.000000	0.000000
3801.465839	0.114541	0.532315	-0.004409	80.139511	1.189748	74.600494	-0.727014	0.000000	0.220653	0.000000	0.000000	0.000000	0.000301	-0.007659	0.001194	0.000000	0.000000	2.000000	67.000000	0.000000
3801.469172	0.114537	0.532299	-0.004428	80.139511	1.189748	74.600494	-0.727014	0.000000	0.220653	0.000000	0.000000	0.000000	-0.001401	-0.004858	-0.005541	0.000000	0.000000	2.000000	67.000000	0.000000
3801.472506	0.114537	0.532299	-0.004428	80.139511	1.189748	74.600494	-0.727064	0.000000	0.220455	0.000000	0.000000	0.000000	-0.001401	-0.004858	-0.005541	0.000000	0.000000	2.000000	67.000000	0.000000
3801.475839	0.114537	0.532299	-0.004428	80.139511	1.189748	74.600494	-0.727064	0.000000	0.220455	0.000000	0.000000	0.000000	-0.001401	-0.004858	-0.005541	0.000000	0.000000	2.000000	67.000000	0.000000
3801.479172	0.114537	0.532299	-0.004428	80.139511	1.189748	74.600494	-0.727064	0.000000	0.220455	0.000000	0.000000	0.000000	-0.001401	-0.004858	-0.005541	0.000000	0.000000	2.000000	67.000000	0.000000
3801.482506	0.114538	0.532273	-0.004424	80.142555	1.185712	74.596390	-0.726831	0.000000	0.221378	0.000000	0.000000	0.000000	0.000302	-0.007648	0.001193	0.000000	0.000000	2.000000	67.000000	0.000000
3801.485839	0.114538	0.532273	-0.004424	80.142555	1.185712	74.596390	-0.726831	0.000000	0.221378	0.000000	0.000000	0.000000	0.000302	-0.007648	0.001193	0.000000	0.000000	2.000000	67.000000	0.000000
3801.489172	0.114538	0.532273	-0.004424	80.142555	1.185712	74.596390	-0.726831	0.000000	0.221378	0.000000	0.000000	0.000000	0.000302	-0.007648	0.001193	0.000000	0.000000	2.000000	67.000000	0.000000
3801.492506	0.114538	0.532273	-0.004424	80.140366	1.189558	74.600204	-0.726881	0.000000	0.221179	0.000000	0.000000	0.000000	0.000302	-0.007648	0.001193	0.000000	0.000000	2.000000	67.000000	0.000000
3801.495839	0.114543	0.532264	-0.004401	80.140366	1.189558	74.600204	-0.726881	0.000000	0.221179	0.000000	0.000000	0.000000	0.001703	-0.002796	0.006734	0.000000	0.000000	2.000000	67.000000	0.000000
3801.499172	0.114543	0.532264	-0.004401	80.140366	1.189558	74.600204	-0.726881	0.000000	0.221179	0.000000	0.000000	0.000000	0.001703	-0.002796	0.006734	0.000000	0.000000	2.000000	67.000000	0.000000
3801.502506	0.114543	0.532264	-0.004401	80.140366	1.189558	74.600204	-0.726881	0.000000	0.221179	0.000000	0.000000	0.000000	0.001703	-0.002796	0.006734	0.000000	0.000000	2.000000	67.000000	0.000000
3801.505839	0.114543	0.532264	-0.004401	80.140366	1.189558	74.600204	-0.726881	0.000000	0.221179	0.000000	0.000000	0.000000	0.001703	-0.002796	0.006734	0.000000	0.000000	2.000000	67.000000	0.000000
3801.509172	0.114543	0.532264	-0.004401	80.140366	1.189558	74.600204	-0.726881	0.000000	0.221179	0.000000	0.000000	0.000000	0.000000	-0.000007	-0.000000	0.000000	0.000000	2.000000	67.000000	0.000000
3801.512506	0.114543	0.532264	-0.004401	80.140366	1.189558	74.600204	-0.727165	0.000000	0.220057	0.000000	0.000000	0.000000	0.000000	-0.000007	-0.000000	0.000000	0.000000	2.000000	67.000000	0.000000
3801.515839	0.114543	0.532264	-0.004401	80.140366	1.189558	74.600204	-0.727165	0.000000	0.220057	0.000000	0.000000	0.000000	0.000000	-0.000007	-0.000000	0.000000	0.000000	2.000000	67.000000	0.000000
3801.519172	0.114543	0.532264	-0.004401	80.140366	1.189558	74.600204	-0.727165	0.000000	0.220057	0.000000	0.000000	0.000000	0.000000	-0.000007	-0.000000	0.000000	0.000000	2.000000	67.000000	0.000000
3801.522506	0.114560	0.532236	-0.004334	80.140366	1.189558	74.600204	-0.727165	0.000000	0.220057	0.000000	0.000000	0.000000	0.005111	-0.008448	0.020202	0.000000	0.000000	2.000000	67.000000	0.000000
3801.525839	0.114560	0.532236	-0.004334	80.140366	1.189558	74.600204	-0.727165	0.000000	0.220057	0.000000	0.000000	0.000000	0.005111	-0.008448	0.020202	0.000000	0.000000	2.000000	67.000000	0.000000
3801.529172	0.114560	0.532236	-0.004334	80.140366	1.189558	74.600204	-0.727165	0.000000	0.220057	0.000000	0.000000	0.000000	0.005111	-0.008448	0.020202	0.000000	0.000000	2.000000	67.000000	0.000000
3801.532506	0.114560	0.532236	-0.004334	80.140366	1.189558	74.600204	-0.728017	0.000000	0.216690	0.000000	0.000000	0.000000	0.005111	-0.008448	0.020202	0.000000	0.000000	2.000000	67.000000	0.000000
3801.535839	0.114566	0.532226	-0.004311	80.140366	1.189558	74.600204	-0.728017	0.000000	0.216690	0.000000	0.000000	0.000000	0.001702	-0.002810	0.006734	0.000000	0.000000	2.000000	67.000000	0.000000
3801.539172	0.114566	0.532226	-0.004311	80.140366	1.189558	74.600204	-0.728017	0.000000	0.216690	0.000000	0.000000	0.000000	0.001702	-0.002810	0.006734	0.000000	0.000000	2.000000	67.000000	0.000000
3801.542506	0.114566	0.532226	-0.004311	80.140366	1.189558	74.600204	-0.728017	0.000000	0.216690	0.000000	0.000000	0.000000	0.001702	-0.002810	0.006734	0.000000	0.000000	2.000000	67.000000	0.000000
3801.545839	0.114566	0.532226	-0.004311	80.140366	1.189558	74.600204	-0.728017	0.000000	0.216690	0.000000	0.000000	0.000000	0.001702	-0.002810	0.006734	0.000000	0.000000	2.000000	67.000000	0.000000
3801.549172	0.114566	0.532226	-0.004311	80.140366	1.189558	74.600204	-0.728017	0.000000	0.216690	0.000000	0.000000	0.000000	-0.000001	-0.000002	-0.000000	0.000000	0.000000	2.000000	67.000000	0.000000
3801.552506	0.114566	0.532226	-0.004311	80.143402	1.185512	74.596085	-0.728301	0.000000	0.215567	0.000000	0.000000	0.000000	-0.000001	-0.000002	-0.000000	0.000000	0.000000	2.000000	67.000000	0.000000
3801.555839	0.114566	0.532226	-0.004311	80.143402	1.185512	74.596085	-0.728301	0.000000	0.215567	0.000000	0.000000	0.000000	-0.000001	-0.000002	-0.000000	0.000000	0.000000	2.000000	67.000000	0.000000
3801.559172	0.114566	0.532226	-0.004311	80.143402	1.185512	74.596085	-0.728301	0.000000	0.215567	0.000000	0.000000	0.000000	-0.000001	-0.000002	-0.000000	0.000000	0.000000	2.000000	67.000000	0.000000
3801.562506	0.114558	0.532168	-0.004344	80.149506	1.177384	74.587837	-0.728301	0.000000	0.215567	0.000000	0.000000	0.000000	-0.002503	-0.017361	-0.009893	0.000000	0.000000	2.000000	67.000000	0.000000
3801.565839	0.114558	0.532168	-0.004344	80.149506	1.177384	74.587837	-0.728301	0.000000	0.215567	0.000000	0.000000	0.000000	-0.002503	-0.017361	-0.009893	0.000000	0.000000	2.000000	67.000000	0.000000
3801.569172	0.114558	0.532168	-0.004344	80.149506	1.177384	74.587837	-0.728301	0.000000	0.215567	0.000000	0.000000	0.000000	-0.002503	-0.017361	-0.009893	0.000000	0.000000	2.000000	67.000000	0.000000
3801.572506	0.114558	0.532168	-0.004344	80.155594	1.169256	74.579590	-0.727883	0.000000	0.217216	0.000000	0.000000	0.000000	-0.002503	-0.017361	-0.009893	0.000000	0.000000	2.000000	67.000000	0.000000
3801.575839	0.114521	0.532146	-0.004398	80.155594	1.169256	74.579590	-0.727883	0.000000	0.217216	0.000000	0.000000	0.000000	-0.010956	-0.006864	-0.016188	0.000000	0.000000	2.000000	67.000000	0.000000
3801.579172	0.114521	0.532146	-0.004398	80.155594	1.169256	74.579590	-0.727883	0.000000	0.217216	0.000000	0.000000	0.000000	-0.010956	-0.006864	-0.016188	0.000000	0.000000	2.000000	67.000000	0.000000
3801.582506	0.114521	0.532146	-0.004398	80.158653	1.159742	74.575432	-0.727883	0.000000	0.217216	0.000000	0.000000	0.000000	-0.010956	-0.006864	-0.016188	0.000000	0.000000	2.000000	67.000000	0.000000
3801.585839	0.114521	0.532146	-0.004398	80.158653	1.159742	74.575432	-0.727883	0.000000	0.217216	0.000000	0.000000	0.000000	-0.010956	-0.006864	-0.016188	0.000000	0.000000	2.000000	67.000000	0.000000
3801.589172	0.114495	0.532129	-0.004411	80.158653	1.159742	74.575432	-0.727883	0.000000	0.217216	0.000000	0.000000	0.000000	-0.007850	-0.004850	-0.003912	0.000000	0.000000	2.000000	67.000000	0.000000
3801.592506	0.114495	0.532129	-0.004411	80.161713	1.152962	74.571335	-0.726057	0.000000	0.219914	0.000000	0.000000	0.000000	-0.007850	-0.004850	-0.003912	0.000000	0.000000	2.000000	67.000000	0.000000
3801.595839	0.114495	0.532129	-0.004411	80.161713	1.152962	74.571335	-0.726057	0.000000	0.219914	0.000000	0.000000	0.000000	-0.007850	-0.004850	-0.003912	0.000000	0.000000	2.000000	67.000000	0.000000
3801.599172	0.114495	0.532129	-0.004411	80.161713	1.152962	74.571335	-0.726057	0.000000	0.219914	0.000000	0.000000	0.000000	-0.007850	-0.004850	-0.003912	0.000000	0.000000	2.000000	67.000000	0.000000
3801.602506	0.114480	0.532106	-0.004471	80.164726	1.151595	74.567169	-0.724749	0.000000	0.220566	0.000000	0.000000	0.000000	-0.004504	-0.006871	-0.017821	0.000000	0.000000	2.000000	67.000000	0.000000
3801.605839	0.114480	0.532106	-0.004471	80.164726	1.151595	74.567169	-0.724749	0.000000	0.220566	0.000000	0.000000	0.000000	-0.004504	-0.006871	-0.017821	0.000000	0.000000	2.000000	67.000000	0.000000
3801.609172	0.114480	0.532106	-0.004471	80.164726	1.151595	74.567169	-0.724749	0.000000	0.220566	0.000000	0.000000	0.000000	-0.004504	-0.006871	-0.017821	0.000000	0.000000	2.000000	67.000000	0.000000
3801.612506	0.114480	0.532106	-0.004471	80.167809	1.147518	74.563042	-0.723998	0.000000	0.223536	0.000000	0.000000	0.000000	-0.004504	-0.006871	-0.017821	0.000000	0.000000	2.000000	67.000000	0.000000
3801.615839	0.114475	0.532090	-0.004489	80.167809	1.147518	74.563042	-0.723998	0.000000	0.223536	0.000000	0.000000	0.000000	-0.001403	-0.004856	-0.005544	0.000000	0.000000	2.000000	67.000000	0.000000
3801.619172	0.114475	0.532090	-0.004489	80.167809	1.147518	74.563042	-0.723998	0.000000	0.223536	0.000000	0.000000	0.000000	-0.001403	-0.004856	-0.005544	0.000000	0.000000	2.000000	67.000000	0.000000
3801.622506	0.114475	0.532090	-0.004489	80.167809	1.147518	74.563042	-0.723998	0.000000	0.223536	0.000000	0.000000	0.000000	-0.001403	-0.004856	-0.005544	0.000000	0.000000	2.000000	67.000000	0.000000
3801.625839	0.114475	0.532090	-0.004489	80.167809	1.147518	74.563042	-0.723998	0.000000	0.223536	0.000000	0.000000	0.000000	-0.001403	-0.004856	-0.005544	0.000000	0.000000	2.000000	67.000000	0.000000
3801.629172	0.114475	0.532090	-0.004489	80.167809	1.147518	74.563042	-0.723998	0.000000	0.223536	0.000000	0.000000	0.000000	0.000000	0.000007	-0.000000	0.000000	0.000000	2.000000	67.000000	0.000000
3801.632506	0.114475	0.532090	-0.004489	80.164726	1.151595	74.567169	-0.723764	0.000000	0.224460	0.000000	0.000000	0.000000	0.000000	0.000007	-0.000000	0.000000	1.000000	2.000000	67.000000	0.000000
3801.635839	0.114475	0.532090	-0.004489	80.164726	1.151595	74.567169	-0.723764	0.000000	0.224460	0.000000	0.000000	0.000000	0.000000	0.000007	-0.000000	0.000000	1.000000	2.000000	67.000000	0.000000
