# Supplementary material for: Haptic Guidance Needs to Be Intuitive Not Just Informative to Improve Human Motor Accuracy
Source: PLoS One. 2016 Mar 16;11(3):e0150912. doi: 10.1371/journal.pone.0150912 (PMC4794196; doi:10.1371/journal.pone.0150912)
Supplement: S2 Data — (ZIP) [file pone.0150912.s002.zip › Subject1/exp2_0068.txt]

Time	PosX	PosY	PosZ	RotX	RotY	RotZ	ForceX	ForceY	ForceZ	MomentX	MomentY	MomentZ	VelocityX	VelocityY	VelocityZ	CalibratedWeight	ButtonDown	Condition	Trial	Visual
3804.139172	-0.000286	0.558906	0.256974	77.362854	73.472267	135.367615	0.000000	0.000000	0.000000	0.000000	0.000000	0.000000	0.020323	-0.024695	0.036099	0.000000	1.000000	2.000000	68.000000	0.000000
3804.142506	-0.000252	0.558573	0.256866	77.369926	73.576653	135.477386	-1.808753	0.000000	-4.661374	0.000000	0.000000	0.000000	0.010182	-0.100122	-0.032285	0.000000	1.000000	2.000000	68.000000	0.000000
3804.145839	-0.000252	0.558573	0.256866	77.369926	73.576653	135.477386	-1.808753	0.000000	-4.661374	0.000000	0.000000	0.000000	0.010182	-0.100122	-0.032285	0.000000	1.000000	2.000000	68.000000	0.000000
3804.149172	-0.000252	0.558573	0.256866	77.369926	73.576653	135.477386	-1.808753	0.000000	-4.661374	0.000000	0.000000	0.000000	0.010182	-0.100122	-0.032285	0.000000	1.000000	2.000000	68.000000	0.000000
3804.152506	-0.000252	0.558573	0.256866	77.390945	73.868927	135.807556	-1.809947	0.000000	-4.660911	0.000000	0.000000	0.000000	0.010182	-0.100122	-0.032285	0.000000	1.000000	2.000000	68.000000	0.000000
3804.155839	-0.000591	0.558257	0.256601	77.390945	73.868927	135.807556	-1.809947	0.000000	-4.660911	0.000000	0.000000	0.000000	-0.101623	-0.094853	-0.079696	0.000000	1.000000	2.000000	68.000000	0.000000
3804.159172	-0.000591	0.558257	0.256601	77.390945	73.868927	135.807556	-1.809947	0.000000	-4.660911	0.000000	0.000000	0.000000	-0.101623	-0.094853	-0.079696	0.000000	1.000000	2.000000	68.000000	0.000000
3804.162506	-0.000963	0.557833	0.255993	77.398048	74.173882	136.156204	-1.809947	0.000000	-4.660911	0.000000	0.000000	0.000000	-0.111570	-0.127141	-0.182477	0.000000	1.000000	2.000000	68.000000	0.000000
3804.165839	-0.000963	0.557833	0.255993	77.398048	74.173882	136.156204	-1.809947	0.000000	-4.660911	0.000000	0.000000	0.000000	-0.111570	-0.127141	-0.182477	0.000000	1.000000	2.000000	68.000000	0.000000
3804.169172	-0.000963	0.557833	0.255993	77.398048	74.173882	136.156204	-1.809947	0.000000	-4.660911	0.000000	0.000000	0.000000	-0.111570	-0.127141	-0.182477	0.000000	1.000000	2.000000	68.000000	0.000000
3804.172506	-0.001266	0.557600	0.255045	77.338104	74.705147	136.749680	-1.804069	0.000000	-4.663189	0.000000	0.000000	0.000000	-0.090903	-0.069877	-0.284324	0.000000	1.000000	2.000000	68.000000	0.000000
3804.175839	-0.001266	0.557600	0.255045	77.338104	74.705147	136.749680	-1.804069	0.000000	-4.663189	0.000000	0.000000	0.000000	-0.090903	-0.069877	-0.284324	0.000000	1.000000	2.000000	68.000000	0.000000
3804.179172	-0.001266	0.557600	0.255045	77.338104	74.705147	136.749680	-1.804069	0.000000	-4.663189	0.000000	0.000000	0.000000	-0.090903	-0.069877	-0.284324	0.000000	1.000000	2.000000	68.000000	0.000000
3804.182506	-0.001568	0.557078	0.254011	77.154373	75.048538	137.050720	-1.805080	0.000000	-4.662797	0.000000	0.000000	0.000000	-0.090603	-0.156625	-0.310278	0.000000	1.000000	2.000000	68.000000	0.000000
3804.185839	-0.001568	0.557078	0.254011	77.154373	75.048538	137.050720	-1.805080	0.000000	-4.662797	0.000000	0.000000	0.000000	-0.090603	-0.156625	-0.310278	0.000000	1.000000	2.000000	68.000000	0.000000
3804.189172	-0.001568	0.557078	0.254011	77.154373	75.048538	137.050720	-1.805080	0.000000	-4.662797	0.000000	0.000000	0.000000	-0.090603	-0.156625	-0.310278	0.000000	1.000000	2.000000	68.000000	0.000000
3804.192506	-0.001568	0.557078	0.254011	76.912346	74.311989	136.093201	-1.806651	0.000000	-4.662189	0.000000	0.000000	0.000000	-0.090603	-0.156625	-0.310278	0.000000	1.000000	2.000000	68.000000	0.000000
3804.195839	-0.001532	0.556716	0.253124	76.912346	74.311989	136.093201	-1.806651	0.000000	-4.662189	0.000000	0.000000	0.000000	0.010702	-0.108602	-0.266043	0.000000	1.000000	2.000000	68.000000	0.000000
3804.199172	-0.001532	0.556716	0.253124	76.912346	74.311989	136.093201	-1.806651	0.000000	-4.662189	0.000000	0.000000	0.000000	0.010702	-0.108602	-0.266043	0.000000	1.000000	2.000000	68.000000	0.000000
3804.202506	-0.001463	0.556246	0.252313	76.702850	72.503487	133.924026	-1.806651	0.000000	-4.662189	0.000000	0.000000	0.000000	0.020733	-0.140798	-0.243328	0.000000	1.000000	2.000000	68.000000	0.000000
3804.205839	-0.001463	0.556246	0.252313	76.702850	72.503487	133.924026	-1.806651	0.000000	-4.662189	0.000000	0.000000	0.000000	0.020733	-0.140798	-0.243328	0.000000	1.000000	2.000000	68.000000	0.000000
3804.209172	-0.001463	0.556246	0.252313	76.702850	72.503487	133.924026	-1.806651	0.000000	-4.662189	0.000000	0.000000	0.000000	0.020733	-0.140798	-0.243328	0.000000	1.000000	2.000000	68.000000	0.000000
3804.212506	-0.001394	0.555859	0.251520	76.617279	70.059456	131.143097	-1.818886	0.000000	-4.657430	0.000000	0.000000	0.000000	0.020676	-0.116107	-0.237897	0.000000	1.000000	2.000000	68.000000	0.000000
3804.215839	-0.001394	0.555859	0.251520	76.617279	70.059456	131.143097	-1.818886	0.000000	-4.657430	0.000000	0.000000	0.000000	0.020676	-0.116107	-0.237897	0.000000	1.000000	2.000000	68.000000	0.000000
3804.219172	-0.001394	0.555859	0.251520	76.617279	70.059456	131.143097	-1.818886	0.000000	-4.657430	0.000000	0.000000	0.000000	0.020676	-0.116107	-0.237897	0.000000	1.000000	2.000000	68.000000	0.000000
3804.222506	-0.001359	0.555434	0.250730	76.510666	67.552551	128.575027	-1.824964	0.000000	-4.655052	0.000000	0.000000	0.000000	0.010548	-0.127591	-0.236837	0.000000	1.000000	2.000000	68.000000	0.000000
3804.225839	-0.001359	0.555434	0.250730	76.510666	67.552551	128.575027	-1.824964	0.000000	-4.655052	0.000000	0.000000	0.000000	0.010548	-0.127591	-0.236837	0.000000	1.000000	2.000000	68.000000	0.000000
3804.229172	-0.001359	0.555434	0.250730	76.510666	67.552551	128.575027	-1.824964	0.000000	-4.655052	0.000000	0.000000	0.000000	0.010548	-0.127591	-0.236837	0.000000	1.000000	2.000000	68.000000	0.000000
3804.232506	-0.001391	0.555151	0.249967	76.375397	65.177185	126.279381	-1.830507	0.000000	-4.652875	0.000000	0.000000	0.000000	-0.009631	-0.084950	-0.229099	0.000000	1.000000	2.000000	68.000000	0.000000
3804.235839	-0.001391	0.555151	0.249967	76.375397	65.177185	126.279381	-1.830507	0.000000	-4.652875	0.000000	0.000000	0.000000	-0.009631	-0.084950	-0.229099	0.000000	1.000000	2.000000	68.000000	0.000000
3804.239172	-0.001391	0.555151	0.249967	76.375397	65.177185	126.279381	-1.830507	0.000000	-4.652875	0.000000	0.000000	0.000000	-0.009631	-0.084950	-0.229099	0.000000	1.000000	2.000000	68.000000	0.000000
3804.242506	-0.001423	0.554868	0.249201	76.231079	63.028782	124.187469	-1.834830	0.000000	-4.651172	0.000000	0.000000	0.000000	-0.009608	-0.084883	-0.229544	0.000000	1.000000	2.000000	68.000000	0.000000
3804.245839	-0.001423	0.554868	0.249201	76.231079	63.028782	124.187469	-1.834830	0.000000	-4.651172	0.000000	0.000000	0.000000	-0.009608	-0.084883	-0.229544	0.000000	1.000000	2.000000	68.000000	0.000000
3804.249172	-0.001423	0.554868	0.249201	76.231079	63.028782	124.187469	-1.834830	0.000000	-4.651172	0.000000	0.000000	0.000000	-0.009608	-0.084883	-0.229544	0.000000	1.000000	2.000000	68.000000	0.000000
3804.252506	-0.001423	0.554868	0.249201	76.082100	61.083565	122.252083	-1.839185	0.000000	-4.649452	0.000000	0.000000	0.000000	-0.009608	-0.084883	-0.229544	0.000000	1.000000	2.000000	68.000000	0.000000
3804.255839	-0.001489	0.554688	0.248468	76.082100	61.083565	122.252083	-1.839185	0.000000	-4.649452	0.000000	0.000000	0.000000	-0.019655	-0.053998	-0.220038	0.000000	1.000000	2.000000	68.000000	0.000000
3804.259172	-0.001489	0.554688	0.248468	76.082100	61.083565	122.252083	-1.839185	0.000000	-4.649452	0.000000	0.000000	0.000000	-0.019655	-0.053998	-0.220038	0.000000	1.000000	2.000000	68.000000	0.000000
3804.262506	-0.001621	0.554551	0.247759	75.934319	59.350151	120.484741	-1.839185	0.000000	-4.649452	0.000000	0.000000	0.000000	-0.039708	-0.041140	-0.212731	0.000000	1.000000	2.000000	68.000000	0.000000
3804.265839	-0.001621	0.554551	0.247759	75.934319	59.350151	120.484741	-1.839185	0.000000	-4.649452	0.000000	0.000000	0.000000	-0.039708	-0.041140	-0.212731	0.000000	1.000000	2.000000	68.000000	0.000000
3804.269172	-0.001621	0.554551	0.247759	75.934319	59.350151	120.484741	-1.839185	0.000000	-4.649452	0.000000	0.000000	0.000000	-0.039708	-0.041140	-0.212731	0.000000	1.000000	2.000000	68.000000	0.000000
3804.272506	-0.001621	0.554551	0.247759	75.787506	57.816822	118.980377	-1.845229	0.000000	-4.647056	0.000000	0.000000	0.000000	-0.039708	-0.041140	-0.212731	0.000000	1.000000	2.000000	68.000000	0.000000
3804.275839	-0.001820	0.554512	0.247051	75.787506	57.816822	118.980377	-1.845229	0.000000	-4.647056	0.000000	0.000000	0.000000	-0.059687	-0.011677	-0.212444	0.000000	1.000000	2.000000	68.000000	0.000000
3804.279172	-0.001820	0.554512	0.247051	75.787506	57.816822	118.980377	-1.845229	0.000000	-4.647056	0.000000	0.000000	0.000000	-0.059687	-0.011677	-0.212444	0.000000	1.000000	2.000000	68.000000	0.000000
3804.282506	-0.002119	0.554473	0.246341	75.653008	56.497021	117.741577	-1.845229	0.000000	-4.647056	0.000000	0.000000	0.000000	-0.089622	-0.011756	-0.212864	0.000000	0.000000	2.000000	68.000000	0.000000
3804.285839	-0.002119	0.554473	0.246341	75.653008	56.497021	117.741577	-1.845229	0.000000	-4.647056	0.000000	0.000000	0.000000	-0.089622	-0.011756	-0.212864	0.000000	0.000000	2.000000	68.000000	0.000000
3804.289172	-0.002119	0.554473	0.246341	75.653008	56.497021	117.741577	-1.845229	0.000000	-4.647056	0.000000	0.000000	0.000000	-0.089622	-0.011756	-0.212864	0.000000	0.000000	2.000000	68.000000	0.000000
3804.292506	-0.002119	0.554473	0.246341	75.518837	55.428375	116.763069	-1.846292	0.000000	-4.646634	0.000000	0.000000	0.000000	-0.089622	-0.011756	-0.212864	0.000000	0.000000	2.000000	68.000000	0.000000
3804.295839	-0.002450	0.554455	0.245643	75.518837	55.428375	116.763069	-1.846292	0.000000	-4.646634	0.000000	0.000000	0.000000	-0.099461	-0.005428	-0.209367	0.000000	0.000000	2.000000	68.000000	0.000000
3804.299172	-0.002450	0.554455	0.245643	75.518837	55.428375	116.763069	-1.846292	0.000000	-4.646634	0.000000	0.000000	0.000000	-0.099461	-0.005428	-0.209367	0.000000	0.000000	2.000000	68.000000	0.000000
3804.302506	-0.002681	0.554389	0.244887	75.377312	54.703072	116.145500	-1.846292	0.000000	-4.646634	0.000000	0.000000	0.000000	-0.069199	-0.019602	-0.226760	0.000000	0.000000	2.000000	68.000000	0.000000
3804.305839	-0.002681	0.554389	0.244887	75.377312	54.703072	116.145500	-1.846292	0.000000	-4.646634	0.000000	0.000000	0.000000	-0.069199	-0.019602	-0.226760	0.000000	0.000000	2.000000	68.000000	0.000000
3804.309172	-0.002681	0.554389	0.244887	75.377312	54.703072	116.145500	-1.846292	0.000000	-4.646634	0.000000	0.000000	0.000000	-0.069199	-0.019602	-0.226760	0.000000	0.000000	2.000000	68.000000	0.000000
3804.312506	-0.002681	0.554389	0.244887	75.234238	54.375198	115.947601	-1.846545	0.000000	-4.646533	0.000000	0.000000	0.000000	-0.069199	-0.019602	-0.226760	0.000000	0.000000	2.000000	68.000000	0.000000
3804.315839	-0.002844	0.554217	0.244065	75.234238	54.375198	115.947601	-1.846545	0.000000	-4.646533	0.000000	0.000000	0.000000	-0.048992	-0.051677	-0.246572	0.000000	0.000000	2.000000	68.000000	0.000000
3804.319172	-0.002844	0.554217	0.244065	75.234238	54.375198	115.947601	-1.846545	0.000000	-4.646533	0.000000	0.000000	0.000000	-0.048992	-0.051677	-0.246572	0.000000	0.000000	2.000000	68.000000	0.000000
3804.322506	-0.003074	0.553981	0.243203	75.127930	54.282536	115.976639	-1.846545	0.000000	-4.646533	0.000000	0.000000	0.000000	-0.068772	-0.070861	-0.258857	0.000000	0.000000	2.000000	68.000000	0.000000
3804.325839	-0.003074	0.553981	0.243203	75.127930	54.282536	115.976639	-1.846545	0.000000	-4.646533	0.000000	0.000000	0.000000	-0.068772	-0.070861	-0.258857	0.000000	0.000000	2.000000	68.000000	0.000000
3804.329172	-0.003074	0.553981	0.243203	75.127930	54.282536	115.976639	-1.846545	0.000000	-4.646533	0.000000	0.000000	0.000000	-0.068772	-0.070861	-0.258857	0.000000	0.000000	2.000000	68.000000	0.000000
3804.332506	-0.003074	0.553981	0.243203	75.064499	54.355171	116.148994	-1.851112	0.000000	-4.644716	0.000000	0.000000	0.000000	-0.068772	-0.070861	-0.258857	0.000000	0.000000	2.000000	68.000000	0.000000
3804.335839	-0.003269	0.553787	0.242364	75.064499	54.355171	116.148994	-1.851112	0.000000	-4.644716	0.000000	0.000000	0.000000	-0.058672	-0.058078	-0.251497	0.000000	0.000000	2.000000	68.000000	0.000000
3804.339172	-0.003269	0.553787	0.242364	75.064499	54.355171	116.148994	-1.851112	0.000000	-4.644716	0.000000	0.000000	0.000000	-0.058672	-0.058078	-0.251497	0.000000	0.000000	2.000000	68.000000	0.000000
3804.342506	-0.003498	0.553581	0.241574	75.052917	54.602070	116.469849	-1.851112	0.000000	-4.644716	0.000000	0.000000	0.000000	-0.068552	-0.061871	-0.237062	0.000000	0.000000	2.000000	68.000000	0.000000
3804.345839	-0.003498	0.553581	0.241574	75.052917	54.602070	116.469849	-1.851112	0.000000	-4.644716	0.000000	0.000000	0.000000	-0.068552	-0.061871	-0.237062	0.000000	0.000000	2.000000	68.000000	0.000000
3804.349172	-0.003498	0.553581	0.241574	75.052917	54.602070	116.469849	-1.851112	0.000000	-4.644716	0.000000	0.000000	0.000000	-0.068552	-0.061871	-0.237062	0.000000	0.000000	2.000000	68.000000	0.000000
3804.352506	-0.003498	0.553581	0.241574	75.062737	54.922119	116.857941	-1.854843	0.000000	-4.643227	0.000000	0.000000	0.000000	-0.068552	-0.061871	-0.237062	0.000000	0.000000	2.000000	68.000000	0.000000
3804.355839	-0.003792	0.553341	0.240819	75.062737	54.922119	116.857941	-1.854843	0.000000	-4.643227	0.000000	0.000000	0.000000	-0.088332	-0.071998	-0.226578	0.000000	0.000000	2.000000	68.000000	0.000000
3804.359172	-0.003792	0.553341	0.240819	75.062737	54.922119	116.857941	-1.854843	0.000000	-4.643227	0.000000	0.000000	0.000000	-0.088332	-0.071998	-0.226578	0.000000	0.000000	2.000000	68.000000	0.000000
3804.362506	-0.004086	0.553042	0.240054	75.062378	55.272797	117.286606	-1.854843	0.000000	-4.643227	0.000000	0.000000	0.000000	-0.088122	-0.089748	-0.229389	0.000000	0.000000	2.000000	68.000000	0.000000
3804.365839	-0.004086	0.553042	0.240054	75.062378	55.272797	117.286606	-1.854843	0.000000	-4.643227	0.000000	0.000000	0.000000	-0.088122	-0.089748	-0.229389	0.000000	0.000000	2.000000	68.000000	0.000000
3804.369172	-0.004086	0.553042	0.240054	75.062378	55.272797	117.286606	-1.854843	0.000000	-4.643227	0.000000	0.000000	0.000000	-0.088122	-0.089748	-0.229389	0.000000	0.000000	2.000000	68.000000	0.000000
3804.372506	-0.004086	0.553042	0.240054	75.042038	55.683109	117.794876	-1.855160	0.000000	-4.643101	0.000000	0.000000	0.000000	-0.088122	-0.089748	-0.229389	0.000000	0.000000	2.000000	68.000000	0.000000
3804.375839	-0.004379	0.552726	0.239306	75.042038	55.683109	117.794876	-1.855160	0.000000	-4.643101	0.000000	0.000000	0.000000	-0.087958	-0.094722	-0.224324	0.000000	0.000000	2.000000	68.000000	0.000000
3804.379172	-0.004379	0.552726	0.239306	75.042038	55.683109	117.794876	-1.855160	0.000000	-4.643101	0.000000	0.000000	0.000000	-0.087958	-0.094722	-0.224324	0.000000	0.000000	2.000000	68.000000	0.000000
3804.382506	-0.004704	0.552377	0.238449	75.019417	56.129589	118.340721	-1.855160	0.000000	-4.643101	0.000000	0.000000	0.000000	-0.097452	-0.104905	-0.257343	0.000000	0.000000	2.000000	68.000000	0.000000
3804.385839	-0.004704	0.552377	0.238449	75.019417	56.129589	118.340721	-1.855160	0.000000	-4.643101	0.000000	0.000000	0.000000	-0.097452	-0.104905	-0.257343	0.000000	0.000000	2.000000	68.000000	0.000000
3804.389172	-0.004704	0.552377	0.238449	75.019417	56.129589	118.340721	-1.855160	0.000000	-4.643101	0.000000	0.000000	0.000000	-0.097452	-0.104905	-0.257343	0.000000	0.000000	2.000000	68.000000	0.000000
3804.392506	-0.005093	0.552086	0.237451	74.994141	56.583973	118.911148	-1.855554	0.000000	-4.642943	0.000000	0.000000	0.000000	-0.116691	-0.087226	-0.299298	0.000000	0.000000	2.000000	68.000000	0.000000
3804.395839	-0.005093	0.552086	0.237451	74.994141	56.583973	118.911148	-1.855554	0.000000	-4.642943	0.000000	0.000000	0.000000	-0.116691	-0.087226	-0.299298	0.000000	0.000000	2.000000	68.000000	0.000000
3804.399172	-0.005093	0.552086	0.237451	74.994141	56.583973	118.911148	-1.855554	0.000000	-4.642943	0.000000	0.000000	0.000000	-0.116691	-0.087226	-0.299298	0.000000	0.000000	2.000000	68.000000	0.000000
3804.402506	-0.005579	0.551934	0.236334	74.969383	57.040466	119.481674	-1.855718	0.000000	-4.642878	0.000000	0.000000	0.000000	-0.145699	-0.045631	-0.335133	0.000000	0.000000	2.000000	68.000000	0.000000
3804.405839	-0.005579	0.551934	0.236334	74.969383	57.040466	119.481674	-1.855718	0.000000	-4.642878	0.000000	0.000000	0.000000	-0.145699	-0.045631	-0.335133	0.000000	0.000000	2.000000	68.000000	0.000000
3804.409172	-0.005579	0.551934	0.236334	74.969383	57.040466	119.481674	-1.855718	0.000000	-4.642878	0.000000	0.000000	0.000000	-0.145699	-0.045631	-0.335133	0.000000	0.000000	2.000000	68.000000	0.000000
3804.412506	-0.006193	0.551873	0.235038	74.983253	57.418144	119.954147	-1.855054	0.000000	-4.643143	0.000000	0.000000	0.000000	-0.184189	-0.018216	-0.388875	0.000000	0.000000	2.000000	68.000000	0.000000
3804.415839	-0.006193	0.551873	0.235038	74.983253	57.418144	119.954147	-1.855054	0.000000	-4.643143	0.000000	0.000000	0.000000	-0.184189	-0.018216	-0.388875	0.000000	0.000000	2.000000	68.000000	0.000000
3804.419172	-0.006193	0.551873	0.235038	74.983253	57.418144	119.954147	-1.855054	0.000000	-4.643143	0.000000	0.000000	0.000000	-0.184189	-0.018216	-0.388875	0.000000	0.000000	2.000000	68.000000	0.000000
3804.422506	-0.006967	0.551987	0.233614	75.050301	57.710873	120.308250	-1.853417	0.000000	-4.643796	0.000000	0.000000	0.000000	-0.232307	0.034191	-0.427079	0.000000	0.000000	2.000000	68.000000	0.000000
3804.425839	-0.006967	0.551987	0.233614	75.050301	57.710873	120.308250	-1.853417	0.000000	-4.643796	0.000000	0.000000	0.000000	-0.232307	0.034191	-0.427079	0.000000	0.000000	2.000000	68.000000	0.000000
3804.429172	-0.006967	0.551987	0.233614	75.050301	57.710873	120.308250	-1.853417	0.000000	-4.643796	0.000000	0.000000	0.000000	-0.232307	0.034191	-0.427079	0.000000	0.000000	2.000000	68.000000	0.000000
3804.432506	-0.007867	0.552249	0.232016	75.109283	57.982536	120.611061	-1.849880	0.000000	-4.645206	0.000000	0.000000	0.000000	-0.270019	0.078517	-0.479260	0.000000	0.000000	2.000000	68.000000	0.000000
3804.435839	-0.007867	0.552249	0.232016	75.109283	57.982536	120.611061	-1.849880	0.000000	-4.645206	0.000000	0.000000	0.000000	-0.270019	0.078517	-0.479260	0.000000	0.000000	2.000000	68.000000	0.000000
3804.439172	-0.007867	0.552249	0.232016	75.109283	57.982536	120.611061	-1.849880	0.000000	-4.645206	0.000000	0.000000	0.000000	-0.270019	0.078517	-0.479260	0.000000	0.000000	2.000000	68.000000	0.000000
3804.442506	-0.008892	0.552607	0.230299	75.171051	58.241024	120.789154	-1.845318	0.000000	-4.647020	0.000000	0.000000	0.000000	-0.307464	0.107483	-0.515184	0.000000	0.000000	2.000000	68.000000	0.000000
3804.445839	-0.008892	0.552607	0.230299	75.171051	58.241024	120.789154	-1.845318	0.000000	-4.647020	0.000000	0.000000	0.000000	-0.307464	0.107483	-0.515184	0.000000	0.000000	2.000000	68.000000	0.000000
3804.449172	-0.008892	0.552607	0.230299	75.171051	58.241024	120.789154	-1.845318	0.000000	-4.647020	0.000000	0.000000	0.000000	-0.307464	0.107483	-0.515184	0.000000	0.000000	2.000000	68.000000	0.000000
3804.452506	-0.009974	0.553093	0.228424	75.238922	58.486912	120.826881	-1.839336	0.000000	-4.649392	0.000000	0.000000	0.000000	-0.324758	0.145969	-0.562581	0.000000	0.000000	2.000000	68.000000	0.000000
3804.455839	-0.009974	0.553093	0.228424	75.238922	58.486912	120.826881	-1.839336	0.000000	-4.649392	0.000000	0.000000	0.000000	-0.324758	0.145969	-0.562581	0.000000	0.000000	2.000000	68.000000	0.000000
3804.459172	-0.009974	0.553093	0.228424	75.238922	58.486912	120.826881	-1.839336	0.000000	-4.649392	0.000000	0.000000	0.000000	-0.324758	0.145969	-0.562581	0.000000	0.000000	2.000000	68.000000	0.000000
3804.462506	-0.011178	0.553669	0.226393	75.319656	58.727505	120.793373	-1.833336	0.000000	-4.651761	0.000000	0.000000	0.000000	-0.361153	0.172672	-0.609275	0.000000	0.000000	2.000000	68.000000	0.000000
3804.465839	-0.011178	0.553669	0.226393	75.319656	58.727505	120.793373	-1.833336	0.000000	-4.651761	0.000000	0.000000	0.000000	-0.361153	0.172672	-0.609275	0.000000	0.000000	2.000000	68.000000	0.000000
3804.469172	-0.011178	0.553669	0.226393	75.319656	58.727505	120.793373	-1.833336	0.000000	-4.651761	0.000000	0.000000	0.000000	-0.361153	0.172672	-0.609275	0.000000	0.000000	2.000000	68.000000	0.000000
3804.472506	-0.012501	0.554406	0.224194	75.419785	58.981026	120.789070	-1.826154	0.000000	-4.654585	0.000000	0.000000	0.000000	-0.396885	0.221219	-0.659823	0.000000	0.000000	2.000000	68.000000	0.000000
3804.475839	-0.012501	0.554406	0.224194	75.419785	58.981026	120.789070	-1.826154	0.000000	-4.654585	0.000000	0.000000	0.000000	-0.396885	0.221219	-0.659823	0.000000	0.000000	2.000000	68.000000	0.000000
3804.479172	-0.012501	0.554406	0.224194	75.419785	58.981026	120.789070	-1.826154	0.000000	-4.654585	0.000000	0.000000	0.000000	-0.396885	0.221219	-0.659823	0.000000	0.000000	2.000000	68.000000	0.000000
3804.482506	-0.013971	0.555215	0.221735	75.564766	59.296928	120.867729	-1.817869	0.000000	-4.657827	0.000000	0.000000	0.000000	-0.441064	0.242495	-0.737590	0.000000	0.000000	2.000000	68.000000	0.000000
3804.485839	-0.013971	0.555215	0.221735	75.564766	59.296928	120.867729	-1.817869	0.000000	-4.657827	0.000000	0.000000	0.000000	-0.441064	0.242495	-0.737590	0.000000	0.000000	2.000000	68.000000	0.000000
3804.489172	-0.013971	0.555215	0.221735	75.564766	59.296928	120.867729	-1.817869	0.000000	-4.657827	0.000000	0.000000	0.000000	-0.441064	0.242495	-0.737590	0.000000	0.000000	2.000000	68.000000	0.000000
3804.492506	-0.015553	0.556128	0.219008	75.752594	59.676601	121.041008	-1.808549	0.000000	-4.661453	0.000000	0.000000	0.000000	-0.474519	0.273986	-0.817983	0.000000	0.000000	2.000000	68.000000	0.000000
3804.495839	-0.015553	0.556128	0.219008	75.752594	59.676601	121.041008	-1.808549	0.000000	-4.661453	0.000000	0.000000	0.000000	-0.474519	0.273986	-0.817983	0.000000	0.000000	2.000000	68.000000	0.000000
3804.499172	-0.015553	0.556128	0.219008	75.752594	59.676601	121.041008	-1.808549	0.000000	-4.661453	0.000000	0.000000	0.000000	-0.474519	0.273986	-0.817983	0.000000	0.000000	2.000000	68.000000	0.000000
3804.502506	-0.017275	0.557180	0.216003	75.967033	60.106689	121.241989	-1.798846	0.000000	-4.665207	0.000000	0.000000	0.000000	-0.516452	0.315462	-0.901573	0.000000	0.000000	2.000000	68.000000	0.000000
3804.505839	-0.017275	0.557180	0.216003	75.967033	60.106689	121.241989	-1.798846	0.000000	-4.665207	0.000000	0.000000	0.000000	-0.516452	0.315462	-0.901573	0.000000	0.000000	2.000000	68.000000	0.000000
3804.509172	-0.017275	0.557180	0.216003	75.967033	60.106689	121.241989	-1.798846	0.000000	-4.665207	0.000000	0.000000	0.000000	-0.516452	0.315462	-0.901573	0.000000	0.000000	2.000000	68.000000	0.000000
3804.512506	-0.019196	0.558312	0.212737	76.179344	60.582855	121.520294	-1.788252	0.000000	-4.669278	0.000000	0.000000	0.000000	-0.576351	0.339824	-0.979813	0.000000	0.000000	2.000000	68.000000	0.000000
3804.515839	-0.019196	0.558312	0.212737	76.179344	60.582855	121.520294	-1.788252	0.000000	-4.669278	0.000000	0.000000	0.000000	-0.576351	0.339824	-0.979813	0.000000	0.000000	2.000000	68.000000	0.000000
3804.519172	-0.019196	0.558312	0.212737	76.179344	60.582855	121.520294	-1.788252	0.000000	-4.669278	0.000000	0.000000	0.000000	-0.576351	0.339824	-0.979813	0.000000	0.000000	2.000000	68.000000	0.000000
3804.522506	-0.021342	0.559574	0.209179	76.345703	61.094418	121.862434	-1.775401	0.000000	-4.674179	0.000000	0.000000	0.000000	-0.643808	0.378613	-1.067530	0.000000	0.000000	2.000000	68.000000	0.000000
3804.525839	-0.021342	0.559574	0.209179	76.345703	61.094418	121.862434	-1.775401	0.000000	-4.674179	0.000000	0.000000	0.000000	-0.643808	0.378613	-1.067530	0.000000	0.000000	2.000000	68.000000	0.000000
3804.529172	-0.021342	0.559574	0.209179	76.345703	61.094418	121.862434	-1.775401	0.000000	-4.674179	0.000000	0.000000	0.000000	-0.643808	0.378613	-1.067530	0.000000	0.000000	2.000000	68.000000	0.000000
3804.532506	-0.023612	0.560872	0.205355	76.440285	61.669437	122.324158	-1.759858	0.000000	-4.680054	0.000000	0.000000	0.000000	-0.681172	0.389421	-1.147030	0.000000	0.000000	2.000000	68.000000	0.000000
3804.535839	-0.023612	0.560872	0.205355	76.440285	61.669437	122.324158	-1.759858	0.000000	-4.680054	0.000000	0.000000	0.000000	-0.681172	0.389421	-1.147030	0.000000	0.000000	2.000000	68.000000	0.000000
3804.539172	-0.023612	0.560872	0.205355	76.440285	61.669437	122.324158	-1.759858	0.000000	-4.680054	0.000000	0.000000	0.000000	-0.681172	0.389421	-1.147030	0.000000	0.000000	2.000000	68.000000	0.000000
3804.542506	-0.026064	0.562146	0.201251	76.523026	62.170212	122.781502	-1.743195	0.000000	-4.686285	0.000000	0.000000	0.000000	-0.735500	0.381958	-1.231371	0.000000	0.000000	2.000000	68.000000	0.000000
3804.545839	-0.026064	0.562146	0.201251	76.523026	62.170212	122.781502	-1.743195	0.000000	-4.686285	0.000000	0.000000	0.000000	-0.735500	0.381958	-1.231371	0.000000	0.000000	2.000000	68.000000	0.000000
3804.549172	-0.026064	0.562146	0.201251	76.523026	62.170212	122.781502	-1.743195	0.000000	-4.686285	0.000000	0.000000	0.000000	-0.735500	0.381958	-1.231371	0.000000	0.000000	2.000000	68.000000	0.000000
3804.552506	-0.028658	0.563426	0.196854	76.607018	62.677750	123.206352	-1.724234	0.000000	-4.693295	0.000000	0.000000	0.000000	-0.778205	0.384167	-1.318941	0.000000	0.000000	2.000000	68.000000	0.000000
3804.555839	-0.028658	0.563426	0.196854	76.607018	62.677750	123.206352	-1.724234	0.000000	-4.693295	0.000000	0.000000	0.000000	-0.778205	0.384167	-1.318941	0.000000	0.000000	2.000000	68.000000	0.000000
3804.559172	-0.028658	0.563426	0.196854	76.607018	62.677750	123.206352	-1.724234	0.000000	-4.693295	0.000000	0.000000	0.000000	-0.778205	0.384167	-1.318941	0.000000	0.000000	2.000000	68.000000	0.000000
3804.562506	-0.031292	0.564627	0.192107	76.701881	63.290646	123.541611	-1.703623	0.000000	-4.700816	0.000000	0.000000	0.000000	-0.790099	0.360355	-1.424076	0.000000	0.000000	2.000000	68.000000	0.000000
3804.565839	-0.031292	0.564627	0.192107	76.701881	63.290646	123.541611	-1.703623	0.000000	-4.700816	0.000000	0.000000	0.000000	-0.790099	0.360355	-1.424076	0.000000	0.000000	2.000000	68.000000	0.000000
3804.569172	-0.031292	0.564627	0.192107	76.701881	63.290646	123.541611	-1.703623	0.000000	-4.700816	0.000000	0.000000	0.000000	-0.790099	0.360355	-1.424076	0.000000	0.000000	2.000000	68.000000	0.000000
3804.572506	-0.033991	0.565660	0.187034	76.817612	64.031662	123.816902	-1.683824	0.000000	-4.707944	0.000000	0.000000	0.000000	-0.809640	0.309768	-1.522039	0.000000	0.000000	2.000000	68.000000	0.000000
3804.575839	-0.033991	0.565660	0.187034	76.817612	64.031662	123.816902	-1.683824	0.000000	-4.707944	0.000000	0.000000	0.000000	-0.809640	0.309768	-1.522039	0.000000	0.000000	2.000000	68.000000	0.000000
3804.579172	-0.033991	0.565660	0.187034	76.817612	64.031662	123.816902	-1.683824	0.000000	-4.707944	0.000000	0.000000	0.000000	-0.809640	0.309768	-1.522039	0.000000	0.000000	2.000000	68.000000	0.000000
3804.582506	-0.036712	0.566545	0.181554	76.983688	64.890244	124.128281	-1.664046	0.000000	-4.714971	0.000000	0.000000	0.000000	-0.816543	0.265567	-1.643977	0.000000	0.000000	2.000000	68.000000	0.000000
3804.585839	-0.036712	0.566545	0.181554	76.983688	64.890244	124.128281	-1.664046	0.000000	-4.714971	0.000000	0.000000	0.000000	-0.816543	0.265567	-1.643977	0.000000	0.000000	2.000000	68.000000	0.000000
3804.589172	-0.036712	0.566545	0.181554	76.983688	64.890244	124.128281	-1.664046	0.000000	-4.714971	0.000000	0.000000	0.000000	-0.816543	0.265567	-1.643977	0.000000	0.000000	2.000000	68.000000	0.000000
3804.592506	-0.039455	0.567298	0.175764	77.199669	65.818794	124.450394	-1.645816	0.000000	-4.721365	0.000000	0.000000	0.000000	-0.822893	0.225799	-1.736922	0.000000	0.000000	2.000000	68.000000	0.000000
3804.595839	-0.039455	0.567298	0.175764	77.199669	65.818794	124.450394	-1.645816	0.000000	-4.721365	0.000000	0.000000	0.000000	-0.822893	0.225799	-1.736922	0.000000	0.000000	2.000000	68.000000	0.000000
3804.599172	-0.039455	0.567298	0.175764	77.199669	65.818794	124.450394	-1.645816	0.000000	-4.721365	0.000000	0.000000	0.000000	-0.822893	0.225799	-1.736922	0.000000	0.000000	2.000000	68.000000	0.000000
3804.602506	-0.042308	0.568003	0.169746	77.399841	66.117996	124.343063	-1.628424	0.000000	-4.727392	0.000000	0.000000	0.000000	-0.855775	0.211626	-1.805442	0.000000	0.000000	2.000000	68.000000	0.000000
3804.605839	-0.042308	0.568003	0.169746	77.399841	66.117996	124.343063	-1.628424	0.000000	-4.727392	0.000000	0.000000	0.000000	-0.855775	0.211626	-1.805442	0.000000	0.000000	2.000000	68.000000	0.000000
3804.609172	-0.042308	0.568003	0.169746	77.399841	66.117996	124.343063	-1.628424	0.000000	-4.727392	0.000000	0.000000	0.000000	-0.855775	0.211626	-1.805442	0.000000	0.000000	2.000000	68.000000	0.000000
3804.612506	-0.045341	0.568744	0.163767	77.483551	64.837471	123.106430	-1.608976	0.000000	-4.734047	0.000000	0.000000	0.000000	-0.909829	0.222088	-1.793562	0.000000	0.000000	2.000000	68.000000	0.000000
3804.615839	-0.045341	0.568744	0.163767	77.483551	64.837471	123.106430	-1.608976	0.000000	-4.734047	0.000000	0.000000	0.000000	-0.909829	0.222088	-1.793562	0.000000	0.000000	2.000000	68.000000	0.000000
3804.619172	-0.045341	0.568744	0.163767	77.483551	64.837471	123.106430	-1.608976	0.000000	-4.734047	0.000000	0.000000	0.000000	-0.909829	0.222088	-1.793562	0.000000	0.000000	2.000000	68.000000	0.000000
3804.622506	-0.048484	0.569384	0.157766	77.432007	62.338066	121.038933	-1.582968	0.000000	-4.742806	0.000000	0.000000	0.000000	-0.943122	0.192262	-1.800563	0.000000	0.000000	2.000000	68.000000	0.000000
3804.625839	-0.048484	0.569384	0.157766	77.432007	62.338066	121.038933	-1.582968	0.000000	-4.742806	0.000000	0.000000	0.000000	-0.943122	0.192262	-1.800563	0.000000	0.000000	2.000000	68.000000	0.000000
3804.629172	-0.048484	0.569384	0.157766	77.432007	62.338066	121.038933	-1.582968	0.000000	-4.742806	0.000000	0.000000	0.000000	-0.943122	0.192262	-1.800563	0.000000	0.000000	2.000000	68.000000	0.000000
3804.632506	-0.051668	0.569874	0.151643	77.341202	59.395973	118.538109	-1.552018	0.000000	-4.753024	0.000000	0.000000	0.000000	-0.954988	0.147016	-1.836741	0.000000	0.000000	2.000000	68.000000	0.000000
3804.635839	-0.051668	0.569874	0.151643	77.341202	59.395973	118.538109	-1.552018	0.000000	-4.753024	0.000000	0.000000	0.000000	-0.954988	0.147016	-1.836741	0.000000	0.000000	2.000000	68.000000	0.000000
3804.639172	-0.051668	0.569874	0.151643	77.341202	59.395973	118.538109	-1.552018	0.000000	-4.753024	0.000000	0.000000	0.000000	-0.954988	0.147016	-1.836741	0.000000	0.000000	2.000000	68.000000	0.000000
3804.642506	-0.054882	0.570176	0.145368	77.240387	56.632172	116.017647	-1.518364	0.000000	-4.763882	0.000000	0.000000	0.000000	-0.964427	0.090358	-1.882471	0.000000	0.000000	2.000000	68.000000	0.000000
3804.645839	-0.054882	0.570176	0.145368	77.240387	56.632172	116.017647	-1.518364	0.000000	-4.763882	0.000000	0.000000	0.000000	-0.964427	0.090358	-1.882471	0.000000	0.000000	2.000000	68.000000	0.000000
3804.649172	-0.054882	0.570176	0.145368	77.240387	56.632172	116.017647	-1.518364	0.000000	-4.763882	0.000000	0.000000	0.000000	-0.964427	0.090358	-1.882471	0.000000	0.000000	2.000000	68.000000	0.000000
3804.652506	-0.058000	0.570290	0.138855	77.153419	54.211849	113.530708	-1.482095	0.000000	-4.775290	0.000000	0.000000	0.000000	-0.935312	0.034208	-1.953907	0.000000	0.000000	2.000000	68.000000	0.000000
3804.655839	-0.058000	0.570290	0.138855	77.153419	54.211849	113.530708	-1.482095	0.000000	-4.775290	0.000000	0.000000	0.000000	-0.935312	0.034208	-1.953907	0.000000	0.000000	2.000000	68.000000	0.000000
3804.659172	-0.058000	0.570290	0.138855	77.153419	54.211849	113.530708	-1.482095	0.000000	-4.775290	0.000000	0.000000	0.000000	-0.935312	0.034208	-1.953907	0.000000	0.000000	2.000000	68.000000	0.000000
3804.662506	-0.060975	0.570177	0.131979	77.096985	52.182686	111.133949	-1.447591	0.000000	-4.785862	0.000000	0.000000	0.000000	-0.892539	-0.033837	-2.062929	0.000000	0.000000	2.000000	68.000000	0.000000
3804.665839	-0.060975	0.570177	0.131979	77.096985	52.182686	111.133949	-1.447591	0.000000	-4.785862	0.000000	0.000000	0.000000	-0.892539	-0.033837	-2.062929	0.000000	0.000000	2.000000	68.000000	0.000000
3804.669172	-0.060975	0.570177	0.131979	77.096985	52.182686	111.133949	-1.447591	0.000000	-4.785862	0.000000	0.000000	0.000000	-0.892539	-0.033837	-2.062929	0.000000	0.000000	2.000000	68.000000	0.000000
3804.672506	-0.063856	0.569786	0.124718	77.092140	50.541447	109.129448	-1.417767	0.000000	-4.794783	0.000000	0.000000	0.000000	-0.864132	-0.117157	-2.178206	0.000000	0.000000	2.000000	68.000000	0.000000
3804.675839	-0.063856	0.569786	0.124718	77.092140	50.541447	109.129448	-1.417767	0.000000	-4.794783	0.000000	0.000000	0.000000	-0.864132	-0.117157	-2.178206	0.000000	0.000000	2.000000	68.000000	0.000000
3804.679172	-0.063856	0.569786	0.124718	77.092140	50.541447	109.129448	-1.417767	0.000000	-4.794783	0.000000	0.000000	0.000000	-0.864132	-0.117157	-2.178206	0.000000	0.000000	2.000000	68.000000	0.000000
3804.682506	-0.066671	0.569320	0.117160	77.140816	49.099667	107.460930	-1.391772	0.000000	-4.802392	0.000000	0.000000	0.000000	-0.844626	-0.139854	-2.267486	0.000000	0.000000	2.000000	68.000000	0.000000
3804.685839	-0.066671	0.569320	0.117160	77.140816	49.099667	107.460930	-1.391772	0.000000	-4.802392	0.000000	0.000000	0.000000	-0.844626	-0.139854	-2.267486	0.000000	0.000000	2.000000	68.000000	0.000000
3804.689172	-0.066671	0.569320	0.117160	77.140816	49.099667	107.460930	-1.391772	0.000000	-4.802392	0.000000	0.000000	0.000000	-0.844626	-0.139854	-2.267486	0.000000	0.000000	2.000000	68.000000	0.000000
3804.692506	-0.069497	0.568952	0.109532	77.162598	47.586987	105.952103	-1.368089	0.000000	-4.809193	0.000000	0.000000	0.000000	-0.847623	-0.110324	-2.288416	0.000000	0.000000	2.000000	68.000000	0.000000
3804.695839	-0.069497	0.568952	0.109532	77.162598	47.586987	105.952103	-1.368089	0.000000	-4.809193	0.000000	0.000000	0.000000	-0.847623	-0.110324	-2.288416	0.000000	0.000000	2.000000	68.000000	0.000000
3804.699172	-0.069497	0.568952	0.109532	77.162598	47.586987	105.952103	-1.368089	0.000000	-4.809193	0.000000	0.000000	0.000000	-0.847623	-0.110324	-2.288416	0.000000	0.000000	2.000000	68.000000	0.000000
3804.702506	-0.072367	0.568732	0.101939	77.106964	45.823338	104.581535	-1.341403	0.000000	-4.816704	0.000000	0.000000	0.000000	-0.861253	-0.066097	-2.277736	0.000000	0.000000	2.000000	68.000000	0.000000
3804.705839	-0.072367	0.568732	0.101939	77.106964	45.823338	104.581535	-1.341403	0.000000	-4.816704	0.000000	0.000000	0.000000	-0.861253	-0.066097	-2.277736	0.000000	0.000000	2.000000	68.000000	0.000000
3804.709172	-0.072367	0.568732	0.101939	77.106964	45.823338	104.581535	-1.341403	0.000000	-4.816704	0.000000	0.000000	0.000000	-0.861253	-0.066097	-2.277736	0.000000	0.000000	2.000000	68.000000	0.000000
3804.712506	-0.075291	0.568560	0.094464	76.994156	43.750916	103.035172	-1.308139	0.000000	-4.825844	0.000000	0.000000	0.000000	-0.877025	-0.051680	-2.242614	0.000000	0.000000	2.000000	68.000000	0.000000
3804.715839	-0.075291	0.568560	0.094464	76.994156	43.750916	103.035172	-1.308139	0.000000	-4.825844	0.000000	0.000000	0.000000	-0.877025	-0.051680	-2.242614	0.000000	0.000000	2.000000	68.000000	0.000000
3804.719172	-0.075291	0.568560	0.094464	76.994156	43.750916	103.035172	-1.308139	0.000000	-4.825844	0.000000	0.000000	0.000000	-0.877025	-0.051680	-2.242614	0.000000	0.000000	2.000000	68.000000	0.000000
3804.722506	-0.078204	0.568281	0.087048	76.838203	41.743549	101.602348	-1.235460	0.000000	-4.723195	0.000000	0.000000	0.000000	-0.873879	-0.083572	-2.224673	0.000000	0.000000	2.000000	68.000000	0.000000
3804.725839	-0.078204	0.568281	0.087048	76.838203	41.743549	101.602348	-1.235460	0.000000	-4.723195	0.000000	0.000000	0.000000	-0.873879	-0.083572	-2.224673	0.000000	0.000000	2.000000	68.000000	0.000000
3804.729172	-0.078204	0.568281	0.087048	76.838203	41.743549	101.602348	-1.235460	0.000000	-4.723195	0.000000	0.000000	0.000000	-0.873879	-0.083572	-2.224673	0.000000	0.000000	2.000000	68.000000	0.000000
3804.732506	-0.081055	0.567871	0.079709	76.661255	39.969986	100.440384	-1.089814	0.000000	-4.352416	0.000000	0.000000	0.000000	-0.855418	-0.123005	-2.201843	0.000000	0.000000	2.000000	68.000000	0.000000
3804.735839	-0.081055	0.567871	0.079709	76.661255	39.969986	100.440384	-1.089814	0.000000	-4.352416	0.000000	0.000000	0.000000	-0.855418	-0.123005	-2.201843	0.000000	0.000000	2.000000	68.000000	0.000000
3804.739172	-0.081055	0.567871	0.079709	76.661255	39.969986	100.440384	-1.089814	0.000000	-4.352416	0.000000	0.000000	0.000000	-0.855418	-0.123005	-2.201843	0.000000	0.000000	2.000000	68.000000	0.000000
3804.742506	-0.083781	0.567194	0.072364	76.523308	38.480968	99.531113	-0.947244	0.000000	-3.985442	0.000000	0.000000	0.000000	-0.817892	-0.203227	-2.203401	0.000000	0.000000	2.000000	68.000000	0.000000
3804.745839	-0.083781	0.567194	0.072364	76.523308	38.480968	99.531113	-0.947244	0.000000	-3.985442	0.000000	0.000000	0.000000	-0.817892	-0.203227	-2.203401	0.000000	0.000000	2.000000	68.000000	0.000000
3804.749172	-0.083781	0.567194	0.072364	76.523308	38.480968	99.531113	-0.947244	0.000000	-3.985442	0.000000	0.000000	0.000000	-0.817892	-0.203227	-2.203401	0.000000	0.000000	2.000000	68.000000	0.000000
3804.752506	-0.086370	0.566271	0.064932	76.467987	37.165356	98.488281	-0.810929	0.000000	-3.618208	0.000000	0.000000	0.000000	-0.776524	-0.276952	-2.229733	0.000000	0.000000	2.000000	68.000000	0.000000
3804.755839	-0.086370	0.566271	0.064932	76.467987	37.165356	98.488281	-0.810929	0.000000	-3.618208	0.000000	0.000000	0.000000	-0.776524	-0.276952	-2.229733	0.000000	0.000000	2.000000	68.000000	0.000000
3804.759172	-0.086370	0.566271	0.064932	76.467987	37.165356	98.488281	-0.810929	0.000000	-3.618208	0.000000	0.000000	0.000000	-0.776524	-0.276952	-2.229733	0.000000	0.000000	2.000000	68.000000	0.000000
3804.762506	-0.088755	0.565046	0.057330	76.521416	36.010670	96.904549	-0.681508	0.000000	-3.246586	0.000000	0.000000	0.000000	-0.715583	-0.367480	-2.280383	0.000000	0.000000	2.000000	68.000000	0.000000
3804.765839	-0.088755	0.565046	0.057330	76.521416	36.010670	96.904549	-0.681508	0.000000	-3.246586	0.000000	0.000000	0.000000	-0.715583	-0.367480	-2.280383	0.000000	0.000000	2.000000	68.000000	0.000000
3804.769172	-0.088755	0.565046	0.057330	76.521416	36.010670	96.904549	-0.681508	0.000000	-3.246586	0.000000	0.000000	0.000000	-0.715583	-0.367480	-2.280383	0.000000	0.000000	2.000000	68.000000	0.000000
3804.772506	-0.090825	0.563540	0.049491	76.660683	34.800766	94.631508	-0.562245	0.000000	-2.866523	0.000000	0.000000	0.000000	-0.620889	-0.451812	-2.351819	0.000000	0.000000	2.000000	68.000000	0.000000
3804.775839	-0.090825	0.563540	0.049491	76.660683	34.800766	94.631508	-0.562245	0.000000	-2.866523	0.000000	0.000000	0.000000	-0.620889	-0.451812	-2.351819	0.000000	0.000000	2.000000	68.000000	0.000000
3804.779172	-0.090825	0.563540	0.049491	76.660683	34.800766	94.631508	-0.562245	0.000000	-2.866523	0.000000	0.000000	0.000000	-0.620889	-0.451812	-2.351819	0.000000	0.000000	2.000000	68.000000	0.000000
3804.782506	-0.092715	0.561823	0.041480	76.747795	32.551044	91.246132	-0.458763	0.000000	-2.474553	0.000000	0.000000	0.000000	-0.567203	-0.515060	-2.403435	0.000000	0.000000	2.000000	68.000000	0.000000
3804.785839	-0.092715	0.561823	0.041480	76.747795	32.551044	91.246132	-0.458763	0.000000	-2.474553	0.000000	0.000000	0.000000	-0.567203	-0.515060	-2.403435	0.000000	0.000000	2.000000	68.000000	0.000000
3804.789172	-0.092715	0.561823	0.041480	76.747795	32.551044	91.246132	-0.458763	0.000000	-2.474553	0.000000	0.000000	0.000000	-0.567203	-0.515060	-2.403435	0.000000	0.000000	2.000000	68.000000	0.000000
3804.792506	-0.094604	0.560266	0.033722	76.453857	28.345778	86.555061	-0.364229	0.000000	-2.073980	0.000000	0.000000	0.000000	-0.566664	-0.466997	-2.327301	0.000000	0.000000	2.000000	68.000000	0.000000
3804.795839	-0.094604	0.560266	0.033722	76.453857	28.345778	86.555061	-0.364229	0.000000	-2.073980	0.000000	0.000000	0.000000	-0.566664	-0.466997	-2.327301	0.000000	0.000000	2.000000	68.000000	0.000000
3804.799172	-0.094604	0.560266	0.033722	76.453857	28.345778	86.555061	-0.364229	0.000000	-2.073980	0.000000	0.000000	0.000000	-0.566664	-0.466997	-2.327301	0.000000	0.000000	2.000000	68.000000	0.000000
3804.802506	-0.096505	0.558947	0.026272	75.765350	23.491463	82.106186	-0.269785	0.000000	-1.686097	0.000000	0.000000	0.000000	-0.570319	-0.395807	-2.234897	0.000000	0.000000	2.000000	68.000000	0.000000
3804.805839	-0.096505	0.558947	0.026272	75.765350	23.491463	82.106186	-0.269785	0.000000	-1.686097	0.000000	0.000000	0.000000	-0.570319	-0.395807	-2.234897	0.000000	0.000000	2.000000	68.000000	0.000000
3804.809172	-0.096505	0.558947	0.026272	75.765350	23.491463	82.106186	-0.269785	0.000000	-1.686097	0.000000	0.000000	0.000000	-0.570319	-0.395807	-2.234897	0.000000	0.000000	2.000000	68.000000	0.000000
3804.812506	-0.098294	0.557851	0.019190	74.887299	19.337019	78.544968	-0.174732	0.000000	-1.313614	0.000000	0.000000	0.000000	-0.536544	-0.328750	-2.124744	0.000000	0.000000	2.000000	68.000000	0.000000
3804.815839	-0.098294	0.557851	0.019190	74.887299	19.337019	78.544968	-0.174732	0.000000	-1.313614	0.000000	0.000000	0.000000	-0.536544	-0.328750	-2.124744	0.000000	0.000000	2.000000	68.000000	0.000000
3804.819172	-0.098294	0.557851	0.019190	74.887299	19.337019	78.544968	-0.174732	0.000000	-1.313614	0.000000	0.000000	0.000000	-0.536544	-0.328750	-2.124744	0.000000	0.000000	2.000000	68.000000	0.000000
3804.822506	-0.100023	0.556966	0.012565	73.940376	15.748666	75.583397	-0.085308	0.000000	-0.959490	0.000000	0.000000	0.000000	-0.518769	-0.265540	-1.987495	0.000000	0.000000	2.000000	68.000000	0.000000
3804.825839	-0.100023	0.556966	0.012565	73.940376	15.748666	75.583397	-0.085308	0.000000	-0.959490	0.000000	0.000000	0.000000	-0.518769	-0.265540	-1.987495	0.000000	0.000000	2.000000	68.000000	0.000000
3804.829172	-0.100023	0.556966	0.012565	73.940376	15.748666	75.583397	-0.085308	0.000000	-0.959490	0.000000	0.000000	0.000000	-0.518769	-0.265540	-1.987495	0.000000	0.000000	2.000000	68.000000	0.000000
3804.832506	-0.101736	0.556100	0.006329	73.014168	12.644650	73.077209	0.001153	0.000000	-0.628241	0.000000	0.000000	0.000000	-0.513751	-0.259883	-1.870730	0.000000	0.000000	2.000000	68.000000	0.000000
3804.835839	-0.101736	0.556100	0.006329	73.014168	12.644650	73.077209	0.001153	0.000000	-0.628241	0.000000	0.000000	0.000000	-0.513751	-0.259883	-1.870730	0.000000	0.000000	2.000000	68.000000	0.000000
3804.839172	-0.101736	0.556100	0.006329	73.014168	12.644650	73.077209	0.001153	0.000000	-0.628241	0.000000	0.000000	0.000000	-0.513751	-0.259883	-1.870730	0.000000	0.000000	2.000000	68.000000	0.000000
3804.842506	-0.103356	0.555170	0.000414	72.373993	10.393842	71.315392	0.086778	0.000000	-0.316453	0.000000	0.000000	0.000000	-0.486020	-0.278791	-1.774609	0.000000	0.000000	2.000000	68.000000	0.000000
3804.845839	-0.103356	0.555170	0.000414	72.373993	10.393842	71.315392	0.086778	0.000000	-0.316453	0.000000	0.000000	0.000000	-0.486020	-0.278791	-1.774609	0.000000	0.000000	2.000000	68.000000	0.000000
3804.849172	-0.103356	0.555170	0.000414	72.373993	10.393842	71.315392	0.086778	0.000000	-0.316453	0.000000	0.000000	0.000000	-0.486020	-0.278791	-1.774609	0.000000	0.000000	2.000000	68.000000	0.000000
3804.852506	-0.104737	0.553894	-0.005460	72.437866	9.832656	71.127693	0.167782	0.000000	-0.020684	0.000000	0.000000	0.000000	-0.414424	-0.383022	-1.762115	0.000000	0.000000	2.000000	68.000000	0.000000
3804.855839	-0.104737	0.553894	-0.005460	72.437866	9.832656	71.127693	0.167782	0.000000	-0.020684	0.000000	0.000000	0.000000	-0.414424	-0.383022	-1.762115	0.000000	0.000000	2.000000	68.000000	0.000000
3804.859172	-0.104737	0.553894	-0.005460	72.437866	9.832656	71.127693	0.167782	0.000000	-0.020684	0.000000	0.000000	0.000000	-0.414424	-0.383022	-1.762115	0.000000	0.000000	2.000000	68.000000	0.000000
3804.862506	-0.105761	0.552601	-0.010971	72.756844	9.909843	71.494156	0.236853	0.000000	0.273001	0.000000	0.000000	0.000000	-0.307162	-0.387711	-1.653388	0.000000	0.000000	2.000000	68.000000	0.000000
3804.865839	-0.105761	0.552601	-0.010971	72.756844	9.909843	71.494156	0.236853	0.000000	0.273001	0.000000	0.000000	0.000000	-0.307162	-0.387711	-1.653388	0.000000	0.000000	2.000000	68.000000	0.000000
3804.869172	-0.105761	0.552601	-0.010971	72.756844	9.909843	71.494156	0.236853	0.000000	0.273001	0.000000	0.000000	0.000000	-0.307162	-0.387711	-1.653388	0.000000	0.000000	2.000000	68.000000	0.000000
3804.872506	-0.106464	0.551153	-0.016315	73.157021	10.146177	71.965660	0.288046	0.000000	0.548566	0.000000	0.000000	0.000000	-0.210805	-0.434351	-1.603189	0.000000	0.000000	2.000000	68.000000	0.000000
3804.875839	-0.106464	0.551153	-0.016315	73.157021	10.146177	71.965660	0.288046	0.000000	0.548566	0.000000	0.000000	0.000000	-0.210805	-0.434351	-1.603189	0.000000	0.000000	2.000000	68.000000	0.000000
3804.879172	-0.106464	0.551153	-0.016315	73.157021	10.146177	71.965660	0.288046	0.000000	0.548566	0.000000	0.000000	0.000000	-0.210805	-0.434351	-1.603189	0.000000	0.000000	2.000000	68.000000	0.000000
3804.882506	-0.106922	0.549597	-0.021493	73.599083	10.326594	72.259567	0.323181	0.000000	0.815764	0.000000	0.000000	0.000000	-0.137573	-0.466876	-1.553293	0.000000	0.000000	2.000000	68.000000	0.000000
3804.885839	-0.106922	0.549597	-0.021493	73.599083	10.326594	72.259567	0.323181	0.000000	0.815764	0.000000	0.000000	0.000000	-0.137573	-0.466876	-1.553293	0.000000	0.000000	2.000000	68.000000	0.000000
3804.889172	-0.106922	0.549597	-0.021493	73.599083	10.326594	72.259567	0.323181	0.000000	0.815764	0.000000	0.000000	0.000000	-0.137573	-0.466876	-1.553293	0.000000	0.000000	2.000000	68.000000	0.000000
3804.892506	-0.107214	0.548167	-0.026318	74.018906	10.399307	72.367767	0.346109	0.000000	1.074647	0.000000	0.000000	0.000000	-0.087527	-0.429174	-1.447481	0.000000	0.000000	2.000000	68.000000	0.000000
3804.895839	-0.107214	0.548167	-0.026318	74.018906	10.399307	72.367767	0.346109	0.000000	1.074647	0.000000	0.000000	0.000000	-0.087527	-0.429174	-1.447481	0.000000	0.000000	2.000000	68.000000	0.000000
3804.899172	-0.107214	0.548167	-0.026318	74.018906	10.399307	72.367767	0.346109	0.000000	1.074647	0.000000	0.000000	0.000000	-0.087527	-0.429174	-1.447481	0.000000	0.000000	2.000000	68.000000	0.000000
3804.902506	-0.107442	0.547187	-0.030420	74.136147	10.000010	72.075958	0.360697	0.000000	1.315893	0.000000	0.000000	0.000000	-0.068371	-0.293795	-1.230659	0.000000	0.000000	2.000000	68.000000	0.000000
3804.905839	-0.107442	0.547187	-0.030420	74.136147	10.000010	72.075958	0.360697	0.000000	1.315893	0.000000	0.000000	0.000000	-0.068371	-0.293795	-1.230659	0.000000	0.000000	2.000000	68.000000	0.000000
3804.909172	-0.107442	0.547187	-0.030420	74.136147	10.000010	72.075958	0.360697	0.000000	1.315893	0.000000	0.000000	0.000000	-0.068371	-0.293795	-1.230659	0.000000	0.000000	2.000000	68.000000	0.000000
3804.912506	-0.107645	0.546727	-0.033608	73.942230	9.187476	71.455910	0.372092	0.000000	1.521003	0.000000	0.000000	0.000000	-0.060917	-0.137992	-0.956260	0.000000	0.000000	2.000000	68.000000	0.000000
3804.915839	-0.107645	0.546727	-0.033608	73.942230	9.187476	71.455910	0.372092	0.000000	1.521003	0.000000	0.000000	0.000000	-0.060917	-0.137992	-0.956260	0.000000	0.000000	2.000000	68.000000	0.000000
3804.919172	-0.107645	0.546727	-0.033608	73.942230	9.187476	71.455910	0.372092	0.000000	1.521003	0.000000	0.000000	0.000000	-0.060917	-0.137992	-0.956260	0.000000	0.000000	2.000000	68.000000	0.000000
3804.922506	-0.107823	0.546516	-0.036091	73.703804	8.360708	70.785355	0.382245	0.000000	1.680380	0.000000	0.000000	0.000000	-0.053388	-0.063502	-0.745007	0.000000	0.000000	2.000000	68.000000	0.000000
3804.925839	-0.107823	0.546516	-0.036091	73.703804	8.360708	70.785355	0.382245	0.000000	1.680380	0.000000	0.000000	0.000000	-0.053388	-0.063502	-0.745007	0.000000	0.000000	2.000000	68.000000	0.000000
3804.929172	-0.107823	0.546516	-0.036091	73.703804	8.360708	70.785355	0.382245	0.000000	1.680380	0.000000	0.000000	0.000000	-0.053388	-0.063502	-0.745007	0.000000	0.000000	2.000000	68.000000	0.000000
3804.932506	-0.107959	0.546425	-0.037880	73.470268	7.631457	70.171234	0.391143	0.000000	1.804548	0.000000	0.000000	0.000000	-0.040783	-0.027087	-0.536781	0.000000	0.000000	2.000000	68.000000	0.000000
3804.935839	-0.107959	0.546425	-0.037880	73.470268	7.631457	70.171234	0.391143	0.000000	1.804548	0.000000	0.000000	0.000000	-0.040783	-0.027087	-0.536781	0.000000	0.000000	2.000000	68.000000	0.000000
3804.939172	-0.107959	0.546425	-0.037880	73.470268	7.631457	70.171234	0.391143	0.000000	1.804548	0.000000	0.000000	0.000000	-0.040783	-0.027087	-0.536781	0.000000	0.000000	2.000000	68.000000	0.000000
3804.942506	-0.108001	0.546328	-0.039116	73.271431	7.056540	69.674255	0.397940	0.000000	1.894011	0.000000	0.000000	0.000000	-0.012513	-0.029055	-0.370680	0.000000	0.000000	2.000000	68.000000	0.000000
3804.945839	-0.108001	0.546328	-0.039116	73.271431	7.056540	69.674255	0.397940	0.000000	1.894011	0.000000	0.000000	0.000000	-0.012513	-0.029055	-0.370680	0.000000	0.000000	2.000000	68.000000	0.000000
3804.949172	-0.108001	0.546328	-0.039116	73.271431	7.056540	69.674255	0.397940	0.000000	1.894011	0.000000	0.000000	0.000000	-0.012513	-0.029055	-0.370680	0.000000	0.000000	2.000000	68.000000	0.000000
3804.952506	-0.108001	0.546328	-0.039116	73.323967	7.093202	69.736870	0.400026	0.000000	1.955791	0.000000	0.000000	0.000000	-0.012513	-0.029055	-0.370680	0.000000	0.000000	2.000000	68.000000	0.000000
3804.955839	-0.107992	0.546207	-0.039965	73.323967	7.093202	69.736870	0.400026	0.000000	1.955791	0.000000	0.000000	0.000000	0.002430	-0.036308	-0.254799	0.000000	0.000000	2.000000	68.000000	0.000000
3804.959172	-0.107992	0.546207	-0.039965	73.323967	7.093202	69.736870	0.400026	0.000000	1.955791	0.000000	0.000000	0.000000	0.002430	-0.036308	-0.254799	0.000000	0.000000	2.000000	68.000000	0.000000
3804.962506	-0.107870	0.545882	-0.040765	73.932304	8.476645	71.085663	0.400026	0.000000	1.955791	0.000000	0.000000	0.000000	0.036789	-0.097659	-0.239929	0.000000	0.000000	2.000000	68.000000	0.000000
3804.965839	-0.107870	0.545882	-0.040765	73.932304	8.476645	71.085663	0.400026	0.000000	1.955791	0.000000	0.000000	0.000000	0.036789	-0.097659	-0.239929	0.000000	0.000000	2.000000	68.000000	0.000000
3804.969172	-0.107870	0.545882	-0.040765	73.932304	8.476645	71.085663	0.400026	0.000000	1.955791	0.000000	0.000000	0.000000	0.036789	-0.097659	-0.239929	0.000000	0.000000	2.000000	68.000000	0.000000
3804.972506	-0.107662	0.545666	-0.041243	74.766182	10.674237	73.197899	0.393489	0.000000	2.038246	0.000000	0.000000	0.000000	0.062416	-0.064883	-0.143354	0.000000	0.000000	2.000000	68.000000	0.000000
3804.975839	-0.107662	0.545666	-0.041243	74.766182	10.674237	73.197899	0.393489	0.000000	2.038246	0.000000	0.000000	0.000000	0.062416	-0.064883	-0.143354	0.000000	0.000000	2.000000	68.000000	0.000000
3804.979172	-0.107662	0.545666	-0.041243	74.766182	10.674237	73.197899	0.393489	0.000000	2.038246	0.000000	0.000000	0.000000	0.062416	-0.064883	-0.143354	0.000000	0.000000	2.000000	68.000000	0.000000
3804.982506	-0.107662	0.545666	-0.041243	75.549232	13.051946	75.480042	0.383087	0.000000	2.062138	0.000000	0.000000	0.000000	0.062416	-0.064883	-0.143354	0.000000	0.000000	2.000000	68.000000	0.000000
3804.985839	-0.107490	0.545512	-0.041420	75.549232	13.051946	75.480042	0.383087	0.000000	2.062138	0.000000	0.000000	0.000000	0.051644	-0.046244	-0.053082	0.000000	0.000000	2.000000	68.000000	0.000000
3804.989172	-0.107490	0.545512	-0.041420	75.549232	13.051946	75.480042	0.383087	0.000000	2.062138	0.000000	0.000000	0.000000	0.051644	-0.046244	-0.053082	0.000000	0.000000	2.000000	68.000000	0.000000
3804.992506	-0.107332	0.545443	-0.041295	76.245003	15.494535	77.829666	0.383087	0.000000	2.062138	0.000000	0.000000	0.000000	0.047198	-0.020675	0.037378	0.000000	0.000000	2.000000	68.000000	0.000000
3804.995839	-0.107332	0.545443	-0.041295	76.245003	15.494535	77.829666	0.383087	0.000000	2.062138	0.000000	0.000000	0.000000	0.047198	-0.020675	0.037378	0.000000	0.000000	2.000000	68.000000	0.000000
3804.999172	-0.107332	0.545443	-0.041295	76.245003	15.494535	77.829666	0.383087	0.000000	2.062138	0.000000	0.000000	0.000000	0.047198	-0.020675	0.037378	0.000000	0.000000	2.000000	68.000000	0.000000
3805.002506	-0.107332	0.545443	-0.041295	76.866814	18.022095	80.250610	0.366613	0.000000	2.064755	0.000000	0.000000	0.000000	0.047198	-0.020675	0.037378	0.000000	0.000000	2.000000	68.000000	0.000000
3805.005839	-0.107132	0.545371	-0.040928	76.866814	18.022095	80.250610	0.366613	0.000000	2.064755	0.000000	0.000000	0.000000	0.060077	-0.021537	0.110156	0.000000	0.000000	2.000000	68.000000	0.000000
3805.009172	-0.107132	0.545371	-0.040928	76.866814	18.022095	80.250610	0.366613	0.000000	2.064755	0.000000	0.000000	0.000000	0.060077	-0.021537	0.110156	0.000000	0.000000	2.000000	68.000000	0.000000
3805.012506	-0.106851	0.545359	-0.040299	77.408951	20.575838	82.684303	0.366613	0.000000	2.064755	0.000000	0.000000	0.000000	0.084345	-0.003579	0.188675	0.000000	0.000000	2.000000	68.000000	0.000000
3805.015839	-0.106851	0.545359	-0.040299	77.408951	20.575838	82.684303	0.366613	0.000000	2.064755	0.000000	0.000000	0.000000	0.084345	-0.003579	0.188675	0.000000	0.000000	2.000000	68.000000	0.000000
3805.019172	-0.106851	0.545359	-0.040299	77.408951	20.575838	82.684303	0.366613	0.000000	2.064755	0.000000	0.000000	0.000000	0.084345	-0.003579	0.188675	0.000000	0.000000	2.000000	68.000000	0.000000
3805.022506	-0.106851	0.545359	-0.040299	77.874702	23.117359	85.089561	0.342543	0.000000	2.014950	0.000000	0.000000	0.000000	0.084345	-0.003579	0.188675	0.000000	0.000000	2.000000	68.000000	0.000000
3805.025839	-0.106419	0.545374	-0.039430	77.874702	23.117359	85.089561	0.342543	0.000000	2.014950	0.000000	0.000000	0.000000	0.129687	0.004648	0.260576	0.000000	0.000000	2.000000	68.000000	0.000000
3805.029172	-0.106419	0.545374	-0.039430	77.874702	23.117359	85.089561	0.342543	0.000000	2.014950	0.000000	0.000000	0.000000	0.129687	0.004648	0.260576	0.000000	0.000000	2.000000	68.000000	0.000000
3805.032506	-0.105824	0.545426	-0.038276	78.259293	25.617149	87.437523	0.342543	0.000000	2.014950	0.000000	0.000000	0.000000	0.178485	0.015398	0.346261	0.000000	0.000000	2.000000	68.000000	0.000000
3805.035839	-0.105824	0.545426	-0.038276	78.259293	25.617149	87.437523	0.342543	0.000000	2.014950	0.000000	0.000000	0.000000	0.178485	0.015398	0.346261	0.000000	0.000000	2.000000	68.000000	0.000000
3805.039172	-0.105824	0.545426	-0.038276	78.259293	25.617149	87.437523	0.342543	0.000000	2.014950	0.000000	0.000000	0.000000	0.178485	0.015398	0.346261	0.000000	0.000000	2.000000	68.000000	0.000000
3805.042506	-0.105043	0.545471	-0.036916	78.566063	28.103569	89.791870	0.291181	0.000000	1.913811	0.000000	0.000000	0.000000	0.234152	0.013699	0.408109	0.000000	0.000000	2.000000	68.000000	0.000000
3805.045839	-0.105043	0.545471	-0.036916	78.566063	28.103569	89.791870	0.291181	0.000000	1.913811	0.000000	0.000000	0.000000	0.234152	0.013699	0.408109	0.000000	0.000000	2.000000	68.000000	0.000000
3805.049172	-0.105043	0.545471	-0.036916	78.566063	28.103569	89.791870	0.291181	0.000000	1.913811	0.000000	0.000000	0.000000	0.234152	0.013699	0.408109	0.000000	0.000000	2.000000	68.000000	0.000000
3805.052506	-0.104071	0.545447	-0.035360	78.818260	30.566336	92.106018	0.252156	0.000000	1.845793	0.000000	0.000000	0.000000	0.291495	-0.007268	0.466858	0.000000	0.000000	2.000000	68.000000	0.000000
3805.055839	-0.104071	0.545447	-0.035360	78.818260	30.566336	92.106018	0.252156	0.000000	1.845793	0.000000	0.000000	0.000000	0.291495	-0.007268	0.466858	0.000000	0.000000	2.000000	68.000000	0.000000
3805.059172	-0.104071	0.545447	-0.035360	78.818260	30.566336	92.106018	0.252156	0.000000	1.845793	0.000000	0.000000	0.000000	0.291495	-0.007268	0.466858	0.000000	0.000000	2.000000	68.000000	0.000000
3805.062506	-0.102968	0.545375	-0.033698	79.049774	32.945454	94.281639	0.203573	0.000000	1.767983	0.000000	0.000000	0.000000	0.330914	-0.021761	0.498471	0.000000	0.000000	2.000000	68.000000	0.000000
3805.065839	-0.102968	0.545375	-0.033698	79.049774	32.945454	94.281639	0.203573	0.000000	1.767983	0.000000	0.000000	0.000000	0.330914	-0.021761	0.498471	0.000000	0.000000	2.000000	68.000000	0.000000
3805.069172	-0.102968	0.545375	-0.033698	79.049774	32.945454	94.281639	0.203573	0.000000	1.767983	0.000000	0.000000	0.000000	0.330914	-0.021761	0.498471	0.000000	0.000000	2.000000	68.000000	0.000000
3805.072506	-0.101742	0.545244	-0.031979	79.260910	35.140251	96.229645	0.148421	0.000000	1.684904	0.000000	0.000000	0.000000	0.367990	-0.039074	0.515817	0.000000	0.000000	2.000000	68.000000	0.000000
3805.075839	-0.101742	0.545244	-0.031979	79.260910	35.140251	96.229645	0.148421	0.000000	1.684904	0.000000	0.000000	0.000000	0.367990	-0.039074	0.515817	0.000000	0.000000	2.000000	68.000000	0.000000
3805.079172	-0.101742	0.545244	-0.031979	79.260910	35.140251	96.229645	0.148421	0.000000	1.684904	0.000000	0.000000	0.000000	0.367990	-0.039074	0.515817	0.000000	0.000000	2.000000	68.000000	0.000000
3805.082506	-0.100438	0.545112	-0.030180	79.441544	37.204865	98.044792	0.087090	0.000000	1.598935	0.000000	0.000000	0.000000	0.391175	-0.039609	0.539635	0.000000	0.000000	2.000000	68.000000	0.000000
3805.085839	-0.100438	0.545112	-0.030180	79.441544	37.204865	98.044792	0.087090	0.000000	1.598935	0.000000	0.000000	0.000000	0.391175	-0.039609	0.539635	0.000000	0.000000	2.000000	68.000000	0.000000
3805.089172	-0.100438	0.545112	-0.030180	79.441544	37.204865	98.044792	0.087090	0.000000	1.598935	0.000000	0.000000	0.000000	0.391175	-0.039609	0.539635	0.000000	0.000000	2.000000	68.000000	0.000000
3805.092506	-0.099095	0.545002	-0.028317	79.581741	39.034283	99.612221	0.021894	0.000000	1.508996	0.000000	0.000000	0.000000	0.403010	-0.033034	0.558989	0.000000	0.000000	2.000000	68.000000	0.000000
3805.095839	-0.099095	0.545002	-0.028317	79.581741	39.034283	99.612221	0.021894	0.000000	1.508996	0.000000	0.000000	0.000000	0.403010	-0.033034	0.558989	0.000000	0.000000	2.000000	68.000000	0.000000
3805.099172	-0.099095	0.545002	-0.028317	79.581741	39.034283	99.612221	0.021894	0.000000	1.508996	0.000000	0.000000	0.000000	0.403010	-0.033034	0.558989	0.000000	0.000000	2.000000	68.000000	0.000000
3805.102506	-0.097754	0.544954	-0.026385	79.690102	40.613689	100.926483	-0.045275	0.000000	1.415831	0.000000	0.000000	0.000000	0.402010	-0.014362	0.579558	0.000000	0.000000	2.000000	68.000000	0.000000
3805.105839	-0.097754	0.544954	-0.026385	79.690102	40.613689	100.926483	-0.045275	0.000000	1.415831	0.000000	0.000000	0.000000	0.402010	-0.014362	0.579558	0.000000	0.000000	2.000000	68.000000	0.000000
3805.109172	-0.097754	0.544954	-0.026385	79.690102	40.613689	100.926483	-0.045275	0.000000	1.415831	0.000000	0.000000	0.000000	0.402010	-0.014362	0.579558	0.000000	0.000000	2.000000	68.000000	0.000000
3805.112506	-0.096483	0.544985	-0.024380	79.770088	41.825592	101.872406	-0.112276	0.000000	1.319238	0.000000	0.000000	0.000000	0.381558	0.009298	0.601506	0.000000	0.000000	2.000000	68.000000	0.000000
3805.115839	-0.096483	0.544985	-0.024380	79.770088	41.825592	101.872406	-0.112276	0.000000	1.319238	0.000000	0.000000	0.000000	0.381558	0.009298	0.601506	0.000000	0.000000	2.000000	68.000000	0.000000
3805.119172	-0.096483	0.544985	-0.024380	79.770088	41.825592	101.872406	-0.112276	0.000000	1.319238	0.000000	0.000000	0.000000	0.381558	0.009298	0.601506	0.000000	0.000000	2.000000	68.000000	0.000000
3805.122506	-0.095283	0.545112	-0.022283	79.811249	42.581238	102.371521	-0.175869	0.000000	1.218987	0.000000	0.000000	0.000000	0.359965	0.037976	0.629092	0.000000	0.000000	2.000000	68.000000	0.000000
3805.125839	-0.095283	0.545112	-0.022283	79.811249	42.581238	102.371521	-0.175869	0.000000	1.218987	0.000000	0.000000	0.000000	0.359965	0.037976	0.629092	0.000000	0.000000	2.000000	68.000000	0.000000
3805.129172	-0.095283	0.545112	-0.022283	79.811249	42.581238	102.371521	-0.175869	0.000000	1.218987	0.000000	0.000000	0.000000	0.359965	0.037976	0.629092	0.000000	0.000000	2.000000	68.000000	0.000000
3805.132506	-0.094178	0.545262	-0.020084	79.794830	42.849907	102.417755	-0.235863	0.000000	1.114138	0.000000	0.000000	0.000000	0.331358	0.044857	0.659627	0.000000	0.000000	2.000000	68.000000	0.000000
3805.135839	-0.094178	0.545262	-0.020084	79.794830	42.849907	102.417755	-0.235863	0.000000	1.114138	0.000000	0.000000	0.000000	0.331358	0.044857	0.659627	0.000000	0.000000	2.000000	68.000000	0.000000
3805.139172	-0.094178	0.545262	-0.020084	79.794830	42.849907	102.417755	-0.235863	0.000000	1.114138	0.000000	0.000000	0.000000	0.331358	0.044857	0.659627	0.000000	0.000000	2.000000	68.000000	0.000000
3805.142506	-0.093109	0.545475	-0.017756	79.744293	42.742867	102.101982	-0.291090	0.000000	1.004201	0.000000	0.000000	0.000000	0.320689	0.063951	0.698347	0.000000	0.000000	2.000000	68.000000	0.000000
3805.145839	-0.093109	0.545475	-0.017756	79.744293	42.742867	102.101982	-0.291090	0.000000	1.004201	0.000000	0.000000	0.000000	0.320689	0.063951	0.698347	0.000000	0.000000	2.000000	68.000000	0.000000
3805.149172	-0.093109	0.545475	-0.017756	79.744293	42.742867	102.101982	-0.291090	0.000000	1.004201	0.000000	0.000000	0.000000	0.320689	0.063951	0.698347	0.000000	0.000000	2.000000	68.000000	0.000000
3805.152506	-0.091988	0.545677	-0.015401	79.674385	42.418434	101.566536	-0.344538	0.000000	0.887809	0.000000	0.000000	0.000000	0.336442	0.060817	0.706418	0.000000	0.000000	2.000000	68.000000	0.000000
3805.155839	-0.091988	0.545677	-0.015401	79.674385	42.418434	101.566536	-0.344538	0.000000	0.887809	0.000000	0.000000	0.000000	0.336442	0.060817	0.706418	0.000000	0.000000	2.000000	68.000000	0.000000
3805.159172	-0.091988	0.545677	-0.015401	79.674385	42.418434	101.566536	-0.344538	0.000000	0.887809	0.000000	0.000000	0.000000	0.336442	0.060817	0.706418	0.000000	0.000000	2.000000	68.000000	0.000000
3805.162506	-0.090863	0.545903	-0.012992	79.598770	42.049824	100.989983	-0.400611	0.000000	0.770073	0.000000	0.000000	0.000000	0.337565	0.067550	0.722779	0.000000	0.000000	2.000000	68.000000	0.000000
3805.165839	-0.090863	0.545903	-0.012992	79.598770	42.049824	100.989983	-0.400611	0.000000	0.770073	0.000000	0.000000	0.000000	0.337565	0.067550	0.722779	0.000000	0.000000	2.000000	68.000000	0.000000
3805.169172	-0.090863	0.545903	-0.012992	79.598770	42.049824	100.989983	-0.400611	0.000000	0.770073	0.000000	0.000000	0.000000	0.337565	0.067550	0.722779	0.000000	0.000000	2.000000	68.000000	0.000000
3805.172506	-0.089738	0.546109	-0.010611	79.520317	41.678715	100.407974	-0.456872	0.000000	0.649610	0.000000	0.000000	0.000000	0.337228	0.061847	0.714360	0.000000	0.000000	2.000000	68.000000	0.000000
3805.175839	-0.089738	0.546109	-0.010611	79.520317	41.678715	100.407974	-0.456872	0.000000	0.649610	0.000000	0.000000	0.000000	0.337228	0.061847	0.714360	0.000000	0.000000	2.000000	68.000000	0.000000
3805.179172	-0.089738	0.546109	-0.010611	79.520317	41.678715	100.407974	-0.456872	0.000000	0.649610	0.000000	0.000000	0.000000	0.337228	0.061847	0.714360	0.000000	0.000000	2.000000	68.000000	0.000000
3805.182506	-0.088552	0.546296	-0.008245	79.444557	41.342838	99.861641	-0.513077	0.000000	0.530550	0.000000	0.000000	0.000000	0.355898	0.056117	0.709765	0.000000	0.000000	2.000000	68.000000	0.000000
3805.185839	-0.088552	0.546296	-0.008245	79.444557	41.342838	99.861641	-0.513077	0.000000	0.530550	0.000000	0.000000	0.000000	0.355898	0.056117	0.709765	0.000000	0.000000	2.000000	68.000000	0.000000
3805.189172	-0.088552	0.546296	-0.008245	79.444557	41.342838	99.861641	-0.513077	0.000000	0.530550	0.000000	0.000000	0.000000	0.355898	0.056117	0.709765	0.000000	0.000000	2.000000	68.000000	0.000000
3805.192506	-0.087393	0.546473	-0.006003	79.371803	41.038315	99.349846	-0.572393	0.000000	0.412256	0.000000	0.000000	0.000000	0.347644	0.053014	0.672589	0.000000	0.000000	2.000000	68.000000	0.000000
3805.195839	-0.087393	0.546473	-0.006003	79.371803	41.038315	99.349846	-0.572393	0.000000	0.412256	0.000000	0.000000	0.000000	0.347644	0.053014	0.672589	0.000000	0.000000	2.000000	68.000000	0.000000
3805.199172	-0.087393	0.546473	-0.006003	79.371803	41.038315	99.349846	-0.572393	0.000000	0.412256	0.000000	0.000000	0.000000	0.347644	0.053014	0.672589	0.000000	0.000000	2.000000	68.000000	0.000000
3805.202506	-0.086330	0.546614	-0.003892	79.315865	40.758549	98.864937	-0.630334	0.000000	0.300157	0.000000	0.000000	0.000000	0.319106	0.042421	0.633350	0.000000	0.000000	2.000000	68.000000	0.000000
3805.205839	-0.086330	0.546614	-0.003892	79.315865	40.758549	98.864937	-0.630334	0.000000	0.300157	0.000000	0.000000	0.000000	0.319106	0.042421	0.633350	0.000000	0.000000	2.000000	68.000000	0.000000
3805.209172	-0.086330	0.546614	-0.003892	79.315865	40.758549	98.864937	-0.630334	0.000000	0.300157	0.000000	0.000000	0.000000	0.319106	0.042421	0.633350	0.000000	0.000000	2.000000	68.000000	0.000000
3805.212506	-0.085330	0.546721	-0.001971	79.292664	40.582741	98.475304	-0.683518	0.000000	0.194599	0.000000	0.000000	0.000000	0.299811	0.032014	0.576345	0.000000	0.000000	2.000000	68.000000	0.000000
3805.215839	-0.085330	0.546721	-0.001971	79.292664	40.582741	98.475304	-0.683518	0.000000	0.194599	0.000000	0.000000	0.000000	0.299811	0.032014	0.576345	0.000000	0.000000	2.000000	68.000000	0.000000
3805.219172	-0.085330	0.546721	-0.001971	79.292664	40.582741	98.475304	-0.683518	0.000000	0.194599	0.000000	0.000000	0.000000	0.299811	0.032014	0.576345	0.000000	0.000000	2.000000	68.000000	0.000000
3805.222506	-0.084456	0.546785	-0.000292	79.313911	40.739094	98.426079	-0.733486	0.000000	0.098542	0.000000	0.000000	0.000000	0.262402	0.019287	0.503645	0.000000	0.000000	2.000000	68.000000	0.000000
3805.225839	-0.084456	0.546785	-0.000292	79.313911	40.739094	98.426079	-0.733486	0.000000	0.098542	0.000000	0.000000	0.000000	0.262402	0.019287	0.503645	0.000000	0.000000	2.000000	68.000000	0.000000
3805.229172	-0.084456	0.546785	-0.000292	79.313911	40.739094	98.426079	-0.733486	0.000000	0.098542	0.000000	0.000000	0.000000	0.262402	0.019287	0.503645	0.000000	0.000000	2.000000	68.000000	0.000000
3805.232506	-0.083710	0.546782	0.001151	79.360329	41.191891	98.703117	-0.777220	0.000000	0.014601	0.000000	0.000000	0.000000	0.223647	-0.000978	0.432785	0.000000	0.000000	2.000000	68.000000	0.000000
3805.235839	-0.083710	0.546782	0.001151	79.360329	41.191891	98.703117	-0.777220	0.000000	0.014601	0.000000	0.000000	0.000000	0.223647	-0.000978	0.432785	0.000000	0.000000	2.000000	68.000000	0.000000
3805.239172	-0.083710	0.546782	0.001151	79.360329	41.191891	98.703117	-0.777220	0.000000	0.014601	0.000000	0.000000	0.000000	0.223647	-0.000978	0.432785	0.000000	0.000000	2.000000	68.000000	0.000000
3805.242506	-0.083096	0.546737	0.002353	79.411522	41.888100	99.271118	-0.814494	0.000000	-0.057530	0.000000	0.000000	0.000000	0.184242	-0.013471	0.360820	0.000000	0.000000	2.000000	68.000000	0.000000
3805.245839	-0.083096	0.546737	0.002353	79.411522	41.888100	99.271118	-0.814494	0.000000	-0.057530	0.000000	0.000000	0.000000	0.184242	-0.013471	0.360820	0.000000	0.000000	2.000000	68.000000	0.000000
3805.249172	-0.083096	0.546737	0.002353	79.411522	41.888100	99.271118	-0.814494	0.000000	-0.057530	0.000000	0.000000	0.000000	0.184242	-0.013471	0.360820	0.000000	0.000000	2.000000	68.000000	0.000000
3805.252506	-0.082641	0.546667	0.003331	79.466141	42.645641	99.933281	-0.845202	0.000000	-0.117667	0.000000	0.000000	0.000000	0.136536	-0.020825	0.293419	0.000000	0.000000	2.000000	68.000000	0.000000
3805.255839	-0.082641	0.546667	0.003331	79.466141	42.645641	99.933281	-0.845202	0.000000	-0.117667	0.000000	0.000000	0.000000	0.136536	-0.020825	0.293419	0.000000	0.000000	2.000000	68.000000	0.000000
3805.259172	-0.082641	0.546667	0.003331	79.466141	42.645641	99.933281	-0.845202	0.000000	-0.117667	0.000000	0.000000	0.000000	0.136536	-0.020825	0.293419	0.000000	0.000000	2.000000	68.000000	0.000000
3805.262506	-0.082641	0.546667	0.003331	79.514557	43.314255	100.538536	-0.867958	0.000000	-0.166570	0.000000	0.000000	0.000000	0.136536	-0.020825	0.293419	0.000000	0.000000	2.000000	68.000000	0.000000
3805.265839	-0.082352	0.546540	0.004113	79.514557	43.314255	100.538536	-0.867958	0.000000	-0.166570	0.000000	0.000000	0.000000	0.086724	-0.038354	0.234592	0.000000	0.000000	2.000000	68.000000	0.000000
3805.269172	-0.082352	0.546540	0.004113	79.514557	43.314255	100.538536	-0.867958	0.000000	-0.166570	0.000000	0.000000	0.000000	0.086724	-0.038354	0.234592	0.000000	0.000000	2.000000	68.000000	0.000000
3805.272506	-0.082229	0.546379	0.004695	79.566025	43.977478	101.162247	-0.867958	0.000000	-0.166570	0.000000	0.000000	0.000000	0.036721	-0.048155	0.174470	0.000000	0.000000	2.000000	68.000000	0.000000
3805.275839	-0.082229	0.546379	0.004695	79.566025	43.977478	101.162247	-0.867958	0.000000	-0.166570	0.000000	0.000000	0.000000	0.036721	-0.048155	0.174470	0.000000	0.000000	2.000000	68.000000	0.000000
3805.279172	-0.082229	0.546379	0.004695	79.566025	43.977478	101.162247	-0.867958	0.000000	-0.166570	0.000000	0.000000	0.000000	0.036721	-0.048155	0.174470	0.000000	0.000000	2.000000	68.000000	0.000000
3805.282506	-0.082229	0.546379	0.004695	79.618538	44.652245	101.816681	-0.888532	0.000000	-0.234747	0.000000	0.000000	0.000000	0.036721	-0.048155	0.174470	0.000000	0.000000	2.000000	68.000000	0.000000
3805.285839	-0.082209	0.546186	0.005088	79.618538	44.652245	101.816681	-0.888532	0.000000	-0.234747	0.000000	0.000000	0.000000	0.006170	-0.057862	0.117941	0.000000	0.000000	2.000000	68.000000	0.000000
3805.289172	-0.082209	0.546186	0.005088	79.618538	44.652245	101.816681	-0.888532	0.000000	-0.234747	0.000000	0.000000	0.000000	0.006170	-0.057862	0.117941	0.000000	0.000000	2.000000	68.000000	0.000000
3805.292506	-0.082209	0.546186	0.005088	79.664879	45.350639	102.525772	-0.888532	0.000000	-0.234747	0.000000	0.000000	0.000000	0.006170	-0.057862	0.117941	0.000000	0.000000	2.000000	68.000000	0.000000
3805.295839	-0.082209	0.546186	0.005088	79.664879	45.350639	102.525772	-0.888532	0.000000	-0.234747	0.000000	0.000000	0.000000	0.006170	-0.057862	0.117941	0.000000	0.000000	2.000000	68.000000	0.000000
3805.299172	-0.082268	0.545987	0.005292	79.664879	45.350639	102.525772	-0.888532	0.000000	-0.234747	0.000000	0.000000	0.000000	-0.017673	-0.059782	0.061175	0.000000	0.000000	2.000000	68.000000	0.000000
3805.302506	-0.082268	0.545987	0.005292	79.693634	46.117462	103.333977	-0.889560	0.000000	-0.254404	0.000000	0.000000	0.000000	-0.017673	-0.059782	0.061175	0.000000	0.000000	2.000000	68.000000	0.000000
3805.305839	-0.082268	0.545987	0.005292	79.693634	46.117462	103.333977	-0.889560	0.000000	-0.254404	0.000000	0.000000	0.000000	-0.017673	-0.059782	0.061175	0.000000	0.000000	2.000000	68.000000	0.000000
3805.309172	-0.082268	0.545987	0.005292	79.693634	46.117462	103.333977	-0.889560	0.000000	-0.254404	0.000000	0.000000	0.000000	-0.017673	-0.059782	0.061175	0.000000	0.000000	2.000000	68.000000	0.000000
3805.312506	-0.082374	0.545494	0.005125	79.708527	46.958111	104.243347	-0.886615	0.000000	-0.264599	0.000000	0.000000	0.000000	-0.031858	-0.147733	-0.050017	0.000000	0.000000	2.000000	68.000000	0.000000
3805.315839	-0.082374	0.545494	0.005125	79.708527	46.958111	104.243347	-0.886615	0.000000	-0.264599	0.000000	0.000000	0.000000	-0.031858	-0.147733	-0.050017	0.000000	0.000000	2.000000	68.000000	0.000000
3805.319172	-0.082374	0.545494	0.005125	79.708527	46.958111	104.243347	-0.886615	0.000000	-0.264599	0.000000	0.000000	0.000000	-0.031858	-0.147733	-0.050017	0.000000	0.000000	2.000000	68.000000	0.000000
3805.322506	-0.082427	0.545261	0.004786	79.719254	47.761894	105.122238	-0.881305	0.000000	-0.256263	0.000000	0.000000	0.000000	-0.015818	-0.070054	-0.101719	0.000000	0.000000	2.000000	68.000000	0.000000
3805.325839	-0.082427	0.545261	0.004786	79.719254	47.761894	105.122238	-0.881305	0.000000	-0.256263	0.000000	0.000000	0.000000	-0.015818	-0.070054	-0.101719	0.000000	0.000000	2.000000	68.000000	0.000000
3805.329172	-0.082427	0.545261	0.004786	79.719254	47.761894	105.122238	-0.881305	0.000000	-0.256263	0.000000	0.000000	0.000000	-0.015818	-0.070054	-0.101719	0.000000	0.000000	2.000000	68.000000	0.000000
3805.332506	-0.082427	0.545261	0.004786	79.744331	48.388905	105.795090	-0.878668	0.000000	-0.239310	0.000000	0.000000	0.000000	-0.015818	-0.070054	-0.101719	0.000000	0.000000	2.000000	68.000000	0.000000
3805.335839	-0.082455	0.545081	0.004309	79.744331	48.388905	105.795090	-0.878668	0.000000	-0.239310	0.000000	0.000000	0.000000	-0.008367	-0.054010	-0.143145	0.000000	0.000000	2.000000	68.000000	0.000000
3805.339172	-0.082455	0.545081	0.004309	79.744331	48.388905	105.795090	-0.878668	0.000000	-0.239310	0.000000	0.000000	0.000000	-0.008367	-0.054010	-0.143145	0.000000	0.000000	2.000000	68.000000	0.000000
3805.342506	-0.082516	0.544970	0.003768	79.767128	48.655933	106.088280	-0.878668	0.000000	-0.239310	0.000000	0.000000	0.000000	-0.018447	-0.033297	-0.162183	0.000000	0.000000	2.000000	68.000000	0.000000
3805.345839	-0.082516	0.544970	0.003768	79.767128	48.655933	106.088280	-0.878668	0.000000	-0.239310	0.000000	0.000000	0.000000	-0.018447	-0.033297	-0.162183	0.000000	0.000000	2.000000	68.000000	0.000000
3805.349172	-0.082516	0.544970	0.003768	79.767128	48.655933	106.088280	-0.878668	0.000000	-0.239310	0.000000	0.000000	0.000000	-0.018447	-0.033297	-0.162183	0.000000	0.000000	2.000000	68.000000	0.000000
3805.352506	-0.082516	0.544970	0.003768	79.783310	48.782734	106.239243	-0.874200	0.000000	-0.188422	0.000000	0.000000	0.000000	-0.018447	-0.033297	-0.162183	0.000000	0.000000	2.000000	68.000000	0.000000
3805.355839	-0.082591	0.544970	0.003182	79.783310	48.782734	106.239243	-0.874200	0.000000	-0.188422	0.000000	0.000000	0.000000	-0.022634	0.000035	-0.175980	0.000000	0.000000	2.000000	68.000000	0.000000
3805.359172	-0.082591	0.544970	0.003182	79.783310	48.782734	106.239243	-0.874200	0.000000	-0.188422	0.000000	0.000000	0.000000	-0.022634	0.000035	-0.175980	0.000000	0.000000	2.000000	68.000000	0.000000
3805.362506	-0.082682	0.545055	0.002554	79.792976	48.847614	106.330040	-0.874200	0.000000	-0.188422	0.000000	0.000000	0.000000	-0.027034	0.025542	-0.188367	0.000000	0.000000	2.000000	68.000000	0.000000
3805.365839	-0.082682	0.545055	0.002554	79.792976	48.847614	106.330040	-0.874200	0.000000	-0.188422	0.000000	0.000000	0.000000	-0.027034	0.025542	-0.188367	0.000000	0.000000	2.000000	68.000000	0.000000
3805.369172	-0.082682	0.545055	0.002554	79.792976	48.847614	106.330040	-0.874200	0.000000	-0.188422	0.000000	0.000000	0.000000	-0.027034	0.025542	-0.188367	0.000000	0.000000	2.000000	68.000000	0.000000
3805.372506	-0.082682	0.545055	0.002554	79.799416	48.877377	106.390678	-0.865922	0.000000	-0.127697	0.000000	0.000000	0.000000	-0.027034	0.025542	-0.188367	0.000000	0.000000	2.000000	68.000000	0.000000
3805.375839	-0.082821	0.545173	0.001955	79.799416	48.877377	106.390678	-0.865922	0.000000	-0.127697	0.000000	0.000000	0.000000	-0.041919	0.035420	-0.179828	0.000000	0.000000	2.000000	68.000000	0.000000
3805.379172	-0.082821	0.545173	0.001955	79.799416	48.877377	106.390678	-0.865922	0.000000	-0.127697	0.000000	0.000000	0.000000	-0.041919	0.035420	-0.179828	0.000000	0.000000	2.000000	68.000000	0.000000
3805.382506	-0.083040	0.545283	0.001298	79.805840	48.899025	106.451355	-0.865922	0.000000	-0.127697	0.000000	0.000000	0.000000	-0.065603	0.032864	-0.197018	0.000000	0.000000	2.000000	68.000000	0.000000
3805.385839	-0.083040	0.545283	0.001298	79.805840	48.899025	106.451355	-0.865922	0.000000	-0.127697	0.000000	0.000000	0.000000	-0.065603	0.032864	-0.197018	0.000000	0.000000	2.000000	68.000000	0.000000
3805.389172	-0.083040	0.545283	0.001298	79.805840	48.899025	106.451355	-0.865922	0.000000	-0.127697	0.000000	0.000000	0.000000	-0.065603	0.032864	-0.197018	0.000000	0.000000	2.000000	68.000000	0.000000
3805.392506	-0.083040	0.545283	0.001298	79.815201	48.924896	106.522873	-0.848002	0.000000	-0.064890	0.000000	0.000000	0.000000	-0.065603	0.032864	-0.197018	0.000000	0.000000	2.000000	68.000000	0.000000
3805.395839	-0.083284	0.545383	0.000660	79.815201	48.924896	106.522873	-0.848002	0.000000	-0.064890	0.000000	0.000000	0.000000	-0.073098	0.030083	-0.191395	0.000000	0.000000	2.000000	68.000000	0.000000
3805.399172	-0.083284	0.545383	0.000660	79.815201	48.924896	106.522873	-0.848002	0.000000	-0.064890	0.000000	0.000000	0.000000	-0.073098	0.030083	-0.191395	0.000000	0.000000	2.000000	68.000000	0.000000
3805.402506	-0.083581	0.545433	-0.000045	79.830620	48.990513	106.635765	-0.848002	0.000000	-0.064890	0.000000	0.000000	0.000000	-0.089332	0.014893	-0.211523	0.000000	0.000000	2.000000	68.000000	0.000000
3805.405839	-0.083581	0.545433	-0.000045	79.830620	48.990513	106.635765	-0.848002	0.000000	-0.064890	0.000000	0.000000	0.000000	-0.089332	0.014893	-0.211523	0.000000	0.000000	2.000000	68.000000	0.000000
3805.409172	-0.083581	0.545433	-0.000045	79.830620	48.990513	106.635765	-0.848002	0.000000	-0.064890	0.000000	0.000000	0.000000	-0.089332	0.014893	-0.211523	0.000000	0.000000	2.000000	68.000000	0.000000
3805.412506	-0.083581	0.545433	-0.000045	79.851364	49.034954	106.731201	-0.820930	0.000000	0.002263	0.000000	0.000000	0.000000	-0.089332	0.014893	-0.211523	0.000000	0.000000	2.000000	68.000000	0.000000
3805.415839	-0.083943	0.545482	-0.000763	79.851364	49.034954	106.731201	-0.820930	0.000000	0.002263	0.000000	0.000000	0.000000	-0.108459	0.014756	-0.215236	0.000000	0.000000	2.000000	68.000000	0.000000
3805.419172	-0.083943	0.545482	-0.000763	79.851364	49.034954	106.731201	-0.820930	0.000000	0.002263	0.000000	0.000000	0.000000	-0.108459	0.014756	-0.215236	0.000000	0.000000	2.000000	68.000000	0.000000
3805.422506	-0.084339	0.545497	-0.001525	79.897911	49.059292	106.781929	-0.820930	0.000000	0.002263	0.000000	0.000000	0.000000	-0.118970	0.004600	-0.228770	0.000000	0.000000	2.000000	68.000000	0.000000
3805.425839	-0.084339	0.545497	-0.001525	79.897911	49.059292	106.781929	-0.820930	0.000000	0.002263	0.000000	0.000000	0.000000	-0.118970	0.004600	-0.228770	0.000000	0.000000	2.000000	68.000000	0.000000
3805.429172	-0.084339	0.545497	-0.001525	79.897911	49.059292	106.781929	-0.820930	0.000000	0.002263	0.000000	0.000000	0.000000	-0.118970	0.004600	-0.228770	0.000000	0.000000	2.000000	68.000000	0.000000
3805.432506	-0.084339	0.545497	-0.001525	79.972618	49.040470	106.759254	-0.783025	0.000000	0.076264	0.000000	0.000000	0.000000	-0.118970	0.004600	-0.228770	0.000000	0.000000	2.000000	68.000000	0.000000
3805.435839	-0.084778	0.545512	-0.002297	79.972618	49.040470	106.759254	-0.783025	0.000000	0.076264	0.000000	0.000000	0.000000	-0.131420	0.004453	-0.231366	0.000000	0.000000	2.000000	68.000000	0.000000
3805.439172	-0.084778	0.545512	-0.002297	79.972618	49.040470	106.759254	-0.783025	0.000000	0.076264	0.000000	0.000000	0.000000	-0.131420	0.004453	-0.231366	0.000000	0.000000	2.000000	68.000000	0.000000
3805.442506	-0.085253	0.545510	-0.003095	80.048370	48.998501	106.712296	-0.783025	0.000000	0.076264	0.000000	0.000000	0.000000	-0.142775	-0.000676	-0.239489	0.000000	0.000000	2.000000	68.000000	0.000000
3805.445839	-0.085253	0.545510	-0.003095	80.048370	48.998501	106.712296	-0.783025	0.000000	0.076264	0.000000	0.000000	0.000000	-0.142775	-0.000676	-0.239489	0.000000	0.000000	2.000000	68.000000	0.000000
3805.449172	-0.085253	0.545510	-0.003095	80.048370	48.998501	106.712296	-0.783025	0.000000	0.076264	0.000000	0.000000	0.000000	-0.142775	-0.000676	-0.239489	0.000000	0.000000	2.000000	68.000000	0.000000
3805.452506	-0.085253	0.545510	-0.003095	80.107635	48.947548	106.679276	-0.737326	0.000000	0.154740	0.000000	0.000000	0.000000	-0.142775	-0.000676	-0.239489	0.000000	0.000000	2.000000	68.000000	0.000000
3805.455839	-0.085755	0.545566	-0.003866	80.107635	48.947548	106.679276	-0.737326	0.000000	0.154740	0.000000	0.000000	0.000000	-0.150431	0.016739	-0.231378	0.000000	0.000000	2.000000	68.000000	0.000000
3805.459172	-0.085755	0.545566	-0.003866	80.107635	48.947548	106.679276	-0.737326	0.000000	0.154740	0.000000	0.000000	0.000000	-0.150431	0.016739	-0.231378	0.000000	0.000000	2.000000	68.000000	0.000000
3805.462506	-0.086262	0.545629	-0.004597	80.152199	48.926987	106.696358	-0.737326	0.000000	0.154740	0.000000	0.000000	0.000000	-0.152190	0.019008	-0.219208	0.000000	0.000000	2.000000	68.000000	0.000000
3805.465839	-0.086262	0.545629	-0.004597	80.152199	48.926987	106.696358	-0.737326	0.000000	0.154740	0.000000	0.000000	0.000000	-0.152190	0.019008	-0.219208	0.000000	0.000000	2.000000	68.000000	0.000000
3805.469172	-0.086262	0.545629	-0.004597	80.152199	48.926987	106.696358	-0.737326	0.000000	0.154740	0.000000	0.000000	0.000000	-0.152190	0.019008	-0.219208	0.000000	0.000000	2.000000	68.000000	0.000000
3805.472506	-0.086262	0.545629	-0.004597	80.164650	48.896793	106.744659	-0.686889	0.000000	0.229838	0.000000	0.000000	0.000000	-0.152190	0.019008	-0.219208	0.000000	0.000000	2.000000	68.000000	0.000000
3805.475839	-0.086826	0.545708	-0.005254	80.164650	48.896793	106.744659	-0.686889	0.000000	0.229838	0.000000	0.000000	0.000000	-0.169261	0.023694	-0.197094	0.000000	0.000000	2.000000	68.000000	0.000000
3805.479172	-0.086826	0.545708	-0.005254	80.164650	48.896793	106.744659	-0.686889	0.000000	0.229838	0.000000	0.000000	0.000000	-0.169261	0.023694	-0.197094	0.000000	0.000000	2.000000	68.000000	0.000000
3805.482506	-0.087398	0.545769	-0.005865	80.170944	48.877644	106.808037	-0.686889	0.000000	0.229838	0.000000	0.000000	0.000000	-0.171406	0.018477	-0.183518	0.000000	0.000000	2.000000	68.000000	0.000000
3805.485839	-0.087398	0.545769	-0.005865	80.170944	48.877644	106.808037	-0.686889	0.000000	0.229838	0.000000	0.000000	0.000000	-0.171406	0.018477	-0.183518	0.000000	0.000000	2.000000	68.000000	0.000000
3805.489172	-0.087398	0.545769	-0.005865	80.170944	48.877644	106.808037	-0.686889	0.000000	0.229838	0.000000	0.000000	0.000000	-0.171406	0.018477	-0.183518	0.000000	0.000000	2.000000	68.000000	0.000000
3805.492506	-0.087398	0.545769	-0.005865	80.175652	48.842941	106.855621	-0.630112	0.000000	0.293273	0.000000	0.000000	0.000000	-0.171406	0.018477	-0.183518	0.000000	0.000000	2.000000	68.000000	0.000000
3805.495839	-0.087941	0.545847	-0.006387	80.175652	48.842941	106.855621	-0.630112	0.000000	0.293273	0.000000	0.000000	0.000000	-0.162915	0.023241	-0.156449	0.000000	0.000000	2.000000	68.000000	0.000000
3805.499172	-0.087941	0.545847	-0.006387	80.175652	48.842941	106.855621	-0.630112	0.000000	0.293273	0.000000	0.000000	0.000000	-0.162915	0.023241	-0.156449	0.000000	0.000000	2.000000	68.000000	0.000000
3805.502506	-0.088469	0.545932	-0.006864	80.180374	48.813709	106.903236	-0.630112	0.000000	0.293273	0.000000	0.000000	0.000000	-0.158555	0.025612	-0.143005	0.000000	0.000000	2.000000	68.000000	0.000000
3805.505839	-0.088469	0.545932	-0.006864	80.180374	48.813709	106.903236	-0.630112	0.000000	0.293273	0.000000	0.000000	0.000000	-0.158555	0.025612	-0.143005	0.000000	0.000000	2.000000	68.000000	0.000000
3805.509172	-0.088469	0.545932	-0.006864	80.180374	48.813709	106.903236	-0.630112	0.000000	0.293273	0.000000	0.000000	0.000000	-0.158555	0.025612	-0.143005	0.000000	0.000000	2.000000	68.000000	0.000000
3805.512506	-0.088469	0.545932	-0.006864	80.183861	48.740364	106.897438	-0.576533	0.000000	0.343182	0.000000	0.000000	0.000000	-0.158555	0.025612	-0.143005	0.000000	0.000000	2.000000	68.000000	0.000000
3805.515839	-0.088955	0.546000	-0.007218	80.183861	48.740364	106.897438	-0.576533	0.000000	0.343182	0.000000	0.000000	0.000000	-0.145552	0.020385	-0.106252	0.000000	0.000000	2.000000	68.000000	0.000000
3805.519172	-0.088955	0.546000	-0.007218	80.183861	48.740364	106.897438	-0.576533	0.000000	0.343182	0.000000	0.000000	0.000000	-0.145552	0.020385	-0.106252	0.000000	0.000000	2.000000	68.000000	0.000000
3805.522506	-0.089404	0.546101	-0.007527	80.185326	48.612774	106.825539	-0.576533	0.000000	0.343182	0.000000	0.000000	0.000000	-0.134710	0.030305	-0.092897	0.000000	0.000000	2.000000	68.000000	0.000000
3805.525839	-0.089404	0.546101	-0.007527	80.185326	48.612774	106.825539	-0.576533	0.000000	0.343182	0.000000	0.000000	0.000000	-0.134710	0.030305	-0.092897	0.000000	0.000000	2.000000	68.000000	0.000000
3805.529172	-0.089404	0.546101	-0.007527	80.185326	48.612774	106.825539	-0.576533	0.000000	0.343182	0.000000	0.000000	0.000000	-0.134710	0.030305	-0.092897	0.000000	0.000000	2.000000	68.000000	0.000000
3805.532506	-0.089404	0.546101	-0.007527	80.197411	48.468498	106.717155	-0.529823	0.000000	0.376374	0.000000	0.000000	0.000000	-0.134710	0.030305	-0.092897	0.000000	0.000000	2.000000	68.000000	0.000000
3805.535839	-0.089823	0.546177	-0.007760	80.197411	48.468498	106.717155	-0.529823	0.000000	0.376374	0.000000	0.000000	0.000000	-0.125886	0.022701	-0.069733	0.000000	0.000000	2.000000	68.000000	0.000000
3805.539172	-0.089823	0.546177	-0.007760	80.197411	48.468498	106.717155	-0.529823	0.000000	0.376374	0.000000	0.000000	0.000000	-0.125886	0.022701	-0.069733	0.000000	0.000000	2.000000	68.000000	0.000000
3805.542506	-0.089823	0.546177	-0.007760	80.222473	48.290443	106.551682	-0.529823	0.000000	0.376374	0.000000	0.000000	0.000000	-0.125886	0.022701	-0.069733	0.000000	0.000000	2.000000	68.000000	0.000000
3805.545839	-0.089823	0.546177	-0.007760	80.222473	48.290443	106.551682	-0.529823	0.000000	0.376374	0.000000	0.000000	0.000000	-0.125886	0.022701	-0.069733	0.000000	0.000000	2.000000	68.000000	0.000000
3805.549172	-0.090237	0.546294	-0.007911	80.222473	48.290443	106.551682	-0.529823	0.000000	0.376374	0.000000	0.000000	0.000000	-0.124068	0.035074	-0.045199	0.000000	0.000000	2.000000	68.000000	0.000000
3805.552506	-0.090659	0.546394	-0.008016	80.265060	48.050663	106.296913	-0.508842	0.000000	0.387996	0.000000	0.000000	0.000000	-0.126796	0.030056	-0.031490	0.000000	0.000000	2.000000	68.000000	0.000000
3805.555839	-0.090659	0.546394	-0.008016	80.265060	48.050663	106.296913	-0.508842	0.000000	0.387996	0.000000	0.000000	0.000000	-0.126796	0.030056	-0.031490	0.000000	0.000000	2.000000	68.000000	0.000000
3805.559172	-0.090659	0.546394	-0.008016	80.265060	48.050663	106.296913	-0.508842	0.000000	0.387996	0.000000	0.000000	0.000000	-0.126796	0.030056	-0.031490	0.000000	0.000000	2.000000	68.000000	0.000000
3805.562506	-0.090659	0.546394	-0.008016	80.324699	47.776764	105.979248	-0.467031	0.000000	0.400777	0.000000	0.000000	0.000000	-0.126796	0.030056	-0.031490	0.000000	0.000000	2.000000	68.000000	0.000000
3805.565839	-0.091051	0.546519	-0.008053	80.324699	47.776764	105.979248	-0.467031	0.000000	0.400777	0.000000	0.000000	0.000000	-0.117594	0.037498	-0.011146	0.000000	0.000000	2.000000	68.000000	0.000000
3805.569172	-0.091051	0.546519	-0.008053	80.324699	47.776764	105.979248	-0.467031	0.000000	0.400777	0.000000	0.000000	0.000000	-0.117594	0.037498	-0.011146	0.000000	0.000000	2.000000	68.000000	0.000000
3805.572506	-0.091051	0.546519	-0.008053	80.395752	47.453930	105.594505	-0.467031	0.000000	0.400777	0.000000	0.000000	0.000000	-0.117594	0.037498	-0.011146	0.000000	0.000000	2.000000	68.000000	0.000000
3805.575839	-0.091051	0.546519	-0.008053	80.395752	47.453930	105.594505	-0.467031	0.000000	0.400777	0.000000	0.000000	0.000000	-0.117594	0.037498	-0.011146	0.000000	0.000000	2.000000	68.000000	0.000000
3805.579172	-0.091436	0.546619	-0.008017	80.395752	47.453930	105.594505	-0.467031	0.000000	0.400777	0.000000	0.000000	0.000000	-0.115418	0.029920	0.010785	0.000000	0.000000	2.000000	68.000000	0.000000
3805.582506	-0.091771	0.546685	-0.008009	80.469475	47.147053	105.216034	-0.447432	0.000000	0.402635	0.000000	0.000000	0.000000	-0.100420	0.019981	0.002340	0.000000	0.000000	2.000000	68.000000	0.000000
3805.585839	-0.091771	0.546685	-0.008009	80.469475	47.147053	105.216034	-0.447432	0.000000	0.402635	0.000000	0.000000	0.000000	-0.100420	0.019981	0.002340	0.000000	0.000000	2.000000	68.000000	0.000000
3805.589172	-0.091771	0.546685	-0.008009	80.469475	47.147053	105.216034	-0.447432	0.000000	0.402635	0.000000	0.000000	0.000000	-0.100420	0.019981	0.002340	0.000000	0.000000	2.000000	68.000000	0.000000
3805.592506	-0.091771	0.546685	-0.008009	80.543274	46.859684	104.853683	-0.411459	0.000000	0.400448	0.000000	0.000000	0.000000	-0.100420	0.019981	0.002340	0.000000	0.000000	2.000000	68.000000	0.000000
3805.595839	-0.092077	0.546727	-0.007924	80.543274	46.859684	104.853683	-0.411459	0.000000	0.400448	0.000000	0.000000	0.000000	-0.091892	0.012404	0.025620	0.000000	0.000000	2.000000	68.000000	0.000000
3805.599172	-0.092077	0.546727	-0.007924	80.543274	46.859684	104.853683	-0.411459	0.000000	0.400448	0.000000	0.000000	0.000000	-0.091892	0.012404	0.025620	0.000000	0.000000	2.000000	68.000000	0.000000
3805.602506	-0.092077	0.546727	-0.007924	80.621742	46.621155	104.535408	-0.411459	0.000000	0.400448	0.000000	0.000000	0.000000	-0.091892	0.012404	0.025620	0.000000	0.000000	2.000000	68.000000	0.000000
3805.605839	-0.092077	0.546727	-0.007924	80.621742	46.621155	104.535408	-0.411459	0.000000	0.400448	0.000000	0.000000	0.000000	-0.091892	0.012404	0.025620	0.000000	0.000000	2.000000	68.000000	0.000000
3805.609172	-0.092334	0.546710	-0.007861	80.621742	46.621155	104.535408	-0.411459	0.000000	0.400448	0.000000	0.000000	0.000000	-0.077178	-0.005114	0.018674	0.000000	0.000000	2.000000	68.000000	0.000000
3805.612506	-0.092334	0.546710	-0.007861	80.689934	46.431808	104.274559	-0.396144	0.000000	0.396178	0.000000	0.000000	0.000000	-0.077178	-0.005114	0.018674	0.000000	0.000000	2.000000	68.000000	0.000000
3805.615839	-0.092334	0.546710	-0.007861	80.689934	46.431808	104.274559	-0.396144	0.000000	0.396178	0.000000	0.000000	0.000000	-0.077178	-0.005114	0.018674	0.000000	0.000000	2.000000	68.000000	0.000000
3805.619172	-0.092334	0.546710	-0.007861	80.689934	46.431808	104.274559	-0.396144	0.000000	0.396178	0.000000	0.000000	0.000000	-0.077178	-0.005114	0.018674	0.000000	0.000000	2.000000	68.000000	0.000000
3805.622506	-0.092633	0.546634	-0.007707	80.722603	46.339230	104.148003	-0.383281	0.000000	0.393065	0.000000	0.000000	0.000000	-0.089598	-0.022760	0.046380	0.000000	0.000000	2.000000	68.000000	0.000000
3805.625839	-0.092633	0.546634	-0.007707	80.722603	46.339230	104.148003	-0.383281	0.000000	0.393065	0.000000	0.000000	0.000000	-0.089598	-0.022760	0.046380	0.000000	0.000000	2.000000	68.000000	0.000000
3805.629172	-0.092633	0.546634	-0.007707	80.722603	46.339230	104.148003	-0.383281	0.000000	0.393065	0.000000	0.000000	0.000000	-0.089598	-0.022760	0.046380	0.000000	0.000000	2.000000	68.000000	0.000000
3805.632506	-0.092633	0.546634	-0.007707	80.728203	46.340210	104.149269	-0.368348	0.000000	0.385335	0.000000	0.000000	0.000000	-0.089598	-0.022760	0.046380	0.000000	0.000000	2.000000	68.000000	0.000000
3805.635839	-0.092665	0.546592	-0.007660	80.728203	46.340210	104.149269	-0.368348	0.000000	0.385335	0.000000	0.000000	0.000000	-0.009545	-0.012577	0.013932	0.000000	0.000000	2.000000	68.000000	0.000000
3805.639172	-0.092665	0.546592	-0.007660	80.728203	46.340210	104.149269	-0.368348	0.000000	0.385335	0.000000	0.000000	0.000000	-0.009545	-0.012577	0.013932	0.000000	0.000000	2.000000	68.000000	0.000000
3805.642506	-0.092705	0.546558	-0.007573	80.728203	46.337467	104.149246	-0.368348	0.000000	0.385335	0.000000	0.000000	0.000000	-0.012100	-0.010132	0.026311	0.000000	0.000000	2.000000	68.000000	0.000000
3805.645839	-0.092705	0.546558	-0.007573	80.728203	46.337467	104.149246	-0.368348	0.000000	0.385335	0.000000	0.000000	0.000000	-0.012100	-0.010132	0.026311	0.000000	0.000000	2.000000	68.000000	0.000000
3805.649172	-0.092705	0.546558	-0.007573	80.728203	46.337467	104.149246	-0.368348	0.000000	0.385335	0.000000	0.000000	0.000000	-0.012100	-0.010132	0.026311	0.000000	0.000000	2.000000	68.000000	0.000000
3805.652506	-0.092705	0.546558	-0.007573	80.727356	46.324158	104.136108	-0.364741	0.000000	0.378628	0.000000	0.000000	0.000000	-0.012100	-0.010132	0.026311	0.000000	0.000000	2.000000	68.000000	0.000000
3805.655839	-0.092719	0.546533	-0.007503	80.727356	46.324158	104.136108	-0.364741	0.000000	0.378628	0.000000	0.000000	0.000000	-0.004274	-0.007592	0.020721	0.000000	0.000000	2.000000	68.000000	0.000000
3805.659172	-0.092719	0.546533	-0.007503	80.727356	46.324158	104.136108	-0.364741	0.000000	0.378628	0.000000	0.000000	0.000000	-0.004274	-0.007592	0.020721	0.000000	0.000000	2.000000	68.000000	0.000000
3805.662506	-0.092719	0.546533	-0.007503	80.727356	46.280327	104.086494	-0.364741	0.000000	0.378628	0.000000	0.000000	0.000000	-0.004274	-0.007592	0.020721	0.000000	0.000000	2.000000	68.000000	0.000000
3805.665839	-0.092719	0.546533	-0.007503	80.727356	46.280327	104.086494	-0.364741	0.000000	0.378628	0.000000	0.000000	0.000000	-0.004274	-0.007592	0.020721	0.000000	0.000000	2.000000	68.000000	0.000000
3805.669172	-0.092712	0.546507	-0.007430	80.727356	46.280327	104.086494	-0.364741	0.000000	0.378628	0.000000	0.000000	0.000000	0.002133	-0.007591	0.022040	0.000000	0.000000	2.000000	68.000000	0.000000
3805.672506	-0.092712	0.546507	-0.007430	80.726402	46.166245	103.964287	-0.364029	0.000000	0.375175	0.000000	0.000000	0.000000	0.002133	-0.007591	0.022040	0.000000	0.000000	2.000000	68.000000	0.000000
3805.675839	-0.092712	0.546507	-0.007430	80.726402	46.166245	103.964287	-0.364029	0.000000	0.375175	0.000000	0.000000	0.000000	0.002133	-0.007591	0.022040	0.000000	0.000000	2.000000	68.000000	0.000000
3805.679172	-0.092712	0.546507	-0.007430	80.726402	46.166245	103.964287	-0.364029	0.000000	0.375175	0.000000	0.000000	0.000000	0.002133	-0.007591	0.022040	0.000000	0.000000	2.000000	68.000000	0.000000
3805.682506	-0.092673	0.546440	-0.007297	80.716660	45.932491	103.720886	-0.364384	0.000000	0.371501	0.000000	0.000000	0.000000	0.011809	-0.020188	0.039924	0.000000	0.000000	2.000000	68.000000	0.000000
3805.685839	-0.092673	0.546440	-0.007297	80.716660	45.932491	103.720886	-0.364384	0.000000	0.371501	0.000000	0.000000	0.000000	0.011809	-0.020188	0.039924	0.000000	0.000000	2.000000	68.000000	0.000000
3805.689172	-0.092673	0.546440	-0.007297	80.716660	45.932491	103.720886	-0.364384	0.000000	0.371501	0.000000	0.000000	0.000000	0.011809	-0.020188	0.039924	0.000000	0.000000	2.000000	68.000000	0.000000
3805.692506	-0.092673	0.546440	-0.007297	80.701576	45.709976	103.498604	-0.366352	0.000000	0.364847	0.000000	0.000000	0.000000	0.011809	-0.020188	0.039924	0.000000	0.000000	2.000000	68.000000	0.000000
3805.695839	-0.092667	0.546390	-0.007219	80.701576	45.709976	103.498604	-0.366352	0.000000	0.364847	0.000000	0.000000	0.000000	0.001845	-0.015143	0.023469	0.000000	0.000000	2.000000	68.000000	0.000000
3805.699172	-0.092667	0.546390	-0.007219	80.701576	45.709976	103.498604	-0.366352	0.000000	0.364847	0.000000	0.000000	0.000000	0.001845	-0.015143	0.023469	0.000000	0.000000	2.000000	68.000000	0.000000
3805.702506	-0.092667	0.546390	-0.007219	80.695107	45.604870	103.387672	-0.366352	0.000000	0.364847	0.000000	0.000000	0.000000	0.001845	-0.015143	0.023469	0.000000	0.000000	2.000000	68.000000	0.000000
3805.705839	-0.092667	0.546390	-0.007219	80.695107	45.604870	103.387672	-0.366352	0.000000	0.364847	0.000000	0.000000	0.000000	0.001845	-0.015143	0.023469	0.000000	0.000000	2.000000	68.000000	0.000000
3805.709172	-0.092618	0.546339	-0.007132	80.695107	45.604870	103.387672	-0.366352	0.000000	0.364847	0.000000	0.000000	0.000000	0.014668	-0.015140	0.026105	0.000000	0.000000	2.000000	68.000000	0.000000
3805.712506	-0.092618	0.546339	-0.007132	80.694878	45.592323	103.368088	-0.366659	0.000000	0.360936	0.000000	0.000000	0.000000	0.014668	-0.015140	0.026105	0.000000	0.000000	2.000000	68.000000	0.000000
3805.715839	-0.092618	0.546339	-0.007132	80.694878	45.592323	103.368088	-0.366659	0.000000	0.360936	0.000000	0.000000	0.000000	0.014668	-0.015140	0.026105	0.000000	0.000000	2.000000	68.000000	0.000000
3805.719172	-0.092618	0.546339	-0.007132	80.694878	45.592323	103.368088	-0.366659	0.000000	0.360936	0.000000	0.000000	0.000000	0.014668	-0.015140	0.026105	0.000000	0.000000	2.000000	68.000000	0.000000
3805.722506	-0.092457	0.546213	-0.006940	80.696587	45.622036	103.384422	-0.369104	0.000000	0.356585	0.000000	0.000000	0.000000	0.048299	-0.037842	0.057579	0.000000	0.000000	2.000000	68.000000	0.000000
3805.725839	-0.092457	0.546213	-0.006940	80.696587	45.622036	103.384422	-0.369104	0.000000	0.356585	0.000000	0.000000	0.000000	0.048299	-0.037842	0.057579	0.000000	0.000000	2.000000	68.000000	0.000000
3805.729172	-0.092457	0.546213	-0.006940	80.696587	45.622036	103.384422	-0.369104	0.000000	0.356585	0.000000	0.000000	0.000000	0.048299	-0.037842	0.057579	0.000000	0.000000	2.000000	68.000000	0.000000
3805.732506	-0.092457	0.546213	-0.006940	80.696587	45.635601	103.384384	-0.377154	0.000000	0.346988	0.000000	0.000000	0.000000	0.048299	-0.037842	0.057579	0.000000	0.000000	2.000000	68.000000	0.000000
3805.735839	-0.092369	0.546179	-0.006826	80.696587	45.635601	103.384384	-0.377154	0.000000	0.346988	0.000000	0.000000	0.000000	0.026396	-0.010186	0.034198	0.000000	0.000000	2.000000	68.000000	0.000000
3805.739172	-0.092369	0.546179	-0.006826	80.696587	45.635601	103.384384	-0.377154	0.000000	0.346988	0.000000	0.000000	0.000000	0.026396	-0.010186	0.034198	0.000000	0.000000	2.000000	68.000000	0.000000
3805.742506	-0.092285	0.546162	-0.006694	80.694893	45.635841	103.368088	-0.377154	0.000000	0.346988	0.000000	0.000000	0.000000	0.025292	-0.005176	0.039667	0.000000	0.000000	2.000000	68.000000	0.000000
3805.745839	-0.092285	0.546162	-0.006694	80.694893	45.635841	103.368088	-0.377154	0.000000	0.346988	0.000000	0.000000	0.000000	0.025292	-0.005176	0.039667	0.000000	0.000000	2.000000	68.000000	0.000000
3805.749172	-0.092285	0.546162	-0.006694	80.694893	45.635841	103.368088	-0.377154	0.000000	0.346988	0.000000	0.000000	0.000000	0.025292	-0.005176	0.039667	0.000000	0.000000	2.000000	68.000000	0.000000
3805.752506	-0.092285	0.546162	-0.006694	80.691895	45.639473	103.356995	-0.385769	0.000000	0.334678	0.000000	0.000000	0.000000	0.025292	-0.005176	0.039667	0.000000	0.000000	2.000000	68.000000	0.000000
3805.755839	-0.092157	0.546144	-0.006553	80.691895	45.639473	103.356995	-0.385769	0.000000	0.334678	0.000000	0.000000	0.000000	0.038142	-0.005208	0.042285	0.000000	0.000000	2.000000	68.000000	0.000000
3805.759172	-0.092157	0.546144	-0.006553	80.691895	45.639473	103.356995	-0.385769	0.000000	0.334678	0.000000	0.000000	0.000000	0.038142	-0.005208	0.042285	0.000000	0.000000	2.000000	68.000000	0.000000
3805.762506	-0.092157	0.546144	-0.006553	80.691895	45.655827	103.357025	-0.385769	0.000000	0.334678	0.000000	0.000000	0.000000	0.038142	-0.005208	0.042285	0.000000	0.000000	2.000000	68.000000	0.000000
3805.765839	-0.092157	0.546144	-0.006553	80.691895	45.655827	103.357025	-0.385769	0.000000	0.334678	0.000000	0.000000	0.000000	0.038142	-0.005208	0.042285	0.000000	0.000000	2.000000	68.000000	0.000000
3805.769172	-0.092048	0.546110	-0.006434	80.691895	45.655827	103.357025	-0.385769	0.000000	0.334678	0.000000	0.000000	0.000000	0.032864	-0.010204	0.035485	0.000000	0.000000	2.000000	68.000000	0.000000
3805.772506	-0.092048	0.546110	-0.006434	80.690208	45.658836	103.340775	-0.392126	0.000000	0.327630	0.000000	0.000000	0.000000	0.032864	-0.010204	0.035485	0.000000	0.000000	2.000000	68.000000	0.000000
3805.775839	-0.092048	0.546110	-0.006434	80.690208	45.658836	103.340775	-0.392126	0.000000	0.327630	0.000000	0.000000	0.000000	0.032864	-0.010204	0.035485	0.000000	0.000000	2.000000	68.000000	0.000000
3805.779172	-0.092048	0.546110	-0.006434	80.690208	45.658836	103.340775	-0.392126	0.000000	0.327630	0.000000	0.000000	0.000000	0.032864	-0.010204	0.035485	0.000000	0.000000	2.000000	68.000000	0.000000
3805.782506	-0.091797	0.546085	-0.006244	80.690208	45.675133	103.340759	-0.397603	0.000000	0.321716	0.000000	0.000000	0.000000	0.075316	-0.007739	0.057014	0.000000	0.000000	2.000000	68.000000	0.000000
3805.785839	-0.091797	0.546085	-0.006244	80.690208	45.675133	103.340759	-0.397603	0.000000	0.321716	0.000000	0.000000	0.000000	0.075316	-0.007739	0.057014	0.000000	0.000000	2.000000	68.000000	0.000000
3805.789172	-0.091797	0.546085	-0.006244	80.690208	45.675133	103.340759	-0.397603	0.000000	0.321716	0.000000	0.000000	0.000000	0.075316	-0.007739	0.057014	0.000000	0.000000	2.000000	68.000000	0.000000
3805.792506	-0.091797	0.546085	-0.006244	80.686798	45.659328	103.308212	-0.410156	0.000000	0.312214	0.000000	0.000000	0.000000	0.075316	-0.007739	0.057014	0.000000	0.000000	2.000000	68.000000	0.000000
3805.795839	-0.091711	0.546092	-0.006117	80.686798	45.659328	103.308212	-0.410156	0.000000	0.312214	0.000000	0.000000	0.000000	0.025671	0.002329	0.038198	0.000000	0.000000	2.000000	68.000000	0.000000
3805.799172	-0.091711	0.546092	-0.006117	80.686798	45.659328	103.308212	-0.410156	0.000000	0.312214	0.000000	0.000000	0.000000	0.025671	0.002329	0.038198	0.000000	0.000000	2.000000	68.000000	0.000000
3805.802506	-0.091711	0.546092	-0.006117	80.684219	45.638298	103.278976	-0.410156	0.000000	0.312214	0.000000	0.000000	0.000000	0.025671	0.002329	0.038198	0.000000	0.000000	2.000000	68.000000	0.000000
3805.805839	-0.091711	0.546092	-0.006117	80.684219	45.638298	103.278976	-0.410156	0.000000	0.312214	0.000000	0.000000	0.000000	0.025671	0.002329	0.038198	0.000000	0.000000	2.000000	68.000000	0.000000
3805.809172	-0.091639	0.546092	-0.006035	80.684219	45.638298	103.278976	-0.410156	0.000000	0.312214	0.000000	0.000000	0.000000	0.021778	-0.000123	0.024506	0.000000	0.000000	2.000000	68.000000	0.000000
3805.812506	-0.091601	0.546091	-0.005894	80.678627	45.607399	103.238739	-0.414434	0.000000	0.305847	0.000000	0.000000	0.000000	0.011448	-0.000218	0.042481	0.000000	0.000000	2.000000	68.000000	0.000000
3805.815839	-0.091601	0.546091	-0.005894	80.678627	45.607399	103.238739	-0.414434	0.000000	0.305847	0.000000	0.000000	0.000000	0.011448	-0.000218	0.042481	0.000000	0.000000	2.000000	68.000000	0.000000
3805.819172	-0.091601	0.546091	-0.005894	80.678627	45.607399	103.238739	-0.414434	0.000000	0.305847	0.000000	0.000000	0.000000	0.011448	-0.000218	0.042481	0.000000	0.000000	2.000000	68.000000	0.000000
3805.822506	-0.091601	0.546091	-0.005894	80.675995	45.583607	103.209457	-0.419972	0.000000	0.294683	0.000000	0.000000	0.000000	0.011448	-0.000218	0.042481	0.000000	0.000000	2.000000	68.000000	0.000000
3805.825839	-0.091575	0.546082	-0.005798	80.675995	45.583607	103.209457	-0.419972	0.000000	0.294683	0.000000	0.000000	0.000000	0.007541	-0.002677	0.028795	0.000000	0.000000	2.000000	68.000000	0.000000
3805.829172	-0.091575	0.546082	-0.005798	80.675995	45.583607	103.209457	-0.419972	0.000000	0.294683	0.000000	0.000000	0.000000	0.007541	-0.002677	0.028795	0.000000	0.000000	2.000000	68.000000	0.000000
3805.832506	-0.091575	0.546082	-0.005798	80.674332	45.567616	103.193260	-0.419972	0.000000	0.294683	0.000000	0.000000	0.000000	0.007541	-0.002677	0.028795	0.000000	0.000000	2.000000	68.000000	0.000000
3805.835839	-0.091575	0.546082	-0.005798	80.674332	45.567616	103.193260	-0.419972	0.000000	0.294683	0.000000	0.000000	0.000000	0.007541	-0.002677	0.028795	0.000000	0.000000	2.000000	68.000000	0.000000
3805.839172	-0.091576	0.546065	-0.005683	80.674332	45.567616	103.193260	-0.419972	0.000000	0.294683	0.000000	0.000000	0.000000	-0.000285	-0.005231	0.034392	0.000000	0.000000	2.000000	68.000000	0.000000
3805.842506	-0.091576	0.546065	-0.005683	80.672600	45.554352	103.177055	-0.421229	0.000000	0.289884	0.000000	0.000000	0.000000	-0.000285	-0.005231	0.034392	0.000000	0.000000	2.000000	68.000000	0.000000
3805.845839	-0.091576	0.546065	-0.005683	80.672600	45.554352	103.177055	-0.421229	0.000000	0.289884	0.000000	0.000000	0.000000	-0.000285	-0.005231	0.034392	0.000000	0.000000	2.000000	68.000000	0.000000
3805.849172	-0.091576	0.546065	-0.005683	80.672600	45.554352	103.177055	-0.421229	0.000000	0.289884	0.000000	0.000000	0.000000	-0.000285	-0.005231	0.034392	0.000000	0.000000	2.000000	68.000000	0.000000
3805.852506	-0.091596	0.546013	-0.005476	80.671318	45.560448	103.182236	-0.421182	0.000000	0.284152	0.000000	0.000000	0.000000	-0.005876	-0.015464	0.061998	0.000000	0.000000	2.000000	68.000000	0.000000
3805.855839	-0.091596	0.546013	-0.005476	80.671318	45.560448	103.182236	-0.421182	0.000000	0.284152	0.000000	0.000000	0.000000	-0.005876	-0.015464	0.061998	0.000000	0.000000	2.000000	68.000000	0.000000
3805.859172	-0.091596	0.546013	-0.005476	80.671318	45.560448	103.182236	-0.421182	0.000000	0.284152	0.000000	0.000000	0.000000	-0.005876	-0.015464	0.061998	0.000000	0.000000	2.000000	68.000000	0.000000
3805.862506	-0.091596	0.546013	-0.005476	80.671295	45.563175	103.182243	-0.420203	0.000000	0.273818	0.000000	0.000000	0.000000	-0.005876	-0.015464	0.061998	0.000000	0.000000	2.000000	68.000000	0.000000
3805.865839	-0.091593	0.545979	-0.005380	80.671295	45.563175	103.182243	-0.420203	0.000000	0.273818	0.000000	0.000000	0.000000	0.000836	-0.010251	0.028911	0.000000	0.000000	2.000000	68.000000	0.000000
3805.869172	-0.091593	0.545979	-0.005380	80.671295	45.563175	103.182243	-0.420203	0.000000	0.273818	0.000000	0.000000	0.000000	0.000836	-0.010251	0.028911	0.000000	0.000000	2.000000	68.000000	0.000000
3805.872506	-0.091593	0.545979	-0.005380	80.671318	45.565918	103.182259	-0.420203	0.000000	0.273818	0.000000	0.000000	0.000000	0.000836	-0.010251	0.028911	0.000000	0.000000	2.000000	68.000000	0.000000
3805.875839	-0.091593	0.545979	-0.005380	80.671318	45.565918	103.182259	-0.420203	0.000000	0.273818	0.000000	0.000000	0.000000	0.000836	-0.010251	0.028911	0.000000	0.000000	2.000000	68.000000	0.000000
3805.879172	-0.091590	0.545945	-0.005284	80.671318	45.565918	103.182259	-0.420203	0.000000	0.273818	0.000000	0.000000	0.000000	0.000840	-0.010240	0.028909	0.000000	0.000000	2.000000	68.000000	0.000000
3805.882506	-0.091590	0.545945	-0.005284	80.672997	45.584610	103.198448	-0.420342	0.000000	0.269000	0.000000	0.000000	0.000000	0.000840	-0.010240	0.028909	0.000000	0.000000	2.000000	68.000000	0.000000
3805.885839	-0.091590	0.545945	-0.005284	80.672997	45.584610	103.198448	-0.420342	0.000000	0.269000	0.000000	0.000000	0.000000	0.000840	-0.010240	0.028909	0.000000	0.000000	2.000000	68.000000	0.000000
3805.889172	-0.091590	0.545945	-0.005284	80.672997	45.584610	103.198448	-0.420342	0.000000	0.269000	0.000000	0.000000	0.000000	0.000840	-0.010240	0.028909	0.000000	0.000000	2.000000	68.000000	0.000000
3805.892506	-0.091595	0.545827	-0.005150	80.676392	45.616577	103.230843	-0.420482	0.000000	0.264182	0.000000	0.000000	0.000000	-0.001422	-0.035499	0.040080	0.000000	0.000000	2.000000	68.000000	0.000000
3805.895839	-0.091595	0.545827	-0.005150	80.676392	45.616577	103.230843	-0.420482	0.000000	0.264182	0.000000	0.000000	0.000000	-0.001422	-0.035499	0.040080	0.000000	0.000000	2.000000	68.000000	0.000000
3805.899172	-0.091595	0.545827	-0.005150	80.676392	45.616577	103.230843	-0.420482	0.000000	0.264182	0.000000	0.000000	0.000000	-0.001422	-0.035499	0.040080	0.000000	0.000000	2.000000	68.000000	0.000000
3805.902506	-0.091595	0.545827	-0.005150	80.681519	45.664627	103.279541	-0.420245	0.000000	0.257502	0.000000	0.000000	0.000000	-0.001422	-0.035499	0.040080	0.000000	0.000000	2.000000	68.000000	0.000000
3805.905839	-0.091598	0.545751	-0.005136	80.681519	45.664627	103.279541	-0.420245	0.000000	0.257502	0.000000	0.000000	0.000000	-0.000866	-0.022691	0.004269	0.000000	0.000000	2.000000	68.000000	0.000000
3805.909172	-0.091598	0.545751	-0.005136	80.681519	45.664627	103.279541	-0.420245	0.000000	0.257502	0.000000	0.000000	0.000000	-0.000866	-0.022691	0.004269	0.000000	0.000000	2.000000	68.000000	0.000000
3805.912506	-0.091598	0.545751	-0.005136	80.685738	45.699520	103.315254	-0.420245	0.000000	0.257502	0.000000	0.000000	0.000000	-0.000866	-0.022691	0.004269	0.000000	0.000000	2.000000	68.000000	0.000000
3805.915839	-0.091598	0.545751	-0.005136	80.685738	45.699520	103.315254	-0.420245	0.000000	0.257502	0.000000	0.000000	0.000000	-0.000866	-0.022691	0.004269	0.000000	0.000000	2.000000	68.000000	0.000000
3805.919172	-0.091596	0.545684	-0.005145	80.685738	45.699520	103.315254	-0.420245	0.000000	0.257502	0.000000	0.000000	0.000000	0.000533	-0.020104	-0.002634	0.000000	0.000000	2.000000	68.000000	0.000000
3805.922506	-0.091596	0.545684	-0.005145	80.686409	45.692013	103.308685	-0.420101	0.000000	0.256790	0.000000	0.000000	0.000000	0.000533	-0.020104	-0.002634	0.000000	0.000000	2.000000	68.000000	0.000000
3805.925839	-0.091596	0.545684	-0.005145	80.686409	45.692013	103.308685	-0.420101	0.000000	0.256790	0.000000	0.000000	0.000000	0.000533	-0.020104	-0.002634	0.000000	0.000000	2.000000	68.000000	0.000000
3805.929172	-0.091596	0.545684	-0.005145	80.686409	45.692013	103.308685	-0.420101	0.000000	0.256790	0.000000	0.000000	0.000000	0.000533	-0.020104	-0.002634	0.000000	0.000000	2.000000	68.000000	0.000000
3805.932506	-0.091617	0.545592	-0.005153	80.687126	45.681835	103.302185	-0.420190	0.000000	0.257229	0.000000	0.000000	0.000000	-0.006191	-0.027673	-0.002521	0.000000	0.000000	2.000000	68.000000	0.000000
3805.935839	-0.091617	0.545592	-0.005153	80.687126	45.681835	103.302185	-0.420190	0.000000	0.257229	0.000000	0.000000	0.000000	-0.006191	-0.027673	-0.002521	0.000000	0.000000	2.000000	68.000000	0.000000
3805.939172	-0.091617	0.545592	-0.005153	80.687126	45.681835	103.302185	-0.420190	0.000000	0.257229	0.000000	0.000000	0.000000	-0.006191	-0.027673	-0.002521	0.000000	0.000000	2.000000	68.000000	0.000000
3805.942506	-0.091617	0.545592	-0.005153	80.686897	45.661144	103.282616	-0.419158	0.000000	0.257650	0.000000	0.000000	0.000000	-0.006191	-0.027673	-0.002521	0.000000	0.000000	2.000000	68.000000	0.000000
3805.945839	-0.091614	0.545550	-0.005167	80.686897	45.661144	103.282616	-0.419158	0.000000	0.257650	0.000000	0.000000	0.000000	0.000825	-0.012535	-0.004060	0.000000	0.000000	2.000000	68.000000	0.000000
3805.949172	-0.091614	0.545550	-0.005167	80.686897	45.661144	103.282616	-0.419158	0.000000	0.257650	0.000000	0.000000	0.000000	0.000825	-0.012535	-0.004060	0.000000	0.000000	2.000000	68.000000	0.000000
3805.952506	-0.091614	0.545550	-0.005167	80.686203	45.607983	103.231850	-0.419158	0.000000	0.257650	0.000000	0.000000	0.000000	0.000825	-0.012535	-0.004060	0.000000	0.000000	2.000000	68.000000	0.000000
3805.955839	-0.091614	0.545550	-0.005167	80.686203	45.607983	103.231850	-0.419158	0.000000	0.257650	0.000000	0.000000	0.000000	0.000825	-0.012535	-0.004060	0.000000	0.000000	2.000000	68.000000	0.000000
3805.959172	-0.091628	0.545517	-0.005207	80.686203	45.607983	103.231850	-0.419158	0.000000	0.257650	0.000000	0.000000	0.000000	-0.004216	-0.009980	-0.012264	0.000000	0.000000	2.000000	68.000000	0.000000
3805.962506	-0.091628	0.545517	-0.005207	80.676117	45.450108	103.079170	-0.419295	0.000000	0.258326	0.000000	0.000000	0.000000	-0.004216	-0.009980	-0.012264	0.000000	0.000000	2.000000	68.000000	0.000000
3805.965839	-0.091628	0.545517	-0.005207	80.676117	45.450108	103.079170	-0.419295	0.000000	0.258326	0.000000	0.000000	0.000000	-0.004216	-0.009980	-0.012264	0.000000	0.000000	2.000000	68.000000	0.000000
3805.969172	-0.091628	0.545517	-0.005207	80.676117	45.450108	103.079170	-0.419295	0.000000	0.258326	0.000000	0.000000	0.000000	-0.004216	-0.009980	-0.012264	0.000000	0.000000	2.000000	68.000000	0.000000
3805.972506	-0.091658	0.545517	-0.005280	80.660065	45.194519	102.827812	-0.418593	0.000000	0.260370	0.000000	0.000000	0.000000	-0.008964	0.000145	-0.021887	0.000000	0.000000	2.000000	68.000000	0.000000
3805.975839	-0.091658	0.545517	-0.005280	80.660065	45.194519	102.827812	-0.418593	0.000000	0.260370	0.000000	0.000000	0.000000	-0.008964	0.000145	-0.021887	0.000000	0.000000	2.000000	68.000000	0.000000
3805.979172	-0.091658	0.545517	-0.005280	80.660065	45.194519	102.827812	-0.418593	0.000000	0.260370	0.000000	0.000000	0.000000	-0.008964	0.000145	-0.021887	0.000000	0.000000	2.000000	68.000000	0.000000
3805.982506	-0.091658	0.545517	-0.005280	80.637917	44.875294	102.518188	-0.417099	0.000000	0.264018	0.000000	0.000000	0.000000	-0.008964	0.000145	-0.021887	0.000000	0.000000	2.000000	68.000000	0.000000
3805.985839	-0.091718	0.545526	-0.005316	80.637917	44.875294	102.518188	-0.417099	0.000000	0.264018	0.000000	0.000000	0.000000	-0.017908	0.002565	-0.010816	0.000000	0.000000	2.000000	68.000000	0.000000
3805.989172	-0.091718	0.545526	-0.005316	80.637917	44.875294	102.518188	-0.417099	0.000000	0.264018	0.000000	0.000000	0.000000	-0.017908	0.002565	-0.010816	0.000000	0.000000	2.000000	68.000000	0.000000
3805.992506	-0.091718	0.545526	-0.005316	80.613594	44.528877	102.184448	-0.417099	0.000000	0.264018	0.000000	0.000000	0.000000	-0.017908	0.002565	-0.010816	0.000000	0.000000	2.000000	68.000000	0.000000
3805.995839	-0.091718	0.545526	-0.005316	80.613594	44.528877	102.184448	-0.417099	0.000000	0.264018	0.000000	0.000000	0.000000	-0.017908	0.002565	-0.010816	0.000000	0.000000	2.000000	68.000000	0.000000
3805.999172	-0.091773	0.545543	-0.005375	80.613594	44.528877	102.184448	-0.417099	0.000000	0.264018	0.000000	0.000000	0.000000	-0.016502	0.005153	-0.017717	0.000000	0.000000	2.000000	68.000000	0.000000
3806.002506	-0.091773	0.545543	-0.005375	80.584351	44.127201	101.798462	-0.414114	0.000000	0.265821	0.000000	0.000000	0.000000	-0.016502	0.005153	-0.017717	0.000000	0.000000	2.000000	68.000000	0.000000
3806.005839	-0.091773	0.545543	-0.005375	80.584351	44.127201	101.798462	-0.414114	0.000000	0.265821	0.000000	0.000000	0.000000	-0.016502	0.005153	-0.017717	0.000000	0.000000	2.000000	68.000000	0.000000
3806.009172	-0.091773	0.545543	-0.005375	80.584351	44.127201	101.798462	-0.414114	0.000000	0.265821	0.000000	0.000000	0.000000	-0.016502	0.005153	-0.017717	0.000000	0.000000	2.000000	68.000000	0.000000
3806.012506	-0.091913	0.545585	-0.005457	80.551590	43.682030	101.367378	-0.411364	0.000000	0.268773	0.000000	0.000000	0.000000	-0.041943	0.012693	-0.024372	0.000000	0.000000	2.000000	68.000000	0.000000
3806.015839	-0.091913	0.545585	-0.005457	80.551590	43.682030	101.367378	-0.411364	0.000000	0.268773	0.000000	0.000000	0.000000	-0.041943	0.012693	-0.024372	0.000000	0.000000	2.000000	68.000000	0.000000
3806.019172	-0.091913	0.545585	-0.005457	80.551590	43.682030	101.367378	-0.411364	0.000000	0.268773	0.000000	0.000000	0.000000	-0.041943	0.012693	-0.024372	0.000000	0.000000	2.000000	68.000000	0.000000
3806.022506	-0.091913	0.545585	-0.005457	80.521530	43.258961	100.958931	-0.404373	0.000000	0.272835	0.000000	0.000000	0.000000	-0.041943	0.012693	-0.024372	0.000000	0.000000	2.000000	68.000000	0.000000
3806.025839	-0.091972	0.545594	-0.005493	80.521530	43.258961	100.958931	-0.404373	0.000000	0.272835	0.000000	0.000000	0.000000	-0.017896	0.002560	-0.010827	0.000000	0.000000	2.000000	68.000000	0.000000
3806.029172	-0.091972	0.545594	-0.005493	80.521530	43.258961	100.958931	-0.404373	0.000000	0.272835	0.000000	0.000000	0.000000	-0.017896	0.002560	-0.010827	0.000000	0.000000	2.000000	68.000000	0.000000
3806.032506	-0.091972	0.545594	-0.005493	80.497711	42.946167	100.658470	-0.404373	0.000000	0.272835	0.000000	0.000000	0.000000	-0.017896	0.002560	-0.010827	0.000000	0.000000	2.000000	68.000000	0.000000
3806.035839	-0.091972	0.545594	-0.005493	80.497711	42.946167	100.658470	-0.404373	0.000000	0.272835	0.000000	0.000000	0.000000	-0.017896	0.002560	-0.010827	0.000000	0.000000	2.000000	68.000000	0.000000
3806.039172	-0.092032	0.545602	-0.005529	80.497711	42.946167	100.658470	-0.404373	0.000000	0.272835	0.000000	0.000000	0.000000	-0.017893	0.002567	-0.010829	0.000000	0.000000	2.000000	68.000000	0.000000
3806.042506	-0.092032	0.545602	-0.005529	80.481880	42.748512	100.468483	-0.401391	0.000000	0.274640	0.000000	0.000000	0.000000	-0.017893	0.002567	-0.010829	0.000000	0.000000	2.000000	68.000000	0.000000
3806.045839	-0.092032	0.545602	-0.005529	80.481880	42.748512	100.468483	-0.401391	0.000000	0.274640	0.000000	0.000000	0.000000	-0.017893	0.002567	-0.010829	0.000000	0.000000	2.000000	68.000000	0.000000
3806.049172	-0.092032	0.545602	-0.005529	80.481880	42.748512	100.468483	-0.401391	0.000000	0.274640	0.000000	0.000000	0.000000	-0.017893	0.002567	-0.010829	0.000000	0.000000	2.000000	68.000000	0.000000
3806.052506	-0.092117	0.545627	-0.005551	80.472839	42.629612	100.356598	-0.398409	0.000000	0.276445	0.000000	0.000000	0.000000	-0.025438	0.007554	-0.006665	0.000000	0.000000	2.000000	68.000000	0.000000
3806.055839	-0.092117	0.545627	-0.005551	80.472839	42.629612	100.356598	-0.398409	0.000000	0.276445	0.000000	0.000000	0.000000	-0.025438	0.007554	-0.006665	0.000000	0.000000	2.000000	68.000000	0.000000
3806.059172	-0.092117	0.545627	-0.005551	80.472839	42.629612	100.356598	-0.398409	0.000000	0.276445	0.000000	0.000000	0.000000	-0.025438	0.007554	-0.006665	0.000000	0.000000	2.000000	68.000000	0.000000
3806.062506	-0.092117	0.545627	-0.005551	80.466591	42.541237	100.272530	-0.394169	0.000000	0.277555	0.000000	0.000000	0.000000	-0.025438	0.007554	-0.006665	0.000000	0.000000	2.000000	68.000000	0.000000
3806.065839	-0.092134	0.545611	-0.005574	80.466591	42.541237	100.272530	-0.394169	0.000000	0.277555	0.000000	0.000000	0.000000	-0.005314	-0.004990	-0.006790	0.000000	0.000000	2.000000	68.000000	0.000000
3806.069172	-0.092134	0.545611	-0.005574	80.466591	42.541237	100.272530	-0.394169	0.000000	0.277555	0.000000	0.000000	0.000000	-0.005314	-0.004990	-0.006790	0.000000	0.000000	2.000000	68.000000	0.000000
3806.072506	-0.092134	0.545611	-0.005574	80.459457	42.450516	100.185745	-0.394169	0.000000	0.277555	0.000000	0.000000	0.000000	-0.005314	-0.004990	-0.006790	0.000000	0.000000	2.000000	68.000000	0.000000
3806.075839	-0.092134	0.545611	-0.005574	80.459457	42.450516	100.185745	-0.394169	0.000000	0.277555	0.000000	0.000000	0.000000	-0.005314	-0.004990	-0.006790	0.000000	0.000000	2.000000	68.000000	0.000000
3806.079172	-0.092160	0.545602	-0.005555	80.459457	42.450516	100.185745	-0.394169	0.000000	0.277555	0.000000	0.000000	0.000000	-0.007838	-0.002565	0.005586	0.000000	0.000000	2.000000	68.000000	0.000000
3806.082506	-0.092160	0.545602	-0.005555	80.450333	42.337555	100.074356	-0.393283	0.000000	0.278687	0.000000	0.000000	0.000000	-0.007838	-0.002565	0.005586	0.000000	0.000000	2.000000	68.000000	0.000000
3806.085839	-0.092160	0.545602	-0.005555	80.450333	42.337555	100.074356	-0.393283	0.000000	0.278687	0.000000	0.000000	0.000000	-0.007838	-0.002565	0.005586	0.000000	0.000000	2.000000	68.000000	0.000000
3806.089172	-0.092160	0.545602	-0.005555	80.450333	42.337555	100.074356	-0.393283	0.000000	0.278687	0.000000	0.000000	0.000000	-0.007838	-0.002565	0.005586	0.000000	0.000000	2.000000	68.000000	0.000000
3806.092506	-0.092165	0.545594	-0.005532	80.439095	42.199814	99.938499	-0.391976	0.000000	0.277756	0.000000	0.000000	0.000000	-0.001407	-0.002571	0.006898	0.000000	0.000000	2.000000	68.000000	0.000000
3806.095839	-0.092165	0.545594	-0.005532	80.439095	42.199814	99.938499	-0.391976	0.000000	0.277756	0.000000	0.000000	0.000000	-0.001407	-0.002571	0.006898	0.000000	0.000000	2.000000	68.000000	0.000000
3806.099172	-0.092165	0.545594	-0.005532	80.439095	42.199814	99.938499	-0.391976	0.000000	0.277756	0.000000	0.000000	0.000000	-0.001407	-0.002571	0.006898	0.000000	0.000000	2.000000	68.000000	0.000000
3806.102506	-0.092165	0.545594	-0.005532	80.432976	42.101269	99.837219	-0.391742	0.000000	0.276607	0.000000	0.000000	0.000000	-0.001407	-0.002571	0.006898	0.000000	0.000000	2.000000	68.000000	0.000000
3806.105839	-0.092145	0.545569	-0.005523	80.432976	42.101269	99.837219	-0.391742	0.000000	0.276607	0.000000	0.000000	0.000000	0.006144	-0.007559	0.002732	0.000000	0.000000	2.000000	68.000000	0.000000
3806.109172	-0.092145	0.545569	-0.005523	80.432976	42.101269	99.837219	-0.391742	0.000000	0.276607	0.000000	0.000000	0.000000	0.006144	-0.007559	0.002732	0.000000	0.000000	2.000000	68.000000	0.000000
3806.112506	-0.092145	0.545569	-0.005523	80.425560	42.003902	99.741631	-0.391742	0.000000	0.276607	0.000000	0.000000	0.000000	0.006144	-0.007559	0.002732	0.000000	0.000000	2.000000	68.000000	0.000000
3806.115839	-0.092145	0.545569	-0.005523	80.425560	42.003902	99.741631	-0.391742	0.000000	0.276607	0.000000	0.000000	0.000000	0.006144	-0.007559	0.002732	0.000000	0.000000	2.000000	68.000000	0.000000
3806.119172	-0.092120	0.545527	-0.005532	80.425560	42.003902	99.741631	-0.391742	0.000000	0.276607	0.000000	0.000000	0.000000	0.007260	-0.012538	-0.002748	0.000000	0.000000	2.000000	68.000000	0.000000
3806.122506	-0.092120	0.545527	-0.005532	80.418945	41.914547	99.648994	-0.392766	0.000000	0.276151	0.000000	0.000000	0.000000	0.007260	-0.012538	-0.002748	0.000000	0.000000	2.000000	68.000000	0.000000
3806.125839	-0.092120	0.545527	-0.005532	80.418945	41.914547	99.648994	-0.392766	0.000000	0.276151	0.000000	0.000000	0.000000	0.007260	-0.012538	-0.002748	0.000000	0.000000	2.000000	68.000000	0.000000
3806.129172	-0.092120	0.545527	-0.005532	80.418945	41.914547	99.648994	-0.392766	0.000000	0.276151	0.000000	0.000000	0.000000	0.007260	-0.012538	-0.002748	0.000000	0.000000	2.000000	68.000000	0.000000
3806.132506	-0.092058	0.545476	-0.005510	80.398209	41.671478	99.403954	-0.393976	0.000000	0.276609	0.000000	0.000000	0.000000	0.018718	-0.015109	0.006770	0.000000	0.000000	2.000000	68.000000	0.000000
3806.135839	-0.092058	0.545476	-0.005510	80.398209	41.671478	99.403954	-0.393976	0.000000	0.276609	0.000000	0.000000	0.000000	0.018718	-0.015109	0.006770	0.000000	0.000000	2.000000	68.000000	0.000000
3806.139172	-0.092058	0.545476	-0.005510	80.398209	41.671478	99.403954	-0.393976	0.000000	0.276609	0.000000	0.000000	0.000000	0.018718	-0.015109	0.006770	0.000000	0.000000	2.000000	68.000000	0.000000
3806.142506	-0.092058	0.545476	-0.005510	80.364380	41.271557	99.004723	-0.397095	0.000000	0.275481	0.000000	0.000000	0.000000	0.018718	-0.015109	0.006770	0.000000	0.000000	2.000000	68.000000	0.000000
3806.145839	-0.092015	0.545476	-0.005501	80.364380	41.271557	99.004723	-0.397095	0.000000	0.275481	0.000000	0.000000	0.000000	0.012866	0.000001	0.002621	0.000000	0.000000	2.000000	68.000000	0.000000
3806.149172	-0.092015	0.545476	-0.005501	80.364380	41.271557	99.004723	-0.397095	0.000000	0.275481	0.000000	0.000000	0.000000	0.012866	0.000001	0.002621	0.000000	0.000000	2.000000	68.000000	0.000000
3806.152506	-0.092015	0.545476	-0.005501	80.313103	40.689056	98.425110	-0.397095	0.000000	0.275481	0.000000	0.000000	0.000000	0.012866	0.000001	0.002621	0.000000	0.000000	2.000000	68.000000	0.000000
3806.155839	-0.092015	0.545476	-0.005501	80.313103	40.689056	98.425110	-0.397095	0.000000	0.275481	0.000000	0.000000	0.000000	0.012866	0.000001	0.002621	0.000000	0.000000	2.000000	68.000000	0.000000
3806.159172	-0.091977	0.545468	-0.005469	80.313103	40.689056	98.425110	-0.397095	0.000000	0.275481	0.000000	0.000000	0.000000	0.011461	-0.002563	0.009518	0.000000	0.000000	2.000000	68.000000	0.000000
3806.162506	-0.091977	0.545468	-0.005469	80.257851	40.083733	97.825386	-0.399240	0.000000	0.275044	0.000000	0.000000	0.000000	0.011461	-0.002563	0.009518	0.000000	0.000000	2.000000	68.000000	0.000000
3806.165839	-0.091977	0.545468	-0.005469	80.257851	40.083733	97.825386	-0.399240	0.000000	0.275044	0.000000	0.000000	0.000000	0.011461	-0.002563	0.009518	0.000000	0.000000	2.000000	68.000000	0.000000
3806.169172	-0.091977	0.545468	-0.005469	80.257851	40.083733	97.825386	-0.399240	0.000000	0.275044	0.000000	0.000000	0.000000	0.011461	-0.002563	0.009518	0.000000	0.000000	2.000000	68.000000	0.000000
3806.172506	-0.091925	0.545492	-0.005397	80.200394	39.476051	97.220734	-0.401150	0.000000	0.273458	0.000000	0.000000	0.000000	0.015668	0.007392	0.021786	0.000000	0.000000	2.000000	68.000000	0.000000
3806.175839	-0.091925	0.545492	-0.005397	80.200394	39.476051	97.220734	-0.401150	0.000000	0.273458	0.000000	0.000000	0.000000	0.015668	0.007392	0.021786	0.000000	0.000000	2.000000	68.000000	0.000000
3806.179172	-0.091925	0.545492	-0.005397	80.200394	39.476051	97.220734	-0.401150	0.000000	0.273458	0.000000	0.000000	0.000000	0.015668	0.007392	0.021786	0.000000	0.000000	2.000000	68.000000	0.000000
3806.182506	-0.091925	0.545492	-0.005397	80.147552	38.931694	96.681267	-0.403761	0.000000	0.269827	0.000000	0.000000	0.000000	0.015668	0.007392	0.021786	0.000000	0.000000	2.000000	68.000000	0.000000
3806.185839	-0.091907	0.545509	-0.005374	80.147552	38.931694	96.681267	-0.403761	0.000000	0.269827	0.000000	0.000000	0.000000	0.005318	0.005006	0.006789	0.000000	0.000000	2.000000	68.000000	0.000000
3806.189172	-0.091907	0.545509	-0.005374	80.147552	38.931694	96.681267	-0.403761	0.000000	0.269827	0.000000	0.000000	0.000000	0.005318	0.005006	0.006789	0.000000	0.000000	2.000000	68.000000	0.000000
3806.192506	-0.091907	0.545509	-0.005374	80.100433	38.453537	96.207512	-0.403761	0.000000	0.269827	0.000000	0.000000	0.000000	0.005318	0.005006	0.006789	0.000000	0.000000	2.000000	68.000000	0.000000
3806.195839	-0.091907	0.545509	-0.005374	80.100433	38.453537	96.207512	-0.403761	0.000000	0.269827	0.000000	0.000000	0.000000	0.005318	0.005006	0.006789	0.000000	0.000000	2.000000	68.000000	0.000000
3806.199172	-0.091890	0.545501	-0.005347	80.100433	38.453537	96.207512	-0.403761	0.000000	0.269827	0.000000	0.000000	0.000000	0.005032	-0.002583	0.008207	0.000000	0.000000	2.000000	68.000000	0.000000
3806.202506	-0.091890	0.545501	-0.005347	80.065239	38.097706	95.854729	-0.404647	0.000000	0.268695	0.000000	0.000000	0.000000	0.005032	-0.002583	0.008207	0.000000	0.000000	2.000000	68.000000	0.000000
3806.205839	-0.091890	0.545501	-0.005347	80.065239	38.097706	95.854729	-0.404647	0.000000	0.268695	0.000000	0.000000	0.000000	0.005032	-0.002583	0.008207	0.000000	0.000000	2.000000	68.000000	0.000000
3806.209172	-0.091890	0.545501	-0.005347	80.065239	38.097706	95.854729	-0.404647	0.000000	0.268695	0.000000	0.000000	0.000000	0.005032	-0.002583	0.008207	0.000000	0.000000	2.000000	68.000000	0.000000
3806.212506	-0.091846	0.545434	-0.005347	80.041161	37.850105	95.609001	-0.405486	0.000000	0.267327	0.000000	0.000000	0.000000	0.013408	-0.020095	-0.000028	0.000000	0.000000	2.000000	68.000000	0.000000
3806.215839	-0.091846	0.545434	-0.005347	80.041161	37.850105	95.609001	-0.405486	0.000000	0.267327	0.000000	0.000000	0.000000	0.013408	-0.020095	-0.000028	0.000000	0.000000	2.000000	68.000000	0.000000
3806.219172	-0.091846	0.545434	-0.005347	80.041161	37.850105	95.609001	-0.405486	0.000000	0.267327	0.000000	0.000000	0.000000	0.013408	-0.020095	-0.000028	0.000000	0.000000	2.000000	68.000000	0.000000
3806.222506	-0.091846	0.545434	-0.005347	80.024017	37.669834	95.432274	-0.407721	0.000000	0.267332	0.000000	0.000000	0.000000	0.013408	-0.020095	-0.000028	0.000000	0.000000	2.000000	68.000000	0.000000
3806.225839	-0.091843	0.545392	-0.005360	80.024017	37.669834	95.432274	-0.407721	0.000000	0.267332	0.000000	0.000000	0.000000	0.000826	-0.012539	-0.004064	0.000000	0.000000	2.000000	68.000000	0.000000
3806.229172	-0.091843	0.545392	-0.005360	80.024017	37.669834	95.432274	-0.407721	0.000000	0.267332	0.000000	0.000000	0.000000	0.000826	-0.012539	-0.004064	0.000000	0.000000	2.000000	68.000000	0.000000
3806.232506	-0.091819	0.545350	-0.005369	80.015053	37.573143	95.335175	-0.407721	0.000000	0.267332	0.000000	0.000000	0.000000	0.007261	-0.012547	-0.002758	0.000000	0.000000	2.000000	68.000000	0.000000
3806.235839	-0.091819	0.545350	-0.005369	80.015053	37.573143	95.335175	-0.407721	0.000000	0.267332	0.000000	0.000000	0.000000	0.007261	-0.012547	-0.002758	0.000000	0.000000	2.000000	68.000000	0.000000
3806.239172	-0.091819	0.545350	-0.005369	80.015053	37.573143	95.335175	-0.407721	0.000000	0.267332	0.000000	0.000000	0.000000	0.007261	-0.012547	-0.002758	0.000000	0.000000	2.000000	68.000000	0.000000
3806.242506	-0.091819	0.545350	-0.005369	80.013237	37.542652	95.305969	-0.409068	0.000000	0.268469	0.000000	0.000000	0.000000	0.007261	-0.012547	-0.002758	0.000000	0.000000	2.000000	68.000000	0.000000
3806.245839	-0.091816	0.545308	-0.005383	80.013237	37.542652	95.305969	-0.409068	0.000000	0.268469	0.000000	0.000000	0.000000	0.000825	-0.012537	-0.004066	0.000000	0.000000	2.000000	68.000000	0.000000
3806.249172	-0.091816	0.545308	-0.005383	80.013237	37.542652	95.305969	-0.409068	0.000000	0.268469	0.000000	0.000000	0.000000	0.000825	-0.012537	-0.004066	0.000000	0.000000	2.000000	68.000000	0.000000
3806.252506	-0.091816	0.545308	-0.005383	80.015282	37.558796	95.319603	-0.409068	0.000000	0.268469	0.000000	0.000000	0.000000	0.000825	-0.012537	-0.004066	0.000000	0.000000	2.000000	68.000000	0.000000
3806.255839	-0.091816	0.545308	-0.005383	80.015282	37.558796	95.319603	-0.409068	0.000000	0.268469	0.000000	0.000000	0.000000	0.000825	-0.012537	-0.004066	0.000000	0.000000	2.000000	68.000000	0.000000
3806.259172	-0.091792	0.545266	-0.005392	80.015282	37.558796	95.319603	-0.409068	0.000000	0.268469	0.000000	0.000000	0.000000	0.007263	-0.012545	-0.002760	0.000000	0.000000	2.000000	68.000000	0.000000
3806.262506	-0.091771	0.545241	-0.005383	80.019386	37.588387	95.346893	-0.409206	0.000000	0.269147	0.000000	0.000000	0.000000	0.006146	-0.007554	0.002721	0.000000	0.000000	2.000000	68.000000	0.000000
3806.265839	-0.091771	0.545241	-0.005383	80.019386	37.588387	95.346893	-0.409206	0.000000	0.269147	0.000000	0.000000	0.000000	0.006146	-0.007554	0.002721	0.000000	0.000000	2.000000	68.000000	0.000000
3806.269172	-0.091771	0.545241	-0.005383	80.019386	37.588387	95.346893	-0.409206	0.000000	0.269147	0.000000	0.000000	0.000000	0.006146	-0.007554	0.002721	0.000000	0.000000	2.000000	68.000000	0.000000
3806.272506	-0.091771	0.545241	-0.005383	80.019386	37.593849	95.346916	-0.411441	0.000000	0.269153	0.000000	0.000000	0.000000	0.006146	-0.007554	0.002721	0.000000	0.000000	2.000000	68.000000	0.000000
3806.275839	-0.091729	0.545216	-0.005370	80.019386	37.593849	95.346916	-0.411441	0.000000	0.269153	0.000000	0.000000	0.000000	0.012581	-0.007570	0.004027	0.000000	0.000000	2.000000	68.000000	0.000000
3806.279172	-0.091729	0.545216	-0.005370	80.019386	37.593849	95.346916	-0.411441	0.000000	0.269153	0.000000	0.000000	0.000000	0.012581	-0.007570	0.004027	0.000000	0.000000	2.000000	68.000000	0.000000
3806.282506	-0.091729	0.545216	-0.005370	80.021408	37.607239	95.360504	-0.411441	0.000000	0.269153	0.000000	0.000000	0.000000	0.012581	-0.007570	0.004027	0.000000	0.000000	2.000000	68.000000	0.000000
3806.285839	-0.091729	0.545216	-0.005370	80.021408	37.607239	95.360504	-0.411441	0.000000	0.269153	0.000000	0.000000	0.000000	0.012581	-0.007570	0.004027	0.000000	0.000000	2.000000	68.000000	0.000000
3806.289172	-0.091729	0.545216	-0.005370	80.021408	37.607239	95.360504	-0.411441	0.000000	0.269153	0.000000	0.000000	0.000000	-0.000001	-0.000007	0.000000	0.000000	0.000000	2.000000	68.000000	0.000000
3806.292506	-0.091729	0.545216	-0.005370	80.023483	37.620678	95.374146	-0.413538	0.000000	0.268482	0.000000	0.000000	0.000000	-0.000001	-0.000007	0.000000	0.000000	0.000000	2.000000	68.000000	0.000000
3806.295839	-0.091729	0.545216	-0.005370	80.023483	37.620678	95.374146	-0.413538	0.000000	0.268482	0.000000	0.000000	0.000000	-0.000001	-0.000007	0.000000	0.000000	0.000000	2.000000	68.000000	0.000000
3806.299172	-0.091729	0.545216	-0.005370	80.023483	37.620678	95.374146	-0.413538	0.000000	0.268482	0.000000	0.000000	0.000000	-0.000001	-0.000007	0.000000	0.000000	0.000000	2.000000	68.000000	0.000000
3806.302506	-0.091726	0.545174	-0.005383	80.025536	37.634144	95.387817	-0.413538	0.000000	0.268482	0.000000	0.000000	0.000000	0.000826	-0.012549	-0.004070	0.000000	0.000000	2.000000	68.000000	0.000000
3806.305839	-0.091726	0.545174	-0.005383	80.025536	37.634144	95.387817	-0.413538	0.000000	0.268482	0.000000	0.000000	0.000000	0.000826	-0.012549	-0.004070	0.000000	0.000000	2.000000	68.000000	0.000000
3806.309172	-0.091726	0.545174	-0.005383	80.025536	37.634144	95.387817	-0.413538	0.000000	0.268482	0.000000	0.000000	0.000000	0.000826	-0.012549	-0.004070	0.000000	0.000000	2.000000	68.000000	0.000000
3806.312506	-0.091726	0.545174	-0.005383	80.027588	37.647587	95.401474	-0.413675	0.000000	0.269161	0.000000	0.000000	0.000000	0.000826	-0.012549	-0.004070	0.000000	0.000000	2.000000	68.000000	0.000000
3806.315839	-0.091723	0.545158	-0.005401	80.027588	37.647587	95.401474	-0.413675	0.000000	0.269161	0.000000	0.000000	0.000000	0.001116	-0.004977	-0.005484	0.000000	0.000000	2.000000	68.000000	0.000000
3806.319172	-0.091723	0.545158	-0.005401	80.027588	37.647587	95.401474	-0.413675	0.000000	0.269161	0.000000	0.000000	0.000000	0.001116	-0.004977	-0.005484	0.000000	0.000000	2.000000	68.000000	0.000000
3806.322506	-0.091723	0.545158	-0.005401	80.027252	37.638081	95.392525	-0.413675	0.000000	0.269161	0.000000	0.000000	0.000000	0.001116	-0.004977	-0.005484	0.000000	0.000000	2.000000	68.000000	0.000000
3806.325839	-0.091723	0.545158	-0.005401	80.027252	37.638081	95.392525	-0.413675	0.000000	0.269161	0.000000	0.000000	0.000000	0.001116	-0.004977	-0.005484	0.000000	0.000000	2.000000	68.000000	0.000000
3806.329172	-0.091714	0.545150	-0.005443	80.027252	37.638081	95.392525	-0.413675	0.000000	0.269161	0.000000	0.000000	0.000000	0.002513	-0.002405	-0.012382	0.000000	0.000000	2.000000	68.000000	0.000000
3806.332506	-0.091714	0.545150	-0.005443	80.013023	37.503109	95.256905	-0.413861	0.000000	0.270075	0.000000	0.000000	0.000000	0.002513	-0.002405	-0.012382	0.000000	0.000000	2.000000	68.000000	0.000000
3806.335839	-0.091714	0.545150	-0.005443	80.013023	37.503109	95.256905	-0.413861	0.000000	0.270075	0.000000	0.000000	0.000000	0.002513	-0.002405	-0.012382	0.000000	0.000000	2.000000	68.000000	0.000000
3806.339172	-0.091714	0.545150	-0.005443	80.013023	37.503109	95.256905	-0.413861	0.000000	0.270075	0.000000	0.000000	0.000000	0.002513	-0.002405	-0.012382	0.000000	0.000000	2.000000	68.000000	0.000000
3806.342506	-0.091692	0.545175	-0.005443	79.973717	37.074291	94.826691	-0.414280	0.000000	0.272138	0.000000	0.000000	0.000000	0.006721	0.007535	-0.000107	0.000000	0.000000	2.000000	68.000000	0.000000
3806.345839	-0.091692	0.545175	-0.005443	79.973717	37.074291	94.826691	-0.414280	0.000000	0.272138	0.000000	0.000000	0.000000	0.006721	0.007535	-0.000107	0.000000	0.000000	2.000000	68.000000	0.000000
3806.349172	-0.091692	0.545175	-0.005443	79.973717	37.074291	94.826691	-0.414280	0.000000	0.272138	0.000000	0.000000	0.000000	0.006721	0.007535	-0.000107	0.000000	0.000000	2.000000	68.000000	0.000000
3806.352506	-0.091692	0.545175	-0.005443	79.909775	36.161934	93.886917	-0.415400	0.000000	0.272156	0.000000	0.000000	0.000000	0.006721	0.007535	-0.000107	0.000000	0.000000	2.000000	68.000000	0.000000
3806.355839	-0.091687	0.545183	-0.005466	79.909775	36.161934	93.886917	-0.415400	0.000000	0.272156	0.000000	0.000000	0.000000	0.001401	0.002589	-0.006898	0.000000	0.000000	2.000000	68.000000	0.000000
3806.359172	-0.091687	0.545183	-0.005466	79.909775	36.161934	93.886917	-0.415400	0.000000	0.272156	0.000000	0.000000	0.000000	0.001401	0.002589	-0.006898	0.000000	0.000000	2.000000	68.000000	0.000000
3806.362506	-0.091687	0.545183	-0.005466	79.841988	34.786289	92.429268	-0.415400	0.000000	0.272156	0.000000	0.000000	0.000000	0.001401	0.002589	-0.006898	0.000000	0.000000	2.000000	68.000000	0.000000
3806.365839	-0.091687	0.545183	-0.005466	79.841988	34.786289	92.429268	-0.415400	0.000000	0.272156	0.000000	0.000000	0.000000	0.001401	0.002589	-0.006898	0.000000	0.000000	2.000000	68.000000	0.000000
3806.369172	-0.091729	0.545208	-0.005480	79.841988	34.786289	92.429268	-0.415400	0.000000	0.272156	0.000000	0.000000	0.000000	-0.012580	0.007540	-0.004025	0.000000	0.000000	2.000000	68.000000	0.000000
3806.372506	-0.091729	0.545208	-0.005480	79.772919	33.053467	90.564758	-0.415634	0.000000	0.273306	0.000000	0.000000	0.000000	-0.012580	0.007540	-0.004025	0.000000	0.000000	2.000000	68.000000	0.000000
3806.375839	-0.091729	0.545208	-0.005480	79.772919	33.053467	90.564758	-0.415634	0.000000	0.273306	0.000000	0.000000	0.000000	-0.012580	0.007540	-0.004025	0.000000	0.000000	2.000000	68.000000	0.000000
3806.379172	-0.091729	0.545208	-0.005480	79.772919	33.053467	90.564758	-0.415634	0.000000	0.273306	0.000000	0.000000	0.000000	-0.012580	0.007540	-0.004025	0.000000	0.000000	2.000000	68.000000	0.000000
3806.382506	-0.091826	0.545258	-0.005442	79.705681	31.231270	88.572136	-0.413537	0.000000	0.273976	0.000000	0.000000	0.000000	-0.029076	0.014954	0.011223	0.000000	0.000000	2.000000	68.000000	0.000000
3806.385839	-0.091826	0.545258	-0.005442	79.705681	31.231270	88.572136	-0.413537	0.000000	0.273976	0.000000	0.000000	0.000000	-0.029076	0.014954	0.011223	0.000000	0.000000	2.000000	68.000000	0.000000
3806.389172	-0.091826	0.545258	-0.005442	79.705681	31.231270	88.572136	-0.413537	0.000000	0.273976	0.000000	0.000000	0.000000	-0.029076	0.014954	0.011223	0.000000	0.000000	2.000000	68.000000	0.000000
3806.392506	-0.091826	0.545258	-0.005442	79.638680	29.347158	86.492355	-0.408691	0.000000	0.272106	0.000000	0.000000	0.000000	-0.029076	0.014954	0.011223	0.000000	0.000000	2.000000	68.000000	0.000000
3806.395839	-0.091855	0.545291	-0.005410	79.638680	29.347158	86.492355	-0.408691	0.000000	0.272106	0.000000	0.000000	0.000000	-0.008664	0.009966	0.009658	0.000000	0.000000	2.000000	68.000000	0.000000
3806.399172	-0.091855	0.545291	-0.005410	79.638680	29.347158	86.492355	-0.408691	0.000000	0.272106	0.000000	0.000000	0.000000	-0.008664	0.009966	0.009658	0.000000	0.000000	2.000000	68.000000	0.000000
3806.402506	-0.091855	0.545291	-0.005410	79.583267	27.445126	84.355484	-0.408691	0.000000	0.272106	0.000000	0.000000	0.000000	-0.008664	0.009966	0.009658	0.000000	0.000000	2.000000	68.000000	0.000000
3806.405839	-0.091855	0.545291	-0.005410	79.583267	27.445126	84.355484	-0.408691	0.000000	0.272106	0.000000	0.000000	0.000000	-0.008664	0.009966	0.009658	0.000000	0.000000	2.000000	68.000000	0.000000
3806.409172	-0.091884	0.545325	-0.005378	79.583267	27.445126	84.355484	-0.408691	0.000000	0.272106	0.000000	0.000000	0.000000	-0.008663	0.009985	0.009656	0.000000	0.000000	2.000000	68.000000	0.000000
3806.412506	-0.091914	0.545333	-0.005341	79.531403	25.451082	82.087540	-0.407247	0.000000	0.270496	0.000000	0.000000	0.000000	-0.008951	0.002425	0.011070	0.000000	0.000000	2.000000	68.000000	0.000000
3806.415839	-0.091914	0.545333	-0.005341	79.531403	25.451082	82.087540	-0.407247	0.000000	0.270496	0.000000	0.000000	0.000000	-0.008951	0.002425	0.011070	0.000000	0.000000	2.000000	68.000000	0.000000
3806.419172	-0.091914	0.545333	-0.005341	79.531403	25.451082	82.087540	-0.407247	0.000000	0.270496	0.000000	0.000000	0.000000	-0.008951	0.002425	0.011070	0.000000	0.000000	2.000000	68.000000	0.000000
3806.422506	-0.091914	0.545333	-0.005341	79.464310	23.281893	79.608841	-0.404311	0.000000	0.267042	0.000000	0.000000	0.000000	-0.008951	0.002425	0.011070	0.000000	0.000000	2.000000	68.000000	0.000000
3806.425839	-0.091970	0.545332	-0.005285	79.464310	23.281893	79.608841	-0.404311	0.000000	0.267042	0.000000	0.000000	0.000000	-0.016792	-0.000172	0.016656	0.000000	0.000000	2.000000	68.000000	0.000000
3806.429172	-0.091970	0.545332	-0.005285	79.464310	23.281893	79.608841	-0.404311	0.000000	0.267042	0.000000	0.000000	0.000000	-0.016792	-0.000172	0.016656	0.000000	0.000000	2.000000	68.000000	0.000000
3806.432506	-0.091970	0.545332	-0.005285	79.390190	20.978231	76.953972	-0.404311	0.000000	0.267042	0.000000	0.000000	0.000000	-0.016792	-0.000172	0.016656	0.000000	0.000000	2.000000	68.000000	0.000000
3806.435839	-0.091970	0.545332	-0.005285	79.390190	20.978231	76.953972	-0.404311	0.000000	0.267042	0.000000	0.000000	0.000000	-0.016792	-0.000172	0.016656	0.000000	0.000000	2.000000	68.000000	0.000000
3806.439172	-0.092044	0.545290	-0.005248	79.390190	20.978231	76.953972	-0.404311	0.000000	0.267042	0.000000	0.000000	0.000000	-0.022403	-0.012701	0.011277	0.000000	0.000000	2.000000	68.000000	0.000000
3806.442506	-0.092115	0.545231	-0.005228	79.314369	18.740782	74.349907	-0.401512	0.000000	0.264266	0.000000	0.000000	0.000000	-0.021290	-0.017693	0.005790	0.000000	0.000000	2.000000	68.000000	0.000000
3806.445839	-0.092115	0.545231	-0.005228	79.314369	18.740782	74.349907	-0.401512	0.000000	0.264266	0.000000	0.000000	0.000000	-0.021290	-0.017693	0.005790	0.000000	0.000000	2.000000	68.000000	0.000000
3806.449172	-0.092115	0.545231	-0.005228	79.314369	18.740782	74.349907	-0.401512	0.000000	0.264266	0.000000	0.000000	0.000000	-0.021290	-0.017693	0.005790	0.000000	0.000000	2.000000	68.000000	0.000000
3806.452506	-0.092115	0.545231	-0.005228	79.232666	16.611103	71.843048	-0.394230	0.000000	0.261422	0.000000	0.000000	0.000000	-0.021290	-0.017693	0.005790	0.000000	0.000000	2.000000	68.000000	0.000000
3806.455839	-0.092119	0.545130	-0.005210	79.232666	16.611103	71.843048	-0.394230	0.000000	0.261422	0.000000	0.000000	0.000000	-0.001151	-0.030257	0.005652	0.000000	0.000000	2.000000	68.000000	0.000000
3806.459172	-0.092119	0.545130	-0.005210	79.232666	16.611103	71.843048	-0.394230	0.000000	0.261422	0.000000	0.000000	0.000000	-0.001151	-0.030257	0.005652	0.000000	0.000000	2.000000	68.000000	0.000000
3806.462506	-0.092119	0.545130	-0.005210	79.146141	14.632490	69.494957	-0.394230	0.000000	0.261422	0.000000	0.000000	0.000000	-0.001151	-0.030257	0.005652	0.000000	0.000000	2.000000	68.000000	0.000000
3806.465839	-0.092119	0.545130	-0.005210	79.146141	14.632490	69.494957	-0.394230	0.000000	0.261422	0.000000	0.000000	0.000000	-0.001151	-0.030257	0.005652	0.000000	0.000000	2.000000	68.000000	0.000000
3806.469172	-0.092106	0.545021	-0.005163	79.146141	14.632490	69.494957	-0.394230	0.000000	0.261422	0.000000	0.000000	0.000000	0.003882	-0.032815	0.013851	0.000000	0.000000	2.000000	68.000000	0.000000
3806.472506	-0.092068	0.544895	-0.005131	79.043884	12.755017	67.256783	-0.394038	0.000000	0.260480	0.000000	0.000000	0.000000	0.011439	-0.037813	0.009670	0.000000	0.000000	2.000000	68.000000	0.000000
3806.475839	-0.092068	0.544895	-0.005131	79.043884	12.755017	67.256783	-0.394038	0.000000	0.260480	0.000000	0.000000	0.000000	0.011439	-0.037813	0.009670	0.000000	0.000000	2.000000	68.000000	0.000000
3806.479172	-0.092068	0.544895	-0.005131	79.043884	12.755017	67.256783	-0.394038	0.000000	0.260480	0.000000	0.000000	0.000000	0.011439	-0.037813	0.009670	0.000000	0.000000	2.000000	68.000000	0.000000
3806.482506	-0.092068	0.544895	-0.005131	78.916748	10.965539	65.121872	-0.396592	0.000000	0.256560	0.000000	0.000000	0.000000	0.011439	-0.037813	0.009670	0.000000	0.000000	2.000000	68.000000	0.000000
3806.485839	-0.092029	0.544794	-0.005104	78.916748	10.965539	65.121872	-0.396592	0.000000	0.256560	0.000000	0.000000	0.000000	0.011727	-0.030225	0.008252	0.000000	0.000000	2.000000	68.000000	0.000000
3806.489172	-0.092029	0.544794	-0.005104	78.916748	10.965539	65.121872	-0.396592	0.000000	0.256560	0.000000	0.000000	0.000000	0.011727	-0.030225	0.008252	0.000000	0.000000	2.000000	68.000000	0.000000
3806.492506	-0.092029	0.544794	-0.005104	78.766594	9.330764	63.178753	-0.396592	0.000000	0.256560	0.000000	0.000000	0.000000	0.011727	-0.030225	0.008252	0.000000	0.000000	2.000000	68.000000	0.000000
3806.495839	-0.092029	0.544794	-0.005104	78.766594	9.330764	63.178753	-0.396592	0.000000	0.256560	0.000000	0.000000	0.000000	0.011727	-0.030225	0.008252	0.000000	0.000000	2.000000	68.000000	0.000000
3806.499172	-0.092049	0.544734	-0.005007	78.766594	9.330764	63.178753	-0.396592	0.000000	0.256560	0.000000	0.000000	0.000000	-0.005899	-0.017913	0.028978	0.000000	0.000000	2.000000	68.000000	0.000000
3806.502506	-0.092090	0.544675	-0.004915	78.605286	7.959490	61.557724	-0.398547	0.000000	0.255184	0.000000	0.000000	0.000000	-0.012340	-0.017885	0.027663	0.000000	0.000000	2.000000	68.000000	0.000000
3806.505839	-0.092090	0.544675	-0.004915	78.605286	7.959490	61.557724	-0.398547	0.000000	0.255184	0.000000	0.000000	0.000000	-0.012340	-0.017885	0.027663	0.000000	0.000000	2.000000	68.000000	0.000000
3806.509172	-0.092090	0.544675	-0.004915	78.605286	7.959490	61.557724	-0.398547	0.000000	0.255184	0.000000	0.000000	0.000000	-0.012340	-0.017885	0.027663	0.000000	0.000000	2.000000	68.000000	0.000000
3806.512506	-0.092090	0.544675	-0.004915	78.444801	6.898135	60.313705	-0.395507	0.000000	0.245744	0.000000	0.000000	0.000000	-0.012340	-0.017885	0.027663	0.000000	0.000000	2.000000	68.000000	0.000000
3806.515839	-0.092135	0.544632	-0.004804	78.444801	6.898135	60.313705	-0.395507	0.000000	0.245744	0.000000	0.000000	0.000000	-0.013457	-0.012931	0.033145	0.000000	0.000000	2.000000	68.000000	0.000000
3806.519172	-0.092135	0.544632	-0.004804	78.444801	6.898135	60.313705	-0.395507	0.000000	0.245744	0.000000	0.000000	0.000000	-0.013457	-0.012931	0.033145	0.000000	0.000000	2.000000	68.000000	0.000000
3806.522506	-0.092232	0.544571	-0.004657	78.295815	6.173269	59.490299	-0.395507	0.000000	0.245744	0.000000	0.000000	0.000000	-0.029157	-0.018130	0.044294	0.000000	0.000000	2.000000	68.000000	0.000000
3806.525839	-0.092232	0.544571	-0.004657	78.295815	6.173269	59.490299	-0.395507	0.000000	0.245744	0.000000	0.000000	0.000000	-0.029157	-0.018130	0.044294	0.000000	0.000000	2.000000	68.000000	0.000000
3806.529172	-0.092232	0.544571	-0.004657	78.295815	6.173269	59.490299	-0.395507	0.000000	0.245744	0.000000	0.000000	0.000000	-0.029157	-0.018130	0.044294	0.000000	0.000000	2.000000	68.000000	0.000000
3806.532506	-0.092232	0.544571	-0.004657	78.184952	5.799009	59.090206	-0.388404	0.000000	0.232838	0.000000	0.000000	0.000000	-0.029157	-0.018130	0.044294	0.000000	0.000000	2.000000	68.000000	0.000000
3806.535839	-0.092326	0.544469	-0.004523	78.184952	5.799009	59.090206	-0.388404	0.000000	0.232838	0.000000	0.000000	0.000000	-0.028334	-0.030687	0.040197	0.000000	0.000000	2.000000	68.000000	0.000000
3806.539172	-0.092326	0.544469	-0.004523	78.184952	5.799009	59.090206	-0.388404	0.000000	0.232838	0.000000	0.000000	0.000000	-0.028334	-0.030687	0.040197	0.000000	0.000000	2.000000	68.000000	0.000000
3806.542506	-0.092326	0.544469	-0.004523	78.108093	5.634223	58.939491	-0.388404	0.000000	0.232838	0.000000	0.000000	0.000000	-0.028334	-0.030687	0.040197	0.000000	0.000000	2.000000	68.000000	0.000000
3806.545839	-0.092326	0.544469	-0.004523	78.108093	5.634223	58.939491	-0.388404	0.000000	0.232838	0.000000	0.000000	0.000000	-0.028334	-0.030687	0.040197	0.000000	0.000000	2.000000	68.000000	0.000000
3806.549172	-0.092417	0.544350	-0.004407	78.108093	5.634223	58.939491	-0.388404	0.000000	0.232838	0.000000	0.000000	0.000000	-0.027225	-0.035690	0.034694	0.000000	0.000000	2.000000	68.000000	0.000000
3806.552506	-0.092417	0.544350	-0.004407	78.076050	5.549742	58.868431	-0.383682	0.000000	0.226138	0.000000	0.000000	0.000000	-0.027225	-0.035690	0.034694	0.000000	0.000000	2.000000	68.000000	0.000000
3806.555839	-0.092417	0.544350	-0.004407	78.076050	5.549742	58.868431	-0.383682	0.000000	0.226138	0.000000	0.000000	0.000000	-0.027225	-0.035690	0.034694	0.000000	0.000000	2.000000	68.000000	0.000000
3806.559172	-0.092417	0.544350	-0.004407	78.076050	5.549742	58.868431	-0.383682	0.000000	0.226138	0.000000	0.000000	0.000000	-0.027225	-0.035690	0.034694	0.000000	0.000000	2.000000	68.000000	0.000000
3806.562506	-0.092644	0.544029	-0.004281	78.082054	5.539082	58.869968	-0.379144	0.000000	0.220356	0.000000	0.000000	0.000000	-0.068216	-0.096331	0.037935	0.000000	0.000000	2.000000	68.000000	0.000000
3806.565839	-0.092644	0.544029	-0.004281	78.082054	5.539082	58.869968	-0.379144	0.000000	0.220356	0.000000	0.000000	0.000000	-0.068216	-0.096331	0.037935	0.000000	0.000000	2.000000	68.000000	0.000000
3806.569172	-0.092644	0.544029	-0.004281	78.082054	5.539082	58.869968	-0.379144	0.000000	0.220356	0.000000	0.000000	0.000000	-0.068216	-0.096331	0.037935	0.000000	0.000000	2.000000	68.000000	0.000000
3806.572506	-0.092644	0.544029	-0.004281	78.102127	5.558719	58.900970	-0.367775	0.000000	0.214033	0.000000	0.000000	0.000000	-0.068216	-0.096331	0.037935	0.000000	0.000000	2.000000	68.000000	0.000000
3806.575839	-0.092737	0.543852	-0.004266	78.102127	5.558719	58.900970	-0.367775	0.000000	0.214033	0.000000	0.000000	0.000000	-0.027796	-0.053049	0.004469	0.000000	0.000000	2.000000	68.000000	0.000000
3806.579172	-0.092737	0.543852	-0.004266	78.102127	5.558719	58.900970	-0.367775	0.000000	0.214033	0.000000	0.000000	0.000000	-0.027796	-0.053049	0.004469	0.000000	0.000000	2.000000	68.000000	0.000000
3806.582506	-0.092799	0.543693	-0.004292	78.123047	5.578543	58.932335	-0.367775	0.000000	0.214033	0.000000	0.000000	0.000000	-0.018523	-0.047822	-0.007999	0.000000	0.000000	2.000000	68.000000	0.000000
3806.585839	-0.092799	0.543693	-0.004292	78.123047	5.578543	58.932335	-0.367775	0.000000	0.214033	0.000000	0.000000	0.000000	-0.018523	-0.047822	-0.007999	0.000000	0.000000	2.000000	68.000000	0.000000
3806.589172	-0.092799	0.543693	-0.004292	78.123047	5.578543	58.932335	-0.367775	0.000000	0.214033	0.000000	0.000000	0.000000	-0.018523	-0.047822	-0.007999	0.000000	0.000000	2.000000	68.000000	0.000000
3806.592506	-0.092799	0.543693	-0.004292	78.143990	5.603901	58.963806	-0.360055	0.000000	0.214621	0.000000	0.000000	0.000000	-0.018523	-0.047822	-0.007999	0.000000	0.000000	2.000000	68.000000	0.000000
3806.595839	-0.092834	0.543542	-0.004338	78.143990	5.603901	58.963806	-0.360055	0.000000	0.214621	0.000000	0.000000	0.000000	-0.010659	-0.045216	-0.013577	0.000000	0.000000	2.000000	68.000000	0.000000
3806.599172	-0.092834	0.543542	-0.004338	78.143990	5.603901	58.963806	-0.360055	0.000000	0.214621	0.000000	0.000000	0.000000	-0.010659	-0.045216	-0.013577	0.000000	0.000000	2.000000	68.000000	0.000000
3806.602506	-0.092834	0.543542	-0.004338	78.167900	5.639194	58.999886	-0.360055	0.000000	0.214621	0.000000	0.000000	0.000000	-0.010659	-0.045216	-0.013577	0.000000	0.000000	2.000000	68.000000	0.000000
3806.605839	-0.092834	0.543542	-0.004338	78.167900	5.639194	58.999886	-0.360055	0.000000	0.214621	0.000000	0.000000	0.000000	-0.010659	-0.045216	-0.013577	0.000000	0.000000	2.000000	68.000000	0.000000
3806.609172	-0.092823	0.543375	-0.004393	78.167900	5.639194	58.999886	-0.360055	0.000000	0.214621	0.000000	0.000000	0.000000	0.003372	-0.050165	-0.016446	0.000000	0.000000	2.000000	68.000000	0.000000
3806.612506	-0.092823	0.543375	-0.004393	78.191826	5.674688	59.036125	-0.358279	0.000000	0.216884	0.000000	0.000000	0.000000	0.003372	-0.050165	-0.016446	0.000000	0.000000	2.000000	68.000000	0.000000
3806.615839	-0.092823	0.543375	-0.004393	78.191826	5.674688	59.036125	-0.358279	0.000000	0.216884	0.000000	0.000000	0.000000	0.003372	-0.050165	-0.016446	0.000000	0.000000	2.000000	68.000000	0.000000
3806.619172	-0.092823	0.543375	-0.004393	78.191826	5.674688	59.036125	-0.358279	0.000000	0.216884	0.000000	0.000000	0.000000	0.003372	-0.050165	-0.016446	0.000000	0.000000	2.000000	68.000000	0.000000
3806.622506	-0.092744	0.543066	-0.004562	78.215736	5.713017	59.072510	-0.358840	0.000000	0.219625	0.000000	0.000000	0.000000	0.023878	-0.092476	-0.050947	0.000000	0.000000	2.000000	68.000000	0.000000
3806.625839	-0.092744	0.543066	-0.004562	78.215736	5.713017	59.072510	-0.358840	0.000000	0.219625	0.000000	0.000000	0.000000	0.023878	-0.092476	-0.050947	0.000000	0.000000	2.000000	68.000000	0.000000
3806.629172	-0.092744	0.543066	-0.004562	78.215736	5.713017	59.072510	-0.358840	0.000000	0.219625	0.000000	0.000000	0.000000	0.023878	-0.092476	-0.050947	0.000000	0.000000	2.000000	68.000000	0.000000
3806.632506	-0.092744	0.543066	-0.004562	78.242630	5.761411	59.113621	-0.362820	0.000000	0.228116	0.000000	0.000000	0.000000	0.023878	-0.092476	-0.050947	0.000000	0.000000	2.000000	68.000000	0.000000
3806.635839	-0.092672	0.542909	-0.004696	78.242630	5.761411	59.113621	-0.362820	0.000000	0.228116	0.000000	0.000000	0.000000	0.021627	-0.047234	-0.040006	0.000000	0.000000	2.000000	68.000000	0.000000
3806.639172	-0.092672	0.542909	-0.004696	78.242630	5.761411	59.113621	-0.362820	0.000000	0.228116	0.000000	0.000000	0.000000	0.021627	-0.047234	-0.040006	0.000000	0.000000	2.000000	68.000000	0.000000
3806.642506	-0.092571	0.542693	-0.004857	78.278473	5.823509	59.168694	-0.362820	0.000000	0.228116	0.000000	0.000000	0.000000	0.030038	-0.064701	-0.048353	0.000000	0.000000	2.000000	68.000000	0.000000
3806.645839	-0.092571	0.542693	-0.004857	78.278473	5.823509	59.168694	-0.362820	0.000000	0.228116	0.000000	0.000000	0.000000	0.030038	-0.064701	-0.048353	0.000000	0.000000	2.000000	68.000000	0.000000
3806.649172	-0.092571	0.542693	-0.004857	78.278473	5.823509	59.168694	-0.362820	0.000000	0.228116	0.000000	0.000000	0.000000	0.030038	-0.064701	-0.048353	0.000000	0.000000	2.000000	68.000000	0.000000
3806.652506	-0.092571	0.542693	-0.004857	78.320320	5.897726	59.233402	-0.371431	0.000000	0.242843	0.000000	0.000000	0.000000	0.030038	-0.064701	-0.048353	0.000000	0.000000	2.000000	68.000000	0.000000
3806.655839	-0.092433	0.542462	-0.005096	78.320320	5.897726	59.233402	-0.371431	0.000000	0.242843	0.000000	0.000000	0.000000	0.041537	-0.069330	-0.071864	0.000000	0.000000	2.000000	68.000000	0.000000
3806.659172	-0.092433	0.542462	-0.005096	78.320320	5.897726	59.233402	-0.371431	0.000000	0.242843	0.000000	0.000000	0.000000	0.041537	-0.069330	-0.071864	0.000000	0.000000	2.000000	68.000000	0.000000
3806.662506	-0.092433	0.542462	-0.005096	78.365074	5.974291	59.303226	-0.371431	0.000000	0.242843	0.000000	0.000000	0.000000	0.041537	-0.069330	-0.071864	0.000000	0.000000	2.000000	68.000000	0.000000
3806.665839	-0.092433	0.542462	-0.005096	78.365074	5.974291	59.303226	-0.371431	0.000000	0.242843	0.000000	0.000000	0.000000	0.041537	-0.069330	-0.071864	0.000000	0.000000	2.000000	68.000000	0.000000
3806.669172	-0.092287	0.542198	-0.005373	78.365074	5.974291	59.303226	-0.371431	0.000000	0.242843	0.000000	0.000000	0.000000	0.043774	-0.079179	-0.082959	0.000000	0.000000	2.000000	68.000000	0.000000
3806.672506	-0.092184	0.541935	-0.005658	78.412361	6.061320	59.385536	-0.378354	0.000000	0.254820	0.000000	0.000000	0.000000	0.030893	-0.079065	-0.085663	0.000000	0.000000	2.000000	68.000000	0.000000
3806.675839	-0.092184	0.541935	-0.005658	78.412361	6.061320	59.385536	-0.378354	0.000000	0.254820	0.000000	0.000000	0.000000	0.030893	-0.079065	-0.085663	0.000000	0.000000	2.000000	68.000000	0.000000
3806.679172	-0.092184	0.541935	-0.005658	78.412361	6.061320	59.385536	-0.378354	0.000000	0.254820	0.000000	0.000000	0.000000	0.030893	-0.079065	-0.085663	0.000000	0.000000	2.000000	68.000000	0.000000
3806.682506	-0.092184	0.541935	-0.005658	78.459641	6.143594	59.468506	-0.390798	0.000000	0.282924	0.000000	0.000000	0.000000	0.030893	-0.079065	-0.085663	0.000000	0.000000	2.000000	68.000000	0.000000
3806.685839	-0.092102	0.541696	-0.005953	78.459641	6.143594	59.468506	-0.390798	0.000000	0.282924	0.000000	0.000000	0.000000	0.024742	-0.071459	-0.088404	0.000000	0.000000	2.000000	68.000000	0.000000
3806.689172	-0.092102	0.541696	-0.005953	78.459641	6.143594	59.468506	-0.390798	0.000000	0.282924	0.000000	0.000000	0.000000	0.024742	-0.071459	-0.088404	0.000000	0.000000	2.000000	68.000000	0.000000
3806.692506	-0.092102	0.541696	-0.005953	78.499054	6.238686	59.571674	-0.390798	0.000000	0.282924	0.000000	0.000000	0.000000	0.024742	-0.071459	-0.088404	0.000000	0.000000	2.000000	68.000000	0.000000
3806.695839	-0.092102	0.541696	-0.005953	78.499054	6.238686	59.571674	-0.390798	0.000000	0.282924	0.000000	0.000000	0.000000	0.024742	-0.071459	-0.088404	0.000000	0.000000	2.000000	68.000000	0.000000
3806.699172	-0.092014	0.541467	-0.006271	78.499054	6.238686	59.571674	-0.390798	0.000000	0.282924	0.000000	0.000000	0.000000	0.026149	-0.068780	-0.095347	0.000000	0.000000	2.000000	68.000000	0.000000
3806.702506	-0.091943	0.541279	-0.006511	78.530785	6.383681	59.743565	-0.394922	0.000000	0.297658	0.000000	0.000000	0.000000	0.021363	-0.056551	-0.071931	0.000000	0.000000	2.000000	68.000000	0.000000
3806.705839	-0.091943	0.541279	-0.006511	78.530785	6.383681	59.743565	-0.394922	0.000000	0.297658	0.000000	0.000000	0.000000	0.021363	-0.056551	-0.071931	0.000000	0.000000	2.000000	68.000000	0.000000
3806.709172	-0.091943	0.541279	-0.006511	78.530785	6.383681	59.743565	-0.394922	0.000000	0.297658	0.000000	0.000000	0.000000	0.021363	-0.056551	-0.071931	0.000000	0.000000	2.000000	68.000000	0.000000
3806.712506	-0.091943	0.541279	-0.006511	78.554626	6.544205	59.935642	-0.402841	0.000000	0.325537	0.000000	0.000000	0.000000	0.021363	-0.056551	-0.071931	0.000000	0.000000	2.000000	68.000000	0.000000
3806.715839	-0.091855	0.541082	-0.006723	78.554626	6.544205	59.935642	-0.402841	0.000000	0.325537	0.000000	0.000000	0.000000	0.026376	-0.059099	-0.063781	0.000000	0.000000	2.000000	68.000000	0.000000
3806.719172	-0.091855	0.541082	-0.006723	78.554626	6.544205	59.935642	-0.402841	0.000000	0.325537	0.000000	0.000000	0.000000	0.026376	-0.059099	-0.063781	0.000000	0.000000	2.000000	68.000000	0.000000
3806.722506	-0.091855	0.541082	-0.006723	78.580681	6.681008	60.091827	-0.402841	0.000000	0.325537	0.000000	0.000000	0.000000	0.026376	-0.059099	-0.063781	0.000000	0.000000	2.000000	68.000000	0.000000
3806.725839	-0.091855	0.541082	-0.006723	78.580681	6.681008	60.091827	-0.402841	0.000000	0.325537	0.000000	0.000000	0.000000	0.026376	-0.059099	-0.063781	0.000000	0.000000	2.000000	68.000000	0.000000
3806.729172	-0.091754	0.540918	-0.006895	78.580681	6.681008	60.091827	-0.402841	0.000000	0.325537	0.000000	0.000000	0.000000	0.030527	-0.049219	-0.051440	0.000000	0.000000	2.000000	68.000000	0.000000
3806.732506	-0.091754	0.540918	-0.006895	78.606499	6.743677	60.150997	-0.407237	0.000000	0.336167	0.000000	0.000000	0.000000	0.030527	-0.049219	-0.051440	0.000000	0.000000	2.000000	68.000000	0.000000
3806.735839	-0.091754	0.540918	-0.006895	78.606499	6.743677	60.150997	-0.407237	0.000000	0.336167	0.000000	0.000000	0.000000	0.030527	-0.049219	-0.051440	0.000000	0.000000	2.000000	68.000000	0.000000
3806.739172	-0.091754	0.540918	-0.006895	78.606499	6.743677	60.150997	-0.407237	0.000000	0.336167	0.000000	0.000000	0.000000	0.030527	-0.049219	-0.051440	0.000000	0.000000	2.000000	68.000000	0.000000
3806.742506	-0.091537	0.540604	-0.007082	78.630295	6.796275	60.190784	-0.412324	0.000000	0.344741	0.000000	0.000000	0.000000	0.064859	-0.094035	-0.056212	0.000000	0.000000	2.000000	68.000000	0.000000
3806.745839	-0.091537	0.540604	-0.007082	78.630295	6.796275	60.190784	-0.412324	0.000000	0.344741	0.000000	0.000000	0.000000	0.064859	-0.094035	-0.056212	0.000000	0.000000	2.000000	68.000000	0.000000
3806.749172	-0.091537	0.540604	-0.007082	78.630295	6.796275	60.190784	-0.412324	0.000000	0.344741	0.000000	0.000000	0.000000	0.064859	-0.094035	-0.056212	0.000000	0.000000	2.000000	68.000000	0.000000
3806.752506	-0.091435	0.540472	-0.007148	78.651062	6.838670	60.225700	-0.423134	0.000000	0.354110	0.000000	0.000000	0.000000	0.030729	-0.039621	-0.019829	0.000000	0.000000	2.000000	68.000000	0.000000
3806.755839	-0.091435	0.540472	-0.007148	78.651062	6.838670	60.225700	-0.423134	0.000000	0.354110	0.000000	0.000000	0.000000	0.030729	-0.039621	-0.019829	0.000000	0.000000	2.000000	68.000000	0.000000
3806.759172	-0.091435	0.540472	-0.007148	78.651062	6.838670	60.225700	-0.423134	0.000000	0.354110	0.000000	0.000000	0.000000	0.030729	-0.039621	-0.019829	0.000000	0.000000	2.000000	68.000000	0.000000
3806.762506	-0.091435	0.540472	-0.007148	78.668915	6.876311	60.255764	-0.428256	0.000000	0.357414	0.000000	0.000000	0.000000	0.030729	-0.039621	-0.019829	0.000000	0.000000	2.000000	68.000000	0.000000
3806.765839	-0.091383	0.540373	-0.007186	78.668915	6.876311	60.255764	-0.428256	0.000000	0.357414	0.000000	0.000000	0.000000	0.015653	-0.029787	-0.011359	0.000000	0.000000	2.000000	68.000000	0.000000
3806.769172	-0.091383	0.540373	-0.007186	78.668915	6.876311	60.255764	-0.428256	0.000000	0.357414	0.000000	0.000000	0.000000	0.015653	-0.029787	-0.011359	0.000000	0.000000	2.000000	68.000000	0.000000
3806.772506	-0.091383	0.540373	-0.007186	78.680794	6.898700	60.275845	-0.428256	0.000000	0.357414	0.000000	0.000000	0.000000	0.015653	-0.029787	-0.011359	0.000000	0.000000	2.000000	68.000000	0.000000
3806.775839	-0.091383	0.540373	-0.007186	78.680794	6.898700	60.275845	-0.428256	0.000000	0.357414	0.000000	0.000000	0.000000	0.015653	-0.029787	-0.011359	0.000000	0.000000	2.000000	68.000000	0.000000
3806.779172	-0.091352	0.540273	-0.007228	78.680794	6.898700	60.275845	-0.428256	0.000000	0.357414	0.000000	0.000000	0.000000	0.009244	-0.029788	-0.012669	0.000000	0.000000	2.000000	68.000000	0.000000
3806.782506	-0.091352	0.540273	-0.007228	78.692192	6.926647	60.303337	-0.430865	0.000000	0.359308	0.000000	0.000000	0.000000	0.009244	-0.029788	-0.012669	0.000000	0.000000	2.000000	68.000000	0.000000
3806.785839	-0.091352	0.540273	-0.007228	78.692192	6.926647	60.303337	-0.430865	0.000000	0.359308	0.000000	0.000000	0.000000	0.009244	-0.029788	-0.012669	0.000000	0.000000	2.000000	68.000000	0.000000
3806.789172	-0.091352	0.540273	-0.007228	78.692192	6.926647	60.303337	-0.430865	0.000000	0.359308	0.000000	0.000000	0.000000	0.009244	-0.029788	-0.012669	0.000000	0.000000	2.000000	68.000000	0.000000
3806.792506	-0.091322	0.540149	-0.007266	78.697655	6.941969	60.320747	-0.432406	0.000000	0.361419	0.000000	0.000000	0.000000	0.008974	-0.037296	-0.011344	0.000000	0.000000	2.000000	68.000000	0.000000
3806.795839	-0.091322	0.540149	-0.007266	78.697655	6.941969	60.320747	-0.432406	0.000000	0.361419	0.000000	0.000000	0.000000	0.008974	-0.037296	-0.011344	0.000000	0.000000	2.000000	68.000000	0.000000
3806.799172	-0.091322	0.540149	-0.007266	78.697655	6.941969	60.320747	-0.432406	0.000000	0.361419	0.000000	0.000000	0.000000	0.008974	-0.037296	-0.011344	0.000000	0.000000	2.000000	68.000000	0.000000
3806.802506	-0.091322	0.540149	-0.007266	78.702629	6.962779	60.345562	-0.433901	0.000000	0.363310	0.000000	0.000000	0.000000	0.008974	-0.037296	-0.011344	0.000000	0.000000	2.000000	68.000000	0.000000
3806.805839	-0.091319	0.540108	-0.007280	78.702629	6.962779	60.345562	-0.433901	0.000000	0.363310	0.000000	0.000000	0.000000	0.000856	-0.012428	-0.004217	0.000000	0.000000	2.000000	68.000000	0.000000
3806.809172	-0.091319	0.540108	-0.007280	78.702629	6.962779	60.345562	-0.433901	0.000000	0.363310	0.000000	0.000000	0.000000	0.000856	-0.012428	-0.004217	0.000000	0.000000	2.000000	68.000000	0.000000
3806.812506	-0.091319	0.540108	-0.007280	78.703194	6.995015	60.387341	-0.433901	0.000000	0.363310	0.000000	0.000000	0.000000	0.000856	-0.012428	-0.004217	0.000000	0.000000	2.000000	68.000000	0.000000
3806.815839	-0.091319	0.540108	-0.007280	78.703194	6.995015	60.387341	-0.433901	0.000000	0.363310	0.000000	0.000000	0.000000	0.000856	-0.012428	-0.004217	0.000000	0.000000	2.000000	68.000000	0.000000
3806.819172	-0.091324	0.540099	-0.007257	78.703194	6.995015	60.387341	-0.433901	0.000000	0.363310	0.000000	0.000000	0.000000	-0.001396	-0.002619	0.006881	0.000000	0.000000	2.000000	68.000000	0.000000
3806.822506	-0.091324	0.540099	-0.007257	78.700859	7.059914	60.473156	-0.434044	0.000000	0.364013	0.000000	0.000000	0.000000	-0.001396	-0.002619	0.006881	0.000000	0.000000	2.000000	68.000000	0.000000
3806.825839	-0.091324	0.540099	-0.007257	78.700859	7.059914	60.473156	-0.434044	0.000000	0.364013	0.000000	0.000000	0.000000	-0.001396	-0.002619	0.006881	0.000000	0.000000	2.000000	68.000000	0.000000
3806.829172	-0.091324	0.540099	-0.007257	78.700859	7.059914	60.473156	-0.434044	0.000000	0.364013	0.000000	0.000000	0.000000	-0.001396	-0.002619	0.006881	0.000000	0.000000	2.000000	68.000000	0.000000
3806.832506	-0.091324	0.540099	-0.007257	78.690666	7.136576	60.578110	-0.433811	0.000000	0.362866	0.000000	0.000000	0.000000	0.000001	-0.000008	0.000000	0.000000	0.000000	2.000000	68.000000	0.000000
3806.835839	-0.091324	0.540099	-0.007257	78.690666	7.136576	60.578110	-0.433811	0.000000	0.362866	0.000000	0.000000	0.000000	0.000001	-0.000008	0.000000	0.000000	0.000000	2.000000	68.000000	0.000000
3806.839172	-0.091324	0.540099	-0.007257	78.690666	7.136576	60.578110	-0.433811	0.000000	0.362866	0.000000	0.000000	0.000000	0.000001	-0.000008	0.000000	0.000000	0.000000	2.000000	68.000000	0.000000
3806.842506	-0.091324	0.540099	-0.007257	78.679459	7.223941	60.697556	-0.433811	0.000000	0.362866	0.000000	0.000000	0.000000	0.000001	-0.000008	0.000000	0.000000	0.000000	2.000000	68.000000	0.000000
3806.845839	-0.091323	0.540124	-0.007262	78.679459	7.223941	60.697556	-0.433811	0.000000	0.362866	0.000000	0.000000	0.000000	0.000271	0.007517	-0.001332	0.000000	0.000000	2.000000	68.000000	0.000000
3806.849172	-0.091323	0.540124	-0.007262	78.679459	7.223941	60.697556	-0.433811	0.000000	0.362866	0.000000	0.000000	0.000000	0.000271	0.007517	-0.001332	0.000000	0.000000	2.000000	68.000000	0.000000
3806.852506	-0.091323	0.540124	-0.007262	78.671631	7.273172	60.765633	-0.433811	0.000000	0.362866	0.000000	0.000000	0.000000	0.000271	0.007517	-0.001332	0.000000	0.000000	2.000000	68.000000	0.000000
3806.855839	-0.091323	0.540124	-0.007262	78.671631	7.273172	60.765633	-0.433811	0.000000	0.362866	0.000000	0.000000	0.000000	0.000271	0.007517	-0.001332	0.000000	0.000000	2.000000	68.000000	0.000000
3806.859172	-0.091327	0.540140	-0.007243	78.671631	7.273172	60.765633	-0.433811	0.000000	0.362866	0.000000	0.000000	0.000000	-0.001126	0.004915	0.005549	0.000000	0.000000	2.000000	68.000000	0.000000
3806.862506	-0.091327	0.540140	-0.007243	78.667679	7.278974	60.775101	-0.433856	0.000000	0.363088	0.000000	0.000000	0.000000	-0.001126	0.004915	0.005549	0.000000	0.000000	2.000000	68.000000	0.000000
3806.865839	-0.091327	0.540140	-0.007243	78.667679	7.278974	60.775101	-0.433856	0.000000	0.363088	0.000000	0.000000	0.000000	-0.001126	0.004915	0.005549	0.000000	0.000000	2.000000	68.000000	0.000000
3806.869172	-0.091327	0.540140	-0.007243	78.667679	7.278974	60.775101	-0.433856	0.000000	0.363088	0.000000	0.000000	0.000000	-0.001126	0.004915	0.005549	0.000000	0.000000	2.000000	68.000000	0.000000
3806.872506	-0.091345	0.540216	-0.007261	78.661728	7.266229	60.764862	-0.433668	0.000000	0.362163	0.000000	0.000000	0.000000	-0.005596	0.022574	-0.005299	0.000000	0.000000	2.000000	68.000000	0.000000
3806.875839	-0.091345	0.540216	-0.007261	78.661728	7.266229	60.764862	-0.433668	0.000000	0.362163	0.000000	0.000000	0.000000	-0.005596	0.022574	-0.005299	0.000000	0.000000	2.000000	68.000000	0.000000
3806.879172	-0.091345	0.540216	-0.007261	78.661728	7.266229	60.764862	-0.433668	0.000000	0.362163	0.000000	0.000000	0.000000	-0.005596	0.022574	-0.005299	0.000000	0.000000	2.000000	68.000000	0.000000
3806.882506	-0.091345	0.540216	-0.007261	78.658791	7.261223	60.759773	-0.432736	0.000000	0.363046	0.000000	0.000000	0.000000	-0.005596	0.022574	-0.005299	0.000000	0.000000	2.000000	68.000000	0.000000
3806.885839	-0.091340	0.540249	-0.007288	78.658791	7.261223	60.759773	-0.432736	0.000000	0.363046	0.000000	0.000000	0.000000	0.001665	0.010152	-0.008215	0.000000	0.000000	2.000000	68.000000	0.000000
3806.889172	-0.091340	0.540249	-0.007288	78.658791	7.261223	60.759773	-0.432736	0.000000	0.363046	0.000000	0.000000	0.000000	0.001665	0.010152	-0.008215	0.000000	0.000000	2.000000	68.000000	0.000000
3806.892506	-0.091340	0.540249	-0.007288	78.655815	7.256196	60.754627	-0.432736	0.000000	0.363046	0.000000	0.000000	0.000000	0.001665	0.010152	-0.008215	0.000000	0.000000	2.000000	68.000000	0.000000
3806.895839	-0.091340	0.540249	-0.007288	78.655815	7.256196	60.754627	-0.432736	0.000000	0.363046	0.000000	0.000000	0.000000	0.001665	0.010152	-0.008215	0.000000	0.000000	2.000000	68.000000	0.000000
3806.899172	-0.091334	0.540283	-0.007316	78.655815	7.256196	60.754627	-0.432736	0.000000	0.363046	0.000000	0.000000	0.000000	0.001669	0.010139	-0.008216	0.000000	0.000000	2.000000	68.000000	0.000000
3806.902506	-0.091334	0.540283	-0.007316	78.655312	7.261611	60.761936	-0.433013	0.000000	0.364415	0.000000	0.000000	0.000000	0.001669	0.010139	-0.008216	0.000000	0.000000	2.000000	68.000000	0.000000
3806.905839	-0.091334	0.540283	-0.007316	78.655312	7.261611	60.761936	-0.433013	0.000000	0.364415	0.000000	0.000000	0.000000	0.001669	0.010139	-0.008216	0.000000	0.000000	2.000000	68.000000	0.000000
3806.909172	-0.091334	0.540283	-0.007316	78.655312	7.261611	60.761936	-0.433013	0.000000	0.364415	0.000000	0.000000	0.000000	0.001669	0.010139	-0.008216	0.000000	0.000000	2.000000	68.000000	0.000000
3806.912506	-0.091316	0.540293	-0.007403	78.657799	7.272053	60.774387	-0.433292	0.000000	0.365785	0.000000	0.000000	0.000000	0.005318	0.002930	-0.026195	0.000000	0.000000	2.000000	68.000000	0.000000
3806.915839	-0.091316	0.540293	-0.007403	78.657799	7.272053	60.774387	-0.433292	0.000000	0.365785	0.000000	0.000000	0.000000	0.005318	0.002930	-0.026195	0.000000	0.000000	2.000000	68.000000	0.000000
3806.919172	-0.091316	0.540293	-0.007403	78.657799	7.272053	60.774387	-0.433292	0.000000	0.365785	0.000000	0.000000	0.000000	0.005318	0.002930	-0.026195	0.000000	0.000000	2.000000	68.000000	0.000000
3806.922506	-0.091316	0.540293	-0.007403	78.657799	7.272053	60.774387	-0.434178	0.000000	0.370150	0.000000	0.000000	0.000000	0.005318	0.002930	-0.026195	0.000000	0.000000	2.000000	68.000000	0.000000
3806.925839	-0.091307	0.540310	-0.007449	78.657799	7.272053	60.774387	-0.434178	0.000000	0.370150	0.000000	0.000000	0.000000	0.002795	0.005216	-0.013765	0.000000	0.000000	2.000000	68.000000	0.000000
3806.929172	-0.091307	0.540310	-0.007449	78.657799	7.272053	60.774387	-0.434178	0.000000	0.370150	0.000000	0.000000	0.000000	0.002795	0.005216	-0.013765	0.000000	0.000000	2.000000	68.000000	0.000000
3806.932506	-0.091307	0.540310	-0.007449	78.657799	7.269321	60.774384	-0.434178	0.000000	0.370150	0.000000	0.000000	0.000000	0.002795	0.005216	-0.013765	0.000000	0.000000	2.000000	68.000000	0.000000
3806.935839	-0.091307	0.540310	-0.007449	78.657799	7.269321	60.774384	-0.434178	0.000000	0.370150	0.000000	0.000000	0.000000	0.002795	0.005216	-0.013765	0.000000	0.000000	2.000000	68.000000	0.000000
3806.939172	-0.091319	0.540328	-0.007499	78.657799	7.269321	60.774384	-0.434178	0.000000	0.370150	0.000000	0.000000	0.000000	-0.003610	0.005213	-0.015066	0.000000	0.000000	2.000000	68.000000	0.000000
3806.942506	-0.091319	0.540328	-0.007499	78.657814	7.266636	60.774403	-0.434644	0.000000	0.372445	0.000000	0.000000	0.000000	-0.003610	0.005213	-0.015066	0.000000	0.000000	2.000000	68.000000	0.000000
3806.945839	-0.091319	0.540328	-0.007499	78.657814	7.266636	60.774403	-0.434644	0.000000	0.372445	0.000000	0.000000	0.000000	-0.003610	0.005213	-0.015066	0.000000	0.000000	2.000000	68.000000	0.000000
3806.949172	-0.091319	0.540328	-0.007499	78.657814	7.266636	60.774403	-0.434644	0.000000	0.372445	0.000000	0.000000	0.000000	-0.003610	0.005213	-0.015066	0.000000	0.000000	2.000000	68.000000	0.000000
3806.952506	-0.091343	0.540363	-0.007600	78.657799	7.263896	60.774384	-0.434042	0.000000	0.374956	0.000000	0.000000	0.000000	-0.007215	0.010447	-0.030134	0.000000	0.000000	2.000000	68.000000	0.000000
3806.955839	-0.091343	0.540363	-0.007600	78.657799	7.263896	60.774384	-0.434042	0.000000	0.374956	0.000000	0.000000	0.000000	-0.007215	0.010447	-0.030134	0.000000	0.000000	2.000000	68.000000	0.000000
3806.959172	-0.091343	0.540363	-0.007600	78.657799	7.263896	60.774384	-0.434042	0.000000	0.374956	0.000000	0.000000	0.000000	-0.007215	0.010447	-0.030134	0.000000	0.000000	2.000000	68.000000	0.000000
3806.962506	-0.091343	0.540363	-0.007600	78.654823	7.256138	60.769245	-0.432840	0.000000	0.379978	0.000000	0.000000	0.000000	-0.007215	0.010447	-0.030134	0.000000	0.000000	2.000000	68.000000	0.000000
3806.965839	-0.091364	0.540388	-0.007608	78.654823	7.256138	60.769245	-0.432840	0.000000	0.379978	0.000000	0.000000	0.000000	-0.006131	0.007512	-0.002637	0.000000	0.000000	2.000000	68.000000	0.000000
3806.969172	-0.091364	0.540388	-0.007608	78.654823	7.256138	60.769245	-0.432840	0.000000	0.379978	0.000000	0.000000	0.000000	-0.006131	0.007512	-0.002637	0.000000	0.000000	2.000000	68.000000	0.000000
3806.972506	-0.091364	0.540388	-0.007608	78.651894	7.251147	60.764172	-0.432840	0.000000	0.379978	0.000000	0.000000	0.000000	-0.006131	0.007512	-0.002637	0.000000	0.000000	2.000000	68.000000	0.000000
3806.975839	-0.091364	0.540388	-0.007608	78.651894	7.251147	60.764172	-0.432840	0.000000	0.379978	0.000000	0.000000	0.000000	-0.006131	0.007512	-0.002637	0.000000	0.000000	2.000000	68.000000	0.000000
3806.979172	-0.091367	0.540404	-0.007590	78.651894	7.251147	60.764172	-0.432840	0.000000	0.379978	0.000000	0.000000	0.000000	-0.001129	0.004909	0.005547	0.000000	0.000000	2.000000	68.000000	0.000000
3806.982506	-0.091367	0.540404	-0.007590	78.651894	7.251147	60.764172	-0.431818	0.000000	0.380417	0.000000	0.000000	0.000000	-0.001129	0.004909	0.005547	0.000000	0.000000	2.000000	68.000000	0.000000
3806.985839	-0.091367	0.540404	-0.007590	78.651894	7.251147	60.764172	-0.431818	0.000000	0.380417	0.000000	0.000000	0.000000	-0.001129	0.004909	0.005547	0.000000	0.000000	2.000000	68.000000	0.000000
3806.989172	-0.091367	0.540404	-0.007590	78.651894	7.251147	60.764172	-0.431818	0.000000	0.380417	0.000000	0.000000	0.000000	-0.001129	0.004909	0.005547	0.000000	0.000000	2.000000	68.000000	0.000000
3806.992506	-0.091397	0.540412	-0.007553	78.648880	7.243404	60.759022	-0.431630	0.000000	0.379493	0.000000	0.000000	0.000000	-0.008929	0.002299	0.011129	0.000000	0.000000	2.000000	68.000000	0.000000
3806.995839	-0.091397	0.540412	-0.007553	78.648880	7.243404	60.759022	-0.431630	0.000000	0.379493	0.000000	0.000000	0.000000	-0.008929	0.002299	0.011129	0.000000	0.000000	2.000000	68.000000	0.000000
3806.999172	-0.091397	0.540412	-0.007553	78.648880	7.243404	60.759022	-0.431630	0.000000	0.379493	0.000000	0.000000	0.000000	-0.008929	0.002299	0.011129	0.000000	0.000000	2.000000	68.000000	0.000000
3807.002506	-0.091397	0.540412	-0.007553	78.648911	7.240688	60.759048	-0.430142	0.000000	0.377638	0.000000	0.000000	0.000000	-0.008929	0.002299	0.011129	0.000000	0.000000	2.000000	68.000000	0.000000
3807.005839	-0.091428	0.540394	-0.007511	78.648911	7.240688	60.759048	-0.430142	0.000000	0.377638	0.000000	0.000000	0.000000	-0.009200	-0.005227	0.012464	0.000000	0.000000	2.000000	68.000000	0.000000
3807.009172	-0.091428	0.540394	-0.007511	78.648911	7.240688	60.759048	-0.430142	0.000000	0.377638	0.000000	0.000000	0.000000	-0.009200	-0.005227	0.012464	0.000000	0.000000	2.000000	68.000000	0.000000
3807.012506	-0.091428	0.540394	-0.007511	78.651878	7.240255	60.764145	-0.430142	0.000000	0.377638	0.000000	0.000000	0.000000	-0.009200	-0.005227	0.012464	0.000000	0.000000	2.000000	68.000000	0.000000
3807.015839	-0.091428	0.540394	-0.007511	78.651878	7.240255	60.764145	-0.430142	0.000000	0.377638	0.000000	0.000000	0.000000	-0.009200	-0.005227	0.012464	0.000000	0.000000	2.000000	68.000000	0.000000
3807.019172	-0.091476	0.540361	-0.007492	78.651878	7.240255	60.764145	-0.430142	0.000000	0.377638	0.000000	0.000000	0.000000	-0.014482	-0.010131	0.005614	0.000000	0.000000	2.000000	68.000000	0.000000
3807.022506	-0.091476	0.540361	-0.007492	78.654861	7.242544	60.769264	-0.428608	0.000000	0.375561	0.000000	0.000000	0.000000	-0.014482	-0.010131	0.005614	0.000000	0.000000	2.000000	68.000000	0.000000
3807.025839	-0.091476	0.540361	-0.007492	78.654861	7.242544	60.769264	-0.428608	0.000000	0.375561	0.000000	0.000000	0.000000	-0.014482	-0.010131	0.005614	0.000000	0.000000	2.000000	68.000000	0.000000
3807.029172	-0.091476	0.540361	-0.007492	78.654861	7.242544	60.769264	-0.428608	0.000000	0.375561	0.000000	0.000000	0.000000	-0.014482	-0.010131	0.005614	0.000000	0.000000	2.000000	68.000000	0.000000
3807.032506	-0.091525	0.540302	-0.007469	78.657799	7.244843	60.774376	-0.426195	0.000000	0.374625	0.000000	0.000000	0.000000	-0.014751	-0.017662	0.006946	0.000000	0.000000	2.000000	68.000000	0.000000
3807.035839	-0.091525	0.540302	-0.007469	78.657799	7.244843	60.774376	-0.426195	0.000000	0.374625	0.000000	0.000000	0.000000	-0.014751	-0.017662	0.006946	0.000000	0.000000	2.000000	68.000000	0.000000
3807.039172	-0.091525	0.540302	-0.007469	78.657799	7.244843	60.774376	-0.426195	0.000000	0.374625	0.000000	0.000000	0.000000	-0.014751	-0.017662	0.006946	0.000000	0.000000	2.000000	68.000000	0.000000
3807.042506	-0.091525	0.540302	-0.007469	78.660767	7.252594	60.779499	-0.423736	0.000000	0.373467	0.000000	0.000000	0.000000	-0.014751	-0.017662	0.006946	0.000000	0.000000	2.000000	68.000000	0.000000
3807.045839	-0.091509	0.540268	-0.007438	78.660767	7.252594	60.779499	-0.423736	0.000000	0.373467	0.000000	0.000000	0.000000	0.004734	-0.010121	0.009519	0.000000	0.000000	2.000000	68.000000	0.000000
3807.049172	-0.091509	0.540268	-0.007438	78.660767	7.252594	60.779499	-0.423736	0.000000	0.373467	0.000000	0.000000	0.000000	0.004734	-0.010121	0.009519	0.000000	0.000000	2.000000	68.000000	0.000000
3807.052506	-0.091509	0.540268	-0.007438	78.663742	7.260333	60.784622	-0.423736	0.000000	0.373467	0.000000	0.000000	0.000000	0.004734	-0.010121	0.009519	0.000000	0.000000	2.000000	68.000000	0.000000
3807.055839	-0.091509	0.540268	-0.007438	78.663742	7.260333	60.784622	-0.423736	0.000000	0.373467	0.000000	0.000000	0.000000	0.004734	-0.010121	0.009519	0.000000	0.000000	2.000000	68.000000	0.000000
3807.059172	-0.091494	0.540234	-0.007406	78.663742	7.260333	60.784622	-0.423736	0.000000	0.373467	0.000000	0.000000	0.000000	0.004733	-0.010144	0.009519	0.000000	0.000000	2.000000	68.000000	0.000000
3807.062506	-0.091494	0.540234	-0.007406	78.663742	7.263051	60.784634	-0.424525	0.000000	0.371881	0.000000	0.000000	0.000000	0.004733	-0.010144	0.009519	0.000000	0.000000	2.000000	68.000000	0.000000
3807.065839	-0.091494	0.540234	-0.007406	78.663742	7.263051	60.784634	-0.424525	0.000000	0.371881	0.000000	0.000000	0.000000	0.004733	-0.010144	0.009519	0.000000	0.000000	2.000000	68.000000	0.000000
3807.069172	-0.091494	0.540234	-0.007406	78.663742	7.263051	60.784634	-0.424525	0.000000	0.371881	0.000000	0.000000	0.000000	0.004733	-0.010144	0.009519	0.000000	0.000000	2.000000	68.000000	0.000000
3807.072506	-0.091483	0.540192	-0.007351	78.666679	7.268051	60.789715	-0.425314	0.000000	0.370294	0.000000	0.000000	0.000000	0.003334	-0.012749	0.016399	0.000000	0.000000	2.000000	68.000000	0.000000
3807.075839	-0.091483	0.540192	-0.007351	78.666679	7.268051	60.789715	-0.425314	0.000000	0.370294	0.000000	0.000000	0.000000	0.003334	-0.012749	0.016399	0.000000	0.000000	2.000000	68.000000	0.000000
3807.079172	-0.091483	0.540192	-0.007351	78.666679	7.268051	60.789715	-0.425314	0.000000	0.370294	0.000000	0.000000	0.000000	0.003334	-0.012749	0.016399	0.000000	0.000000	2.000000	68.000000	0.000000
3807.082506	-0.091483	0.540192	-0.007351	78.666695	7.270775	60.789738	-0.425870	0.000000	0.367561	0.000000	0.000000	0.000000	0.003334	-0.012749	0.016399	0.000000	0.000000	2.000000	68.000000	0.000000
3807.085839	-0.091471	0.540174	-0.007301	78.666695	7.270775	60.789738	-0.425870	0.000000	0.367561	0.000000	0.000000	0.000000	0.003609	-0.005237	0.015065	0.000000	0.000000	2.000000	68.000000	0.000000
3807.089172	-0.091471	0.540174	-0.007301	78.666695	7.270775	60.789738	-0.425870	0.000000	0.367561	0.000000	0.000000	0.000000	0.003609	-0.005237	0.015065	0.000000	0.000000	2.000000	68.000000	0.000000
3807.092506	-0.091471	0.540174	-0.007301	78.666679	7.273509	60.789730	-0.425870	0.000000	0.367561	0.000000	0.000000	0.000000	0.003609	-0.005237	0.015065	0.000000	0.000000	2.000000	68.000000	0.000000
3807.095839	-0.091471	0.540174	-0.007301	78.666679	7.273509	60.789730	-0.425870	0.000000	0.367561	0.000000	0.000000	0.000000	0.003609	-0.005237	0.015065	0.000000	0.000000	2.000000	68.000000	0.000000
3807.099172	-0.091459	0.540157	-0.007251	78.666679	7.273509	60.789730	-0.425870	0.000000	0.367561	0.000000	0.000000	0.000000	0.003610	-0.005234	0.015064	0.000000	0.000000	2.000000	68.000000	0.000000
3807.102506	-0.091459	0.540157	-0.007251	78.666695	7.278931	60.789738	-0.426471	0.000000	0.365050	0.000000	0.000000	0.000000	0.003610	-0.005234	0.015064	0.000000	0.000000	2.000000	68.000000	0.000000
3807.105839	-0.091459	0.540157	-0.007251	78.666695	7.278931	60.789738	-0.426471	0.000000	0.365050	0.000000	0.000000	0.000000	0.003610	-0.005234	0.015064	0.000000	0.000000	2.000000	68.000000	0.000000
3807.109172	-0.091459	0.540157	-0.007251	78.666695	7.278931	60.789738	-0.426471	0.000000	0.365050	0.000000	0.000000	0.000000	0.003610	-0.005234	0.015064	0.000000	0.000000	2.000000	68.000000	0.000000
3807.112506	-0.091366	0.540131	-0.007160	78.666695	7.287102	60.789738	-0.427073	0.000000	0.362540	0.000000	0.000000	0.000000	0.027849	-0.007832	0.027151	0.000000	0.000000	2.000000	68.000000	0.000000
3807.115839	-0.091366	0.540131	-0.007160	78.666695	7.287102	60.789738	-0.427073	0.000000	0.362540	0.000000	0.000000	0.000000	0.027849	-0.007832	0.027151	0.000000	0.000000	2.000000	68.000000	0.000000
3807.119172	-0.091366	0.540131	-0.007160	78.666695	7.287102	60.789738	-0.427073	0.000000	0.362540	0.000000	0.000000	0.000000	0.027849	-0.007832	0.027151	0.000000	0.000000	2.000000	68.000000	0.000000
3807.122506	-0.091366	0.540131	-0.007160	78.666695	7.289820	60.789738	-0.431714	0.000000	0.358014	0.000000	0.000000	0.000000	0.027849	-0.007832	0.027151	0.000000	0.000000	2.000000	68.000000	0.000000
3807.125839	-0.091357	0.540130	-0.007092	78.666695	7.289820	60.789738	-0.431714	0.000000	0.358014	0.000000	0.000000	0.000000	0.002491	-0.000330	0.020611	0.000000	0.000000	2.000000	68.000000	0.000000
3807.129172	-0.091357	0.540130	-0.007092	78.666695	7.289820	60.789738	-0.431714	0.000000	0.358014	0.000000	0.000000	0.000000	0.002491	-0.000330	0.020611	0.000000	0.000000	2.000000	68.000000	0.000000
3807.132506	-0.091357	0.540130	-0.007092	78.665840	7.286987	60.789429	-0.431714	0.000000	0.358014	0.000000	0.000000	0.000000	0.002491	-0.000330	0.020611	0.000000	0.000000	2.000000	68.000000	0.000000
3807.135839	-0.091357	0.540130	-0.007092	78.665840	7.286987	60.789429	-0.431714	0.000000	0.358014	0.000000	0.000000	0.000000	0.002491	-0.000330	0.020611	0.000000	0.000000	2.000000	68.000000	0.000000
3807.139172	-0.091383	0.540121	-0.007073	78.665840	7.286987	60.789429	-0.431714	0.000000	0.358014	0.000000	0.000000	0.000000	-0.007806	-0.002626	0.005579	0.000000	0.000000	2.000000	68.000000	0.000000
3807.142506	-0.091383	0.540121	-0.007073	78.669540	7.302234	60.806374	-0.432129	0.000000	0.354579	0.000000	0.000000	0.000000	-0.007806	-0.002626	0.005579	0.000000	0.000000	2.000000	68.000000	0.000000
3807.145839	-0.091383	0.540121	-0.007073	78.669540	7.302234	60.806374	-0.432129	0.000000	0.354579	0.000000	0.000000	0.000000	-0.007806	-0.002626	0.005579	0.000000	0.000000	2.000000	68.000000	0.000000
3807.149172	-0.091383	0.540121	-0.007073	78.669540	7.302234	60.806374	-0.432129	0.000000	0.354579	0.000000	0.000000	0.000000	-0.007806	-0.002626	0.005579	0.000000	0.000000	2.000000	68.000000	0.000000
3807.152506	-0.091375	0.540113	-0.007114	78.673798	7.349625	60.865040	-0.430828	0.000000	0.353649	0.000000	0.000000	0.000000	0.002521	-0.002286	-0.012429	0.000000	0.000000	2.000000	68.000000	0.000000
3807.155839	-0.091375	0.540113	-0.007114	78.673798	7.349625	60.865040	-0.430828	0.000000	0.353649	0.000000	0.000000	0.000000	0.002521	-0.002286	-0.012429	0.000000	0.000000	2.000000	68.000000	0.000000
3807.159172	-0.091375	0.540113	-0.007114	78.673798	7.349625	60.865040	-0.430828	0.000000	0.353649	0.000000	0.000000	0.000000	0.002521	-0.002286	-0.012429	0.000000	0.000000	2.000000	68.000000	0.000000
3807.162506	-0.091375	0.540113	-0.007114	78.687935	7.438176	60.970222	-0.431248	0.000000	0.355721	0.000000	0.000000	0.000000	0.002521	-0.002286	-0.012429	0.000000	0.000000	2.000000	68.000000	0.000000
3807.165839	-0.091363	0.540089	-0.007174	78.687935	7.438176	60.970222	-0.431248	0.000000	0.355721	0.000000	0.000000	0.000000	0.003651	-0.007212	-0.017978	0.000000	0.000000	2.000000	68.000000	0.000000
3807.169172	-0.091363	0.540089	-0.007174	78.687935	7.438176	60.970222	-0.431248	0.000000	0.355721	0.000000	0.000000	0.000000	0.003651	-0.007212	-0.017978	0.000000	0.000000	2.000000	68.000000	0.000000
3807.172506	-0.091363	0.540089	-0.007174	78.714127	7.562354	61.112389	-0.431248	0.000000	0.355721	0.000000	0.000000	0.000000	0.003651	-0.007212	-0.017978	0.000000	0.000000	2.000000	68.000000	0.000000
3807.175839	-0.091363	0.540089	-0.007174	78.714127	7.562354	61.112389	-0.431248	0.000000	0.355721	0.000000	0.000000	0.000000	0.003651	-0.007212	-0.017978	0.000000	0.000000	2.000000	68.000000	0.000000
3807.179172	-0.091315	0.540091	-0.007299	78.714127	7.562354	61.112389	-0.431248	0.000000	0.355721	0.000000	0.000000	0.000000	0.014249	0.000653	-0.037322	0.000000	0.000000	2.000000	68.000000	0.000000
3807.182506	-0.091315	0.540091	-0.007299	78.755562	7.746549	61.316719	-0.431857	0.000000	0.358717	0.000000	0.000000	0.000000	0.014249	0.000653	-0.037322	0.000000	0.000000	2.000000	68.000000	0.000000
3807.185839	-0.091315	0.540091	-0.007299	78.755562	7.746549	61.316719	-0.431857	0.000000	0.358717	0.000000	0.000000	0.000000	0.014249	0.000653	-0.037322	0.000000	0.000000	2.000000	68.000000	0.000000
3807.189172	-0.091315	0.540091	-0.007299	78.755562	7.746549	61.316719	-0.431857	0.000000	0.358717	0.000000	0.000000	0.000000	0.014249	0.000653	-0.037322	0.000000	0.000000	2.000000	68.000000	0.000000
3807.192506	-0.091229	0.540097	-0.007616	78.817116	7.999999	61.595192	-0.434232	0.000000	0.364937	0.000000	0.000000	0.000000	0.026003	0.001621	-0.095272	0.000000	0.000000	2.000000	68.000000	0.000000
3807.195839	-0.091229	0.540097	-0.007616	78.817116	7.999999	61.595192	-0.434232	0.000000	0.364937	0.000000	0.000000	0.000000	0.026003	0.001621	-0.095272	0.000000	0.000000	2.000000	68.000000	0.000000
3807.199172	-0.091229	0.540097	-0.007616	78.817116	7.999999	61.595192	-0.434232	0.000000	0.364937	0.000000	0.000000	0.000000	0.026003	0.001621	-0.095272	0.000000	0.000000	2.000000	68.000000	0.000000
3807.202506	-0.091229	0.540097	-0.007616	78.896225	8.369141	62.007175	-0.438565	0.000000	0.380816	0.000000	0.000000	0.000000	0.026003	0.001621	-0.095272	0.000000	0.000000	2.000000	68.000000	0.000000
3807.205839	-0.091168	0.540100	-0.007805	78.896225	8.369141	62.007175	-0.438565	0.000000	0.380816	0.000000	0.000000	0.000000	0.018160	0.000946	-0.056655	0.000000	0.000000	2.000000	68.000000	0.000000
3807.209172	-0.091168	0.540100	-0.007805	78.896225	8.369141	62.007175	-0.438565	0.000000	0.380816	0.000000	0.000000	0.000000	0.018160	0.000946	-0.056655	0.000000	0.000000	2.000000	68.000000	0.000000
3807.212506	-0.091104	0.540087	-0.008013	78.980217	8.887437	62.603630	-0.438565	0.000000	0.380816	0.000000	0.000000	0.000000	0.019280	-0.003956	-0.062216	0.000000	0.000000	2.000000	68.000000	0.000000
3807.215839	-0.091104	0.540087	-0.008013	78.980217	8.887437	62.603630	-0.438565	0.000000	0.380816	0.000000	0.000000	0.000000	0.019280	-0.003956	-0.062216	0.000000	0.000000	2.000000	68.000000	0.000000
3807.219172	-0.091104	0.540087	-0.008013	78.980217	8.887437	62.603630	-0.438565	0.000000	0.380816	0.000000	0.000000	0.000000	0.019280	-0.003956	-0.062216	0.000000	0.000000	2.000000	68.000000	0.000000
3807.222506	-0.091104	0.540087	-0.008013	79.068832	9.453591	63.252895	-0.444806	0.000000	0.400628	0.000000	0.000000	0.000000	0.019280	-0.003956	-0.062216	0.000000	0.000000	2.000000	68.000000	0.000000
3807.225839	-0.091044	0.540065	-0.008197	79.068832	9.453591	63.252895	-0.444806	0.000000	0.400628	0.000000	0.000000	0.000000	0.017882	-0.006596	-0.055342	0.000000	0.000000	2.000000	68.000000	0.000000
3807.229172	-0.091044	0.540065	-0.008197	79.068832	9.453591	63.252895	-0.444806	0.000000	0.400628	0.000000	0.000000	0.000000	0.017882	-0.006596	-0.055342	0.000000	0.000000	2.000000	68.000000	0.000000
3807.232506	-0.091044	0.540065	-0.008197	79.161583	10.017135	63.896790	-0.444806	0.000000	0.400628	0.000000	0.000000	0.000000	0.017882	-0.006596	-0.055342	0.000000	0.000000	2.000000	68.000000	0.000000
3807.235839	-0.091044	0.540065	-0.008197	79.161583	10.017135	63.896790	-0.444806	0.000000	0.400628	0.000000	0.000000	0.000000	0.017882	-0.006596	-0.055342	0.000000	0.000000	2.000000	68.000000	0.000000
3807.239172	-0.091002	0.540027	-0.008404	79.161583	10.017135	63.896790	-0.444806	0.000000	0.400628	0.000000	0.000000	0.000000	0.012612	-0.011461	-0.062202	0.000000	0.000000	2.000000	68.000000	0.000000
3807.242506	-0.091002	0.540027	-0.008404	79.266258	10.550303	64.486656	-0.447786	0.000000	0.409852	0.000000	0.000000	0.000000	0.012612	-0.011461	-0.062202	0.000000	0.000000	2.000000	68.000000	0.000000
3807.245839	-0.091002	0.540027	-0.008404	79.266258	10.550303	64.486656	-0.447786	0.000000	0.409852	0.000000	0.000000	0.000000	0.012612	-0.011461	-0.062202	0.000000	0.000000	2.000000	68.000000	0.000000
3807.249172	-0.091002	0.540027	-0.008404	79.266258	10.550303	64.486656	-0.447786	0.000000	0.409852	0.000000	0.000000	0.000000	0.012612	-0.011461	-0.062202	0.000000	0.000000	2.000000	68.000000	0.000000
3807.252506	-0.090899	0.539900	-0.008806	79.386948	11.106336	65.091858	-0.449888	0.000000	0.420219	0.000000	0.000000	0.000000	0.031079	-0.037975	-0.120482	0.000000	0.000000	2.000000	68.000000	0.000000
3807.255839	-0.090899	0.539900	-0.008806	79.386948	11.106336	65.091858	-0.449888	0.000000	0.420219	0.000000	0.000000	0.000000	0.031079	-0.037975	-0.120482	0.000000	0.000000	2.000000	68.000000	0.000000
3807.259172	-0.090899	0.539900	-0.008806	79.386948	11.106336	65.091858	-0.449888	0.000000	0.420219	0.000000	0.000000	0.000000	0.031079	-0.037975	-0.120482	0.000000	0.000000	2.000000	68.000000	0.000000
3807.262506	-0.090833	0.539795	-0.009019	79.521240	11.682221	65.704636	-0.455068	0.000000	0.440299	0.000000	0.000000	0.000000	0.019587	-0.031342	-0.063846	0.000000	0.000000	2.000000	68.000000	0.000000
3807.265839	-0.090833	0.539795	-0.009019	79.521240	11.682221	65.704636	-0.455068	0.000000	0.440299	0.000000	0.000000	0.000000	0.019587	-0.031342	-0.063846	0.000000	0.000000	2.000000	68.000000	0.000000
3807.269172	-0.090833	0.539795	-0.009019	79.521240	11.682221	65.704636	-0.455068	0.000000	0.440299	0.000000	0.000000	0.000000	0.019587	-0.031342	-0.063846	0.000000	0.000000	2.000000	68.000000	0.000000
3807.272506	-0.090833	0.539795	-0.009019	79.644196	12.197133	66.250618	-0.458332	0.000000	0.450940	0.000000	0.000000	0.000000	0.019587	-0.031342	-0.063846	0.000000	0.000000	2.000000	68.000000	0.000000
3807.275839	-0.090790	0.539666	-0.009232	79.644196	12.197133	66.250618	-0.458332	0.000000	0.450940	0.000000	0.000000	0.000000	0.012936	-0.038851	-0.063834	0.000000	0.000000	2.000000	68.000000	0.000000
3807.279172	-0.090790	0.539666	-0.009232	79.644196	12.197133	66.250618	-0.458332	0.000000	0.450940	0.000000	0.000000	0.000000	0.012936	-0.038851	-0.063834	0.000000	0.000000	2.000000	68.000000	0.000000
3807.282506	-0.090790	0.539666	-0.009232	79.753700	12.585495	66.651245	-0.458332	0.000000	0.450940	0.000000	0.000000	0.000000	0.012936	-0.038851	-0.063834	0.000000	0.000000	2.000000	68.000000	0.000000
3807.285839	-0.090790	0.539666	-0.009232	79.753700	12.585495	66.651245	-0.458332	0.000000	0.450940	0.000000	0.000000	0.000000	0.012936	-0.038851	-0.063834	0.000000	0.000000	2.000000	68.000000	0.000000
3807.289172	-0.090773	0.539528	-0.009426	79.753700	12.585495	66.651245	-0.458332	0.000000	0.450940	0.000000	0.000000	0.000000	0.005167	-0.041395	-0.058260	0.000000	0.000000	2.000000	68.000000	0.000000
3807.292506	-0.090773	0.539528	-0.009426	79.849152	12.882981	66.946083	-0.460489	0.000000	0.461579	0.000000	0.000000	0.000000	0.005167	-0.041395	-0.058260	0.000000	0.000000	2.000000	68.000000	0.000000
3807.295839	-0.090773	0.539528	-0.009426	79.849152	12.882981	66.946083	-0.460489	0.000000	0.461579	0.000000	0.000000	0.000000	0.005167	-0.041395	-0.058260	0.000000	0.000000	2.000000	68.000000	0.000000
3807.299172	-0.090773	0.539528	-0.009426	79.849152	12.882981	66.946083	-0.460489	0.000000	0.461579	0.000000	0.000000	0.000000	0.005167	-0.041395	-0.058260	0.000000	0.000000	2.000000	68.000000	0.000000
3807.302506	-0.090675	0.539252	-0.009801	79.930435	13.140957	67.199417	-0.461350	0.000000	0.471289	0.000000	0.000000	0.000000	0.029482	-0.082763	-0.112706	0.000000	0.000000	2.000000	68.000000	0.000000
3807.305839	-0.090675	0.539252	-0.009801	79.930435	13.140957	67.199417	-0.461350	0.000000	0.471289	0.000000	0.000000	0.000000	0.029482	-0.082763	-0.112706	0.000000	0.000000	2.000000	68.000000	0.000000
3807.309172	-0.090675	0.539252	-0.009801	79.930435	13.140957	67.199417	-0.461350	0.000000	0.471289	0.000000	0.000000	0.000000	0.029482	-0.082763	-0.112706	0.000000	0.000000	2.000000	68.000000	0.000000
3807.312506	-0.090641	0.539106	-0.009969	79.997635	13.351802	67.409081	-0.466264	0.000000	0.490074	0.000000	0.000000	0.000000	0.010162	-0.043935	-0.050143	0.000000	0.000000	2.000000	68.000000	0.000000
3807.315839	-0.090641	0.539106	-0.009969	79.997635	13.351802	67.409081	-0.466264	0.000000	0.490074	0.000000	0.000000	0.000000	0.010162	-0.043935	-0.050143	0.000000	0.000000	2.000000	68.000000	0.000000
3807.319172	-0.090641	0.539106	-0.009969	79.997635	13.351802	67.409081	-0.466264	0.000000	0.490074	0.000000	0.000000	0.000000	0.010162	-0.043935	-0.050143	0.000000	0.000000	2.000000	68.000000	0.000000
3807.322506	-0.090641	0.539106	-0.009969	80.032257	13.453243	67.510834	-0.467957	0.000000	0.498431	0.000000	0.000000	0.000000	0.010162	-0.043935	-0.050143	0.000000	0.000000	2.000000	68.000000	0.000000
3807.325839	-0.090611	0.538976	-0.010117	80.032257	13.453243	67.510834	-0.467957	0.000000	0.498431	0.000000	0.000000	0.000000	0.009035	-0.039039	-0.044590	0.000000	0.000000	2.000000	68.000000	0.000000
3807.329172	-0.090611	0.538976	-0.010117	80.032257	13.453243	67.510834	-0.467957	0.000000	0.498431	0.000000	0.000000	0.000000	0.009035	-0.039039	-0.044590	0.000000	0.000000	2.000000	68.000000	0.000000
3807.332506	-0.090611	0.538976	-0.010117	80.052124	13.508583	67.564240	-0.467957	0.000000	0.498431	0.000000	0.000000	0.000000	0.009035	-0.039039	-0.044590	0.000000	0.000000	2.000000	68.000000	0.000000
3807.335839	-0.090611	0.538976	-0.010117	80.052124	13.508583	67.564240	-0.467957	0.000000	0.498431	0.000000	0.000000	0.000000	0.009035	-0.039039	-0.044590	0.000000	0.000000	2.000000	68.000000	0.000000
3807.339172	-0.090563	0.538862	-0.010243	80.052124	13.508583	67.564240	-0.467957	0.000000	0.498431	0.000000	0.000000	0.000000	0.014276	-0.034134	-0.037740	0.000000	0.000000	2.000000	68.000000	0.000000
3807.342506	-0.090563	0.538862	-0.010243	80.069160	13.553864	67.610229	-0.469463	0.000000	0.505862	0.000000	0.000000	0.000000	0.014276	-0.034134	-0.037740	0.000000	0.000000	2.000000	68.000000	0.000000
3807.345839	-0.090563	0.538862	-0.010243	80.069160	13.553864	67.610229	-0.469463	0.000000	0.505862	0.000000	0.000000	0.000000	0.014276	-0.034134	-0.037740	0.000000	0.000000	2.000000	68.000000	0.000000
3807.349172	-0.090563	0.538862	-0.010243	80.069160	13.553864	67.610229	-0.469463	0.000000	0.505862	0.000000	0.000000	0.000000	0.014276	-0.034134	-0.037740	0.000000	0.000000	2.000000	68.000000	0.000000
3807.352506	-0.090539	0.538673	-0.010360	80.083336	13.591701	67.648628	-0.471843	0.000000	0.512152	0.000000	0.000000	0.000000	0.007116	-0.056542	-0.035115	0.000000	0.000000	2.000000	68.000000	0.000000
3807.355839	-0.090539	0.538673	-0.010360	80.083336	13.591701	67.648628	-0.471843	0.000000	0.512152	0.000000	0.000000	0.000000	0.007116	-0.056542	-0.035115	0.000000	0.000000	2.000000	68.000000	0.000000
3807.359172	-0.090539	0.538673	-0.010360	80.083336	13.591701	67.648628	-0.471843	0.000000	0.512152	0.000000	0.000000	0.000000	0.007116	-0.056542	-0.035115	0.000000	0.000000	2.000000	68.000000	0.000000
3807.362506	-0.090539	0.538673	-0.010360	80.094635	13.622043	67.679420	-0.473029	0.000000	0.518005	0.000000	0.000000	0.000000	0.007116	-0.056542	-0.035115	0.000000	0.000000	2.000000	68.000000	0.000000
3807.365839	-0.090529	0.538600	-0.010412	80.094635	13.622043	67.679420	-0.473029	0.000000	0.518005	0.000000	0.000000	0.000000	0.003126	-0.022102	-0.015431	0.000000	0.000000	2.000000	68.000000	0.000000
3807.369172	-0.090529	0.538600	-0.010412	80.094635	13.622043	67.679420	-0.473029	0.000000	0.518005	0.000000	0.000000	0.000000	0.003126	-0.022102	-0.015431	0.000000	0.000000	2.000000	68.000000	0.000000
3807.372506	-0.090529	0.538600	-0.010412	80.103165	13.642132	67.702591	-0.473029	0.000000	0.518005	0.000000	0.000000	0.000000	0.003126	-0.022102	-0.015431	0.000000	0.000000	2.000000	68.000000	0.000000
3807.375839	-0.090529	0.538600	-0.010412	80.103165	13.642132	67.702591	-0.473029	0.000000	0.518005	0.000000	0.000000	0.000000	0.003126	-0.022102	-0.015431	0.000000	0.000000	2.000000	68.000000	0.000000
3807.379172	-0.090549	0.538509	-0.010421	80.103165	13.642132	67.702591	-0.473029	0.000000	0.518005	0.000000	0.000000	0.000000	-0.006026	-0.027283	-0.002950	0.000000	0.000000	2.000000	68.000000	0.000000
3807.382506	-0.090549	0.538509	-0.010421	80.111649	13.662248	67.725746	-0.473550	0.000000	0.520577	0.000000	0.000000	0.000000	-0.006026	-0.027283	-0.002950	0.000000	0.000000	2.000000	68.000000	0.000000
3807.385839	-0.090549	0.538509	-0.010421	80.111649	13.662248	67.725746	-0.473550	0.000000	0.520577	0.000000	0.000000	0.000000	-0.006026	-0.027283	-0.002950	0.000000	0.000000	2.000000	68.000000	0.000000
3807.389172	-0.090549	0.538509	-0.010421	80.111649	13.662248	67.725746	-0.473550	0.000000	0.520577	0.000000	0.000000	0.000000	-0.006026	-0.027283	-0.002950	0.000000	0.000000	2.000000	68.000000	0.000000
3807.392506	-0.090601	0.538375	-0.010385	80.120201	13.682446	67.749046	-0.472545	0.000000	0.521068	0.000000	0.000000	0.000000	-0.015445	-0.039950	0.010832	0.000000	0.000000	2.000000	68.000000	0.000000
3807.395839	-0.090601	0.538375	-0.010385	80.120201	13.682446	67.749046	-0.472545	0.000000	0.521068	0.000000	0.000000	0.000000	-0.015445	-0.039950	0.010832	0.000000	0.000000	2.000000	68.000000	0.000000
3807.399172	-0.090601	0.538375	-0.010385	80.120201	13.682446	67.749046	-0.472545	0.000000	0.521068	0.000000	0.000000	0.000000	-0.015445	-0.039950	0.010832	0.000000	0.000000	2.000000	68.000000	0.000000
3807.402506	-0.090601	0.538375	-0.010385	80.125816	13.694988	67.764503	-0.469971	0.000000	0.519263	0.000000	0.000000	0.000000	-0.015445	-0.039950	0.010832	0.000000	0.000000	2.000000	68.000000	0.000000
3807.405839	-0.090624	0.538301	-0.010377	80.125816	13.694988	67.764503	-0.469971	0.000000	0.519263	0.000000	0.000000	0.000000	-0.007154	-0.022415	0.002620	0.000000	0.000000	2.000000	68.000000	0.000000
3807.409172	-0.090624	0.538301	-0.010377	80.125816	13.694988	67.764503	-0.469971	0.000000	0.519263	0.000000	0.000000	0.000000	-0.007154	-0.022415	0.002620	0.000000	0.000000	2.000000	68.000000	0.000000
3807.412506	-0.090624	0.538301	-0.010377	80.132133	13.701516	67.772102	-0.469971	0.000000	0.519263	0.000000	0.000000	0.000000	-0.007154	-0.022415	0.002620	0.000000	0.000000	2.000000	68.000000	0.000000
3807.415839	-0.090624	0.538301	-0.010377	80.132133	13.701516	67.772102	-0.469971	0.000000	0.519263	0.000000	0.000000	0.000000	-0.007154	-0.022415	0.002620	0.000000	0.000000	2.000000	68.000000	0.000000
3807.419172	-0.090656	0.538258	-0.010331	80.132133	13.701516	67.772102	-0.469971	0.000000	0.519263	0.000000	0.000000	0.000000	-0.009420	-0.012681	0.013783	0.000000	0.000000	2.000000	68.000000	0.000000
3807.422506	-0.090656	0.538258	-0.010331	80.132156	13.698796	67.772110	-0.468779	0.000000	0.518826	0.000000	0.000000	0.000000	-0.009420	-0.012681	0.013783	0.000000	0.000000	2.000000	68.000000	0.000000
3807.425839	-0.090656	0.538258	-0.010331	80.132156	13.698796	67.772110	-0.468779	0.000000	0.518826	0.000000	0.000000	0.000000	-0.009420	-0.012681	0.013783	0.000000	0.000000	2.000000	68.000000	0.000000
3807.429172	-0.090656	0.538258	-0.010331	80.132156	13.698796	67.772110	-0.468779	0.000000	0.518826	0.000000	0.000000	0.000000	-0.009420	-0.012681	0.013783	0.000000	0.000000	2.000000	68.000000	0.000000
3807.432506	-0.090747	0.538231	-0.010210	80.129318	13.685699	67.764343	-0.467208	0.000000	0.516529	0.000000	0.000000	0.000000	-0.027213	-0.008169	0.036133	0.000000	0.000000	2.000000	68.000000	0.000000
3807.435839	-0.090747	0.538231	-0.010210	80.129318	13.685699	67.764343	-0.467208	0.000000	0.516529	0.000000	0.000000	0.000000	-0.027213	-0.008169	0.036133	0.000000	0.000000	2.000000	68.000000	0.000000
3807.439172	-0.090747	0.538231	-0.010210	80.129318	13.685699	67.764343	-0.467208	0.000000	0.516529	0.000000	0.000000	0.000000	-0.027213	-0.008169	0.036133	0.000000	0.000000	2.000000	68.000000	0.000000
3807.442506	-0.090747	0.538231	-0.010210	80.125160	13.659493	67.741684	-0.462673	0.000000	0.510507	0.000000	0.000000	0.000000	-0.027213	-0.008169	0.036133	0.000000	0.000000	2.000000	68.000000	0.000000
3807.445839	-0.090823	0.538230	-0.010159	80.125160	13.659493	67.741684	-0.462673	0.000000	0.510507	0.000000	0.000000	0.000000	-0.023028	-0.000345	0.015473	0.000000	0.000000	2.000000	68.000000	0.000000
3807.449172	-0.090823	0.538230	-0.010159	80.125160	13.659493	67.741684	-0.462673	0.000000	0.510507	0.000000	0.000000	0.000000	-0.023028	-0.000345	0.015473	0.000000	0.000000	2.000000	68.000000	0.000000
3807.452506	-0.090823	0.538230	-0.010159	80.119484	13.636054	67.726181	-0.462673	0.000000	0.510507	0.000000	0.000000	0.000000	-0.023028	-0.000345	0.015473	0.000000	0.000000	2.000000	68.000000	0.000000
3807.455839	-0.090823	0.538230	-0.010159	80.119484	13.636054	67.726181	-0.462673	0.000000	0.510507	0.000000	0.000000	0.000000	-0.023028	-0.000345	0.015473	0.000000	0.000000	2.000000	68.000000	0.000000
3807.459172	-0.090878	0.538254	-0.010107	80.119484	13.636054	67.726181	-0.462673	0.000000	0.510507	0.000000	0.000000	0.000000	-0.016403	0.007117	0.015461	0.000000	0.000000	2.000000	68.000000	0.000000
3807.462506	-0.090878	0.538254	-0.010107	80.113800	13.615352	67.710686	-0.458835	0.000000	0.507928	0.000000	0.000000	0.000000	-0.016403	0.007117	0.015461	0.000000	0.000000	2.000000	68.000000	0.000000
3807.465839	-0.090878	0.538254	-0.010107	80.113800	13.615352	67.710686	-0.458835	0.000000	0.507928	0.000000	0.000000	0.000000	-0.016403	0.007117	0.015461	0.000000	0.000000	2.000000	68.000000	0.000000
3807.469172	-0.090878	0.538254	-0.010107	80.113800	13.615352	67.710686	-0.458835	0.000000	0.507928	0.000000	0.000000	0.000000	-0.016403	0.007117	0.015461	0.000000	0.000000	2.000000	68.000000	0.000000
3807.472506	-0.090974	0.538303	-0.010068	80.110954	13.602297	67.702934	-0.456101	0.000000	0.505351	0.000000	0.000000	0.000000	-0.028874	0.014612	0.011565	0.000000	0.000000	2.000000	68.000000	0.000000
3807.475839	-0.090974	0.538303	-0.010068	80.110954	13.602297	67.702934	-0.456101	0.000000	0.505351	0.000000	0.000000	0.000000	-0.028874	0.014612	0.011565	0.000000	0.000000	2.000000	68.000000	0.000000
3807.479172	-0.090974	0.538303	-0.010068	80.110954	13.602297	67.702934	-0.456101	0.000000	0.505351	0.000000	0.000000	0.000000	-0.028874	0.014612	0.011565	0.000000	0.000000	2.000000	68.000000	0.000000
3807.482506	-0.090974	0.538303	-0.010068	80.105324	13.587076	67.687500	-0.451289	0.000000	0.503424	0.000000	0.000000	0.000000	-0.028874	0.014612	0.011565	0.000000	0.000000	2.000000	68.000000	0.000000
3807.485839	-0.090977	0.538344	-0.010054	80.105324	13.587076	67.687500	-0.451289	0.000000	0.503424	0.000000	0.000000	0.000000	-0.000870	0.012363	0.004278	0.000000	0.000000	2.000000	68.000000	0.000000
3807.489172	-0.090977	0.538344	-0.010054	80.105324	13.587076	67.687500	-0.451289	0.000000	0.503424	0.000000	0.000000	0.000000	-0.000870	0.012363	0.004278	0.000000	0.000000	2.000000	68.000000	0.000000
3807.492506	-0.090977	0.538344	-0.010054	80.099648	13.574568	67.672050	-0.451289	0.000000	0.503424	0.000000	0.000000	0.000000	-0.000870	0.012363	0.004278	0.000000	0.000000	2.000000	68.000000	0.000000
3807.495839	-0.090977	0.538344	-0.010054	80.099648	13.574568	67.672050	-0.451289	0.000000	0.503424	0.000000	0.000000	0.000000	-0.000870	0.012363	0.004278	0.000000	0.000000	2.000000	68.000000	0.000000
3807.499172	-0.090954	0.538394	-0.010059	80.099648	13.574568	67.672050	-0.451289	0.000000	0.503424	0.000000	0.000000	0.000000	0.006898	0.014948	-0.001312	0.000000	0.000000	2.000000	68.000000	0.000000
3807.502506	-0.090954	0.538394	-0.010059	80.093971	13.562115	67.656654	-0.451144	0.000000	0.502711	0.000000	0.000000	0.000000	0.006898	0.014948	-0.001312	0.000000	0.000000	2.000000	68.000000	0.000000
3807.505839	-0.090954	0.538394	-0.010059	80.093971	13.562115	67.656654	-0.451144	0.000000	0.502711	0.000000	0.000000	0.000000	0.006898	0.014948	-0.001312	0.000000	0.000000	2.000000	68.000000	0.000000
3807.509172	-0.090954	0.538394	-0.010059	80.093971	13.562115	67.656654	-0.451144	0.000000	0.502711	0.000000	0.000000	0.000000	0.006898	0.014948	-0.001312	0.000000	0.000000	2.000000	68.000000	0.000000
3807.512506	-0.090877	0.538536	-0.010113	80.086739	13.532728	67.617729	-0.452294	0.000000	0.502930	0.000000	0.000000	0.000000	0.023227	0.042608	-0.016411	0.000000	0.000000	2.000000	68.000000	0.000000
3807.515839	-0.090877	0.538536	-0.010113	80.086739	13.532728	67.617729	-0.452294	0.000000	0.502930	0.000000	0.000000	0.000000	0.023227	0.042608	-0.016411	0.000000	0.000000	2.000000	68.000000	0.000000
3807.519172	-0.090877	0.538536	-0.010113	80.086739	13.532728	67.617729	-0.452294	0.000000	0.502930	0.000000	0.000000	0.000000	0.023227	0.042608	-0.016411	0.000000	0.000000	2.000000	68.000000	0.000000
3807.522506	-0.090877	0.538536	-0.010113	80.084244	13.490031	67.562683	-0.456165	0.000000	0.505665	0.000000	0.000000	0.000000	0.023227	0.042608	-0.016411	0.000000	0.000000	2.000000	68.000000	0.000000
3807.525839	-0.090840	0.538611	-0.010187	80.084244	13.490031	67.562683	-0.456165	0.000000	0.505665	0.000000	0.000000	0.000000	0.011095	0.022757	-0.021976	0.000000	0.000000	2.000000	68.000000	0.000000
3807.529172	-0.090840	0.538611	-0.010187	80.084244	13.490031	67.562683	-0.456165	0.000000	0.505665	0.000000	0.000000	0.000000	0.011095	0.022757	-0.021976	0.000000	0.000000	2.000000	68.000000	0.000000
3807.532506	-0.090840	0.538611	-0.010187	80.084282	13.420461	67.475983	-0.456165	0.000000	0.505665	0.000000	0.000000	0.000000	0.011095	0.022757	-0.021976	0.000000	0.000000	2.000000	68.000000	0.000000
3807.535839	-0.090840	0.538611	-0.010187	80.084282	13.420461	67.475983	-0.456165	0.000000	0.505665	0.000000	0.000000	0.000000	0.011095	0.022757	-0.021976	0.000000	0.000000	2.000000	68.000000	0.000000
3807.539172	-0.090833	0.538670	-0.010218	80.084282	13.420461	67.475983	-0.456165	0.000000	0.505665	0.000000	0.000000	0.000000	0.001932	0.017553	-0.009502	0.000000	0.000000	2.000000	68.000000	0.000000
3807.542506	-0.090833	0.538670	-0.010218	80.085869	13.367764	67.412743	-0.458014	0.000000	0.509328	0.000000	0.000000	0.000000	0.001932	0.017553	-0.009502	0.000000	0.000000	2.000000	68.000000	0.000000
3807.545839	-0.090833	0.538670	-0.010218	80.085869	13.367764	67.412743	-0.458014	0.000000	0.509328	0.000000	0.000000	0.000000	0.001932	0.017553	-0.009502	0.000000	0.000000	2.000000	68.000000	0.000000
3807.549172	-0.090833	0.538670	-0.010218	80.085869	13.367764	67.412743	-0.458014	0.000000	0.509328	0.000000	0.000000	0.000000	0.001932	0.017553	-0.009502	0.000000	0.000000	2.000000	68.000000	0.000000
3807.552506	-0.090854	0.538779	-0.010332	80.083054	13.357519	67.405113	-0.458336	0.000000	0.510911	0.000000	0.000000	0.000000	-0.006330	0.032825	-0.034062	0.000000	0.000000	2.000000	68.000000	0.000000
3807.555839	-0.090854	0.538779	-0.010332	80.083054	13.357519	67.405113	-0.458336	0.000000	0.510911	0.000000	0.000000	0.000000	-0.006330	0.032825	-0.034062	0.000000	0.000000	2.000000	68.000000	0.000000
3807.559172	-0.090854	0.538779	-0.010332	80.083054	13.357519	67.405113	-0.458336	0.000000	0.510911	0.000000	0.000000	0.000000	-0.006330	0.032825	-0.034062	0.000000	0.000000	2.000000	68.000000	0.000000
3807.562506	-0.090854	0.538779	-0.010332	80.077362	13.339774	67.389847	-0.457281	0.000000	0.516588	0.000000	0.000000	0.000000	-0.006330	0.032825	-0.034062	0.000000	0.000000	2.000000	68.000000	0.000000
3807.565839	-0.090870	0.538813	-0.010363	80.077362	13.339774	67.389847	-0.457281	0.000000	0.516588	0.000000	0.000000	0.000000	-0.004697	0.010065	-0.009492	0.000000	0.000000	2.000000	68.000000	0.000000
3807.569172	-0.090870	0.538813	-0.010363	80.077362	13.339774	67.389847	-0.457281	0.000000	0.516588	0.000000	0.000000	0.000000	-0.004697	0.010065	-0.009492	0.000000	0.000000	2.000000	68.000000	0.000000
3807.572506	-0.090870	0.538813	-0.010363	80.074509	13.332245	67.382210	-0.457281	0.000000	0.516588	0.000000	0.000000	0.000000	-0.004697	0.010065	-0.009492	0.000000	0.000000	2.000000	68.000000	0.000000
3807.575839	-0.090870	0.538813	-0.010363	80.074509	13.332245	67.382210	-0.457281	0.000000	0.516588	0.000000	0.000000	0.000000	-0.004697	0.010065	-0.009492	0.000000	0.000000	2.000000	68.000000	0.000000
3807.579172	-0.090869	0.538838	-0.010368	80.074509	13.332245	67.382210	-0.457281	0.000000	0.516588	0.000000	0.000000	0.000000	0.000265	0.007469	-0.001311	0.000000	0.000000	2.000000	68.000000	0.000000
3807.582506	-0.090869	0.538838	-0.010368	80.071655	13.327462	67.374588	-0.456499	0.000000	0.518170	0.000000	0.000000	0.000000	0.000265	0.007469	-0.001311	0.000000	0.000000	2.000000	68.000000	0.000000
3807.585839	-0.090869	0.538838	-0.010368	80.071655	13.327462	67.374588	-0.456499	0.000000	0.518170	0.000000	0.000000	0.000000	0.000265	0.007469	-0.001311	0.000000	0.000000	2.000000	68.000000	0.000000
3807.589172	-0.090869	0.538838	-0.010368	80.071655	13.327462	67.374588	-0.456499	0.000000	0.518170	0.000000	0.000000	0.000000	0.000265	0.007469	-0.001311	0.000000	0.000000	2.000000	68.000000	0.000000
3807.592506	-0.090835	0.538845	-0.010318	80.071678	13.330183	67.374611	-0.456542	0.000000	0.518389	0.000000	0.000000	0.000000	0.010195	0.002265	0.015052	0.000000	0.000000	2.000000	68.000000	0.000000
3807.595839	-0.090835	0.538845	-0.010318	80.071678	13.330183	67.374611	-0.456542	0.000000	0.518389	0.000000	0.000000	0.000000	0.010195	0.002265	0.015052	0.000000	0.000000	2.000000	68.000000	0.000000
3807.599172	-0.090835	0.538845	-0.010318	80.071678	13.330183	67.374611	-0.456542	0.000000	0.518389	0.000000	0.000000	0.000000	0.010195	0.002265	0.015052	0.000000	0.000000	2.000000	68.000000	0.000000
3807.602506	-0.090835	0.538845	-0.010318	80.071678	13.332906	67.374603	-0.458242	0.000000	0.515880	0.000000	0.000000	0.000000	0.010195	0.002265	0.015052	0.000000	0.000000	2.000000	68.000000	0.000000
3807.605839	-0.090814	0.538845	-0.010313	80.071678	13.332906	67.374603	-0.458242	0.000000	0.515880	0.000000	0.000000	0.000000	0.006364	-0.000006	0.001293	0.000000	0.000000	2.000000	68.000000	0.000000
3807.609172	-0.090814	0.538845	-0.010313	80.071678	13.332906	67.374603	-0.458242	0.000000	0.515880	0.000000	0.000000	0.000000	0.006364	-0.000006	0.001293	0.000000	0.000000	2.000000	68.000000	0.000000
3807.612506	-0.090814	0.538845	-0.010313	80.071678	13.338325	67.374573	-0.458242	0.000000	0.515880	0.000000	0.000000	0.000000	0.006364	-0.000006	0.001293	0.000000	0.000000	2.000000	68.000000	0.000000
3807.615839	-0.090814	0.538845	-0.010313	80.071678	13.338325	67.374573	-0.458242	0.000000	0.515880	0.000000	0.000000	0.000000	0.006364	-0.000006	0.001293	0.000000	0.000000	2.000000	68.000000	0.000000
3807.619172	-0.090781	0.538828	-0.010259	80.071678	13.338325	67.374573	-0.458242	0.000000	0.515880	0.000000	0.000000	0.000000	0.009931	-0.005206	0.016361	0.000000	0.000000	2.000000	68.000000	0.000000
3807.622506	-0.090781	0.538828	-0.010259	80.074532	13.348572	67.382225	-0.459302	0.000000	0.515665	0.000000	0.000000	0.000000	0.009931	-0.005206	0.016361	0.000000	0.000000	2.000000	68.000000	0.000000
3807.625839	-0.090781	0.538828	-0.010259	80.074532	13.348572	67.382225	-0.459302	0.000000	0.515665	0.000000	0.000000	0.000000	0.009931	-0.005206	0.016361	0.000000	0.000000	2.000000	68.000000	0.000000
3807.629172	-0.090781	0.538828	-0.010259	80.074532	13.348572	67.382225	-0.459302	0.000000	0.515665	0.000000	0.000000	0.000000	0.009931	-0.005206	0.016361	0.000000	0.000000	2.000000	68.000000	0.000000
3807.632506	-0.090745	0.538770	-0.010218	80.077362	13.356074	67.389847	-0.460957	0.000000	0.512938	0.000000	0.000000	0.000000	0.010799	-0.017544	0.012094	0.000000	0.000000	2.000000	68.000000	0.000000
3807.635839	-0.090745	0.538770	-0.010218	80.077362	13.356074	67.389847	-0.460957	0.000000	0.512938	0.000000	0.000000	0.000000	0.010799	-0.017544	0.012094	0.000000	0.000000	2.000000	68.000000	0.000000
3807.639172	-0.090745	0.538770	-0.010218	80.077362	13.356074	67.389847	-0.460957	0.000000	0.512938	0.000000	0.000000	0.000000	0.010799	-0.017544	0.012094	0.000000	0.000000	2.000000	68.000000	0.000000
3807.642506	-0.090745	0.538770	-0.010218	80.080215	13.366329	67.397484	-0.462757	0.000000	0.510922	0.000000	0.000000	0.000000	0.010799	-0.017544	0.012094	0.000000	0.000000	2.000000	68.000000	0.000000
3807.645839	-0.090750	0.538736	-0.010191	80.080215	13.366329	67.397484	-0.462757	0.000000	0.510922	0.000000	0.000000	0.000000	-0.001663	-0.010074	0.008197	0.000000	0.000000	2.000000	68.000000	0.000000
3807.649172	-0.090750	0.538736	-0.010191	80.080215	13.366329	67.397484	-0.462757	0.000000	0.510922	0.000000	0.000000	0.000000	-0.001663	-0.010074	0.008197	0.000000	0.000000	2.000000	68.000000	0.000000
3807.652506	-0.090750	0.538736	-0.010191	80.085892	13.384095	67.412773	-0.462757	0.000000	0.510922	0.000000	0.000000	0.000000	-0.001663	-0.010074	0.008197	0.000000	0.000000	2.000000	68.000000	0.000000
3807.655839	-0.090750	0.538736	-0.010191	80.085892	13.384095	67.412773	-0.462757	0.000000	0.510922	0.000000	0.000000	0.000000	-0.001663	-0.010074	0.008197	0.000000	0.000000	2.000000	68.000000	0.000000
3807.659172	-0.090710	0.538686	-0.010174	80.085892	13.384095	67.412773	-0.462757	0.000000	0.510922	0.000000	0.000000	0.000000	0.012199	-0.014966	0.005203	0.000000	0.000000	2.000000	68.000000	0.000000
3807.662506	-0.090710	0.538686	-0.010174	80.088722	13.397042	67.420380	-0.462480	0.000000	0.509556	0.000000	0.000000	0.000000	0.012199	-0.014966	0.005203	0.000000	0.000000	2.000000	68.000000	0.000000
3807.665839	-0.090710	0.538686	-0.010174	80.088722	13.397042	67.420380	-0.462480	0.000000	0.509556	0.000000	0.000000	0.000000	0.012199	-0.014966	0.005203	0.000000	0.000000	2.000000	68.000000	0.000000
3807.669172	-0.090710	0.538686	-0.010174	80.088722	13.397042	67.420380	-0.462480	0.000000	0.509556	0.000000	0.000000	0.000000	0.012199	-0.014966	0.005203	0.000000	0.000000	2.000000	68.000000	0.000000
3807.672506	-0.090636	0.538619	-0.010102	80.091560	13.412759	67.428055	-0.464513	0.000000	0.508689	0.000000	0.000000	0.000000	0.022142	-0.020159	0.021555	0.000000	0.000000	2.000000	68.000000	0.000000
3807.675839	-0.090636	0.538619	-0.010102	80.091560	13.412759	67.428055	-0.464513	0.000000	0.508689	0.000000	0.000000	0.000000	0.022142	-0.020159	0.021555	0.000000	0.000000	2.000000	68.000000	0.000000
3807.679172	-0.090636	0.538619	-0.010102	80.091560	13.412759	67.428055	-0.464513	0.000000	0.508689	0.000000	0.000000	0.000000	0.022142	-0.020159	0.021555	0.000000	0.000000	2.000000	68.000000	0.000000
3807.682506	-0.090636	0.538619	-0.010102	80.094398	13.425753	67.435722	-0.468203	0.000000	0.505096	0.000000	0.000000	0.000000	0.022142	-0.020159	0.021555	0.000000	0.000000	2.000000	68.000000	0.000000
3807.685839	-0.090604	0.538577	-0.010043	80.094398	13.425753	67.435722	-0.468203	0.000000	0.505096	0.000000	0.000000	0.000000	0.009679	-0.012678	0.017661	0.000000	0.000000	2.000000	68.000000	0.000000
3807.689172	-0.090604	0.538577	-0.010043	80.094398	13.425753	67.435722	-0.468203	0.000000	0.505096	0.000000	0.000000	0.000000	0.009679	-0.012678	0.017661	0.000000	0.000000	2.000000	68.000000	0.000000
3807.692506	-0.090604	0.538577	-0.010043	80.094421	13.428448	67.435699	-0.468203	0.000000	0.505096	0.000000	0.000000	0.000000	0.009679	-0.012678	0.017661	0.000000	0.000000	2.000000	68.000000	0.000000
3807.695839	-0.090604	0.538577	-0.010043	80.094421	13.428448	67.435699	-0.468203	0.000000	0.505096	0.000000	0.000000	0.000000	0.009679	-0.012678	0.017661	0.000000	0.000000	2.000000	68.000000	0.000000
3807.699172	-0.090592	0.538559	-0.009993	80.094421	13.428448	67.435699	-0.468203	0.000000	0.505096	0.000000	0.000000	0.000000	0.003576	-0.005218	0.015062	0.000000	0.000000	2.000000	68.000000	0.000000
3807.702506	-0.090592	0.538559	-0.009993	80.096626	13.442074	67.451324	-0.469817	0.000000	0.502153	0.000000	0.000000	0.000000	0.003576	-0.005218	0.015062	0.000000	0.000000	2.000000	68.000000	0.000000
3807.705839	-0.090592	0.538559	-0.009993	80.096626	13.442074	67.451324	-0.469817	0.000000	0.502153	0.000000	0.000000	0.000000	0.003576	-0.005218	0.015062	0.000000	0.000000	2.000000	68.000000	0.000000
3807.709172	-0.090592	0.538559	-0.009993	80.096626	13.442074	67.451324	-0.469817	0.000000	0.502153	0.000000	0.000000	0.000000	0.003576	-0.005218	0.015062	0.000000	0.000000	2.000000	68.000000	0.000000
3807.712506	-0.090581	0.538517	-0.009938	80.096603	13.444792	67.451294	-0.470413	0.000000	0.499643	0.000000	0.000000	0.000000	0.003317	-0.012686	0.016368	0.000000	0.000000	2.000000	68.000000	0.000000
3807.715839	-0.090581	0.538517	-0.009938	80.096603	13.444792	67.451294	-0.470413	0.000000	0.499643	0.000000	0.000000	0.000000	0.003317	-0.012686	0.016368	0.000000	0.000000	2.000000	68.000000	0.000000
3807.719172	-0.090581	0.538517	-0.009938	80.096603	13.444792	67.451294	-0.470413	0.000000	0.499643	0.000000	0.000000	0.000000	0.003317	-0.012686	0.016368	0.000000	0.000000	2.000000	68.000000	0.000000
3807.722506	-0.090581	0.538517	-0.009938	80.099426	13.452329	67.458961	-0.470966	0.000000	0.496915	0.000000	0.000000	0.000000	0.003317	-0.012686	0.016368	0.000000	0.000000	2.000000	68.000000	0.000000
3807.725839	-0.090586	0.538483	-0.009911	80.099426	13.452329	67.458961	-0.470966	0.000000	0.496915	0.000000	0.000000	0.000000	-0.001660	-0.010097	0.008191	0.000000	0.000000	2.000000	68.000000	0.000000
3807.729172	-0.090586	0.538483	-0.009911	80.099426	13.452329	67.458961	-0.470966	0.000000	0.496915	0.000000	0.000000	0.000000	-0.001660	-0.010097	0.008191	0.000000	0.000000	2.000000	68.000000	0.000000
3807.732506	-0.090586	0.538483	-0.009911	80.096603	13.444792	67.451294	-0.470966	0.000000	0.496915	0.000000	0.000000	0.000000	-0.001660	-0.010097	0.008191	0.000000	0.000000	2.000000	68.000000	0.000000
3807.735839	-0.090586	0.538483	-0.009911	80.096603	13.444792	67.451294	-0.470966	0.000000	0.496915	0.000000	0.000000	0.000000	-0.001660	-0.010097	0.008191	0.000000	0.000000	2.000000	68.000000	0.000000
3807.739172	-0.090595	0.538491	-0.009869	80.096603	13.444792	67.451294	-0.470966	0.000000	0.496915	0.000000	0.000000	0.000000	-0.002524	0.002276	0.012465	0.000000	0.000000	2.000000	68.000000	0.000000
3807.742506	-0.090595	0.538491	-0.009869	80.096603	13.444792	67.451294	-0.470689	0.000000	0.495549	0.000000	0.000000	0.000000	-0.002524	0.002276	0.012465	0.000000	0.000000	2.000000	68.000000	0.000000
3807.745839	-0.090595	0.538491	-0.009869	80.096603	13.444792	67.451294	-0.470689	0.000000	0.495549	0.000000	0.000000	0.000000	-0.002524	0.002276	0.012465	0.000000	0.000000	2.000000	68.000000	0.000000
3807.749172	-0.090595	0.538491	-0.009869	80.096603	13.444792	67.451294	-0.470689	0.000000	0.495549	0.000000	0.000000	0.000000	-0.002524	0.002276	0.012465	0.000000	0.000000	2.000000	68.000000	0.000000
3807.752506	-0.090603	0.538499	-0.009828	80.093117	13.443316	67.451591	-0.470268	0.000000	0.493472	0.000000	0.000000	0.000000	-0.002525	0.002257	0.012464	0.000000	0.000000	2.000000	68.000000	0.000000
3807.755839	-0.090603	0.538499	-0.009828	80.093117	13.443316	67.451591	-0.470268	0.000000	0.493472	0.000000	0.000000	0.000000	-0.002525	0.002257	0.012464	0.000000	0.000000	2.000000	68.000000	0.000000
3807.759172	-0.090603	0.538499	-0.009828	80.093117	13.443316	67.451591	-0.470268	0.000000	0.493472	0.000000	0.000000	0.000000	-0.002525	0.002257	0.012464	0.000000	0.000000	2.000000	68.000000	0.000000
3807.762506	-0.090603	0.538499	-0.009828	80.090271	13.435752	67.443901	-0.469847	0.000000	0.491395	0.000000	0.000000	0.000000	-0.002525	0.002257	0.012464	0.000000	0.000000	2.000000	68.000000	0.000000
3807.765839	-0.090607	0.538515	-0.009809	80.090271	13.435752	67.443901	-0.469847	0.000000	0.491395	0.000000	0.000000	0.000000	-0.001130	0.004893	0.005579	0.000000	0.000000	2.000000	68.000000	0.000000
3807.769172	-0.090607	0.538515	-0.009809	80.090271	13.435752	67.443901	-0.469847	0.000000	0.491395	0.000000	0.000000	0.000000	-0.001130	0.004893	0.005579	0.000000	0.000000	2.000000	68.000000	0.000000
3807.772506	-0.090607	0.538515	-0.009809	80.090271	13.435752	67.443901	-0.469847	0.000000	0.491395	0.000000	0.000000	0.000000	-0.001130	0.004893	0.005579	0.000000	0.000000	2.000000	68.000000	0.000000
3807.775839	-0.090607	0.538515	-0.009809	80.090271	13.435752	67.443901	-0.469847	0.000000	0.491395	0.000000	0.000000	0.000000	-0.001130	0.004893	0.005579	0.000000	0.000000	2.000000	68.000000	0.000000
3807.779172	-0.090607	0.538515	-0.009809	80.090271	13.435752	67.443901	-0.469847	0.000000	0.491395	0.000000	0.000000	0.000000	-0.000001	-0.000006	0.000000	0.000000	0.000000	2.000000	68.000000	0.000000
3807.782506	-0.090607	0.538515	-0.009809	80.087440	13.430943	67.436272	-0.469659	0.000000	0.490465	0.000000	0.000000	0.000000	-0.000001	-0.000006	0.000000	0.000000	0.000000	2.000000	68.000000	0.000000
3807.785839	-0.090607	0.538515	-0.009809	80.087440	13.430943	67.436272	-0.469659	0.000000	0.490465	0.000000	0.000000	0.000000	-0.000001	-0.000006	0.000000	0.000000	0.000000	2.000000	68.000000	0.000000
3807.789172	-0.090607	0.538515	-0.009809	80.087440	13.430943	67.436272	-0.469659	0.000000	0.490465	0.000000	0.000000	0.000000	-0.000001	-0.000006	0.000000	0.000000	0.000000	2.000000	68.000000	0.000000
3807.792506	-0.090584	0.538565	-0.009814	80.084595	13.423406	67.428627	-0.469659	0.000000	0.490465	0.000000	0.000000	0.000000	0.006900	0.014953	-0.001323	0.000000	0.000000	2.000000	68.000000	0.000000
3807.795839	-0.090584	0.538565	-0.009814	80.084595	13.423406	67.428627	-0.469659	0.000000	0.490465	0.000000	0.000000	0.000000	0.006900	0.014953	-0.001323	0.000000	0.000000	2.000000	68.000000	0.000000
3807.799172	-0.090584	0.538565	-0.009814	80.084595	13.423406	67.428627	-0.469659	0.000000	0.490465	0.000000	0.000000	0.000000	0.006900	0.014953	-0.001323	0.000000	0.000000	2.000000	68.000000	0.000000
3807.802506	-0.090584	0.538565	-0.009814	80.078926	13.408345	67.413338	-0.470809	0.000000	0.490685	0.000000	0.000000	0.000000	0.006900	0.014953	-0.001323	0.000000	0.000000	2.000000	68.000000	0.000000
3807.805839	-0.090582	0.538615	-0.009822	80.078926	13.408345	67.413338	-0.470809	0.000000	0.490685	0.000000	0.000000	0.000000	0.000531	0.014964	-0.002615	0.000000	0.000000	2.000000	68.000000	0.000000
3807.809172	-0.090582	0.538615	-0.009822	80.078926	13.408345	67.413338	-0.470809	0.000000	0.490685	0.000000	0.000000	0.000000	0.000531	0.014964	-0.002615	0.000000	0.000000	2.000000	68.000000	0.000000
3807.812506	-0.090582	0.538615	-0.009822	80.073257	13.393331	67.398094	-0.470809	0.000000	0.490685	0.000000	0.000000	0.000000	0.000531	0.014964	-0.002615	0.000000	0.000000	2.000000	68.000000	0.000000
3807.815839	-0.090582	0.538615	-0.009822	80.073257	13.393331	67.398094	-0.470809	0.000000	0.490685	0.000000	0.000000	0.000000	0.000531	0.014964	-0.002615	0.000000	0.000000	2.000000	68.000000	0.000000
3807.819172	-0.090580	0.538664	-0.009831	80.073257	13.393331	67.398094	-0.470809	0.000000	0.490685	0.000000	0.000000	0.000000	0.000528	0.014957	-0.002616	0.000000	0.000000	2.000000	68.000000	0.000000
3807.822506	-0.090580	0.538664	-0.009831	80.064751	13.370805	67.375229	-0.470898	0.000000	0.491121	0.000000	0.000000	0.000000	0.000528	0.014957	-0.002616	0.000000	0.000000	2.000000	68.000000	0.000000
3807.825839	-0.090580	0.538664	-0.009831	80.064751	13.370805	67.375229	-0.470898	0.000000	0.491121	0.000000	0.000000	0.000000	0.000528	0.014957	-0.002616	0.000000	0.000000	2.000000	68.000000	0.000000
3807.829172	-0.090580	0.538664	-0.009831	80.064751	13.370805	67.375229	-0.470898	0.000000	0.491121	0.000000	0.000000	0.000000	0.000528	0.014957	-0.002616	0.000000	0.000000	2.000000	68.000000	0.000000
3807.832506	-0.090589	0.538788	-0.009788	80.059044	13.355814	67.359993	-0.470986	0.000000	0.491557	0.000000	0.000000	0.000000	-0.002591	0.037087	0.012801	0.000000	0.000000	2.000000	68.000000	0.000000
3807.835839	-0.090589	0.538788	-0.009788	80.059044	13.355814	67.359993	-0.470986	0.000000	0.491557	0.000000	0.000000	0.000000	-0.002591	0.037087	0.012801	0.000000	0.000000	2.000000	68.000000	0.000000
3807.839172	-0.090589	0.538788	-0.009788	80.059044	13.355814	67.359993	-0.470986	0.000000	0.491557	0.000000	0.000000	0.000000	-0.002591	0.037087	0.012801	0.000000	0.000000	2.000000	68.000000	0.000000
3807.842506	-0.090589	0.538788	-0.009788	80.050529	13.330639	67.337219	-0.470554	0.000000	0.489424	0.000000	0.000000	0.000000	-0.002591	0.037087	0.012801	0.000000	0.000000	2.000000	68.000000	0.000000
3807.845839	-0.090618	0.538821	-0.009756	80.050529	13.330639	67.337219	-0.470554	0.000000	0.489424	0.000000	0.000000	0.000000	-0.008631	0.009742	0.009861	0.000000	0.000000	2.000000	68.000000	0.000000
3807.849172	-0.090618	0.538821	-0.009756	80.050529	13.330639	67.337219	-0.470554	0.000000	0.489424	0.000000	0.000000	0.000000	-0.008631	0.009742	0.009861	0.000000	0.000000	2.000000	68.000000	0.000000
3807.852506	-0.090618	0.538821	-0.009756	80.044853	13.315684	67.322021	-0.470554	0.000000	0.489424	0.000000	0.000000	0.000000	-0.008631	0.009742	0.009861	0.000000	0.000000	2.000000	68.000000	0.000000
3807.855839	-0.090618	0.538821	-0.009756	80.044853	13.315684	67.322021	-0.470554	0.000000	0.489424	0.000000	0.000000	0.000000	-0.008631	0.009742	0.009861	0.000000	0.000000	2.000000	68.000000	0.000000
3807.859172	-0.090621	0.538862	-0.009741	80.044853	13.315684	67.322021	-0.470554	0.000000	0.489424	0.000000	0.000000	0.000000	-0.000862	0.012357	0.004264	0.000000	0.000000	2.000000	68.000000	0.000000
3807.862506	-0.090621	0.538862	-0.009741	80.039146	13.300750	67.306847	-0.469115	0.000000	0.487780	0.000000	0.000000	0.000000	-0.000862	0.012357	0.004264	0.000000	0.000000	2.000000	68.000000	0.000000
3807.865839	-0.090621	0.538862	-0.009741	80.039146	13.300750	67.306847	-0.469115	0.000000	0.487780	0.000000	0.000000	0.000000	-0.000862	0.012357	0.004264	0.000000	0.000000	2.000000	68.000000	0.000000
3807.869172	-0.090621	0.538862	-0.009741	80.039146	13.300750	67.306847	-0.469115	0.000000	0.487780	0.000000	0.000000	0.000000	-0.000862	0.012357	0.004264	0.000000	0.000000	2.000000	68.000000	0.000000
3807.872506	-0.090633	0.538886	-0.009681	80.039146	13.300750	67.306847	-0.468971	0.000000	0.487070	0.000000	0.000000	0.000000	-0.003652	0.007160	0.018035	0.000000	0.000000	2.000000	68.000000	0.000000
3807.875839	-0.090633	0.538886	-0.009681	80.039146	13.300750	67.306847	-0.468971	0.000000	0.487070	0.000000	0.000000	0.000000	-0.003652	0.007160	0.018035	0.000000	0.000000	2.000000	68.000000	0.000000
3807.879172	-0.090633	0.538886	-0.009681	80.039146	13.300750	67.306847	-0.468971	0.000000	0.487070	0.000000	0.000000	0.000000	-0.003652	0.007160	0.018035	0.000000	0.000000	2.000000	68.000000	0.000000
3807.882506	-0.090633	0.538886	-0.009681	80.039169	13.298035	67.306870	-0.468363	0.000000	0.484064	0.000000	0.000000	0.000000	-0.003652	0.007160	0.018035	0.000000	0.000000	2.000000	68.000000	0.000000
3807.885839	-0.090659	0.538877	-0.009663	80.039169	13.298035	67.306870	-0.468363	0.000000	0.484064	0.000000	0.000000	0.000000	-0.007768	-0.002593	0.005595	0.000000	0.000000	2.000000	68.000000	0.000000
3807.889172	-0.090659	0.538877	-0.009663	80.039169	13.298035	67.306870	-0.468363	0.000000	0.484064	0.000000	0.000000	0.000000	-0.007768	-0.002593	0.005595	0.000000	0.000000	2.000000	68.000000	0.000000
3807.892506	-0.090659	0.538877	-0.009663	80.039169	13.295306	67.306862	-0.468363	0.000000	0.484064	0.000000	0.000000	0.000000	-0.007768	-0.002593	0.005595	0.000000	0.000000	2.000000	68.000000	0.000000
3807.895839	-0.090659	0.538877	-0.009663	80.039169	13.295306	67.306862	-0.468363	0.000000	0.484064	0.000000	0.000000	0.000000	-0.007768	-0.002593	0.005595	0.000000	0.000000	2.000000	68.000000	0.000000
3807.899172	-0.090680	0.538877	-0.009667	80.039169	13.295306	67.306862	-0.468363	0.000000	0.484064	0.000000	0.000000	0.000000	-0.006373	0.000000	-0.001291	0.000000	0.000000	2.000000	68.000000	0.000000
3807.902506	-0.090680	0.538877	-0.009667	80.039131	13.292599	67.306854	-0.467068	0.000000	0.483131	0.000000	0.000000	0.000000	-0.006373	0.000000	-0.001291	0.000000	0.000000	2.000000	68.000000	0.000000
3807.905839	-0.090680	0.538877	-0.009667	80.039131	13.292599	67.306854	-0.467068	0.000000	0.483131	0.000000	0.000000	0.000000	-0.006373	0.000000	-0.001291	0.000000	0.000000	2.000000	68.000000	0.000000
3807.909172	-0.090680	0.538877	-0.009667	80.039131	13.292599	67.306854	-0.467068	0.000000	0.483131	0.000000	0.000000	0.000000	-0.006373	0.000000	-0.001291	0.000000	0.000000	2.000000	68.000000	0.000000
3807.912506	-0.090706	0.538868	-0.009648	80.039131	13.292599	67.306854	-0.466006	0.000000	0.483346	0.000000	0.000000	0.000000	-0.007769	-0.002600	0.005594	0.000000	0.000000	2.000000	68.000000	0.000000
3807.915839	-0.090706	0.538868	-0.009648	80.039131	13.292599	67.306854	-0.466006	0.000000	0.483346	0.000000	0.000000	0.000000	-0.007769	-0.002600	0.005594	0.000000	0.000000	2.000000	68.000000	0.000000
3807.919172	-0.090706	0.538868	-0.009648	80.039131	13.292599	67.306854	-0.466006	0.000000	0.483346	0.000000	0.000000	0.000000	-0.007769	-0.002600	0.005594	0.000000	0.000000	2.000000	68.000000	0.000000
3807.922506	-0.090706	0.538868	-0.009648	80.042007	13.300053	67.314445	-0.464711	0.000000	0.482414	0.000000	0.000000	0.000000	-0.007769	-0.002600	0.005594	0.000000	0.000000	2.000000	68.000000	0.000000
3807.925839	-0.090707	0.538843	-0.009644	80.042007	13.300053	67.314445	-0.464711	0.000000	0.482414	0.000000	0.000000	0.000000	-0.000267	-0.007496	0.001312	0.000000	0.000000	2.000000	68.000000	0.000000
3807.929172	-0.090707	0.538843	-0.009644	80.042007	13.300053	67.314445	-0.464711	0.000000	0.482414	0.000000	0.000000	0.000000	-0.000267	-0.007496	0.001312	0.000000	0.000000	2.000000	68.000000	0.000000
3807.932506	-0.090707	0.538843	-0.009644	80.044853	13.310259	67.322044	-0.464711	0.000000	0.482414	0.000000	0.000000	0.000000	-0.000267	-0.007496	0.001312	0.000000	0.000000	2.000000	68.000000	0.000000
3807.935839	-0.090707	0.538843	-0.009644	80.044853	13.310259	67.322044	-0.464711	0.000000	0.482414	0.000000	0.000000	0.000000	-0.000267	-0.007496	0.001312	0.000000	0.000000	2.000000	68.000000	0.000000
3807.939172	-0.090686	0.538818	-0.009635	80.044853	13.310259	67.322044	-0.464711	0.000000	0.482414	0.000000	0.000000	0.000000	0.006108	-0.007493	0.002603	0.000000	0.000000	2.000000	68.000000	0.000000
3807.942506	-0.090686	0.538818	-0.009635	80.050529	13.325171	67.337181	-0.464667	0.000000	0.482195	0.000000	0.000000	0.000000	0.006108	-0.007493	0.002603	0.000000	0.000000	2.000000	68.000000	0.000000
3807.945839	-0.090686	0.538818	-0.009635	80.050529	13.325171	67.337181	-0.464667	0.000000	0.482195	0.000000	0.000000	0.000000	0.006108	-0.007493	0.002603	0.000000	0.000000	2.000000	68.000000	0.000000
3807.949172	-0.090686	0.538818	-0.009635	80.050529	13.325171	67.337181	-0.464667	0.000000	0.482195	0.000000	0.000000	0.000000	0.006108	-0.007493	0.002603	0.000000	0.000000	2.000000	68.000000	0.000000
3807.952506	-0.090655	0.538745	-0.009682	80.053368	13.335383	67.344795	-0.465685	0.000000	0.481762	0.000000	0.000000	0.000000	0.009495	-0.022120	-0.014124	0.000000	0.000000	2.000000	68.000000	0.000000
3807.955839	-0.090655	0.538745	-0.009682	80.053368	13.335383	67.344795	-0.465685	0.000000	0.481762	0.000000	0.000000	0.000000	0.009495	-0.022120	-0.014124	0.000000	0.000000	2.000000	68.000000	0.000000
3807.959172	-0.090655	0.538745	-0.009682	80.053368	13.335383	67.344795	-0.465685	0.000000	0.481762	0.000000	0.000000	0.000000	0.009495	-0.022120	-0.014124	0.000000	0.000000	2.000000	68.000000	0.000000
3807.962506	-0.090655	0.538745	-0.009682	80.059044	13.350386	67.360008	-0.467268	0.000000	0.484116	0.000000	0.000000	0.000000	0.009495	-0.022120	-0.014124	0.000000	0.000000	2.000000	68.000000	0.000000
3807.965839	-0.090656	0.538720	-0.009678	80.059044	13.350386	67.360008	-0.467268	0.000000	0.484116	0.000000	0.000000	0.000000	-0.000265	-0.007489	0.001310	0.000000	0.000000	2.000000	68.000000	0.000000
3807.969172	-0.090656	0.538720	-0.009678	80.059044	13.350386	67.360008	-0.467268	0.000000	0.484116	0.000000	0.000000	0.000000	-0.000265	-0.007489	0.001310	0.000000	0.000000	2.000000	68.000000	0.000000
3807.972506	-0.090656	0.538720	-0.009678	80.061897	13.355140	67.367599	-0.467268	0.000000	0.484116	0.000000	0.000000	0.000000	-0.000265	-0.007489	0.001310	0.000000	0.000000	2.000000	68.000000	0.000000
3807.975839	-0.090656	0.538720	-0.009678	80.061897	13.355140	67.367599	-0.467268	0.000000	0.484116	0.000000	0.000000	0.000000	-0.000265	-0.007489	0.001310	0.000000	0.000000	2.000000	68.000000	0.000000
3807.979172	-0.090678	0.538695	-0.009678	80.061897	13.355140	67.367599	-0.467268	0.000000	0.484116	0.000000	0.000000	0.000000	-0.006637	-0.007468	0.000018	0.000000	0.000000	2.000000	68.000000	0.000000
3807.982506	-0.090678	0.538695	-0.009678	80.061897	13.355140	67.367599	-0.467223	0.000000	0.483897	0.000000	0.000000	0.000000	-0.006637	-0.007468	0.000018	0.000000	0.000000	2.000000	68.000000	0.000000
3807.985839	-0.090678	0.538695	-0.009678	80.061897	13.355140	67.367599	-0.467223	0.000000	0.483897	0.000000	0.000000	0.000000	-0.006637	-0.007468	0.000018	0.000000	0.000000	2.000000	68.000000	0.000000
3807.989172	-0.090678	0.538695	-0.009678	80.061897	13.355140	67.367599	-0.467223	0.000000	0.483897	0.000000	0.000000	0.000000	-0.006637	-0.007468	0.000018	0.000000	0.000000	2.000000	68.000000	0.000000
3807.992506	-0.090687	0.538677	-0.009632	80.061897	13.355140	67.367599	-0.466117	0.000000	0.483894	0.000000	0.000000	0.000000	-0.002791	-0.005212	0.013770	0.000000	0.000000	2.000000	68.000000	0.000000
3807.995839	-0.090687	0.538677	-0.009632	80.061897	13.355140	67.367599	-0.466117	0.000000	0.483894	0.000000	0.000000	0.000000	-0.002791	-0.005212	0.013770	0.000000	0.000000	2.000000	68.000000	0.000000
3807.999172	-0.090687	0.538677	-0.009632	80.061897	13.355140	67.367599	-0.466117	0.000000	0.483894	0.000000	0.000000	0.000000	-0.002791	-0.005212	0.013770	0.000000	0.000000	2.000000	68.000000	0.000000
3808.002506	-0.090687	0.538677	-0.009632	80.061897	13.355140	67.367599	-0.465652	0.000000	0.481599	0.000000	0.000000	0.000000	-0.002791	-0.005212	0.013770	0.000000	0.000000	2.000000	68.000000	0.000000
3808.005839	-0.090692	0.538669	-0.009609	80.061897	13.355140	67.367599	-0.465652	0.000000	0.481599	0.000000	0.000000	0.000000	-0.001395	-0.002608	0.006885	0.000000	0.000000	2.000000	68.000000	0.000000
3808.009172	-0.090692	0.538669	-0.009609	80.061897	13.355140	67.367599	-0.465652	0.000000	0.481599	0.000000	0.000000	0.000000	-0.001395	-0.002608	0.006885	0.000000	0.000000	2.000000	68.000000	0.000000
3808.012506	-0.090692	0.538669	-0.009609	80.059067	13.347648	67.360008	-0.465652	0.000000	0.481599	0.000000	0.000000	0.000000	-0.001395	-0.002608	0.006885	0.000000	0.000000	2.000000	68.000000	0.000000
3808.015839	-0.090692	0.538669	-0.009609	80.059067	13.347648	67.360008	-0.465652	0.000000	0.481599	0.000000	0.000000	0.000000	-0.001395	-0.002608	0.006885	0.000000	0.000000	2.000000	68.000000	0.000000
3808.019172	-0.090700	0.538676	-0.009568	80.059067	13.347648	67.360008	-0.465652	0.000000	0.481599	0.000000	0.000000	0.000000	-0.002525	0.002254	0.012461	0.000000	0.000000	2.000000	68.000000	0.000000
3808.022506	-0.090700	0.538676	-0.009568	80.059067	13.347648	67.360008	-0.465419	0.000000	0.480452	0.000000	0.000000	0.000000	-0.002525	0.002254	0.012461	0.000000	0.000000	2.000000	68.000000	0.000000
3808.025839	-0.090700	0.538676	-0.009568	80.059067	13.347648	67.360008	-0.465419	0.000000	0.480452	0.000000	0.000000	0.000000	-0.002525	0.002254	0.012461	0.000000	0.000000	2.000000	68.000000	0.000000
3808.029172	-0.090700	0.538676	-0.009568	80.059067	13.347648	67.360008	-0.465419	0.000000	0.480452	0.000000	0.000000	0.000000	-0.002525	0.002254	0.012461	0.000000	0.000000	2.000000	68.000000	0.000000
3808.032506	-0.090709	0.538659	-0.009522	80.059067	13.347648	67.360008	-0.464998	0.000000	0.478375	0.000000	0.000000	0.000000	-0.002789	-0.005217	0.013769	0.000000	0.000000	2.000000	68.000000	0.000000
3808.035839	-0.090709	0.538659	-0.009522	80.059067	13.347648	67.360008	-0.464998	0.000000	0.478375	0.000000	0.000000	0.000000	-0.002789	-0.005217	0.013769	0.000000	0.000000	2.000000	68.000000	0.000000
3808.039172	-0.090709	0.538659	-0.009522	80.059067	13.347648	67.360008	-0.464998	0.000000	0.478375	0.000000	0.000000	0.000000	-0.002789	-0.005217	0.013769	0.000000	0.000000	2.000000	68.000000	0.000000
3808.042506	-0.090709	0.538659	-0.009522	80.059067	13.347648	67.360008	-0.464534	0.000000	0.476080	0.000000	0.000000	0.000000	-0.002789	-0.005217	0.013769	0.000000	0.000000	2.000000	68.000000	0.000000
3808.045839	-0.090714	0.538650	-0.009499	80.059067	13.347648	67.360008	-0.464534	0.000000	0.476080	0.000000	0.000000	0.000000	-0.001394	-0.002596	0.006884	0.000000	0.000000	2.000000	68.000000	0.000000
3808.049172	-0.090714	0.538650	-0.009499	80.059067	13.347648	67.360008	-0.464534	0.000000	0.476080	0.000000	0.000000	0.000000	-0.001394	-0.002596	0.006884	0.000000	0.000000	2.000000	68.000000	0.000000
3808.052506	-0.090714	0.538650	-0.009499	80.059067	13.347648	67.360008	-0.464534	0.000000	0.476080	0.000000	0.000000	0.000000	-0.001394	-0.002596	0.006884	0.000000	0.000000	2.000000	68.000000	0.000000
3808.055839	-0.090714	0.538650	-0.009499	80.059067	13.347648	67.360008	-0.464534	0.000000	0.476080	0.000000	0.000000	0.000000	-0.001394	-0.002596	0.006884	0.000000	0.000000	2.000000	68.000000	0.000000
3808.059172	-0.090714	0.538650	-0.009499	80.059067	13.347648	67.360008	-0.464534	0.000000	0.476080	0.000000	0.000000	0.000000	-0.000001	-0.000003	0.000000	0.000000	0.000000	2.000000	68.000000	0.000000
3808.062506	-0.090714	0.538650	-0.009499	80.059029	13.344934	67.359993	-0.464301	0.000000	0.474933	0.000000	0.000000	0.000000	-0.000001	-0.000003	0.000000	0.000000	0.000000	2.000000	68.000000	0.000000
3808.065839	-0.090714	0.538650	-0.009499	80.059029	13.344934	67.359993	-0.464301	0.000000	0.474933	0.000000	0.000000	0.000000	-0.000001	-0.000003	0.000000	0.000000	0.000000	2.000000	68.000000	0.000000
3808.069172	-0.090714	0.538650	-0.009499	80.059029	13.344934	67.359993	-0.464301	0.000000	0.474933	0.000000	0.000000	0.000000	-0.000001	-0.000003	0.000000	0.000000	0.000000	2.000000	68.000000	0.000000
3808.072506	-0.090735	0.538650	-0.009503	80.059029	13.344934	67.359993	-0.464301	0.000000	0.474933	0.000000	0.000000	0.000000	-0.006378	-0.000003	-0.001292	0.000000	0.000000	2.000000	68.000000	0.000000
3808.075839	-0.090735	0.538650	-0.009503	80.059029	13.344934	67.359993	-0.464301	0.000000	0.474933	0.000000	0.000000	0.000000	-0.006378	-0.000003	-0.001292	0.000000	0.000000	2.000000	68.000000	0.000000
3808.079172	-0.090735	0.538650	-0.009503	80.059029	13.344934	67.359993	-0.464301	0.000000	0.474933	0.000000	0.000000	0.000000	-0.006378	-0.000003	-0.001292	0.000000	0.000000	2.000000	68.000000	0.000000
3808.082506	-0.090735	0.538650	-0.009503	80.059067	13.347648	67.360008	-0.463239	0.000000	0.475148	0.000000	0.000000	0.000000	-0.006378	-0.000003	-0.001292	0.000000	0.000000	2.000000	68.000000	0.000000
3808.085839	-0.090714	0.538650	-0.009499	80.059067	13.347648	67.360008	-0.463239	0.000000	0.475148	0.000000	0.000000	0.000000	0.006376	-0.000003	0.001292	0.000000	0.000000	2.000000	68.000000	0.000000
3808.089172	-0.090714	0.538650	-0.009499	80.059067	13.347648	67.360008	-0.463239	0.000000	0.475148	0.000000	0.000000	0.000000	0.006376	-0.000003	0.001292	0.000000	0.000000	2.000000	68.000000	0.000000
3808.092506	-0.090714	0.538650	-0.009499	80.059044	13.350386	67.360008	-0.463239	0.000000	0.475148	0.000000	0.000000	0.000000	0.006376	-0.000003	0.001292	0.000000	0.000000	2.000000	68.000000	0.000000
3808.095839	-0.090714	0.538650	-0.009499	80.059044	13.350386	67.360008	-0.463239	0.000000	0.475148	0.000000	0.000000	0.000000	0.006376	-0.000003	0.001292	0.000000	0.000000	2.000000	68.000000	0.000000
3808.099172	-0.090693	0.538650	-0.009494	80.059044	13.350386	67.360008	-0.463239	0.000000	0.475148	0.000000	0.000000	0.000000	0.006373	-0.000003	0.001292	0.000000	0.000000	2.000000	68.000000	0.000000
3808.102506	-0.090693	0.538650	-0.009494	80.059044	13.353086	67.360008	-0.464301	0.000000	0.474933	0.000000	0.000000	0.000000	0.006373	-0.000003	0.001292	0.000000	0.000000	2.000000	68.000000	0.000000
3808.105839	-0.090693	0.538650	-0.009494	80.059044	13.353086	67.360008	-0.464301	0.000000	0.474933	0.000000	0.000000	0.000000	0.006373	-0.000003	0.001292	0.000000	0.000000	2.000000	68.000000	0.000000
3808.109172	-0.090693	0.538650	-0.009494	80.059044	13.353086	67.360008	-0.464301	0.000000	0.474933	0.000000	0.000000	0.000000	0.006373	-0.000003	0.001292	0.000000	0.000000	2.000000	68.000000	0.000000
3808.112506	-0.090667	0.538659	-0.009513	80.059044	13.353086	67.360008	-0.465364	0.000000	0.474718	0.000000	0.000000	0.000000	0.007771	0.002597	-0.005593	0.000000	0.000000	2.000000	68.000000	0.000000
3808.115839	-0.090667	0.538659	-0.009513	80.059044	13.353086	67.360008	-0.465364	0.000000	0.474718	0.000000	0.000000	0.000000	0.007771	0.002597	-0.005593	0.000000	0.000000	2.000000	68.000000	0.000000
3808.119172	-0.090667	0.538659	-0.009513	80.059044	13.353086	67.360008	-0.465364	0.000000	0.474718	0.000000	0.000000	0.000000	0.007771	0.002597	-0.005593	0.000000	0.000000	2.000000	68.000000	0.000000
3808.122506	-0.090667	0.538659	-0.009513	80.059044	13.353086	67.360008	-0.466659	0.000000	0.475650	0.000000	0.000000	0.000000	0.007771	0.002597	-0.005593	0.000000	0.000000	2.000000	68.000000	0.000000
3808.125839	-0.090667	0.538659	-0.009513	80.059044	13.353086	67.360008	-0.466659	0.000000	0.475650	0.000000	0.000000	0.000000	-0.000000	0.000004	-0.000000	0.000000	0.000000	2.000000	68.000000	0.000000
3808.129172	-0.090667	0.538659	-0.009513	80.059044	13.353086	67.360008	-0.466659	0.000000	0.475650	0.000000	0.000000	0.000000	-0.000000	0.000004	-0.000000	0.000000	0.000000	2.000000	68.000000	0.000000
3808.132506	-0.090667	0.538659	-0.009513	80.059044	13.353086	67.360008	-0.466659	0.000000	0.475650	0.000000	0.000000	0.000000	-0.000000	0.000004	-0.000000	0.000000	0.000000	2.000000	68.000000	0.000000
3808.135839	-0.090667	0.538659	-0.009513	80.059044	13.353086	67.360008	-0.466659	0.000000	0.475650	0.000000	0.000000	0.000000	-0.000000	0.000004	-0.000000	0.000000	0.000000	2.000000	68.000000	0.000000
3808.139172	-0.090671	0.538650	-0.009490	80.059044	13.353086	67.360008	-0.466659	0.000000	0.475650	0.000000	0.000000	0.000000	-0.001394	-0.002596	0.006884	0.000000	0.000000	2.000000	68.000000	0.000000
3808.142506	-0.090671	0.538650	-0.009490	80.059044	13.350386	67.360008	-0.466659	0.000000	0.475650	0.000000	0.000000	0.000000	-0.001394	-0.002596	0.006884	0.000000	0.000000	2.000000	68.000000	0.000000
3808.145839	-0.090671	0.538650	-0.009490	80.059044	13.350386	67.360008	-0.466659	0.000000	0.475650	0.000000	0.000000	0.000000	-0.001394	-0.002596	0.006884	0.000000	0.000000	2.000000	68.000000	0.000000
3808.149172	-0.090671	0.538650	-0.009490	80.059044	13.350386	67.360008	-0.466659	0.000000	0.475650	0.000000	0.000000	0.000000	-0.001394	-0.002596	0.006884	0.000000	0.000000	2.000000	68.000000	0.000000
3808.152506	-0.090679	0.538683	-0.009453	80.053352	13.338103	67.344795	-0.466426	0.000000	0.474502	0.000000	0.000000	0.000000	-0.002259	0.009757	0.011151	0.000000	0.000000	2.000000	68.000000	0.000000
3808.155839	-0.090679	0.538683	-0.009453	80.053352	13.338103	67.344795	-0.466426	0.000000	0.474502	0.000000	0.000000	0.000000	-0.002259	0.009757	0.011151	0.000000	0.000000	2.000000	68.000000	0.000000
3808.159172	-0.090679	0.538683	-0.009453	80.053352	13.338103	67.344795	-0.466426	0.000000	0.474502	0.000000	0.000000	0.000000	-0.002259	0.009757	0.011151	0.000000	0.000000	2.000000	68.000000	0.000000
3808.162506	-0.090679	0.538683	-0.009453	80.050529	13.333342	67.337196	-0.466050	0.000000	0.472644	0.000000	0.000000	0.000000	-0.002259	0.009757	0.011151	0.000000	0.000000	2.000000	68.000000	0.000000
3808.165839	-0.090666	0.538690	-0.009407	80.050529	13.333342	67.337196	-0.466050	0.000000	0.472644	0.000000	0.000000	0.000000	0.003853	0.002245	0.013751	0.000000	0.000000	2.000000	68.000000	0.000000
3808.169172	-0.090666	0.538690	-0.009407	80.050529	13.333342	67.337196	-0.466050	0.000000	0.472644	0.000000	0.000000	0.000000	0.003853	0.002245	0.013751	0.000000	0.000000	2.000000	68.000000	0.000000
3808.172506	-0.090666	0.538690	-0.009407	80.047699	13.325880	67.329620	-0.466050	0.000000	0.472644	0.000000	0.000000	0.000000	0.003853	0.002245	0.013751	0.000000	0.000000	2.000000	68.000000	0.000000
3808.175839	-0.090666	0.538690	-0.009407	80.047699	13.325880	67.329620	-0.466050	0.000000	0.472644	0.000000	0.000000	0.000000	0.003853	0.002245	0.013751	0.000000	0.000000	2.000000	68.000000	0.000000
3808.179172	-0.090670	0.538706	-0.009388	80.047699	13.325880	67.329620	-0.466050	0.000000	0.472644	0.000000	0.000000	0.000000	-0.001129	0.004881	0.005575	0.000000	0.000000	2.000000	68.000000	0.000000
3808.182506	-0.090670	0.538706	-0.009388	80.044853	13.318388	67.322037	-0.466692	0.000000	0.470352	0.000000	0.000000	0.000000	-0.001129	0.004881	0.005575	0.000000	0.000000	2.000000	68.000000	0.000000
3808.185839	-0.090670	0.538706	-0.009388	80.044853	13.318388	67.322037	-0.466692	0.000000	0.470352	0.000000	0.000000	0.000000	-0.001129	0.004881	0.005575	0.000000	0.000000	2.000000	68.000000	0.000000
3808.189172	-0.090670	0.538706	-0.009388	80.044853	13.318388	67.322037	-0.466692	0.000000	0.470352	0.000000	0.000000	0.000000	-0.001129	0.004881	0.005575	0.000000	0.000000	2.000000	68.000000	0.000000
3808.192506	-0.090678	0.538714	-0.009347	80.044853	13.318388	67.322037	-0.466504	0.000000	0.469423	0.000000	0.000000	0.000000	-0.002522	0.002270	0.012459	0.000000	0.000000	2.000000	68.000000	0.000000
3808.195839	-0.090678	0.538714	-0.009347	80.044853	13.318388	67.322037	-0.466504	0.000000	0.469423	0.000000	0.000000	0.000000	-0.002522	0.002270	0.012459	0.000000	0.000000	2.000000	68.000000	0.000000
3808.199172	-0.090678	0.538714	-0.009347	80.044853	13.318388	67.322037	-0.466504	0.000000	0.469423	0.000000	0.000000	0.000000	-0.002522	0.002270	0.012459	0.000000	0.000000	2.000000	68.000000	0.000000
3808.202506	-0.090678	0.538714	-0.009347	80.047699	13.325880	67.329620	-0.466084	0.000000	0.467346	0.000000	0.000000	0.000000	-0.002522	0.002270	0.012459	0.000000	0.000000	2.000000	68.000000	0.000000
3808.205839	-0.090675	0.538698	-0.009366	80.047699	13.325880	67.329620	-0.466084	0.000000	0.467346	0.000000	0.000000	0.000000	0.001128	-0.004890	-0.005575	0.000000	0.000000	2.000000	68.000000	0.000000
3808.209172	-0.090675	0.538698	-0.009366	80.047699	13.325880	67.329620	-0.466084	0.000000	0.467346	0.000000	0.000000	0.000000	0.001128	-0.004890	-0.005575	0.000000	0.000000	2.000000	68.000000	0.000000
3808.212506	-0.090675	0.538698	-0.009366	80.050529	13.333342	67.337196	-0.466084	0.000000	0.467346	0.000000	0.000000	0.000000	0.001128	-0.004890	-0.005575	0.000000	0.000000	2.000000	68.000000	0.000000
3808.215839	-0.090675	0.538698	-0.009366	80.050529	13.333342	67.337196	-0.466084	0.000000	0.467346	0.000000	0.000000	0.000000	0.001128	-0.004890	-0.005575	0.000000	0.000000	2.000000	68.000000	0.000000
3808.219172	-0.090654	0.538673	-0.009357	80.050529	13.333342	67.337196	-0.466084	0.000000	0.467346	0.000000	0.000000	0.000000	0.006112	-0.007497	0.002600	0.000000	0.000000	2.000000	68.000000	0.000000
3808.222506	-0.090654	0.538673	-0.009357	80.056198	13.351054	67.352402	-0.466272	0.000000	0.468275	0.000000	0.000000	0.000000	0.006112	-0.007497	0.002600	0.000000	0.000000	2.000000	68.000000	0.000000
3808.225839	-0.090654	0.538673	-0.009357	80.056198	13.351054	67.352402	-0.466272	0.000000	0.468275	0.000000	0.000000	0.000000	0.006112	-0.007497	0.002600	0.000000	0.000000	2.000000	68.000000	0.000000
3808.229172	-0.090654	0.538673	-0.009357	80.056198	13.351054	67.352402	-0.466272	0.000000	0.468275	0.000000	0.000000	0.000000	0.006112	-0.007497	0.002600	0.000000	0.000000	2.000000	68.000000	0.000000
3808.232506	-0.090652	0.538607	-0.009367	80.059044	13.358518	67.359993	-0.467291	0.000000	0.467842	0.000000	0.000000	0.000000	0.000599	-0.019853	-0.002959	0.000000	0.000000	2.000000	68.000000	0.000000
3808.235839	-0.090652	0.538607	-0.009367	80.059044	13.358518	67.359993	-0.467291	0.000000	0.467842	0.000000	0.000000	0.000000	0.000599	-0.019853	-0.002959	0.000000	0.000000	2.000000	68.000000	0.000000
3808.239172	-0.090652	0.538607	-0.009367	80.059044	13.358518	67.359993	-0.467291	0.000000	0.467842	0.000000	0.000000	0.000000	0.000599	-0.019853	-0.002959	0.000000	0.000000	2.000000	68.000000	0.000000
3808.242506	-0.090652	0.538607	-0.009367	80.061897	13.368756	67.367615	-0.467390	0.000000	0.468335	0.000000	0.000000	0.000000	0.000599	-0.019853	-0.002959	0.000000	0.000000	2.000000	68.000000	0.000000
3808.245839	-0.090632	0.538582	-0.009358	80.061897	13.368756	67.367615	-0.467390	0.000000	0.468335	0.000000	0.000000	0.000000	0.006113	-0.007494	0.002598	0.000000	0.000000	2.000000	68.000000	0.000000
3808.249172	-0.090632	0.538582	-0.009358	80.061897	13.368756	67.367615	-0.467390	0.000000	0.468335	0.000000	0.000000	0.000000	0.006113	-0.007494	0.002598	0.000000	0.000000	2.000000	68.000000	0.000000
3808.252506	-0.090632	0.538582	-0.009358	80.061897	13.371457	67.367615	-0.467390	0.000000	0.468335	0.000000	0.000000	0.000000	0.006113	-0.007494	0.002598	0.000000	0.000000	2.000000	68.000000	0.000000
3808.255839	-0.090632	0.538582	-0.009358	80.061897	13.371457	67.367615	-0.467390	0.000000	0.468335	0.000000	0.000000	0.000000	0.006113	-0.007494	0.002598	0.000000	0.000000	2.000000	68.000000	0.000000
3808.259172	-0.090594	0.538573	-0.009326	80.061897	13.371457	67.367615	-0.467390	0.000000	0.468335	0.000000	0.000000	0.000000	0.011362	-0.002620	0.009464	0.000000	0.000000	2.000000	68.000000	0.000000
3808.262506	-0.090594	0.538573	-0.009326	80.061897	13.374186	67.367607	-0.468409	0.000000	0.467902	0.000000	0.000000	0.000000	0.011362	-0.002620	0.009464	0.000000	0.000000	2.000000	68.000000	0.000000
3808.265839	-0.090594	0.538573	-0.009326	80.061897	13.374186	67.367607	-0.468409	0.000000	0.467902	0.000000	0.000000	0.000000	0.011362	-0.002620	0.009464	0.000000	0.000000	2.000000	68.000000	0.000000
3808.269172	-0.090594	0.538573	-0.009326	80.061897	13.374186	67.367607	-0.468409	0.000000	0.467902	0.000000	0.000000	0.000000	0.011362	-0.002620	0.009464	0.000000	0.000000	2.000000	68.000000	0.000000
3808.272506	-0.090594	0.538579	-0.009216	80.056198	13.361902	67.352379	-0.470303	0.000000	0.466325	0.000000	0.000000	0.000000	-0.000052	0.001931	0.033093	0.000000	0.000000	2.000000	68.000000	0.000000
3808.275839	-0.090594	0.538579	-0.009216	80.056198	13.361902	67.352379	-0.470303	0.000000	0.466325	0.000000	0.000000	0.000000	-0.000052	0.001931	0.033093	0.000000	0.000000	2.000000	68.000000	0.000000
3808.279172	-0.090594	0.538579	-0.009216	80.056198	13.361902	67.352379	-0.470303	0.000000	0.466325	0.000000	0.000000	0.000000	-0.000052	0.001931	0.033093	0.000000	0.000000	2.000000	68.000000	0.000000
3808.282506	-0.090594	0.538579	-0.009216	80.056175	13.364625	67.352379	-0.470294	0.000000	0.460809	0.000000	0.000000	0.000000	-0.000052	0.001931	0.033093	0.000000	0.000000	2.000000	68.000000	0.000000
3808.285839	-0.090582	0.538562	-0.009166	80.056175	13.364625	67.352379	-0.470294	0.000000	0.460809	0.000000	0.000000	0.000000	0.003595	-0.005237	0.015056	0.000000	0.000000	2.000000	68.000000	0.000000
3808.289172	-0.090582	0.538562	-0.009166	80.056175	13.364625	67.352379	-0.470294	0.000000	0.460809	0.000000	0.000000	0.000000	0.003595	-0.005237	0.015056	0.000000	0.000000	2.000000	68.000000	0.000000
3808.292506	-0.090591	0.538569	-0.009124	80.053352	13.357154	67.344795	-0.470294	0.000000	0.460809	0.000000	0.000000	0.000000	-0.002517	0.002273	0.012459	0.000000	0.000000	2.000000	68.000000	0.000000
3808.295839	-0.090591	0.538569	-0.009124	80.053352	13.357154	67.344795	-0.470294	0.000000	0.460809	0.000000	0.000000	0.000000	-0.002517	0.002273	0.012459	0.000000	0.000000	2.000000	68.000000	0.000000
3808.299172	-0.090591	0.538569	-0.009124	80.053352	13.357154	67.344795	-0.470294	0.000000	0.460809	0.000000	0.000000	0.000000	-0.002517	0.002273	0.012459	0.000000	0.000000	2.000000	68.000000	0.000000
3808.302506	-0.090591	0.538569	-0.009124	80.050545	13.349664	67.337204	-0.470474	0.000000	0.456223	0.000000	0.000000	0.000000	-0.002517	0.002273	0.012459	0.000000	0.000000	2.000000	68.000000	0.000000
3808.305839	-0.090599	0.538577	-0.009083	80.050545	13.349664	67.337204	-0.470474	0.000000	0.456223	0.000000	0.000000	0.000000	-0.002520	0.002254	0.012459	0.000000	0.000000	2.000000	68.000000	0.000000
3808.309172	-0.090599	0.538577	-0.009083	80.050545	13.349664	67.337204	-0.470474	0.000000	0.456223	0.000000	0.000000	0.000000	-0.002520	0.002254	0.012459	0.000000	0.000000	2.000000	68.000000	0.000000
3808.312506	-0.090599	0.538577	-0.009083	80.050545	13.349664	67.337204	-0.470474	0.000000	0.456223	0.000000	0.000000	0.000000	-0.002520	0.002254	0.012459	0.000000	0.000000	2.000000	68.000000	0.000000
3808.315839	-0.090599	0.538577	-0.009083	80.050545	13.349664	67.337204	-0.470474	0.000000	0.456223	0.000000	0.000000	0.000000	-0.002520	0.002254	0.012459	0.000000	0.000000	2.000000	68.000000	0.000000
3808.319172	-0.090599	0.538577	-0.009083	80.050545	13.349664	67.337204	-0.470474	0.000000	0.456223	0.000000	0.000000	0.000000	0.000001	0.000001	0.000000	0.000000	0.000000	2.000000	68.000000	0.000000
3808.322506	-0.090599	0.538577	-0.009083	80.053352	13.357154	67.344795	-0.470054	0.000000	0.454147	0.000000	0.000000	0.000000	0.000001	0.000001	0.000000	0.000000	0.000000	2.000000	68.000000	0.000000
3808.325839	-0.090599	0.538577	-0.009083	80.053352	13.357154	67.344795	-0.470054	0.000000	0.454147	0.000000	0.000000	0.000000	0.000001	0.000001	0.000000	0.000000	0.000000	2.000000	68.000000	0.000000
3808.329172	-0.090599	0.538577	-0.009083	80.053352	13.357154	67.344795	-0.470054	0.000000	0.454147	0.000000	0.000000	0.000000	0.000001	0.000001	0.000000	0.000000	0.000000	2.000000	68.000000	0.000000
3808.332506	-0.090604	0.538543	-0.009056	80.053352	13.357154	67.344795	-0.470054	0.000000	0.454147	0.000000	0.000000	0.000000	-0.001654	-0.010106	0.008190	0.000000	0.000000	2.000000	68.000000	0.000000
3808.335839	-0.090604	0.538543	-0.009056	80.053352	13.357154	67.344795	-0.470054	0.000000	0.454147	0.000000	0.000000	0.000000	-0.001654	-0.010106	0.008190	0.000000	0.000000	2.000000	68.000000	0.000000
3808.339172	-0.090604	0.538543	-0.009056	80.053352	13.357154	67.344795	-0.470054	0.000000	0.454147	0.000000	0.000000	0.000000	-0.001654	-0.010106	0.008190	0.000000	0.000000	2.000000	68.000000	0.000000
3808.342506	-0.090604	0.538543	-0.009056	80.053352	13.357154	67.344795	-0.469778	0.000000	0.452782	0.000000	0.000000	0.000000	-0.001654	-0.010106	0.008190	0.000000	0.000000	2.000000	68.000000	0.000000
3808.345839	-0.090630	0.538534	-0.009037	80.053352	13.357154	67.344795	-0.469778	0.000000	0.452782	0.000000	0.000000	0.000000	-0.007773	-0.002622	0.005592	0.000000	0.000000	2.000000	68.000000	0.000000
3808.349172	-0.090630	0.538534	-0.009037	80.053352	13.357154	67.344795	-0.469778	0.000000	0.452782	0.000000	0.000000	0.000000	-0.007773	-0.002622	0.005592	0.000000	0.000000	2.000000	68.000000	0.000000
3808.352506	-0.090630	0.538534	-0.009037	80.053352	13.354439	67.344795	-0.469778	0.000000	0.452782	0.000000	0.000000	0.000000	-0.007773	-0.002622	0.005592	0.000000	0.000000	2.000000	68.000000	0.000000
3808.355839	-0.090630	0.538534	-0.009037	80.053352	13.354439	67.344795	-0.469778	0.000000	0.452782	0.000000	0.000000	0.000000	-0.007773	-0.002622	0.005592	0.000000	0.000000	2.000000	68.000000	0.000000
3808.359172	-0.090635	0.538526	-0.009014	80.053352	13.354439	67.344795	-0.469778	0.000000	0.452782	0.000000	0.000000	0.000000	-0.001393	-0.002593	0.006882	0.000000	0.000000	2.000000	68.000000	0.000000
3808.362506	-0.090635	0.538526	-0.009014	80.053352	13.354439	67.344795	-0.468483	0.000000	0.451850	0.000000	0.000000	0.000000	-0.001393	-0.002593	0.006882	0.000000	0.000000	2.000000	68.000000	0.000000
3808.365839	-0.090635	0.538526	-0.009014	80.053352	13.354439	67.344795	-0.468483	0.000000	0.451850	0.000000	0.000000	0.000000	-0.001393	-0.002593	0.006882	0.000000	0.000000	2.000000	68.000000	0.000000
3808.369172	-0.090635	0.538526	-0.009014	80.053352	13.354439	67.344795	-0.468483	0.000000	0.451850	0.000000	0.000000	0.000000	-0.001393	-0.002593	0.006882	0.000000	0.000000	2.000000	68.000000	0.000000
3808.372506	-0.090654	0.538491	-0.008922	80.053352	13.354439	67.344795	-0.468251	0.000000	0.450703	0.000000	0.000000	0.000000	-0.005569	-0.010474	0.027528	0.000000	0.000000	2.000000	68.000000	0.000000
3808.375839	-0.090654	0.538491	-0.008922	80.053352	13.354439	67.344795	-0.468251	0.000000	0.450703	0.000000	0.000000	0.000000	-0.005569	-0.010474	0.027528	0.000000	0.000000	2.000000	68.000000	0.000000
3808.379172	-0.090654	0.538491	-0.008922	80.053352	13.354439	67.344795	-0.468251	0.000000	0.450703	0.000000	0.000000	0.000000	-0.005569	-0.010474	0.027528	0.000000	0.000000	2.000000	68.000000	0.000000
3808.382506	-0.090654	0.538491	-0.008922	80.056198	13.361902	67.352379	-0.467323	0.000000	0.446115	0.000000	0.000000	0.000000	-0.005569	-0.010474	0.027528	0.000000	0.000000	2.000000	68.000000	0.000000
3808.385839	-0.090654	0.538466	-0.008918	80.056198	13.361902	67.352379	-0.467323	0.000000	0.446115	0.000000	0.000000	0.000000	-0.000264	-0.007503	0.001306	0.000000	0.000000	2.000000	68.000000	0.000000
3808.389172	-0.090654	0.538466	-0.008918	80.056198	13.361902	67.352379	-0.467323	0.000000	0.446115	0.000000	0.000000	0.000000	-0.000264	-0.007503	0.001306	0.000000	0.000000	2.000000	68.000000	0.000000
3808.392506	-0.090654	0.538466	-0.008918	80.056198	13.361902	67.352379	-0.467323	0.000000	0.446115	0.000000	0.000000	0.000000	-0.000264	-0.007503	0.001306	0.000000	0.000000	2.000000	68.000000	0.000000
3808.395839	-0.090654	0.538466	-0.008918	80.056198	13.361902	67.352379	-0.467323	0.000000	0.446115	0.000000	0.000000	0.000000	-0.000264	-0.007503	0.001306	0.000000	0.000000	2.000000	68.000000	0.000000
3808.399172	-0.090664	0.538448	-0.008872	80.056198	13.361902	67.352379	-0.467323	0.000000	0.446115	0.000000	0.000000	0.000000	-0.002784	-0.005230	0.013763	0.000000	0.000000	2.000000	68.000000	0.000000
3808.402506	-0.090664	0.538448	-0.008872	80.053352	13.354439	67.344795	-0.467279	0.000000	0.445897	0.000000	0.000000	0.000000	-0.002784	-0.005230	0.013763	0.000000	0.000000	2.000000	68.000000	0.000000
3808.405839	-0.090664	0.538448	-0.008872	80.053352	13.354439	67.344795	-0.467279	0.000000	0.445897	0.000000	0.000000	0.000000	-0.002784	-0.005230	0.013763	0.000000	0.000000	2.000000	68.000000	0.000000
3808.409172	-0.090664	0.538448	-0.008872	80.053352	13.354439	67.344795	-0.467279	0.000000	0.445897	0.000000	0.000000	0.000000	-0.002784	-0.005230	0.013763	0.000000	0.000000	2.000000	68.000000	0.000000
3808.412506	-0.090677	0.538447	-0.008808	80.053352	13.354439	67.344795	-0.466815	0.000000	0.443604	0.000000	0.000000	0.000000	-0.003912	-0.000375	0.019338	0.000000	0.000000	2.000000	68.000000	0.000000
3808.415839	-0.090677	0.538447	-0.008808	80.053352	13.354439	67.344795	-0.466815	0.000000	0.443604	0.000000	0.000000	0.000000	-0.003912	-0.000375	0.019338	0.000000	0.000000	2.000000	68.000000	0.000000
3808.419172	-0.090677	0.538447	-0.008808	80.053352	13.354439	67.344795	-0.466815	0.000000	0.443604	0.000000	0.000000	0.000000	-0.003912	-0.000375	0.019338	0.000000	0.000000	2.000000	68.000000	0.000000
3808.422506	-0.090677	0.538447	-0.008808	80.050529	13.346953	67.337227	-0.466163	0.000000	0.440381	0.000000	0.000000	0.000000	-0.003912	-0.000375	0.019338	0.000000	0.000000	2.000000	68.000000	0.000000
3808.425839	-0.090680	0.538463	-0.008789	80.050529	13.346953	67.337227	-0.466163	0.000000	0.440381	0.000000	0.000000	0.000000	-0.001127	0.004890	0.005576	0.000000	0.000000	2.000000	68.000000	0.000000
3808.429172	-0.090680	0.538463	-0.008789	80.050529	13.346953	67.337227	-0.466163	0.000000	0.440381	0.000000	0.000000	0.000000	-0.001127	0.004890	0.005576	0.000000	0.000000	2.000000	68.000000	0.000000
3808.432506	-0.090680	0.538463	-0.008789	80.047684	13.336740	67.329590	-0.466163	0.000000	0.440381	0.000000	0.000000	0.000000	-0.001127	0.004890	0.005576	0.000000	0.000000	2.000000	68.000000	0.000000
3808.435839	-0.090680	0.538463	-0.008789	80.047684	13.336740	67.329590	-0.466163	0.000000	0.440381	0.000000	0.000000	0.000000	-0.001127	0.004890	0.005576	0.000000	0.000000	2.000000	68.000000	0.000000
3808.439172	-0.090701	0.538488	-0.008798	80.047684	13.336740	67.329590	-0.466163	0.000000	0.440381	0.000000	0.000000	0.000000	-0.006123	0.007497	-0.002597	0.000000	0.000000	2.000000	68.000000	0.000000
3808.442506	-0.090701	0.538488	-0.008798	80.044815	13.326549	67.321991	-0.465975	0.000000	0.439451	0.000000	0.000000	0.000000	-0.006123	0.007497	-0.002597	0.000000	0.000000	2.000000	68.000000	0.000000
3808.445839	-0.090701	0.538488	-0.008798	80.044815	13.326549	67.321991	-0.465975	0.000000	0.439451	0.000000	0.000000	0.000000	-0.006123	0.007497	-0.002597	0.000000	0.000000	2.000000	68.000000	0.000000
3808.449172	-0.090701	0.538488	-0.008798	80.044815	13.326549	67.321991	-0.465975	0.000000	0.439451	0.000000	0.000000	0.000000	-0.006123	0.007497	-0.002597	0.000000	0.000000	2.000000	68.000000	0.000000
3808.452506	-0.090745	0.538555	-0.008796	80.039146	13.308892	67.306847	-0.464955	0.000000	0.439884	0.000000	0.000000	0.000000	-0.013370	0.019890	0.000378	0.000000	0.000000	2.000000	68.000000	0.000000
3808.455839	-0.090745	0.538555	-0.008796	80.039146	13.308892	67.306847	-0.464955	0.000000	0.439884	0.000000	0.000000	0.000000	-0.013370	0.019890	0.000378	0.000000	0.000000	2.000000	68.000000	0.000000
3808.459172	-0.090745	0.538555	-0.008796	80.039146	13.308892	67.306847	-0.464955	0.000000	0.439884	0.000000	0.000000	0.000000	-0.013370	0.019890	0.000378	0.000000	0.000000	2.000000	68.000000	0.000000
3808.462506	-0.090745	0.538555	-0.008796	80.039146	13.308892	67.306847	-0.462726	0.000000	0.439821	0.000000	0.000000	0.000000	-0.013370	0.019890	0.000378	0.000000	0.000000	2.000000	68.000000	0.000000
3808.465839	-0.090741	0.538563	-0.008819	80.039146	13.308892	67.306847	-0.462726	0.000000	0.439821	0.000000	0.000000	0.000000	0.001393	0.002625	-0.006881	0.000000	0.000000	2.000000	68.000000	0.000000
3808.469172	-0.090741	0.538563	-0.008819	80.039146	13.308892	67.306847	-0.462726	0.000000	0.439821	0.000000	0.000000	0.000000	0.001393	0.002625	-0.006881	0.000000	0.000000	2.000000	68.000000	0.000000
3808.472506	-0.090741	0.538563	-0.008819	80.036301	13.301457	67.299294	-0.462726	0.000000	0.439821	0.000000	0.000000	0.000000	0.001393	0.002625	-0.006881	0.000000	0.000000	2.000000	68.000000	0.000000
3808.475839	-0.090741	0.538563	-0.008819	80.036301	13.301457	67.299294	-0.462726	0.000000	0.439821	0.000000	0.000000	0.000000	0.001393	0.002625	-0.006881	0.000000	0.000000	2.000000	68.000000	0.000000
3808.479172	-0.090740	0.538588	-0.008824	80.036301	13.301457	67.299294	-0.462726	0.000000	0.439821	0.000000	0.000000	0.000000	0.000266	0.007485	-0.001307	0.000000	0.000000	2.000000	68.000000	0.000000
3808.482506	-0.090740	0.538588	-0.008824	80.036301	13.301457	67.299294	-0.462959	0.000000	0.440968	0.000000	0.000000	0.000000	0.000266	0.007485	-0.001307	0.000000	0.000000	2.000000	68.000000	0.000000
3808.485839	-0.090740	0.538588	-0.008824	80.036301	13.301457	67.299294	-0.462959	0.000000	0.440968	0.000000	0.000000	0.000000	0.000266	0.007485	-0.001307	0.000000	0.000000	2.000000	68.000000	0.000000
3808.489172	-0.090740	0.538588	-0.008824	80.036301	13.301457	67.299294	-0.462959	0.000000	0.440968	0.000000	0.000000	0.000000	0.000266	0.007485	-0.001307	0.000000	0.000000	2.000000	68.000000	0.000000
3808.492506	-0.090731	0.538606	-0.008870	80.036301	13.301457	67.299294	-0.463003	0.000000	0.441186	0.000000	0.000000	0.000000	0.002783	0.005230	-0.013763	0.000000	0.000000	2.000000	68.000000	0.000000
3808.495839	-0.090731	0.538606	-0.008870	80.036301	13.301457	67.299294	-0.463003	0.000000	0.441186	0.000000	0.000000	0.000000	0.002783	0.005230	-0.013763	0.000000	0.000000	2.000000	68.000000	0.000000
3808.499172	-0.090731	0.538606	-0.008870	80.036301	13.301457	67.299294	-0.463003	0.000000	0.441186	0.000000	0.000000	0.000000	0.002783	0.005230	-0.013763	0.000000	0.000000	2.000000	68.000000	0.000000
3808.502506	-0.090731	0.538606	-0.008870	80.039146	13.308892	67.306847	-0.463467	0.000000	0.443480	0.000000	0.000000	0.000000	0.002783	0.005230	-0.013763	0.000000	0.000000	2.000000	68.000000	0.000000
3808.505839	-0.090727	0.538590	-0.008888	80.039146	13.308892	67.306847	-0.463467	0.000000	0.443480	0.000000	0.000000	0.000000	0.001128	-0.004862	-0.005574	0.000000	0.000000	2.000000	68.000000	0.000000
3808.509172	-0.090727	0.538590	-0.008888	80.039146	13.308892	67.306847	-0.463467	0.000000	0.443480	0.000000	0.000000	0.000000	0.001128	-0.004862	-0.005574	0.000000	0.000000	2.000000	68.000000	0.000000
3808.512506	-0.090727	0.538590	-0.008888	80.042007	13.319086	67.314423	-0.463467	0.000000	0.443480	0.000000	0.000000	0.000000	0.001128	-0.004862	-0.005574	0.000000	0.000000	2.000000	68.000000	0.000000
3808.515839	-0.090727	0.538590	-0.008888	80.042007	13.319086	67.314423	-0.463467	0.000000	0.443480	0.000000	0.000000	0.000000	0.001128	-0.004862	-0.005574	0.000000	0.000000	2.000000	68.000000	0.000000
3808.519172	-0.090707	0.538565	-0.008880	80.042007	13.319086	67.314423	-0.463467	0.000000	0.443480	0.000000	0.000000	0.000000	0.006120	-0.007506	0.002599	0.000000	0.000000	2.000000	68.000000	0.000000
3808.522506	-0.090707	0.538565	-0.008880	80.042007	13.319086	67.314423	-0.463655	0.000000	0.444409	0.000000	0.000000	0.000000	0.006120	-0.007506	0.002599	0.000000	0.000000	2.000000	68.000000	0.000000
3808.525839	-0.090707	0.538565	-0.008880	80.042007	13.319086	67.314423	-0.463655	0.000000	0.444409	0.000000	0.000000	0.000000	0.006120	-0.007506	0.002599	0.000000	0.000000	2.000000	68.000000	0.000000
3808.529172	-0.090707	0.538565	-0.008880	80.042007	13.319086	67.314423	-0.463655	0.000000	0.444409	0.000000	0.000000	0.000000	0.006120	-0.007506	0.002599	0.000000	0.000000	2.000000	68.000000	0.000000
3808.532506	-0.090708	0.538515	-0.008871	80.044815	13.326549	67.321991	-0.464675	0.000000	0.443976	0.000000	0.000000	0.000000	-0.000529	-0.014992	0.002613	0.000000	0.000000	2.000000	68.000000	0.000000
3808.535839	-0.090708	0.538515	-0.008871	80.044815	13.326549	67.321991	-0.464675	0.000000	0.443976	0.000000	0.000000	0.000000	-0.000529	-0.014992	0.002613	0.000000	0.000000	2.000000	68.000000	0.000000
3808.539172	-0.090708	0.538515	-0.008871	80.044815	13.326549	67.321991	-0.464675	0.000000	0.443976	0.000000	0.000000	0.000000	-0.000529	-0.014992	0.002613	0.000000	0.000000	2.000000	68.000000	0.000000
3808.542506	-0.090708	0.538515	-0.008871	80.050545	13.341518	67.337219	-0.464586	0.000000	0.443540	0.000000	0.000000	0.000000	-0.000529	-0.014992	0.002613	0.000000	0.000000	2.000000	68.000000	0.000000
3808.545839	-0.090709	0.538490	-0.008866	80.050545	13.341518	67.337219	-0.464586	0.000000	0.443540	0.000000	0.000000	0.000000	-0.000262	-0.007497	0.001306	0.000000	0.000000	2.000000	68.000000	0.000000
3808.549172	-0.090709	0.538490	-0.008866	80.050545	13.341518	67.337219	-0.464586	0.000000	0.443540	0.000000	0.000000	0.000000	-0.000262	-0.007497	0.001306	0.000000	0.000000	2.000000	68.000000	0.000000
3808.552506	-0.090709	0.538490	-0.008866	80.053352	13.349009	67.344803	-0.464586	0.000000	0.443540	0.000000	0.000000	0.000000	-0.000262	-0.007497	0.001306	0.000000	0.000000	2.000000	68.000000	0.000000
3808.555839	-0.090709	0.538490	-0.008866	80.053352	13.349009	67.344803	-0.464586	0.000000	0.443540	0.000000	0.000000	0.000000	-0.000262	-0.007497	0.001306	0.000000	0.000000	2.000000	68.000000	0.000000
3808.559172	-0.090715	0.538456	-0.008839	80.053352	13.349009	67.344803	-0.464586	0.000000	0.443540	0.000000	0.000000	0.000000	-0.001658	-0.010112	0.008187	0.000000	0.000000	2.000000	68.000000	0.000000
3808.562506	-0.090715	0.538456	-0.008839	80.059067	13.363991	67.360039	-0.464543	0.000000	0.443322	0.000000	0.000000	0.000000	-0.001658	-0.010112	0.008187	0.000000	0.000000	2.000000	68.000000	0.000000
3808.565839	-0.090715	0.538456	-0.008839	80.059067	13.363991	67.360039	-0.464543	0.000000	0.443322	0.000000	0.000000	0.000000	-0.001658	-0.010112	0.008187	0.000000	0.000000	2.000000	68.000000	0.000000
3808.569172	-0.090715	0.538456	-0.008839	80.059067	13.363991	67.360039	-0.464543	0.000000	0.443322	0.000000	0.000000	0.000000	-0.001658	-0.010112	0.008187	0.000000	0.000000	2.000000	68.000000	0.000000
3808.572506	-0.090717	0.538381	-0.008826	80.061897	13.371457	67.367615	-0.464266	0.000000	0.441958	0.000000	0.000000	0.000000	-0.000791	-0.022512	0.003914	0.000000	0.000000	2.000000	68.000000	0.000000
3808.575839	-0.090717	0.538381	-0.008826	80.061897	13.371457	67.367615	-0.464266	0.000000	0.441958	0.000000	0.000000	0.000000	-0.000791	-0.022512	0.003914	0.000000	0.000000	2.000000	68.000000	0.000000
3808.579172	-0.090717	0.538381	-0.008826	80.061897	13.371457	67.367615	-0.464266	0.000000	0.441958	0.000000	0.000000	0.000000	-0.000791	-0.022512	0.003914	0.000000	0.000000	2.000000	68.000000	0.000000
3808.582506	-0.090717	0.538381	-0.008826	80.067596	13.389192	67.382851	-0.464135	0.000000	0.441306	0.000000	0.000000	0.000000	-0.000791	-0.022512	0.003914	0.000000	0.000000	2.000000	68.000000	0.000000
3808.585839	-0.090693	0.538340	-0.008836	80.067596	13.389192	67.382851	-0.464135	0.000000	0.441306	0.000000	0.000000	0.000000	0.007249	-0.012378	-0.002982	0.000000	0.000000	2.000000	68.000000	0.000000
3808.589172	-0.090693	0.538340	-0.008836	80.067596	13.389192	67.382851	-0.464135	0.000000	0.441306	0.000000	0.000000	0.000000	0.007249	-0.012378	-0.002982	0.000000	0.000000	2.000000	68.000000	0.000000
3808.592506	-0.090693	0.538340	-0.008836	80.070435	13.399403	67.390457	-0.464135	0.000000	0.441306	0.000000	0.000000	0.000000	0.007249	-0.012378	-0.002982	0.000000	0.000000	2.000000	68.000000	0.000000
3808.595839	-0.090693	0.538340	-0.008836	80.070435	13.399403	67.390457	-0.464135	0.000000	0.441306	0.000000	0.000000	0.000000	0.007249	-0.012378	-0.002982	0.000000	0.000000	2.000000	68.000000	0.000000
3808.599172	-0.090673	0.538315	-0.008827	80.070435	13.399403	67.390457	-0.464135	0.000000	0.441306	0.000000	0.000000	0.000000	0.006123	-0.007493	0.002595	0.000000	0.000000	2.000000	68.000000	0.000000
3808.602506	-0.090673	0.538315	-0.008827	80.070450	13.402148	67.390495	-0.465343	0.000000	0.441803	0.000000	0.000000	0.000000	0.006123	-0.007493	0.002595	0.000000	0.000000	2.000000	68.000000	0.000000
3808.605839	-0.090673	0.538315	-0.008827	80.070450	13.402148	67.390495	-0.465343	0.000000	0.441803	0.000000	0.000000	0.000000	0.006123	-0.007493	0.002595	0.000000	0.000000	2.000000	68.000000	0.000000
3808.609172	-0.090673	0.538315	-0.008827	80.070450	13.402148	67.390495	-0.465343	0.000000	0.441803	0.000000	0.000000	0.000000	0.006123	-0.007493	0.002595	0.000000	0.000000	2.000000	68.000000	0.000000
3808.612506	-0.090664	0.538314	-0.008759	80.067596	13.394625	67.382851	-0.466363	0.000000	0.441370	0.000000	0.000000	0.000000	0.002477	-0.000367	0.020629	0.000000	0.000000	2.000000	68.000000	0.000000
3808.615839	-0.090664	0.538314	-0.008759	80.067596	13.394625	67.382851	-0.466363	0.000000	0.441370	0.000000	0.000000	0.000000	0.002477	-0.000367	0.020629	0.000000	0.000000	2.000000	68.000000	0.000000
3808.619172	-0.090664	0.538314	-0.008759	80.067596	13.394625	67.382851	-0.466363	0.000000	0.441370	0.000000	0.000000	0.000000	0.002477	-0.000367	0.020629	0.000000	0.000000	2.000000	68.000000	0.000000
3808.622506	-0.090664	0.538314	-0.008759	80.064705	13.387103	67.375175	-0.466776	0.000000	0.437932	0.000000	0.000000	0.000000	0.002477	-0.000367	0.020629	0.000000	0.000000	2.000000	68.000000	0.000000
3808.625839	-0.090673	0.538321	-0.008717	80.064705	13.387103	67.375175	-0.466776	0.000000	0.437932	0.000000	0.000000	0.000000	-0.002520	0.002261	0.012457	0.000000	0.000000	2.000000	68.000000	0.000000
3808.629172	-0.090673	0.538321	-0.008717	80.064705	13.387103	67.375175	-0.466776	0.000000	0.437932	0.000000	0.000000	0.000000	-0.002520	0.002261	0.012457	0.000000	0.000000	2.000000	68.000000	0.000000
3808.632506	-0.090673	0.538321	-0.008717	80.059044	13.374858	67.360008	-0.466776	0.000000	0.437932	0.000000	0.000000	0.000000	-0.002520	0.002261	0.012457	0.000000	0.000000	2.000000	68.000000	0.000000
3808.635839	-0.090673	0.538321	-0.008717	80.059044	13.374858	67.360008	-0.466776	0.000000	0.437932	0.000000	0.000000	0.000000	-0.002520	0.002261	0.012457	0.000000	0.000000	2.000000	68.000000	0.000000
3808.639172	-0.090664	0.538345	-0.008653	80.059044	13.374858	67.360008	-0.466776	0.000000	0.437932	0.000000	0.000000	0.000000	0.002742	0.007131	0.019324	0.000000	0.000000	2.000000	68.000000	0.000000
3808.642506	-0.090664	0.538345	-0.008653	80.053391	13.362604	67.344818	-0.466356	0.000000	0.435856	0.000000	0.000000	0.000000	0.002742	0.007131	0.019324	0.000000	0.000000	2.000000	68.000000	0.000000
3808.645839	-0.090664	0.538345	-0.008653	80.053391	13.362604	67.344818	-0.466356	0.000000	0.435856	0.000000	0.000000	0.000000	0.002742	0.007131	0.019324	0.000000	0.000000	2.000000	68.000000	0.000000
3808.649172	-0.090664	0.538345	-0.008653	80.053391	13.362604	67.344818	-0.466356	0.000000	0.435856	0.000000	0.000000	0.000000	0.002742	0.007131	0.019324	0.000000	0.000000	2.000000	68.000000	0.000000
3808.652506	-0.090691	0.538324	-0.008409	80.050507	13.352394	67.337204	-0.466813	0.000000	0.432635	0.000000	0.000000	0.000000	-0.008115	-0.006376	0.073054	0.000000	0.000000	2.000000	68.000000	0.000000
3808.655839	-0.090691	0.538324	-0.008409	80.050507	13.352394	67.337204	-0.466813	0.000000	0.432635	0.000000	0.000000	0.000000	-0.008115	-0.006376	0.073054	0.000000	0.000000	2.000000	68.000000	0.000000
3808.659172	-0.090691	0.538324	-0.008409	80.050507	13.352394	67.337204	-0.466813	0.000000	0.432635	0.000000	0.000000	0.000000	-0.008115	-0.006376	0.073054	0.000000	0.000000	2.000000	68.000000	0.000000
3808.662506	-0.090691	0.538324	-0.008409	80.050529	13.357818	67.337181	-0.465460	0.000000	0.420459	0.000000	0.000000	0.000000	-0.008115	-0.006376	0.073054	0.000000	1.000000	2.000000	68.000000	0.000000
3808.665839	-0.090688	0.538289	-0.008313	80.050529	13.357818	67.337181	-0.465460	0.000000	0.420459	0.000000	0.000000	0.000000	0.000834	-0.010484	0.028806	0.000000	1.000000	2.000000	68.000000	0.000000
