# Supplementary material for: Haptic Guidance Needs to Be Intuitive Not Just Informative to Improve Human Motor Accuracy
Source: PLoS One. 2016 Mar 16;11(3):e0150912. doi: 10.1371/journal.pone.0150912 (PMC4794196; doi:10.1371/journal.pone.0150912)
Supplement: S2 Data — (ZIP) [file pone.0150912.s002.zip › Subject1/exp2_0069.txt]

Time	PosX	PosY	PosZ	RotX	RotY	RotZ	ForceX	ForceY	ForceZ	MomentX	MomentY	MomentZ	VelocityX	VelocityY	VelocityZ	CalibratedWeight	ButtonDown	Condition	Trial	Visual
3810.839172	0.004653	0.554569	0.255342	80.012428	35.872639	81.350151	0.000000	0.000000	0.000000	0.000000	0.000000	0.000000	0.030652	-0.001461	0.032700	0.000000	1.000000	2.000000	69.000000	0.000000
3810.842506	0.005193	0.554608	0.255193	80.030029	35.980301	81.430054	1.749084	0.000000	-4.684091	0.000000	0.000000	0.000000	0.162036	0.011889	-0.044779	0.000000	1.000000	2.000000	69.000000	0.000000
3810.845839	0.005193	0.554608	0.255193	80.030029	35.980301	81.430054	1.749084	0.000000	-4.684091	0.000000	0.000000	0.000000	0.162036	0.011889	-0.044779	0.000000	1.000000	2.000000	69.000000	0.000000
3810.849172	0.005193	0.554608	0.255193	80.030029	35.980301	81.430054	1.749084	0.000000	-4.684091	0.000000	0.000000	0.000000	0.162036	0.011889	-0.044779	0.000000	1.000000	2.000000	69.000000	0.000000
3810.852506	0.005902	0.554488	0.255033	80.085274	36.294998	81.691322	1.741274	0.000000	-4.687000	0.000000	0.000000	0.000000	0.212661	-0.036092	-0.048137	0.000000	1.000000	2.000000	69.000000	0.000000
3810.855839	0.005902	0.554488	0.255033	80.085274	36.294998	81.691322	1.741274	0.000000	-4.687000	0.000000	0.000000	0.000000	0.212661	-0.036092	-0.048137	0.000000	1.000000	2.000000	69.000000	0.000000
3810.859172	0.005902	0.554488	0.255033	80.085274	36.294998	81.691322	1.741274	0.000000	-4.687000	0.000000	0.000000	0.000000	0.212661	-0.036092	-0.048137	0.000000	1.000000	2.000000	69.000000	0.000000
3810.862506	0.005902	0.554488	0.255033	80.133293	36.556305	81.885056	1.730776	0.000000	-4.690886	0.000000	0.000000	0.000000	0.212661	-0.036092	-0.048137	0.000000	1.000000	2.000000	69.000000	0.000000
3810.865839	0.006641	0.554468	0.254592	80.133293	36.556305	81.885056	1.730776	0.000000	-4.690886	0.000000	0.000000	0.000000	0.221926	-0.005885	-0.132088	0.000000	1.000000	2.000000	69.000000	0.000000
3810.869172	0.006641	0.554468	0.254592	80.133293	36.556305	81.885056	1.730776	0.000000	-4.690886	0.000000	0.000000	0.000000	0.221926	-0.005885	-0.132088	0.000000	1.000000	2.000000	69.000000	0.000000
3810.872506	0.007513	0.554631	0.253890	80.212120	36.468269	81.685379	1.730776	0.000000	-4.690886	0.000000	0.000000	0.000000	0.261351	0.048740	-0.210611	0.000000	1.000000	2.000000	69.000000	0.000000
3810.875839	0.007513	0.554631	0.253890	80.212120	36.468269	81.685379	1.730776	0.000000	-4.690886	0.000000	0.000000	0.000000	0.261351	0.048740	-0.210611	0.000000	1.000000	2.000000	69.000000	0.000000
3810.879172	0.007513	0.554631	0.253890	80.212120	36.468269	81.685379	1.730776	0.000000	-4.690886	0.000000	0.000000	0.000000	0.261351	0.048740	-0.210611	0.000000	1.000000	2.000000	69.000000	0.000000
3810.882506	0.008617	0.554638	0.253064	80.422989	35.642109	80.596756	1.711389	0.000000	-4.697994	0.000000	0.000000	0.000000	0.331210	0.002120	-0.247952	0.000000	1.000000	2.000000	69.000000	0.000000
3810.885839	0.008617	0.554638	0.253064	80.422989	35.642109	80.596756	1.711389	0.000000	-4.697994	0.000000	0.000000	0.000000	0.331210	0.002120	-0.247952	0.000000	1.000000	2.000000	69.000000	0.000000
3810.889172	0.008617	0.554638	0.253064	80.422989	35.642109	80.596756	1.711389	0.000000	-4.697994	0.000000	0.000000	0.000000	0.331210	0.002120	-0.247952	0.000000	1.000000	2.000000	69.000000	0.000000
3810.892506	0.009650	0.554697	0.252181	80.729813	34.031555	78.614738	1.698208	0.000000	-4.702775	0.000000	0.000000	0.000000	0.310006	0.017533	-0.264852	0.000000	1.000000	2.000000	69.000000	0.000000
3810.895839	0.009650	0.554697	0.252181	80.729813	34.031555	78.614738	1.698208	0.000000	-4.702775	0.000000	0.000000	0.000000	0.310006	0.017533	-0.264852	0.000000	1.000000	2.000000	69.000000	0.000000
3810.899172	0.009650	0.554697	0.252181	80.729813	34.031555	78.614738	1.698208	0.000000	-4.702775	0.000000	0.000000	0.000000	0.310006	0.017533	-0.264852	0.000000	1.000000	2.000000	69.000000	0.000000
3810.902506	0.010880	0.554733	0.251138	81.137115	31.432821	75.507721	1.686404	0.000000	-4.707021	0.000000	0.000000	0.000000	0.369052	0.010960	-0.312952	0.000000	1.000000	2.000000	69.000000	0.000000
3810.905839	0.010880	0.554733	0.251138	81.137115	31.432821	75.507721	1.686404	0.000000	-4.707021	0.000000	0.000000	0.000000	0.369052	0.010960	-0.312952	0.000000	1.000000	2.000000	69.000000	0.000000
3810.909172	0.010880	0.554733	0.251138	81.137115	31.432821	75.507721	1.686404	0.000000	-4.707021	0.000000	0.000000	0.000000	0.369052	0.010960	-0.312952	0.000000	1.000000	2.000000	69.000000	0.000000
3810.912506	0.012307	0.554739	0.250012	81.545296	27.778059	71.270279	1.672155	0.000000	-4.712101	0.000000	0.000000	0.000000	0.427995	0.001719	-0.337675	0.000000	1.000000	2.000000	69.000000	0.000000
3810.915839	0.012307	0.554739	0.250012	81.545296	27.778059	71.270279	1.672155	0.000000	-4.712101	0.000000	0.000000	0.000000	0.427995	0.001719	-0.337675	0.000000	1.000000	2.000000	69.000000	0.000000
3810.919172	0.012307	0.554739	0.250012	81.545296	27.778059	71.270279	1.672155	0.000000	-4.712101	0.000000	0.000000	0.000000	0.427995	0.001719	-0.337675	0.000000	1.000000	2.000000	69.000000	0.000000
3810.922506	0.013629	0.554787	0.248909	81.811852	23.156219	66.075768	1.654927	0.000000	-4.718179	0.000000	0.000000	0.000000	0.396599	0.014358	-0.331025	0.000000	1.000000	2.000000	69.000000	0.000000
3810.925839	0.013629	0.554787	0.248909	81.811852	23.156219	66.075768	1.654927	0.000000	-4.718179	0.000000	0.000000	0.000000	0.396599	0.014358	-0.331025	0.000000	1.000000	2.000000	69.000000	0.000000
3810.929172	0.013629	0.554787	0.248909	81.811852	23.156219	66.075768	1.654927	0.000000	-4.718179	0.000000	0.000000	0.000000	0.396599	0.014358	-0.331025	0.000000	1.000000	2.000000	69.000000	0.000000
3810.932506	0.015114	0.554949	0.247781	81.890488	18.158300	60.537544	1.639118	0.000000	-4.723695	0.000000	0.000000	0.000000	0.445435	0.048724	-0.338357	0.000000	1.000000	2.000000	69.000000	0.000000
3810.935839	0.015114	0.554949	0.247781	81.890488	18.158300	60.537544	1.639118	0.000000	-4.723695	0.000000	0.000000	0.000000	0.445435	0.048724	-0.338357	0.000000	1.000000	2.000000	69.000000	0.000000
3810.939172	0.015114	0.554949	0.247781	81.890488	18.158300	60.537544	1.639118	0.000000	-4.723695	0.000000	0.000000	0.000000	0.445435	0.048724	-0.338357	0.000000	1.000000	2.000000	69.000000	0.000000
3810.942506	0.016626	0.555166	0.246623	81.743622	13.630211	55.567593	1.620475	0.000000	-4.730123	0.000000	0.000000	0.000000	0.453848	0.065018	-0.347333	0.000000	1.000000	2.000000	69.000000	0.000000
3810.945839	0.016626	0.555166	0.246623	81.743622	13.630211	55.567593	1.620475	0.000000	-4.730123	0.000000	0.000000	0.000000	0.453848	0.065018	-0.347333	0.000000	1.000000	2.000000	69.000000	0.000000
3810.949172	0.016626	0.555166	0.246623	81.743622	13.630211	55.567593	1.620475	0.000000	-4.730123	0.000000	0.000000	0.000000	0.453848	0.065018	-0.347333	0.000000	1.000000	2.000000	69.000000	0.000000
3810.952506	0.018068	0.555445	0.245500	81.430603	10.316387	52.185089	1.601276	0.000000	-4.736657	0.000000	0.000000	0.000000	0.432619	0.083809	-0.336933	0.000000	1.000000	2.000000	69.000000	0.000000
3810.955839	0.018068	0.555445	0.245500	81.430603	10.316387	52.185089	1.601276	0.000000	-4.736657	0.000000	0.000000	0.000000	0.432619	0.083809	-0.336933	0.000000	1.000000	2.000000	69.000000	0.000000
3810.959172	0.018068	0.555445	0.245500	81.430603	10.316387	52.185089	1.601276	0.000000	-4.736657	0.000000	0.000000	0.000000	0.432619	0.083809	-0.336933	0.000000	1.000000	2.000000	69.000000	0.000000
3810.962506	0.019474	0.555830	0.244437	81.048294	8.329683	51.240215	1.582845	0.000000	-4.742847	0.000000	0.000000	0.000000	0.421761	0.115373	-0.318853	0.000000	1.000000	2.000000	69.000000	0.000000
3810.965839	0.019474	0.555830	0.244437	81.048294	8.329683	51.240215	1.582845	0.000000	-4.742847	0.000000	0.000000	0.000000	0.421761	0.115373	-0.318853	0.000000	1.000000	2.000000	69.000000	0.000000
3810.969172	0.019474	0.555830	0.244437	81.048294	8.329683	51.240215	1.582845	0.000000	-4.742847	0.000000	0.000000	0.000000	0.421761	0.115373	-0.318853	0.000000	1.000000	2.000000	69.000000	0.000000
3810.972506	0.020910	0.556277	0.243407	80.663376	7.269364	51.853737	1.564457	0.000000	-4.748944	0.000000	0.000000	0.000000	0.430787	0.134091	-0.308983	0.000000	1.000000	2.000000	69.000000	0.000000
3810.975839	0.020910	0.556277	0.243407	80.663376	7.269364	51.853737	1.564457	0.000000	-4.748944	0.000000	0.000000	0.000000	0.430787	0.134091	-0.308983	0.000000	1.000000	2.000000	69.000000	0.000000
3810.979172	0.020910	0.556277	0.243407	80.663376	7.269364	51.853737	1.564457	0.000000	-4.748944	0.000000	0.000000	0.000000	0.430787	0.134091	-0.308983	0.000000	1.000000	2.000000	69.000000	0.000000
3810.982506	0.022476	0.556764	0.242394	80.308815	6.637581	52.779434	1.545117	0.000000	-4.755272	0.000000	0.000000	0.000000	0.469602	0.146336	-0.303975	0.000000	0.000000	2.000000	69.000000	0.000000
3810.985839	0.022476	0.556764	0.242394	80.308815	6.637581	52.779434	1.545117	0.000000	-4.755272	0.000000	0.000000	0.000000	0.469602	0.146336	-0.303975	0.000000	0.000000	2.000000	69.000000	0.000000
3810.989172	0.022476	0.556764	0.242394	80.308815	6.637581	52.779434	1.545117	0.000000	-4.755272	0.000000	0.000000	0.000000	0.469602	0.146336	-0.303975	0.000000	0.000000	2.000000	69.000000	0.000000
3810.992506	0.024134	0.557165	0.241320	80.010483	6.258980	53.658401	1.523134	0.000000	-4.762359	0.000000	0.000000	0.000000	0.497536	0.120185	-0.322197	0.000000	0.000000	2.000000	69.000000	0.000000
3810.995839	0.024134	0.557165	0.241320	80.010483	6.258980	53.658401	1.523134	0.000000	-4.762359	0.000000	0.000000	0.000000	0.497536	0.120185	-0.322197	0.000000	0.000000	2.000000	69.000000	0.000000
3810.999172	0.024134	0.557165	0.241320	80.010483	6.258980	53.658401	1.523134	0.000000	-4.762359	0.000000	0.000000	0.000000	0.497536	0.120185	-0.322197	0.000000	0.000000	2.000000	69.000000	0.000000
3811.002506	0.025915	0.557448	0.240107	79.779976	6.231643	54.491768	1.499536	0.000000	-4.769842	0.000000	0.000000	0.000000	0.534295	0.084965	-0.363845	0.000000	0.000000	2.000000	69.000000	0.000000
3811.005839	0.025915	0.557448	0.240107	79.779976	6.231643	54.491768	1.499536	0.000000	-4.769842	0.000000	0.000000	0.000000	0.534295	0.084965	-0.363845	0.000000	0.000000	2.000000	69.000000	0.000000
3811.009172	0.025915	0.557448	0.240107	79.779976	6.231643	54.491768	1.499536	0.000000	-4.769842	0.000000	0.000000	0.000000	0.534295	0.084965	-0.363845	0.000000	0.000000	2.000000	69.000000	0.000000
3811.012506	0.027814	0.557702	0.238693	79.697365	6.348337	54.800869	1.474168	0.000000	-4.777743	0.000000	0.000000	0.000000	0.569796	0.076220	-0.424328	0.000000	0.000000	2.000000	69.000000	0.000000
3811.015839	0.027814	0.557702	0.238693	79.697365	6.348337	54.800869	1.474168	0.000000	-4.777743	0.000000	0.000000	0.000000	0.569796	0.076220	-0.424328	0.000000	0.000000	2.000000	69.000000	0.000000
3811.019172	0.027814	0.557702	0.238693	79.697365	6.348337	54.800869	1.474168	0.000000	-4.777743	0.000000	0.000000	0.000000	0.569796	0.076220	-0.424328	0.000000	0.000000	2.000000	69.000000	0.000000
3811.022506	0.029730	0.558003	0.237068	79.840858	6.591073	54.883526	1.447363	0.000000	-4.785932	0.000000	0.000000	0.000000	0.574746	0.090097	-0.487571	0.000000	0.000000	2.000000	69.000000	0.000000
3811.025839	0.029730	0.558003	0.237068	79.840858	6.591073	54.883526	1.447363	0.000000	-4.785932	0.000000	0.000000	0.000000	0.574746	0.090097	-0.487571	0.000000	0.000000	2.000000	69.000000	0.000000
3811.029172	0.029730	0.558003	0.237068	79.840858	6.591073	54.883526	1.447363	0.000000	-4.785932	0.000000	0.000000	0.000000	0.574746	0.090097	-0.487571	0.000000	0.000000	2.000000	69.000000	0.000000
3811.032506	0.031793	0.558391	0.235250	80.133591	6.980893	55.125660	1.420953	0.000000	-4.793839	0.000000	0.000000	0.000000	0.618879	0.116357	-0.545337	0.000000	0.000000	2.000000	69.000000	0.000000
3811.035839	0.031793	0.558391	0.235250	80.133591	6.980893	55.125660	1.420953	0.000000	-4.793839	0.000000	0.000000	0.000000	0.618879	0.116357	-0.545337	0.000000	0.000000	2.000000	69.000000	0.000000
3811.039172	0.031793	0.558391	0.235250	80.133591	6.980893	55.125660	1.420953	0.000000	-4.793839	0.000000	0.000000	0.000000	0.618879	0.116357	-0.545337	0.000000	0.000000	2.000000	69.000000	0.000000
3811.042506	0.034063	0.558839	0.233188	80.518112	7.827831	56.050426	1.392328	0.000000	-4.802231	0.000000	0.000000	0.000000	0.681092	0.134420	-0.618484	0.000000	0.000000	2.000000	69.000000	0.000000
3811.045839	0.034063	0.558839	0.233188	80.518112	7.827831	56.050426	1.392328	0.000000	-4.802231	0.000000	0.000000	0.000000	0.681092	0.134420	-0.618484	0.000000	0.000000	2.000000	69.000000	0.000000
3811.049172	0.034063	0.558839	0.233188	80.518112	7.827831	56.050426	1.392328	0.000000	-4.802231	0.000000	0.000000	0.000000	0.681092	0.134420	-0.618484	0.000000	0.000000	2.000000	69.000000	0.000000
3811.052506	0.036701	0.559366	0.230883	80.945786	9.452656	58.125763	1.360463	0.000000	-4.811356	0.000000	0.000000	0.000000	0.791152	0.158282	-0.691620	0.000000	0.000000	2.000000	69.000000	0.000000
3811.055839	0.036701	0.559366	0.230883	80.945786	9.452656	58.125763	1.360463	0.000000	-4.811356	0.000000	0.000000	0.000000	0.791152	0.158282	-0.691620	0.000000	0.000000	2.000000	69.000000	0.000000
3811.059172	0.036701	0.559366	0.230883	80.945786	9.452656	58.125763	1.360463	0.000000	-4.811356	0.000000	0.000000	0.000000	0.791152	0.158282	-0.691620	0.000000	0.000000	2.000000	69.000000	0.000000
3811.062506	0.039699	0.559955	0.228346	81.404724	11.892372	61.194733	1.322026	0.000000	-4.822058	0.000000	0.000000	0.000000	0.899529	0.176583	-0.761131	0.000000	0.000000	2.000000	69.000000	0.000000
3811.065839	0.039699	0.559955	0.228346	81.404724	11.892372	61.194733	1.322026	0.000000	-4.822058	0.000000	0.000000	0.000000	0.899529	0.176583	-0.761131	0.000000	0.000000	2.000000	69.000000	0.000000
3811.069172	0.039699	0.559955	0.228346	81.404724	11.892372	61.194733	1.322026	0.000000	-4.822058	0.000000	0.000000	0.000000	0.899529	0.176583	-0.761131	0.000000	0.000000	2.000000	69.000000	0.000000
3811.072506	0.043047	0.560667	0.225494	81.869118	14.827158	64.705139	1.276623	0.000000	-4.834277	0.000000	0.000000	0.000000	1.004290	0.213761	-0.855543	0.000000	0.000000	2.000000	69.000000	0.000000
3811.075839	0.043047	0.560667	0.225494	81.869118	14.827158	64.705139	1.276623	0.000000	-4.834277	0.000000	0.000000	0.000000	1.004290	0.213761	-0.855543	0.000000	0.000000	2.000000	69.000000	0.000000
3811.079172	0.043047	0.560667	0.225494	81.869118	14.827158	64.705139	1.276623	0.000000	-4.834277	0.000000	0.000000	0.000000	1.004290	0.213761	-0.855543	0.000000	0.000000	2.000000	69.000000	0.000000
3811.082506	0.046738	0.561547	0.222377	82.329414	17.813492	68.153770	1.224406	0.000000	-4.847765	0.000000	0.000000	0.000000	1.107428	0.264009	-0.934940	0.000000	0.000000	2.000000	69.000000	0.000000
3811.085839	0.046738	0.561547	0.222377	82.329414	17.813492	68.153770	1.224406	0.000000	-4.847765	0.000000	0.000000	0.000000	1.107428	0.264009	-0.934940	0.000000	0.000000	2.000000	69.000000	0.000000
3811.089172	0.046738	0.561547	0.222377	82.329414	17.813492	68.153770	1.224406	0.000000	-4.847765	0.000000	0.000000	0.000000	1.107428	0.264009	-0.934940	0.000000	0.000000	2.000000	69.000000	0.000000
3811.092506	0.050790	0.562560	0.218906	82.798103	19.939060	70.434296	1.164617	0.000000	-4.862475	0.000000	0.000000	0.000000	1.215582	0.303652	-1.041332	0.000000	0.000000	2.000000	69.000000	0.000000
3811.095839	0.050790	0.562560	0.218906	82.798103	19.939060	70.434296	1.164617	0.000000	-4.862475	0.000000	0.000000	0.000000	1.215582	0.303652	-1.041332	0.000000	0.000000	2.000000	69.000000	0.000000
3811.099172	0.050790	0.562560	0.218906	82.798103	19.939060	70.434296	1.164617	0.000000	-4.862475	0.000000	0.000000	0.000000	1.215582	0.303652	-1.041332	0.000000	0.000000	2.000000	69.000000	0.000000
3811.102506	0.055126	0.563699	0.215074	83.264809	20.985020	71.333542	1.096627	0.000000	-4.878258	0.000000	0.000000	0.000000	1.300774	0.341774	-1.149600	0.000000	0.000000	2.000000	69.000000	0.000000
3811.105839	0.055126	0.563699	0.215074	83.264809	20.985020	71.333542	1.096627	0.000000	-4.878258	0.000000	0.000000	0.000000	1.300774	0.341774	-1.149600	0.000000	0.000000	2.000000	69.000000	0.000000
3811.109172	0.055126	0.563699	0.215074	83.264809	20.985020	71.333542	1.096627	0.000000	-4.878258	0.000000	0.000000	0.000000	1.300774	0.341774	-1.149600	0.000000	0.000000	2.000000	69.000000	0.000000
3811.112506	0.059671	0.564944	0.210895	83.716934	21.191969	71.165520	1.021229	0.000000	-4.894598	0.000000	0.000000	0.000000	1.363566	0.373505	-1.253665	0.000000	0.000000	2.000000	69.000000	0.000000
3811.115839	0.059671	0.564944	0.210895	83.716934	21.191969	71.165520	1.021229	0.000000	-4.894598	0.000000	0.000000	0.000000	1.363566	0.373505	-1.253665	0.000000	0.000000	2.000000	69.000000	0.000000
3811.119172	0.059671	0.564944	0.210895	83.716934	21.191969	71.165520	1.021229	0.000000	-4.894598	0.000000	0.000000	0.000000	1.363566	0.373505	-1.253665	0.000000	0.000000	2.000000	69.000000	0.000000
3811.122506	0.064475	0.566268	0.206340	84.172302	20.144510	69.899826	0.939116	0.000000	-4.911014	0.000000	0.000000	0.000000	1.441123	0.397228	-1.366562	0.000000	0.000000	2.000000	69.000000	0.000000
3811.125839	0.064475	0.566268	0.206340	84.172302	20.144510	69.899826	0.939116	0.000000	-4.911014	0.000000	0.000000	0.000000	1.441123	0.397228	-1.366562	0.000000	0.000000	2.000000	69.000000	0.000000
3811.129172	0.064475	0.566268	0.206340	84.172302	20.144510	69.899826	0.939116	0.000000	-4.911014	0.000000	0.000000	0.000000	1.441123	0.397228	-1.366562	0.000000	0.000000	2.000000	69.000000	0.000000
3811.132506	0.069398	0.567686	0.201424	84.600761	17.607969	67.502701	0.848355	0.000000	-4.927504	0.000000	0.000000	0.000000	1.477008	0.425420	-1.474936	0.000000	0.000000	2.000000	69.000000	0.000000
3811.135839	0.069398	0.567686	0.201424	84.600761	17.607969	67.502701	0.848355	0.000000	-4.927504	0.000000	0.000000	0.000000	1.477008	0.425420	-1.474936	0.000000	0.000000	2.000000	69.000000	0.000000
3811.139172	0.069398	0.567686	0.201424	84.600761	17.607969	67.502701	0.848355	0.000000	-4.927504	0.000000	0.000000	0.000000	1.477008	0.425420	-1.474936	0.000000	0.000000	2.000000	69.000000	0.000000
3811.142506	0.074553	0.569063	0.196128	84.956161	13.267756	63.685394	0.751016	0.000000	-4.943276	0.000000	0.000000	0.000000	1.546301	0.413016	-1.588874	0.000000	0.000000	2.000000	69.000000	0.000000
3811.145839	0.074553	0.569063	0.196128	84.956161	13.267756	63.685394	0.751016	0.000000	-4.943276	0.000000	0.000000	0.000000	1.546301	0.413016	-1.588874	0.000000	0.000000	2.000000	69.000000	0.000000
3811.149172	0.074553	0.569063	0.196128	84.956161	13.267756	63.685394	0.751016	0.000000	-4.943276	0.000000	0.000000	0.000000	1.546301	0.413016	-1.588874	0.000000	0.000000	2.000000	69.000000	0.000000
3811.152506	0.079863	0.570399	0.190481	85.200287	7.005955	58.382683	0.643352	0.000000	-4.958437	0.000000	0.000000	0.000000	1.593236	0.400956	-1.693904	0.000000	0.000000	2.000000	69.000000	0.000000
3811.155839	0.079863	0.570399	0.190481	85.200287	7.005955	58.382683	0.643352	0.000000	-4.958437	0.000000	0.000000	0.000000	1.593236	0.400956	-1.693904	0.000000	0.000000	2.000000	69.000000	0.000000
3811.159172	0.079863	0.570399	0.190481	85.200287	7.005955	58.382683	0.643352	0.000000	-4.958437	0.000000	0.000000	0.000000	1.593236	0.400956	-1.693904	0.000000	0.000000	2.000000	69.000000	0.000000
3811.162506	0.085316	0.571656	0.184481	85.255867	-1.274099	51.655300	0.525642	0.000000	-4.972293	0.000000	0.000000	0.000000	1.635689	0.376979	-1.799940	0.000000	0.000000	2.000000	69.000000	0.000000
3811.165839	0.085316	0.571656	0.184481	85.255867	-1.274099	51.655300	0.525642	0.000000	-4.972293	0.000000	0.000000	0.000000	1.635689	0.376979	-1.799940	0.000000	0.000000	2.000000	69.000000	0.000000
3811.169172	0.085316	0.571656	0.184481	85.255867	-1.274099	51.655300	0.525642	0.000000	-4.972293	0.000000	0.000000	0.000000	1.635689	0.376979	-1.799940	0.000000	0.000000	2.000000	69.000000	0.000000
3811.172506	0.090959	0.572891	0.178152	85.011162	-10.750482	43.818386	0.396733	0.000000	-4.984235	0.000000	0.000000	0.000000	1.693060	0.370499	-1.898835	0.000000	0.000000	2.000000	69.000000	0.000000
3811.175839	0.090959	0.572891	0.178152	85.011162	-10.750482	43.818386	0.396733	0.000000	-4.984235	0.000000	0.000000	0.000000	1.693060	0.370499	-1.898835	0.000000	0.000000	2.000000	69.000000	0.000000
3811.179172	0.090959	0.572891	0.178152	85.011162	-10.750482	43.818386	0.396733	0.000000	-4.984235	0.000000	0.000000	0.000000	1.693060	0.370499	-1.898835	0.000000	0.000000	2.000000	69.000000	0.000000
3811.182506	0.096747	0.574065	0.171494	84.412262	-20.007586	35.878071	0.253410	0.000000	-4.993575	0.000000	0.000000	0.000000	1.736334	0.352200	-1.997507	0.000000	0.000000	2.000000	69.000000	0.000000
3811.185839	0.096747	0.574065	0.171494	84.412262	-20.007586	35.878071	0.253410	0.000000	-4.993575	0.000000	0.000000	0.000000	1.736334	0.352200	-1.997507	0.000000	0.000000	2.000000	69.000000	0.000000
3811.189172	0.096747	0.574065	0.171494	84.412262	-20.007586	35.878071	0.253410	0.000000	-4.993575	0.000000	0.000000	0.000000	1.736334	0.352200	-1.997507	0.000000	0.000000	2.000000	69.000000	0.000000
3811.192506	0.102637	0.575181	0.164537	83.472443	-27.808886	28.502089	0.094825	0.000000	-4.999101	0.000000	0.000000	0.000000	1.767077	0.334835	-2.087081	0.000000	0.000000	2.000000	69.000000	0.000000
3811.195839	0.102637	0.575181	0.164537	83.472443	-27.808886	28.502089	0.094825	0.000000	-4.999101	0.000000	0.000000	0.000000	1.767077	0.334835	-2.087081	0.000000	0.000000	2.000000	69.000000	0.000000
3811.199172	0.102637	0.575181	0.164537	83.472443	-27.808886	28.502089	0.094825	0.000000	-4.999101	0.000000	0.000000	0.000000	1.767077	0.334835	-2.087081	0.000000	0.000000	2.000000	69.000000	0.000000
3811.202506	0.108638	0.576284	0.157242	82.260262	-33.457687	22.311998	-0.080133	0.000000	-4.999358	0.000000	0.000000	0.000000	1.800147	0.330804	-2.188496	0.000000	0.000000	2.000000	69.000000	0.000000
3811.205839	0.108638	0.576284	0.157242	82.260262	-33.457687	22.311998	-0.080133	0.000000	-4.999358	0.000000	0.000000	0.000000	1.800147	0.330804	-2.188496	0.000000	0.000000	2.000000	69.000000	0.000000
3811.209172	0.108638	0.576284	0.157242	82.260262	-33.457687	22.311998	-0.080133	0.000000	-4.999358	0.000000	0.000000	0.000000	1.800147	0.330804	-2.188496	0.000000	0.000000	2.000000	69.000000	0.000000
3811.212506	0.114737	0.577341	0.149642	80.866531	-36.946552	18.042793	-0.274253	0.000000	-4.992473	0.000000	0.000000	0.000000	1.829688	0.317156	-2.280016	0.000000	0.000000	2.000000	69.000000	0.000000
3811.215839	0.114737	0.577341	0.149642	80.866531	-36.946552	18.042793	-0.274253	0.000000	-4.992473	0.000000	0.000000	0.000000	1.829688	0.317156	-2.280016	0.000000	0.000000	2.000000	69.000000	0.000000
3811.219172	0.114737	0.577341	0.149642	80.866531	-36.946552	18.042793	-0.274253	0.000000	-4.992473	0.000000	0.000000	0.000000	1.829688	0.317156	-2.280016	0.000000	0.000000	2.000000	69.000000	0.000000
3811.222506	0.120729	0.578309	0.141832	79.407326	-38.863400	15.771870	-0.490031	0.000000	-4.975929	0.000000	0.000000	0.000000	1.797637	0.290582	-2.342935	0.000000	0.000000	2.000000	69.000000	0.000000
3811.225839	0.120729	0.578309	0.141832	79.407326	-38.863400	15.771870	-0.490031	0.000000	-4.975929	0.000000	0.000000	0.000000	1.797637	0.290582	-2.342935	0.000000	0.000000	2.000000	69.000000	0.000000
3811.229172	0.120729	0.578309	0.141832	79.407326	-38.863400	15.771870	-0.490031	0.000000	-4.975929	0.000000	0.000000	0.000000	1.797637	0.290582	-2.342935	0.000000	0.000000	2.000000	69.000000	0.000000
3811.232506	0.126527	0.579142	0.133858	77.961815	-39.698830	15.236369	-0.723074	0.000000	-4.947440	0.000000	0.000000	0.000000	1.739411	0.249857	-2.392148	0.000000	0.000000	2.000000	69.000000	0.000000
3811.235839	0.126527	0.579142	0.133858	77.961815	-39.698830	15.236369	-0.723074	0.000000	-4.947440	0.000000	0.000000	0.000000	1.739411	0.249857	-2.392148	0.000000	0.000000	2.000000	69.000000	0.000000
3811.239172	0.126527	0.579142	0.133858	77.961815	-39.698830	15.236369	-0.723074	0.000000	-4.947440	0.000000	0.000000	0.000000	1.739411	0.249857	-2.392148	0.000000	0.000000	2.000000	69.000000	0.000000
3811.242506	0.132102	0.579775	0.125743	76.580254	-39.984402	16.049562	-0.971959	0.000000	-4.904620	0.000000	0.000000	0.000000	1.672420	0.189734	-2.434587	0.000000	0.000000	2.000000	69.000000	0.000000
3811.245839	0.132102	0.579775	0.125743	76.580254	-39.984402	16.049562	-0.971959	0.000000	-4.904620	0.000000	0.000000	0.000000	1.672420	0.189734	-2.434587	0.000000	0.000000	2.000000	69.000000	0.000000
3811.249172	0.132102	0.579775	0.125743	76.580254	-39.984402	16.049562	-0.971959	0.000000	-4.904620	0.000000	0.000000	0.000000	1.672420	0.189734	-2.434587	0.000000	0.000000	2.000000	69.000000	0.000000
3811.252506	0.137336	0.580222	0.117495	75.282410	-40.018902	17.517809	-1.236812	0.000000	-4.844615	0.000000	0.000000	0.000000	1.570349	0.134193	-2.474285	0.000000	0.000000	2.000000	69.000000	0.000000
3811.255839	0.137336	0.580222	0.117495	75.282410	-40.018902	17.517809	-1.236812	0.000000	-4.844615	0.000000	0.000000	0.000000	1.570349	0.134193	-2.474285	0.000000	0.000000	2.000000	69.000000	0.000000
3811.259172	0.137336	0.580222	0.117495	75.282410	-40.018902	17.517809	-1.236812	0.000000	-4.844615	0.000000	0.000000	0.000000	1.570349	0.134193	-2.474285	0.000000	0.000000	2.000000	69.000000	0.000000
3811.262506	0.142241	0.580494	0.109158	74.080757	-39.923744	18.748045	-1.514226	0.000000	-4.765199	0.000000	0.000000	0.000000	1.471344	0.081658	-2.501221	0.000000	0.000000	2.000000	69.000000	0.000000
3811.265839	0.142241	0.580494	0.109158	74.080757	-39.923744	18.748045	-1.514226	0.000000	-4.765199	0.000000	0.000000	0.000000	1.471344	0.081658	-2.501221	0.000000	0.000000	2.000000	69.000000	0.000000
3811.269172	0.142241	0.580494	0.109158	74.080757	-39.923744	18.748045	-1.514226	0.000000	-4.765199	0.000000	0.000000	0.000000	1.471344	0.081658	-2.501221	0.000000	0.000000	2.000000	69.000000	0.000000
3811.272506	0.146845	0.580677	0.100732	72.997849	-39.721466	19.070854	-1.804451	0.000000	-4.663041	0.000000	0.000000	0.000000	1.381271	0.054834	-2.527676	0.000000	0.000000	2.000000	69.000000	0.000000
3811.275839	0.146845	0.580677	0.100732	72.997849	-39.721466	19.070854	-1.804451	0.000000	-4.663041	0.000000	0.000000	0.000000	1.381271	0.054834	-2.527676	0.000000	0.000000	2.000000	69.000000	0.000000
3811.279172	0.146845	0.580677	0.100732	72.997849	-39.721466	19.070854	-1.804451	0.000000	-4.663041	0.000000	0.000000	0.000000	1.381271	0.054834	-2.527676	0.000000	0.000000	2.000000	69.000000	0.000000
3811.282506	0.151131	0.580759	0.092253	72.071892	-39.414482	18.525942	-2.108384	0.000000	-4.533731	0.000000	0.000000	0.000000	1.285721	0.024656	-2.543715	0.000000	0.000000	2.000000	69.000000	0.000000
3811.285839	0.151131	0.580759	0.092253	72.071892	-39.414482	18.525942	-2.108384	0.000000	-4.533731	0.000000	0.000000	0.000000	1.285721	0.024656	-2.543715	0.000000	0.000000	2.000000	69.000000	0.000000
3811.289172	0.151131	0.580759	0.092253	72.071892	-39.414482	18.525942	-2.108384	0.000000	-4.533731	0.000000	0.000000	0.000000	1.285721	0.024656	-2.543715	0.000000	0.000000	2.000000	69.000000	0.000000
3811.292506	0.155062	0.580832	0.083780	71.343674	-38.930382	18.457771	-2.423826	0.000000	-4.373221	0.000000	0.000000	0.000000	1.179309	0.021677	-2.541788	0.000000	0.000000	2.000000	69.000000	0.000000
3811.295839	0.155062	0.580832	0.083780	71.343674	-38.930382	18.457771	-2.423826	0.000000	-4.373221	0.000000	0.000000	0.000000	1.179309	0.021677	-2.541788	0.000000	0.000000	2.000000	69.000000	0.000000
3811.299172	0.155062	0.580832	0.083780	71.343674	-38.930382	18.457771	-2.423826	0.000000	-4.373221	0.000000	0.000000	0.000000	1.179309	0.021677	-2.541788	0.000000	0.000000	2.000000	69.000000	0.000000
3811.302506	0.158540	0.580940	0.075427	70.932449	-38.163712	20.045471	-2.746095	0.000000	-4.178392	0.000000	0.000000	0.000000	1.043430	0.032597	-2.506079	0.000000	0.000000	2.000000	69.000000	0.000000
3811.305839	0.158540	0.580940	0.075427	70.932449	-38.163712	20.045471	-2.746095	0.000000	-4.178392	0.000000	0.000000	0.000000	1.043430	0.032597	-2.506079	0.000000	0.000000	2.000000	69.000000	0.000000
3811.309172	0.158540	0.580940	0.075427	70.932449	-38.163712	20.045471	-2.746095	0.000000	-4.178392	0.000000	0.000000	0.000000	1.043430	0.032597	-2.506079	0.000000	0.000000	2.000000	69.000000	0.000000
3811.312506	0.161516	0.581110	0.067344	70.899208	-37.100525	23.217802	-2.926986	0.000000	-3.771343	0.000000	0.000000	0.000000	0.892888	0.051013	-2.424858	0.000000	0.000000	2.000000	69.000000	0.000000
3811.315839	0.161516	0.581110	0.067344	70.899208	-37.100525	23.217802	-2.926986	0.000000	-3.771343	0.000000	0.000000	0.000000	0.892888	0.051013	-2.424858	0.000000	0.000000	2.000000	69.000000	0.000000
3811.319172	0.161516	0.581110	0.067344	70.899208	-37.100525	23.217802	-2.926986	0.000000	-3.771343	0.000000	0.000000	0.000000	0.892888	0.051013	-2.424858	0.000000	0.000000	2.000000	69.000000	0.000000
3811.322506	0.163954	0.581255	0.059521	71.107597	-35.899986	27.022402	-3.075801	0.000000	-3.367200	0.000000	0.000000	0.000000	0.731304	0.043430	-2.346980	0.000000	0.000000	2.000000	69.000000	0.000000
3811.325839	0.163954	0.581255	0.059521	71.107597	-35.899986	27.022402	-3.075801	0.000000	-3.367200	0.000000	0.000000	0.000000	0.731304	0.043430	-2.346980	0.000000	0.000000	2.000000	69.000000	0.000000
3811.329172	0.163954	0.581255	0.059521	71.107597	-35.899986	27.022402	-3.075801	0.000000	-3.367200	0.000000	0.000000	0.000000	0.731304	0.043430	-2.346980	0.000000	0.000000	2.000000	69.000000	0.000000
3811.332506	0.165898	0.581233	0.051867	71.494957	-34.604370	30.893457	-3.197685	0.000000	-2.976037	0.000000	0.000000	0.000000	0.583314	-0.006596	-2.296184	0.000000	0.000000	2.000000	69.000000	0.000000
3811.335839	0.165898	0.581233	0.051867	71.494957	-34.604370	30.893457	-3.197685	0.000000	-2.976037	0.000000	0.000000	0.000000	0.583314	-0.006596	-2.296184	0.000000	0.000000	2.000000	69.000000	0.000000
3811.339172	0.165898	0.581233	0.051867	71.494957	-34.604370	30.893457	-3.197685	0.000000	-2.976037	0.000000	0.000000	0.000000	0.583314	-0.006596	-2.296184	0.000000	0.000000	2.000000	69.000000	0.000000
3811.342506	0.167521	0.581011	0.044370	72.070862	-33.130520	34.413689	-3.294904	0.000000	-2.593339	0.000000	0.000000	0.000000	0.486777	-0.066557	-2.249132	0.000000	0.000000	2.000000	69.000000	0.000000
3811.345839	0.167521	0.581011	0.044370	72.070862	-33.130520	34.413689	-3.294904	0.000000	-2.593339	0.000000	0.000000	0.000000	0.486777	-0.066557	-2.249132	0.000000	0.000000	2.000000	69.000000	0.000000
3811.349172	0.167521	0.581011	0.044370	72.070862	-33.130520	34.413689	-3.294904	0.000000	-2.593339	0.000000	0.000000	0.000000	0.486777	-0.066557	-2.249132	0.000000	0.000000	2.000000	69.000000	0.000000
3811.352506	0.168999	0.580597	0.036978	72.754257	-31.251844	37.257378	-3.376034	0.000000	-2.218484	0.000000	0.000000	0.000000	0.443418	-0.124404	-2.217537	0.000000	0.000000	2.000000	69.000000	0.000000
3811.355839	0.168999	0.580597	0.036978	72.754257	-31.251844	37.257378	-3.376034	0.000000	-2.218484	0.000000	0.000000	0.000000	0.443418	-0.124404	-2.217537	0.000000	0.000000	2.000000	69.000000	0.000000
3811.359172	0.168999	0.580597	0.036978	72.754257	-31.251844	37.257378	-3.376034	0.000000	-2.218484	0.000000	0.000000	0.000000	0.443418	-0.124404	-2.217537	0.000000	0.000000	2.000000	69.000000	0.000000
3811.362506	0.170264	0.580053	0.029706	73.410538	-28.863964	39.972099	-3.449937	0.000000	-1.848895	0.000000	0.000000	0.000000	0.379582	-0.163168	-2.181688	0.000000	0.000000	2.000000	69.000000	0.000000
3811.365839	0.170264	0.580053	0.029706	73.410538	-28.863964	39.972099	-3.449937	0.000000	-1.848895	0.000000	0.000000	0.000000	0.379582	-0.163168	-2.181688	0.000000	0.000000	2.000000	69.000000	0.000000
3811.369172	0.170264	0.580053	0.029706	73.410538	-28.863964	39.972099	-3.449937	0.000000	-1.848895	0.000000	0.000000	0.000000	0.379582	-0.163168	-2.181688	0.000000	0.000000	2.000000	69.000000	0.000000
3811.372506	0.171275	0.579413	0.022633	73.963501	-26.227774	42.921539	-3.513200	0.000000	-1.485280	0.000000	0.000000	0.000000	0.303406	-0.191987	-2.121681	0.000000	0.000000	2.000000	69.000000	0.000000
3811.375839	0.171275	0.579413	0.022633	73.963501	-26.227774	42.921539	-3.513200	0.000000	-1.485280	0.000000	0.000000	0.000000	0.303406	-0.191987	-2.121681	0.000000	0.000000	2.000000	69.000000	0.000000
3811.379172	0.171275	0.579413	0.022633	73.963501	-26.227774	42.921539	-3.513200	0.000000	-1.485280	0.000000	0.000000	0.000000	0.303406	-0.191987	-2.121681	0.000000	0.000000	2.000000	69.000000	0.000000
3811.382506	0.172105	0.578765	0.015789	74.379921	-23.512276	45.886921	-3.563768	0.000000	-1.131666	0.000000	0.000000	0.000000	0.248881	-0.194379	-2.053250	0.000000	0.000000	2.000000	69.000000	0.000000
3811.385839	0.172105	0.578765	0.015789	74.379921	-23.512276	45.886921	-3.563768	0.000000	-1.131666	0.000000	0.000000	0.000000	0.248881	-0.194379	-2.053250	0.000000	0.000000	2.000000	69.000000	0.000000
3811.389172	0.172105	0.578765	0.015789	74.379921	-23.512276	45.886921	-3.563768	0.000000	-1.131666	0.000000	0.000000	0.000000	0.248881	-0.194379	-2.053250	0.000000	0.000000	2.000000	69.000000	0.000000
3811.392506	0.172599	0.578147	0.009206	74.696831	-20.774752	48.861961	-3.605248	0.000000	-0.789458	0.000000	0.000000	0.000000	0.148081	-0.185219	-1.974924	0.000000	0.000000	2.000000	69.000000	0.000000
3811.395839	0.172599	0.578147	0.009206	74.696831	-20.774752	48.861961	-3.605248	0.000000	-0.789458	0.000000	0.000000	0.000000	0.148081	-0.185219	-1.974924	0.000000	0.000000	2.000000	69.000000	0.000000
3811.399172	0.172599	0.578147	0.009206	74.696831	-20.774752	48.861961	-3.605248	0.000000	-0.789458	0.000000	0.000000	0.000000	0.148081	-0.185219	-1.974924	0.000000	0.000000	2.000000	69.000000	0.000000
3811.402506	0.172746	0.577615	0.002884	75.011505	-17.817545	52.199974	-3.629929	0.000000	-0.460304	0.000000	0.000000	0.000000	0.044339	-0.159635	-1.896724	0.000000	0.000000	2.000000	69.000000	0.000000
3811.405839	0.172746	0.577615	0.002884	75.011505	-17.817545	52.199974	-3.629929	0.000000	-0.460304	0.000000	0.000000	0.000000	0.044339	-0.159635	-1.896724	0.000000	0.000000	2.000000	69.000000	0.000000
3811.409172	0.172746	0.577615	0.002884	75.011505	-17.817545	52.199974	-3.629929	0.000000	-0.460304	0.000000	0.000000	0.000000	0.044339	-0.159635	-1.896724	0.000000	0.000000	2.000000	69.000000	0.000000
3811.412506	0.172635	0.577086	-0.003249	75.398972	-14.294020	56.382572	-3.637319	0.000000	-0.144183	0.000000	0.000000	0.000000	-0.033327	-0.158706	-1.839929	0.000000	0.000000	2.000000	69.000000	0.000000
3811.415839	0.172635	0.577086	-0.003249	75.398972	-14.294020	56.382572	-3.637319	0.000000	-0.144183	0.000000	0.000000	0.000000	-0.033327	-0.158706	-1.839929	0.000000	0.000000	2.000000	69.000000	0.000000
3811.419172	0.172635	0.577086	-0.003249	75.398972	-14.294020	56.382572	-3.637319	0.000000	-0.144183	0.000000	0.000000	0.000000	-0.033327	-0.158706	-1.839929	0.000000	0.000000	2.000000	69.000000	0.000000
3811.422506	0.172362	0.576561	-0.009224	75.822906	-10.158774	61.432838	-3.631764	0.000000	0.162471	0.000000	0.000000	0.000000	-0.081995	-0.157479	-1.792465	0.000000	0.000000	2.000000	69.000000	0.000000
3811.425839	0.172362	0.576561	-0.009224	75.822906	-10.158774	61.432838	-3.631764	0.000000	0.162471	0.000000	0.000000	0.000000	-0.081995	-0.157479	-1.792465	0.000000	0.000000	2.000000	69.000000	0.000000
3811.429172	0.172362	0.576561	-0.009224	75.822906	-10.158774	61.432838	-3.631764	0.000000	0.162471	0.000000	0.000000	0.000000	-0.081995	-0.157479	-1.792465	0.000000	0.000000	2.000000	69.000000	0.000000
3811.432506	0.171813	0.575961	-0.015041	76.191795	-5.440717	67.272285	-3.618098	0.000000	0.461216	0.000000	0.000000	0.000000	-0.164722	-0.180008	-1.744980	0.000000	0.000000	2.000000	69.000000	0.000000
3811.435839	0.171813	0.575961	-0.015041	76.191795	-5.440717	67.272285	-3.618098	0.000000	0.461216	0.000000	0.000000	0.000000	-0.164722	-0.180008	-1.744980	0.000000	0.000000	2.000000	69.000000	0.000000
3811.439172	0.171813	0.575961	-0.015041	76.191795	-5.440717	67.272285	-3.618098	0.000000	0.461216	0.000000	0.000000	0.000000	-0.164722	-0.180008	-1.744980	0.000000	0.000000	2.000000	69.000000	0.000000
3811.442506	0.170976	0.575330	-0.020514	76.435486	-0.256111	73.745148	-3.590645	0.000000	0.752046	0.000000	0.000000	0.000000	-0.251082	-0.189254	-1.641850	0.000000	0.000000	2.000000	69.000000	0.000000
3811.445839	0.170976	0.575330	-0.020514	76.435486	-0.256111	73.745148	-3.590645	0.000000	0.752046	0.000000	0.000000	0.000000	-0.251082	-0.189254	-1.641850	0.000000	0.000000	2.000000	69.000000	0.000000
3811.449172	0.170976	0.575330	-0.020514	76.435486	-0.256111	73.745148	-3.590645	0.000000	0.752046	0.000000	0.000000	0.000000	-0.251082	-0.189254	-1.641850	0.000000	0.000000	2.000000	69.000000	0.000000
3811.452506	0.169901	0.574655	-0.025675	76.485733	5.102604	80.480629	-3.548798	0.000000	1.025687	0.000000	0.000000	0.000000	-0.322531	-0.202732	-1.548375	0.000000	0.000000	2.000000	69.000000	0.000000
3811.455839	0.169901	0.574655	-0.025675	76.485733	5.102604	80.480629	-3.548798	0.000000	1.025687	0.000000	0.000000	0.000000	-0.322531	-0.202732	-1.548375	0.000000	0.000000	2.000000	69.000000	0.000000
3811.459172	0.169901	0.574655	-0.025675	76.485733	5.102604	80.480629	-3.548798	0.000000	1.025687	0.000000	0.000000	0.000000	-0.322531	-0.202732	-1.548375	0.000000	0.000000	2.000000	69.000000	0.000000
3811.462506	0.168648	0.573984	-0.030462	76.370705	10.322322	87.139832	-3.495043	0.000000	1.283750	0.000000	0.000000	0.000000	-0.375801	-0.201134	-1.436083	0.000000	0.000000	2.000000	69.000000	0.000000
3811.465839	0.168648	0.573984	-0.030462	76.370705	10.322322	87.139832	-3.495043	0.000000	1.283750	0.000000	0.000000	0.000000	-0.375801	-0.201134	-1.436083	0.000000	0.000000	2.000000	69.000000	0.000000
3811.469172	0.168648	0.573984	-0.030462	76.370705	10.322322	87.139832	-3.495043	0.000000	1.283750	0.000000	0.000000	0.000000	-0.375801	-0.201134	-1.436083	0.000000	0.000000	2.000000	69.000000	0.000000
3811.472506	0.167305	0.573280	-0.034917	76.121086	15.260188	93.454399	-3.432409	0.000000	1.523097	0.000000	0.000000	0.000000	-0.402962	-0.211290	-1.336406	0.000000	0.000000	2.000000	69.000000	0.000000
3811.475839	0.167305	0.573280	-0.034917	76.121086	15.260188	93.454399	-3.432409	0.000000	1.523097	0.000000	0.000000	0.000000	-0.402962	-0.211290	-1.336406	0.000000	0.000000	2.000000	69.000000	0.000000
3811.479172	0.167305	0.573280	-0.034917	76.121086	15.260188	93.454399	-3.432409	0.000000	1.523097	0.000000	0.000000	0.000000	-0.402962	-0.211290	-1.336406	0.000000	0.000000	2.000000	69.000000	0.000000
3811.482506	0.165902	0.572603	-0.038920	75.755325	19.785938	99.263130	-3.365249	0.000000	1.745831	0.000000	0.000000	0.000000	-0.420744	-0.203195	-1.201156	0.000000	0.000000	2.000000	69.000000	0.000000
3811.485839	0.165902	0.572603	-0.038920	75.755325	19.785938	99.263130	-3.365249	0.000000	1.745831	0.000000	0.000000	0.000000	-0.420744	-0.203195	-1.201156	0.000000	0.000000	2.000000	69.000000	0.000000
3811.489172	0.165902	0.572603	-0.038920	75.755325	19.785938	99.263130	-3.365249	0.000000	1.745831	0.000000	0.000000	0.000000	-0.420744	-0.203195	-1.201156	0.000000	0.000000	2.000000	69.000000	0.000000
3811.492506	0.164439	0.571963	-0.042495	75.291550	23.912817	104.570862	-3.295125	0.000000	1.946024	0.000000	0.000000	0.000000	-0.438977	-0.191922	-1.072296	0.000000	0.000000	2.000000	69.000000	0.000000
3811.495839	0.164439	0.571963	-0.042495	75.291550	23.912817	104.570862	-3.295125	0.000000	1.946024	0.000000	0.000000	0.000000	-0.438977	-0.191922	-1.072296	0.000000	0.000000	2.000000	69.000000	0.000000
3811.499172	0.164439	0.571963	-0.042495	75.291550	23.912817	104.570862	-3.295125	0.000000	1.946024	0.000000	0.000000	0.000000	-0.438977	-0.191922	-1.072296	0.000000	0.000000	2.000000	69.000000	0.000000
3811.502506	0.162956	0.571412	-0.045666	74.749687	27.616732	109.135582	-3.221962	0.000000	2.124740	0.000000	0.000000	0.000000	-0.445035	-0.165272	-0.951349	0.000000	0.000000	2.000000	69.000000	0.000000
3811.505839	0.162956	0.571412	-0.045666	74.749687	27.616732	109.135582	-3.221962	0.000000	2.124740	0.000000	0.000000	0.000000	-0.445035	-0.165272	-0.951349	0.000000	0.000000	2.000000	69.000000	0.000000
3811.509172	0.162956	0.571412	-0.045666	74.749687	27.616732	109.135582	-3.221962	0.000000	2.124740	0.000000	0.000000	0.000000	-0.445035	-0.165272	-0.951349	0.000000	0.000000	2.000000	69.000000	0.000000
3811.512506	0.161392	0.571039	-0.048311	74.127190	30.830536	112.627037	-3.147789	0.000000	2.283298	0.000000	0.000000	0.000000	-0.469115	-0.111963	-0.793632	0.000000	0.000000	2.000000	69.000000	0.000000
3811.515839	0.161392	0.571039	-0.048311	74.127190	30.830536	112.627037	-3.147789	0.000000	2.283298	0.000000	0.000000	0.000000	-0.469115	-0.111963	-0.793632	0.000000	0.000000	2.000000	69.000000	0.000000
3811.519172	0.161392	0.571039	-0.048311	74.127190	30.830536	112.627037	-3.147789	0.000000	2.283298	0.000000	0.000000	0.000000	-0.469115	-0.111963	-0.793632	0.000000	0.000000	2.000000	69.000000	0.000000
3811.522506	0.159596	0.570868	-0.050376	73.471146	33.356335	114.712479	-3.069604	0.000000	2.415570	0.000000	0.000000	0.000000	-0.538835	-0.051259	-0.619302	0.000000	0.000000	2.000000	69.000000	0.000000
3811.525839	0.159596	0.570868	-0.050376	73.471146	33.356335	114.712479	-3.069604	0.000000	2.415570	0.000000	0.000000	0.000000	-0.538835	-0.051259	-0.619302	0.000000	0.000000	2.000000	69.000000	0.000000
3811.529172	0.159596	0.570868	-0.050376	73.471146	33.356335	114.712479	-3.069604	0.000000	2.415570	0.000000	0.000000	0.000000	-0.538835	-0.051259	-0.619302	0.000000	0.000000	2.000000	69.000000	0.000000
3811.532506	0.157544	0.570959	-0.051818	72.823578	34.896194	115.136940	-2.979798	0.000000	2.518787	0.000000	0.000000	0.000000	-0.615551	0.027235	-0.432815	0.000000	0.000000	2.000000	69.000000	0.000000
3811.535839	0.157544	0.570959	-0.051818	72.823578	34.896194	115.136940	-2.979798	0.000000	2.518787	0.000000	0.000000	0.000000	-0.615551	0.027235	-0.432815	0.000000	0.000000	2.000000	69.000000	0.000000
3811.539172	0.157544	0.570959	-0.051818	72.823578	34.896194	115.136940	-2.979798	0.000000	2.518787	0.000000	0.000000	0.000000	-0.615551	0.027235	-0.432815	0.000000	0.000000	2.000000	69.000000	0.000000
3811.542506	0.155174	0.571258	-0.052579	72.237274	35.518089	114.382683	-2.877206	0.000000	2.590923	0.000000	0.000000	0.000000	-0.711079	0.089870	-0.228261	0.000000	0.000000	2.000000	69.000000	0.000000
3811.545839	0.155174	0.571258	-0.052579	72.237274	35.518089	114.382683	-2.877206	0.000000	2.590923	0.000000	0.000000	0.000000	-0.711079	0.089870	-0.228261	0.000000	0.000000	2.000000	69.000000	0.000000
3811.549172	0.155174	0.571258	-0.052579	72.237274	35.518089	114.382683	-2.877206	0.000000	2.590923	0.000000	0.000000	0.000000	-0.711079	0.089870	-0.228261	0.000000	0.000000	2.000000	69.000000	0.000000
3811.552506	0.152546	0.571734	-0.052727	71.797112	35.509285	113.289299	-2.758693	0.000000	2.628966	0.000000	0.000000	0.000000	-0.788345	0.142747	-0.044167	0.000000	0.000000	2.000000	69.000000	0.000000
3811.555839	0.152546	0.571734	-0.052727	71.797112	35.509285	113.289299	-2.758693	0.000000	2.628966	0.000000	0.000000	0.000000	-0.788345	0.142747	-0.044167	0.000000	0.000000	2.000000	69.000000	0.000000
3811.559172	0.152546	0.571734	-0.052727	71.797112	35.509285	113.289299	-2.758693	0.000000	2.628966	0.000000	0.000000	0.000000	-0.788345	0.142747	-0.044167	0.000000	0.000000	2.000000	69.000000	0.000000
3811.562506	0.149766	0.572295	-0.052377	71.678932	35.337299	112.562607	-2.627302	0.000000	2.636328	0.000000	0.000000	0.000000	-0.834150	0.168365	0.104971	0.000000	0.000000	2.000000	69.000000	0.000000
3811.565839	0.149766	0.572295	-0.052377	71.678932	35.337299	112.562607	-2.627302	0.000000	2.636328	0.000000	0.000000	0.000000	-0.834150	0.168365	0.104971	0.000000	0.000000	2.000000	69.000000	0.000000
3811.569172	0.149766	0.572295	-0.052377	71.678932	35.337299	112.562607	-2.627302	0.000000	2.636328	0.000000	0.000000	0.000000	-0.834150	0.168365	0.104971	0.000000	0.000000	2.000000	69.000000	0.000000
3811.572506	0.146810	0.572852	-0.051694	71.987350	35.557827	112.857788	-2.488277	0.000000	2.618832	0.000000	0.000000	0.000000	-0.886790	0.166950	0.204937	0.000000	0.000000	2.000000	69.000000	0.000000
3811.575839	0.146810	0.572852	-0.051694	71.987350	35.557827	112.857788	-2.488277	0.000000	2.618832	0.000000	0.000000	0.000000	-0.886790	0.166950	0.204937	0.000000	0.000000	2.000000	69.000000	0.000000
3811.579172	0.146810	0.572852	-0.051694	71.987350	35.557827	112.857788	-2.488277	0.000000	2.618832	0.000000	0.000000	0.000000	-0.886790	0.166950	0.204937	0.000000	0.000000	2.000000	69.000000	0.000000
3811.582506	0.143880	0.573481	-0.050705	72.475250	36.011848	113.624588	-2.340478	0.000000	2.584676	0.000000	0.000000	0.000000	-0.878744	0.188736	0.296643	0.000000	0.000000	2.000000	69.000000	0.000000
3811.585839	0.143880	0.573481	-0.050705	72.475250	36.011848	113.624588	-2.340478	0.000000	2.584676	0.000000	0.000000	0.000000	-0.878744	0.188736	0.296643	0.000000	0.000000	2.000000	69.000000	0.000000
3811.589172	0.143880	0.573481	-0.050705	72.475250	36.011848	113.624588	-2.340478	0.000000	2.584676	0.000000	0.000000	0.000000	-0.878744	0.188736	0.296643	0.000000	0.000000	2.000000	69.000000	0.000000
3811.592506	0.141012	0.574189	-0.049354	72.997391	36.536194	114.470383	-2.194021	0.000000	2.535236	0.000000	0.000000	0.000000	-0.860498	0.212455	0.405200	0.000000	0.000000	2.000000	69.000000	0.000000
3811.595839	0.141012	0.574189	-0.049354	72.997391	36.536194	114.470383	-2.194021	0.000000	2.535236	0.000000	0.000000	0.000000	-0.860498	0.212455	0.405200	0.000000	0.000000	2.000000	69.000000	0.000000
3811.599172	0.141012	0.574189	-0.049354	72.997391	36.536194	114.470383	-2.194021	0.000000	2.535236	0.000000	0.000000	0.000000	-0.860498	0.212455	0.405200	0.000000	0.000000	2.000000	69.000000	0.000000
3811.602506	0.138050	0.575007	-0.047624	73.506691	37.061836	115.124832	-2.050604	0.000000	2.467702	0.000000	0.000000	0.000000	-0.888598	0.245514	0.519052	0.000000	0.000000	2.000000	69.000000	0.000000
3811.605839	0.138050	0.575007	-0.047624	73.506691	37.061836	115.124832	-2.050604	0.000000	2.467702	0.000000	0.000000	0.000000	-0.888598	0.245514	0.519052	0.000000	0.000000	2.000000	69.000000	0.000000
3811.609172	0.138050	0.575007	-0.047624	73.506691	37.061836	115.124832	-2.050604	0.000000	2.467702	0.000000	0.000000	0.000000	-0.888598	0.245514	0.519052	0.000000	0.000000	2.000000	69.000000	0.000000
3811.612506	0.135078	0.575896	-0.045560	73.970360	37.558460	115.355942	-1.902505	0.000000	2.381194	0.000000	0.000000	0.000000	-0.891577	0.266604	0.619235	0.000000	0.000000	2.000000	69.000000	0.000000
3811.615839	0.135078	0.575896	-0.045560	73.970360	37.558460	115.355942	-1.902505	0.000000	2.381194	0.000000	0.000000	0.000000	-0.891577	0.266604	0.619235	0.000000	0.000000	2.000000	69.000000	0.000000
3811.619172	0.135078	0.575896	-0.045560	73.970360	37.558460	115.355942	-1.902505	0.000000	2.381194	0.000000	0.000000	0.000000	-0.891577	0.266604	0.619235	0.000000	0.000000	2.000000	69.000000	0.000000
3811.622506	0.132015	0.576844	-0.043184	74.402328	38.049477	115.155586	-1.753909	0.000000	2.277988	0.000000	0.000000	0.000000	-0.918894	0.284483	0.712830	0.000000	0.000000	2.000000	69.000000	0.000000
3811.625839	0.132015	0.576844	-0.043184	74.402328	38.049477	115.155586	-1.753909	0.000000	2.277988	0.000000	0.000000	0.000000	-0.918894	0.284483	0.712830	0.000000	0.000000	2.000000	69.000000	0.000000
3811.629172	0.132015	0.576844	-0.043184	74.402328	38.049477	115.155586	-1.753909	0.000000	2.277988	0.000000	0.000000	0.000000	-0.918894	0.284483	0.712830	0.000000	0.000000	2.000000	69.000000	0.000000
3811.632506	0.128850	0.577782	-0.040572	74.829262	38.576061	114.779854	-1.600760	0.000000	2.159183	0.000000	0.000000	0.000000	-0.949521	0.281350	0.783610	0.000000	0.000000	2.000000	69.000000	0.000000
3811.635839	0.128850	0.577782	-0.040572	74.829262	38.576061	114.779854	-1.600760	0.000000	2.159183	0.000000	0.000000	0.000000	-0.949521	0.281350	0.783610	0.000000	0.000000	2.000000	69.000000	0.000000
3811.639172	0.128850	0.577782	-0.040572	74.829262	38.576061	114.779854	-1.600760	0.000000	2.159183	0.000000	0.000000	0.000000	-0.949521	0.281350	0.783610	0.000000	0.000000	2.000000	69.000000	0.000000
3811.642506	0.125673	0.578644	-0.037760	75.255066	39.154076	114.578712	-1.442507	0.000000	2.028581	0.000000	0.000000	0.000000	-0.953118	0.258421	0.843519	0.000000	0.000000	2.000000	69.000000	0.000000
3811.645839	0.125673	0.578644	-0.037760	75.255066	39.154076	114.578712	-1.442507	0.000000	2.028581	0.000000	0.000000	0.000000	-0.953118	0.258421	0.843519	0.000000	0.000000	2.000000	69.000000	0.000000
3811.649172	0.125673	0.578644	-0.037760	75.255066	39.154076	114.578712	-1.442507	0.000000	2.028581	0.000000	0.000000	0.000000	-0.953118	0.258421	0.843519	0.000000	0.000000	2.000000	69.000000	0.000000
3811.652506	0.122515	0.579404	-0.034846	75.681442	39.805767	114.632088	-1.283653	0.000000	1.887995	0.000000	0.000000	0.000000	-0.947524	0.228112	0.874213	0.000000	0.000000	2.000000	69.000000	0.000000
3811.655839	0.122515	0.579404	-0.034846	75.681442	39.805767	114.632088	-1.283653	0.000000	1.887995	0.000000	0.000000	0.000000	-0.947524	0.228112	0.874213	0.000000	0.000000	2.000000	69.000000	0.000000
3811.659172	0.122515	0.579404	-0.034846	75.681442	39.805767	114.632088	-1.283653	0.000000	1.887995	0.000000	0.000000	0.000000	-0.947524	0.228112	0.874213	0.000000	0.000000	2.000000	69.000000	0.000000
3811.662506	0.119419	0.580055	-0.031816	76.098953	40.470577	114.727631	-1.125733	0.000000	1.742293	0.000000	0.000000	0.000000	-0.928707	0.195427	0.908828	0.000000	0.000000	2.000000	69.000000	0.000000
3811.665839	0.119419	0.580055	-0.031816	76.098953	40.470577	114.727631	-1.125733	0.000000	1.742293	0.000000	0.000000	0.000000	-0.928707	0.195427	0.908828	0.000000	0.000000	2.000000	69.000000	0.000000
3811.669172	0.119419	0.580055	-0.031816	76.098953	40.470577	114.727631	-1.125733	0.000000	1.742293	0.000000	0.000000	0.000000	-0.928707	0.195427	0.908828	0.000000	0.000000	2.000000	69.000000	0.000000
3811.672506	0.116396	0.580626	-0.028705	76.506401	41.092121	114.706924	-0.970949	0.000000	1.590821	0.000000	0.000000	0.000000	-0.906991	0.171296	0.933431	0.000000	0.000000	2.000000	69.000000	0.000000
3811.675839	0.116396	0.580626	-0.028705	76.506401	41.092121	114.706924	-0.970949	0.000000	1.590821	0.000000	0.000000	0.000000	-0.906991	0.171296	0.933431	0.000000	0.000000	2.000000	69.000000	0.000000
3811.679172	0.116396	0.580626	-0.028705	76.506401	41.092121	114.706924	-0.970949	0.000000	1.590821	0.000000	0.000000	0.000000	-0.906991	0.171296	0.933431	0.000000	0.000000	2.000000	69.000000	0.000000
3811.682506	0.113443	0.581115	-0.025510	76.897812	41.607075	114.533630	-0.819783	0.000000	1.435249	0.000000	0.000000	0.000000	-0.885674	0.146587	0.958625	0.000000	0.000000	2.000000	69.000000	0.000000
3811.685839	0.113443	0.581115	-0.025510	76.897812	41.607075	114.533630	-0.819783	0.000000	1.435249	0.000000	0.000000	0.000000	-0.885674	0.146587	0.958625	0.000000	0.000000	2.000000	69.000000	0.000000
3811.689172	0.113443	0.581115	-0.025510	76.897812	41.607075	114.533630	-0.819783	0.000000	1.435249	0.000000	0.000000	0.000000	-0.885674	0.146587	0.958625	0.000000	0.000000	2.000000	69.000000	0.000000
3811.692506	0.110592	0.581508	-0.022279	77.285675	41.901657	114.200661	-0.672171	0.000000	1.275479	0.000000	0.000000	0.000000	-0.855397	0.117897	0.969170	0.000000	0.000000	2.000000	69.000000	0.000000
3811.695839	0.110592	0.581508	-0.022279	77.285675	41.901657	114.200661	-0.672171	0.000000	1.275479	0.000000	0.000000	0.000000	-0.855397	0.117897	0.969170	0.000000	0.000000	2.000000	69.000000	0.000000
3811.699172	0.110592	0.581508	-0.022279	77.285675	41.901657	114.200661	-0.672171	0.000000	1.275479	0.000000	0.000000	0.000000	-0.855397	0.117897	0.969170	0.000000	0.000000	2.000000	69.000000	0.000000
3811.702506	0.107841	0.581828	-0.019017	77.665733	41.946217	113.783539	-0.529605	0.000000	1.113950	0.000000	0.000000	0.000000	-0.825376	0.095989	0.978456	0.000000	0.000000	2.000000	69.000000	0.000000
3811.705839	0.107841	0.581828	-0.019017	77.665733	41.946217	113.783539	-0.529605	0.000000	1.113950	0.000000	0.000000	0.000000	-0.825376	0.095989	0.978456	0.000000	0.000000	2.000000	69.000000	0.000000
3811.709172	0.107841	0.581828	-0.019017	77.665733	41.946217	113.783539	-0.529605	0.000000	1.113950	0.000000	0.000000	0.000000	-0.825376	0.095989	0.978456	0.000000	0.000000	2.000000	69.000000	0.000000
3811.712506	0.105225	0.582105	-0.015763	78.040977	41.734600	113.272400	-0.392042	0.000000	0.950874	0.000000	0.000000	0.000000	-0.784625	0.083003	0.976388	0.000000	0.000000	2.000000	69.000000	0.000000
3811.715839	0.105225	0.582105	-0.015763	78.040977	41.734600	113.272400	-0.392042	0.000000	0.950874	0.000000	0.000000	0.000000	-0.784625	0.083003	0.976388	0.000000	0.000000	2.000000	69.000000	0.000000
3811.719172	0.105225	0.582105	-0.015763	78.040977	41.734600	113.272400	-0.392042	0.000000	0.950874	0.000000	0.000000	0.000000	-0.784625	0.083003	0.976388	0.000000	0.000000	2.000000	69.000000	0.000000
3811.722506	0.102824	0.582326	-0.012572	78.393677	41.268902	112.572617	-0.261271	0.000000	0.788143	0.000000	0.000000	0.000000	-0.720535	0.066355	0.957213	0.000000	0.000000	2.000000	69.000000	0.000000
3811.725839	0.102824	0.582326	-0.012572	78.393677	41.268902	112.572617	-0.261271	0.000000	0.788143	0.000000	0.000000	0.000000	-0.720535	0.066355	0.957213	0.000000	0.000000	2.000000	69.000000	0.000000
3811.729172	0.102824	0.582326	-0.012572	78.393677	41.268902	112.572617	-0.261271	0.000000	0.788143	0.000000	0.000000	0.000000	-0.720535	0.066355	0.957213	0.000000	0.000000	2.000000	69.000000	0.000000
3811.732506	0.100636	0.582538	-0.009363	78.727013	40.531925	111.547226	-0.141182	0.000000	0.628607	0.000000	0.000000	0.000000	-0.656259	0.063718	0.962701	0.000000	0.000000	2.000000	69.000000	0.000000
3811.735839	0.100636	0.582538	-0.009363	78.727013	40.531925	111.547226	-0.141182	0.000000	0.628607	0.000000	0.000000	0.000000	-0.656259	0.063718	0.962701	0.000000	0.000000	2.000000	69.000000	0.000000
3811.739172	0.100636	0.582538	-0.009363	78.727013	40.531925	111.547226	-0.141182	0.000000	0.628607	0.000000	0.000000	0.000000	-0.656259	0.063718	0.962701	0.000000	0.000000	2.000000	69.000000	0.000000
3811.742506	0.098644	0.582726	-0.006236	79.057922	39.501015	110.163948	-0.031806	0.000000	0.468157	0.000000	0.000000	0.000000	-0.597760	0.056257	0.937996	0.000000	0.000000	2.000000	69.000000	0.000000
3811.745839	0.098644	0.582726	-0.006236	79.057922	39.501015	110.163948	-0.031806	0.000000	0.468157	0.000000	0.000000	0.000000	-0.597760	0.056257	0.937996	0.000000	0.000000	2.000000	69.000000	0.000000
3811.749172	0.098644	0.582726	-0.006236	79.057922	39.501015	110.163948	-0.031806	0.000000	0.468157	0.000000	0.000000	0.000000	-0.597760	0.056257	0.937996	0.000000	0.000000	2.000000	69.000000	0.000000
3811.752506	0.096894	0.582888	-0.003199	79.388596	38.172283	108.465675	0.067821	0.000000	0.311825	0.000000	0.000000	0.000000	-0.524739	0.048726	0.911388	0.000000	0.000000	2.000000	69.000000	0.000000
3811.755839	0.096894	0.582888	-0.003199	79.388596	38.172283	108.465675	0.067821	0.000000	0.311825	0.000000	0.000000	0.000000	-0.524739	0.048726	0.911388	0.000000	0.000000	2.000000	69.000000	0.000000
3811.759172	0.096894	0.582888	-0.003199	79.388596	38.172283	108.465675	0.067821	0.000000	0.311825	0.000000	0.000000	0.000000	-0.524739	0.048726	0.911388	0.000000	0.000000	2.000000	69.000000	0.000000
3811.762506	0.095439	0.583095	-0.000252	79.695747	36.625088	106.612923	0.155277	0.000000	0.159927	0.000000	0.000000	0.000000	-0.436712	0.061962	0.883937	0.000000	0.000000	2.000000	69.000000	0.000000
3811.765839	0.095439	0.583095	-0.000252	79.695747	36.625088	106.612923	0.155277	0.000000	0.159927	0.000000	0.000000	0.000000	-0.436712	0.061962	0.883937	0.000000	0.000000	2.000000	69.000000	0.000000
3811.769172	0.095439	0.583095	-0.000252	79.695747	36.625088	106.612923	0.155277	0.000000	0.159927	0.000000	0.000000	0.000000	-0.436712	0.061962	0.883937	0.000000	0.000000	2.000000	69.000000	0.000000
3811.772506	0.094321	0.583284	0.002570	79.983391	35.048996	104.789322	0.228063	0.000000	0.012604	0.000000	0.000000	0.000000	-0.335265	0.056784	0.846680	0.000000	0.000000	2.000000	69.000000	0.000000
3811.775839	0.094321	0.583284	0.002570	79.983391	35.048996	104.789322	0.228063	0.000000	0.012604	0.000000	0.000000	0.000000	-0.335265	0.056784	0.846680	0.000000	0.000000	2.000000	69.000000	0.000000
3811.779172	0.094321	0.583284	0.002570	79.983391	35.048996	104.789322	0.228063	0.000000	0.012604	0.000000	0.000000	0.000000	-0.335265	0.056784	0.846680	0.000000	0.000000	2.000000	69.000000	0.000000
3811.782506	0.093504	0.583482	0.005273	80.245644	33.478065	102.958107	0.283940	0.000000	-0.128510	0.000000	0.000000	0.000000	-0.245206	0.059392	0.810863	0.000000	0.000000	2.000000	69.000000	0.000000
3811.785839	0.093504	0.583482	0.005273	80.245644	33.478065	102.958107	0.283940	0.000000	-0.128510	0.000000	0.000000	0.000000	-0.245206	0.059392	0.810863	0.000000	0.000000	2.000000	69.000000	0.000000
3811.789172	0.093504	0.583482	0.005273	80.245644	33.478065	102.958107	0.283940	0.000000	-0.128510	0.000000	0.000000	0.000000	-0.245206	0.059392	0.810863	0.000000	0.000000	2.000000	69.000000	0.000000
3811.792506	0.092950	0.583605	0.007756	80.530807	31.897806	101.078453	0.324808	0.000000	-0.263653	0.000000	0.000000	0.000000	-0.166265	0.036849	0.745013	0.000000	0.000000	2.000000	69.000000	0.000000
3811.795839	0.092950	0.583605	0.007756	80.530807	31.897806	101.078453	0.324808	0.000000	-0.263653	0.000000	0.000000	0.000000	-0.166265	0.036849	0.745013	0.000000	0.000000	2.000000	69.000000	0.000000
3811.799172	0.092950	0.583605	0.007756	80.530807	31.897806	101.078453	0.324808	0.000000	-0.263653	0.000000	0.000000	0.000000	-0.166265	0.036849	0.745013	0.000000	0.000000	2.000000	69.000000	0.000000
3811.802506	0.092639	0.583634	0.010010	80.872261	30.121967	98.924446	0.352519	0.000000	-0.387822	0.000000	0.000000	0.000000	-0.093127	0.008894	0.676003	0.000000	0.000000	2.000000	69.000000	0.000000
3811.805839	0.092639	0.583634	0.010010	80.872261	30.121967	98.924446	0.352519	0.000000	-0.387822	0.000000	0.000000	0.000000	-0.093127	0.008894	0.676003	0.000000	0.000000	2.000000	69.000000	0.000000
3811.809172	0.092639	0.583634	0.010010	80.872261	30.121967	98.924446	0.352519	0.000000	-0.387822	0.000000	0.000000	0.000000	-0.093127	0.008894	0.676003	0.000000	0.000000	2.000000	69.000000	0.000000
3811.812506	0.092525	0.583561	0.012003	81.239532	27.817724	96.137993	0.368040	0.000000	-0.500489	0.000000	0.000000	0.000000	-0.034173	-0.022167	0.598019	0.000000	0.000000	2.000000	69.000000	0.000000
3811.815839	0.092525	0.583561	0.012003	81.239532	27.817724	96.137993	0.368040	0.000000	-0.500489	0.000000	0.000000	0.000000	-0.034173	-0.022167	0.598019	0.000000	0.000000	2.000000	69.000000	0.000000
3811.819172	0.092525	0.583561	0.012003	81.239532	27.817724	96.137993	0.368040	0.000000	-0.500489	0.000000	0.000000	0.000000	-0.034173	-0.022167	0.598019	0.000000	0.000000	2.000000	69.000000	0.000000
3811.822506	0.092591	0.583428	0.013752	81.612640	24.751869	92.472939	0.373735	0.000000	-0.600159	0.000000	0.000000	0.000000	0.019834	-0.039673	0.524528	0.000000	0.000000	2.000000	69.000000	0.000000
3811.825839	0.092591	0.583428	0.013752	81.612640	24.751869	92.472939	0.373735	0.000000	-0.600159	0.000000	0.000000	0.000000	0.019834	-0.039673	0.524528	0.000000	0.000000	2.000000	69.000000	0.000000
3811.829172	0.092591	0.583428	0.013752	81.612640	24.751869	92.472939	0.373735	0.000000	-0.600159	0.000000	0.000000	0.000000	0.019834	-0.039673	0.524528	0.000000	0.000000	2.000000	69.000000	0.000000
3811.832506	0.092861	0.583194	0.015241	81.941948	20.858576	87.878807	0.370430	0.000000	-0.687581	0.000000	0.000000	0.000000	0.080881	-0.070325	0.446924	0.000000	0.000000	2.000000	69.000000	0.000000
3811.835839	0.092861	0.583194	0.015241	81.941948	20.858576	87.878807	0.370430	0.000000	-0.687581	0.000000	0.000000	0.000000	0.080881	-0.070325	0.446924	0.000000	0.000000	2.000000	69.000000	0.000000
3811.839172	0.092861	0.583194	0.015241	81.941948	20.858576	87.878807	0.370430	0.000000	-0.687581	0.000000	0.000000	0.000000	0.080881	-0.070325	0.446924	0.000000	0.000000	2.000000	69.000000	0.000000
3811.842506	0.093333	0.582937	0.016452	82.195969	16.316891	82.562195	0.356950	0.000000	-0.762068	0.000000	0.000000	0.000000	0.141471	-0.077066	0.363278	0.000000	0.000000	2.000000	69.000000	0.000000
3811.845839	0.093333	0.582937	0.016452	82.195969	16.316891	82.562195	0.356950	0.000000	-0.762068	0.000000	0.000000	0.000000	0.141471	-0.077066	0.363278	0.000000	0.000000	2.000000	69.000000	0.000000
3811.849172	0.093333	0.582937	0.016452	82.195969	16.316891	82.562195	0.356950	0.000000	-0.762068	0.000000	0.000000	0.000000	0.141471	-0.077066	0.363278	0.000000	0.000000	2.000000	69.000000	0.000000
3811.852506	0.094039	0.582643	0.017426	82.342575	11.572541	77.024757	0.333371	0.000000	-0.822614	0.000000	0.000000	0.000000	0.212077	-0.088181	0.292175	0.000000	0.000000	2.000000	69.000000	0.000000
3811.855839	0.094039	0.582643	0.017426	82.342575	11.572541	77.024757	0.333371	0.000000	-0.822614	0.000000	0.000000	0.000000	0.212077	-0.088181	0.292175	0.000000	0.000000	2.000000	69.000000	0.000000
3811.859172	0.094039	0.582643	0.017426	82.342575	11.572541	77.024757	0.333371	0.000000	-0.822614	0.000000	0.000000	0.000000	0.212077	-0.088181	0.292175	0.000000	0.000000	2.000000	69.000000	0.000000
3811.862506	0.094927	0.582355	0.018118	82.381149	7.021402	71.699829	0.298025	0.000000	-0.871310	0.000000	0.000000	0.000000	0.266310	-0.086306	0.207612	0.000000	0.000000	2.000000	69.000000	0.000000
3811.865839	0.094927	0.582355	0.018118	82.381149	7.021402	71.699829	0.298025	0.000000	-0.871310	0.000000	0.000000	0.000000	0.266310	-0.086306	0.207612	0.000000	0.000000	2.000000	69.000000	0.000000
3811.869172	0.094927	0.582355	0.018118	82.381149	7.021402	71.699829	0.298025	0.000000	-0.871310	0.000000	0.000000	0.000000	0.266310	-0.086306	0.207612	0.000000	0.000000	2.000000	69.000000	0.000000
3811.872506	0.096055	0.582051	0.018588	82.330261	2.962411	66.895378	0.253640	0.000000	-0.905912	0.000000	0.000000	0.000000	0.338301	-0.091325	0.140965	0.000000	0.000000	2.000000	69.000000	0.000000
3811.875839	0.096055	0.582051	0.018588	82.330261	2.962411	66.895378	0.253640	0.000000	-0.905912	0.000000	0.000000	0.000000	0.338301	-0.091325	0.140965	0.000000	0.000000	2.000000	69.000000	0.000000
3811.879172	0.096055	0.582051	0.018588	82.330261	2.962411	66.895378	0.253640	0.000000	-0.905912	0.000000	0.000000	0.000000	0.338301	-0.091325	0.140965	0.000000	0.000000	2.000000	69.000000	0.000000
3811.882506	0.097368	0.581746	0.018797	82.250328	-0.448414	62.800613	0.197257	0.000000	-0.929406	0.000000	0.000000	0.000000	0.393829	-0.091338	0.062734	0.000000	0.000000	2.000000	69.000000	0.000000
3811.885839	0.097368	0.581746	0.018797	82.250328	-0.448414	62.800613	0.197257	0.000000	-0.929406	0.000000	0.000000	0.000000	0.393829	-0.091338	0.062734	0.000000	0.000000	2.000000	69.000000	0.000000
3811.889172	0.097368	0.581746	0.018797	82.250328	-0.448414	62.800613	0.197257	0.000000	-0.929406	0.000000	0.000000	0.000000	0.393829	-0.091338	0.062734	0.000000	0.000000	2.000000	69.000000	0.000000
3811.892506	0.098785	0.581400	0.018816	82.178078	-3.090560	59.563900	0.131619	0.000000	-0.939862	0.000000	0.000000	0.000000	0.425141	-0.103949	0.005590	0.000000	0.000000	2.000000	69.000000	0.000000
3811.895839	0.098785	0.581400	0.018816	82.178078	-3.090560	59.563900	0.131619	0.000000	-0.939862	0.000000	0.000000	0.000000	0.425141	-0.103949	0.005590	0.000000	0.000000	2.000000	69.000000	0.000000
3811.899172	0.098785	0.581400	0.018816	82.178078	-3.090560	59.563900	0.131619	0.000000	-0.939862	0.000000	0.000000	0.000000	0.425141	-0.103949	0.005590	0.000000	0.000000	2.000000	69.000000	0.000000
3811.902506	0.100321	0.581047	0.018609	82.130592	-4.919774	57.248165	0.060762	0.000000	-0.940794	0.000000	0.000000	0.000000	0.460947	-0.106041	-0.062186	0.000000	0.000000	2.000000	69.000000	0.000000
3811.905839	0.100321	0.581047	0.018609	82.130592	-4.919774	57.248165	0.060762	0.000000	-0.940794	0.000000	0.000000	0.000000	0.460947	-0.106041	-0.062186	0.000000	0.000000	2.000000	69.000000	0.000000
3811.909172	0.100321	0.581047	0.018609	82.130592	-4.919774	57.248165	0.060762	0.000000	-0.940794	0.000000	0.000000	0.000000	0.460947	-0.106041	-0.062186	0.000000	0.000000	2.000000	69.000000	0.000000
3811.912506	0.101969	0.580707	0.018258	82.111908	-6.022104	55.788544	-0.016063	0.000000	-0.930429	0.000000	0.000000	0.000000	0.494468	-0.101811	-0.105110	0.000000	0.000000	2.000000	69.000000	0.000000
3811.915839	0.101969	0.580707	0.018258	82.111908	-6.022104	55.788544	-0.016063	0.000000	-0.930429	0.000000	0.000000	0.000000	0.494468	-0.101811	-0.105110	0.000000	0.000000	2.000000	69.000000	0.000000
3811.919172	0.101969	0.580707	0.018258	82.111908	-6.022104	55.788544	-0.016063	0.000000	-0.930429	0.000000	0.000000	0.000000	0.494468	-0.101811	-0.105110	0.000000	0.000000	2.000000	69.000000	0.000000
3811.922506	0.103698	0.580345	0.017736	82.121971	-6.626623	54.961567	-0.098474	0.000000	-0.912911	0.000000	0.000000	0.000000	0.518631	-0.108575	-0.156799	0.000000	0.000000	2.000000	69.000000	0.000000
3811.925839	0.103698	0.580345	0.017736	82.121971	-6.626623	54.961567	-0.098474	0.000000	-0.912911	0.000000	0.000000	0.000000	0.518631	-0.108575	-0.156799	0.000000	0.000000	2.000000	69.000000	0.000000
3811.929172	0.103698	0.580345	0.017736	82.121971	-6.626623	54.961567	-0.098474	0.000000	-0.912911	0.000000	0.000000	0.000000	0.518631	-0.108575	-0.156799	0.000000	0.000000	2.000000	69.000000	0.000000
3811.932506	0.105518	0.579990	0.017096	82.150597	-6.935408	54.704399	-0.184912	0.000000	-0.886778	0.000000	0.000000	0.000000	0.545932	-0.106695	-0.191974	0.000000	0.000000	2.000000	69.000000	0.000000
3811.935839	0.105518	0.579990	0.017096	82.150597	-6.935408	54.704399	-0.184912	0.000000	-0.886778	0.000000	0.000000	0.000000	0.545932	-0.106695	-0.191974	0.000000	0.000000	2.000000	69.000000	0.000000
3811.939172	0.105518	0.579990	0.017096	82.150597	-6.935408	54.704399	-0.184912	0.000000	-0.886778	0.000000	0.000000	0.000000	0.545932	-0.106695	-0.191974	0.000000	0.000000	2.000000	69.000000	0.000000
3811.942506	0.107425	0.579595	0.016327	82.179878	-7.338983	54.703583	-0.275901	0.000000	-0.854782	0.000000	0.000000	0.000000	0.572102	-0.118246	-0.230471	0.000000	0.000000	2.000000	69.000000	0.000000
3811.945839	0.107425	0.579595	0.016327	82.179878	-7.338983	54.703583	-0.275901	0.000000	-0.854782	0.000000	0.000000	0.000000	0.572102	-0.118246	-0.230471	0.000000	0.000000	2.000000	69.000000	0.000000
3811.949172	0.107425	0.579595	0.016327	82.179878	-7.338983	54.703583	-0.275901	0.000000	-0.854782	0.000000	0.000000	0.000000	0.572102	-0.118246	-0.230471	0.000000	0.000000	2.000000	69.000000	0.000000
3811.952506	0.109386	0.579191	0.015496	82.163483	-8.071061	54.625145	-0.371251	0.000000	-0.816370	0.000000	0.000000	0.000000	0.588155	-0.121194	-0.249420	0.000000	0.000000	2.000000	69.000000	0.000000
3811.955839	0.109386	0.579191	0.015496	82.163483	-8.071061	54.625145	-0.371251	0.000000	-0.816370	0.000000	0.000000	0.000000	0.588155	-0.121194	-0.249420	0.000000	0.000000	2.000000	69.000000	0.000000
3811.959172	0.109386	0.579191	0.015496	82.163483	-8.071061	54.625145	-0.371251	0.000000	-0.816370	0.000000	0.000000	0.000000	0.588155	-0.121194	-0.249420	0.000000	0.000000	2.000000	69.000000	0.000000
3811.962506	0.111349	0.578825	0.014689	82.036812	-8.939964	54.502396	-0.469277	0.000000	-0.774800	0.000000	0.000000	0.000000	0.588904	-0.110041	-0.242084	0.000000	0.000000	2.000000	69.000000	0.000000
3811.965839	0.111349	0.578825	0.014689	82.036812	-8.939964	54.502396	-0.469277	0.000000	-0.774800	0.000000	0.000000	0.000000	0.588904	-0.110041	-0.242084	0.000000	0.000000	2.000000	69.000000	0.000000
3811.969172	0.111349	0.578825	0.014689	82.036812	-8.939964	54.502396	-0.469277	0.000000	-0.774800	0.000000	0.000000	0.000000	0.588904	-0.110041	-0.242084	0.000000	0.000000	2.000000	69.000000	0.000000
3811.972506	0.113355	0.578476	0.013879	81.818710	-9.686565	54.510529	-0.567428	0.000000	-0.734453	0.000000	0.000000	0.000000	0.602008	-0.104442	-0.242914	0.000000	0.000000	2.000000	69.000000	0.000000
3811.975839	0.113355	0.578476	0.013879	81.818710	-9.686565	54.510529	-0.567428	0.000000	-0.734453	0.000000	0.000000	0.000000	0.602008	-0.104442	-0.242914	0.000000	0.000000	2.000000	69.000000	0.000000
3811.979172	0.113355	0.578476	0.013879	81.818710	-9.686565	54.510529	-0.567428	0.000000	-0.734453	0.000000	0.000000	0.000000	0.602008	-0.104442	-0.242914	0.000000	0.000000	2.000000	69.000000	0.000000
3811.982506	0.115408	0.578192	0.013076	81.611946	-10.101727	54.742916	-0.667762	0.000000	-0.693967	0.000000	0.000000	0.000000	0.615838	-0.085434	-0.240879	0.000000	0.000000	2.000000	69.000000	0.000000
3811.985839	0.115408	0.578192	0.013076	81.611946	-10.101727	54.742916	-0.667762	0.000000	-0.693967	0.000000	0.000000	0.000000	0.615838	-0.085434	-0.240879	0.000000	0.000000	2.000000	69.000000	0.000000
3811.989172	0.115408	0.578192	0.013076	81.611946	-10.101727	54.742916	-0.667762	0.000000	-0.693967	0.000000	0.000000	0.000000	0.615838	-0.085434	-0.240879	0.000000	0.000000	2.000000	69.000000	0.000000
3811.992506	0.117523	0.577907	0.012248	81.457253	-9.941137	55.265472	-0.770402	0.000000	-0.653821	0.000000	0.000000	0.000000	0.634397	-0.085360	-0.248652	0.000000	0.000000	2.000000	69.000000	0.000000
3811.995839	0.117523	0.577907	0.012248	81.457253	-9.941137	55.265472	-0.770402	0.000000	-0.653821	0.000000	0.000000	0.000000	0.634397	-0.085360	-0.248652	0.000000	0.000000	2.000000	69.000000	0.000000
3811.999172	0.117523	0.577907	0.012248	81.457253	-9.941137	55.265472	-0.770402	0.000000	-0.653821	0.000000	0.000000	0.000000	0.634397	-0.085360	-0.248652	0.000000	0.000000	2.000000	69.000000	0.000000
3812.002506	0.119659	0.577641	0.011420	81.384224	-9.322120	55.908913	-0.876135	0.000000	-0.612379	0.000000	0.000000	0.000000	0.640753	-0.079792	-0.248327	0.000000	0.000000	2.000000	69.000000	0.000000
3812.005839	0.119659	0.577641	0.011420	81.384224	-9.322120	55.908913	-0.876135	0.000000	-0.612379	0.000000	0.000000	0.000000	0.640753	-0.079792	-0.248327	0.000000	0.000000	2.000000	69.000000	0.000000
3812.009172	0.119659	0.577641	0.011420	81.384224	-9.322120	55.908913	-0.876135	0.000000	-0.612379	0.000000	0.000000	0.000000	0.640753	-0.079792	-0.248327	0.000000	0.000000	2.000000	69.000000	0.000000
3812.012506	0.121736	0.577339	0.010561	81.356277	-8.874178	56.110020	-0.982927	0.000000	-0.570991	0.000000	0.000000	0.000000	0.623280	-0.090715	-0.257732	0.000000	0.000000	2.000000	69.000000	0.000000
3812.015839	0.121736	0.577339	0.010561	81.356277	-8.874178	56.110020	-0.982927	0.000000	-0.570991	0.000000	0.000000	0.000000	0.623280	-0.090715	-0.257732	0.000000	0.000000	2.000000	69.000000	0.000000
3812.019172	0.121736	0.577339	0.010561	81.356277	-8.874178	56.110020	-0.982927	0.000000	-0.570991	0.000000	0.000000	0.000000	0.623280	-0.090715	-0.257732	0.000000	0.000000	2.000000	69.000000	0.000000
3812.022506	0.123757	0.576974	0.009677	81.373840	-8.643702	56.094860	-1.086807	0.000000	-0.528036	0.000000	0.000000	0.000000	0.606227	-0.109482	-0.265047	0.000000	0.000000	2.000000	69.000000	0.000000
3812.025839	0.123757	0.576974	0.009677	81.373840	-8.643702	56.094860	-1.086807	0.000000	-0.528036	0.000000	0.000000	0.000000	0.606227	-0.109482	-0.265047	0.000000	0.000000	2.000000	69.000000	0.000000
3812.029172	0.123757	0.576974	0.009677	81.373840	-8.643702	56.094860	-1.086807	0.000000	-0.528036	0.000000	0.000000	0.000000	0.606227	-0.109482	-0.265047	0.000000	0.000000	2.000000	69.000000	0.000000
3812.032506	0.125651	0.576599	0.008775	81.432053	-8.565481	55.974113	-1.187845	0.000000	-0.483861	0.000000	0.000000	0.000000	0.568189	-0.112384	-0.270611	0.000000	0.000000	2.000000	69.000000	0.000000
3812.035839	0.125651	0.576599	0.008775	81.432053	-8.565481	55.974113	-1.187845	0.000000	-0.483861	0.000000	0.000000	0.000000	0.568189	-0.112384	-0.270611	0.000000	0.000000	2.000000	69.000000	0.000000
3812.039172	0.125651	0.576599	0.008775	81.432053	-8.565481	55.974113	-1.187845	0.000000	-0.483861	0.000000	0.000000	0.000000	0.568189	-0.112384	-0.270611	0.000000	0.000000	2.000000	69.000000	0.000000
3812.042506	0.127458	0.576197	0.007827	81.497948	-8.521902	55.834755	-1.282543	0.000000	-0.438759	0.000000	0.000000	0.000000	0.542064	-0.120739	-0.284320	0.000000	0.000000	2.000000	69.000000	0.000000
3812.045839	0.127458	0.576197	0.007827	81.497948	-8.521902	55.834755	-1.282543	0.000000	-0.438759	0.000000	0.000000	0.000000	0.542064	-0.120739	-0.284320	0.000000	0.000000	2.000000	69.000000	0.000000
3812.049172	0.127458	0.576197	0.007827	81.497948	-8.521902	55.834755	-1.282543	0.000000	-0.438759	0.000000	0.000000	0.000000	0.542064	-0.120739	-0.284320	0.000000	0.000000	2.000000	69.000000	0.000000
3812.052506	0.129098	0.575803	0.006892	81.563759	-8.497654	55.700340	-1.372888	0.000000	-0.391373	0.000000	0.000000	0.000000	0.492154	-0.118144	-0.280510	0.000000	0.000000	2.000000	69.000000	0.000000
3812.055839	0.129098	0.575803	0.006892	81.563759	-8.497654	55.700340	-1.372888	0.000000	-0.391373	0.000000	0.000000	0.000000	0.492154	-0.118144	-0.280510	0.000000	0.000000	2.000000	69.000000	0.000000
3812.059172	0.129098	0.575803	0.006892	81.563759	-8.497654	55.700340	-1.372888	0.000000	-0.391373	0.000000	0.000000	0.000000	0.492154	-0.118144	-0.280510	0.000000	0.000000	2.000000	69.000000	0.000000
3812.062506	0.130549	0.575444	0.005972	81.626610	-8.489548	55.547722	-1.454913	0.000000	-0.344621	0.000000	0.000000	0.000000	0.435320	-0.107686	-0.276187	0.000000	0.000000	2.000000	69.000000	0.000000
3812.065839	0.130549	0.575444	0.005972	81.626610	-8.489548	55.547722	-1.454913	0.000000	-0.344621	0.000000	0.000000	0.000000	0.435320	-0.107686	-0.276187	0.000000	0.000000	2.000000	69.000000	0.000000
3812.069172	0.130549	0.575444	0.005972	81.626610	-8.489548	55.547722	-1.454913	0.000000	-0.344621	0.000000	0.000000	0.000000	0.435320	-0.107686	-0.276187	0.000000	0.000000	2.000000	69.000000	0.000000
3812.072506	0.131834	0.575140	0.005146	81.676704	-8.464336	55.418114	-1.527466	0.000000	-0.298590	0.000000	0.000000	0.000000	0.385416	-0.091227	-0.247783	0.000000	0.000000	2.000000	69.000000	0.000000
3812.075839	0.131834	0.575140	0.005146	81.676704	-8.464336	55.418114	-1.527466	0.000000	-0.298590	0.000000	0.000000	0.000000	0.385416	-0.091227	-0.247783	0.000000	0.000000	2.000000	69.000000	0.000000
3812.079172	0.131834	0.575140	0.005146	81.676704	-8.464336	55.418114	-1.527466	0.000000	-0.298590	0.000000	0.000000	0.000000	0.385416	-0.091227	-0.247783	0.000000	0.000000	2.000000	69.000000	0.000000
3812.082506	0.132976	0.574890	0.004410	81.708145	-8.328942	55.422443	-1.591702	0.000000	-0.257293	0.000000	0.000000	0.000000	0.342517	-0.074831	-0.220817	0.000000	0.000000	2.000000	69.000000	0.000000
3812.085839	0.132976	0.574890	0.004410	81.708145	-8.328942	55.422443	-1.591702	0.000000	-0.257293	0.000000	0.000000	0.000000	0.342517	-0.074831	-0.220817	0.000000	0.000000	2.000000	69.000000	0.000000
3812.089172	0.132976	0.574890	0.004410	81.708145	-8.328942	55.422443	-1.591702	0.000000	-0.257293	0.000000	0.000000	0.000000	0.342517	-0.074831	-0.220817	0.000000	0.000000	2.000000	69.000000	0.000000
3812.092506	0.133950	0.574697	0.003839	81.712173	-7.920228	55.739292	-1.648789	0.000000	-0.220490	0.000000	0.000000	0.000000	0.292231	-0.057896	-0.171119	0.000000	0.000000	2.000000	69.000000	0.000000
3812.095839	0.133950	0.574697	0.003839	81.712173	-7.920228	55.739292	-1.648789	0.000000	-0.220490	0.000000	0.000000	0.000000	0.292231	-0.057896	-0.171119	0.000000	0.000000	2.000000	69.000000	0.000000
3812.099172	0.133950	0.574697	0.003839	81.712173	-7.920228	55.739292	-1.648789	0.000000	-0.220490	0.000000	0.000000	0.000000	0.292231	-0.057896	-0.171119	0.000000	0.000000	2.000000	69.000000	0.000000
3812.102506	0.134829	0.574533	0.003355	81.698914	-7.269310	56.355598	-1.697494	0.000000	-0.191970	0.000000	0.000000	0.000000	0.263749	-0.049434	-0.145457	0.000000	0.000000	2.000000	69.000000	0.000000
3812.105839	0.134829	0.574533	0.003355	81.698914	-7.269310	56.355598	-1.697494	0.000000	-0.191970	0.000000	0.000000	0.000000	0.263749	-0.049434	-0.145457	0.000000	0.000000	2.000000	69.000000	0.000000
3812.109172	0.134829	0.574533	0.003355	81.698914	-7.269310	56.355598	-1.697494	0.000000	-0.191970	0.000000	0.000000	0.000000	0.263749	-0.049434	-0.145457	0.000000	0.000000	2.000000	69.000000	0.000000
3812.112506	0.134829	0.574533	0.003355	81.689743	-6.487237	57.137260	-1.741452	0.000000	-0.167727	0.000000	0.000000	0.000000	0.263749	-0.049434	-0.145457	0.000000	0.000000	2.000000	69.000000	0.000000
3812.115839	0.135565	0.574378	0.002952	81.689743	-6.487237	57.137260	-1.741452	0.000000	-0.167727	0.000000	0.000000	0.000000	0.220916	-0.046428	-0.120712	0.000000	0.000000	2.000000	69.000000	0.000000
3812.119172	0.135565	0.574378	0.002952	81.689743	-6.487237	57.137260	-1.741452	0.000000	-0.167727	0.000000	0.000000	0.000000	0.220916	-0.046428	-0.120712	0.000000	0.000000	2.000000	69.000000	0.000000
3812.122506	0.136208	0.574251	0.002637	81.697632	-5.801359	57.838467	-1.741452	0.000000	-0.167727	0.000000	0.000000	0.000000	0.192824	-0.037984	-0.094679	0.000000	0.000000	2.000000	69.000000	0.000000
3812.125839	0.136208	0.574251	0.002637	81.697632	-5.801359	57.838467	-1.741452	0.000000	-0.167727	0.000000	0.000000	0.000000	0.192824	-0.037984	-0.094679	0.000000	0.000000	2.000000	69.000000	0.000000
3812.129172	0.136208	0.574251	0.002637	81.697632	-5.801359	57.838467	-1.741452	0.000000	-0.167727	0.000000	0.000000	0.000000	0.192824	-0.037984	-0.094679	0.000000	0.000000	2.000000	69.000000	0.000000
3812.132506	0.136208	0.574251	0.002637	81.727966	-5.299631	58.351490	-1.810409	0.000000	-0.131829	0.000000	0.000000	0.000000	0.192824	-0.037984	-0.094679	0.000000	0.000000	2.000000	69.000000	0.000000
3812.135839	0.136702	0.574143	0.002382	81.727966	-5.299631	58.351490	-1.810409	0.000000	-0.131829	0.000000	0.000000	0.000000	0.148292	-0.032560	-0.076371	0.000000	0.000000	2.000000	69.000000	0.000000
3812.139172	0.136702	0.574143	0.002382	81.727966	-5.299631	58.351490	-1.810409	0.000000	-0.131829	0.000000	0.000000	0.000000	0.148292	-0.032560	-0.076371	0.000000	0.000000	2.000000	69.000000	0.000000
3812.142506	0.136702	0.574143	0.002382	81.754494	-5.063576	58.579308	-1.810409	0.000000	-0.131829	0.000000	0.000000	0.000000	0.148292	-0.032560	-0.076371	0.000000	0.000000	2.000000	69.000000	0.000000
3812.145839	0.136702	0.574143	0.002382	81.754494	-5.063576	58.579308	-1.810409	0.000000	-0.131829	0.000000	0.000000	0.000000	0.148292	-0.032560	-0.076371	0.000000	0.000000	2.000000	69.000000	0.000000
3812.149172	0.137054	0.574070	0.002205	81.754494	-5.063576	58.579308	-1.810409	0.000000	-0.131829	0.000000	0.000000	0.000000	0.105338	-0.021696	-0.052959	0.000000	0.000000	2.000000	69.000000	0.000000
3812.152506	0.137267	0.574052	0.002124	81.760307	-5.049645	58.563156	-1.835124	0.000000	-0.119100	0.000000	0.000000	0.000000	0.063939	-0.005426	-0.024488	0.000000	0.000000	2.000000	69.000000	0.000000
3812.155839	0.137267	0.574052	0.002124	81.760307	-5.049645	58.563156	-1.835124	0.000000	-0.119100	0.000000	0.000000	0.000000	0.063939	-0.005426	-0.024488	0.000000	0.000000	2.000000	69.000000	0.000000
3812.159172	0.137267	0.574052	0.002124	81.760307	-5.049645	58.563156	-1.835124	0.000000	-0.119100	0.000000	0.000000	0.000000	0.063939	-0.005426	-0.024488	0.000000	0.000000	2.000000	69.000000	0.000000
3812.162506	0.137267	0.574052	0.002124	81.760338	-5.046917	58.563156	-1.863337	0.000000	-0.106192	0.000000	0.000000	0.000000	0.063939	-0.005426	-0.024488	0.000000	0.000000	2.000000	69.000000	0.000000
3812.165839	0.137282	0.574060	0.002095	81.760338	-5.046917	58.563156	-1.863337	0.000000	-0.106192	0.000000	0.000000	0.000000	0.004509	0.002428	-0.008745	0.000000	0.000000	2.000000	69.000000	0.000000
3812.169172	0.137282	0.574060	0.002095	81.760338	-5.046917	58.563156	-1.863337	0.000000	-0.106192	0.000000	0.000000	0.000000	0.004509	0.002428	-0.008745	0.000000	0.000000	2.000000	69.000000	0.000000
3812.172506	0.137282	0.574060	0.002095	81.761139	-5.000290	58.636436	-1.863337	0.000000	-0.106192	0.000000	0.000000	0.000000	0.004509	0.002428	-0.008745	0.000000	0.000000	2.000000	69.000000	0.000000
3812.175839	0.137282	0.574060	0.002095	81.761139	-5.000290	58.636436	-1.863337	0.000000	-0.106192	0.000000	0.000000	0.000000	0.004509	0.002428	-0.008745	0.000000	0.000000	2.000000	69.000000	0.000000
3812.179172	0.137121	0.574095	0.002112	81.761139	-5.000290	58.636436	-1.863337	0.000000	-0.106192	0.000000	0.000000	0.000000	-0.048365	0.010286	0.005051	0.000000	0.000000	2.000000	69.000000	0.000000
3812.182506	0.137121	0.574095	0.002112	81.778015	-4.682581	59.055714	-1.864089	0.000000	-0.104735	0.000000	0.000000	0.000000	-0.048365	0.010286	0.005051	0.000000	0.000000	2.000000	69.000000	0.000000
3812.185839	0.137121	0.574095	0.002112	81.778015	-4.682581	59.055714	-1.864089	0.000000	-0.104735	0.000000	0.000000	0.000000	-0.048365	0.010286	0.005051	0.000000	0.000000	2.000000	69.000000	0.000000
3812.189172	0.137121	0.574095	0.002112	81.778015	-4.682581	59.055714	-1.864089	0.000000	-0.104735	0.000000	0.000000	0.000000	-0.048365	0.010286	0.005051	0.000000	0.000000	2.000000	69.000000	0.000000
3812.192506	0.136389	0.574181	0.002285	81.820625	-3.897023	60.038906	-1.856028	0.000000	-0.105577	0.000000	0.000000	0.000000	-0.219553	0.026006	0.051964	0.000000	0.000000	2.000000	69.000000	0.000000
3812.195839	0.136389	0.574181	0.002285	81.820625	-3.897023	60.038906	-1.856028	0.000000	-0.105577	0.000000	0.000000	0.000000	-0.219553	0.026006	0.051964	0.000000	0.000000	2.000000	69.000000	0.000000
3812.199172	0.136389	0.574181	0.002285	81.820625	-3.897023	60.038906	-1.856028	0.000000	-0.105577	0.000000	0.000000	0.000000	-0.219553	0.026006	0.051964	0.000000	0.000000	2.000000	69.000000	0.000000
3812.202506	0.135929	0.574208	0.002414	81.859726	-2.839380	61.342983	-1.819436	0.000000	-0.114237	0.000000	0.000000	0.000000	-0.137980	0.007861	0.038881	0.000000	0.000000	2.000000	69.000000	0.000000
3812.205839	0.135929	0.574208	0.002414	81.859726	-2.839380	61.342983	-1.819436	0.000000	-0.114237	0.000000	0.000000	0.000000	-0.137980	0.007861	0.038881	0.000000	0.000000	2.000000	69.000000	0.000000
3812.209172	0.135929	0.574208	0.002414	81.859726	-2.839380	61.342983	-1.819436	0.000000	-0.114237	0.000000	0.000000	0.000000	-0.137980	0.007861	0.038881	0.000000	0.000000	2.000000	69.000000	0.000000
3812.212506	0.135378	0.574190	0.002559	81.873535	-1.753354	62.680386	-1.796439	0.000000	-0.120717	0.000000	0.000000	0.000000	-0.165118	-0.005427	0.043337	0.000000	0.000000	2.000000	69.000000	0.000000
3812.215839	0.135378	0.574190	0.002559	81.873535	-1.753354	62.680386	-1.796439	0.000000	-0.120717	0.000000	0.000000	0.000000	-0.165118	-0.005427	0.043337	0.000000	0.000000	2.000000	69.000000	0.000000
3812.219172	0.135378	0.574190	0.002559	81.873535	-1.753354	62.680386	-1.796439	0.000000	-0.120717	0.000000	0.000000	0.000000	-0.165118	-0.005427	0.043337	0.000000	0.000000	2.000000	69.000000	0.000000
3812.222506	0.134742	0.574145	0.002734	81.863152	-0.750454	63.921890	-1.768919	0.000000	-0.127940	0.000000	0.000000	0.000000	-0.190829	-0.013284	0.052656	0.000000	0.000000	2.000000	69.000000	0.000000
3812.225839	0.134742	0.574145	0.002734	81.863152	-0.750454	63.921890	-1.768919	0.000000	-0.127940	0.000000	0.000000	0.000000	-0.190829	-0.013284	0.052656	0.000000	0.000000	2.000000	69.000000	0.000000
3812.229172	0.134742	0.574145	0.002734	81.863152	-0.750454	63.921890	-1.768919	0.000000	-0.127940	0.000000	0.000000	0.000000	-0.190829	-0.013284	0.052656	0.000000	0.000000	2.000000	69.000000	0.000000
3812.232506	0.134742	0.574145	0.002734	81.828049	-0.002306	64.873276	-1.737114	0.000000	-0.136716	0.000000	0.000000	0.000000	-0.190829	-0.013284	0.052656	0.000000	0.000000	2.000000	69.000000	0.000000
3812.235839	0.134040	0.574101	0.002928	81.828049	-0.002306	64.873276	-1.737114	0.000000	-0.136716	0.000000	0.000000	0.000000	-0.210552	-0.013291	0.058119	0.000000	0.000000	2.000000	69.000000	0.000000
3812.239172	0.134040	0.574101	0.002928	81.828049	-0.002306	64.873276	-1.737114	0.000000	-0.136716	0.000000	0.000000	0.000000	-0.210552	-0.013291	0.058119	0.000000	0.000000	2.000000	69.000000	0.000000
3812.242506	0.133312	0.574039	0.003110	81.770325	0.432421	65.457291	-1.737114	0.000000	-0.136716	0.000000	0.000000	0.000000	-0.218626	-0.018700	0.054727	0.000000	0.000000	2.000000	69.000000	0.000000
3812.245839	0.133312	0.574039	0.003110	81.770325	0.432421	65.457291	-1.737114	0.000000	-0.136716	0.000000	0.000000	0.000000	-0.218626	-0.018700	0.054727	0.000000	0.000000	2.000000	69.000000	0.000000
3812.249172	0.133312	0.574039	0.003110	81.770325	0.432421	65.457291	-1.737114	0.000000	-0.136716	0.000000	0.000000	0.000000	-0.218626	-0.018700	0.054727	0.000000	0.000000	2.000000	69.000000	0.000000
3812.252506	0.133312	0.574039	0.003110	81.698914	0.663117	65.806526	-1.665584	0.000000	-0.155524	0.000000	0.000000	0.000000	-0.218626	-0.018700	0.054727	0.000000	0.000000	2.000000	69.000000	0.000000
3812.255839	0.132541	0.573950	0.003310	81.698914	0.663117	65.806526	-1.665584	0.000000	-0.155524	0.000000	0.000000	0.000000	-0.231289	-0.026547	0.059992	0.000000	0.000000	2.000000	69.000000	0.000000
3812.259172	0.132541	0.573950	0.003310	81.698914	0.663117	65.806526	-1.665584	0.000000	-0.155524	0.000000	0.000000	0.000000	-0.231289	-0.026547	0.059992	0.000000	0.000000	2.000000	69.000000	0.000000
3812.262506	0.131771	0.573835	0.003515	81.640411	0.735397	65.977097	-1.665584	0.000000	-0.155524	0.000000	0.000000	0.000000	-0.230857	-0.034398	0.061438	0.000000	0.000000	2.000000	69.000000	0.000000
3812.265839	0.131771	0.573835	0.003515	81.640411	0.735397	65.977097	-1.665584	0.000000	-0.155524	0.000000	0.000000	0.000000	-0.230857	-0.034398	0.061438	0.000000	0.000000	2.000000	69.000000	0.000000
3812.269172	0.131771	0.573835	0.003515	81.640411	0.735397	65.977097	-1.665584	0.000000	-0.155524	0.000000	0.000000	0.000000	-0.230857	-0.034398	0.061438	0.000000	0.000000	2.000000	69.000000	0.000000
3812.272506	0.131771	0.573835	0.003515	81.609947	0.746041	66.086403	-1.588560	0.000000	-0.175762	0.000000	0.000000	0.000000	-0.230857	-0.034398	0.061438	0.000000	0.000000	2.000000	69.000000	0.000000
3812.275839	0.130981	0.573675	0.003646	81.609947	0.746041	66.086403	-1.588560	0.000000	-0.175762	0.000000	0.000000	0.000000	-0.237134	-0.048206	0.039288	0.000000	0.000000	2.000000	69.000000	0.000000
3812.279172	0.130981	0.573675	0.003646	81.609947	0.746041	66.086403	-1.588560	0.000000	-0.175762	0.000000	0.000000	0.000000	-0.237134	-0.048206	0.039288	0.000000	0.000000	2.000000	69.000000	0.000000
3812.282506	0.130219	0.573506	0.003792	81.587677	0.796968	66.239082	-1.588560	0.000000	-0.175762	0.000000	0.000000	0.000000	-0.228672	-0.050627	0.043828	0.000000	0.000000	2.000000	69.000000	0.000000
3812.285839	0.130219	0.573506	0.003792	81.587677	0.796968	66.239082	-1.588560	0.000000	-0.175762	0.000000	0.000000	0.000000	-0.228672	-0.050627	0.043828	0.000000	0.000000	2.000000	69.000000	0.000000
3812.289172	0.130219	0.573506	0.003792	81.587677	0.796968	66.239082	-1.588560	0.000000	-0.175762	0.000000	0.000000	0.000000	-0.228672	-0.050627	0.043828	0.000000	0.000000	2.000000	69.000000	0.000000
3812.292506	0.129486	0.573283	0.003875	81.552361	0.916560	66.466827	-1.510926	0.000000	-0.189615	0.000000	0.000000	0.000000	-0.219786	-0.066856	0.024774	0.000000	0.000000	2.000000	69.000000	0.000000
3812.295839	0.129486	0.573283	0.003875	81.552361	0.916560	66.466827	-1.510926	0.000000	-0.189615	0.000000	0.000000	0.000000	-0.219786	-0.066856	0.024774	0.000000	0.000000	2.000000	69.000000	0.000000
3812.299172	0.129486	0.573283	0.003875	81.552361	0.916560	66.466827	-1.510926	0.000000	-0.189615	0.000000	0.000000	0.000000	-0.219786	-0.066856	0.024774	0.000000	0.000000	2.000000	69.000000	0.000000
3812.302506	0.128782	0.573052	0.003973	81.489960	1.066559	66.713730	-1.474295	0.000000	-0.193744	0.000000	0.000000	0.000000	-0.211310	-0.069267	0.029380	0.000000	0.000000	2.000000	69.000000	0.000000
3812.305839	0.128782	0.573052	0.003973	81.489960	1.066559	66.713730	-1.474295	0.000000	-0.193744	0.000000	0.000000	0.000000	-0.211310	-0.069267	0.029380	0.000000	0.000000	2.000000	69.000000	0.000000
3812.309172	0.128782	0.573052	0.003973	81.489960	1.066559	66.713730	-1.474295	0.000000	-0.193744	0.000000	0.000000	0.000000	-0.211310	-0.069267	0.029380	0.000000	0.000000	2.000000	69.000000	0.000000
3812.312506	0.128782	0.573052	0.003973	81.415039	1.172975	66.901764	-1.439077	0.000000	-0.198641	0.000000	0.000000	0.000000	-0.211310	-0.069267	0.029380	0.000000	0.000000	2.000000	69.000000	0.000000
3812.315839	0.128079	0.572776	0.003991	81.415039	1.172975	66.901764	-1.439077	0.000000	-0.198641	0.000000	0.000000	0.000000	-0.210815	-0.082996	0.005368	0.000000	0.000000	2.000000	69.000000	0.000000
3812.319172	0.128079	0.572776	0.003991	81.415039	1.172975	66.901764	-1.439077	0.000000	-0.198641	0.000000	0.000000	0.000000	-0.210815	-0.082996	0.005368	0.000000	0.000000	2.000000	69.000000	0.000000
3812.322506	0.127444	0.572473	0.003995	81.338593	1.269445	67.068031	-1.439077	0.000000	-0.198641	0.000000	0.000000	0.000000	-0.190560	-0.090810	0.001370	0.000000	0.000000	2.000000	69.000000	0.000000
3812.325839	0.127444	0.572473	0.003995	81.338593	1.269445	67.068031	-1.439077	0.000000	-0.198641	0.000000	0.000000	0.000000	-0.190560	-0.090810	0.001370	0.000000	0.000000	2.000000	69.000000	0.000000
3812.329172	0.127444	0.572473	0.003995	81.338593	1.269445	67.068031	-1.439077	0.000000	-0.198641	0.000000	0.000000	0.000000	-0.190560	-0.090810	0.001370	0.000000	0.000000	2.000000	69.000000	0.000000
3812.332506	0.127444	0.572473	0.003995	81.253624	1.376381	67.237267	-1.372182	0.000000	-0.199764	0.000000	0.000000	0.000000	-0.190560	-0.090810	0.001370	0.000000	0.000000	2.000000	69.000000	0.000000
3812.335839	0.126881	0.572162	0.004003	81.253624	1.376381	67.237267	-1.372182	0.000000	-0.199764	0.000000	0.000000	0.000000	-0.168938	-0.093191	0.002453	0.000000	0.000000	2.000000	69.000000	0.000000
3812.339172	0.126881	0.572162	0.004003	81.253624	1.376381	67.237267	-1.372182	0.000000	-0.199764	0.000000	0.000000	0.000000	-0.168938	-0.093191	0.002453	0.000000	0.000000	2.000000	69.000000	0.000000
3812.342506	0.126339	0.571852	0.004005	81.147766	1.524379	67.441757	-1.372182	0.000000	-0.199764	0.000000	0.000000	0.000000	-0.162340	-0.093120	0.000382	0.000000	0.000000	2.000000	69.000000	0.000000
3812.345839	0.126339	0.571852	0.004005	81.147766	1.524379	67.441757	-1.372182	0.000000	-0.199764	0.000000	0.000000	0.000000	-0.162340	-0.093120	0.000382	0.000000	0.000000	2.000000	69.000000	0.000000
3812.349172	0.126339	0.571852	0.004005	81.147766	1.524379	67.441757	-1.372182	0.000000	-0.199764	0.000000	0.000000	0.000000	-0.162340	-0.093120	0.000382	0.000000	0.000000	2.000000	69.000000	0.000000
3812.352506	0.126339	0.571852	0.004005	81.032486	1.701439	67.668823	-1.316969	0.000000	-0.200236	0.000000	0.000000	0.000000	-0.162340	-0.093120	0.000382	0.000000	0.000000	2.000000	69.000000	0.000000
3812.355839	0.125862	0.571568	0.003981	81.032486	1.701439	67.668823	-1.316969	0.000000	-0.200236	0.000000	0.000000	0.000000	-0.143105	-0.085248	-0.007059	0.000000	0.000000	2.000000	69.000000	0.000000
3812.359172	0.125862	0.571568	0.003981	81.032486	1.701439	67.668823	-1.316969	0.000000	-0.200236	0.000000	0.000000	0.000000	-0.143105	-0.085248	-0.007059	0.000000	0.000000	2.000000	69.000000	0.000000
3812.362506	0.125392	0.571276	0.003980	80.915848	1.864678	67.880432	-1.316969	0.000000	-0.200236	0.000000	0.000000	0.000000	-0.141216	-0.087642	-0.000430	0.000000	0.000000	2.000000	69.000000	0.000000
3812.365839	0.125392	0.571276	0.003980	80.915848	1.864678	67.880432	-1.316969	0.000000	-0.200236	0.000000	0.000000	0.000000	-0.141216	-0.087642	-0.000430	0.000000	0.000000	2.000000	69.000000	0.000000
3812.369172	0.125392	0.571276	0.003980	80.915848	1.864678	67.880432	-1.316969	0.000000	-0.200236	0.000000	0.000000	0.000000	-0.141216	-0.087642	-0.000430	0.000000	0.000000	2.000000	69.000000	0.000000
3812.372506	0.125392	0.571276	0.003980	80.806190	2.019137	68.085175	-1.269582	0.000000	-0.198988	0.000000	0.000000	0.000000	-0.141216	-0.087642	-0.000430	0.000000	0.000000	2.000000	69.000000	0.000000
3812.375839	0.124924	0.571028	0.003988	80.806190	2.019137	68.085175	-1.269582	0.000000	-0.198988	0.000000	0.000000	0.000000	-0.140318	-0.074382	0.002602	0.000000	0.000000	2.000000	69.000000	0.000000
3812.379172	0.124924	0.571028	0.003988	80.806190	2.019137	68.085175	-1.269582	0.000000	-0.198988	0.000000	0.000000	0.000000	-0.140318	-0.074382	0.002602	0.000000	0.000000	2.000000	69.000000	0.000000
3812.382506	0.124452	0.570762	0.003980	80.709801	2.145721	68.262329	-1.269582	0.000000	-0.198988	0.000000	0.000000	0.000000	-0.141665	-0.079720	-0.002621	0.000000	0.000000	2.000000	69.000000	0.000000
3812.385839	0.124452	0.570762	0.003980	80.709801	2.145721	68.262329	-1.269582	0.000000	-0.198988	0.000000	0.000000	0.000000	-0.141665	-0.079720	-0.002621	0.000000	0.000000	2.000000	69.000000	0.000000
3812.389172	0.124452	0.570762	0.003980	80.709801	2.145721	68.262329	-1.269582	0.000000	-0.198988	0.000000	0.000000	0.000000	-0.141665	-0.079720	-0.002621	0.000000	0.000000	2.000000	69.000000	0.000000
3812.392506	0.124452	0.570762	0.003980	80.632561	2.232304	68.402779	-1.222584	0.000000	-0.198985	0.000000	0.000000	0.000000	-0.141665	-0.079720	-0.002621	0.000000	0.000000	2.000000	69.000000	0.000000
3812.395839	0.123962	0.570514	0.003993	80.632561	2.232304	68.402779	-1.222584	0.000000	-0.198985	0.000000	0.000000	0.000000	-0.146848	-0.074327	0.003994	0.000000	0.000000	2.000000	69.000000	0.000000
3812.399172	0.123962	0.570514	0.003993	80.632561	2.232304	68.402779	-1.222584	0.000000	-0.198985	0.000000	0.000000	0.000000	-0.146848	-0.074327	0.003994	0.000000	0.000000	2.000000	69.000000	0.000000
3812.402506	0.123474	0.570241	0.004012	80.568680	2.294265	68.518860	-1.222584	0.000000	-0.198985	0.000000	0.000000	0.000000	-0.146353	-0.082080	0.005585	0.000000	0.000000	2.000000	69.000000	0.000000
3812.405839	0.123474	0.570241	0.004012	80.568680	2.294265	68.518860	-1.222584	0.000000	-0.198985	0.000000	0.000000	0.000000	-0.146353	-0.082080	0.005585	0.000000	0.000000	2.000000	69.000000	0.000000
3812.409172	0.123474	0.570241	0.004012	80.568680	2.294265	68.518860	-1.222584	0.000000	-0.198985	0.000000	0.000000	0.000000	-0.146353	-0.082080	0.005585	0.000000	0.000000	2.000000	69.000000	0.000000
3812.412506	0.123474	0.570241	0.004012	80.513695	2.345332	68.618858	-1.173718	0.000000	-0.200581	0.000000	0.000000	0.000000	-0.146353	-0.082080	0.005585	0.000000	0.000000	2.000000	69.000000	0.000000
3812.415839	0.123035	0.569985	0.004035	80.513695	2.345332	68.618858	-1.173718	0.000000	-0.200581	0.000000	0.000000	0.000000	-0.131857	-0.076708	0.006930	0.000000	0.000000	2.000000	69.000000	0.000000
3812.419172	0.123035	0.569985	0.004035	80.513695	2.345332	68.618858	-1.173718	0.000000	-0.200581	0.000000	0.000000	0.000000	-0.131857	-0.076708	0.006930	0.000000	0.000000	2.000000	69.000000	0.000000
3812.422506	0.123035	0.569985	0.004035	80.472137	2.381523	68.696144	-1.173718	0.000000	-0.200581	0.000000	0.000000	0.000000	-0.131857	-0.076708	0.006930	0.000000	0.000000	2.000000	69.000000	0.000000
3812.425839	0.123035	0.569985	0.004035	80.472137	2.381523	68.696144	-1.173718	0.000000	-0.200581	0.000000	0.000000	0.000000	-0.131857	-0.076708	0.006930	0.000000	0.000000	2.000000	69.000000	0.000000
3812.429172	0.122667	0.569721	0.004063	80.472137	2.381523	68.696144	-1.173718	0.000000	-0.200581	0.000000	0.000000	0.000000	-0.110323	-0.079116	0.008362	0.000000	0.000000	2.000000	69.000000	0.000000
3812.432506	0.122376	0.569467	0.004112	80.448441	2.393482	68.744148	-1.151741	0.000000	-0.201737	0.000000	0.000000	0.000000	-0.087464	-0.076200	0.014905	0.000000	0.000000	2.000000	69.000000	0.000000
3812.435839	0.122376	0.569467	0.004112	80.448441	2.393482	68.744148	-1.151741	0.000000	-0.201737	0.000000	0.000000	0.000000	-0.087464	-0.076200	0.014905	0.000000	0.000000	2.000000	69.000000	0.000000
3812.439172	0.122376	0.569467	0.004112	80.448441	2.393482	68.744148	-1.151741	0.000000	-0.201737	0.000000	0.000000	0.000000	-0.087464	-0.076200	0.014905	0.000000	0.000000	2.000000	69.000000	0.000000
3812.442506	0.122376	0.569467	0.004112	80.440376	2.390762	68.766930	-1.118777	0.000000	-0.205614	0.000000	0.000000	0.000000	-0.087464	-0.076200	0.014905	0.000000	0.000000	2.000000	69.000000	0.000000
3812.445839	0.122145	0.569195	0.004127	80.440376	2.390762	68.766930	-1.118777	0.000000	-0.205614	0.000000	0.000000	0.000000	-0.069111	-0.081544	0.004526	0.000000	0.000000	2.000000	69.000000	0.000000
3812.449172	0.122145	0.569195	0.004127	80.440376	2.390762	68.766930	-1.118777	0.000000	-0.205614	0.000000	0.000000	0.000000	-0.069111	-0.081544	0.004526	0.000000	0.000000	2.000000	69.000000	0.000000
3812.452506	0.122145	0.569195	0.004127	80.438934	2.361036	68.756920	-1.118777	0.000000	-0.205614	0.000000	0.000000	0.000000	-0.069111	-0.081544	0.004526	0.000000	0.000000	2.000000	69.000000	0.000000
3812.455839	0.122145	0.569195	0.004127	80.438934	2.361036	68.756920	-1.118777	0.000000	-0.205614	0.000000	0.000000	0.000000	-0.069111	-0.081544	0.004526	0.000000	0.000000	2.000000	69.000000	0.000000
3812.459172	0.121974	0.568951	0.004187	80.438934	2.361036	68.756920	-1.118777	0.000000	-0.205614	0.000000	0.000000	0.000000	-0.051491	-0.073284	0.017951	0.000000	0.000000	2.000000	69.000000	0.000000
3812.462506	0.121974	0.568951	0.004187	80.450150	2.301739	68.705933	-1.107258	0.000000	-0.206369	0.000000	0.000000	0.000000	-0.051491	-0.073284	0.017951	0.000000	0.000000	2.000000	69.000000	0.000000
3812.465839	0.121974	0.568951	0.004187	80.450150	2.301739	68.705933	-1.107258	0.000000	-0.206369	0.000000	0.000000	0.000000	-0.051491	-0.073284	0.017951	0.000000	0.000000	2.000000	69.000000	0.000000
3812.469172	0.121974	0.568951	0.004187	80.450150	2.301739	68.705933	-1.107258	0.000000	-0.206369	0.000000	0.000000	0.000000	-0.051491	-0.073284	0.017951	0.000000	0.000000	2.000000	69.000000	0.000000
3812.472506	0.121710	0.568497	0.004255	80.470673	2.203180	68.608063	-1.098676	0.000000	-0.209361	0.000000	0.000000	0.000000	-0.079016	-0.136273	0.020201	0.000000	0.000000	2.000000	69.000000	0.000000
3812.475839	0.121710	0.568497	0.004255	80.470673	2.203180	68.608063	-1.098676	0.000000	-0.209361	0.000000	0.000000	0.000000	-0.079016	-0.136273	0.020201	0.000000	0.000000	2.000000	69.000000	0.000000
3812.479172	0.121710	0.568497	0.004255	80.470673	2.203180	68.608063	-1.098676	0.000000	-0.209361	0.000000	0.000000	0.000000	-0.079016	-0.136273	0.020201	0.000000	0.000000	2.000000	69.000000	0.000000
3812.482506	0.121710	0.568497	0.004255	80.493675	2.127732	68.536026	-1.085507	0.000000	-0.212728	0.000000	0.000000	0.000000	-0.079016	-0.136273	0.020201	0.000000	0.000000	2.000000	69.000000	0.000000
3812.485839	0.121623	0.568305	0.004279	80.493675	2.127732	68.536026	-1.085507	0.000000	-0.212728	0.000000	0.000000	0.000000	-0.026177	-0.057622	0.007351	0.000000	0.000000	2.000000	69.000000	0.000000
3812.489172	0.121623	0.568305	0.004279	80.493675	2.127732	68.536026	-1.085507	0.000000	-0.212728	0.000000	0.000000	0.000000	-0.026177	-0.057622	0.007351	0.000000	0.000000	2.000000	69.000000	0.000000
3812.492506	0.121623	0.568305	0.004279	80.521164	2.082642	68.498550	-1.085507	0.000000	-0.212728	0.000000	0.000000	0.000000	-0.026177	-0.057622	0.007351	0.000000	0.000000	2.000000	69.000000	0.000000
3812.495839	0.121623	0.568305	0.004279	80.521164	2.082642	68.498550	-1.085507	0.000000	-0.212728	0.000000	0.000000	0.000000	-0.026177	-0.057622	0.007351	0.000000	0.000000	2.000000	69.000000	0.000000
3812.499172	0.121569	0.568103	0.004252	80.521164	2.082642	68.498550	-1.085507	0.000000	-0.212728	0.000000	0.000000	0.000000	-0.016178	-0.060488	-0.008058	0.000000	0.000000	2.000000	69.000000	0.000000
3812.502506	0.121569	0.568103	0.004252	80.543373	2.053389	68.468819	-1.081145	0.000000	-0.213953	0.000000	0.000000	0.000000	-0.016178	-0.060488	-0.008058	0.000000	0.000000	2.000000	69.000000	0.000000
3812.505839	0.121569	0.568103	0.004252	80.543373	2.053389	68.468819	-1.081145	0.000000	-0.213953	0.000000	0.000000	0.000000	-0.016178	-0.060488	-0.008058	0.000000	0.000000	2.000000	69.000000	0.000000
3812.509172	0.121569	0.568103	0.004252	80.543373	2.053389	68.468819	-1.081145	0.000000	-0.213953	0.000000	0.000000	0.000000	-0.016178	-0.060488	-0.008058	0.000000	0.000000	2.000000	69.000000	0.000000
3812.512506	0.121595	0.567744	0.004175	80.558853	2.037948	68.450005	-1.078448	0.000000	-0.212610	0.000000	0.000000	0.000000	0.007926	-0.107753	-0.023249	0.000000	0.000000	2.000000	69.000000	0.000000
3812.515839	0.121595	0.567744	0.004175	80.558853	2.037948	68.450005	-1.078448	0.000000	-0.212610	0.000000	0.000000	0.000000	0.007926	-0.107753	-0.023249	0.000000	0.000000	2.000000	69.000000	0.000000
3812.519172	0.121595	0.567744	0.004175	80.558853	2.037948	68.450005	-1.078448	0.000000	-0.212610	0.000000	0.000000	0.000000	0.007926	-0.107753	-0.023249	0.000000	0.000000	2.000000	69.000000	0.000000
3812.522506	0.121595	0.567744	0.004175	80.554459	2.053348	68.451897	-1.079769	0.000000	-0.208735	0.000000	0.000000	0.000000	0.007926	-0.107753	-0.023249	0.000000	0.000000	2.000000	69.000000	0.000000
3812.525839	0.121658	0.567604	0.004147	80.554459	2.053348	68.451897	-1.079769	0.000000	-0.208735	0.000000	0.000000	0.000000	0.018876	-0.041967	-0.008364	0.000000	0.000000	2.000000	69.000000	0.000000
3812.529172	0.121658	0.567604	0.004147	80.554459	2.053348	68.451897	-1.079769	0.000000	-0.208735	0.000000	0.000000	0.000000	0.018876	-0.041967	-0.008364	0.000000	0.000000	2.000000	69.000000	0.000000
3812.532506	0.121748	0.567482	0.004130	80.536270	2.099598	68.486252	-1.079769	0.000000	-0.208735	0.000000	0.000000	0.000000	0.026784	-0.036602	-0.005025	0.000000	0.000000	2.000000	69.000000	0.000000
3812.535839	0.121748	0.567482	0.004130	80.536270	2.099598	68.486252	-1.079769	0.000000	-0.208735	0.000000	0.000000	0.000000	0.026784	-0.036602	-0.005025	0.000000	0.000000	2.000000	69.000000	0.000000
3812.539172	0.121748	0.567482	0.004130	80.536270	2.099598	68.486252	-1.079769	0.000000	-0.208735	0.000000	0.000000	0.000000	0.026784	-0.036602	-0.005025	0.000000	0.000000	2.000000	69.000000	0.000000
3812.542506	0.121748	0.567482	0.004130	80.521652	2.141417	68.513603	-1.087379	0.000000	-0.206503	0.000000	0.000000	0.000000	0.026784	-0.036602	-0.005025	0.000000	0.000000	2.000000	69.000000	0.000000
3812.545839	0.121868	0.567396	0.004141	80.521652	2.141417	68.513603	-1.087379	0.000000	-0.206503	0.000000	0.000000	0.000000	0.036037	-0.025945	0.003402	0.000000	0.000000	2.000000	69.000000	0.000000
3812.549172	0.121868	0.567396	0.004141	80.521652	2.141417	68.513603	-1.087379	0.000000	-0.206503	0.000000	0.000000	0.000000	0.036037	-0.025945	0.003402	0.000000	0.000000	2.000000	69.000000	0.000000
3812.552506	0.121868	0.567396	0.004141	80.507278	2.172190	68.528458	-1.087379	0.000000	-0.206503	0.000000	0.000000	0.000000	0.036037	-0.025945	0.003402	0.000000	0.000000	2.000000	69.000000	0.000000
3812.555839	0.121868	0.567396	0.004141	80.507278	2.172190	68.528458	-1.087379	0.000000	-0.206503	0.000000	0.000000	0.000000	0.036037	-0.025945	0.003402	0.000000	0.000000	2.000000	69.000000	0.000000
3812.559172	0.122020	0.567319	0.004187	80.507278	2.172190	68.528458	-1.087379	0.000000	-0.206503	0.000000	0.000000	0.000000	0.045762	-0.023107	0.013573	0.000000	0.000000	2.000000	69.000000	0.000000
3812.562506	0.122020	0.567319	0.004187	80.508888	2.182292	68.527443	-1.093385	0.000000	-0.207070	0.000000	0.000000	0.000000	0.045762	-0.023107	0.013573	0.000000	0.000000	2.000000	69.000000	0.000000
3812.565839	0.122020	0.567319	0.004187	80.508888	2.182292	68.527443	-1.093385	0.000000	-0.207070	0.000000	0.000000	0.000000	0.045762	-0.023107	0.013573	0.000000	0.000000	2.000000	69.000000	0.000000
3812.569172	0.122020	0.567319	0.004187	80.508888	2.182292	68.527443	-1.093385	0.000000	-0.207070	0.000000	0.000000	0.000000	0.045762	-0.023107	0.013573	0.000000	0.000000	2.000000	69.000000	0.000000
3812.572506	0.122219	0.567208	0.004317	80.508926	2.193153	68.527466	-1.101013	0.000000	-0.209332	0.000000	0.000000	0.000000	0.059579	-0.033073	0.039140	0.000000	0.000000	2.000000	69.000000	0.000000
3812.575839	0.122219	0.567208	0.004317	80.508926	2.193153	68.527466	-1.101013	0.000000	-0.209332	0.000000	0.000000	0.000000	0.059579	-0.033073	0.039140	0.000000	0.000000	2.000000	69.000000	0.000000
3812.579172	0.122219	0.567208	0.004317	80.508926	2.193153	68.527466	-1.101013	0.000000	-0.209332	0.000000	0.000000	0.000000	0.059579	-0.033073	0.039140	0.000000	0.000000	2.000000	69.000000	0.000000
3812.582506	0.122219	0.567208	0.004317	80.508926	2.198615	68.527481	-1.110942	0.000000	-0.215856	0.000000	0.000000	0.000000	0.059579	-0.033073	0.039140	0.000000	0.000000	2.000000	69.000000	0.000000
3812.585839	0.122275	0.567192	0.004351	80.508926	2.198615	68.527481	-1.110942	0.000000	-0.215856	0.000000	0.000000	0.000000	0.016764	-0.004991	0.010180	0.000000	0.000000	2.000000	69.000000	0.000000
3812.589172	0.122275	0.567192	0.004351	80.508926	2.198615	68.527481	-1.110942	0.000000	-0.215856	0.000000	0.000000	0.000000	0.016764	-0.004991	0.010180	0.000000	0.000000	2.000000	69.000000	0.000000
3812.592506	0.122275	0.567192	0.004351	80.505867	2.202698	68.531609	-1.110942	0.000000	-0.215856	0.000000	0.000000	0.000000	0.016764	-0.004991	0.010180	0.000000	0.000000	2.000000	69.000000	0.000000
3812.595839	0.122275	0.567192	0.004351	80.505867	2.202698	68.531609	-1.110942	0.000000	-0.215856	0.000000	0.000000	0.000000	0.016764	-0.004991	0.010180	0.000000	0.000000	2.000000	69.000000	0.000000
3812.599172	0.122291	0.567193	0.004414	80.505867	2.202698	68.531609	-1.110942	0.000000	-0.215856	0.000000	0.000000	0.000000	0.004967	0.000345	0.018750	0.000000	0.000000	2.000000	69.000000	0.000000
3812.602506	0.122291	0.567193	0.004414	80.499786	2.210883	68.539925	-1.113736	0.000000	-0.217553	0.000000	0.000000	0.000000	0.004967	0.000345	0.018750	0.000000	0.000000	2.000000	69.000000	0.000000
3812.605839	0.122291	0.567193	0.004414	80.499786	2.210883	68.539925	-1.113736	0.000000	-0.217553	0.000000	0.000000	0.000000	0.004967	0.000345	0.018750	0.000000	0.000000	2.000000	69.000000	0.000000
3812.609172	0.122291	0.567193	0.004414	80.499786	2.210883	68.539925	-1.113736	0.000000	-0.217553	0.000000	0.000000	0.000000	0.004967	0.000345	0.018750	0.000000	0.000000	2.000000	69.000000	0.000000
3812.612506	0.122299	0.567255	0.004442	80.497070	2.222971	68.553818	-1.114564	0.000000	-0.220677	0.000000	0.000000	0.000000	0.002234	0.018499	0.008432	0.000000	0.000000	2.000000	69.000000	0.000000
3812.615839	0.122299	0.567255	0.004442	80.497070	2.222971	68.553818	-1.114564	0.000000	-0.220677	0.000000	0.000000	0.000000	0.002234	0.018499	0.008432	0.000000	0.000000	2.000000	69.000000	0.000000
3812.619172	0.122299	0.567255	0.004442	80.497070	2.222971	68.553818	-1.114564	0.000000	-0.220677	0.000000	0.000000	0.000000	0.002234	0.018499	0.008432	0.000000	0.000000	2.000000	69.000000	0.000000
3812.622506	0.122299	0.567255	0.004442	80.497070	2.222971	68.553818	-1.114937	0.000000	-0.222083	0.000000	0.000000	0.000000	0.002234	0.018499	0.008432	0.000000	0.000000	2.000000	69.000000	0.000000
3812.625839	0.122315	0.567263	0.004413	80.497070	2.222971	68.553818	-1.114937	0.000000	-0.222083	0.000000	0.000000	0.000000	0.004764	0.002482	-0.008572	0.000000	0.000000	2.000000	69.000000	0.000000
3812.629172	0.122315	0.567263	0.004413	80.497070	2.222971	68.553818	-1.114937	0.000000	-0.222083	0.000000	0.000000	0.000000	0.004764	0.002482	-0.008572	0.000000	0.000000	2.000000	69.000000	0.000000
3812.632506	0.122315	0.567263	0.004413	80.497055	2.228405	68.553802	-1.114937	0.000000	-0.222083	0.000000	0.000000	0.000000	0.004764	0.002482	-0.008572	0.000000	0.000000	2.000000	69.000000	0.000000
3812.635839	0.122315	0.567263	0.004413	80.497055	2.228405	68.553802	-1.114937	0.000000	-0.222083	0.000000	0.000000	0.000000	0.004764	0.002482	-0.008572	0.000000	0.000000	2.000000	69.000000	0.000000
3812.639172	0.122352	0.567271	0.004379	80.497055	2.228405	68.553802	-1.114937	0.000000	-0.222083	0.000000	0.000000	0.000000	0.011335	0.002505	-0.010315	0.000000	0.000000	2.000000	69.000000	0.000000
3812.642506	0.122352	0.567271	0.004379	80.494858	2.237542	68.557472	-1.115731	0.000000	-0.220654	0.000000	0.000000	0.000000	0.011335	0.002505	-0.010315	0.000000	0.000000	2.000000	69.000000	0.000000
3812.645839	0.122352	0.567271	0.004379	80.494858	2.237542	68.557472	-1.115731	0.000000	-0.220654	0.000000	0.000000	0.000000	0.011335	0.002505	-0.010315	0.000000	0.000000	2.000000	69.000000	0.000000
3812.649172	0.122352	0.567271	0.004379	80.494858	2.237542	68.557472	-1.115731	0.000000	-0.220654	0.000000	0.000000	0.000000	0.011335	0.002505	-0.010315	0.000000	0.000000	2.000000	69.000000	0.000000
3812.652506	0.122380	0.567270	0.004305	80.497902	2.236174	68.553322	-1.117620	0.000000	-0.218935	0.000000	0.000000	0.000000	0.008174	-0.000364	-0.022234	0.000000	0.000000	2.000000	69.000000	0.000000
3812.655839	0.122380	0.567270	0.004305	80.497902	2.236174	68.553322	-1.117620	0.000000	-0.218935	0.000000	0.000000	0.000000	0.008174	-0.000364	-0.022234	0.000000	0.000000	2.000000	69.000000	0.000000
3812.659172	0.122380	0.567270	0.004305	80.497902	2.236174	68.553322	-1.117620	0.000000	-0.218935	0.000000	0.000000	0.000000	0.008174	-0.000364	-0.022234	0.000000	0.000000	2.000000	69.000000	0.000000
3812.662506	0.122380	0.567270	0.004305	80.495667	2.239884	68.556976	-1.118982	0.000000	-0.215229	0.000000	0.000000	0.000000	0.008174	-0.000364	-0.022234	0.000000	0.000000	2.000000	69.000000	0.000000
3812.665839	0.122380	0.567270	0.004305	80.495667	2.239884	68.556976	-1.118982	0.000000	-0.215229	0.000000	0.000000	0.000000	0.000000	-0.000007	-0.000000	0.000000	0.000000	2.000000	69.000000	0.000000
3812.669172	0.122380	0.567270	0.004305	80.495667	2.239884	68.556976	-1.118982	0.000000	-0.215229	0.000000	0.000000	0.000000	0.000000	-0.000007	-0.000000	0.000000	0.000000	2.000000	69.000000	0.000000
3812.672506	0.122380	0.567270	0.004305	80.495667	2.239884	68.556976	-1.118982	0.000000	-0.215229	0.000000	0.000000	0.000000	0.000000	-0.000007	-0.000000	0.000000	0.000000	2.000000	69.000000	0.000000
3812.675839	0.122380	0.567270	0.004305	80.495667	2.239884	68.556976	-1.118982	0.000000	-0.215229	0.000000	0.000000	0.000000	0.000000	-0.000007	-0.000000	0.000000	0.000000	2.000000	69.000000	0.000000
3812.679172	0.122374	0.567278	0.004282	80.495667	2.239884	68.556976	-1.118982	0.000000	-0.215229	0.000000	0.000000	0.000000	-0.001810	0.002502	-0.006831	0.000000	0.000000	2.000000	69.000000	0.000000
3812.682506	0.122374	0.567278	0.004282	80.495667	2.239884	68.556976	-1.118982	0.000000	-0.215229	0.000000	0.000000	0.000000	-0.001810	0.002502	-0.006831	0.000000	0.000000	2.000000	69.000000	0.000000
3812.685839	0.122374	0.567278	0.004282	80.495667	2.239884	68.556976	-1.118982	0.000000	-0.215229	0.000000	0.000000	0.000000	-0.001810	0.002502	-0.006831	0.000000	0.000000	2.000000	69.000000	0.000000
3812.689172	0.122374	0.567278	0.004282	80.495667	2.239884	68.556976	-1.118982	0.000000	-0.215229	0.000000	0.000000	0.000000	-0.001810	0.002502	-0.006831	0.000000	0.000000	2.000000	69.000000	0.000000
3812.692506	0.122368	0.567287	0.004259	80.495667	2.239884	68.556976	-1.118680	0.000000	-0.214091	0.000000	0.000000	0.000000	-0.001813	0.002489	-0.006831	0.000000	0.000000	2.000000	69.000000	0.000000
3812.695839	0.122368	0.567287	0.004259	80.495667	2.239884	68.556976	-1.118680	0.000000	-0.214091	0.000000	0.000000	0.000000	-0.001813	0.002489	-0.006831	0.000000	0.000000	2.000000	69.000000	0.000000
3812.699172	0.122368	0.567287	0.004259	80.495667	2.239884	68.556976	-1.118680	0.000000	-0.214091	0.000000	0.000000	0.000000	-0.001813	0.002489	-0.006831	0.000000	0.000000	2.000000	69.000000	0.000000
3812.702506	0.122368	0.567287	0.004259	80.495644	2.237153	68.556969	-1.118378	0.000000	-0.212952	0.000000	0.000000	0.000000	-0.001813	0.002489	-0.006831	0.000000	0.000000	2.000000	69.000000	0.000000
3812.705839	0.122346	0.567287	0.004265	80.495644	2.237153	68.556969	-1.118378	0.000000	-0.212952	0.000000	0.000000	0.000000	-0.006571	0.000003	0.001742	0.000000	0.000000	2.000000	69.000000	0.000000
3812.709172	0.122346	0.567287	0.004265	80.495644	2.237153	68.556969	-1.118378	0.000000	-0.212952	0.000000	0.000000	0.000000	-0.006571	0.000003	0.001742	0.000000	0.000000	2.000000	69.000000	0.000000
3812.712506	0.122346	0.567287	0.004265	80.495644	2.237153	68.556969	-1.118378	0.000000	-0.212952	0.000000	0.000000	0.000000	-0.006571	0.000003	0.001742	0.000000	0.000000	2.000000	69.000000	0.000000
3812.715839	0.122346	0.567287	0.004265	80.495644	2.237153	68.556969	-1.118378	0.000000	-0.212952	0.000000	0.000000	0.000000	-0.006571	0.000003	0.001742	0.000000	0.000000	2.000000	69.000000	0.000000
3812.719172	0.122340	0.567295	0.004242	80.495644	2.237153	68.556969	-1.118378	0.000000	-0.212952	0.000000	0.000000	0.000000	-0.001810	0.002493	-0.006831	0.000000	0.000000	2.000000	69.000000	0.000000
3812.722506	0.122340	0.567295	0.004242	80.498703	2.233072	68.552803	-1.117283	0.000000	-0.213243	0.000000	0.000000	0.000000	-0.001810	0.002493	-0.006831	0.000000	0.000000	2.000000	69.000000	0.000000
3812.725839	0.122340	0.567295	0.004242	80.498703	2.233072	68.552803	-1.117283	0.000000	-0.213243	0.000000	0.000000	0.000000	-0.001810	0.002493	-0.006831	0.000000	0.000000	2.000000	69.000000	0.000000
3812.729172	0.122340	0.567295	0.004242	80.498703	2.233072	68.552803	-1.117283	0.000000	-0.213243	0.000000	0.000000	0.000000	-0.001810	0.002493	-0.006831	0.000000	0.000000	2.000000	69.000000	0.000000
3812.732506	0.122331	0.567259	0.004208	80.501755	2.228978	68.548660	-1.116981	0.000000	-0.212104	0.000000	0.000000	0.000000	-0.002698	-0.010667	-0.010175	0.000000	0.000000	2.000000	69.000000	0.000000
3812.735839	0.122331	0.567259	0.004208	80.501755	2.228978	68.548660	-1.116981	0.000000	-0.212104	0.000000	0.000000	0.000000	-0.002698	-0.010667	-0.010175	0.000000	0.000000	2.000000	69.000000	0.000000
3812.739172	0.122331	0.567259	0.004208	80.501755	2.228978	68.548660	-1.116981	0.000000	-0.212104	0.000000	0.000000	0.000000	-0.002698	-0.010667	-0.010175	0.000000	0.000000	2.000000	69.000000	0.000000
3812.742506	0.122331	0.567259	0.004208	80.504829	2.224905	68.544556	-1.116532	0.000000	-0.210408	0.000000	0.000000	0.000000	-0.002698	-0.010667	-0.010175	0.000000	0.000000	2.000000	69.000000	0.000000
3812.745839	0.122326	0.567242	0.004191	80.504829	2.224905	68.544556	-1.116532	0.000000	-0.210408	0.000000	0.000000	0.000000	-0.001348	-0.005320	-0.005088	0.000000	0.000000	2.000000	69.000000	0.000000
3812.749172	0.122326	0.567242	0.004191	80.504829	2.224905	68.544556	-1.116532	0.000000	-0.210408	0.000000	0.000000	0.000000	-0.001348	-0.005320	-0.005088	0.000000	0.000000	2.000000	69.000000	0.000000
3812.752506	0.122326	0.567242	0.004191	80.501770	2.231714	68.548683	-1.116532	0.000000	-0.210408	0.000000	0.000000	0.000000	-0.001348	-0.005320	-0.005088	0.000000	0.000000	2.000000	69.000000	0.000000
3812.755839	0.122326	0.567242	0.004191	80.501770	2.231714	68.548683	-1.116532	0.000000	-0.210408	0.000000	0.000000	0.000000	-0.001348	-0.005320	-0.005088	0.000000	0.000000	2.000000	69.000000	0.000000
3812.759172	0.122353	0.567259	0.004202	80.501770	2.231714	68.548683	-1.116532	0.000000	-0.210408	0.000000	0.000000	0.000000	0.007919	0.005337	0.003346	0.000000	0.000000	2.000000	69.000000	0.000000
3812.762506	0.122353	0.567259	0.004202	80.501396	2.223708	68.538918	-1.116307	0.000000	-0.209560	0.000000	0.000000	0.000000	0.007919	0.005337	0.003346	0.000000	0.000000	2.000000	69.000000	0.000000
3812.765839	0.122353	0.567259	0.004202	80.501396	2.223708	68.538918	-1.116307	0.000000	-0.209560	0.000000	0.000000	0.000000	0.007919	0.005337	0.003346	0.000000	0.000000	2.000000	69.000000	0.000000
3812.769172	0.122353	0.567259	0.004202	80.501396	2.223708	68.538918	-1.116307	0.000000	-0.209560	0.000000	0.000000	0.000000	0.007919	0.005337	0.003346	0.000000	0.000000	2.000000	69.000000	0.000000
3812.772506	0.122351	0.567285	0.004197	80.498360	2.227823	68.543083	-1.117627	0.000000	-0.210118	0.000000	0.000000	0.000000	-0.000463	0.007827	-0.001744	0.000000	0.000000	2.000000	69.000000	0.000000
3812.775839	0.122351	0.567285	0.004197	80.498360	2.227823	68.543083	-1.117627	0.000000	-0.210118	0.000000	0.000000	0.000000	-0.000463	0.007827	-0.001744	0.000000	0.000000	2.000000	69.000000	0.000000
3812.779172	0.122351	0.567285	0.004197	80.498360	2.227823	68.543083	-1.117627	0.000000	-0.210118	0.000000	0.000000	0.000000	-0.000463	0.007827	-0.001744	0.000000	0.000000	2.000000	69.000000	0.000000
3812.782506	0.122351	0.567285	0.004197	80.495300	2.229162	68.547195	-1.117550	0.000000	-0.209827	0.000000	0.000000	0.000000	-0.000463	0.007827	-0.001744	0.000000	0.000000	2.000000	69.000000	0.000000
3812.785839	0.122334	0.567303	0.004219	80.495300	2.229162	68.547195	-1.117550	0.000000	-0.209827	0.000000	0.000000	0.000000	-0.005221	0.005341	0.006830	0.000000	0.000000	2.000000	69.000000	0.000000
3812.789172	0.122334	0.567303	0.004219	80.495300	2.229162	68.547195	-1.117550	0.000000	-0.209827	0.000000	0.000000	0.000000	-0.005221	0.005341	0.006830	0.000000	0.000000	2.000000	69.000000	0.000000
3812.792506	0.122334	0.567303	0.004219	80.489197	2.234610	68.555496	-1.117550	0.000000	-0.209827	0.000000	0.000000	0.000000	-0.005221	0.005341	0.006830	0.000000	0.000000	2.000000	69.000000	0.000000
3812.795839	0.122334	0.567303	0.004219	80.489197	2.234610	68.555496	-1.117550	0.000000	-0.209827	0.000000	0.000000	0.000000	-0.005221	0.005341	0.006830	0.000000	0.000000	2.000000	69.000000	0.000000
3812.799172	0.122287	0.567355	0.004219	80.489197	2.234610	68.555496	-1.117550	0.000000	-0.209827	0.000000	0.000000	0.000000	-0.014067	0.015632	-0.000006	0.000000	0.000000	2.000000	69.000000	0.000000
3812.802506	0.122287	0.567355	0.004219	80.480026	2.238675	68.567863	-1.116680	0.000000	-0.210966	0.000000	0.000000	0.000000	-0.014067	0.015632	-0.000006	0.000000	0.000000	2.000000	69.000000	0.000000
3812.805839	0.122287	0.567355	0.004219	80.480026	2.238675	68.567863	-1.116680	0.000000	-0.210966	0.000000	0.000000	0.000000	-0.014067	0.015632	-0.000006	0.000000	0.000000	2.000000	69.000000	0.000000
3812.809172	0.122287	0.567355	0.004219	80.480026	2.238675	68.567863	-1.116680	0.000000	-0.210966	0.000000	0.000000	0.000000	-0.014067	0.015632	-0.000006	0.000000	0.000000	2.000000	69.000000	0.000000
3812.812506	0.122164	0.567487	0.004288	80.470818	2.242735	68.580261	-1.114335	0.000000	-0.210965	0.000000	0.000000	0.000000	-0.036777	0.039481	0.020463	0.000000	0.000000	2.000000	69.000000	0.000000
3812.815839	0.122164	0.567487	0.004288	80.470818	2.242735	68.580261	-1.114335	0.000000	-0.210965	0.000000	0.000000	0.000000	-0.036777	0.039481	0.020463	0.000000	0.000000	2.000000	69.000000	0.000000
3812.819172	0.122164	0.567487	0.004288	80.470818	2.242735	68.580261	-1.114335	0.000000	-0.210965	0.000000	0.000000	0.000000	-0.036777	0.039481	0.020463	0.000000	0.000000	2.000000	69.000000	0.000000
3812.822506	0.122164	0.567487	0.004288	80.461685	2.246746	68.592590	-1.108206	0.000000	-0.214375	0.000000	0.000000	0.000000	-0.036777	0.039481	0.020463	0.000000	0.000000	2.000000	69.000000	0.000000
3812.825839	0.122128	0.567549	0.004327	80.461685	2.246746	68.592590	-1.108206	0.000000	-0.214375	0.000000	0.000000	0.000000	-0.010915	0.018493	0.011901	0.000000	0.000000	2.000000	69.000000	0.000000
3812.829172	0.122128	0.567549	0.004327	80.461685	2.246746	68.592590	-1.108206	0.000000	-0.214375	0.000000	0.000000	0.000000	-0.010915	0.018493	0.011901	0.000000	0.000000	2.000000	69.000000	0.000000
3812.832506	0.122128	0.567549	0.004327	80.452538	2.253479	68.604958	-1.108206	0.000000	-0.214375	0.000000	0.000000	0.000000	-0.010915	0.018493	0.011901	0.000000	0.000000	2.000000	69.000000	0.000000
3812.835839	0.122128	0.567549	0.004327	80.452538	2.253479	68.604958	-1.108206	0.000000	-0.214375	0.000000	0.000000	0.000000	-0.010915	0.018493	0.011901	0.000000	0.000000	2.000000	69.000000	0.000000
3812.839172	0.122085	0.567619	0.004344	80.452538	2.253479	68.604958	-1.108206	0.000000	-0.214375	0.000000	0.000000	0.000000	-0.012724	0.020987	0.005064	0.000000	0.000000	2.000000	69.000000	0.000000
3812.842506	0.122085	0.567619	0.004344	80.446426	2.258845	68.613144	-1.106387	0.000000	-0.216359	0.000000	0.000000	0.000000	-0.012724	0.020987	0.005064	0.000000	0.000000	2.000000	69.000000	0.000000
3812.845839	0.122085	0.567619	0.004344	80.446426	2.258845	68.613144	-1.106387	0.000000	-0.216359	0.000000	0.000000	0.000000	-0.012724	0.020987	0.005064	0.000000	0.000000	2.000000	69.000000	0.000000
3812.849172	0.122085	0.567619	0.004344	80.446426	2.258845	68.613144	-1.106387	0.000000	-0.216359	0.000000	0.000000	0.000000	-0.012724	0.020987	0.005064	0.000000	0.000000	2.000000	69.000000	0.000000
3812.852506	0.122060	0.567671	0.004338	80.446053	2.250874	68.603424	-1.104266	0.000000	-0.217203	0.000000	0.000000	0.000000	-0.007500	0.015650	-0.001761	0.000000	0.000000	2.000000	69.000000	0.000000
3812.855839	0.122060	0.567671	0.004338	80.446053	2.250874	68.603424	-1.104266	0.000000	-0.217203	0.000000	0.000000	0.000000	-0.007500	0.015650	-0.001761	0.000000	0.000000	2.000000	69.000000	0.000000
3812.859172	0.122060	0.567671	0.004338	80.446053	2.250874	68.603424	-1.104266	0.000000	-0.217203	0.000000	0.000000	0.000000	-0.007500	0.015650	-0.001761	0.000000	0.000000	2.000000	69.000000	0.000000
3812.862506	0.122060	0.567671	0.004338	80.446053	2.248156	68.603409	-1.103016	0.000000	-0.216909	0.000000	0.000000	0.000000	-0.007500	0.015650	-0.001761	0.000000	0.000000	2.000000	69.000000	0.000000
3812.865839	0.122032	0.567679	0.004321	80.446053	2.248156	68.603409	-1.103016	0.000000	-0.216909	0.000000	0.000000	0.000000	-0.008380	0.002494	-0.005096	0.000000	0.000000	2.000000	69.000000	0.000000
3812.869172	0.122032	0.567679	0.004321	80.446053	2.248156	68.603409	-1.103016	0.000000	-0.216909	0.000000	0.000000	0.000000	-0.008380	0.002494	-0.005096	0.000000	0.000000	2.000000	69.000000	0.000000
3812.872506	0.122032	0.567679	0.004321	80.448029	2.220299	68.570221	-1.103016	0.000000	-0.216909	0.000000	0.000000	0.000000	-0.008380	0.002494	-0.005096	0.000000	0.000000	2.000000	69.000000	0.000000
3812.875839	0.122032	0.567679	0.004321	80.448029	2.220299	68.570221	-1.103016	0.000000	-0.216909	0.000000	0.000000	0.000000	-0.008380	0.002494	-0.005096	0.000000	0.000000	2.000000	69.000000	0.000000
3812.879172	0.122017	0.567652	0.004265	80.448029	2.220299	68.570221	-1.103016	0.000000	-0.216909	0.000000	0.000000	0.000000	-0.004496	-0.008195	-0.017002	0.000000	0.000000	2.000000	69.000000	0.000000
3812.882506	0.122017	0.567652	0.004265	80.456490	2.189492	68.538460	-1.101619	0.000000	-0.216060	0.000000	0.000000	0.000000	-0.004496	-0.008195	-0.017002	0.000000	0.000000	2.000000	69.000000	0.000000
3812.885839	0.122017	0.567652	0.004265	80.456490	2.189492	68.538460	-1.101619	0.000000	-0.216060	0.000000	0.000000	0.000000	-0.004496	-0.008195	-0.017002	0.000000	0.000000	2.000000	69.000000	0.000000
3812.889172	0.122017	0.567652	0.004265	80.456490	2.189492	68.538460	-1.101619	0.000000	-0.216060	0.000000	0.000000	0.000000	-0.004496	-0.008195	-0.017002	0.000000	0.000000	2.000000	69.000000	0.000000
3812.892506	0.121928	0.567589	0.004191	80.461868	2.160007	68.510757	-1.100870	0.000000	-0.213226	0.000000	0.000000	0.000000	-0.026897	-0.018865	-0.021963	0.000000	0.000000	2.000000	69.000000	0.000000
3812.895839	0.121928	0.567589	0.004191	80.461868	2.160007	68.510757	-1.100870	0.000000	-0.213226	0.000000	0.000000	0.000000	-0.026897	-0.018865	-0.021963	0.000000	0.000000	2.000000	69.000000	0.000000
3812.899172	0.121928	0.567589	0.004191	80.461868	2.160007	68.510757	-1.100870	0.000000	-0.213226	0.000000	0.000000	0.000000	-0.026897	-0.018865	-0.021963	0.000000	0.000000	2.000000	69.000000	0.000000
3812.902506	0.121928	0.567589	0.004191	80.470322	2.126399	68.478912	-1.096388	0.000000	-0.209566	0.000000	0.000000	0.000000	-0.026897	-0.018865	-0.021963	0.000000	0.000000	2.000000	69.000000	0.000000
3812.905839	0.121871	0.567535	0.004152	80.470322	2.126399	68.478912	-1.096388	0.000000	-0.209566	0.000000	0.000000	0.000000	-0.017174	-0.016003	-0.011786	0.000000	0.000000	2.000000	69.000000	0.000000
3812.909172	0.121871	0.567535	0.004152	80.470322	2.126399	68.478912	-1.096388	0.000000	-0.209566	0.000000	0.000000	0.000000	-0.017174	-0.016003	-0.011786	0.000000	0.000000	2.000000	69.000000	0.000000
3812.912506	0.121871	0.567535	0.004152	80.475708	2.096838	68.451149	-1.096388	0.000000	-0.209566	0.000000	0.000000	0.000000	-0.017174	-0.016003	-0.011786	0.000000	0.000000	2.000000	69.000000	0.000000
3812.915839	0.121871	0.567535	0.004152	80.475708	2.096838	68.451149	-1.096388	0.000000	-0.209566	0.000000	0.000000	0.000000	-0.017174	-0.016003	-0.011786	0.000000	0.000000	2.000000	69.000000	0.000000
3812.919172	0.121807	0.567490	0.004090	80.475708	2.096838	68.451149	-1.096388	0.000000	-0.209566	0.000000	0.000000	0.000000	-0.018973	-0.013531	-0.018626	0.000000	0.000000	2.000000	69.000000	0.000000
3812.922506	0.121807	0.567490	0.004090	80.481079	2.067254	68.423378	-1.093525	0.000000	-0.207601	0.000000	0.000000	0.000000	-0.018973	-0.013531	-0.018626	0.000000	0.000000	2.000000	69.000000	0.000000
3812.925839	0.121807	0.567490	0.004090	80.481079	2.067254	68.423378	-1.093525	0.000000	-0.207601	0.000000	0.000000	0.000000	-0.018973	-0.013531	-0.018626	0.000000	0.000000	2.000000	69.000000	0.000000
3812.929172	0.121807	0.567490	0.004090	80.481079	2.067254	68.423378	-1.093525	0.000000	-0.207601	0.000000	0.000000	0.000000	-0.018973	-0.013531	-0.018626	0.000000	0.000000	2.000000	69.000000	0.000000
3812.932506	0.121705	0.567463	0.004056	80.484108	2.057720	68.419235	-1.090363	0.000000	-0.204497	0.000000	0.000000	0.000000	-0.030767	-0.008180	-0.010075	0.000000	0.000000	2.000000	69.000000	0.000000
3812.935839	0.121705	0.567463	0.004056	80.484108	2.057720	68.419235	-1.090363	0.000000	-0.204497	0.000000	0.000000	0.000000	-0.030767	-0.008180	-0.010075	0.000000	0.000000	2.000000	69.000000	0.000000
3812.939172	0.121705	0.567463	0.004056	80.484108	2.057720	68.419235	-1.090363	0.000000	-0.204497	0.000000	0.000000	0.000000	-0.030767	-0.008180	-0.010075	0.000000	0.000000	2.000000	69.000000	0.000000
3812.942506	0.121705	0.567463	0.004056	80.490250	2.046776	68.410889	-1.085235	0.000000	-0.202818	0.000000	0.000000	0.000000	-0.030767	-0.008180	-0.010075	0.000000	0.000000	2.000000	69.000000	0.000000
3812.945839	0.121674	0.567428	0.004028	80.490250	2.046776	68.410889	-1.085235	0.000000	-0.202818	0.000000	0.000000	0.000000	-0.009254	-0.010665	-0.008444	0.000000	0.000000	2.000000	69.000000	0.000000
3812.949172	0.121674	0.567428	0.004028	80.490250	2.046776	68.410889	-1.085235	0.000000	-0.202818	0.000000	0.000000	0.000000	-0.009254	-0.010665	-0.008444	0.000000	0.000000	2.000000	69.000000	0.000000
3812.952506	0.121674	0.567428	0.004028	80.493286	2.042647	68.406700	-1.085235	0.000000	-0.202818	0.000000	0.000000	0.000000	-0.009254	-0.010665	-0.008444	0.000000	0.000000	2.000000	69.000000	0.000000
3812.955839	0.121674	0.567428	0.004028	80.493286	2.042647	68.406700	-1.085235	0.000000	-0.202818	0.000000	0.000000	0.000000	-0.009254	-0.010665	-0.008444	0.000000	0.000000	2.000000	69.000000	0.000000
3812.959172	0.121663	0.567418	0.003988	80.493286	2.042647	68.406700	-1.085235	0.000000	-0.202818	0.000000	0.000000	0.000000	-0.003145	-0.002864	-0.011925	0.000000	0.000000	2.000000	69.000000	0.000000
3812.962506	0.121663	0.567418	0.003988	80.496346	2.041250	68.402534	-1.083693	0.000000	-0.201410	0.000000	0.000000	0.000000	-0.003145	-0.002864	-0.011925	0.000000	0.000000	2.000000	69.000000	0.000000
3812.965839	0.121663	0.567418	0.003988	80.496346	2.041250	68.402534	-1.083693	0.000000	-0.201410	0.000000	0.000000	0.000000	-0.003145	-0.002864	-0.011925	0.000000	0.000000	2.000000	69.000000	0.000000
3812.969172	0.121663	0.567418	0.003988	80.496346	2.041250	68.402534	-1.083693	0.000000	-0.201410	0.000000	0.000000	0.000000	-0.003145	-0.002864	-0.011925	0.000000	0.000000	2.000000	69.000000	0.000000
3812.972506	0.121698	0.567383	0.003943	80.499367	2.039839	68.398323	-1.083169	0.000000	-0.199423	0.000000	0.000000	0.000000	0.010448	-0.010659	-0.013644	0.000000	0.000000	2.000000	69.000000	0.000000
3812.975839	0.121698	0.567383	0.003943	80.499367	2.039839	68.398323	-1.083169	0.000000	-0.199423	0.000000	0.000000	0.000000	0.010448	-0.010659	-0.013644	0.000000	0.000000	2.000000	69.000000	0.000000
3812.979172	0.121698	0.567383	0.003943	80.499367	2.039839	68.398323	-1.083169	0.000000	-0.199423	0.000000	0.000000	0.000000	0.010448	-0.010659	-0.013644	0.000000	0.000000	2.000000	69.000000	0.000000
3812.982506	0.121698	0.567383	0.003943	80.502434	2.041163	68.394165	-1.084910	0.000000	-0.197149	0.000000	0.000000	0.000000	0.010448	-0.010659	-0.013644	0.000000	0.000000	2.000000	69.000000	0.000000
3812.985839	0.121738	0.567365	0.003914	80.502434	2.041163	68.394165	-1.084910	0.000000	-0.197149	0.000000	0.000000	0.000000	0.011791	-0.005349	-0.008557	0.000000	0.000000	2.000000	69.000000	0.000000
3812.989172	0.121738	0.567365	0.003914	80.502434	2.041163	68.394165	-1.084910	0.000000	-0.197149	0.000000	0.000000	0.000000	0.011791	-0.005349	-0.008557	0.000000	0.000000	2.000000	69.000000	0.000000
3812.992506	0.121738	0.567365	0.003914	80.505516	2.042455	68.389969	-1.084910	0.000000	-0.197149	0.000000	0.000000	0.000000	0.011791	-0.005349	-0.008557	0.000000	0.000000	2.000000	69.000000	0.000000
3812.995839	0.121738	0.567365	0.003914	80.505516	2.042455	68.389969	-1.084910	0.000000	-0.197149	0.000000	0.000000	0.000000	0.011791	-0.005349	-0.008557	0.000000	0.000000	2.000000	69.000000	0.000000
3812.999172	0.121777	0.567347	0.003886	80.505516	2.042455	68.389969	-1.084910	0.000000	-0.197149	0.000000	0.000000	0.000000	0.011790	-0.005331	-0.008558	0.000000	0.000000	2.000000	69.000000	0.000000
3813.002506	0.121777	0.567347	0.003886	80.511253	2.031626	68.371834	-1.086875	0.000000	-0.195723	0.000000	0.000000	0.000000	0.011790	-0.005331	-0.008558	0.000000	0.000000	2.000000	69.000000	0.000000
3813.005839	0.121777	0.567347	0.003886	80.511253	2.031626	68.371834	-1.086875	0.000000	-0.195723	0.000000	0.000000	0.000000	0.011790	-0.005331	-0.008558	0.000000	0.000000	2.000000	69.000000	0.000000
3813.009172	0.121777	0.567347	0.003886	80.511253	2.031626	68.371834	-1.086875	0.000000	-0.195723	0.000000	0.000000	0.000000	0.011790	-0.005331	-0.008558	0.000000	0.000000	2.000000	69.000000	0.000000
3813.012506	0.121826	0.567250	0.003807	80.517387	2.026078	68.363441	-1.088840	0.000000	-0.194296	0.000000	0.000000	0.000000	0.014778	-0.029134	-0.023821	0.000000	0.000000	2.000000	69.000000	0.000000
3813.015839	0.121826	0.567250	0.003807	80.517387	2.026078	68.363441	-1.088840	0.000000	-0.194296	0.000000	0.000000	0.000000	0.014778	-0.029134	-0.023821	0.000000	0.000000	2.000000	69.000000	0.000000
3813.019172	0.121826	0.567250	0.003807	80.517387	2.026078	68.363441	-1.088840	0.000000	-0.194296	0.000000	0.000000	0.000000	0.014778	-0.029134	-0.023821	0.000000	0.000000	2.000000	69.000000	0.000000
3813.022506	0.121826	0.567250	0.003807	80.526512	2.013630	68.350800	-1.091303	0.000000	-0.190326	0.000000	0.000000	0.000000	0.014778	-0.029134	-0.023821	0.000000	0.000000	2.000000	69.000000	0.000000
3813.025839	0.121819	0.567188	0.003778	80.526512	2.013630	68.350800	-1.091303	0.000000	-0.190326	0.000000	0.000000	0.000000	-0.002232	-0.018481	-0.008440	0.000000	0.000000	2.000000	69.000000	0.000000
3813.029172	0.121819	0.567188	0.003778	80.526512	2.013630	68.350800	-1.091303	0.000000	-0.190326	0.000000	0.000000	0.000000	-0.002232	-0.018481	-0.008440	0.000000	0.000000	2.000000	69.000000	0.000000
3813.032506	0.121819	0.567188	0.003778	80.538734	1.996989	68.333969	-1.091303	0.000000	-0.190326	0.000000	0.000000	0.000000	-0.002232	-0.018481	-0.008440	0.000000	0.000000	2.000000	69.000000	0.000000
3813.035839	0.121819	0.567188	0.003778	80.538734	1.996989	68.333969	-1.091303	0.000000	-0.190326	0.000000	0.000000	0.000000	-0.002232	-0.018481	-0.008440	0.000000	0.000000	2.000000	69.000000	0.000000
3813.039172	0.121805	0.567135	0.003727	80.538734	1.996989	68.333969	-1.091303	0.000000	-0.190326	0.000000	0.000000	0.000000	-0.004035	-0.015995	-0.015277	0.000000	0.000000	2.000000	69.000000	0.000000
3813.042506	0.121805	0.567135	0.003727	80.547859	1.984475	68.321251	-1.090931	0.000000	-0.188920	0.000000	0.000000	0.000000	-0.004035	-0.015995	-0.015277	0.000000	0.000000	2.000000	69.000000	0.000000
3813.045839	0.121805	0.567135	0.003727	80.547859	1.984475	68.321251	-1.090931	0.000000	-0.188920	0.000000	0.000000	0.000000	-0.004035	-0.015995	-0.015277	0.000000	0.000000	2.000000	69.000000	0.000000
3813.049172	0.121805	0.567135	0.003727	80.547859	1.984475	68.321251	-1.090931	0.000000	-0.188920	0.000000	0.000000	0.000000	-0.004035	-0.015995	-0.015277	0.000000	0.000000	2.000000	69.000000	0.000000
3813.052506	0.121780	0.567002	0.003631	80.557854	1.971568	68.308067	-1.090259	0.000000	-0.186373	0.000000	0.000000	0.000000	-0.007617	-0.039779	-0.028822	0.000000	0.000000	2.000000	69.000000	0.000000
3813.055839	0.121780	0.567002	0.003631	80.557854	1.971568	68.308067	-1.090259	0.000000	-0.186373	0.000000	0.000000	0.000000	-0.007617	-0.039779	-0.028822	0.000000	0.000000	2.000000	69.000000	0.000000
3813.059172	0.121780	0.567002	0.003631	80.557854	1.971568	68.308067	-1.090259	0.000000	-0.186373	0.000000	0.000000	0.000000	-0.007617	-0.039779	-0.028822	0.000000	0.000000	2.000000	69.000000	0.000000
3813.062506	0.121780	0.567002	0.003631	80.562538	1.963880	68.302826	-1.088989	0.000000	-0.181570	0.000000	0.000000	0.000000	-0.007617	-0.039779	-0.028822	0.000000	0.000000	2.000000	69.000000	0.000000
3813.065839	0.121750	0.566941	0.003609	80.562538	1.963880	68.302826	-1.088989	0.000000	-0.181570	0.000000	0.000000	0.000000	-0.008796	-0.018468	-0.006717	0.000000	0.000000	2.000000	69.000000	0.000000
3813.069172	0.121750	0.566941	0.003609	80.562538	1.963880	68.302826	-1.088989	0.000000	-0.181570	0.000000	0.000000	0.000000	-0.008796	-0.018468	-0.006717	0.000000	0.000000	2.000000	69.000000	0.000000
3813.072506	0.121750	0.566941	0.003609	80.567223	1.958875	68.297539	-1.088989	0.000000	-0.181570	0.000000	0.000000	0.000000	-0.008796	-0.018468	-0.006717	0.000000	0.000000	2.000000	69.000000	0.000000
3813.075839	0.121750	0.566941	0.003609	80.567223	1.958875	68.297539	-1.088989	0.000000	-0.181570	0.000000	0.000000	0.000000	-0.008796	-0.018468	-0.006717	0.000000	0.000000	2.000000	69.000000	0.000000
3813.079172	0.121745	0.566853	0.003587	80.567223	1.958875	68.297539	-1.088989	0.000000	-0.181570	0.000000	0.000000	0.000000	-0.001774	-0.026273	-0.006716	0.000000	0.000000	2.000000	69.000000	0.000000
3813.082506	0.121745	0.566853	0.003587	80.574974	1.946969	68.288010	-1.087523	0.000000	-0.180450	0.000000	0.000000	0.000000	-0.001774	-0.026273	-0.006716	0.000000	0.000000	2.000000	69.000000	0.000000
3813.085839	0.121745	0.566853	0.003587	80.574974	1.946969	68.288010	-1.087523	0.000000	-0.180450	0.000000	0.000000	0.000000	-0.001774	-0.026273	-0.006716	0.000000	0.000000	2.000000	69.000000	0.000000
3813.089172	0.121745	0.566853	0.003587	80.574974	1.946969	68.288010	-1.087523	0.000000	-0.180450	0.000000	0.000000	0.000000	-0.001774	-0.026273	-0.006716	0.000000	0.000000	2.000000	69.000000	0.000000
3813.092506	0.121739	0.566670	0.003565	80.584953	1.936680	68.274712	-1.087228	0.000000	-0.179331	0.000000	0.000000	0.000000	-0.001748	-0.055028	-0.006613	0.000000	0.000000	2.000000	69.000000	0.000000
3813.095839	0.121739	0.566670	0.003565	80.584953	1.936680	68.274712	-1.087228	0.000000	-0.179331	0.000000	0.000000	0.000000	-0.001748	-0.055028	-0.006613	0.000000	0.000000	2.000000	69.000000	0.000000
3813.099172	0.121739	0.566670	0.003565	80.584953	1.936680	68.274712	-1.087228	0.000000	-0.179331	0.000000	0.000000	0.000000	-0.001748	-0.055028	-0.006613	0.000000	0.000000	2.000000	69.000000	0.000000
3813.102506	0.121756	0.566556	0.003542	80.595726	1.925981	68.260925	-1.086936	0.000000	-0.178229	0.000000	0.000000	0.000000	0.005241	-0.034083	-0.006732	0.000000	0.000000	2.000000	69.000000	0.000000
3813.105839	0.121756	0.566556	0.003542	80.595726	1.925981	68.260925	-1.086936	0.000000	-0.178229	0.000000	0.000000	0.000000	0.005241	-0.034083	-0.006732	0.000000	0.000000	2.000000	69.000000	0.000000
3813.109172	0.121756	0.566556	0.003542	80.595726	1.925981	68.260925	-1.086936	0.000000	-0.178229	0.000000	0.000000	0.000000	0.005241	-0.034083	-0.006732	0.000000	0.000000	2.000000	69.000000	0.000000
3813.112506	0.121756	0.566556	0.003542	80.605103	1.921346	68.250298	-1.087810	0.000000	-0.177107	0.000000	0.000000	0.000000	0.005241	-0.034083	-0.006732	0.000000	0.000000	2.000000	69.000000	0.000000
3813.115839	0.121808	0.566426	0.003559	80.605103	1.921346	68.250298	-1.087810	0.000000	-0.177107	0.000000	0.000000	0.000000	0.015413	-0.039057	0.005190	0.000000	0.000000	2.000000	69.000000	0.000000
3813.119172	0.121808	0.566426	0.003559	80.605103	1.921346	68.250298	-1.087810	0.000000	-0.177107	0.000000	0.000000	0.000000	0.015413	-0.039057	0.005190	0.000000	0.000000	2.000000	69.000000	0.000000
3813.122506	0.121808	0.566426	0.003559	80.604767	1.932400	68.255280	-1.087810	0.000000	-0.177107	0.000000	0.000000	0.000000	0.015413	-0.039057	0.005190	0.000000	0.000000	2.000000	69.000000	0.000000
3813.125839	0.121808	0.566426	0.003559	80.604767	1.932400	68.255280	-1.087810	0.000000	-0.177107	0.000000	0.000000	0.000000	0.015413	-0.039057	0.005190	0.000000	0.000000	2.000000	69.000000	0.000000
3813.129172	0.121853	0.566304	0.003554	80.604767	1.932400	68.255280	-1.087810	0.000000	-0.177107	0.000000	0.000000	0.000000	0.013604	-0.036571	-0.001653	0.000000	0.000000	2.000000	69.000000	0.000000
3813.132506	0.121853	0.566304	0.003554	80.581284	1.981805	68.298218	-1.090378	0.000000	-0.177972	0.000000	0.000000	0.000000	0.013604	-0.036571	-0.001653	0.000000	0.000000	2.000000	69.000000	0.000000
3813.135839	0.121853	0.566304	0.003554	80.581284	1.981805	68.298218	-1.090378	0.000000	-0.177972	0.000000	0.000000	0.000000	0.013604	-0.036571	-0.001653	0.000000	0.000000	2.000000	69.000000	0.000000
3813.139172	0.121853	0.566304	0.003554	80.581284	1.981805	68.298218	-1.090378	0.000000	-0.177972	0.000000	0.000000	0.000000	0.013604	-0.036571	-0.001653	0.000000	0.000000	2.000000	69.000000	0.000000
3813.142506	0.121953	0.566096	0.003577	80.555519	2.034782	68.344620	-1.092646	0.000000	-0.177696	0.000000	0.000000	0.000000	0.029901	-0.062497	0.006872	0.000000	0.000000	2.000000	69.000000	0.000000
3813.145839	0.121953	0.566096	0.003577	80.555519	2.034782	68.344620	-1.092646	0.000000	-0.177696	0.000000	0.000000	0.000000	0.029901	-0.062497	0.006872	0.000000	0.000000	2.000000	69.000000	0.000000
3813.149172	0.121953	0.566096	0.003577	80.555519	2.034782	68.344620	-1.092646	0.000000	-0.177696	0.000000	0.000000	0.000000	0.029901	-0.062497	0.006872	0.000000	0.000000	2.000000	69.000000	0.000000
3813.152506	0.121953	0.566096	0.003577	80.539345	2.066814	68.373344	-1.097629	0.000000	-0.178842	0.000000	0.000000	0.000000	0.029901	-0.062497	0.006872	0.000000	0.000000	2.000000	69.000000	0.000000
3813.155839	0.121984	0.566035	0.003605	80.539345	2.066814	68.373344	-1.097629	0.000000	-0.178842	0.000000	0.000000	0.000000	0.009283	-0.018111	0.008543	0.000000	0.000000	2.000000	69.000000	0.000000
3813.159172	0.121984	0.566035	0.003605	80.539345	2.066814	68.373344	-1.097629	0.000000	-0.178842	0.000000	0.000000	0.000000	0.009283	-0.018111	0.008543	0.000000	0.000000	2.000000	69.000000	0.000000
3813.162506	0.121984	0.566035	0.003605	80.540131	2.069143	68.372826	-1.097629	0.000000	-0.178842	0.000000	0.000000	0.000000	0.009283	-0.018111	0.008543	0.000000	0.000000	2.000000	69.000000	0.000000
3813.165839	0.121984	0.566035	0.003605	80.540131	2.069143	68.372826	-1.097629	0.000000	-0.178842	0.000000	0.000000	0.000000	0.009283	-0.018111	0.008543	0.000000	0.000000	2.000000	69.000000	0.000000
3813.169172	0.122013	0.566001	0.003628	80.540131	2.069143	68.372826	-1.097629	0.000000	-0.178842	0.000000	0.000000	0.000000	0.008828	-0.010306	0.006816	0.000000	0.000000	2.000000	69.000000	0.000000
3813.172506	0.122013	0.566001	0.003628	80.540131	2.069143	68.372826	-1.099176	0.000000	-0.180265	0.000000	0.000000	0.000000	0.008828	-0.010306	0.006816	0.000000	0.000000	2.000000	69.000000	0.000000
3813.175839	0.122013	0.566001	0.003628	80.540131	2.069143	68.372826	-1.099176	0.000000	-0.180265	0.000000	0.000000	0.000000	0.008828	-0.010306	0.006816	0.000000	0.000000	2.000000	69.000000	0.000000
3813.179172	0.122013	0.566001	0.003628	80.540131	2.069143	68.372826	-1.099176	0.000000	-0.180265	0.000000	0.000000	0.000000	0.008828	-0.010306	0.006816	0.000000	0.000000	2.000000	69.000000	0.000000
3813.182506	0.122023	0.566010	0.003668	80.537094	2.073283	68.377022	-1.100648	0.000000	-0.181401	0.000000	0.000000	0.000000	0.003158	0.002814	0.011935	0.000000	0.000000	2.000000	69.000000	0.000000
3813.185839	0.122023	0.566010	0.003668	80.537094	2.073283	68.377022	-1.100648	0.000000	-0.181401	0.000000	0.000000	0.000000	0.003158	0.002814	0.011935	0.000000	0.000000	2.000000	69.000000	0.000000
3813.189172	0.122023	0.566010	0.003668	80.537094	2.073283	68.377022	-1.100648	0.000000	-0.181401	0.000000	0.000000	0.000000	0.003158	0.002814	0.011935	0.000000	0.000000	2.000000	69.000000	0.000000
3813.192506	0.122023	0.566010	0.003668	80.537094	2.073283	68.377022	-1.101174	0.000000	-0.183391	0.000000	0.000000	0.000000	0.003158	0.002814	0.011935	0.000000	0.000000	2.000000	69.000000	0.000000
3813.195839	0.122023	0.566010	0.003668	80.537094	2.073283	68.377022	-1.101174	0.000000	-0.183391	0.000000	0.000000	0.000000	-0.000001	0.000006	-0.000000	0.000000	0.000000	2.000000	69.000000	0.000000
3813.199172	0.122023	0.566010	0.003668	80.537094	2.073283	68.377022	-1.101174	0.000000	-0.183391	0.000000	0.000000	0.000000	-0.000001	0.000006	-0.000000	0.000000	0.000000	2.000000	69.000000	0.000000
3813.202506	0.122023	0.566010	0.003668	80.537079	2.070570	68.377029	-1.101174	0.000000	-0.183391	0.000000	0.000000	0.000000	-0.000001	0.000006	-0.000000	0.000000	0.000000	2.000000	69.000000	0.000000
3813.205839	0.122023	0.566010	0.003668	80.537079	2.070570	68.377029	-1.101174	0.000000	-0.183391	0.000000	0.000000	0.000000	-0.000001	0.000006	-0.000000	0.000000	0.000000	2.000000	69.000000	0.000000
3813.209172	0.121996	0.566019	0.003651	80.537079	2.070570	68.377029	-1.101174	0.000000	-0.183391	0.000000	0.000000	0.000000	-0.008371	0.002497	-0.005092	0.000000	0.000000	2.000000	69.000000	0.000000
3813.212506	0.121996	0.566019	0.003651	80.537056	2.065113	68.376984	-1.101174	0.000000	-0.183391	0.000000	0.000000	0.000000	-0.008371	0.002497	-0.005092	0.000000	0.000000	2.000000	69.000000	0.000000
3813.215839	0.121996	0.566019	0.003651	80.537056	2.065113	68.376984	-1.101174	0.000000	-0.183391	0.000000	0.000000	0.000000	-0.008371	0.002497	-0.005092	0.000000	0.000000	2.000000	69.000000	0.000000
3813.219172	0.121996	0.566019	0.003651	80.537056	2.065113	68.376984	-1.101174	0.000000	-0.183391	0.000000	0.000000	0.000000	-0.008371	0.002497	-0.005092	0.000000	0.000000	2.000000	69.000000	0.000000
3813.222506	0.121938	0.566061	0.003611	80.534027	2.069274	68.381241	-1.099779	0.000000	-0.182542	0.000000	0.000000	0.000000	-0.017196	0.012792	-0.011910	0.000000	0.000000	2.000000	69.000000	0.000000
3813.225839	0.121938	0.566061	0.003611	80.534027	2.069274	68.381241	-1.099779	0.000000	-0.182542	0.000000	0.000000	0.000000	-0.017196	0.012792	-0.011910	0.000000	0.000000	2.000000	69.000000	0.000000
3813.229172	0.121938	0.566061	0.003611	80.534027	2.069274	68.381241	-1.099779	0.000000	-0.182542	0.000000	0.000000	0.000000	-0.017196	0.012792	-0.011910	0.000000	0.000000	2.000000	69.000000	0.000000
3813.232506	0.121938	0.566061	0.003611	80.534027	2.069274	68.381241	-1.096913	0.000000	-0.180557	0.000000	0.000000	0.000000	-0.017196	0.012792	-0.011910	0.000000	0.000000	2.000000	69.000000	0.000000
3813.235839	0.121932	0.566070	0.003588	80.534027	2.069274	68.381241	-1.096913	0.000000	-0.180557	0.000000	0.000000	0.000000	-0.001809	0.002516	-0.006830	0.000000	0.000000	2.000000	69.000000	0.000000
3813.239172	0.121932	0.566070	0.003588	80.534027	2.069274	68.381241	-1.096913	0.000000	-0.180557	0.000000	0.000000	0.000000	-0.001809	0.002516	-0.006830	0.000000	0.000000	2.000000	69.000000	0.000000
3813.242506	0.121932	0.566070	0.003588	80.534027	2.066562	68.381218	-1.096913	0.000000	-0.180557	0.000000	0.000000	0.000000	-0.001809	0.002516	-0.006830	0.000000	0.000000	2.000000	69.000000	0.000000
3813.245839	0.121932	0.566070	0.003588	80.534027	2.066562	68.381218	-1.096913	0.000000	-0.180557	0.000000	0.000000	0.000000	-0.001809	0.002516	-0.006830	0.000000	0.000000	2.000000	69.000000	0.000000
3813.249172	0.121909	0.566096	0.003588	80.534027	2.066562	68.381218	-1.096913	0.000000	-0.180557	0.000000	0.000000	0.000000	-0.007021	0.007795	0.000011	0.000000	0.000000	2.000000	69.000000	0.000000
3813.252506	0.121909	0.566096	0.003588	80.530624	2.062719	68.375687	-1.096612	0.000000	-0.179418	0.000000	0.000000	0.000000	-0.007021	0.007795	0.000011	0.000000	0.000000	2.000000	69.000000	0.000000
3813.255839	0.121909	0.566096	0.003588	80.530624	2.062719	68.375687	-1.096612	0.000000	-0.179418	0.000000	0.000000	0.000000	-0.007021	0.007795	0.000011	0.000000	0.000000	2.000000	69.000000	0.000000
3813.259172	0.121909	0.566096	0.003588	80.530624	2.062719	68.375687	-1.096612	0.000000	-0.179418	0.000000	0.000000	0.000000	-0.007021	0.007795	0.000011	0.000000	0.000000	2.000000	69.000000	0.000000
3813.262506	0.121884	0.566148	0.003583	80.522690	2.031155	68.335419	-1.095442	0.000000	-0.179420	0.000000	0.000000	0.000000	-0.007473	0.015636	-0.001716	0.000000	0.000000	2.000000	69.000000	0.000000
3813.265839	0.121884	0.566148	0.003583	80.522690	2.031155	68.335419	-1.095442	0.000000	-0.179420	0.000000	0.000000	0.000000	-0.007473	0.015636	-0.001716	0.000000	0.000000	2.000000	69.000000	0.000000
3813.269172	0.121884	0.566148	0.003583	80.522690	2.031155	68.335419	-1.095442	0.000000	-0.179420	0.000000	0.000000	0.000000	-0.007473	0.015636	-0.001716	0.000000	0.000000	2.000000	69.000000	0.000000
3813.272506	0.121884	0.566148	0.003583	80.510231	1.966512	68.260483	-1.094196	0.000000	-0.179134	0.000000	0.000000	0.000000	-0.007473	0.015636	-0.001716	0.000000	0.000000	2.000000	69.000000	0.000000
3813.275839	0.121848	0.566209	0.003623	80.510231	1.966512	68.260483	-1.094196	0.000000	-0.179134	0.000000	0.000000	0.000000	-0.010884	0.018446	0.011953	0.000000	0.000000	2.000000	69.000000	0.000000
3813.279172	0.121848	0.566209	0.003623	80.510231	1.966512	68.260483	-1.094196	0.000000	-0.179134	0.000000	0.000000	0.000000	-0.010884	0.018446	0.011953	0.000000	0.000000	2.000000	69.000000	0.000000
3813.282506	0.121848	0.566209	0.003623	80.498299	1.839549	68.113579	-1.094196	0.000000	-0.179134	0.000000	0.000000	0.000000	-0.010884	0.018446	0.011953	0.000000	0.000000	2.000000	69.000000	0.000000
3813.285839	0.121848	0.566209	0.003623	80.498299	1.839549	68.113579	-1.094196	0.000000	-0.179134	0.000000	0.000000	0.000000	-0.010884	0.018446	0.011953	0.000000	0.000000	2.000000	69.000000	0.000000
3813.289172	0.121807	0.566253	0.003645	80.498299	1.839549	68.113579	-1.094196	0.000000	-0.179134	0.000000	0.000000	0.000000	-0.012232	0.013121	0.006846	0.000000	0.000000	2.000000	69.000000	0.000000
3813.292506	0.121807	0.566253	0.003645	80.487373	1.736670	67.996025	-1.092383	0.000000	-0.181127	0.000000	0.000000	0.000000	-0.012232	0.013121	0.006846	0.000000	0.000000	2.000000	69.000000	0.000000
3813.295839	0.121807	0.566253	0.003645	80.487373	1.736670	67.996025	-1.092383	0.000000	-0.181127	0.000000	0.000000	0.000000	-0.012232	0.013121	0.006846	0.000000	0.000000	2.000000	69.000000	0.000000
3813.299172	0.121807	0.566253	0.003645	80.487373	1.736670	67.996025	-1.092383	0.000000	-0.181127	0.000000	0.000000	0.000000	-0.012232	0.013121	0.006846	0.000000	0.000000	2.000000	69.000000	0.000000
3813.302506	0.121617	0.566322	0.003634	80.486237	1.702010	67.966942	-1.090344	0.000000	-0.182267	0.000000	0.000000	0.000000	-0.057023	0.020614	-0.003255	0.000000	0.000000	2.000000	69.000000	0.000000
3813.305839	0.121617	0.566322	0.003634	80.486237	1.702010	67.966942	-1.090344	0.000000	-0.182267	0.000000	0.000000	0.000000	-0.057023	0.020614	-0.003255	0.000000	0.000000	2.000000	69.000000	0.000000
3813.309172	0.121617	0.566322	0.003634	80.486237	1.702010	67.966942	-1.090344	0.000000	-0.182267	0.000000	0.000000	0.000000	-0.057023	0.020614	-0.003255	0.000000	0.000000	2.000000	69.000000	0.000000
3813.312506	0.121617	0.566322	0.003634	80.489319	1.686898	67.962654	-1.080840	0.000000	-0.181725	0.000000	0.000000	0.000000	-0.057023	0.020614	-0.003255	0.000000	0.000000	2.000000	69.000000	0.000000
3813.315839	0.121535	0.566321	0.003589	80.489319	1.686898	67.962654	-1.080840	0.000000	-0.181725	0.000000	0.000000	0.000000	-0.024638	-0.000333	-0.013576	0.000000	0.000000	2.000000	69.000000	0.000000
3813.319172	0.121535	0.566321	0.003589	80.489319	1.686898	67.962654	-1.080840	0.000000	-0.181725	0.000000	0.000000	0.000000	-0.024638	-0.000333	-0.013576	0.000000	0.000000	2.000000	69.000000	0.000000
3813.322506	0.121535	0.566321	0.003589	80.495399	1.673011	67.954086	-1.080840	0.000000	-0.181725	0.000000	0.000000	0.000000	-0.024638	-0.000333	-0.013576	0.000000	0.000000	2.000000	69.000000	0.000000
3813.325839	0.121535	0.566321	0.003589	80.495399	1.673011	67.954086	-1.080840	0.000000	-0.181725	0.000000	0.000000	0.000000	-0.024638	-0.000333	-0.013576	0.000000	0.000000	2.000000	69.000000	0.000000
3813.329172	0.121476	0.566294	0.003544	80.495399	1.673011	67.954086	-1.080840	0.000000	-0.181725	0.000000	0.000000	0.000000	-0.017617	-0.008141	-0.013581	0.000000	0.000000	2.000000	69.000000	0.000000
3813.332506	0.121476	0.566294	0.003544	80.501518	1.661819	67.945503	-1.076733	0.000000	-0.179462	0.000000	0.000000	0.000000	-0.017617	-0.008141	-0.013581	0.000000	0.000000	2.000000	69.000000	0.000000
3813.335839	0.121476	0.566294	0.003544	80.501518	1.661819	67.945503	-1.076733	0.000000	-0.179462	0.000000	0.000000	0.000000	-0.017617	-0.008141	-0.013581	0.000000	0.000000	2.000000	69.000000	0.000000
3813.339172	0.121476	0.566294	0.003544	80.501518	1.661819	67.945503	-1.076733	0.000000	-0.179462	0.000000	0.000000	0.000000	-0.017617	-0.008141	-0.013581	0.000000	0.000000	2.000000	69.000000	0.000000
3813.342506	0.121448	0.566213	0.003436	80.510674	1.651802	67.932610	-1.073797	0.000000	-0.177199	0.000000	0.000000	0.000000	-0.008532	-0.024102	-0.032360	0.000000	0.000000	2.000000	69.000000	0.000000
3813.345839	0.121448	0.566213	0.003436	80.510674	1.651802	67.932610	-1.073797	0.000000	-0.177199	0.000000	0.000000	0.000000	-0.008532	-0.024102	-0.032360	0.000000	0.000000	2.000000	69.000000	0.000000
3813.349172	0.121448	0.566213	0.003436	80.510674	1.651802	67.932610	-1.073797	0.000000	-0.177199	0.000000	0.000000	0.000000	-0.008532	-0.024102	-0.032360	0.000000	0.000000	2.000000	69.000000	0.000000
3813.352506	0.121448	0.566213	0.003436	80.516724	1.646000	67.923943	-1.072375	0.000000	-0.171806	0.000000	0.000000	0.000000	-0.008532	-0.024102	-0.032360	0.000000	0.000000	2.000000	69.000000	0.000000
3813.355839	0.121466	0.566170	0.003419	80.516724	1.646000	67.923943	-1.072375	0.000000	-0.171806	0.000000	0.000000	0.000000	0.005669	-0.013127	-0.005109	0.000000	0.000000	2.000000	69.000000	0.000000
3813.359172	0.121466	0.566170	0.003419	80.516724	1.646000	67.923943	-1.072375	0.000000	-0.171806	0.000000	0.000000	0.000000	0.005669	-0.013127	-0.005109	0.000000	0.000000	2.000000	69.000000	0.000000
3813.362506	0.121466	0.566170	0.003419	80.514114	1.647336	67.918015	-1.072375	0.000000	-0.171806	0.000000	0.000000	0.000000	0.005669	-0.013127	-0.005109	0.000000	0.000000	2.000000	69.000000	0.000000
3813.365839	0.121466	0.566170	0.003419	80.514114	1.647336	67.918015	-1.072375	0.000000	-0.171806	0.000000	0.000000	0.000000	0.005669	-0.013127	-0.005109	0.000000	0.000000	2.000000	69.000000	0.000000
3813.369172	0.121516	0.566161	0.003430	80.514114	1.647336	67.918015	-1.072375	0.000000	-0.171806	0.000000	0.000000	0.000000	0.014921	-0.002492	0.003373	0.000000	0.000000	2.000000	69.000000	0.000000
3813.372506	0.121516	0.566161	0.003430	80.505852	1.548624	67.786499	-1.073320	0.000000	-0.170954	0.000000	0.000000	0.000000	0.014921	-0.002492	0.003373	0.000000	0.000000	2.000000	69.000000	0.000000
3813.375839	0.121516	0.566161	0.003430	80.505852	1.548624	67.786499	-1.073320	0.000000	-0.170954	0.000000	0.000000	0.000000	0.014921	-0.002492	0.003373	0.000000	0.000000	2.000000	69.000000	0.000000
3813.379172	0.121516	0.566161	0.003430	80.505852	1.548624	67.786499	-1.073320	0.000000	-0.170954	0.000000	0.000000	0.000000	0.014921	-0.002492	0.003373	0.000000	0.000000	2.000000	69.000000	0.000000
3813.382506	0.121646	0.566180	0.003481	80.489853	1.289126	67.461617	-1.075807	0.000000	-0.171516	0.000000	0.000000	0.000000	0.039102	0.005633	0.015220	0.000000	0.000000	2.000000	69.000000	0.000000
3813.385839	0.121646	0.566180	0.003481	80.489853	1.289126	67.461617	-1.075807	0.000000	-0.171516	0.000000	0.000000	0.000000	0.039102	0.005633	0.015220	0.000000	0.000000	2.000000	69.000000	0.000000
3813.389172	0.121646	0.566180	0.003481	80.489853	1.289126	67.461617	-1.075807	0.000000	-0.171516	0.000000	0.000000	0.000000	0.039102	0.005633	0.015220	0.000000	0.000000	2.000000	69.000000	0.000000
3813.392506	0.121646	0.566180	0.003481	80.470009	0.889516	66.969238	-1.082324	0.000000	-0.174053	0.000000	0.000000	0.000000	0.039102	0.005633	0.015220	0.000000	0.000000	2.000000	69.000000	0.000000
3813.395839	0.121674	0.566172	0.003498	80.470009	0.889516	66.969238	-1.082324	0.000000	-0.174053	0.000000	0.000000	0.000000	0.008365	-0.002490	0.005100	0.000000	0.000000	2.000000	69.000000	0.000000
3813.399172	0.121674	0.566172	0.003498	80.470009	0.889516	66.969238	-1.082324	0.000000	-0.174053	0.000000	0.000000	0.000000	0.008365	-0.002490	0.005100	0.000000	0.000000	2.000000	69.000000	0.000000
3813.402506	0.121674	0.566172	0.003498	80.447945	0.460501	66.440437	-1.082324	0.000000	-0.174053	0.000000	0.000000	0.000000	0.008365	-0.002490	0.005100	0.000000	0.000000	2.000000	69.000000	0.000000
3813.405839	0.121674	0.566172	0.003498	80.447945	0.460501	66.440437	-1.082324	0.000000	-0.174053	0.000000	0.000000	0.000000	0.008365	-0.002490	0.005100	0.000000	0.000000	2.000000	69.000000	0.000000
3813.409172	0.121702	0.566163	0.003515	80.447945	0.460501	66.440437	-1.082324	0.000000	-0.174053	0.000000	0.000000	0.000000	0.008367	-0.002494	0.005099	0.000000	0.000000	2.000000	69.000000	0.000000
3813.412506	0.121702	0.566163	0.003515	80.427803	0.077732	65.971184	-1.083718	0.000000	-0.174903	0.000000	0.000000	0.000000	0.008367	-0.002494	0.005099	0.000000	0.000000	2.000000	69.000000	0.000000
3813.415839	0.121702	0.566163	0.003515	80.427803	0.077732	65.971184	-1.083718	0.000000	-0.174903	0.000000	0.000000	0.000000	0.008367	-0.002494	0.005099	0.000000	0.000000	2.000000	69.000000	0.000000
3813.419172	0.121702	0.566163	0.003515	80.427803	0.077732	65.971184	-1.083718	0.000000	-0.174903	0.000000	0.000000	0.000000	0.008367	-0.002494	0.005099	0.000000	0.000000	2.000000	69.000000	0.000000
3813.422506	0.121676	0.566146	0.003504	80.412201	-0.271954	65.546440	-1.085112	0.000000	-0.175753	0.000000	0.000000	0.000000	-0.007910	-0.005319	-0.003373	0.000000	0.000000	2.000000	69.000000	0.000000
3813.425839	0.121676	0.566146	0.003504	80.412201	-0.271954	65.546440	-1.085112	0.000000	-0.175753	0.000000	0.000000	0.000000	-0.007910	-0.005319	-0.003373	0.000000	0.000000	2.000000	69.000000	0.000000
3813.429172	0.121676	0.566146	0.003504	80.412201	-0.271954	65.546440	-1.085112	0.000000	-0.175753	0.000000	0.000000	0.000000	-0.007910	-0.005319	-0.003373	0.000000	0.000000	2.000000	69.000000	0.000000
3813.432506	0.121676	0.566146	0.003504	80.406136	-0.560563	65.198532	-1.083794	0.000000	-0.175191	0.000000	0.000000	0.000000	-0.007910	-0.005319	-0.003373	0.000000	0.000000	2.000000	69.000000	0.000000
3813.435839	0.121635	0.566101	0.003436	80.406136	-0.560563	65.198532	-1.083794	0.000000	-0.175191	0.000000	0.000000	0.000000	-0.012409	-0.013466	-0.020418	0.000000	0.000000	2.000000	69.000000	0.000000
3813.439172	0.121635	0.566101	0.003436	80.406136	-0.560563	65.198532	-1.083794	0.000000	-0.175191	0.000000	0.000000	0.000000	-0.012409	-0.013466	-0.020418	0.000000	0.000000	2.000000	69.000000	0.000000
3813.442506	0.121635	0.566101	0.003436	80.401711	-0.758775	64.960548	-1.083794	0.000000	-0.175191	0.000000	0.000000	0.000000	-0.012409	-0.013466	-0.020418	0.000000	0.000000	2.000000	69.000000	0.000000
3813.445839	0.121635	0.566101	0.003436	80.401711	-0.758775	64.960548	-1.083794	0.000000	-0.175191	0.000000	0.000000	0.000000	-0.012409	-0.013466	-0.020418	0.000000	0.000000	2.000000	69.000000	0.000000
3813.449172	0.121599	0.566048	0.003390	80.401711	-0.758775	64.960548	-1.083794	0.000000	-0.175191	0.000000	0.000000	0.000000	-0.010604	-0.015950	-0.013589	0.000000	0.000000	2.000000	69.000000	0.000000
3813.452506	0.121599	0.566048	0.003390	80.408920	-0.866415	64.835930	-1.081726	0.000000	-0.171788	0.000000	0.000000	0.000000	-0.010604	-0.015950	-0.013589	0.000000	0.000000	2.000000	69.000000	0.000000
3813.455839	0.121599	0.566048	0.003390	80.408920	-0.866415	64.835930	-1.081726	0.000000	-0.171788	0.000000	0.000000	0.000000	-0.010604	-0.015950	-0.013589	0.000000	0.000000	2.000000	69.000000	0.000000
3813.459172	0.121599	0.566048	0.003390	80.408920	-0.866415	64.835930	-1.081726	0.000000	-0.171788	0.000000	0.000000	0.000000	-0.010604	-0.015950	-0.013589	0.000000	0.000000	2.000000	69.000000	0.000000
3813.462506	0.121524	0.565924	0.003283	80.417450	-0.905086	64.791611	-1.079958	0.000000	-0.169523	0.000000	0.000000	0.000000	-0.022557	-0.037189	-0.032297	0.000000	0.000000	2.000000	69.000000	0.000000
3813.465839	0.121524	0.565924	0.003283	80.417450	-0.905086	64.791611	-1.079958	0.000000	-0.169523	0.000000	0.000000	0.000000	-0.022557	-0.037189	-0.032297	0.000000	0.000000	2.000000	69.000000	0.000000
3813.469172	0.121524	0.565924	0.003283	80.417450	-0.905086	64.791611	-1.079958	0.000000	-0.169523	0.000000	0.000000	0.000000	-0.022557	-0.037189	-0.032297	0.000000	0.000000	2.000000	69.000000	0.000000
3813.472506	0.121524	0.565924	0.003283	80.426033	-0.933306	64.766830	-1.076199	0.000000	-0.164140	0.000000	0.000000	0.000000	-0.022557	-0.037189	-0.032297	0.000000	0.000000	2.000000	69.000000	0.000000
3813.475839	0.121495	0.565862	0.003260	80.426033	-0.933306	64.766830	-1.076199	0.000000	-0.164140	0.000000	0.000000	0.000000	-0.008800	-0.018434	-0.006767	0.000000	0.000000	2.000000	69.000000	0.000000
3813.479172	0.121495	0.565862	0.003260	80.426033	-0.933306	64.766830	-1.076199	0.000000	-0.164140	0.000000	0.000000	0.000000	-0.008800	-0.018434	-0.006767	0.000000	0.000000	2.000000	69.000000	0.000000
3813.482506	0.121495	0.565862	0.003260	80.432899	-0.946566	64.756042	-1.076199	0.000000	-0.164140	0.000000	0.000000	0.000000	-0.008800	-0.018434	-0.006767	0.000000	0.000000	2.000000	69.000000	0.000000
3813.485839	0.121495	0.565862	0.003260	80.432899	-0.946566	64.756042	-1.076199	0.000000	-0.164140	0.000000	0.000000	0.000000	-0.008800	-0.018434	-0.006767	0.000000	0.000000	2.000000	69.000000	0.000000
3813.489172	0.121465	0.565801	0.003238	80.432899	-0.946566	64.756042	-1.076199	0.000000	-0.164140	0.000000	0.000000	0.000000	-0.008798	-0.018419	-0.006770	0.000000	0.000000	2.000000	69.000000	0.000000
3813.492506	0.121465	0.565801	0.003238	80.438934	-0.956657	64.745804	-1.074732	0.000000	-0.163012	0.000000	0.000000	0.000000	-0.008798	-0.018419	-0.006770	0.000000	0.000000	2.000000	69.000000	0.000000
3813.495839	0.121465	0.565801	0.003238	80.438934	-0.956657	64.745804	-1.074732	0.000000	-0.163012	0.000000	0.000000	0.000000	-0.008798	-0.018419	-0.006770	0.000000	0.000000	2.000000	69.000000	0.000000
3813.499172	0.121465	0.565801	0.003238	80.438934	-0.956657	64.745804	-1.074732	0.000000	-0.163012	0.000000	0.000000	0.000000	-0.008798	-0.018419	-0.006770	0.000000	0.000000	2.000000	69.000000	0.000000
3813.502506	0.121448	0.565723	0.003261	80.441940	-0.964402	64.740707	-1.073266	0.000000	-0.161884	0.000000	0.000000	0.000000	-0.005196	-0.023420	0.006891	0.000000	0.000000	2.000000	69.000000	0.000000
3813.505839	0.121448	0.565723	0.003261	80.441940	-0.964402	64.740707	-1.073266	0.000000	-0.161884	0.000000	0.000000	0.000000	-0.005196	-0.023420	0.006891	0.000000	0.000000	2.000000	69.000000	0.000000
3813.509172	0.121448	0.565723	0.003261	80.441940	-0.964402	64.740707	-1.073266	0.000000	-0.161884	0.000000	0.000000	0.000000	-0.005196	-0.023420	0.006891	0.000000	0.000000	2.000000	69.000000	0.000000
3813.512506	0.121448	0.565723	0.003261	80.441940	-0.964402	64.740707	-1.072400	0.000000	-0.163032	0.000000	0.000000	0.000000	-0.005196	-0.023420	0.006891	0.000000	0.000000	2.000000	69.000000	0.000000
3813.515839	0.121454	0.565714	0.003283	80.441940	-0.964402	64.740707	-1.072400	0.000000	-0.163032	0.000000	0.000000	0.000000	0.001802	-0.002486	0.006832	0.000000	0.000000	2.000000	69.000000	0.000000
3813.519172	0.121454	0.565714	0.003283	80.441940	-0.964402	64.740707	-1.072400	0.000000	-0.163032	0.000000	0.000000	0.000000	0.001802	-0.002486	0.006832	0.000000	0.000000	2.000000	69.000000	0.000000
3813.522506	0.121454	0.565714	0.003283	80.441940	-0.964402	64.740707	-1.072400	0.000000	-0.163032	0.000000	0.000000	0.000000	0.001802	-0.002486	0.006832	0.000000	0.000000	2.000000	69.000000	0.000000
3813.525839	0.121454	0.565714	0.003283	80.441940	-0.964402	64.740707	-1.072400	0.000000	-0.163032	0.000000	0.000000	0.000000	0.001802	-0.002486	0.006832	0.000000	0.000000	2.000000	69.000000	0.000000
3813.529172	0.121454	0.565714	0.003283	80.441940	-0.964402	64.740707	-1.072400	0.000000	-0.163032	0.000000	0.000000	0.000000	0.000001	-0.000000	-0.000000	0.000000	0.000000	2.000000	69.000000	0.000000
3813.532506	0.121454	0.565714	0.003283	80.442307	-0.972658	64.730553	-1.072700	0.000000	-0.164171	0.000000	0.000000	0.000000	0.000001	-0.000000	-0.000000	0.000000	0.000000	2.000000	69.000000	0.000000
3813.535839	0.121454	0.565714	0.003283	80.442307	-0.972658	64.730553	-1.072700	0.000000	-0.164171	0.000000	0.000000	0.000000	0.000001	-0.000000	-0.000000	0.000000	0.000000	2.000000	69.000000	0.000000
3813.539172	0.121454	0.565714	0.003283	80.442307	-0.972658	64.730553	-1.072700	0.000000	-0.164171	0.000000	0.000000	0.000000	0.000001	-0.000000	-0.000000	0.000000	0.000000	2.000000	69.000000	0.000000
3813.542506	0.121462	0.565680	0.003312	80.441406	-0.988128	64.711525	-1.072700	0.000000	-0.164171	0.000000	0.000000	0.000000	0.002255	-0.010309	0.008551	0.000000	0.000000	2.000000	69.000000	0.000000
3813.545839	0.121462	0.565680	0.003312	80.441406	-0.988128	64.711525	-1.072700	0.000000	-0.164171	0.000000	0.000000	0.000000	0.002255	-0.010309	0.008551	0.000000	0.000000	2.000000	69.000000	0.000000
3813.549172	0.121462	0.565680	0.003312	80.441406	-0.988128	64.711525	-1.072700	0.000000	-0.164171	0.000000	0.000000	0.000000	0.002255	-0.010309	0.008551	0.000000	0.000000	2.000000	69.000000	0.000000
3813.552506	0.121462	0.565680	0.003312	80.441322	-1.004104	64.691895	-1.073076	0.000000	-0.165596	0.000000	0.000000	0.000000	0.002255	-0.010309	0.008551	0.000000	0.000000	2.000000	69.000000	0.000000
3813.555839	0.121457	0.565662	0.003295	80.441322	-1.004104	64.691895	-1.073076	0.000000	-0.165596	0.000000	0.000000	0.000000	-0.001348	-0.005302	-0.005113	0.000000	0.000000	2.000000	69.000000	0.000000
3813.559172	0.121457	0.565662	0.003295	80.441322	-1.004104	64.691895	-1.073076	0.000000	-0.165596	0.000000	0.000000	0.000000	-0.001348	-0.005302	-0.005113	0.000000	0.000000	2.000000	69.000000	0.000000
3813.562506	0.121437	0.565636	0.003306	80.442162	-1.007316	64.691277	-1.073076	0.000000	-0.165596	0.000000	0.000000	0.000000	-0.006105	-0.007809	0.003448	0.000000	0.000000	2.000000	69.000000	0.000000
3813.565839	0.121437	0.565636	0.003306	80.442162	-1.007316	64.691277	-1.073076	0.000000	-0.165596	0.000000	0.000000	0.000000	-0.006105	-0.007809	0.003448	0.000000	0.000000	2.000000	69.000000	0.000000
3813.569172	0.121437	0.565636	0.003306	80.442162	-1.007316	64.691277	-1.073076	0.000000	-0.165596	0.000000	0.000000	0.000000	-0.006105	-0.007809	0.003448	0.000000	0.000000	2.000000	69.000000	0.000000
3813.572506	0.121437	0.565636	0.003306	80.442551	-1.018258	64.681137	-1.071834	0.000000	-0.165319	0.000000	0.000000	0.000000	-0.006105	-0.007809	0.003448	0.000000	0.000000	2.000000	69.000000	0.000000
3813.575839	0.121412	0.565593	0.003301	80.442551	-1.018258	64.681137	-1.071834	0.000000	-0.165319	0.000000	0.000000	0.000000	-0.007453	-0.013105	-0.001666	0.000000	0.000000	2.000000	69.000000	0.000000
3813.579172	0.121412	0.565593	0.003301	80.442551	-1.018258	64.681137	-1.071834	0.000000	-0.165319	0.000000	0.000000	0.000000	-0.007453	-0.013105	-0.001666	0.000000	0.000000	2.000000	69.000000	0.000000
3813.582506	0.121412	0.565593	0.003301	80.446388	-1.026515	64.675415	-1.071834	0.000000	-0.165319	0.000000	0.000000	0.000000	-0.007453	-0.013105	-0.001666	0.000000	0.000000	2.000000	69.000000	0.000000
3813.585839	0.121412	0.565593	0.003301	80.446388	-1.026515	64.675415	-1.071834	0.000000	-0.165319	0.000000	0.000000	0.000000	-0.007453	-0.013105	-0.001666	0.000000	0.000000	2.000000	69.000000	0.000000
3813.589172	0.121387	0.565549	0.003295	80.446388	-1.026515	64.675415	-1.071834	0.000000	-0.165319	0.000000	0.000000	0.000000	-0.007456	-0.013108	-0.001668	0.000000	0.000000	2.000000	69.000000	0.000000
3813.592506	0.121387	0.565549	0.003295	80.448853	-1.027962	64.673569	-1.070592	0.000000	-0.165041	0.000000	0.000000	0.000000	-0.007456	-0.013108	-0.001668	0.000000	0.000000	2.000000	69.000000	0.000000
3813.595839	0.121387	0.565549	0.003295	80.448853	-1.027962	64.673569	-1.070592	0.000000	-0.165041	0.000000	0.000000	0.000000	-0.007456	-0.013108	-0.001668	0.000000	0.000000	2.000000	69.000000	0.000000
3813.599172	0.121387	0.565549	0.003295	80.448853	-1.027962	64.673569	-1.070592	0.000000	-0.165041	0.000000	0.000000	0.000000	-0.007456	-0.013108	-0.001668	0.000000	0.000000	2.000000	69.000000	0.000000
3813.602506	0.121381	0.565462	0.003273	80.439575	-1.006036	64.694885	-1.069349	0.000000	-0.164763	0.000000	0.000000	0.000000	-0.001791	-0.026222	-0.006797	0.000000	0.000000	2.000000	69.000000	0.000000
3813.605839	0.121381	0.565462	0.003273	80.439575	-1.006036	64.694885	-1.069349	0.000000	-0.164763	0.000000	0.000000	0.000000	-0.001791	-0.026222	-0.006797	0.000000	0.000000	2.000000	69.000000	0.000000
3813.609172	0.121381	0.565462	0.003273	80.439575	-1.006036	64.694885	-1.069349	0.000000	-0.164763	0.000000	0.000000	0.000000	-0.001791	-0.026222	-0.006797	0.000000	0.000000	2.000000	69.000000	0.000000
3813.612506	0.121381	0.565462	0.003273	80.412750	-0.945017	64.752113	-1.069051	0.000000	-0.163630	0.000000	0.000000	0.000000	-0.001791	-0.026222	-0.006797	0.000000	0.000000	2.000000	69.000000	0.000000
3813.615839	0.121400	0.565418	0.003256	80.412750	-0.945017	64.752113	-1.069051	0.000000	-0.163630	0.000000	0.000000	0.000000	0.005662	-0.013118	-0.005129	0.000000	0.000000	2.000000	69.000000	0.000000
3813.619172	0.121400	0.565418	0.003256	80.412750	-0.945017	64.752113	-1.069051	0.000000	-0.163630	0.000000	0.000000	0.000000	0.005662	-0.013118	-0.005129	0.000000	0.000000	2.000000	69.000000	0.000000
3813.622506	0.121400	0.565418	0.003256	80.371445	-0.855877	64.839561	-1.069051	0.000000	-0.163630	0.000000	0.000000	0.000000	0.005662	-0.013118	-0.005129	0.000000	0.000000	2.000000	69.000000	0.000000
3813.625839	0.121400	0.565418	0.003256	80.371445	-0.855877	64.839561	-1.069051	0.000000	-0.163630	0.000000	0.000000	0.000000	0.005662	-0.013118	-0.005129	0.000000	0.000000	2.000000	69.000000	0.000000
3813.629172	0.121392	0.565356	0.003227	80.371445	-0.855877	64.839561	-1.069051	0.000000	-0.163630	0.000000	0.000000	0.000000	-0.002245	-0.018414	-0.008518	0.000000	0.000000	2.000000	69.000000	0.000000
3813.632506	0.121392	0.565356	0.003227	80.314728	-0.733573	64.957016	-1.069994	0.000000	-0.162775	0.000000	0.000000	0.000000	-0.002245	-0.018414	-0.008518	0.000000	0.000000	2.000000	69.000000	0.000000
3813.635839	0.121392	0.565356	0.003227	80.314728	-0.733573	64.957016	-1.069994	0.000000	-0.162775	0.000000	0.000000	0.000000	-0.002245	-0.018414	-0.008518	0.000000	0.000000	2.000000	69.000000	0.000000
3813.639172	0.121392	0.565356	0.003227	80.314728	-0.733573	64.957016	-1.069994	0.000000	-0.162775	0.000000	0.000000	0.000000	-0.002245	-0.018414	-0.008518	0.000000	0.000000	2.000000	69.000000	0.000000
3813.642506	0.121399	0.565234	0.003165	80.255386	-0.618519	65.068115	-1.069620	0.000000	-0.161355	0.000000	0.000000	0.000000	0.002061	-0.036819	-0.018773	0.000000	0.000000	2.000000	69.000000	0.000000
3813.645839	0.121399	0.565234	0.003165	80.255386	-0.618519	65.068115	-1.069620	0.000000	-0.161355	0.000000	0.000000	0.000000	0.002061	-0.036819	-0.018773	0.000000	0.000000	2.000000	69.000000	0.000000
3813.649172	0.121399	0.565234	0.003165	80.255386	-0.618519	65.068115	-1.069620	0.000000	-0.161355	0.000000	0.000000	0.000000	0.002061	-0.036819	-0.018773	0.000000	0.000000	2.000000	69.000000	0.000000
3813.652506	0.121399	0.565234	0.003165	80.191254	-0.485468	65.196312	-1.069963	0.000000	-0.158227	0.000000	0.000000	0.000000	0.002061	-0.036819	-0.018773	0.000000	0.000000	2.000000	69.000000	0.000000
3813.655839	0.121414	0.565172	0.003130	80.191254	-0.485468	65.196312	-1.069963	0.000000	-0.158227	0.000000	0.000000	0.000000	0.004308	-0.018421	-0.010255	0.000000	0.000000	2.000000	69.000000	0.000000
3813.659172	0.121414	0.565172	0.003130	80.191254	-0.485468	65.196312	-1.069963	0.000000	-0.158227	0.000000	0.000000	0.000000	0.004308	-0.018421	-0.010255	0.000000	0.000000	2.000000	69.000000	0.000000
3813.662506	0.121414	0.565172	0.003130	80.136620	-0.374389	65.305321	-1.069963	0.000000	-0.158227	0.000000	0.000000	0.000000	0.004308	-0.018421	-0.010255	0.000000	0.000000	2.000000	69.000000	0.000000
3813.665839	0.121414	0.565172	0.003130	80.136620	-0.374389	65.305321	-1.069963	0.000000	-0.158227	0.000000	0.000000	0.000000	0.004308	-0.018421	-0.010255	0.000000	0.000000	2.000000	69.000000	0.000000
3813.669172	0.121405	0.565137	0.003096	80.136620	-0.374389	65.305321	-1.069963	0.000000	-0.158227	0.000000	0.000000	0.000000	-0.002700	-0.010605	-0.010239	0.000000	0.000000	2.000000	69.000000	0.000000
3813.672506	0.121405	0.565137	0.003096	80.089104	-0.295951	65.378548	-1.070681	0.000000	-0.156517	0.000000	0.000000	0.000000	-0.002700	-0.010605	-0.010239	0.000000	0.000000	2.000000	69.000000	0.000000
3813.675839	0.121405	0.565137	0.003096	80.089104	-0.295951	65.378548	-1.070681	0.000000	-0.156517	0.000000	0.000000	0.000000	-0.002700	-0.010605	-0.010239	0.000000	0.000000	2.000000	69.000000	0.000000
3813.679172	0.121405	0.565137	0.003096	80.089104	-0.295951	65.378548	-1.070681	0.000000	-0.156517	0.000000	0.000000	0.000000	-0.002700	-0.010605	-0.010239	0.000000	0.000000	2.000000	69.000000	0.000000
3813.682506	0.121378	0.565031	0.002994	80.072311	-0.292722	65.373772	-1.070231	0.000000	-0.154811	0.000000	0.000000	0.000000	-0.008103	-0.031807	-0.030724	0.000000	0.000000	2.000000	69.000000	0.000000
3813.685839	0.121378	0.565031	0.002994	80.072311	-0.292722	65.373772	-1.070231	0.000000	-0.154811	0.000000	0.000000	0.000000	-0.008103	-0.031807	-0.030724	0.000000	0.000000	2.000000	69.000000	0.000000
3813.689172	0.121378	0.565031	0.002994	80.072311	-0.292722	65.373772	-1.070231	0.000000	-0.154811	0.000000	0.000000	0.000000	-0.008103	-0.031807	-0.030724	0.000000	0.000000	2.000000	69.000000	0.000000
3813.692506	0.121378	0.565031	0.002994	80.071358	-0.355859	65.298767	-1.068881	0.000000	-0.149690	0.000000	0.000000	0.000000	-0.008103	-0.031807	-0.030724	0.000000	0.000000	2.000000	69.000000	0.000000
3813.695839	0.121347	0.564996	0.002965	80.071358	-0.355859	65.298767	-1.068881	0.000000	-0.149690	0.000000	0.000000	0.000000	-0.009256	-0.010598	-0.008515	0.000000	0.000000	2.000000	69.000000	0.000000
3813.699172	0.121347	0.564996	0.002965	80.071358	-0.355859	65.298767	-1.068881	0.000000	-0.149690	0.000000	0.000000	0.000000	-0.009256	-0.010598	-0.008515	0.000000	0.000000	2.000000	69.000000	0.000000
3813.702506	0.121347	0.564996	0.002965	80.077408	-0.424390	65.220299	-1.068881	0.000000	-0.149690	0.000000	0.000000	0.000000	-0.009256	-0.010598	-0.008515	0.000000	0.000000	2.000000	69.000000	0.000000
3813.705839	0.121347	0.564996	0.002965	80.077408	-0.424390	65.220299	-1.068881	0.000000	-0.149690	0.000000	0.000000	0.000000	-0.009256	-0.010598	-0.008515	0.000000	0.000000	2.000000	69.000000	0.000000
3813.709172	0.121317	0.564934	0.002943	80.077408	-0.424390	65.220299	-1.068881	0.000000	-0.149690	0.000000	0.000000	0.000000	-0.008803	-0.018396	-0.006810	0.000000	0.000000	2.000000	69.000000	0.000000
3813.712506	0.121317	0.564934	0.002943	80.081665	-0.440025	65.205269	-1.067338	0.000000	-0.148271	0.000000	0.000000	0.000000	-0.008803	-0.018396	-0.006810	0.000000	0.000000	2.000000	69.000000	0.000000
3813.715839	0.121317	0.564934	0.002943	80.081665	-0.440025	65.205269	-1.067338	0.000000	-0.148271	0.000000	0.000000	0.000000	-0.008803	-0.018396	-0.006810	0.000000	0.000000	2.000000	69.000000	0.000000
3813.719172	0.121317	0.564934	0.002943	80.081665	-0.440025	65.205269	-1.067338	0.000000	-0.148271	0.000000	0.000000	0.000000	-0.008803	-0.018396	-0.006810	0.000000	0.000000	2.000000	69.000000	0.000000
3813.722506	0.121273	0.564846	0.002863	80.080276	-0.436109	65.208969	-1.065871	0.000000	-0.147136	0.000000	0.000000	0.000000	-0.013308	-0.026473	-0.023892	0.000000	0.000000	2.000000	69.000000	0.000000
3813.725839	0.121273	0.564846	0.002863	80.080276	-0.436109	65.208969	-1.065871	0.000000	-0.147136	0.000000	0.000000	0.000000	-0.013308	-0.026473	-0.023892	0.000000	0.000000	2.000000	69.000000	0.000000
3813.729172	0.121273	0.564846	0.002863	80.080276	-0.436109	65.208969	-1.065871	0.000000	-0.147136	0.000000	0.000000	0.000000	-0.013308	-0.026473	-0.023892	0.000000	0.000000	2.000000	69.000000	0.000000
3813.732506	0.121273	0.564846	0.002863	80.075363	-0.424025	65.220589	-1.063653	0.000000	-0.143154	0.000000	0.000000	0.000000	-0.013308	-0.026473	-0.023892	0.000000	0.000000	2.000000	69.000000	0.000000
3813.735839	0.121269	0.564828	0.002846	80.075363	-0.424025	65.220589	-1.063653	0.000000	-0.143154	0.000000	0.000000	0.000000	-0.001350	-0.005319	-0.005125	0.000000	0.000000	2.000000	69.000000	0.000000
3813.739172	0.121269	0.564828	0.002846	80.075363	-0.424025	65.220589	-1.063653	0.000000	-0.143154	0.000000	0.000000	0.000000	-0.001350	-0.005319	-0.005125	0.000000	0.000000	2.000000	69.000000	0.000000
3813.742506	0.121269	0.564828	0.002846	80.067375	-0.404573	65.236923	-1.063653	0.000000	-0.143154	0.000000	0.000000	0.000000	-0.001350	-0.005319	-0.005125	0.000000	0.000000	2.000000	69.000000	0.000000
3813.745839	0.121269	0.564828	0.002846	80.067375	-0.404573	65.236923	-1.063653	0.000000	-0.143154	0.000000	0.000000	0.000000	-0.001350	-0.005319	-0.005125	0.000000	0.000000	2.000000	69.000000	0.000000
3813.749172	0.121292	0.564802	0.002846	80.067375	-0.404573	65.236923	-1.063653	0.000000	-0.143154	0.000000	0.000000	0.000000	0.007001	-0.007808	-0.000022	0.000000	0.000000	2.000000	69.000000	0.000000
3813.752506	0.121283	0.564767	0.002812	80.064629	-0.396802	65.244293	-1.063428	0.000000	-0.142300	0.000000	0.000000	0.000000	-0.002702	-0.010578	-0.010251	0.000000	0.000000	2.000000	69.000000	0.000000
3813.755839	0.121283	0.564767	0.002812	80.064629	-0.396802	65.244293	-1.063428	0.000000	-0.142300	0.000000	0.000000	0.000000	-0.002702	-0.010578	-0.010251	0.000000	0.000000	2.000000	69.000000	0.000000
3813.759172	0.121283	0.564767	0.002812	80.064629	-0.396802	65.244293	-1.063428	0.000000	-0.142300	0.000000	0.000000	0.000000	-0.002702	-0.010578	-0.010251	0.000000	0.000000	2.000000	69.000000	0.000000
3813.762506	0.121283	0.564767	0.002812	80.064110	-0.390595	65.247437	-1.064144	0.000000	-0.140588	0.000000	0.000000	0.000000	-0.002702	-0.010578	-0.010251	0.000000	0.000000	2.000000	69.000000	0.000000
3813.765839	0.121302	0.564723	0.002795	80.064110	-0.390595	65.247437	-1.064144	0.000000	-0.140588	0.000000	0.000000	0.000000	0.005649	-0.013084	-0.005149	0.000000	0.000000	2.000000	69.000000	0.000000
3813.769172	0.121302	0.564723	0.002795	80.064110	-0.390595	65.247437	-1.064144	0.000000	-0.140588	0.000000	0.000000	0.000000	0.005649	-0.013084	-0.005149	0.000000	0.000000	2.000000	69.000000	0.000000
3813.772506	0.121302	0.564723	0.002795	80.065758	-0.388660	65.246399	-1.064144	0.000000	-0.140588	0.000000	0.000000	0.000000	0.005649	-0.013084	-0.005149	0.000000	0.000000	2.000000	69.000000	0.000000
3813.775839	0.121302	0.564723	0.002795	80.065758	-0.388660	65.246399	-1.064144	0.000000	-0.140588	0.000000	0.000000	0.000000	0.005649	-0.013084	-0.005149	0.000000	0.000000	2.000000	69.000000	0.000000
3813.779172	0.121321	0.564680	0.002777	80.065758	-0.388660	65.246399	-1.064144	0.000000	-0.140588	0.000000	0.000000	0.000000	0.005649	-0.013087	-0.005150	0.000000	0.000000	2.000000	69.000000	0.000000
3813.782506	0.121321	0.564680	0.002777	80.072647	-0.395721	65.236351	-1.065086	0.000000	-0.139730	0.000000	0.000000	0.000000	0.005649	-0.013087	-0.005150	0.000000	0.000000	2.000000	69.000000	0.000000
3813.785839	0.121321	0.564680	0.002777	80.072647	-0.395721	65.236351	-1.065086	0.000000	-0.139730	0.000000	0.000000	0.000000	0.005649	-0.013087	-0.005150	0.000000	0.000000	2.000000	69.000000	0.000000
3813.789172	0.121321	0.564680	0.002777	80.072647	-0.395721	65.236351	-1.065086	0.000000	-0.139730	0.000000	0.000000	0.000000	0.005649	-0.013087	-0.005150	0.000000	0.000000	2.000000	69.000000	0.000000
3813.792506	0.121321	0.564566	0.002692	80.075127	-0.396889	65.234795	-1.066027	0.000000	-0.138871	0.000000	0.000000	0.000000	0.000237	-0.034275	-0.025662	0.000000	0.000000	2.000000	69.000000	0.000000
3813.795839	0.121321	0.564566	0.002692	80.075127	-0.396889	65.234795	-1.066027	0.000000	-0.138871	0.000000	0.000000	0.000000	0.000237	-0.034275	-0.025662	0.000000	0.000000	2.000000	69.000000	0.000000
3813.799172	0.121321	0.564566	0.002692	80.075127	-0.396889	65.234795	-1.066027	0.000000	-0.138871	0.000000	0.000000	0.000000	0.000237	-0.034275	-0.025662	0.000000	0.000000	2.000000	69.000000	0.000000
3813.802506	0.121321	0.564566	0.002692	80.073181	-0.389523	65.241608	-1.066067	0.000000	-0.134594	0.000000	0.000000	0.000000	0.000237	-0.034275	-0.025662	0.000000	0.000000	2.000000	69.000000	0.000000
3813.805839	0.121303	0.564495	0.002624	80.073181	-0.389523	65.241608	-1.066067	0.000000	-0.134594	0.000000	0.000000	0.000000	-0.005413	-0.021163	-0.020515	0.000000	0.000000	2.000000	69.000000	0.000000
3813.809172	0.121303	0.564495	0.002624	80.073181	-0.389523	65.241608	-1.066067	0.000000	-0.134594	0.000000	0.000000	0.000000	-0.005413	-0.021163	-0.020515	0.000000	0.000000	2.000000	69.000000	0.000000
3813.812506	0.121303	0.564495	0.002624	80.058136	-0.356487	65.273735	-1.066067	0.000000	-0.134594	0.000000	0.000000	0.000000	-0.005413	-0.021163	-0.020515	0.000000	0.000000	2.000000	69.000000	0.000000
3813.815839	0.121303	0.564495	0.002624	80.058136	-0.356487	65.273735	-1.066067	0.000000	-0.134594	0.000000	0.000000	0.000000	-0.005413	-0.021163	-0.020515	0.000000	0.000000	2.000000	69.000000	0.000000
3813.819172	0.121294	0.564460	0.002589	80.058136	-0.356487	65.273735	-1.066067	0.000000	-0.134594	0.000000	0.000000	0.000000	-0.002705	-0.010575	-0.010259	0.000000	0.000000	2.000000	69.000000	0.000000
3813.822506	0.121294	0.564460	0.002589	80.029030	-0.300379	65.331398	-1.065165	0.000000	-0.131175	0.000000	0.000000	0.000000	-0.002705	-0.010575	-0.010259	0.000000	0.000000	2.000000	69.000000	0.000000
3813.825839	0.121294	0.564460	0.002589	80.029030	-0.300379	65.331398	-1.065165	0.000000	-0.131175	0.000000	0.000000	0.000000	-0.002705	-0.010575	-0.010259	0.000000	0.000000	2.000000	69.000000	0.000000
3813.829172	0.121294	0.564460	0.002589	80.029030	-0.300379	65.331398	-1.065165	0.000000	-0.131175	0.000000	0.000000	0.000000	-0.002705	-0.010575	-0.010259	0.000000	0.000000	2.000000	69.000000	0.000000
3813.832506	0.121257	0.564433	0.002538	79.980698	-0.207462	65.422913	-1.064714	0.000000	-0.129465	0.000000	0.000000	0.000000	-0.011055	-0.008082	-0.015363	0.000000	0.000000	2.000000	69.000000	0.000000
3813.835839	0.121257	0.564433	0.002538	79.980698	-0.207462	65.422913	-1.064714	0.000000	-0.129465	0.000000	0.000000	0.000000	-0.011055	-0.008082	-0.015363	0.000000	0.000000	2.000000	69.000000	0.000000
3813.839172	0.121257	0.564433	0.002538	79.980698	-0.207462	65.422913	-1.064714	0.000000	-0.129465	0.000000	0.000000	0.000000	-0.011055	-0.008082	-0.015363	0.000000	0.000000	2.000000	69.000000	0.000000
3813.842506	0.121257	0.564433	0.002538	79.925690	-0.102917	65.525818	-1.062871	0.000000	-0.126905	0.000000	0.000000	0.000000	-0.011055	-0.008082	-0.015363	0.000000	0.000000	2.000000	69.000000	0.000000
3813.845839	0.121251	0.564441	0.002515	79.925690	-0.102917	65.525818	-1.062871	0.000000	-0.126905	0.000000	0.000000	0.000000	-0.001802	0.002490	-0.006830	0.000000	0.000000	2.000000	69.000000	0.000000
3813.849172	0.121251	0.564441	0.002515	79.925690	-0.102917	65.525818	-1.062871	0.000000	-0.126905	0.000000	0.000000	0.000000	-0.001802	0.002490	-0.006830	0.000000	0.000000	2.000000	69.000000	0.000000
3813.852506	0.121251	0.564441	0.002515	79.870743	0.000505	65.627647	-1.062871	0.000000	-0.126905	0.000000	0.000000	0.000000	-0.001802	0.002490	-0.006830	0.000000	0.000000	2.000000	69.000000	0.000000
3813.855839	0.121251	0.564441	0.002515	79.870743	0.000505	65.627647	-1.062871	0.000000	-0.126905	0.000000	0.000000	0.000000	-0.001802	0.002490	-0.006830	0.000000	0.000000	2.000000	69.000000	0.000000
3813.859172	0.121251	0.564441	0.002515	79.870743	0.000505	65.627647	-1.062871	0.000000	-0.126905	0.000000	0.000000	0.000000	-0.000000	0.000005	0.000000	0.000000	0.000000	2.000000	69.000000	0.000000
3813.862506	0.121251	0.564441	0.002515	79.814896	0.103170	65.728844	-1.062571	0.000000	-0.125767	0.000000	0.000000	0.000000	-0.000000	0.000005	0.000000	0.000000	0.000000	2.000000	69.000000	0.000000
3813.865839	0.121251	0.564441	0.002515	79.814896	0.103170	65.728844	-1.062571	0.000000	-0.125767	0.000000	0.000000	0.000000	-0.000000	0.000005	0.000000	0.000000	0.000000	2.000000	69.000000	0.000000
3813.869172	0.121251	0.564441	0.002515	79.814896	0.103170	65.728844	-1.062571	0.000000	-0.125767	0.000000	0.000000	0.000000	-0.000000	0.000005	0.000000	0.000000	0.000000	2.000000	69.000000	0.000000
3813.872506	0.121224	0.564449	0.002498	79.771645	0.181139	65.808105	-1.062571	0.000000	-0.125767	0.000000	0.000000	0.000000	-0.008350	0.002513	-0.005104	0.000000	0.000000	2.000000	69.000000	0.000000
3813.875839	0.121224	0.564449	0.002498	79.771645	0.181139	65.808105	-1.062571	0.000000	-0.125767	0.000000	0.000000	0.000000	-0.008350	0.002513	-0.005104	0.000000	0.000000	2.000000	69.000000	0.000000
3813.879172	0.121224	0.564449	0.002498	79.771645	0.181139	65.808105	-1.062571	0.000000	-0.125767	0.000000	0.000000	0.000000	-0.008350	0.002513	-0.005104	0.000000	0.000000	2.000000	69.000000	0.000000
3813.882506	0.121224	0.564449	0.002498	79.758423	0.202612	65.831917	-1.061179	0.000000	-0.124916	0.000000	0.000000	0.000000	-0.008350	0.002513	-0.005104	0.000000	0.000000	2.000000	69.000000	0.000000
3813.885839	0.121202	0.564449	0.002504	79.758423	0.202612	65.831917	-1.061179	0.000000	-0.124916	0.000000	0.000000	0.000000	-0.006545	-0.000008	0.001726	0.000000	0.000000	2.000000	69.000000	0.000000
3813.889172	0.121202	0.564449	0.002504	79.758423	0.202612	65.831917	-1.061179	0.000000	-0.124916	0.000000	0.000000	0.000000	-0.006545	-0.000008	0.001726	0.000000	0.000000	2.000000	69.000000	0.000000
3813.892506	0.121202	0.564449	0.002504	79.758446	0.199885	65.831902	-1.061179	0.000000	-0.124916	0.000000	0.000000	0.000000	-0.006545	-0.000008	0.001726	0.000000	0.000000	2.000000	69.000000	0.000000
3813.895839	0.121202	0.564449	0.002504	79.758446	0.199885	65.831902	-1.061179	0.000000	-0.124916	0.000000	0.000000	0.000000	-0.006545	-0.000008	0.001726	0.000000	0.000000	2.000000	69.000000	0.000000
3813.899172	0.121169	0.564440	0.002470	79.758446	0.199885	65.831902	-1.061179	0.000000	-0.124916	0.000000	0.000000	0.000000	-0.009700	-0.002809	-0.010235	0.000000	0.000000	2.000000	69.000000	0.000000
3813.902506	0.121169	0.564440	0.002470	79.761070	0.185699	65.818619	-1.060088	0.000000	-0.125204	0.000000	0.000000	0.000000	-0.009700	-0.002809	-0.010235	0.000000	0.000000	2.000000	69.000000	0.000000
3813.905839	0.121169	0.564440	0.002470	79.761070	0.185699	65.818619	-1.060088	0.000000	-0.125204	0.000000	0.000000	0.000000	-0.009700	-0.002809	-0.010235	0.000000	0.000000	2.000000	69.000000	0.000000
3813.909172	0.121169	0.564440	0.002470	79.761070	0.185699	65.818619	-1.060088	0.000000	-0.125204	0.000000	0.000000	0.000000	-0.009700	-0.002809	-0.010235	0.000000	0.000000	2.000000	69.000000	0.000000
3813.912506	0.121142	0.564448	0.002453	79.761070	0.185699	65.818619	-1.058472	0.000000	-0.123498	0.000000	0.000000	0.000000	-0.008345	0.002507	-0.005105	0.000000	0.000000	2.000000	69.000000	0.000000
3813.915839	0.121142	0.564448	0.002453	79.761070	0.185699	65.818619	-1.058472	0.000000	-0.123498	0.000000	0.000000	0.000000	-0.008345	0.002507	-0.005105	0.000000	0.000000	2.000000	69.000000	0.000000
3813.919172	0.121142	0.564448	0.002453	79.761070	0.185699	65.818619	-1.058472	0.000000	-0.123498	0.000000	0.000000	0.000000	-0.008345	0.002507	-0.005105	0.000000	0.000000	2.000000	69.000000	0.000000
3813.922506	0.121142	0.564448	0.002453	79.764091	0.181324	65.814163	-1.057081	0.000000	-0.122647	0.000000	0.000000	0.000000	-0.008345	0.002507	-0.005105	0.000000	0.000000	2.000000	69.000000	0.000000
3813.925839	0.121137	0.564431	0.002436	79.764091	0.181324	65.814163	-1.057081	0.000000	-0.122647	0.000000	0.000000	0.000000	-0.001354	-0.005289	-0.005131	0.000000	0.000000	2.000000	69.000000	0.000000
3813.929172	0.121137	0.564431	0.002436	79.764091	0.181324	65.814163	-1.057081	0.000000	-0.122647	0.000000	0.000000	0.000000	-0.001354	-0.005289	-0.005131	0.000000	0.000000	2.000000	69.000000	0.000000
3813.932506	0.121137	0.564431	0.002436	79.763687	0.174196	65.805260	-1.057081	0.000000	-0.122647	0.000000	0.000000	0.000000	-0.001354	-0.005289	-0.005131	0.000000	0.000000	2.000000	69.000000	0.000000
3813.935839	0.121137	0.564431	0.002436	79.763687	0.174196	65.805260	-1.057081	0.000000	-0.122647	0.000000	0.000000	0.000000	-0.001354	-0.005289	-0.005131	0.000000	0.000000	2.000000	69.000000	0.000000
3813.939172	0.121137	0.564431	0.002436	79.763687	0.174196	65.805260	-1.057081	0.000000	-0.122647	0.000000	0.000000	0.000000	0.000001	0.000004	-0.000000	0.000000	0.000000	2.000000	69.000000	0.000000
3813.942506	0.121137	0.564431	0.002436	79.763687	0.171487	65.805267	-1.056855	0.000000	-0.121792	0.000000	0.000000	0.000000	0.000001	0.000004	-0.000000	0.000000	0.000000	2.000000	69.000000	0.000000
3813.945839	0.121137	0.564431	0.002436	79.763687	0.171487	65.805267	-1.056855	0.000000	-0.121792	0.000000	0.000000	0.000000	0.000001	0.000004	-0.000000	0.000000	0.000000	2.000000	69.000000	0.000000
3813.949172	0.121137	0.564431	0.002436	79.763687	0.171487	65.805267	-1.056855	0.000000	-0.121792	0.000000	0.000000	0.000000	0.000001	0.000004	-0.000000	0.000000	0.000000	2.000000	69.000000	0.000000
3813.952506	0.121109	0.564439	0.002419	79.763687	0.171487	65.805267	-1.056855	0.000000	-0.121792	0.000000	0.000000	0.000000	-0.008344	0.002513	-0.005106	0.000000	0.000000	2.000000	69.000000	0.000000
3813.955839	0.121109	0.564439	0.002419	79.763687	0.171487	65.805267	-1.056855	0.000000	-0.121792	0.000000	0.000000	0.000000	-0.008344	0.002513	-0.005106	0.000000	0.000000	2.000000	69.000000	0.000000
3813.959172	0.121109	0.564439	0.002419	79.763687	0.171487	65.805267	-1.056855	0.000000	-0.121792	0.000000	0.000000	0.000000	-0.008344	0.002513	-0.005106	0.000000	0.000000	2.000000	69.000000	0.000000
3813.962506	0.121109	0.564439	0.002419	79.763687	0.174196	65.805260	-1.055465	0.000000	-0.120941	0.000000	0.000000	0.000000	-0.008344	0.002513	-0.005106	0.000000	0.000000	2.000000	69.000000	0.000000
3813.965839	0.121131	0.564439	0.002413	79.763687	0.174196	65.805260	-1.055465	0.000000	-0.120941	0.000000	0.000000	0.000000	0.006543	-0.000008	-0.001725	0.000000	0.000000	2.000000	69.000000	0.000000
3813.969172	0.121131	0.564439	0.002413	79.763687	0.174196	65.805260	-1.055465	0.000000	-0.120941	0.000000	0.000000	0.000000	0.006543	-0.000008	-0.001725	0.000000	0.000000	2.000000	69.000000	0.000000
3813.972506	0.121131	0.564439	0.002413	79.763687	0.174196	65.805260	-1.055465	0.000000	-0.120941	0.000000	0.000000	0.000000	0.006543	-0.000008	-0.001725	0.000000	0.000000	2.000000	69.000000	0.000000
3813.975839	0.121131	0.564439	0.002413	79.763687	0.174196	65.805260	-1.055465	0.000000	-0.120941	0.000000	0.000000	0.000000	0.006543	-0.000008	-0.001725	0.000000	0.000000	2.000000	69.000000	0.000000
3813.979172	0.121125	0.564448	0.002390	79.763687	0.174196	65.805260	-1.055465	0.000000	-0.120941	0.000000	0.000000	0.000000	-0.001800	0.002482	-0.006831	0.000000	0.000000	2.000000	69.000000	0.000000
3813.982506	0.121125	0.564448	0.002390	79.760651	0.181292	65.809692	-1.056555	0.000000	-0.120653	0.000000	0.000000	0.000000	-0.001800	0.002482	-0.006831	0.000000	0.000000	2.000000	69.000000	0.000000
3813.985839	0.121125	0.564448	0.002390	79.760651	0.181292	65.809692	-1.056555	0.000000	-0.120653	0.000000	0.000000	0.000000	-0.001800	0.002482	-0.006831	0.000000	0.000000	2.000000	69.000000	0.000000
3813.989172	0.121125	0.564448	0.002390	79.760651	0.181292	65.809692	-1.056555	0.000000	-0.120653	0.000000	0.000000	0.000000	-0.001800	0.002482	-0.006831	0.000000	0.000000	2.000000	69.000000	0.000000
3813.992506	0.121151	0.564465	0.002402	79.760651	0.181292	65.809692	-1.056255	0.000000	-0.119515	0.000000	0.000000	0.000000	0.007896	0.005288	0.003406	0.000000	0.000000	2.000000	69.000000	0.000000
3813.995839	0.121151	0.564465	0.002402	79.760651	0.181292	65.809692	-1.056255	0.000000	-0.119515	0.000000	0.000000	0.000000	0.007896	0.005288	0.003406	0.000000	0.000000	2.000000	69.000000	0.000000
3813.999172	0.121151	0.564465	0.002402	79.760651	0.181292	65.809692	-1.056255	0.000000	-0.119515	0.000000	0.000000	0.000000	0.007896	0.005288	0.003406	0.000000	0.000000	2.000000	69.000000	0.000000
3814.002506	0.121151	0.564465	0.002402	79.760651	0.181292	65.809692	-1.057571	0.000000	-0.120082	0.000000	0.000000	0.000000	0.007896	0.005288	0.003406	0.000000	0.000000	2.000000	69.000000	0.000000
3814.005839	0.121151	0.564465	0.002402	79.760651	0.181292	65.809692	-1.057571	0.000000	-0.120082	0.000000	0.000000	0.000000	0.000001	-0.000005	-0.000000	0.000000	0.000000	2.000000	69.000000	0.000000
3814.009172	0.121151	0.564465	0.002402	79.760651	0.181292	65.809692	-1.057571	0.000000	-0.120082	0.000000	0.000000	0.000000	0.000001	-0.000005	-0.000000	0.000000	0.000000	2.000000	69.000000	0.000000
3814.012506	0.121151	0.564465	0.002402	79.760651	0.178554	65.809669	-1.057571	0.000000	-0.120082	0.000000	0.000000	0.000000	0.000001	-0.000005	-0.000000	0.000000	0.000000	2.000000	69.000000	0.000000
3814.015839	0.121151	0.564465	0.002402	79.760651	0.178554	65.809669	-1.057571	0.000000	-0.120082	0.000000	0.000000	0.000000	0.000001	-0.000005	-0.000000	0.000000	0.000000	2.000000	69.000000	0.000000
3814.019172	0.121130	0.564465	0.002407	79.760651	0.178554	65.809669	-1.057571	0.000000	-0.120082	0.000000	0.000000	0.000000	-0.006543	-0.000005	0.001725	0.000000	0.000000	2.000000	69.000000	0.000000
3814.022506	0.121130	0.564465	0.002407	79.763687	0.174196	65.805260	-1.057571	0.000000	-0.120082	0.000000	0.000000	0.000000	-0.006543	-0.000005	0.001725	0.000000	0.000000	2.000000	69.000000	0.000000
3814.025839	0.121130	0.564465	0.002407	79.763687	0.174196	65.805260	-1.057571	0.000000	-0.120082	0.000000	0.000000	0.000000	-0.006543	-0.000005	0.001725	0.000000	0.000000	2.000000	69.000000	0.000000
3814.029172	0.121130	0.564465	0.002407	79.763687	0.174196	65.805260	-1.057571	0.000000	-0.120082	0.000000	0.000000	0.000000	-0.006543	-0.000005	0.001725	0.000000	0.000000	2.000000	69.000000	0.000000
3814.032506	0.121125	0.564448	0.002390	79.763687	0.174196	65.805260	-1.056481	0.000000	-0.120370	0.000000	0.000000	0.000000	-0.001353	-0.005297	-0.005131	0.000000	0.000000	2.000000	69.000000	0.000000
3814.035839	0.121125	0.564448	0.002390	79.763687	0.174196	65.805260	-1.056481	0.000000	-0.120370	0.000000	0.000000	0.000000	-0.001353	-0.005297	-0.005131	0.000000	0.000000	2.000000	69.000000	0.000000
3814.039172	0.121125	0.564448	0.002390	79.763687	0.174196	65.805260	-1.056481	0.000000	-0.120370	0.000000	0.000000	0.000000	-0.001353	-0.005297	-0.005131	0.000000	0.000000	2.000000	69.000000	0.000000
3814.042506	0.121125	0.564448	0.002390	79.763687	0.174196	65.805260	-1.056255	0.000000	-0.119515	0.000000	0.000000	0.000000	-0.001353	-0.005297	-0.005131	0.000000	0.000000	2.000000	69.000000	0.000000
3814.045839	0.121103	0.564448	0.002396	79.763687	0.174196	65.805260	-1.056255	0.000000	-0.119515	0.000000	0.000000	0.000000	-0.006547	-0.000004	0.001725	0.000000	0.000000	2.000000	69.000000	0.000000
3814.049172	0.121103	0.564448	0.002396	79.763687	0.174196	65.805260	-1.056255	0.000000	-0.119515	0.000000	0.000000	0.000000	-0.006547	-0.000004	0.001725	0.000000	0.000000	2.000000	69.000000	0.000000
3814.052506	0.121103	0.564448	0.002396	79.763687	0.171487	65.805267	-1.056255	0.000000	-0.119515	0.000000	0.000000	0.000000	-0.006547	-0.000004	0.001725	0.000000	0.000000	2.000000	69.000000	0.000000
3814.055839	0.121103	0.564448	0.002396	79.763687	0.171487	65.805267	-1.056255	0.000000	-0.119515	0.000000	0.000000	0.000000	-0.006547	-0.000004	0.001725	0.000000	0.000000	2.000000	69.000000	0.000000
3814.059172	0.121103	0.564448	0.002396	79.763687	0.171487	65.805267	-1.056255	0.000000	-0.119515	0.000000	0.000000	0.000000	0.000000	-0.000004	-0.000000	0.000000	0.000000	2.000000	69.000000	0.000000
3814.062506	0.121103	0.564448	0.002396	79.763687	0.171487	65.805267	-1.055164	0.000000	-0.119802	0.000000	0.000000	0.000000	0.000000	-0.000004	-0.000000	0.000000	0.000000	2.000000	69.000000	0.000000
3814.065839	0.121103	0.564448	0.002396	79.763687	0.171487	65.805267	-1.055164	0.000000	-0.119802	0.000000	0.000000	0.000000	0.000000	-0.000004	-0.000000	0.000000	0.000000	2.000000	69.000000	0.000000
3814.069172	0.121103	0.564448	0.002396	79.763687	0.171487	65.805267	-1.055164	0.000000	-0.119802	0.000000	0.000000	0.000000	0.000000	-0.000004	-0.000000	0.000000	0.000000	2.000000	69.000000	0.000000
3814.072506	0.121087	0.564439	0.002425	79.763687	0.168758	65.805260	-1.055164	0.000000	-0.119802	0.000000	0.000000	0.000000	-0.004745	-0.002494	0.008556	0.000000	0.000000	2.000000	69.000000	0.000000
3814.075839	0.121087	0.564439	0.002425	79.763687	0.168758	65.805260	-1.055164	0.000000	-0.119802	0.000000	0.000000	0.000000	-0.004745	-0.002494	0.008556	0.000000	0.000000	2.000000	69.000000	0.000000
3814.079172	0.121087	0.564439	0.002425	79.763687	0.168758	65.805260	-1.055164	0.000000	-0.119802	0.000000	0.000000	0.000000	-0.004745	-0.002494	0.008556	0.000000	0.000000	2.000000	69.000000	0.000000
3814.082506	0.121087	0.564439	0.002425	79.766724	0.164386	65.800804	-1.054374	0.000000	-0.121228	0.000000	0.000000	0.000000	-0.004745	-0.002494	0.008556	0.000000	0.000000	2.000000	69.000000	0.000000
3814.085839	0.121083	0.564422	0.002407	79.766724	0.164386	65.800804	-1.054374	0.000000	-0.121228	0.000000	0.000000	0.000000	-0.001352	-0.005300	-0.005132	0.000000	0.000000	2.000000	69.000000	0.000000
3814.089172	0.121083	0.564422	0.002407	79.766724	0.164386	65.800804	-1.054374	0.000000	-0.121228	0.000000	0.000000	0.000000	-0.001352	-0.005300	-0.005132	0.000000	0.000000	2.000000	69.000000	0.000000
3814.092506	0.121083	0.564422	0.002407	79.769760	0.157310	65.796394	-1.054374	0.000000	-0.121228	0.000000	0.000000	0.000000	-0.001352	-0.005300	-0.005132	0.000000	0.000000	2.000000	69.000000	0.000000
3814.095839	0.121083	0.564422	0.002407	79.769760	0.157310	65.796394	-1.054374	0.000000	-0.121228	0.000000	0.000000	0.000000	-0.001352	-0.005300	-0.005132	0.000000	0.000000	2.000000	69.000000	0.000000
3814.099172	0.121063	0.564396	0.002419	79.769760	0.157310	65.796394	-1.054374	0.000000	-0.121228	0.000000	0.000000	0.000000	-0.006097	-0.007808	0.003423	0.000000	0.000000	2.000000	69.000000	0.000000
3814.102506	0.121063	0.564396	0.002419	79.772743	0.150210	65.791916	-1.054148	0.000000	-0.120373	0.000000	0.000000	0.000000	-0.006097	-0.007808	0.003423	0.000000	0.000000	2.000000	69.000000	0.000000
3814.105839	0.121063	0.564396	0.002419	79.772743	0.150210	65.791916	-1.054148	0.000000	-0.120373	0.000000	0.000000	0.000000	-0.006097	-0.007808	0.003423	0.000000	0.000000	2.000000	69.000000	0.000000
3814.109172	0.121063	0.564396	0.002419	79.772743	0.150210	65.791916	-1.054148	0.000000	-0.120373	0.000000	0.000000	0.000000	-0.006097	-0.007808	0.003423	0.000000	0.000000	2.000000	69.000000	0.000000
3814.112506	0.121033	0.564334	0.002396	79.778824	0.141445	65.782997	-1.053132	0.000000	-0.120943	0.000000	0.000000	0.000000	-0.008800	-0.018359	-0.006843	0.000000	0.000000	2.000000	69.000000	0.000000
3814.115839	0.121033	0.564334	0.002396	79.778824	0.141445	65.782997	-1.053132	0.000000	-0.120943	0.000000	0.000000	0.000000	-0.008800	-0.018359	-0.006843	0.000000	0.000000	2.000000	69.000000	0.000000
3814.119172	0.121033	0.564334	0.002396	79.778824	0.141445	65.782997	-1.053132	0.000000	-0.120943	0.000000	0.000000	0.000000	-0.008800	-0.018359	-0.006843	0.000000	0.000000	2.000000	69.000000	0.000000
3814.122506	0.121033	0.564334	0.002396	79.781845	0.137069	65.778564	-1.051665	0.000000	-0.119803	0.000000	0.000000	0.000000	-0.008800	-0.018359	-0.006843	0.000000	0.000000	2.000000	69.000000	0.000000
3814.125839	0.121029	0.564317	0.002379	79.781845	0.137069	65.778564	-1.051665	0.000000	-0.119803	0.000000	0.000000	0.000000	-0.001353	-0.005286	-0.005133	0.000000	0.000000	2.000000	69.000000	0.000000
3814.129172	0.121029	0.564317	0.002379	79.781845	0.137069	65.778564	-1.051665	0.000000	-0.119803	0.000000	0.000000	0.000000	-0.001353	-0.005286	-0.005133	0.000000	0.000000	2.000000	69.000000	0.000000
3814.132506	0.121029	0.564317	0.002379	79.781845	0.137069	65.778564	-1.051665	0.000000	-0.119803	0.000000	0.000000	0.000000	-0.001353	-0.005286	-0.005133	0.000000	0.000000	2.000000	69.000000	0.000000
3814.135839	0.121029	0.564317	0.002379	79.781845	0.137069	65.778564	-1.051665	0.000000	-0.119803	0.000000	0.000000	0.000000	-0.001353	-0.005286	-0.005133	0.000000	0.000000	2.000000	69.000000	0.000000
3814.139172	0.121029	0.564317	0.002379	79.781845	0.137069	65.778564	-1.051665	0.000000	-0.119803	0.000000	0.000000	0.000000	-0.000001	0.000006	-0.000000	0.000000	0.000000	2.000000	69.000000	0.000000
3814.142506	0.121029	0.564317	0.002379	79.781845	0.137069	65.778564	-1.051440	0.000000	-0.118947	0.000000	0.000000	0.000000	-0.000001	0.000006	-0.000000	0.000000	0.000000	2.000000	69.000000	0.000000
3814.145839	0.121029	0.564317	0.002379	79.781845	0.137069	65.778564	-1.051440	0.000000	-0.118947	0.000000	0.000000	0.000000	-0.000001	0.000006	-0.000000	0.000000	0.000000	2.000000	69.000000	0.000000
3814.149172	0.121029	0.564317	0.002379	79.781845	0.137069	65.778564	-1.051440	0.000000	-0.118947	0.000000	0.000000	0.000000	-0.000001	0.000006	-0.000000	0.000000	0.000000	2.000000	69.000000	0.000000
3814.152506	0.121055	0.564334	0.002390	79.778801	0.144169	65.783012	-1.051440	0.000000	-0.118947	0.000000	0.000000	0.000000	0.007896	0.005298	0.003409	0.000000	0.000000	2.000000	69.000000	0.000000
3814.155839	0.121055	0.564334	0.002390	79.778801	0.144169	65.783012	-1.051440	0.000000	-0.118947	0.000000	0.000000	0.000000	0.007896	0.005298	0.003409	0.000000	0.000000	2.000000	69.000000	0.000000
3814.159172	0.121055	0.564334	0.002390	79.778801	0.144169	65.783012	-1.051440	0.000000	-0.118947	0.000000	0.000000	0.000000	0.007896	0.005298	0.003409	0.000000	0.000000	2.000000	69.000000	0.000000
3814.162506	0.121055	0.564334	0.002390	79.775803	0.151284	65.787506	-1.052756	0.000000	-0.119516	0.000000	0.000000	0.000000	0.007896	0.005298	0.003409	0.000000	0.000000	2.000000	69.000000	0.000000
3814.165839	0.121075	0.564360	0.002379	79.775803	0.151284	65.787506	-1.052756	0.000000	-0.119516	0.000000	0.000000	0.000000	0.006098	0.007787	-0.003422	0.000000	0.000000	2.000000	69.000000	0.000000
3814.169172	0.121075	0.564360	0.002379	79.775803	0.151284	65.787506	-1.052756	0.000000	-0.119516	0.000000	0.000000	0.000000	0.006098	0.007787	-0.003422	0.000000	0.000000	2.000000	69.000000	0.000000
3814.172506	0.121075	0.564360	0.002379	79.772766	0.155644	65.791924	-1.052756	0.000000	-0.119516	0.000000	0.000000	0.000000	0.006098	0.007787	-0.003422	0.000000	0.000000	2.000000	69.000000	0.000000
3814.175839	0.121075	0.564360	0.002379	79.772766	0.155644	65.791924	-1.052756	0.000000	-0.119516	0.000000	0.000000	0.000000	0.006098	0.007787	-0.003422	0.000000	0.000000	2.000000	69.000000	0.000000
3814.179172	0.121080	0.564378	0.002396	79.772766	0.155644	65.791924	-1.052756	0.000000	-0.119516	0.000000	0.000000	0.000000	0.001354	0.005301	0.005132	0.000000	0.000000	2.000000	69.000000	0.000000
3814.182506	0.121080	0.564378	0.002396	79.769760	0.157310	65.796394	-1.053772	0.000000	-0.118945	0.000000	0.000000	0.000000	0.001354	0.005301	0.005132	0.000000	0.000000	2.000000	69.000000	0.000000
3814.185839	0.121080	0.564378	0.002396	79.769760	0.157310	65.796394	-1.053772	0.000000	-0.118945	0.000000	0.000000	0.000000	0.001354	0.005301	0.005132	0.000000	0.000000	2.000000	69.000000	0.000000
3814.189172	0.121080	0.564378	0.002396	79.769760	0.157310	65.796394	-1.053772	0.000000	-0.118945	0.000000	0.000000	0.000000	0.001354	0.005301	0.005132	0.000000	0.000000	2.000000	69.000000	0.000000
3814.192506	0.121054	0.564456	0.002385	79.763687	0.166019	65.805237	-1.053998	0.000000	-0.119801	0.000000	0.000000	0.000000	-0.007888	0.023390	-0.003374	0.000000	0.000000	2.000000	69.000000	0.000000
3814.195839	0.121054	0.564456	0.002385	79.763687	0.166019	65.805237	-1.053998	0.000000	-0.119801	0.000000	0.000000	0.000000	-0.007888	0.023390	-0.003374	0.000000	0.000000	2.000000	69.000000	0.000000
3814.199172	0.121054	0.564456	0.002385	79.763687	0.166019	65.805237	-1.053998	0.000000	-0.119801	0.000000	0.000000	0.000000	-0.007888	0.023390	-0.003374	0.000000	0.000000	2.000000	69.000000	0.000000
3814.202506	0.121054	0.564456	0.002385	79.760651	0.167661	65.809669	-1.052683	0.000000	-0.119238	0.000000	0.000000	0.000000	-0.007888	0.023390	-0.003374	0.000000	0.000000	2.000000	69.000000	0.000000
3814.205839	0.121030	0.564482	0.002385	79.760651	0.167661	65.809669	-1.052683	0.000000	-0.119238	0.000000	0.000000	0.000000	-0.006993	0.007783	0.000024	0.000000	0.000000	2.000000	69.000000	0.000000
3814.209172	0.121030	0.564482	0.002385	79.760651	0.167661	65.809669	-1.052683	0.000000	-0.119238	0.000000	0.000000	0.000000	-0.006993	0.007783	0.000024	0.000000	0.000000	2.000000	69.000000	0.000000
3814.212506	0.121030	0.564482	0.002385	79.760651	0.164981	65.809708	-1.052683	0.000000	-0.119238	0.000000	0.000000	0.000000	-0.006993	0.007783	0.000024	0.000000	0.000000	2.000000	69.000000	0.000000
3814.215839	0.121030	0.564482	0.002385	79.760651	0.164981	65.809708	-1.052683	0.000000	-0.119238	0.000000	0.000000	0.000000	-0.006993	0.007783	0.000024	0.000000	0.000000	2.000000	69.000000	0.000000
3814.219172	0.121009	0.564482	0.002391	79.760651	0.164981	65.809708	-1.052683	0.000000	-0.119238	0.000000	0.000000	0.000000	-0.006547	0.000005	0.001723	0.000000	0.000000	2.000000	69.000000	0.000000
3814.222506	0.121009	0.564482	0.002391	79.760651	0.162244	65.809708	-1.051518	0.000000	-0.119242	0.000000	0.000000	0.000000	-0.006547	0.000005	0.001723	0.000000	0.000000	2.000000	69.000000	0.000000
3814.225839	0.121009	0.564482	0.002391	79.760651	0.162244	65.809708	-1.051518	0.000000	-0.119242	0.000000	0.000000	0.000000	-0.006547	0.000005	0.001723	0.000000	0.000000	2.000000	69.000000	0.000000
3814.229172	0.121009	0.564482	0.002391	79.760651	0.162244	65.809708	-1.051518	0.000000	-0.119242	0.000000	0.000000	0.000000	-0.006547	0.000005	0.001723	0.000000	0.000000	2.000000	69.000000	0.000000
3814.232506	0.120950	0.564455	0.002345	79.766724	0.150795	65.800819	-1.050426	0.000000	-0.119530	0.000000	0.000000	0.000000	-0.017590	-0.008070	-0.013650	0.000000	0.000000	2.000000	69.000000	0.000000
3814.235839	0.120950	0.564455	0.002345	79.766724	0.150795	65.800819	-1.050426	0.000000	-0.119530	0.000000	0.000000	0.000000	-0.017590	-0.008070	-0.013650	0.000000	0.000000	2.000000	69.000000	0.000000
3814.239172	0.120950	0.564455	0.002345	79.766724	0.150795	65.800819	-1.050426	0.000000	-0.119530	0.000000	0.000000	0.000000	-0.017590	-0.008070	-0.013650	0.000000	0.000000	2.000000	69.000000	0.000000
3814.242506	0.120950	0.564455	0.002345	79.769760	0.146417	65.796387	-1.047495	0.000000	-0.117255	0.000000	0.000000	0.000000	-0.017590	-0.008070	-0.013650	0.000000	0.000000	2.000000	69.000000	0.000000
3814.245839	0.120945	0.564437	0.002328	79.769760	0.146417	65.796387	-1.047495	0.000000	-0.117255	0.000000	0.000000	0.000000	-0.001349	-0.005297	-0.005132	0.000000	0.000000	2.000000	69.000000	0.000000
3814.249172	0.120945	0.564437	0.002328	79.769760	0.146417	65.796387	-1.047495	0.000000	-0.117255	0.000000	0.000000	0.000000	-0.001349	-0.005297	-0.005132	0.000000	0.000000	2.000000	69.000000	0.000000
3814.252506	0.120945	0.564437	0.002328	79.772354	0.134904	65.782997	-1.047495	0.000000	-0.117255	0.000000	0.000000	0.000000	-0.001349	-0.005297	-0.005132	0.000000	0.000000	2.000000	69.000000	0.000000
3814.255839	0.120945	0.564437	0.002328	79.772354	0.134904	65.782997	-1.047495	0.000000	-0.117255	0.000000	0.000000	0.000000	-0.001349	-0.005297	-0.005132	0.000000	0.000000	2.000000	69.000000	0.000000
3814.259172	0.120941	0.564420	0.002311	79.772354	0.134904	65.782997	-1.047495	0.000000	-0.117255	0.000000	0.000000	0.000000	-0.001350	-0.005296	-0.005132	0.000000	0.000000	2.000000	69.000000	0.000000
3814.262506	0.120941	0.564420	0.002311	79.771919	0.127792	65.774078	-1.047270	0.000000	-0.116399	0.000000	0.000000	0.000000	-0.001350	-0.005296	-0.005132	0.000000	0.000000	2.000000	69.000000	0.000000
3814.265839	0.120941	0.564420	0.002311	79.771919	0.127792	65.774078	-1.047270	0.000000	-0.116399	0.000000	0.000000	0.000000	-0.001350	-0.005296	-0.005132	0.000000	0.000000	2.000000	69.000000	0.000000
3814.269172	0.120941	0.564420	0.002311	79.771919	0.127792	65.774078	-1.047270	0.000000	-0.116399	0.000000	0.000000	0.000000	-0.001350	-0.005296	-0.005132	0.000000	0.000000	2.000000	69.000000	0.000000
3814.272506	0.120941	0.564420	0.002311	79.770279	0.099292	65.738472	-1.047045	0.000000	-0.115544	0.000000	0.000000	0.000000	0.000000	-0.000003	0.000000	0.000000	0.000000	2.000000	69.000000	0.000000
3814.275839	0.120941	0.564420	0.002311	79.770279	0.099292	65.738472	-1.047045	0.000000	-0.115544	0.000000	0.000000	0.000000	0.000000	-0.000003	0.000000	0.000000	0.000000	2.000000	69.000000	0.000000
3814.279172	0.120941	0.564420	0.002311	79.770279	0.099292	65.738472	-1.047045	0.000000	-0.115544	0.000000	0.000000	0.000000	0.000000	-0.000003	0.000000	0.000000	0.000000	2.000000	69.000000	0.000000
3814.282506	0.120941	0.564420	0.002311	79.767395	0.046705	65.676147	-1.047045	0.000000	-0.115544	0.000000	0.000000	0.000000	0.000000	-0.000003	0.000000	0.000000	0.000000	2.000000	69.000000	0.000000
3814.285839	0.120919	0.564420	0.002317	79.767395	0.046705	65.676147	-1.047045	0.000000	-0.115544	0.000000	0.000000	0.000000	-0.006543	-0.000003	0.001722	0.000000	0.000000	2.000000	69.000000	0.000000
3814.289172	0.120919	0.564420	0.002317	79.767395	0.046705	65.676147	-1.047045	0.000000	-0.115544	0.000000	0.000000	0.000000	-0.006543	-0.000003	0.001722	0.000000	0.000000	2.000000	69.000000	0.000000
3814.292506	0.120919	0.564420	0.002317	79.759384	-0.036988	65.573845	-1.047045	0.000000	-0.115544	0.000000	0.000000	0.000000	-0.006543	-0.000003	0.001722	0.000000	0.000000	2.000000	69.000000	0.000000
3814.295839	0.120919	0.564420	0.002317	79.759384	-0.036988	65.573845	-1.047045	0.000000	-0.115544	0.000000	0.000000	0.000000	-0.006543	-0.000003	0.001722	0.000000	0.000000	2.000000	69.000000	0.000000
3814.299172	0.120902	0.564437	0.002339	79.759384	-0.036988	65.573845	-1.047045	0.000000	-0.115544	0.000000	0.000000	0.000000	-0.005194	0.005289	0.006854	0.000000	0.000000	2.000000	69.000000	0.000000
3814.302506	0.120902	0.564437	0.002339	79.749229	-0.156077	65.427246	-1.045954	0.000000	-0.115831	0.000000	0.000000	0.000000	-0.005194	0.005289	0.006854	0.000000	0.000000	2.000000	69.000000	0.000000
3814.305839	0.120902	0.564437	0.002339	79.749229	-0.156077	65.427246	-1.045954	0.000000	-0.115831	0.000000	0.000000	0.000000	-0.005194	0.005289	0.006854	0.000000	0.000000	2.000000	69.000000	0.000000
3814.309172	0.120902	0.564437	0.002339	79.749229	-0.156077	65.427246	-1.045954	0.000000	-0.115831	0.000000	0.000000	0.000000	-0.005194	0.005289	0.006854	0.000000	0.000000	2.000000	69.000000	0.000000
3814.312506	0.120835	0.564463	0.002351	79.739929	-0.317522	65.232025	-1.045089	0.000000	-0.116973	0.000000	0.000000	0.000000	-0.020080	0.007778	0.003464	0.000000	0.000000	2.000000	69.000000	0.000000
3814.315839	0.120835	0.564463	0.002351	79.739929	-0.317522	65.232025	-1.045089	0.000000	-0.116973	0.000000	0.000000	0.000000	-0.020080	0.007778	0.003464	0.000000	0.000000	2.000000	69.000000	0.000000
3814.319172	0.120835	0.564463	0.002351	79.739929	-0.317522	65.232025	-1.045089	0.000000	-0.116973	0.000000	0.000000	0.000000	-0.020080	0.007778	0.003464	0.000000	0.000000	2.000000	69.000000	0.000000
3814.322506	0.120835	0.564463	0.002351	79.728828	-0.506926	65.001732	-1.041742	0.000000	-0.117551	0.000000	0.000000	0.000000	-0.020080	0.007778	0.003464	0.000000	0.000000	2.000000	69.000000	0.000000
3814.325839	0.120791	0.564463	0.002362	79.728828	-0.506926	65.001732	-1.041742	0.000000	-0.117551	0.000000	0.000000	0.000000	-0.013091	-0.000001	0.003441	0.000000	0.000000	2.000000	69.000000	0.000000
3814.329172	0.120791	0.564463	0.002362	79.728828	-0.506926	65.001732	-1.041742	0.000000	-0.117551	0.000000	0.000000	0.000000	-0.013091	-0.000001	0.003441	0.000000	0.000000	2.000000	69.000000	0.000000
3814.332506	0.120791	0.564463	0.002362	79.721031	-0.693396	64.776077	-1.041742	0.000000	-0.117551	0.000000	0.000000	0.000000	-0.013091	-0.000001	0.003441	0.000000	0.000000	2.000000	69.000000	0.000000
3814.335839	0.120791	0.564463	0.002362	79.721031	-0.693396	64.776077	-1.041742	0.000000	-0.117551	0.000000	0.000000	0.000000	-0.013091	-0.000001	0.003441	0.000000	0.000000	2.000000	69.000000	0.000000
3814.339172	0.120737	0.564454	0.002334	79.721031	-0.693396	64.776077	-1.041742	0.000000	-0.117551	0.000000	0.000000	0.000000	-0.016232	-0.002802	-0.008526	0.000000	0.000000	2.000000	69.000000	0.000000
3814.342506	0.120737	0.564454	0.002334	79.713997	-0.862778	64.568352	-1.039560	0.000000	-0.118124	0.000000	0.000000	0.000000	-0.016232	-0.002802	-0.008526	0.000000	0.000000	2.000000	69.000000	0.000000
3814.345839	0.120737	0.564454	0.002334	79.713997	-0.862778	64.568352	-1.039560	0.000000	-0.118124	0.000000	0.000000	0.000000	-0.016232	-0.002802	-0.008526	0.000000	0.000000	2.000000	69.000000	0.000000
3814.349172	0.120737	0.564454	0.002334	79.713997	-0.862778	64.568352	-1.039560	0.000000	-0.118124	0.000000	0.000000	0.000000	-0.016232	-0.002802	-0.008526	0.000000	0.000000	2.000000	69.000000	0.000000
3814.352506	0.120705	0.564445	0.002300	79.704285	-1.017455	64.374458	-1.036855	0.000000	-0.116703	0.000000	0.000000	0.000000	-0.009688	-0.002778	-0.010247	0.000000	0.000000	2.000000	69.000000	0.000000
3814.355839	0.120705	0.564445	0.002300	79.704285	-1.017455	64.374458	-1.036855	0.000000	-0.116703	0.000000	0.000000	0.000000	-0.009688	-0.002778	-0.010247	0.000000	0.000000	2.000000	69.000000	0.000000
3814.359172	0.120705	0.564445	0.002300	79.704285	-1.017455	64.374458	-1.036855	0.000000	-0.116703	0.000000	0.000000	0.000000	-0.009688	-0.002778	-0.010247	0.000000	0.000000	2.000000	69.000000	0.000000
3814.362506	0.120705	0.564445	0.002300	79.691811	-1.213839	64.128189	-1.035240	0.000000	-0.114995	0.000000	0.000000	0.000000	-0.009688	-0.002778	-0.010247	0.000000	0.000000	2.000000	69.000000	0.000000
3814.365839	0.120683	0.564445	0.002306	79.691811	-1.213839	64.128189	-1.035240	0.000000	-0.114995	0.000000	0.000000	0.000000	-0.006543	-0.000006	0.001719	0.000000	0.000000	2.000000	69.000000	0.000000
3814.369172	0.120683	0.564445	0.002306	79.691811	-1.213839	64.128189	-1.035240	0.000000	-0.114995	0.000000	0.000000	0.000000	-0.006543	-0.000006	0.001719	0.000000	0.000000	2.000000	69.000000	0.000000
3814.372506	0.120683	0.564445	0.002306	79.674179	-1.489202	63.786018	-1.035240	0.000000	-0.114995	0.000000	0.000000	0.000000	-0.006543	-0.000006	0.001719	0.000000	0.000000	2.000000	69.000000	0.000000
3814.375839	0.120683	0.564445	0.002306	79.674179	-1.489202	63.786018	-1.035240	0.000000	-0.114995	0.000000	0.000000	0.000000	-0.006543	-0.000006	0.001719	0.000000	0.000000	2.000000	69.000000	0.000000
3814.379172	0.120683	0.564445	0.002306	79.674179	-1.489202	63.786018	-1.035240	0.000000	-0.114995	0.000000	0.000000	0.000000	-0.000000	-0.000006	-0.000000	0.000000	0.000000	2.000000	69.000000	0.000000
3814.382506	0.120683	0.564445	0.002306	79.651337	-1.786414	63.414925	-1.034150	0.000000	-0.115282	0.000000	0.000000	0.000000	-0.000000	-0.000006	-0.000000	0.000000	0.000000	2.000000	69.000000	0.000000
3814.385839	0.120683	0.564445	0.002306	79.651337	-1.786414	63.414925	-1.034150	0.000000	-0.115282	0.000000	0.000000	0.000000	-0.000000	-0.000006	-0.000000	0.000000	0.000000	2.000000	69.000000	0.000000
3814.389172	0.120683	0.564445	0.002306	79.651337	-1.786414	63.414925	-1.034150	0.000000	-0.115282	0.000000	0.000000	0.000000	-0.000000	-0.000006	-0.000000	0.000000	0.000000	2.000000	69.000000	0.000000
3814.392506	0.120656	0.564446	0.002380	79.629799	-2.107899	63.014191	-1.034150	0.000000	-0.115282	0.000000	0.000000	0.000000	-0.008151	0.000287	0.022237	0.000000	0.000000	2.000000	69.000000	0.000000
3814.395839	0.120656	0.564446	0.002380	79.629799	-2.107899	63.014191	-1.034150	0.000000	-0.115282	0.000000	0.000000	0.000000	-0.008151	0.000287	0.022237	0.000000	0.000000	2.000000	69.000000	0.000000
3814.399172	0.120656	0.564446	0.002380	79.629799	-2.107899	63.014191	-1.034150	0.000000	-0.115282	0.000000	0.000000	0.000000	-0.008151	0.000287	0.022237	0.000000	0.000000	2.000000	69.000000	0.000000
3814.402506	0.120656	0.564446	0.002380	79.605804	-2.414504	62.637413	-1.032791	0.000000	-0.118988	0.000000	0.000000	0.000000	-0.008151	0.000287	0.022237	0.000000	0.000000	2.000000	69.000000	0.000000
3814.405839	0.120601	0.564455	0.002437	79.605804	-2.414504	62.637413	-1.032791	0.000000	-0.118988	0.000000	0.000000	0.000000	-0.016495	0.002802	0.017120	0.000000	0.000000	2.000000	69.000000	0.000000
3814.409172	0.120601	0.564455	0.002437	79.605804	-2.414504	62.637413	-1.032791	0.000000	-0.118988	0.000000	0.000000	0.000000	-0.016495	0.002802	0.017120	0.000000	0.000000	2.000000	69.000000	0.000000
3814.412506	0.120601	0.564455	0.002437	79.587875	-2.676720	62.317371	-1.032791	0.000000	-0.118988	0.000000	0.000000	0.000000	-0.016495	0.002802	0.017120	0.000000	0.000000	2.000000	69.000000	0.000000
3814.415839	0.120601	0.564455	0.002437	79.587875	-2.676720	62.317371	-1.032791	0.000000	-0.118988	0.000000	0.000000	0.000000	-0.016495	0.002802	0.017120	0.000000	0.000000	2.000000	69.000000	0.000000
3814.419172	0.120531	0.564437	0.002437	79.587875	-2.676720	62.317371	-1.032791	0.000000	-0.118988	0.000000	0.000000	0.000000	-0.020983	-0.005297	0.000018	0.000000	0.000000	2.000000	69.000000	0.000000
3814.422506	0.120531	0.564437	0.002437	79.588509	-2.811207	62.155056	-1.030042	0.000000	-0.121841	0.000000	0.000000	0.000000	-0.020983	-0.005297	0.000018	0.000000	0.000000	2.000000	69.000000	0.000000
3814.425839	0.120531	0.564437	0.002437	79.588509	-2.811207	62.155056	-1.030042	0.000000	-0.121841	0.000000	0.000000	0.000000	-0.020983	-0.005297	0.000018	0.000000	0.000000	2.000000	69.000000	0.000000
3814.429172	0.120531	0.564437	0.002437	79.588509	-2.811207	62.155056	-1.030042	0.000000	-0.121841	0.000000	0.000000	0.000000	-0.020983	-0.005297	0.000018	0.000000	0.000000	2.000000	69.000000	0.000000
3814.432506	0.120482	0.564331	0.002340	79.596954	-2.833448	62.130791	-1.026544	0.000000	-0.121844	0.000000	0.000000	0.000000	-0.014622	-0.031755	-0.029090	0.000000	0.000000	2.000000	69.000000	0.000000
3814.435839	0.120482	0.564331	0.002340	79.596954	-2.833448	62.130791	-1.026544	0.000000	-0.121844	0.000000	0.000000	0.000000	-0.014622	-0.031755	-0.029090	0.000000	0.000000	2.000000	69.000000	0.000000
3814.439172	0.120482	0.564331	0.002340	79.596954	-2.833448	62.130791	-1.026544	0.000000	-0.121844	0.000000	0.000000	0.000000	-0.014622	-0.031755	-0.029090	0.000000	0.000000	2.000000	69.000000	0.000000
3814.442506	0.120482	0.564331	0.002340	79.611885	-2.861855	62.104664	-1.024107	0.000000	-0.116996	0.000000	0.000000	0.000000	-0.014622	-0.031755	-0.029090	0.000000	0.000000	2.000000	69.000000	0.000000
3814.445839	0.120436	0.564269	0.002254	79.611885	-2.861855	62.104664	-1.024107	0.000000	-0.116996	0.000000	0.000000	0.000000	-0.013719	-0.018638	-0.025662	0.000000	0.000000	2.000000	69.000000	0.000000
3814.449172	0.120436	0.564269	0.002254	79.611885	-2.861855	62.104664	-1.024107	0.000000	-0.116996	0.000000	0.000000	0.000000	-0.013719	-0.018638	-0.025662	0.000000	0.000000	2.000000	69.000000	0.000000
3814.452506	0.120436	0.564269	0.002254	79.623825	-2.885191	62.083694	-1.024107	0.000000	-0.116996	0.000000	0.000000	0.000000	-0.013719	-0.018638	-0.025662	0.000000	0.000000	2.000000	69.000000	0.000000
3814.455839	0.120436	0.564269	0.002254	79.623825	-2.885191	62.083694	-1.024107	0.000000	-0.116996	0.000000	0.000000	0.000000	-0.013719	-0.018638	-0.025662	0.000000	0.000000	2.000000	69.000000	0.000000
3814.459172	0.120380	0.564198	0.002129	79.623825	-2.885191	62.083694	-1.024107	0.000000	-0.116996	0.000000	0.000000	0.000000	-0.016857	-0.021447	-0.037639	0.000000	0.000000	2.000000	69.000000	0.000000
3814.462506	0.120380	0.564198	0.002129	79.641724	-2.916246	62.052124	-1.021821	0.000000	-0.112719	0.000000	0.000000	0.000000	-0.016857	-0.021447	-0.037639	0.000000	0.000000	2.000000	69.000000	0.000000
3814.465839	0.120380	0.564198	0.002129	79.641724	-2.916246	62.052124	-1.021821	0.000000	-0.112719	0.000000	0.000000	0.000000	-0.016857	-0.021447	-0.037639	0.000000	0.000000	2.000000	69.000000	0.000000
3814.469172	0.120380	0.564198	0.002129	79.641724	-2.916246	62.052124	-1.021821	0.000000	-0.112719	0.000000	0.000000	0.000000	-0.016857	-0.021447	-0.037639	0.000000	0.000000	2.000000	69.000000	0.000000
3814.472506	0.120323	0.564038	0.001912	79.657120	-2.935262	62.034470	-1.019011	0.000000	-0.106445	0.000000	0.000000	0.000000	-0.017051	-0.047852	-0.065062	0.000000	0.000000	2.000000	69.000000	0.000000
3814.475839	0.120323	0.564038	0.001912	79.657120	-2.935262	62.034470	-1.019011	0.000000	-0.106445	0.000000	0.000000	0.000000	-0.017051	-0.047852	-0.065062	0.000000	0.000000	2.000000	69.000000	0.000000
3814.479172	0.120323	0.564038	0.001912	79.657120	-2.935262	62.034470	-1.019011	0.000000	-0.106445	0.000000	0.000000	0.000000	-0.017051	-0.047852	-0.065062	0.000000	0.000000	2.000000	69.000000	0.000000
3814.482506	0.120323	0.564038	0.001912	79.672043	-2.963969	62.008045	-1.016170	0.000000	-0.095602	0.000000	0.000000	0.000000	-0.017051	-0.047852	-0.065062	0.000000	0.000000	2.000000	69.000000	0.000000
3814.485839	0.120279	0.563950	0.001832	79.672043	-2.963969	62.008045	-1.016170	0.000000	-0.095602	0.000000	0.000000	0.000000	-0.013276	-0.026424	-0.023994	0.000000	0.000000	2.000000	69.000000	0.000000
3814.489172	0.120279	0.563950	0.001832	79.672043	-2.963969	62.008045	-1.016170	0.000000	-0.095602	0.000000	0.000000	0.000000	-0.013276	-0.026424	-0.023994	0.000000	0.000000	2.000000	69.000000	0.000000
3814.492506	0.120279	0.563950	0.001832	79.683990	-2.982116	61.986851	-1.016170	0.000000	-0.095602	0.000000	0.000000	0.000000	-0.013276	-0.026424	-0.023994	0.000000	0.000000	2.000000	69.000000	0.000000
3814.495839	0.120279	0.563950	0.001832	79.683990	-2.982116	61.986851	-1.016170	0.000000	-0.095602	0.000000	0.000000	0.000000	-0.013276	-0.026424	-0.023994	0.000000	0.000000	2.000000	69.000000	0.000000
3814.499172	0.120278	0.563862	0.001741	79.683990	-2.982116	61.986851	-1.016170	0.000000	-0.095602	0.000000	0.000000	0.000000	-0.000200	-0.026381	-0.027427	0.000000	0.000000	2.000000	69.000000	0.000000
3814.502506	0.120278	0.563862	0.001741	79.695915	-3.000283	61.965607	-1.013957	0.000000	-0.091603	0.000000	0.000000	0.000000	-0.000200	-0.026381	-0.027427	0.000000	0.000000	2.000000	69.000000	0.000000
3814.505839	0.120278	0.563862	0.001741	79.695915	-3.000283	61.965607	-1.013957	0.000000	-0.091603	0.000000	0.000000	0.000000	-0.000200	-0.026381	-0.027427	0.000000	0.000000	2.000000	69.000000	0.000000
3814.509172	0.120278	0.563862	0.001741	79.695915	-3.000283	61.965607	-1.013957	0.000000	-0.091603	0.000000	0.000000	0.000000	-0.000200	-0.026381	-0.027427	0.000000	0.000000	2.000000	69.000000	0.000000
3814.512506	0.120308	0.563714	0.001678	79.707840	-3.018512	61.944313	-1.013923	0.000000	-0.087032	0.000000	0.000000	0.000000	0.009005	-0.044464	-0.018934	0.000000	0.000000	2.000000	69.000000	0.000000
3814.515839	0.120308	0.563714	0.001678	79.707840	-3.018512	61.944313	-1.013923	0.000000	-0.087032	0.000000	0.000000	0.000000	0.009005	-0.044464	-0.018934	0.000000	0.000000	2.000000	69.000000	0.000000
3814.519172	0.120308	0.563714	0.001678	79.707840	-3.018512	61.944313	-1.013923	0.000000	-0.087032	0.000000	0.000000	0.000000	0.009005	-0.044464	-0.018934	0.000000	0.000000	2.000000	69.000000	0.000000
3814.522506	0.120308	0.563714	0.001678	79.719772	-3.034081	61.922966	-1.015424	0.000000	-0.083876	0.000000	0.000000	0.000000	0.009005	-0.044464	-0.018934	0.000000	0.000000	2.000000	69.000000	0.000000
3814.525839	0.120352	0.563619	0.001666	79.719772	-3.034081	61.922966	-1.015424	0.000000	-0.083876	0.000000	0.000000	0.000000	0.013048	-0.028594	-0.003509	0.000000	0.000000	2.000000	69.000000	0.000000
3814.529172	0.120352	0.563619	0.001666	79.719772	-3.034081	61.922966	-1.015424	0.000000	-0.083876	0.000000	0.000000	0.000000	0.013048	-0.028594	-0.003509	0.000000	0.000000	2.000000	69.000000	0.000000
3814.532506	0.120350	0.563549	0.001660	79.726089	-3.051924	61.903008	-1.015424	0.000000	-0.083876	0.000000	0.000000	0.000000	-0.000466	-0.020821	-0.001774	0.000000	0.000000	2.000000	69.000000	0.000000
3814.535839	0.120350	0.563549	0.001660	79.726089	-3.051924	61.903008	-1.015424	0.000000	-0.083876	0.000000	0.000000	0.000000	-0.000466	-0.020821	-0.001774	0.000000	0.000000	2.000000	69.000000	0.000000
3814.539172	0.120350	0.563549	0.001660	79.726089	-3.051924	61.903008	-1.015424	0.000000	-0.083876	0.000000	0.000000	0.000000	-0.000466	-0.020821	-0.001774	0.000000	0.000000	2.000000	69.000000	0.000000
3814.542506	0.120350	0.563549	0.001660	79.735016	-3.067741	61.886917	-1.017521	0.000000	-0.082995	0.000000	0.000000	0.000000	-0.000466	-0.020821	-0.001774	0.000000	0.000000	2.000000	69.000000	0.000000
3814.545839	0.120355	0.563472	0.001677	79.735016	-3.067741	61.886917	-1.017521	0.000000	-0.082995	0.000000	0.000000	0.000000	0.001325	-0.023334	0.005056	0.000000	0.000000	2.000000	69.000000	0.000000
3814.549172	0.120355	0.563472	0.001677	79.735016	-3.067741	61.886917	-1.017521	0.000000	-0.082995	0.000000	0.000000	0.000000	0.001325	-0.023334	0.005056	0.000000	0.000000	2.000000	69.000000	0.000000
3814.552506	0.120355	0.563472	0.001677	79.743950	-3.083595	61.870831	-1.017521	0.000000	-0.082995	0.000000	0.000000	0.000000	0.001325	-0.023334	0.005056	0.000000	0.000000	2.000000	69.000000	0.000000
3814.555839	0.120355	0.563472	0.001677	79.743950	-3.083595	61.870831	-1.017521	0.000000	-0.082995	0.000000	0.000000	0.000000	0.001325	-0.023334	0.005056	0.000000	0.000000	2.000000	69.000000	0.000000
3814.559172	0.120327	0.563385	0.001659	79.743950	-3.083595	61.870831	-1.017521	0.000000	-0.082995	0.000000	0.000000	0.000000	-0.008353	-0.026092	-0.005215	0.000000	0.000000	2.000000	69.000000	0.000000
3814.562506	0.120327	0.563385	0.001659	79.755867	-3.110169	61.849323	-1.017742	0.000000	-0.083838	0.000000	0.000000	0.000000	-0.008353	-0.026092	-0.005215	0.000000	0.000000	2.000000	69.000000	0.000000
3814.565839	0.120327	0.563385	0.001659	79.755867	-3.110169	61.849323	-1.017742	0.000000	-0.083838	0.000000	0.000000	0.000000	-0.008353	-0.026092	-0.005215	0.000000	0.000000	2.000000	69.000000	0.000000
3814.569172	0.120327	0.563385	0.001659	79.755867	-3.110169	61.849323	-1.017742	0.000000	-0.083838	0.000000	0.000000	0.000000	-0.008353	-0.026092	-0.005215	0.000000	0.000000	2.000000	69.000000	0.000000
3814.572506	0.120264	0.563245	0.001596	79.764801	-3.128795	61.833157	-1.016350	0.000000	-0.082969	0.000000	0.000000	0.000000	-0.018938	-0.041915	-0.018960	0.000000	0.000000	2.000000	69.000000	0.000000
3814.575839	0.120264	0.563245	0.001596	79.764801	-3.128795	61.833157	-1.016350	0.000000	-0.082969	0.000000	0.000000	0.000000	-0.018938	-0.041915	-0.018960	0.000000	0.000000	2.000000	69.000000	0.000000
3814.579172	0.120264	0.563245	0.001596	79.764801	-3.128795	61.833157	-1.016350	0.000000	-0.082969	0.000000	0.000000	0.000000	-0.018938	-0.041915	-0.018960	0.000000	0.000000	2.000000	69.000000	0.000000
3814.582506	0.120264	0.563245	0.001596	79.776749	-3.152759	61.811600	-1.013194	0.000000	-0.079809	0.000000	0.000000	0.000000	-0.018938	-0.041915	-0.018960	0.000000	0.000000	2.000000	69.000000	0.000000
3814.585839	0.120229	0.563192	0.001550	79.776749	-3.152759	61.811600	-1.013194	0.000000	-0.079809	0.000000	0.000000	0.000000	-0.010582	-0.015822	-0.013743	0.000000	0.000000	2.000000	69.000000	0.000000
3814.589172	0.120229	0.563192	0.001550	79.776749	-3.152759	61.811600	-1.013194	0.000000	-0.079809	0.000000	0.000000	0.000000	-0.010582	-0.015822	-0.013743	0.000000	0.000000	2.000000	69.000000	0.000000
3814.592506	0.120229	0.563192	0.001550	79.783501	-3.163830	61.800182	-1.013194	0.000000	-0.079809	0.000000	0.000000	0.000000	-0.010582	-0.015822	-0.013743	0.000000	0.000000	2.000000	69.000000	0.000000
3814.595839	0.120229	0.563192	0.001550	79.783501	-3.163830	61.800182	-1.013194	0.000000	-0.079809	0.000000	0.000000	0.000000	-0.010582	-0.015822	-0.013743	0.000000	0.000000	2.000000	69.000000	0.000000
3814.599172	0.120205	0.563130	0.001459	79.783501	-3.163830	61.800182	-1.013194	0.000000	-0.079809	0.000000	0.000000	0.000000	-0.007190	-0.018564	-0.027443	0.000000	0.000000	2.000000	69.000000	0.000000
3814.602506	0.120205	0.563130	0.001459	79.786041	-3.162380	61.798431	-1.011430	0.000000	-0.077518	0.000000	0.000000	0.000000	-0.007190	-0.018564	-0.027443	0.000000	0.000000	2.000000	69.000000	0.000000
3814.605839	0.120205	0.563130	0.001459	79.786041	-3.162380	61.798431	-1.011430	0.000000	-0.077518	0.000000	0.000000	0.000000	-0.007190	-0.018564	-0.027443	0.000000	0.000000	2.000000	69.000000	0.000000
3814.609172	0.120205	0.563130	0.001459	79.786041	-3.162380	61.798431	-1.011430	0.000000	-0.077518	0.000000	0.000000	0.000000	-0.007190	-0.018564	-0.027443	0.000000	0.000000	2.000000	69.000000	0.000000
3814.612506	0.120247	0.563042	0.001356	79.773499	-3.123960	61.830376	-1.010231	0.000000	-0.072944	0.000000	0.000000	0.000000	0.012838	-0.026352	-0.030906	0.000000	0.000000	2.000000	69.000000	0.000000
3814.615839	0.120247	0.563042	0.001356	79.773499	-3.123960	61.830376	-1.010231	0.000000	-0.072944	0.000000	0.000000	0.000000	0.012838	-0.026352	-0.030906	0.000000	0.000000	2.000000	69.000000	0.000000
3814.619172	0.120247	0.563042	0.001356	79.773499	-3.123960	61.830376	-1.010231	0.000000	-0.072944	0.000000	0.000000	0.000000	0.012838	-0.026352	-0.030906	0.000000	0.000000	2.000000	69.000000	0.000000
3814.622506	0.120247	0.563042	0.001356	79.742073	-3.048579	61.901684	-1.012371	0.000000	-0.067794	0.000000	0.000000	0.000000	0.012838	-0.026352	-0.030906	0.000000	0.000000	2.000000	69.000000	0.000000
3814.625839	0.120265	0.563025	0.001333	79.742073	-3.048579	61.901684	-1.012371	0.000000	-0.067794	0.000000	0.000000	0.000000	0.005177	-0.005268	-0.006867	0.000000	0.000000	2.000000	69.000000	0.000000
3814.629172	0.120265	0.563025	0.001333	79.742073	-3.048579	61.901684	-1.012371	0.000000	-0.067794	0.000000	0.000000	0.000000	0.005177	-0.005268	-0.006867	0.000000	0.000000	2.000000	69.000000	0.000000
3814.632506	0.120265	0.563025	0.001333	79.709366	-2.969193	61.976810	-1.012371	0.000000	-0.067794	0.000000	0.000000	0.000000	0.005177	-0.005268	-0.006867	0.000000	0.000000	2.000000	69.000000	0.000000
3814.635839	0.120265	0.563025	0.001333	79.709366	-2.969193	61.976810	-1.012371	0.000000	-0.067794	0.000000	0.000000	0.000000	0.005177	-0.005268	-0.006867	0.000000	0.000000	2.000000	69.000000	0.000000
3814.639172	0.120283	0.562981	0.001316	79.709366	-2.969193	61.976810	-1.012371	0.000000	-0.067794	0.000000	0.000000	0.000000	0.005617	-0.013030	-0.005190	0.000000	0.000000	2.000000	69.000000	0.000000
3814.642506	0.120283	0.562981	0.001316	79.673645	-2.885131	62.056667	-1.013234	0.000000	-0.066649	0.000000	0.000000	0.000000	0.005617	-0.013030	-0.005190	0.000000	0.000000	2.000000	69.000000	0.000000
3814.645839	0.120283	0.562981	0.001316	79.673645	-2.885131	62.056667	-1.013234	0.000000	-0.066649	0.000000	0.000000	0.000000	0.005617	-0.013030	-0.005190	0.000000	0.000000	2.000000	69.000000	0.000000
3814.649172	0.120283	0.562981	0.001316	79.673645	-2.885131	62.056667	-1.013234	0.000000	-0.066649	0.000000	0.000000	0.000000	0.005617	-0.013030	-0.005190	0.000000	0.000000	2.000000	69.000000	0.000000
3814.652506	0.120336	0.562921	0.001338	79.646530	-2.820627	62.117279	-1.014170	0.000000	-0.065784	0.000000	0.000000	0.000000	0.015733	-0.018030	0.006758	0.000000	0.000000	2.000000	69.000000	0.000000
3814.655839	0.120336	0.562921	0.001338	79.646530	-2.820627	62.117279	-1.014170	0.000000	-0.065784	0.000000	0.000000	0.000000	0.015733	-0.018030	0.006758	0.000000	0.000000	2.000000	69.000000	0.000000
3814.659172	0.120336	0.562921	0.001338	79.646530	-2.820627	62.117279	-1.014170	0.000000	-0.065784	0.000000	0.000000	0.000000	0.015733	-0.018030	0.006758	0.000000	0.000000	2.000000	69.000000	0.000000
3814.662506	0.120336	0.562921	0.001338	79.638725	-2.801962	62.135456	-1.016792	0.000000	-0.066910	0.000000	0.000000	0.000000	0.015733	-0.018030	0.006758	0.000000	0.000000	2.000000	69.000000	0.000000
3814.665839	0.120343	0.562887	0.001367	79.638725	-2.801962	62.135456	-1.016792	0.000000	-0.066910	0.000000	0.000000	0.000000	0.002231	-0.010278	0.008507	0.000000	0.000000	2.000000	69.000000	0.000000
3814.669172	0.120343	0.562887	0.001367	79.638725	-2.801962	62.135456	-1.016792	0.000000	-0.066910	0.000000	0.000000	0.000000	0.002231	-0.010278	0.008507	0.000000	0.000000	2.000000	69.000000	0.000000
3814.672506	0.120343	0.562887	0.001367	79.638725	-2.801962	62.135456	-1.016792	0.000000	-0.066910	0.000000	0.000000	0.000000	0.002231	-0.010278	0.008507	0.000000	0.000000	2.000000	69.000000	0.000000
3814.675839	0.120343	0.562887	0.001367	79.638725	-2.801962	62.135456	-1.016792	0.000000	-0.066910	0.000000	0.000000	0.000000	0.002231	-0.010278	0.008507	0.000000	0.000000	2.000000	69.000000	0.000000
3814.679172	0.120327	0.562879	0.001395	79.638725	-2.801962	62.135456	-1.016792	0.000000	-0.066910	0.000000	0.000000	0.000000	-0.004737	-0.002505	0.008545	0.000000	0.000000	2.000000	69.000000	0.000000
3814.682506	0.120327	0.562879	0.001395	79.638725	-2.810108	62.135460	-1.017164	0.000000	-0.068328	0.000000	0.000000	0.000000	-0.004737	-0.002505	0.008545	0.000000	0.000000	2.000000	69.000000	0.000000
3814.685839	0.120327	0.562879	0.001395	79.638725	-2.810108	62.135460	-1.017164	0.000000	-0.068328	0.000000	0.000000	0.000000	-0.004737	-0.002505	0.008545	0.000000	0.000000	2.000000	69.000000	0.000000
3814.689172	0.120327	0.562879	0.001395	79.638725	-2.810108	62.135460	-1.017164	0.000000	-0.068328	0.000000	0.000000	0.000000	-0.004737	-0.002505	0.008545	0.000000	0.000000	2.000000	69.000000	0.000000
3814.692506	0.120313	0.562844	0.001429	79.641724	-2.812546	62.130222	-1.016375	0.000000	-0.069752	0.000000	0.000000	0.000000	-0.004299	-0.010274	0.010220	0.000000	1.000000	2.000000	69.000000	0.000000
3814.695839	0.120313	0.562844	0.001429	79.641724	-2.812546	62.130222	-1.016375	0.000000	-0.069752	0.000000	0.000000	0.000000	-0.004299	-0.010274	0.010220	0.000000	1.000000	2.000000	69.000000	0.000000
