# Supplementary material for: Haptic Guidance Needs to Be Intuitive Not Just Informative to Improve Human Motor Accuracy
Source: PLoS One. 2016 Mar 16;11(3):e0150912. doi: 10.1371/journal.pone.0150912 (PMC4794196; doi:10.1371/journal.pone.0150912)
Supplement: S2 Data — (ZIP) [file pone.0150912.s002.zip › Subject1/exp2_0070.txt]

Time	PosX	PosY	PosZ	RotX	RotY	RotZ	ForceX	ForceY	ForceZ	MomentX	MomentY	MomentZ	VelocityX	VelocityY	VelocityZ	CalibratedWeight	ButtonDown	Condition	Trial	Visual
3816.509172	-0.001296	0.542671	0.253168	78.223007	46.216946	108.237465	0.000000	0.000000	0.000000	0.000000	0.000000	0.000000	0.020182	0.014986	0.026435	0.000000	1.000000	2.000000	70.000000	0.000000
3816.512506	-0.001296	0.542671	0.253168	78.224419	46.171253	108.188606	-1.815688	0.000000	-4.658678	0.000000	0.000000	0.000000	0.020182	0.014986	0.026435	0.000000	1.000000	2.000000	70.000000	0.000000
3816.515839	-0.001296	0.542671	0.253168	78.224419	46.171253	108.188606	-1.815688	0.000000	-4.658678	0.000000	0.000000	0.000000	0.020182	0.014986	0.026435	0.000000	1.000000	2.000000	70.000000	0.000000
3816.519172	-0.001465	0.542727	0.252973	78.224419	46.171253	108.188606	-1.815688	0.000000	-4.658678	0.000000	0.000000	0.000000	-0.050461	0.016591	-0.058505	0.000000	1.000000	2.000000	70.000000	0.000000
3816.522506	-0.001465	0.542727	0.252973	78.276184	46.346020	108.405426	-1.816214	0.000000	-4.658473	0.000000	0.000000	0.000000	-0.050461	0.016591	-0.058505	0.000000	1.000000	2.000000	70.000000	0.000000
3816.525839	-0.001465	0.542727	0.252973	78.276184	46.346020	108.405426	-1.816214	0.000000	-4.658473	0.000000	0.000000	0.000000	-0.050461	0.016591	-0.058505	0.000000	1.000000	2.000000	70.000000	0.000000
3816.529172	-0.001465	0.542727	0.252973	78.276184	46.346020	108.405426	-1.816214	0.000000	-4.658473	0.000000	0.000000	0.000000	-0.050461	0.016591	-0.058505	0.000000	1.000000	2.000000	70.000000	0.000000
3816.532506	-0.002473	0.542506	0.252119	78.298409	46.431145	108.327835	-1.814741	0.000000	-4.659047	0.000000	0.000000	0.000000	-0.302512	-0.066159	-0.256418	0.000000	1.000000	2.000000	70.000000	0.000000
3816.535839	-0.002473	0.542506	0.252119	78.298409	46.431145	108.327835	-1.814741	0.000000	-4.659047	0.000000	0.000000	0.000000	-0.302512	-0.066159	-0.256418	0.000000	1.000000	2.000000	70.000000	0.000000
3816.539172	-0.002473	0.542506	0.252119	78.298409	46.431145	108.327835	-1.814741	0.000000	-4.659047	0.000000	0.000000	0.000000	-0.302512	-0.066159	-0.256418	0.000000	1.000000	2.000000	70.000000	0.000000
3816.542506	-0.002473	0.542506	0.252119	78.300209	46.856155	108.250061	-1.803888	0.000000	-4.663259	0.000000	0.000000	0.000000	-0.302512	-0.066159	-0.256418	0.000000	1.000000	2.000000	70.000000	0.000000
3816.545839	-0.002941	0.542473	0.251351	78.300209	46.856155	108.250061	-1.803888	0.000000	-4.663259	0.000000	0.000000	0.000000	-0.140464	-0.009959	-0.230346	0.000000	1.000000	2.000000	70.000000	0.000000
3816.549172	-0.002941	0.542473	0.251351	78.300209	46.856155	108.250061	-1.803888	0.000000	-4.663259	0.000000	0.000000	0.000000	-0.140464	-0.009959	-0.230346	0.000000	1.000000	2.000000	70.000000	0.000000
3816.552506	-0.003475	0.542274	0.250506	78.197670	47.685570	108.475746	-1.803888	0.000000	-4.663259	0.000000	0.000000	0.000000	-0.160205	-0.059820	-0.253292	0.000000	1.000000	2.000000	70.000000	0.000000
3816.555839	-0.003475	0.542274	0.250506	78.197670	47.685570	108.475746	-1.803888	0.000000	-4.663259	0.000000	0.000000	0.000000	-0.160205	-0.059820	-0.253292	0.000000	1.000000	2.000000	70.000000	0.000000
3816.559172	-0.003475	0.542274	0.250506	78.197670	47.685570	108.475746	-1.803888	0.000000	-4.663259	0.000000	0.000000	0.000000	-0.160205	-0.059820	-0.253292	0.000000	1.000000	2.000000	70.000000	0.000000
3816.562506	-0.003475	0.542274	0.250506	78.081741	48.638336	108.932831	-1.797753	0.000000	-4.665628	0.000000	0.000000	0.000000	-0.160205	-0.059820	-0.253292	0.000000	1.000000	2.000000	70.000000	0.000000
3816.565839	-0.003706	0.542144	0.249590	78.081741	48.638336	108.932831	-1.797753	0.000000	-4.665628	0.000000	0.000000	0.000000	-0.069109	-0.038880	-0.274866	0.000000	1.000000	2.000000	70.000000	0.000000
3816.569172	-0.003706	0.542144	0.249590	78.081741	48.638336	108.932831	-1.797753	0.000000	-4.665628	0.000000	0.000000	0.000000	-0.069109	-0.038880	-0.274866	0.000000	1.000000	2.000000	70.000000	0.000000
3816.572506	-0.003902	0.542014	0.248672	77.970345	49.398525	109.266449	-1.797753	0.000000	-4.665628	0.000000	0.000000	0.000000	-0.058871	-0.038934	-0.275389	0.000000	1.000000	2.000000	70.000000	0.000000
3816.575839	-0.003902	0.542014	0.248672	77.970345	49.398525	109.266449	-1.797753	0.000000	-4.665628	0.000000	0.000000	0.000000	-0.058871	-0.038934	-0.275389	0.000000	1.000000	2.000000	70.000000	0.000000
3816.579172	-0.003902	0.542014	0.248672	77.970345	49.398525	109.266449	-1.797753	0.000000	-4.665628	0.000000	0.000000	0.000000	-0.058871	-0.038934	-0.275389	0.000000	1.000000	2.000000	70.000000	0.000000
3816.582506	-0.004198	0.541934	0.247841	77.906067	49.392227	108.966316	-1.802327	0.000000	-4.663863	0.000000	0.000000	0.000000	-0.088988	-0.024048	-0.249396	0.000000	1.000000	2.000000	70.000000	0.000000
3816.585839	-0.004198	0.541934	0.247841	77.906067	49.392227	108.966316	-1.802327	0.000000	-4.663863	0.000000	0.000000	0.000000	-0.088988	-0.024048	-0.249396	0.000000	1.000000	2.000000	70.000000	0.000000
3816.589172	-0.004198	0.541934	0.247841	77.906067	49.392227	108.966316	-1.802327	0.000000	-4.663863	0.000000	0.000000	0.000000	-0.088988	-0.024048	-0.249396	0.000000	1.000000	2.000000	70.000000	0.000000
3816.592506	-0.004528	0.541903	0.247097	77.801498	48.425896	107.956451	-1.802730	0.000000	-4.663707	0.000000	0.000000	0.000000	-0.098973	-0.009171	-0.223159	0.000000	1.000000	2.000000	70.000000	0.000000
3816.595839	-0.004528	0.541903	0.247097	77.801498	48.425896	107.956451	-1.802730	0.000000	-4.663707	0.000000	0.000000	0.000000	-0.098973	-0.009171	-0.223159	0.000000	1.000000	2.000000	70.000000	0.000000
3816.599172	-0.004528	0.541903	0.247097	77.801498	48.425896	107.956451	-1.802730	0.000000	-4.663707	0.000000	0.000000	0.000000	-0.098973	-0.009171	-0.223159	0.000000	1.000000	2.000000	70.000000	0.000000
3816.602506	-0.004528	0.541903	0.247097	77.609329	47.079792	106.696457	-1.802034	0.000000	-4.663976	0.000000	0.000000	0.000000	-0.098973	-0.009171	-0.223159	0.000000	1.000000	2.000000	70.000000	0.000000
3816.605839	-0.005025	0.541922	0.246440	77.609329	47.079792	106.696457	-1.802034	0.000000	-4.663976	0.000000	0.000000	0.000000	-0.149046	0.005660	-0.197085	0.000000	1.000000	2.000000	70.000000	0.000000
3816.609172	-0.005025	0.541922	0.246440	77.609329	47.079792	106.696457	-1.802034	0.000000	-4.663976	0.000000	0.000000	0.000000	-0.149046	0.005660	-0.197085	0.000000	1.000000	2.000000	70.000000	0.000000
3816.612506	-0.005655	0.542029	0.245866	77.359123	45.665974	105.398949	-1.802034	0.000000	-4.663976	0.000000	0.000000	0.000000	-0.189013	0.032035	-0.172312	0.000000	0.000000	2.000000	70.000000	0.000000
3816.615839	-0.005655	0.542029	0.245866	77.359123	45.665974	105.398949	-1.802034	0.000000	-4.663976	0.000000	0.000000	0.000000	-0.189013	0.032035	-0.172312	0.000000	0.000000	2.000000	70.000000	0.000000
3816.619172	-0.005655	0.542029	0.245866	77.359123	45.665974	105.398949	-1.802034	0.000000	-4.663976	0.000000	0.000000	0.000000	-0.189013	0.032035	-0.172312	0.000000	0.000000	2.000000	70.000000	0.000000
3816.622506	-0.006419	0.542206	0.245392	77.027161	44.702312	104.648628	-1.791273	0.000000	-4.668120	0.000000	0.000000	0.000000	-0.229000	0.053184	-0.142152	0.000000	0.000000	2.000000	70.000000	0.000000
3816.625839	-0.006419	0.542206	0.245392	77.027161	44.702312	104.648628	-1.791273	0.000000	-4.668120	0.000000	0.000000	0.000000	-0.229000	0.053184	-0.142152	0.000000	0.000000	2.000000	70.000000	0.000000
3816.629172	-0.006419	0.542206	0.245392	77.027161	44.702312	104.648628	-1.791273	0.000000	-4.668120	0.000000	0.000000	0.000000	-0.229000	0.053184	-0.142152	0.000000	0.000000	2.000000	70.000000	0.000000
3816.632506	-0.007049	0.542454	0.245021	76.571442	44.466480	104.769485	-1.781619	0.000000	-4.671813	0.000000	0.000000	0.000000	-0.189005	0.074346	-0.111227	0.000000	0.000000	2.000000	70.000000	0.000000
3816.635839	-0.007049	0.542454	0.245021	76.571442	44.466480	104.769485	-1.781619	0.000000	-4.671813	0.000000	0.000000	0.000000	-0.189005	0.074346	-0.111227	0.000000	0.000000	2.000000	70.000000	0.000000
3816.639172	-0.007049	0.542454	0.245021	76.571442	44.466480	104.769485	-1.781619	0.000000	-4.671813	0.000000	0.000000	0.000000	-0.189005	0.074346	-0.111227	0.000000	0.000000	2.000000	70.000000	0.000000
3816.642506	-0.007546	0.542734	0.244759	76.011497	44.820396	105.589272	-1.773477	0.000000	-4.674909	0.000000	0.000000	0.000000	-0.149173	0.084040	-0.078754	0.000000	0.000000	2.000000	70.000000	0.000000
3816.645839	-0.007546	0.542734	0.244759	76.011497	44.820396	105.589272	-1.773477	0.000000	-4.674909	0.000000	0.000000	0.000000	-0.149173	0.084040	-0.078754	0.000000	0.000000	2.000000	70.000000	0.000000
3816.649172	-0.007546	0.542734	0.244759	76.011497	44.820396	105.589272	-1.773477	0.000000	-4.674909	0.000000	0.000000	0.000000	-0.149173	0.084040	-0.078754	0.000000	0.000000	2.000000	70.000000	0.000000
3816.652506	-0.008011	0.543009	0.244608	75.386208	45.494534	106.731773	-1.766832	0.000000	-4.677425	0.000000	0.000000	0.000000	-0.139453	0.082249	-0.045090	0.000000	0.000000	2.000000	70.000000	0.000000
3816.655839	-0.008011	0.543009	0.244608	75.386208	45.494534	106.731773	-1.766832	0.000000	-4.677425	0.000000	0.000000	0.000000	-0.139453	0.082249	-0.045090	0.000000	0.000000	2.000000	70.000000	0.000000
3816.659172	-0.008011	0.543009	0.244608	75.386208	45.494534	106.731773	-1.766832	0.000000	-4.677425	0.000000	0.000000	0.000000	-0.139453	0.082249	-0.045090	0.000000	0.000000	2.000000	70.000000	0.000000
3816.662506	-0.008443	0.543336	0.244579	74.822037	46.152023	107.443916	-1.759998	0.000000	-4.680001	0.000000	0.000000	0.000000	-0.129838	0.098340	-0.008782	0.000000	0.000000	2.000000	70.000000	0.000000
3816.665839	-0.008443	0.543336	0.244579	74.822037	46.152023	107.443916	-1.759998	0.000000	-4.680001	0.000000	0.000000	0.000000	-0.129838	0.098340	-0.008782	0.000000	0.000000	2.000000	70.000000	0.000000
3816.669172	-0.008443	0.543336	0.244579	74.822037	46.152023	107.443916	-1.759998	0.000000	-4.680001	0.000000	0.000000	0.000000	-0.129838	0.098340	-0.008782	0.000000	0.000000	2.000000	70.000000	0.000000
3816.672506	-0.008877	0.543630	0.244586	74.484604	46.550735	107.212608	-1.752921	0.000000	-4.682656	0.000000	0.000000	0.000000	-0.129965	0.088011	0.001935	0.000000	0.000000	2.000000	70.000000	0.000000
3816.675839	-0.008877	0.543630	0.244586	74.484604	46.550735	107.212608	-1.752921	0.000000	-4.682656	0.000000	0.000000	0.000000	-0.129965	0.088011	0.001935	0.000000	0.000000	2.000000	70.000000	0.000000
3816.679172	-0.008877	0.543630	0.244586	74.484604	46.550735	107.212608	-1.752921	0.000000	-4.682656	0.000000	0.000000	0.000000	-0.129965	0.088011	0.001935	0.000000	0.000000	2.000000	70.000000	0.000000
3816.682506	-0.009410	0.543962	0.244585	74.446953	46.767345	106.434692	-1.745599	0.000000	-4.685390	0.000000	0.000000	0.000000	-0.159931	0.099517	-0.000006	0.000000	0.000000	2.000000	70.000000	0.000000
3816.685839	-0.009410	0.543962	0.244585	74.446953	46.767345	106.434692	-1.745599	0.000000	-4.685390	0.000000	0.000000	0.000000	-0.159931	0.099517	-0.000006	0.000000	0.000000	2.000000	70.000000	0.000000
3816.689172	-0.009410	0.543962	0.244585	74.446953	46.767345	106.434692	-1.745599	0.000000	-4.685390	0.000000	0.000000	0.000000	-0.159931	0.099517	-0.000006	0.000000	0.000000	2.000000	70.000000	0.000000
3816.692506	-0.010007	0.544333	0.244435	74.642403	47.599396	106.372925	-1.736622	0.000000	-4.688725	0.000000	0.000000	0.000000	-0.179285	0.111518	-0.045022	0.000000	0.000000	2.000000	70.000000	0.000000
3816.695839	-0.010007	0.544333	0.244435	74.642403	47.599396	106.372925	-1.736622	0.000000	-4.688725	0.000000	0.000000	0.000000	-0.179285	0.111518	-0.045022	0.000000	0.000000	2.000000	70.000000	0.000000
3816.699172	-0.010007	0.544333	0.244435	74.642403	47.599396	106.372925	-1.736622	0.000000	-4.688725	0.000000	0.000000	0.000000	-0.179285	0.111518	-0.045022	0.000000	0.000000	2.000000	70.000000	0.000000
3816.702506	-0.010535	0.544677	0.244066	75.013870	49.704136	107.896271	-1.727469	0.000000	-4.692105	0.000000	0.000000	0.000000	-0.158237	0.103227	-0.110968	0.000000	0.000000	2.000000	70.000000	0.000000
3816.705839	-0.010535	0.544677	0.244066	75.013870	49.704136	107.896271	-1.727469	0.000000	-4.692105	0.000000	0.000000	0.000000	-0.158237	0.103227	-0.110968	0.000000	0.000000	2.000000	70.000000	0.000000
3816.709172	-0.010535	0.544677	0.244066	75.013870	49.704136	107.896271	-1.727469	0.000000	-4.692105	0.000000	0.000000	0.000000	-0.158237	0.103227	-0.110968	0.000000	0.000000	2.000000	70.000000	0.000000
3816.712506	-0.011191	0.545087	0.243445	75.461098	52.421429	110.243240	-1.720840	0.000000	-4.694541	0.000000	0.000000	0.000000	-0.196805	0.122953	-0.186246	0.000000	0.000000	2.000000	70.000000	0.000000
3816.715839	-0.011191	0.545087	0.243445	75.461098	52.421429	110.243240	-1.720840	0.000000	-4.694541	0.000000	0.000000	0.000000	-0.196805	0.122953	-0.186246	0.000000	0.000000	2.000000	70.000000	0.000000
3816.719172	-0.011191	0.545087	0.243445	75.461098	52.421429	110.243240	-1.720840	0.000000	-4.694541	0.000000	0.000000	0.000000	-0.196805	0.122953	-0.186246	0.000000	0.000000	2.000000	70.000000	0.000000
3816.722506	-0.012140	0.545464	0.242565	75.972412	55.312042	112.908463	-1.713550	0.000000	-4.697206	0.000000	0.000000	0.000000	-0.284857	0.113159	-0.263881	0.000000	0.000000	2.000000	70.000000	0.000000
3816.725839	-0.012140	0.545464	0.242565	75.972412	55.312042	112.908463	-1.713550	0.000000	-4.697206	0.000000	0.000000	0.000000	-0.284857	0.113159	-0.263881	0.000000	0.000000	2.000000	70.000000	0.000000
3816.729172	-0.012140	0.545464	0.242565	75.972412	55.312042	112.908463	-1.713550	0.000000	-4.697206	0.000000	0.000000	0.000000	-0.284857	0.113159	-0.263881	0.000000	0.000000	2.000000	70.000000	0.000000
3816.732506	-0.013280	0.545817	0.241345	76.527992	58.158913	115.586349	-1.702793	0.000000	-4.701117	0.000000	0.000000	0.000000	-0.341939	0.105859	-0.366101	0.000000	0.000000	2.000000	70.000000	0.000000
3816.735839	-0.013280	0.545817	0.241345	76.527992	58.158913	115.586349	-1.702793	0.000000	-4.701117	0.000000	0.000000	0.000000	-0.341939	0.105859	-0.366101	0.000000	0.000000	2.000000	70.000000	0.000000
3816.739172	-0.013280	0.545817	0.241345	76.527992	58.158913	115.586349	-1.702793	0.000000	-4.701117	0.000000	0.000000	0.000000	-0.341939	0.105859	-0.366101	0.000000	0.000000	2.000000	70.000000	0.000000
3816.742506	-0.014706	0.546162	0.239760	77.079742	61.022373	118.302635	-1.690761	0.000000	-4.705457	0.000000	0.000000	0.000000	-0.427851	0.103346	-0.475399	0.000000	0.000000	2.000000	70.000000	0.000000
3816.745839	-0.014706	0.546162	0.239760	77.079742	61.022373	118.302635	-1.690761	0.000000	-4.705457	0.000000	0.000000	0.000000	-0.427851	0.103346	-0.475399	0.000000	0.000000	2.000000	70.000000	0.000000
3816.749172	-0.014706	0.546162	0.239760	77.079742	61.022373	118.302635	-1.690761	0.000000	-4.705457	0.000000	0.000000	0.000000	-0.427851	0.103346	-0.475399	0.000000	0.000000	2.000000	70.000000	0.000000
3816.752506	-0.016415	0.546576	0.237828	77.547218	64.050964	121.257744	-1.675843	0.000000	-4.710791	0.000000	0.000000	0.000000	-0.512616	0.124394	-0.579556	0.000000	0.000000	2.000000	70.000000	0.000000
3816.755839	-0.016415	0.546576	0.237828	77.547218	64.050964	121.257744	-1.675843	0.000000	-4.710791	0.000000	0.000000	0.000000	-0.512616	0.124394	-0.579556	0.000000	0.000000	2.000000	70.000000	0.000000
3816.759172	-0.016415	0.546576	0.237828	77.547218	64.050964	121.257744	-1.675843	0.000000	-4.710791	0.000000	0.000000	0.000000	-0.512616	0.124394	-0.579556	0.000000	0.000000	2.000000	70.000000	0.000000
3816.762506	-0.018368	0.547097	0.235539	77.855240	67.243797	124.491127	-1.657847	0.000000	-4.717154	0.000000	0.000000	0.000000	-0.585938	0.156127	-0.686639	0.000000	0.000000	2.000000	70.000000	0.000000
3816.765839	-0.018368	0.547097	0.235539	77.855240	67.243797	124.491127	-1.657847	0.000000	-4.717154	0.000000	0.000000	0.000000	-0.585938	0.156127	-0.686639	0.000000	0.000000	2.000000	70.000000	0.000000
3816.769172	-0.018368	0.547097	0.235539	77.855240	67.243797	124.491127	-1.657847	0.000000	-4.717154	0.000000	0.000000	0.000000	-0.585938	0.156127	-0.686639	0.000000	0.000000	2.000000	70.000000	0.000000
3816.772506	-0.020593	0.547720	0.232886	78.015320	70.223488	127.596046	-1.637324	0.000000	-4.724317	0.000000	0.000000	0.000000	-0.667361	0.186937	-0.795939	0.000000	0.000000	2.000000	70.000000	0.000000
3816.775839	-0.020593	0.547720	0.232886	78.015320	70.223488	127.596046	-1.637324	0.000000	-4.724317	0.000000	0.000000	0.000000	-0.667361	0.186937	-0.795939	0.000000	0.000000	2.000000	70.000000	0.000000
3816.779172	-0.020593	0.547720	0.232886	78.015320	70.223488	127.596046	-1.637324	0.000000	-4.724317	0.000000	0.000000	0.000000	-0.667361	0.186937	-0.795939	0.000000	0.000000	2.000000	70.000000	0.000000
3816.782506	-0.023116	0.548430	0.229911	78.104149	71.917236	129.466095	-1.613628	0.000000	-4.732463	0.000000	0.000000	0.000000	-0.756957	0.212901	-0.892586	0.000000	0.000000	2.000000	70.000000	0.000000
3816.785839	-0.023116	0.548430	0.229911	78.104149	71.917236	129.466095	-1.613628	0.000000	-4.732463	0.000000	0.000000	0.000000	-0.756957	0.212901	-0.892586	0.000000	0.000000	2.000000	70.000000	0.000000
3816.789172	-0.023116	0.548430	0.229911	78.104149	71.917236	129.466095	-1.613628	0.000000	-4.732463	0.000000	0.000000	0.000000	-0.756957	0.212901	-0.892586	0.000000	0.000000	2.000000	70.000000	0.000000
3816.792506	-0.025805	0.549261	0.226754	78.130798	71.718315	129.535599	-1.585723	0.000000	-4.741886	0.000000	0.000000	0.000000	-0.806851	0.249304	-0.947118	0.000000	0.000000	2.000000	70.000000	0.000000
3816.795839	-0.025805	0.549261	0.226754	78.130798	71.718315	129.535599	-1.585723	0.000000	-4.741886	0.000000	0.000000	0.000000	-0.806851	0.249304	-0.947118	0.000000	0.000000	2.000000	70.000000	0.000000
3816.799172	-0.025805	0.549261	0.226754	78.130798	71.718315	129.535599	-1.585723	0.000000	-4.741886	0.000000	0.000000	0.000000	-0.806851	0.249304	-0.947118	0.000000	0.000000	2.000000	70.000000	0.000000
3816.802506	-0.028654	0.550068	0.223347	78.132080	70.588120	128.710648	-1.554895	0.000000	-4.752084	0.000000	0.000000	0.000000	-0.854479	0.242360	-1.022167	0.000000	0.000000	2.000000	70.000000	0.000000
3816.805839	-0.028654	0.550068	0.223347	78.132080	70.588120	128.710648	-1.554895	0.000000	-4.752084	0.000000	0.000000	0.000000	-0.854479	0.242360	-1.022167	0.000000	0.000000	2.000000	70.000000	0.000000
3816.809172	-0.028654	0.550068	0.223347	78.132080	70.588120	128.710648	-1.554895	0.000000	-4.752084	0.000000	0.000000	0.000000	-0.854479	0.242360	-1.022167	0.000000	0.000000	2.000000	70.000000	0.000000
3816.812506	-0.031620	0.550826	0.219639	78.125488	69.161491	127.587105	-1.521466	0.000000	-4.762892	0.000000	0.000000	0.000000	-0.889965	0.227229	-1.112475	0.000000	0.000000	2.000000	70.000000	0.000000
3816.815839	-0.031620	0.550826	0.219639	78.125488	69.161491	127.587105	-1.521466	0.000000	-4.762892	0.000000	0.000000	0.000000	-0.889965	0.227229	-1.112475	0.000000	0.000000	2.000000	70.000000	0.000000
3816.819172	-0.031620	0.550826	0.219639	78.125488	69.161491	127.587105	-1.521466	0.000000	-4.762892	0.000000	0.000000	0.000000	-0.889965	0.227229	-1.112475	0.000000	0.000000	2.000000	70.000000	0.000000
3816.822506	-0.034635	0.551551	0.215640	78.131172	67.798935	126.439423	-1.486279	0.000000	-4.773990	0.000000	0.000000	0.000000	-0.904452	0.217631	-1.199540	0.000000	0.000000	2.000000	70.000000	0.000000
3816.825839	-0.034635	0.551551	0.215640	78.131172	67.798935	126.439423	-1.486279	0.000000	-4.773990	0.000000	0.000000	0.000000	-0.904452	0.217631	-1.199540	0.000000	0.000000	2.000000	70.000000	0.000000
3816.829172	-0.034635	0.551551	0.215640	78.131172	67.798935	126.439423	-1.486279	0.000000	-4.773990	0.000000	0.000000	0.000000	-0.904452	0.217631	-1.199540	0.000000	0.000000	2.000000	70.000000	0.000000
3816.832506	-0.037755	0.552222	0.211328	78.167473	66.575562	125.280441	-1.450431	0.000000	-4.785002	0.000000	0.000000	0.000000	-0.935970	0.201120	-1.293551	0.000000	0.000000	2.000000	70.000000	0.000000
3816.835839	-0.037755	0.552222	0.211328	78.167473	66.575562	125.280441	-1.450431	0.000000	-4.785002	0.000000	0.000000	0.000000	-0.935970	0.201120	-1.293551	0.000000	0.000000	2.000000	70.000000	0.000000
3816.839172	-0.037755	0.552222	0.211328	78.167473	66.575562	125.280441	-1.450431	0.000000	-4.785002	0.000000	0.000000	0.000000	-0.935970	0.201120	-1.293551	0.000000	0.000000	2.000000	70.000000	0.000000
3816.842506	-0.040909	0.552871	0.206695	78.261826	65.518478	124.118225	-1.412704	0.000000	-4.796276	0.000000	0.000000	0.000000	-0.946137	0.194777	-1.390052	0.000000	0.000000	2.000000	70.000000	0.000000
3816.845839	-0.040909	0.552871	0.206695	78.261826	65.518478	124.118225	-1.412704	0.000000	-4.796276	0.000000	0.000000	0.000000	-0.946137	0.194777	-1.390052	0.000000	0.000000	2.000000	70.000000	0.000000
3816.849172	-0.040909	0.552871	0.206695	78.261826	65.518478	124.118225	-1.412704	0.000000	-4.796276	0.000000	0.000000	0.000000	-0.946137	0.194777	-1.390052	0.000000	0.000000	2.000000	70.000000	0.000000
3816.852506	-0.044185	0.553537	0.201755	78.427208	64.562569	122.862076	-1.374370	0.000000	-4.807401	0.000000	0.000000	0.000000	-0.982907	0.199763	-1.481823	0.000000	0.000000	2.000000	70.000000	0.000000
3816.855839	-0.044185	0.553537	0.201755	78.427208	64.562569	122.862076	-1.374370	0.000000	-4.807401	0.000000	0.000000	0.000000	-0.982907	0.199763	-1.481823	0.000000	0.000000	2.000000	70.000000	0.000000
3816.859172	-0.044185	0.553537	0.201755	78.427208	64.562569	122.862076	-1.374370	0.000000	-4.807401	0.000000	0.000000	0.000000	-0.982907	0.199763	-1.481823	0.000000	0.000000	2.000000	70.000000	0.000000
3816.862506	-0.047641	0.554261	0.196561	78.650162	63.691120	121.531128	-1.333156	0.000000	-4.818993	0.000000	0.000000	0.000000	-1.036902	0.217302	-1.558362	0.000000	0.000000	2.000000	70.000000	0.000000
3816.865839	-0.047641	0.554261	0.196561	78.650162	63.691120	121.531128	-1.333156	0.000000	-4.818993	0.000000	0.000000	0.000000	-1.036902	0.217302	-1.558362	0.000000	0.000000	2.000000	70.000000	0.000000
3816.869172	-0.047641	0.554261	0.196561	78.650162	63.691120	121.531128	-1.333156	0.000000	-4.818993	0.000000	0.000000	0.000000	-1.036902	0.217302	-1.558362	0.000000	0.000000	2.000000	70.000000	0.000000
3816.872506	-0.051205	0.555055	0.191089	78.884491	62.727325	120.077583	-1.286989	0.000000	-4.831528	0.000000	0.000000	0.000000	-1.068915	0.238136	-1.641488	0.000000	0.000000	2.000000	70.000000	0.000000
3816.875839	-0.051205	0.555055	0.191089	78.884491	62.727325	120.077583	-1.286989	0.000000	-4.831528	0.000000	0.000000	0.000000	-1.068915	0.238136	-1.641488	0.000000	0.000000	2.000000	70.000000	0.000000
3816.879172	-0.051205	0.555055	0.191089	78.884491	62.727325	120.077583	-1.286989	0.000000	-4.831528	0.000000	0.000000	0.000000	-1.068915	0.238136	-1.641488	0.000000	0.000000	2.000000	70.000000	0.000000
3816.882506	-0.054841	0.555888	0.185411	79.078323	61.213844	118.098999	-1.237076	0.000000	-4.844548	0.000000	0.000000	0.000000	-1.090794	0.249985	-1.703525	0.000000	0.000000	2.000000	70.000000	0.000000
3816.885839	-0.054841	0.555888	0.185411	79.078323	61.213844	118.098999	-1.237076	0.000000	-4.844548	0.000000	0.000000	0.000000	-1.090794	0.249985	-1.703525	0.000000	0.000000	2.000000	70.000000	0.000000
3816.889172	-0.054841	0.555888	0.185411	79.078323	61.213844	118.098999	-1.237076	0.000000	-4.844548	0.000000	0.000000	0.000000	-1.090794	0.249985	-1.703525	0.000000	0.000000	2.000000	70.000000	0.000000
3816.892506	-0.058574	0.556743	0.179538	79.166840	58.610504	115.172112	-1.183231	0.000000	-4.857979	0.000000	0.000000	0.000000	-1.119980	0.256278	-1.761681	0.000000	0.000000	2.000000	70.000000	0.000000
3816.895839	-0.058574	0.556743	0.179538	79.166840	58.610504	115.172112	-1.183231	0.000000	-4.857979	0.000000	0.000000	0.000000	-1.119980	0.256278	-1.761681	0.000000	0.000000	2.000000	70.000000	0.000000
3816.899172	-0.058574	0.556743	0.179538	79.166840	58.610504	115.172112	-1.183231	0.000000	-4.857979	0.000000	0.000000	0.000000	-1.119980	0.256278	-1.761681	0.000000	0.000000	2.000000	70.000000	0.000000
3816.902506	-0.062274	0.557505	0.173461	79.161499	54.701077	111.105110	-1.124149	0.000000	-4.871990	0.000000	0.000000	0.000000	-1.110147	0.228737	-1.823201	0.000000	0.000000	2.000000	70.000000	0.000000
3816.905839	-0.062274	0.557505	0.173461	79.161499	54.701077	111.105110	-1.124149	0.000000	-4.871990	0.000000	0.000000	0.000000	-1.110147	0.228737	-1.823201	0.000000	0.000000	2.000000	70.000000	0.000000
3816.909172	-0.062274	0.557505	0.173461	79.161499	54.701077	111.105110	-1.124149	0.000000	-4.871990	0.000000	0.000000	0.000000	-1.110147	0.228737	-1.823201	0.000000	0.000000	2.000000	70.000000	0.000000
3816.912506	-0.065955	0.558158	0.167067	79.097145	49.905334	106.392624	-1.062599	0.000000	-4.885784	0.000000	0.000000	0.000000	-1.104141	0.195775	-1.918163	0.000000	0.000000	2.000000	70.000000	0.000000
3816.915839	-0.065955	0.558158	0.167067	79.097145	49.905334	106.392624	-1.062599	0.000000	-4.885784	0.000000	0.000000	0.000000	-1.104141	0.195775	-1.918163	0.000000	0.000000	2.000000	70.000000	0.000000
3816.919172	-0.065955	0.558158	0.167067	79.097145	49.905334	106.392624	-1.062599	0.000000	-4.885784	0.000000	0.000000	0.000000	-1.104141	0.195775	-1.918163	0.000000	0.000000	2.000000	70.000000	0.000000
3816.922506	-0.069554	0.558690	0.160414	78.984558	44.661789	101.333603	-0.998389	0.000000	-4.899308	0.000000	0.000000	0.000000	-1.079640	0.159678	-1.995982	0.000000	0.000000	2.000000	70.000000	0.000000
3816.925839	-0.069554	0.558690	0.160414	78.984558	44.661789	101.333603	-0.998389	0.000000	-4.899308	0.000000	0.000000	0.000000	-1.079640	0.159678	-1.995982	0.000000	0.000000	2.000000	70.000000	0.000000
3816.929172	-0.069554	0.558690	0.160414	78.984558	44.661789	101.333603	-0.998389	0.000000	-4.899308	0.000000	0.000000	0.000000	-1.079640	0.159678	-1.995982	0.000000	0.000000	2.000000	70.000000	0.000000
3816.932506	-0.073129	0.559214	0.153546	78.791237	39.461319	96.369743	-0.932351	0.000000	-4.912303	0.000000	0.000000	0.000000	-1.072585	0.157138	-2.060333	0.000000	0.000000	2.000000	70.000000	0.000000
3816.935839	-0.073129	0.559214	0.153546	78.791237	39.461319	96.369743	-0.932351	0.000000	-4.912303	0.000000	0.000000	0.000000	-1.072585	0.157138	-2.060333	0.000000	0.000000	2.000000	70.000000	0.000000
3816.939172	-0.073129	0.559214	0.153546	78.791237	39.461319	96.369743	-0.932351	0.000000	-4.912303	0.000000	0.000000	0.000000	-1.072585	0.157138	-2.060333	0.000000	0.000000	2.000000	70.000000	0.000000
3816.942506	-0.076686	0.559811	0.146558	78.504364	34.633682	91.813881	-0.861920	0.000000	-4.925149	0.000000	0.000000	0.000000	-1.067060	0.179037	-2.096364	0.000000	0.000000	2.000000	70.000000	0.000000
3816.945839	-0.076686	0.559811	0.146558	78.504364	34.633682	91.813881	-0.861920	0.000000	-4.925149	0.000000	0.000000	0.000000	-1.067060	0.179037	-2.096364	0.000000	0.000000	2.000000	70.000000	0.000000
3816.949172	-0.076686	0.559811	0.146558	78.504364	34.633682	91.813881	-0.861920	0.000000	-4.925149	0.000000	0.000000	0.000000	-1.067060	0.179037	-2.096364	0.000000	0.000000	2.000000	70.000000	0.000000
3816.952506	-0.080297	0.560365	0.139383	78.150490	30.379927	87.885033	-0.785516	0.000000	-4.937911	0.000000	0.000000	0.000000	-1.083255	0.166305	-2.152678	0.000000	0.000000	2.000000	70.000000	0.000000
3816.955839	-0.080297	0.560365	0.139383	78.150490	30.379927	87.885033	-0.785516	0.000000	-4.937911	0.000000	0.000000	0.000000	-1.083255	0.166305	-2.152678	0.000000	0.000000	2.000000	70.000000	0.000000
3816.959172	-0.080297	0.560365	0.139383	78.150490	30.379927	87.885033	-0.785516	0.000000	-4.937911	0.000000	0.000000	0.000000	-1.083255	0.166305	-2.152678	0.000000	0.000000	2.000000	70.000000	0.000000
3816.962506	-0.083997	0.560913	0.132138	77.757637	26.591608	84.452477	-0.699853	0.000000	-4.950778	0.000000	0.000000	0.000000	-1.110285	0.164565	-2.173526	0.000000	0.000000	2.000000	70.000000	0.000000
3816.965839	-0.083997	0.560913	0.132138	77.757637	26.591608	84.452477	-0.699853	0.000000	-4.950778	0.000000	0.000000	0.000000	-1.110285	0.164565	-2.173526	0.000000	0.000000	2.000000	70.000000	0.000000
3816.969172	-0.083997	0.560913	0.132138	77.757637	26.591608	84.452477	-0.699853	0.000000	-4.950778	0.000000	0.000000	0.000000	-1.110285	0.164565	-2.173526	0.000000	0.000000	2.000000	70.000000	0.000000
3816.972506	-0.087772	0.561378	0.124760	77.354477	23.221577	81.392632	-0.601132	0.000000	-4.963733	0.000000	0.000000	0.000000	-1.132213	0.139290	-2.213324	0.000000	0.000000	2.000000	70.000000	0.000000
3816.975839	-0.087772	0.561378	0.124760	77.354477	23.221577	81.392632	-0.601132	0.000000	-4.963733	0.000000	0.000000	0.000000	-1.132213	0.139290	-2.213324	0.000000	0.000000	2.000000	70.000000	0.000000
3816.979172	-0.087772	0.561378	0.124760	77.354477	23.221577	81.392632	-0.601132	0.000000	-4.963733	0.000000	0.000000	0.000000	-1.132213	0.139290	-2.213324	0.000000	0.000000	2.000000	70.000000	0.000000
3816.982506	-0.091509	0.561655	0.117145	76.986771	20.117777	78.275673	-0.487743	0.000000	-4.976154	0.000000	0.000000	0.000000	-1.121231	0.083216	-2.284511	0.000000	0.000000	2.000000	70.000000	0.000000
3816.985839	-0.091509	0.561655	0.117145	76.986771	20.117777	78.275673	-0.487743	0.000000	-4.976154	0.000000	0.000000	0.000000	-1.121231	0.083216	-2.284511	0.000000	0.000000	2.000000	70.000000	0.000000
3816.989172	-0.091509	0.561655	0.117145	76.986771	20.117777	78.275673	-0.487743	0.000000	-4.976154	0.000000	0.000000	0.000000	-1.121231	0.083216	-2.284511	0.000000	0.000000	2.000000	70.000000	0.000000
3816.992506	-0.095013	0.561638	0.109163	76.697472	17.201311	74.714584	-0.361468	0.000000	-4.986917	0.000000	0.000000	0.000000	-1.051136	-0.005186	-2.394564	0.000000	0.000000	2.000000	70.000000	0.000000
3816.995839	-0.095013	0.561638	0.109163	76.697472	17.201311	74.714584	-0.361468	0.000000	-4.986917	0.000000	0.000000	0.000000	-1.051136	-0.005186	-2.394564	0.000000	0.000000	2.000000	70.000000	0.000000
3816.999172	-0.095013	0.561638	0.109163	76.697472	17.201311	74.714584	-0.361468	0.000000	-4.986917	0.000000	0.000000	0.000000	-1.051136	-0.005186	-2.394564	0.000000	0.000000	2.000000	70.000000	0.000000
3817.002506	-0.098209	0.561315	0.100745	76.494026	14.360157	70.577728	-0.228193	0.000000	-4.994790	0.000000	0.000000	0.000000	-0.958832	-0.096863	-2.525386	0.000000	0.000000	2.000000	70.000000	0.000000
3817.005839	-0.098209	0.561315	0.100745	76.494026	14.360157	70.577728	-0.228193	0.000000	-4.994790	0.000000	0.000000	0.000000	-0.958832	-0.096863	-2.525386	0.000000	0.000000	2.000000	70.000000	0.000000
3817.009172	-0.098209	0.561315	0.100745	76.494026	14.360157	70.577728	-0.228193	0.000000	-4.994790	0.000000	0.000000	0.000000	-0.958832	-0.096863	-2.525386	0.000000	0.000000	2.000000	70.000000	0.000000
3817.012506	-0.101147	0.560758	0.091903	76.283859	11.491030	66.347176	-0.088881	0.000000	-4.999210	0.000000	0.000000	0.000000	-0.881372	-0.167157	-2.652478	0.000000	0.000000	2.000000	70.000000	0.000000
3817.015839	-0.101147	0.560758	0.091903	76.283859	11.491030	66.347176	-0.088881	0.000000	-4.999210	0.000000	0.000000	0.000000	-0.881372	-0.167157	-2.652478	0.000000	0.000000	2.000000	70.000000	0.000000
3817.019172	-0.101147	0.560758	0.091903	76.283859	11.491030	66.347176	-0.088881	0.000000	-4.999210	0.000000	0.000000	0.000000	-0.881372	-0.167157	-2.652478	0.000000	0.000000	2.000000	70.000000	0.000000
3817.022506	-0.103923	0.560523	0.083182	75.670769	8.233256	62.378471	0.057338	0.000000	-4.595172	0.000000	0.000000	0.000000	-0.832824	-0.070332	-2.616352	0.000000	0.000000	2.000000	70.000000	0.000000
3817.025839	-0.103923	0.560523	0.083182	75.670769	8.233256	62.378471	0.057338	0.000000	-4.595172	0.000000	0.000000	0.000000	-0.832824	-0.070332	-2.616352	0.000000	0.000000	2.000000	70.000000	0.000000
3817.029172	-0.103923	0.560523	0.083182	75.670769	8.233256	62.378471	0.057338	0.000000	-4.595172	0.000000	0.000000	0.000000	-0.832824	-0.070332	-2.616352	0.000000	0.000000	2.000000	70.000000	0.000000
3817.032506	-0.106588	0.560704	0.074810	74.494431	5.058509	59.508953	0.196142	0.000000	-4.159113	0.000000	0.000000	0.000000	-0.799505	0.054341	-2.511704	0.000000	0.000000	2.000000	70.000000	0.000000
3817.035839	-0.106588	0.560704	0.074810	74.494431	5.058509	59.508953	0.196142	0.000000	-4.159113	0.000000	0.000000	0.000000	-0.799505	0.054341	-2.511704	0.000000	0.000000	2.000000	70.000000	0.000000
3817.039172	-0.106588	0.560704	0.074810	74.494431	5.058509	59.508953	0.196142	0.000000	-4.159113	0.000000	0.000000	0.000000	-0.799505	0.054341	-2.511704	0.000000	0.000000	2.000000	70.000000	0.000000
3817.042506	-0.109173	0.561248	0.066886	73.095726	2.610346	57.656174	0.329393	0.000000	-3.740496	0.000000	0.000000	0.000000	-0.775551	0.163146	-2.377035	0.000000	0.000000	2.000000	70.000000	0.000000
3817.045839	-0.109173	0.561248	0.066886	73.095726	2.610346	57.656174	0.329393	0.000000	-3.740496	0.000000	0.000000	0.000000	-0.775551	0.163146	-2.377035	0.000000	0.000000	2.000000	70.000000	0.000000
3817.049172	-0.109173	0.561248	0.066886	73.095726	2.610346	57.656174	0.329393	0.000000	-3.740496	0.000000	0.000000	0.000000	-0.775551	0.163146	-2.377035	0.000000	0.000000	2.000000	70.000000	0.000000
3817.052506	-0.111706	0.562043	0.059484	71.668457	0.572643	56.245548	0.458651	0.000000	-3.344324	0.000000	0.000000	0.000000	-0.760024	0.238290	-2.220774	0.000000	0.000000	2.000000	70.000000	0.000000
3817.055839	-0.111706	0.562043	0.059484	71.668457	0.572643	56.245548	0.458651	0.000000	-3.344324	0.000000	0.000000	0.000000	-0.760024	0.238290	-2.220774	0.000000	0.000000	2.000000	70.000000	0.000000
3817.059172	-0.111706	0.562043	0.059484	71.668457	0.572643	56.245548	0.458651	0.000000	-3.344324	0.000000	0.000000	0.000000	-0.760024	0.238290	-2.220774	0.000000	0.000000	2.000000	70.000000	0.000000
3817.062506	-0.114279	0.562876	0.052491	70.417122	-1.146243	55.111584	0.585322	0.000000	-2.974195	0.000000	0.000000	0.000000	-0.771714	0.249887	-2.097901	0.000000	0.000000	2.000000	70.000000	0.000000
3817.065839	-0.114279	0.562876	0.052491	70.417122	-1.146243	55.111584	0.585322	0.000000	-2.974195	0.000000	0.000000	0.000000	-0.771714	0.249887	-2.097901	0.000000	0.000000	2.000000	70.000000	0.000000
3817.069172	-0.114279	0.562876	0.052491	70.417122	-1.146243	55.111584	0.585322	0.000000	-2.974195	0.000000	0.000000	0.000000	-0.771714	0.249887	-2.097901	0.000000	0.000000	2.000000	70.000000	0.000000
3817.072506	-0.116696	0.563347	0.045469	70.530472	-1.584901	55.122269	0.713941	0.000000	-2.624545	0.000000	0.000000	0.000000	-0.725162	0.141315	-2.106470	0.000000	0.000000	2.000000	70.000000	0.000000
3817.075839	-0.116696	0.563347	0.045469	70.530472	-1.584901	55.122269	0.713941	0.000000	-2.624545	0.000000	0.000000	0.000000	-0.725162	0.141315	-2.106470	0.000000	0.000000	2.000000	70.000000	0.000000
3817.079172	-0.116696	0.563347	0.045469	70.530472	-1.584901	55.122269	0.713941	0.000000	-2.624545	0.000000	0.000000	0.000000	-0.725162	0.141315	-2.106470	0.000000	0.000000	2.000000	70.000000	0.000000
3817.082506	-0.118772	0.563683	0.038679	71.406433	-1.209442	55.879250	0.834801	0.000000	-2.273466	0.000000	0.000000	0.000000	-0.622877	0.100944	-2.037181	0.000000	0.000000	2.000000	70.000000	0.000000
3817.085839	-0.118772	0.563683	0.038679	71.406433	-1.209442	55.879250	0.834801	0.000000	-2.273466	0.000000	0.000000	0.000000	-0.622877	0.100944	-2.037181	0.000000	0.000000	2.000000	70.000000	0.000000
3817.089172	-0.118772	0.563683	0.038679	71.406433	-1.209442	55.879250	0.834801	0.000000	-2.273466	0.000000	0.000000	0.000000	-0.622877	0.100944	-2.037181	0.000000	0.000000	2.000000	70.000000	0.000000
3817.092506	-0.120571	0.563864	0.032120	72.265488	-0.755693	56.684551	0.938614	0.000000	-1.933936	0.000000	0.000000	0.000000	-0.539761	0.054276	-1.967519	0.000000	0.000000	2.000000	70.000000	0.000000
3817.095839	-0.120571	0.563864	0.032120	72.265488	-0.755693	56.684551	0.938614	0.000000	-1.933936	0.000000	0.000000	0.000000	-0.539761	0.054276	-1.967519	0.000000	0.000000	2.000000	70.000000	0.000000
3817.099172	-0.120571	0.563864	0.032120	72.265488	-0.755693	56.684551	0.938614	0.000000	-1.933936	0.000000	0.000000	0.000000	-0.539761	0.054276	-1.967519	0.000000	0.000000	2.000000	70.000000	0.000000
3817.102506	-0.122157	0.564014	0.025805	73.059303	-0.372370	57.349781	1.028574	0.000000	-1.606016	0.000000	0.000000	0.000000	-0.475770	0.045050	-1.894643	0.000000	0.000000	2.000000	70.000000	0.000000
3817.105839	-0.122157	0.564014	0.025805	73.059303	-0.372370	57.349781	1.028574	0.000000	-1.606016	0.000000	0.000000	0.000000	-0.475770	0.045050	-1.894643	0.000000	0.000000	2.000000	70.000000	0.000000
3817.109172	-0.122157	0.564014	0.025805	73.059303	-0.372370	57.349781	1.028574	0.000000	-1.606016	0.000000	0.000000	0.000000	-0.475770	0.045050	-1.894643	0.000000	0.000000	2.000000	70.000000	0.000000
3817.112506	-0.123396	0.563878	0.019547	73.845001	-0.246396	57.596718	1.107869	0.000000	-1.290242	0.000000	0.000000	0.000000	-0.371523	-0.040807	-1.877448	0.000000	0.000000	2.000000	70.000000	0.000000
3817.115839	-0.123396	0.563878	0.019547	73.845001	-0.246396	57.596718	1.107869	0.000000	-1.290242	0.000000	0.000000	0.000000	-0.371523	-0.040807	-1.877448	0.000000	0.000000	2.000000	70.000000	0.000000
3817.119172	-0.123396	0.563878	0.019547	73.845001	-0.246396	57.596718	1.107869	0.000000	-1.290242	0.000000	0.000000	0.000000	-0.371523	-0.040807	-1.877448	0.000000	0.000000	2.000000	70.000000	0.000000
3817.122506	-0.124400	0.563801	0.013466	74.489342	-0.669708	57.114075	1.169790	0.000000	-0.977334	0.000000	0.000000	0.000000	-0.301299	-0.023110	-1.824057	0.000000	0.000000	2.000000	70.000000	0.000000
3817.125839	-0.124400	0.563801	0.013466	74.489342	-0.669708	57.114075	1.169790	0.000000	-0.977334	0.000000	0.000000	0.000000	-0.301299	-0.023110	-1.824057	0.000000	0.000000	2.000000	70.000000	0.000000
3817.129172	-0.124400	0.563801	0.013466	74.489342	-0.669708	57.114075	1.169790	0.000000	-0.977334	0.000000	0.000000	0.000000	-0.301299	-0.023110	-1.824057	0.000000	0.000000	2.000000	70.000000	0.000000
3817.132506	-0.125430	0.564084	0.007878	74.770699	-1.850573	55.770363	1.220007	0.000000	-0.673325	0.000000	0.000000	0.000000	-0.308961	0.084936	-1.676611	0.000000	0.000000	2.000000	70.000000	0.000000
3817.135839	-0.125430	0.564084	0.007878	74.770699	-1.850573	55.770363	1.220007	0.000000	-0.673325	0.000000	0.000000	0.000000	-0.308961	0.084936	-1.676611	0.000000	0.000000	2.000000	70.000000	0.000000
3817.139172	-0.125430	0.564084	0.007878	74.770699	-1.850573	55.770363	1.220007	0.000000	-0.673325	0.000000	0.000000	0.000000	-0.308961	0.084936	-1.676611	0.000000	0.000000	2.000000	70.000000	0.000000
3817.142506	-0.126391	0.564743	0.002832	74.811203	-3.343786	54.082600	1.271500	0.000000	-0.393890	0.000000	0.000000	0.000000	-0.288397	0.197661	-1.513692	0.000000	0.000000	2.000000	70.000000	0.000000
3817.145839	-0.126391	0.564743	0.002832	74.811203	-3.343786	54.082600	1.271500	0.000000	-0.393890	0.000000	0.000000	0.000000	-0.288397	0.197661	-1.513692	0.000000	0.000000	2.000000	70.000000	0.000000
3817.149172	-0.126391	0.564743	0.002832	74.811203	-3.343786	54.082600	1.271500	0.000000	-0.393890	0.000000	0.000000	0.000000	-0.288397	0.197661	-1.513692	0.000000	0.000000	2.000000	70.000000	0.000000
3817.152506	-0.127300	0.565675	-0.001576	74.767235	-4.720756	52.542404	1.319566	0.000000	-0.141608	0.000000	0.000000	0.000000	-0.272479	0.279548	-1.322323	0.000000	0.000000	2.000000	70.000000	0.000000
3817.155839	-0.127300	0.565675	-0.001576	74.767235	-4.720756	52.542404	1.319566	0.000000	-0.141608	0.000000	0.000000	0.000000	-0.272479	0.279548	-1.322323	0.000000	0.000000	2.000000	70.000000	0.000000
3817.159172	-0.127300	0.565675	-0.001576	74.767235	-4.720756	52.542404	1.319566	0.000000	-0.141608	0.000000	0.000000	0.000000	-0.272479	0.279548	-1.322323	0.000000	0.000000	2.000000	70.000000	0.000000
3817.162506	-0.128187	0.566702	-0.005440	74.698898	-5.730930	51.483349	1.364979	0.000000	0.078780	0.000000	0.000000	0.000000	-0.266317	0.307991	-1.159227	0.000000	0.000000	2.000000	70.000000	0.000000
3817.165839	-0.128187	0.566702	-0.005440	74.698898	-5.730930	51.483349	1.364979	0.000000	0.078780	0.000000	0.000000	0.000000	-0.266317	0.307991	-1.159227	0.000000	0.000000	2.000000	70.000000	0.000000
3817.169172	-0.128187	0.566702	-0.005440	74.698898	-5.730930	51.483349	1.364979	0.000000	0.078780	0.000000	0.000000	0.000000	-0.266317	0.307991	-1.159227	0.000000	0.000000	2.000000	70.000000	0.000000
3817.172506	-0.129098	0.567655	-0.008884	74.665558	-6.277494	51.043297	1.409365	0.000000	0.271984	0.000000	0.000000	0.000000	-0.273121	0.286086	-1.033229	0.000000	0.000000	2.000000	70.000000	0.000000
3817.175839	-0.129098	0.567655	-0.008884	74.665558	-6.277494	51.043297	1.409365	0.000000	0.271984	0.000000	0.000000	0.000000	-0.273121	0.286086	-1.033229	0.000000	0.000000	2.000000	70.000000	0.000000
3817.179172	-0.129098	0.567655	-0.008884	74.665558	-6.277494	51.043297	1.409365	0.000000	0.271984	0.000000	0.000000	0.000000	-0.273121	0.286086	-1.033229	0.000000	0.000000	2.000000	70.000000	0.000000
3817.182506	-0.129871	0.568357	-0.012085	75.121048	-6.091297	51.402954	1.454885	0.000000	0.444189	0.000000	0.000000	0.000000	-0.231954	0.210500	-0.960319	0.000000	0.000000	2.000000	70.000000	0.000000
3817.185839	-0.129871	0.568357	-0.012085	75.121048	-6.091297	51.402954	1.454885	0.000000	0.444189	0.000000	0.000000	0.000000	-0.231954	0.210500	-0.960319	0.000000	0.000000	2.000000	70.000000	0.000000
3817.189172	-0.129871	0.568357	-0.012085	75.121048	-6.091297	51.402954	1.454885	0.000000	0.444189	0.000000	0.000000	0.000000	-0.231954	0.210500	-0.960319	0.000000	0.000000	2.000000	70.000000	0.000000
3817.192506	-0.130324	0.568559	-0.015448	76.358559	-4.897241	52.762394	1.493544	0.000000	0.604242	0.000000	0.000000	0.000000	-0.136076	0.060608	-1.008909	0.000000	0.000000	2.000000	70.000000	0.000000
3817.195839	-0.130324	0.568559	-0.015448	76.358559	-4.897241	52.762394	1.493544	0.000000	0.604242	0.000000	0.000000	0.000000	-0.136076	0.060608	-1.008909	0.000000	0.000000	2.000000	70.000000	0.000000
3817.199172	-0.130324	0.568559	-0.015448	76.358559	-4.897241	52.762394	1.493544	0.000000	0.604242	0.000000	0.000000	0.000000	-0.136076	0.060608	-1.008909	0.000000	0.000000	2.000000	70.000000	0.000000
3817.202506	-0.130570	0.568726	-0.018455	77.700195	-3.213638	54.567654	1.516223	0.000000	0.772394	0.000000	0.000000	0.000000	-0.073703	0.050179	-0.902085	0.000000	0.000000	2.000000	70.000000	0.000000
3817.205839	-0.130570	0.568726	-0.018455	77.700195	-3.213638	54.567654	1.516223	0.000000	0.772394	0.000000	0.000000	0.000000	-0.073703	0.050179	-0.902085	0.000000	0.000000	2.000000	70.000000	0.000000
3817.209172	-0.130570	0.568726	-0.018455	77.700195	-3.213638	54.567654	1.516223	0.000000	0.772394	0.000000	0.000000	0.000000	-0.073703	0.050179	-0.902085	0.000000	0.000000	2.000000	70.000000	0.000000
3817.212506	-0.130491	0.568768	-0.021296	78.999535	-1.233338	56.605690	1.528507	0.000000	0.922741	0.000000	0.000000	0.000000	0.023840	0.012693	-0.852499	0.000000	0.000000	2.000000	70.000000	0.000000
3817.215839	-0.130491	0.568768	-0.021296	78.999535	-1.233338	56.605690	1.528507	0.000000	0.922741	0.000000	0.000000	0.000000	0.023840	0.012693	-0.852499	0.000000	0.000000	2.000000	70.000000	0.000000
3817.219172	-0.130491	0.568768	-0.021296	78.999535	-1.233338	56.605690	1.528507	0.000000	0.922741	0.000000	0.000000	0.000000	0.023840	0.012693	-0.852499	0.000000	0.000000	2.000000	70.000000	0.000000
3817.222506	-0.130174	0.568691	-0.023928	80.234390	1.186453	59.037479	1.524534	0.000000	1.064824	0.000000	0.000000	0.000000	0.095146	-0.023093	-0.789600	0.000000	0.000000	2.000000	70.000000	0.000000
3817.225839	-0.130174	0.568691	-0.023928	80.234390	1.186453	59.037479	1.524534	0.000000	1.064824	0.000000	0.000000	0.000000	0.095146	-0.023093	-0.789600	0.000000	0.000000	2.000000	70.000000	0.000000
3817.229172	-0.130174	0.568691	-0.023928	80.234390	1.186453	59.037479	1.524534	0.000000	1.064824	0.000000	0.000000	0.000000	0.095146	-0.023093	-0.789600	0.000000	0.000000	2.000000	70.000000	0.000000
3817.232506	-0.129670	0.568768	-0.026273	81.375290	4.173036	62.009369	1.508676	0.000000	1.196424	0.000000	0.000000	0.000000	0.151047	0.022880	-0.703205	0.000000	0.000000	2.000000	70.000000	0.000000
3817.235839	-0.129670	0.568768	-0.026273	81.375290	4.173036	62.009369	1.508676	0.000000	1.196424	0.000000	0.000000	0.000000	0.151047	0.022880	-0.703205	0.000000	0.000000	2.000000	70.000000	0.000000
3817.239172	-0.129670	0.568768	-0.026273	81.375290	4.173036	62.009369	1.508676	0.000000	1.196424	0.000000	0.000000	0.000000	0.151047	0.022880	-0.703205	0.000000	0.000000	2.000000	70.000000	0.000000
3817.242506	-0.129022	0.569025	-0.028277	82.383720	7.732821	65.535812	1.483501	0.000000	1.313625	0.000000	0.000000	0.000000	0.194315	0.077171	-0.601482	0.000000	0.000000	2.000000	70.000000	0.000000
3817.245839	-0.129022	0.569025	-0.028277	82.383720	7.732821	65.535812	1.483501	0.000000	1.313625	0.000000	0.000000	0.000000	0.194315	0.077171	-0.601482	0.000000	0.000000	2.000000	70.000000	0.000000
3817.249172	-0.129022	0.569025	-0.028277	82.383720	7.732821	65.535812	1.483501	0.000000	1.313625	0.000000	0.000000	0.000000	0.194315	0.077171	-0.601482	0.000000	0.000000	2.000000	70.000000	0.000000
3817.252506	-0.128193	0.569533	-0.029857	83.180046	11.547304	69.309326	1.451116	0.000000	1.413872	0.000000	0.000000	0.000000	0.248682	0.152522	-0.473801	0.000000	0.000000	2.000000	70.000000	0.000000
3817.255839	-0.128193	0.569533	-0.029857	83.180046	11.547304	69.309326	1.451116	0.000000	1.413872	0.000000	0.000000	0.000000	0.248682	0.152522	-0.473801	0.000000	0.000000	2.000000	70.000000	0.000000
3817.259172	-0.128193	0.569533	-0.029857	83.180046	11.547304	69.309326	1.451116	0.000000	1.413872	0.000000	0.000000	0.000000	0.248682	0.152522	-0.473801	0.000000	0.000000	2.000000	70.000000	0.000000
3817.262506	-0.127200	0.570190	-0.030965	83.711319	15.294009	73.029495	1.409669	0.000000	1.492839	0.000000	0.000000	0.000000	0.298131	0.196905	-0.332458	0.000000	0.000000	2.000000	70.000000	0.000000
3817.265839	-0.127200	0.570190	-0.030965	83.711319	15.294009	73.029495	1.409669	0.000000	1.492839	0.000000	0.000000	0.000000	0.298131	0.196905	-0.332458	0.000000	0.000000	2.000000	70.000000	0.000000
3817.269172	-0.127200	0.570190	-0.030965	83.711319	15.294009	73.029495	1.409669	0.000000	1.492839	0.000000	0.000000	0.000000	0.298131	0.196905	-0.332458	0.000000	0.000000	2.000000	70.000000	0.000000
3817.272506	-0.125988	0.570850	-0.031711	84.038589	18.897577	76.609680	1.359980	0.000000	1.548249	0.000000	0.000000	0.000000	0.363560	0.198042	-0.223829	0.000000	0.000000	2.000000	70.000000	0.000000
3817.275839	-0.125988	0.570850	-0.031711	84.038589	18.897577	76.609680	1.359980	0.000000	1.548249	0.000000	0.000000	0.000000	0.363560	0.198042	-0.223829	0.000000	0.000000	2.000000	70.000000	0.000000
3817.279172	-0.125988	0.570850	-0.031711	84.038589	18.897577	76.609680	1.359980	0.000000	1.548249	0.000000	0.000000	0.000000	0.363560	0.198042	-0.223829	0.000000	0.000000	2.000000	70.000000	0.000000
3817.282506	-0.124474	0.571404	-0.032159	84.265167	22.488920	80.145882	1.299387	0.000000	1.585554	0.000000	0.000000	0.000000	0.454152	0.166320	-0.134240	0.000000	0.000000	2.000000	70.000000	0.000000
3817.285839	-0.124474	0.571404	-0.032159	84.265167	22.488920	80.145882	1.299387	0.000000	1.585554	0.000000	0.000000	0.000000	0.454152	0.166320	-0.134240	0.000000	0.000000	2.000000	70.000000	0.000000
3817.289172	-0.124474	0.571404	-0.032159	84.265167	22.488920	80.145882	1.299387	0.000000	1.585554	0.000000	0.000000	0.000000	0.454152	0.166320	-0.134240	0.000000	0.000000	2.000000	70.000000	0.000000
3817.292506	-0.122763	0.571872	-0.032322	84.439438	26.075157	83.647789	1.223695	0.000000	1.607927	0.000000	0.000000	0.000000	0.513135	0.140338	-0.049089	0.000000	0.000000	2.000000	70.000000	0.000000
3817.295839	-0.122763	0.571872	-0.032322	84.439438	26.075157	83.647789	1.223695	0.000000	1.607927	0.000000	0.000000	0.000000	0.513135	0.140338	-0.049089	0.000000	0.000000	2.000000	70.000000	0.000000
3817.299172	-0.122763	0.571872	-0.032322	84.439438	26.075157	83.647789	1.223695	0.000000	1.607927	0.000000	0.000000	0.000000	0.513135	0.140338	-0.049089	0.000000	0.000000	2.000000	70.000000	0.000000
3817.302506	-0.120936	0.572275	-0.032302	84.598434	29.207720	86.627640	1.138172	0.000000	1.616109	0.000000	0.000000	0.000000	0.548347	0.120762	0.005988	0.000000	0.000000	2.000000	70.000000	0.000000
3817.305839	-0.120936	0.572275	-0.032302	84.598434	29.207720	86.627640	1.138172	0.000000	1.616109	0.000000	0.000000	0.000000	0.548347	0.120762	0.005988	0.000000	0.000000	2.000000	70.000000	0.000000
3817.309172	-0.120936	0.572275	-0.032302	84.598434	29.207720	86.627640	1.138172	0.000000	1.616109	0.000000	0.000000	0.000000	0.548347	0.120762	0.005988	0.000000	0.000000	2.000000	70.000000	0.000000
3817.312506	-0.118986	0.572707	-0.032032	84.763260	31.516533	88.687630	1.046781	0.000000	1.615111	0.000000	0.000000	0.000000	0.584870	0.129649	0.081092	0.000000	0.000000	2.000000	70.000000	0.000000
3817.315839	-0.118986	0.572707	-0.032032	84.763260	31.516533	88.687630	1.046781	0.000000	1.615111	0.000000	0.000000	0.000000	0.584870	0.129649	0.081092	0.000000	0.000000	2.000000	70.000000	0.000000
3817.319172	-0.118986	0.572707	-0.032032	84.763260	31.516533	88.687630	1.046781	0.000000	1.615111	0.000000	0.000000	0.000000	0.584870	0.129649	0.081092	0.000000	0.000000	2.000000	70.000000	0.000000
3817.322506	-0.116955	0.573165	-0.031593	84.901688	33.176762	90.077820	0.949303	0.000000	1.601595	0.000000	0.000000	0.000000	0.609362	0.137484	0.131590	0.000000	0.000000	2.000000	70.000000	0.000000
3817.325839	-0.116955	0.573165	-0.031593	84.901688	33.176762	90.077820	0.949303	0.000000	1.601595	0.000000	0.000000	0.000000	0.609362	0.137484	0.131590	0.000000	0.000000	2.000000	70.000000	0.000000
3817.329172	-0.116955	0.573165	-0.031593	84.901688	33.176762	90.077820	0.949303	0.000000	1.601595	0.000000	0.000000	0.000000	0.609362	0.137484	0.131590	0.000000	0.000000	2.000000	70.000000	0.000000
3817.332506	-0.114969	0.573755	-0.030912	85.012375	33.874741	90.446968	0.847743	0.000000	1.579664	0.000000	0.000000	0.000000	0.595907	0.177039	0.204367	0.000000	0.000000	2.000000	70.000000	0.000000
3817.335839	-0.114969	0.573755	-0.030912	85.012375	33.874741	90.446968	0.847743	0.000000	1.579664	0.000000	0.000000	0.000000	0.595907	0.177039	0.204367	0.000000	0.000000	2.000000	70.000000	0.000000
3817.339172	-0.114969	0.573755	-0.030912	85.012375	33.874741	90.446968	0.847743	0.000000	1.579664	0.000000	0.000000	0.000000	0.595907	0.177039	0.204367	0.000000	0.000000	2.000000	70.000000	0.000000
3817.342506	-0.113003	0.574478	-0.029983	85.087532	33.509457	89.725029	0.748425	0.000000	1.545603	0.000000	0.000000	0.000000	0.589655	0.216938	0.278755	0.000000	0.000000	2.000000	70.000000	0.000000
3817.345839	-0.113003	0.574478	-0.029983	85.087532	33.509457	89.725029	0.748425	0.000000	1.545603	0.000000	0.000000	0.000000	0.589655	0.216938	0.278755	0.000000	0.000000	2.000000	70.000000	0.000000
3817.349172	-0.113003	0.574478	-0.029983	85.087532	33.509457	89.725029	0.748425	0.000000	1.545603	0.000000	0.000000	0.000000	0.589655	0.216938	0.278755	0.000000	0.000000	2.000000	70.000000	0.000000
3817.352506	-0.111065	0.575347	-0.028766	85.109482	32.415108	88.282036	0.650149	0.000000	1.499143	0.000000	0.000000	0.000000	0.581470	0.260487	0.365115	0.000000	0.000000	2.000000	70.000000	0.000000
3817.355839	-0.111065	0.575347	-0.028766	85.109482	32.415108	88.282036	0.650149	0.000000	1.499143	0.000000	0.000000	0.000000	0.581470	0.260487	0.365115	0.000000	0.000000	2.000000	70.000000	0.000000
3817.359172	-0.111065	0.575347	-0.028766	85.109482	32.415108	88.282036	0.650149	0.000000	1.499143	0.000000	0.000000	0.000000	0.581470	0.260487	0.365115	0.000000	0.000000	2.000000	70.000000	0.000000
3817.362506	-0.109158	0.576284	-0.027312	85.070015	30.792675	86.287506	0.553237	0.000000	1.438291	0.000000	0.000000	0.000000	0.572043	0.281295	0.436216	0.000000	0.000000	2.000000	70.000000	0.000000
3817.365839	-0.109158	0.576284	-0.027312	85.070015	30.792675	86.287506	0.553237	0.000000	1.438291	0.000000	0.000000	0.000000	0.572043	0.281295	0.436216	0.000000	0.000000	2.000000	70.000000	0.000000
3817.369172	-0.109158	0.576284	-0.027312	85.070015	30.792675	86.287506	0.553237	0.000000	1.438291	0.000000	0.000000	0.000000	0.572043	0.281295	0.436216	0.000000	0.000000	2.000000	70.000000	0.000000
3817.372506	-0.107242	0.577219	-0.025592	85.005661	29.032730	84.156387	0.457897	0.000000	1.365588	0.000000	0.000000	0.000000	0.574681	0.280466	0.516002	0.000000	0.000000	2.000000	70.000000	0.000000
3817.375839	-0.107242	0.577219	-0.025592	85.005661	29.032730	84.156387	0.457897	0.000000	1.365588	0.000000	0.000000	0.000000	0.574681	0.280466	0.516002	0.000000	0.000000	2.000000	70.000000	0.000000
3817.379172	-0.107242	0.577219	-0.025592	85.005661	29.032730	84.156387	0.457897	0.000000	1.365588	0.000000	0.000000	0.000000	0.574681	0.280466	0.516002	0.000000	0.000000	2.000000	70.000000	0.000000
3817.382506	-0.105354	0.578152	-0.023616	84.931213	27.224794	81.950821	0.362117	0.000000	1.279588	0.000000	0.000000	0.000000	0.566418	0.279727	0.592639	0.000000	0.000000	2.000000	70.000000	0.000000
3817.385839	-0.105354	0.578152	-0.023616	84.931213	27.224794	81.950821	0.362117	0.000000	1.279588	0.000000	0.000000	0.000000	0.566418	0.279727	0.592639	0.000000	0.000000	2.000000	70.000000	0.000000
3817.389172	-0.105354	0.578152	-0.023616	84.931213	27.224794	81.950821	0.362117	0.000000	1.279588	0.000000	0.000000	0.000000	0.566418	0.279727	0.592639	0.000000	0.000000	2.000000	70.000000	0.000000
3817.392506	-0.103453	0.579010	-0.021448	84.863930	25.366417	79.679321	0.267714	0.000000	1.180815	0.000000	0.000000	0.000000	0.570520	0.257472	0.650363	0.000000	0.000000	2.000000	70.000000	0.000000
3817.395839	-0.103453	0.579010	-0.021448	84.863930	25.366417	79.679321	0.267714	0.000000	1.180815	0.000000	0.000000	0.000000	0.570520	0.257472	0.650363	0.000000	0.000000	2.000000	70.000000	0.000000
3817.399172	-0.103453	0.579010	-0.021448	84.863930	25.366417	79.679321	0.267714	0.000000	1.180815	0.000000	0.000000	0.000000	0.570520	0.257472	0.650363	0.000000	0.000000	2.000000	70.000000	0.000000
3817.402506	-0.101590	0.579797	-0.019034	84.810120	23.293335	77.155617	0.172627	0.000000	1.072421	0.000000	0.000000	0.000000	0.558793	0.236259	0.724329	0.000000	0.000000	2.000000	70.000000	0.000000
3817.405839	-0.101590	0.579797	-0.019034	84.810120	23.293335	77.155617	0.172627	0.000000	1.072421	0.000000	0.000000	0.000000	0.558793	0.236259	0.724329	0.000000	0.000000	2.000000	70.000000	0.000000
3817.409172	-0.101590	0.579797	-0.019034	84.810120	23.293335	77.155617	0.172627	0.000000	1.072421	0.000000	0.000000	0.000000	0.558793	0.236259	0.724329	0.000000	0.000000	2.000000	70.000000	0.000000
3817.412506	-0.099771	0.580551	-0.016431	84.768753	20.895126	74.277061	0.079495	0.000000	0.951699	0.000000	0.000000	0.000000	0.545647	0.225981	0.780916	0.000000	0.000000	2.000000	70.000000	0.000000
3817.415839	-0.099771	0.580551	-0.016431	84.768753	20.895126	74.277061	0.079495	0.000000	0.951699	0.000000	0.000000	0.000000	0.545647	0.225981	0.780916	0.000000	0.000000	2.000000	70.000000	0.000000
3817.419172	-0.099771	0.580551	-0.016431	84.768753	20.895126	74.277061	0.079495	0.000000	0.951699	0.000000	0.000000	0.000000	0.545647	0.225981	0.780916	0.000000	0.000000	2.000000	70.000000	0.000000
3817.422506	-0.098011	0.581250	-0.013661	84.738686	18.155794	71.037117	-0.011446	0.000000	0.821547	0.000000	0.000000	0.000000	0.528168	0.209908	0.831113	0.000000	0.000000	2.000000	70.000000	0.000000
3817.425839	-0.098011	0.581250	-0.013661	84.738686	18.155794	71.037117	-0.011446	0.000000	0.821547	0.000000	0.000000	0.000000	0.528168	0.209908	0.831113	0.000000	0.000000	2.000000	70.000000	0.000000
3817.429172	-0.098011	0.581250	-0.013661	84.738686	18.155794	71.037117	-0.011446	0.000000	0.821547	0.000000	0.000000	0.000000	0.528168	0.209908	0.831113	0.000000	0.000000	2.000000	70.000000	0.000000
3817.432506	-0.096363	0.581927	-0.010766	84.707535	15.114744	67.504791	-0.099474	0.000000	0.683028	0.000000	0.000000	0.000000	0.494201	0.202861	0.868291	0.000000	0.000000	2.000000	70.000000	0.000000
3817.435839	-0.096363	0.581927	-0.010766	84.707535	15.114744	67.504791	-0.099474	0.000000	0.683028	0.000000	0.000000	0.000000	0.494201	0.202861	0.868291	0.000000	0.000000	2.000000	70.000000	0.000000
3817.439172	-0.096363	0.581927	-0.010766	84.707535	15.114744	67.504791	-0.099474	0.000000	0.683028	0.000000	0.000000	0.000000	0.494201	0.202861	0.868291	0.000000	0.000000	2.000000	70.000000	0.000000
3817.442506	-0.094769	0.582556	-0.007819	84.664688	12.025185	64.026947	-0.181841	0.000000	0.538313	0.000000	0.000000	0.000000	0.478220	0.188705	0.884278	0.000000	0.000000	2.000000	70.000000	0.000000
3817.445839	-0.094769	0.582556	-0.007819	84.664688	12.025185	64.026947	-0.181841	0.000000	0.538313	0.000000	0.000000	0.000000	0.478220	0.188705	0.884278	0.000000	0.000000	2.000000	70.000000	0.000000
3817.449172	-0.094769	0.582556	-0.007819	84.664688	12.025185	64.026947	-0.181841	0.000000	0.538313	0.000000	0.000000	0.000000	0.478220	0.188705	0.884278	0.000000	0.000000	2.000000	70.000000	0.000000
3817.452506	-0.093300	0.583173	-0.004797	84.601738	9.301381	61.099777	-0.261545	0.000000	0.390933	0.000000	0.000000	0.000000	0.440776	0.185122	0.906498	0.000000	0.000000	2.000000	70.000000	0.000000
3817.455839	-0.093300	0.583173	-0.004797	84.601738	9.301381	61.099777	-0.261545	0.000000	0.390933	0.000000	0.000000	0.000000	0.440776	0.185122	0.906498	0.000000	0.000000	2.000000	70.000000	0.000000
3817.459172	-0.093300	0.583173	-0.004797	84.601738	9.301381	61.099777	-0.261545	0.000000	0.390933	0.000000	0.000000	0.000000	0.440776	0.185122	0.906498	0.000000	0.000000	2.000000	70.000000	0.000000
3817.462506	-0.091889	0.583743	-0.001812	84.582855	7.457314	58.847988	-0.335007	0.000000	0.239850	0.000000	0.000000	0.000000	0.423283	0.171200	0.895452	0.000000	0.000000	2.000000	70.000000	0.000000
3817.465839	-0.091889	0.583743	-0.001812	84.582855	7.457314	58.847988	-0.335007	0.000000	0.239850	0.000000	0.000000	0.000000	0.423283	0.171200	0.895452	0.000000	0.000000	2.000000	70.000000	0.000000
3817.469172	-0.091889	0.583743	-0.001812	84.582855	7.457314	58.847988	-0.335007	0.000000	0.239850	0.000000	0.000000	0.000000	0.423283	0.171200	0.895452	0.000000	0.000000	2.000000	70.000000	0.000000
3817.472506	-0.090598	0.584215	0.000982	84.835327	7.643703	58.698284	-0.405554	0.000000	0.090608	0.000000	0.000000	0.000000	0.387221	0.141636	0.838396	0.000000	0.000000	2.000000	70.000000	0.000000
3817.475839	-0.090598	0.584215	0.000982	84.835327	7.643703	58.698284	-0.405554	0.000000	0.090608	0.000000	0.000000	0.000000	0.387221	0.141636	0.838396	0.000000	0.000000	2.000000	70.000000	0.000000
3817.479172	-0.090598	0.584215	0.000982	84.835327	7.643703	58.698284	-0.405554	0.000000	0.090608	0.000000	0.000000	0.000000	0.387221	0.141636	0.838396	0.000000	0.000000	2.000000	70.000000	0.000000
3817.482506	-0.089457	0.584632	0.003595	85.298012	10.004373	60.841877	-0.470091	0.000000	-0.049124	0.000000	0.000000	0.000000	0.342475	0.125113	0.783615	0.000000	0.000000	2.000000	70.000000	0.000000
3817.485839	-0.089457	0.584632	0.003595	85.298012	10.004373	60.841877	-0.470091	0.000000	-0.049124	0.000000	0.000000	0.000000	0.342475	0.125113	0.783615	0.000000	0.000000	2.000000	70.000000	0.000000
3817.489172	-0.089457	0.584632	0.003595	85.298012	10.004373	60.841877	-0.470091	0.000000	-0.049124	0.000000	0.000000	0.000000	0.342475	0.125113	0.783615	0.000000	0.000000	2.000000	70.000000	0.000000
3817.492506	-0.088513	0.585054	0.006135	85.793083	13.113856	63.761341	-0.527171	0.000000	-0.179727	0.000000	0.000000	0.000000	0.283159	0.126376	0.762100	0.000000	0.000000	2.000000	70.000000	0.000000
3817.495839	-0.088513	0.585054	0.006135	85.793083	13.113856	63.761341	-0.527171	0.000000	-0.179727	0.000000	0.000000	0.000000	0.283159	0.126376	0.762100	0.000000	0.000000	2.000000	70.000000	0.000000
3817.499172	-0.088513	0.585054	0.006135	85.793083	13.113856	63.761341	-0.527171	0.000000	-0.179727	0.000000	0.000000	0.000000	0.283159	0.126376	0.762100	0.000000	0.000000	2.000000	70.000000	0.000000
3817.502506	-0.087752	0.585369	0.008505	86.269958	16.911541	67.402084	-0.574364	0.000000	-0.306744	0.000000	0.000000	0.000000	0.228291	0.094491	0.711186	0.000000	0.000000	2.000000	70.000000	0.000000
3817.505839	-0.087752	0.585369	0.008505	86.269958	16.911541	67.402084	-0.574364	0.000000	-0.306744	0.000000	0.000000	0.000000	0.228291	0.094491	0.711186	0.000000	0.000000	2.000000	70.000000	0.000000
3817.509172	-0.087752	0.585369	0.008505	86.269958	16.911541	67.402084	-0.574364	0.000000	-0.306744	0.000000	0.000000	0.000000	0.228291	0.094491	0.711186	0.000000	0.000000	2.000000	70.000000	0.000000
3817.512506	-0.087191	0.585521	0.010654	86.723381	21.623491	71.983688	-0.612412	0.000000	-0.425274	0.000000	0.000000	0.000000	0.168184	0.045837	0.644659	0.000000	0.000000	2.000000	70.000000	0.000000
3817.515839	-0.087191	0.585521	0.010654	86.723381	21.623491	71.983688	-0.612412	0.000000	-0.425274	0.000000	0.000000	0.000000	0.168184	0.045837	0.644659	0.000000	0.000000	2.000000	70.000000	0.000000
3817.519172	-0.087191	0.585521	0.010654	86.723381	21.623491	71.983688	-0.612412	0.000000	-0.425274	0.000000	0.000000	0.000000	0.168184	0.045837	0.644659	0.000000	0.000000	2.000000	70.000000	0.000000
3817.522506	-0.086763	0.585545	0.012565	87.125198	27.354994	77.609474	-0.640443	0.000000	-0.532718	0.000000	0.000000	0.000000	0.128456	0.007112	0.573232	0.000000	0.000000	2.000000	70.000000	0.000000
3817.525839	-0.086763	0.585545	0.012565	87.125198	27.354994	77.609474	-0.640443	0.000000	-0.532718	0.000000	0.000000	0.000000	0.128456	0.007112	0.573232	0.000000	0.000000	2.000000	70.000000	0.000000
3817.529172	-0.086763	0.585545	0.012565	87.125198	27.354994	77.609474	-0.640443	0.000000	-0.532718	0.000000	0.000000	0.000000	0.128456	0.007112	0.573232	0.000000	0.000000	2.000000	70.000000	0.000000
3817.532506	-0.086497	0.585432	0.014258	87.468819	34.299450	84.475494	-0.661852	0.000000	-0.628256	0.000000	0.000000	0.000000	0.079729	-0.033880	0.507912	0.000000	0.000000	2.000000	70.000000	0.000000
3817.535839	-0.086497	0.585432	0.014258	87.468819	34.299450	84.475494	-0.661852	0.000000	-0.628256	0.000000	0.000000	0.000000	0.079729	-0.033880	0.507912	0.000000	0.000000	2.000000	70.000000	0.000000
3817.539172	-0.086497	0.585432	0.014258	87.468819	34.299450	84.475494	-0.661852	0.000000	-0.628256	0.000000	0.000000	0.000000	0.079729	-0.033880	0.507912	0.000000	0.000000	2.000000	70.000000	0.000000
3817.542506	-0.086391	0.585217	0.015704	87.746231	42.484531	92.610489	-0.675140	0.000000	-0.712908	0.000000	0.000000	0.000000	0.031786	-0.064631	0.433744	0.000000	0.000000	2.000000	70.000000	0.000000
3817.545839	-0.086391	0.585217	0.015704	87.746231	42.484531	92.610489	-0.675140	0.000000	-0.712908	0.000000	0.000000	0.000000	0.031786	-0.064631	0.433744	0.000000	0.000000	2.000000	70.000000	0.000000
3817.549172	-0.086391	0.585217	0.015704	87.746231	42.484531	92.610489	-0.675140	0.000000	-0.712908	0.000000	0.000000	0.000000	0.031786	-0.064631	0.433744	0.000000	0.000000	2.000000	70.000000	0.000000
3817.552506	-0.086445	0.584952	0.016889	87.943382	51.828293	101.932259	-0.680438	0.000000	-0.785199	0.000000	0.000000	0.000000	-0.016128	-0.079420	0.355607	0.000000	0.000000	2.000000	70.000000	0.000000
3817.555839	-0.086445	0.584952	0.016889	87.943382	51.828293	101.932259	-0.680438	0.000000	-0.785199	0.000000	0.000000	0.000000	-0.016128	-0.079420	0.355607	0.000000	0.000000	2.000000	70.000000	0.000000
3817.559172	-0.086445	0.584952	0.016889	87.943382	51.828293	101.932259	-0.680438	0.000000	-0.785199	0.000000	0.000000	0.000000	-0.016128	-0.079420	0.355607	0.000000	0.000000	2.000000	70.000000	0.000000
3817.562506	-0.086573	0.584658	0.017847	88.024040	62.298000	112.441986	-0.677750	0.000000	-0.844467	0.000000	0.000000	0.000000	-0.038433	-0.088321	0.287438	0.000000	0.000000	2.000000	70.000000	0.000000
3817.565839	-0.086573	0.584658	0.017847	88.024040	62.298000	112.441986	-0.677750	0.000000	-0.844467	0.000000	0.000000	0.000000	-0.038433	-0.088321	0.287438	0.000000	0.000000	2.000000	70.000000	0.000000
3817.569172	-0.086573	0.584658	0.017847	88.024040	62.298000	112.441986	-0.677750	0.000000	-0.844467	0.000000	0.000000	0.000000	-0.038433	-0.088321	0.287438	0.000000	0.000000	2.000000	70.000000	0.000000
3817.572506	-0.086573	0.584658	0.017847	87.952637	72.828392	123.099670	-0.671345	0.000000	-0.892373	0.000000	0.000000	0.000000	-0.038433	-0.088321	0.287438	0.000000	0.000000	2.000000	70.000000	0.000000
3817.575839	-0.086770	0.584297	0.018546	87.952637	72.828392	123.099670	-0.671345	0.000000	-0.892373	0.000000	0.000000	0.000000	-0.059172	-0.108092	0.209445	0.000000	0.000000	2.000000	70.000000	0.000000
3817.579172	-0.086770	0.584297	0.018546	87.952637	72.828392	123.099670	-0.671345	0.000000	-0.892373	0.000000	0.000000	0.000000	-0.059172	-0.108092	0.209445	0.000000	0.000000	2.000000	70.000000	0.000000
3817.582506	-0.087025	0.583901	0.019044	87.763580	81.612511	132.069305	-0.671345	0.000000	-0.892373	0.000000	0.000000	0.000000	-0.076341	-0.118853	0.149587	0.000000	0.000000	2.000000	70.000000	0.000000
3817.585839	-0.087025	0.583901	0.019044	87.763580	81.612511	132.069305	-0.671345	0.000000	-0.892373	0.000000	0.000000	0.000000	-0.076341	-0.118853	0.149587	0.000000	0.000000	2.000000	70.000000	0.000000
3817.589172	-0.087025	0.583901	0.019044	87.763580	81.612511	132.069305	-0.671345	0.000000	-0.892373	0.000000	0.000000	0.000000	-0.076341	-0.118853	0.149587	0.000000	0.000000	2.000000	70.000000	0.000000
3817.592506	-0.087025	0.583901	0.019044	87.529472	88.254662	138.915558	-0.648760	0.000000	-0.952212	0.000000	0.000000	0.000000	-0.076341	-0.118853	0.149587	0.000000	0.000000	2.000000	70.000000	0.000000
3817.595839	-0.087342	0.583430	0.019243	87.529472	88.254662	138.915558	-0.648760	0.000000	-0.952212	0.000000	0.000000	0.000000	-0.095046	-0.141279	0.059650	0.000000	0.000000	2.000000	70.000000	0.000000
3817.599172	-0.087342	0.583430	0.019243	87.529472	88.254662	138.915558	-0.648760	0.000000	-0.952212	0.000000	0.000000	0.000000	-0.095046	-0.141279	0.059650	0.000000	0.000000	2.000000	70.000000	0.000000
3817.602506	-0.087708	0.582914	0.019202	87.319336	92.987190	143.829773	-0.648760	0.000000	-0.952212	0.000000	0.000000	0.000000	-0.109973	-0.154759	-0.012223	0.000000	0.000000	2.000000	70.000000	0.000000
3817.605839	-0.087708	0.582914	0.019202	87.319336	92.987190	143.829773	-0.648760	0.000000	-0.952212	0.000000	0.000000	0.000000	-0.109973	-0.154759	-0.012223	0.000000	0.000000	2.000000	70.000000	0.000000
3817.609172	-0.087708	0.582914	0.019202	87.319336	92.987190	143.829773	-0.648760	0.000000	-0.952212	0.000000	0.000000	0.000000	-0.109973	-0.154759	-0.012223	0.000000	0.000000	2.000000	70.000000	0.000000
3817.612506	-0.087708	0.582914	0.019202	87.192856	95.252655	146.229263	-0.614590	0.000000	-0.960116	0.000000	0.000000	0.000000	-0.109973	-0.154759	-0.012223	0.000000	0.000000	2.000000	70.000000	0.000000
3817.615839	-0.088107	0.582391	0.018959	87.192856	95.252655	146.229263	-0.614590	0.000000	-0.960116	0.000000	0.000000	0.000000	-0.119786	-0.156954	-0.073005	0.000000	0.000000	2.000000	70.000000	0.000000
3817.619172	-0.088107	0.582391	0.018959	87.192856	95.252655	146.229263	-0.614590	0.000000	-0.960116	0.000000	0.000000	0.000000	-0.119786	-0.156954	-0.073005	0.000000	0.000000	2.000000	70.000000	0.000000
3817.622506	-0.088542	0.581879	0.018529	87.158211	94.623238	145.704208	-0.614590	0.000000	-0.960116	0.000000	0.000000	0.000000	-0.130330	-0.153524	-0.128882	0.000000	0.000000	2.000000	70.000000	0.000000
3817.625839	-0.088542	0.581879	0.018529	87.158211	94.623238	145.704208	-0.614590	0.000000	-0.960116	0.000000	0.000000	0.000000	-0.130330	-0.153524	-0.128882	0.000000	0.000000	2.000000	70.000000	0.000000
3817.629172	-0.088542	0.581879	0.018529	87.158211	94.623238	145.704208	-0.614590	0.000000	-0.960116	0.000000	0.000000	0.000000	-0.130330	-0.153524	-0.128882	0.000000	0.000000	2.000000	70.000000	0.000000
3817.632506	-0.088542	0.581879	0.018529	87.179016	92.522476	143.680328	-0.572904	0.000000	-0.926468	0.000000	0.000000	0.000000	-0.130330	-0.153524	-0.128882	0.000000	0.000000	2.000000	70.000000	0.000000
3817.635839	-0.088952	0.581435	0.017976	87.179016	92.522476	143.680328	-0.572904	0.000000	-0.926468	0.000000	0.000000	0.000000	-0.123147	-0.133387	-0.166088	0.000000	0.000000	2.000000	70.000000	0.000000
3817.639172	-0.088952	0.581435	0.017976	87.179016	92.522476	143.680328	-0.572904	0.000000	-0.926468	0.000000	0.000000	0.000000	-0.123147	-0.133387	-0.166088	0.000000	0.000000	2.000000	70.000000	0.000000
3817.642506	-0.089320	0.581049	0.017326	87.217369	89.308525	140.533936	-0.572904	0.000000	-0.926468	0.000000	0.000000	0.000000	-0.110406	-0.115715	-0.195006	0.000000	0.000000	2.000000	70.000000	0.000000
3817.645839	-0.089320	0.581049	0.017326	87.217369	89.308525	140.533936	-0.572904	0.000000	-0.926468	0.000000	0.000000	0.000000	-0.110406	-0.115715	-0.195006	0.000000	0.000000	2.000000	70.000000	0.000000
3817.649172	-0.089320	0.581049	0.017326	87.217369	89.308525	140.533936	-0.572904	0.000000	-0.926468	0.000000	0.000000	0.000000	-0.110406	-0.115715	-0.195006	0.000000	0.000000	2.000000	70.000000	0.000000
3817.652506	-0.089320	0.581049	0.017326	87.252769	85.219139	136.512741	-0.533978	0.000000	-0.866286	0.000000	0.000000	0.000000	-0.110406	-0.115715	-0.195006	0.000000	0.000000	2.000000	70.000000	0.000000
3817.655839	-0.089671	0.580740	0.016592	87.252769	85.219139	136.512741	-0.533978	0.000000	-0.866286	0.000000	0.000000	0.000000	-0.105297	-0.092582	-0.220170	0.000000	0.000000	2.000000	70.000000	0.000000
3817.659172	-0.089671	0.580740	0.016592	87.252769	85.219139	136.512741	-0.533978	0.000000	-0.866286	0.000000	0.000000	0.000000	-0.105297	-0.092582	-0.220170	0.000000	0.000000	2.000000	70.000000	0.000000
3817.662506	-0.090033	0.580474	0.015800	87.278755	80.739540	132.101105	-0.533978	0.000000	-0.866286	0.000000	0.000000	0.000000	-0.108554	-0.079845	-0.237622	0.000000	0.000000	2.000000	70.000000	0.000000
3817.665839	-0.090033	0.580474	0.015800	87.278755	80.739540	132.101105	-0.533978	0.000000	-0.866286	0.000000	0.000000	0.000000	-0.108554	-0.079845	-0.237622	0.000000	0.000000	2.000000	70.000000	0.000000
3817.669172	-0.090033	0.580474	0.015800	87.278755	80.739540	132.101105	-0.533978	0.000000	-0.866286	0.000000	0.000000	0.000000	-0.108554	-0.079845	-0.237622	0.000000	0.000000	2.000000	70.000000	0.000000
3817.672506	-0.090033	0.580474	0.015800	87.289787	75.772560	127.206650	-0.498336	0.000000	-0.789987	0.000000	0.000000	0.000000	-0.108554	-0.079845	-0.237622	0.000000	0.000000	2.000000	70.000000	0.000000
3817.675839	-0.090449	0.580206	0.014931	87.289787	75.772560	127.206650	-0.498336	0.000000	-0.789987	0.000000	0.000000	0.000000	-0.124601	-0.080571	-0.260671	0.000000	0.000000	2.000000	70.000000	0.000000
3817.679172	-0.090449	0.580206	0.014931	87.289787	75.772560	127.206650	-0.498336	0.000000	-0.789987	0.000000	0.000000	0.000000	-0.124601	-0.080571	-0.260671	0.000000	0.000000	2.000000	70.000000	0.000000
3817.682506	-0.090923	0.579901	0.014015	87.279259	70.418922	121.936867	-0.498336	0.000000	-0.789987	0.000000	0.000000	0.000000	-0.142188	-0.091513	-0.274838	0.000000	0.000000	2.000000	70.000000	0.000000
3817.685839	-0.090923	0.579901	0.014015	87.279259	70.418922	121.936867	-0.498336	0.000000	-0.789987	0.000000	0.000000	0.000000	-0.142188	-0.091513	-0.274838	0.000000	0.000000	2.000000	70.000000	0.000000
3817.689172	-0.090923	0.579901	0.014015	87.279259	70.418922	121.936867	-0.498336	0.000000	-0.789987	0.000000	0.000000	0.000000	-0.142188	-0.091513	-0.274838	0.000000	0.000000	2.000000	70.000000	0.000000
3817.692506	-0.091434	0.579604	0.013066	87.246574	64.141380	115.740494	-0.453871	0.000000	-0.700736	0.000000	0.000000	0.000000	-0.153501	-0.089114	-0.284755	0.000000	0.000000	2.000000	70.000000	0.000000
3817.695839	-0.091434	0.579604	0.013066	87.246574	64.141380	115.740494	-0.453871	0.000000	-0.700736	0.000000	0.000000	0.000000	-0.153501	-0.089114	-0.284755	0.000000	0.000000	2.000000	70.000000	0.000000
3817.699172	-0.091434	0.579604	0.013066	87.246574	64.141380	115.740494	-0.453871	0.000000	-0.700736	0.000000	0.000000	0.000000	-0.153501	-0.089114	-0.284755	0.000000	0.000000	2.000000	70.000000	0.000000
3817.702506	-0.091981	0.579270	0.012073	87.199074	56.557678	108.203773	-0.428288	0.000000	-0.653276	0.000000	0.000000	0.000000	-0.164107	-0.100023	-0.297767	0.000000	0.000000	2.000000	70.000000	0.000000
3817.705839	-0.091981	0.579270	0.012073	87.199074	56.557678	108.203773	-0.428288	0.000000	-0.653276	0.000000	0.000000	0.000000	-0.164107	-0.100023	-0.297767	0.000000	0.000000	2.000000	70.000000	0.000000
3817.709172	-0.091981	0.579270	0.012073	87.199074	56.557678	108.203773	-0.428288	0.000000	-0.653276	0.000000	0.000000	0.000000	-0.164107	-0.100023	-0.297767	0.000000	0.000000	2.000000	70.000000	0.000000
3817.712506	-0.092564	0.578971	0.011040	87.110664	48.136696	99.809212	-0.400937	0.000000	-0.603649	0.000000	0.000000	0.000000	-0.174788	-0.089790	-0.309752	0.000000	0.000000	2.000000	70.000000	0.000000
3817.715839	-0.092564	0.578971	0.011040	87.110664	48.136696	99.809212	-0.400937	0.000000	-0.603649	0.000000	0.000000	0.000000	-0.174788	-0.089790	-0.309752	0.000000	0.000000	2.000000	70.000000	0.000000
3817.719172	-0.092564	0.578971	0.011040	87.110664	48.136696	99.809212	-0.400937	0.000000	-0.603649	0.000000	0.000000	0.000000	-0.174788	-0.089790	-0.309752	0.000000	0.000000	2.000000	70.000000	0.000000
3817.722506	-0.093212	0.578716	0.010004	86.961914	39.842484	91.529144	-0.371805	0.000000	-0.552023	0.000000	0.000000	0.000000	-0.194384	-0.076509	-0.311089	0.000000	0.000000	2.000000	70.000000	0.000000
3817.725839	-0.093212	0.578716	0.010004	86.961914	39.842484	91.529144	-0.371805	0.000000	-0.552023	0.000000	0.000000	0.000000	-0.194384	-0.076509	-0.311089	0.000000	0.000000	2.000000	70.000000	0.000000
3817.729172	-0.093212	0.578716	0.010004	86.961914	39.842484	91.529144	-0.371805	0.000000	-0.552023	0.000000	0.000000	0.000000	-0.194384	-0.076509	-0.311089	0.000000	0.000000	2.000000	70.000000	0.000000
3817.732506	-0.093843	0.578541	0.009013	86.738113	32.392323	84.101540	-0.339408	0.000000	-0.500175	0.000000	0.000000	0.000000	-0.189345	-0.052344	-0.297066	0.000000	0.000000	2.000000	70.000000	0.000000
3817.735839	-0.093843	0.578541	0.009013	86.738113	32.392323	84.101540	-0.339408	0.000000	-0.500175	0.000000	0.000000	0.000000	-0.189345	-0.052344	-0.297066	0.000000	0.000000	2.000000	70.000000	0.000000
3817.739172	-0.093843	0.578541	0.009013	86.738113	32.392323	84.101540	-0.339408	0.000000	-0.500175	0.000000	0.000000	0.000000	-0.189345	-0.052344	-0.297066	0.000000	0.000000	2.000000	70.000000	0.000000
3817.742506	-0.094499	0.578429	0.008044	86.451279	26.401028	78.163376	-0.307850	0.000000	-0.450664	0.000000	0.000000	0.000000	-0.196652	-0.033752	-0.290693	0.000000	0.000000	2.000000	70.000000	0.000000
3817.745839	-0.094499	0.578429	0.008044	86.451279	26.401028	78.163376	-0.307850	0.000000	-0.450664	0.000000	0.000000	0.000000	-0.196652	-0.033752	-0.290693	0.000000	0.000000	2.000000	70.000000	0.000000
3817.749172	-0.094499	0.578429	0.008044	86.451279	26.401028	78.163376	-0.307850	0.000000	-0.450664	0.000000	0.000000	0.000000	-0.196652	-0.033752	-0.290693	0.000000	0.000000	2.000000	70.000000	0.000000
3817.752506	-0.095196	0.578373	0.007183	86.125961	22.063818	73.924896	-0.275075	0.000000	-0.402215	0.000000	0.000000	0.000000	-0.209291	-0.016691	-0.258341	0.000000	0.000000	2.000000	70.000000	0.000000
3817.755839	-0.095196	0.578373	0.007183	86.125961	22.063818	73.924896	-0.275075	0.000000	-0.402215	0.000000	0.000000	0.000000	-0.209291	-0.016691	-0.258341	0.000000	0.000000	2.000000	70.000000	0.000000
3817.759172	-0.095196	0.578373	0.007183	86.125961	22.063818	73.924896	-0.275075	0.000000	-0.402215	0.000000	0.000000	0.000000	-0.209291	-0.016691	-0.258341	0.000000	0.000000	2.000000	70.000000	0.000000
3817.762506	-0.095916	0.578335	0.006333	85.800827	18.789494	70.765724	-0.240193	0.000000	-0.359158	0.000000	0.000000	0.000000	-0.216076	-0.011397	-0.255067	0.000000	0.000000	2.000000	70.000000	0.000000
3817.765839	-0.095916	0.578335	0.006333	85.800827	18.789494	70.765724	-0.240193	0.000000	-0.359158	0.000000	0.000000	0.000000	-0.216076	-0.011397	-0.255067	0.000000	0.000000	2.000000	70.000000	0.000000
3817.769172	-0.095916	0.578335	0.006333	85.800827	18.789494	70.765724	-0.240193	0.000000	-0.359158	0.000000	0.000000	0.000000	-0.216076	-0.011397	-0.255067	0.000000	0.000000	2.000000	70.000000	0.000000
3817.772506	-0.096718	0.578292	0.005554	85.502068	16.244974	68.343590	-0.204180	0.000000	-0.316647	0.000000	0.000000	0.000000	-0.240408	-0.013007	-0.233629	0.000000	0.000000	2.000000	70.000000	0.000000
3817.775839	-0.096718	0.578292	0.005554	85.502068	16.244974	68.343590	-0.204180	0.000000	-0.316647	0.000000	0.000000	0.000000	-0.240408	-0.013007	-0.233629	0.000000	0.000000	2.000000	70.000000	0.000000
3817.779172	-0.096718	0.578292	0.005554	85.502068	16.244974	68.343590	-0.204180	0.000000	-0.316647	0.000000	0.000000	0.000000	-0.240408	-0.013007	-0.233629	0.000000	0.000000	2.000000	70.000000	0.000000
3817.782506	-0.097570	0.578233	0.004811	85.240616	14.243705	66.465858	-0.164112	0.000000	-0.277709	0.000000	0.000000	0.000000	-0.255681	-0.017677	-0.222923	0.000000	0.000000	2.000000	70.000000	0.000000
3817.785839	-0.097570	0.578233	0.004811	85.240616	14.243705	66.465858	-0.164112	0.000000	-0.277709	0.000000	0.000000	0.000000	-0.255681	-0.017677	-0.222923	0.000000	0.000000	2.000000	70.000000	0.000000
3817.789172	-0.097570	0.578233	0.004811	85.240616	14.243705	66.465858	-0.164112	0.000000	-0.277709	0.000000	0.000000	0.000000	-0.255681	-0.017677	-0.222923	0.000000	0.000000	2.000000	70.000000	0.000000
3817.792506	-0.098429	0.578159	0.004113	85.020668	12.750141	65.095345	-0.121499	0.000000	-0.240555	0.000000	0.000000	0.000000	-0.257839	-0.022312	-0.209490	0.000000	0.000000	2.000000	70.000000	0.000000
3817.795839	-0.098429	0.578159	0.004113	85.020668	12.750141	65.095345	-0.121499	0.000000	-0.240555	0.000000	0.000000	0.000000	-0.257839	-0.022312	-0.209490	0.000000	0.000000	2.000000	70.000000	0.000000
3817.799172	-0.098429	0.578159	0.004113	85.020668	12.750141	65.095345	-0.121499	0.000000	-0.240555	0.000000	0.000000	0.000000	-0.257839	-0.022312	-0.209490	0.000000	0.000000	2.000000	70.000000	0.000000
3817.802506	-0.099275	0.578069	0.003464	84.856461	11.685012	64.154694	-0.078526	0.000000	-0.205640	0.000000	0.000000	0.000000	-0.253531	-0.026931	-0.194648	0.000000	0.000000	2.000000	70.000000	0.000000
3817.805839	-0.099275	0.578069	0.003464	84.856461	11.685012	64.154694	-0.078526	0.000000	-0.205640	0.000000	0.000000	0.000000	-0.253531	-0.026931	-0.194648	0.000000	0.000000	2.000000	70.000000	0.000000
3817.809172	-0.099275	0.578069	0.003464	84.856461	11.685012	64.154694	-0.078526	0.000000	-0.205640	0.000000	0.000000	0.000000	-0.253531	-0.026931	-0.194648	0.000000	0.000000	2.000000	70.000000	0.000000
3817.812506	-0.100086	0.578008	0.002880	84.731285	10.896174	63.481071	-0.036270	0.000000	-0.173199	0.000000	0.000000	0.000000	-0.243457	-0.018386	-0.175247	0.000000	0.000000	2.000000	70.000000	0.000000
3817.815839	-0.100086	0.578008	0.002880	84.731285	10.896174	63.481071	-0.036270	0.000000	-0.173199	0.000000	0.000000	0.000000	-0.243457	-0.018386	-0.175247	0.000000	0.000000	2.000000	70.000000	0.000000
3817.819172	-0.100086	0.578008	0.002880	84.731285	10.896174	63.481071	-0.036270	0.000000	-0.173199	0.000000	0.000000	0.000000	-0.243457	-0.018386	-0.175247	0.000000	0.000000	2.000000	70.000000	0.000000
3817.822506	-0.100086	0.578008	0.002880	84.665573	10.447041	63.137558	0.004306	0.000000	-0.143991	0.000000	0.000000	0.000000	-0.243457	-0.018386	-0.175247	0.000000	0.000000	2.000000	70.000000	0.000000
3817.825839	-0.100822	0.577949	0.002377	84.665573	10.447041	63.137558	0.004306	0.000000	-0.143991	0.000000	0.000000	0.000000	-0.220870	-0.017527	-0.150973	0.000000	0.000000	2.000000	70.000000	0.000000
3817.829172	-0.100822	0.577949	0.002377	84.665573	10.447041	63.137558	0.004306	0.000000	-0.143991	0.000000	0.000000	0.000000	-0.220870	-0.017527	-0.150973	0.000000	0.000000	2.000000	70.000000	0.000000
3817.832506	-0.101481	0.577945	0.001942	84.656906	10.306335	63.087391	0.004306	0.000000	-0.143991	0.000000	0.000000	0.000000	-0.197616	-0.001266	-0.130445	0.000000	0.000000	2.000000	70.000000	0.000000
3817.835839	-0.101481	0.577945	0.001942	84.656906	10.306335	63.087391	0.004306	0.000000	-0.143991	0.000000	0.000000	0.000000	-0.197616	-0.001266	-0.130445	0.000000	0.000000	2.000000	70.000000	0.000000
3817.839172	-0.101481	0.577945	0.001942	84.656906	10.306335	63.087391	0.004306	0.000000	-0.143991	0.000000	0.000000	0.000000	-0.197616	-0.001266	-0.130445	0.000000	0.000000	2.000000	70.000000	0.000000
3817.842506	-0.101481	0.577945	0.001942	84.662666	10.253364	63.113415	0.074054	0.000000	-0.097088	0.000000	0.000000	0.000000	-0.197616	-0.001266	-0.130445	0.000000	0.000000	2.000000	70.000000	0.000000
3817.845839	-0.102069	0.577962	0.001605	84.662666	10.253364	63.113415	0.074054	0.000000	-0.097088	0.000000	0.000000	0.000000	-0.176495	0.005057	-0.100906	0.000000	0.000000	2.000000	70.000000	0.000000
3817.849172	-0.102069	0.577962	0.001605	84.662666	10.253364	63.113415	0.074054	0.000000	-0.097088	0.000000	0.000000	0.000000	-0.176495	0.005057	-0.100906	0.000000	0.000000	2.000000	70.000000	0.000000
3817.852506	-0.102556	0.578015	0.001326	84.662666	10.185365	63.113441	0.074054	0.000000	-0.097088	0.000000	0.000000	0.000000	-0.145879	0.015872	-0.083758	0.000000	0.000000	2.000000	70.000000	0.000000
3817.855839	-0.102556	0.578015	0.001326	84.662666	10.185365	63.113441	0.074054	0.000000	-0.097088	0.000000	0.000000	0.000000	-0.145879	0.015872	-0.083758	0.000000	0.000000	2.000000	70.000000	0.000000
3817.859172	-0.102556	0.578015	0.001326	84.662666	10.185365	63.113441	0.074054	0.000000	-0.097088	0.000000	0.000000	0.000000	-0.145879	0.015872	-0.083758	0.000000	0.000000	2.000000	70.000000	0.000000
3817.862506	-0.102556	0.578015	0.001326	84.654633	10.071706	63.057743	0.127783	0.000000	-0.066311	0.000000	0.000000	0.000000	-0.145879	0.015872	-0.083758	0.000000	0.000000	2.000000	70.000000	0.000000
3817.865839	-0.103025	0.578099	0.001176	84.654633	10.071706	63.057743	0.127783	0.000000	-0.066311	0.000000	0.000000	0.000000	-0.140770	0.025371	-0.044971	0.000000	0.000000	2.000000	70.000000	0.000000
3817.869172	-0.103025	0.578099	0.001176	84.654633	10.071706	63.057743	0.127783	0.000000	-0.066311	0.000000	0.000000	0.000000	-0.140770	0.025371	-0.044971	0.000000	0.000000	2.000000	70.000000	0.000000
3817.872506	-0.103025	0.578099	0.001176	84.643791	9.956233	62.989346	0.127783	0.000000	-0.066311	0.000000	0.000000	0.000000	-0.140770	0.025371	-0.044971	0.000000	0.000000	2.000000	70.000000	0.000000
3817.875839	-0.103025	0.578099	0.001176	84.643791	9.956233	62.989346	0.127783	0.000000	-0.066311	0.000000	0.000000	0.000000	-0.140770	0.025371	-0.044971	0.000000	0.000000	2.000000	70.000000	0.000000
3817.879172	-0.103398	0.578212	0.001107	84.643791	9.956233	62.989346	0.127783	0.000000	-0.066311	0.000000	0.000000	0.000000	-0.111922	0.033964	-0.020721	0.000000	0.000000	2.000000	70.000000	0.000000
3817.882506	-0.103709	0.578274	0.001066	84.634148	9.822027	62.888012	0.151244	0.000000	-0.058816	0.000000	0.000000	0.000000	-0.093207	0.018574	-0.012517	0.000000	0.000000	2.000000	70.000000	0.000000
3817.885839	-0.103709	0.578274	0.001066	84.634148	9.822027	62.888012	0.151244	0.000000	-0.058816	0.000000	0.000000	0.000000	-0.093207	0.018574	-0.012517	0.000000	0.000000	2.000000	70.000000	0.000000
3817.889172	-0.103709	0.578274	0.001066	84.634148	9.822027	62.888012	0.151244	0.000000	-0.058816	0.000000	0.000000	0.000000	-0.093207	0.018574	-0.012517	0.000000	0.000000	2.000000	70.000000	0.000000
3817.892506	-0.103709	0.578274	0.001066	84.629364	9.664333	62.750027	0.185432	0.000000	-0.053276	0.000000	0.000000	0.000000	-0.093207	0.018574	-0.012517	0.000000	0.000000	2.000000	70.000000	0.000000
3817.895839	-0.103970	0.578314	0.001108	84.629364	9.664333	62.750027	0.185432	0.000000	-0.053276	0.000000	0.000000	0.000000	-0.078367	0.011769	0.012756	0.000000	0.000000	2.000000	70.000000	0.000000
3817.899172	-0.103970	0.578314	0.001108	84.629364	9.664333	62.750027	0.185432	0.000000	-0.053276	0.000000	0.000000	0.000000	-0.078367	0.011769	0.012756	0.000000	0.000000	2.000000	70.000000	0.000000
3817.902506	-0.103970	0.578314	0.001108	84.635384	9.417915	62.504700	0.185432	0.000000	-0.053276	0.000000	0.000000	0.000000	-0.078367	0.011769	0.012756	0.000000	0.000000	2.000000	70.000000	0.000000
3817.905839	-0.103970	0.578314	0.001108	84.635384	9.417915	62.504700	0.185432	0.000000	-0.053276	0.000000	0.000000	0.000000	-0.078367	0.011769	0.012756	0.000000	0.000000	2.000000	70.000000	0.000000
3817.909172	-0.104180	0.578317	0.001127	84.635384	9.417915	62.504700	0.185432	0.000000	-0.053276	0.000000	0.000000	0.000000	-0.063045	0.000918	0.005620	0.000000	0.000000	2.000000	70.000000	0.000000
3817.912506	-0.104180	0.578317	0.001127	84.656540	8.978262	62.033096	0.198494	0.000000	-0.055402	0.000000	0.000000	0.000000	-0.063045	0.000918	0.005620	0.000000	0.000000	2.000000	70.000000	0.000000
3817.915839	-0.104180	0.578317	0.001127	84.656540	8.978262	62.033096	0.198494	0.000000	-0.055402	0.000000	0.000000	0.000000	-0.063045	0.000918	0.005620	0.000000	0.000000	2.000000	70.000000	0.000000
3817.919172	-0.104180	0.578317	0.001127	84.656540	8.978262	62.033096	0.198494	0.000000	-0.055402	0.000000	0.000000	0.000000	-0.063045	0.000918	0.005620	0.000000	0.000000	2.000000	70.000000	0.000000
3817.922506	-0.104407	0.578202	0.001218	84.689423	8.324224	61.316666	0.209001	0.000000	-0.056339	0.000000	0.000000	0.000000	-0.067992	-0.034454	0.027255	0.000000	0.000000	2.000000	70.000000	0.000000
3817.925839	-0.104407	0.578202	0.001218	84.689423	8.324224	61.316666	0.209001	0.000000	-0.056339	0.000000	0.000000	0.000000	-0.067992	-0.034454	0.027255	0.000000	0.000000	2.000000	70.000000	0.000000
3817.929172	-0.104407	0.578202	0.001218	84.689423	8.324224	61.316666	0.209001	0.000000	-0.056339	0.000000	0.000000	0.000000	-0.067992	-0.034454	0.027255	0.000000	0.000000	2.000000	70.000000	0.000000
3817.932506	-0.104407	0.578202	0.001218	84.730392	7.438158	60.335114	0.220333	0.000000	-0.060881	0.000000	0.000000	0.000000	-0.067992	-0.034454	0.027255	0.000000	0.000000	2.000000	70.000000	0.000000
3817.935839	-0.104437	0.578143	0.001249	84.730392	7.438158	60.335114	0.220333	0.000000	-0.060881	0.000000	0.000000	0.000000	-0.008995	-0.017685	0.009342	0.000000	0.000000	2.000000	70.000000	0.000000
3817.939172	-0.104437	0.578143	0.001249	84.730392	7.438158	60.335114	0.220333	0.000000	-0.060881	0.000000	0.000000	0.000000	-0.008995	-0.017685	0.009342	0.000000	0.000000	2.000000	70.000000	0.000000
3817.942506	-0.104437	0.578143	0.001249	84.783279	6.252513	59.019516	0.220333	0.000000	-0.060881	0.000000	0.000000	0.000000	-0.008995	-0.017685	0.009342	0.000000	0.000000	2.000000	70.000000	0.000000
3817.945839	-0.104437	0.578143	0.001249	84.783279	6.252513	59.019516	0.220333	0.000000	-0.060881	0.000000	0.000000	0.000000	-0.008995	-0.017685	0.009342	0.000000	0.000000	2.000000	70.000000	0.000000
3817.949172	-0.104446	0.578058	0.001291	84.783279	6.252513	59.019516	0.220333	0.000000	-0.060881	0.000000	0.000000	0.000000	-0.002907	-0.025397	0.012758	0.000000	0.000000	2.000000	70.000000	0.000000
3817.952506	-0.104446	0.578058	0.001291	84.828766	4.991397	57.622337	0.221832	0.000000	-0.062438	0.000000	0.000000	0.000000	-0.002907	-0.025397	0.012758	0.000000	0.000000	2.000000	70.000000	0.000000
3817.955839	-0.104446	0.578058	0.001291	84.828766	4.991397	57.622337	0.221832	0.000000	-0.062438	0.000000	0.000000	0.000000	-0.002907	-0.025397	0.012758	0.000000	0.000000	2.000000	70.000000	0.000000
3817.959172	-0.104446	0.578058	0.001291	84.828766	4.991397	57.622337	0.221832	0.000000	-0.062438	0.000000	0.000000	0.000000	-0.002907	-0.025397	0.012758	0.000000	0.000000	2.000000	70.000000	0.000000
3817.962506	-0.104368	0.577943	0.001451	84.866188	3.895311	56.400391	0.222317	0.000000	-0.064564	0.000000	0.000000	0.000000	0.023411	-0.034502	0.048034	0.000000	0.000000	2.000000	70.000000	0.000000
3817.965839	-0.104368	0.577943	0.001451	84.866188	3.895311	56.400391	0.222317	0.000000	-0.064564	0.000000	0.000000	0.000000	0.023411	-0.034502	0.048034	0.000000	0.000000	2.000000	70.000000	0.000000
3817.969172	-0.104368	0.577943	0.001451	84.866188	3.895311	56.400391	0.222317	0.000000	-0.064564	0.000000	0.000000	0.000000	0.023411	-0.034502	0.048034	0.000000	0.000000	2.000000	70.000000	0.000000
3817.972506	-0.104368	0.577943	0.001451	84.898155	3.028881	55.426079	0.218415	0.000000	-0.072570	0.000000	0.000000	0.000000	0.023411	-0.034502	0.048034	0.000000	0.000000	2.000000	70.000000	0.000000
3817.975839	-0.104233	0.577895	0.001562	84.898155	3.028881	55.426079	0.218415	0.000000	-0.072570	0.000000	0.000000	0.000000	0.040539	-0.014547	0.033211	0.000000	0.000000	2.000000	70.000000	0.000000
3817.979172	-0.104233	0.577895	0.001562	84.898155	3.028881	55.426079	0.218415	0.000000	-0.072570	0.000000	0.000000	0.000000	0.040539	-0.014547	0.033211	0.000000	0.000000	2.000000	70.000000	0.000000
3817.982506	-0.104233	0.577895	0.001562	84.915543	2.530297	54.852386	0.218415	0.000000	-0.072570	0.000000	0.000000	0.000000	0.040539	-0.014547	0.033211	0.000000	0.000000	2.000000	70.000000	0.000000
3817.985839	-0.104233	0.577895	0.001562	84.915543	2.530297	54.852386	0.218415	0.000000	-0.072570	0.000000	0.000000	0.000000	0.040539	-0.014547	0.033211	0.000000	0.000000	2.000000	70.000000	0.000000
3817.989172	-0.104076	0.577846	0.001678	84.915543	2.530297	54.852386	0.218415	0.000000	-0.072570	0.000000	0.000000	0.000000	0.047092	-0.014531	0.034679	0.000000	0.000000	2.000000	70.000000	0.000000
3817.992506	-0.104076	0.577846	0.001678	84.919975	2.388519	54.669441	0.211658	0.000000	-0.078105	0.000000	0.000000	0.000000	0.047092	-0.014531	0.034679	0.000000	0.000000	2.000000	70.000000	0.000000
3817.995839	-0.104076	0.577846	0.001678	84.919975	2.388519	54.669441	0.211658	0.000000	-0.078105	0.000000	0.000000	0.000000	0.047092	-0.014531	0.034679	0.000000	0.000000	2.000000	70.000000	0.000000
3817.999172	-0.104076	0.577846	0.001678	84.919975	2.388519	54.669441	0.211658	0.000000	-0.078105	0.000000	0.000000	0.000000	0.047092	-0.014531	0.034679	0.000000	0.000000	2.000000	70.000000	0.000000
3818.002506	-0.103731	0.577778	0.001975	84.919975	2.412974	54.669487	0.203810	0.000000	-0.083885	0.000000	0.000000	0.000000	0.103481	-0.020519	0.089288	0.000000	0.000000	2.000000	70.000000	0.000000
3818.005839	-0.103731	0.577778	0.001975	84.919975	2.412974	54.669487	0.203810	0.000000	-0.083885	0.000000	0.000000	0.000000	0.103481	-0.020519	0.089288	0.000000	0.000000	2.000000	70.000000	0.000000
3818.009172	-0.103731	0.577778	0.001975	84.919975	2.412974	54.669487	0.203810	0.000000	-0.083885	0.000000	0.000000	0.000000	0.103481	-0.020519	0.089288	0.000000	0.000000	2.000000	70.000000	0.000000
3818.012506	-0.103731	0.577778	0.001975	84.916931	2.430985	54.660236	0.186563	0.000000	-0.098766	0.000000	0.000000	0.000000	0.103481	-0.020519	0.089288	0.000000	0.000000	2.000000	70.000000	0.000000
3818.015839	-0.103543	0.577758	0.002157	84.916931	2.430985	54.660236	0.186563	0.000000	-0.098766	0.000000	0.000000	0.000000	0.056412	-0.005979	0.054602	0.000000	0.000000	2.000000	70.000000	0.000000
3818.019172	-0.103543	0.577758	0.002157	84.916931	2.430985	54.660236	0.186563	0.000000	-0.098766	0.000000	0.000000	0.000000	0.056412	-0.005979	0.054602	0.000000	0.000000	2.000000	70.000000	0.000000
3818.022506	-0.103543	0.577758	0.002157	84.913925	2.448997	54.651020	0.186563	0.000000	-0.098766	0.000000	0.000000	0.000000	0.056412	-0.005979	0.054602	0.000000	0.000000	2.000000	70.000000	0.000000
3818.025839	-0.103543	0.577758	0.002157	84.913925	2.448997	54.651020	0.186563	0.000000	-0.098766	0.000000	0.000000	0.000000	0.056412	-0.005979	0.054602	0.000000	0.000000	2.000000	70.000000	0.000000
3818.029172	-0.103355	0.577738	0.002339	84.913925	2.448997	54.651020	0.186563	0.000000	-0.098766	0.000000	0.000000	0.000000	0.056459	-0.005994	0.054576	0.000000	0.000000	2.000000	70.000000	0.000000
3818.032506	-0.103355	0.577738	0.002339	84.907837	2.460594	54.632595	0.177161	0.000000	-0.107867	0.000000	0.000000	0.000000	0.056459	-0.005994	0.054576	0.000000	0.000000	2.000000	70.000000	0.000000
3818.035839	-0.103355	0.577738	0.002339	84.907837	2.460594	54.632595	0.177161	0.000000	-0.107867	0.000000	0.000000	0.000000	0.056459	-0.005994	0.054576	0.000000	0.000000	2.000000	70.000000	0.000000
3818.039172	-0.103355	0.577738	0.002339	84.907837	2.460594	54.632595	0.177161	0.000000	-0.107867	0.000000	0.000000	0.000000	0.056459	-0.005994	0.054576	0.000000	0.000000	2.000000	70.000000	0.000000
3818.042506	-0.102974	0.577719	0.002788	84.904877	2.481388	54.623470	0.167751	0.000000	-0.116963	0.000000	0.000000	0.000000	0.114231	-0.005735	0.134535	0.000000	0.000000	2.000000	70.000000	0.000000
3818.045839	-0.102974	0.577719	0.002788	84.904877	2.481388	54.623470	0.167751	0.000000	-0.116963	0.000000	0.000000	0.000000	0.114231	-0.005735	0.134535	0.000000	0.000000	2.000000	70.000000	0.000000
3818.049172	-0.102974	0.577719	0.002788	84.904877	2.481388	54.623470	0.167751	0.000000	-0.116963	0.000000	0.000000	0.000000	0.114231	-0.005735	0.134535	0.000000	0.000000	2.000000	70.000000	0.000000
3818.052506	-0.102974	0.577719	0.002788	84.898842	2.490293	54.605103	0.148713	0.000000	-0.139385	0.000000	0.000000	0.000000	0.114231	-0.005735	0.134535	0.000000	0.000000	2.000000	70.000000	0.000000
3818.055839	-0.102774	0.577683	0.003021	84.898842	2.490293	54.605103	0.148713	0.000000	-0.139385	0.000000	0.000000	0.000000	0.060054	-0.010615	0.069884	0.000000	0.000000	2.000000	70.000000	0.000000
3818.059172	-0.102774	0.577683	0.003021	84.898842	2.490293	54.605103	0.148713	0.000000	-0.139385	0.000000	0.000000	0.000000	0.060054	-0.010615	0.069884	0.000000	0.000000	2.000000	70.000000	0.000000
3818.062506	-0.102774	0.577683	0.003021	84.892776	2.496528	54.586769	0.148713	0.000000	-0.139385	0.000000	0.000000	0.000000	0.060054	-0.010615	0.069884	0.000000	0.000000	2.000000	70.000000	0.000000
3818.065839	-0.102774	0.577683	0.003021	84.892776	2.496528	54.586769	0.148713	0.000000	-0.139385	0.000000	0.000000	0.000000	0.060054	-0.010615	0.069884	0.000000	0.000000	2.000000	70.000000	0.000000
3818.069172	-0.102626	0.577658	0.003284	84.892776	2.496528	54.586769	0.148713	0.000000	-0.139385	0.000000	0.000000	0.000000	0.044329	-0.007483	0.078927	0.000000	0.000000	2.000000	70.000000	0.000000
3818.072506	-0.102626	0.577658	0.003284	84.892319	2.540277	54.604954	0.138703	0.000000	-0.151033	0.000000	0.000000	0.000000	0.044329	-0.007483	0.078927	0.000000	0.000000	2.000000	70.000000	0.000000
3818.075839	-0.102626	0.577658	0.003284	84.892319	2.540277	54.604954	0.138703	0.000000	-0.151033	0.000000	0.000000	0.000000	0.044329	-0.007483	0.078927	0.000000	0.000000	2.000000	70.000000	0.000000
3818.079172	-0.102626	0.577658	0.003284	84.892319	2.540277	54.604954	0.138703	0.000000	-0.151033	0.000000	0.000000	0.000000	0.044329	-0.007483	0.078927	0.000000	0.000000	2.000000	70.000000	0.000000
3818.082506	-0.102298	0.577528	0.003771	84.892319	2.564757	54.604988	0.131315	0.000000	-0.164187	0.000000	0.000000	0.000000	0.098343	-0.039119	0.146067	0.000000	0.000000	2.000000	70.000000	0.000000
3818.085839	-0.102298	0.577528	0.003771	84.892319	2.564757	54.604988	0.131315	0.000000	-0.164187	0.000000	0.000000	0.000000	0.098343	-0.039119	0.146067	0.000000	0.000000	2.000000	70.000000	0.000000
3818.089172	-0.102298	0.577528	0.003771	84.892319	2.564757	54.604988	0.131315	0.000000	-0.164187	0.000000	0.000000	0.000000	0.098343	-0.039119	0.146067	0.000000	0.000000	2.000000	70.000000	0.000000
3818.092506	-0.102298	0.577528	0.003771	84.889328	2.582878	54.595921	0.114925	0.000000	-0.188532	0.000000	0.000000	0.000000	0.098343	-0.039119	0.146067	0.000000	0.000000	2.000000	70.000000	0.000000
3818.095839	-0.102130	0.577477	0.004045	84.889328	2.582878	54.595921	0.114925	0.000000	-0.188532	0.000000	0.000000	0.000000	0.050660	-0.015303	0.082240	0.000000	0.000000	2.000000	70.000000	0.000000
3818.099172	-0.102130	0.577477	0.004045	84.889328	2.582878	54.595921	0.114925	0.000000	-0.188532	0.000000	0.000000	0.000000	0.050660	-0.015303	0.082240	0.000000	0.000000	2.000000	70.000000	0.000000
3818.102506	-0.102130	0.577477	0.004045	84.886299	2.600989	54.586750	0.114925	0.000000	-0.188532	0.000000	0.000000	0.000000	0.050660	-0.015303	0.082240	0.000000	0.000000	2.000000	70.000000	0.000000
3818.105839	-0.102130	0.577477	0.004045	84.886299	2.600989	54.586750	0.114925	0.000000	-0.188532	0.000000	0.000000	0.000000	0.050660	-0.015303	0.082240	0.000000	0.000000	2.000000	70.000000	0.000000
3818.109172	-0.101954	0.577459	0.004289	84.886299	2.600989	54.586750	0.114925	0.000000	-0.188532	0.000000	0.000000	0.000000	0.052700	-0.005288	0.073328	0.000000	0.000000	2.000000	70.000000	0.000000
3818.112506	-0.101954	0.577459	0.004289	84.880211	2.607270	54.568478	0.106481	0.000000	-0.202238	0.000000	0.000000	0.000000	0.052700	-0.005288	0.073328	0.000000	0.000000	2.000000	70.000000	0.000000
3818.115839	-0.101954	0.577459	0.004289	84.880211	2.607270	54.568478	0.106481	0.000000	-0.202238	0.000000	0.000000	0.000000	0.052700	-0.005288	0.073328	0.000000	0.000000	2.000000	70.000000	0.000000
3818.119172	-0.101954	0.577459	0.004289	84.880211	2.607270	54.568478	0.106481	0.000000	-0.202238	0.000000	0.000000	0.000000	0.052700	-0.005288	0.073328	0.000000	0.000000	2.000000	70.000000	0.000000
3818.122506	-0.101619	0.577432	0.004750	84.874168	2.616369	54.550282	0.097698	0.000000	-0.214460	0.000000	0.000000	0.000000	0.100540	-0.008308	0.138170	0.000000	0.000000	2.000000	70.000000	0.000000
3818.125839	-0.101619	0.577432	0.004750	84.874168	2.616369	54.550282	0.097698	0.000000	-0.214460	0.000000	0.000000	0.000000	0.100540	-0.008308	0.138170	0.000000	0.000000	2.000000	70.000000	0.000000
3818.129172	-0.101619	0.577432	0.004750	84.874168	2.616369	54.550282	0.097698	0.000000	-0.214460	0.000000	0.000000	0.000000	0.100540	-0.008308	0.138170	0.000000	0.000000	2.000000	70.000000	0.000000
3818.132506	-0.101619	0.577432	0.004750	84.868172	2.622771	54.532177	0.080941	0.000000	-0.237488	0.000000	0.000000	0.000000	0.100540	-0.008308	0.138170	0.000000	0.000000	2.000000	70.000000	0.000000
3818.135839	-0.101451	0.577411	0.004926	84.868172	2.622771	54.532177	0.080941	0.000000	-0.237488	0.000000	0.000000	0.000000	0.050463	-0.006145	0.052851	0.000000	0.000000	2.000000	70.000000	0.000000
3818.139172	-0.101451	0.577411	0.004926	84.868172	2.622771	54.532177	0.080941	0.000000	-0.237488	0.000000	0.000000	0.000000	0.050463	-0.006145	0.052851	0.000000	0.000000	2.000000	70.000000	0.000000
3818.142506	-0.101451	0.577411	0.004926	84.865082	2.635514	54.523071	0.080941	0.000000	-0.237488	0.000000	0.000000	0.000000	0.050463	-0.006145	0.052851	0.000000	0.000000	2.000000	70.000000	0.000000
3818.145839	-0.101451	0.577411	0.004926	84.865082	2.635514	54.523071	0.080941	0.000000	-0.237488	0.000000	0.000000	0.000000	0.050463	-0.006145	0.052851	0.000000	0.000000	2.000000	70.000000	0.000000
3818.149172	-0.101299	0.577398	0.005074	84.865082	2.635514	54.523071	0.080941	0.000000	-0.237488	0.000000	0.000000	0.000000	0.045447	-0.003821	0.044427	0.000000	0.000000	2.000000	70.000000	0.000000
3818.152506	-0.101299	0.577398	0.005074	84.868134	2.666323	54.532200	0.072530	0.000000	-0.246296	0.000000	0.000000	0.000000	0.045447	-0.003821	0.044427	0.000000	0.000000	2.000000	70.000000	0.000000
3818.155839	-0.101299	0.577398	0.005074	84.868134	2.666323	54.532200	0.072530	0.000000	-0.246296	0.000000	0.000000	0.000000	0.045447	-0.003821	0.044427	0.000000	0.000000	2.000000	70.000000	0.000000
3818.159172	-0.101299	0.577398	0.005074	84.868134	2.666323	54.532200	0.072530	0.000000	-0.246296	0.000000	0.000000	0.000000	0.045447	-0.003821	0.044427	0.000000	0.000000	2.000000	70.000000	0.000000
3818.162506	-0.101023	0.577313	0.005179	84.874207	2.700687	54.550301	0.064956	0.000000	-0.253701	0.000000	0.000000	0.000000	0.082804	-0.025593	0.031460	0.000000	0.000000	2.000000	70.000000	0.000000
3818.165839	-0.101023	0.577313	0.005179	84.874207	2.700687	54.550301	0.064956	0.000000	-0.253701	0.000000	0.000000	0.000000	0.082804	-0.025593	0.031460	0.000000	0.000000	2.000000	70.000000	0.000000
3818.169172	-0.101023	0.577313	0.005179	84.874207	2.700687	54.550301	0.064956	0.000000	-0.253701	0.000000	0.000000	0.000000	0.082804	-0.025593	0.031460	0.000000	0.000000	2.000000	70.000000	0.000000
3818.172506	-0.101023	0.577313	0.005179	84.883278	2.738761	54.577633	0.051155	0.000000	-0.258944	0.000000	0.000000	0.000000	0.082804	-0.025593	0.031460	0.000000	0.000000	2.000000	70.000000	0.000000
3818.175839	-0.100924	0.577259	0.005148	84.883278	2.738761	54.577633	0.051155	0.000000	-0.258944	0.000000	0.000000	0.000000	0.029637	-0.016301	-0.009363	0.000000	0.000000	2.000000	70.000000	0.000000
3818.179172	-0.100924	0.577259	0.005148	84.883278	2.738761	54.577633	0.051155	0.000000	-0.258944	0.000000	0.000000	0.000000	0.029637	-0.016301	-0.009363	0.000000	0.000000	2.000000	70.000000	0.000000
3818.182506	-0.100924	0.577259	0.005148	84.895309	2.783296	54.614124	0.051155	0.000000	-0.258944	0.000000	0.000000	0.000000	0.029637	-0.016301	-0.009363	0.000000	0.000000	2.000000	70.000000	0.000000
3818.185839	-0.100924	0.577259	0.005148	84.895309	2.783296	54.614124	0.051155	0.000000	-0.258944	0.000000	0.000000	0.000000	0.029637	-0.016301	-0.009363	0.000000	0.000000	2.000000	70.000000	0.000000
3818.189172	-0.100839	0.577194	0.005072	84.895309	2.783296	54.614124	0.051155	0.000000	-0.258944	0.000000	0.000000	0.000000	0.025668	-0.019420	-0.022809	0.000000	0.000000	2.000000	70.000000	0.000000
3818.192506	-0.100839	0.577194	0.005072	84.907455	2.822593	54.650852	0.046215	0.000000	-0.257384	0.000000	0.000000	0.000000	0.025668	-0.019420	-0.022809	0.000000	0.000000	2.000000	70.000000	0.000000
3818.195839	-0.100839	0.577194	0.005072	84.907455	2.822593	54.650852	0.046215	0.000000	-0.257384	0.000000	0.000000	0.000000	0.025668	-0.019420	-0.022809	0.000000	0.000000	2.000000	70.000000	0.000000
3818.199172	-0.100839	0.577194	0.005072	84.907455	2.822593	54.650852	0.046215	0.000000	-0.257384	0.000000	0.000000	0.000000	0.025668	-0.019420	-0.022809	0.000000	0.000000	2.000000	70.000000	0.000000
3818.202506	-0.100759	0.577070	0.004809	84.922600	2.868572	54.697048	0.041937	0.000000	-0.253582	0.000000	0.000000	0.000000	0.024069	-0.037318	-0.078746	0.000000	0.000000	2.000000	70.000000	0.000000
3818.205839	-0.100759	0.577070	0.004809	84.922600	2.868572	54.697048	0.041937	0.000000	-0.253582	0.000000	0.000000	0.000000	0.024069	-0.037318	-0.078746	0.000000	0.000000	2.000000	70.000000	0.000000
3818.209172	-0.100759	0.577070	0.004809	84.922600	2.868572	54.697048	0.041937	0.000000	-0.253582	0.000000	0.000000	0.000000	0.024069	-0.037318	-0.078746	0.000000	0.000000	2.000000	70.000000	0.000000
3818.212506	-0.100759	0.577070	0.004809	84.931633	2.896312	54.724857	0.037926	0.000000	-0.240458	0.000000	0.000000	0.000000	0.024069	-0.037318	-0.078746	0.000000	0.000000	2.000000	70.000000	0.000000
3818.215839	-0.100729	0.577020	0.004672	84.931633	2.896312	54.724857	0.037926	0.000000	-0.240458	0.000000	0.000000	0.000000	0.008956	-0.014776	-0.041060	0.000000	0.000000	2.000000	70.000000	0.000000
3818.219172	-0.100729	0.577020	0.004672	84.931633	2.896312	54.724857	0.037926	0.000000	-0.240458	0.000000	0.000000	0.000000	0.008956	-0.014776	-0.041060	0.000000	0.000000	2.000000	70.000000	0.000000
3818.222506	-0.100708	0.576982	0.004575	84.941505	2.925821	54.754581	0.037926	0.000000	-0.240458	0.000000	0.000000	0.000000	0.006336	-0.011652	-0.029058	0.000000	0.000000	2.000000	70.000000	0.000000
3818.225839	-0.100708	0.576982	0.004575	84.941505	2.925821	54.754581	0.037926	0.000000	-0.240458	0.000000	0.000000	0.000000	0.006336	-0.011652	-0.029058	0.000000	0.000000	2.000000	70.000000	0.000000
3818.229172	-0.100708	0.576982	0.004575	84.941505	2.925821	54.754581	0.037926	0.000000	-0.240458	0.000000	0.000000	0.000000	0.006336	-0.011652	-0.029058	0.000000	0.000000	2.000000	70.000000	0.000000
3818.232506	-0.100708	0.576982	0.004575	84.929817	2.884233	54.713299	0.035377	0.000000	-0.228771	0.000000	0.000000	0.000000	0.006336	-0.011652	-0.029058	0.000000	0.000000	2.000000	70.000000	0.000000
3818.235839	-0.100690	0.576961	0.004495	84.929817	2.884233	54.713299	0.035377	0.000000	-0.228771	0.000000	0.000000	0.000000	0.005240	-0.006237	-0.024016	0.000000	0.000000	2.000000	70.000000	0.000000
3818.239172	-0.100690	0.576961	0.004495	84.929817	2.884233	54.713299	0.035377	0.000000	-0.228771	0.000000	0.000000	0.000000	0.005240	-0.006237	-0.024016	0.000000	0.000000	2.000000	70.000000	0.000000
3818.242506	-0.100690	0.576961	0.004495	84.906960	2.805566	54.635063	0.035377	0.000000	-0.228771	0.000000	0.000000	0.000000	0.005240	-0.006237	-0.024016	0.000000	0.000000	2.000000	70.000000	0.000000
3818.245839	-0.100690	0.576961	0.004495	84.906960	2.805566	54.635063	0.035377	0.000000	-0.228771	0.000000	0.000000	0.000000	0.005240	-0.006237	-0.024016	0.000000	0.000000	2.000000	70.000000	0.000000
3818.249172	-0.100683	0.576925	0.004462	84.906960	2.805566	54.635063	0.035377	0.000000	-0.228771	0.000000	0.000000	0.000000	0.002200	-0.010855	-0.010091	0.000000	0.000000	2.000000	70.000000	0.000000
3818.252506	-0.100683	0.576925	0.004462	84.861069	2.652578	54.482758	0.034504	0.000000	-0.224769	0.000000	0.000000	0.000000	0.002200	-0.010855	-0.010091	0.000000	0.000000	2.000000	70.000000	0.000000
3818.255839	-0.100683	0.576925	0.004462	84.861069	2.652578	54.482758	0.034504	0.000000	-0.224769	0.000000	0.000000	0.000000	0.002200	-0.010855	-0.010091	0.000000	0.000000	2.000000	70.000000	0.000000
3818.259172	-0.100683	0.576925	0.004462	84.861069	2.652578	54.482758	0.034504	0.000000	-0.224769	0.000000	0.000000	0.000000	0.002200	-0.010855	-0.010091	0.000000	0.000000	2.000000	70.000000	0.000000
3818.262506	-0.100689	0.576891	0.004491	84.807739	2.479210	54.310078	0.034138	0.000000	-0.223087	0.000000	0.000000	0.000000	-0.001935	-0.010053	0.008880	0.000000	0.000000	2.000000	70.000000	0.000000
3818.265839	-0.100689	0.576891	0.004491	84.807739	2.479210	54.310078	0.034138	0.000000	-0.223087	0.000000	0.000000	0.000000	-0.001935	-0.010053	0.008880	0.000000	0.000000	2.000000	70.000000	0.000000
3818.269172	-0.100689	0.576891	0.004491	84.807739	2.479210	54.310078	0.034138	0.000000	-0.223087	0.000000	0.000000	0.000000	-0.001935	-0.010053	0.008880	0.000000	0.000000	2.000000	70.000000	0.000000
3818.272506	-0.100689	0.576891	0.004491	84.765495	2.344456	54.175888	0.034460	0.000000	-0.224567	0.000000	0.000000	0.000000	-0.001935	-0.010053	0.008880	0.000000	0.000000	2.000000	70.000000	0.000000
3818.275839	-0.100704	0.576868	0.004561	84.765495	2.344456	54.175888	0.034460	0.000000	-0.224567	0.000000	0.000000	0.000000	-0.004554	-0.006962	0.020888	0.000000	0.000000	2.000000	70.000000	0.000000
3818.279172	-0.100704	0.576868	0.004561	84.765495	2.344456	54.175888	0.034460	0.000000	-0.224567	0.000000	0.000000	0.000000	-0.004554	-0.006962	0.020888	0.000000	0.000000	2.000000	70.000000	0.000000
3818.282506	-0.100704	0.576868	0.004561	84.743240	2.271636	54.106113	0.034460	0.000000	-0.224567	0.000000	0.000000	0.000000	-0.004554	-0.006962	0.020888	0.000000	0.000000	2.000000	70.000000	0.000000
3818.285839	-0.100704	0.576868	0.004561	84.743240	2.271636	54.106113	0.034460	0.000000	-0.224567	0.000000	0.000000	0.000000	-0.004554	-0.006962	0.020888	0.000000	0.000000	2.000000	70.000000	0.000000
3818.289172	-0.100736	0.576852	0.004603	84.743240	2.271636	54.106113	0.034460	0.000000	-0.224567	0.000000	0.000000	0.000000	-0.009612	-0.004638	0.012490	0.000000	0.000000	2.000000	70.000000	0.000000
3818.292506	-0.100736	0.576852	0.004603	84.738808	2.254996	54.092236	0.035219	0.000000	-0.228048	0.000000	0.000000	0.000000	-0.009612	-0.004638	0.012490	0.000000	0.000000	2.000000	70.000000	0.000000
3818.295839	-0.100736	0.576852	0.004603	84.738808	2.254996	54.092236	0.035219	0.000000	-0.228048	0.000000	0.000000	0.000000	-0.009612	-0.004638	0.012490	0.000000	0.000000	2.000000	70.000000	0.000000
3818.299172	-0.100736	0.576852	0.004603	84.738808	2.254996	54.092236	0.035219	0.000000	-0.228048	0.000000	0.000000	0.000000	-0.009612	-0.004638	0.012490	0.000000	0.000000	2.000000	70.000000	0.000000
3818.302506	-0.100833	0.576806	0.004727	84.738808	2.249536	54.092243	0.036821	0.000000	-0.230130	0.000000	0.000000	0.000000	-0.028849	-0.013923	0.037464	0.000000	0.000000	2.000000	70.000000	0.000000
3818.305839	-0.100833	0.576806	0.004727	84.738808	2.249536	54.092243	0.036821	0.000000	-0.230130	0.000000	0.000000	0.000000	-0.028849	-0.013923	0.037464	0.000000	0.000000	2.000000	70.000000	0.000000
3818.309172	-0.100833	0.576806	0.004727	84.738808	2.249536	54.092243	0.036821	0.000000	-0.230130	0.000000	0.000000	0.000000	-0.028849	-0.013923	0.037464	0.000000	0.000000	2.000000	70.000000	0.000000
3818.312506	-0.100833	0.576806	0.004727	84.738731	2.244073	54.092201	0.041629	0.000000	-0.236374	0.000000	0.000000	0.000000	-0.028849	-0.013923	0.037464	0.000000	0.000000	2.000000	70.000000	0.000000
3818.315839	-0.100883	0.576773	0.004747	84.738731	2.244073	54.092201	0.041629	0.000000	-0.236374	0.000000	0.000000	0.000000	-0.015095	-0.010046	0.006003	0.000000	0.000000	2.000000	70.000000	0.000000
3818.319172	-0.100883	0.576773	0.004747	84.738731	2.244073	54.092201	0.041629	0.000000	-0.236374	0.000000	0.000000	0.000000	-0.015095	-0.010046	0.006003	0.000000	0.000000	2.000000	70.000000	0.000000
3818.322506	-0.100883	0.576773	0.004747	84.744804	2.255760	54.109402	0.041629	0.000000	-0.236374	0.000000	0.000000	0.000000	-0.015095	-0.010046	0.006003	0.000000	0.000000	2.000000	70.000000	0.000000
3818.325839	-0.100883	0.576773	0.004747	84.744804	2.255760	54.109402	0.041629	0.000000	-0.236374	0.000000	0.000000	0.000000	-0.015095	-0.010046	0.006003	0.000000	0.000000	2.000000	70.000000	0.000000
3818.329172	-0.100933	0.576739	0.004767	84.744804	2.255760	54.109402	0.041629	0.000000	-0.236374	0.000000	0.000000	0.000000	-0.015095	-0.010068	0.006001	0.000000	0.000000	2.000000	70.000000	0.000000
3818.332506	-0.100933	0.576739	0.004767	84.750877	2.270201	54.126629	0.044145	0.000000	-0.237374	0.000000	0.000000	0.000000	-0.015095	-0.010068	0.006001	0.000000	0.000000	2.000000	70.000000	0.000000
3818.335839	-0.100933	0.576739	0.004767	84.750877	2.270201	54.126629	0.044145	0.000000	-0.237374	0.000000	0.000000	0.000000	-0.015095	-0.010068	0.006001	0.000000	0.000000	2.000000	70.000000	0.000000
3818.339172	-0.100933	0.576739	0.004767	84.750877	2.270201	54.126629	0.044145	0.000000	-0.237374	0.000000	0.000000	0.000000	-0.015095	-0.010068	0.006001	0.000000	0.000000	2.000000	70.000000	0.000000
3818.342506	-0.100964	0.576641	0.004697	84.760002	2.293308	54.152550	0.046661	0.000000	-0.238375	0.000000	0.000000	0.000000	-0.009163	-0.029462	-0.021150	0.000000	0.000000	2.000000	70.000000	0.000000
3818.345839	-0.100964	0.576641	0.004697	84.760002	2.293308	54.152550	0.046661	0.000000	-0.238375	0.000000	0.000000	0.000000	-0.009163	-0.029462	-0.021150	0.000000	0.000000	2.000000	70.000000	0.000000
3818.349172	-0.100964	0.576641	0.004697	84.760002	2.293308	54.152550	0.046661	0.000000	-0.238375	0.000000	0.000000	0.000000	-0.009163	-0.029462	-0.021150	0.000000	0.000000	2.000000	70.000000	0.000000
3818.352506	-0.100964	0.576641	0.004697	84.769058	2.321892	54.178547	0.048188	0.000000	-0.234850	0.000000	0.000000	0.000000	-0.009163	-0.029462	-0.021150	0.000000	0.000000	2.000000	70.000000	0.000000
3818.355839	-0.100926	0.576594	0.004628	84.769058	2.321892	54.178547	0.048188	0.000000	-0.234850	0.000000	0.000000	0.000000	0.011409	-0.013964	-0.020667	0.000000	0.000000	2.000000	70.000000	0.000000
3818.359172	-0.100926	0.576594	0.004628	84.769058	2.321892	54.178547	0.048188	0.000000	-0.234850	0.000000	0.000000	0.000000	0.011409	-0.013964	-0.020667	0.000000	0.000000	2.000000	70.000000	0.000000
3818.362506	-0.100926	0.576594	0.004628	84.778091	2.350616	54.204613	0.048188	0.000000	-0.234850	0.000000	0.000000	0.000000	0.011409	-0.013964	-0.020667	0.000000	0.000000	2.000000	70.000000	0.000000
3818.365839	-0.100926	0.576594	0.004628	84.778091	2.350616	54.204613	0.048188	0.000000	-0.234850	0.000000	0.000000	0.000000	0.011409	-0.013964	-0.020667	0.000000	0.000000	2.000000	70.000000	0.000000
3818.369172	-0.100884	0.576530	0.004542	84.778091	2.350616	54.204613	0.048188	0.000000	-0.234850	0.000000	0.000000	0.000000	0.012511	-0.019372	-0.025720	0.000000	0.000000	2.000000	70.000000	0.000000
3818.372506	-0.100884	0.576530	0.004542	84.784966	2.369628	54.223785	0.046287	0.000000	-0.231405	0.000000	0.000000	0.000000	0.012511	-0.019372	-0.025720	0.000000	0.000000	2.000000	70.000000	0.000000
3818.375839	-0.100884	0.576530	0.004542	84.784966	2.369628	54.223785	0.046287	0.000000	-0.231405	0.000000	0.000000	0.000000	0.012511	-0.019372	-0.025720	0.000000	0.000000	2.000000	70.000000	0.000000
3818.379172	-0.100884	0.576530	0.004542	84.784966	2.369628	54.223785	0.046287	0.000000	-0.231405	0.000000	0.000000	0.000000	0.012511	-0.019372	-0.025720	0.000000	0.000000	2.000000	70.000000	0.000000
3818.382506	-0.100856	0.576455	0.004412	84.789619	2.381552	54.235874	0.044202	0.000000	-0.227118	0.000000	0.000000	0.000000	0.008558	-0.022491	-0.039174	0.000000	0.000000	2.000000	70.000000	0.000000
3818.385839	-0.100856	0.576455	0.004412	84.789619	2.381552	54.235874	0.044202	0.000000	-0.227118	0.000000	0.000000	0.000000	0.008558	-0.022491	-0.039174	0.000000	0.000000	2.000000	70.000000	0.000000
3818.389172	-0.100856	0.576455	0.004412	84.789619	2.381552	54.235874	0.044202	0.000000	-0.227118	0.000000	0.000000	0.000000	0.008558	-0.022491	-0.039174	0.000000	0.000000	2.000000	70.000000	0.000000
3818.392506	-0.100856	0.576455	0.004412	84.799561	2.409357	54.263878	0.042775	0.000000	-0.220589	0.000000	0.000000	0.000000	0.008558	-0.022491	-0.039174	0.000000	0.000000	2.000000	70.000000	0.000000
3818.395839	-0.100841	0.576382	0.004344	84.799561	2.409357	54.263878	0.042775	0.000000	-0.220589	0.000000	0.000000	0.000000	0.004415	-0.021695	-0.020207	0.000000	0.000000	2.000000	70.000000	0.000000
3818.399172	-0.100841	0.576382	0.004344	84.799561	2.409357	54.263878	0.042775	0.000000	-0.220589	0.000000	0.000000	0.000000	0.004415	-0.021695	-0.020207	0.000000	0.000000	2.000000	70.000000	0.000000
3818.402506	-0.100841	0.576382	0.004344	84.809441	2.437285	54.292011	0.042775	0.000000	-0.220589	0.000000	0.000000	0.000000	0.004415	-0.021695	-0.020207	0.000000	0.000000	2.000000	70.000000	0.000000
3818.405839	-0.100841	0.576382	0.004344	84.809441	2.437285	54.292011	0.042775	0.000000	-0.220589	0.000000	0.000000	0.000000	0.004415	-0.021695	-0.020207	0.000000	0.000000	2.000000	70.000000	0.000000
3818.409172	-0.100827	0.576284	0.004283	84.809441	2.437285	54.292011	0.042775	0.000000	-0.220589	0.000000	0.000000	0.000000	0.004002	-0.029429	-0.018305	0.000000	0.000000	2.000000	70.000000	0.000000
3818.412506	-0.100827	0.576284	0.004283	84.822372	2.474124	54.329060	0.042040	0.000000	-0.217222	0.000000	0.000000	0.000000	0.004002	-0.029429	-0.018305	0.000000	0.000000	2.000000	70.000000	0.000000
3818.415839	-0.100827	0.576284	0.004283	84.822372	2.474124	54.329060	0.042040	0.000000	-0.217222	0.000000	0.000000	0.000000	0.004002	-0.029429	-0.018305	0.000000	0.000000	2.000000	70.000000	0.000000
3818.419172	-0.100827	0.576284	0.004283	84.822372	2.474124	54.329060	0.042040	0.000000	-0.217222	0.000000	0.000000	0.000000	0.004002	-0.029429	-0.018305	0.000000	0.000000	2.000000	70.000000	0.000000
3818.422506	-0.100779	0.576088	0.004166	84.835968	2.515502	54.367943	0.041373	0.000000	-0.214171	0.000000	0.000000	0.000000	0.014573	-0.058828	-0.035197	0.000000	0.000000	2.000000	70.000000	0.000000
3818.425839	-0.100779	0.576088	0.004166	84.835968	2.515502	54.367943	0.041373	0.000000	-0.214171	0.000000	0.000000	0.000000	0.014573	-0.058828	-0.035197	0.000000	0.000000	2.000000	70.000000	0.000000
3818.429172	-0.100779	0.576088	0.004166	84.835968	2.515502	54.367943	0.041373	0.000000	-0.214171	0.000000	0.000000	0.000000	0.014573	-0.058828	-0.035197	0.000000	0.000000	2.000000	70.000000	0.000000
3818.432506	-0.100739	0.575998	0.004087	84.844482	2.540999	54.390991	0.038944	0.000000	-0.208305	0.000000	0.000000	0.000000	0.012092	-0.027098	-0.023853	0.000000	0.000000	2.000000	70.000000	0.000000
3818.435839	-0.100739	0.575998	0.004087	84.844482	2.540999	54.390991	0.038944	0.000000	-0.208305	0.000000	0.000000	0.000000	0.012092	-0.027098	-0.023853	0.000000	0.000000	2.000000	70.000000	0.000000
3818.439172	-0.100739	0.575998	0.004087	84.844482	2.540999	54.390991	0.038944	0.000000	-0.208305	0.000000	0.000000	0.000000	0.012092	-0.027098	-0.023853	0.000000	0.000000	2.000000	70.000000	0.000000
3818.442506	-0.100739	0.575998	0.004087	84.845009	2.559481	54.408714	0.036929	0.000000	-0.204329	0.000000	0.000000	0.000000	0.012092	-0.027098	-0.023853	0.000000	0.000000	2.000000	70.000000	0.000000
3818.445839	-0.100702	0.575926	0.004024	84.845009	2.559481	54.408714	0.036929	0.000000	-0.204329	0.000000	0.000000	0.000000	0.010988	-0.021669	-0.018801	0.000000	0.000000	2.000000	70.000000	0.000000
3818.449172	-0.100702	0.575926	0.004024	84.845009	2.559481	54.408714	0.036929	0.000000	-0.204329	0.000000	0.000000	0.000000	0.010988	-0.021669	-0.018801	0.000000	0.000000	2.000000	70.000000	0.000000
3818.452506	-0.100702	0.575926	0.004024	84.829636	2.514804	54.356312	0.036929	0.000000	-0.204329	0.000000	0.000000	0.000000	0.010988	-0.021669	-0.018801	0.000000	0.000000	2.000000	70.000000	0.000000
3818.455839	-0.100702	0.575926	0.004024	84.829636	2.514804	54.356312	0.036929	0.000000	-0.204329	0.000000	0.000000	0.000000	0.010988	-0.021669	-0.018801	0.000000	0.000000	2.000000	70.000000	0.000000
3818.459172	-0.100620	0.575879	0.003964	84.829636	2.514804	54.356312	0.036929	0.000000	-0.204329	0.000000	0.000000	0.000000	0.024536	-0.013913	-0.017840	0.000000	0.000000	2.000000	70.000000	0.000000
3818.462506	-0.100620	0.575879	0.003964	84.799377	2.421635	54.258183	0.035097	0.000000	-0.201195	0.000000	0.000000	0.000000	0.024536	-0.013913	-0.017840	0.000000	0.000000	2.000000	70.000000	0.000000
3818.465839	-0.100620	0.575879	0.003964	84.799377	2.421635	54.258183	0.035097	0.000000	-0.201195	0.000000	0.000000	0.000000	0.024536	-0.013913	-0.017840	0.000000	0.000000	2.000000	70.000000	0.000000
3818.469172	-0.100620	0.575879	0.003964	84.799377	2.421635	54.258183	0.035097	0.000000	-0.201195	0.000000	0.000000	0.000000	0.024536	-0.013913	-0.017840	0.000000	0.000000	2.000000	70.000000	0.000000
3818.472506	-0.100520	0.575851	0.003927	84.773407	2.343754	54.175282	0.031008	0.000000	-0.198222	0.000000	0.000000	0.000000	0.029993	-0.008516	-0.011354	0.000000	0.000000	2.000000	70.000000	0.000000
3818.475839	-0.100520	0.575851	0.003927	84.773407	2.343754	54.175282	0.031008	0.000000	-0.198222	0.000000	0.000000	0.000000	0.029993	-0.008516	-0.011354	0.000000	0.000000	2.000000	70.000000	0.000000
3818.479172	-0.100520	0.575851	0.003927	84.773407	2.343754	54.175282	0.031008	0.000000	-0.198222	0.000000	0.000000	0.000000	0.029993	-0.008516	-0.011354	0.000000	0.000000	2.000000	70.000000	0.000000
3818.482506	-0.100520	0.575851	0.003927	84.755585	2.290251	54.119301	0.026009	0.000000	-0.196330	0.000000	0.000000	0.000000	0.029993	-0.008516	-0.011354	0.000000	0.000000	2.000000	70.000000	0.000000
3818.485839	-0.100498	0.575851	0.003931	84.755585	2.290251	54.119301	0.026009	0.000000	-0.196330	0.000000	0.000000	0.000000	0.006566	-0.000004	0.001431	0.000000	0.000000	2.000000	70.000000	0.000000
3818.489172	-0.100498	0.575851	0.003931	84.755585	2.290251	54.119301	0.026009	0.000000	-0.196330	0.000000	0.000000	0.000000	0.006566	-0.000004	0.001431	0.000000	0.000000	2.000000	70.000000	0.000000
3818.492506	-0.100498	0.575851	0.003931	84.746742	2.265023	54.091484	0.026009	0.000000	-0.196330	0.000000	0.000000	0.000000	0.006566	-0.000004	0.001431	0.000000	0.000000	2.000000	70.000000	0.000000
3818.495839	-0.100498	0.575851	0.003931	84.746742	2.265023	54.091484	0.026009	0.000000	-0.196330	0.000000	0.000000	0.000000	0.006566	-0.000004	0.001431	0.000000	0.000000	2.000000	70.000000	0.000000
3818.499172	-0.100476	0.575851	0.003936	84.746742	2.265023	54.091484	0.026009	0.000000	-0.196330	0.000000	0.000000	0.000000	0.006568	-0.000004	0.001431	0.000000	0.000000	2.000000	70.000000	0.000000
3818.502506	-0.100476	0.575851	0.003936	84.747559	2.266602	54.093136	0.024914	0.000000	-0.196568	0.000000	0.000000	0.000000	0.006568	-0.000004	0.001431	0.000000	0.000000	2.000000	70.000000	0.000000
3818.505839	-0.100476	0.575851	0.003936	84.747559	2.266602	54.093136	0.024914	0.000000	-0.196568	0.000000	0.000000	0.000000	0.006568	-0.000004	0.001431	0.000000	0.000000	2.000000	70.000000	0.000000
3818.509172	-0.100476	0.575851	0.003936	84.747559	2.266602	54.093136	0.024914	0.000000	-0.196568	0.000000	0.000000	0.000000	0.006568	-0.000004	0.001431	0.000000	0.000000	2.000000	70.000000	0.000000
3818.512506	-0.100484	0.575791	0.003972	84.750542	2.275191	54.101704	0.023820	0.000000	-0.196807	0.000000	0.000000	0.000000	-0.002347	-0.017802	0.010760	0.000000	0.000000	2.000000	70.000000	0.000000
3818.515839	-0.100484	0.575791	0.003972	84.750542	2.275191	54.101704	0.023820	0.000000	-0.196807	0.000000	0.000000	0.000000	-0.002347	-0.017802	0.010760	0.000000	0.000000	2.000000	70.000000	0.000000
3818.519172	-0.100484	0.575791	0.003972	84.750542	2.275191	54.101704	0.023820	0.000000	-0.196807	0.000000	0.000000	0.000000	-0.002347	-0.017802	0.010760	0.000000	0.000000	2.000000	70.000000	0.000000
3818.522506	-0.100484	0.575791	0.003972	84.746109	2.261230	54.087841	0.024211	0.000000	-0.198600	0.000000	0.000000	0.000000	-0.002347	-0.017802	0.010760	0.000000	0.000000	2.000000	70.000000	0.000000
3818.525839	-0.100489	0.575784	0.003995	84.746109	2.261230	54.087841	0.024211	0.000000	-0.198600	0.000000	0.000000	0.000000	-0.001515	-0.002299	0.006961	0.000000	0.000000	2.000000	70.000000	0.000000
3818.529172	-0.100489	0.575784	0.003995	84.746109	2.261230	54.087841	0.024211	0.000000	-0.198600	0.000000	0.000000	0.000000	-0.001515	-0.002299	0.006961	0.000000	0.000000	2.000000	70.000000	0.000000
3818.532506	-0.100489	0.575784	0.003995	84.742455	2.248885	54.075588	0.024211	0.000000	-0.198600	0.000000	0.000000	0.000000	-0.001515	-0.002299	0.006961	0.000000	0.000000	2.000000	70.000000	0.000000
3818.535839	-0.100489	0.575784	0.003995	84.742455	2.248885	54.075588	0.024211	0.000000	-0.198600	0.000000	0.000000	0.000000	-0.001515	-0.002299	0.006961	0.000000	0.000000	2.000000	70.000000	0.000000
3818.539172	-0.100491	0.575758	0.004002	84.742455	2.248885	54.075588	0.024211	0.000000	-0.198600	0.000000	0.000000	0.000000	-0.000414	-0.007738	0.001899	0.000000	0.000000	2.000000	70.000000	0.000000
3818.542506	-0.100491	0.575758	0.004002	84.729095	2.207204	54.034100	0.024463	0.000000	-0.199760	0.000000	0.000000	0.000000	-0.000414	-0.007738	0.001899	0.000000	0.000000	2.000000	70.000000	0.000000
3818.545839	-0.100491	0.575758	0.004002	84.729095	2.207204	54.034100	0.024463	0.000000	-0.199760	0.000000	0.000000	0.000000	-0.000414	-0.007738	0.001899	0.000000	0.000000	2.000000	70.000000	0.000000
3818.549172	-0.100491	0.575758	0.004002	84.729095	2.207204	54.034100	0.024463	0.000000	-0.199760	0.000000	0.000000	0.000000	-0.000414	-0.007738	0.001899	0.000000	0.000000	2.000000	70.000000	0.000000
3818.552506	-0.100499	0.575768	0.004042	84.701538	2.122906	53.950085	0.024532	0.000000	-0.200077	0.000000	0.000000	0.000000	-0.002621	0.003099	0.012023	0.000000	0.000000	2.000000	70.000000	0.000000
3818.555839	-0.100499	0.575768	0.004042	84.701538	2.122906	53.950085	0.024532	0.000000	-0.200077	0.000000	0.000000	0.000000	-0.002621	0.003099	0.012023	0.000000	0.000000	2.000000	70.000000	0.000000
3818.559172	-0.100499	0.575768	0.004042	84.701538	2.122906	53.950085	0.024532	0.000000	-0.200077	0.000000	0.000000	0.000000	-0.002621	0.003099	0.012023	0.000000	0.000000	2.000000	70.000000	0.000000
3818.562506	-0.100499	0.575768	0.004042	84.665932	2.013929	53.841587	0.024969	0.000000	-0.202081	0.000000	0.000000	0.000000	-0.002621	0.003099	0.012023	0.000000	0.000000	2.000000	70.000000	0.000000
3818.565839	-0.100504	0.575761	0.004065	84.665932	2.013929	53.841587	0.024969	0.000000	-0.202081	0.000000	0.000000	0.000000	-0.001515	-0.002320	0.006961	0.000000	0.000000	2.000000	70.000000	0.000000
3818.569172	-0.100504	0.575761	0.004065	84.665932	2.013929	53.841587	0.024969	0.000000	-0.202081	0.000000	0.000000	0.000000	-0.001515	-0.002320	0.006961	0.000000	0.000000	2.000000	70.000000	0.000000
3818.572506	-0.100504	0.575761	0.004065	84.625748	1.893087	53.721264	0.024969	0.000000	-0.202081	0.000000	0.000000	0.000000	-0.001515	-0.002320	0.006961	0.000000	0.000000	2.000000	70.000000	0.000000
3818.575839	-0.100504	0.575761	0.004065	84.625748	1.893087	53.721264	0.024969	0.000000	-0.202081	0.000000	0.000000	0.000000	-0.001515	-0.002320	0.006961	0.000000	0.000000	2.000000	70.000000	0.000000
3818.579172	-0.100509	0.575753	0.004088	84.625748	1.893087	53.721264	0.024969	0.000000	-0.202081	0.000000	0.000000	0.000000	-0.001517	-0.002321	0.006961	0.000000	0.000000	2.000000	70.000000	0.000000
3818.582506	-0.100509	0.575753	0.004088	84.581154	1.760871	53.589622	0.025222	0.000000	-0.203241	0.000000	0.000000	0.000000	-0.001517	-0.002321	0.006961	0.000000	0.000000	2.000000	70.000000	0.000000
3818.585839	-0.100509	0.575753	0.004088	84.581154	1.760871	53.589622	0.025222	0.000000	-0.203241	0.000000	0.000000	0.000000	-0.001517	-0.002321	0.006961	0.000000	0.000000	2.000000	70.000000	0.000000
3818.589172	-0.100509	0.575753	0.004088	84.581154	1.760871	53.589622	0.025222	0.000000	-0.203241	0.000000	0.000000	0.000000	-0.001517	-0.002321	0.006961	0.000000	0.000000	2.000000	70.000000	0.000000
3818.592506	-0.100493	0.575745	0.004116	84.529762	1.614214	53.440937	0.025475	0.000000	-0.204401	0.000000	0.000000	0.000000	0.005055	-0.002322	0.008392	0.000000	0.000000	2.000000	70.000000	0.000000
3818.595839	-0.100493	0.575745	0.004116	84.529762	1.614214	53.440937	0.025475	0.000000	-0.204401	0.000000	0.000000	0.000000	0.005055	-0.002322	0.008392	0.000000	0.000000	2.000000	70.000000	0.000000
3818.599172	-0.100493	0.575745	0.004116	84.529762	1.614214	53.440937	0.025475	0.000000	-0.204401	0.000000	0.000000	0.000000	0.005055	-0.002322	0.008392	0.000000	0.000000	2.000000	70.000000	0.000000
3818.602506	-0.100493	0.575745	0.004116	84.478416	1.464900	53.295010	0.024632	0.000000	-0.205799	0.000000	0.000000	0.000000	0.005055	-0.002322	0.008392	0.000000	0.000000	2.000000	70.000000	0.000000
3818.605839	-0.100520	0.575737	0.004134	84.478416	1.464900	53.295010	0.024632	0.000000	-0.205799	0.000000	0.000000	0.000000	-0.008085	-0.002322	0.005529	0.000000	0.000000	2.000000	70.000000	0.000000
3818.609172	-0.100520	0.575737	0.004134	84.478416	1.464900	53.295010	0.024632	0.000000	-0.205799	0.000000	0.000000	0.000000	-0.008085	-0.002322	0.005529	0.000000	0.000000	2.000000	70.000000	0.000000
3818.612506	-0.100520	0.575737	0.004134	84.418861	1.297539	53.128559	0.024632	0.000000	-0.205799	0.000000	0.000000	0.000000	-0.008085	-0.002322	0.005529	0.000000	0.000000	2.000000	70.000000	0.000000
3818.615839	-0.100520	0.575737	0.004134	84.418861	1.297539	53.128559	0.024632	0.000000	-0.205799	0.000000	0.000000	0.000000	-0.008085	-0.002322	0.005529	0.000000	0.000000	2.000000	70.000000	0.000000
3818.619172	-0.100511	0.575727	0.004094	84.418861	1.297539	53.128559	0.024632	0.000000	-0.205799	0.000000	0.000000	0.000000	0.002618	-0.003092	-0.012022	0.000000	0.000000	2.000000	70.000000	0.000000
3818.622506	-0.100511	0.575727	0.004094	84.353958	1.120371	52.952198	0.025980	0.000000	-0.206721	0.000000	0.000000	0.000000	0.002618	-0.003092	-0.012022	0.000000	0.000000	2.000000	70.000000	0.000000
3818.625839	-0.100511	0.575727	0.004094	84.353958	1.120371	52.952198	0.025980	0.000000	-0.206721	0.000000	0.000000	0.000000	0.002618	-0.003092	-0.012022	0.000000	0.000000	2.000000	70.000000	0.000000
3818.629172	-0.100511	0.575727	0.004094	84.353958	1.120371	52.952198	0.025980	0.000000	-0.206721	0.000000	0.000000	0.000000	0.002618	-0.003092	-0.012022	0.000000	0.000000	2.000000	70.000000	0.000000
3818.632506	-0.100511	0.575727	0.004094	84.309113	1.000476	52.832878	0.025544	0.000000	-0.204717	0.000000	0.000000	0.000000	0.000000	0.000001	0.000000	0.000000	0.000000	2.000000	70.000000	0.000000
3818.635839	-0.100511	0.575727	0.004094	84.309113	1.000476	52.832878	0.025544	0.000000	-0.204717	0.000000	0.000000	0.000000	0.000000	0.000001	0.000000	0.000000	0.000000	2.000000	70.000000	0.000000
3818.639172	-0.100511	0.575727	0.004094	84.309113	1.000476	52.832878	0.025544	0.000000	-0.204717	0.000000	0.000000	0.000000	0.000000	0.000001	0.000000	0.000000	0.000000	2.000000	70.000000	0.000000
3818.642506	-0.100511	0.575727	0.004094	84.296486	0.966184	52.798832	0.025544	0.000000	-0.204717	0.000000	0.000000	0.000000	0.000000	0.000001	0.000000	0.000000	0.000000	2.000000	70.000000	0.000000
3818.645839	-0.100502	0.575717	0.004054	84.296486	0.966184	52.798832	0.025544	0.000000	-0.204717	0.000000	0.000000	0.000000	0.002621	-0.003075	-0.012023	0.000000	0.000000	2.000000	70.000000	0.000000
3818.649172	-0.100502	0.575717	0.004054	84.296486	0.966184	52.798832	0.025544	0.000000	-0.204717	0.000000	0.000000	0.000000	0.002621	-0.003075	-0.012023	0.000000	0.000000	2.000000	70.000000	0.000000
3818.652506	-0.100502	0.575717	0.004054	84.294258	0.960257	52.792934	0.025544	0.000000	-0.204717	0.000000	0.000000	0.000000	0.002621	-0.003075	-0.012023	0.000000	0.000000	2.000000	70.000000	0.000000
3818.655839	-0.100502	0.575717	0.004054	84.294258	0.960257	52.792934	0.025544	0.000000	-0.204717	0.000000	0.000000	0.000000	0.002621	-0.003075	-0.012023	0.000000	0.000000	2.000000	70.000000	0.000000
3818.659172	-0.100502	0.575717	0.004054	84.294258	0.960257	52.792934	0.025544	0.000000	-0.204717	0.000000	0.000000	0.000000	-0.000001	0.000001	0.000000	0.000000	0.000000	2.000000	70.000000	0.000000
3818.662506	-0.100502	0.575717	0.004054	84.294258	0.960257	52.792934	0.025107	0.000000	-0.202713	0.000000	0.000000	0.000000	-0.000001	0.000001	0.000000	0.000000	0.000000	2.000000	70.000000	0.000000
3818.665839	-0.100502	0.575717	0.004054	84.294258	0.960257	52.792934	0.025107	0.000000	-0.202713	0.000000	0.000000	0.000000	-0.000001	0.000001	0.000000	0.000000	0.000000	2.000000	70.000000	0.000000
3818.669172	-0.100502	0.575717	0.004054	84.294258	0.960257	52.792934	0.025107	0.000000	-0.202713	0.000000	0.000000	0.000000	-0.000001	0.000001	0.000000	0.000000	0.000000	2.000000	70.000000	0.000000
3818.672506	-0.100495	0.575681	0.004021	84.297279	0.967437	52.800156	0.025107	0.000000	-0.202713	0.000000	0.000000	0.000000	0.002206	-0.010821	-0.010126	0.000000	0.000000	2.000000	70.000000	0.000000
3818.675839	-0.100495	0.575681	0.004021	84.297279	0.967437	52.800156	0.025107	0.000000	-0.202713	0.000000	0.000000	0.000000	0.002206	-0.010821	-0.010126	0.000000	0.000000	2.000000	70.000000	0.000000
3818.679172	-0.100495	0.575681	0.004021	84.297279	0.967437	52.800156	0.025107	0.000000	-0.202713	0.000000	0.000000	0.000000	0.002206	-0.010821	-0.010126	0.000000	0.000000	2.000000	70.000000	0.000000
3818.682506	-0.100495	0.575681	0.004021	84.301125	0.975914	52.808685	0.024739	0.000000	-0.201026	0.000000	0.000000	0.000000	0.002206	-0.010821	-0.010126	0.000000	0.000000	2.000000	70.000000	0.000000
3818.685839	-0.100496	0.575655	0.004027	84.301125	0.975914	52.808685	0.024739	0.000000	-0.201026	0.000000	0.000000	0.000000	-0.000415	-0.007748	0.001897	0.000000	0.000000	2.000000	70.000000	0.000000
3818.689172	-0.100496	0.575655	0.004027	84.301125	0.975914	52.808685	0.024739	0.000000	-0.201026	0.000000	0.000000	0.000000	-0.000415	-0.007748	0.001897	0.000000	0.000000	2.000000	70.000000	0.000000
3818.692506	-0.100496	0.575655	0.004027	84.300476	0.972557	52.805519	0.024739	0.000000	-0.201026	0.000000	0.000000	0.000000	-0.000415	-0.007748	0.001897	0.000000	0.000000	2.000000	70.000000	0.000000
3818.695839	-0.100496	0.575655	0.004027	84.300476	0.972557	52.805519	0.024739	0.000000	-0.201026	0.000000	0.000000	0.000000	-0.000415	-0.007748	0.001897	0.000000	0.000000	2.000000	70.000000	0.000000
3818.699172	-0.100490	0.575593	0.003999	84.300476	0.972557	52.805519	0.024739	0.000000	-0.201026	0.000000	0.000000	0.000000	0.001795	-0.018572	-0.008231	0.000000	0.000000	2.000000	70.000000	0.000000
3818.702506	-0.100490	0.575593	0.003999	84.293945	0.952653	52.785900	0.024808	0.000000	-0.201342	0.000000	0.000000	0.000000	0.001795	-0.018572	-0.008231	0.000000	0.000000	2.000000	70.000000	0.000000
3818.705839	-0.100490	0.575593	0.003999	84.293945	0.952653	52.785900	0.024808	0.000000	-0.201342	0.000000	0.000000	0.000000	0.001795	-0.018572	-0.008231	0.000000	0.000000	2.000000	70.000000	0.000000
3818.709172	-0.100490	0.575593	0.003999	84.293945	0.952653	52.785900	0.024808	0.000000	-0.201342	0.000000	0.000000	0.000000	0.001795	-0.018572	-0.008231	0.000000	0.000000	2.000000	70.000000	0.000000
3818.712506	-0.100486	0.575505	0.003978	84.266495	0.878694	52.712479	0.024509	0.000000	-0.199970	0.000000	0.000000	0.000000	0.001381	-0.026288	-0.006339	0.000000	0.000000	2.000000	70.000000	0.000000
3818.715839	-0.100486	0.575505	0.003978	84.266495	0.878694	52.712479	0.024509	0.000000	-0.199970	0.000000	0.000000	0.000000	0.001381	-0.026288	-0.006339	0.000000	0.000000	2.000000	70.000000	0.000000
3818.719172	-0.100486	0.575505	0.003978	84.266495	0.878694	52.712479	0.024509	0.000000	-0.199970	0.000000	0.000000	0.000000	0.001381	-0.026288	-0.006339	0.000000	0.000000	2.000000	70.000000	0.000000
3818.722506	-0.100486	0.575505	0.003978	84.226265	0.771952	52.606503	0.024279	0.000000	-0.198913	0.000000	0.000000	0.000000	0.001381	-0.026288	-0.006339	0.000000	0.000000	2.000000	70.000000	0.000000
3818.725839	-0.100480	0.575444	0.003951	84.226265	0.771952	52.606503	0.024279	0.000000	-0.198913	0.000000	0.000000	0.000000	0.001794	-0.018550	-0.008238	0.000000	0.000000	2.000000	70.000000	0.000000
3818.729172	-0.100480	0.575444	0.003951	84.226265	0.771952	52.606503	0.024279	0.000000	-0.198913	0.000000	0.000000	0.000000	0.001794	-0.018550	-0.008238	0.000000	0.000000	2.000000	70.000000	0.000000
3818.732506	-0.100480	0.575444	0.003951	84.179375	0.649614	52.484989	0.024279	0.000000	-0.198913	0.000000	0.000000	0.000000	0.001794	-0.018550	-0.008238	0.000000	0.000000	2.000000	70.000000	0.000000
3818.735839	-0.100480	0.575444	0.003951	84.179375	0.649614	52.484989	0.024279	0.000000	-0.198913	0.000000	0.000000	0.000000	0.001794	-0.018550	-0.008238	0.000000	0.000000	2.000000	70.000000	0.000000
3818.739172	-0.100479	0.575374	0.003947	84.179375	0.649614	52.484989	0.024279	0.000000	-0.198913	0.000000	0.000000	0.000000	0.000278	-0.020881	-0.001281	0.000000	0.000000	2.000000	70.000000	0.000000
3818.742506	-0.100479	0.575374	0.003947	84.123436	0.506906	52.343269	0.023980	0.000000	-0.197541	0.000000	0.000000	0.000000	0.000278	-0.020881	-0.001281	0.000000	0.000000	2.000000	70.000000	0.000000
3818.745839	-0.100479	0.575374	0.003947	84.123436	0.506906	52.343269	0.023980	0.000000	-0.197541	0.000000	0.000000	0.000000	0.000278	-0.020881	-0.001281	0.000000	0.000000	2.000000	70.000000	0.000000
3818.749172	-0.100479	0.575374	0.003947	84.123436	0.506906	52.343269	0.023980	0.000000	-0.197541	0.000000	0.000000	0.000000	0.000278	-0.020881	-0.001281	0.000000	0.000000	2.000000	70.000000	0.000000
3818.752506	-0.100468	0.575224	0.003898	84.062973	0.355923	52.193241	0.023934	0.000000	-0.197327	0.000000	0.000000	0.000000	0.003182	-0.044839	-0.014599	0.000000	0.000000	2.000000	70.000000	0.000000
3818.755839	-0.100468	0.575224	0.003898	84.062973	0.355923	52.193241	0.023934	0.000000	-0.197327	0.000000	0.000000	0.000000	0.003182	-0.044839	-0.014599	0.000000	0.000000	2.000000	70.000000	0.000000
3818.759172	-0.100468	0.575224	0.003898	84.062973	0.355923	52.193241	0.023934	0.000000	-0.197327	0.000000	0.000000	0.000000	0.003182	-0.044839	-0.014599	0.000000	0.000000	2.000000	70.000000	0.000000
3818.762506	-0.100468	0.575224	0.003898	83.998772	0.195680	52.036854	0.023403	0.000000	-0.194894	0.000000	0.000000	0.000000	0.003182	-0.044839	-0.014599	0.000000	0.000000	2.000000	70.000000	0.000000
3818.765839	-0.100475	0.575152	0.003826	83.998772	0.195680	52.036854	0.023403	0.000000	-0.194894	0.000000	0.000000	0.000000	-0.002147	-0.021617	-0.021710	0.000000	0.000000	2.000000	70.000000	0.000000
3818.769172	-0.100475	0.575152	0.003826	83.998772	0.195680	52.036854	0.023403	0.000000	-0.194894	0.000000	0.000000	0.000000	-0.002147	-0.021617	-0.021710	0.000000	0.000000	2.000000	70.000000	0.000000
3818.772506	-0.100487	0.575073	0.003776	83.941360	0.054472	51.899471	0.023403	0.000000	-0.194894	0.000000	0.000000	0.000000	-0.003659	-0.023948	-0.014755	0.000000	0.000000	2.000000	70.000000	0.000000
3818.775839	-0.100487	0.575073	0.003776	83.941360	0.054472	51.899471	0.023403	0.000000	-0.194894	0.000000	0.000000	0.000000	-0.003659	-0.023948	-0.014755	0.000000	0.000000	2.000000	70.000000	0.000000
3818.779172	-0.100487	0.575073	0.003776	83.941360	0.054472	51.899471	0.023403	0.000000	-0.194894	0.000000	0.000000	0.000000	-0.003659	-0.023948	-0.014755	0.000000	0.000000	2.000000	70.000000	0.000000
3818.782506	-0.100487	0.575073	0.003776	83.899567	-0.048091	51.800461	0.024371	0.000000	-0.188816	0.000000	0.000000	0.000000	-0.003659	-0.023948	-0.014755	0.000000	0.000000	2.000000	70.000000	0.000000
3818.785839	-0.100503	0.575011	0.003744	83.899567	-0.048091	51.800461	0.024371	0.000000	-0.188816	0.000000	0.000000	0.000000	-0.004766	-0.018535	-0.009688	0.000000	0.000000	2.000000	70.000000	0.000000
3818.789172	-0.100503	0.575011	0.003744	83.899567	-0.048091	51.800461	0.024371	0.000000	-0.188816	0.000000	0.000000	0.000000	-0.004766	-0.018535	-0.009688	0.000000	0.000000	2.000000	70.000000	0.000000
3818.792506	-0.100503	0.575011	0.003744	83.864548	-0.133946	51.718102	0.024371	0.000000	-0.188816	0.000000	0.000000	0.000000	-0.004766	-0.018535	-0.009688	0.000000	0.000000	2.000000	70.000000	0.000000
3818.795839	-0.100503	0.575011	0.003744	83.864548	-0.133946	51.718102	0.024371	0.000000	-0.188816	0.000000	0.000000	0.000000	-0.004766	-0.018535	-0.009688	0.000000	0.000000	2.000000	70.000000	0.000000
3818.799172	-0.100510	0.574939	0.003672	83.864548	-0.133946	51.718102	0.024371	0.000000	-0.188816	0.000000	0.000000	0.000000	-0.002138	-0.021617	-0.021723	0.000000	0.000000	2.000000	70.000000	0.000000
3818.802506	-0.100510	0.574939	0.003672	83.828705	-0.217229	51.635498	0.025165	0.000000	-0.187202	0.000000	0.000000	0.000000	-0.002138	-0.021617	-0.021723	0.000000	0.000000	2.000000	70.000000	0.000000
3818.805839	-0.100510	0.574939	0.003672	83.828705	-0.217229	51.635498	0.025165	0.000000	-0.187202	0.000000	0.000000	0.000000	-0.002138	-0.021617	-0.021723	0.000000	0.000000	2.000000	70.000000	0.000000
3818.809172	-0.100510	0.574939	0.003672	83.828705	-0.217229	51.635498	0.025165	0.000000	-0.187202	0.000000	0.000000	0.000000	-0.002138	-0.021617	-0.021723	0.000000	0.000000	2.000000	70.000000	0.000000
3818.812506	-0.100473	0.574797	0.003604	83.791420	-0.300795	51.549992	0.025521	0.000000	-0.183581	0.000000	0.000000	0.000000	0.011271	-0.042461	-0.020172	0.000000	0.000000	2.000000	70.000000	0.000000
3818.815839	-0.100473	0.574797	0.003604	83.791420	-0.300795	51.549992	0.025521	0.000000	-0.183581	0.000000	0.000000	0.000000	0.011271	-0.042461	-0.020172	0.000000	0.000000	2.000000	70.000000	0.000000
3818.819172	-0.100473	0.574797	0.003604	83.791420	-0.300795	51.549992	0.025521	0.000000	-0.183581	0.000000	0.000000	0.000000	0.011271	-0.042461	-0.020172	0.000000	0.000000	2.000000	70.000000	0.000000
3818.822506	-0.100473	0.574797	0.003604	83.748749	-0.394207	51.454636	0.023643	0.000000	-0.180219	0.000000	0.000000	0.000000	0.011271	-0.042461	-0.020172	0.000000	0.000000	2.000000	70.000000	0.000000
3818.825839	-0.100441	0.574717	0.003565	83.748749	-0.394207	51.454636	0.023643	0.000000	-0.180219	0.000000	0.000000	0.000000	0.009471	-0.023924	-0.011915	0.000000	0.000000	2.000000	70.000000	0.000000
3818.829172	-0.100441	0.574717	0.003565	83.748749	-0.394207	51.454636	0.023643	0.000000	-0.180219	0.000000	0.000000	0.000000	0.009471	-0.023924	-0.011915	0.000000	0.000000	2.000000	70.000000	0.000000
3818.832506	-0.100441	0.574717	0.003565	83.711411	-0.475591	51.371300	0.023643	0.000000	-0.180219	0.000000	0.000000	0.000000	0.009471	-0.023924	-0.011915	0.000000	0.000000	2.000000	70.000000	0.000000
3818.835839	-0.100441	0.574717	0.003565	83.711411	-0.475591	51.371300	0.023643	0.000000	-0.180219	0.000000	0.000000	0.000000	0.009471	-0.023924	-0.011915	0.000000	0.000000	2.000000	70.000000	0.000000
3818.839172	-0.100405	0.574645	0.003502	83.711411	-0.475591	51.371300	0.023643	0.000000	-0.180219	0.000000	0.000000	0.000000	0.010989	-0.021587	-0.018879	0.000000	0.000000	2.000000	70.000000	0.000000
3818.842506	-0.100405	0.574645	0.003502	83.665039	-0.575209	51.269863	0.022064	0.000000	-0.178233	0.000000	0.000000	0.000000	0.010989	-0.021587	-0.018879	0.000000	0.000000	2.000000	70.000000	0.000000
3818.845839	-0.100405	0.574645	0.003502	83.665039	-0.575209	51.269863	0.022064	0.000000	-0.178233	0.000000	0.000000	0.000000	0.010989	-0.021587	-0.018879	0.000000	0.000000	2.000000	70.000000	0.000000
3818.849172	-0.100405	0.574645	0.003502	83.665039	-0.575209	51.269863	0.022064	0.000000	-0.178233	0.000000	0.000000	0.000000	0.010989	-0.021587	-0.018879	0.000000	0.000000	2.000000	70.000000	0.000000
3818.852506	-0.100353	0.574501	0.003371	83.624001	-0.665688	51.180332	0.020233	0.000000	-0.175087	0.000000	0.000000	0.000000	0.015416	-0.043181	-0.039203	0.000000	0.000000	2.000000	70.000000	0.000000
3818.855839	-0.100353	0.574501	0.003371	83.624001	-0.665688	51.180332	0.020233	0.000000	-0.175087	0.000000	0.000000	0.000000	0.015416	-0.043181	-0.039203	0.000000	0.000000	2.000000	70.000000	0.000000
3818.859172	-0.100353	0.574501	0.003371	83.624001	-0.665688	51.180332	0.020233	0.000000	-0.175087	0.000000	0.000000	0.000000	0.015416	-0.043181	-0.039203	0.000000	0.000000	2.000000	70.000000	0.000000
3818.862506	-0.100353	0.574501	0.003371	83.609200	-0.699744	51.146744	0.017664	0.000000	-0.168553	0.000000	0.000000	0.000000	0.015416	-0.043181	-0.039203	0.000000	0.000000	2.000000	70.000000	0.000000
3818.865839	-0.100333	0.574437	0.003280	83.609200	-0.699744	51.146744	0.017664	0.000000	-0.168553	0.000000	0.000000	0.000000	0.005944	-0.019260	-0.027282	0.000000	0.000000	2.000000	70.000000	0.000000
3818.869172	-0.100333	0.574437	0.003280	83.609200	-0.699744	51.146744	0.017664	0.000000	-0.168553	0.000000	0.000000	0.000000	0.005944	-0.019260	-0.027282	0.000000	0.000000	2.000000	70.000000	0.000000
3818.872506	-0.100333	0.574437	0.003280	83.616936	-0.686659	51.160019	0.017664	0.000000	-0.168553	0.000000	0.000000	0.000000	0.005944	-0.019260	-0.027282	0.000000	0.000000	2.000000	70.000000	0.000000
3818.875839	-0.100333	0.574437	0.003280	83.616936	-0.686659	51.160019	0.017664	0.000000	-0.168553	0.000000	0.000000	0.000000	0.005944	-0.019260	-0.027282	0.000000	0.000000	2.000000	70.000000	0.000000
3818.879172	-0.100319	0.574365	0.003212	83.616936	-0.686659	51.160019	0.017664	0.000000	-0.168553	0.000000	0.000000	0.000000	0.004429	-0.021571	-0.020328	0.000000	0.000000	2.000000	70.000000	0.000000
3818.882506	-0.100319	0.574365	0.003212	83.623878	-0.674486	51.172337	0.016673	0.000000	-0.164006	0.000000	0.000000	0.000000	0.004429	-0.021571	-0.020328	0.000000	0.000000	2.000000	70.000000	0.000000
3818.885839	-0.100319	0.574365	0.003212	83.623878	-0.674486	51.172337	0.016673	0.000000	-0.164006	0.000000	0.000000	0.000000	0.004429	-0.021571	-0.020328	0.000000	0.000000	2.000000	70.000000	0.000000
3818.889172	-0.100319	0.574365	0.003212	83.623878	-0.674486	51.172337	0.016673	0.000000	-0.164006	0.000000	0.000000	0.000000	0.004429	-0.021571	-0.020328	0.000000	0.000000	2.000000	70.000000	0.000000
3818.892506	-0.100297	0.574257	0.003111	83.625473	-0.672612	51.174332	0.015935	0.000000	-0.160618	0.000000	0.000000	0.000000	0.006644	-0.032361	-0.030500	0.000000	0.000000	2.000000	70.000000	0.000000
3818.895839	-0.100297	0.574257	0.003111	83.625473	-0.672612	51.174332	0.015935	0.000000	-0.160618	0.000000	0.000000	0.000000	0.006644	-0.032361	-0.030500	0.000000	0.000000	2.000000	70.000000	0.000000
3818.899172	-0.100297	0.574257	0.003111	83.625473	-0.672612	51.174332	0.015935	0.000000	-0.160618	0.000000	0.000000	0.000000	0.006644	-0.032361	-0.030500	0.000000	0.000000	2.000000	70.000000	0.000000
3818.902506	-0.100297	0.574257	0.003111	83.631607	-0.661325	51.185669	0.014827	0.000000	-0.155535	0.000000	0.000000	0.000000	0.006644	-0.032361	-0.030500	0.000000	0.000000	2.000000	70.000000	0.000000
3818.905839	-0.100298	0.574232	0.003117	83.631607	-0.661325	51.185669	0.014827	0.000000	-0.155535	0.000000	0.000000	0.000000	-0.000407	-0.007723	0.001874	0.000000	0.000000	2.000000	70.000000	0.000000
3818.909172	-0.100298	0.574232	0.003117	83.631607	-0.661325	51.185669	0.014827	0.000000	-0.155535	0.000000	0.000000	0.000000	-0.000407	-0.007723	0.001874	0.000000	0.000000	2.000000	70.000000	0.000000
3818.912506	-0.100298	0.574232	0.003117	83.631630	-0.658585	51.185711	0.014827	0.000000	-0.155535	0.000000	0.000000	0.000000	-0.000407	-0.007723	0.001874	0.000000	0.000000	2.000000	70.000000	0.000000
3818.915839	-0.100298	0.574232	0.003117	83.631630	-0.658585	51.185711	0.014827	0.000000	-0.155535	0.000000	0.000000	0.000000	-0.000407	-0.007723	0.001874	0.000000	0.000000	2.000000	70.000000	0.000000
3818.919172	-0.100281	0.574224	0.003145	83.631630	-0.658585	51.185711	0.014827	0.000000	-0.155535	0.000000	0.000000	0.000000	0.005040	-0.002323	0.008387	0.000000	0.000000	2.000000	70.000000	0.000000
3818.922506	-0.100281	0.574224	0.003145	83.631630	-0.658585	51.185711	0.014895	0.000000	-0.155847	0.000000	0.000000	0.000000	0.005040	-0.002323	0.008387	0.000000	0.000000	2.000000	70.000000	0.000000
3818.925839	-0.100281	0.574224	0.003145	83.631630	-0.658585	51.185711	0.014895	0.000000	-0.155847	0.000000	0.000000	0.000000	0.005040	-0.002323	0.008387	0.000000	0.000000	2.000000	70.000000	0.000000
3818.929172	-0.100281	0.574224	0.003145	83.631630	-0.658585	51.185711	0.014895	0.000000	-0.155847	0.000000	0.000000	0.000000	0.005040	-0.002323	0.008387	0.000000	0.000000	2.000000	70.000000	0.000000
3818.932506	-0.100269	0.574208	0.003196	83.631630	-0.658585	51.185711	0.014055	0.000000	-0.157245	0.000000	0.000000	0.000000	0.003525	-0.004650	0.015345	0.000000	0.000000	2.000000	70.000000	0.000000
3818.935839	-0.100269	0.574208	0.003196	83.631630	-0.658585	51.185711	0.014055	0.000000	-0.157245	0.000000	0.000000	0.000000	0.003525	-0.004650	0.015345	0.000000	0.000000	2.000000	70.000000	0.000000
3818.939172	-0.100269	0.574208	0.003196	83.631630	-0.658585	51.185711	0.014055	0.000000	-0.157245	0.000000	0.000000	0.000000	0.003525	-0.004650	0.015345	0.000000	0.000000	2.000000	70.000000	0.000000
3818.942506	-0.100269	0.574208	0.003196	83.631668	-0.655876	51.185699	0.013468	0.000000	-0.159802	0.000000	0.000000	0.000000	0.003525	-0.004650	0.015345	0.000000	0.000000	2.000000	70.000000	0.000000
3818.945839	-0.100274	0.574201	0.003219	83.631668	-0.655876	51.185699	0.013468	0.000000	-0.159802	0.000000	0.000000	0.000000	-0.001515	-0.002344	0.006958	0.000000	0.000000	2.000000	70.000000	0.000000
3818.949172	-0.100274	0.574201	0.003219	83.631668	-0.655876	51.185699	0.013468	0.000000	-0.159802	0.000000	0.000000	0.000000	-0.001515	-0.002344	0.006958	0.000000	0.000000	2.000000	70.000000	0.000000
3818.952506	-0.100274	0.574201	0.003219	83.631668	-0.655876	51.185699	0.013468	0.000000	-0.159802	0.000000	0.000000	0.000000	-0.001515	-0.002344	0.006958	0.000000	0.000000	2.000000	70.000000	0.000000
3818.955839	-0.100274	0.574201	0.003219	83.631668	-0.655876	51.185699	0.013468	0.000000	-0.159802	0.000000	0.000000	0.000000	-0.001515	-0.002344	0.006958	0.000000	0.000000	2.000000	70.000000	0.000000
3818.959172	-0.100274	0.574201	0.003219	83.631668	-0.655876	51.185699	0.013468	0.000000	-0.159802	0.000000	0.000000	0.000000	-0.000000	-0.000002	-0.000000	0.000000	0.000000	2.000000	70.000000	0.000000
3818.962506	-0.100274	0.574201	0.003219	83.631668	-0.655876	51.185699	0.013720	0.000000	-0.160962	0.000000	0.000000	0.000000	-0.000000	-0.000002	-0.000000	0.000000	0.000000	2.000000	70.000000	0.000000
3818.965839	-0.100274	0.574201	0.003219	83.631668	-0.655876	51.185699	0.013720	0.000000	-0.160962	0.000000	0.000000	0.000000	-0.000000	-0.000002	-0.000000	0.000000	0.000000	2.000000	70.000000	0.000000
3818.969172	-0.100274	0.574201	0.003219	83.631668	-0.655876	51.185699	0.013720	0.000000	-0.160962	0.000000	0.000000	0.000000	-0.000000	-0.000002	-0.000000	0.000000	0.000000	2.000000	70.000000	0.000000
3818.972506	-0.100298	0.574175	0.003221	83.634712	-0.652941	51.191406	0.013720	0.000000	-0.160962	0.000000	0.000000	0.000000	-0.006965	-0.007729	0.000445	0.000000	0.000000	2.000000	70.000000	0.000000
3818.975839	-0.100298	0.574175	0.003221	83.634712	-0.652941	51.191406	0.013720	0.000000	-0.160962	0.000000	0.000000	0.000000	-0.006965	-0.007729	0.000445	0.000000	0.000000	2.000000	70.000000	0.000000
3818.979172	-0.100298	0.574175	0.003221	83.634712	-0.652941	51.191406	0.013720	0.000000	-0.160962	0.000000	0.000000	0.000000	-0.006965	-0.007729	0.000445	0.000000	0.000000	2.000000	70.000000	0.000000
3818.982506	-0.100298	0.574175	0.003221	83.631630	-0.658585	51.185711	0.014881	0.000000	-0.161036	0.000000	0.000000	0.000000	-0.006965	-0.007729	0.000445	0.000000	0.000000	2.000000	70.000000	0.000000
3818.985839	-0.100301	0.574193	0.003238	83.631630	-0.658585	51.185711	0.014881	0.000000	-0.161036	0.000000	0.000000	0.000000	-0.001108	0.005397	0.005085	0.000000	0.000000	2.000000	70.000000	0.000000
3818.989172	-0.100301	0.574193	0.003238	83.631630	-0.658585	51.185711	0.014881	0.000000	-0.161036	0.000000	0.000000	0.000000	-0.001108	0.005397	0.005085	0.000000	0.000000	2.000000	70.000000	0.000000
3818.992506	-0.100301	0.574193	0.003238	83.631630	-0.658585	51.185711	0.014881	0.000000	-0.161036	0.000000	0.000000	0.000000	-0.001108	0.005397	0.005085	0.000000	0.000000	2.000000	70.000000	0.000000
3818.995839	-0.100301	0.574193	0.003238	83.631630	-0.658585	51.185711	0.014881	0.000000	-0.161036	0.000000	0.000000	0.000000	-0.001108	0.005397	0.005085	0.000000	0.000000	2.000000	70.000000	0.000000
3818.999172	-0.100305	0.574211	0.003255	83.631630	-0.658585	51.185711	0.014881	0.000000	-0.161036	0.000000	0.000000	0.000000	-0.001107	0.005381	0.005084	0.000000	0.000000	2.000000	70.000000	0.000000
3819.002506	-0.100305	0.574211	0.003255	83.625542	-0.669875	51.174366	0.015066	0.000000	-0.161884	0.000000	0.000000	0.000000	-0.001107	0.005381	0.005084	0.000000	0.000000	2.000000	70.000000	0.000000
3819.005839	-0.100305	0.574211	0.003255	83.625542	-0.669875	51.174366	0.015066	0.000000	-0.161884	0.000000	0.000000	0.000000	-0.001107	0.005381	0.005084	0.000000	0.000000	2.000000	70.000000	0.000000
3819.009172	-0.100305	0.574211	0.003255	83.625542	-0.669875	51.174366	0.015066	0.000000	-0.161884	0.000000	0.000000	0.000000	-0.001107	0.005381	0.005084	0.000000	0.000000	2.000000	70.000000	0.000000
3819.012506	-0.100311	0.574273	0.003282	83.619362	-0.681172	51.162991	0.015250	0.000000	-0.162731	0.000000	0.000000	0.000000	-0.001809	0.018510	0.008293	0.000000	0.000000	2.000000	70.000000	0.000000
3819.015839	-0.100311	0.574273	0.003282	83.619362	-0.681172	51.162991	0.015250	0.000000	-0.162731	0.000000	0.000000	0.000000	-0.001809	0.018510	0.008293	0.000000	0.000000	2.000000	70.000000	0.000000
3819.019172	-0.100311	0.574273	0.003282	83.619362	-0.681172	51.162991	0.015250	0.000000	-0.162731	0.000000	0.000000	0.000000	-0.001809	0.018510	0.008293	0.000000	0.000000	2.000000	70.000000	0.000000
3819.022506	-0.100311	0.574273	0.003282	83.613220	-0.692433	51.151642	0.015552	0.000000	-0.164114	0.000000	0.000000	0.000000	-0.001809	0.018510	0.008293	0.000000	0.000000	2.000000	70.000000	0.000000
3819.025839	-0.100313	0.574316	0.003293	83.613220	-0.692433	51.151642	0.015552	0.000000	-0.164114	0.000000	0.000000	0.000000	-0.000699	0.013132	0.003208	0.000000	0.000000	2.000000	70.000000	0.000000
3819.029172	-0.100313	0.574316	0.003293	83.613220	-0.692433	51.151642	0.015552	0.000000	-0.164114	0.000000	0.000000	0.000000	-0.000699	0.013132	0.003208	0.000000	0.000000	2.000000	70.000000	0.000000
3819.032506	-0.100313	0.574316	0.003293	83.607086	-0.706388	51.140324	0.015552	0.000000	-0.164114	0.000000	0.000000	0.000000	-0.000699	0.013132	0.003208	0.000000	0.000000	2.000000	70.000000	0.000000
3819.035839	-0.100313	0.574316	0.003293	83.607086	-0.706388	51.140324	0.015552	0.000000	-0.164114	0.000000	0.000000	0.000000	-0.000699	0.013132	0.003208	0.000000	0.000000	2.000000	70.000000	0.000000
3819.039172	-0.100341	0.574378	0.003316	83.607086	-0.706388	51.140324	0.015552	0.000000	-0.164114	0.000000	0.000000	0.000000	-0.008362	0.018519	0.006860	0.000000	0.000000	2.000000	70.000000	0.000000
3819.042506	-0.100341	0.574378	0.003316	83.597893	-0.723173	51.123425	0.015668	0.000000	-0.164648	0.000000	0.000000	0.000000	-0.008362	0.018519	0.006860	0.000000	0.000000	2.000000	70.000000	0.000000
3819.045839	-0.100341	0.574378	0.003316	83.597893	-0.723173	51.123425	0.015668	0.000000	-0.164648	0.000000	0.000000	0.000000	-0.008362	0.018519	0.006860	0.000000	0.000000	2.000000	70.000000	0.000000
3819.049172	-0.100341	0.574378	0.003316	83.597893	-0.723173	51.123425	0.015668	0.000000	-0.164648	0.000000	0.000000	0.000000	-0.008362	0.018519	0.006860	0.000000	0.000000	2.000000	70.000000	0.000000
3819.052506	-0.100369	0.574440	0.003339	83.594795	-0.731522	51.117744	0.017062	0.000000	-0.165792	0.000000	0.000000	0.000000	-0.008364	0.018506	0.006857	0.000000	0.000000	2.000000	70.000000	0.000000
3819.055839	-0.100369	0.574440	0.003339	83.594795	-0.731522	51.117744	0.017062	0.000000	-0.165792	0.000000	0.000000	0.000000	-0.008364	0.018506	0.006857	0.000000	0.000000	2.000000	70.000000	0.000000
3819.059172	-0.100369	0.574440	0.003339	83.594795	-0.731522	51.117744	0.017062	0.000000	-0.165792	0.000000	0.000000	0.000000	-0.008364	0.018506	0.006857	0.000000	0.000000	2.000000	70.000000	0.000000
3819.062506	-0.100390	0.574466	0.003328	83.591766	-0.739803	51.112164	0.018456	0.000000	-0.166934	0.000000	0.000000	0.000000	-0.006150	0.007725	-0.003307	0.000000	0.000000	2.000000	70.000000	0.000000
3819.065839	-0.100390	0.574466	0.003328	83.591766	-0.739803	51.112164	0.018456	0.000000	-0.166934	0.000000	0.000000	0.000000	-0.006150	0.007725	-0.003307	0.000000	0.000000	2.000000	70.000000	0.000000
3819.069172	-0.100390	0.574466	0.003328	83.591766	-0.739803	51.112164	0.018456	0.000000	-0.166934	0.000000	0.000000	0.000000	-0.006150	0.007725	-0.003307	0.000000	0.000000	2.000000	70.000000	0.000000
3819.072506	-0.100390	0.574466	0.003328	83.591766	-0.742512	51.112202	0.019481	0.000000	-0.166383	0.000000	0.000000	0.000000	-0.006150	0.007725	-0.003307	0.000000	0.000000	2.000000	70.000000	0.000000
3819.075839	-0.100411	0.574466	0.003323	83.591766	-0.742512	51.112202	0.019481	0.000000	-0.166383	0.000000	0.000000	0.000000	-0.006558	0.000001	-0.001430	0.000000	0.000000	2.000000	70.000000	0.000000
3819.079172	-0.100411	0.574466	0.003323	83.591766	-0.742512	51.112202	0.019481	0.000000	-0.166383	0.000000	0.000000	0.000000	-0.006558	0.000001	-0.001430	0.000000	0.000000	2.000000	70.000000	0.000000
3819.082506	-0.100411	0.574466	0.003323	83.594826	-0.736956	51.117783	0.019481	0.000000	-0.166383	0.000000	0.000000	0.000000	-0.006558	0.000001	-0.001430	0.000000	0.000000	2.000000	70.000000	0.000000
3819.085839	-0.100411	0.574466	0.003323	83.594826	-0.736956	51.117783	0.019481	0.000000	-0.166383	0.000000	0.000000	0.000000	-0.006558	0.000001	-0.001430	0.000000	0.000000	2.000000	70.000000	0.000000
3819.089172	-0.100408	0.574448	0.003306	83.594826	-0.736956	51.117783	0.019481	0.000000	-0.166383	0.000000	0.000000	0.000000	0.001107	-0.005401	-0.005081	0.000000	0.000000	2.000000	70.000000	0.000000
3819.092506	-0.100408	0.574448	0.003306	83.594826	-0.736956	51.117783	0.020574	0.000000	-0.166145	0.000000	0.000000	0.000000	0.001107	-0.005401	-0.005081	0.000000	0.000000	2.000000	70.000000	0.000000
3819.095839	-0.100408	0.574448	0.003306	83.594826	-0.736956	51.117783	0.020574	0.000000	-0.166145	0.000000	0.000000	0.000000	0.001107	-0.005401	-0.005081	0.000000	0.000000	2.000000	70.000000	0.000000
3819.099172	-0.100408	0.574448	0.003306	83.594826	-0.736956	51.117783	0.020574	0.000000	-0.166145	0.000000	0.000000	0.000000	0.001107	-0.005401	-0.005081	0.000000	0.000000	2.000000	70.000000	0.000000
3819.102506	-0.100381	0.574455	0.003288	83.594826	-0.734248	51.117783	0.020389	0.000000	-0.165298	0.000000	0.000000	0.000000	0.008076	0.002325	-0.005529	0.000000	0.000000	2.000000	70.000000	0.000000
3819.105839	-0.100381	0.574455	0.003288	83.594826	-0.734248	51.117783	0.020389	0.000000	-0.165298	0.000000	0.000000	0.000000	0.008076	0.002325	-0.005529	0.000000	0.000000	2.000000	70.000000	0.000000
3819.109172	-0.100381	0.574455	0.003288	83.594826	-0.734248	51.117783	0.020389	0.000000	-0.165298	0.000000	0.000000	0.000000	0.008076	0.002325	-0.005529	0.000000	0.000000	2.000000	70.000000	0.000000
3819.112506	-0.100381	0.574455	0.003288	83.597893	-0.725914	51.123421	0.019043	0.000000	-0.164377	0.000000	0.000000	0.000000	0.008076	0.002325	-0.005529	0.000000	0.000000	2.000000	70.000000	0.000000
3819.115839	-0.100350	0.574445	0.003252	83.597893	-0.725914	51.123421	0.019043	0.000000	-0.164377	0.000000	0.000000	0.000000	0.009181	-0.003058	-0.010611	0.000000	0.000000	2.000000	70.000000	0.000000
3819.119172	-0.100350	0.574445	0.003252	83.597893	-0.725914	51.123421	0.019043	0.000000	-0.164377	0.000000	0.000000	0.000000	0.009181	-0.003058	-0.010611	0.000000	0.000000	2.000000	70.000000	0.000000
3819.122506	-0.100350	0.574445	0.003252	83.597893	-0.725914	51.123421	0.019043	0.000000	-0.164377	0.000000	0.000000	0.000000	0.009181	-0.003058	-0.010611	0.000000	0.000000	2.000000	70.000000	0.000000
3819.125839	-0.100350	0.574445	0.003252	83.597893	-0.725914	51.123421	0.019043	0.000000	-0.164377	0.000000	0.000000	0.000000	0.009181	-0.003058	-0.010611	0.000000	0.000000	2.000000	70.000000	0.000000
3819.129172	-0.100350	0.574445	0.003252	83.597893	-0.725914	51.123421	0.019043	0.000000	-0.164377	0.000000	0.000000	0.000000	0.000001	-0.000000	0.000000	0.000000	0.000000	2.000000	70.000000	0.000000
3819.132506	-0.100350	0.574445	0.003252	83.600952	-0.720285	51.129063	0.017513	0.000000	-0.162608	0.000000	0.000000	0.000000	0.000001	-0.000000	0.000000	0.000000	0.000000	2.000000	70.000000	0.000000
3819.135839	-0.100350	0.574445	0.003252	83.600952	-0.720285	51.129063	0.017513	0.000000	-0.162608	0.000000	0.000000	0.000000	0.000001	-0.000000	0.000000	0.000000	0.000000	2.000000	70.000000	0.000000
3819.139172	-0.100350	0.574445	0.003252	83.600952	-0.720285	51.129063	0.017513	0.000000	-0.162608	0.000000	0.000000	0.000000	0.000001	-0.000000	0.000000	0.000000	0.000000	2.000000	70.000000	0.000000
3819.142506	-0.100343	0.574409	0.003218	83.604019	-0.714712	51.134701	0.017513	0.000000	-0.162608	0.000000	0.000000	0.000000	0.002216	-0.010803	-0.010163	0.000000	0.000000	2.000000	70.000000	0.000000
3819.145839	-0.100343	0.574409	0.003218	83.604019	-0.714712	51.134701	0.017513	0.000000	-0.162608	0.000000	0.000000	0.000000	0.002216	-0.010803	-0.010163	0.000000	0.000000	2.000000	70.000000	0.000000
3819.149172	-0.100343	0.574409	0.003218	83.604019	-0.714712	51.134701	0.017513	0.000000	-0.162608	0.000000	0.000000	0.000000	0.002216	-0.010803	-0.010163	0.000000	0.000000	2.000000	70.000000	0.000000
3819.152506	-0.100343	0.574409	0.003218	83.607109	-0.709087	51.140388	0.017144	0.000000	-0.160914	0.000000	0.000000	0.000000	0.002216	-0.010803	-0.010163	0.000000	0.000000	2.000000	70.000000	0.000000
3819.155839	-0.100344	0.574383	0.003225	83.607109	-0.709087	51.140388	0.017144	0.000000	-0.160914	0.000000	0.000000	0.000000	-0.000411	-0.007712	0.001877	0.000000	0.000000	2.000000	70.000000	0.000000
3819.159172	-0.100344	0.574383	0.003225	83.607109	-0.709087	51.140388	0.017144	0.000000	-0.160914	0.000000	0.000000	0.000000	-0.000411	-0.007712	0.001877	0.000000	0.000000	2.000000	70.000000	0.000000
3819.162506	-0.100344	0.574383	0.003225	83.610214	-0.703488	51.146015	0.017144	0.000000	-0.160914	0.000000	0.000000	0.000000	-0.000411	-0.007712	0.001877	0.000000	0.000000	2.000000	70.000000	0.000000
3819.165839	-0.100344	0.574383	0.003225	83.610214	-0.703488	51.146015	0.017144	0.000000	-0.160914	0.000000	0.000000	0.000000	-0.000411	-0.007712	0.001877	0.000000	0.000000	2.000000	70.000000	0.000000
3819.169172	-0.100341	0.574365	0.003208	83.610214	-0.703488	51.146015	0.017144	0.000000	-0.160914	0.000000	0.000000	0.000000	0.001108	-0.005406	-0.005082	0.000000	0.000000	2.000000	70.000000	0.000000
3819.172506	-0.100341	0.574365	0.003208	83.610176	-0.700772	51.146004	0.017212	0.000000	-0.161227	0.000000	0.000000	0.000000	0.001108	-0.005406	-0.005082	0.000000	0.000000	2.000000	70.000000	0.000000
3819.175839	-0.100341	0.574365	0.003208	83.610176	-0.700772	51.146004	0.017212	0.000000	-0.161227	0.000000	0.000000	0.000000	0.001108	-0.005406	-0.005082	0.000000	0.000000	2.000000	70.000000	0.000000
3819.179172	-0.100341	0.574365	0.003208	83.610176	-0.700772	51.146004	0.017212	0.000000	-0.161227	0.000000	0.000000	0.000000	0.001108	-0.005406	-0.005082	0.000000	0.000000	2.000000	70.000000	0.000000
3819.182506	-0.100312	0.574342	0.003287	83.610176	-0.698041	51.146015	0.017028	0.000000	-0.160380	0.000000	0.000000	0.000000	0.008567	-0.007001	0.023733	0.000000	0.000000	2.000000	70.000000	0.000000
3819.185839	-0.100312	0.574342	0.003287	83.610176	-0.698041	51.146015	0.017028	0.000000	-0.160380	0.000000	0.000000	0.000000	0.008567	-0.007001	0.023733	0.000000	0.000000	2.000000	70.000000	0.000000
3819.189172	-0.100312	0.574342	0.003287	83.610176	-0.698041	51.146015	0.017028	0.000000	-0.160380	0.000000	0.000000	0.000000	0.008567	-0.007001	0.023733	0.000000	0.000000	2.000000	70.000000	0.000000
3819.192506	-0.100312	0.574342	0.003287	83.610214	-0.695355	51.145977	0.015600	0.000000	-0.164336	0.000000	0.000000	0.000000	0.008567	-0.007001	0.023733	0.000000	0.000000	2.000000	70.000000	0.000000
3819.195839	-0.100300	0.574327	0.003338	83.610214	-0.695355	51.145977	0.015600	0.000000	-0.164336	0.000000	0.000000	0.000000	0.003526	-0.004642	0.015345	0.000000	0.000000	2.000000	70.000000	0.000000
3819.199172	-0.100300	0.574327	0.003338	83.610214	-0.695355	51.145977	0.015600	0.000000	-0.164336	0.000000	0.000000	0.000000	0.003526	-0.004642	0.015345	0.000000	0.000000	2.000000	70.000000	0.000000
3819.202506	-0.100300	0.574327	0.003338	83.610214	-0.695355	51.145977	0.015600	0.000000	-0.164336	0.000000	0.000000	0.000000	0.003526	-0.004642	0.015345	0.000000	0.000000	2.000000	70.000000	0.000000
3819.205839	-0.100300	0.574327	0.003338	83.610214	-0.695355	51.145977	0.015600	0.000000	-0.164336	0.000000	0.000000	0.000000	0.003526	-0.004642	0.015345	0.000000	0.000000	2.000000	70.000000	0.000000
3819.209172	-0.100310	0.574311	0.003384	83.610214	-0.695355	51.145977	0.015600	0.000000	-0.164336	0.000000	0.000000	0.000000	-0.003033	-0.004662	0.013916	0.000000	0.000000	2.000000	70.000000	0.000000
3819.212506	-0.100310	0.574311	0.003384	83.610214	-0.695355	51.145977	0.015012	0.000000	-0.166893	0.000000	0.000000	0.000000	-0.003033	-0.004662	0.013916	0.000000	0.000000	2.000000	70.000000	0.000000
3819.215839	-0.100310	0.574311	0.003384	83.610214	-0.695355	51.145977	0.015012	0.000000	-0.166893	0.000000	0.000000	0.000000	-0.003033	-0.004662	0.013916	0.000000	0.000000	2.000000	70.000000	0.000000
3819.219172	-0.100310	0.574311	0.003384	83.610214	-0.695355	51.145977	0.015012	0.000000	-0.166893	0.000000	0.000000	0.000000	-0.003033	-0.004662	0.013916	0.000000	0.000000	2.000000	70.000000	0.000000
3819.222506	-0.100352	0.574280	0.003472	83.610176	-0.698041	51.146015	0.015517	0.000000	-0.169212	0.000000	0.000000	0.000000	-0.012621	-0.009334	0.026402	0.000000	0.000000	2.000000	70.000000	0.000000
3819.225839	-0.100352	0.574280	0.003472	83.610176	-0.698041	51.146015	0.015517	0.000000	-0.169212	0.000000	0.000000	0.000000	-0.012621	-0.009334	0.026402	0.000000	0.000000	2.000000	70.000000	0.000000
3819.229172	-0.100352	0.574280	0.003472	83.610176	-0.698041	51.146015	0.015517	0.000000	-0.169212	0.000000	0.000000	0.000000	-0.012621	-0.009334	0.026402	0.000000	0.000000	2.000000	70.000000	0.000000
3819.232506	-0.100352	0.574280	0.003472	83.613220	-0.692433	51.151642	0.017621	0.000000	-0.173613	0.000000	0.000000	0.000000	-0.012621	-0.009334	0.026402	0.000000	0.000000	2.000000	70.000000	0.000000
3819.235839	-0.100354	0.574254	0.003479	83.613220	-0.692433	51.151642	0.017621	0.000000	-0.173613	0.000000	0.000000	0.000000	-0.000411	-0.007727	0.001875	0.000000	0.000000	2.000000	70.000000	0.000000
3819.239172	-0.100354	0.574254	0.003479	83.613220	-0.692433	51.151642	0.017621	0.000000	-0.173613	0.000000	0.000000	0.000000	-0.000411	-0.007727	0.001875	0.000000	0.000000	2.000000	70.000000	0.000000
3819.242506	-0.100354	0.574254	0.003479	83.610176	-0.698041	51.146015	0.017621	0.000000	-0.173613	0.000000	0.000000	0.000000	-0.000411	-0.007727	0.001875	0.000000	0.000000	2.000000	70.000000	0.000000
3819.245839	-0.100354	0.574254	0.003479	83.610176	-0.698041	51.146015	0.017621	0.000000	-0.173613	0.000000	0.000000	0.000000	-0.000411	-0.007727	0.001875	0.000000	0.000000	2.000000	70.000000	0.000000
3819.249172	-0.100361	0.574290	0.003512	83.610176	-0.698041	51.146015	0.017621	0.000000	-0.173613	0.000000	0.000000	0.000000	-0.002213	0.010801	0.010165	0.000000	0.000000	2.000000	70.000000	0.000000
3819.252506	-0.100361	0.574290	0.003512	83.604019	-0.709270	51.134678	0.017689	0.000000	-0.173925	0.000000	0.000000	0.000000	-0.002213	0.010801	0.010165	0.000000	0.000000	2.000000	70.000000	0.000000
3819.255839	-0.100361	0.574290	0.003512	83.604019	-0.709270	51.134678	0.017689	0.000000	-0.173925	0.000000	0.000000	0.000000	-0.002213	0.010801	0.010165	0.000000	0.000000	2.000000	70.000000	0.000000
3819.259172	-0.100361	0.574290	0.003512	83.604019	-0.709270	51.134678	0.017689	0.000000	-0.173925	0.000000	0.000000	0.000000	-0.002213	0.010801	0.010165	0.000000	0.000000	2.000000	70.000000	0.000000
3819.262506	-0.100350	0.574344	0.003568	83.597893	-0.717751	51.123432	0.018058	0.000000	-0.175619	0.000000	0.000000	0.000000	0.003241	0.016169	0.016675	0.000000	0.000000	2.000000	70.000000	0.000000
3819.265839	-0.100350	0.574344	0.003568	83.597893	-0.717751	51.123432	0.018058	0.000000	-0.175619	0.000000	0.000000	0.000000	0.003241	0.016169	0.016675	0.000000	0.000000	2.000000	70.000000	0.000000
3819.269172	-0.100350	0.574344	0.003568	83.597893	-0.717751	51.123432	0.018058	0.000000	-0.175619	0.000000	0.000000	0.000000	0.003241	0.016169	0.016675	0.000000	0.000000	2.000000	70.000000	0.000000
3819.272506	-0.100350	0.574344	0.003568	83.591736	-0.728955	51.112148	0.017518	0.000000	-0.178399	0.000000	0.000000	0.000000	0.003241	0.016169	0.016675	0.000000	0.000000	2.000000	70.000000	0.000000
3819.275839	-0.100358	0.574380	0.003602	83.591736	-0.728955	51.112148	0.017518	0.000000	-0.178399	0.000000	0.000000	0.000000	-0.002213	0.010808	0.010162	0.000000	0.000000	2.000000	70.000000	0.000000
3819.279172	-0.100358	0.574380	0.003602	83.591736	-0.728955	51.112148	0.017518	0.000000	-0.178399	0.000000	0.000000	0.000000	-0.002213	0.010808	0.010162	0.000000	0.000000	2.000000	70.000000	0.000000
3819.282506	-0.100358	0.574380	0.003602	83.585648	-0.740077	51.100971	0.017518	0.000000	-0.178399	0.000000	0.000000	0.000000	-0.002213	0.010808	0.010162	0.000000	0.000000	2.000000	70.000000	0.000000
3819.285839	-0.100358	0.574380	0.003602	83.585648	-0.740077	51.100971	0.017518	0.000000	-0.178399	0.000000	0.000000	0.000000	-0.002213	0.010808	0.010162	0.000000	0.000000	2.000000	70.000000	0.000000
3819.289172	-0.100365	0.574416	0.003636	83.585648	-0.740077	51.100971	0.017518	0.000000	-0.178399	0.000000	0.000000	0.000000	-0.002214	0.010792	0.010161	0.000000	0.000000	2.000000	70.000000	0.000000
3819.292506	-0.100365	0.574416	0.003636	83.576385	-0.756788	51.084126	0.017887	0.000000	-0.180092	0.000000	0.000000	0.000000	-0.002214	0.010792	0.010161	0.000000	0.000000	2.000000	70.000000	0.000000
3819.295839	-0.100365	0.574416	0.003636	83.576385	-0.756788	51.084126	0.017887	0.000000	-0.180092	0.000000	0.000000	0.000000	-0.002214	0.010792	0.010161	0.000000	0.000000	2.000000	70.000000	0.000000
3819.299172	-0.100365	0.574416	0.003636	83.576385	-0.756788	51.084126	0.017887	0.000000	-0.180092	0.000000	0.000000	0.000000	-0.002214	0.010792	0.010161	0.000000	0.000000	2.000000	70.000000	0.000000
3819.302506	-0.100384	0.574506	0.003720	83.570320	-0.767888	51.072975	0.018255	0.000000	-0.181786	0.000000	0.000000	0.000000	-0.005533	0.026982	0.025398	0.000000	0.000000	2.000000	70.000000	0.000000
3819.305839	-0.100384	0.574506	0.003720	83.570320	-0.767888	51.072975	0.018255	0.000000	-0.181786	0.000000	0.000000	0.000000	-0.005533	0.026982	0.025398	0.000000	0.000000	2.000000	70.000000	0.000000
3819.309172	-0.100384	0.574506	0.003720	83.570320	-0.767888	51.072975	0.018255	0.000000	-0.181786	0.000000	0.000000	0.000000	-0.005533	0.026982	0.025398	0.000000	0.000000	2.000000	70.000000	0.000000
3819.312506	-0.100384	0.574506	0.003720	83.564163	-0.778951	51.061848	0.019177	0.000000	-0.186019	0.000000	0.000000	0.000000	-0.005533	0.026982	0.025398	0.000000	0.000000	2.000000	70.000000	0.000000
3819.315839	-0.100391	0.574542	0.003754	83.564163	-0.778951	51.061848	0.019177	0.000000	-0.186019	0.000000	0.000000	0.000000	-0.002212	0.010783	0.010157	0.000000	0.000000	2.000000	70.000000	0.000000
3819.319172	-0.100391	0.574542	0.003754	83.564163	-0.778951	51.061848	0.019177	0.000000	-0.186019	0.000000	0.000000	0.000000	-0.002212	0.010783	0.010157	0.000000	0.000000	2.000000	70.000000	0.000000
3819.322506	-0.100391	0.574542	0.003754	83.558044	-0.790054	51.050671	0.019177	0.000000	-0.186019	0.000000	0.000000	0.000000	-0.002212	0.010783	0.010157	0.000000	0.000000	2.000000	70.000000	0.000000
3819.325839	-0.100391	0.574542	0.003754	83.558044	-0.790054	51.050671	0.019177	0.000000	-0.186019	0.000000	0.000000	0.000000	-0.002212	0.010783	0.010157	0.000000	0.000000	2.000000	70.000000	0.000000
3819.329172	-0.100398	0.574578	0.003788	83.558044	-0.790054	51.050671	0.019177	0.000000	-0.186019	0.000000	0.000000	0.000000	-0.002212	0.010804	0.010156	0.000000	0.000000	2.000000	70.000000	0.000000
3819.332506	-0.100398	0.574578	0.003788	83.554970	-0.795567	51.045116	0.019546	0.000000	-0.187712	0.000000	0.000000	0.000000	-0.002212	0.010804	0.010156	0.000000	0.000000	2.000000	70.000000	0.000000
3819.335839	-0.100398	0.574578	0.003788	83.554970	-0.795567	51.045116	0.019546	0.000000	-0.187712	0.000000	0.000000	0.000000	-0.002212	0.010804	0.010156	0.000000	0.000000	2.000000	70.000000	0.000000
3819.339172	-0.100398	0.574578	0.003788	83.554970	-0.795567	51.045116	0.019546	0.000000	-0.187712	0.000000	0.000000	0.000000	-0.002212	0.010804	0.010156	0.000000	0.000000	2.000000	70.000000	0.000000
3819.342506	-0.100406	0.574614	0.003822	83.551865	-0.801075	51.039585	0.019915	0.000000	-0.189404	0.000000	0.000000	0.000000	-0.002210	0.010789	0.010155	0.000000	0.000000	2.000000	70.000000	0.000000
3819.345839	-0.100406	0.574614	0.003822	83.551865	-0.801075	51.039585	0.019915	0.000000	-0.189404	0.000000	0.000000	0.000000	-0.002210	0.010789	0.010155	0.000000	0.000000	2.000000	70.000000	0.000000
3819.349172	-0.100406	0.574614	0.003822	83.551865	-0.801075	51.039585	0.019915	0.000000	-0.189404	0.000000	0.000000	0.000000	-0.002210	0.010789	0.010155	0.000000	0.000000	2.000000	70.000000	0.000000
3819.352506	-0.100406	0.574614	0.003822	83.551865	-0.801075	51.039585	0.020284	0.000000	-0.191097	0.000000	0.000000	0.000000	-0.002210	0.010789	0.010155	0.000000	0.000000	2.000000	70.000000	0.000000
3819.355839	-0.100401	0.574622	0.003799	83.551865	-0.801075	51.039585	0.020284	0.000000	-0.191097	0.000000	0.000000	0.000000	0.001515	0.002350	-0.006958	0.000000	0.000000	2.000000	70.000000	0.000000
3819.359172	-0.100401	0.574622	0.003799	83.551865	-0.801075	51.039585	0.020284	0.000000	-0.191097	0.000000	0.000000	0.000000	0.001515	0.002350	-0.006958	0.000000	0.000000	2.000000	70.000000	0.000000
3819.362506	-0.100401	0.574622	0.003799	83.551865	-0.801075	51.039585	0.020284	0.000000	-0.191097	0.000000	0.000000	0.000000	0.001515	0.002350	-0.006958	0.000000	0.000000	2.000000	70.000000	0.000000
3819.365839	-0.100401	0.574622	0.003799	83.551865	-0.801075	51.039585	0.020284	0.000000	-0.191097	0.000000	0.000000	0.000000	0.001515	0.002350	-0.006958	0.000000	0.000000	2.000000	70.000000	0.000000
3819.369172	-0.100423	0.574622	0.003794	83.551865	-0.801075	51.039585	0.020284	0.000000	-0.191097	0.000000	0.000000	0.000000	-0.006564	0.000008	-0.001430	0.000000	0.000000	2.000000	70.000000	0.000000
3819.372506	-0.100423	0.574622	0.003794	83.551895	-0.803797	51.039612	0.020031	0.000000	-0.189937	0.000000	0.000000	0.000000	-0.006564	0.000008	-0.001430	0.000000	0.000000	2.000000	70.000000	0.000000
3819.375839	-0.100423	0.574622	0.003794	83.551895	-0.803797	51.039612	0.020031	0.000000	-0.189937	0.000000	0.000000	0.000000	-0.006564	0.000008	-0.001430	0.000000	0.000000	2.000000	70.000000	0.000000
3819.379172	-0.100423	0.574622	0.003794	83.551895	-0.803797	51.039612	0.020031	0.000000	-0.189937	0.000000	0.000000	0.000000	-0.006564	0.000008	-0.001430	0.000000	0.000000	2.000000	70.000000	0.000000
3819.382506	-0.100439	0.574629	0.003766	83.551895	-0.806519	51.039585	0.021125	0.000000	-0.189699	0.000000	0.000000	0.000000	-0.005049	0.002333	-0.008388	0.000000	0.000000	2.000000	70.000000	0.000000
3819.385839	-0.100439	0.574629	0.003766	83.551895	-0.806519	51.039585	0.021125	0.000000	-0.189699	0.000000	0.000000	0.000000	-0.005049	0.002333	-0.008388	0.000000	0.000000	2.000000	70.000000	0.000000
3819.389172	-0.100439	0.574629	0.003766	83.551895	-0.806519	51.039585	0.021125	0.000000	-0.189699	0.000000	0.000000	0.000000	-0.005049	0.002333	-0.008388	0.000000	0.000000	2.000000	70.000000	0.000000
3819.392506	-0.100439	0.574629	0.003766	83.551895	-0.806519	51.039585	0.021967	0.000000	-0.188301	0.000000	0.000000	0.000000	-0.005049	0.002333	-0.008388	0.000000	0.000000	2.000000	70.000000	0.000000
3819.395839	-0.100439	0.574629	0.003766	83.551895	-0.806519	51.039585	0.021967	0.000000	-0.188301	0.000000	0.000000	0.000000	0.000000	0.000008	-0.000000	0.000000	0.000000	2.000000	70.000000	0.000000
3819.399172	-0.100439	0.574629	0.003766	83.551895	-0.806519	51.039585	0.021967	0.000000	-0.188301	0.000000	0.000000	0.000000	0.000000	0.000008	-0.000000	0.000000	0.000000	2.000000	70.000000	0.000000
3819.402506	-0.100439	0.574629	0.003766	83.551895	-0.806519	51.039585	0.021967	0.000000	-0.188301	0.000000	0.000000	0.000000	0.000000	0.000008	-0.000000	0.000000	0.000000	2.000000	70.000000	0.000000
3819.405839	-0.100439	0.574629	0.003766	83.551895	-0.806519	51.039585	0.021967	0.000000	-0.188301	0.000000	0.000000	0.000000	0.000000	0.000008	-0.000000	0.000000	0.000000	2.000000	70.000000	0.000000
3819.409172	-0.100439	0.574629	0.003766	83.551895	-0.806519	51.039585	0.021967	0.000000	-0.188301	0.000000	0.000000	0.000000	0.000000	0.000008	-0.000000	0.000000	0.000000	2.000000	70.000000	0.000000
3819.412506	-0.100439	0.574629	0.003766	83.554970	-0.798275	51.045143	0.021967	0.000000	-0.188301	0.000000	0.000000	0.000000	0.000000	0.000008	-0.000000	0.000000	0.000000	2.000000	70.000000	0.000000
3819.415839	-0.100439	0.574629	0.003766	83.554970	-0.798275	51.045143	0.021967	0.000000	-0.188301	0.000000	0.000000	0.000000	0.000000	0.000008	-0.000000	0.000000	0.000000	2.000000	70.000000	0.000000
3819.419172	-0.100439	0.574629	0.003766	83.554970	-0.798275	51.045143	0.021967	0.000000	-0.188301	0.000000	0.000000	0.000000	0.000000	0.000008	-0.000000	0.000000	0.000000	2.000000	70.000000	0.000000
3819.422506	-0.100398	0.574578	0.003788	83.558044	-0.790054	51.050671	0.021967	0.000000	-0.188301	0.000000	0.000000	0.000000	0.012310	-0.015446	0.006620	0.000000	0.000000	2.000000	70.000000	0.000000
3819.425839	-0.100398	0.574578	0.003788	83.558044	-0.790054	51.050671	0.021967	0.000000	-0.188301	0.000000	0.000000	0.000000	0.012310	-0.015446	0.006620	0.000000	0.000000	2.000000	70.000000	0.000000
3819.429172	-0.100398	0.574578	0.003788	83.558044	-0.790054	51.050671	0.021967	0.000000	-0.188301	0.000000	0.000000	0.000000	0.012310	-0.015446	0.006620	0.000000	0.000000	2.000000	70.000000	0.000000
3819.432506	-0.100398	0.574578	0.003788	83.564163	-0.778951	51.061848	0.019915	0.000000	-0.189404	0.000000	0.000000	0.000000	0.012310	-0.015446	0.006620	0.000000	0.000000	2.000000	70.000000	0.000000
3819.435839	-0.100391	0.574542	0.003754	83.564163	-0.778951	51.061848	0.019915	0.000000	-0.189404	0.000000	0.000000	0.000000	0.002214	-0.010799	-0.010156	0.000000	0.000000	2.000000	70.000000	0.000000
3819.439172	-0.100391	0.574542	0.003754	83.564163	-0.778951	51.061848	0.019915	0.000000	-0.189404	0.000000	0.000000	0.000000	0.002214	-0.010799	-0.010156	0.000000	0.000000	2.000000	70.000000	0.000000
3819.442506	-0.100391	0.574542	0.003754	83.567207	-0.776135	51.067417	0.019915	0.000000	-0.189404	0.000000	0.000000	0.000000	0.002214	-0.010799	-0.010156	0.000000	0.000000	2.000000	70.000000	0.000000
3819.445839	-0.100391	0.574542	0.003754	83.567207	-0.776135	51.067417	0.019915	0.000000	-0.189404	0.000000	0.000000	0.000000	0.002214	-0.010799	-0.010156	0.000000	0.000000	2.000000	70.000000	0.000000
3819.449172	-0.100414	0.574516	0.003756	83.567207	-0.776135	51.067417	0.019915	0.000000	-0.189404	0.000000	0.000000	0.000000	-0.006973	-0.007726	0.000449	0.000000	0.000000	2.000000	70.000000	0.000000
3819.452506	-0.100414	0.574516	0.003756	83.570290	-0.770587	51.072998	0.019546	0.000000	-0.187712	0.000000	0.000000	0.000000	-0.006973	-0.007726	0.000449	0.000000	0.000000	2.000000	70.000000	0.000000
3819.455839	-0.100414	0.574516	0.003756	83.570290	-0.770587	51.072998	0.019546	0.000000	-0.187712	0.000000	0.000000	0.000000	-0.006973	-0.007726	0.000449	0.000000	0.000000	2.000000	70.000000	0.000000
3819.459172	-0.100414	0.574516	0.003756	83.570290	-0.770587	51.072998	0.019546	0.000000	-0.187712	0.000000	0.000000	0.000000	-0.006973	-0.007726	0.000449	0.000000	0.000000	2.000000	70.000000	0.000000
3819.462506	-0.100448	0.574475	0.003804	83.570290	-0.773316	51.072975	0.020709	0.000000	-0.187787	0.000000	0.000000	0.000000	-0.010004	-0.012398	0.014362	0.000000	0.000000	2.000000	70.000000	0.000000
3819.465839	-0.100448	0.574475	0.003804	83.570290	-0.773316	51.072975	0.020709	0.000000	-0.187787	0.000000	0.000000	0.000000	-0.010004	-0.012398	0.014362	0.000000	0.000000	2.000000	70.000000	0.000000
3819.469172	-0.100448	0.574475	0.003804	83.570290	-0.773316	51.072975	0.020709	0.000000	-0.187787	0.000000	0.000000	0.000000	-0.010004	-0.012398	0.014362	0.000000	0.000000	2.000000	70.000000	0.000000
3819.472506	-0.100448	0.574475	0.003804	83.573372	-0.767764	51.078579	0.022376	0.000000	-0.190180	0.000000	0.000000	0.000000	-0.010004	-0.012398	0.014362	0.000000	0.000000	2.000000	70.000000	0.000000
3819.475839	-0.100454	0.574441	0.003833	83.573372	-0.767764	51.078579	0.022376	0.000000	-0.190180	0.000000	0.000000	0.000000	-0.001924	-0.010077	0.008834	0.000000	0.000000	2.000000	70.000000	0.000000
3819.479172	-0.100454	0.574441	0.003833	83.573372	-0.767764	51.078579	0.022376	0.000000	-0.190180	0.000000	0.000000	0.000000	-0.001924	-0.010077	0.008834	0.000000	0.000000	2.000000	70.000000	0.000000
3819.482506	-0.100454	0.574441	0.003833	83.576424	-0.764954	51.084137	0.022376	0.000000	-0.190180	0.000000	0.000000	0.000000	-0.001924	-0.010077	0.008834	0.000000	0.000000	2.000000	70.000000	0.000000
3819.485839	-0.100454	0.574441	0.003833	83.576424	-0.764954	51.084137	0.022376	0.000000	-0.190180	0.000000	0.000000	0.000000	-0.001924	-0.010077	0.008834	0.000000	0.000000	2.000000	70.000000	0.000000
3819.489172	-0.100482	0.574408	0.003858	83.576424	-0.764954	51.084137	0.022376	0.000000	-0.190180	0.000000	0.000000	0.000000	-0.008491	-0.010062	0.007403	0.000000	0.000000	2.000000	70.000000	0.000000
3819.492506	-0.100482	0.574408	0.003858	83.582565	-0.753827	51.095356	0.022697	0.000000	-0.191653	0.000000	0.000000	0.000000	-0.008491	-0.010062	0.007403	0.000000	0.000000	2.000000	70.000000	0.000000
3819.495839	-0.100482	0.574408	0.003858	83.582565	-0.753827	51.095356	0.022697	0.000000	-0.191653	0.000000	0.000000	0.000000	-0.008491	-0.010062	0.007403	0.000000	0.000000	2.000000	70.000000	0.000000
3819.499172	-0.100482	0.574408	0.003858	83.582565	-0.753827	51.095356	0.022697	0.000000	-0.191653	0.000000	0.000000	0.000000	-0.008491	-0.010062	0.007403	0.000000	0.000000	2.000000	70.000000	0.000000
3819.502506	-0.100483	0.574312	0.003860	83.585648	-0.748255	51.100960	0.024112	0.000000	-0.192886	0.000000	0.000000	0.000000	-0.000119	-0.028596	0.000549	0.000000	0.000000	2.000000	70.000000	0.000000
3819.505839	-0.100483	0.574312	0.003860	83.585648	-0.748255	51.100960	0.024112	0.000000	-0.192886	0.000000	0.000000	0.000000	-0.000119	-0.028596	0.000549	0.000000	0.000000	2.000000	70.000000	0.000000
3819.509172	-0.100483	0.574312	0.003860	83.585648	-0.748255	51.100960	0.024112	0.000000	-0.192886	0.000000	0.000000	0.000000	-0.000119	-0.028596	0.000549	0.000000	0.000000	2.000000	70.000000	0.000000
3819.512506	-0.100483	0.574312	0.003860	83.588699	-0.742662	51.106544	0.024132	0.000000	-0.192978	0.000000	0.000000	0.000000	-0.000119	-0.028596	0.000549	0.000000	0.000000	2.000000	70.000000	0.000000
3819.515839	-0.100484	0.574287	0.003866	83.588699	-0.742662	51.106544	0.024132	0.000000	-0.192978	0.000000	0.000000	0.000000	-0.000410	-0.007749	0.001875	0.000000	0.000000	2.000000	70.000000	0.000000
3819.519172	-0.100484	0.574287	0.003866	83.588699	-0.742662	51.106544	0.024132	0.000000	-0.192978	0.000000	0.000000	0.000000	-0.000410	-0.007749	0.001875	0.000000	0.000000	2.000000	70.000000	0.000000
3819.522506	-0.100484	0.574287	0.003866	83.591766	-0.734387	51.112167	0.024132	0.000000	-0.192978	0.000000	0.000000	0.000000	-0.000410	-0.007749	0.001875	0.000000	0.000000	2.000000	70.000000	0.000000
3819.525839	-0.100484	0.574287	0.003866	83.591766	-0.734387	51.112167	0.024132	0.000000	-0.192978	0.000000	0.000000	0.000000	-0.000410	-0.007749	0.001875	0.000000	0.000000	2.000000	70.000000	0.000000
3819.529172	-0.100462	0.574287	0.003871	83.591766	-0.734387	51.112167	0.024132	0.000000	-0.192978	0.000000	0.000000	0.000000	0.006566	-0.000006	0.001431	0.000000	0.000000	2.000000	70.000000	0.000000
3819.532506	-0.100462	0.574287	0.003871	83.591766	-0.734387	51.112167	0.024200	0.000000	-0.193290	0.000000	0.000000	0.000000	0.006566	-0.000006	0.001431	0.000000	0.000000	2.000000	70.000000	0.000000
3819.535839	-0.100462	0.574287	0.003871	83.591766	-0.734387	51.112167	0.024200	0.000000	-0.193290	0.000000	0.000000	0.000000	0.006566	-0.000006	0.001431	0.000000	0.000000	2.000000	70.000000	0.000000
3819.539172	-0.100462	0.574287	0.003871	83.591766	-0.734387	51.112167	0.024200	0.000000	-0.193290	0.000000	0.000000	0.000000	0.006566	-0.000006	0.001431	0.000000	0.000000	2.000000	70.000000	0.000000
3819.542506	-0.100471	0.574297	0.003911	83.588699	-0.739941	51.106594	0.023105	0.000000	-0.193529	0.000000	0.000000	0.000000	-0.002624	0.003051	0.012036	0.000000	0.000000	2.000000	70.000000	0.000000
3819.545839	-0.100471	0.574297	0.003911	83.588699	-0.739941	51.106594	0.023105	0.000000	-0.193529	0.000000	0.000000	0.000000	-0.002624	0.003051	0.012036	0.000000	0.000000	2.000000	70.000000	0.000000
3819.549172	-0.100471	0.574297	0.003911	83.588699	-0.739941	51.106594	0.023105	0.000000	-0.193529	0.000000	0.000000	0.000000	-0.002624	0.003051	0.012036	0.000000	0.000000	2.000000	70.000000	0.000000
3819.552506	-0.100471	0.574297	0.003911	83.588699	-0.739941	51.106594	0.023543	0.000000	-0.195535	0.000000	0.000000	0.000000	-0.002624	0.003051	0.012036	0.000000	0.000000	2.000000	70.000000	0.000000
3819.555839	-0.100476	0.574289	0.003934	83.588699	-0.739941	51.106594	0.023543	0.000000	-0.195535	0.000000	0.000000	0.000000	-0.001515	-0.002332	0.006956	0.000000	0.000000	2.000000	70.000000	0.000000
3819.559172	-0.100476	0.574289	0.003934	83.588699	-0.739941	51.106594	0.023543	0.000000	-0.195535	0.000000	0.000000	0.000000	-0.001515	-0.002332	0.006956	0.000000	0.000000	2.000000	70.000000	0.000000
3819.562506	-0.100476	0.574289	0.003934	83.585648	-0.748255	51.100960	0.023543	0.000000	-0.195535	0.000000	0.000000	0.000000	-0.001515	-0.002332	0.006956	0.000000	0.000000	2.000000	70.000000	0.000000
3819.565839	-0.100476	0.574289	0.003934	83.585648	-0.748255	51.100960	0.023543	0.000000	-0.195535	0.000000	0.000000	0.000000	-0.001515	-0.002332	0.006956	0.000000	0.000000	2.000000	70.000000	0.000000
3819.569172	-0.100515	0.574309	0.004009	83.585648	-0.748255	51.100960	0.023543	0.000000	-0.195535	0.000000	0.000000	0.000000	-0.011812	0.006090	0.022640	0.000000	0.000000	2.000000	70.000000	0.000000
3819.572506	-0.100515	0.574309	0.004009	83.582565	-0.753827	51.095356	0.023795	0.000000	-0.196694	0.000000	0.000000	0.000000	-0.011812	0.006090	0.022640	0.000000	0.000000	2.000000	70.000000	0.000000
3819.575839	-0.100515	0.574309	0.004009	83.582565	-0.753827	51.095356	0.023795	0.000000	-0.196694	0.000000	0.000000	0.000000	-0.011812	0.006090	0.022640	0.000000	0.000000	2.000000	70.000000	0.000000
3819.579172	-0.100515	0.574309	0.004009	83.582565	-0.753827	51.095356	0.023795	0.000000	-0.196694	0.000000	0.000000	0.000000	-0.011812	0.006090	0.022640	0.000000	0.000000	2.000000	70.000000	0.000000
3819.582506	-0.100519	0.574270	0.004130	83.582588	-0.751092	51.095360	0.025764	0.000000	-0.200468	0.000000	0.000000	0.000000	-0.001009	-0.011708	0.036206	0.000000	0.000000	2.000000	70.000000	0.000000
3819.585839	-0.100519	0.574270	0.004130	83.582588	-0.751092	51.095360	0.025764	0.000000	-0.200468	0.000000	0.000000	0.000000	-0.001009	-0.011708	0.036206	0.000000	0.000000	2.000000	70.000000	0.000000
3819.589172	-0.100519	0.574270	0.004130	83.582588	-0.751092	51.095360	0.025764	0.000000	-0.200468	0.000000	0.000000	0.000000	-0.001009	-0.011708	0.036206	0.000000	0.000000	2.000000	70.000000	0.000000
3819.592506	-0.100519	0.574270	0.004130	83.582565	-0.748387	51.095329	0.025932	0.000000	-0.206502	0.000000	0.000000	0.000000	-0.001009	-0.011708	0.036206	0.000000	1.000000	2.000000	70.000000	0.000000
3819.595839	-0.100507	0.574255	0.004181	83.582565	-0.748387	51.095329	0.025932	0.000000	-0.206502	0.000000	0.000000	0.000000	0.003540	-0.004683	0.015340	0.000000	1.000000	2.000000	70.000000	0.000000
