# Supplementary material for: Haptic Guidance Needs to Be Intuitive Not Just Informative to Improve Human Motor Accuracy
Source: PLoS One. 2016 Mar 16;11(3):e0150912. doi: 10.1371/journal.pone.0150912 (PMC4794196; doi:10.1371/journal.pone.0150912)
Supplement: S2 Data — (ZIP) [file pone.0150912.s002.zip › Subject1/exp2_0071.txt]

Time	PosX	PosY	PosZ	RotX	RotY	RotZ	ForceX	ForceY	ForceZ	MomentX	MomentY	MomentZ	VelocityX	VelocityY	VelocityZ	CalibratedWeight	ButtonDown	Condition	Trial	Visual
3821.249172	-0.003671	0.556716	0.255954	81.544601	44.075840	86.451180	0.000000	0.000000	0.000000	0.000000	0.000000	0.000000	0.020038	-0.040382	0.052378	0.000000	1.000000	2.000000	71.000000	0.000000
3821.252506	-0.003671	0.556716	0.255954	81.546852	44.098728	86.466080	1.879206	0.000000	-4.633420	0.000000	0.000000	0.000000	0.020038	-0.040382	0.052378	0.000000	1.000000	2.000000	71.000000	0.000000
3821.255839	-0.003671	0.556716	0.255954	81.546852	44.098728	86.466080	1.879206	0.000000	-4.633420	0.000000	0.000000	0.000000	0.020038	-0.040382	0.052378	0.000000	1.000000	2.000000	71.000000	0.000000
3821.259172	-0.003671	0.556716	0.255954	81.546852	44.098728	86.466080	1.879206	0.000000	-4.633420	0.000000	0.000000	0.000000	0.020038	-0.040382	0.052378	0.000000	1.000000	2.000000	71.000000	0.000000
3821.262506	-0.002621	0.556267	0.255726	81.591415	44.468353	86.765488	1.877066	0.000000	-4.634288	0.000000	0.000000	0.000000	0.315091	-0.134808	-0.068460	0.000000	1.000000	2.000000	71.000000	0.000000
3821.265839	-0.002621	0.556267	0.255726	81.591415	44.468353	86.765488	1.877066	0.000000	-4.634288	0.000000	0.000000	0.000000	0.315091	-0.134808	-0.068460	0.000000	1.000000	2.000000	71.000000	0.000000
3821.269172	-0.002621	0.556267	0.255726	81.591415	44.468353	86.765488	1.877066	0.000000	-4.634288	0.000000	0.000000	0.000000	0.315091	-0.134808	-0.068460	0.000000	1.000000	2.000000	71.000000	0.000000
3821.272506	-0.001638	0.556004	0.255267	81.636444	44.814640	87.041420	1.862125	0.000000	-4.640312	0.000000	0.000000	0.000000	0.294746	-0.078754	-0.137577	0.000000	1.000000	2.000000	71.000000	0.000000
3821.275839	-0.001638	0.556004	0.255267	81.636444	44.814640	87.041420	1.862125	0.000000	-4.640312	0.000000	0.000000	0.000000	0.294746	-0.078754	-0.137577	0.000000	1.000000	2.000000	71.000000	0.000000
3821.279172	-0.001638	0.556004	0.255267	81.636444	44.814640	87.041420	1.862125	0.000000	-4.640312	0.000000	0.000000	0.000000	0.294746	-0.078754	-0.137577	0.000000	1.000000	2.000000	71.000000	0.000000
3821.282506	-0.000860	0.555872	0.254461	81.773003	44.725174	86.996712	1.849603	0.000000	-4.645317	0.000000	0.000000	0.000000	0.233654	-0.039555	-0.241889	0.000000	1.000000	2.000000	71.000000	0.000000
3821.285839	-0.000860	0.555872	0.254461	81.773003	44.725174	86.996712	1.849603	0.000000	-4.645317	0.000000	0.000000	0.000000	0.233654	-0.039555	-0.241889	0.000000	1.000000	2.000000	71.000000	0.000000
3821.289172	-0.000860	0.555872	0.254461	81.773003	44.725174	86.996712	1.849603	0.000000	-4.645317	0.000000	0.000000	0.000000	0.233654	-0.039555	-0.241889	0.000000	1.000000	2.000000	71.000000	0.000000
3821.292506	0.000019	0.555659	0.253492	82.093414	43.763977	86.571785	1.842382	0.000000	-4.648186	0.000000	0.000000	0.000000	0.263493	-0.064088	-0.290779	0.000000	1.000000	2.000000	71.000000	0.000000
3821.295839	0.000019	0.555659	0.253492	82.093414	43.763977	86.571785	1.842382	0.000000	-4.648186	0.000000	0.000000	0.000000	0.263493	-0.064088	-0.290779	0.000000	1.000000	2.000000	71.000000	0.000000
3821.299172	0.000019	0.555659	0.253492	82.093414	43.763977	86.571785	1.842382	0.000000	-4.648186	0.000000	0.000000	0.000000	0.263493	-0.064088	-0.290779	0.000000	1.000000	2.000000	71.000000	0.000000
3821.302506	0.000928	0.555493	0.252293	82.538681	41.774803	85.558609	1.834544	0.000000	-4.651284	0.000000	0.000000	0.000000	0.272793	-0.049788	-0.359579	0.000000	1.000000	2.000000	71.000000	0.000000
3821.305839	0.000928	0.555493	0.252293	82.538681	41.774803	85.558609	1.834544	0.000000	-4.651284	0.000000	0.000000	0.000000	0.272793	-0.049788	-0.359579	0.000000	1.000000	2.000000	71.000000	0.000000
3821.309172	0.000928	0.555493	0.252293	82.538681	41.774803	85.558609	1.834544	0.000000	-4.651284	0.000000	0.000000	0.000000	0.272793	-0.049788	-0.359579	0.000000	1.000000	2.000000	71.000000	0.000000
3821.312506	0.002170	0.555421	0.251060	82.989525	37.546844	81.810593	1.827573	0.000000	-4.654028	0.000000	0.000000	0.000000	0.372708	-0.021539	-0.369834	0.000000	1.000000	2.000000	71.000000	0.000000
3821.315839	0.002170	0.555421	0.251060	82.989525	37.546844	81.810593	1.827573	0.000000	-4.654028	0.000000	0.000000	0.000000	0.372708	-0.021539	-0.369834	0.000000	1.000000	2.000000	71.000000	0.000000
3821.319172	0.002170	0.555421	0.251060	82.989525	37.546844	81.810593	1.827573	0.000000	-4.654028	0.000000	0.000000	0.000000	0.372708	-0.021539	-0.369834	0.000000	1.000000	2.000000	71.000000	0.000000
3821.322506	0.003610	0.555378	0.249896	83.223816	30.370047	74.457405	1.815376	0.000000	-4.658800	0.000000	0.000000	0.000000	0.431931	-0.012773	-0.349376	0.000000	1.000000	2.000000	71.000000	0.000000
3821.325839	0.003610	0.555378	0.249896	83.223816	30.370047	74.457405	1.815376	0.000000	-4.658800	0.000000	0.000000	0.000000	0.431931	-0.012773	-0.349376	0.000000	1.000000	2.000000	71.000000	0.000000
3821.329172	0.003610	0.555378	0.249896	83.223816	30.370047	74.457405	1.815376	0.000000	-4.658800	0.000000	0.000000	0.000000	0.431931	-0.012773	-0.349376	0.000000	1.000000	2.000000	71.000000	0.000000
3821.332506	0.005112	0.555378	0.248750	83.141594	21.473650	64.984360	1.799386	0.000000	-4.664999	0.000000	0.000000	0.000000	0.450663	-0.000133	-0.343562	0.000000	1.000000	2.000000	71.000000	0.000000
3821.335839	0.005112	0.555378	0.248750	83.141594	21.473650	64.984360	1.799386	0.000000	-4.664999	0.000000	0.000000	0.000000	0.450663	-0.000133	-0.343562	0.000000	1.000000	2.000000	71.000000	0.000000
3821.339172	0.005112	0.555378	0.248750	83.141594	21.473650	64.984360	1.799386	0.000000	-4.664999	0.000000	0.000000	0.000000	0.450663	-0.000133	-0.343562	0.000000	1.000000	2.000000	71.000000	0.000000
3821.342506	0.006843	0.555518	0.247482	82.760880	12.863593	56.167782	1.782036	0.000000	-4.671654	0.000000	0.000000	0.000000	0.519117	0.041886	-0.380403	0.000000	1.000000	2.000000	71.000000	0.000000
3821.345839	0.006843	0.555518	0.247482	82.760880	12.863593	56.167782	1.782036	0.000000	-4.671654	0.000000	0.000000	0.000000	0.519117	0.041886	-0.380403	0.000000	1.000000	2.000000	71.000000	0.000000
3821.349172	0.006843	0.555518	0.247482	82.760880	12.863593	56.167782	1.782036	0.000000	-4.671654	0.000000	0.000000	0.000000	0.519117	0.041886	-0.380403	0.000000	1.000000	2.000000	71.000000	0.000000
3821.352506	0.008599	0.555724	0.246134	82.190689	6.012169	49.775650	1.761440	0.000000	-4.679458	0.000000	0.000000	0.000000	0.526986	0.061898	-0.404667	0.000000	1.000000	2.000000	71.000000	0.000000
3821.355839	0.008599	0.555724	0.246134	82.190689	6.012169	49.775650	1.761440	0.000000	-4.679458	0.000000	0.000000	0.000000	0.526986	0.061898	-0.404667	0.000000	1.000000	2.000000	71.000000	0.000000
3821.359172	0.008599	0.555724	0.246134	82.190689	6.012169	49.775650	1.761440	0.000000	-4.679458	0.000000	0.000000	0.000000	0.526986	0.061898	-0.404667	0.000000	1.000000	2.000000	71.000000	0.000000
3821.362506	0.010250	0.556009	0.244799	81.520828	0.982642	45.534504	1.740592	0.000000	-4.687253	0.000000	0.000000	0.000000	0.495046	0.085631	-0.400472	0.000000	1.000000	2.000000	71.000000	0.000000
3821.365839	0.010250	0.556009	0.244799	81.520828	0.982642	45.534504	1.740592	0.000000	-4.687253	0.000000	0.000000	0.000000	0.495046	0.085631	-0.400472	0.000000	1.000000	2.000000	71.000000	0.000000
3821.369172	0.010250	0.556009	0.244799	81.520828	0.982642	45.534504	1.740592	0.000000	-4.687253	0.000000	0.000000	0.000000	0.495046	0.085631	-0.400472	0.000000	1.000000	2.000000	71.000000	0.000000
3821.372506	0.011795	0.556421	0.243536	80.811424	-2.347197	42.908016	1.721121	0.000000	-4.694438	0.000000	0.000000	0.000000	0.463601	0.123446	-0.378845	0.000000	1.000000	2.000000	71.000000	0.000000
3821.375839	0.011795	0.556421	0.243536	80.811424	-2.347197	42.908016	1.721121	0.000000	-4.694438	0.000000	0.000000	0.000000	0.463601	0.123446	-0.378845	0.000000	1.000000	2.000000	71.000000	0.000000
3821.379172	0.011795	0.556421	0.243536	80.811424	-2.347197	42.908016	1.721121	0.000000	-4.694438	0.000000	0.000000	0.000000	0.463601	0.123446	-0.378845	0.000000	1.000000	2.000000	71.000000	0.000000
3821.382506	0.013271	0.556891	0.242419	80.111847	-3.928455	41.919384	1.702690	0.000000	-4.701154	0.000000	0.000000	0.000000	0.442848	0.140893	-0.334970	0.000000	1.000000	2.000000	71.000000	0.000000
3821.385839	0.013271	0.556891	0.242419	80.111847	-3.928455	41.919384	1.702690	0.000000	-4.701154	0.000000	0.000000	0.000000	0.442848	0.140893	-0.334970	0.000000	1.000000	2.000000	71.000000	0.000000
3821.389172	0.013271	0.556891	0.242419	80.111847	-3.928455	41.919384	1.702690	0.000000	-4.701154	0.000000	0.000000	0.000000	0.442848	0.140893	-0.334970	0.000000	1.000000	2.000000	71.000000	0.000000
3821.392506	0.014616	0.557361	0.241588	79.455215	-3.847059	42.544426	1.684277	0.000000	-4.707782	0.000000	0.000000	0.000000	0.403438	0.140978	-0.249314	0.000000	0.000000	2.000000	71.000000	0.000000
3821.395839	0.014616	0.557361	0.241588	79.455215	-3.847059	42.544426	1.684277	0.000000	-4.707782	0.000000	0.000000	0.000000	0.403438	0.140978	-0.249314	0.000000	0.000000	2.000000	71.000000	0.000000
3821.399172	0.014616	0.557361	0.241588	79.455215	-3.847059	42.544426	1.684277	0.000000	-4.707782	0.000000	0.000000	0.000000	0.403438	0.140978	-0.249314	0.000000	0.000000	2.000000	71.000000	0.000000
3821.402506	0.016063	0.557849	0.241021	78.824333	-3.094702	43.566959	1.666144	0.000000	-4.714230	0.000000	0.000000	0.000000	0.434155	0.146394	-0.170167	0.000000	0.000000	2.000000	71.000000	0.000000
3821.405839	0.016063	0.557849	0.241021	78.824333	-3.094702	43.566959	1.666144	0.000000	-4.714230	0.000000	0.000000	0.000000	0.434155	0.146394	-0.170167	0.000000	0.000000	2.000000	71.000000	0.000000
3821.409172	0.016063	0.557849	0.241021	78.824333	-3.094702	43.566959	1.666144	0.000000	-4.714230	0.000000	0.000000	0.000000	0.434155	0.146394	-0.170167	0.000000	0.000000	2.000000	71.000000	0.000000
3821.412506	0.017545	0.558320	0.240612	78.251884	-2.396819	44.192459	1.644414	0.000000	-4.721854	0.000000	0.000000	0.000000	0.444621	0.141521	-0.122707	0.000000	0.000000	2.000000	71.000000	0.000000
3821.415839	0.017545	0.558320	0.240612	78.251884	-2.396819	44.192459	1.644414	0.000000	-4.721854	0.000000	0.000000	0.000000	0.444621	0.141521	-0.122707	0.000000	0.000000	2.000000	71.000000	0.000000
3821.419172	0.017545	0.558320	0.240612	78.251884	-2.396819	44.192459	1.644414	0.000000	-4.721854	0.000000	0.000000	0.000000	0.444621	0.141521	-0.122707	0.000000	0.000000	2.000000	71.000000	0.000000
3821.422506	0.019061	0.558746	0.240285	78.047798	-2.138346	44.334267	1.620908	0.000000	-4.729974	0.000000	0.000000	0.000000	0.454759	0.127669	-0.097976	0.000000	0.000000	2.000000	71.000000	0.000000
3821.425839	0.019061	0.558746	0.240285	78.047798	-2.138346	44.334267	1.620908	0.000000	-4.729974	0.000000	0.000000	0.000000	0.454759	0.127669	-0.097976	0.000000	0.000000	2.000000	71.000000	0.000000
3821.429172	0.019061	0.558746	0.240285	78.047798	-2.138346	44.334267	1.620908	0.000000	-4.729974	0.000000	0.000000	0.000000	0.454759	0.127669	-0.097976	0.000000	0.000000	2.000000	71.000000	0.000000
3821.432506	0.020605	0.559136	0.239847	78.517685	-2.217937	44.129131	1.596109	0.000000	-4.738400	0.000000	0.000000	0.000000	0.463329	0.117001	-0.131579	0.000000	0.000000	2.000000	71.000000	0.000000
3821.435839	0.020605	0.559136	0.239847	78.517685	-2.217937	44.129131	1.596109	0.000000	-4.738400	0.000000	0.000000	0.000000	0.463329	0.117001	-0.131579	0.000000	0.000000	2.000000	71.000000	0.000000
3821.439172	0.020605	0.559136	0.239847	78.517685	-2.217937	44.129131	1.596109	0.000000	-4.738400	0.000000	0.000000	0.000000	0.463329	0.117001	-0.131579	0.000000	0.000000	2.000000	71.000000	0.000000
3821.442506	0.022112	0.559571	0.239318	79.294922	-2.471386	43.749836	1.571263	0.000000	-4.746697	0.000000	0.000000	0.000000	0.452016	0.130538	-0.158563	0.000000	0.000000	2.000000	71.000000	0.000000
3821.445839	0.022112	0.559571	0.239318	79.294922	-2.471386	43.749836	1.571263	0.000000	-4.746697	0.000000	0.000000	0.000000	0.452016	0.130538	-0.158563	0.000000	0.000000	2.000000	71.000000	0.000000
3821.449172	0.022112	0.559571	0.239318	79.294922	-2.471386	43.749836	1.571263	0.000000	-4.746697	0.000000	0.000000	0.000000	0.452016	0.130538	-0.158563	0.000000	0.000000	2.000000	71.000000	0.000000
3821.452506	0.023647	0.559996	0.238722	80.132492	-2.996103	43.069679	1.547398	0.000000	-4.754530	0.000000	0.000000	0.000000	0.460615	0.127519	-0.178976	0.000000	0.000000	2.000000	71.000000	0.000000
3821.455839	0.023647	0.559996	0.238722	80.132492	-2.996103	43.069679	1.547398	0.000000	-4.754530	0.000000	0.000000	0.000000	0.460615	0.127519	-0.178976	0.000000	0.000000	2.000000	71.000000	0.000000
3821.459172	0.023647	0.559996	0.238722	80.132492	-2.996103	43.069679	1.547398	0.000000	-4.754530	0.000000	0.000000	0.000000	0.460615	0.127519	-0.178976	0.000000	0.000000	2.000000	71.000000	0.000000
3821.462506	0.025241	0.560359	0.237966	80.979706	-3.767681	42.129612	1.523184	0.000000	-4.762343	0.000000	0.000000	0.000000	0.477988	0.108863	-0.226576	0.000000	0.000000	2.000000	71.000000	0.000000
3821.465839	0.025241	0.560359	0.237966	80.979706	-3.767681	42.129612	1.523184	0.000000	-4.762343	0.000000	0.000000	0.000000	0.477988	0.108863	-0.226576	0.000000	0.000000	2.000000	71.000000	0.000000
3821.469172	0.025241	0.560359	0.237966	80.979706	-3.767681	42.129612	1.523184	0.000000	-4.762343	0.000000	0.000000	0.000000	0.477988	0.108863	-0.226576	0.000000	0.000000	2.000000	71.000000	0.000000
3821.472506	0.026857	0.560579	0.237033	81.819641	-4.607829	41.127945	1.498582	0.000000	-4.770142	0.000000	0.000000	0.000000	0.484846	0.065919	-0.280157	0.000000	0.000000	2.000000	71.000000	0.000000
3821.475839	0.026857	0.560579	0.237033	81.819641	-4.607829	41.127945	1.498582	0.000000	-4.770142	0.000000	0.000000	0.000000	0.484846	0.065919	-0.280157	0.000000	0.000000	2.000000	71.000000	0.000000
3821.479172	0.026857	0.560579	0.237033	81.819641	-4.607829	41.127945	1.498582	0.000000	-4.770142	0.000000	0.000000	0.000000	0.484846	0.065919	-0.280157	0.000000	0.000000	2.000000	71.000000	0.000000
3821.482506	0.028655	0.560738	0.235819	82.637474	-5.337759	40.250771	1.474296	0.000000	-4.777704	0.000000	0.000000	0.000000	0.539474	0.047872	-0.364069	0.000000	0.000000	2.000000	71.000000	0.000000
3821.485839	0.028655	0.560738	0.235819	82.637474	-5.337759	40.250771	1.474296	0.000000	-4.777704	0.000000	0.000000	0.000000	0.539474	0.047872	-0.364069	0.000000	0.000000	2.000000	71.000000	0.000000
3821.489172	0.028655	0.560738	0.235819	82.637474	-5.337759	40.250771	1.474296	0.000000	-4.777704	0.000000	0.000000	0.000000	0.539474	0.047872	-0.364069	0.000000	0.000000	2.000000	71.000000	0.000000
3821.492506	0.030695	0.560827	0.234256	83.437767	-6.187504	39.232544	1.447891	0.000000	-4.785772	0.000000	0.000000	0.000000	0.611975	0.026773	-0.468859	0.000000	0.000000	2.000000	71.000000	0.000000
3821.495839	0.030695	0.560827	0.234256	83.437767	-6.187504	39.232544	1.447891	0.000000	-4.785772	0.000000	0.000000	0.000000	0.611975	0.026773	-0.468859	0.000000	0.000000	2.000000	71.000000	0.000000
3821.499172	0.030695	0.560827	0.234256	83.437767	-6.187504	39.232544	1.447891	0.000000	-4.785772	0.000000	0.000000	0.000000	0.611975	0.026773	-0.468859	0.000000	0.000000	2.000000	71.000000	0.000000
3821.502506	0.032937	0.560916	0.232297	84.220772	-7.274674	37.986511	1.418480	0.000000	-4.794571	0.000000	0.000000	0.000000	0.672545	0.026647	-0.587640	0.000000	0.000000	2.000000	71.000000	0.000000
3821.505839	0.032937	0.560916	0.232297	84.220772	-7.274674	37.986511	1.418480	0.000000	-4.794571	0.000000	0.000000	0.000000	0.672545	0.026647	-0.587640	0.000000	0.000000	2.000000	71.000000	0.000000
3821.509172	0.032937	0.560916	0.232297	84.220772	-7.274674	37.986511	1.418480	0.000000	-4.794571	0.000000	0.000000	0.000000	0.672545	0.026647	-0.587640	0.000000	0.000000	2.000000	71.000000	0.000000
3821.512506	0.035372	0.561014	0.229886	84.990776	-8.706392	36.506329	1.386840	0.000000	-4.803819	0.000000	0.000000	0.000000	0.730527	0.029484	-0.723449	0.000000	0.000000	2.000000	71.000000	0.000000
3821.515839	0.035372	0.561014	0.229886	84.990776	-8.706392	36.506329	1.386840	0.000000	-4.803819	0.000000	0.000000	0.000000	0.730527	0.029484	-0.723449	0.000000	0.000000	2.000000	71.000000	0.000000
3821.519172	0.035372	0.561014	0.229886	84.990776	-8.706392	36.506329	1.386840	0.000000	-4.803819	0.000000	0.000000	0.000000	0.730527	0.029484	-0.723449	0.000000	0.000000	2.000000	71.000000	0.000000
3821.522506	0.037993	0.561178	0.227022	85.729095	-10.591100	34.801899	1.353197	0.000000	-4.813404	0.000000	0.000000	0.000000	0.786368	0.049198	-0.859240	0.000000	0.000000	2.000000	71.000000	0.000000
3821.525839	0.037993	0.561178	0.227022	85.729095	-10.591100	34.801899	1.353197	0.000000	-4.813404	0.000000	0.000000	0.000000	0.786368	0.049198	-0.859240	0.000000	0.000000	2.000000	71.000000	0.000000
3821.529172	0.037993	0.561178	0.227022	85.729095	-10.591100	34.801899	1.353197	0.000000	-4.813404	0.000000	0.000000	0.000000	0.786368	0.049198	-0.859240	0.000000	0.000000	2.000000	71.000000	0.000000
3821.532506	0.040888	0.561421	0.223672	86.428177	-13.200273	32.636360	1.317403	0.000000	-4.823323	0.000000	0.000000	0.000000	0.868410	0.072699	-1.004996	0.000000	0.000000	2.000000	71.000000	0.000000
3821.535839	0.040888	0.561421	0.223672	86.428177	-13.200273	32.636360	1.317403	0.000000	-4.823323	0.000000	0.000000	0.000000	0.868410	0.072699	-1.004996	0.000000	0.000000	2.000000	71.000000	0.000000
3821.539172	0.040888	0.561421	0.223672	86.428177	-13.200273	32.636360	1.317403	0.000000	-4.823323	0.000000	0.000000	0.000000	0.868410	0.072699	-1.004996	0.000000	0.000000	2.000000	71.000000	0.000000
3821.542506	0.043979	0.561716	0.219816	87.052841	-16.678886	29.884104	1.277542	0.000000	-4.834034	0.000000	0.000000	0.000000	0.927464	0.088488	-1.156809	0.000000	0.000000	2.000000	71.000000	0.000000
3821.545839	0.043979	0.561716	0.219816	87.052841	-16.678886	29.884104	1.277542	0.000000	-4.834034	0.000000	0.000000	0.000000	0.927464	0.088488	-1.156809	0.000000	0.000000	2.000000	71.000000	0.000000
3821.549172	0.043979	0.561716	0.219816	87.052841	-16.678886	29.884104	1.277542	0.000000	-4.834034	0.000000	0.000000	0.000000	0.927464	0.088488	-1.156809	0.000000	0.000000	2.000000	71.000000	0.000000
3821.552506	0.047387	0.562048	0.215485	87.514702	-20.443350	26.904535	1.234794	0.000000	-4.845130	0.000000	0.000000	0.000000	1.022312	0.099547	-1.299165	0.000000	0.000000	2.000000	71.000000	0.000000
3821.555839	0.047387	0.562048	0.215485	87.514702	-20.443350	26.904535	1.234794	0.000000	-4.845130	0.000000	0.000000	0.000000	1.022312	0.099547	-1.299165	0.000000	0.000000	2.000000	71.000000	0.000000
3821.559172	0.047387	0.562048	0.215485	87.514702	-20.443350	26.904535	1.234794	0.000000	-4.845130	0.000000	0.000000	0.000000	1.022312	0.099547	-1.299165	0.000000	0.000000	2.000000	71.000000	0.000000
3821.562506	0.051097	0.562432	0.210680	87.715523	-22.375248	25.623365	1.185962	0.000000	-4.857313	0.000000	0.000000	0.000000	1.112903	0.115303	-1.441435	0.000000	0.000000	2.000000	71.000000	0.000000
3821.565839	0.051097	0.562432	0.210680	87.715523	-22.375248	25.623365	1.185962	0.000000	-4.857313	0.000000	0.000000	0.000000	1.112903	0.115303	-1.441435	0.000000	0.000000	2.000000	71.000000	0.000000
3821.569172	0.051097	0.562432	0.210680	87.715523	-22.375248	25.623365	1.185962	0.000000	-4.857313	0.000000	0.000000	0.000000	1.112903	0.115303	-1.441435	0.000000	0.000000	2.000000	71.000000	0.000000
3821.572506	0.055195	0.562842	0.205485	87.669044	-21.752035	26.573313	1.130544	0.000000	-4.870511	0.000000	0.000000	0.000000	1.229399	0.123179	-1.558605	0.000000	0.000000	2.000000	71.000000	0.000000
3821.575839	0.055195	0.562842	0.205485	87.669044	-21.752035	26.573313	1.130544	0.000000	-4.870511	0.000000	0.000000	0.000000	1.229399	0.123179	-1.558605	0.000000	0.000000	2.000000	71.000000	0.000000
3821.579172	0.055195	0.562842	0.205485	87.669044	-21.752035	26.573313	1.130544	0.000000	-4.870511	0.000000	0.000000	0.000000	1.229399	0.123179	-1.558605	0.000000	0.000000	2.000000	71.000000	0.000000
3821.582506	0.059628	0.563269	0.199854	87.407616	-20.846256	27.365139	1.065202	0.000000	-4.885217	0.000000	0.000000	0.000000	1.330055	0.128003	-1.689249	0.000000	0.000000	2.000000	71.000000	0.000000
3821.585839	0.059628	0.563269	0.199854	87.407616	-20.846256	27.365139	1.065202	0.000000	-4.885217	0.000000	0.000000	0.000000	1.330055	0.128003	-1.689249	0.000000	0.000000	2.000000	71.000000	0.000000
3821.589172	0.059628	0.563269	0.199854	87.407616	-20.846256	27.365139	1.065202	0.000000	-4.885217	0.000000	0.000000	0.000000	1.330055	0.128003	-1.689249	0.000000	0.000000	2.000000	71.000000	0.000000
3821.592506	0.064318	0.563748	0.193807	86.944885	-21.025375	26.901073	0.990031	0.000000	-4.901004	0.000000	0.000000	0.000000	1.406867	0.143563	-1.814184	0.000000	0.000000	2.000000	71.000000	0.000000
3821.595839	0.064318	0.563748	0.193807	86.944885	-21.025375	26.901073	0.990031	0.000000	-4.901004	0.000000	0.000000	0.000000	1.406867	0.143563	-1.814184	0.000000	0.000000	2.000000	71.000000	0.000000
3821.599172	0.064318	0.563748	0.193807	86.944885	-21.025375	26.901073	0.990031	0.000000	-4.901004	0.000000	0.000000	0.000000	1.406867	0.143563	-1.814184	0.000000	0.000000	2.000000	71.000000	0.000000
3821.602506	0.069247	0.564221	0.187355	86.303024	-22.386250	25.057436	0.905342	0.000000	-4.917353	0.000000	0.000000	0.000000	1.478583	0.142083	-1.935444	0.000000	0.000000	2.000000	71.000000	0.000000
3821.605839	0.069247	0.564221	0.187355	86.303024	-22.386250	25.057436	0.905342	0.000000	-4.917353	0.000000	0.000000	0.000000	1.478583	0.142083	-1.935444	0.000000	0.000000	2.000000	71.000000	0.000000
3821.609172	0.069247	0.564221	0.187355	86.303024	-22.386250	25.057436	0.905342	0.000000	-4.917353	0.000000	0.000000	0.000000	1.478583	0.142083	-1.935444	0.000000	0.000000	2.000000	71.000000	0.000000
3821.612506	0.074305	0.564670	0.180517	85.561378	-24.081944	23.284739	0.809888	0.000000	-4.933972	0.000000	0.000000	0.000000	1.517566	0.134653	-2.051438	0.000000	0.000000	2.000000	71.000000	0.000000
3821.615839	0.074305	0.564670	0.180517	85.561378	-24.081944	23.284739	0.809888	0.000000	-4.933972	0.000000	0.000000	0.000000	1.517566	0.134653	-2.051438	0.000000	0.000000	2.000000	71.000000	0.000000
3821.619172	0.074305	0.564670	0.180517	85.561378	-24.081944	23.284739	0.809888	0.000000	-4.933972	0.000000	0.000000	0.000000	1.517566	0.134653	-2.051438	0.000000	0.000000	2.000000	71.000000	0.000000
3821.622506	0.079484	0.565101	0.173351	84.787514	-25.706108	22.347673	0.704601	0.000000	-4.950105	0.000000	0.000000	0.000000	1.553635	0.129352	-2.149818	0.000000	0.000000	2.000000	71.000000	0.000000
3821.625839	0.079484	0.565101	0.173351	84.787514	-25.706108	22.347673	0.704601	0.000000	-4.950105	0.000000	0.000000	0.000000	1.553635	0.129352	-2.149818	0.000000	0.000000	2.000000	71.000000	0.000000
3821.629172	0.079484	0.565101	0.173351	84.787514	-25.706108	22.347673	0.704601	0.000000	-4.950105	0.000000	0.000000	0.000000	1.553635	0.129352	-2.149818	0.000000	0.000000	2.000000	71.000000	0.000000
3821.632506	0.084760	0.565450	0.165805	84.037109	-26.844942	23.149647	0.587650	0.000000	-4.965346	0.000000	0.000000	0.000000	1.582708	0.104551	-2.263894	0.000000	0.000000	2.000000	71.000000	0.000000
3821.635839	0.084760	0.565450	0.165805	84.037109	-26.844942	23.149647	0.587650	0.000000	-4.965346	0.000000	0.000000	0.000000	1.582708	0.104551	-2.263894	0.000000	0.000000	2.000000	71.000000	0.000000
3821.639172	0.084760	0.565450	0.165805	84.037109	-26.844942	23.149647	0.587650	0.000000	-4.965346	0.000000	0.000000	0.000000	1.582708	0.104551	-2.263894	0.000000	0.000000	2.000000	71.000000	0.000000
3821.642506	0.090183	0.565745	0.157945	83.336205	-27.455021	25.383091	0.457661	0.000000	-4.979011	0.000000	0.000000	0.000000	1.627090	0.088567	-2.357902	0.000000	0.000000	2.000000	71.000000	0.000000
3821.645839	0.090183	0.565745	0.157945	83.336205	-27.455021	25.383091	0.457661	0.000000	-4.979011	0.000000	0.000000	0.000000	1.627090	0.088567	-2.357902	0.000000	0.000000	2.000000	71.000000	0.000000
3821.649172	0.090183	0.565745	0.157945	83.336205	-27.455021	25.383091	0.457661	0.000000	-4.979011	0.000000	0.000000	0.000000	1.627090	0.088567	-2.357902	0.000000	0.000000	2.000000	71.000000	0.000000
3821.652506	0.095764	0.565950	0.149765	82.670944	-27.855944	27.988298	0.310169	0.000000	-4.990370	0.000000	0.000000	0.000000	1.674320	0.061615	-2.454161	0.000000	0.000000	2.000000	71.000000	0.000000
3821.655839	0.095764	0.565950	0.149765	82.670944	-27.855944	27.988298	0.310169	0.000000	-4.990370	0.000000	0.000000	0.000000	1.674320	0.061615	-2.454161	0.000000	0.000000	2.000000	71.000000	0.000000
3821.659172	0.095764	0.565950	0.149765	82.670944	-27.855944	27.988298	0.310169	0.000000	-4.990370	0.000000	0.000000	0.000000	1.674320	0.061615	-2.454161	0.000000	0.000000	2.000000	71.000000	0.000000
3821.662506	0.101472	0.566038	0.141203	81.998543	-28.350256	29.553341	0.141358	0.000000	-4.998001	0.000000	0.000000	0.000000	1.712295	0.026271	-2.568455	0.000000	0.000000	2.000000	71.000000	0.000000
3821.665839	0.101472	0.566038	0.141203	81.998543	-28.350256	29.553341	0.141358	0.000000	-4.998001	0.000000	0.000000	0.000000	1.712295	0.026271	-2.568455	0.000000	0.000000	2.000000	71.000000	0.000000
3821.669172	0.101472	0.566038	0.141203	81.998543	-28.350256	29.553341	0.141358	0.000000	-4.998001	0.000000	0.000000	0.000000	1.712295	0.026271	-2.568455	0.000000	0.000000	2.000000	71.000000	0.000000
3821.672506	0.107364	0.566000	0.132390	81.266457	-29.086266	29.607262	-0.052116	0.000000	-4.999729	0.000000	0.000000	0.000000	1.767604	-0.011459	-2.643845	0.000000	0.000000	2.000000	71.000000	0.000000
3821.675839	0.107364	0.566000	0.132390	81.266457	-29.086266	29.607262	-0.052116	0.000000	-4.999729	0.000000	0.000000	0.000000	1.767604	-0.011459	-2.643845	0.000000	0.000000	2.000000	71.000000	0.000000
3821.679172	0.107364	0.566000	0.132390	81.266457	-29.086266	29.607262	-0.052116	0.000000	-4.999729	0.000000	0.000000	0.000000	1.767604	-0.011459	-2.643845	0.000000	0.000000	2.000000	71.000000	0.000000
3821.682506	0.113337	0.565773	0.123346	80.407776	-29.936003	28.483648	-0.277684	0.000000	-4.992284	0.000000	0.000000	0.000000	1.791897	-0.068149	-2.713413	0.000000	0.000000	2.000000	71.000000	0.000000
3821.685839	0.113337	0.565773	0.123346	80.407776	-29.936003	28.483648	-0.277684	0.000000	-4.992284	0.000000	0.000000	0.000000	1.791897	-0.068149	-2.713413	0.000000	0.000000	2.000000	71.000000	0.000000
3821.689172	0.113337	0.565773	0.123346	80.407776	-29.936003	28.483648	-0.277684	0.000000	-4.992284	0.000000	0.000000	0.000000	1.791897	-0.068149	-2.713413	0.000000	0.000000	2.000000	71.000000	0.000000
3821.692506	0.119248	0.565562	0.114288	79.362465	-30.369898	27.743784	-0.537498	0.000000	-4.971026	0.000000	0.000000	0.000000	1.773473	-0.063339	-2.717350	0.000000	0.000000	2.000000	71.000000	0.000000
3821.695839	0.119248	0.565562	0.114288	79.362465	-30.369898	27.743784	-0.537498	0.000000	-4.971026	0.000000	0.000000	0.000000	1.773473	-0.063339	-2.717350	0.000000	0.000000	2.000000	71.000000	0.000000
3821.699172	0.119248	0.565562	0.114288	79.362465	-30.369898	27.743784	-0.537498	0.000000	-4.971026	0.000000	0.000000	0.000000	1.773473	-0.063339	-2.717350	0.000000	0.000000	2.000000	71.000000	0.000000
3821.702506	0.124910	0.565407	0.105394	78.206543	-30.003775	28.593584	-0.830410	0.000000	-4.930560	0.000000	0.000000	0.000000	1.698436	-0.046347	-2.667993	0.000000	0.000000	2.000000	71.000000	0.000000
3821.705839	0.124910	0.565407	0.105394	78.206543	-30.003775	28.593584	-0.830410	0.000000	-4.930560	0.000000	0.000000	0.000000	1.698436	-0.046347	-2.667993	0.000000	0.000000	2.000000	71.000000	0.000000
3821.709172	0.124910	0.565407	0.105394	78.206543	-30.003775	28.593584	-0.830410	0.000000	-4.930560	0.000000	0.000000	0.000000	1.698436	-0.046347	-2.667993	0.000000	0.000000	2.000000	71.000000	0.000000
3821.712506	0.130214	0.565368	0.096756	77.084206	-28.966331	30.892447	-1.150061	0.000000	-4.865938	0.000000	0.000000	0.000000	1.591163	-0.011772	-2.591523	0.000000	0.000000	2.000000	71.000000	0.000000
3821.715839	0.130214	0.565368	0.096756	77.084206	-28.966331	30.892447	-1.150061	0.000000	-4.865938	0.000000	0.000000	0.000000	1.591163	-0.011772	-2.591523	0.000000	0.000000	2.000000	71.000000	0.000000
3821.719172	0.130214	0.565368	0.096756	77.084206	-28.966331	30.892447	-1.150061	0.000000	-4.865938	0.000000	0.000000	0.000000	1.591163	-0.011772	-2.591523	0.000000	0.000000	2.000000	71.000000	0.000000
3821.722506	0.135116	0.565417	0.088349	76.133987	-27.340229	33.843880	-1.490365	0.000000	-4.772715	0.000000	0.000000	0.000000	1.470779	0.014880	-2.522218	0.000000	0.000000	2.000000	71.000000	0.000000
3821.725839	0.135116	0.565417	0.088349	76.133987	-27.340229	33.843880	-1.490365	0.000000	-4.772715	0.000000	0.000000	0.000000	1.470779	0.014880	-2.522218	0.000000	0.000000	2.000000	71.000000	0.000000
3821.729172	0.135116	0.565417	0.088349	76.133987	-27.340229	33.843880	-1.490365	0.000000	-4.772715	0.000000	0.000000	0.000000	1.470779	0.014880	-2.522218	0.000000	0.000000	2.000000	71.000000	0.000000
3821.732506	0.139569	0.565431	0.080128	75.460304	-25.118523	36.668251	-1.755820	0.000000	-4.417433	0.000000	0.000000	0.000000	1.335726	0.004160	-2.466319	0.000000	0.000000	2.000000	71.000000	0.000000
3821.735839	0.139569	0.565431	0.080128	75.460304	-25.118523	36.668251	-1.755820	0.000000	-4.417433	0.000000	0.000000	0.000000	1.335726	0.004160	-2.466319	0.000000	0.000000	2.000000	71.000000	0.000000
3821.739172	0.139569	0.565431	0.080128	75.460304	-25.118523	36.668251	-1.755820	0.000000	-4.417433	0.000000	0.000000	0.000000	1.335726	0.004160	-2.466319	0.000000	0.000000	2.000000	71.000000	0.000000
3821.742506	0.143656	0.565439	0.072146	75.067970	-22.179655	39.574860	-1.978441	0.000000	-4.006380	0.000000	0.000000	0.000000	1.226105	0.002264	-2.394384	0.000000	0.000000	2.000000	71.000000	0.000000
3821.745839	0.143656	0.565439	0.072146	75.067970	-22.179655	39.574860	-1.978441	0.000000	-4.006380	0.000000	0.000000	0.000000	1.226105	0.002264	-2.394384	0.000000	0.000000	2.000000	71.000000	0.000000
3821.749172	0.143656	0.565439	0.072146	75.067970	-22.179655	39.574860	-1.978441	0.000000	-4.006380	0.000000	0.000000	0.000000	1.226105	0.002264	-2.394384	0.000000	0.000000	2.000000	71.000000	0.000000
3821.752506	0.147506	0.565417	0.064328	74.831802	-18.883793	42.495831	-2.182792	0.000000	-3.607316	0.000000	0.000000	0.000000	1.154915	-0.006636	-2.345392	0.000000	0.000000	2.000000	71.000000	0.000000
3821.755839	0.147506	0.565417	0.064328	74.831802	-18.883793	42.495831	-2.182792	0.000000	-3.607316	0.000000	0.000000	0.000000	1.154915	-0.006636	-2.345392	0.000000	0.000000	2.000000	71.000000	0.000000
3821.759172	0.147506	0.565417	0.064328	74.831802	-18.883793	42.495831	-2.182792	0.000000	-3.607316	0.000000	0.000000	0.000000	1.154915	-0.006636	-2.345392	0.000000	0.000000	2.000000	71.000000	0.000000
3821.762506	0.151162	0.565328	0.056702	74.695862	-15.531652	45.584858	-2.375278	0.000000	-3.216418	0.000000	0.000000	0.000000	1.096931	-0.026607	-2.288000	0.000000	0.000000	2.000000	71.000000	0.000000
3821.765839	0.151162	0.565328	0.056702	74.695862	-15.531652	45.584858	-2.375278	0.000000	-3.216418	0.000000	0.000000	0.000000	1.096931	-0.026607	-2.288000	0.000000	0.000000	2.000000	71.000000	0.000000
3821.769172	0.151162	0.565328	0.056702	74.695862	-15.531652	45.584858	-2.375278	0.000000	-3.216418	0.000000	0.000000	0.000000	1.096931	-0.026607	-2.288000	0.000000	0.000000	2.000000	71.000000	0.000000
3821.772506	0.154685	0.565177	0.049258	74.671852	-12.509263	48.459774	-2.558099	0.000000	-2.835084	0.000000	0.000000	0.000000	1.056799	-0.045190	-2.232985	0.000000	0.000000	2.000000	71.000000	0.000000
3821.775839	0.154685	0.565177	0.049258	74.671852	-12.509263	48.459774	-2.558099	0.000000	-2.835084	0.000000	0.000000	0.000000	1.056799	-0.045190	-2.232985	0.000000	0.000000	2.000000	71.000000	0.000000
3821.779172	0.154685	0.565177	0.049258	74.671852	-12.509263	48.459774	-2.558099	0.000000	-2.835084	0.000000	0.000000	0.000000	1.056799	-0.045190	-2.232985	0.000000	0.000000	2.000000	71.000000	0.000000
3821.782506	0.158142	0.564961	0.041943	74.893082	-10.493659	50.421543	-2.734232	0.000000	-2.462920	0.000000	0.000000	0.000000	1.037141	-0.064896	-2.194505	0.000000	0.000000	2.000000	71.000000	0.000000
3821.785839	0.158142	0.564961	0.041943	74.893082	-10.493659	50.421543	-2.734232	0.000000	-2.462920	0.000000	0.000000	0.000000	1.037141	-0.064896	-2.194505	0.000000	0.000000	2.000000	71.000000	0.000000
3821.789172	0.158142	0.564961	0.041943	74.893082	-10.493659	50.421543	-2.734232	0.000000	-2.462920	0.000000	0.000000	0.000000	1.037141	-0.064896	-2.194505	0.000000	0.000000	2.000000	71.000000	0.000000
3821.792506	0.161411	0.564691	0.034844	75.343941	-9.676031	51.352058	-2.907090	0.000000	-2.097169	0.000000	0.000000	0.000000	0.980615	-0.080955	-2.129915	0.000000	0.000000	2.000000	71.000000	0.000000
3821.795839	0.161411	0.564691	0.034844	75.343941	-9.676031	51.352058	-2.907090	0.000000	-2.097169	0.000000	0.000000	0.000000	0.980615	-0.080955	-2.129915	0.000000	0.000000	2.000000	71.000000	0.000000
3821.799172	0.161411	0.564691	0.034844	75.343941	-9.676031	51.352058	-2.907090	0.000000	-2.097169	0.000000	0.000000	0.000000	0.980615	-0.080955	-2.129915	0.000000	0.000000	2.000000	71.000000	0.000000
3821.802506	0.164399	0.564556	0.028114	75.746552	-9.250781	52.182266	-3.070526	0.000000	-1.742184	0.000000	0.000000	0.000000	0.896680	-0.040729	-2.018835	0.000000	0.000000	2.000000	71.000000	0.000000
3821.805839	0.164399	0.564556	0.028114	75.746552	-9.250781	52.182266	-3.070526	0.000000	-1.742184	0.000000	0.000000	0.000000	0.896680	-0.040729	-2.018835	0.000000	0.000000	2.000000	71.000000	0.000000
3821.809172	0.164399	0.564556	0.028114	75.746552	-9.250781	52.182266	-3.070526	0.000000	-1.742184	0.000000	0.000000	0.000000	0.896680	-0.040729	-2.018835	0.000000	0.000000	2.000000	71.000000	0.000000
3821.812506	0.166986	0.564564	0.021789	76.089638	-8.725785	53.246666	-3.219972	0.000000	-1.405711	0.000000	0.000000	0.000000	0.775854	0.002458	-1.897457	0.000000	0.000000	2.000000	71.000000	0.000000
3821.815839	0.166986	0.564564	0.021789	76.089638	-8.725785	53.246666	-3.219972	0.000000	-1.405711	0.000000	0.000000	0.000000	0.775854	0.002458	-1.897457	0.000000	0.000000	2.000000	71.000000	0.000000
3821.819172	0.166986	0.564564	0.021789	76.089638	-8.725785	53.246666	-3.219972	0.000000	-1.405711	0.000000	0.000000	0.000000	0.775854	0.002458	-1.897457	0.000000	0.000000	2.000000	71.000000	0.000000
3821.822506	0.169051	0.564654	0.015764	76.477547	-7.728150	55.345123	-3.349282	0.000000	-1.089468	0.000000	0.000000	0.000000	0.619660	0.027072	-1.807656	0.000000	0.000000	2.000000	71.000000	0.000000
3821.825839	0.169051	0.564654	0.015764	76.477547	-7.728150	55.345123	-3.349282	0.000000	-1.089468	0.000000	0.000000	0.000000	0.619660	0.027072	-1.807656	0.000000	0.000000	2.000000	71.000000	0.000000
3821.829172	0.169051	0.564654	0.015764	76.477547	-7.728150	55.345123	-3.349282	0.000000	-1.089468	0.000000	0.000000	0.000000	0.619660	0.027072	-1.807656	0.000000	0.000000	2.000000	71.000000	0.000000
3821.832506	0.170689	0.564772	0.009897	76.978188	-5.958772	58.613468	-3.452558	0.000000	-0.788192	0.000000	0.000000	0.000000	0.491466	0.035503	-1.760167	0.000000	0.000000	2.000000	71.000000	0.000000
3821.835839	0.170689	0.564772	0.009897	76.978188	-5.958772	58.613468	-3.452558	0.000000	-0.788192	0.000000	0.000000	0.000000	0.491466	0.035503	-1.760167	0.000000	0.000000	2.000000	71.000000	0.000000
3821.839172	0.170689	0.564772	0.009897	76.978188	-5.958772	58.613468	-3.452558	0.000000	-0.788192	0.000000	0.000000	0.000000	0.491466	0.035503	-1.760167	0.000000	0.000000	2.000000	71.000000	0.000000
3821.842506	0.171942	0.564837	0.004133	77.564903	-3.316613	62.774410	-3.534469	0.000000	-0.494831	0.000000	0.000000	0.000000	0.375884	0.019528	-1.729064	0.000000	0.000000	2.000000	71.000000	0.000000
3821.845839	0.171942	0.564837	0.004133	77.564903	-3.316613	62.774410	-3.534469	0.000000	-0.494831	0.000000	0.000000	0.000000	0.375884	0.019528	-1.729064	0.000000	0.000000	2.000000	71.000000	0.000000
3821.849172	0.171942	0.564837	0.004133	77.564903	-3.316613	62.774410	-3.534469	0.000000	-0.494831	0.000000	0.000000	0.000000	0.375884	0.019528	-1.729064	0.000000	0.000000	2.000000	71.000000	0.000000
3821.852506	0.172710	0.564903	-0.001425	78.174049	0.077137	67.438637	-3.597116	0.000000	-0.206654	0.000000	0.000000	0.000000	0.230383	0.019813	-1.667432	0.000000	0.000000	2.000000	71.000000	0.000000
3821.855839	0.172710	0.564903	-0.001425	78.174049	0.077137	67.438637	-3.597116	0.000000	-0.206654	0.000000	0.000000	0.000000	0.230383	0.019813	-1.667432	0.000000	0.000000	2.000000	71.000000	0.000000
3821.859172	0.172710	0.564903	-0.001425	78.174049	0.077137	67.438637	-3.597116	0.000000	-0.206654	0.000000	0.000000	0.000000	0.230383	0.019813	-1.667432	0.000000	0.000000	2.000000	71.000000	0.000000
3821.862506	0.173029	0.564927	-0.006725	78.748032	3.985137	72.292549	-3.635514	0.000000	0.071251	0.000000	0.000000	0.000000	0.095626	0.007087	-1.590030	0.000000	0.000000	2.000000	71.000000	0.000000
3821.865839	0.173029	0.564927	-0.006725	78.748032	3.985137	72.292549	-3.635514	0.000000	0.071251	0.000000	0.000000	0.000000	0.095626	0.007087	-1.590030	0.000000	0.000000	2.000000	71.000000	0.000000
3821.869172	0.173029	0.564927	-0.006725	78.748032	3.985137	72.292549	-3.635514	0.000000	0.071251	0.000000	0.000000	0.000000	0.095626	0.007087	-1.590030	0.000000	0.000000	2.000000	71.000000	0.000000
3821.872506	0.172996	0.564989	-0.011746	79.238907	8.306237	77.590599	-3.651451	0.000000	0.336256	0.000000	0.000000	0.000000	-0.009947	0.018683	-1.506270	0.000000	0.000000	2.000000	71.000000	0.000000
3821.875839	0.172996	0.564989	-0.011746	79.238907	8.306237	77.590599	-3.651451	0.000000	0.336256	0.000000	0.000000	0.000000	-0.009947	0.018683	-1.506270	0.000000	0.000000	2.000000	71.000000	0.000000
3821.879172	0.172996	0.564989	-0.011746	79.238907	8.306237	77.590599	-3.651451	0.000000	0.336256	0.000000	0.000000	0.000000	-0.009947	0.018683	-1.506270	0.000000	0.000000	2.000000	71.000000	0.000000
3821.882506	0.172599	0.565032	-0.016369	79.618652	12.888352	83.178947	-3.649793	0.000000	0.587301	0.000000	0.000000	0.000000	-0.119083	0.012887	-1.386755	0.000000	0.000000	2.000000	71.000000	0.000000
3821.885839	0.172599	0.565032	-0.016369	79.618652	12.888352	83.178947	-3.649793	0.000000	0.587301	0.000000	0.000000	0.000000	-0.119083	0.012887	-1.386755	0.000000	0.000000	2.000000	71.000000	0.000000
3821.889172	0.172599	0.565032	-0.016369	79.618652	12.888352	83.178947	-3.649793	0.000000	0.587301	0.000000	0.000000	0.000000	-0.119083	0.012887	-1.386755	0.000000	0.000000	2.000000	71.000000	0.000000
3821.892506	0.171932	0.565069	-0.020578	79.792534	17.585928	88.883202	-3.629946	0.000000	0.818427	0.000000	0.000000	0.000000	-0.200209	0.010999	-1.262861	0.000000	0.000000	2.000000	71.000000	0.000000
3821.895839	0.171932	0.565069	-0.020578	79.792534	17.585928	88.883202	-3.629946	0.000000	0.818427	0.000000	0.000000	0.000000	-0.200209	0.010999	-1.262861	0.000000	0.000000	2.000000	71.000000	0.000000
3821.899172	0.171932	0.565069	-0.020578	79.792534	17.585928	88.883202	-3.629946	0.000000	0.818427	0.000000	0.000000	0.000000	-0.200209	0.010999	-1.262861	0.000000	0.000000	2.000000	71.000000	0.000000
3821.902506	0.171045	0.565035	-0.024396	79.769379	22.120750	94.383041	-3.596578	0.000000	1.028904	0.000000	0.000000	0.000000	-0.265860	-0.010288	-1.145444	0.000000	0.000000	2.000000	71.000000	0.000000
3821.905839	0.171045	0.565035	-0.024396	79.769379	22.120750	94.383041	-3.596578	0.000000	1.028904	0.000000	0.000000	0.000000	-0.265860	-0.010288	-1.145444	0.000000	0.000000	2.000000	71.000000	0.000000
3821.909172	0.171045	0.565035	-0.024396	79.769379	22.120750	94.383041	-3.596578	0.000000	1.028904	0.000000	0.000000	0.000000	-0.265860	-0.010288	-1.145444	0.000000	0.000000	2.000000	71.000000	0.000000
3821.912506	0.169912	0.564950	-0.027859	79.620735	26.581963	99.690651	-3.552268	0.000000	1.219811	0.000000	0.000000	0.000000	-0.339880	-0.025495	-1.038913	0.000000	0.000000	2.000000	71.000000	0.000000
3821.915839	0.169912	0.564950	-0.027859	79.620735	26.581963	99.690651	-3.552268	0.000000	1.219811	0.000000	0.000000	0.000000	-0.339880	-0.025495	-1.038913	0.000000	0.000000	2.000000	71.000000	0.000000
3821.919172	0.169912	0.564950	-0.027859	79.620735	26.581963	99.690651	-3.552268	0.000000	1.219811	0.000000	0.000000	0.000000	-0.339880	-0.025495	-1.038913	0.000000	0.000000	2.000000	71.000000	0.000000
3821.922506	0.168587	0.564756	-0.031089	79.377106	31.229525	104.916031	-3.495621	0.000000	1.392964	0.000000	0.000000	0.000000	-0.397494	-0.058205	-0.968934	0.000000	0.000000	2.000000	71.000000	0.000000
3821.925839	0.168587	0.564756	-0.031089	79.377106	31.229525	104.916031	-3.495621	0.000000	1.392964	0.000000	0.000000	0.000000	-0.397494	-0.058205	-0.968934	0.000000	0.000000	2.000000	71.000000	0.000000
3821.929172	0.168587	0.564756	-0.031089	79.377106	31.229525	104.916031	-3.495621	0.000000	1.392964	0.000000	0.000000	0.000000	-0.397494	-0.058205	-0.968934	0.000000	0.000000	2.000000	71.000000	0.000000
3821.932506	0.167159	0.564523	-0.034113	79.023804	36.198055	110.166969	-3.429372	0.000000	1.554453	0.000000	0.000000	0.000000	-0.428585	-0.069746	-0.907181	0.000000	0.000000	2.000000	71.000000	0.000000
3821.935839	0.167159	0.564523	-0.034113	79.023804	36.198055	110.166969	-3.429372	0.000000	1.554453	0.000000	0.000000	0.000000	-0.428585	-0.069746	-0.907181	0.000000	0.000000	2.000000	71.000000	0.000000
3821.939172	0.167159	0.564523	-0.034113	79.023804	36.198055	110.166969	-3.429372	0.000000	1.554453	0.000000	0.000000	0.000000	-0.428585	-0.069746	-0.907181	0.000000	0.000000	2.000000	71.000000	0.000000
3821.942506	0.165524	0.564237	-0.036909	78.536743	41.140434	115.325218	-3.357941	0.000000	1.705649	0.000000	0.000000	0.000000	-0.490512	-0.085867	-0.838860	0.000000	0.000000	2.000000	71.000000	0.000000
3821.945839	0.165524	0.564237	-0.036909	78.536743	41.140434	115.325218	-3.357941	0.000000	1.705649	0.000000	0.000000	0.000000	-0.490512	-0.085867	-0.838860	0.000000	0.000000	2.000000	71.000000	0.000000
3821.949172	0.165524	0.564237	-0.036909	78.536743	41.140434	115.325218	-3.357941	0.000000	1.705649	0.000000	0.000000	0.000000	-0.490512	-0.085867	-0.838860	0.000000	0.000000	2.000000	71.000000	0.000000
3821.952506	0.163663	0.563909	-0.039425	77.945755	45.567516	119.992706	-3.276189	0.000000	1.845459	0.000000	0.000000	0.000000	-0.558223	-0.098309	-0.754804	0.000000	0.000000	2.000000	71.000000	0.000000
3821.955839	0.163663	0.563909	-0.039425	77.945755	45.567516	119.992706	-3.276189	0.000000	1.845459	0.000000	0.000000	0.000000	-0.558223	-0.098309	-0.754804	0.000000	0.000000	2.000000	71.000000	0.000000
3821.959172	0.163663	0.563909	-0.039425	77.945755	45.567516	119.992706	-3.276189	0.000000	1.845459	0.000000	0.000000	0.000000	-0.558223	-0.098309	-0.754804	0.000000	0.000000	2.000000	71.000000	0.000000
3821.962506	0.161562	0.563594	-0.041598	77.301964	49.132080	123.759521	-3.183152	0.000000	1.971260	0.000000	0.000000	0.000000	-0.630424	-0.094663	-0.651771	0.000000	0.000000	2.000000	71.000000	0.000000
3821.965839	0.161562	0.563594	-0.041598	77.301964	49.132080	123.759521	-3.183152	0.000000	1.971260	0.000000	0.000000	0.000000	-0.630424	-0.094663	-0.651771	0.000000	0.000000	2.000000	71.000000	0.000000
3821.969172	0.161562	0.563594	-0.041598	77.301964	49.132080	123.759521	-3.183152	0.000000	1.971260	0.000000	0.000000	0.000000	-0.630424	-0.094663	-0.651771	0.000000	0.000000	2.000000	71.000000	0.000000
3821.972506	0.159236	0.563339	-0.043280	76.681099	51.547520	126.218971	-3.078081	0.000000	2.079889	0.000000	0.000000	0.000000	-0.697630	-0.076299	-0.504699	0.000000	0.000000	2.000000	71.000000	0.000000
3821.975839	0.159236	0.563339	-0.043280	76.681099	51.547520	126.218971	-3.078081	0.000000	2.079889	0.000000	0.000000	0.000000	-0.697630	-0.076299	-0.504699	0.000000	0.000000	2.000000	71.000000	0.000000
3821.979172	0.159236	0.563339	-0.043280	76.681099	51.547520	126.218971	-3.078081	0.000000	2.079889	0.000000	0.000000	0.000000	-0.697630	-0.076299	-0.504699	0.000000	0.000000	2.000000	71.000000	0.000000
3821.982506	0.156715	0.563152	-0.044582	76.139618	52.914288	127.521065	-2.961810	0.000000	2.164005	0.000000	0.000000	0.000000	-0.756354	-0.056322	-0.390531	0.000000	0.000000	2.000000	71.000000	0.000000
3821.985839	0.156715	0.563152	-0.044582	76.139618	52.914288	127.521065	-2.961810	0.000000	2.164005	0.000000	0.000000	0.000000	-0.756354	-0.056322	-0.390531	0.000000	0.000000	2.000000	71.000000	0.000000
3821.989172	0.156715	0.563152	-0.044582	76.139618	52.914288	127.521065	-2.961810	0.000000	2.164005	0.000000	0.000000	0.000000	-0.756354	-0.056322	-0.390531	0.000000	0.000000	2.000000	71.000000	0.000000
3821.992506	0.154135	0.563072	-0.045377	75.709984	53.455143	127.877792	-2.835750	0.000000	2.229094	0.000000	0.000000	0.000000	-0.773880	-0.023836	-0.238645	0.000000	0.000000	2.000000	71.000000	0.000000
3821.995839	0.154135	0.563072	-0.045377	75.709984	53.455143	127.877792	-2.835750	0.000000	2.229094	0.000000	0.000000	0.000000	-0.773880	-0.023836	-0.238645	0.000000	0.000000	2.000000	71.000000	0.000000
3821.999172	0.154135	0.563072	-0.045377	75.709984	53.455143	127.877792	-2.835750	0.000000	2.229094	0.000000	0.000000	0.000000	-0.773880	-0.023836	-0.238645	0.000000	0.000000	2.000000	71.000000	0.000000
3822.002506	0.151501	0.563106	-0.045766	75.374390	53.497997	127.559441	-2.706770	0.000000	2.268868	0.000000	0.000000	0.000000	-0.790343	0.010089	-0.116677	0.000000	0.000000	2.000000	71.000000	0.000000
3822.005839	0.151501	0.563106	-0.045766	75.374390	53.497997	127.559441	-2.706770	0.000000	2.268868	0.000000	0.000000	0.000000	-0.790343	0.010089	-0.116677	0.000000	0.000000	2.000000	71.000000	0.000000
3822.009172	0.151501	0.563106	-0.045766	75.374390	53.497997	127.559441	-2.706770	0.000000	2.268868	0.000000	0.000000	0.000000	-0.790343	0.010089	-0.116677	0.000000	0.000000	2.000000	71.000000	0.000000
3822.012506	0.148897	0.563287	-0.045743	75.136742	53.177052	126.612587	-2.575046	0.000000	2.288314	0.000000	0.000000	0.000000	-0.781039	0.054514	0.006846	0.000000	0.000000	2.000000	71.000000	0.000000
3822.015839	0.148897	0.563287	-0.045743	75.136742	53.177052	126.612587	-2.575046	0.000000	2.288314	0.000000	0.000000	0.000000	-0.781039	0.054514	0.006846	0.000000	0.000000	2.000000	71.000000	0.000000
3822.019172	0.148897	0.563287	-0.045743	75.136742	53.177052	126.612587	-2.575046	0.000000	2.288314	0.000000	0.000000	0.000000	-0.781039	0.054514	0.006846	0.000000	0.000000	2.000000	71.000000	0.000000
3822.022506	0.146282	0.563594	-0.045289	74.986725	52.625282	125.264999	-2.444873	0.000000	2.287173	0.000000	0.000000	0.000000	-0.784761	0.092096	0.136350	0.000000	0.000000	2.000000	71.000000	0.000000
3822.025839	0.146282	0.563594	-0.045289	74.986725	52.625282	125.264999	-2.444873	0.000000	2.287173	0.000000	0.000000	0.000000	-0.784761	0.092096	0.136350	0.000000	0.000000	2.000000	71.000000	0.000000
3822.029172	0.146282	0.563594	-0.045289	74.986725	52.625282	125.264999	-2.444873	0.000000	2.287173	0.000000	0.000000	0.000000	-0.784761	0.092096	0.136350	0.000000	0.000000	2.000000	71.000000	0.000000
3822.032506	0.143618	0.564007	-0.044483	74.881752	51.973003	123.856956	-2.314079	0.000000	2.264448	0.000000	0.000000	0.000000	-0.799054	0.123822	0.241780	0.000000	0.000000	2.000000	71.000000	0.000000
3822.035839	0.143618	0.564007	-0.044483	74.881752	51.973003	123.856956	-2.314079	0.000000	2.264448	0.000000	0.000000	0.000000	-0.799054	0.123822	0.241780	0.000000	0.000000	2.000000	71.000000	0.000000
3822.039172	0.143618	0.564007	-0.044483	74.881752	51.973003	123.856956	-2.314079	0.000000	2.264448	0.000000	0.000000	0.000000	-0.799054	0.123822	0.241780	0.000000	0.000000	2.000000	71.000000	0.000000
3822.042506	0.140927	0.564520	-0.043311	74.788071	51.332432	122.651154	-2.180904	0.000000	2.224151	0.000000	0.000000	0.000000	-0.807185	0.153766	0.351665	0.000000	0.000000	2.000000	71.000000	0.000000
3822.045839	0.140927	0.564520	-0.043311	74.788071	51.332432	122.651154	-2.180904	0.000000	2.224151	0.000000	0.000000	0.000000	-0.807185	0.153766	0.351665	0.000000	0.000000	2.000000	71.000000	0.000000
3822.049172	0.140927	0.564520	-0.043311	74.788071	51.332432	122.651154	-2.180904	0.000000	2.224151	0.000000	0.000000	0.000000	-0.807185	0.153766	0.351665	0.000000	0.000000	2.000000	71.000000	0.000000
3822.052506	0.138199	0.565065	-0.041849	74.708641	50.744965	121.688591	-2.046373	0.000000	2.165540	0.000000	0.000000	0.000000	-0.818670	0.163480	0.438621	0.000000	0.000000	2.000000	71.000000	0.000000
3822.055839	0.138199	0.565065	-0.041849	74.708641	50.744965	121.688591	-2.046373	0.000000	2.165540	0.000000	0.000000	0.000000	-0.818670	0.163480	0.438621	0.000000	0.000000	2.000000	71.000000	0.000000
3822.059172	0.138199	0.565065	-0.041849	74.708641	50.744965	121.688591	-2.046373	0.000000	2.165540	0.000000	0.000000	0.000000	-0.818670	0.163480	0.438621	0.000000	0.000000	2.000000	71.000000	0.000000
3822.062506	0.135363	0.565663	-0.040154	74.673477	50.326244	121.069557	-1.909928	0.000000	2.092437	0.000000	0.000000	0.000000	-0.850783	0.179397	0.508561	0.000000	0.000000	2.000000	71.000000	0.000000
3822.065839	0.135363	0.565663	-0.040154	74.673477	50.326244	121.069557	-1.909928	0.000000	2.092437	0.000000	0.000000	0.000000	-0.850783	0.179397	0.508561	0.000000	0.000000	2.000000	71.000000	0.000000
3822.069172	0.135363	0.565663	-0.040154	74.673477	50.326244	121.069557	-1.909928	0.000000	2.092437	0.000000	0.000000	0.000000	-0.850783	0.179397	0.508561	0.000000	0.000000	2.000000	71.000000	0.000000
3822.072506	0.132482	0.566187	-0.038357	74.872147	50.791565	121.460899	-1.768131	0.000000	2.007676	0.000000	0.000000	0.000000	-0.864244	0.157244	0.539003	0.000000	0.000000	2.000000	71.000000	0.000000
3822.075839	0.132482	0.566187	-0.038357	74.872147	50.791565	121.460899	-1.768131	0.000000	2.007676	0.000000	0.000000	0.000000	-0.864244	0.157244	0.539003	0.000000	0.000000	2.000000	71.000000	0.000000
3822.079172	0.132482	0.566187	-0.038357	74.872147	50.791565	121.460899	-1.768131	0.000000	2.007676	0.000000	0.000000	0.000000	-0.864244	0.157244	0.539003	0.000000	0.000000	2.000000	71.000000	0.000000
3822.082506	0.129704	0.566761	-0.036468	75.250282	52.063587	122.677101	-1.624091	0.000000	1.917843	0.000000	0.000000	0.000000	-0.833437	0.172169	0.566736	0.000000	0.000000	2.000000	71.000000	0.000000
3822.085839	0.129704	0.566761	-0.036468	75.250282	52.063587	122.677101	-1.624091	0.000000	1.917843	0.000000	0.000000	0.000000	-0.833437	0.172169	0.566736	0.000000	0.000000	2.000000	71.000000	0.000000
3822.089172	0.129704	0.566761	-0.036468	75.250282	52.063587	122.677101	-1.624091	0.000000	1.917843	0.000000	0.000000	0.000000	-0.833437	0.172169	0.566736	0.000000	0.000000	2.000000	71.000000	0.000000
3822.092506	0.127044	0.567392	-0.034352	75.643700	53.499596	124.128433	-1.485184	0.000000	1.823387	0.000000	0.000000	0.000000	-0.797815	0.189411	0.634805	0.000000	0.000000	2.000000	71.000000	0.000000
3822.095839	0.127044	0.567392	-0.034352	75.643700	53.499596	124.128433	-1.485184	0.000000	1.823387	0.000000	0.000000	0.000000	-0.797815	0.189411	0.634805	0.000000	0.000000	2.000000	71.000000	0.000000
3822.099172	0.127044	0.567392	-0.034352	75.643700	53.499596	124.128433	-1.485184	0.000000	1.823387	0.000000	0.000000	0.000000	-0.797815	0.189411	0.634805	0.000000	0.000000	2.000000	71.000000	0.000000
3822.102506	0.124455	0.568060	-0.032082	76.076080	54.849461	125.517731	-1.352215	0.000000	1.717586	0.000000	0.000000	0.000000	-0.776807	0.200366	0.680999	0.000000	0.000000	2.000000	71.000000	0.000000
3822.105839	0.124455	0.568060	-0.032082	76.076080	54.849461	125.517731	-1.352215	0.000000	1.717586	0.000000	0.000000	0.000000	-0.776807	0.200366	0.680999	0.000000	0.000000	2.000000	71.000000	0.000000
3822.109172	0.124455	0.568060	-0.032082	76.076080	54.849461	125.517731	-1.352215	0.000000	1.717586	0.000000	0.000000	0.000000	-0.776807	0.200366	0.680999	0.000000	0.000000	2.000000	71.000000	0.000000
3822.112506	0.122014	0.568674	-0.029680	76.589081	55.912617	126.567589	-1.222747	0.000000	1.604086	0.000000	0.000000	0.000000	-0.732405	0.184319	0.720641	0.000000	0.000000	2.000000	71.000000	0.000000
3822.115839	0.122014	0.568674	-0.029680	76.589081	55.912617	126.567589	-1.222747	0.000000	1.604086	0.000000	0.000000	0.000000	-0.732405	0.184319	0.720641	0.000000	0.000000	2.000000	71.000000	0.000000
3822.119172	0.122014	0.568674	-0.029680	76.589081	55.912617	126.567589	-1.222747	0.000000	1.604086	0.000000	0.000000	0.000000	-0.732405	0.184319	0.720641	0.000000	0.000000	2.000000	71.000000	0.000000
3822.122506	0.119641	0.569206	-0.027183	77.174873	56.625183	127.109177	-1.100680	0.000000	1.483979	0.000000	0.000000	0.000000	-0.711684	0.159537	0.748914	0.000000	0.000000	2.000000	71.000000	0.000000
3822.125839	0.119641	0.569206	-0.027183	77.174873	56.625183	127.109177	-1.100680	0.000000	1.483979	0.000000	0.000000	0.000000	-0.711684	0.159537	0.748914	0.000000	0.000000	2.000000	71.000000	0.000000
3822.129172	0.119641	0.569206	-0.027183	77.174873	56.625183	127.109177	-1.100680	0.000000	1.483979	0.000000	0.000000	0.000000	-0.711684	0.159537	0.748914	0.000000	0.000000	2.000000	71.000000	0.000000
3822.132506	0.117351	0.569661	-0.024620	77.811600	56.968708	127.117142	-0.982066	0.000000	1.359160	0.000000	0.000000	0.000000	-0.687094	0.136505	0.768994	0.000000	0.000000	2.000000	71.000000	0.000000
3822.135839	0.117351	0.569661	-0.024620	77.811600	56.968708	127.117142	-0.982066	0.000000	1.359160	0.000000	0.000000	0.000000	-0.687094	0.136505	0.768994	0.000000	0.000000	2.000000	71.000000	0.000000
3822.139172	0.117351	0.569661	-0.024620	77.811600	56.968708	127.117142	-0.982066	0.000000	1.359160	0.000000	0.000000	0.000000	-0.687094	0.136505	0.768994	0.000000	0.000000	2.000000	71.000000	0.000000
3822.142506	0.115192	0.570052	-0.022051	78.479897	57.001663	126.686531	-0.867550	0.000000	1.230994	0.000000	0.000000	0.000000	-0.647735	0.117259	0.770716	0.000000	0.000000	2.000000	71.000000	0.000000
3822.145839	0.115192	0.570052	-0.022051	78.479897	57.001663	126.686531	-0.867550	0.000000	1.230994	0.000000	0.000000	0.000000	-0.647735	0.117259	0.770716	0.000000	0.000000	2.000000	71.000000	0.000000
3822.149172	0.115192	0.570052	-0.022051	78.479897	57.001663	126.686531	-0.867550	0.000000	1.230994	0.000000	0.000000	0.000000	-0.647735	0.117259	0.770716	0.000000	0.000000	2.000000	71.000000	0.000000
3822.152506	0.113170	0.570395	-0.019457	79.143127	56.731388	125.936897	-0.759594	0.000000	1.102542	0.000000	0.000000	0.000000	-0.606568	0.103008	0.778252	0.000000	0.000000	2.000000	71.000000	0.000000
3822.155839	0.113170	0.570395	-0.019457	79.143127	56.731388	125.936897	-0.759594	0.000000	1.102542	0.000000	0.000000	0.000000	-0.606568	0.103008	0.778252	0.000000	0.000000	2.000000	71.000000	0.000000
3822.159172	0.113170	0.570395	-0.019457	79.143127	56.731388	125.936897	-0.759594	0.000000	1.102542	0.000000	0.000000	0.000000	-0.606568	0.103008	0.778252	0.000000	0.000000	2.000000	71.000000	0.000000
3822.162506	0.111293	0.570662	-0.016898	79.777184	56.311604	125.098602	-0.658500	0.000000	0.972833	0.000000	0.000000	0.000000	-0.563097	0.080083	0.767538	0.000000	0.000000	2.000000	71.000000	0.000000
3822.165839	0.111293	0.570662	-0.016898	79.777184	56.311604	125.098602	-0.658500	0.000000	0.972833	0.000000	0.000000	0.000000	-0.563097	0.080083	0.767538	0.000000	0.000000	2.000000	71.000000	0.000000
3822.169172	0.111293	0.570662	-0.016898	79.777184	56.311604	125.098602	-0.658500	0.000000	0.972833	0.000000	0.000000	0.000000	-0.563097	0.080083	0.767538	0.000000	0.000000	2.000000	71.000000	0.000000
3822.172506	0.109600	0.570859	-0.014407	80.367279	55.722950	124.142265	-0.564650	0.000000	0.844910	0.000000	0.000000	0.000000	-0.507922	0.059008	0.747384	0.000000	0.000000	2.000000	71.000000	0.000000
3822.175839	0.109600	0.570859	-0.014407	80.367279	55.722950	124.142265	-0.564650	0.000000	0.844910	0.000000	0.000000	0.000000	-0.507922	0.059008	0.747384	0.000000	0.000000	2.000000	71.000000	0.000000
3822.179172	0.109600	0.570859	-0.014407	80.367279	55.722950	124.142265	-0.564650	0.000000	0.844910	0.000000	0.000000	0.000000	-0.507922	0.059008	0.747384	0.000000	0.000000	2.000000	71.000000	0.000000
3822.182506	0.108109	0.571017	-0.012015	80.913170	54.989231	123.048492	-0.479997	0.000000	0.720346	0.000000	0.000000	0.000000	-0.447419	0.047460	0.717630	0.000000	0.000000	2.000000	71.000000	0.000000
3822.185839	0.108109	0.571017	-0.012015	80.913170	54.989231	123.048492	-0.479997	0.000000	0.720346	0.000000	0.000000	0.000000	-0.447419	0.047460	0.717630	0.000000	0.000000	2.000000	71.000000	0.000000
3822.189172	0.108109	0.571017	-0.012015	80.913170	54.989231	123.048492	-0.479997	0.000000	0.720346	0.000000	0.000000	0.000000	-0.447419	0.047460	0.717630	0.000000	0.000000	2.000000	71.000000	0.000000
3822.192506	0.106798	0.571119	-0.009732	81.411530	54.077274	121.799690	-0.405427	0.000000	0.600741	0.000000	0.000000	0.000000	-0.393230	0.030508	0.684935	0.000000	0.000000	2.000000	71.000000	0.000000
3822.195839	0.106798	0.571119	-0.009732	81.411530	54.077274	121.799690	-0.405427	0.000000	0.600741	0.000000	0.000000	0.000000	-0.393230	0.030508	0.684935	0.000000	0.000000	2.000000	71.000000	0.000000
3822.199172	0.106798	0.571119	-0.009732	81.411530	54.077274	121.799690	-0.405427	0.000000	0.600741	0.000000	0.000000	0.000000	-0.393230	0.030508	0.684935	0.000000	0.000000	2.000000	71.000000	0.000000
3822.202506	0.105713	0.571189	-0.007572	81.869743	52.907101	120.289169	-0.339888	0.000000	0.486585	0.000000	0.000000	0.000000	-0.325480	0.021096	0.647968	0.000000	0.000000	2.000000	71.000000	0.000000
3822.205839	0.105713	0.571189	-0.007572	81.869743	52.907101	120.289169	-0.339888	0.000000	0.486585	0.000000	0.000000	0.000000	-0.325480	0.021096	0.647968	0.000000	0.000000	2.000000	71.000000	0.000000
3822.209172	0.105713	0.571189	-0.007572	81.869743	52.907101	120.289169	-0.339888	0.000000	0.486585	0.000000	0.000000	0.000000	-0.325480	0.021096	0.647968	0.000000	0.000000	2.000000	71.000000	0.000000
3822.212506	0.104807	0.571193	-0.005558	82.310913	51.239532	118.227119	-0.285642	0.000000	0.378591	0.000000	0.000000	0.000000	-0.271674	0.001003	0.604274	0.000000	0.000000	2.000000	71.000000	0.000000
3822.215839	0.104807	0.571193	-0.005558	82.310913	51.239532	118.227119	-0.285642	0.000000	0.378591	0.000000	0.000000	0.000000	-0.271674	0.001003	0.604274	0.000000	0.000000	2.000000	71.000000	0.000000
3822.219172	0.104807	0.571193	-0.005558	82.310913	51.239532	118.227119	-0.285642	0.000000	0.378591	0.000000	0.000000	0.000000	-0.271674	0.001003	0.604274	0.000000	0.000000	2.000000	71.000000	0.000000
3822.222506	0.104134	0.571190	-0.003669	82.734550	48.848366	115.369339	-0.240363	0.000000	0.277878	0.000000	0.000000	0.000000	-0.201883	-0.000785	0.566473	0.000000	0.000000	2.000000	71.000000	0.000000
3822.225839	0.104134	0.571190	-0.003669	82.734550	48.848366	115.369339	-0.240363	0.000000	0.277878	0.000000	0.000000	0.000000	-0.201883	-0.000785	0.566473	0.000000	0.000000	2.000000	71.000000	0.000000
3822.229172	0.104134	0.571190	-0.003669	82.734550	48.848366	115.369339	-0.240363	0.000000	0.277878	0.000000	0.000000	0.000000	-0.201883	-0.000785	0.566473	0.000000	0.000000	2.000000	71.000000	0.000000
3822.232506	0.103710	0.571172	-0.001951	83.130188	45.630859	111.609673	-0.206716	0.000000	0.183466	0.000000	0.000000	0.000000	-0.127242	-0.005510	0.515478	0.000000	0.000000	2.000000	71.000000	0.000000
3822.235839	0.103710	0.571172	-0.001951	83.130188	45.630859	111.609673	-0.206716	0.000000	0.183466	0.000000	0.000000	0.000000	-0.127242	-0.005510	0.515478	0.000000	0.000000	2.000000	71.000000	0.000000
3822.239172	0.103710	0.571172	-0.001951	83.130188	45.630859	111.609673	-0.206716	0.000000	0.183466	0.000000	0.000000	0.000000	-0.127242	-0.005510	0.515478	0.000000	0.000000	2.000000	71.000000	0.000000
3822.242506	0.103548	0.571148	-0.000362	83.484886	41.599262	106.966667	-0.185509	0.000000	0.097553	0.000000	0.000000	0.000000	-0.048731	-0.007071	0.476835	0.000000	0.000000	2.000000	71.000000	0.000000
3822.245839	0.103548	0.571148	-0.000362	83.484886	41.599262	106.966667	-0.185509	0.000000	0.097553	0.000000	0.000000	0.000000	-0.048731	-0.007071	0.476835	0.000000	0.000000	2.000000	71.000000	0.000000
3822.249172	0.103548	0.571148	-0.000362	83.484886	41.599262	106.966667	-0.185509	0.000000	0.097553	0.000000	0.000000	0.000000	-0.048731	-0.007071	0.476835	0.000000	0.000000	2.000000	71.000000	0.000000
3822.252506	0.103546	0.571074	0.001045	83.760239	36.755035	101.465965	-0.177387	0.000000	0.018081	0.000000	0.000000	0.000000	-0.000407	-0.022218	0.421922	0.000000	0.000000	2.000000	71.000000	0.000000
3822.255839	0.103546	0.571074	0.001045	83.760239	36.755035	101.465965	-0.177387	0.000000	0.018081	0.000000	0.000000	0.000000	-0.000407	-0.022218	0.421922	0.000000	0.000000	2.000000	71.000000	0.000000
3822.259172	0.103546	0.571074	0.001045	83.760239	36.755035	101.465965	-0.177387	0.000000	0.018081	0.000000	0.000000	0.000000	-0.000407	-0.022218	0.421922	0.000000	0.000000	2.000000	71.000000	0.000000
3822.262506	0.103712	0.570968	0.002285	83.972076	31.321968	95.341156	-0.177319	0.000000	-0.052240	0.000000	0.000000	0.000000	0.049719	-0.031925	0.372210	0.000000	0.000000	2.000000	71.000000	0.000000
3822.265839	0.103712	0.570968	0.002285	83.972076	31.321968	95.341156	-0.177319	0.000000	-0.052240	0.000000	0.000000	0.000000	0.049719	-0.031925	0.372210	0.000000	0.000000	2.000000	71.000000	0.000000
3822.269172	0.103712	0.570968	0.002285	83.972076	31.321968	95.341156	-0.177319	0.000000	-0.052240	0.000000	0.000000	0.000000	0.049719	-0.031925	0.372210	0.000000	0.000000	2.000000	71.000000	0.000000
3822.272506	0.103982	0.570804	0.003381	84.128708	25.585352	88.896248	-0.185606	0.000000	-0.114275	0.000000	0.000000	0.000000	0.081100	-0.049244	0.328769	0.000000	0.000000	2.000000	71.000000	0.000000
3822.275839	0.103982	0.570804	0.003381	84.128708	25.585352	88.896248	-0.185606	0.000000	-0.114275	0.000000	0.000000	0.000000	0.081100	-0.049244	0.328769	0.000000	0.000000	2.000000	71.000000	0.000000
3822.279172	0.103982	0.570804	0.003381	84.128708	25.585352	88.896248	-0.185606	0.000000	-0.114275	0.000000	0.000000	0.000000	0.081100	-0.049244	0.328769	0.000000	0.000000	2.000000	71.000000	0.000000
3822.282506	0.104349	0.570572	0.004292	84.229935	19.694803	82.289955	-0.199122	0.000000	-0.169070	0.000000	0.000000	0.000000	0.110052	-0.069469	0.273284	0.000000	0.000000	2.000000	71.000000	0.000000
3822.285839	0.104349	0.570572	0.004292	84.229935	19.694803	82.289955	-0.199122	0.000000	-0.169070	0.000000	0.000000	0.000000	0.110052	-0.069469	0.273284	0.000000	0.000000	2.000000	71.000000	0.000000
3822.289172	0.104349	0.570572	0.004292	84.229935	19.694803	82.289955	-0.199122	0.000000	-0.169070	0.000000	0.000000	0.000000	0.110052	-0.069469	0.273284	0.000000	0.000000	2.000000	71.000000	0.000000
3822.292506	0.104349	0.570572	0.004292	84.276283	13.713165	75.589790	-0.217464	0.000000	-0.214617	0.000000	0.000000	0.000000	0.110052	-0.069469	0.273284	0.000000	0.000000	2.000000	71.000000	0.000000
3822.295839	0.104773	0.570291	0.005045	84.276283	13.713165	75.589790	-0.217464	0.000000	-0.214617	0.000000	0.000000	0.000000	0.127195	-0.084191	0.225872	0.000000	0.000000	2.000000	71.000000	0.000000
3822.299172	0.104773	0.570291	0.005045	84.276283	13.713165	75.589790	-0.217464	0.000000	-0.214617	0.000000	0.000000	0.000000	0.127195	-0.084191	0.225872	0.000000	0.000000	2.000000	71.000000	0.000000
3822.302506	0.105244	0.570015	0.005696	84.256966	7.907229	69.076607	-0.217464	0.000000	-0.214617	0.000000	0.000000	0.000000	0.141305	-0.082751	0.195272	0.000000	0.000000	2.000000	71.000000	0.000000
3822.305839	0.105244	0.570015	0.005696	84.256966	7.907229	69.076607	-0.217464	0.000000	-0.214617	0.000000	0.000000	0.000000	0.141305	-0.082751	0.195272	0.000000	0.000000	2.000000	71.000000	0.000000
3822.309172	0.105244	0.570015	0.005696	84.256966	7.907229	69.076607	-0.217464	0.000000	-0.214617	0.000000	0.000000	0.000000	0.141305	-0.082751	0.195272	0.000000	0.000000	2.000000	71.000000	0.000000
3822.312506	0.105244	0.570015	0.005696	84.188202	2.536722	63.026970	-0.262214	0.000000	-0.284808	0.000000	0.000000	0.000000	0.141305	-0.082751	0.195272	0.000000	0.000000	2.000000	71.000000	0.000000
3822.315839	0.105799	0.569709	0.006201	84.188202	2.536722	63.026970	-0.262214	0.000000	-0.284808	0.000000	0.000000	0.000000	0.166321	-0.091915	0.151426	0.000000	0.000000	2.000000	71.000000	0.000000
3822.319172	0.105799	0.569709	0.006201	84.188202	2.536722	63.026970	-0.262214	0.000000	-0.284808	0.000000	0.000000	0.000000	0.166321	-0.091915	0.151426	0.000000	0.000000	2.000000	71.000000	0.000000
3822.322506	0.106490	0.569382	0.006589	84.081490	-2.152374	57.699074	-0.262214	0.000000	-0.284808	0.000000	0.000000	0.000000	0.207321	-0.098039	0.116488	0.000000	0.000000	2.000000	71.000000	0.000000
3822.325839	0.106490	0.569382	0.006589	84.081490	-2.152374	57.699074	-0.262214	0.000000	-0.284808	0.000000	0.000000	0.000000	0.207321	-0.098039	0.116488	0.000000	0.000000	2.000000	71.000000	0.000000
3822.329172	0.106490	0.569382	0.006589	84.081490	-2.152374	57.699074	-0.262214	0.000000	-0.284808	0.000000	0.000000	0.000000	0.207321	-0.098039	0.116488	0.000000	0.000000	2.000000	71.000000	0.000000
3822.332506	0.106490	0.569382	0.006589	83.960510	-6.008367	53.270443	-0.324488	0.000000	-0.329460	0.000000	0.000000	0.000000	0.207321	-0.098039	0.116488	0.000000	0.000000	2.000000	71.000000	0.000000
3822.335839	0.107255	0.569053	0.006893	83.960510	-6.008367	53.270443	-0.324488	0.000000	-0.329460	0.000000	0.000000	0.000000	0.229703	-0.098726	0.091069	0.000000	0.000000	2.000000	71.000000	0.000000
3822.339172	0.107255	0.569053	0.006893	83.960510	-6.008367	53.270443	-0.324488	0.000000	-0.329460	0.000000	0.000000	0.000000	0.229703	-0.098726	0.091069	0.000000	0.000000	2.000000	71.000000	0.000000
3822.342506	0.108171	0.568731	0.007136	83.833122	-8.928703	49.854378	-0.324488	0.000000	-0.329460	0.000000	0.000000	0.000000	0.274693	-0.096518	0.072934	0.000000	0.000000	2.000000	71.000000	0.000000
3822.345839	0.108171	0.568731	0.007136	83.833122	-8.928703	49.854378	-0.324488	0.000000	-0.329460	0.000000	0.000000	0.000000	0.274693	-0.096518	0.072934	0.000000	0.000000	2.000000	71.000000	0.000000
3822.349172	0.108171	0.568731	0.007136	83.833122	-8.928703	49.854378	-0.324488	0.000000	-0.329460	0.000000	0.000000	0.000000	0.274693	-0.096518	0.072934	0.000000	0.000000	2.000000	71.000000	0.000000
3822.352506	0.109280	0.568443	0.007301	83.672775	-10.826159	47.531830	-0.408554	0.000000	-0.356794	0.000000	0.000000	0.000000	0.332530	-0.086420	0.049655	0.000000	0.000000	2.000000	71.000000	0.000000
3822.355839	0.109280	0.568443	0.007301	83.672775	-10.826159	47.531830	-0.408554	0.000000	-0.356794	0.000000	0.000000	0.000000	0.332530	-0.086420	0.049655	0.000000	0.000000	2.000000	71.000000	0.000000
3822.359172	0.109280	0.568443	0.007301	83.672775	-10.826159	47.531830	-0.408554	0.000000	-0.356794	0.000000	0.000000	0.000000	0.332530	-0.086420	0.049655	0.000000	0.000000	2.000000	71.000000	0.000000
3822.362506	0.110480	0.568199	0.007454	83.489250	-11.973031	46.015831	-0.463976	0.000000	-0.365070	0.000000	0.000000	0.000000	0.360145	-0.073424	0.045841	0.000000	0.000000	2.000000	71.000000	0.000000
3822.365839	0.110480	0.568199	0.007454	83.489250	-11.973031	46.015831	-0.463976	0.000000	-0.365070	0.000000	0.000000	0.000000	0.360145	-0.073424	0.045841	0.000000	0.000000	2.000000	71.000000	0.000000
3822.369172	0.110480	0.568199	0.007454	83.489250	-11.973031	46.015831	-0.463976	0.000000	-0.365070	0.000000	0.000000	0.000000	0.360145	-0.073424	0.045841	0.000000	0.000000	2.000000	71.000000	0.000000
3822.372506	0.111702	0.567980	0.007593	83.279823	-12.623634	45.035778	-0.524000	0.000000	-0.372710	0.000000	0.000000	0.000000	0.366726	-0.065757	0.041497	0.000000	0.000000	2.000000	71.000000	0.000000
3822.375839	0.111702	0.567980	0.007593	83.279823	-12.623634	45.035778	-0.524000	0.000000	-0.372710	0.000000	0.000000	0.000000	0.366726	-0.065757	0.041497	0.000000	0.000000	2.000000	71.000000	0.000000
3822.379172	0.111702	0.567980	0.007593	83.279823	-12.623634	45.035778	-0.524000	0.000000	-0.372710	0.000000	0.000000	0.000000	0.366726	-0.065757	0.041497	0.000000	0.000000	2.000000	71.000000	0.000000
3822.382506	0.112985	0.567794	0.007683	83.063614	-12.970321	44.352310	-0.585121	0.000000	-0.379626	0.000000	0.000000	0.000000	0.384877	-0.055579	0.027030	0.000000	0.000000	2.000000	71.000000	0.000000
3822.385839	0.112985	0.567794	0.007683	83.063614	-12.970321	44.352310	-0.585121	0.000000	-0.379626	0.000000	0.000000	0.000000	0.384877	-0.055579	0.027030	0.000000	0.000000	2.000000	71.000000	0.000000
3822.389172	0.112985	0.567794	0.007683	83.063614	-12.970321	44.352310	-0.585121	0.000000	-0.379626	0.000000	0.000000	0.000000	0.384877	-0.055579	0.027030	0.000000	0.000000	2.000000	71.000000	0.000000
3822.392506	0.114264	0.567617	0.007746	82.884186	-13.029773	44.017181	-0.649267	0.000000	-0.384131	0.000000	0.000000	0.000000	0.383538	-0.053178	0.019070	0.000000	0.000000	2.000000	71.000000	0.000000
3822.395839	0.114264	0.567617	0.007746	82.884186	-13.029773	44.017181	-0.649267	0.000000	-0.384131	0.000000	0.000000	0.000000	0.383538	-0.053178	0.019070	0.000000	0.000000	2.000000	71.000000	0.000000
3822.399172	0.114264	0.567617	0.007746	82.884186	-13.029773	44.017181	-0.649267	0.000000	-0.384131	0.000000	0.000000	0.000000	0.383538	-0.053178	0.019070	0.000000	0.000000	2.000000	71.000000	0.000000
3822.402506	0.115576	0.567456	0.007749	82.779358	-12.721573	44.129307	-0.713190	0.000000	-0.387310	0.000000	0.000000	0.000000	0.393685	-0.048283	0.000984	0.000000	0.000000	2.000000	71.000000	0.000000
3822.405839	0.115576	0.567456	0.007749	82.779358	-12.721573	44.129307	-0.713190	0.000000	-0.387310	0.000000	0.000000	0.000000	0.393685	-0.048283	0.000984	0.000000	0.000000	2.000000	71.000000	0.000000
3822.409172	0.115576	0.567456	0.007749	82.779358	-12.721573	44.129307	-0.713190	0.000000	-0.387310	0.000000	0.000000	0.000000	0.393685	-0.048283	0.000984	0.000000	0.000000	2.000000	71.000000	0.000000
3822.412506	0.116897	0.567268	0.007687	82.738098	-12.337163	44.365032	-0.778804	0.000000	-0.387474	0.000000	0.000000	0.000000	0.396263	-0.056547	-0.018857	0.000000	0.000000	2.000000	71.000000	0.000000
3822.415839	0.116897	0.567268	0.007687	82.738098	-12.337163	44.365032	-0.778804	0.000000	-0.387474	0.000000	0.000000	0.000000	0.396263	-0.056547	-0.018857	0.000000	0.000000	2.000000	71.000000	0.000000
3822.419172	0.116897	0.567268	0.007687	82.738098	-12.337163	44.365032	-0.778804	0.000000	-0.387474	0.000000	0.000000	0.000000	0.396263	-0.056547	-0.018857	0.000000	0.000000	2.000000	71.000000	0.000000
3822.422506	0.118252	0.567070	0.007569	82.733292	-12.146636	44.394138	-0.844848	0.000000	-0.384331	0.000000	0.000000	0.000000	0.406609	-0.059423	-0.035312	0.000000	0.000000	2.000000	71.000000	0.000000
3822.425839	0.118252	0.567070	0.007569	82.733292	-12.146636	44.394138	-0.844848	0.000000	-0.384331	0.000000	0.000000	0.000000	0.406609	-0.059423	-0.035312	0.000000	0.000000	2.000000	71.000000	0.000000
3822.429172	0.118252	0.567070	0.007569	82.733292	-12.146636	44.394138	-0.844848	0.000000	-0.384331	0.000000	0.000000	0.000000	0.406609	-0.059423	-0.035312	0.000000	0.000000	2.000000	71.000000	0.000000
3822.432506	0.119592	0.566870	0.007385	82.752182	-12.072759	44.305222	-0.912616	0.000000	-0.378446	0.000000	0.000000	0.000000	0.401849	-0.059787	-0.055283	0.000000	0.000000	2.000000	71.000000	0.000000
3822.435839	0.119592	0.566870	0.007385	82.752182	-12.072759	44.305222	-0.912616	0.000000	-0.378446	0.000000	0.000000	0.000000	0.401849	-0.059787	-0.055283	0.000000	0.000000	2.000000	71.000000	0.000000
3822.439172	0.119592	0.566870	0.007385	82.752182	-12.072759	44.305222	-0.912616	0.000000	-0.378446	0.000000	0.000000	0.000000	0.401849	-0.059787	-0.055283	0.000000	0.000000	2.000000	71.000000	0.000000
3822.442506	0.120906	0.566634	0.007100	82.774582	-12.000439	44.224358	-0.979591	0.000000	-0.369232	0.000000	0.000000	0.000000	0.394279	-0.070762	-0.085391	0.000000	0.000000	2.000000	71.000000	0.000000
3822.445839	0.120906	0.566634	0.007100	82.774582	-12.000439	44.224358	-0.979591	0.000000	-0.369232	0.000000	0.000000	0.000000	0.394279	-0.070762	-0.085391	0.000000	0.000000	2.000000	71.000000	0.000000
3822.449172	0.120906	0.566634	0.007100	82.774582	-12.000439	44.224358	-0.979591	0.000000	-0.369232	0.000000	0.000000	0.000000	0.394279	-0.070762	-0.085391	0.000000	0.000000	2.000000	71.000000	0.000000
3822.452506	0.122180	0.566424	0.006749	82.799744	-11.945186	44.123756	-1.045304	0.000000	-0.355000	0.000000	0.000000	0.000000	0.382076	-0.063177	-0.105261	0.000000	0.000000	2.000000	71.000000	0.000000
3822.455839	0.122180	0.566424	0.006749	82.799744	-11.945186	44.123756	-1.045304	0.000000	-0.355000	0.000000	0.000000	0.000000	0.382076	-0.063177	-0.105261	0.000000	0.000000	2.000000	71.000000	0.000000
3822.459172	0.122180	0.566424	0.006749	82.799744	-11.945186	44.123756	-1.045304	0.000000	-0.355000	0.000000	0.000000	0.000000	0.382076	-0.063177	-0.105261	0.000000	0.000000	2.000000	71.000000	0.000000
3822.462506	0.123315	0.566203	0.006322	82.829742	-11.931284	43.988087	-1.108984	0.000000	-0.337457	0.000000	0.000000	0.000000	0.340606	-0.066250	-0.128176	0.000000	0.000000	2.000000	71.000000	0.000000
3822.465839	0.123315	0.566203	0.006322	82.829742	-11.931284	43.988087	-1.108984	0.000000	-0.337457	0.000000	0.000000	0.000000	0.340606	-0.066250	-0.128176	0.000000	0.000000	2.000000	71.000000	0.000000
3822.469172	0.123315	0.566203	0.006322	82.829742	-11.931284	43.988087	-1.108984	0.000000	-0.337457	0.000000	0.000000	0.000000	0.340606	-0.066250	-0.128176	0.000000	0.000000	2.000000	71.000000	0.000000
3822.472506	0.124278	0.565981	0.005871	82.863258	-11.938782	43.851704	-1.165751	0.000000	-0.316094	0.000000	0.000000	0.000000	0.288997	-0.066466	-0.135359	0.000000	0.000000	2.000000	71.000000	0.000000
3822.475839	0.124278	0.565981	0.005871	82.863258	-11.938782	43.851704	-1.165751	0.000000	-0.316094	0.000000	0.000000	0.000000	0.288997	-0.066466	-0.135359	0.000000	0.000000	2.000000	71.000000	0.000000
3822.479172	0.124278	0.565981	0.005871	82.863258	-11.938782	43.851704	-1.165751	0.000000	-0.316094	0.000000	0.000000	0.000000	0.288997	-0.066466	-0.135359	0.000000	0.000000	2.000000	71.000000	0.000000
3822.482506	0.124278	0.565981	0.005871	82.898277	-11.958318	43.723900	-1.213918	0.000000	-0.293534	0.000000	0.000000	0.000000	0.288997	-0.066466	-0.135359	0.000000	0.000000	2.000000	71.000000	0.000000
3822.485839	0.125085	0.565767	0.005368	82.898277	-11.958318	43.723900	-1.213918	0.000000	-0.293534	0.000000	0.000000	0.000000	0.242141	-0.064180	-0.150819	0.000000	0.000000	2.000000	71.000000	0.000000
3822.489172	0.125085	0.565767	0.005368	82.898277	-11.958318	43.723900	-1.213918	0.000000	-0.293534	0.000000	0.000000	0.000000	0.242141	-0.064180	-0.150819	0.000000	0.000000	2.000000	71.000000	0.000000
3822.492506	0.125713	0.565606	0.004900	82.925713	-11.965374	43.627682	-1.213918	0.000000	-0.293534	0.000000	0.000000	0.000000	0.188111	-0.048416	-0.140381	0.000000	0.000000	2.000000	71.000000	0.000000
3822.495839	0.125713	0.565606	0.004900	82.925713	-11.965374	43.627682	-1.213918	0.000000	-0.293534	0.000000	0.000000	0.000000	0.188111	-0.048416	-0.140381	0.000000	0.000000	2.000000	71.000000	0.000000
3822.499172	0.125713	0.565606	0.004900	82.925713	-11.965374	43.627682	-1.213918	0.000000	-0.293534	0.000000	0.000000	0.000000	0.188111	-0.048416	-0.140381	0.000000	0.000000	2.000000	71.000000	0.000000
3822.502506	0.125713	0.565606	0.004900	82.929199	-11.863662	43.660255	-1.285626	0.000000	-0.245001	0.000000	0.000000	0.000000	0.188111	-0.048416	-0.140381	0.000000	0.000000	2.000000	71.000000	0.000000
3822.505839	0.126190	0.565463	0.004490	82.929199	-11.863662	43.660255	-1.285626	0.000000	-0.245001	0.000000	0.000000	0.000000	0.143135	-0.043060	-0.122988	0.000000	0.000000	2.000000	71.000000	0.000000
3822.509172	0.126190	0.565463	0.004490	82.929199	-11.863662	43.660255	-1.285626	0.000000	-0.245001	0.000000	0.000000	0.000000	0.143135	-0.043060	-0.122988	0.000000	0.000000	2.000000	71.000000	0.000000
3822.512506	0.126569	0.565398	0.004155	82.870819	-11.336163	44.151947	-1.285626	0.000000	-0.245001	0.000000	0.000000	0.000000	0.113764	-0.019283	-0.100575	0.000000	0.000000	2.000000	71.000000	0.000000
3822.515839	0.126569	0.565398	0.004155	82.870819	-11.336163	44.151947	-1.285626	0.000000	-0.245001	0.000000	0.000000	0.000000	0.113764	-0.019283	-0.100575	0.000000	0.000000	2.000000	71.000000	0.000000
3822.519172	0.126569	0.565398	0.004155	82.870819	-11.336163	44.151947	-1.285626	0.000000	-0.245001	0.000000	0.000000	0.000000	0.113764	-0.019283	-0.100575	0.000000	0.000000	2.000000	71.000000	0.000000
3822.522506	0.126569	0.565398	0.004155	82.768715	-10.367616	45.123333	-1.328443	0.000000	-0.207741	0.000000	0.000000	0.000000	0.113764	-0.019283	-0.100575	0.000000	0.000000	2.000000	71.000000	0.000000
3822.525839	0.126904	0.565353	0.003917	82.768715	-10.367616	45.123333	-1.328443	0.000000	-0.207741	0.000000	0.000000	0.000000	0.100454	-0.013684	-0.071465	0.000000	0.000000	2.000000	71.000000	0.000000
3822.529172	0.126904	0.565353	0.003917	82.768715	-10.367616	45.123333	-1.328443	0.000000	-0.207741	0.000000	0.000000	0.000000	0.100454	-0.013684	-0.071465	0.000000	0.000000	2.000000	71.000000	0.000000
3822.532506	0.126904	0.565353	0.003917	82.657967	-9.061317	46.486835	-1.328443	0.000000	-0.207741	0.000000	0.000000	0.000000	0.100454	-0.013684	-0.071465	0.000000	0.000000	2.000000	71.000000	0.000000
3822.535839	0.126904	0.565353	0.003917	82.657967	-9.061317	46.486835	-1.328443	0.000000	-0.207741	0.000000	0.000000	0.000000	0.100454	-0.013684	-0.071465	0.000000	0.000000	2.000000	71.000000	0.000000
3822.539172	0.127209	0.565360	0.003741	82.657967	-9.061317	46.486835	-1.328443	0.000000	-0.207741	0.000000	0.000000	0.000000	0.091456	0.002247	-0.052640	0.000000	0.000000	2.000000	71.000000	0.000000
3822.542506	0.127470	0.565386	0.003663	82.537682	-7.689822	47.937935	-1.345186	0.000000	-0.195830	0.000000	0.000000	0.000000	0.078293	0.007831	-0.023470	0.000000	0.000000	2.000000	71.000000	0.000000
3822.545839	0.127470	0.565386	0.003663	82.537682	-7.689822	47.937935	-1.345186	0.000000	-0.195830	0.000000	0.000000	0.000000	0.078293	0.007831	-0.023470	0.000000	0.000000	2.000000	71.000000	0.000000
3822.549172	0.127470	0.565386	0.003663	82.537682	-7.689822	47.937935	-1.345186	0.000000	-0.195830	0.000000	0.000000	0.000000	0.078293	0.007831	-0.023470	0.000000	0.000000	2.000000	71.000000	0.000000
3822.552506	0.127470	0.565386	0.003663	82.416565	-6.537119	49.161373	-1.373477	0.000000	-0.183145	0.000000	0.000000	0.000000	0.078293	0.007831	-0.023470	0.000000	0.000000	2.000000	71.000000	0.000000
3822.555839	0.127652	0.565448	0.003643	82.416565	-6.537119	49.161373	-1.373477	0.000000	-0.183145	0.000000	0.000000	0.000000	0.054848	0.018474	-0.006060	0.000000	0.000000	2.000000	71.000000	0.000000
3822.559172	0.127652	0.565448	0.003643	82.416565	-6.537119	49.161373	-1.373477	0.000000	-0.183145	0.000000	0.000000	0.000000	0.054848	0.018474	-0.006060	0.000000	0.000000	2.000000	71.000000	0.000000
3822.562506	0.127735	0.565545	0.003687	82.314407	-5.711784	50.040436	-1.373477	0.000000	-0.183145	0.000000	0.000000	0.000000	0.024856	0.029098	0.013192	0.000000	0.000000	2.000000	71.000000	0.000000
3822.565839	0.127735	0.565545	0.003687	82.314407	-5.711784	50.040436	-1.373477	0.000000	-0.183145	0.000000	0.000000	0.000000	0.024856	0.029098	0.013192	0.000000	0.000000	2.000000	71.000000	0.000000
3822.569172	0.127735	0.565545	0.003687	82.314407	-5.711784	50.040436	-1.373477	0.000000	-0.183145	0.000000	0.000000	0.000000	0.024856	0.029098	0.013192	0.000000	0.000000	2.000000	71.000000	0.000000
3822.572506	0.127735	0.565545	0.003687	82.232796	-5.108783	50.689171	-1.386761	0.000000	-0.184333	0.000000	0.000000	0.000000	0.024856	0.029098	0.013192	0.000000	0.000000	2.000000	71.000000	0.000000
3822.575839	0.127784	0.565677	0.003777	82.232796	-5.108783	50.689171	-1.386761	0.000000	-0.184333	0.000000	0.000000	0.000000	0.014553	0.039757	0.026994	0.000000	0.000000	2.000000	71.000000	0.000000
3822.579172	0.127784	0.565677	0.003777	82.232796	-5.108783	50.689171	-1.386761	0.000000	-0.184333	0.000000	0.000000	0.000000	0.014553	0.039757	0.026994	0.000000	0.000000	2.000000	71.000000	0.000000
3822.582506	0.127784	0.565677	0.003777	82.176819	-4.706891	51.134972	-1.386761	0.000000	-0.184333	0.000000	0.000000	0.000000	0.014553	0.039757	0.026994	0.000000	0.000000	2.000000	71.000000	0.000000
3822.585839	0.127784	0.565677	0.003777	82.176819	-4.706891	51.134972	-1.386761	0.000000	-0.184333	0.000000	0.000000	0.000000	0.014553	0.039757	0.026994	0.000000	0.000000	2.000000	71.000000	0.000000
3822.589172	0.127749	0.565828	0.003908	82.176819	-4.706891	51.134972	-1.386761	0.000000	-0.184333	0.000000	0.000000	0.000000	-0.010305	0.045088	0.039343	0.000000	0.000000	2.000000	71.000000	0.000000
3822.592506	0.127749	0.565828	0.003908	82.168671	-4.339215	51.572002	-1.389186	0.000000	-0.188832	0.000000	0.000000	0.000000	-0.010305	0.045088	0.039343	0.000000	0.000000	2.000000	71.000000	0.000000
3822.595839	0.127749	0.565828	0.003908	82.168671	-4.339215	51.572002	-1.389186	0.000000	-0.188832	0.000000	0.000000	0.000000	-0.010305	0.045088	0.039343	0.000000	0.000000	2.000000	71.000000	0.000000
3822.599172	0.127749	0.565828	0.003908	82.168671	-4.339215	51.572002	-1.389186	0.000000	-0.188832	0.000000	0.000000	0.000000	-0.010305	0.045088	0.039343	0.000000	0.000000	2.000000	71.000000	0.000000
3822.602506	0.127504	0.566058	0.004213	82.178497	-3.832672	52.187557	-1.387468	0.000000	-0.195390	0.000000	0.000000	0.000000	-0.073680	0.069204	0.091527	0.000000	0.000000	2.000000	71.000000	0.000000
3822.605839	0.127504	0.566058	0.004213	82.178497	-3.832672	52.187557	-1.387468	0.000000	-0.195390	0.000000	0.000000	0.000000	-0.073680	0.069204	0.091527	0.000000	0.000000	2.000000	71.000000	0.000000
3822.609172	0.127504	0.566058	0.004213	82.178497	-3.832672	52.187557	-1.387468	0.000000	-0.195390	0.000000	0.000000	0.000000	-0.073680	0.069204	0.091527	0.000000	0.000000	2.000000	71.000000	0.000000
3822.612506	0.127504	0.566058	0.004213	82.202980	-3.163673	52.996601	-1.375188	0.000000	-0.210644	0.000000	0.000000	0.000000	-0.073680	0.069204	0.091527	0.000000	0.000000	2.000000	71.000000	0.000000
3822.615839	0.127343	0.566112	0.004312	82.202980	-3.163673	52.996601	-1.375188	0.000000	-0.210644	0.000000	0.000000	0.000000	-0.048362	0.015970	0.029762	0.000000	0.000000	2.000000	71.000000	0.000000
3822.619172	0.127343	0.566112	0.004312	82.202980	-3.163673	52.996601	-1.375188	0.000000	-0.210644	0.000000	0.000000	0.000000	-0.048362	0.015970	0.029762	0.000000	0.000000	2.000000	71.000000	0.000000
3822.622506	0.127133	0.566147	0.004406	82.237144	-2.410826	53.912163	-1.375188	0.000000	-0.210644	0.000000	0.000000	0.000000	-0.062931	0.010659	0.028283	0.000000	0.000000	2.000000	71.000000	0.000000
3822.625839	0.127133	0.566147	0.004406	82.237144	-2.410826	53.912163	-1.375188	0.000000	-0.210644	0.000000	0.000000	0.000000	-0.062931	0.010659	0.028283	0.000000	0.000000	2.000000	71.000000	0.000000
3822.629172	0.127133	0.566147	0.004406	82.237144	-2.410826	53.912163	-1.375188	0.000000	-0.210644	0.000000	0.000000	0.000000	-0.062931	0.010659	0.028283	0.000000	0.000000	2.000000	71.000000	0.000000
3822.632506	0.127133	0.566147	0.004406	82.265305	-1.809453	54.652855	-1.356640	0.000000	-0.220318	0.000000	0.000000	0.000000	-0.062931	0.010659	0.028283	0.000000	0.000000	2.000000	71.000000	0.000000
3822.635839	0.126896	0.566165	0.004490	82.265305	-1.809453	54.652855	-1.356640	0.000000	-0.220318	0.000000	0.000000	0.000000	-0.070921	0.005330	0.024979	0.000000	0.000000	2.000000	71.000000	0.000000
3822.639172	0.126896	0.566165	0.004490	82.265305	-1.809453	54.652855	-1.356640	0.000000	-0.220318	0.000000	0.000000	0.000000	-0.070921	0.005330	0.024979	0.000000	0.000000	2.000000	71.000000	0.000000
3822.642506	0.126896	0.566165	0.004490	82.278389	-1.570155	54.968948	-1.356640	0.000000	-0.220318	0.000000	0.000000	0.000000	-0.070921	0.005330	0.024979	0.000000	0.000000	2.000000	71.000000	0.000000
3822.645839	0.126896	0.566165	0.004490	82.278389	-1.570155	54.968948	-1.356640	0.000000	-0.220318	0.000000	0.000000	0.000000	-0.070921	0.005330	0.024979	0.000000	0.000000	2.000000	71.000000	0.000000
3822.649172	0.126640	0.566156	0.004585	82.278389	-1.570155	54.968948	-1.356640	0.000000	-0.220318	0.000000	0.000000	0.000000	-0.077036	-0.002526	0.028468	0.000000	0.000000	2.000000	71.000000	0.000000
3822.652506	0.126640	0.566156	0.004585	82.277878	-1.618191	54.957233	-1.344820	0.000000	-0.224481	0.000000	0.000000	0.000000	-0.077036	-0.002526	0.028468	0.000000	0.000000	2.000000	71.000000	0.000000
3822.655839	0.126640	0.566156	0.004585	82.277878	-1.618191	54.957233	-1.344820	0.000000	-0.224481	0.000000	0.000000	0.000000	-0.077036	-0.002526	0.028468	0.000000	0.000000	2.000000	71.000000	0.000000
3822.659172	0.126640	0.566156	0.004585	82.277878	-1.618191	54.957233	-1.344820	0.000000	-0.224481	0.000000	0.000000	0.000000	-0.077036	-0.002526	0.028468	0.000000	0.000000	2.000000	71.000000	0.000000
3822.662506	0.126040	0.566113	0.004804	82.280876	-1.665731	54.950443	-1.331980	0.000000	-0.229226	0.000000	0.000000	0.000000	-0.179982	-0.012895	0.065711	0.000000	0.000000	2.000000	71.000000	0.000000
3822.665839	0.126040	0.566113	0.004804	82.280876	-1.665731	54.950443	-1.331980	0.000000	-0.229226	0.000000	0.000000	0.000000	-0.179982	-0.012895	0.065711	0.000000	0.000000	2.000000	71.000000	0.000000
3822.669172	0.126040	0.566113	0.004804	82.280876	-1.665731	54.950443	-1.331980	0.000000	-0.229226	0.000000	0.000000	0.000000	-0.179982	-0.012895	0.065711	0.000000	0.000000	2.000000	71.000000	0.000000
3822.672506	0.126040	0.566113	0.004804	82.278694	-1.700750	54.956181	-1.301983	0.000000	-0.240178	0.000000	0.000000	0.000000	-0.179982	-0.012895	0.065711	0.000000	0.000000	2.000000	71.000000	0.000000
3822.675839	0.125701	0.566097	0.004945	82.278694	-1.700750	54.956181	-1.301983	0.000000	-0.240178	0.000000	0.000000	0.000000	-0.101577	-0.005056	0.042295	0.000000	0.000000	2.000000	71.000000	0.000000
3822.679172	0.125701	0.566097	0.004945	82.278694	-1.700750	54.956181	-1.301983	0.000000	-0.240178	0.000000	0.000000	0.000000	-0.101577	-0.005056	0.042295	0.000000	0.000000	2.000000	71.000000	0.000000
3822.682506	0.125701	0.566097	0.004945	82.282196	-1.746417	54.961155	-1.301983	0.000000	-0.240178	0.000000	0.000000	0.000000	-0.101577	-0.005056	0.042295	0.000000	0.000000	2.000000	71.000000	0.000000
3822.685839	0.125701	0.566097	0.004945	82.282196	-1.746417	54.961155	-1.301983	0.000000	-0.240178	0.000000	0.000000	0.000000	-0.101577	-0.005056	0.042295	0.000000	0.000000	2.000000	71.000000	0.000000
3822.689172	0.125314	0.566062	0.005080	82.282196	-1.746417	54.961155	-1.301983	0.000000	-0.240178	0.000000	0.000000	0.000000	-0.116166	-0.010360	0.040703	0.000000	0.000000	2.000000	71.000000	0.000000
3822.692506	0.124889	0.566019	0.005250	82.286163	-1.784813	54.977818	-1.285054	0.000000	-0.247227	0.000000	0.000000	0.000000	-0.127539	-0.012915	0.050973	0.000000	0.000000	2.000000	71.000000	0.000000
3822.695839	0.124889	0.566019	0.005250	82.286163	-1.784813	54.977818	-1.285054	0.000000	-0.247227	0.000000	0.000000	0.000000	-0.127539	-0.012915	0.050973	0.000000	0.000000	2.000000	71.000000	0.000000
3822.699172	0.124889	0.566019	0.005250	82.286163	-1.784813	54.977818	-1.285054	0.000000	-0.247227	0.000000	0.000000	0.000000	-0.127539	-0.012915	0.050973	0.000000	0.000000	2.000000	71.000000	0.000000
3822.702506	0.124889	0.566019	0.005250	82.300690	-1.675080	55.175777	-1.244437	0.000000	-0.262507	0.000000	0.000000	0.000000	-0.127539	-0.012915	0.050973	0.000000	0.000000	2.000000	71.000000	0.000000
3822.705839	0.124459	0.565958	0.005403	82.300690	-1.675080	55.175777	-1.244437	0.000000	-0.262507	0.000000	0.000000	0.000000	-0.128970	-0.018224	0.045764	0.000000	0.000000	2.000000	71.000000	0.000000
3822.709172	0.124459	0.565958	0.005403	82.300690	-1.675080	55.175777	-1.244437	0.000000	-0.262507	0.000000	0.000000	0.000000	-0.128970	-0.018224	0.045764	0.000000	0.000000	2.000000	71.000000	0.000000
3822.712506	0.124459	0.565958	0.005403	82.334557	-1.159366	55.846378	-1.244437	0.000000	-0.262507	0.000000	0.000000	0.000000	-0.128970	-0.018224	0.045764	0.000000	0.000000	2.000000	71.000000	0.000000
3822.715839	0.124459	0.565958	0.005403	82.334557	-1.159366	55.846378	-1.244437	0.000000	-0.262507	0.000000	0.000000	0.000000	-0.128970	-0.018224	0.045764	0.000000	0.000000	2.000000	71.000000	0.000000
3822.719172	0.124024	0.565880	0.005538	82.334557	-1.159366	55.846378	-1.244437	0.000000	-0.262507	0.000000	0.000000	0.000000	-0.130390	-0.023569	0.040549	0.000000	0.000000	2.000000	71.000000	0.000000
3822.722506	0.123645	0.565792	0.005615	82.385391	-0.288912	56.922470	-1.222942	0.000000	-0.270134	0.000000	0.000000	0.000000	-0.113840	-0.026350	0.023231	0.000000	0.000000	2.000000	71.000000	0.000000
3822.725839	0.123645	0.565792	0.005615	82.385391	-0.288912	56.922470	-1.222942	0.000000	-0.270134	0.000000	0.000000	0.000000	-0.113840	-0.026350	0.023231	0.000000	0.000000	2.000000	71.000000	0.000000
3822.729172	0.123645	0.565792	0.005615	82.385391	-0.288912	56.922470	-1.222942	0.000000	-0.270134	0.000000	0.000000	0.000000	-0.113840	-0.026350	0.023231	0.000000	0.000000	2.000000	71.000000	0.000000
3822.732506	0.123645	0.565792	0.005615	82.436157	0.718851	58.149506	-1.182237	0.000000	-0.280764	0.000000	0.000000	0.000000	-0.113840	-0.026350	0.023231	0.000000	0.000000	2.000000	71.000000	0.000000
3822.735839	0.123327	0.565686	0.005658	82.436157	0.718851	58.149506	-1.182237	0.000000	-0.280764	0.000000	0.000000	0.000000	-0.095440	-0.031651	0.012768	0.000000	0.000000	2.000000	71.000000	0.000000
3822.739172	0.123327	0.565686	0.005658	82.436157	0.718851	58.149506	-1.182237	0.000000	-0.280764	0.000000	0.000000	0.000000	-0.095440	-0.031651	0.012768	0.000000	0.000000	2.000000	71.000000	0.000000
3822.742506	0.123327	0.565686	0.005658	82.476028	1.599158	59.212189	-1.182237	0.000000	-0.280764	0.000000	0.000000	0.000000	-0.095440	-0.031651	0.012768	0.000000	0.000000	2.000000	71.000000	0.000000
3822.745839	0.123327	0.565686	0.005658	82.476028	1.599158	59.212189	-1.182237	0.000000	-0.280764	0.000000	0.000000	0.000000	-0.095440	-0.031651	0.012768	0.000000	0.000000	2.000000	71.000000	0.000000
3822.749172	0.123083	0.565616	0.005717	82.476028	1.599158	59.212189	-1.182237	0.000000	-0.280764	0.000000	0.000000	0.000000	-0.072954	-0.021022	0.017637	0.000000	0.000000	2.000000	71.000000	0.000000
3822.752506	0.123083	0.565616	0.005717	82.486549	1.987873	59.685772	-1.166330	0.000000	-0.282892	0.000000	0.000000	0.000000	-0.072954	-0.021022	0.017637	0.000000	0.000000	2.000000	71.000000	0.000000
3822.755839	0.123083	0.565616	0.005717	82.486549	1.987873	59.685772	-1.166330	0.000000	-0.282892	0.000000	0.000000	0.000000	-0.072954	-0.021022	0.017637	0.000000	0.000000	2.000000	71.000000	0.000000
3822.759172	0.123083	0.565616	0.005717	82.486549	1.987873	59.685772	-1.166330	0.000000	-0.282892	0.000000	0.000000	0.000000	-0.072954	-0.021022	0.017637	0.000000	0.000000	2.000000	71.000000	0.000000
3822.762506	0.122893	0.565582	0.005798	82.479530	1.847588	59.531021	-1.154171	0.000000	-0.285831	0.000000	0.000000	0.000000	-0.057069	-0.010375	0.024297	0.000000	0.000000	2.000000	71.000000	0.000000
3822.765839	0.122893	0.565582	0.005798	82.479530	1.847588	59.531021	-1.154171	0.000000	-0.285831	0.000000	0.000000	0.000000	-0.057069	-0.010375	0.024297	0.000000	0.000000	2.000000	71.000000	0.000000
3822.769172	0.122893	0.565582	0.005798	82.479530	1.847588	59.531021	-1.154171	0.000000	-0.285831	0.000000	0.000000	0.000000	-0.057069	-0.010375	0.024297	0.000000	0.000000	2.000000	71.000000	0.000000
3822.772506	0.122893	0.565582	0.005798	82.458366	1.531070	59.156364	-1.144660	0.000000	-0.289881	0.000000	0.000000	0.000000	-0.057069	-0.010375	0.024297	0.000000	0.000000	2.000000	71.000000	0.000000
3822.775839	0.122929	0.565635	0.005843	82.458366	1.531070	59.156364	-1.144660	0.000000	-0.289881	0.000000	0.000000	0.000000	0.010653	0.015944	0.013548	0.000000	0.000000	2.000000	71.000000	0.000000
3822.779172	0.122929	0.565635	0.005843	82.458366	1.531070	59.156364	-1.144660	0.000000	-0.289881	0.000000	0.000000	0.000000	0.010653	0.015944	0.013548	0.000000	0.000000	2.000000	71.000000	0.000000
3822.782506	0.122929	0.565635	0.005843	82.424904	0.982955	58.510262	-1.144660	0.000000	-0.289881	0.000000	0.000000	0.000000	0.010653	0.015944	0.013548	0.000000	0.000000	2.000000	71.000000	0.000000
3822.785839	0.122929	0.565635	0.005843	82.424904	0.982955	58.510262	-1.144660	0.000000	-0.289881	0.000000	0.000000	0.000000	0.010653	0.015944	0.013548	0.000000	0.000000	2.000000	71.000000	0.000000
3822.789172	0.122969	0.565706	0.005905	82.424904	0.982955	58.510262	-1.144660	0.000000	-0.289881	0.000000	0.000000	0.000000	0.012010	0.021289	0.018643	0.000000	0.000000	2.000000	71.000000	0.000000
3822.792506	0.122969	0.565706	0.005905	82.385803	0.233216	57.634914	-1.146435	0.000000	-0.292139	0.000000	0.000000	0.000000	0.012010	0.021289	0.018643	0.000000	0.000000	2.000000	71.000000	0.000000
3822.795839	0.122969	0.565706	0.005905	82.385803	0.233216	57.634914	-1.146435	0.000000	-0.292139	0.000000	0.000000	0.000000	0.012010	0.021289	0.018643	0.000000	0.000000	2.000000	71.000000	0.000000
3822.799172	0.122969	0.565706	0.005905	82.385803	0.233216	57.634914	-1.146435	0.000000	-0.292139	0.000000	0.000000	0.000000	0.012010	0.021289	0.018643	0.000000	0.000000	2.000000	71.000000	0.000000
3822.802506	0.122957	0.565811	0.005950	82.348244	-0.511738	56.761593	-1.148437	0.000000	-0.295246	0.000000	0.000000	0.000000	-0.003447	0.031670	0.013604	0.000000	0.000000	2.000000	71.000000	0.000000
3822.805839	0.122957	0.565811	0.005950	82.348244	-0.511738	56.761593	-1.148437	0.000000	-0.295246	0.000000	0.000000	0.000000	-0.003447	0.031670	0.013604	0.000000	0.000000	2.000000	71.000000	0.000000
3822.809172	0.122957	0.565811	0.005950	82.348244	-0.511738	56.761593	-1.148437	0.000000	-0.295246	0.000000	0.000000	0.000000	-0.003447	0.031670	0.013604	0.000000	0.000000	2.000000	71.000000	0.000000
3822.812506	0.122957	0.565811	0.005950	82.329079	-1.025555	56.160912	-1.147862	0.000000	-0.297513	0.000000	0.000000	0.000000	-0.003447	0.031670	0.013604	0.000000	0.000000	2.000000	71.000000	0.000000
3822.815839	0.122947	0.565802	0.005911	82.329079	-1.025555	56.160912	-1.147862	0.000000	-0.297513	0.000000	0.000000	0.000000	-0.003163	-0.002800	-0.011914	0.000000	0.000000	2.000000	71.000000	0.000000
3822.819172	0.122947	0.565802	0.005911	82.329079	-1.025555	56.160912	-1.147862	0.000000	-0.297513	0.000000	0.000000	0.000000	-0.003163	-0.002800	-0.011914	0.000000	0.000000	2.000000	71.000000	0.000000
3822.822506	0.122947	0.565802	0.005911	82.332970	-1.233257	55.921745	-1.147862	0.000000	-0.297513	0.000000	0.000000	0.000000	-0.003163	-0.002800	-0.011914	0.000000	0.000000	2.000000	71.000000	0.000000
3822.825839	0.122947	0.565802	0.005911	82.332970	-1.233257	55.921745	-1.147862	0.000000	-0.297513	0.000000	0.000000	0.000000	-0.003163	-0.002800	-0.011914	0.000000	0.000000	2.000000	71.000000	0.000000
3822.829172	0.122912	0.565730	0.005780	82.332970	-1.233257	55.921745	-1.147862	0.000000	-0.297513	0.000000	0.000000	0.000000	-0.010387	-0.021544	-0.039123	0.000000	0.000000	2.000000	71.000000	0.000000
3822.832506	0.122912	0.565730	0.005780	82.354485	-1.265667	55.887936	-1.147335	0.000000	-0.295528	0.000000	0.000000	0.000000	-0.010387	-0.021544	-0.039123	0.000000	0.000000	2.000000	71.000000	0.000000
3822.835839	0.122912	0.565730	0.005780	82.354485	-1.265667	55.887936	-1.147335	0.000000	-0.295528	0.000000	0.000000	0.000000	-0.010387	-0.021544	-0.039123	0.000000	0.000000	2.000000	71.000000	0.000000
3822.839172	0.122912	0.565730	0.005780	82.354485	-1.265667	55.887936	-1.147335	0.000000	-0.295528	0.000000	0.000000	0.000000	-0.010387	-0.021544	-0.039123	0.000000	0.000000	2.000000	71.000000	0.000000
3822.842506	0.122860	0.565480	0.005406	82.381500	-1.321475	55.828850	-1.145604	0.000000	-0.289007	0.000000	0.000000	0.000000	-0.015731	-0.074997	-0.112379	0.000000	0.000000	2.000000	71.000000	0.000000
3822.845839	0.122860	0.565480	0.005406	82.381500	-1.321475	55.828850	-1.145604	0.000000	-0.289007	0.000000	0.000000	0.000000	-0.015731	-0.074997	-0.112379	0.000000	0.000000	2.000000	71.000000	0.000000
3822.849172	0.122860	0.565480	0.005406	82.381500	-1.321475	55.828850	-1.145604	0.000000	-0.289007	0.000000	0.000000	0.000000	-0.015731	-0.074997	-0.112379	0.000000	0.000000	2.000000	71.000000	0.000000
3822.852506	0.122865	0.565276	0.005161	82.417603	-1.392020	55.749508	-1.142982	0.000000	-0.270277	0.000000	0.000000	0.000000	0.001675	-0.061269	-0.073318	0.000000	0.000000	2.000000	71.000000	0.000000
3822.855839	0.122865	0.565276	0.005161	82.417603	-1.392020	55.749508	-1.142982	0.000000	-0.270277	0.000000	0.000000	0.000000	0.001675	-0.061269	-0.073318	0.000000	0.000000	2.000000	71.000000	0.000000
3822.859172	0.122865	0.565276	0.005161	82.417603	-1.392020	55.749508	-1.142982	0.000000	-0.270277	0.000000	0.000000	0.000000	0.001675	-0.061269	-0.073318	0.000000	0.000000	2.000000	71.000000	0.000000
3822.862506	0.122865	0.565276	0.005161	82.447891	-1.444345	55.685333	-1.143261	0.000000	-0.258058	0.000000	0.000000	0.000000	0.001675	-0.061269	-0.073318	0.000000	0.000000	2.000000	71.000000	0.000000
3822.865839	0.122900	0.565037	0.004939	82.447891	-1.444345	55.685333	-1.143261	0.000000	-0.258058	0.000000	0.000000	0.000000	0.010493	-0.071584	-0.066580	0.000000	0.000000	2.000000	71.000000	0.000000
3822.869172	0.122900	0.565037	0.004939	82.447891	-1.444345	55.685333	-1.143261	0.000000	-0.258058	0.000000	0.000000	0.000000	0.010493	-0.071584	-0.066580	0.000000	0.000000	2.000000	71.000000	0.000000
3822.872506	0.122900	0.565037	0.004939	82.469383	-1.474189	55.643429	-1.143261	0.000000	-0.258058	0.000000	0.000000	0.000000	0.010493	-0.071584	-0.066580	0.000000	0.000000	2.000000	71.000000	0.000000
3822.875839	0.122900	0.565037	0.004939	82.469383	-1.474189	55.643429	-1.143261	0.000000	-0.258058	0.000000	0.000000	0.000000	0.010493	-0.071584	-0.066580	0.000000	0.000000	2.000000	71.000000	0.000000
3822.879172	0.122965	0.564764	0.004740	82.469383	-1.474189	55.643429	-1.143261	0.000000	-0.258058	0.000000	0.000000	0.000000	0.019301	-0.081908	-0.059857	0.000000	0.000000	2.000000	71.000000	0.000000
3822.882506	0.122965	0.564764	0.004740	82.478584	-1.467915	55.634567	-1.145010	0.000000	-0.246961	0.000000	0.000000	0.000000	0.019301	-0.081908	-0.059857	0.000000	0.000000	2.000000	71.000000	0.000000
3822.885839	0.122965	0.564764	0.004740	82.478584	-1.467915	55.634567	-1.145010	0.000000	-0.246961	0.000000	0.000000	0.000000	0.019301	-0.081908	-0.059857	0.000000	0.000000	2.000000	71.000000	0.000000
3822.889172	0.122965	0.564764	0.004740	82.478584	-1.467915	55.634567	-1.145010	0.000000	-0.246961	0.000000	0.000000	0.000000	0.019301	-0.081908	-0.059857	0.000000	0.000000	2.000000	71.000000	0.000000
3822.892506	0.123054	0.564229	0.004460	82.467216	-1.414394	55.678020	-1.148227	0.000000	-0.236985	0.000000	0.000000	0.000000	0.026942	-0.160631	-0.083945	0.000000	0.000000	2.000000	71.000000	0.000000
3822.895839	0.123054	0.564229	0.004460	82.467216	-1.414394	55.678020	-1.148227	0.000000	-0.236985	0.000000	0.000000	0.000000	0.026942	-0.160631	-0.083945	0.000000	0.000000	2.000000	71.000000	0.000000
3822.899172	0.123054	0.564229	0.004460	82.467216	-1.414394	55.678020	-1.148227	0.000000	-0.236985	0.000000	0.000000	0.000000	0.026942	-0.160631	-0.083945	0.000000	0.000000	2.000000	71.000000	0.000000
3822.902506	0.123054	0.564229	0.004460	82.447678	-1.347542	55.740326	-1.152718	0.000000	-0.222994	0.000000	0.000000	0.000000	0.026942	-0.160631	-0.083945	0.000000	0.000000	2.000000	71.000000	0.000000
3822.905839	0.123061	0.564010	0.004397	82.447678	-1.347542	55.740326	-1.152718	0.000000	-0.222994	0.000000	0.000000	0.000000	0.002004	-0.065628	-0.018892	0.000000	0.000000	2.000000	71.000000	0.000000
3822.909172	0.123061	0.564010	0.004397	82.447678	-1.347542	55.740326	-1.152718	0.000000	-0.222994	0.000000	0.000000	0.000000	0.002004	-0.065628	-0.018892	0.000000	0.000000	2.000000	71.000000	0.000000
3822.912506	0.123061	0.564010	0.004397	82.423531	-1.272588	55.811039	-1.152718	0.000000	-0.222994	0.000000	0.000000	0.000000	0.002004	-0.065628	-0.018892	0.000000	0.000000	2.000000	71.000000	0.000000
3822.915839	0.123061	0.564010	0.004397	82.423531	-1.272588	55.811039	-1.152718	0.000000	-0.222994	0.000000	0.000000	0.000000	0.002004	-0.065628	-0.018892	0.000000	0.000000	2.000000	71.000000	0.000000
3822.919172	0.123065	0.563844	0.004323	82.423531	-1.272588	55.811039	-1.152718	0.000000	-0.222994	0.000000	0.000000	0.000000	0.001093	-0.049972	-0.022299	0.000000	0.000000	2.000000	71.000000	0.000000
3822.922506	0.123065	0.563844	0.004323	82.390289	-1.184004	55.900955	-1.153052	0.000000	-0.219845	0.000000	0.000000	0.000000	0.001093	-0.049972	-0.022299	0.000000	0.000000	2.000000	71.000000	0.000000
3822.925839	0.123065	0.563844	0.004323	82.390289	-1.184004	55.900955	-1.153052	0.000000	-0.219845	0.000000	0.000000	0.000000	0.001093	-0.049972	-0.022299	0.000000	0.000000	2.000000	71.000000	0.000000
3822.929172	0.123065	0.563844	0.004323	82.390289	-1.184004	55.900955	-1.153052	0.000000	-0.219845	0.000000	0.000000	0.000000	0.001093	-0.049972	-0.022299	0.000000	0.000000	2.000000	71.000000	0.000000
3822.932506	0.123021	0.563729	0.004249	82.342834	-1.062234	56.021542	-1.153234	0.000000	-0.216129	0.000000	0.000000	0.000000	-0.012955	-0.034290	-0.022187	0.000000	0.000000	2.000000	71.000000	0.000000
3822.935839	0.123021	0.563729	0.004249	82.342834	-1.062234	56.021542	-1.153234	0.000000	-0.216129	0.000000	0.000000	0.000000	-0.012955	-0.034290	-0.022187	0.000000	0.000000	2.000000	71.000000	0.000000
3822.939172	0.123021	0.563729	0.004249	82.342834	-1.062234	56.021542	-1.153234	0.000000	-0.216129	0.000000	0.000000	0.000000	-0.012955	-0.034290	-0.022187	0.000000	0.000000	2.000000	71.000000	0.000000
3822.942506	0.123021	0.563729	0.004249	82.287445	-0.934652	56.146111	-1.151075	0.000000	-0.212431	0.000000	0.000000	0.000000	-0.012955	-0.034290	-0.022187	0.000000	0.000000	2.000000	71.000000	0.000000
3822.945839	0.123021	0.563729	0.004249	82.287445	-0.934652	56.146111	-1.151075	0.000000	-0.212431	0.000000	0.000000	0.000000	0.000000	0.000007	-0.000000	0.000000	0.000000	2.000000	71.000000	0.000000
3822.949172	0.123021	0.563729	0.004249	82.287445	-0.934652	56.146111	-1.151075	0.000000	-0.212431	0.000000	0.000000	0.000000	0.000000	0.000007	-0.000000	0.000000	0.000000	2.000000	71.000000	0.000000
3822.952506	0.123021	0.563729	0.004249	82.216789	-0.787519	56.291157	-1.151075	0.000000	-0.212431	0.000000	0.000000	0.000000	0.000000	0.000007	-0.000000	0.000000	0.000000	2.000000	71.000000	0.000000
3822.955839	0.123021	0.563729	0.004249	82.216789	-0.787519	56.291157	-1.151075	0.000000	-0.212431	0.000000	0.000000	0.000000	0.000000	0.000007	-0.000000	0.000000	0.000000	2.000000	71.000000	0.000000
3822.959172	0.123009	0.563765	0.004289	82.216789	-0.787519	56.291157	-1.151075	0.000000	-0.212431	0.000000	0.000000	0.000000	-0.003838	0.010590	0.012004	0.000000	0.000000	2.000000	71.000000	0.000000
3822.962506	0.123009	0.563765	0.004289	82.154053	-0.663409	56.413471	-1.151075	0.000000	-0.212431	0.000000	0.000000	0.000000	-0.003838	0.010590	0.012004	0.000000	0.000000	2.000000	71.000000	0.000000
3822.965839	0.123009	0.563765	0.004289	82.154053	-0.663409	56.413471	-1.151075	0.000000	-0.212431	0.000000	0.000000	0.000000	-0.003838	0.010590	0.012004	0.000000	0.000000	2.000000	71.000000	0.000000
3822.969172	0.123009	0.563765	0.004289	82.154053	-0.663409	56.413471	-1.151075	0.000000	-0.212431	0.000000	0.000000	0.000000	-0.003838	0.010590	0.012004	0.000000	0.000000	2.000000	71.000000	0.000000
3822.972506	0.122899	0.563879	0.004403	82.114197	-0.582237	56.505020	-1.150435	0.000000	-0.214432	0.000000	0.000000	0.000000	-0.033060	0.034300	0.034443	0.000000	0.000000	2.000000	71.000000	0.000000
3822.975839	0.122899	0.563879	0.004403	82.114197	-0.582237	56.505020	-1.150435	0.000000	-0.214432	0.000000	0.000000	0.000000	-0.033060	0.034300	0.034443	0.000000	0.000000	2.000000	71.000000	0.000000
3822.979172	0.122899	0.563879	0.004403	82.114197	-0.582237	56.505020	-1.150435	0.000000	-0.214432	0.000000	0.000000	0.000000	-0.033060	0.034300	0.034443	0.000000	0.000000	2.000000	71.000000	0.000000
3822.982506	0.122899	0.563879	0.004403	82.102951	-0.575247	56.528416	-1.144925	0.000000	-0.220172	0.000000	0.000000	0.000000	-0.033060	0.034300	0.034443	0.000000	0.000000	2.000000	71.000000	0.000000
3822.985839	0.122803	0.563932	0.004484	82.102951	-0.575247	56.528416	-1.144925	0.000000	-0.220172	0.000000	0.000000	0.000000	-0.028781	0.015897	0.024120	0.000000	0.000000	2.000000	71.000000	0.000000
3822.989172	0.122803	0.563932	0.004484	82.102951	-0.575247	56.528416	-1.144925	0.000000	-0.220172	0.000000	0.000000	0.000000	-0.028781	0.015897	0.024120	0.000000	0.000000	2.000000	71.000000	0.000000
3822.992506	0.122803	0.563932	0.004484	82.094330	-0.563798	56.558125	-1.144925	0.000000	-0.220172	0.000000	0.000000	0.000000	-0.028781	0.015897	0.024120	0.000000	0.000000	2.000000	71.000000	0.000000
3822.995839	0.122803	0.563932	0.004484	82.094330	-0.563798	56.558125	-1.144925	0.000000	-0.220172	0.000000	0.000000	0.000000	-0.028781	0.015897	0.024120	0.000000	0.000000	2.000000	71.000000	0.000000
3822.999172	0.122657	0.563993	0.004553	82.094330	-0.563798	56.558125	-1.144925	0.000000	-0.220172	0.000000	0.000000	0.000000	-0.043750	0.018421	0.020791	0.000000	0.000000	2.000000	71.000000	0.000000
3823.002506	0.122657	0.563993	0.004553	82.092194	-0.560121	56.587101	-1.140128	0.000000	-0.224192	0.000000	0.000000	0.000000	-0.043750	0.018421	0.020791	0.000000	0.000000	2.000000	71.000000	0.000000
3823.005839	0.122657	0.563993	0.004553	82.092194	-0.560121	56.587101	-1.140128	0.000000	-0.224192	0.000000	0.000000	0.000000	-0.043750	0.018421	0.020791	0.000000	0.000000	2.000000	71.000000	0.000000
3823.009172	0.122657	0.563993	0.004553	82.092194	-0.560121	56.587101	-1.140128	0.000000	-0.224192	0.000000	0.000000	0.000000	-0.043750	0.018421	0.020791	0.000000	0.000000	2.000000	71.000000	0.000000
3823.012506	0.122360	0.564003	0.004674	82.092644	-0.569449	56.598579	-1.132837	0.000000	-0.227657	0.000000	0.000000	0.000000	-0.088908	0.002768	0.036364	0.000000	0.000000	2.000000	71.000000	0.000000
3823.015839	0.122360	0.564003	0.004674	82.092644	-0.569449	56.598579	-1.132837	0.000000	-0.227657	0.000000	0.000000	0.000000	-0.088908	0.002768	0.036364	0.000000	0.000000	2.000000	71.000000	0.000000
3823.019172	0.122360	0.564003	0.004674	82.092644	-0.569449	56.598579	-1.132837	0.000000	-0.227657	0.000000	0.000000	0.000000	-0.088908	0.002768	0.036364	0.000000	0.000000	2.000000	71.000000	0.000000
3823.022506	0.122360	0.564003	0.004674	82.093864	-0.568632	56.609165	-1.118019	0.000000	-0.233718	0.000000	0.000000	0.000000	-0.088908	0.002768	0.036364	0.000000	0.000000	2.000000	71.000000	0.000000
3823.025839	0.122286	0.563967	0.004658	82.093864	-0.568632	56.609165	-1.118019	0.000000	-0.233718	0.000000	0.000000	0.000000	-0.022445	-0.010605	-0.005023	0.000000	0.000000	2.000000	71.000000	0.000000
3823.029172	0.122286	0.563967	0.004658	82.093864	-0.568632	56.609165	-1.118019	0.000000	-0.233718	0.000000	0.000000	0.000000	-0.022445	-0.010605	-0.005023	0.000000	0.000000	2.000000	71.000000	0.000000
3823.032506	0.122286	0.563967	0.004658	82.084503	-0.546932	56.633144	-1.118019	0.000000	-0.233718	0.000000	0.000000	0.000000	-0.022445	-0.010605	-0.005023	0.000000	0.000000	2.000000	71.000000	0.000000
3823.035839	0.122286	0.563967	0.004658	82.084503	-0.546932	56.633144	-1.118019	0.000000	-0.233718	0.000000	0.000000	0.000000	-0.022445	-0.010605	-0.005023	0.000000	0.000000	2.000000	71.000000	0.000000
3823.039172	0.122265	0.563941	0.004669	82.084503	-0.546932	56.633144	-1.118019	0.000000	-0.233718	0.000000	0.000000	0.000000	-0.006129	-0.007838	0.003433	0.000000	0.000000	2.000000	71.000000	0.000000
3823.042506	0.122265	0.563941	0.004669	82.054382	-0.492706	56.680241	-1.114278	0.000000	-0.232881	0.000000	0.000000	0.000000	-0.006129	-0.007838	0.003433	0.000000	0.000000	2.000000	71.000000	0.000000
3823.045839	0.122265	0.563941	0.004669	82.054382	-0.492706	56.680241	-1.114278	0.000000	-0.232881	0.000000	0.000000	0.000000	-0.006129	-0.007838	0.003433	0.000000	0.000000	2.000000	71.000000	0.000000
3823.049172	0.122265	0.563941	0.004669	82.054382	-0.492706	56.680241	-1.114278	0.000000	-0.232881	0.000000	0.000000	0.000000	-0.006129	-0.007838	0.003433	0.000000	0.000000	2.000000	71.000000	0.000000
3823.052506	0.122362	0.563880	0.004680	81.997566	-0.397603	56.761681	-1.113256	0.000000	-0.233453	0.000000	0.000000	0.000000	0.029010	-0.018189	0.003230	0.000000	0.000000	2.000000	71.000000	0.000000
3823.055839	0.122362	0.563880	0.004680	81.997566	-0.397603	56.761681	-1.113256	0.000000	-0.233453	0.000000	0.000000	0.000000	0.029010	-0.018189	0.003230	0.000000	0.000000	2.000000	71.000000	0.000000
3823.059172	0.122362	0.563880	0.004680	81.997566	-0.397603	56.761681	-1.113256	0.000000	-0.233453	0.000000	0.000000	0.000000	0.029010	-0.018189	0.003230	0.000000	0.000000	2.000000	71.000000	0.000000
3823.062506	0.122362	0.563880	0.004680	81.907112	-0.434390	56.673058	-1.118091	0.000000	-0.233991	0.000000	0.000000	0.000000	0.029010	-0.018189	0.003230	0.000000	0.000000	2.000000	71.000000	0.000000
3823.065839	0.122416	0.563890	0.004708	81.907112	-0.434390	56.673058	-1.118091	0.000000	-0.233991	0.000000	0.000000	0.000000	0.016319	0.002743	0.008455	0.000000	0.000000	2.000000	71.000000	0.000000
3823.069172	0.122416	0.563890	0.004708	81.907112	-0.434390	56.673058	-1.118091	0.000000	-0.233991	0.000000	0.000000	0.000000	0.016319	0.002743	0.008455	0.000000	0.000000	2.000000	71.000000	0.000000
3823.072506	0.122416	0.563890	0.004708	81.795578	-0.663803	56.356617	-1.118091	0.000000	-0.233991	0.000000	0.000000	0.000000	0.016319	0.002743	0.008455	0.000000	0.000000	2.000000	71.000000	0.000000
3823.075839	0.122416	0.563890	0.004708	81.795578	-0.663803	56.356617	-1.118091	0.000000	-0.233991	0.000000	0.000000	0.000000	0.016319	0.002743	0.008455	0.000000	0.000000	2.000000	71.000000	0.000000
3823.079172	0.122449	0.563899	0.004742	81.795578	-0.663803	56.356617	-1.118091	0.000000	-0.233991	0.000000	0.000000	0.000000	0.009744	0.002772	0.010197	0.000000	0.000000	2.000000	71.000000	0.000000
3823.082506	0.122449	0.563899	0.004742	81.676949	-0.918761	56.015652	-1.120811	0.000000	-0.235400	0.000000	0.000000	0.000000	0.009744	0.002772	0.010197	0.000000	0.000000	2.000000	71.000000	0.000000
3823.085839	0.122449	0.563899	0.004742	81.676949	-0.918761	56.015652	-1.120811	0.000000	-0.235400	0.000000	0.000000	0.000000	0.009744	0.002772	0.010197	0.000000	0.000000	2.000000	71.000000	0.000000
3823.089172	0.122449	0.563899	0.004742	81.676949	-0.918761	56.015652	-1.120811	0.000000	-0.235400	0.000000	0.000000	0.000000	0.009744	0.002772	0.010197	0.000000	0.000000	2.000000	71.000000	0.000000
3823.092506	0.122347	0.563960	0.004800	81.581512	-1.059948	55.819420	-1.122435	0.000000	-0.237100	0.000000	0.000000	0.000000	-0.030626	0.018421	0.017274	0.000000	0.000000	2.000000	71.000000	0.000000
3823.095839	0.122347	0.563960	0.004800	81.581512	-1.059948	55.819420	-1.122435	0.000000	-0.237100	0.000000	0.000000	0.000000	-0.030626	0.018421	0.017274	0.000000	0.000000	2.000000	71.000000	0.000000
3823.099172	0.122347	0.563960	0.004800	81.581512	-1.059948	55.819420	-1.122435	0.000000	-0.237100	0.000000	0.000000	0.000000	-0.030626	0.018421	0.017274	0.000000	0.000000	2.000000	71.000000	0.000000
3823.102506	0.122347	0.563960	0.004800	81.526276	-0.978902	55.897678	-1.117331	0.000000	-0.239979	0.000000	0.000000	0.000000	-0.030626	0.018421	0.017274	0.000000	0.000000	2.000000	71.000000	0.000000
3823.105839	0.122307	0.563978	0.004828	81.526276	-0.978902	55.897678	-1.117331	0.000000	-0.239979	0.000000	0.000000	0.000000	-0.011801	0.005295	0.008608	0.000000	0.000000	2.000000	71.000000	0.000000
3823.109172	0.122307	0.563978	0.004828	81.526276	-0.978902	55.897678	-1.117331	0.000000	-0.239979	0.000000	0.000000	0.000000	-0.011801	0.005295	0.008608	0.000000	0.000000	2.000000	71.000000	0.000000
3823.112506	0.122307	0.563978	0.004828	81.493378	-0.906275	55.972176	-1.117331	0.000000	-0.239979	0.000000	0.000000	0.000000	-0.011801	0.005295	0.008608	0.000000	0.000000	2.000000	71.000000	0.000000
3823.115839	0.122307	0.563978	0.004828	81.493378	-0.906275	55.972176	-1.117331	0.000000	-0.239979	0.000000	0.000000	0.000000	-0.011801	0.005295	0.008608	0.000000	0.000000	2.000000	71.000000	0.000000
3823.119172	0.122279	0.563986	0.004811	81.493378	-0.906275	55.972176	-1.117331	0.000000	-0.239979	0.000000	0.000000	0.000000	-0.008383	0.002547	-0.005074	0.000000	0.000000	2.000000	71.000000	0.000000
3823.122506	0.122279	0.563986	0.004811	81.470856	-0.855413	56.024925	-1.115364	0.000000	-0.241414	0.000000	0.000000	0.000000	-0.008383	0.002547	-0.005074	0.000000	0.000000	2.000000	71.000000	0.000000
3823.125839	0.122279	0.563986	0.004811	81.470856	-0.855413	56.024925	-1.115364	0.000000	-0.241414	0.000000	0.000000	0.000000	-0.008383	0.002547	-0.005074	0.000000	0.000000	2.000000	71.000000	0.000000
3823.129172	0.122279	0.563986	0.004811	81.470856	-0.855413	56.024925	-1.115364	0.000000	-0.241414	0.000000	0.000000	0.000000	-0.008383	0.002547	-0.005074	0.000000	0.000000	2.000000	71.000000	0.000000
3823.132506	0.122241	0.563890	0.004754	81.449142	-0.802814	56.076557	-1.113967	0.000000	-0.240568	0.000000	0.000000	0.000000	-0.011560	-0.029014	-0.017068	0.000000	0.000000	2.000000	71.000000	0.000000
3823.135839	0.122241	0.563890	0.004754	81.449142	-0.802814	56.076557	-1.113967	0.000000	-0.240568	0.000000	0.000000	0.000000	-0.011560	-0.029014	-0.017068	0.000000	0.000000	2.000000	71.000000	0.000000
3823.139172	0.122241	0.563890	0.004754	81.449142	-0.802814	56.076557	-1.113967	0.000000	-0.240568	0.000000	0.000000	0.000000	-0.011560	-0.029014	-0.017068	0.000000	0.000000	2.000000	71.000000	0.000000
3823.142506	0.122241	0.563890	0.004754	81.421669	-0.730895	56.141815	-1.112040	0.000000	-0.237723	0.000000	0.000000	0.000000	-0.011560	-0.029014	-0.017068	0.000000	0.000000	2.000000	71.000000	0.000000
3823.145839	0.122273	0.563811	0.004697	81.421669	-0.730895	56.141815	-1.112040	0.000000	-0.237723	0.000000	0.000000	0.000000	0.009536	-0.023705	-0.017171	0.000000	0.000000	2.000000	71.000000	0.000000
3823.149172	0.122273	0.563811	0.004697	81.421669	-0.730895	56.141815	-1.112040	0.000000	-0.237723	0.000000	0.000000	0.000000	0.009536	-0.023705	-0.017171	0.000000	0.000000	2.000000	71.000000	0.000000
3823.152506	0.122273	0.563811	0.004697	81.387550	-0.644732	56.221104	-1.112040	0.000000	-0.237723	0.000000	0.000000	0.000000	0.009536	-0.023705	-0.017171	0.000000	0.000000	2.000000	71.000000	0.000000
3823.155839	0.122273	0.563811	0.004697	81.387550	-0.644732	56.221104	-1.112040	0.000000	-0.237723	0.000000	0.000000	0.000000	0.009536	-0.023705	-0.017171	0.000000	0.000000	2.000000	71.000000	0.000000
3823.159172	0.122338	0.563715	0.004680	81.387550	-0.644732	56.221104	-1.112040	0.000000	-0.237723	0.000000	0.000000	0.000000	0.019717	-0.028778	-0.005287	0.000000	0.000000	2.000000	71.000000	0.000000
3823.162506	0.122338	0.563715	0.004680	81.339478	-0.526866	56.329193	-1.113629	0.000000	-0.234861	0.000000	0.000000	0.000000	0.019717	-0.028778	-0.005287	0.000000	0.000000	2.000000	71.000000	0.000000
3823.165839	0.122338	0.563715	0.004680	81.339478	-0.526866	56.329193	-1.113629	0.000000	-0.234861	0.000000	0.000000	0.000000	0.019717	-0.028778	-0.005287	0.000000	0.000000	2.000000	71.000000	0.000000
3823.169172	0.122338	0.563715	0.004680	81.339478	-0.526866	56.329193	-1.113629	0.000000	-0.234861	0.000000	0.000000	0.000000	0.019717	-0.028778	-0.005287	0.000000	0.000000	2.000000	71.000000	0.000000
3823.172506	0.122446	0.563549	0.004644	81.289093	-0.405422	56.440815	-1.116915	0.000000	-0.233980	0.000000	0.000000	0.000000	0.032403	-0.049739	-0.010541	0.000000	0.000000	2.000000	71.000000	0.000000
3823.175839	0.122446	0.563549	0.004644	81.289093	-0.405422	56.440815	-1.116915	0.000000	-0.233980	0.000000	0.000000	0.000000	0.032403	-0.049739	-0.010541	0.000000	0.000000	2.000000	71.000000	0.000000
3823.179172	0.122446	0.563549	0.004644	81.289093	-0.405422	56.440815	-1.116915	0.000000	-0.233980	0.000000	0.000000	0.000000	0.032403	-0.049739	-0.010541	0.000000	0.000000	2.000000	71.000000	0.000000
3823.182506	0.122446	0.563549	0.004644	81.238747	-0.290733	56.551132	-1.122316	0.000000	-0.232223	0.000000	0.000000	0.000000	0.032403	-0.049739	-0.010541	0.000000	0.000000	2.000000	71.000000	0.000000
3823.185839	0.122477	0.563488	0.004673	81.238747	-0.290733	56.551132	-1.122316	0.000000	-0.232223	0.000000	0.000000	0.000000	0.009276	-0.018193	0.008438	0.000000	0.000000	2.000000	71.000000	0.000000
3823.189172	0.122477	0.563488	0.004673	81.238747	-0.290733	56.551132	-1.122316	0.000000	-0.232223	0.000000	0.000000	0.000000	0.009276	-0.018193	0.008438	0.000000	0.000000	2.000000	71.000000	0.000000
3823.192506	0.122458	0.563436	0.004690	81.209534	-0.228845	56.614708	-1.122316	0.000000	-0.232223	0.000000	0.000000	0.000000	-0.005685	-0.015682	0.005111	0.000000	0.000000	2.000000	71.000000	0.000000
3823.195839	0.122458	0.563436	0.004690	81.209534	-0.228845	56.614708	-1.122316	0.000000	-0.232223	0.000000	0.000000	0.000000	-0.005685	-0.015682	0.005111	0.000000	0.000000	2.000000	71.000000	0.000000
3823.199172	0.122458	0.563436	0.004690	81.209534	-0.228845	56.614708	-1.122316	0.000000	-0.232223	0.000000	0.000000	0.000000	-0.005685	-0.015682	0.005111	0.000000	0.000000	2.000000	71.000000	0.000000
3823.202506	0.122458	0.563436	0.004690	81.201538	-0.213423	56.632519	-1.122914	0.000000	-0.234482	0.000000	0.000000	0.000000	-0.005685	-0.015682	0.005111	0.000000	0.000000	2.000000	71.000000	0.000000
3823.205839	0.122444	0.563401	0.004724	81.201538	-0.213423	56.632519	-1.122914	0.000000	-0.234482	0.000000	0.000000	0.000000	-0.004325	-0.010363	0.010240	0.000000	0.000000	2.000000	71.000000	0.000000
3823.209172	0.122444	0.563401	0.004724	81.201538	-0.213423	56.632519	-1.122914	0.000000	-0.234482	0.000000	0.000000	0.000000	-0.004325	-0.010363	0.010240	0.000000	0.000000	2.000000	71.000000	0.000000
3823.212506	0.122444	0.563401	0.004724	81.204575	-0.218666	56.627209	-1.122914	0.000000	-0.234482	0.000000	0.000000	0.000000	-0.004325	-0.010363	0.010240	0.000000	0.000000	2.000000	71.000000	0.000000
3823.215839	0.122444	0.563401	0.004724	81.204575	-0.218666	56.627209	-1.122914	0.000000	-0.234482	0.000000	0.000000	0.000000	-0.004325	-0.010363	0.010240	0.000000	0.000000	2.000000	71.000000	0.000000
3823.219172	0.122451	0.563367	0.004752	81.204575	-0.218666	56.627209	-1.122914	0.000000	-0.234482	0.000000	0.000000	0.000000	0.002252	-0.010374	0.008495	0.000000	0.000000	2.000000	71.000000	0.000000
3823.222506	0.122451	0.563367	0.004752	81.204575	-0.218666	56.627209	-1.122193	0.000000	-0.236188	0.000000	0.000000	0.000000	0.002252	-0.010374	0.008495	0.000000	0.000000	2.000000	71.000000	0.000000
3823.225839	0.122451	0.563367	0.004752	81.204575	-0.218666	56.627209	-1.122193	0.000000	-0.236188	0.000000	0.000000	0.000000	0.002252	-0.010374	0.008495	0.000000	0.000000	2.000000	71.000000	0.000000
3823.229172	0.122451	0.563367	0.004752	81.204575	-0.218666	56.627209	-1.122193	0.000000	-0.236188	0.000000	0.000000	0.000000	0.002252	-0.010374	0.008495	0.000000	0.000000	2.000000	71.000000	0.000000
3823.232506	0.122469	0.563341	0.004820	81.204979	-0.210122	56.637497	-1.122569	0.000000	-0.237604	0.000000	0.000000	0.000000	0.005417	-0.007639	0.020438	0.000000	0.000000	2.000000	71.000000	0.000000
3823.235839	0.122469	0.563341	0.004820	81.204979	-0.210122	56.637497	-1.122569	0.000000	-0.237604	0.000000	0.000000	0.000000	0.005417	-0.007639	0.020438	0.000000	0.000000	2.000000	71.000000	0.000000
3823.239172	0.122469	0.563341	0.004820	81.204979	-0.210122	56.637497	-1.122569	0.000000	-0.237604	0.000000	0.000000	0.000000	0.005417	-0.007639	0.020438	0.000000	0.000000	2.000000	71.000000	0.000000
3823.242506	0.122469	0.563341	0.004820	81.208061	-0.209948	56.632225	-1.123472	0.000000	-0.241010	0.000000	0.000000	0.000000	0.005417	-0.007639	0.020438	0.000000	0.000000	2.000000	71.000000	0.000000
3823.245839	0.122521	0.563307	0.004837	81.208061	-0.209948	56.632225	-1.123472	0.000000	-0.241010	0.000000	0.000000	0.000000	0.015412	-0.010385	0.005005	0.000000	0.000000	2.000000	71.000000	0.000000
3823.249172	0.122521	0.563307	0.004837	81.208061	-0.209948	56.632225	-1.123472	0.000000	-0.241010	0.000000	0.000000	0.000000	0.015412	-0.010385	0.005005	0.000000	0.000000	2.000000	71.000000	0.000000
3823.252506	0.122521	0.563307	0.004837	81.211029	-0.207047	56.626873	-1.123472	0.000000	-0.241010	0.000000	0.000000	0.000000	0.015412	-0.010385	0.005005	0.000000	0.000000	2.000000	71.000000	0.000000
3823.255839	0.122521	0.563307	0.004837	81.211029	-0.207047	56.626873	-1.123472	0.000000	-0.241010	0.000000	0.000000	0.000000	0.015412	-0.010385	0.005005	0.000000	0.000000	2.000000	71.000000	0.000000
3823.259172	0.122594	0.563272	0.004848	81.211029	-0.207047	56.626873	-1.123472	0.000000	-0.241010	0.000000	0.000000	0.000000	0.021991	-0.010378	0.003257	0.000000	0.000000	2.000000	71.000000	0.000000
3823.262506	0.122594	0.563272	0.004848	81.211060	-0.201616	56.626869	-1.126040	0.000000	-0.241845	0.000000	0.000000	0.000000	0.021991	-0.010378	0.003257	0.000000	0.000000	2.000000	71.000000	0.000000
3823.265839	0.122594	0.563272	0.004848	81.211060	-0.201616	56.626869	-1.126040	0.000000	-0.241845	0.000000	0.000000	0.000000	0.021991	-0.010378	0.003257	0.000000	0.000000	2.000000	71.000000	0.000000
3823.269172	0.122594	0.563272	0.004848	81.211060	-0.201616	56.626869	-1.126040	0.000000	-0.241845	0.000000	0.000000	0.000000	0.021991	-0.010378	0.003257	0.000000	0.000000	2.000000	71.000000	0.000000
3823.272506	0.122717	0.563247	0.004955	81.208023	-0.190900	56.632214	-1.129706	0.000000	-0.242387	0.000000	0.000000	0.000000	0.036723	-0.007460	0.032200	0.000000	0.000000	2.000000	71.000000	0.000000
3823.275839	0.122717	0.563247	0.004955	81.208023	-0.190900	56.632214	-1.129706	0.000000	-0.242387	0.000000	0.000000	0.000000	0.036723	-0.007460	0.032200	0.000000	0.000000	2.000000	71.000000	0.000000
3823.279172	0.122717	0.563247	0.004955	81.208023	-0.190900	56.632214	-1.129706	0.000000	-0.242387	0.000000	0.000000	0.000000	0.036723	-0.007460	0.032200	0.000000	0.000000	2.000000	71.000000	0.000000
3823.282506	0.122717	0.563247	0.004955	81.204979	-0.182928	56.637489	-1.135826	0.000000	-0.247754	0.000000	0.000000	0.000000	0.036723	-0.007460	0.032200	0.000000	0.000000	2.000000	71.000000	0.000000
3823.285839	0.122754	0.563274	0.005006	81.204979	-0.182928	56.637489	-1.135826	0.000000	-0.247754	0.000000	0.000000	0.000000	0.011116	0.008035	0.015324	0.000000	0.000000	2.000000	71.000000	0.000000
3823.289172	0.122754	0.563274	0.005006	81.204979	-0.182928	56.637489	-1.135826	0.000000	-0.247754	0.000000	0.000000	0.000000	0.011116	0.008035	0.015324	0.000000	0.000000	2.000000	71.000000	0.000000
3823.292506	0.122754	0.563274	0.005006	81.195938	-0.169878	56.653481	-1.135826	0.000000	-0.247754	0.000000	0.000000	0.000000	0.011116	0.008035	0.015324	0.000000	0.000000	2.000000	71.000000	0.000000
3823.295839	0.122754	0.563274	0.005006	81.195938	-0.169878	56.653481	-1.135826	0.000000	-0.247754	0.000000	0.000000	0.000000	0.011116	0.008035	0.015324	0.000000	0.000000	2.000000	71.000000	0.000000
3823.299172	0.122747	0.563301	0.005069	81.195938	-0.169878	56.653481	-1.135826	0.000000	-0.247754	0.000000	0.000000	0.000000	-0.002050	0.008027	0.018818	0.000000	0.000000	2.000000	71.000000	0.000000
3823.302506	0.122747	0.563301	0.005069	81.186890	-0.159607	56.669392	-1.137679	0.000000	-0.250308	0.000000	0.000000	0.000000	-0.002050	0.008027	0.018818	0.000000	0.000000	2.000000	71.000000	0.000000
3823.305839	0.122747	0.563301	0.005069	81.186890	-0.159607	56.669392	-1.137679	0.000000	-0.250308	0.000000	0.000000	0.000000	-0.002050	0.008027	0.018818	0.000000	0.000000	2.000000	71.000000	0.000000
3823.309172	0.122747	0.563301	0.005069	81.186890	-0.159607	56.669392	-1.137679	0.000000	-0.250308	0.000000	0.000000	0.000000	-0.002050	0.008027	0.018818	0.000000	0.000000	2.000000	71.000000	0.000000
3823.312506	0.122677	0.563371	0.005161	81.183838	-0.159820	56.674641	-1.137337	0.000000	-0.253444	0.000000	0.000000	0.000000	-0.020890	0.021165	0.027507	0.000000	0.000000	2.000000	71.000000	0.000000
3823.315839	0.122677	0.563371	0.005161	81.183838	-0.159820	56.674641	-1.137337	0.000000	-0.253444	0.000000	0.000000	0.000000	-0.020890	0.021165	0.027507	0.000000	0.000000	2.000000	71.000000	0.000000
3823.319172	0.122677	0.563371	0.005161	81.183838	-0.159820	56.674641	-1.137337	0.000000	-0.253444	0.000000	0.000000	0.000000	-0.020890	0.021165	0.027507	0.000000	0.000000	2.000000	71.000000	0.000000
3823.322506	0.122677	0.563371	0.005161	81.181267	-0.154216	56.690273	-1.133855	0.000000	-0.258029	0.000000	0.000000	0.000000	-0.020890	0.021165	0.027507	0.000000	0.000000	2.000000	71.000000	0.000000
3823.325839	0.122610	0.563397	0.005172	81.181267	-0.154216	56.690273	-1.133855	0.000000	-0.258029	0.000000	0.000000	0.000000	-0.020199	0.007830	0.003558	0.000000	0.000000	2.000000	71.000000	0.000000
3823.329172	0.122610	0.563397	0.005172	81.181267	-0.154216	56.690273	-1.133855	0.000000	-0.258029	0.000000	0.000000	0.000000	-0.020199	0.007830	0.003558	0.000000	0.000000	2.000000	71.000000	0.000000
3823.332506	0.122610	0.563397	0.005172	81.181244	-0.162369	56.690266	-1.133855	0.000000	-0.258029	0.000000	0.000000	0.000000	-0.020199	0.007830	0.003558	0.000000	0.000000	2.000000	71.000000	0.000000
3823.335839	0.122610	0.563397	0.005172	81.181244	-0.162369	56.690266	-1.133855	0.000000	-0.258029	0.000000	0.000000	0.000000	-0.020199	0.007830	0.003558	0.000000	0.000000	2.000000	71.000000	0.000000
3823.339172	0.122539	0.563380	0.005173	81.181244	-0.162369	56.690266	-1.133855	0.000000	-0.258029	0.000000	0.000000	0.000000	-0.021114	-0.005294	0.000108	0.000000	0.000000	2.000000	71.000000	0.000000
3823.342506	0.122539	0.563380	0.005173	81.184685	-0.161774	56.695259	-1.130489	0.000000	-0.258622	0.000000	0.000000	0.000000	-0.021114	-0.005294	0.000108	0.000000	0.000000	2.000000	71.000000	0.000000
3823.345839	0.122539	0.563380	0.005173	81.184685	-0.161774	56.695259	-1.130489	0.000000	-0.258622	0.000000	0.000000	0.000000	-0.021114	-0.005294	0.000108	0.000000	0.000000	2.000000	71.000000	0.000000
3823.349172	0.122539	0.563380	0.005173	81.184685	-0.161774	56.695259	-1.130489	0.000000	-0.258622	0.000000	0.000000	0.000000	-0.021114	-0.005294	0.000108	0.000000	0.000000	2.000000	71.000000	0.000000
3823.352506	0.122507	0.563371	0.005139	81.187706	-0.166990	56.689999	-1.126970	0.000000	-0.258640	0.000000	0.000000	0.000000	-0.009749	-0.002729	-0.010196	0.000000	0.000000	2.000000	71.000000	0.000000
3823.355839	0.122507	0.563371	0.005139	81.187706	-0.166990	56.689999	-1.126970	0.000000	-0.258640	0.000000	0.000000	0.000000	-0.009749	-0.002729	-0.010196	0.000000	0.000000	2.000000	71.000000	0.000000
3823.359172	0.122507	0.563371	0.005139	81.187706	-0.166990	56.689999	-1.126970	0.000000	-0.258640	0.000000	0.000000	0.000000	-0.009749	-0.002729	-0.010196	0.000000	0.000000	2.000000	71.000000	0.000000
3823.362506	0.122507	0.563371	0.005139	81.187737	-0.164293	56.689987	-1.125345	0.000000	-0.256940	0.000000	0.000000	0.000000	-0.009749	-0.002729	-0.010196	0.000000	0.000000	2.000000	71.000000	0.000000
3823.365839	0.122551	0.563371	0.005127	81.187737	-0.164293	56.689987	-1.125345	0.000000	-0.256940	0.000000	0.000000	0.000000	0.013168	0.000007	-0.003490	0.000000	0.000000	2.000000	71.000000	0.000000
3823.369172	0.122551	0.563371	0.005127	81.187737	-0.164293	56.689987	-1.125345	0.000000	-0.256940	0.000000	0.000000	0.000000	0.013168	0.000007	-0.003490	0.000000	0.000000	2.000000	71.000000	0.000000
3823.372506	0.122551	0.563371	0.005127	81.190292	-0.175345	56.674374	-1.125345	0.000000	-0.256940	0.000000	0.000000	0.000000	0.013168	0.000007	-0.003490	0.000000	0.000000	2.000000	71.000000	0.000000
3823.375839	0.122551	0.563371	0.005127	81.190292	-0.175345	56.674374	-1.125345	0.000000	-0.256940	0.000000	0.000000	0.000000	0.013168	0.000007	-0.003490	0.000000	0.000000	2.000000	71.000000	0.000000
3823.379172	0.122540	0.563362	0.005087	81.190292	-0.175345	56.674374	-1.125345	0.000000	-0.256940	0.000000	0.000000	0.000000	-0.003162	-0.002740	-0.011941	0.000000	0.000000	2.000000	71.000000	0.000000
3823.382506	0.122540	0.563362	0.005087	81.193306	-0.180580	56.669071	-1.127540	0.000000	-0.256359	0.000000	0.000000	0.000000	-0.003162	-0.002740	-0.011941	0.000000	0.000000	2.000000	71.000000	0.000000
3823.385839	0.122540	0.563362	0.005087	81.193306	-0.180580	56.669071	-1.127540	0.000000	-0.256359	0.000000	0.000000	0.000000	-0.003162	-0.002740	-0.011941	0.000000	0.000000	2.000000	71.000000	0.000000
3823.389172	0.122540	0.563362	0.005087	81.193306	-0.180580	56.669071	-1.127540	0.000000	-0.256359	0.000000	0.000000	0.000000	-0.003162	-0.002740	-0.011941	0.000000	0.000000	2.000000	71.000000	0.000000
3823.392506	0.122530	0.563352	0.005048	81.193306	-0.180580	56.669071	-1.127012	0.000000	-0.254368	0.000000	0.000000	0.000000	-0.003165	-0.002750	-0.011941	0.000000	0.000000	2.000000	71.000000	0.000000
3823.395839	0.122530	0.563352	0.005048	81.193306	-0.180580	56.669071	-1.127012	0.000000	-0.254368	0.000000	0.000000	0.000000	-0.003165	-0.002750	-0.011941	0.000000	0.000000	2.000000	71.000000	0.000000
3823.399172	0.122530	0.563352	0.005048	81.193306	-0.180580	56.669071	-1.127012	0.000000	-0.254368	0.000000	0.000000	0.000000	-0.003165	-0.002750	-0.011941	0.000000	0.000000	2.000000	71.000000	0.000000
3823.402506	0.122530	0.563352	0.005048	81.193352	-0.183313	56.669094	-1.126485	0.000000	-0.252378	0.000000	0.000000	0.000000	-0.003165	-0.002750	-0.011941	0.000000	0.000000	2.000000	71.000000	0.000000
3823.405839	0.122508	0.563352	0.005053	81.193352	-0.183313	56.669094	-1.126485	0.000000	-0.252378	0.000000	0.000000	0.000000	-0.006585	0.000003	0.001745	0.000000	0.000000	2.000000	71.000000	0.000000
3823.409172	0.122508	0.563352	0.005053	81.193352	-0.183313	56.669094	-1.126485	0.000000	-0.252378	0.000000	0.000000	0.000000	-0.006585	0.000003	0.001745	0.000000	0.000000	2.000000	71.000000	0.000000
3823.412506	0.122508	0.563352	0.005053	81.190346	-0.178043	56.674416	-1.126485	0.000000	-0.252378	0.000000	0.000000	0.000000	-0.006585	0.000003	0.001745	0.000000	0.000000	2.000000	71.000000	0.000000
3823.415839	0.122508	0.563352	0.005053	81.190346	-0.178043	56.674416	-1.126485	0.000000	-0.252378	0.000000	0.000000	0.000000	-0.006585	0.000003	0.001745	0.000000	0.000000	2.000000	71.000000	0.000000
3823.419172	0.122506	0.563379	0.005048	81.190346	-0.178043	56.674416	-1.126485	0.000000	-0.252378	0.000000	0.000000	0.000000	-0.000444	0.007840	-0.001682	0.000000	0.000000	2.000000	71.000000	0.000000
3823.422506	0.122506	0.563379	0.005048	81.190315	-0.180775	56.674374	-1.125388	0.000000	-0.252669	0.000000	0.000000	0.000000	-0.000444	0.007840	-0.001682	0.000000	0.000000	2.000000	71.000000	0.000000
3823.425839	0.122506	0.563379	0.005048	81.190315	-0.180775	56.674374	-1.125388	0.000000	-0.252669	0.000000	0.000000	0.000000	-0.000444	0.007840	-0.001682	0.000000	0.000000	2.000000	71.000000	0.000000
3823.429172	0.122506	0.563379	0.005048	81.190315	-0.180775	56.674374	-1.125388	0.000000	-0.252669	0.000000	0.000000	0.000000	-0.000444	0.007840	-0.001682	0.000000	0.000000	2.000000	71.000000	0.000000
3823.432506	0.122480	0.563361	0.005036	81.193329	-0.186000	56.669102	-1.125313	0.000000	-0.252389	0.000000	0.000000	0.000000	-0.007941	-0.005284	-0.003385	0.000000	0.000000	2.000000	71.000000	0.000000
3823.435839	0.122480	0.563361	0.005036	81.193329	-0.186000	56.669102	-1.125313	0.000000	-0.252389	0.000000	0.000000	0.000000	-0.007941	-0.005284	-0.003385	0.000000	0.000000	2.000000	71.000000	0.000000
3823.439172	0.122480	0.563361	0.005036	81.193329	-0.186000	56.669102	-1.125313	0.000000	-0.252389	0.000000	0.000000	0.000000	-0.007941	-0.005284	-0.003385	0.000000	0.000000	2.000000	71.000000	0.000000
3823.442506	0.122480	0.563361	0.005036	81.196342	-0.191263	56.663776	-1.123990	0.000000	-0.251824	0.000000	0.000000	0.000000	-0.007941	-0.005284	-0.003385	0.000000	0.000000	2.000000	71.000000	0.000000
3823.445839	0.122481	0.563335	0.005042	81.196342	-0.191263	56.663776	-1.123990	0.000000	-0.251824	0.000000	0.000000	0.000000	0.000444	-0.007845	0.001682	0.000000	0.000000	2.000000	71.000000	0.000000
3823.449172	0.122481	0.563335	0.005042	81.196342	-0.191263	56.663776	-1.123990	0.000000	-0.251824	0.000000	0.000000	0.000000	0.000444	-0.007845	0.001682	0.000000	0.000000	2.000000	71.000000	0.000000
3823.452506	0.122481	0.563335	0.005042	81.199371	-0.196496	56.658470	-1.123990	0.000000	-0.251824	0.000000	0.000000	0.000000	0.000444	-0.007845	0.001682	0.000000	0.000000	2.000000	71.000000	0.000000
3823.455839	0.122481	0.563335	0.005042	81.199371	-0.196496	56.658470	-1.123990	0.000000	-0.251824	0.000000	0.000000	0.000000	0.000444	-0.007845	0.001682	0.000000	0.000000	2.000000	71.000000	0.000000
3823.459172	0.122483	0.563309	0.005048	81.199371	-0.196496	56.658470	-1.123990	0.000000	-0.251824	0.000000	0.000000	0.000000	0.000446	-0.007832	0.001681	0.000000	0.000000	2.000000	71.000000	0.000000
3823.462506	0.122483	0.563309	0.005048	81.203194	-0.199618	56.652447	-1.124064	0.000000	-0.252105	0.000000	0.000000	0.000000	0.000446	-0.007832	0.001681	0.000000	0.000000	2.000000	71.000000	0.000000
3823.465839	0.122483	0.563309	0.005048	81.203194	-0.199618	56.652447	-1.124064	0.000000	-0.252105	0.000000	0.000000	0.000000	0.000446	-0.007832	0.001681	0.000000	0.000000	2.000000	71.000000	0.000000
3823.469172	0.122483	0.563309	0.005048	81.203194	-0.199618	56.652447	-1.124064	0.000000	-0.252105	0.000000	0.000000	0.000000	0.000446	-0.007832	0.001681	0.000000	0.000000	2.000000	71.000000	0.000000
3823.472506	0.122509	0.563230	0.005059	81.201408	-0.204087	56.646042	-1.124138	0.000000	-0.252385	0.000000	0.000000	0.000000	0.007920	-0.023511	0.003297	0.000000	0.000000	2.000000	71.000000	0.000000
3823.475839	0.122509	0.563230	0.005059	81.201408	-0.204087	56.646042	-1.124138	0.000000	-0.252385	0.000000	0.000000	0.000000	0.007920	-0.023511	0.003297	0.000000	0.000000	2.000000	71.000000	0.000000
3823.479172	0.122509	0.563230	0.005059	81.201408	-0.204087	56.646042	-1.124138	0.000000	-0.252385	0.000000	0.000000	0.000000	0.007920	-0.023511	0.003297	0.000000	0.000000	2.000000	71.000000	0.000000
3823.482506	0.122509	0.563230	0.005059	81.200020	-0.199981	56.649967	-1.125458	0.000000	-0.252934	0.000000	0.000000	0.000000	0.007920	-0.023511	0.003297	0.000000	0.000000	2.000000	71.000000	0.000000
3823.485839	0.122517	0.563196	0.005087	81.200020	-0.199981	56.649967	-1.125458	0.000000	-0.252934	0.000000	0.000000	0.000000	0.002249	-0.010379	0.008491	0.000000	0.000000	2.000000	71.000000	0.000000
3823.489172	0.122517	0.563196	0.005087	81.200020	-0.199981	56.649967	-1.125458	0.000000	-0.252934	0.000000	0.000000	0.000000	0.002249	-0.010379	0.008491	0.000000	0.000000	2.000000	71.000000	0.000000
3823.492506	0.122517	0.563196	0.005087	81.200043	-0.205439	56.649979	-1.125458	0.000000	-0.252934	0.000000	0.000000	0.000000	0.002249	-0.010379	0.008491	0.000000	0.000000	2.000000	71.000000	0.000000
3823.495839	0.122517	0.563196	0.005087	81.200043	-0.205439	56.649979	-1.125458	0.000000	-0.252934	0.000000	0.000000	0.000000	0.002249	-0.010379	0.008491	0.000000	0.000000	2.000000	71.000000	0.000000
3823.499172	0.122491	0.563170	0.005167	81.200043	-0.205439	56.649979	-1.125458	0.000000	-0.252934	0.000000	0.000000	0.000000	-0.007754	-0.007662	0.023922	0.000000	0.000000	2.000000	71.000000	0.000000
3823.502506	0.122491	0.563170	0.005167	81.199577	-0.222149	56.639648	-1.125833	0.000000	-0.254349	0.000000	0.000000	0.000000	-0.007754	-0.007662	0.023922	0.000000	0.000000	2.000000	71.000000	0.000000
3823.505839	0.122491	0.563170	0.005167	81.199577	-0.222149	56.639648	-1.125833	0.000000	-0.254349	0.000000	0.000000	0.000000	-0.007754	-0.007662	0.023922	0.000000	0.000000	2.000000	71.000000	0.000000
3823.509172	0.122491	0.563170	0.005167	81.199577	-0.222149	56.639648	-1.125833	0.000000	-0.254349	0.000000	0.000000	0.000000	-0.007754	-0.007662	0.023922	0.000000	0.000000	2.000000	71.000000	0.000000
3823.512506	0.122339	0.563136	0.005304	81.199600	-0.235743	56.639656	-1.124541	0.000000	-0.258336	0.000000	0.000000	0.000000	-0.045472	-0.010226	0.041189	0.000000	0.000000	2.000000	71.000000	0.000000
3823.515839	0.122339	0.563136	0.005304	81.199600	-0.235743	56.639656	-1.124541	0.000000	-0.258336	0.000000	0.000000	0.000000	-0.045472	-0.010226	0.041189	0.000000	0.000000	2.000000	71.000000	0.000000
3823.519172	0.122339	0.563136	0.005304	81.199600	-0.235743	56.639656	-1.124541	0.000000	-0.258336	0.000000	0.000000	0.000000	-0.045472	-0.010226	0.041189	0.000000	0.000000	2.000000	71.000000	0.000000
3823.522506	0.122339	0.563136	0.005304	81.199577	-0.252060	56.639633	-1.116962	0.000000	-0.265201	0.000000	0.000000	0.000000	-0.045472	-0.010226	0.041189	0.000000	0.000000	2.000000	71.000000	0.000000
3823.525839	0.122198	0.563119	0.005390	81.199577	-0.252060	56.639633	-1.116962	0.000000	-0.265201	0.000000	0.000000	0.000000	-0.042508	-0.005088	0.025810	0.000000	0.000000	2.000000	71.000000	0.000000
3823.529172	0.122198	0.563119	0.005390	81.199577	-0.252060	56.639633	-1.116962	0.000000	-0.265201	0.000000	0.000000	0.000000	-0.042508	-0.005088	0.025810	0.000000	0.000000	2.000000	71.000000	0.000000
3823.532506	0.122198	0.563119	0.005390	81.199600	-0.271101	56.639664	-1.116962	0.000000	-0.265201	0.000000	0.000000	0.000000	-0.042508	-0.005088	0.025810	0.000000	0.000000	2.000000	71.000000	0.000000
3823.535839	0.122198	0.563119	0.005390	81.199600	-0.271101	56.639664	-1.116962	0.000000	-0.265201	0.000000	0.000000	0.000000	-0.042508	-0.005088	0.025810	0.000000	0.000000	2.000000	71.000000	0.000000
3823.539172	0.122045	0.563093	0.005436	81.199600	-0.271101	56.639664	-1.116962	0.000000	-0.265201	0.000000	0.000000	0.000000	-0.045673	-0.007847	0.013852	0.000000	0.000000	2.000000	71.000000	0.000000
3823.542506	0.121887	0.563075	0.005460	81.205673	-0.300649	56.629025	-1.109877	0.000000	-0.269503	0.000000	0.000000	0.000000	-0.047472	-0.005289	0.007024	0.000000	0.000000	2.000000	71.000000	0.000000
3823.545839	0.121887	0.563075	0.005460	81.205673	-0.300649	56.629025	-1.109877	0.000000	-0.269503	0.000000	0.000000	0.000000	-0.047472	-0.005289	0.007024	0.000000	0.000000	2.000000	71.000000	0.000000
3823.549172	0.121887	0.563075	0.005460	81.205673	-0.300649	56.629025	-1.109877	0.000000	-0.269503	0.000000	0.000000	0.000000	-0.047472	-0.005289	0.007024	0.000000	0.000000	2.000000	71.000000	0.000000
3823.552506	0.121887	0.563075	0.005460	81.211678	-0.327509	56.618343	-1.094353	0.000000	-0.272982	0.000000	0.000000	0.000000	-0.047472	-0.005289	0.007024	0.000000	0.000000	2.000000	71.000000	0.000000
3823.555839	0.121746	0.563040	0.005460	81.211678	-0.327509	56.618343	-1.094353	0.000000	-0.272982	0.000000	0.000000	0.000000	-0.042237	-0.010561	0.000139	0.000000	0.000000	2.000000	71.000000	0.000000
3823.559172	0.121746	0.563040	0.005460	81.211678	-0.327509	56.618343	-1.094353	0.000000	-0.272982	0.000000	0.000000	0.000000	-0.042237	-0.010561	0.000139	0.000000	0.000000	2.000000	71.000000	0.000000
3823.562506	0.121746	0.563040	0.005460	81.217720	-0.351633	56.607697	-1.094353	0.000000	-0.272982	0.000000	0.000000	0.000000	-0.042237	-0.010561	0.000139	0.000000	0.000000	2.000000	71.000000	0.000000
3823.565839	0.121746	0.563040	0.005460	81.217720	-0.351633	56.607697	-1.094353	0.000000	-0.272982	0.000000	0.000000	0.000000	-0.042237	-0.010561	0.000139	0.000000	0.000000	2.000000	71.000000	0.000000
3823.569172	0.121621	0.563013	0.005432	81.217720	-0.351633	56.607697	-1.094353	0.000000	-0.272982	0.000000	0.000000	0.000000	-0.037437	-0.008013	-0.008420	0.000000	0.000000	2.000000	71.000000	0.000000
3823.572506	0.121621	0.563013	0.005432	81.220787	-0.367775	56.602394	-1.087314	0.000000	-0.273006	0.000000	0.000000	0.000000	-0.037437	-0.008013	-0.008420	0.000000	0.000000	2.000000	71.000000	0.000000
3823.575839	0.121621	0.563013	0.005432	81.220787	-0.367775	56.602394	-1.087314	0.000000	-0.273006	0.000000	0.000000	0.000000	-0.037437	-0.008013	-0.008420	0.000000	0.000000	2.000000	71.000000	0.000000
3823.579172	0.121621	0.563013	0.005432	81.220787	-0.367775	56.602394	-1.087314	0.000000	-0.273006	0.000000	0.000000	0.000000	-0.037437	-0.008013	-0.008420	0.000000	0.000000	2.000000	71.000000	0.000000
3823.582506	0.121491	0.562995	0.005381	81.219376	-0.369093	56.606319	-1.081074	0.000000	-0.271602	0.000000	0.000000	0.000000	-0.039221	-0.005477	-0.015245	0.000000	0.000000	2.000000	71.000000	0.000000
3823.585839	0.121491	0.562995	0.005381	81.219376	-0.369093	56.606319	-1.081074	0.000000	-0.271602	0.000000	0.000000	0.000000	-0.039221	-0.005477	-0.015245	0.000000	0.000000	2.000000	71.000000	0.000000
3823.589172	0.121491	0.562995	0.005381	81.219376	-0.369093	56.606319	-1.081074	0.000000	-0.271602	0.000000	0.000000	0.000000	-0.039221	-0.005477	-0.015245	0.000000	0.000000	2.000000	71.000000	0.000000
3823.592506	0.121491	0.562995	0.005381	81.210571	-0.355807	56.624844	-1.074538	0.000000	-0.269062	0.000000	0.000000	0.000000	-0.039221	-0.005477	-0.015245	0.000000	0.000000	2.000000	71.000000	0.000000
3823.595839	0.121441	0.563004	0.005370	81.210571	-0.355807	56.624844	-1.074538	0.000000	-0.269062	0.000000	0.000000	0.000000	-0.014962	0.002558	-0.003355	0.000000	0.000000	2.000000	71.000000	0.000000
3823.599172	0.121441	0.563004	0.005370	81.210571	-0.355807	56.624844	-1.074538	0.000000	-0.269062	0.000000	0.000000	0.000000	-0.014962	0.002558	-0.003355	0.000000	0.000000	2.000000	71.000000	0.000000
3823.602506	0.121441	0.563004	0.005370	81.194336	-0.327950	56.657860	-1.074538	0.000000	-0.269062	0.000000	0.000000	0.000000	-0.014962	0.002558	-0.003355	0.000000	0.000000	2.000000	71.000000	0.000000
3823.605839	0.121441	0.563004	0.005370	81.194336	-0.327950	56.657860	-1.074538	0.000000	-0.269062	0.000000	0.000000	0.000000	-0.014962	0.002558	-0.003355	0.000000	0.000000	2.000000	71.000000	0.000000
3823.609172	0.121395	0.563030	0.005376	81.194336	-0.327950	56.657860	-1.074538	0.000000	-0.269062	0.000000	0.000000	0.000000	-0.013616	0.007838	0.001781	0.000000	0.000000	2.000000	71.000000	0.000000
3823.612506	0.121352	0.563030	0.005388	81.176704	-0.296174	56.694630	-1.072044	0.000000	-0.268502	0.000000	0.000000	0.000000	-0.013174	0.000006	0.003457	0.000000	0.000000	2.000000	71.000000	0.000000
3823.615839	0.121352	0.563030	0.005388	81.176704	-0.296174	56.694630	-1.072044	0.000000	-0.268502	0.000000	0.000000	0.000000	-0.013174	0.000006	0.003457	0.000000	0.000000	2.000000	71.000000	0.000000
3823.619172	0.121352	0.563030	0.005388	81.176704	-0.296174	56.694630	-1.072044	0.000000	-0.268502	0.000000	0.000000	0.000000	-0.013174	0.000006	0.003457	0.000000	0.000000	2.000000	71.000000	0.000000
3823.622506	0.121352	0.563030	0.005388	81.160866	-0.260077	56.737663	-1.067579	0.000000	-0.269375	0.000000	0.000000	0.000000	-0.013174	0.000006	0.003457	0.000000	0.000000	2.000000	71.000000	0.000000
3823.625839	0.121296	0.563039	0.005445	81.160866	-0.260077	56.737663	-1.067579	0.000000	-0.269375	0.000000	0.000000	0.000000	-0.016630	0.002734	0.017135	0.000000	0.000000	2.000000	71.000000	0.000000
3823.629172	0.121296	0.563039	0.005445	81.160866	-0.260077	56.737663	-1.067579	0.000000	-0.269375	0.000000	0.000000	0.000000	-0.016630	0.002734	0.017135	0.000000	0.000000	2.000000	71.000000	0.000000
3823.632506	0.121296	0.563039	0.005445	81.154266	-0.251655	56.751369	-1.067579	0.000000	-0.269375	0.000000	0.000000	0.000000	-0.016630	0.002734	0.017135	0.000000	0.000000	2.000000	71.000000	0.000000
3823.635839	0.121296	0.563039	0.005445	81.154266	-0.251655	56.751369	-1.067579	0.000000	-0.269375	0.000000	0.000000	0.000000	-0.016630	0.002734	0.017135	0.000000	0.000000	2.000000	71.000000	0.000000
3823.639172	0.121252	0.563039	0.005456	81.154266	-0.251655	56.751369	-1.067579	0.000000	-0.269375	0.000000	0.000000	0.000000	-0.013177	-0.000002	0.003454	0.000000	0.000000	2.000000	71.000000	0.000000
3823.642506	0.121252	0.563039	0.005456	81.155067	-0.257642	56.750706	-1.064807	0.000000	-0.272231	0.000000	0.000000	0.000000	-0.013177	-0.000002	0.003454	0.000000	0.000000	2.000000	71.000000	0.000000
3823.645839	0.121252	0.563039	0.005456	81.155067	-0.257642	56.750706	-1.064807	0.000000	-0.272231	0.000000	0.000000	0.000000	-0.013177	-0.000002	0.003454	0.000000	0.000000	2.000000	71.000000	0.000000
3823.649172	0.121252	0.563039	0.005456	81.155067	-0.257642	56.750706	-1.064807	0.000000	-0.272231	0.000000	0.000000	0.000000	-0.013177	-0.000002	0.003454	0.000000	0.000000	2.000000	71.000000	0.000000
3823.652506	0.121261	0.562978	0.005490	81.158081	-0.260118	56.745441	-1.062611	0.000000	-0.272807	0.000000	0.000000	0.000000	0.002663	-0.018221	0.010170	0.000000	0.000000	2.000000	71.000000	0.000000
3823.655839	0.121261	0.562978	0.005490	81.158081	-0.260118	56.745441	-1.062611	0.000000	-0.272807	0.000000	0.000000	0.000000	0.002663	-0.018221	0.010170	0.000000	0.000000	2.000000	71.000000	0.000000
3823.659172	0.121261	0.562978	0.005490	81.158081	-0.260118	56.745441	-1.062611	0.000000	-0.272807	0.000000	0.000000	0.000000	0.002663	-0.018221	0.010170	0.000000	0.000000	2.000000	71.000000	0.000000
3823.662506	0.121261	0.562978	0.005490	81.164955	-0.268368	56.734219	-1.063055	0.000000	-0.274502	0.000000	0.000000	0.000000	0.002663	-0.018221	0.010170	0.000000	0.000000	2.000000	71.000000	0.000000
3823.665839	0.121276	0.562917	0.005456	81.164955	-0.268368	56.734219	-1.063055	0.000000	-0.274502	0.000000	0.000000	0.000000	0.004336	-0.018420	-0.010327	0.000000	0.000000	2.000000	71.000000	0.000000
3823.669172	0.121276	0.562917	0.005456	81.164955	-0.268368	56.734219	-1.063055	0.000000	-0.274502	0.000000	0.000000	0.000000	0.004336	-0.018420	-0.010327	0.000000	0.000000	2.000000	71.000000	0.000000
3823.672506	0.121276	0.562917	0.005456	81.167419	-0.264638	56.732155	-1.063055	0.000000	-0.274502	0.000000	0.000000	0.000000	0.004336	-0.018420	-0.010327	0.000000	0.000000	2.000000	71.000000	0.000000
3823.675839	0.121276	0.562917	0.005456	81.167419	-0.264638	56.732155	-1.063055	0.000000	-0.274502	0.000000	0.000000	0.000000	0.004336	-0.018420	-0.010327	0.000000	0.000000	2.000000	71.000000	0.000000
3823.679172	0.121318	0.562847	0.005438	81.167419	-0.264638	56.732155	-1.063055	0.000000	-0.274502	0.000000	0.000000	0.000000	0.012710	-0.020968	-0.005243	0.000000	0.000000	2.000000	71.000000	0.000000
3823.682506	0.121318	0.562847	0.005438	81.161087	-0.245113	56.748413	-1.063778	0.000000	-0.272781	0.000000	0.000000	0.000000	0.012710	-0.020968	-0.005243	0.000000	0.000000	2.000000	71.000000	0.000000
3823.685839	0.121318	0.562847	0.005438	81.161087	-0.245113	56.748413	-1.063778	0.000000	-0.272781	0.000000	0.000000	0.000000	0.012710	-0.020968	-0.005243	0.000000	0.000000	2.000000	71.000000	0.000000
3823.689172	0.121318	0.562847	0.005438	81.161087	-0.245113	56.748413	-1.063778	0.000000	-0.272781	0.000000	0.000000	0.000000	0.012710	-0.020968	-0.005243	0.000000	0.000000	2.000000	71.000000	0.000000
3823.692506	0.121342	0.562707	0.005352	81.144501	-0.203119	56.786728	-1.065896	0.000000	-0.271907	0.000000	0.000000	0.000000	0.007313	-0.042089	-0.025808	0.000000	0.000000	2.000000	71.000000	0.000000
3823.695839	0.121342	0.562707	0.005352	81.144501	-0.203119	56.786728	-1.065896	0.000000	-0.271907	0.000000	0.000000	0.000000	0.007313	-0.042089	-0.025808	0.000000	0.000000	2.000000	71.000000	0.000000
3823.699172	0.121342	0.562707	0.005352	81.144501	-0.203119	56.786728	-1.065896	0.000000	-0.271907	0.000000	0.000000	0.000000	0.007313	-0.042089	-0.025808	0.000000	0.000000	2.000000	71.000000	0.000000
3823.702506	0.121342	0.562707	0.005352	81.105057	-0.120394	56.870758	-1.067115	0.000000	-0.267606	0.000000	0.000000	0.000000	0.007313	-0.042089	-0.025808	0.000000	0.000000	2.000000	71.000000	0.000000
3823.705839	0.121308	0.562628	0.005312	81.105057	-0.120394	56.870758	-1.067115	0.000000	-0.267606	0.000000	0.000000	0.000000	-0.010195	-0.023672	-0.012025	0.000000	0.000000	2.000000	71.000000	0.000000
3823.709172	0.121308	0.562628	0.005312	81.105057	-0.120394	56.870758	-1.067115	0.000000	-0.267606	0.000000	0.000000	0.000000	-0.010195	-0.023672	-0.012025	0.000000	0.000000	2.000000	71.000000	0.000000
3823.712506	0.121308	0.562628	0.005312	81.060600	-0.025967	56.966118	-1.067115	0.000000	-0.267606	0.000000	0.000000	0.000000	-0.010195	-0.023672	-0.012025	0.000000	0.000000	2.000000	71.000000	0.000000
3823.715839	0.121308	0.562628	0.005312	81.060600	-0.025967	56.966118	-1.067115	0.000000	-0.267606	0.000000	0.000000	0.000000	-0.010195	-0.023672	-0.012025	0.000000	0.000000	2.000000	71.000000	0.000000
3823.719172	0.121274	0.562549	0.005272	81.060600	-0.025967	56.966118	-1.067115	0.000000	-0.267606	0.000000	0.000000	0.000000	-0.010195	-0.023672	-0.012030	0.000000	0.000000	2.000000	71.000000	0.000000
3823.722506	0.121274	0.562549	0.005272	81.011719	0.076496	57.069401	-1.065416	0.000000	-0.265601	0.000000	0.000000	0.000000	-0.010195	-0.023672	-0.012030	0.000000	0.000000	2.000000	71.000000	0.000000
3823.725839	0.121274	0.562549	0.005272	81.011719	0.076496	57.069401	-1.065416	0.000000	-0.265601	0.000000	0.000000	0.000000	-0.010195	-0.023672	-0.012030	0.000000	0.000000	2.000000	71.000000	0.000000
3823.729172	0.121274	0.562549	0.005272	81.011719	0.076496	57.069401	-1.065416	0.000000	-0.265601	0.000000	0.000000	0.000000	-0.010195	-0.023672	-0.012030	0.000000	0.000000	2.000000	71.000000	0.000000
3823.732506	0.121256	0.562286	0.005202	80.959602	0.197128	57.189671	-1.063717	0.000000	-0.263596	0.000000	0.000000	0.000000	-0.005470	-0.078678	-0.020862	0.000000	0.000000	2.000000	71.000000	0.000000
3823.735839	0.121256	0.562286	0.005202	80.959602	0.197128	57.189671	-1.063717	0.000000	-0.263596	0.000000	0.000000	0.000000	-0.005470	-0.078678	-0.020862	0.000000	0.000000	2.000000	71.000000	0.000000
3823.739172	0.121256	0.562286	0.005202	80.959602	0.197128	57.189671	-1.063717	0.000000	-0.263596	0.000000	0.000000	0.000000	-0.005470	-0.078678	-0.020862	0.000000	0.000000	2.000000	71.000000	0.000000
3823.742506	0.121256	0.562286	0.005202	80.910095	0.308731	57.293667	-1.062805	0.000000	-0.260120	0.000000	0.000000	0.000000	-0.005470	-0.078678	-0.020862	0.000000	0.000000	2.000000	71.000000	0.000000
3823.745839	0.121264	0.562138	0.005145	80.910095	0.308731	57.293667	-1.062805	0.000000	-0.260120	0.000000	0.000000	0.000000	0.002494	-0.044604	-0.017323	0.000000	0.000000	2.000000	71.000000	0.000000
3823.749172	0.121264	0.562138	0.005145	80.910095	0.308731	57.293667	-1.062805	0.000000	-0.260120	0.000000	0.000000	0.000000	0.002494	-0.044604	-0.017323	0.000000	0.000000	2.000000	71.000000	0.000000
3823.752506	0.121264	0.562138	0.005145	80.881264	0.379824	57.357491	-1.062805	0.000000	-0.260120	0.000000	0.000000	0.000000	0.002494	-0.044604	-0.017323	0.000000	0.000000	2.000000	71.000000	0.000000
3823.755839	0.121264	0.562138	0.005145	80.881264	0.379824	57.357491	-1.062805	0.000000	-0.260120	0.000000	0.000000	0.000000	0.002494	-0.044604	-0.017323	0.000000	0.000000	2.000000	71.000000	0.000000
3823.759172	0.121296	0.561963	0.005087	80.881264	0.379824	57.357491	-1.062805	0.000000	-0.260120	0.000000	0.000000	0.000000	0.009507	-0.052431	-0.017404	0.000000	0.000000	2.000000	71.000000	0.000000
3823.762506	0.121296	0.561963	0.005087	80.852432	0.445049	57.420921	-1.063221	0.000000	-0.257232	0.000000	0.000000	0.000000	0.009507	-0.052431	-0.017404	0.000000	0.000000	2.000000	71.000000	0.000000
3823.765839	0.121296	0.561963	0.005087	80.852432	0.445049	57.420921	-1.063221	0.000000	-0.257232	0.000000	0.000000	0.000000	0.009507	-0.052431	-0.017404	0.000000	0.000000	2.000000	71.000000	0.000000
3823.769172	0.121296	0.561963	0.005087	80.852432	0.445049	57.420921	-1.063221	0.000000	-0.257232	0.000000	0.000000	0.000000	0.009507	-0.052431	-0.017404	0.000000	0.000000	2.000000	71.000000	0.000000
3823.772506	0.121281	0.561649	0.005028	80.811707	0.531724	57.505630	-1.064805	0.000000	-0.254332	0.000000	0.000000	0.000000	-0.004634	-0.094284	-0.017649	0.000000	0.000000	2.000000	71.000000	0.000000
3823.775839	0.121281	0.561649	0.005028	80.811707	0.531724	57.505630	-1.064805	0.000000	-0.254332	0.000000	0.000000	0.000000	-0.004634	-0.094284	-0.017649	0.000000	0.000000	2.000000	71.000000	0.000000
3823.779172	0.121281	0.561649	0.005028	80.811707	0.531724	57.505630	-1.064805	0.000000	-0.254332	0.000000	0.000000	0.000000	-0.004634	-0.094284	-0.017649	0.000000	0.000000	2.000000	71.000000	0.000000
3823.782506	0.121281	0.561649	0.005028	80.756012	0.643887	57.615711	-1.064033	0.000000	-0.251390	0.000000	0.000000	0.000000	-0.004634	-0.094284	-0.017649	0.000000	0.000000	2.000000	71.000000	0.000000
3823.785839	0.121277	0.561509	0.005015	80.756012	0.643887	57.615711	-1.064033	0.000000	-0.251390	0.000000	0.000000	0.000000	-0.000968	-0.041853	-0.003692	0.000000	0.000000	2.000000	71.000000	0.000000
3823.789172	0.121277	0.561509	0.005015	80.756012	0.643887	57.615711	-1.064033	0.000000	-0.251390	0.000000	0.000000	0.000000	-0.000968	-0.041853	-0.003692	0.000000	0.000000	2.000000	71.000000	0.000000
3823.792506	0.121277	0.561509	0.005015	80.683945	0.781541	57.753750	-1.064033	0.000000	-0.251390	0.000000	0.000000	0.000000	-0.000968	-0.041853	-0.003692	0.000000	0.000000	2.000000	71.000000	0.000000
3823.795839	0.121277	0.561509	0.005015	80.683945	0.781541	57.753750	-1.064033	0.000000	-0.251390	0.000000	0.000000	0.000000	-0.000968	-0.041853	-0.003692	0.000000	0.000000	2.000000	71.000000	0.000000
3823.799172	0.121261	0.561405	0.005043	80.683945	0.781541	57.753750	-1.064033	0.000000	-0.251390	0.000000	0.000000	0.000000	-0.004848	-0.031322	0.008338	0.000000	0.000000	2.000000	71.000000	0.000000
3823.802506	0.121261	0.561405	0.005043	80.606560	0.928353	57.898243	-1.063872	0.000000	-0.250775	0.000000	0.000000	0.000000	-0.004848	-0.031322	0.008338	0.000000	0.000000	2.000000	71.000000	0.000000
3823.805839	0.121261	0.561405	0.005043	80.606560	0.928353	57.898243	-1.063872	0.000000	-0.250775	0.000000	0.000000	0.000000	-0.004848	-0.031322	0.008338	0.000000	0.000000	2.000000	71.000000	0.000000
3823.809172	0.121261	0.561405	0.005043	80.606560	0.928353	57.898243	-1.063872	0.000000	-0.250775	0.000000	0.000000	0.000000	-0.004848	-0.031322	0.008338	0.000000	0.000000	2.000000	71.000000	0.000000
3823.812506	0.121258	0.561257	0.005122	80.553589	1.025830	57.996761	-1.063064	0.000000	-0.252165	0.000000	0.000000	0.000000	-0.000847	-0.044305	0.023599	0.000000	0.000000	2.000000	71.000000	0.000000
3823.815839	0.121258	0.561257	0.005122	80.553589	1.025830	57.996761	-1.063064	0.000000	-0.252165	0.000000	0.000000	0.000000	-0.000847	-0.044305	0.023599	0.000000	0.000000	2.000000	71.000000	0.000000
3823.819172	0.121258	0.561257	0.005122	80.553589	1.025830	57.996761	-1.063064	0.000000	-0.252165	0.000000	0.000000	0.000000	-0.000847	-0.044305	0.023599	0.000000	0.000000	2.000000	71.000000	0.000000
3823.822506	0.121258	0.561257	0.005122	80.528587	1.070587	58.043343	-1.062923	0.000000	-0.256098	0.000000	0.000000	0.000000	-0.000847	-0.044305	0.023599	0.000000	0.000000	2.000000	71.000000	0.000000
3823.825839	0.121251	0.561188	0.005184	80.528587	1.070587	58.043343	-1.062923	0.000000	-0.256098	0.000000	0.000000	0.000000	-0.002147	-0.020796	0.018642	0.000000	0.000000	2.000000	71.000000	0.000000
3823.829172	0.121251	0.561188	0.005184	80.528587	1.070587	58.043343	-1.062923	0.000000	-0.256098	0.000000	0.000000	0.000000	-0.002147	-0.020796	0.018642	0.000000	0.000000	2.000000	71.000000	0.000000
3823.832506	0.121251	0.561188	0.005184	80.534645	1.059003	58.034348	-1.062923	0.000000	-0.256098	0.000000	0.000000	0.000000	-0.002147	-0.020796	0.018642	0.000000	0.000000	2.000000	71.000000	0.000000
3823.835839	0.121251	0.561188	0.005184	80.534645	1.059003	58.034348	-1.062923	0.000000	-0.256098	0.000000	0.000000	0.000000	-0.002147	-0.020796	0.018642	0.000000	0.000000	2.000000	71.000000	0.000000
3823.839172	0.121238	0.561127	0.005224	80.534645	1.059003	58.034348	-1.062923	0.000000	-0.256098	0.000000	0.000000	0.000000	-0.003938	-0.018237	0.011831	0.000000	0.000000	2.000000	71.000000	0.000000
3823.842506	0.121238	0.561127	0.005224	80.540756	1.050150	58.025379	-1.062565	0.000000	-0.259205	0.000000	0.000000	0.000000	-0.003938	-0.018237	0.011831	0.000000	0.000000	2.000000	71.000000	0.000000
3823.845839	0.121238	0.561127	0.005224	80.540756	1.050150	58.025379	-1.062565	0.000000	-0.259205	0.000000	0.000000	0.000000	-0.003938	-0.018237	0.011831	0.000000	0.000000	2.000000	71.000000	0.000000
3823.849172	0.121238	0.561127	0.005224	80.540756	1.050150	58.025379	-1.062565	0.000000	-0.259205	0.000000	0.000000	0.000000	-0.003938	-0.018237	0.011831	0.000000	0.000000	2.000000	71.000000	0.000000
3823.852506	0.121212	0.561013	0.005211	80.549866	1.034106	58.011856	-1.061909	0.000000	-0.261176	0.000000	0.000000	0.000000	-0.007994	-0.034038	-0.003655	0.000000	0.000000	2.000000	71.000000	0.000000
3823.855839	0.121212	0.561013	0.005211	80.549866	1.034106	58.011856	-1.061909	0.000000	-0.261176	0.000000	0.000000	0.000000	-0.007994	-0.034038	-0.003655	0.000000	0.000000	2.000000	71.000000	0.000000
3823.859172	0.121212	0.561013	0.005211	80.549866	1.034106	58.011856	-1.061909	0.000000	-0.261176	0.000000	0.000000	0.000000	-0.007994	-0.034038	-0.003655	0.000000	0.000000	2.000000	71.000000	0.000000
3823.862506	0.121212	0.561013	0.005211	80.558998	1.020781	57.998360	-1.060576	0.000000	-0.260567	0.000000	0.000000	0.000000	-0.007994	-0.034038	-0.003655	0.000000	0.000000	2.000000	71.000000	0.000000
3823.865839	0.121204	0.560952	0.005182	80.558998	1.020781	57.998360	-1.060576	0.000000	-0.260567	0.000000	0.000000	0.000000	-0.002274	-0.018339	-0.008679	0.000000	0.000000	2.000000	71.000000	0.000000
3823.869172	0.121204	0.560952	0.005182	80.558998	1.020781	57.998360	-1.060576	0.000000	-0.260567	0.000000	0.000000	0.000000	-0.002274	-0.018339	-0.008679	0.000000	0.000000	2.000000	71.000000	0.000000
3823.872506	0.121204	0.560952	0.005182	80.565910	1.014197	57.988834	-1.060576	0.000000	-0.260567	0.000000	0.000000	0.000000	-0.002274	-0.018339	-0.008679	0.000000	0.000000	2.000000	71.000000	0.000000
3823.875839	0.121204	0.560952	0.005182	80.565910	1.014197	57.988834	-1.060576	0.000000	-0.260567	0.000000	0.000000	0.000000	-0.002274	-0.018339	-0.008679	0.000000	0.000000	2.000000	71.000000	0.000000
3823.879172	0.121212	0.560900	0.005125	80.565910	1.014197	57.988834	-1.060576	0.000000	-0.260567	0.000000	0.000000	0.000000	0.002524	-0.015776	-0.017214	0.000000	0.000000	2.000000	71.000000	0.000000
3823.882506	0.121212	0.560900	0.005125	80.571999	1.002563	57.979782	-1.060197	0.000000	-0.259121	0.000000	0.000000	0.000000	0.002524	-0.015776	-0.017214	0.000000	0.000000	2.000000	71.000000	0.000000
3823.885839	0.121212	0.560900	0.005125	80.571999	1.002563	57.979782	-1.060197	0.000000	-0.259121	0.000000	0.000000	0.000000	0.002524	-0.015776	-0.017214	0.000000	0.000000	2.000000	71.000000	0.000000
3823.889172	0.121212	0.560900	0.005125	80.571999	1.002563	57.979782	-1.060197	0.000000	-0.259121	0.000000	0.000000	0.000000	0.002524	-0.015776	-0.017214	0.000000	0.000000	2.000000	71.000000	0.000000
3823.892506	0.121143	0.560864	0.005040	80.572815	0.999429	57.979256	-1.060618	0.000000	-0.256252	0.000000	0.000000	0.000000	-0.020796	-0.010643	-0.025654	0.000000	0.000000	2.000000	71.000000	0.000000
3823.895839	0.121143	0.560864	0.005040	80.572815	0.999429	57.979256	-1.060618	0.000000	-0.256252	0.000000	0.000000	0.000000	-0.020796	-0.010643	-0.025654	0.000000	0.000000	2.000000	71.000000	0.000000
3823.899172	0.121143	0.560864	0.005040	80.572815	0.999429	57.979256	-1.060618	0.000000	-0.256252	0.000000	0.000000	0.000000	-0.020796	-0.010643	-0.025654	0.000000	0.000000	2.000000	71.000000	0.000000
3823.902506	0.121143	0.560864	0.005040	80.575851	0.992260	57.974743	-1.057152	0.000000	-0.251976	0.000000	0.000000	0.000000	-0.020796	-0.010643	-0.025654	0.000000	0.000000	2.000000	71.000000	0.000000
3823.905839	0.121111	0.560855	0.005005	80.575851	0.992260	57.974743	-1.057152	0.000000	-0.251976	0.000000	0.000000	0.000000	-0.009721	-0.002677	-0.010247	0.000000	0.000000	2.000000	71.000000	0.000000
3823.909172	0.121111	0.560855	0.005005	80.575851	0.992260	57.974743	-1.057152	0.000000	-0.251976	0.000000	0.000000	0.000000	-0.009721	-0.002677	-0.010247	0.000000	0.000000	2.000000	71.000000	0.000000
3823.912506	0.121111	0.560855	0.005005	80.575874	0.986816	57.974751	-1.057152	0.000000	-0.251976	0.000000	0.000000	0.000000	-0.009721	-0.002677	-0.010247	0.000000	0.000000	2.000000	71.000000	0.000000
3823.915839	0.121111	0.560855	0.005005	80.575874	0.986816	57.974751	-1.057152	0.000000	-0.251976	0.000000	0.000000	0.000000	-0.009721	-0.002677	-0.010247	0.000000	0.000000	2.000000	71.000000	0.000000
3823.919172	0.121055	0.560872	0.004971	80.575874	0.986816	57.974751	-1.057152	0.000000	-0.251976	0.000000	0.000000	0.000000	-0.016731	0.005151	-0.010167	0.000000	0.000000	2.000000	71.000000	0.000000
3823.922506	0.121055	0.560872	0.004971	80.575829	0.984093	57.974720	-1.055532	0.000000	-0.250268	0.000000	0.000000	0.000000	-0.016731	0.005151	-0.010167	0.000000	0.000000	2.000000	71.000000	0.000000
3823.925839	0.121055	0.560872	0.004971	80.575829	0.984093	57.974720	-1.055532	0.000000	-0.250268	0.000000	0.000000	0.000000	-0.016731	0.005151	-0.010167	0.000000	0.000000	2.000000	71.000000	0.000000
3823.929172	0.121055	0.560872	0.004971	80.575829	0.984093	57.974720	-1.055532	0.000000	-0.250268	0.000000	0.000000	0.000000	-0.016731	0.005151	-0.010167	0.000000	0.000000	2.000000	71.000000	0.000000
3823.932506	0.121042	0.560916	0.004921	80.572815	0.991275	57.979256	-1.052743	0.000000	-0.248574	0.000000	0.000000	0.000000	-0.003997	0.012965	-0.015261	0.000000	0.000000	2.000000	71.000000	0.000000
3823.935839	0.121042	0.560916	0.004921	80.572815	0.991275	57.979256	-1.052743	0.000000	-0.248574	0.000000	0.000000	0.000000	-0.003997	0.012965	-0.015261	0.000000	0.000000	2.000000	71.000000	0.000000
3823.939172	0.121042	0.560916	0.004921	80.572815	0.991275	57.979256	-1.052743	0.000000	-0.248574	0.000000	0.000000	0.000000	-0.003997	0.012965	-0.015261	0.000000	0.000000	2.000000	71.000000	0.000000
3823.942506	0.121042	0.560916	0.004921	80.573189	0.999156	57.988922	-1.052077	0.000000	-0.246030	0.000000	0.000000	0.000000	-0.003997	0.012965	-0.015261	0.000000	0.000000	2.000000	71.000000	0.000000
3823.945839	0.121030	0.560933	0.004875	80.573189	0.999156	57.988922	-1.052077	0.000000	-0.246030	0.000000	0.000000	0.000000	-0.003569	0.005146	-0.013618	0.000000	0.000000	2.000000	71.000000	0.000000
3823.949172	0.121030	0.560933	0.004875	80.573189	0.999156	57.988922	-1.052077	0.000000	-0.246030	0.000000	0.000000	0.000000	-0.003569	0.005146	-0.013618	0.000000	0.000000	2.000000	71.000000	0.000000
3823.952506	0.121030	0.560933	0.004875	80.573189	1.004568	57.988914	-1.052077	0.000000	-0.246030	0.000000	0.000000	0.000000	-0.003569	0.005146	-0.013618	0.000000	0.000000	2.000000	71.000000	0.000000
3823.955839	0.121030	0.560933	0.004875	80.573189	1.004568	57.988914	-1.052077	0.000000	-0.246030	0.000000	0.000000	0.000000	-0.003569	0.005146	-0.013618	0.000000	0.000000	2.000000	71.000000	0.000000
3823.959172	0.121062	0.560950	0.004818	80.573189	1.004568	57.988914	-1.052077	0.000000	-0.246030	0.000000	0.000000	0.000000	0.009593	0.005141	-0.017066	0.000000	0.000000	2.000000	71.000000	0.000000
3823.962506	0.121062	0.560950	0.004818	80.570160	1.011762	57.993435	-1.051482	0.000000	-0.243761	0.000000	0.000000	0.000000	0.009593	0.005141	-0.017066	0.000000	0.000000	2.000000	71.000000	0.000000
3823.965839	0.121062	0.560950	0.004818	80.570160	1.011762	57.993435	-1.051482	0.000000	-0.243761	0.000000	0.000000	0.000000	0.009593	0.005141	-0.017066	0.000000	0.000000	2.000000	71.000000	0.000000
3823.969172	0.121062	0.560950	0.004818	80.570160	1.011762	57.993435	-1.051482	0.000000	-0.243761	0.000000	0.000000	0.000000	0.009593	0.005141	-0.017066	0.000000	0.000000	2.000000	71.000000	0.000000
3823.972506	0.121067	0.561045	0.004751	80.563683	1.012804	57.992821	-1.053081	0.000000	-0.240916	0.000000	0.000000	0.000000	0.001716	0.028611	-0.020279	0.000000	0.000000	2.000000	71.000000	0.000000
3823.975839	0.121067	0.561045	0.004751	80.563683	1.012804	57.992821	-1.053081	0.000000	-0.240916	0.000000	0.000000	0.000000	0.001716	0.028611	-0.020279	0.000000	0.000000	2.000000	71.000000	0.000000
3823.979172	0.121067	0.561045	0.004751	80.563683	1.012804	57.992821	-1.053081	0.000000	-0.240916	0.000000	0.000000	0.000000	0.001716	0.028611	-0.020279	0.000000	0.000000	2.000000	71.000000	0.000000
3823.982506	0.121067	0.561045	0.004751	80.557602	1.016269	58.001842	-1.053367	0.000000	-0.237536	0.000000	0.000000	0.000000	0.001716	0.028611	-0.020279	0.000000	0.000000	2.000000	71.000000	0.000000
3823.985839	0.121015	0.561106	0.004729	80.557602	1.016269	58.001842	-1.053367	0.000000	-0.237536	0.000000	0.000000	0.000000	-0.015804	0.018220	-0.006656	0.000000	0.000000	2.000000	71.000000	0.000000
3823.989172	0.121015	0.561106	0.004729	80.557602	1.016269	58.001842	-1.053367	0.000000	-0.237536	0.000000	0.000000	0.000000	-0.015804	0.018220	-0.006656	0.000000	0.000000	2.000000	71.000000	0.000000
3823.992506	0.121015	0.561106	0.004729	80.551506	1.016994	58.010834	-1.053367	0.000000	-0.237536	0.000000	0.000000	0.000000	-0.015804	0.018220	-0.006656	0.000000	0.000000	2.000000	71.000000	0.000000
3823.995839	0.121015	0.561106	0.004729	80.551506	1.016994	58.010834	-1.053367	0.000000	-0.237536	0.000000	0.000000	0.000000	-0.015804	0.018220	-0.006656	0.000000	0.000000	2.000000	71.000000	0.000000
3823.999172	0.120951	0.561176	0.004752	80.551506	1.016994	58.010834	-1.053367	0.000000	-0.237536	0.000000	0.000000	0.000000	-0.019246	0.020909	0.007035	0.000000	0.000000	2.000000	71.000000	0.000000
3824.002506	0.120951	0.561176	0.004752	80.545410	1.017697	58.019806	-1.050733	0.000000	-0.236427	0.000000	0.000000	0.000000	-0.019246	0.020909	0.007035	0.000000	0.000000	2.000000	71.000000	0.000000
3824.005839	0.120951	0.561176	0.004752	80.545410	1.017697	58.019806	-1.050733	0.000000	-0.236427	0.000000	0.000000	0.000000	-0.019246	0.020909	0.007035	0.000000	0.000000	2.000000	71.000000	0.000000
3824.009172	0.120951	0.561176	0.004752	80.545410	1.017697	58.019806	-1.050733	0.000000	-0.236427	0.000000	0.000000	0.000000	-0.019246	0.020909	0.007035	0.000000	0.000000	2.000000	71.000000	0.000000
3824.012506	0.120790	0.561211	0.004764	80.545410	1.006822	58.019829	-1.047525	0.000000	-0.237600	0.000000	0.000000	0.000000	-0.048263	0.010406	0.003589	0.000000	0.000000	2.000000	71.000000	0.000000
3824.015839	0.120790	0.561211	0.004764	80.545410	1.006822	58.019829	-1.047525	0.000000	-0.237600	0.000000	0.000000	0.000000	-0.048263	0.010406	0.003589	0.000000	0.000000	2.000000	71.000000	0.000000
3824.019172	0.120790	0.561211	0.004764	80.545410	1.006822	58.019829	-1.047525	0.000000	-0.237600	0.000000	0.000000	0.000000	-0.048263	0.010406	0.003589	0.000000	0.000000	2.000000	71.000000	0.000000
3824.022506	0.120790	0.561211	0.004764	80.545433	0.998651	58.019829	-1.039481	0.000000	-0.238198	0.000000	0.000000	0.000000	-0.048263	0.010406	0.003589	0.000000	0.000000	2.000000	71.000000	0.000000
3824.025839	0.120718	0.561219	0.004758	80.545433	0.998651	58.019829	-1.039481	0.000000	-0.238198	0.000000	0.000000	0.000000	-0.021514	0.002563	-0.001653	0.000000	0.000000	2.000000	71.000000	0.000000
3824.029172	0.120718	0.561219	0.004758	80.545433	0.998651	58.019829	-1.039481	0.000000	-0.238198	0.000000	0.000000	0.000000	-0.021514	0.002563	-0.001653	0.000000	0.000000	2.000000	71.000000	0.000000
3824.032506	0.120718	0.561219	0.004758	80.548447	0.986063	58.015335	-1.039481	0.000000	-0.238198	0.000000	0.000000	0.000000	-0.021514	0.002563	-0.001653	0.000000	0.000000	2.000000	71.000000	0.000000
3824.035839	0.120718	0.561219	0.004758	80.548447	0.986063	58.015335	-1.039481	0.000000	-0.238198	0.000000	0.000000	0.000000	-0.021514	0.002563	-0.001653	0.000000	0.000000	2.000000	71.000000	0.000000
3824.039172	0.120620	0.561210	0.004741	80.548447	0.986063	58.015335	-1.039481	0.000000	-0.238198	0.000000	0.000000	0.000000	-0.029444	-0.002704	-0.005101	0.000000	0.000000	2.000000	71.000000	0.000000
3824.042506	0.120620	0.561210	0.004741	80.554581	0.966306	58.006359	-1.035896	0.000000	-0.237922	0.000000	0.000000	0.000000	-0.029444	-0.002704	-0.005101	0.000000	0.000000	2.000000	71.000000	0.000000
3824.045839	0.120620	0.561210	0.004741	80.554581	0.966306	58.006359	-1.035896	0.000000	-0.237922	0.000000	0.000000	0.000000	-0.029444	-0.002704	-0.005101	0.000000	0.000000	2.000000	71.000000	0.000000
3824.049172	0.120620	0.561210	0.004741	80.554581	0.966306	58.006359	-1.035896	0.000000	-0.237922	0.000000	0.000000	0.000000	-0.029444	-0.002704	-0.005101	0.000000	0.000000	2.000000	71.000000	0.000000
3824.052506	0.120431	0.561166	0.004645	80.557602	0.950990	58.001850	-1.030988	0.000000	-0.237072	0.000000	0.000000	0.000000	-0.056767	-0.013353	-0.029080	0.000000	0.000000	2.000000	71.000000	0.000000
3824.055839	0.120431	0.561166	0.004645	80.557602	0.950990	58.001850	-1.030988	0.000000	-0.237072	0.000000	0.000000	0.000000	-0.056767	-0.013353	-0.029080	0.000000	0.000000	2.000000	71.000000	0.000000
3824.059172	0.120431	0.561166	0.004645	80.557602	0.950990	58.001850	-1.030988	0.000000	-0.237072	0.000000	0.000000	0.000000	-0.056767	-0.013353	-0.029080	0.000000	0.000000	2.000000	71.000000	0.000000
3824.062506	0.120305	0.561165	0.004610	80.560638	0.935652	57.997314	-1.021527	0.000000	-0.232225	0.000000	0.000000	0.000000	-0.037782	-0.000123	-0.010222	0.000000	0.000000	2.000000	71.000000	0.000000
3824.065839	0.120305	0.561165	0.004610	80.560638	0.935652	57.997314	-1.021527	0.000000	-0.232225	0.000000	0.000000	0.000000	-0.037782	-0.000123	-0.010222	0.000000	0.000000	2.000000	71.000000	0.000000
3824.069172	0.120305	0.561165	0.004610	80.560638	0.935652	57.997314	-1.021527	0.000000	-0.232225	0.000000	0.000000	0.000000	-0.037782	-0.000123	-0.010222	0.000000	0.000000	2.000000	71.000000	0.000000
3824.072506	0.120305	0.561165	0.004610	80.563660	0.917608	57.992809	-1.015230	0.000000	-0.230522	0.000000	0.000000	0.000000	-0.037782	-0.000123	-0.010222	0.000000	0.000000	2.000000	71.000000	0.000000
3824.075839	0.120189	0.561174	0.004616	80.563660	0.917608	57.992809	-1.015230	0.000000	-0.230522	0.000000	0.000000	0.000000	-0.034658	0.002565	0.001747	0.000000	0.000000	2.000000	71.000000	0.000000
3824.079172	0.120189	0.561174	0.004616	80.563660	0.917608	57.992809	-1.015230	0.000000	-0.230522	0.000000	0.000000	0.000000	-0.034658	0.002565	0.001747	0.000000	0.000000	2.000000	71.000000	0.000000
3824.082506	0.120189	0.561174	0.004616	80.563660	0.904025	57.992813	-1.015230	0.000000	-0.230522	0.000000	0.000000	0.000000	-0.034658	0.002565	0.001747	0.000000	0.000000	2.000000	71.000000	0.000000
3824.085839	0.120189	0.561174	0.004616	80.563660	0.904025	57.992813	-1.015230	0.000000	-0.230522	0.000000	0.000000	0.000000	-0.034658	0.002565	0.001747	0.000000	0.000000	2.000000	71.000000	0.000000
3824.089172	0.120068	0.561191	0.004599	80.563660	0.904025	57.992813	-1.015230	0.000000	-0.230522	0.000000	0.000000	0.000000	-0.036428	0.005135	-0.005076	0.000000	0.000000	2.000000	71.000000	0.000000
3824.092506	0.120068	0.561191	0.004599	80.563698	0.890401	57.992821	-1.009454	0.000000	-0.230813	0.000000	0.000000	0.000000	-0.036428	0.005135	-0.005076	0.000000	0.000000	2.000000	71.000000	0.000000
3824.095839	0.120068	0.561191	0.004599	80.563698	0.890401	57.992821	-1.009454	0.000000	-0.230813	0.000000	0.000000	0.000000	-0.036428	0.005135	-0.005076	0.000000	0.000000	2.000000	71.000000	0.000000
3824.099172	0.120068	0.561191	0.004599	80.563698	0.890401	57.992821	-1.009454	0.000000	-0.230813	0.000000	0.000000	0.000000	-0.036428	0.005135	-0.005076	0.000000	0.000000	2.000000	71.000000	0.000000
3824.102506	0.119842	0.561207	0.004542	80.566704	0.872357	57.988274	-1.003382	0.000000	-0.229967	0.000000	0.000000	0.000000	-0.067609	0.004984	-0.017056	0.000000	0.000000	2.000000	71.000000	0.000000
3824.105839	0.119842	0.561207	0.004542	80.566704	0.872357	57.988274	-1.003382	0.000000	-0.229967	0.000000	0.000000	0.000000	-0.067609	0.004984	-0.017056	0.000000	0.000000	2.000000	71.000000	0.000000
3824.109172	0.119842	0.561207	0.004542	80.566704	0.872357	57.988274	-1.003382	0.000000	-0.229967	0.000000	0.000000	0.000000	-0.067609	0.004984	-0.017056	0.000000	0.000000	2.000000	71.000000	0.000000
3824.112506	0.119842	0.561207	0.004542	80.566727	0.858760	57.988293	-0.992114	0.000000	-0.227124	0.000000	0.000000	0.000000	-0.067609	0.004984	-0.017056	0.000000	0.000000	2.000000	71.000000	0.000000
3824.115839	0.119721	0.561224	0.004525	80.566727	0.858760	57.988293	-0.992114	0.000000	-0.227124	0.000000	0.000000	0.000000	-0.036412	0.005103	-0.005105	0.000000	0.000000	2.000000	71.000000	0.000000
3824.119172	0.119721	0.561224	0.004525	80.566727	0.858760	57.988293	-0.992114	0.000000	-0.227124	0.000000	0.000000	0.000000	-0.036412	0.005103	-0.005105	0.000000	0.000000	2.000000	71.000000	0.000000
3824.122506	0.119721	0.561224	0.004525	80.569786	0.840711	57.983784	-0.992114	0.000000	-0.227124	0.000000	0.000000	0.000000	-0.036412	0.005103	-0.005105	0.000000	0.000000	2.000000	71.000000	0.000000
3824.125839	0.119721	0.561224	0.004525	80.569786	0.840711	57.983784	-0.992114	0.000000	-0.227124	0.000000	0.000000	0.000000	-0.036412	0.005103	-0.005105	0.000000	0.000000	2.000000	71.000000	0.000000
3824.129172	0.119595	0.561224	0.004491	80.569786	0.840711	57.983784	-0.992114	0.000000	-0.227124	0.000000	0.000000	0.000000	-0.037749	-0.000121	-0.010283	0.000000	0.000000	2.000000	71.000000	0.000000
3824.132506	0.119595	0.561224	0.004491	80.569763	0.827120	57.983780	-0.986045	0.000000	-0.226273	0.000000	0.000000	0.000000	-0.037749	-0.000121	-0.010283	0.000000	0.000000	2.000000	71.000000	0.000000
3824.135839	0.119595	0.561224	0.004491	80.569763	0.827120	57.983780	-0.986045	0.000000	-0.226273	0.000000	0.000000	0.000000	-0.037749	-0.000121	-0.010283	0.000000	0.000000	2.000000	71.000000	0.000000
3824.139172	0.119595	0.561224	0.004491	80.569763	0.827120	57.983780	-0.986045	0.000000	-0.226273	0.000000	0.000000	0.000000	-0.037749	-0.000121	-0.010283	0.000000	0.000000	2.000000	71.000000	0.000000
3824.142506	0.119320	0.561249	0.004423	80.572792	0.809035	57.979256	-0.979754	0.000000	-0.224560	0.000000	0.000000	0.000000	-0.082479	0.007530	-0.020550	0.000000	0.000000	2.000000	71.000000	0.000000
3824.145839	0.119320	0.561249	0.004423	80.572792	0.809035	57.979256	-0.979754	0.000000	-0.224560	0.000000	0.000000	0.000000	-0.082479	0.007530	-0.020550	0.000000	0.000000	2.000000	71.000000	0.000000
3824.149172	0.119320	0.561249	0.004423	80.572792	0.809035	57.979256	-0.979754	0.000000	-0.224560	0.000000	0.000000	0.000000	-0.082479	0.007530	-0.020550	0.000000	0.000000	2.000000	71.000000	0.000000
3824.152506	0.119320	0.561249	0.004423	80.578896	0.783804	57.970215	-0.966008	0.000000	-0.221135	0.000000	0.000000	0.000000	-0.082479	0.007530	-0.020550	0.000000	0.000000	2.000000	71.000000	0.000000
3824.155839	0.119184	0.561239	0.004348	80.578896	0.783804	57.970215	-0.966008	0.000000	-0.221135	0.000000	0.000000	0.000000	-0.040824	-0.002855	-0.022307	0.000000	0.000000	2.000000	71.000000	0.000000
3824.159172	0.119184	0.561239	0.004348	80.578896	0.783804	57.970215	-0.966008	0.000000	-0.221135	0.000000	0.000000	0.000000	-0.040824	-0.002855	-0.022307	0.000000	0.000000	2.000000	71.000000	0.000000
3824.162506	0.119184	0.561239	0.004348	80.581924	0.765740	57.965672	-0.966008	0.000000	-0.221135	0.000000	0.000000	0.000000	-0.040824	-0.002855	-0.022307	0.000000	0.000000	2.000000	71.000000	0.000000
3824.165839	0.119184	0.561239	0.004348	80.581924	0.765740	57.965672	-0.966008	0.000000	-0.221135	0.000000	0.000000	0.000000	-0.040824	-0.002855	-0.022307	0.000000	0.000000	2.000000	71.000000	0.000000
3824.169172	0.119032	0.561221	0.004302	80.581924	0.765740	57.965672	-0.966008	0.000000	-0.221135	0.000000	0.000000	0.000000	-0.045626	-0.005395	-0.013805	0.000000	0.000000	2.000000	71.000000	0.000000
3824.172506	0.119032	0.561221	0.004302	80.588005	0.740469	57.956593	-0.959204	0.000000	-0.217417	0.000000	0.000000	0.000000	-0.045626	-0.005395	-0.013805	0.000000	0.000000	2.000000	71.000000	0.000000
3824.175839	0.119032	0.561221	0.004302	80.588005	0.740469	57.956593	-0.959204	0.000000	-0.217417	0.000000	0.000000	0.000000	-0.045626	-0.005395	-0.013805	0.000000	0.000000	2.000000	71.000000	0.000000
3824.179172	0.119032	0.561221	0.004302	80.588005	0.740469	57.956593	-0.959204	0.000000	-0.217417	0.000000	0.000000	0.000000	-0.045626	-0.005395	-0.013805	0.000000	0.000000	2.000000	71.000000	0.000000
3824.182506	0.118757	0.561247	0.004233	80.588005	0.724147	57.956600	-0.951599	0.000000	-0.215116	0.000000	0.000000	0.000000	-0.082408	0.007512	-0.020657	0.000000	0.000000	2.000000	71.000000	0.000000
3824.185839	0.118757	0.561247	0.004233	80.588005	0.724147	57.956600	-0.951599	0.000000	-0.215116	0.000000	0.000000	0.000000	-0.082408	0.007512	-0.020657	0.000000	0.000000	2.000000	71.000000	0.000000
3824.189172	0.118757	0.561247	0.004233	80.588005	0.724147	57.956600	-0.951599	0.000000	-0.215116	0.000000	0.000000	0.000000	-0.082408	0.007512	-0.020657	0.000000	0.000000	2.000000	71.000000	0.000000
3824.192506	0.118757	0.561247	0.004233	80.588005	0.710561	57.956600	-0.937865	0.000000	-0.211673	0.000000	0.000000	0.000000	-0.082408	0.007512	-0.020657	0.000000	0.000000	2.000000	71.000000	0.000000
3824.195839	0.118642	0.561255	0.004239	80.588005	0.710561	57.956600	-0.937865	0.000000	-0.211673	0.000000	0.000000	0.000000	-0.034611	0.002547	0.001629	0.000000	0.000000	2.000000	71.000000	0.000000
3824.199172	0.118642	0.561255	0.004239	80.588005	0.710561	57.956600	-0.937865	0.000000	-0.211673	0.000000	0.000000	0.000000	-0.034611	0.002547	0.001629	0.000000	0.000000	2.000000	71.000000	0.000000
3824.202506	0.118642	0.561255	0.004239	80.591072	0.692509	57.952099	-0.937865	0.000000	-0.211673	0.000000	0.000000	0.000000	-0.034611	0.002547	0.001629	0.000000	0.000000	2.000000	71.000000	0.000000
3824.205839	0.118642	0.561255	0.004239	80.591072	0.692509	57.952099	-0.937865	0.000000	-0.211673	0.000000	0.000000	0.000000	-0.034611	0.002547	0.001629	0.000000	0.000000	2.000000	71.000000	0.000000
3824.209172	0.118522	0.561246	0.004227	80.591072	0.692509	57.952099	-0.937865	0.000000	-0.211673	0.000000	0.000000	0.000000	-0.035936	-0.002684	-0.003552	0.000000	0.000000	2.000000	71.000000	0.000000
3824.212506	0.118522	0.561246	0.004227	80.593727	0.666529	57.937893	-0.932096	0.000000	-0.211945	0.000000	0.000000	0.000000	-0.035936	-0.002684	-0.003552	0.000000	0.000000	2.000000	71.000000	0.000000
3824.215839	0.118522	0.561246	0.004227	80.593727	0.666529	57.937893	-0.932096	0.000000	-0.211945	0.000000	0.000000	0.000000	-0.035936	-0.002684	-0.003552	0.000000	0.000000	2.000000	71.000000	0.000000
3824.219172	0.118522	0.561246	0.004227	80.593727	0.666529	57.937893	-0.932096	0.000000	-0.211945	0.000000	0.000000	0.000000	-0.035936	-0.002684	-0.003552	0.000000	0.000000	2.000000	71.000000	0.000000
3824.222506	0.118239	0.561228	0.004215	80.596733	0.642996	57.933331	-0.926107	0.000000	-0.211353	0.000000	0.000000	0.000000	-0.085008	-0.005421	-0.003765	0.000000	0.000000	2.000000	71.000000	0.000000
3824.225839	0.118239	0.561228	0.004215	80.596733	0.642996	57.933331	-0.926107	0.000000	-0.211353	0.000000	0.000000	0.000000	-0.085008	-0.005421	-0.003765	0.000000	0.000000	2.000000	71.000000	0.000000
3824.229172	0.118239	0.561228	0.004215	80.596733	0.642996	57.933331	-0.926107	0.000000	-0.211353	0.000000	0.000000	0.000000	-0.085008	-0.005421	-0.003765	0.000000	0.000000	2.000000	71.000000	0.000000
3824.232506	0.118239	0.561228	0.004215	80.602837	0.614982	57.924248	-0.911938	0.000000	-0.210725	0.000000	0.000000	0.000000	-0.085008	-0.005421	-0.003765	0.000000	0.000000	2.000000	71.000000	0.000000
3824.235839	0.118049	0.561201	0.004202	80.602837	0.614982	57.924248	-0.911938	0.000000	-0.210725	0.000000	0.000000	0.000000	-0.056964	-0.007968	-0.003714	0.000000	0.000000	2.000000	71.000000	0.000000
3824.239172	0.118049	0.561201	0.004202	80.602837	0.614982	57.924248	-0.911938	0.000000	-0.210725	0.000000	0.000000	0.000000	-0.056964	-0.007968	-0.003714	0.000000	0.000000	2.000000	71.000000	0.000000
3824.242506	0.118049	0.561201	0.004202	80.608932	0.586964	57.915142	-0.911938	0.000000	-0.210725	0.000000	0.000000	0.000000	-0.056964	-0.007968	-0.003714	0.000000	0.000000	2.000000	71.000000	0.000000
3824.245839	0.118049	0.561201	0.004202	80.608932	0.586964	57.915142	-0.911938	0.000000	-0.210725	0.000000	0.000000	0.000000	-0.056964	-0.007968	-0.003714	0.000000	0.000000	2.000000	71.000000	0.000000
3824.249172	0.117877	0.561157	0.004167	80.608932	0.586964	57.915142	-0.911938	0.000000	-0.210725	0.000000	0.000000	0.000000	-0.051710	-0.013195	-0.010593	0.000000	0.000000	2.000000	71.000000	0.000000
3824.252506	0.117877	0.561157	0.004167	80.621071	0.549900	57.896870	-0.902445	0.000000	-0.210106	0.000000	0.000000	0.000000	-0.051710	-0.013195	-0.010593	0.000000	0.000000	2.000000	71.000000	0.000000
3824.255839	0.117877	0.561157	0.004167	80.621071	0.549900	57.896870	-0.902445	0.000000	-0.210106	0.000000	0.000000	0.000000	-0.051710	-0.013195	-0.010593	0.000000	0.000000	2.000000	71.000000	0.000000
3824.259172	0.117877	0.561157	0.004167	80.621071	0.549900	57.896870	-0.902445	0.000000	-0.210106	0.000000	0.000000	0.000000	-0.051710	-0.013195	-0.010593	0.000000	0.000000	2.000000	71.000000	0.000000
3824.262506	0.117545	0.561034	0.004056	80.633240	0.512805	57.878567	-0.893826	0.000000	-0.208341	0.000000	0.000000	0.000000	-0.099455	-0.036931	-0.033283	0.000000	0.000000	2.000000	71.000000	0.000000
3824.265839	0.117545	0.561034	0.004056	80.633240	0.512805	57.878567	-0.893826	0.000000	-0.208341	0.000000	0.000000	0.000000	-0.099455	-0.036931	-0.033283	0.000000	0.000000	2.000000	71.000000	0.000000
3824.269172	0.117545	0.561034	0.004056	80.633240	0.512805	57.878567	-0.893826	0.000000	-0.208341	0.000000	0.000000	0.000000	-0.099455	-0.036931	-0.033283	0.000000	0.000000	2.000000	71.000000	0.000000
3824.272506	0.117545	0.561034	0.004056	80.648445	0.473844	57.855625	-0.877250	0.000000	-0.202793	0.000000	0.000000	0.000000	-0.099455	-0.036931	-0.033283	0.000000	0.000000	2.000000	71.000000	0.000000
3824.275839	0.117368	0.560973	0.004003	80.648445	0.473844	57.855625	-0.877250	0.000000	-0.202793	0.000000	0.000000	0.000000	-0.052994	-0.018463	-0.015839	0.000000	0.000000	2.000000	71.000000	0.000000
3824.279172	0.117368	0.560973	0.004003	80.648445	0.473844	57.855625	-0.877250	0.000000	-0.202793	0.000000	0.000000	0.000000	-0.052994	-0.018463	-0.015839	0.000000	0.000000	2.000000	71.000000	0.000000
3824.282506	0.117203	0.560902	0.003905	80.660217	0.431433	57.827522	-0.877250	0.000000	-0.202793	0.000000	0.000000	0.000000	-0.049466	-0.021140	-0.029544	0.000000	0.000000	2.000000	71.000000	0.000000
3824.285839	0.117203	0.560902	0.003905	80.660217	0.431433	57.827522	-0.877250	0.000000	-0.202793	0.000000	0.000000	0.000000	-0.049466	-0.021140	-0.029544	0.000000	0.000000	2.000000	71.000000	0.000000
3824.289172	0.117203	0.560902	0.003905	80.660217	0.431433	57.827522	-0.877250	0.000000	-0.202793	0.000000	0.000000	0.000000	-0.049466	-0.021140	-0.029544	0.000000	0.000000	2.000000	71.000000	0.000000
3824.292506	0.117203	0.560902	0.003905	80.672371	0.394168	57.809040	-0.860174	0.000000	-0.195230	0.000000	0.000000	0.000000	-0.049466	-0.021140	-0.029544	0.000000	0.000000	2.000000	71.000000	0.000000
3824.295839	0.117042	0.560875	0.003818	80.672371	0.394168	57.809040	-0.860174	0.000000	-0.195230	0.000000	0.000000	0.000000	-0.048550	-0.008116	-0.026031	0.000000	0.000000	2.000000	71.000000	0.000000
3824.299172	0.117042	0.560875	0.003818	80.672371	0.394168	57.809040	-0.860174	0.000000	-0.195230	0.000000	0.000000	0.000000	-0.048550	-0.008116	-0.026031	0.000000	0.000000	2.000000	71.000000	0.000000
3824.302506	0.117042	0.560875	0.003818	80.677658	0.350095	57.780300	-0.860174	0.000000	-0.195230	0.000000	0.000000	0.000000	-0.048550	-0.008116	-0.026031	0.000000	0.000000	2.000000	71.000000	0.000000
3824.305839	0.117042	0.560875	0.003818	80.677658	0.350095	57.780300	-0.860174	0.000000	-0.195230	0.000000	0.000000	0.000000	-0.048550	-0.008116	-0.026031	0.000000	0.000000	2.000000	71.000000	0.000000
3824.309172	0.116840	0.560866	0.003759	80.677658	0.350095	57.780300	-0.860174	0.000000	-0.195230	0.000000	0.000000	0.000000	-0.060347	-0.002854	-0.017538	0.000000	0.000000	2.000000	71.000000	0.000000
3824.312506	0.116840	0.560866	0.003759	80.682968	0.303325	57.751614	-0.852082	0.000000	-0.190891	0.000000	0.000000	0.000000	-0.060347	-0.002854	-0.017538	0.000000	0.000000	2.000000	71.000000	0.000000
3824.315839	0.116840	0.560866	0.003759	80.682968	0.303325	57.751614	-0.852082	0.000000	-0.190891	0.000000	0.000000	0.000000	-0.060347	-0.002854	-0.017538	0.000000	0.000000	2.000000	71.000000	0.000000
3824.319172	0.116840	0.560866	0.003759	80.682968	0.303325	57.751614	-0.852082	0.000000	-0.190891	0.000000	0.000000	0.000000	-0.060347	-0.002854	-0.017538	0.000000	0.000000	2.000000	71.000000	0.000000
3824.322506	0.116444	0.560838	0.003665	80.689026	0.272366	57.742275	-0.842024	0.000000	-0.187968	0.000000	0.000000	0.000000	-0.118915	-0.008251	-0.028328	0.000000	0.000000	2.000000	71.000000	0.000000
3824.325839	0.116444	0.560838	0.003665	80.689026	0.272366	57.742275	-0.842024	0.000000	-0.187968	0.000000	0.000000	0.000000	-0.118915	-0.008251	-0.028328	0.000000	0.000000	2.000000	71.000000	0.000000
3824.329172	0.116444	0.560838	0.003665	80.689026	0.272366	57.742275	-0.842024	0.000000	-0.187968	0.000000	0.000000	0.000000	-0.118915	-0.008251	-0.028328	0.000000	0.000000	2.000000	71.000000	0.000000
3824.332506	0.116244	0.560803	0.003612	80.698135	0.236828	57.728302	-0.822205	0.000000	-0.183247	0.000000	0.000000	0.000000	-0.059881	-0.010665	-0.015975	0.000000	0.000000	2.000000	71.000000	0.000000
3824.335839	0.116244	0.560803	0.003612	80.698135	0.236828	57.728302	-0.822205	0.000000	-0.183247	0.000000	0.000000	0.000000	-0.059881	-0.010665	-0.015975	0.000000	0.000000	2.000000	71.000000	0.000000
3824.339172	0.116244	0.560803	0.003612	80.698135	0.236828	57.728302	-0.822205	0.000000	-0.183247	0.000000	0.000000	0.000000	-0.059881	-0.010665	-0.015975	0.000000	0.000000	2.000000	71.000000	0.000000
3824.342506	0.116244	0.560803	0.003612	80.704216	0.208598	57.718987	-0.812225	0.000000	-0.180584	0.000000	0.000000	0.000000	-0.059881	-0.010665	-0.015975	0.000000	0.000000	2.000000	71.000000	0.000000
3824.345839	0.116077	0.560776	0.003593	80.704216	0.208598	57.718987	-0.812225	0.000000	-0.180584	0.000000	0.000000	0.000000	-0.050275	-0.007954	-0.005632	0.000000	0.000000	2.000000	71.000000	0.000000
3824.349172	0.116077	0.560776	0.003593	80.704216	0.208598	57.718987	-0.812225	0.000000	-0.180584	0.000000	0.000000	0.000000	-0.050275	-0.007954	-0.005632	0.000000	0.000000	2.000000	71.000000	0.000000
3824.352506	0.116077	0.560776	0.003593	80.710335	0.183061	57.709682	-0.812225	0.000000	-0.180584	0.000000	0.000000	0.000000	-0.050275	-0.007954	-0.005632	0.000000	0.000000	2.000000	71.000000	0.000000
3824.355839	0.116077	0.560776	0.003593	80.710335	0.183061	57.709682	-0.812225	0.000000	-0.180584	0.000000	0.000000	0.000000	-0.050275	-0.007954	-0.005632	0.000000	0.000000	2.000000	71.000000	0.000000
3824.359172	0.115931	0.560750	0.003569	80.710335	0.183061	57.709682	-0.812225	0.000000	-0.180584	0.000000	0.000000	0.000000	-0.043704	-0.007944	-0.007302	0.000000	0.000000	2.000000	71.000000	0.000000
3824.362506	0.115931	0.560750	0.003569	80.716362	0.160242	57.700314	-0.803845	0.000000	-0.179645	0.000000	0.000000	0.000000	-0.043704	-0.007944	-0.007302	0.000000	0.000000	2.000000	71.000000	0.000000
3824.365839	0.115931	0.560750	0.003569	80.716362	0.160242	57.700314	-0.803845	0.000000	-0.179645	0.000000	0.000000	0.000000	-0.043704	-0.007944	-0.007302	0.000000	0.000000	2.000000	71.000000	0.000000
3824.369172	0.115931	0.560750	0.003569	80.716362	0.160242	57.700314	-0.803845	0.000000	-0.179645	0.000000	0.000000	0.000000	-0.043704	-0.007944	-0.007302	0.000000	0.000000	2.000000	71.000000	0.000000
3824.372506	0.115771	0.560697	0.003487	80.722443	0.145571	57.690948	-0.796561	0.000000	-0.178428	0.000000	0.000000	0.000000	-0.048026	-0.015898	-0.024536	0.000000	0.000000	2.000000	71.000000	0.000000
3824.375839	0.115771	0.560697	0.003487	80.722443	0.145571	57.690948	-0.796561	0.000000	-0.178428	0.000000	0.000000	0.000000	-0.048026	-0.015898	-0.024536	0.000000	0.000000	2.000000	71.000000	0.000000
3824.379172	0.115771	0.560697	0.003487	80.722443	0.145571	57.690948	-0.796561	0.000000	-0.178428	0.000000	0.000000	0.000000	-0.048026	-0.015898	-0.024536	0.000000	0.000000	2.000000	71.000000	0.000000
3824.382506	0.115771	0.560697	0.003487	80.725510	0.135490	57.686275	-0.788557	0.000000	-0.174339	0.000000	0.000000	0.000000	-0.048026	-0.015898	-0.024536	0.000000	0.000000	2.000000	71.000000	0.000000
3824.385839	0.115717	0.560688	0.003458	80.725510	0.135490	57.686275	-0.788557	0.000000	-0.174339	0.000000	0.000000	0.000000	-0.016144	-0.002711	-0.008732	0.000000	0.000000	2.000000	71.000000	0.000000
3824.389172	0.115717	0.560688	0.003458	80.725510	0.135490	57.686275	-0.788557	0.000000	-0.174339	0.000000	0.000000	0.000000	-0.016144	-0.002711	-0.008732	0.000000	0.000000	2.000000	71.000000	0.000000
3824.392506	0.115717	0.560688	0.003458	80.725510	0.135490	57.686275	-0.788557	0.000000	-0.174339	0.000000	0.000000	0.000000	-0.016144	-0.002711	-0.008732	0.000000	0.000000	2.000000	71.000000	0.000000
3824.395839	0.115717	0.560688	0.003458	80.725510	0.135490	57.686275	-0.788557	0.000000	-0.174339	0.000000	0.000000	0.000000	-0.016144	-0.002711	-0.008732	0.000000	0.000000	2.000000	71.000000	0.000000
3824.399172	0.115712	0.560696	0.003435	80.725510	0.135490	57.686275	-0.788557	0.000000	-0.174339	0.000000	0.000000	0.000000	-0.001716	0.002552	-0.006837	0.000000	0.000000	2.000000	71.000000	0.000000
3824.402506	0.115712	0.560696	0.003435	80.725510	0.135490	57.686275	-0.785866	0.000000	-0.172884	0.000000	0.000000	0.000000	-0.001716	0.002552	-0.006837	0.000000	0.000000	2.000000	71.000000	0.000000
3824.405839	0.115712	0.560696	0.003435	80.725510	0.135490	57.686275	-0.785866	0.000000	-0.172884	0.000000	0.000000	0.000000	-0.001716	0.002552	-0.006837	0.000000	0.000000	2.000000	71.000000	0.000000
3824.409172	0.115712	0.560696	0.003435	80.725510	0.135490	57.686275	-0.785866	0.000000	-0.172884	0.000000	0.000000	0.000000	-0.001716	0.002552	-0.006837	0.000000	0.000000	2.000000	71.000000	0.000000
3824.412506	0.115700	0.560713	0.003389	80.725510	0.135490	57.686275	-0.785580	0.000000	-0.171744	0.000000	0.000000	0.000000	-0.003435	0.005067	-0.013674	0.000000	0.000000	2.000000	71.000000	0.000000
3824.415839	0.115700	0.560713	0.003389	80.725510	0.135490	57.686275	-0.785580	0.000000	-0.171744	0.000000	0.000000	0.000000	-0.003435	0.005067	-0.013674	0.000000	0.000000	2.000000	71.000000	0.000000
3824.419172	0.115700	0.560713	0.003389	80.725510	0.135490	57.686275	-0.785580	0.000000	-0.171744	0.000000	0.000000	0.000000	-0.003435	0.005067	-0.013674	0.000000	0.000000	2.000000	71.000000	0.000000
3824.422506	0.115700	0.560713	0.003389	80.725510	0.135490	57.686275	-0.785008	0.000000	-0.169465	0.000000	0.000000	0.000000	-0.003435	0.005067	-0.013674	0.000000	0.000000	2.000000	71.000000	0.000000
3824.425839	0.115699	0.560739	0.003384	80.725510	0.135490	57.686275	-0.785008	0.000000	-0.169465	0.000000	0.000000	0.000000	-0.000414	0.007788	-0.001646	0.000000	0.000000	2.000000	71.000000	0.000000
3824.429172	0.115699	0.560739	0.003384	80.725510	0.135490	57.686275	-0.785008	0.000000	-0.169465	0.000000	0.000000	0.000000	-0.000414	0.007788	-0.001646	0.000000	0.000000	2.000000	71.000000	0.000000
3824.432506	0.115699	0.560739	0.003384	80.722466	0.140127	57.690956	-0.785008	0.000000	-0.169465	0.000000	0.000000	0.000000	-0.000414	0.007788	-0.001646	0.000000	0.000000	2.000000	71.000000	0.000000
3824.435839	0.115699	0.560739	0.003384	80.722466	0.140127	57.690956	-0.785008	0.000000	-0.169465	0.000000	0.000000	0.000000	-0.000414	0.007788	-0.001646	0.000000	0.000000	2.000000	71.000000	0.000000
3824.439172	0.115693	0.560748	0.003361	80.722466	0.140127	57.690956	-0.785008	0.000000	-0.169465	0.000000	0.000000	0.000000	-0.001717	0.002537	-0.006837	0.000000	0.000000	2.000000	71.000000	0.000000
3824.442506	0.115693	0.560748	0.003361	80.719406	0.144751	57.695633	-0.784939	0.000000	-0.169191	0.000000	0.000000	0.000000	-0.001717	0.002537	-0.006837	0.000000	0.000000	2.000000	71.000000	0.000000
3824.445839	0.115693	0.560748	0.003361	80.719406	0.144751	57.695633	-0.784939	0.000000	-0.169191	0.000000	0.000000	0.000000	-0.001717	0.002537	-0.006837	0.000000	0.000000	2.000000	71.000000	0.000000
3824.449172	0.115693	0.560748	0.003361	80.719406	0.144751	57.695633	-0.784939	0.000000	-0.169191	0.000000	0.000000	0.000000	-0.001717	0.002537	-0.006837	0.000000	0.000000	2.000000	71.000000	0.000000
3824.452506	0.115689	0.560825	0.003345	80.716385	0.149351	57.700317	-0.784653	0.000000	-0.168051	0.000000	0.000000	0.000000	-0.001241	0.023344	-0.004940	0.000000	0.000000	2.000000	71.000000	0.000000
3824.455839	0.115689	0.560825	0.003345	80.716385	0.149351	57.700317	-0.784653	0.000000	-0.168051	0.000000	0.000000	0.000000	-0.001241	0.023344	-0.004940	0.000000	0.000000	2.000000	71.000000	0.000000
3824.459172	0.115689	0.560825	0.003345	80.716385	0.149351	57.700317	-0.784653	0.000000	-0.168051	0.000000	0.000000	0.000000	-0.001241	0.023344	-0.004940	0.000000	0.000000	2.000000	71.000000	0.000000
3824.462506	0.115689	0.560825	0.003345	80.712952	0.145995	57.695229	-0.784446	0.000000	-0.167228	0.000000	0.000000	0.000000	-0.001241	0.023344	-0.004940	0.000000	0.000000	2.000000	71.000000	0.000000
3824.465839	0.115677	0.560842	0.003299	80.712952	0.145995	57.695229	-0.784446	0.000000	-0.167228	0.000000	0.000000	0.000000	-0.003436	0.005081	-0.013676	0.000000	0.000000	2.000000	71.000000	0.000000
3824.469172	0.115677	0.560842	0.003299	80.712952	0.145995	57.695229	-0.784446	0.000000	-0.167228	0.000000	0.000000	0.000000	-0.003436	0.005081	-0.013676	0.000000	0.000000	2.000000	71.000000	0.000000
3824.472506	0.115677	0.560842	0.003299	80.709908	0.150623	57.699909	-0.784446	0.000000	-0.167228	0.000000	0.000000	0.000000	-0.003436	0.005081	-0.013676	0.000000	0.000000	2.000000	71.000000	0.000000
3824.475839	0.115677	0.560842	0.003299	80.709908	0.150623	57.699909	-0.784446	0.000000	-0.167228	0.000000	0.000000	0.000000	-0.003436	0.005081	-0.013676	0.000000	0.000000	2.000000	71.000000	0.000000
3824.479172	0.115676	0.560868	0.003293	80.709908	0.150623	57.699909	-0.784446	0.000000	-0.167228	0.000000	0.000000	0.000000	-0.000415	0.007784	-0.001648	0.000000	0.000000	2.000000	71.000000	0.000000
3824.482506	0.115676	0.560868	0.003293	80.712952	0.143286	57.695244	-0.783873	0.000000	-0.164949	0.000000	0.000000	0.000000	-0.000415	0.007784	-0.001648	0.000000	0.000000	2.000000	71.000000	0.000000
3824.485839	0.115676	0.560868	0.003293	80.712952	0.143286	57.695244	-0.783873	0.000000	-0.164949	0.000000	0.000000	0.000000	-0.000415	0.007784	-0.001648	0.000000	0.000000	2.000000	71.000000	0.000000
3824.489172	0.115676	0.560868	0.003293	80.712952	0.143286	57.695244	-0.783873	0.000000	-0.164949	0.000000	0.000000	0.000000	-0.000415	0.007784	-0.001648	0.000000	0.000000	2.000000	71.000000	0.000000
3824.492506	0.115633	0.560876	0.003213	80.712952	0.143286	57.695244	-0.783805	0.000000	-0.164674	0.000000	0.000000	0.000000	-0.013015	0.002368	-0.024059	0.000000	0.000000	2.000000	71.000000	0.000000
3824.495839	0.115633	0.560876	0.003213	80.712952	0.143286	57.695244	-0.783805	0.000000	-0.164674	0.000000	0.000000	0.000000	-0.013015	0.002368	-0.024059	0.000000	0.000000	2.000000	71.000000	0.000000
3824.499172	0.115633	0.560876	0.003213	80.712952	0.143286	57.695244	-0.783805	0.000000	-0.164674	0.000000	0.000000	0.000000	-0.013015	0.002368	-0.024059	0.000000	0.000000	2.000000	71.000000	0.000000
3824.502506	0.115633	0.560876	0.003213	80.715981	0.135945	57.690552	-0.781635	0.000000	-0.160664	0.000000	0.000000	0.000000	-0.013015	0.002368	-0.024059	0.000000	0.000000	2.000000	71.000000	0.000000
3824.505839	0.115601	0.560867	0.003179	80.715981	0.135945	57.690552	-0.781635	0.000000	-0.160664	0.000000	0.000000	0.000000	-0.009576	-0.002684	-0.010383	0.000000	0.000000	2.000000	71.000000	0.000000
3824.509172	0.115601	0.560867	0.003179	80.715981	0.135945	57.690552	-0.781635	0.000000	-0.160664	0.000000	0.000000	0.000000	-0.009576	-0.002684	-0.010383	0.000000	0.000000	2.000000	71.000000	0.000000
3824.512506	0.115601	0.560867	0.003179	80.715981	0.135945	57.690552	-0.781635	0.000000	-0.160664	0.000000	0.000000	0.000000	-0.009576	-0.002684	-0.010383	0.000000	0.000000	2.000000	71.000000	0.000000
3824.515839	0.115601	0.560867	0.003179	80.715981	0.135945	57.690552	-0.781635	0.000000	-0.160664	0.000000	0.000000	0.000000	-0.009576	-0.002684	-0.010383	0.000000	0.000000	2.000000	71.000000	0.000000
3824.519172	0.115595	0.560875	0.003156	80.715981	0.135945	57.690552	-0.781635	0.000000	-0.160664	0.000000	0.000000	0.000000	-0.001720	0.002525	-0.006839	0.000000	0.000000	2.000000	71.000000	0.000000
3824.522506	0.115595	0.560875	0.003156	80.719009	0.131320	57.685886	-0.780039	0.000000	-0.158934	0.000000	0.000000	0.000000	-0.001720	0.002525	-0.006839	0.000000	0.000000	2.000000	71.000000	0.000000
3824.525839	0.115595	0.560875	0.003156	80.719009	0.131320	57.685886	-0.780039	0.000000	-0.158934	0.000000	0.000000	0.000000	-0.001720	0.002525	-0.006839	0.000000	0.000000	2.000000	71.000000	0.000000
3824.529172	0.115595	0.560875	0.003156	80.719009	0.131320	57.685886	-0.780039	0.000000	-0.158934	0.000000	0.000000	0.000000	-0.001720	0.002525	-0.006839	0.000000	0.000000	2.000000	71.000000	0.000000
3824.532506	0.115574	0.560883	0.003070	80.719009	0.131320	57.685886	-0.779753	0.000000	-0.157794	0.000000	0.000000	0.000000	-0.006455	0.002366	-0.025709	0.000000	0.000000	2.000000	71.000000	0.000000
3824.535839	0.115574	0.560883	0.003070	80.719009	0.131320	57.685886	-0.779753	0.000000	-0.157794	0.000000	0.000000	0.000000	-0.006455	0.002366	-0.025709	0.000000	0.000000	2.000000	71.000000	0.000000
3824.539172	0.115574	0.560883	0.003070	80.719009	0.131320	57.685886	-0.779753	0.000000	-0.157794	0.000000	0.000000	0.000000	-0.006455	0.002366	-0.025709	0.000000	0.000000	2.000000	71.000000	0.000000
3824.542506	0.115574	0.560883	0.003070	80.722076	0.126692	57.681210	-0.778677	0.000000	-0.153509	0.000000	0.000000	0.000000	-0.006455	0.002366	-0.025709	0.000000	0.000000	2.000000	71.000000	0.000000
3824.545839	0.115558	0.560883	0.003007	80.722076	0.126692	57.681210	-0.778677	0.000000	-0.153509	0.000000	0.000000	0.000000	-0.004738	-0.000178	-0.018871	0.000000	0.000000	2.000000	71.000000	0.000000
3824.549172	0.115558	0.560883	0.003007	80.722076	0.126692	57.681210	-0.778677	0.000000	-0.153509	0.000000	0.000000	0.000000	-0.004738	-0.000178	-0.018871	0.000000	0.000000	2.000000	71.000000	0.000000
3824.552506	0.115558	0.560883	0.003007	80.722061	0.129413	57.681187	-0.778677	0.000000	-0.153509	0.000000	0.000000	0.000000	-0.004738	-0.000178	-0.018871	0.000000	0.000000	2.000000	71.000000	0.000000
3824.555839	0.115558	0.560883	0.003007	80.722061	0.129413	57.681187	-0.778677	0.000000	-0.153509	0.000000	0.000000	0.000000	-0.004738	-0.000178	-0.018871	0.000000	0.000000	2.000000	71.000000	0.000000
3824.559172	0.115596	0.560891	0.002974	80.722061	0.129413	57.681187	-0.778677	0.000000	-0.153509	0.000000	0.000000	0.000000	0.011390	0.002528	-0.010132	0.000000	0.000000	2.000000	71.000000	0.000000
3824.562506	0.115596	0.560891	0.002974	80.722061	0.134847	57.681179	-0.777887	0.000000	-0.150364	0.000000	0.000000	0.000000	0.011390	0.002528	-0.010132	0.000000	0.000000	2.000000	71.000000	0.000000
3824.565839	0.115596	0.560891	0.002974	80.722061	0.134847	57.681179	-0.777887	0.000000	-0.150364	0.000000	0.000000	0.000000	0.011390	0.002528	-0.010132	0.000000	0.000000	2.000000	71.000000	0.000000
3824.569172	0.115596	0.560891	0.002974	80.722061	0.134847	57.681179	-0.777887	0.000000	-0.150364	0.000000	0.000000	0.000000	0.011390	0.002528	-0.010132	0.000000	0.000000	2.000000	71.000000	0.000000
3824.572506	0.115666	0.560916	0.002883	80.722061	0.143023	57.681194	-0.779786	0.000000	-0.148675	0.000000	0.000000	0.000000	0.021052	0.007606	-0.027106	0.000000	0.000000	2.000000	71.000000	0.000000
3824.575839	0.115666	0.560916	0.002883	80.722061	0.143023	57.681194	-0.779786	0.000000	-0.148675	0.000000	0.000000	0.000000	0.021052	0.007606	-0.027106	0.000000	0.000000	2.000000	71.000000	0.000000
3824.579172	0.115666	0.560916	0.002883	80.722061	0.143023	57.681194	-0.779786	0.000000	-0.148675	0.000000	0.000000	0.000000	0.021052	0.007606	-0.027106	0.000000	0.000000	2.000000	71.000000	0.000000
3824.582506	0.115666	0.560916	0.002883	80.722061	0.145745	57.681202	-0.783294	0.000000	-0.144157	0.000000	0.000000	0.000000	0.021052	0.007606	-0.027106	0.000000	0.000000	2.000000	71.000000	0.000000
3824.585839	0.115682	0.560925	0.002855	80.722061	0.145745	57.681202	-0.783294	0.000000	-0.144157	0.000000	0.000000	0.000000	0.004833	0.002551	-0.008487	0.000000	0.000000	2.000000	71.000000	0.000000
3824.589172	0.115682	0.560925	0.002855	80.722061	0.145745	57.681202	-0.783294	0.000000	-0.144157	0.000000	0.000000	0.000000	0.004833	0.002551	-0.008487	0.000000	0.000000	2.000000	71.000000	0.000000
3824.592506	0.115682	0.560925	0.002855	80.725105	0.141110	57.676521	-0.783294	0.000000	-0.144157	0.000000	0.000000	0.000000	0.004833	0.002551	-0.008487	0.000000	0.000000	2.000000	71.000000	0.000000
3824.595839	0.115682	0.560925	0.002855	80.725105	0.141110	57.676521	-0.783294	0.000000	-0.144157	0.000000	0.000000	0.000000	0.004833	0.002551	-0.008487	0.000000	0.000000	2.000000	71.000000	0.000000
3824.599172	0.115678	0.560907	0.002838	80.725105	0.141110	57.676521	-0.783294	0.000000	-0.144157	0.000000	0.000000	0.000000	-0.001304	-0.005261	-0.005191	0.000000	0.000000	2.000000	71.000000	0.000000
3824.602506	0.115678	0.560907	0.002838	80.725105	0.138397	57.676510	-0.784100	0.000000	-0.142743	0.000000	0.000000	0.000000	-0.001304	-0.005261	-0.005191	0.000000	0.000000	2.000000	71.000000	0.000000
3824.605839	0.115678	0.560907	0.002838	80.725105	0.138397	57.676510	-0.784100	0.000000	-0.142743	0.000000	0.000000	0.000000	-0.001304	-0.005261	-0.005191	0.000000	0.000000	2.000000	71.000000	0.000000
3824.609172	0.115678	0.560907	0.002838	80.725105	0.138397	57.676510	-0.784100	0.000000	-0.142743	0.000000	0.000000	0.000000	-0.001304	-0.005261	-0.005191	0.000000	0.000000	2.000000	71.000000	0.000000
3824.612506	0.115640	0.560899	0.002871	80.725105	0.135685	57.676521	-0.783882	0.000000	-0.141878	0.000000	0.000000	0.000000	-0.011381	-0.002531	0.010134	0.000000	0.000000	2.000000	71.000000	0.000000
3824.615839	0.115640	0.560899	0.002871	80.725105	0.135685	57.676521	-0.783882	0.000000	-0.141878	0.000000	0.000000	0.000000	-0.011381	-0.002531	0.010134	0.000000	0.000000	2.000000	71.000000	0.000000
3824.619172	0.115640	0.560899	0.002871	80.725105	0.135685	57.676521	-0.783882	0.000000	-0.141878	0.000000	0.000000	0.000000	-0.011381	-0.002531	0.010134	0.000000	0.000000	2.000000	71.000000	0.000000
3824.622506	0.115640	0.560899	0.002871	80.722061	0.137600	57.681221	-0.781985	0.000000	-0.143567	0.000000	0.000000	0.000000	-0.011381	-0.002531	0.010134	0.000000	0.000000	2.000000	71.000000	0.000000
3824.625839	0.115616	0.560925	0.002871	80.722061	0.137600	57.681221	-0.781985	0.000000	-0.143567	0.000000	0.000000	0.000000	-0.006967	0.007791	-0.000002	0.000000	0.000000	2.000000	71.000000	0.000000
3824.629172	0.115616	0.560925	0.002871	80.722061	0.137600	57.681221	-0.781985	0.000000	-0.143567	0.000000	0.000000	0.000000	-0.006967	0.007791	-0.000002	0.000000	0.000000	2.000000	71.000000	0.000000
3824.632506	0.115616	0.560925	0.002871	80.719048	0.139493	57.685905	-0.781985	0.000000	-0.143567	0.000000	0.000000	0.000000	-0.006967	0.007791	-0.000002	0.000000	0.000000	2.000000	71.000000	0.000000
3824.635839	0.115616	0.560925	0.002871	80.719048	0.139493	57.685905	-0.781985	0.000000	-0.143567	0.000000	0.000000	0.000000	-0.006967	0.007791	-0.000002	0.000000	0.000000	2.000000	71.000000	0.000000
3824.639172	0.115577	0.560942	0.002900	80.719048	0.139493	57.685905	-0.781985	0.000000	-0.143567	0.000000	0.000000	0.000000	-0.011799	0.005231	0.008484	0.000000	0.000000	2.000000	71.000000	0.000000
3824.642506	0.115577	0.560942	0.002900	80.715981	0.138665	57.690552	-0.780824	0.000000	-0.143566	0.000000	0.000000	0.000000	-0.011799	0.005231	0.008484	0.000000	0.000000	2.000000	71.000000	0.000000
3824.645839	0.115577	0.560942	0.002900	80.715981	0.138665	57.690552	-0.780824	0.000000	-0.143566	0.000000	0.000000	0.000000	-0.011799	0.005231	0.008484	0.000000	0.000000	2.000000	71.000000	0.000000
3824.649172	0.115577	0.560942	0.002900	80.715981	0.138665	57.690552	-0.780824	0.000000	-0.143566	0.000000	0.000000	0.000000	-0.011799	0.005231	0.008484	0.000000	0.000000	2.000000	71.000000	0.000000
3824.652506	0.115532	0.560968	0.002905	80.715981	0.135945	57.690552	-0.778857	0.000000	-0.144980	0.000000	0.000000	0.000000	-0.013519	0.007774	0.001642	0.000000	0.000000	2.000000	71.000000	0.000000
3824.655839	0.115532	0.560968	0.002905	80.715981	0.135945	57.690552	-0.778857	0.000000	-0.144980	0.000000	0.000000	0.000000	-0.013519	0.007774	0.001642	0.000000	0.000000	2.000000	71.000000	0.000000
3824.659172	0.115532	0.560968	0.002905	80.715981	0.135945	57.690552	-0.778857	0.000000	-0.144980	0.000000	0.000000	0.000000	-0.013519	0.007774	0.001642	0.000000	0.000000	2.000000	71.000000	0.000000
3824.662506	0.115532	0.560968	0.002905	80.712952	0.140556	57.695229	-0.776604	0.000000	-0.145254	0.000000	0.000000	0.000000	-0.013519	0.007774	0.001642	0.000000	0.000000	2.000000	71.000000	0.000000
3824.665839	0.115536	0.560986	0.002922	80.712952	0.140556	57.695229	-0.776604	0.000000	-0.145254	0.000000	0.000000	0.000000	0.001304	0.005232	0.005191	0.000000	0.000000	2.000000	71.000000	0.000000
3824.669172	0.115536	0.560986	0.002922	80.712952	0.140556	57.695229	-0.776604	0.000000	-0.145254	0.000000	0.000000	0.000000	0.001304	0.005232	0.005191	0.000000	0.000000	2.000000	71.000000	0.000000
3824.672506	0.115536	0.560986	0.002922	80.709930	0.142457	57.699921	-0.776604	0.000000	-0.145254	0.000000	0.000000	0.000000	0.001304	0.005232	0.005191	0.000000	0.000000	2.000000	71.000000	0.000000
3824.675839	0.115536	0.560986	0.002922	80.709930	0.142457	57.699921	-0.776604	0.000000	-0.145254	0.000000	0.000000	0.000000	0.001304	0.005232	0.005191	0.000000	0.000000	2.000000	71.000000	0.000000
3824.679172	0.115513	0.561012	0.002922	80.709930	0.142457	57.699921	-0.776604	0.000000	-0.145254	0.000000	0.000000	0.000000	-0.006967	0.007775	-0.000005	0.000000	0.000000	2.000000	71.000000	0.000000
3824.682506	0.115513	0.561012	0.002922	80.706863	0.147074	57.704601	-0.776821	0.000000	-0.146119	0.000000	0.000000	0.000000	-0.006967	0.007775	-0.000005	0.000000	0.000000	2.000000	71.000000	0.000000
3824.685839	0.115513	0.561012	0.002922	80.706863	0.147074	57.704601	-0.776821	0.000000	-0.146119	0.000000	0.000000	0.000000	-0.006967	0.007775	-0.000005	0.000000	0.000000	2.000000	71.000000	0.000000
3824.689172	0.115513	0.561012	0.002922	80.706863	0.147074	57.704601	-0.776821	0.000000	-0.146119	0.000000	0.000000	0.000000	-0.006967	0.007775	-0.000005	0.000000	0.000000	2.000000	71.000000	0.000000
3824.692506	0.115513	0.561012	0.002922	80.709930	0.142457	57.699921	-0.775660	0.000000	-0.146118	0.000000	0.000000	0.000000	0.000000	-0.000003	-0.000000	0.000000	0.000000	2.000000	71.000000	0.000000
3824.695839	0.115513	0.561012	0.002922	80.709930	0.142457	57.699921	-0.775660	0.000000	-0.146118	0.000000	0.000000	0.000000	0.000000	-0.000003	-0.000000	0.000000	0.000000	2.000000	71.000000	0.000000
3824.699172	0.115513	0.561012	0.002922	80.709930	0.142457	57.699921	-0.775660	0.000000	-0.146118	0.000000	0.000000	0.000000	0.000000	-0.000003	-0.000000	0.000000	0.000000	2.000000	71.000000	0.000000
3824.702506	0.115513	0.561012	0.002922	80.709908	0.145175	57.699917	-0.775660	0.000000	-0.146118	0.000000	0.000000	0.000000	0.000000	-0.000003	-0.000000	0.000000	0.000000	2.000000	71.000000	0.000000
3824.705839	0.115535	0.561012	0.002917	80.709908	0.145175	57.699917	-0.775660	0.000000	-0.146118	0.000000	0.000000	0.000000	0.006553	-0.000003	-0.001645	0.000000	0.000000	2.000000	71.000000	0.000000
3824.709172	0.115535	0.561012	0.002917	80.709908	0.145175	57.699917	-0.775660	0.000000	-0.146118	0.000000	0.000000	0.000000	0.006553	-0.000003	-0.001645	0.000000	0.000000	2.000000	71.000000	0.000000
3824.712506	0.115535	0.561012	0.002917	80.712952	0.140556	57.695229	-0.775660	0.000000	-0.146118	0.000000	0.000000	0.000000	0.006553	-0.000003	-0.001645	0.000000	0.000000	2.000000	71.000000	0.000000
3824.715839	0.115535	0.561012	0.002917	80.712952	0.140556	57.695229	-0.775660	0.000000	-0.146118	0.000000	0.000000	0.000000	0.006553	-0.000003	-0.001645	0.000000	0.000000	2.000000	71.000000	0.000000
3824.719172	0.115531	0.560994	0.002900	80.712952	0.140556	57.695229	-0.775660	0.000000	-0.146118	0.000000	0.000000	0.000000	-0.001305	-0.005259	-0.005191	0.000000	0.000000	2.000000	71.000000	0.000000
3824.722506	0.115531	0.560994	0.002900	80.715981	0.135945	57.690552	-0.776753	0.000000	-0.145844	0.000000	0.000000	0.000000	-0.001305	-0.005259	-0.005191	0.000000	0.000000	2.000000	71.000000	0.000000
3824.725839	0.115531	0.560994	0.002900	80.715981	0.135945	57.690552	-0.776753	0.000000	-0.145844	0.000000	0.000000	0.000000	-0.001305	-0.005259	-0.005191	0.000000	0.000000	2.000000	71.000000	0.000000
3824.729172	0.115531	0.560994	0.002900	80.715981	0.135945	57.690552	-0.776753	0.000000	-0.145844	0.000000	0.000000	0.000000	-0.001305	-0.005259	-0.005191	0.000000	0.000000	2.000000	71.000000	0.000000
3824.732506	0.115522	0.560959	0.002865	80.719009	0.131320	57.685886	-0.776535	0.000000	-0.144979	0.000000	0.000000	0.000000	-0.002607	-0.010493	-0.010382	0.000000	0.000000	2.000000	71.000000	0.000000
3824.735839	0.115522	0.560959	0.002865	80.719009	0.131320	57.685886	-0.776535	0.000000	-0.144979	0.000000	0.000000	0.000000	-0.002607	-0.010493	-0.010382	0.000000	0.000000	2.000000	71.000000	0.000000
3824.739172	0.115522	0.560959	0.002865	80.719009	0.131320	57.685886	-0.776535	0.000000	-0.144979	0.000000	0.000000	0.000000	-0.002607	-0.010493	-0.010382	0.000000	0.000000	2.000000	71.000000	0.000000
3824.742506	0.115522	0.560959	0.002865	80.722076	0.126692	57.681210	-0.776101	0.000000	-0.143249	0.000000	0.000000	0.000000	-0.002607	-0.010493	-0.010382	0.000000	0.000000	2.000000	71.000000	0.000000
3824.745839	0.115523	0.560933	0.002870	80.722076	0.126692	57.681210	-0.776101	0.000000	-0.143249	0.000000	0.000000	0.000000	0.000414	-0.007761	0.001649	0.000000	0.000000	2.000000	71.000000	0.000000
3824.749172	0.115523	0.560933	0.002870	80.722076	0.126692	57.681210	-0.776101	0.000000	-0.143249	0.000000	0.000000	0.000000	0.000414	-0.007761	0.001649	0.000000	0.000000	2.000000	71.000000	0.000000
3824.752506	0.115523	0.560933	0.002870	80.725136	0.119369	57.676521	-0.776101	0.000000	-0.143249	0.000000	0.000000	0.000000	0.000414	-0.007761	0.001649	0.000000	0.000000	2.000000	71.000000	0.000000
3824.755839	0.115523	0.560933	0.002870	80.725136	0.119369	57.676521	-0.776101	0.000000	-0.143249	0.000000	0.000000	0.000000	0.000414	-0.007761	0.001649	0.000000	0.000000	2.000000	71.000000	0.000000
3824.759172	0.115497	0.560916	0.002859	80.725136	0.119369	57.676521	-0.776101	0.000000	-0.143249	0.000000	0.000000	0.000000	-0.007855	-0.005255	-0.003547	0.000000	0.000000	2.000000	71.000000	0.000000
3824.762506	0.115497	0.560916	0.002859	80.731171	0.110107	57.667126	-0.776170	0.000000	-0.143523	0.000000	0.000000	0.000000	-0.007855	-0.005255	-0.003547	0.000000	0.000000	2.000000	71.000000	0.000000
3824.765839	0.115497	0.560916	0.002859	80.731171	0.110107	57.667126	-0.776170	0.000000	-0.143523	0.000000	0.000000	0.000000	-0.007855	-0.005255	-0.003547	0.000000	0.000000	2.000000	71.000000	0.000000
3824.769172	0.115497	0.560916	0.002859	80.731171	0.110107	57.667126	-0.776170	0.000000	-0.143523	0.000000	0.000000	0.000000	-0.007855	-0.005255	-0.003547	0.000000	0.000000	2.000000	71.000000	0.000000
3824.772506	0.115467	0.560881	0.002830	80.731171	0.107361	57.667110	-0.774860	0.000000	-0.142932	0.000000	0.000000	0.000000	-0.009158	-0.010472	-0.008740	0.000000	0.000000	2.000000	71.000000	0.000000
3824.775839	0.115467	0.560881	0.002830	80.731171	0.107361	57.667110	-0.774860	0.000000	-0.142932	0.000000	0.000000	0.000000	-0.009158	-0.010472	-0.008740	0.000000	0.000000	2.000000	71.000000	0.000000
3824.779172	0.115467	0.560881	0.002830	80.731171	0.107361	57.667110	-0.774860	0.000000	-0.142932	0.000000	0.000000	0.000000	-0.009158	-0.010472	-0.008740	0.000000	0.000000	2.000000	71.000000	0.000000
3824.782506	0.115467	0.560881	0.002830	80.731171	0.104658	57.667126	-0.773334	0.000000	-0.141476	0.000000	0.000000	0.000000	-0.009158	-0.010472	-0.008740	0.000000	0.000000	2.000000	71.000000	0.000000
3824.785839	0.115445	0.560881	0.002835	80.731171	0.104658	57.667126	-0.773334	0.000000	-0.141476	0.000000	0.000000	0.000000	-0.006551	0.000007	0.001644	0.000000	0.000000	2.000000	71.000000	0.000000
3824.789172	0.115445	0.560881	0.002835	80.731171	0.104658	57.667126	-0.773334	0.000000	-0.141476	0.000000	0.000000	0.000000	-0.006551	0.000007	0.001644	0.000000	0.000000	2.000000	71.000000	0.000000
3824.792506	0.115445	0.560881	0.002835	80.731171	0.101933	57.667118	-0.773334	0.000000	-0.141476	0.000000	0.000000	0.000000	-0.006551	0.000007	0.001644	0.000000	0.000000	2.000000	71.000000	0.000000
3824.795839	0.115445	0.560881	0.002835	80.731171	0.101933	57.667118	-0.773334	0.000000	-0.141476	0.000000	0.000000	0.000000	-0.006551	0.000007	0.001644	0.000000	0.000000	2.000000	71.000000	0.000000
3824.799172	0.115423	0.560881	0.002840	80.731171	0.101933	57.667118	-0.773334	0.000000	-0.141476	0.000000	0.000000	0.000000	-0.006553	0.000007	0.001644	0.000000	0.000000	2.000000	71.000000	0.000000
3824.802506	0.115423	0.560881	0.002840	80.726952	0.077186	57.642521	-0.772242	0.000000	-0.141750	0.000000	0.000000	0.000000	-0.006553	0.000007	0.001644	0.000000	0.000000	2.000000	71.000000	0.000000
3824.805839	0.115423	0.560881	0.002840	80.726952	0.077186	57.642521	-0.772242	0.000000	-0.141750	0.000000	0.000000	0.000000	-0.006553	0.000007	0.001644	0.000000	0.000000	2.000000	71.000000	0.000000
3824.809172	0.115423	0.560881	0.002840	80.726952	0.077186	57.642521	-0.772242	0.000000	-0.141750	0.000000	0.000000	0.000000	-0.006553	0.000007	0.001644	0.000000	0.000000	2.000000	71.000000	0.000000
3824.812506	0.115350	0.560907	0.002920	80.720787	0.015334	57.569199	-0.771150	0.000000	-0.142024	0.000000	0.000000	0.000000	-0.021885	0.007954	0.023799	0.000000	0.000000	2.000000	71.000000	0.000000
3824.815839	0.115350	0.560907	0.002920	80.720787	0.015334	57.569199	-0.771150	0.000000	-0.142024	0.000000	0.000000	0.000000	-0.021885	0.007954	0.023799	0.000000	0.000000	2.000000	71.000000	0.000000
3824.819172	0.115350	0.560907	0.002920	80.720787	0.015334	57.569199	-0.771150	0.000000	-0.142024	0.000000	0.000000	0.000000	-0.021885	0.007954	0.023799	0.000000	0.000000	2.000000	71.000000	0.000000
3824.822506	0.115350	0.560907	0.002920	80.714050	-0.128171	57.403553	-0.767503	0.000000	-0.145990	0.000000	0.000000	0.000000	-0.021885	0.007954	0.023799	0.000000	0.000000	2.000000	71.000000	0.000000
3824.825839	0.115306	0.560907	0.002931	80.714050	-0.128171	57.403553	-0.767503	0.000000	-0.145990	0.000000	0.000000	0.000000	-0.013106	-0.000004	0.003285	0.000000	0.000000	2.000000	71.000000	0.000000
3824.829172	0.115306	0.560907	0.002931	80.714050	-0.128171	57.403553	-0.767503	0.000000	-0.145990	0.000000	0.000000	0.000000	-0.013106	-0.000004	0.003285	0.000000	0.000000	2.000000	71.000000	0.000000
3824.832506	0.115306	0.560907	0.002931	80.703857	-0.271950	57.233215	-0.767503	0.000000	-0.145990	0.000000	0.000000	0.000000	-0.013106	-0.000004	0.003285	0.000000	0.000000	2.000000	71.000000	0.000000
3824.835839	0.115306	0.560907	0.002931	80.703857	-0.271950	57.233215	-0.767503	0.000000	-0.145990	0.000000	0.000000	0.000000	-0.013106	-0.000004	0.003285	0.000000	0.000000	2.000000	71.000000	0.000000
3824.839172	0.115273	0.560916	0.002982	80.703857	-0.271950	57.233215	-0.767503	0.000000	-0.145990	0.000000	0.000000	0.000000	-0.010090	0.002706	0.015317	0.000000	0.000000	2.000000	71.000000	0.000000
3824.842506	0.115273	0.560916	0.002982	80.697792	-0.396409	57.087456	-0.765318	0.000000	-0.146538	0.000000	0.000000	0.000000	-0.010090	0.002706	0.015317	0.000000	0.000000	2.000000	71.000000	0.000000
3824.845839	0.115273	0.560916	0.002982	80.697792	-0.396409	57.087456	-0.765318	0.000000	-0.146538	0.000000	0.000000	0.000000	-0.010090	0.002706	0.015317	0.000000	0.000000	2.000000	71.000000	0.000000
3824.849172	0.115273	0.560916	0.002982	80.697792	-0.396409	57.087456	-0.765318	0.000000	-0.146538	0.000000	0.000000	0.000000	-0.010090	0.002706	0.015317	0.000000	0.000000	2.000000	71.000000	0.000000
3824.852506	0.115169	0.560908	0.003032	80.695366	-0.449376	57.029205	-0.763637	0.000000	-0.149090	0.000000	0.000000	0.000000	-0.031058	-0.002521	0.015046	0.000000	0.000000	2.000000	71.000000	0.000000
3824.855839	0.115169	0.560908	0.003032	80.695366	-0.449376	57.029205	-0.763637	0.000000	-0.149090	0.000000	0.000000	0.000000	-0.031058	-0.002521	0.015046	0.000000	0.000000	2.000000	71.000000	0.000000
3824.859172	0.115169	0.560908	0.003032	80.695366	-0.449376	57.029205	-0.763637	0.000000	-0.149090	0.000000	0.000000	0.000000	-0.031058	-0.002521	0.015046	0.000000	0.000000	2.000000	71.000000	0.000000
3824.862506	0.115169	0.560908	0.003032	80.695366	-0.457551	57.029209	-0.758460	0.000000	-0.151598	0.000000	0.000000	0.000000	-0.031058	-0.002521	0.015046	0.000000	0.000000	2.000000	71.000000	0.000000
3824.865839	0.115127	0.560882	0.003048	80.695366	-0.457551	57.029209	-0.758460	0.000000	-0.151598	0.000000	0.000000	0.000000	-0.012694	-0.007781	0.004928	0.000000	0.000000	2.000000	71.000000	0.000000
3824.869172	0.115127	0.560882	0.003048	80.695366	-0.457551	57.029209	-0.758460	0.000000	-0.151598	0.000000	0.000000	0.000000	-0.012694	-0.007781	0.004928	0.000000	0.000000	2.000000	71.000000	0.000000
3824.872506	0.115127	0.560882	0.003048	80.701401	-0.475273	57.019524	-0.758460	0.000000	-0.151598	0.000000	0.000000	0.000000	-0.012694	-0.007781	0.004928	0.000000	0.000000	2.000000	71.000000	0.000000
3824.875839	0.115127	0.560882	0.003048	80.701401	-0.475273	57.019524	-0.758460	0.000000	-0.151598	0.000000	0.000000	0.000000	-0.012694	-0.007781	0.004928	0.000000	0.000000	2.000000	71.000000	0.000000
3824.879172	0.115041	0.560856	0.003076	80.701401	-0.475273	57.019524	-0.758460	0.000000	-0.151598	0.000000	0.000000	0.000000	-0.025807	-0.007767	0.008204	0.000000	0.000000	2.000000	71.000000	0.000000
3824.882506	0.115041	0.560856	0.003076	80.704453	-0.490967	57.014629	-0.756345	0.000000	-0.152419	0.000000	0.000000	0.000000	-0.025807	-0.007767	0.008204	0.000000	0.000000	2.000000	71.000000	0.000000
3824.885839	0.115041	0.560856	0.003076	80.704453	-0.490967	57.014629	-0.756345	0.000000	-0.152419	0.000000	0.000000	0.000000	-0.025807	-0.007767	0.008204	0.000000	0.000000	2.000000	71.000000	0.000000
3824.889172	0.115041	0.560856	0.003076	80.704453	-0.490967	57.014629	-0.756345	0.000000	-0.152419	0.000000	0.000000	0.000000	-0.025807	-0.007767	0.008204	0.000000	0.000000	2.000000	71.000000	0.000000
3824.892506	0.114910	0.560761	0.003108	80.713547	-0.513497	57.000084	-0.752043	0.000000	-0.153787	0.000000	0.000000	0.000000	-0.039392	-0.028589	0.009572	0.000000	0.000000	2.000000	71.000000	0.000000
3824.895839	0.114910	0.560761	0.003108	80.713547	-0.513497	57.000084	-0.752043	0.000000	-0.153787	0.000000	0.000000	0.000000	-0.039392	-0.028589	0.009572	0.000000	0.000000	2.000000	71.000000	0.000000
3824.899172	0.114910	0.560761	0.003108	80.713547	-0.513497	57.000084	-0.752043	0.000000	-0.153787	0.000000	0.000000	0.000000	-0.039392	-0.028589	0.009572	0.000000	0.000000	2.000000	71.000000	0.000000
3824.902506	0.114910	0.560761	0.003108	80.719620	-0.525837	56.990330	-0.745478	0.000000	-0.155382	0.000000	0.000000	0.000000	-0.039392	-0.028589	0.009572	0.000000	0.000000	2.000000	71.000000	0.000000
3824.905839	0.114863	0.560718	0.003107	80.719620	-0.525837	56.990330	-0.745478	0.000000	-0.155382	0.000000	0.000000	0.000000	-0.013996	-0.012997	-0.000277	0.000000	0.000000	2.000000	71.000000	0.000000
3824.909172	0.114863	0.560718	0.003107	80.719620	-0.525837	56.990330	-0.745478	0.000000	-0.155382	0.000000	0.000000	0.000000	-0.013996	-0.012997	-0.000277	0.000000	0.000000	2.000000	71.000000	0.000000
3824.912506	0.114863	0.560718	0.003107	80.722656	-0.533369	56.985466	-0.745478	0.000000	-0.155382	0.000000	0.000000	0.000000	-0.013996	-0.012997	-0.000277	0.000000	0.000000	2.000000	71.000000	0.000000
3824.915839	0.114863	0.560718	0.003107	80.722656	-0.533369	56.985466	-0.745478	0.000000	-0.155382	0.000000	0.000000	0.000000	-0.013996	-0.012997	-0.000277	0.000000	0.000000	2.000000	71.000000	0.000000
3824.919172	0.114870	0.560683	0.003135	80.722656	-0.533369	56.985466	-0.745478	0.000000	-0.155382	0.000000	0.000000	0.000000	0.002118	-0.010324	0.008488	0.000000	0.000000	2.000000	71.000000	0.000000
3824.922506	0.114870	0.560683	0.003135	80.728691	-0.540296	56.975685	-0.743145	0.000000	-0.155336	0.000000	0.000000	0.000000	0.002118	-0.010324	0.008488	0.000000	0.000000	2.000000	71.000000	0.000000
3824.925839	0.114870	0.560683	0.003135	80.728691	-0.540296	56.975685	-0.743145	0.000000	-0.155336	0.000000	0.000000	0.000000	0.002118	-0.010324	0.008488	0.000000	0.000000	2.000000	71.000000	0.000000
3824.929172	0.114870	0.560683	0.003135	80.728691	-0.540296	56.975685	-0.743145	0.000000	-0.155336	0.000000	0.000000	0.000000	0.002118	-0.010324	0.008488	0.000000	0.000000	2.000000	71.000000	0.000000
3824.932506	0.114912	0.560614	0.003118	80.731705	-0.542379	56.970795	-0.743498	0.000000	-0.156751	0.000000	0.000000	0.000000	0.012636	-0.020789	-0.005179	0.000000	0.000000	2.000000	71.000000	0.000000
3824.935839	0.114912	0.560614	0.003118	80.731705	-0.542379	56.970795	-0.743498	0.000000	-0.156751	0.000000	0.000000	0.000000	0.012636	-0.020789	-0.005179	0.000000	0.000000	2.000000	71.000000	0.000000
3824.939172	0.114912	0.560614	0.003118	80.731705	-0.542379	56.970795	-0.743498	0.000000	-0.156751	0.000000	0.000000	0.000000	0.012636	-0.020789	-0.005179	0.000000	0.000000	2.000000	71.000000	0.000000
3824.942506	0.114912	0.560614	0.003118	80.731323	-0.547604	56.961082	-0.745604	0.000000	-0.155887	0.000000	0.000000	0.000000	0.012636	-0.020789	-0.005179	0.000000	0.000000	2.000000	71.000000	0.000000
3824.945839	0.114934	0.560614	0.003112	80.731323	-0.547604	56.961082	-0.745604	0.000000	-0.155887	0.000000	0.000000	0.000000	0.006556	0.000007	-0.001637	0.000000	0.000000	2.000000	71.000000	0.000000
3824.949172	0.114934	0.560614	0.003112	80.731323	-0.547604	56.961082	-0.745604	0.000000	-0.155887	0.000000	0.000000	0.000000	0.006556	0.000007	-0.001637	0.000000	0.000000	2.000000	71.000000	0.000000
3824.952506	0.114934	0.560614	0.003112	80.734306	-0.552437	56.956177	-0.745604	0.000000	-0.155887	0.000000	0.000000	0.000000	0.006556	0.000007	-0.001637	0.000000	0.000000	2.000000	71.000000	0.000000
3824.955839	0.114934	0.560614	0.003112	80.734306	-0.552437	56.956177	-0.745604	0.000000	-0.155887	0.000000	0.000000	0.000000	0.006556	0.000007	-0.001637	0.000000	0.000000	2.000000	71.000000	0.000000
3824.959172	0.114935	0.560588	0.003118	80.734306	-0.552437	56.956177	-0.745604	0.000000	-0.155887	0.000000	0.000000	0.000000	0.000409	-0.007775	0.001644	0.000000	0.000000	2.000000	71.000000	0.000000
3824.962506	0.114935	0.560588	0.003118	80.737366	-0.559979	56.951290	-0.746697	0.000000	-0.155615	0.000000	0.000000	0.000000	0.000409	-0.007775	0.001644	0.000000	0.000000	2.000000	71.000000	0.000000
3824.965839	0.114935	0.560588	0.003118	80.737366	-0.559979	56.951290	-0.746697	0.000000	-0.155615	0.000000	0.000000	0.000000	0.000409	-0.007775	0.001644	0.000000	0.000000	2.000000	71.000000	0.000000
3824.969172	0.114935	0.560588	0.003118	80.737366	-0.559979	56.951290	-0.746697	0.000000	-0.155615	0.000000	0.000000	0.000000	0.000409	-0.007775	0.001644	0.000000	0.000000	2.000000	71.000000	0.000000
3824.972506	0.114893	0.560562	0.003134	80.737366	-0.562705	56.951275	-0.746765	0.000000	-0.155889	0.000000	0.000000	0.000000	-0.012700	-0.007761	0.004917	0.000000	0.000000	2.000000	71.000000	0.000000
3824.975839	0.114893	0.560562	0.003134	80.737366	-0.562705	56.951275	-0.746765	0.000000	-0.155889	0.000000	0.000000	0.000000	-0.012700	-0.007761	0.004917	0.000000	0.000000	2.000000	71.000000	0.000000
3824.979172	0.114893	0.560562	0.003134	80.737366	-0.562705	56.951275	-0.746765	0.000000	-0.155889	0.000000	0.000000	0.000000	-0.012700	-0.007761	0.004917	0.000000	0.000000	2.000000	71.000000	0.000000
3824.982506	0.114893	0.560562	0.003134	80.737366	-0.562705	56.951275	-0.744648	0.000000	-0.156708	0.000000	0.000000	0.000000	-0.012700	-0.007761	0.004917	0.000000	0.000000	2.000000	71.000000	0.000000
3824.985839	0.114899	0.560554	0.003157	80.737366	-0.562705	56.951275	-0.744648	0.000000	-0.156708	0.000000	0.000000	0.000000	0.001708	-0.002545	0.006841	0.000000	0.000000	2.000000	71.000000	0.000000
3824.989172	0.114899	0.560554	0.003157	80.737366	-0.562705	56.951275	-0.744648	0.000000	-0.156708	0.000000	0.000000	0.000000	0.001708	-0.002545	0.006841	0.000000	0.000000	2.000000	71.000000	0.000000
3824.992506	0.114899	0.560554	0.003157	80.731323	-0.558482	56.961067	-0.744648	0.000000	-0.156708	0.000000	0.000000	0.000000	0.001708	-0.002545	0.006841	0.000000	0.000000	2.000000	71.000000	0.000000
3824.995839	0.114899	0.560554	0.003157	80.731323	-0.558482	56.961067	-0.744648	0.000000	-0.156708	0.000000	0.000000	0.000000	0.001708	-0.002545	0.006841	0.000000	0.000000	2.000000	71.000000	0.000000
3824.999172	0.114875	0.560572	0.003248	80.731323	-0.558482	56.961067	-0.744648	0.000000	-0.156708	0.000000	0.000000	0.000000	-0.007105	0.005396	0.027348	0.000000	0.000000	2.000000	71.000000	0.000000
3825.002506	0.114875	0.560572	0.003248	80.728287	-0.561809	56.965988	-0.744933	0.000000	-0.157848	0.000000	0.000000	0.000000	-0.007105	0.005396	0.027348	0.000000	0.000000	2.000000	71.000000	0.000000
3825.005839	0.114875	0.560572	0.003248	80.728287	-0.561809	56.965988	-0.744933	0.000000	-0.157848	0.000000	0.000000	0.000000	-0.007105	0.005396	0.027348	0.000000	0.000000	2.000000	71.000000	0.000000
3825.009172	0.114875	0.560572	0.003248	80.728287	-0.561809	56.965988	-0.744933	0.000000	-0.157848	0.000000	0.000000	0.000000	-0.007105	0.005396	0.027348	0.000000	0.000000	2.000000	71.000000	0.000000
3825.012506	0.114914	0.560504	0.003499	80.728287	-0.559096	56.965969	-0.743749	0.000000	-0.162406	0.000000	0.000000	0.000000	0.011802	-0.020164	0.075235	0.000000	1.000000	2.000000	71.000000	0.000000
3825.015839	0.114914	0.560504	0.003499	80.728287	-0.559096	56.965969	-0.743749	0.000000	-0.162406	0.000000	0.000000	0.000000	0.011802	-0.020164	0.075235	0.000000	1.000000	2.000000	71.000000	0.000000
