# Supplementary material for: Haptic Guidance Needs to Be Intuitive Not Just Informative to Improve Human Motor Accuracy
Source: PLoS One. 2016 Mar 16;11(3):e0150912. doi: 10.1371/journal.pone.0150912 (PMC4794196; doi:10.1371/journal.pone.0150912)
Supplement: S2 Data — (ZIP) [file pone.0150912.s002.zip › Subject1/exp2_0072.txt]

Time	PosX	PosY	PosZ	RotX	RotY	RotZ	ForceX	ForceY	ForceZ	MomentX	MomentY	MomentZ	VelocityX	VelocityY	VelocityZ	CalibratedWeight	ButtonDown	Condition	Trial	Visual
3828.149172	0.001297	0.559022	0.251402	82.375580	64.404228	116.523178	-1.868651	0.000000	-4.637687	0.000000	0.000000	0.000000	0.030294	-0.021900	0.012519	0.000000	1.000000	2.000000	72.000000	0.000000
3828.152506	0.001297	0.559022	0.251402	82.375580	64.404228	116.523178	-1.868651	0.000000	-4.637687	0.000000	0.000000	0.000000	0.030294	-0.021900	0.012519	0.000000	1.000000	2.000000	72.000000	0.000000
3828.155839	0.001263	0.558935	0.251211	82.375580	64.404228	116.523178	-1.868651	0.000000	-4.637687	0.000000	0.000000	0.000000	-0.010194	-0.026032	-0.057479	0.000000	1.000000	2.000000	72.000000	0.000000
3828.159172	0.001263	0.558935	0.251211	82.414497	64.985756	117.142784	-1.868651	0.000000	-4.637687	0.000000	0.000000	0.000000	-0.010194	-0.026032	-0.057479	0.000000	1.000000	2.000000	72.000000	0.000000
3828.162506	0.001263	0.558935	0.251211	82.414497	64.985756	117.142784	-1.868651	0.000000	-4.637687	0.000000	0.000000	0.000000	-0.010194	-0.026032	-0.057479	0.000000	1.000000	2.000000	72.000000	0.000000
3828.165839	0.001263	0.558935	0.251211	82.414497	64.985756	117.142784	-1.868651	0.000000	-4.637687	0.000000	0.000000	0.000000	-0.010194	-0.026032	-0.057479	0.000000	1.000000	2.000000	72.000000	0.000000
3828.169172	0.000724	0.558313	0.250452	82.424927	65.238098	117.420105	-1.869338	0.000000	-4.637410	0.000000	0.000000	0.000000	-0.161647	-0.186600	-0.227705	0.000000	1.000000	2.000000	72.000000	0.000000
3828.172506	0.000724	0.558313	0.250452	82.424927	65.238098	117.420105	-1.869338	0.000000	-4.637410	0.000000	0.000000	0.000000	-0.000000	-0.000008	-0.000003	0.000000	1.000000	2.000000	72.000000	0.000000
3828.175839	0.000724	0.558313	0.250452	82.424927	65.238098	117.420105	-1.869338	0.000000	-4.637410	0.000000	0.000000	0.000000	-0.000000	-0.000008	-0.000003	0.000000	1.000000	2.000000	72.000000	0.000000
3828.179172	0.000724	0.558313	0.250452	82.394035	66.114372	118.365555	-1.865627	0.000000	-4.638905	0.000000	0.000000	0.000000	-0.000000	-0.000008	-0.000003	0.000000	1.000000	2.000000	72.000000	0.000000
3828.182506	0.000724	0.558313	0.250452	82.394035	66.114372	118.365555	-1.865627	0.000000	-4.638905	0.000000	0.000000	0.000000	-0.000000	-0.000008	-0.000003	0.000000	1.000000	2.000000	72.000000	0.000000
3828.185839	0.000589	0.558027	0.249689	82.394035	66.114372	118.365555	-1.865627	0.000000	-4.638905	0.000000	0.000000	0.000000	-0.040501	-0.085866	-0.228642	0.000000	1.000000	2.000000	72.000000	0.000000
3828.189172	0.000589	0.558027	0.249689	82.234947	67.103912	119.512299	-1.865627	0.000000	-4.638905	0.000000	0.000000	0.000000	-0.040501	-0.085866	-0.228642	0.000000	1.000000	2.000000	72.000000	0.000000
3828.192506	0.000287	0.557569	0.248824	82.234947	67.103912	119.512299	-1.865627	0.000000	-4.638905	0.000000	0.000000	0.000000	-0.090706	-0.137402	-0.259618	0.000000	1.000000	2.000000	72.000000	0.000000
3828.195839	0.000287	0.557569	0.248824	82.234947	67.103912	119.512299	-1.865627	0.000000	-4.638905	0.000000	0.000000	0.000000	-0.090706	-0.137402	-0.259618	0.000000	1.000000	2.000000	72.000000	0.000000
3828.199172	0.000287	0.557569	0.248824	81.986610	66.912827	119.500679	-1.869110	0.000000	-4.637502	0.000000	0.000000	0.000000	-0.090706	-0.137402	-0.259618	0.000000	1.000000	2.000000	72.000000	0.000000
3828.202506	0.000287	0.557569	0.248824	81.986610	66.912827	119.500679	-1.869110	0.000000	-4.637502	0.000000	0.000000	0.000000	-0.090706	-0.137402	-0.259618	0.000000	1.000000	2.000000	72.000000	0.000000
3828.205839	0.000253	0.557223	0.247909	81.986610	66.912827	119.500679	-1.869110	0.000000	-4.637502	0.000000	0.000000	0.000000	-0.010153	-0.103858	-0.274519	0.000000	1.000000	2.000000	72.000000	0.000000
3828.209172	0.000253	0.557223	0.247909	81.670082	65.080963	117.854324	-1.869110	0.000000	-4.637502	0.000000	0.000000	0.000000	-0.010153	-0.103858	-0.274519	0.000000	1.000000	2.000000	72.000000	0.000000
3828.212506	0.000186	0.556838	0.246997	81.670082	65.080963	117.854324	-1.869110	0.000000	-4.637502	0.000000	0.000000	0.000000	-0.020155	-0.115341	-0.273513	0.000000	1.000000	2.000000	72.000000	0.000000
3828.215839	0.000186	0.556838	0.246997	81.670082	65.080963	117.854324	-1.869110	0.000000	-4.637502	0.000000	0.000000	0.000000	-0.020155	-0.115341	-0.273513	0.000000	1.000000	2.000000	72.000000	0.000000
3828.219172	0.000186	0.556838	0.246997	81.327621	62.415661	115.380203	-1.879357	0.000000	-4.633359	0.000000	0.000000	0.000000	-0.020155	-0.115341	-0.273513	0.000000	1.000000	2.000000	72.000000	0.000000
3828.222506	0.000186	0.556838	0.246997	81.327621	62.415661	115.380203	-1.879357	0.000000	-4.633359	0.000000	0.000000	0.000000	-0.020155	-0.115341	-0.273513	0.000000	1.000000	2.000000	72.000000	0.000000
3828.225839	0.000019	0.556480	0.246127	81.327621	62.415661	115.380203	-1.879357	0.000000	-4.633359	0.000000	0.000000	0.000000	-0.050149	-0.107471	-0.260952	0.000000	1.000000	2.000000	72.000000	0.000000
3828.229172	0.000019	0.556480	0.246127	80.990448	59.322166	112.427765	-1.879357	0.000000	-4.633359	0.000000	0.000000	0.000000	-0.050149	-0.107471	-0.260952	0.000000	1.000000	2.000000	72.000000	0.000000
3828.232506	-0.000148	0.556143	0.245269	80.990448	59.322166	112.427765	-1.879357	0.000000	-4.633359	0.000000	0.000000	0.000000	-0.050025	-0.100950	-0.257670	0.000000	1.000000	2.000000	72.000000	0.000000
3828.235839	-0.000148	0.556143	0.245269	80.990448	59.322166	112.427765	-1.879357	0.000000	-4.633359	0.000000	0.000000	0.000000	-0.050025	-0.100950	-0.257670	0.000000	1.000000	2.000000	72.000000	0.000000
3828.239172	-0.000148	0.556143	0.245269	80.668282	56.253529	109.470467	-1.885311	0.000000	-4.630940	0.000000	0.000000	0.000000	-0.050025	-0.100950	-0.257670	0.000000	1.000000	2.000000	72.000000	0.000000
3828.242506	-0.000148	0.556143	0.245269	80.668282	56.253529	109.470467	-1.885311	0.000000	-4.630940	0.000000	0.000000	0.000000	-0.050025	-0.100950	-0.257670	0.000000	1.000000	2.000000	72.000000	0.000000
3828.245839	-0.000415	0.555871	0.244447	80.668282	56.253529	109.470467	-1.885311	0.000000	-4.630940	0.000000	0.000000	0.000000	-0.079884	-0.081638	-0.246606	0.000000	1.000000	2.000000	72.000000	0.000000
3828.249172	-0.000415	0.555871	0.244447	80.349213	53.300259	106.521935	-1.885311	0.000000	-4.630940	0.000000	0.000000	0.000000	-0.079884	-0.081638	-0.246606	0.000000	1.000000	2.000000	72.000000	0.000000
3828.252506	-0.000714	0.555685	0.243675	80.349213	53.300259	106.521935	-1.885311	0.000000	-4.630940	0.000000	0.000000	0.000000	-0.089693	-0.055967	-0.231559	0.000000	1.000000	2.000000	72.000000	0.000000
3828.255839	-0.000714	0.555685	0.243675	80.349213	53.300259	106.521935	-1.885311	0.000000	-4.630940	0.000000	0.000000	0.000000	-0.089693	-0.055967	-0.231559	0.000000	1.000000	2.000000	72.000000	0.000000
3828.259172	-0.000714	0.555685	0.243675	80.031570	50.588509	103.624008	-1.886674	0.000000	-4.630385	0.000000	0.000000	0.000000	-0.089693	-0.055967	-0.231559	0.000000	1.000000	2.000000	72.000000	0.000000
3828.262506	-0.000714	0.555685	0.243675	80.031570	50.588509	103.624008	-1.886674	0.000000	-4.630385	0.000000	0.000000	0.000000	-0.089693	-0.055967	-0.231559	0.000000	1.000000	2.000000	72.000000	0.000000
3828.265839	-0.001012	0.555601	0.243079	80.031570	50.588509	103.624008	-1.886674	0.000000	-4.630385	0.000000	0.000000	0.000000	-0.089571	-0.025102	-0.178756	0.000000	1.000000	2.000000	72.000000	0.000000
3828.269172	-0.001012	0.555601	0.243079	79.694145	48.154369	100.928467	-1.886674	0.000000	-4.630385	0.000000	0.000000	0.000000	-0.089571	-0.025102	-0.178756	0.000000	1.000000	2.000000	72.000000	0.000000
3828.272506	-0.001344	0.555658	0.242654	79.694145	48.154369	100.928467	-1.886674	0.000000	-4.630385	0.000000	0.000000	0.000000	-0.099481	0.017215	-0.127373	0.000000	1.000000	2.000000	72.000000	0.000000
3828.275839	-0.001344	0.555658	0.242654	79.694145	48.154369	100.928467	-1.886674	0.000000	-4.630385	0.000000	0.000000	0.000000	-0.099481	0.017215	-0.127373	0.000000	1.000000	2.000000	72.000000	0.000000
3828.279172	-0.001344	0.555658	0.242654	79.328423	46.100018	98.719139	-1.883164	0.000000	-4.631813	0.000000	0.000000	0.000000	-0.099481	0.017215	-0.127373	0.000000	1.000000	2.000000	72.000000	0.000000
3828.282506	-0.001344	0.555658	0.242654	79.328423	46.100018	98.719139	-1.883164	0.000000	-4.631813	0.000000	0.000000	0.000000	-0.099481	0.017215	-0.127373	0.000000	1.000000	2.000000	72.000000	0.000000
3828.285839	-0.001675	0.555844	0.242451	79.328423	46.100018	98.719139	-1.883164	0.000000	-4.631813	0.000000	0.000000	0.000000	-0.099520	0.055788	-0.060896	0.000000	1.000000	2.000000	72.000000	0.000000
3828.289172	-0.001675	0.555844	0.242451	78.948090	44.400211	97.019455	-1.883164	0.000000	-4.631813	0.000000	0.000000	0.000000	-0.099520	0.055788	-0.060896	0.000000	1.000000	2.000000	72.000000	0.000000
3828.292506	-0.001675	0.555844	0.242451	78.948090	44.400211	97.019455	-1.883164	0.000000	-4.631813	0.000000	0.000000	0.000000	-0.099520	0.055788	-0.060896	0.000000	1.000000	2.000000	72.000000	0.000000
3828.295839	-0.001675	0.555844	0.242451	78.948090	44.400211	97.019455	-1.883164	0.000000	-4.631813	0.000000	0.000000	0.000000	-0.099520	0.055788	-0.060896	0.000000	1.000000	2.000000	72.000000	0.000000
3828.299172	-0.002540	0.556462	0.242681	78.553368	43.117344	95.877548	-1.879076	0.000000	-4.633473	0.000000	0.000000	0.000000	-0.259307	0.185337	0.069048	0.000000	1.000000	2.000000	72.000000	0.000000
3828.302506	-0.002540	0.556462	0.242681	78.553368	43.117344	95.877548	-1.879076	0.000000	-4.633473	0.000000	0.000000	0.000000	0.000000	-0.000004	-0.000001	0.000000	0.000000	2.000000	72.000000	0.000000
3828.305839	-0.002540	0.556462	0.242681	78.553368	43.117344	95.877548	-1.879076	0.000000	-4.633473	0.000000	0.000000	0.000000	0.000000	-0.000004	-0.000001	0.000000	0.000000	2.000000	72.000000	0.000000
3828.309172	-0.002540	0.556462	0.242681	78.219780	42.576427	95.534370	-1.863341	0.000000	-4.639823	0.000000	0.000000	0.000000	0.000000	-0.000004	-0.000001	0.000000	0.000000	2.000000	72.000000	0.000000
3828.312506	-0.002540	0.556462	0.242681	78.219780	42.576427	95.534370	-1.863341	0.000000	-4.639823	0.000000	0.000000	0.000000	0.000000	-0.000004	-0.000001	0.000000	0.000000	2.000000	72.000000	0.000000
3828.315839	-0.003006	0.556779	0.242987	78.219780	42.576427	95.534370	-1.863341	0.000000	-4.639823	0.000000	0.000000	0.000000	-0.139932	0.095010	0.091534	0.000000	0.000000	2.000000	72.000000	0.000000
3828.319172	-0.003006	0.556779	0.242987	78.104034	43.467403	96.603096	-1.863341	0.000000	-4.639823	0.000000	0.000000	0.000000	-0.139932	0.095010	0.091534	0.000000	0.000000	2.000000	72.000000	0.000000
3828.322506	-0.003473	0.557019	0.243302	78.104034	43.467403	96.603096	-1.863341	0.000000	-4.639823	0.000000	0.000000	0.000000	-0.140069	0.072113	0.094596	0.000000	0.000000	2.000000	72.000000	0.000000
3828.325839	-0.003473	0.557019	0.243302	78.104034	43.467403	96.603096	-1.863341	0.000000	-4.639823	0.000000	0.000000	0.000000	-0.140069	0.072113	0.094596	0.000000	0.000000	2.000000	72.000000	0.000000
3828.329172	-0.003473	0.557019	0.243302	78.245201	45.957268	99.249290	-1.843873	0.000000	-4.647594	0.000000	0.000000	0.000000	-0.140069	0.072113	0.094596	0.000000	0.000000	2.000000	72.000000	0.000000
3828.332506	-0.003473	0.557019	0.243302	78.245201	45.957268	99.249290	-1.843873	0.000000	-4.647594	0.000000	0.000000	0.000000	-0.140069	0.072113	0.094596	0.000000	0.000000	2.000000	72.000000	0.000000
3828.335839	-0.003973	0.557097	0.243432	78.245201	45.957268	99.249290	-1.843873	0.000000	-4.647594	0.000000	0.000000	0.000000	-0.149862	0.023252	0.039028	0.000000	0.000000	2.000000	72.000000	0.000000
3828.339172	-0.003973	0.557097	0.243432	78.492287	49.442116	102.872017	-1.843873	0.000000	-4.647594	0.000000	0.000000	0.000000	-0.149862	0.023252	0.039028	0.000000	0.000000	2.000000	72.000000	0.000000
3828.342506	-0.004505	0.557182	0.243480	78.492287	49.442116	102.872017	-1.843873	0.000000	-4.647594	0.000000	0.000000	0.000000	-0.159741	0.025659	0.014549	0.000000	0.000000	2.000000	72.000000	0.000000
3828.345839	-0.004505	0.557182	0.243480	78.492287	49.442116	102.872017	-1.843873	0.000000	-4.647594	0.000000	0.000000	0.000000	-0.159741	0.025659	0.014549	0.000000	0.000000	2.000000	72.000000	0.000000
3828.349172	-0.004505	0.557182	0.243480	78.726105	53.365097	106.935928	-1.825642	0.000000	-4.654786	0.000000	0.000000	0.000000	-0.159741	0.025659	0.014549	0.000000	0.000000	2.000000	72.000000	0.000000
3828.352506	-0.004505	0.557182	0.243480	78.726105	53.365097	106.935928	-1.825642	0.000000	-4.654786	0.000000	0.000000	0.000000	-0.159741	0.025659	0.014549	0.000000	0.000000	2.000000	72.000000	0.000000
3828.355839	-0.005204	0.557280	0.243478	78.726105	53.365097	106.935928	-1.825642	0.000000	-4.654786	0.000000	0.000000	0.000000	-0.209548	0.029369	-0.000858	0.000000	0.000000	2.000000	72.000000	0.000000
3828.359172	-0.005204	0.557280	0.243478	78.909988	57.366158	111.083031	-1.825642	0.000000	-4.654786	0.000000	0.000000	0.000000	-0.209548	0.029369	-0.000858	0.000000	0.000000	2.000000	72.000000	0.000000
3828.362506	-0.006068	0.557326	0.243384	78.909988	57.366158	111.083031	-1.825642	0.000000	-4.654786	0.000000	0.000000	0.000000	-0.259208	0.013887	-0.028028	0.000000	0.000000	2.000000	72.000000	0.000000
3828.365839	-0.006068	0.557326	0.243384	78.909988	57.366158	111.083031	-1.825642	0.000000	-4.654786	0.000000	0.000000	0.000000	-0.259208	0.013887	-0.028028	0.000000	0.000000	2.000000	72.000000	0.000000
3828.369172	-0.006068	0.557326	0.243384	79.044609	61.316113	115.184860	-1.800288	0.000000	-4.664650	0.000000	0.000000	0.000000	-0.259208	0.013887	-0.028028	0.000000	0.000000	2.000000	72.000000	0.000000
3828.372506	-0.007130	0.557338	0.243181	79.044609	61.316113	115.184860	-1.800288	0.000000	-4.664650	0.000000	0.000000	0.000000	-0.318668	0.003418	-0.061019	0.000000	0.000000	2.000000	72.000000	0.000000
3828.375839	-0.007130	0.557338	0.243181	79.044609	61.316113	115.184860	-1.800288	0.000000	-4.664650	0.000000	0.000000	0.000000	-0.318668	0.003418	-0.061019	0.000000	0.000000	2.000000	72.000000	0.000000
3828.379172	-0.007130	0.557338	0.243181	79.138580	65.118225	119.124664	-1.783831	0.000000	-4.670969	0.000000	0.000000	0.000000	-0.318668	0.003418	-0.061019	0.000000	0.000000	2.000000	72.000000	0.000000
3828.382506	-0.008455	0.557322	0.242784	79.138580	65.118225	119.124664	-1.783831	0.000000	-4.670969	0.000000	0.000000	0.000000	-0.397574	-0.004667	-0.118894	0.000000	0.000000	2.000000	72.000000	0.000000
3828.385839	-0.008455	0.557322	0.242784	79.138580	65.118225	119.124664	-1.783831	0.000000	-4.670969	0.000000	0.000000	0.000000	-0.397574	-0.004667	-0.118894	0.000000	0.000000	2.000000	72.000000	0.000000
3828.389172	-0.008455	0.557322	0.242784	79.164345	68.772247	122.931183	-1.764073	0.000000	-4.678466	0.000000	0.000000	0.000000	-0.397574	-0.004667	-0.118894	0.000000	0.000000	2.000000	72.000000	0.000000
3828.392506	-0.009908	0.557330	0.242140	79.164345	68.772247	122.931183	-1.764073	0.000000	-4.678466	0.000000	0.000000	0.000000	-0.435944	0.002417	-0.193360	0.000000	0.000000	2.000000	72.000000	0.000000
3828.395839	-0.009908	0.557330	0.242140	79.164345	68.772247	122.931183	-1.764073	0.000000	-4.678466	0.000000	0.000000	0.000000	-0.435944	0.002417	-0.193360	0.000000	0.000000	2.000000	72.000000	0.000000
3828.399172	-0.009908	0.557330	0.242140	79.117195	72.306946	126.628227	-1.743553	0.000000	-4.686152	0.000000	0.000000	0.000000	-0.435944	0.002417	-0.193360	0.000000	0.000000	2.000000	72.000000	0.000000
3828.402506	-0.011619	0.557297	0.241204	79.117195	72.306946	126.628227	-1.743553	0.000000	-4.686152	0.000000	0.000000	0.000000	-0.513331	-0.009830	-0.280686	0.000000	0.000000	2.000000	72.000000	0.000000
3828.405839	-0.011619	0.557297	0.241204	79.117195	72.306946	126.628227	-1.743553	0.000000	-4.686152	0.000000	0.000000	0.000000	-0.513331	-0.009830	-0.280686	0.000000	0.000000	2.000000	72.000000	0.000000
3828.409172	-0.011619	0.557297	0.241204	78.994858	75.604492	130.009674	-1.720228	0.000000	-4.694765	0.000000	0.000000	0.000000	-0.513331	-0.009830	-0.280686	0.000000	0.000000	2.000000	72.000000	0.000000
3828.412506	-0.013486	0.557397	0.239967	78.994858	75.604492	130.009674	-1.720228	0.000000	-4.694765	0.000000	0.000000	0.000000	-0.559919	0.029906	-0.371134	0.000000	0.000000	2.000000	72.000000	0.000000
3828.415839	-0.013486	0.557397	0.239967	78.994858	75.604492	130.009674	-1.720228	0.000000	-4.694765	0.000000	0.000000	0.000000	-0.559919	0.029906	-0.371134	0.000000	0.000000	2.000000	72.000000	0.000000
3828.419172	-0.013486	0.557397	0.239967	78.837753	78.667183	132.975800	-1.695785	0.000000	-4.703650	0.000000	0.000000	0.000000	-0.559919	0.029906	-0.371134	0.000000	0.000000	2.000000	72.000000	0.000000
3828.422506	-0.015570	0.557569	0.238416	78.837753	78.667183	132.975800	-1.695785	0.000000	-4.703650	0.000000	0.000000	0.000000	-0.625271	0.051443	-0.465272	0.000000	0.000000	2.000000	72.000000	0.000000
3828.425839	-0.015570	0.557569	0.238416	78.837753	78.667183	132.975800	-1.695785	0.000000	-4.703650	0.000000	0.000000	0.000000	-0.625271	0.051443	-0.465272	0.000000	0.000000	2.000000	72.000000	0.000000
3828.429172	-0.015570	0.557569	0.238416	78.657349	81.473785	135.682571	-1.669076	0.000000	-4.713192	0.000000	0.000000	0.000000	-0.625271	0.051443	-0.465272	0.000000	0.000000	2.000000	72.000000	0.000000
3828.432506	-0.017901	0.557853	0.236572	78.657349	81.473785	135.682571	-1.669076	0.000000	-4.713192	0.000000	0.000000	0.000000	-0.699385	0.085234	-0.553164	0.000000	0.000000	2.000000	72.000000	0.000000
3828.435839	-0.017901	0.557853	0.236572	78.657349	81.473785	135.682571	-1.669076	0.000000	-4.713192	0.000000	0.000000	0.000000	-0.699385	0.085234	-0.553164	0.000000	0.000000	2.000000	72.000000	0.000000
3828.439172	-0.017901	0.557853	0.236572	78.457588	84.018211	138.297928	-1.639266	0.000000	-4.723644	0.000000	0.000000	0.000000	-0.699385	0.085234	-0.553164	0.000000	0.000000	2.000000	72.000000	0.000000
3828.442506	-0.020409	0.558344	0.234434	78.457588	84.018211	138.297928	-1.639266	0.000000	-4.723644	0.000000	0.000000	0.000000	-0.752295	0.147430	-0.641427	0.000000	0.000000	2.000000	72.000000	0.000000
3828.445839	-0.020409	0.558344	0.234434	78.457588	84.018211	138.297928	-1.639266	0.000000	-4.723644	0.000000	0.000000	0.000000	-0.752295	0.147430	-0.641427	0.000000	0.000000	2.000000	72.000000	0.000000
3828.449172	-0.020409	0.558344	0.234434	78.258064	86.295639	140.768570	-1.607403	0.000000	-4.734581	0.000000	0.000000	0.000000	-0.752295	0.147430	-0.641427	0.000000	0.000000	2.000000	72.000000	0.000000
3828.452506	-0.023056	0.558926	0.232015	78.258064	86.295639	140.768570	-1.607403	0.000000	-4.734581	0.000000	0.000000	0.000000	-0.794032	0.174680	-0.725925	0.000000	0.000000	2.000000	72.000000	0.000000
3828.455839	-0.023056	0.558926	0.232015	78.258064	86.295639	140.768570	-1.607403	0.000000	-4.734581	0.000000	0.000000	0.000000	-0.794032	0.174680	-0.725925	0.000000	0.000000	2.000000	72.000000	0.000000
3828.459172	-0.023056	0.558926	0.232015	78.071404	88.299362	142.962814	-1.573886	0.000000	-4.745828	0.000000	0.000000	0.000000	-0.794032	0.174680	-0.725925	0.000000	0.000000	2.000000	72.000000	0.000000
3828.462506	-0.025839	0.559644	0.229367	78.071404	88.299362	142.962814	-1.573886	0.000000	-4.745828	0.000000	0.000000	0.000000	-0.834917	0.215256	-0.794333	0.000000	0.000000	2.000000	72.000000	0.000000
3828.465839	-0.025839	0.559644	0.229367	78.071404	88.299362	142.962814	-1.573886	0.000000	-4.745828	0.000000	0.000000	0.000000	-0.834917	0.215256	-0.794333	0.000000	0.000000	2.000000	72.000000	0.000000
3828.469172	-0.025839	0.559644	0.229367	77.914352	89.958961	144.679626	-1.538244	0.000000	-4.757500	0.000000	0.000000	0.000000	-0.834917	0.215256	-0.794333	0.000000	0.000000	2.000000	72.000000	0.000000
3828.472506	-0.028688	0.560472	0.226476	77.914352	89.958961	144.679626	-1.538244	0.000000	-4.757500	0.000000	0.000000	0.000000	-0.854750	0.248547	-0.867308	0.000000	0.000000	2.000000	72.000000	0.000000
3828.475839	-0.028688	0.560472	0.226476	77.914352	89.958961	144.679626	-1.538244	0.000000	-4.757500	0.000000	0.000000	0.000000	-0.854750	0.248547	-0.867308	0.000000	0.000000	2.000000	72.000000	0.000000
3828.479172	-0.028688	0.560472	0.226476	77.846169	91.253899	145.830917	-1.501700	0.000000	-4.769161	0.000000	0.000000	0.000000	-0.854750	0.248547	-0.867308	0.000000	0.000000	2.000000	72.000000	0.000000
3828.482506	-0.031502	0.561409	0.223342	77.846169	91.253899	145.830917	-1.501700	0.000000	-4.769161	0.000000	0.000000	0.000000	-0.844192	0.280806	-0.940194	0.000000	0.000000	2.000000	72.000000	0.000000
3828.485839	-0.031502	0.561409	0.223342	77.846169	91.253899	145.830917	-1.501700	0.000000	-4.769161	0.000000	0.000000	0.000000	-0.844192	0.280806	-0.940194	0.000000	0.000000	2.000000	72.000000	0.000000
3828.489172	-0.031502	0.561409	0.223342	77.843262	91.885834	146.170044	-1.466079	0.000000	-4.780231	0.000000	0.000000	0.000000	-0.844192	0.280806	-0.940194	0.000000	0.000000	2.000000	72.000000	0.000000
3828.492506	-0.034310	0.562353	0.219958	77.843262	91.885834	146.170044	-1.466079	0.000000	-4.780231	0.000000	0.000000	0.000000	-0.842282	0.283426	-1.015104	0.000000	0.000000	2.000000	72.000000	0.000000
3828.495839	-0.034310	0.562353	0.219958	77.843262	91.885834	146.170044	-1.466079	0.000000	-4.780231	0.000000	0.000000	0.000000	-0.842282	0.283426	-1.015104	0.000000	0.000000	2.000000	72.000000	0.000000
3828.499172	-0.034310	0.562353	0.219958	77.923584	91.881844	145.872589	-1.430805	0.000000	-4.790908	0.000000	0.000000	0.000000	-0.842282	0.283426	-1.015104	0.000000	0.000000	2.000000	72.000000	0.000000
3828.502506	-0.037078	0.563425	0.216371	77.923584	91.881844	145.872589	-1.430805	0.000000	-4.790908	0.000000	0.000000	0.000000	-0.830425	0.321520	-1.076133	0.000000	0.000000	2.000000	72.000000	0.000000
3828.505839	-0.037078	0.563425	0.216371	77.923584	91.881844	145.872589	-1.430805	0.000000	-4.790908	0.000000	0.000000	0.000000	-0.830425	0.321520	-1.076133	0.000000	0.000000	2.000000	72.000000	0.000000
3828.509172	-0.037078	0.563425	0.216371	78.149612	91.209335	145.012070	-1.396200	0.000000	-4.801107	0.000000	0.000000	0.000000	-0.830425	0.321520	-1.076133	0.000000	0.000000	2.000000	72.000000	0.000000
3828.512506	-0.039836	0.564546	0.212588	78.149612	91.209335	145.012070	-1.396200	0.000000	-4.801107	0.000000	0.000000	0.000000	-0.827496	0.336323	-1.135043	0.000000	0.000000	2.000000	72.000000	0.000000
3828.515839	-0.039836	0.564546	0.212588	78.149612	91.209335	145.012070	-1.396200	0.000000	-4.801107	0.000000	0.000000	0.000000	-0.827496	0.336323	-1.135043	0.000000	0.000000	2.000000	72.000000	0.000000
3828.519172	-0.039836	0.564546	0.212588	78.555321	90.030907	143.851334	-1.361567	0.000000	-4.811043	0.000000	0.000000	0.000000	-0.827496	0.336323	-1.135043	0.000000	0.000000	2.000000	72.000000	0.000000
3828.522506	-0.042581	0.565714	0.208605	78.555321	90.030907	143.851334	-1.361567	0.000000	-4.811043	0.000000	0.000000	0.000000	-0.823605	0.350218	-1.194822	0.000000	0.000000	2.000000	72.000000	0.000000
3828.525839	-0.042581	0.565714	0.208605	78.555321	90.030907	143.851334	-1.361567	0.000000	-4.811043	0.000000	0.000000	0.000000	-0.823605	0.350218	-1.194822	0.000000	0.000000	2.000000	72.000000	0.000000
3828.529172	-0.042581	0.565714	0.208605	79.059578	88.613533	142.484650	-1.326909	0.000000	-4.820717	0.000000	0.000000	0.000000	-0.823605	0.350218	-1.194822	0.000000	0.000000	2.000000	72.000000	0.000000
3828.532506	-0.045345	0.566987	0.204459	79.059578	88.613533	142.484650	-1.326909	0.000000	-4.820717	0.000000	0.000000	0.000000	-0.828991	0.381914	-1.243822	0.000000	0.000000	2.000000	72.000000	0.000000
3828.535839	-0.045345	0.566987	0.204459	79.059578	88.613533	142.484650	-1.326909	0.000000	-4.820717	0.000000	0.000000	0.000000	-0.828991	0.381914	-1.243822	0.000000	0.000000	2.000000	72.000000	0.000000
3828.539172	-0.045345	0.566987	0.204459	79.563721	87.229332	141.139908	-1.291249	0.000000	-4.830390	0.000000	0.000000	0.000000	-0.828991	0.381914	-1.243822	0.000000	0.000000	2.000000	72.000000	0.000000
3828.542506	-0.048153	0.568268	0.200143	79.563721	87.229332	141.139908	-1.291249	0.000000	-4.830390	0.000000	0.000000	0.000000	-0.842672	0.384562	-1.294841	0.000000	0.000000	2.000000	72.000000	0.000000
3828.545839	-0.048153	0.568268	0.200143	79.563721	87.229332	141.139908	-1.291249	0.000000	-4.830390	0.000000	0.000000	0.000000	-0.842672	0.384562	-1.294841	0.000000	0.000000	2.000000	72.000000	0.000000
3828.549172	-0.048153	0.568268	0.200143	80.010063	85.955215	139.931625	-1.253853	0.000000	-4.840233	0.000000	0.000000	0.000000	-0.842672	0.384562	-1.294841	0.000000	0.000000	2.000000	72.000000	0.000000
3828.552506	-0.050970	0.569586	0.195616	80.010063	85.955215	139.931625	-1.253853	0.000000	-4.840233	0.000000	0.000000	0.000000	-0.844862	0.395402	-1.357970	0.000000	0.000000	2.000000	72.000000	0.000000
3828.555839	-0.050970	0.569586	0.195616	80.010063	85.955215	139.931625	-1.253853	0.000000	-4.840233	0.000000	0.000000	0.000000	-0.844862	0.395402	-1.357970	0.000000	0.000000	2.000000	72.000000	0.000000
3828.559172	-0.050970	0.569586	0.195616	80.383766	84.881180	138.968567	-1.215626	0.000000	-4.849974	0.000000	0.000000	0.000000	-0.844862	0.395402	-1.357970	0.000000	0.000000	2.000000	72.000000	0.000000
3828.562506	-0.053822	0.570886	0.190899	80.383766	84.881180	138.968567	-1.215626	0.000000	-4.849974	0.000000	0.000000	0.000000	-0.855619	0.390005	-1.415001	0.000000	0.000000	2.000000	72.000000	0.000000
3828.565839	-0.053822	0.570886	0.190899	80.383766	84.881180	138.968567	-1.215626	0.000000	-4.849974	0.000000	0.000000	0.000000	-0.855619	0.390005	-1.415001	0.000000	0.000000	2.000000	72.000000	0.000000
3828.569172	-0.053822	0.570886	0.190899	80.725578	84.177368	138.396317	-1.175587	0.000000	-4.859835	0.000000	0.000000	0.000000	-0.855619	0.390005	-1.415001	0.000000	0.000000	2.000000	72.000000	0.000000
3828.572506	-0.056697	0.572077	0.185899	80.725578	84.177368	138.396317	-1.175587	0.000000	-4.859835	0.000000	0.000000	0.000000	-0.862553	0.357105	-1.499969	0.000000	0.000000	2.000000	72.000000	0.000000
3828.575839	-0.056697	0.572077	0.185899	80.725578	84.177368	138.396317	-1.175587	0.000000	-4.859835	0.000000	0.000000	0.000000	-0.862553	0.357105	-1.499969	0.000000	0.000000	2.000000	72.000000	0.000000
3828.579172	-0.056697	0.572077	0.185899	81.101128	83.961334	138.285049	-1.134323	0.000000	-4.869632	0.000000	0.000000	0.000000	-0.862553	0.357105	-1.499969	0.000000	0.000000	2.000000	72.000000	0.000000
3828.582506	-0.059615	0.573184	0.180568	81.101128	83.961334	138.285049	-1.134323	0.000000	-4.869632	0.000000	0.000000	0.000000	-0.875454	0.332076	-1.599396	0.000000	0.000000	2.000000	72.000000	0.000000
3828.585839	-0.059615	0.573184	0.180568	81.101128	83.961334	138.285049	-1.134323	0.000000	-4.869632	0.000000	0.000000	0.000000	-0.875454	0.332076	-1.599396	0.000000	0.000000	2.000000	72.000000	0.000000
3828.589172	-0.059615	0.573184	0.180568	81.555428	84.089920	138.464966	-1.091312	0.000000	-4.879450	0.000000	0.000000	0.000000	-0.875454	0.332076	-1.599396	0.000000	0.000000	2.000000	72.000000	0.000000
3828.592506	-0.062477	0.574148	0.174900	81.555428	84.089920	138.464966	-1.091312	0.000000	-4.879450	0.000000	0.000000	0.000000	-0.858569	0.289325	-1.700335	0.000000	0.000000	2.000000	72.000000	0.000000
3828.595839	-0.062477	0.574148	0.174900	81.555428	84.089920	138.464966	-1.091312	0.000000	-4.879450	0.000000	0.000000	0.000000	-0.858569	0.289325	-1.700335	0.000000	0.000000	2.000000	72.000000	0.000000
3828.599172	-0.062477	0.574148	0.174900	82.129295	84.051384	138.402237	-1.048831	0.000000	-4.888758	0.000000	0.000000	0.000000	-0.858569	0.289325	-1.700335	0.000000	0.000000	2.000000	72.000000	0.000000
3828.602506	-0.065304	0.574981	0.168867	82.129295	84.051384	138.402237	-1.048831	0.000000	-4.888758	0.000000	0.000000	0.000000	-0.847986	0.249852	-1.809954	0.000000	0.000000	2.000000	72.000000	0.000000
3828.605839	-0.065304	0.574981	0.168867	82.129295	84.051384	138.402237	-1.048831	0.000000	-4.888758	0.000000	0.000000	0.000000	-0.847986	0.249852	-1.809954	0.000000	0.000000	2.000000	72.000000	0.000000
3828.609172	-0.065304	0.574981	0.168867	82.825752	82.074310	136.348648	-1.006307	0.000000	-4.897687	0.000000	0.000000	0.000000	-0.847986	0.249852	-1.809954	0.000000	0.000000	2.000000	72.000000	0.000000
3828.612506	-0.068135	0.575835	0.162630	82.825752	82.074310	136.348648	-1.006307	0.000000	-4.897687	0.000000	0.000000	0.000000	-0.849413	0.256178	-1.871255	0.000000	0.000000	2.000000	72.000000	0.000000
3828.615839	-0.068135	0.575835	0.162630	82.825752	82.074310	136.348648	-1.006307	0.000000	-4.897687	0.000000	0.000000	0.000000	-0.849413	0.256178	-1.871255	0.000000	0.000000	2.000000	72.000000	0.000000
3828.619172	-0.068135	0.575835	0.162630	83.496033	76.667198	130.892838	-0.961400	0.000000	-4.906701	0.000000	0.000000	0.000000	-0.849413	0.256178	-1.871255	0.000000	0.000000	2.000000	72.000000	0.000000
3828.622506	-0.071101	0.576774	0.156342	83.496033	76.667198	130.892838	-0.961400	0.000000	-4.906701	0.000000	0.000000	0.000000	-0.889886	0.281625	-1.886370	0.000000	0.000000	2.000000	72.000000	0.000000
3828.625839	-0.071101	0.576774	0.156342	83.496033	76.667198	130.892838	-0.961400	0.000000	-4.906701	0.000000	0.000000	0.000000	-0.889886	0.281625	-1.886370	0.000000	0.000000	2.000000	72.000000	0.000000
3828.629172	-0.071101	0.576774	0.156342	83.896935	68.982826	123.289330	-0.908822	0.000000	-4.916710	0.000000	0.000000	0.000000	-0.889886	0.281625	-1.886370	0.000000	0.000000	2.000000	72.000000	0.000000
3828.632506	-0.074088	0.577788	0.150073	83.896935	68.982826	123.289330	-0.908822	0.000000	-4.916710	0.000000	0.000000	0.000000	-0.895915	0.304351	-1.880570	0.000000	0.000000	2.000000	72.000000	0.000000
3828.635839	-0.074088	0.577788	0.150073	83.896935	68.982826	123.289330	-0.908822	0.000000	-4.916710	0.000000	0.000000	0.000000	-0.895915	0.304351	-1.880570	0.000000	0.000000	2.000000	72.000000	0.000000
3828.639172	-0.074088	0.577788	0.150073	83.872955	61.305813	115.932793	-0.850736	0.000000	-4.927094	0.000000	0.000000	0.000000	-0.895915	0.304351	-1.880570	0.000000	0.000000	2.000000	72.000000	0.000000
3828.642506	-0.077127	0.578818	0.143871	83.872955	61.305813	115.932793	-0.850736	0.000000	-4.927094	0.000000	0.000000	0.000000	-0.911896	0.308854	-1.860646	0.000000	0.000000	2.000000	72.000000	0.000000
3828.645839	-0.077127	0.578818	0.143871	83.872955	61.305813	115.932793	-0.850736	0.000000	-4.927094	0.000000	0.000000	0.000000	-0.911896	0.308854	-1.860646	0.000000	0.000000	2.000000	72.000000	0.000000
3828.649172	-0.077127	0.578818	0.143871	83.575203	54.773876	109.888008	-0.785044	0.000000	-4.937986	0.000000	0.000000	0.000000	-0.911896	0.308854	-1.860646	0.000000	0.000000	2.000000	72.000000	0.000000
3828.652506	-0.080244	0.579876	0.137712	83.575203	54.773876	109.888008	-0.785044	0.000000	-4.937986	0.000000	0.000000	0.000000	-0.935075	0.317493	-1.847628	0.000000	0.000000	2.000000	72.000000	0.000000
3828.655839	-0.080244	0.579876	0.137712	83.575203	54.773876	109.888008	-0.785044	0.000000	-4.937986	0.000000	0.000000	0.000000	-0.935075	0.317493	-1.847628	0.000000	0.000000	2.000000	72.000000	0.000000
3828.659172	-0.080244	0.579876	0.137712	83.212654	49.352409	104.982109	-0.710016	0.000000	-4.949331	0.000000	0.000000	0.000000	-0.935075	0.317493	-1.847628	0.000000	0.000000	2.000000	72.000000	0.000000
3828.662506	-0.083488	0.580805	0.131566	83.212654	49.352409	104.982109	-0.710016	0.000000	-4.949331	0.000000	0.000000	0.000000	-0.973223	0.278824	-1.843906	0.000000	0.000000	2.000000	72.000000	0.000000
3828.665839	-0.083488	0.580805	0.131566	83.212654	49.352409	104.982109	-0.710016	0.000000	-4.949331	0.000000	0.000000	0.000000	-0.973223	0.278824	-1.843906	0.000000	0.000000	2.000000	72.000000	0.000000
3828.669172	-0.083488	0.580805	0.131566	82.869308	44.829731	100.968521	-0.622623	0.000000	-4.961082	0.000000	0.000000	0.000000	-0.973223	0.278824	-1.843906	0.000000	0.000000	2.000000	72.000000	0.000000
3828.672506	-0.086753	0.581566	0.125320	82.869308	44.829731	100.968521	-0.622623	0.000000	-4.961082	0.000000	0.000000	0.000000	-0.979524	0.228277	-1.873731	0.000000	0.000000	2.000000	72.000000	0.000000
3828.675839	-0.086753	0.581566	0.125320	82.869308	44.829731	100.968521	-0.622623	0.000000	-4.961082	0.000000	0.000000	0.000000	-0.979524	0.228277	-1.873731	0.000000	0.000000	2.000000	72.000000	0.000000
3828.679172	-0.086753	0.581566	0.125320	82.646301	41.998184	98.614357	-0.525583	0.000000	-4.972300	0.000000	0.000000	0.000000	-0.979524	0.228277	-1.873731	0.000000	0.000000	2.000000	72.000000	0.000000
3828.682506	-0.089914	0.582229	0.118919	82.646301	41.998184	98.614357	-0.525583	0.000000	-4.972300	0.000000	0.000000	0.000000	-0.948131	0.198728	-1.920211	0.000000	0.000000	2.000000	72.000000	0.000000
3828.685839	-0.089914	0.582229	0.118919	82.646301	41.998184	98.614357	-0.525583	0.000000	-4.972300	0.000000	0.000000	0.000000	-0.948131	0.198728	-1.920211	0.000000	0.000000	2.000000	72.000000	0.000000
3828.689172	-0.089914	0.582229	0.118919	82.708786	42.350533	99.375359	-0.422559	0.000000	-4.982112	0.000000	0.000000	0.000000	-0.948131	0.198728	-1.920211	0.000000	0.000000	2.000000	72.000000	0.000000
3828.692506	-0.092885	0.582688	0.112202	82.708786	42.350533	99.375359	-0.422559	0.000000	-4.982112	0.000000	0.000000	0.000000	-0.891221	0.137836	-2.015174	0.000000	0.000000	2.000000	72.000000	0.000000
3828.695839	-0.092885	0.582688	0.112202	82.708786	42.350533	99.375359	-0.422559	0.000000	-4.982112	0.000000	0.000000	0.000000	-0.891221	0.137836	-2.015174	0.000000	0.000000	2.000000	72.000000	0.000000
3828.699172	-0.092885	0.582688	0.112202	82.903397	43.988670	101.304253	-0.316446	0.000000	-4.989976	0.000000	0.000000	0.000000	-0.891221	0.137836	-2.015174	0.000000	0.000000	2.000000	72.000000	0.000000
3828.702506	-0.095584	0.583096	0.105205	82.903397	43.988670	101.304253	-0.316446	0.000000	-4.989976	0.000000	0.000000	0.000000	-0.809941	0.122357	-2.099211	0.000000	0.000000	2.000000	72.000000	0.000000
3828.705839	-0.095584	0.583096	0.105205	82.903397	43.988670	101.304253	-0.316446	0.000000	-4.989976	0.000000	0.000000	0.000000	-0.809941	0.122357	-2.099211	0.000000	0.000000	2.000000	72.000000	0.000000
3828.709172	-0.095584	0.583096	0.105205	83.121597	46.054279	103.674683	-0.209675	0.000000	-4.995602	0.000000	0.000000	0.000000	-0.809941	0.122357	-2.099211	0.000000	0.000000	2.000000	72.000000	0.000000
3828.712506	-0.097969	0.583329	0.097840	83.121597	46.054279	103.674683	-0.209675	0.000000	-4.995602	0.000000	0.000000	0.000000	-0.715460	0.069978	-2.209381	0.000000	0.000000	2.000000	72.000000	0.000000
3828.715839	-0.097969	0.583329	0.097840	83.121597	46.054279	103.674683	-0.209675	0.000000	-4.995602	0.000000	0.000000	0.000000	-0.715460	0.069978	-2.209381	0.000000	0.000000	2.000000	72.000000	0.000000
3828.719172	-0.097969	0.583329	0.097840	83.361534	48.257069	106.174690	-0.101539	0.000000	-4.892011	0.000000	0.000000	0.000000	-0.715460	0.069978	-2.209381	0.000000	0.000000	2.000000	72.000000	0.000000
3828.722506	-0.100160	0.583521	0.090194	83.361534	48.257069	106.174690	-0.101539	0.000000	-4.892011	0.000000	0.000000	0.000000	-0.657359	0.057503	-2.293781	0.000000	0.000000	2.000000	72.000000	0.000000
3828.725839	-0.100160	0.583521	0.090194	83.361534	48.257069	106.174690	-0.101539	0.000000	-4.892011	0.000000	0.000000	0.000000	-0.657359	0.057503	-2.293781	0.000000	0.000000	2.000000	72.000000	0.000000
3828.729172	-0.100160	0.583521	0.090194	83.585495	49.854008	107.970200	0.008021	0.000000	-4.509714	0.000000	0.000000	0.000000	-0.657359	0.057503	-2.293781	0.000000	0.000000	2.000000	72.000000	0.000000
3828.732506	-0.102288	0.583815	0.082554	83.585495	49.854008	107.970200	0.008021	0.000000	-4.509714	0.000000	0.000000	0.000000	-0.638384	0.088253	-2.292053	0.000000	0.000000	2.000000	72.000000	0.000000
3828.735839	-0.102288	0.583815	0.082554	83.585495	49.854008	107.970200	0.008021	0.000000	-4.509714	0.000000	0.000000	0.000000	-0.638384	0.088253	-2.292053	0.000000	0.000000	2.000000	72.000000	0.000000
3828.739172	-0.102288	0.583815	0.082554	83.535767	47.109661	105.376900	0.114418	0.000000	-4.127706	0.000000	0.000000	0.000000	-0.638384	0.088253	-2.292053	0.000000	0.000000	2.000000	72.000000	0.000000
3828.742506	-0.104430	0.584271	0.075183	83.535767	47.109661	105.376900	0.114418	0.000000	-4.127706	0.000000	0.000000	0.000000	-0.642500	0.136752	-2.211384	0.000000	0.000000	2.000000	72.000000	0.000000
3828.745839	-0.104430	0.584271	0.075183	83.535767	47.109661	105.376900	0.114418	0.000000	-4.127706	0.000000	0.000000	0.000000	-0.642500	0.136752	-2.211384	0.000000	0.000000	2.000000	72.000000	0.000000
3828.749172	-0.104430	0.584271	0.075183	83.114220	40.311695	98.911827	0.221501	0.000000	-3.759142	0.000000	0.000000	0.000000	-0.642500	0.136752	-2.211384	0.000000	0.000000	2.000000	72.000000	0.000000
3828.752506	-0.106513	0.584761	0.068217	83.114220	40.311695	98.911827	0.221501	0.000000	-3.759142	0.000000	0.000000	0.000000	-0.624842	0.146955	-2.089669	0.000000	0.000000	2.000000	72.000000	0.000000
3828.755839	-0.106513	0.584761	0.068217	83.114220	40.311695	98.911827	0.221501	0.000000	-3.759142	0.000000	0.000000	0.000000	-0.624842	0.146955	-2.089669	0.000000	0.000000	2.000000	72.000000	0.000000
3828.759172	-0.106513	0.584761	0.068217	82.542885	33.908337	92.962357	0.325641	0.000000	-3.410863	0.000000	0.000000	0.000000	-0.624842	0.146955	-2.089669	0.000000	0.000000	2.000000	72.000000	0.000000
3828.762506	-0.108404	0.584995	0.061347	82.542885	33.908337	92.962357	0.325641	0.000000	-3.410863	0.000000	0.000000	0.000000	-0.567477	0.070209	-2.061050	0.000000	0.000000	2.000000	72.000000	0.000000
3828.765839	-0.108404	0.584995	0.061347	82.542885	33.908337	92.962357	0.325641	0.000000	-3.410863	0.000000	0.000000	0.000000	-0.567477	0.070209	-2.061050	0.000000	0.000000	2.000000	72.000000	0.000000
3828.769172	-0.108404	0.584995	0.061347	81.939095	28.744753	88.166565	0.420221	0.000000	-3.067355	0.000000	0.000000	0.000000	-0.567477	0.070209	-2.061050	0.000000	0.000000	2.000000	72.000000	0.000000
3828.772506	-0.110003	0.584982	0.054663	81.939095	28.744753	88.166565	0.420221	0.000000	-3.067355	0.000000	0.000000	0.000000	-0.479596	-0.004004	-2.005222	0.000000	0.000000	2.000000	72.000000	0.000000
3828.775839	-0.110003	0.584982	0.054663	81.939095	28.744753	88.166565	0.420221	0.000000	-3.067355	0.000000	0.000000	0.000000	-0.479596	-0.004004	-2.005222	0.000000	0.000000	2.000000	72.000000	0.000000
3828.779172	-0.110003	0.584982	0.054663	81.388878	24.364037	83.928848	0.500154	0.000000	-2.733152	0.000000	0.000000	0.000000	-0.479596	-0.004004	-2.005222	0.000000	0.000000	2.000000	72.000000	0.000000
3828.782506	-0.111310	0.584720	0.048004	81.388878	24.364037	83.928848	0.500154	0.000000	-2.733152	0.000000	0.000000	0.000000	-0.392008	-0.078569	-1.997772	0.000000	0.000000	2.000000	72.000000	0.000000
3828.785839	-0.111310	0.584720	0.048004	81.388878	24.364037	83.928848	0.500154	0.000000	-2.733152	0.000000	0.000000	0.000000	-0.392008	-0.078569	-1.997772	0.000000	0.000000	2.000000	72.000000	0.000000
3828.789172	-0.111310	0.584720	0.048004	80.917099	20.406855	79.838654	0.565488	0.000000	-2.400190	0.000000	0.000000	0.000000	-0.392008	-0.078569	-1.997772	0.000000	0.000000	2.000000	72.000000	0.000000
3828.792506	-0.112386	0.584196	0.041278	80.917099	20.406855	79.838654	0.565488	0.000000	-2.400190	0.000000	0.000000	0.000000	-0.322932	-0.157066	-2.017758	0.000000	0.000000	2.000000	72.000000	0.000000
3828.795839	-0.112386	0.584196	0.041278	80.917099	20.406855	79.838654	0.565488	0.000000	-2.400190	0.000000	0.000000	0.000000	-0.322932	-0.157066	-2.017758	0.000000	0.000000	2.000000	72.000000	0.000000
3828.799172	-0.112386	0.584196	0.041278	80.569641	16.315153	75.195145	0.619310	0.000000	-2.063896	0.000000	0.000000	0.000000	-0.322932	-0.157066	-2.017758	0.000000	0.000000	2.000000	72.000000	0.000000
3828.802506	-0.113231	0.583414	0.034357	80.569641	16.315153	75.195145	0.619310	0.000000	-2.063896	0.000000	0.000000	0.000000	-0.253508	-0.234481	-2.076406	0.000000	0.000000	2.000000	72.000000	0.000000
3828.805839	-0.113231	0.583414	0.034357	80.569641	16.315153	75.195145	0.619310	0.000000	-2.063896	0.000000	0.000000	0.000000	-0.253508	-0.234481	-2.076406	0.000000	0.000000	2.000000	72.000000	0.000000
3828.809172	-0.113231	0.583414	0.034357	80.315056	12.166969	70.380821	0.661562	0.000000	-1.717829	0.000000	0.000000	0.000000	-0.253508	-0.234481	-2.076406	0.000000	0.000000	2.000000	72.000000	0.000000
3828.812506	-0.113773	0.582472	0.027340	80.315056	12.166969	70.380821	0.661562	0.000000	-1.717829	0.000000	0.000000	0.000000	-0.162446	-0.282699	-2.105019	0.000000	0.000000	2.000000	72.000000	0.000000
3828.815839	-0.113773	0.582472	0.027340	80.315056	12.166969	70.380821	0.661562	0.000000	-1.717829	0.000000	0.000000	0.000000	-0.162446	-0.282699	-2.105019	0.000000	0.000000	2.000000	72.000000	0.000000
3828.819172	-0.113773	0.582472	0.027340	80.074844	8.050979	65.888237	0.688636	0.000000	-1.366992	0.000000	0.000000	0.000000	-0.162446	-0.282699	-2.105019	0.000000	0.000000	2.000000	72.000000	0.000000
3828.822506	-0.114124	0.581557	0.020374	80.074844	8.050979	65.888237	0.688636	0.000000	-1.366992	0.000000	0.000000	0.000000	-0.105462	-0.274560	-2.089821	0.000000	0.000000	2.000000	72.000000	0.000000
3828.825839	-0.114124	0.581557	0.020374	80.074844	8.050979	65.888237	0.688636	0.000000	-1.366992	0.000000	0.000000	0.000000	-0.105462	-0.274560	-2.089821	0.000000	0.000000	2.000000	72.000000	0.000000
3828.829172	-0.114124	0.581557	0.020374	79.769516	4.443709	62.074154	0.706213	0.000000	-1.018689	0.000000	0.000000	0.000000	-0.105462	-0.274560	-2.089821	0.000000	0.000000	2.000000	72.000000	0.000000
3828.832506	-0.114403	0.580935	0.013719	79.769516	4.443709	62.074154	0.706213	0.000000	-1.018689	0.000000	0.000000	0.000000	-0.083473	-0.186411	-1.996436	0.000000	0.000000	2.000000	72.000000	0.000000
3828.835839	-0.114403	0.580935	0.013719	79.769516	4.443709	62.074154	0.706213	0.000000	-1.018689	0.000000	0.000000	0.000000	-0.083473	-0.186411	-1.996436	0.000000	0.000000	2.000000	72.000000	0.000000
3828.839172	-0.114403	0.580935	0.013719	79.353745	1.975732	59.577862	0.720125	0.000000	-0.685950	0.000000	0.000000	0.000000	-0.083473	-0.186411	-1.996436	0.000000	0.000000	2.000000	72.000000	0.000000
3828.842506	-0.114645	0.580598	0.007689	79.353745	1.975732	59.577862	0.720125	0.000000	-0.685950	0.000000	0.000000	0.000000	-0.072794	-0.101273	-1.808934	0.000000	0.000000	2.000000	72.000000	0.000000
3828.845839	-0.114645	0.580598	0.007689	79.353745	1.975732	59.577862	0.720125	0.000000	-0.685950	0.000000	0.000000	0.000000	-0.072794	-0.101273	-1.808934	0.000000	0.000000	2.000000	72.000000	0.000000
3828.849172	-0.114645	0.580598	0.007689	78.861534	0.913686	58.740181	0.732257	0.000000	-0.384461	0.000000	0.000000	0.000000	-0.072794	-0.101273	-1.808934	0.000000	0.000000	2.000000	72.000000	0.000000
3828.852506	-0.114741	0.580377	0.002256	78.861534	0.913686	58.740181	0.732257	0.000000	-0.384461	0.000000	0.000000	0.000000	-0.028730	-0.066314	-1.629818	0.000000	0.000000	2.000000	72.000000	0.000000
3828.855839	-0.114741	0.580377	0.002256	78.861534	0.913686	58.740181	0.732257	0.000000	-0.384461	0.000000	0.000000	0.000000	-0.028730	-0.066314	-1.629818	0.000000	0.000000	2.000000	72.000000	0.000000
3828.859172	-0.114741	0.580377	0.002256	78.380661	0.325592	58.430344	0.737046	0.000000	-0.112824	0.000000	0.000000	0.000000	-0.028730	-0.066314	-1.629818	0.000000	0.000000	2.000000	72.000000	0.000000
3828.862506	-0.114693	0.580128	-0.002621	78.380661	0.325592	58.430344	0.737046	0.000000	-0.112824	0.000000	0.000000	0.000000	0.014427	-0.074534	-1.463102	0.000000	0.000000	2.000000	72.000000	0.000000
3828.865839	-0.114693	0.580128	-0.002621	78.380661	0.325592	58.430344	0.737046	0.000000	-0.112824	0.000000	0.000000	0.000000	0.014427	-0.074534	-1.463102	0.000000	0.000000	2.000000	72.000000	0.000000
3828.869172	-0.114693	0.580128	-0.002621	77.942833	-0.165517	58.179478	0.734641	0.000000	0.131026	0.000000	0.000000	0.000000	0.014427	-0.074534	-1.463102	0.000000	0.000000	2.000000	72.000000	0.000000
3828.872506	-0.114495	0.579810	-0.006920	77.942833	-0.165517	58.179478	0.734641	0.000000	0.131026	0.000000	0.000000	0.000000	0.059275	-0.095531	-1.289713	0.000000	0.000000	2.000000	72.000000	0.000000
3828.875839	-0.114495	0.579810	-0.006920	77.942833	-0.165517	58.179478	0.734641	0.000000	0.131026	0.000000	0.000000	0.000000	0.059275	-0.095531	-1.289713	0.000000	0.000000	2.000000	72.000000	0.000000
3828.879172	-0.114495	0.579810	-0.006920	77.563873	-0.723006	57.771805	0.724762	0.000000	0.345978	0.000000	0.000000	0.000000	0.059275	-0.095531	-1.289713	0.000000	0.000000	2.000000	72.000000	0.000000
3828.882506	-0.114147	0.579448	-0.010776	77.563873	-0.723006	57.771805	0.724762	0.000000	0.345978	0.000000	0.000000	0.000000	0.104581	-0.108718	-1.156868	0.000000	0.000000	2.000000	72.000000	0.000000
3828.885839	-0.114147	0.579448	-0.010776	77.563873	-0.723006	57.771805	0.724762	0.000000	0.345978	0.000000	0.000000	0.000000	0.104581	-0.108718	-1.156868	0.000000	0.000000	2.000000	72.000000	0.000000
3828.889172	-0.114147	0.579448	-0.010776	77.262512	-1.285529	57.261913	0.707332	0.000000	0.538789	0.000000	0.000000	0.000000	0.104581	-0.108718	-1.156868	0.000000	0.000000	2.000000	72.000000	0.000000
3828.892506	-0.113544	0.579054	-0.014184	77.262512	-1.285529	57.261913	0.707332	0.000000	0.538789	0.000000	0.000000	0.000000	0.180743	-0.118175	-1.022375	0.000000	0.000000	2.000000	72.000000	0.000000
3828.895839	-0.113544	0.579054	-0.014184	77.262512	-1.285529	57.261913	0.707332	0.000000	0.538789	0.000000	0.000000	0.000000	0.180743	-0.118175	-1.022375	0.000000	0.000000	2.000000	72.000000	0.000000
3828.899172	-0.113544	0.579054	-0.014184	77.087814	-1.636510	56.913227	0.677208	0.000000	0.709185	0.000000	0.000000	0.000000	0.180743	-0.118175	-1.022375	0.000000	0.000000	2.000000	72.000000	0.000000
3828.902506	-0.112751	0.578667	-0.017280	77.087814	-1.636510	56.913227	0.677208	0.000000	0.709185	0.000000	0.000000	0.000000	0.238097	-0.115976	-0.928983	0.000000	0.000000	2.000000	72.000000	0.000000
3828.905839	-0.112751	0.578667	-0.017280	77.087814	-1.636510	56.913227	0.677208	0.000000	0.709185	0.000000	0.000000	0.000000	0.238097	-0.115976	-0.928983	0.000000	0.000000	2.000000	72.000000	0.000000
3828.909172	-0.112751	0.578667	-0.017280	77.124329	-1.875681	56.576416	0.637525	0.000000	0.864016	0.000000	0.000000	0.000000	0.238097	-0.115976	-0.928983	0.000000	0.000000	2.000000	72.000000	0.000000
3828.912506	-0.111738	0.578214	-0.020196	77.124329	-1.875681	56.576416	0.637525	0.000000	0.864016	0.000000	0.000000	0.000000	0.303796	-0.135898	-0.874852	0.000000	0.000000	2.000000	72.000000	0.000000
3828.915839	-0.111738	0.578214	-0.020196	77.124329	-1.875681	56.576416	0.637525	0.000000	0.864016	0.000000	0.000000	0.000000	0.303796	-0.135898	-0.874852	0.000000	0.000000	2.000000	72.000000	0.000000
3828.919172	-0.111738	0.578214	-0.020196	77.316231	-2.148141	56.104546	0.586892	0.000000	1.009825	0.000000	0.000000	0.000000	0.303796	-0.135898	-0.874852	0.000000	0.000000	2.000000	72.000000	0.000000
3828.922506	-0.110636	0.577786	-0.022875	77.316231	-2.148141	56.104546	0.586892	0.000000	1.009825	0.000000	0.000000	0.000000	0.330629	-0.128430	-0.803538	0.000000	0.000000	2.000000	72.000000	0.000000
3828.925839	-0.110636	0.577786	-0.022875	77.316231	-2.148141	56.104546	0.586892	0.000000	1.009825	0.000000	0.000000	0.000000	0.330629	-0.128430	-0.803538	0.000000	0.000000	2.000000	72.000000	0.000000
3828.929172	-0.110636	0.577786	-0.022875	77.498596	-2.646123	55.335613	0.531788	0.000000	1.143747	0.000000	0.000000	0.000000	0.330629	-0.128430	-0.803538	0.000000	0.000000	2.000000	72.000000	0.000000
3828.932506	-0.109584	0.577504	-0.025291	77.498596	-2.646123	55.335613	0.531788	0.000000	1.143747	0.000000	0.000000	0.000000	0.315630	-0.084637	-0.724943	0.000000	0.000000	2.000000	72.000000	0.000000
3828.935839	-0.109584	0.577504	-0.025291	77.498596	-2.646123	55.335613	0.531788	0.000000	1.143747	0.000000	0.000000	0.000000	0.315630	-0.084637	-0.724943	0.000000	0.000000	2.000000	72.000000	0.000000
3828.939172	-0.109584	0.577504	-0.025291	77.633865	-3.273461	54.414295	0.479182	0.000000	1.264571	0.000000	0.000000	0.000000	0.315630	-0.084637	-0.724943	0.000000	0.000000	2.000000	72.000000	0.000000
3828.942506	-0.108668	0.577431	-0.027276	77.633865	-3.273461	54.414295	0.479182	0.000000	1.264571	0.000000	0.000000	0.000000	0.274834	-0.021922	-0.595338	0.000000	0.000000	2.000000	72.000000	0.000000
3828.945839	-0.108668	0.577431	-0.027276	77.633865	-3.273461	54.414295	0.479182	0.000000	1.264571	0.000000	0.000000	0.000000	0.274834	-0.021922	-0.595338	0.000000	0.000000	2.000000	72.000000	0.000000
3828.949172	-0.108668	0.577431	-0.027276	77.723045	-3.665752	53.818996	0.433377	0.000000	1.363794	0.000000	0.000000	0.000000	0.274834	-0.021922	-0.595338	0.000000	0.000000	2.000000	72.000000	0.000000
3828.952506	-0.107842	0.577460	-0.028831	77.723045	-3.665752	53.818996	0.433377	0.000000	1.363794	0.000000	0.000000	0.000000	0.247679	0.008643	-0.466474	0.000000	0.000000	2.000000	72.000000	0.000000
3828.955839	-0.107842	0.577460	-0.028831	77.723045	-3.665752	53.818996	0.433377	0.000000	1.363794	0.000000	0.000000	0.000000	0.247679	0.008643	-0.466474	0.000000	0.000000	2.000000	72.000000	0.000000
3828.959172	-0.107842	0.577460	-0.028831	77.806503	-3.389638	54.062691	0.392097	0.000000	1.441540	0.000000	0.000000	0.000000	0.247679	0.008643	-0.466474	0.000000	0.000000	2.000000	72.000000	0.000000
3828.962506	-0.107036	0.577514	-0.029892	77.806503	-3.389638	54.062691	0.392097	0.000000	1.441540	0.000000	0.000000	0.000000	0.241861	0.016266	-0.318326	0.000000	0.000000	2.000000	72.000000	0.000000
3828.965839	-0.107036	0.577514	-0.029892	77.806503	-3.389638	54.062691	0.392097	0.000000	1.441540	0.000000	0.000000	0.000000	0.241861	0.016266	-0.318326	0.000000	0.000000	2.000000	72.000000	0.000000
3828.969172	-0.107036	0.577514	-0.029892	78.054443	-2.440227	55.071434	0.351787	0.000000	1.494594	0.000000	0.000000	0.000000	0.241861	0.016266	-0.318326	0.000000	0.000000	2.000000	72.000000	0.000000
3828.972506	-0.106063	0.577508	-0.030596	78.054443	-2.440227	55.071434	0.351787	0.000000	1.494594	0.000000	0.000000	0.000000	0.291689	-0.001709	-0.211222	0.000000	0.000000	2.000000	72.000000	0.000000
3828.975839	-0.106063	0.577508	-0.030596	78.054443	-2.440227	55.071434	0.351787	0.000000	1.494594	0.000000	0.000000	0.000000	0.291689	-0.001709	-0.211222	0.000000	0.000000	2.000000	72.000000	0.000000
3828.979172	-0.106063	0.577508	-0.030596	78.538788	-0.849145	56.750565	0.303172	0.000000	1.529798	0.000000	0.000000	0.000000	0.291689	-0.001709	-0.211222	0.000000	0.000000	2.000000	72.000000	0.000000
3828.982506	-0.105018	0.577408	-0.031003	78.538788	-0.849145	56.750565	0.303172	0.000000	1.529798	0.000000	0.000000	0.000000	0.313777	-0.029875	-0.122114	0.000000	0.000000	2.000000	72.000000	0.000000
3828.985839	-0.105018	0.577408	-0.031003	78.538788	-0.849145	56.750565	0.303172	0.000000	1.529798	0.000000	0.000000	0.000000	0.313777	-0.029875	-0.122114	0.000000	0.000000	2.000000	72.000000	0.000000
3828.989172	-0.105018	0.577408	-0.031003	79.104866	1.084443	58.756725	0.250876	0.000000	1.550150	0.000000	0.000000	0.000000	0.313777	-0.029875	-0.122114	0.000000	0.000000	2.000000	72.000000	0.000000
3828.992506	-0.103955	0.577352	-0.031050	79.104866	1.084443	58.756725	0.250876	0.000000	1.550150	0.000000	0.000000	0.000000	0.318753	-0.016841	-0.014245	0.000000	0.000000	2.000000	72.000000	0.000000
3828.995839	-0.103955	0.577352	-0.031050	79.104866	1.084443	58.756725	0.250876	0.000000	1.550150	0.000000	0.000000	0.000000	0.318753	-0.016841	-0.014245	0.000000	0.000000	2.000000	72.000000	0.000000
3828.999172	-0.103955	0.577352	-0.031050	79.679420	3.153888	60.855267	0.197750	0.000000	1.552524	0.000000	0.000000	0.000000	0.318753	-0.016841	-0.014245	0.000000	0.000000	2.000000	72.000000	0.000000
3829.002506	-0.102896	0.577293	-0.030823	79.679420	3.153888	60.855267	0.197750	0.000000	1.552524	0.000000	0.000000	0.000000	0.317685	-0.017795	0.068230	0.000000	0.000000	2.000000	72.000000	0.000000
3829.005839	-0.102896	0.577293	-0.030823	79.679420	3.153888	60.855267	0.197750	0.000000	1.552524	0.000000	0.000000	0.000000	0.317685	-0.017795	0.068230	0.000000	0.000000	2.000000	72.000000	0.000000
3829.009172	-0.102896	0.577293	-0.030823	80.241722	5.337359	63.020134	0.144803	0.000000	1.541153	0.000000	0.000000	0.000000	0.317685	-0.017795	0.068230	0.000000	0.000000	2.000000	72.000000	0.000000
3829.012506	-0.101802	0.577248	-0.030294	80.241722	5.337359	63.020134	0.144803	0.000000	1.541153	0.000000	0.000000	0.000000	0.328164	-0.013497	0.158755	0.000000	0.000000	2.000000	72.000000	0.000000
3829.015839	-0.101802	0.577248	-0.030294	80.241722	5.337359	63.020134	0.144803	0.000000	1.541153	0.000000	0.000000	0.000000	0.328164	-0.013497	0.158755	0.000000	0.000000	2.000000	72.000000	0.000000
3829.019172	-0.101802	0.577248	-0.030294	80.770264	7.652043	65.286247	0.090109	0.000000	1.514693	0.000000	0.000000	0.000000	0.328164	-0.013497	0.158755	0.000000	0.000000	2.000000	72.000000	0.000000
3829.022506	-0.100630	0.577218	-0.029546	80.770264	7.652043	65.286247	0.090109	0.000000	1.514693	0.000000	0.000000	0.000000	0.351723	-0.008896	0.224293	0.000000	0.000000	2.000000	72.000000	0.000000
3829.025839	-0.100630	0.577218	-0.029546	80.770264	7.652043	65.286247	0.090109	0.000000	1.514693	0.000000	0.000000	0.000000	0.351723	-0.008896	0.224293	0.000000	0.000000	2.000000	72.000000	0.000000
3829.029172	-0.100630	0.577218	-0.029546	81.250977	10.196782	67.769402	0.031488	0.000000	1.477311	0.000000	0.000000	0.000000	0.351723	-0.008896	0.224293	0.000000	0.000000	2.000000	72.000000	0.000000
3829.032506	-0.099402	0.577197	-0.028562	81.250977	10.196782	67.769402	0.031488	0.000000	1.477311	0.000000	0.000000	0.000000	0.368260	-0.006344	0.295255	0.000000	0.000000	2.000000	72.000000	0.000000
3829.035839	-0.099402	0.577197	-0.028562	81.250977	10.196782	67.769402	0.031488	0.000000	1.477311	0.000000	0.000000	0.000000	0.368260	-0.006344	0.295255	0.000000	0.000000	2.000000	72.000000	0.000000
3829.039172	-0.099402	0.577197	-0.028562	81.679398	12.843354	70.327133	-0.029888	0.000000	1.428102	0.000000	0.000000	0.000000	0.368260	-0.006344	0.295255	0.000000	0.000000	2.000000	72.000000	0.000000
3829.042506	-0.098064	0.577221	-0.027386	81.679398	12.843354	70.327133	-0.029888	0.000000	1.428102	0.000000	0.000000	0.000000	0.401549	0.007108	0.352775	0.000000	0.000000	2.000000	72.000000	0.000000
3829.045839	-0.098064	0.577221	-0.027386	81.679398	12.843354	70.327133	-0.029888	0.000000	1.428102	0.000000	0.000000	0.000000	0.401549	0.007108	0.352775	0.000000	0.000000	2.000000	72.000000	0.000000
3829.049172	-0.098064	0.577221	-0.027386	82.051666	15.574974	72.955925	-0.096813	0.000000	1.369306	0.000000	0.000000	0.000000	0.401549	0.007108	0.352775	0.000000	0.000000	2.000000	72.000000	0.000000
3829.052506	-0.096648	0.577271	-0.026046	82.051666	15.574974	72.955925	-0.096813	0.000000	1.369306	0.000000	0.000000	0.000000	0.424599	0.015152	0.402032	0.000000	0.000000	2.000000	72.000000	0.000000
3829.055839	-0.096648	0.577271	-0.026046	82.051666	15.574974	72.955925	-0.096813	0.000000	1.369306	0.000000	0.000000	0.000000	0.424599	0.015152	0.402032	0.000000	0.000000	2.000000	72.000000	0.000000
3829.059172	-0.096648	0.577271	-0.026046	82.368378	18.235115	75.472710	-0.167580	0.000000	1.302301	0.000000	0.000000	0.000000	0.424599	0.015152	0.402032	0.000000	0.000000	2.000000	72.000000	0.000000
3829.062506	-0.095154	0.577348	-0.024543	82.368378	18.235115	75.472710	-0.167580	0.000000	1.302301	0.000000	0.000000	0.000000	0.448442	0.023078	0.451011	0.000000	0.000000	2.000000	72.000000	0.000000
3829.065839	-0.095154	0.577348	-0.024543	82.368378	18.235115	75.472710	-0.167580	0.000000	1.302301	0.000000	0.000000	0.000000	0.448442	0.023078	0.451011	0.000000	0.000000	2.000000	72.000000	0.000000
3829.069172	-0.095154	0.577348	-0.024543	82.637924	20.804018	77.872612	-0.242320	0.000000	1.227133	0.000000	0.000000	0.000000	0.448442	0.023078	0.451011	0.000000	0.000000	2.000000	72.000000	0.000000
3829.072506	-0.093566	0.577464	-0.022924	82.637924	20.804018	77.872612	-0.242320	0.000000	1.227133	0.000000	0.000000	0.000000	0.476195	0.034747	0.485535	0.000000	0.000000	2.000000	72.000000	0.000000
3829.075839	-0.093566	0.577464	-0.022924	82.637924	20.804018	77.872612	-0.242320	0.000000	1.227133	0.000000	0.000000	0.000000	0.476195	0.034747	0.485535	0.000000	0.000000	2.000000	72.000000	0.000000
3829.079172	-0.093566	0.577464	-0.022924	82.859764	23.184078	80.054199	-0.321686	0.000000	1.146210	0.000000	0.000000	0.000000	0.476195	0.034747	0.485535	0.000000	0.000000	2.000000	72.000000	0.000000
3829.082506	-0.091878	0.577559	-0.021220	82.859764	23.184078	80.054199	-0.321686	0.000000	1.146210	0.000000	0.000000	0.000000	0.506444	0.028458	0.511344	0.000000	0.000000	2.000000	72.000000	0.000000
3829.085839	-0.091878	0.577559	-0.021220	82.859764	23.184078	80.054199	-0.321686	0.000000	1.146210	0.000000	0.000000	0.000000	0.506444	0.028458	0.511344	0.000000	0.000000	2.000000	72.000000	0.000000
3829.089172	-0.091878	0.577559	-0.021220	83.049324	25.309080	81.942932	-0.406093	0.000000	1.060986	0.000000	0.000000	0.000000	0.506444	0.028458	0.511344	0.000000	0.000000	2.000000	72.000000	0.000000
3829.092506	-0.090103	0.577639	-0.019458	83.049324	25.309080	81.942932	-0.406093	0.000000	1.060986	0.000000	0.000000	0.000000	0.532561	0.023995	0.528428	0.000000	0.000000	2.000000	72.000000	0.000000
3829.095839	-0.090103	0.577639	-0.019458	83.049324	25.309080	81.942932	-0.406093	0.000000	1.060986	0.000000	0.000000	0.000000	0.532561	0.023995	0.528428	0.000000	0.000000	2.000000	72.000000	0.000000
3829.099172	-0.090103	0.577639	-0.019458	83.218987	26.996090	83.351120	-0.494853	0.000000	0.972915	0.000000	0.000000	0.000000	0.532561	0.023995	0.528428	0.000000	0.000000	2.000000	72.000000	0.000000
3829.102506	-0.088281	0.577704	-0.017649	83.218987	26.996090	83.351120	-0.494853	0.000000	0.972915	0.000000	0.000000	0.000000	0.546656	0.019389	0.542677	0.000000	0.000000	2.000000	72.000000	0.000000
3829.105839	-0.088281	0.577704	-0.017649	83.218987	26.996090	83.351120	-0.494853	0.000000	0.972915	0.000000	0.000000	0.000000	0.546656	0.019389	0.542677	0.000000	0.000000	2.000000	72.000000	0.000000
3829.109172	-0.088281	0.577704	-0.017649	83.352997	28.408424	84.474838	-0.585963	0.000000	0.882469	0.000000	0.000000	0.000000	0.546656	0.019389	0.542677	0.000000	0.000000	2.000000	72.000000	0.000000
3829.112506	-0.086423	0.577742	-0.015838	83.352997	28.408424	84.474838	-0.585963	0.000000	0.882469	0.000000	0.000000	0.000000	0.557208	0.011377	0.543291	0.000000	0.000000	2.000000	72.000000	0.000000
3829.115839	-0.086423	0.577742	-0.015838	83.352997	28.408424	84.474838	-0.585963	0.000000	0.882469	0.000000	0.000000	0.000000	0.557208	0.011377	0.543291	0.000000	0.000000	2.000000	72.000000	0.000000
3829.119172	-0.086423	0.577742	-0.015838	83.445877	29.545835	85.332382	-0.678831	0.000000	0.791920	0.000000	0.000000	0.000000	0.557208	0.011377	0.543291	0.000000	0.000000	2.000000	72.000000	0.000000
3829.122506	-0.084620	0.577813	-0.014014	83.445877	29.545835	85.332382	-0.678831	0.000000	0.791920	0.000000	0.000000	0.000000	0.541014	0.021409	0.547326	0.000000	0.000000	2.000000	72.000000	0.000000
3829.125839	-0.084620	0.577813	-0.014014	83.445877	29.545835	85.332382	-0.678831	0.000000	0.791920	0.000000	0.000000	0.000000	0.541014	0.021409	0.547326	0.000000	0.000000	2.000000	72.000000	0.000000
3829.129172	-0.084620	0.577813	-0.014014	83.501190	30.351578	85.866875	-0.769000	0.000000	0.700699	0.000000	0.000000	0.000000	0.541014	0.021409	0.547326	0.000000	0.000000	2.000000	72.000000	0.000000
3829.132506	-0.082889	0.577900	-0.012197	83.501190	30.351578	85.866875	-0.769000	0.000000	0.700699	0.000000	0.000000	0.000000	0.519350	0.026098	0.545229	0.000000	0.000000	2.000000	72.000000	0.000000
3829.135839	-0.082889	0.577900	-0.012197	83.501190	30.351578	85.866875	-0.769000	0.000000	0.700699	0.000000	0.000000	0.000000	0.519350	0.026098	0.545229	0.000000	0.000000	2.000000	72.000000	0.000000
3829.139172	-0.082889	0.577900	-0.012197	83.521439	30.838314	86.097702	-0.855558	0.000000	0.609828	0.000000	0.000000	0.000000	0.519350	0.026098	0.545229	0.000000	0.000000	2.000000	72.000000	0.000000
3829.142506	-0.081253	0.577978	-0.010383	83.521439	30.838314	86.097702	-0.855558	0.000000	0.609828	0.000000	0.000000	0.000000	0.490714	0.023391	0.544181	0.000000	0.000000	2.000000	72.000000	0.000000
3829.145839	-0.081253	0.577978	-0.010383	83.521439	30.838314	86.097702	-0.855558	0.000000	0.609828	0.000000	0.000000	0.000000	0.490714	0.023391	0.544181	0.000000	0.000000	2.000000	72.000000	0.000000
3829.149172	-0.081253	0.577978	-0.010383	83.519836	31.106352	86.127708	-0.937344	0.000000	0.519131	0.000000	0.000000	0.000000	0.490714	0.023391	0.544181	0.000000	0.000000	2.000000	72.000000	0.000000
3829.152506	-0.079708	0.578011	-0.008605	83.519836	31.106352	86.127708	-0.937344	0.000000	0.519131	0.000000	0.000000	0.000000	0.463600	0.009817	0.533184	0.000000	0.000000	2.000000	72.000000	0.000000
3829.155839	-0.079708	0.578011	-0.008605	83.519836	31.106352	86.127708	-0.937344	0.000000	0.519131	0.000000	0.000000	0.000000	0.463600	0.009817	0.533184	0.000000	0.000000	2.000000	72.000000	0.000000
3829.159172	-0.079708	0.578011	-0.008605	83.504082	31.241863	86.044449	-1.014610	0.000000	0.430267	0.000000	0.000000	0.000000	0.463600	0.009817	0.533184	0.000000	0.000000	2.000000	72.000000	0.000000
3829.162506	-0.078275	0.578023	-0.006874	83.504082	31.241863	86.044449	-1.014610	0.000000	0.430267	0.000000	0.000000	0.000000	0.429984	0.003699	0.519437	0.000000	0.000000	2.000000	72.000000	0.000000
3829.165839	-0.078275	0.578023	-0.006874	83.504082	31.241863	86.044449	-1.014610	0.000000	0.430267	0.000000	0.000000	0.000000	0.429984	0.003699	0.519437	0.000000	0.000000	2.000000	72.000000	0.000000
3829.169172	-0.078275	0.578023	-0.006874	83.484825	31.316418	85.917747	-1.086275	0.000000	0.343694	0.000000	0.000000	0.000000	0.429984	0.003699	0.519437	0.000000	0.000000	2.000000	72.000000	0.000000
3829.172506	-0.076968	0.577961	-0.005242	83.484825	31.316418	85.917747	-1.086275	0.000000	0.343694	0.000000	0.000000	0.000000	0.392037	-0.018643	0.489549	0.000000	0.000000	2.000000	72.000000	0.000000
3829.175839	-0.076968	0.577961	-0.005242	83.484825	31.316418	85.917747	-1.086275	0.000000	0.343694	0.000000	0.000000	0.000000	0.392037	-0.018643	0.489549	0.000000	0.000000	2.000000	72.000000	0.000000
3829.179172	-0.076968	0.577961	-0.005242	83.459679	31.310068	85.730316	-1.151614	0.000000	0.262102	0.000000	0.000000	0.000000	0.392037	-0.018643	0.489549	0.000000	0.000000	2.000000	72.000000	0.000000
3829.182506	-0.075798	0.577810	-0.003661	83.459679	31.310068	85.730316	-1.151614	0.000000	0.262102	0.000000	0.000000	0.000000	0.351012	-0.045293	0.474213	0.000000	0.000000	2.000000	72.000000	0.000000
3829.185839	-0.075798	0.577810	-0.003661	83.459679	31.310068	85.730316	-1.151614	0.000000	0.262102	0.000000	0.000000	0.000000	0.351012	-0.045293	0.474213	0.000000	0.000000	2.000000	72.000000	0.000000
3829.189172	-0.075798	0.577810	-0.003661	83.442047	31.358078	85.616005	-1.210116	0.000000	0.183067	0.000000	0.000000	0.000000	0.351012	-0.045293	0.474213	0.000000	0.000000	2.000000	72.000000	0.000000
3829.192506	-0.074711	0.577591	-0.002194	83.442047	31.358078	85.616005	-1.210116	0.000000	0.183067	0.000000	0.000000	0.000000	0.325898	-0.065606	0.440098	0.000000	0.000000	2.000000	72.000000	0.000000
3829.195839	-0.074711	0.577591	-0.002194	83.442047	31.358078	85.616005	-1.210116	0.000000	0.183067	0.000000	0.000000	0.000000	0.325898	-0.065606	0.440098	0.000000	0.000000	2.000000	72.000000	0.000000
3829.199172	-0.074711	0.577591	-0.002194	83.429024	31.422951	85.537811	-1.264432	0.000000	0.109717	0.000000	0.000000	0.000000	0.325898	-0.065606	0.440098	0.000000	0.000000	2.000000	72.000000	0.000000
3829.202506	-0.073782	0.577315	-0.000810	83.429024	31.422951	85.537811	-1.264432	0.000000	0.109717	0.000000	0.000000	0.000000	0.278756	-0.082708	0.415264	0.000000	0.000000	2.000000	72.000000	0.000000
3829.205839	-0.073782	0.577315	-0.000810	83.429024	31.422951	85.537811	-1.264432	0.000000	0.109717	0.000000	0.000000	0.000000	0.278756	-0.082708	0.415264	0.000000	0.000000	2.000000	72.000000	0.000000
3829.209172	-0.073782	0.577315	-0.000810	83.422668	31.549809	85.549713	-1.310891	0.000000	0.040507	0.000000	0.000000	0.000000	0.278756	-0.082708	0.415264	0.000000	0.000000	2.000000	72.000000	0.000000
3829.212506	-0.073040	0.576993	0.000530	83.422668	31.549809	85.549713	-1.310891	0.000000	0.040507	0.000000	0.000000	0.000000	0.222552	-0.096595	0.401897	0.000000	0.000000	2.000000	72.000000	0.000000
3829.215839	-0.073040	0.576993	0.000530	83.422668	31.549809	85.549713	-1.310891	0.000000	0.040507	0.000000	0.000000	0.000000	0.222552	-0.096595	0.401897	0.000000	0.000000	2.000000	72.000000	0.000000
3829.219172	-0.073040	0.576993	0.000530	83.410545	31.711544	85.631271	-1.347983	0.000000	-0.026476	0.000000	0.000000	0.000000	0.222552	-0.096595	0.401897	0.000000	0.000000	2.000000	72.000000	0.000000
3829.222506	-0.072483	0.576658	0.001795	83.410545	31.711544	85.631271	-1.347983	0.000000	-0.026476	0.000000	0.000000	0.000000	0.167239	-0.100689	0.379788	0.000000	0.000000	2.000000	72.000000	0.000000
3829.225839	-0.072483	0.576658	0.001795	83.410545	31.711544	85.631271	-1.347983	0.000000	-0.026476	0.000000	0.000000	0.000000	0.167239	-0.100689	0.379788	0.000000	0.000000	2.000000	72.000000	0.000000
3829.229172	-0.072483	0.576658	0.001795	83.390900	31.949867	85.829109	-1.375857	0.000000	-0.089774	0.000000	0.000000	0.000000	0.167239	-0.100689	0.379788	0.000000	0.000000	2.000000	72.000000	0.000000
3829.232506	-0.072112	0.576309	0.002988	83.390900	31.949867	85.829109	-1.375857	0.000000	-0.089774	0.000000	0.000000	0.000000	0.111371	-0.104772	0.357897	0.000000	0.000000	2.000000	72.000000	0.000000
3829.235839	-0.072112	0.576309	0.002988	83.390900	31.949867	85.829109	-1.375857	0.000000	-0.089774	0.000000	0.000000	0.000000	0.111371	-0.104772	0.357897	0.000000	0.000000	2.000000	72.000000	0.000000
3829.239172	-0.072112	0.576309	0.002988	83.349960	32.405899	86.307808	-1.394418	0.000000	-0.149424	0.000000	0.000000	0.000000	0.111371	-0.104772	0.357897	0.000000	0.000000	2.000000	72.000000	0.000000
3829.242506	-0.071928	0.575946	0.004109	83.349960	32.405899	86.307808	-1.394418	0.000000	-0.149424	0.000000	0.000000	0.000000	0.055006	-0.108769	0.336155	0.000000	0.000000	2.000000	72.000000	0.000000
3829.245839	-0.071928	0.575946	0.004109	83.349960	32.405899	86.307808	-1.394418	0.000000	-0.149424	0.000000	0.000000	0.000000	0.055006	-0.108769	0.336155	0.000000	0.000000	2.000000	72.000000	0.000000
3829.249172	-0.071928	0.575946	0.004109	83.272148	33.211967	87.217415	-1.403586	0.000000	-0.205450	0.000000	0.000000	0.000000	0.055006	-0.108769	0.336155	0.000000	0.000000	2.000000	72.000000	0.000000
3829.252506	-0.071868	0.575596	0.005161	83.272148	33.211967	87.217415	-1.403586	0.000000	-0.205450	0.000000	0.000000	0.000000	0.018224	-0.105026	0.315646	0.000000	0.000000	2.000000	72.000000	0.000000
3829.255839	-0.071868	0.575596	0.005161	83.272148	33.211967	87.217415	-1.403586	0.000000	-0.205450	0.000000	0.000000	0.000000	0.018224	-0.105026	0.315646	0.000000	0.000000	2.000000	72.000000	0.000000
3829.259172	-0.071868	0.575596	0.005161	83.171684	34.610630	88.801506	-1.406623	0.000000	-0.258057	0.000000	0.000000	0.000000	0.018224	-0.105026	0.315646	0.000000	0.000000	2.000000	72.000000	0.000000
3829.262506	-0.071868	0.575596	0.005161	83.171684	34.610630	88.801506	-1.406623	0.000000	-0.258057	0.000000	0.000000	0.000000	0.018224	-0.105026	0.315646	0.000000	0.000000	2.000000	72.000000	0.000000
3829.265839	-0.071897	0.575212	0.006074	83.171684	34.610630	88.801506	-1.406623	0.000000	-0.258057	0.000000	0.000000	0.000000	-0.008766	-0.115127	0.273738	0.000000	0.000000	2.000000	72.000000	0.000000
3829.269172	-0.071897	0.575212	0.006074	83.065392	36.652069	91.097153	-1.406623	0.000000	-0.258057	0.000000	0.000000	0.000000	-0.008766	-0.115127	0.273738	0.000000	0.000000	2.000000	72.000000	0.000000
3829.272506	-0.071978	0.574831	0.006888	83.065392	36.652069	91.097153	-1.406623	0.000000	-0.258057	0.000000	0.000000	0.000000	-0.024359	-0.114246	0.244185	0.000000	0.000000	2.000000	72.000000	0.000000
3829.275839	-0.071978	0.574831	0.006888	83.065392	36.652069	91.097153	-1.406623	0.000000	-0.258057	0.000000	0.000000	0.000000	-0.024359	-0.114246	0.244185	0.000000	0.000000	2.000000	72.000000	0.000000
3829.279172	-0.071978	0.574831	0.006888	82.948814	39.237629	93.995064	-1.401102	0.000000	-0.344378	0.000000	0.000000	0.000000	-0.024359	-0.114246	0.244185	0.000000	0.000000	2.000000	72.000000	0.000000
3829.282506	-0.072151	0.574487	0.007566	82.948814	39.237629	93.995064	-1.401102	0.000000	-0.344378	0.000000	0.000000	0.000000	-0.051922	-0.103200	0.203661	0.000000	0.000000	2.000000	72.000000	0.000000
3829.285839	-0.072151	0.574487	0.007566	82.948814	39.237629	93.995064	-1.401102	0.000000	-0.344378	0.000000	0.000000	0.000000	-0.051922	-0.103200	0.203661	0.000000	0.000000	2.000000	72.000000	0.000000
3829.289172	-0.072151	0.574487	0.007566	82.814468	42.016697	97.118523	-1.392448	0.000000	-0.378321	0.000000	0.000000	0.000000	-0.051922	-0.103200	0.203661	0.000000	0.000000	2.000000	72.000000	0.000000
3829.292506	-0.072377	0.574147	0.008147	82.814468	42.016697	97.118523	-1.392448	0.000000	-0.378321	0.000000	0.000000	0.000000	-0.067757	-0.102051	0.174159	0.000000	0.000000	2.000000	72.000000	0.000000
3829.295839	-0.072377	0.574147	0.008147	82.814468	42.016697	97.118523	-1.392448	0.000000	-0.378321	0.000000	0.000000	0.000000	-0.067757	-0.102051	0.174159	0.000000	0.000000	2.000000	72.000000	0.000000
3829.299172	-0.072377	0.574147	0.008147	82.671936	44.578171	100.020622	-1.381155	0.000000	-0.407348	0.000000	0.000000	0.000000	-0.067757	-0.102051	0.174159	0.000000	0.000000	2.000000	72.000000	0.000000
3829.302506	-0.072377	0.574147	0.008147	82.671936	44.578171	100.020622	-1.381155	0.000000	-0.407348	0.000000	0.000000	0.000000	-0.067757	-0.102051	0.174159	0.000000	0.000000	2.000000	72.000000	0.000000
3829.305839	-0.072718	0.573819	0.008595	82.671936	44.578171	100.020622	-1.381155	0.000000	-0.407348	0.000000	0.000000	0.000000	-0.102454	-0.098385	0.134520	0.000000	0.000000	2.000000	72.000000	0.000000
3829.309172	-0.072718	0.573819	0.008595	82.535255	46.652630	102.405510	-1.381155	0.000000	-0.407348	0.000000	0.000000	0.000000	-0.102454	-0.098385	0.134520	0.000000	0.000000	2.000000	72.000000	0.000000
3829.312506	-0.073141	0.573532	0.008976	82.535255	46.652630	102.405510	-1.381155	0.000000	-0.407348	0.000000	0.000000	0.000000	-0.126657	-0.086226	0.114241	0.000000	0.000000	2.000000	72.000000	0.000000
3829.315839	-0.073141	0.573532	0.008976	82.535255	46.652630	102.405510	-1.381155	0.000000	-0.407348	0.000000	0.000000	0.000000	-0.126657	-0.086226	0.114241	0.000000	0.000000	2.000000	72.000000	0.000000
3829.319172	-0.073141	0.573532	0.008976	82.437218	48.253250	104.259193	-1.342970	0.000000	-0.448808	0.000000	0.000000	0.000000	-0.126657	-0.086226	0.114241	0.000000	0.000000	2.000000	72.000000	0.000000
3829.322506	-0.073141	0.573532	0.008976	82.437218	48.253250	104.259193	-1.342970	0.000000	-0.448808	0.000000	0.000000	0.000000	-0.126657	-0.086226	0.114241	0.000000	0.000000	2.000000	72.000000	0.000000
3829.325839	-0.073660	0.573249	0.009251	82.437218	48.253250	104.259193	-1.342970	0.000000	-0.448808	0.000000	0.000000	0.000000	-0.155911	-0.084725	0.082584	0.000000	0.000000	2.000000	72.000000	0.000000
3829.329172	-0.073660	0.573249	0.009251	82.395432	49.267590	105.445572	-1.342970	0.000000	-0.448808	0.000000	0.000000	0.000000	-0.155911	-0.084725	0.082584	0.000000	0.000000	2.000000	72.000000	0.000000
3829.332506	-0.074280	0.572990	0.009438	82.395432	49.267590	105.445572	-1.342970	0.000000	-0.448808	0.000000	0.000000	0.000000	-0.185965	-0.077786	0.055993	0.000000	0.000000	2.000000	72.000000	0.000000
3829.335839	-0.074280	0.572990	0.009438	82.395432	49.267590	105.445572	-1.342970	0.000000	-0.448808	0.000000	0.000000	0.000000	-0.185965	-0.077786	0.055993	0.000000	0.000000	2.000000	72.000000	0.000000
3829.339172	-0.074280	0.572990	0.009438	82.415947	49.662617	105.922325	-1.285991	0.000000	-0.471904	0.000000	0.000000	0.000000	-0.185965	-0.077786	0.055993	0.000000	0.000000	2.000000	72.000000	0.000000
3829.342506	-0.074280	0.572990	0.009438	82.415947	49.662617	105.922325	-1.285991	0.000000	-0.471904	0.000000	0.000000	0.000000	-0.185965	-0.077786	0.055993	0.000000	0.000000	2.000000	72.000000	0.000000
3829.345839	-0.074910	0.572780	0.009544	82.415947	49.662617	105.922325	-1.285991	0.000000	-0.471904	0.000000	0.000000	0.000000	-0.189096	-0.063027	0.031700	0.000000	0.000000	2.000000	72.000000	0.000000
3829.349172	-0.074910	0.572780	0.009544	82.433456	49.742210	106.076744	-1.285991	0.000000	-0.471904	0.000000	0.000000	0.000000	-0.189096	-0.063027	0.031700	0.000000	0.000000	2.000000	72.000000	0.000000
3829.352506	-0.075568	0.572583	0.009531	82.433456	49.742210	106.076744	-1.285991	0.000000	-0.471904	0.000000	0.000000	0.000000	-0.197125	-0.058973	-0.003956	0.000000	0.000000	2.000000	72.000000	0.000000
3829.355839	-0.075568	0.572583	0.009531	82.433456	49.742210	106.076744	-1.285991	0.000000	-0.471904	0.000000	0.000000	0.000000	-0.197125	-0.058973	-0.003956	0.000000	0.000000	2.000000	72.000000	0.000000
3829.359172	-0.075568	0.572583	0.009531	82.446175	49.800011	106.212990	-1.221621	0.000000	-0.476528	0.000000	0.000000	0.000000	-0.197125	-0.058973	-0.003956	0.000000	0.000000	2.000000	72.000000	0.000000
3829.362506	-0.075568	0.572583	0.009531	82.446175	49.800011	106.212990	-1.221621	0.000000	-0.476528	0.000000	0.000000	0.000000	-0.197125	-0.058973	-0.003956	0.000000	0.000000	2.000000	72.000000	0.000000
3829.365839	-0.076213	0.572411	0.009446	82.446175	49.800011	106.212990	-1.221621	0.000000	-0.476528	0.000000	0.000000	0.000000	-0.193719	-0.051874	-0.025301	0.000000	0.000000	2.000000	72.000000	0.000000
3829.369172	-0.076213	0.572411	0.009446	82.462952	49.815937	106.303238	-1.221621	0.000000	-0.476528	0.000000	0.000000	0.000000	-0.193719	-0.051874	-0.025301	0.000000	0.000000	2.000000	72.000000	0.000000
3829.372506	-0.076867	0.572313	0.009275	82.462952	49.815937	106.303238	-1.221621	0.000000	-0.476528	0.000000	0.000000	0.000000	-0.196251	-0.029242	-0.051443	0.000000	0.000000	2.000000	72.000000	0.000000
3829.375839	-0.076867	0.572313	0.009275	82.462952	49.815937	106.303238	-1.221621	0.000000	-0.476528	0.000000	0.000000	0.000000	-0.196251	-0.029242	-0.051443	0.000000	0.000000	2.000000	72.000000	0.000000
3829.379172	-0.076867	0.572313	0.009275	82.489502	49.767895	106.321388	-1.156627	0.000000	-0.463737	0.000000	0.000000	0.000000	-0.196251	-0.029242	-0.051443	0.000000	0.000000	2.000000	72.000000	0.000000
3829.382506	-0.076867	0.572313	0.009275	82.489502	49.767895	106.321388	-1.156627	0.000000	-0.463737	0.000000	0.000000	0.000000	-0.196251	-0.029242	-0.051443	0.000000	0.000000	2.000000	72.000000	0.000000
3829.385839	-0.077554	0.572239	0.009025	82.489502	49.767895	106.321388	-1.156627	0.000000	-0.463737	0.000000	0.000000	0.000000	-0.205934	-0.022143	-0.074967	0.000000	0.000000	2.000000	72.000000	0.000000
3829.389172	-0.077554	0.572239	0.009025	82.524490	49.662895	106.273445	-1.156627	0.000000	-0.463737	0.000000	0.000000	0.000000	-0.205934	-0.022143	-0.074967	0.000000	0.000000	2.000000	72.000000	0.000000
3829.392506	-0.078249	0.572215	0.008694	82.524490	49.662895	106.273445	-1.156627	0.000000	-0.463737	0.000000	0.000000	0.000000	-0.208547	-0.007275	-0.099281	0.000000	0.000000	2.000000	72.000000	0.000000
3829.395839	-0.078249	0.572215	0.008694	82.524490	49.662895	106.273445	-1.156627	0.000000	-0.463737	0.000000	0.000000	0.000000	-0.208547	-0.007275	-0.099281	0.000000	0.000000	2.000000	72.000000	0.000000
3829.399172	-0.078249	0.572215	0.008694	82.566338	49.507580	106.164986	-1.087546	0.000000	-0.434696	0.000000	0.000000	0.000000	-0.208547	-0.007275	-0.099281	0.000000	0.000000	2.000000	72.000000	0.000000
3829.402506	-0.078249	0.572215	0.008694	82.566338	49.507580	106.164986	-1.087546	0.000000	-0.434696	0.000000	0.000000	0.000000	-0.208547	-0.007275	-0.099281	0.000000	0.000000	2.000000	72.000000	0.000000
3829.405839	-0.078957	0.572232	0.008305	82.566338	49.507580	106.164986	-1.087546	0.000000	-0.434696	0.000000	0.000000	0.000000	-0.212229	0.005202	-0.116602	0.000000	0.000000	2.000000	72.000000	0.000000
3829.409172	-0.078957	0.572232	0.008305	82.609436	49.317947	106.021400	-1.087546	0.000000	-0.434696	0.000000	0.000000	0.000000	-0.212229	0.005202	-0.116602	0.000000	0.000000	2.000000	72.000000	0.000000
3829.412506	-0.079659	0.572258	0.007892	82.609436	49.317947	106.021400	-1.087546	0.000000	-0.434696	0.000000	0.000000	0.000000	-0.210712	0.007543	-0.123944	0.000000	0.000000	2.000000	72.000000	0.000000
3829.415839	-0.079659	0.572258	0.007892	82.609436	49.317947	106.021400	-1.087546	0.000000	-0.434696	0.000000	0.000000	0.000000	-0.210712	0.007543	-0.123944	0.000000	0.000000	2.000000	72.000000	0.000000
3829.419172	-0.079659	0.572258	0.007892	82.668297	49.094589	105.830276	-1.017056	0.000000	-0.394605	0.000000	0.000000	0.000000	-0.210712	0.007543	-0.123944	0.000000	0.000000	2.000000	72.000000	0.000000
3829.422506	-0.079659	0.572258	0.007892	82.668297	49.094589	105.830276	-1.017056	0.000000	-0.394605	0.000000	0.000000	0.000000	-0.210712	0.007543	-0.123944	0.000000	0.000000	2.000000	72.000000	0.000000
3829.425839	-0.080359	0.572308	0.007472	82.668297	49.094589	105.830276	-1.017056	0.000000	-0.394605	0.000000	0.000000	0.000000	-0.210050	0.015213	-0.126134	0.000000	0.000000	2.000000	72.000000	0.000000
3829.429172	-0.080359	0.572308	0.007472	82.757195	48.786804	105.521500	-1.017056	0.000000	-0.394605	0.000000	0.000000	0.000000	-0.210050	0.015213	-0.126134	0.000000	0.000000	2.000000	72.000000	0.000000
3829.432506	-0.081067	0.572313	0.006971	82.757195	48.786804	105.521500	-1.017056	0.000000	-0.394605	0.000000	0.000000	0.000000	-0.212390	0.001424	-0.150075	0.000000	0.000000	2.000000	72.000000	0.000000
3829.435839	-0.081067	0.572313	0.006971	82.757195	48.786804	105.521500	-1.017056	0.000000	-0.394605	0.000000	0.000000	0.000000	-0.212390	0.001424	-0.150075	0.000000	0.000000	2.000000	72.000000	0.000000
3829.439172	-0.081067	0.572313	0.006971	82.880180	48.395378	105.095360	-0.946649	0.000000	-0.348570	0.000000	0.000000	0.000000	-0.212390	0.001424	-0.150075	0.000000	0.000000	2.000000	72.000000	0.000000
3829.442506	-0.081067	0.572313	0.006971	82.880180	48.395378	105.095360	-0.946649	0.000000	-0.348570	0.000000	0.000000	0.000000	-0.212390	0.001424	-0.150075	0.000000	0.000000	2.000000	72.000000	0.000000
3829.445839	-0.081822	0.572310	0.006486	82.880180	48.395378	105.095360	-0.946649	0.000000	-0.348570	0.000000	0.000000	0.000000	-0.226396	-0.000977	-0.145743	0.000000	0.000000	2.000000	72.000000	0.000000
3829.449172	-0.081822	0.572310	0.006486	83.045258	47.774426	104.386185	-0.946649	0.000000	-0.348570	0.000000	0.000000	0.000000	-0.226396	-0.000977	-0.145743	0.000000	0.000000	2.000000	72.000000	0.000000
3829.452506	-0.082546	0.572296	0.005962	83.045258	47.774426	104.386185	-0.946649	0.000000	-0.348570	0.000000	0.000000	0.000000	-0.217192	-0.004022	-0.157111	0.000000	0.000000	2.000000	72.000000	0.000000
3829.455839	-0.082546	0.572296	0.005962	83.045258	47.774426	104.386185	-0.946649	0.000000	-0.348570	0.000000	0.000000	0.000000	-0.217192	-0.004022	-0.157111	0.000000	0.000000	2.000000	72.000000	0.000000
3829.459172	-0.082546	0.572296	0.005962	83.247040	47.018074	103.497139	-0.872718	0.000000	-0.298094	0.000000	0.000000	0.000000	-0.217192	-0.004022	-0.157111	0.000000	0.000000	2.000000	72.000000	0.000000
3829.462506	-0.082546	0.572296	0.005962	83.247040	47.018074	103.497139	-0.872718	0.000000	-0.298094	0.000000	0.000000	0.000000	-0.217192	-0.004022	-0.157111	0.000000	0.000000	2.000000	72.000000	0.000000
3829.465839	-0.083220	0.572291	0.005422	83.247040	47.018074	103.497139	-0.872718	0.000000	-0.298094	0.000000	0.000000	0.000000	-0.202286	-0.001738	-0.162110	0.000000	0.000000	2.000000	72.000000	0.000000
3829.469172	-0.083220	0.572291	0.005422	83.477814	46.028618	102.326683	-0.872718	0.000000	-0.298094	0.000000	0.000000	0.000000	-0.202286	-0.001738	-0.162110	0.000000	0.000000	2.000000	72.000000	0.000000
3829.472506	-0.083848	0.572310	0.004882	83.477814	46.028618	102.326683	-0.872718	0.000000	-0.298094	0.000000	0.000000	0.000000	-0.188325	0.005911	-0.161900	0.000000	0.000000	2.000000	72.000000	0.000000
3829.475839	-0.083848	0.572310	0.004882	83.477814	46.028618	102.326683	-0.872718	0.000000	-0.298094	0.000000	0.000000	0.000000	-0.188325	0.005911	-0.161900	0.000000	0.000000	2.000000	72.000000	0.000000
3829.479172	-0.083848	0.572310	0.004882	83.706146	44.687466	100.783112	-0.807616	0.000000	-0.244093	0.000000	0.000000	0.000000	-0.188325	0.005911	-0.161900	0.000000	0.000000	2.000000	72.000000	0.000000
3829.482506	-0.084418	0.572383	0.004405	83.706146	44.687466	100.783112	-0.807616	0.000000	-0.244093	0.000000	0.000000	0.000000	-0.170991	0.021910	-0.143128	0.000000	0.000000	2.000000	72.000000	0.000000
3829.485839	-0.084418	0.572383	0.004405	83.706146	44.687466	100.783112	-0.807616	0.000000	-0.244093	0.000000	0.000000	0.000000	-0.170991	0.021910	-0.143128	0.000000	0.000000	2.000000	72.000000	0.000000
3829.489172	-0.084418	0.572383	0.004405	83.886925	42.681274	98.573784	-0.779118	0.000000	-0.220238	0.000000	0.000000	0.000000	-0.170991	0.021910	-0.143128	0.000000	0.000000	2.000000	72.000000	0.000000
3829.492506	-0.084949	0.572492	0.003969	83.886925	42.681274	98.573784	-0.779118	0.000000	-0.220238	0.000000	0.000000	0.000000	-0.159402	0.032561	-0.130645	0.000000	0.000000	2.000000	72.000000	0.000000
3829.495839	-0.084949	0.572492	0.003969	83.886925	42.681274	98.573784	-0.779118	0.000000	-0.220238	0.000000	0.000000	0.000000	-0.159402	0.032561	-0.130645	0.000000	0.000000	2.000000	72.000000	0.000000
3829.499172	-0.084949	0.572492	0.003969	83.987022	40.140728	95.863625	-0.752551	0.000000	-0.198464	0.000000	0.000000	0.000000	-0.159402	0.032561	-0.130645	0.000000	0.000000	2.000000	72.000000	0.000000
3829.502506	-0.084949	0.572492	0.003969	83.987022	40.140728	95.863625	-0.752551	0.000000	-0.198464	0.000000	0.000000	0.000000	-0.159402	0.032561	-0.130645	0.000000	0.000000	2.000000	72.000000	0.000000
3829.505839	-0.085471	0.572646	0.003612	83.987022	40.140728	95.863625	-0.752551	0.000000	-0.198464	0.000000	0.000000	0.000000	-0.156707	0.046270	-0.107189	0.000000	0.000000	2.000000	72.000000	0.000000
3829.509172	-0.085471	0.572646	0.003612	84.029747	37.675800	93.277649	-0.752551	0.000000	-0.198464	0.000000	0.000000	0.000000	-0.156707	0.046270	-0.107189	0.000000	0.000000	2.000000	72.000000	0.000000
3829.512506	-0.085954	0.572792	0.003286	84.029747	37.675800	93.277649	-0.752551	0.000000	-0.198464	0.000000	0.000000	0.000000	-0.144668	0.043865	-0.097934	0.000000	0.000000	2.000000	72.000000	0.000000
3829.515839	-0.085954	0.572792	0.003286	84.029747	37.675800	93.277649	-0.752551	0.000000	-0.198464	0.000000	0.000000	0.000000	-0.144668	0.043865	-0.097934	0.000000	0.000000	2.000000	72.000000	0.000000
3829.519172	-0.085954	0.572792	0.003286	84.033562	35.435253	90.947563	-0.702321	0.000000	-0.164277	0.000000	0.000000	0.000000	-0.144668	0.043865	-0.097934	0.000000	0.000000	2.000000	72.000000	0.000000
3829.522506	-0.086403	0.572941	0.003031	84.033562	35.435253	90.947563	-0.702321	0.000000	-0.164277	0.000000	0.000000	0.000000	-0.134964	0.044588	-0.076489	0.000000	0.000000	2.000000	72.000000	0.000000
3829.525839	-0.086403	0.572941	0.003031	84.033562	35.435253	90.947563	-0.702321	0.000000	-0.164277	0.000000	0.000000	0.000000	-0.134964	0.044588	-0.076489	0.000000	0.000000	2.000000	72.000000	0.000000
3829.529172	-0.086403	0.572941	0.003031	84.024666	33.389133	88.830208	-0.679827	0.000000	-0.151529	0.000000	0.000000	0.000000	-0.134964	0.044588	-0.076489	0.000000	0.000000	2.000000	72.000000	0.000000
3829.532506	-0.086871	0.573072	0.002754	84.024666	33.389133	88.830208	-0.679827	0.000000	-0.151529	0.000000	0.000000	0.000000	-0.140409	0.039158	-0.083014	0.000000	0.000000	2.000000	72.000000	0.000000
3829.535839	-0.086871	0.573072	0.002754	84.024666	33.389133	88.830208	-0.679827	0.000000	-0.151529	0.000000	0.000000	0.000000	-0.140409	0.039158	-0.083014	0.000000	0.000000	2.000000	72.000000	0.000000
3829.539172	-0.086871	0.573072	0.002754	84.033333	31.609734	86.972946	-0.656425	0.000000	-0.137693	0.000000	0.000000	0.000000	-0.140409	0.039158	-0.083014	0.000000	0.000000	2.000000	72.000000	0.000000
3829.542506	-0.086871	0.573072	0.002754	84.033333	31.609734	86.972946	-0.656425	0.000000	-0.137693	0.000000	0.000000	0.000000	-0.140409	0.039158	-0.083014	0.000000	0.000000	2.000000	72.000000	0.000000
3829.545839	-0.087304	0.573187	0.002532	84.033333	31.609734	86.972946	-0.656425	0.000000	-0.137693	0.000000	0.000000	0.000000	-0.129824	0.034532	-0.066673	0.000000	0.000000	2.000000	72.000000	0.000000
3829.549172	-0.087304	0.573187	0.002532	84.063728	29.974121	85.245270	-0.656425	0.000000	-0.137693	0.000000	0.000000	0.000000	-0.129824	0.034532	-0.066673	0.000000	0.000000	2.000000	72.000000	0.000000
3829.552506	-0.087304	0.573187	0.002532	84.063728	29.974121	85.245270	-0.656425	0.000000	-0.137693	0.000000	0.000000	0.000000	-0.129824	0.034532	-0.066673	0.000000	0.000000	2.000000	72.000000	0.000000
3829.555839	-0.087304	0.573187	0.002532	84.063728	29.974121	85.245270	-0.656425	0.000000	-0.137693	0.000000	0.000000	0.000000	-0.129824	0.034532	-0.066673	0.000000	0.000000	2.000000	72.000000	0.000000
3829.559172	-0.088048	0.573319	0.002044	84.098671	28.517706	83.696510	-0.634788	0.000000	-0.126581	0.000000	0.000000	0.000000	-0.223042	0.039865	-0.146138	0.000000	0.000000	2.000000	72.000000	0.000000
3829.562506	-0.088048	0.573319	0.002044	84.098671	28.517706	83.696510	-0.634788	0.000000	-0.126581	0.000000	0.000000	0.000000	-0.000000	0.000007	-0.000000	0.000000	0.000000	2.000000	72.000000	0.000000
3829.565839	-0.088048	0.573319	0.002044	84.098671	28.517706	83.696510	-0.634788	0.000000	-0.126581	0.000000	0.000000	0.000000	-0.000000	0.000007	-0.000000	0.000000	0.000000	2.000000	72.000000	0.000000
3829.569172	-0.088048	0.573319	0.002044	84.119034	27.177052	82.276665	-0.597615	0.000000	-0.102224	0.000000	0.000000	0.000000	-0.000000	0.000007	-0.000000	0.000000	0.000000	2.000000	72.000000	0.000000
3829.572506	-0.088048	0.573319	0.002044	84.119034	27.177052	82.276665	-0.597615	0.000000	-0.102224	0.000000	0.000000	0.000000	-0.000000	0.000007	-0.000000	0.000000	0.000000	2.000000	72.000000	0.000000
3829.575839	-0.088346	0.573322	0.001831	84.119034	27.177052	82.276665	-0.597615	0.000000	-0.102224	0.000000	0.000000	0.000000	-0.089376	0.000758	-0.064135	0.000000	0.000000	2.000000	72.000000	0.000000
3829.579172	-0.088346	0.573322	0.001831	84.116570	25.963078	81.003540	-0.597615	0.000000	-0.102224	0.000000	0.000000	0.000000	-0.089376	0.000758	-0.064135	0.000000	0.000000	2.000000	72.000000	0.000000
3829.582506	-0.088346	0.573322	0.001831	84.116570	25.963078	81.003540	-0.597615	0.000000	-0.102224	0.000000	0.000000	0.000000	-0.089376	0.000758	-0.064135	0.000000	0.000000	2.000000	72.000000	0.000000
3829.585839	-0.088346	0.573322	0.001831	84.116570	25.963078	81.003540	-0.597615	0.000000	-0.102224	0.000000	0.000000	0.000000	-0.089376	0.000758	-0.064135	0.000000	0.000000	2.000000	72.000000	0.000000
3829.589172	-0.088827	0.573322	0.001515	84.079704	24.808037	79.814171	-0.582719	0.000000	-0.091535	0.000000	0.000000	0.000000	-0.144395	-0.000030	-0.094714	0.000000	0.000000	2.000000	72.000000	0.000000
3829.592506	-0.088827	0.573322	0.001515	84.079704	24.808037	79.814171	-0.582719	0.000000	-0.091535	0.000000	0.000000	0.000000	-0.000001	0.000006	0.000000	0.000000	0.000000	2.000000	72.000000	0.000000
3829.595839	-0.088827	0.573322	0.001515	84.079704	24.808037	79.814171	-0.582719	0.000000	-0.091535	0.000000	0.000000	0.000000	-0.000001	0.000006	0.000000	0.000000	0.000000	2.000000	72.000000	0.000000
3829.599172	-0.088827	0.573322	0.001515	84.007011	23.844618	78.855362	-0.558653	0.000000	-0.075750	0.000000	0.000000	0.000000	-0.000001	0.000006	0.000000	0.000000	0.000000	2.000000	72.000000	0.000000
3829.602506	-0.089085	0.573304	0.001447	84.007011	23.844618	78.855362	-0.558653	0.000000	-0.075750	0.000000	0.000000	0.000000	-0.077388	-0.005359	-0.020337	0.000000	0.000000	2.000000	72.000000	0.000000
3829.605839	-0.089085	0.573304	0.001447	84.007011	23.844618	78.855362	-0.558653	0.000000	-0.075750	0.000000	0.000000	0.000000	-0.077388	-0.005359	-0.020337	0.000000	0.000000	2.000000	72.000000	0.000000
3829.609172	-0.089085	0.573304	0.001447	83.912308	23.086588	78.127014	-0.545755	0.000000	-0.072360	0.000000	0.000000	0.000000	-0.077388	-0.005359	-0.020337	0.000000	0.000000	2.000000	72.000000	0.000000
3829.612506	-0.089085	0.573304	0.001447	83.912308	23.086588	78.127014	-0.545755	0.000000	-0.072360	0.000000	0.000000	0.000000	-0.077388	-0.005359	-0.020337	0.000000	0.000000	2.000000	72.000000	0.000000
3829.615839	-0.089278	0.573286	0.001392	83.912308	23.086588	78.127014	-0.545755	0.000000	-0.072360	0.000000	0.000000	0.000000	-0.057781	-0.005359	-0.016565	0.000000	0.000000	2.000000	72.000000	0.000000
3829.619172	-0.089278	0.573286	0.001392	83.832550	22.509048	77.573456	-0.545755	0.000000	-0.072360	0.000000	0.000000	0.000000	-0.057781	-0.005359	-0.016565	0.000000	0.000000	2.000000	72.000000	0.000000
3829.622506	-0.089278	0.573286	0.001392	83.832550	22.509048	77.573456	-0.545755	0.000000	-0.072360	0.000000	0.000000	0.000000	-0.057781	-0.005359	-0.016565	0.000000	0.000000	2.000000	72.000000	0.000000
3829.625839	-0.089278	0.573286	0.001392	83.832550	22.509048	77.573456	-0.545755	0.000000	-0.072360	0.000000	0.000000	0.000000	-0.057781	-0.005359	-0.016565	0.000000	0.000000	2.000000	72.000000	0.000000
3829.629172	-0.089602	0.573230	0.001432	83.777168	22.103727	77.186745	-0.536125	0.000000	-0.069599	0.000000	0.000000	0.000000	-0.097260	-0.016822	0.012042	0.000000	0.000000	2.000000	72.000000	0.000000
3829.632506	-0.089602	0.573230	0.001432	83.777168	22.103727	77.186745	-0.536125	0.000000	-0.069599	0.000000	0.000000	0.000000	-0.097260	-0.016822	0.012042	0.000000	0.000000	2.000000	72.000000	0.000000
3829.635839	-0.089602	0.573230	0.001432	83.777168	22.103727	77.186745	-0.536125	0.000000	-0.069599	0.000000	0.000000	0.000000	-0.097260	-0.016822	0.012042	0.000000	0.000000	2.000000	72.000000	0.000000
3829.639172	-0.089602	0.573230	0.001432	83.738068	21.803719	76.897736	-0.519915	0.000000	-0.071606	0.000000	0.000000	0.000000	-0.097260	-0.016822	0.012042	0.000000	0.000000	2.000000	72.000000	0.000000
3829.642506	-0.089681	0.573207	0.001489	83.738068	21.803719	76.897736	-0.519915	0.000000	-0.071606	0.000000	0.000000	0.000000	-0.023700	-0.006881	0.017173	0.000000	0.000000	2.000000	72.000000	0.000000
3829.645839	-0.089681	0.573207	0.001489	83.738068	21.803719	76.897736	-0.519915	0.000000	-0.071606	0.000000	0.000000	0.000000	-0.023700	-0.006881	0.017173	0.000000	0.000000	2.000000	72.000000	0.000000
3829.649172	-0.089681	0.573207	0.001489	83.695221	21.511177	76.609657	-0.515965	0.000000	-0.074468	0.000000	0.000000	0.000000	-0.023700	-0.006881	0.017173	0.000000	0.000000	2.000000	72.000000	0.000000
3829.652506	-0.089681	0.573207	0.001489	83.695221	21.511177	76.609657	-0.515965	0.000000	-0.074468	0.000000	0.000000	0.000000	-0.023700	-0.006881	0.017173	0.000000	0.000000	2.000000	72.000000	0.000000
3829.655839	-0.089716	0.573184	0.001555	83.695221	21.511177	76.609657	-0.515965	0.000000	-0.074468	0.000000	0.000000	0.000000	-0.010639	-0.006881	0.019723	0.000000	0.000000	2.000000	72.000000	0.000000
3829.659172	-0.089716	0.573184	0.001555	83.624283	21.029995	76.126785	-0.515965	0.000000	-0.074468	0.000000	0.000000	0.000000	-0.010639	-0.006881	0.019723	0.000000	0.000000	2.000000	72.000000	0.000000
3829.662506	-0.089716	0.573184	0.001555	83.624283	21.029995	76.126785	-0.515965	0.000000	-0.074468	0.000000	0.000000	0.000000	-0.010639	-0.006881	0.019723	0.000000	0.000000	2.000000	72.000000	0.000000
3829.665839	-0.089716	0.573184	0.001555	83.624283	21.029995	76.126785	-0.515965	0.000000	-0.074468	0.000000	0.000000	0.000000	-0.010639	-0.006881	0.019723	0.000000	0.000000	2.000000	72.000000	0.000000
3829.669172	-0.089681	0.573251	0.001723	83.514206	20.272331	75.363533	-0.514191	0.000000	-0.077756	0.000000	0.000000	0.000000	0.010481	0.019925	0.050501	0.000000	0.000000	2.000000	72.000000	0.000000
3829.672506	-0.089681	0.573251	0.001723	83.514206	20.272331	75.363533	-0.514191	0.000000	-0.077756	0.000000	0.000000	0.000000	0.010481	0.019925	0.050501	0.000000	0.000000	2.000000	72.000000	0.000000
3829.675839	-0.089681	0.573251	0.001723	83.514206	20.272331	75.363533	-0.514191	0.000000	-0.077756	0.000000	0.000000	0.000000	0.010481	0.019925	0.050501	0.000000	0.000000	2.000000	72.000000	0.000000
3829.679172	-0.089681	0.573251	0.001723	83.377686	19.415478	74.497986	-0.515938	0.000000	-0.086172	0.000000	0.000000	0.000000	0.010481	0.019925	0.050501	0.000000	0.000000	2.000000	72.000000	0.000000
3829.682506	-0.089659	0.573332	0.001841	83.377686	19.415478	74.497986	-0.515938	0.000000	-0.086172	0.000000	0.000000	0.000000	0.006691	0.024541	0.035216	0.000000	0.000000	2.000000	72.000000	0.000000
3829.685839	-0.089659	0.573332	0.001841	83.377686	19.415478	74.497986	-0.515938	0.000000	-0.086172	0.000000	0.000000	0.000000	0.006691	0.024541	0.035216	0.000000	0.000000	2.000000	72.000000	0.000000
3829.689172	-0.089659	0.573332	0.001841	83.223267	18.551134	73.632698	-0.517053	0.000000	-0.092042	0.000000	0.000000	0.000000	0.006691	0.024541	0.035216	0.000000	0.000000	2.000000	72.000000	0.000000
3829.692506	-0.089659	0.573332	0.001841	83.223267	18.551134	73.632698	-0.517053	0.000000	-0.092042	0.000000	0.000000	0.000000	0.006691	0.024541	0.035216	0.000000	0.000000	2.000000	72.000000	0.000000
3829.695839	-0.089639	0.573458	0.001969	83.223267	18.551134	73.632698	-0.517053	0.000000	-0.092042	0.000000	0.000000	0.000000	0.006064	0.037581	0.038469	0.000000	0.000000	2.000000	72.000000	0.000000
3829.699172	-0.089639	0.573458	0.001969	83.077141	17.780075	72.857590	-0.517053	0.000000	-0.092042	0.000000	0.000000	0.000000	0.006064	0.037581	0.038469	0.000000	0.000000	2.000000	72.000000	0.000000
3829.702506	-0.089586	0.573611	0.002163	83.077141	17.780075	72.857590	-0.517053	0.000000	-0.092042	0.000000	0.000000	0.000000	0.015788	0.046046	0.058263	0.000000	0.000000	2.000000	72.000000	0.000000
3829.705839	-0.089586	0.573611	0.002163	83.077141	17.780075	72.857590	-0.517053	0.000000	-0.092042	0.000000	0.000000	0.000000	0.015788	0.046046	0.058263	0.000000	0.000000	2.000000	72.000000	0.000000
3829.709172	-0.089586	0.573611	0.002163	82.971832	17.256021	72.325340	-0.520695	0.000000	-0.108164	0.000000	0.000000	0.000000	0.015788	0.046046	0.058263	0.000000	0.000000	2.000000	72.000000	0.000000
3829.712506	-0.089549	0.573729	0.002319	82.971832	17.256021	72.325340	-0.520695	0.000000	-0.108164	0.000000	0.000000	0.000000	0.011267	0.035304	0.046713	0.000000	0.000000	2.000000	72.000000	0.000000
3829.715839	-0.089549	0.573729	0.002319	82.971832	17.256021	72.325340	-0.520695	0.000000	-0.108164	0.000000	0.000000	0.000000	0.011267	0.035304	0.046713	0.000000	0.000000	2.000000	72.000000	0.000000
3829.719172	-0.089549	0.573729	0.002319	82.913155	16.993158	72.057030	-0.522573	0.000000	-0.115949	0.000000	0.000000	0.000000	0.011267	0.035304	0.046713	0.000000	0.000000	2.000000	72.000000	0.000000
3829.722506	-0.089549	0.573729	0.002319	82.913155	16.993158	72.057030	-0.522573	0.000000	-0.115949	0.000000	0.000000	0.000000	0.011267	0.035304	0.046713	0.000000	0.000000	2.000000	72.000000	0.000000
3829.725839	-0.089508	0.573829	0.002458	82.913155	16.993158	72.057030	-0.522573	0.000000	-0.115949	0.000000	0.000000	0.000000	0.012281	0.029962	0.041574	0.000000	0.000000	2.000000	72.000000	0.000000
3829.729172	-0.089508	0.573829	0.002458	82.893509	16.915470	71.968269	-0.522573	0.000000	-0.115949	0.000000	0.000000	0.000000	0.012281	0.029962	0.041574	0.000000	0.000000	2.000000	72.000000	0.000000
3829.732506	-0.089508	0.573829	0.002458	82.893509	16.915470	71.968269	-0.522573	0.000000	-0.115949	0.000000	0.000000	0.000000	0.012281	0.029962	0.041574	0.000000	0.000000	2.000000	72.000000	0.000000
3829.735839	-0.089508	0.573829	0.002458	82.893509	16.915470	71.968269	-0.522573	0.000000	-0.115949	0.000000	0.000000	0.000000	0.012281	0.029962	0.041574	0.000000	0.000000	2.000000	72.000000	0.000000
3829.739172	-0.089371	0.573905	0.002687	82.887161	16.913008	71.956421	-0.524620	0.000000	-0.122878	0.000000	0.000000	0.000000	0.040955	0.023046	0.068931	0.000000	0.000000	2.000000	72.000000	0.000000
3829.742506	-0.089371	0.573905	0.002687	82.887161	16.913008	71.956421	-0.524620	0.000000	-0.122878	0.000000	0.000000	0.000000	0.040955	0.023046	0.068931	0.000000	0.000000	2.000000	72.000000	0.000000
3829.745839	-0.089371	0.573905	0.002687	82.887161	16.913008	71.956421	-0.524620	0.000000	-0.122878	0.000000	0.000000	0.000000	0.040955	0.023046	0.068931	0.000000	0.000000	2.000000	72.000000	0.000000
3829.749172	-0.089371	0.573905	0.002687	82.886383	16.936745	71.968292	-0.531446	0.000000	-0.134367	0.000000	0.000000	0.000000	0.040955	0.023046	0.068931	0.000000	0.000000	2.000000	72.000000	0.000000
3829.752506	-0.089271	0.573890	0.002755	82.886383	16.936745	71.968292	-0.531446	0.000000	-0.134367	0.000000	0.000000	0.000000	0.030029	-0.004599	0.020361	0.000000	0.000000	2.000000	72.000000	0.000000
3829.755839	-0.089271	0.573890	0.002755	82.886383	16.936745	71.968292	-0.531446	0.000000	-0.134367	0.000000	0.000000	0.000000	0.030029	-0.004599	0.020361	0.000000	0.000000	2.000000	72.000000	0.000000
3829.759172	-0.089271	0.573890	0.002755	82.884064	16.983526	72.003830	-0.536451	0.000000	-0.137760	0.000000	0.000000	0.000000	0.030029	-0.004599	0.020361	0.000000	0.000000	2.000000	72.000000	0.000000
3829.762506	-0.089271	0.573890	0.002755	82.884064	16.983526	72.003830	-0.536451	0.000000	-0.137760	0.000000	0.000000	0.000000	0.030029	-0.004599	0.020361	0.000000	0.000000	2.000000	72.000000	0.000000
3829.765839	-0.089149	0.573875	0.002827	82.884064	16.983526	72.003830	-0.536451	0.000000	-0.137760	0.000000	0.000000	0.000000	0.036588	-0.004618	0.021623	0.000000	0.000000	2.000000	72.000000	0.000000
3829.769172	-0.089149	0.573875	0.002827	82.882141	17.075199	72.086800	-0.536451	0.000000	-0.137760	0.000000	0.000000	0.000000	0.036588	-0.004618	0.021623	0.000000	0.000000	2.000000	72.000000	0.000000
3829.772506	-0.089149	0.573875	0.002827	82.882141	17.075199	72.086800	-0.536451	0.000000	-0.137760	0.000000	0.000000	0.000000	0.036588	-0.004618	0.021623	0.000000	0.000000	2.000000	72.000000	0.000000
3829.775839	-0.089149	0.573875	0.002827	82.882141	17.075199	72.086800	-0.536451	0.000000	-0.137760	0.000000	0.000000	0.000000	0.036588	-0.004618	0.021623	0.000000	0.000000	2.000000	72.000000	0.000000
3829.779172	-0.088798	0.573831	0.002884	82.873161	17.260540	72.276047	-0.542549	0.000000	-0.141364	0.000000	0.000000	0.000000	0.105454	-0.013060	0.017026	0.000000	0.000000	2.000000	72.000000	0.000000
3829.782506	-0.088798	0.573831	0.002884	82.873161	17.260540	72.276047	-0.542549	0.000000	-0.141364	0.000000	0.000000	0.000000	0.105454	-0.013060	0.017026	0.000000	0.000000	2.000000	72.000000	0.000000
3829.785839	-0.088798	0.573831	0.002884	82.873161	17.260540	72.276047	-0.542549	0.000000	-0.141364	0.000000	0.000000	0.000000	0.105454	-0.013060	0.017026	0.000000	0.000000	2.000000	72.000000	0.000000
3829.789172	-0.088798	0.573831	0.002884	82.855782	17.518690	72.549080	-0.560124	0.000000	-0.144202	0.000000	0.000000	0.000000	0.105454	-0.013060	0.017026	0.000000	0.000000	2.000000	72.000000	0.000000
3829.792506	-0.088590	0.573803	0.002864	82.855782	17.518690	72.549080	-0.560124	0.000000	-0.144202	0.000000	0.000000	0.000000	0.062293	-0.008448	-0.005884	0.000000	0.000000	2.000000	72.000000	0.000000
3829.795839	-0.088590	0.573803	0.002864	82.855782	17.518690	72.549080	-0.560124	0.000000	-0.144202	0.000000	0.000000	0.000000	0.062293	-0.008448	-0.005884	0.000000	0.000000	2.000000	72.000000	0.000000
3829.799172	-0.088590	0.573803	0.002864	82.846207	17.752077	72.796013	-0.570506	0.000000	-0.143221	0.000000	0.000000	0.000000	0.062293	-0.008448	-0.005884	0.000000	0.000000	2.000000	72.000000	0.000000
3829.802506	-0.088590	0.573803	0.002864	82.846207	17.752077	72.796013	-0.570506	0.000000	-0.143221	0.000000	0.000000	0.000000	0.062293	-0.008448	-0.005884	0.000000	0.000000	2.000000	72.000000	0.000000
3829.805839	-0.088434	0.573785	0.002877	82.846207	17.752077	72.796013	-0.570506	0.000000	-0.143221	0.000000	0.000000	0.000000	0.046851	-0.005391	0.003698	0.000000	0.000000	2.000000	72.000000	0.000000
3829.809172	-0.088434	0.573785	0.002877	82.837822	17.934910	72.985664	-0.570506	0.000000	-0.143221	0.000000	0.000000	0.000000	0.046851	-0.005391	0.003698	0.000000	0.000000	2.000000	72.000000	0.000000
3829.812506	-0.088434	0.573785	0.002877	82.837822	17.934910	72.985664	-0.570506	0.000000	-0.143221	0.000000	0.000000	0.000000	0.046851	-0.005391	0.003698	0.000000	0.000000	2.000000	72.000000	0.000000
3829.815839	-0.088434	0.573785	0.002877	82.837822	17.934910	72.985664	-0.570506	0.000000	-0.143221	0.000000	0.000000	0.000000	0.046851	-0.005391	0.003698	0.000000	0.000000	2.000000	72.000000	0.000000
3829.819172	-0.088159	0.573713	0.002859	82.831245	18.124662	73.184830	-0.578315	0.000000	-0.143837	0.000000	0.000000	0.000000	0.082555	-0.021505	-0.005419	0.000000	0.000000	2.000000	72.000000	0.000000
3829.822506	-0.088159	0.573713	0.002859	82.831245	18.124662	73.184830	-0.578315	0.000000	-0.143837	0.000000	0.000000	0.000000	0.082555	-0.021505	-0.005419	0.000000	0.000000	2.000000	72.000000	0.000000
3829.825839	-0.088159	0.573713	0.002859	82.831245	18.124662	73.184830	-0.578315	0.000000	-0.143837	0.000000	0.000000	0.000000	0.082555	-0.021505	-0.005419	0.000000	0.000000	2.000000	72.000000	0.000000
3829.829172	-0.088159	0.573713	0.002859	82.827332	18.323446	73.395882	-0.592074	0.000000	-0.142934	0.000000	0.000000	0.000000	0.082555	-0.021505	-0.005419	0.000000	0.000000	2.000000	72.000000	0.000000
3829.832506	-0.088013	0.573667	0.002809	82.827332	18.323446	73.395882	-0.592074	0.000000	-0.142934	0.000000	0.000000	0.000000	0.043596	-0.013819	-0.014862	0.000000	0.000000	2.000000	72.000000	0.000000
3829.835839	-0.088013	0.573667	0.002809	82.827332	18.323446	73.395882	-0.592074	0.000000	-0.142934	0.000000	0.000000	0.000000	0.043596	-0.013819	-0.014862	0.000000	0.000000	2.000000	72.000000	0.000000
3829.839172	-0.088013	0.573667	0.002809	82.823402	18.524675	73.606689	-0.599340	0.000000	-0.140457	0.000000	0.000000	0.000000	0.043596	-0.013819	-0.014862	0.000000	0.000000	2.000000	72.000000	0.000000
3829.842506	-0.088013	0.573667	0.002809	82.823402	18.524675	73.606689	-0.599340	0.000000	-0.140457	0.000000	0.000000	0.000000	0.043596	-0.013819	-0.014862	0.000000	0.000000	2.000000	72.000000	0.000000
3829.845839	-0.087872	0.573614	0.002783	82.823402	18.524675	73.606689	-0.599340	0.000000	-0.140457	0.000000	0.000000	0.000000	0.042248	-0.016110	-0.007874	0.000000	0.000000	2.000000	72.000000	0.000000
3829.849172	-0.087872	0.573614	0.002783	82.812202	18.735456	73.829384	-0.599340	0.000000	-0.140457	0.000000	0.000000	0.000000	0.042248	-0.016110	-0.007874	0.000000	0.000000	2.000000	72.000000	0.000000
3829.852506	-0.087872	0.573614	0.002783	82.812202	18.735456	73.829384	-0.599340	0.000000	-0.140457	0.000000	0.000000	0.000000	0.042248	-0.016110	-0.007874	0.000000	0.000000	2.000000	72.000000	0.000000
3829.855839	-0.087872	0.573614	0.002783	82.812202	18.735456	73.829384	-0.599340	0.000000	-0.140457	0.000000	0.000000	0.000000	0.042248	-0.016110	-0.007874	0.000000	0.000000	2.000000	72.000000	0.000000
3829.859172	-0.087545	0.573557	0.002726	82.803139	18.888954	73.983650	-0.606381	0.000000	-0.139145	0.000000	0.000000	0.000000	0.098287	-0.016881	-0.017047	0.000000	0.000000	2.000000	72.000000	0.000000
3829.862506	-0.087545	0.573557	0.002726	82.803139	18.888954	73.983650	-0.606381	0.000000	-0.139145	0.000000	0.000000	0.000000	-0.000000	-0.000001	0.000000	0.000000	0.000000	2.000000	72.000000	0.000000
3829.865839	-0.087545	0.573557	0.002726	82.803139	18.888954	73.983650	-0.606381	0.000000	-0.139145	0.000000	0.000000	0.000000	-0.000000	-0.000001	0.000000	0.000000	0.000000	2.000000	72.000000	0.000000
3829.869172	-0.087545	0.573557	0.002726	82.791840	18.864473	73.942039	-0.622762	0.000000	-0.136304	0.000000	0.000000	0.000000	-0.000000	-0.000001	0.000000	0.000000	0.000000	2.000000	72.000000	0.000000
3829.872506	-0.087545	0.573557	0.002726	82.791840	18.864473	73.942039	-0.622762	0.000000	-0.136304	0.000000	0.000000	0.000000	-0.000000	-0.000001	0.000000	0.000000	0.000000	2.000000	72.000000	0.000000
3829.875839	-0.087386	0.573591	0.002726	82.791840	18.864473	73.942039	-0.622762	0.000000	-0.136304	0.000000	0.000000	0.000000	0.047536	0.009960	-0.000160	0.000000	0.000000	2.000000	72.000000	0.000000
3829.879172	-0.087386	0.573591	0.002726	82.774849	18.792358	73.856636	-0.622762	0.000000	-0.136304	0.000000	0.000000	0.000000	0.047536	0.009960	-0.000160	0.000000	0.000000	2.000000	72.000000	0.000000
3829.882506	-0.087386	0.573591	0.002726	82.774849	18.792358	73.856636	-0.622762	0.000000	-0.136304	0.000000	0.000000	0.000000	0.047536	0.009960	-0.000160	0.000000	0.000000	2.000000	72.000000	0.000000
3829.885839	-0.087386	0.573591	0.002726	82.774849	18.792358	73.856636	-0.622762	0.000000	-0.136304	0.000000	0.000000	0.000000	0.047536	0.009960	-0.000160	0.000000	0.000000	2.000000	72.000000	0.000000
3829.889172	-0.087190	0.573754	0.002766	82.747719	18.668678	73.724854	-0.630684	0.000000	-0.136277	0.000000	0.000000	0.000000	0.058782	0.049109	0.012073	0.000000	0.000000	2.000000	72.000000	0.000000
3829.892506	-0.087190	0.573754	0.002766	82.747719	18.668678	73.724854	-0.630684	0.000000	-0.136277	0.000000	0.000000	0.000000	0.058782	0.049109	0.012073	0.000000	0.000000	2.000000	72.000000	0.000000
3829.895839	-0.087190	0.573754	0.002766	82.747719	18.668678	73.724854	-0.630684	0.000000	-0.136277	0.000000	0.000000	0.000000	0.058782	0.049109	0.012073	0.000000	0.000000	2.000000	72.000000	0.000000
3829.899172	-0.087190	0.573754	0.002766	82.723625	18.561548	73.612030	-0.640482	0.000000	-0.138289	0.000000	0.000000	0.000000	0.058782	0.049109	0.012073	0.000000	0.000000	2.000000	72.000000	0.000000
3829.902506	-0.087184	0.573870	0.002849	82.723625	18.561548	73.612030	-0.640482	0.000000	-0.138289	0.000000	0.000000	0.000000	0.002046	0.034559	0.025012	0.000000	0.000000	2.000000	72.000000	0.000000
3829.905839	-0.087184	0.573870	0.002849	82.723625	18.561548	73.612030	-0.640482	0.000000	-0.138289	0.000000	0.000000	0.000000	0.002046	0.034559	0.025012	0.000000	0.000000	2.000000	72.000000	0.000000
3829.909172	-0.087184	0.573870	0.002849	82.709946	18.501682	73.551674	-0.640823	0.000000	-0.142458	0.000000	0.000000	0.000000	0.002046	0.034559	0.025012	0.000000	0.000000	2.000000	72.000000	0.000000
3829.912506	-0.087184	0.573870	0.002849	82.709946	18.501682	73.551674	-0.640823	0.000000	-0.142458	0.000000	0.000000	0.000000	0.002046	0.034559	0.025012	0.000000	0.000000	2.000000	72.000000	0.000000
3829.915839	-0.087203	0.573977	0.002952	82.709946	18.501682	73.551674	-0.640823	0.000000	-0.142458	0.000000	0.000000	0.000000	-0.005829	0.032257	0.030767	0.000000	0.000000	2.000000	72.000000	0.000000
3829.919172	-0.087203	0.573977	0.002952	82.696342	18.442053	73.491577	-0.640823	0.000000	-0.142458	0.000000	0.000000	0.000000	-0.005829	0.032257	0.030767	0.000000	0.000000	2.000000	72.000000	0.000000
3829.922506	-0.087203	0.573977	0.002952	82.696342	18.442053	73.491577	-0.640823	0.000000	-0.142458	0.000000	0.000000	0.000000	-0.005829	0.032257	0.030767	0.000000	0.000000	2.000000	72.000000	0.000000
3829.925839	-0.087203	0.573977	0.002952	82.696342	18.442053	73.491577	-0.640823	0.000000	-0.142458	0.000000	0.000000	0.000000	-0.005829	0.032257	0.030767	0.000000	0.000000	2.000000	72.000000	0.000000
3829.929172	-0.087241	0.574123	0.003152	82.685364	18.394495	73.443626	-0.639851	0.000000	-0.147585	0.000000	0.000000	0.000000	-0.011398	0.043816	0.060146	0.000000	0.000000	2.000000	72.000000	0.000000
3829.932506	-0.087241	0.574123	0.003152	82.685364	18.394495	73.443626	-0.639851	0.000000	-0.147585	0.000000	0.000000	0.000000	-0.011398	0.043816	0.060146	0.000000	0.000000	2.000000	72.000000	0.000000
3829.935839	-0.087241	0.574123	0.003152	82.685364	18.394495	73.443626	-0.639851	0.000000	-0.147585	0.000000	0.000000	0.000000	-0.011398	0.043816	0.060146	0.000000	0.000000	2.000000	72.000000	0.000000
3829.939172	-0.087241	0.574123	0.003152	82.674423	18.344370	73.395813	-0.637951	0.000000	-0.157610	0.000000	0.000000	0.000000	-0.011398	0.043816	0.060146	0.000000	0.000000	2.000000	72.000000	0.000000
3829.942506	-0.087285	0.574180	0.003263	82.674423	18.344370	73.395813	-0.637951	0.000000	-0.157610	0.000000	0.000000	0.000000	-0.013097	0.016926	0.033266	0.000000	0.000000	2.000000	72.000000	0.000000
3829.945839	-0.087285	0.574180	0.003263	82.674423	18.344370	73.395813	-0.637951	0.000000	-0.157610	0.000000	0.000000	0.000000	-0.013097	0.016926	0.033266	0.000000	0.000000	2.000000	72.000000	0.000000
3829.949172	-0.087285	0.574180	0.003263	82.660744	18.285307	73.336281	-0.635768	0.000000	-0.163154	0.000000	0.000000	0.000000	-0.013097	0.016926	0.033266	0.000000	0.000000	2.000000	72.000000	0.000000
3829.952506	-0.087285	0.574180	0.003263	82.660744	18.285307	73.336281	-0.635768	0.000000	-0.163154	0.000000	0.000000	0.000000	-0.013097	0.016926	0.033266	0.000000	0.000000	2.000000	72.000000	0.000000
3829.955839	-0.087302	0.574244	0.003355	82.660744	18.285307	73.336281	-0.635768	0.000000	-0.163154	0.000000	0.000000	0.000000	-0.005213	0.019218	0.027497	0.000000	0.000000	2.000000	72.000000	0.000000
3829.959172	-0.087302	0.574244	0.003355	82.652496	18.244558	73.300674	-0.635768	0.000000	-0.163154	0.000000	0.000000	0.000000	-0.005213	0.019218	0.027497	0.000000	0.000000	2.000000	72.000000	0.000000
3829.962506	-0.087363	0.574308	0.003438	82.652496	18.244558	73.300674	-0.635768	0.000000	-0.163154	0.000000	0.000000	0.000000	-0.018332	0.019240	0.025005	0.000000	0.000000	2.000000	72.000000	0.000000
3829.965839	-0.087363	0.574308	0.003438	82.652496	18.244558	73.300674	-0.635768	0.000000	-0.163154	0.000000	0.000000	0.000000	-0.018332	0.019240	0.025005	0.000000	0.000000	2.000000	72.000000	0.000000
3829.969172	-0.087363	0.574308	0.003438	82.644325	18.201159	73.265137	-0.631844	0.000000	-0.171904	0.000000	0.000000	0.000000	-0.018332	0.019240	0.025005	0.000000	0.000000	2.000000	72.000000	0.000000
3829.972506	-0.087363	0.574308	0.003438	82.644325	18.201159	73.265137	-0.631844	0.000000	-0.171904	0.000000	0.000000	0.000000	-0.018332	0.019240	0.025005	0.000000	0.000000	2.000000	72.000000	0.000000
3829.975839	-0.087444	0.574328	0.003506	82.644325	18.201159	73.265137	-0.631844	0.000000	-0.171904	0.000000	0.000000	0.000000	-0.024281	0.006152	0.020519	0.000000	0.000000	2.000000	72.000000	0.000000
3829.979172	-0.087444	0.574328	0.003506	82.638863	18.169508	73.241493	-0.631844	0.000000	-0.171904	0.000000	0.000000	0.000000	-0.024281	0.006152	0.020519	0.000000	0.000000	2.000000	72.000000	0.000000
3829.982506	-0.087444	0.574328	0.003506	82.638863	18.169508	73.241493	-0.631844	0.000000	-0.171904	0.000000	0.000000	0.000000	-0.024281	0.006152	0.020519	0.000000	0.000000	2.000000	72.000000	0.000000
3829.985839	-0.087444	0.574328	0.003506	82.638863	18.169508	73.241493	-0.631844	0.000000	-0.171904	0.000000	0.000000	0.000000	-0.024281	0.006152	0.020519	0.000000	0.000000	2.000000	72.000000	0.000000
3829.989172	-0.087641	0.574385	0.003588	82.633369	18.135212	73.217857	-0.627797	0.000000	-0.175324	0.000000	0.000000	0.000000	-0.059045	0.016938	0.024515	0.000000	0.000000	2.000000	72.000000	0.000000
3829.992506	-0.087641	0.574385	0.003588	82.633369	18.135212	73.217857	-0.627797	0.000000	-0.175324	0.000000	0.000000	0.000000	-0.059045	0.016938	0.024515	0.000000	0.000000	2.000000	72.000000	0.000000
3829.995839	-0.087641	0.574385	0.003588	82.633369	18.135212	73.217857	-0.627797	0.000000	-0.175324	0.000000	0.000000	0.000000	-0.059045	0.016938	0.024515	0.000000	0.000000	2.000000	72.000000	0.000000
3829.999172	-0.087641	0.574385	0.003588	82.630623	18.112667	73.206093	-0.617957	0.000000	-0.179410	0.000000	0.000000	0.000000	-0.059045	0.016938	0.024515	0.000000	0.000000	2.000000	72.000000	0.000000
3830.002506	-0.087714	0.574395	0.003616	82.630623	18.112667	73.206093	-0.617957	0.000000	-0.179410	0.000000	0.000000	0.000000	-0.021994	0.003099	0.008378	0.000000	0.000000	2.000000	72.000000	0.000000
3830.005839	-0.087714	0.574395	0.003616	82.630623	18.112667	73.206093	-0.617957	0.000000	-0.179410	0.000000	0.000000	0.000000	-0.021994	0.003099	0.008378	0.000000	0.000000	2.000000	72.000000	0.000000
3830.009172	-0.087714	0.574395	0.003616	82.625145	18.083841	73.182510	-0.614291	0.000000	-0.180806	0.000000	0.000000	0.000000	-0.021994	0.003099	0.008378	0.000000	0.000000	2.000000	72.000000	0.000000
3830.012506	-0.087714	0.574395	0.003616	82.625145	18.083841	73.182510	-0.614291	0.000000	-0.180806	0.000000	0.000000	0.000000	-0.021994	0.003099	0.008378	0.000000	0.000000	2.000000	72.000000	0.000000
3830.015839	-0.087760	0.574439	0.003619	82.625145	18.083841	73.182510	-0.614291	0.000000	-0.180806	0.000000	0.000000	0.000000	-0.013740	0.013079	0.000732	0.000000	0.000000	2.000000	72.000000	0.000000
3830.019172	-0.087760	0.574439	0.003619	82.625122	18.081091	73.182449	-0.614291	0.000000	-0.180806	0.000000	0.000000	0.000000	-0.013740	0.013079	0.000732	0.000000	0.000000	2.000000	72.000000	0.000000
3830.022506	-0.087760	0.574439	0.003619	82.625122	18.081091	73.182449	-0.614291	0.000000	-0.180806	0.000000	0.000000	0.000000	-0.013740	0.013079	0.000732	0.000000	0.000000	2.000000	72.000000	0.000000
3830.025839	-0.087760	0.574439	0.003619	82.625122	18.081091	73.182449	-0.614291	0.000000	-0.180806	0.000000	0.000000	0.000000	-0.013740	0.013079	0.000732	0.000000	0.000000	2.000000	72.000000	0.000000
3830.029172	-0.087795	0.574454	0.003564	82.625145	18.078409	73.182510	-0.612001	0.000000	-0.180928	0.000000	0.000000	0.000000	-0.010455	0.004604	-0.016510	0.000000	0.000000	2.000000	72.000000	0.000000
3830.032506	-0.087795	0.574454	0.003564	82.625145	18.078409	73.182510	-0.612001	0.000000	-0.180928	0.000000	0.000000	0.000000	-0.010455	0.004604	-0.016510	0.000000	0.000000	2.000000	72.000000	0.000000
3830.035839	-0.087795	0.574454	0.003564	82.625145	18.078409	73.182510	-0.612001	0.000000	-0.180928	0.000000	0.000000	0.000000	-0.010455	0.004604	-0.016510	0.000000	0.000000	2.000000	72.000000	0.000000
3830.039172	-0.087795	0.574454	0.003564	82.622383	18.066700	73.170708	-0.610258	0.000000	-0.178177	0.000000	0.000000	0.000000	-0.010455	0.004604	-0.016510	0.000000	0.000000	2.000000	72.000000	0.000000
3830.042506	-0.087785	0.574495	0.003511	82.622383	18.066700	73.170708	-0.610258	0.000000	-0.178177	0.000000	0.000000	0.000000	0.003031	0.012295	-0.015899	0.000000	0.000000	2.000000	72.000000	0.000000
3830.045839	-0.087785	0.574495	0.003511	82.622383	18.066700	73.170708	-0.610258	0.000000	-0.178177	0.000000	0.000000	0.000000	0.003031	0.012295	-0.015899	0.000000	0.000000	2.000000	72.000000	0.000000
3830.049172	-0.087785	0.574495	0.003511	82.619667	18.055098	73.159012	-0.610763	0.000000	-0.175527	0.000000	0.000000	0.000000	0.003031	0.012295	-0.015899	0.000000	0.000000	2.000000	72.000000	0.000000
3830.052506	-0.087785	0.574495	0.003511	82.619667	18.055098	73.159012	-0.610763	0.000000	-0.175527	0.000000	0.000000	0.000000	0.003031	0.012295	-0.015899	0.000000	0.000000	2.000000	72.000000	0.000000
3830.055839	-0.087779	0.574528	0.003481	82.619667	18.055098	73.159012	-0.610763	0.000000	-0.175527	0.000000	0.000000	0.000000	0.001694	0.009990	-0.008894	0.000000	0.000000	2.000000	72.000000	0.000000
3830.059172	-0.087779	0.574528	0.003481	82.614967	18.033606	73.137482	-0.610763	0.000000	-0.175527	0.000000	0.000000	0.000000	0.001694	0.009990	-0.008894	0.000000	0.000000	2.000000	72.000000	0.000000
3830.062506	-0.087779	0.574528	0.003481	82.614967	18.033606	73.137482	-0.610763	0.000000	-0.175527	0.000000	0.000000	0.000000	0.001694	0.009990	-0.008894	0.000000	0.000000	2.000000	72.000000	0.000000
3830.065839	-0.087779	0.574528	0.003481	82.614967	18.033606	73.137482	-0.610763	0.000000	-0.175527	0.000000	0.000000	0.000000	0.001694	0.009990	-0.008894	0.000000	0.000000	2.000000	72.000000	0.000000
3830.069172	-0.087797	0.574605	0.003458	82.609489	18.007622	73.114037	-0.611046	0.000000	-0.174044	0.000000	0.000000	0.000000	-0.005480	0.023047	-0.006919	0.000000	0.000000	2.000000	72.000000	0.000000
3830.072506	-0.087797	0.574605	0.003458	82.609489	18.007622	73.114037	-0.611046	0.000000	-0.174044	0.000000	0.000000	0.000000	-0.005480	0.023047	-0.006919	0.000000	0.000000	2.000000	72.000000	0.000000
3830.075839	-0.087797	0.574605	0.003458	82.609489	18.007622	73.114037	-0.611046	0.000000	-0.174044	0.000000	0.000000	0.000000	-0.005480	0.023047	-0.006919	0.000000	0.000000	2.000000	72.000000	0.000000
3830.079172	-0.087797	0.574605	0.003458	82.604019	17.978968	73.090645	-0.610132	0.000000	-0.172891	0.000000	0.000000	0.000000	-0.005480	0.023047	-0.006919	0.000000	0.000000	2.000000	72.000000	0.000000
3830.082506	-0.087848	0.574641	0.003484	82.604019	17.978968	73.090645	-0.610132	0.000000	-0.172891	0.000000	0.000000	0.000000	-0.015071	0.010765	0.007730	0.000000	0.000000	2.000000	72.000000	0.000000
3830.085839	-0.087848	0.574641	0.003484	82.604019	17.978968	73.090645	-0.610132	0.000000	-0.172891	0.000000	0.000000	0.000000	-0.015071	0.010765	0.007730	0.000000	0.000000	2.000000	72.000000	0.000000
3830.089172	-0.087848	0.574641	0.003484	82.604019	17.973505	73.090637	-0.607620	0.000000	-0.174180	0.000000	0.000000	0.000000	-0.015071	0.010765	0.007730	0.000000	0.000000	2.000000	72.000000	0.000000
3830.092506	-0.087848	0.574641	0.003484	82.604019	17.973505	73.090637	-0.607620	0.000000	-0.174180	0.000000	0.000000	0.000000	-0.015071	0.010765	0.007730	0.000000	0.000000	2.000000	72.000000	0.000000
3830.095839	-0.087896	0.574633	0.003499	82.604019	17.973505	73.090637	-0.607620	0.000000	-0.174180	0.000000	0.000000	0.000000	-0.014458	-0.002289	0.004503	0.000000	0.000000	2.000000	72.000000	0.000000
3830.099172	-0.087896	0.574633	0.003499	82.606735	17.982405	73.102303	-0.607620	0.000000	-0.174180	0.000000	0.000000	0.000000	-0.014458	-0.002289	0.004503	0.000000	0.000000	2.000000	72.000000	0.000000
3830.102506	-0.087896	0.574633	0.003499	82.606735	17.982405	73.102303	-0.607620	0.000000	-0.174180	0.000000	0.000000	0.000000	-0.014458	-0.002289	0.004503	0.000000	0.000000	2.000000	72.000000	0.000000
3830.105839	-0.087896	0.574633	0.003499	82.606735	17.982405	73.102303	-0.607620	0.000000	-0.174180	0.000000	0.000000	0.000000	-0.014458	-0.002289	0.004503	0.000000	0.000000	2.000000	72.000000	0.000000
3830.109172	-0.087946	0.574574	0.003526	82.609467	17.991293	73.114014	-0.605211	0.000000	-0.174930	0.000000	0.000000	0.000000	-0.015180	-0.017670	0.008281	0.000000	0.000000	2.000000	72.000000	0.000000
3830.112506	-0.087946	0.574574	0.003526	82.609467	17.991293	73.114014	-0.605211	0.000000	-0.174930	0.000000	0.000000	0.000000	-0.015180	-0.017670	0.008281	0.000000	0.000000	2.000000	72.000000	0.000000
3830.115839	-0.087946	0.574574	0.003526	82.609467	17.991293	73.114014	-0.605211	0.000000	-0.174930	0.000000	0.000000	0.000000	-0.015180	-0.017670	0.008281	0.000000	0.000000	2.000000	72.000000	0.000000
3830.119172	-0.087946	0.574574	0.003526	82.614990	18.014578	73.137505	-0.602681	0.000000	-0.176310	0.000000	0.000000	0.000000	-0.015180	-0.017670	0.008281	0.000000	0.000000	2.000000	72.000000	0.000000
3830.122506	-0.087941	0.574513	0.003498	82.614990	18.014578	73.137505	-0.602681	0.000000	-0.176310	0.000000	0.000000	0.000000	0.001592	-0.018478	-0.008343	0.000000	0.000000	2.000000	72.000000	0.000000
3830.125839	-0.087941	0.574513	0.003498	82.614990	18.014578	73.137505	-0.602681	0.000000	-0.176310	0.000000	0.000000	0.000000	0.001592	-0.018478	-0.008343	0.000000	0.000000	2.000000	72.000000	0.000000
3830.129172	-0.087941	0.574513	0.003498	82.623199	18.052263	73.172775	-0.602946	0.000000	-0.174920	0.000000	0.000000	0.000000	0.001592	-0.018478	-0.008343	0.000000	0.000000	2.000000	72.000000	0.000000
3830.132506	-0.087941	0.574513	0.003498	82.623199	18.052263	73.172775	-0.602946	0.000000	-0.174920	0.000000	0.000000	0.000000	0.001592	-0.018478	-0.008343	0.000000	0.000000	2.000000	72.000000	0.000000
3830.135839	-0.087917	0.574469	0.003492	82.623199	18.052263	73.172775	-0.602946	0.000000	-0.174920	0.000000	0.000000	0.000000	0.007178	-0.013080	-0.001976	0.000000	0.000000	2.000000	72.000000	0.000000
3830.139172	-0.087917	0.574469	0.003492	82.631424	18.090033	73.208107	-0.602946	0.000000	-0.174920	0.000000	0.000000	0.000000	0.007178	-0.013080	-0.001976	0.000000	0.000000	2.000000	72.000000	0.000000
3830.142506	-0.087917	0.574469	0.003492	82.631424	18.090033	73.208107	-0.602946	0.000000	-0.174920	0.000000	0.000000	0.000000	0.007178	-0.013080	-0.001976	0.000000	0.000000	2.000000	72.000000	0.000000
3830.145839	-0.087917	0.574469	0.003492	82.631424	18.090033	73.208107	-0.602946	0.000000	-0.174920	0.000000	0.000000	0.000000	0.007178	-0.013080	-0.001976	0.000000	0.000000	2.000000	72.000000	0.000000
3830.149172	-0.087860	0.574397	0.003432	82.634171	18.104437	73.219902	-0.604143	0.000000	-0.174590	0.000000	0.000000	0.000000	0.017023	-0.021524	-0.017968	0.000000	0.000000	2.000000	72.000000	0.000000
3830.152506	-0.087860	0.574397	0.003432	82.634171	18.104437	73.219902	-0.604143	0.000000	-0.174590	0.000000	0.000000	0.000000	0.017023	-0.021524	-0.017968	0.000000	0.000000	2.000000	72.000000	0.000000
3830.155839	-0.087860	0.574397	0.003432	82.634171	18.104437	73.219902	-0.604143	0.000000	-0.174590	0.000000	0.000000	0.000000	0.017023	-0.021524	-0.017968	0.000000	0.000000	2.000000	72.000000	0.000000
3830.159172	-0.087860	0.574397	0.003432	82.636887	18.118879	73.231705	-0.606980	0.000000	-0.171596	0.000000	0.000000	0.000000	0.017023	-0.021524	-0.017968	0.000000	0.000000	2.000000	72.000000	0.000000
3830.162506	-0.087831	0.574387	0.003396	82.636887	18.118879	73.231705	-0.606980	0.000000	-0.171596	0.000000	0.000000	0.000000	0.008872	-0.003090	-0.010873	0.000000	0.000000	2.000000	72.000000	0.000000
3830.165839	-0.087831	0.574387	0.003396	82.636887	18.118879	73.231705	-0.606980	0.000000	-0.171596	0.000000	0.000000	0.000000	0.008872	-0.003090	-0.010873	0.000000	0.000000	2.000000	72.000000	0.000000
3830.169172	-0.087831	0.574387	0.003396	82.639633	18.133307	73.243507	-0.608459	0.000000	-0.169784	0.000000	0.000000	0.000000	0.008872	-0.003090	-0.010873	0.000000	0.000000	2.000000	72.000000	0.000000
3830.172506	-0.087831	0.574387	0.003396	82.639633	18.133307	73.243507	-0.608459	0.000000	-0.169784	0.000000	0.000000	0.000000	0.008872	-0.003090	-0.010873	0.000000	0.000000	2.000000	72.000000	0.000000
3830.175839	-0.087806	0.574369	0.003383	82.639633	18.133307	73.243507	-0.608459	0.000000	-0.169784	0.000000	0.000000	0.000000	0.007537	-0.005379	-0.003868	0.000000	0.000000	2.000000	72.000000	0.000000
3830.179172	-0.087806	0.574369	0.003383	82.639633	18.136044	73.243523	-0.608459	0.000000	-0.169784	0.000000	0.000000	0.000000	0.007537	-0.005379	-0.003868	0.000000	0.000000	2.000000	72.000000	0.000000
3830.182506	-0.087806	0.574369	0.003383	82.639633	18.136044	73.243523	-0.608459	0.000000	-0.169784	0.000000	0.000000	0.000000	0.007537	-0.005379	-0.003868	0.000000	0.000000	2.000000	72.000000	0.000000
3830.185839	-0.087806	0.574369	0.003383	82.639633	18.136044	73.243523	-0.608459	0.000000	-0.169784	0.000000	0.000000	0.000000	0.007537	-0.005379	-0.003868	0.000000	0.000000	2.000000	72.000000	0.000000
3830.189172	-0.087762	0.574369	0.003391	82.639633	18.138765	73.243538	-0.609715	0.000000	-0.169139	0.000000	0.000000	0.000000	0.013118	0.000003	0.002500	0.000000	0.000000	2.000000	72.000000	0.000000
3830.192506	-0.087762	0.574369	0.003391	82.639633	18.138765	73.243538	-0.609715	0.000000	-0.169139	0.000000	0.000000	0.000000	0.013118	0.000003	0.002500	0.000000	0.000000	2.000000	72.000000	0.000000
3830.195839	-0.087762	0.574369	0.003391	82.639633	18.138765	73.243538	-0.609715	0.000000	-0.169139	0.000000	0.000000	0.000000	0.013118	0.000003	0.002500	0.000000	0.000000	2.000000	72.000000	0.000000
3830.199172	-0.087762	0.574369	0.003391	82.639610	18.144157	73.243484	-0.611901	0.000000	-0.169556	0.000000	0.000000	0.000000	0.013118	0.000003	0.002500	0.000000	0.000000	2.000000	72.000000	0.000000
3830.202506	-0.087723	0.574362	0.003423	82.639610	18.144157	73.243484	-0.611901	0.000000	-0.169556	0.000000	0.000000	0.000000	0.011784	-0.002286	0.009505	0.000000	0.000000	2.000000	72.000000	0.000000
3830.205839	-0.087723	0.574362	0.003423	82.639610	18.144157	73.243484	-0.611901	0.000000	-0.169556	0.000000	0.000000	0.000000	0.011784	-0.002286	0.009505	0.000000	0.000000	2.000000	72.000000	0.000000
3830.209172	-0.087723	0.574362	0.003423	82.639633	18.149672	73.243553	-0.613865	0.000000	-0.171140	0.000000	0.000000	0.000000	0.011784	-0.002286	0.009505	0.000000	0.000000	2.000000	72.000000	0.000000
3830.212506	-0.087723	0.574362	0.003423	82.639633	18.149672	73.243553	-0.613865	0.000000	-0.171140	0.000000	0.000000	0.000000	0.011784	-0.002286	0.009505	0.000000	0.000000	2.000000	72.000000	0.000000
3830.215839	-0.087666	0.574346	0.003482	82.639633	18.149672	73.243553	-0.613865	0.000000	-0.171140	0.000000	0.000000	0.000000	0.017013	-0.004611	0.017757	0.000000	0.000000	2.000000	72.000000	0.000000
3830.219172	-0.087666	0.574346	0.003482	82.642380	18.169508	73.255325	-0.613865	0.000000	-0.171140	0.000000	0.000000	0.000000	0.017013	-0.004611	0.017757	0.000000	0.000000	2.000000	72.000000	0.000000
3830.222506	-0.087666	0.574346	0.003482	82.642380	18.169508	73.255325	-0.613865	0.000000	-0.171140	0.000000	0.000000	0.000000	0.017013	-0.004611	0.017757	0.000000	0.000000	2.000000	72.000000	0.000000
3830.225839	-0.087666	0.574346	0.003482	82.642380	18.169508	73.255325	-0.613865	0.000000	-0.171140	0.000000	0.000000	0.000000	0.017013	-0.004611	0.017757	0.000000	0.000000	2.000000	72.000000	0.000000
3830.229172	-0.087581	0.574295	0.003511	82.645126	18.186701	73.267189	-0.616701	0.000000	-0.174099	0.000000	0.000000	0.000000	0.025524	-0.015361	0.008763	0.000000	0.000000	2.000000	72.000000	0.000000
3830.232506	-0.087581	0.574295	0.003511	82.645126	18.186701	73.267189	-0.616701	0.000000	-0.174099	0.000000	0.000000	0.000000	0.025524	-0.015361	0.008763	0.000000	0.000000	2.000000	72.000000	0.000000
3830.235839	-0.087581	0.574295	0.003511	82.645126	18.186701	73.267189	-0.616701	0.000000	-0.174099	0.000000	0.000000	0.000000	0.025524	-0.015361	0.008763	0.000000	0.000000	2.000000	72.000000	0.000000
3830.239172	-0.087581	0.574295	0.003511	82.647881	18.201149	73.279022	-0.620955	0.000000	-0.175560	0.000000	0.000000	0.000000	0.025524	-0.015361	0.008763	0.000000	0.000000	2.000000	72.000000	0.000000
3830.242506	-0.087560	0.574269	0.003522	82.647881	18.201149	73.279022	-0.620955	0.000000	-0.175560	0.000000	0.000000	0.000000	0.006203	-0.007691	0.003132	0.000000	0.000000	2.000000	72.000000	0.000000
3830.245839	-0.087560	0.574269	0.003522	82.647881	18.201149	73.279022	-0.620955	0.000000	-0.175560	0.000000	0.000000	0.000000	0.006203	-0.007691	0.003132	0.000000	0.000000	2.000000	72.000000	0.000000
3830.249172	-0.087560	0.574269	0.003522	82.650627	18.212883	73.290855	-0.621989	0.000000	-0.176082	0.000000	0.000000	0.000000	0.006203	-0.007691	0.003132	0.000000	0.000000	2.000000	72.000000	0.000000
3830.252506	-0.087560	0.574269	0.003522	82.650627	18.212883	73.290855	-0.621989	0.000000	-0.176082	0.000000	0.000000	0.000000	0.006203	-0.007691	0.003132	0.000000	0.000000	2.000000	72.000000	0.000000
3830.255839	-0.087561	0.574244	0.003528	82.650627	18.212883	73.290855	-0.621989	0.000000	-0.176082	0.000000	0.000000	0.000000	-0.000356	-0.007692	0.001885	0.000000	0.000000	2.000000	72.000000	0.000000
3830.259172	-0.087561	0.574244	0.003528	82.647369	18.251579	73.336342	-0.621989	0.000000	-0.176082	0.000000	0.000000	0.000000	-0.000356	-0.007692	0.001885	0.000000	0.000000	2.000000	72.000000	0.000000
3830.262506	-0.087561	0.574244	0.003528	82.647369	18.251579	73.336342	-0.621989	0.000000	-0.176082	0.000000	0.000000	0.000000	-0.000356	-0.007692	0.001885	0.000000	0.000000	2.000000	72.000000	0.000000
3830.265839	-0.087561	0.574244	0.003528	82.647369	18.251579	73.336342	-0.621989	0.000000	-0.176082	0.000000	0.000000	0.000000	-0.000356	-0.007692	0.001885	0.000000	0.000000	2.000000	72.000000	0.000000
3830.269172	-0.087566	0.574236	0.003551	82.640114	18.338491	73.438629	-0.621929	0.000000	-0.176396	0.000000	0.000000	0.000000	-0.001333	-0.002292	0.007005	0.000000	0.000000	2.000000	72.000000	0.000000
3830.272506	-0.087566	0.574236	0.003551	82.640114	18.338491	73.438629	-0.621929	0.000000	-0.176396	0.000000	0.000000	0.000000	-0.001333	-0.002292	0.007005	0.000000	0.000000	2.000000	72.000000	0.000000
3830.275839	-0.087566	0.574236	0.003551	82.640114	18.338491	73.438629	-0.621929	0.000000	-0.176396	0.000000	0.000000	0.000000	-0.001333	-0.002292	0.007005	0.000000	0.000000	2.000000	72.000000	0.000000
3830.279172	-0.087566	0.574236	0.003551	82.634407	18.405966	73.518005	-0.621707	0.000000	-0.177564	0.000000	0.000000	0.000000	-0.001333	-0.002292	0.007005	0.000000	0.000000	2.000000	72.000000	0.000000
3830.282506	-0.087548	0.574228	0.003579	82.634407	18.405966	73.518005	-0.621707	0.000000	-0.177564	0.000000	0.000000	0.000000	0.005229	-0.002310	0.008252	0.000000	0.000000	2.000000	72.000000	0.000000
3830.285839	-0.087548	0.574228	0.003579	82.634407	18.405966	73.518005	-0.621707	0.000000	-0.177564	0.000000	0.000000	0.000000	0.005229	-0.002310	0.008252	0.000000	0.000000	2.000000	72.000000	0.000000
3830.289172	-0.087548	0.574228	0.003579	82.639099	18.441936	73.553207	-0.622579	0.000000	-0.178939	0.000000	0.000000	0.000000	0.005229	-0.002310	0.008252	0.000000	0.000000	2.000000	72.000000	0.000000
3830.292506	-0.087548	0.574228	0.003579	82.639099	18.441936	73.553207	-0.622579	0.000000	-0.178939	0.000000	0.000000	0.000000	0.005229	-0.002310	0.008252	0.000000	0.000000	2.000000	72.000000	0.000000
3830.295839	-0.087542	0.574193	0.003545	82.639099	18.441936	73.553207	-0.622579	0.000000	-0.178939	0.000000	0.000000	0.000000	0.001947	-0.010770	-0.010242	0.000000	0.000000	2.000000	72.000000	0.000000
3830.299172	-0.087542	0.574193	0.003545	82.644539	18.468325	73.577026	-0.622579	0.000000	-0.178939	0.000000	0.000000	0.000000	0.001947	-0.010770	-0.010242	0.000000	0.000000	2.000000	72.000000	0.000000
3830.302506	-0.087542	0.574193	0.003545	82.644539	18.468325	73.577026	-0.622579	0.000000	-0.178939	0.000000	0.000000	0.000000	0.001947	-0.010770	-0.010242	0.000000	0.000000	2.000000	72.000000	0.000000
3830.305839	-0.087542	0.574193	0.003545	82.644539	18.468325	73.577026	-0.622579	0.000000	-0.178939	0.000000	0.000000	0.000000	0.001947	-0.010770	-0.010242	0.000000	0.000000	2.000000	72.000000	0.000000
3830.309172	-0.087465	0.574095	0.003495	82.652710	18.509289	73.612831	-0.622903	0.000000	-0.177232	0.000000	0.000000	0.000000	0.023217	-0.029229	-0.014867	0.000000	0.000000	2.000000	72.000000	0.000000
3830.312506	-0.087465	0.574095	0.003495	82.652710	18.509289	73.612831	-0.622903	0.000000	-0.177232	0.000000	0.000000	0.000000	0.023217	-0.029229	-0.014867	0.000000	0.000000	2.000000	72.000000	0.000000
3830.315839	-0.087465	0.574095	0.003495	82.652710	18.509289	73.612831	-0.622903	0.000000	-0.177232	0.000000	0.000000	0.000000	0.023217	-0.029229	-0.014867	0.000000	0.000000	2.000000	72.000000	0.000000
3830.319172	-0.087465	0.574095	0.003495	82.657379	18.545397	73.648148	-0.626773	0.000000	-0.174754	0.000000	0.000000	0.000000	0.023217	-0.029229	-0.014867	0.000000	0.000000	2.000000	72.000000	0.000000
3830.322506	-0.087436	0.574059	0.003465	82.657379	18.545397	73.648148	-0.626773	0.000000	-0.174754	0.000000	0.000000	0.000000	0.008506	-0.010742	-0.009001	0.000000	0.000000	2.000000	72.000000	0.000000
3830.325839	-0.087436	0.574059	0.003465	82.657379	18.545397	73.648148	-0.626773	0.000000	-0.174754	0.000000	0.000000	0.000000	0.008506	-0.010742	-0.009001	0.000000	0.000000	2.000000	72.000000	0.000000
3830.329172	-0.087436	0.574059	0.003465	82.661263	18.591225	73.694878	-0.628190	0.000000	-0.173254	0.000000	0.000000	0.000000	0.008506	-0.010742	-0.009001	0.000000	0.000000	2.000000	72.000000	0.000000
3830.332506	-0.087436	0.574059	0.003465	82.661263	18.591225	73.694878	-0.628190	0.000000	-0.173254	0.000000	0.000000	0.000000	0.008506	-0.010742	-0.009001	0.000000	0.000000	2.000000	72.000000	0.000000
3830.335839	-0.087412	0.574016	0.003458	82.661263	18.591225	73.694878	-0.628190	0.000000	-0.173254	0.000000	0.000000	0.000000	0.007174	-0.013069	-0.001997	0.000000	0.000000	2.000000	72.000000	0.000000
3830.339172	-0.087412	0.574016	0.003458	82.660408	18.600864	73.706207	-0.628190	0.000000	-0.173254	0.000000	0.000000	0.000000	0.007174	-0.013069	-0.001997	0.000000	0.000000	2.000000	72.000000	0.000000
3830.342506	-0.087412	0.574016	0.003458	82.660408	18.600864	73.706207	-0.628190	0.000000	-0.173254	0.000000	0.000000	0.000000	0.007174	-0.013069	-0.001997	0.000000	0.000000	2.000000	72.000000	0.000000
3830.345839	-0.087412	0.574016	0.003458	82.660408	18.600864	73.706207	-0.628190	0.000000	-0.173254	0.000000	0.000000	0.000000	0.007174	-0.013069	-0.001997	0.000000	0.000000	2.000000	72.000000	0.000000
3830.349172	-0.087395	0.574008	0.003486	82.660408	18.603569	73.706200	-0.629386	0.000000	-0.172921	0.000000	0.000000	0.000000	0.005232	-0.002304	0.008250	0.000000	0.000000	2.000000	72.000000	0.000000
3830.352506	-0.087395	0.574008	0.003486	82.660408	18.603569	73.706200	-0.629386	0.000000	-0.172921	0.000000	0.000000	0.000000	0.005232	-0.002304	0.008250	0.000000	0.000000	2.000000	72.000000	0.000000
3830.355839	-0.087395	0.574008	0.003486	82.660408	18.603569	73.706200	-0.629386	0.000000	-0.172921	0.000000	0.000000	0.000000	0.005232	-0.002304	0.008250	0.000000	0.000000	2.000000	72.000000	0.000000
3830.359172	-0.087395	0.574008	0.003486	82.663101	18.615507	73.718208	-0.630258	0.000000	-0.174296	0.000000	0.000000	0.000000	0.005232	-0.002304	0.008250	0.000000	0.000000	2.000000	72.000000	0.000000
3830.362506	-0.087396	0.573982	0.003492	82.663101	18.615507	73.718208	-0.630258	0.000000	-0.174296	0.000000	0.000000	0.000000	-0.000358	-0.007688	0.001881	0.000000	0.000000	2.000000	72.000000	0.000000
3830.365839	-0.087396	0.573982	0.003492	82.663101	18.615507	73.718208	-0.630258	0.000000	-0.174296	0.000000	0.000000	0.000000	-0.000358	-0.007688	0.001881	0.000000	0.000000	2.000000	72.000000	0.000000
3830.369172	-0.087396	0.573982	0.003492	82.665855	18.627422	73.730247	-0.630199	0.000000	-0.174609	0.000000	0.000000	0.000000	-0.000358	-0.007688	0.001881	0.000000	0.000000	2.000000	72.000000	0.000000
3830.372506	-0.087396	0.573982	0.003492	82.665855	18.627422	73.730247	-0.630199	0.000000	-0.174609	0.000000	0.000000	0.000000	-0.000358	-0.007688	0.001881	0.000000	0.000000	2.000000	72.000000	0.000000
3830.375839	-0.087402	0.573949	0.003522	82.665855	18.627422	73.730247	-0.630199	0.000000	-0.174609	0.000000	0.000000	0.000000	-0.001687	-0.009978	0.008885	0.000000	0.000000	2.000000	72.000000	0.000000
3830.379172	-0.087402	0.573949	0.003522	82.671318	18.651310	73.754333	-0.630199	0.000000	-0.174609	0.000000	0.000000	0.000000	-0.001687	-0.009978	0.008885	0.000000	0.000000	2.000000	72.000000	0.000000
3830.382506	-0.087402	0.573949	0.003522	82.671318	18.651310	73.754333	-0.630199	0.000000	-0.174609	0.000000	0.000000	0.000000	-0.001687	-0.009978	0.008885	0.000000	0.000000	2.000000	72.000000	0.000000
3830.385839	-0.087402	0.573949	0.003522	82.671318	18.651310	73.754333	-0.630199	0.000000	-0.174609	0.000000	0.000000	0.000000	-0.001687	-0.009978	0.008885	0.000000	0.000000	2.000000	72.000000	0.000000
3830.389172	-0.087403	0.573829	0.003530	82.677559	18.677097	73.780487	-0.629917	0.000000	-0.176090	0.000000	0.000000	0.000000	-0.000453	-0.036127	0.002390	0.000000	0.000000	2.000000	72.000000	0.000000
3830.392506	-0.087403	0.573829	0.003530	82.677559	18.677097	73.780487	-0.629917	0.000000	-0.176090	0.000000	0.000000	0.000000	-0.000453	-0.036127	0.002390	0.000000	0.000000	2.000000	72.000000	0.000000
3830.395839	-0.087403	0.573829	0.003530	82.677559	18.677097	73.780487	-0.629917	0.000000	-0.176090	0.000000	0.000000	0.000000	-0.000453	-0.036127	0.002390	0.000000	0.000000	2.000000	72.000000	0.000000
3830.399172	-0.087403	0.573829	0.003530	82.685730	18.710320	73.816719	-0.629842	0.000000	-0.176489	0.000000	0.000000	0.000000	-0.000453	-0.036127	0.002390	0.000000	0.000000	2.000000	72.000000	0.000000
3830.402506	-0.087424	0.573759	0.003521	82.685730	18.710320	73.816719	-0.629842	0.000000	-0.176489	0.000000	0.000000	0.000000	-0.006300	-0.020753	-0.002617	0.000000	0.000000	2.000000	72.000000	0.000000
3830.405839	-0.087424	0.573759	0.003521	82.685730	18.710320	73.816719	-0.629842	0.000000	-0.176489	0.000000	0.000000	0.000000	-0.006300	-0.020753	-0.002617	0.000000	0.000000	2.000000	72.000000	0.000000
3830.409172	-0.087424	0.573759	0.003521	82.693924	18.746361	73.853050	-0.628792	0.000000	-0.176053	0.000000	0.000000	0.000000	-0.006300	-0.020753	-0.002617	0.000000	0.000000	2.000000	72.000000	0.000000
3830.412506	-0.087424	0.573759	0.003521	82.693924	18.746361	73.853050	-0.628792	0.000000	-0.176053	0.000000	0.000000	0.000000	-0.006300	-0.020753	-0.002617	0.000000	0.000000	2.000000	72.000000	0.000000
3830.415839	-0.087420	0.573672	0.003499	82.693924	18.746361	73.853050	-0.628792	0.000000	-0.176053	0.000000	0.000000	0.000000	0.001237	-0.026122	-0.006503	0.000000	0.000000	2.000000	72.000000	0.000000
3830.419172	-0.087420	0.573672	0.003499	82.702065	18.777000	73.889435	-0.628792	0.000000	-0.176053	0.000000	0.000000	0.000000	0.001237	-0.026122	-0.006503	0.000000	0.000000	2.000000	72.000000	0.000000
3830.422506	-0.087420	0.573672	0.003499	82.702065	18.777000	73.889435	-0.628792	0.000000	-0.176053	0.000000	0.000000	0.000000	0.001237	-0.026122	-0.006503	0.000000	0.000000	2.000000	72.000000	0.000000
3830.425839	-0.087420	0.573672	0.003499	82.702065	18.777000	73.889435	-0.628792	0.000000	-0.176053	0.000000	0.000000	0.000000	0.001237	-0.026122	-0.006503	0.000000	0.000000	2.000000	72.000000	0.000000
3830.429172	-0.087487	0.573552	0.003495	82.710297	18.810493	73.925964	-0.628998	0.000000	-0.174969	0.000000	0.000000	0.000000	-0.020132	-0.036105	-0.001367	0.000000	0.000000	2.000000	72.000000	0.000000
3830.432506	-0.087487	0.573552	0.003495	82.710297	18.810493	73.925964	-0.628998	0.000000	-0.174969	0.000000	0.000000	0.000000	-0.020132	-0.036105	-0.001367	0.000000	0.000000	2.000000	72.000000	0.000000
3830.435839	-0.087487	0.573552	0.003495	82.710297	18.810493	73.925964	-0.628998	0.000000	-0.174969	0.000000	0.000000	0.000000	-0.020132	-0.036105	-0.001367	0.000000	0.000000	2.000000	72.000000	0.000000
3830.439172	-0.087487	0.573552	0.003495	82.715729	18.834623	73.950294	-0.625642	0.000000	-0.174741	0.000000	0.000000	0.000000	-0.020132	-0.036105	-0.001367	0.000000	0.000000	2.000000	72.000000	0.000000
3830.442506	-0.087490	0.573501	0.003507	82.715729	18.834623	73.950294	-0.625642	0.000000	-0.174741	0.000000	0.000000	0.000000	-0.000711	-0.015384	0.003746	0.000000	0.000000	2.000000	72.000000	0.000000
3830.445839	-0.087490	0.573501	0.003507	82.715729	18.834623	73.950294	-0.625642	0.000000	-0.174741	0.000000	0.000000	0.000000	-0.000711	-0.015384	0.003746	0.000000	0.000000	2.000000	72.000000	0.000000
3830.449172	-0.087490	0.573501	0.003507	82.716484	18.833847	73.952408	-0.625524	0.000000	-0.175365	0.000000	0.000000	0.000000	-0.000711	-0.015384	0.003746	0.000000	0.000000	2.000000	72.000000	0.000000
3830.452506	-0.087490	0.573501	0.003507	82.716484	18.833847	73.952408	-0.625524	0.000000	-0.175365	0.000000	0.000000	0.000000	-0.000711	-0.015384	0.003746	0.000000	0.000000	2.000000	72.000000	0.000000
3830.455839	-0.087517	0.573467	0.003533	82.716484	18.833847	73.952408	-0.625524	0.000000	-0.175365	0.000000	0.000000	0.000000	-0.008247	-0.010003	0.007629	0.000000	0.000000	2.000000	72.000000	0.000000
3830.459172	-0.087517	0.573467	0.003533	82.719231	18.848682	73.964615	-0.625524	0.000000	-0.175365	0.000000	0.000000	0.000000	-0.008247	-0.010003	0.007629	0.000000	0.000000	2.000000	72.000000	0.000000
3830.462506	-0.087517	0.573467	0.003533	82.719231	18.848682	73.964615	-0.625524	0.000000	-0.175365	0.000000	0.000000	0.000000	-0.008247	-0.010003	0.007629	0.000000	0.000000	2.000000	72.000000	0.000000
3830.465839	-0.087517	0.573467	0.003533	82.719231	18.848682	73.964615	-0.625524	0.000000	-0.175365	0.000000	0.000000	0.000000	-0.008247	-0.010003	0.007629	0.000000	0.000000	2.000000	72.000000	0.000000
3830.469172	-0.087498	0.573416	0.003549	82.719994	18.850632	73.966736	-0.624149	0.000000	-0.176637	0.000000	0.000000	0.000000	0.005851	-0.015370	0.004990	0.000000	0.000000	2.000000	72.000000	0.000000
3830.472506	-0.087498	0.573416	0.003549	82.719994	18.850632	73.966736	-0.624149	0.000000	-0.176637	0.000000	0.000000	0.000000	0.005851	-0.015370	0.004990	0.000000	0.000000	2.000000	72.000000	0.000000
3830.475839	-0.087498	0.573416	0.003549	82.719994	18.850632	73.966736	-0.624149	0.000000	-0.176637	0.000000	0.000000	0.000000	0.005851	-0.015370	0.004990	0.000000	0.000000	2.000000	72.000000	0.000000
3830.479172	-0.087498	0.573416	0.003549	82.722710	18.865406	73.978882	-0.625125	0.000000	-0.177468	0.000000	0.000000	0.000000	0.005851	-0.015370	0.004990	0.000000	0.000000	2.000000	72.000000	0.000000
3830.482506	-0.087481	0.573383	0.003583	82.722710	18.865406	73.978882	-0.625125	0.000000	-0.177468	0.000000	0.000000	0.000000	0.004877	-0.010008	0.010119	0.000000	0.000000	2.000000	72.000000	0.000000
3830.485839	-0.087481	0.573383	0.003583	82.722710	18.865406	73.978882	-0.625125	0.000000	-0.177468	0.000000	0.000000	0.000000	0.004877	-0.010008	0.010119	0.000000	0.000000	2.000000	72.000000	0.000000
3830.489172	-0.087481	0.573383	0.003583	82.725433	18.877552	73.991127	-0.625937	0.000000	-0.179155	0.000000	0.000000	0.000000	0.004877	-0.010008	0.010119	0.000000	0.000000	2.000000	72.000000	0.000000
3830.492506	-0.087481	0.573383	0.003583	82.725433	18.877552	73.991127	-0.625937	0.000000	-0.179155	0.000000	0.000000	0.000000	0.004877	-0.010008	0.010119	0.000000	0.000000	2.000000	72.000000	0.000000
3830.495839	-0.087478	0.573365	0.003566	82.725433	18.877552	73.991127	-0.625937	0.000000	-0.179155	0.000000	0.000000	0.000000	0.000972	-0.005359	-0.005131	0.000000	0.000000	2.000000	72.000000	0.000000
3830.499172	-0.087478	0.573365	0.003566	82.726242	18.882235	73.993271	-0.625937	0.000000	-0.179155	0.000000	0.000000	0.000000	0.000972	-0.005359	-0.005131	0.000000	0.000000	2.000000	72.000000	0.000000
3830.502506	-0.087478	0.573365	0.003566	82.726242	18.882235	73.993271	-0.625937	0.000000	-0.179155	0.000000	0.000000	0.000000	0.000972	-0.005359	-0.005131	0.000000	0.000000	2.000000	72.000000	0.000000
3830.505839	-0.087478	0.573365	0.003566	82.726242	18.882235	73.993271	-0.625937	0.000000	-0.179155	0.000000	0.000000	0.000000	0.000972	-0.005359	-0.005131	0.000000	0.000000	2.000000	72.000000	0.000000
3830.509172	-0.087457	0.573339	0.003576	82.724358	18.872070	73.983215	-0.626099	0.000000	-0.178300	0.000000	0.000000	0.000000	0.006207	-0.007685	0.003116	0.000000	0.000000	2.000000	72.000000	0.000000
3830.512506	-0.087457	0.573339	0.003576	82.724358	18.872070	73.983215	-0.626099	0.000000	-0.178300	0.000000	0.000000	0.000000	0.006207	-0.007685	0.003116	0.000000	0.000000	2.000000	72.000000	0.000000
3830.515839	-0.087457	0.573339	0.003576	82.724358	18.872070	73.983215	-0.626099	0.000000	-0.178300	0.000000	0.000000	0.000000	0.006207	-0.007685	0.003116	0.000000	0.000000	2.000000	72.000000	0.000000
3830.519172	-0.087457	0.573339	0.003576	82.723198	18.863834	73.975212	-0.627134	0.000000	-0.178819	0.000000	0.000000	0.000000	0.006207	-0.007685	0.003116	0.000000	0.000000	2.000000	72.000000	0.000000
3830.522506	-0.087454	0.573321	0.003559	82.723198	18.863834	73.975212	-0.627134	0.000000	-0.178819	0.000000	0.000000	0.000000	0.000975	-0.005361	-0.005132	0.000000	0.000000	2.000000	72.000000	0.000000
3830.525839	-0.087454	0.573321	0.003559	82.723198	18.863834	73.975212	-0.627134	0.000000	-0.178819	0.000000	0.000000	0.000000	0.000975	-0.005361	-0.005132	0.000000	0.000000	2.000000	72.000000	0.000000
3830.529172	-0.087454	0.573321	0.003559	82.712769	18.811165	73.922760	-0.627296	0.000000	-0.177964	0.000000	0.000000	0.000000	0.000975	-0.005361	-0.005132	0.000000	0.000000	2.000000	72.000000	0.000000
3830.532506	-0.087454	0.573321	0.003559	82.712769	18.811165	73.922760	-0.627296	0.000000	-0.177964	0.000000	0.000000	0.000000	0.000975	-0.005361	-0.005132	0.000000	0.000000	2.000000	72.000000	0.000000
3830.535839	-0.087457	0.573339	0.003576	82.712769	18.811165	73.922760	-0.627296	0.000000	-0.177964	0.000000	0.000000	0.000000	-0.000974	0.005368	0.005132	0.000000	0.000000	2.000000	72.000000	0.000000
3830.539172	-0.087457	0.573339	0.003576	82.699242	18.737635	73.852539	-0.627296	0.000000	-0.177964	0.000000	0.000000	0.000000	-0.000974	0.005368	0.005132	0.000000	0.000000	2.000000	72.000000	0.000000
3830.542506	-0.087457	0.573339	0.003576	82.699242	18.737635	73.852539	-0.627296	0.000000	-0.177964	0.000000	0.000000	0.000000	-0.000974	0.005368	0.005132	0.000000	0.000000	2.000000	72.000000	0.000000
3830.545839	-0.087457	0.573339	0.003576	82.699242	18.737635	73.852539	-0.627296	0.000000	-0.177964	0.000000	0.000000	0.000000	-0.000974	0.005368	0.005132	0.000000	0.000000	2.000000	72.000000	0.000000
3830.549172	-0.087484	0.573332	0.003596	82.679993	18.636961	73.752701	-0.627134	0.000000	-0.178819	0.000000	0.000000	0.000000	-0.007892	-0.002303	0.005756	0.000000	0.000000	2.000000	72.000000	0.000000
3830.552506	-0.087484	0.573332	0.003596	82.679993	18.636961	73.752701	-0.627134	0.000000	-0.178819	0.000000	0.000000	0.000000	-0.007892	-0.002303	0.005756	0.000000	0.000000	2.000000	72.000000	0.000000
3830.555839	-0.087484	0.573332	0.003596	82.679993	18.636961	73.752701	-0.627134	0.000000	-0.178819	0.000000	0.000000	0.000000	-0.007892	-0.002303	0.005756	0.000000	0.000000	2.000000	72.000000	0.000000
3830.559172	-0.087484	0.573332	0.003596	82.663719	18.554880	73.671082	-0.625818	0.000000	-0.179778	0.000000	0.000000	0.000000	-0.007892	-0.002303	0.005756	0.000000	0.000000	2.000000	72.000000	0.000000
3830.562506	-0.087465	0.573350	0.003617	82.663719	18.554880	73.671082	-0.625818	0.000000	-0.179778	0.000000	0.000000	0.000000	0.005590	0.005368	0.006377	0.000000	0.000000	2.000000	72.000000	0.000000
3830.565839	-0.087465	0.573350	0.003617	82.663719	18.554880	73.671082	-0.625818	0.000000	-0.179778	0.000000	0.000000	0.000000	0.005590	0.005368	0.006377	0.000000	0.000000	2.000000	72.000000	0.000000
3830.569172	-0.087465	0.573350	0.003617	82.652122	18.497690	73.611656	-0.626750	0.000000	-0.180841	0.000000	0.000000	0.000000	0.005590	0.005368	0.006377	0.000000	0.000000	2.000000	72.000000	0.000000
3830.572506	-0.087465	0.573350	0.003617	82.652122	18.497690	73.611656	-0.626750	0.000000	-0.180841	0.000000	0.000000	0.000000	0.005590	0.005368	0.006377	0.000000	0.000000	2.000000	72.000000	0.000000
3830.575839	-0.087448	0.573342	0.003644	82.652122	18.497690	73.611656	-0.626750	0.000000	-0.180841	0.000000	0.000000	0.000000	0.005234	-0.002303	0.008247	0.000000	0.000000	2.000000	72.000000	0.000000
3830.579172	-0.087448	0.573342	0.003644	82.646301	18.473228	73.581985	-0.626750	0.000000	-0.180841	0.000000	0.000000	0.000000	0.005234	-0.002303	0.008247	0.000000	0.000000	2.000000	72.000000	0.000000
3830.582506	-0.087430	0.573334	0.003672	82.646301	18.473228	73.581985	-0.626750	0.000000	-0.180841	0.000000	0.000000	0.000000	0.005234	-0.002322	0.008247	0.000000	0.000000	2.000000	72.000000	0.000000
3830.585839	-0.087430	0.573334	0.003672	82.646301	18.473228	73.581985	-0.626750	0.000000	-0.180841	0.000000	0.000000	0.000000	0.005234	-0.002322	0.008247	0.000000	0.000000	2.000000	72.000000	0.000000
3830.589172	-0.087430	0.573334	0.003672	82.644440	18.466017	73.572182	-0.628495	0.000000	-0.183590	0.000000	0.000000	0.000000	0.005234	-0.002322	0.008247	0.000000	0.000000	2.000000	72.000000	0.000000
3830.592506	-0.087430	0.573334	0.003672	82.644440	18.466017	73.572182	-0.628495	0.000000	-0.183590	0.000000	0.000000	0.000000	0.005234	-0.002322	0.008247	0.000000	0.000000	2.000000	72.000000	0.000000
3830.595839	-0.087408	0.573334	0.003676	82.644440	18.466017	73.572182	-0.628495	0.000000	-0.183590	0.000000	0.000000	0.000000	0.006561	0.000003	0.001245	0.000000	0.000000	2.000000	72.000000	0.000000
3830.599172	-0.087408	0.573334	0.003676	82.645180	18.470619	73.574234	-0.628495	0.000000	-0.183590	0.000000	0.000000	0.000000	0.006561	0.000003	0.001245	0.000000	0.000000	2.000000	72.000000	0.000000
3830.602506	-0.087408	0.573334	0.003676	82.645180	18.470619	73.574234	-0.628495	0.000000	-0.183590	0.000000	0.000000	0.000000	0.006561	0.000003	0.001245	0.000000	0.000000	2.000000	72.000000	0.000000
3830.605839	-0.087408	0.573334	0.003676	82.645180	18.470619	73.574234	-0.628495	0.000000	-0.183590	0.000000	0.000000	0.000000	0.006561	0.000003	0.001245	0.000000	0.000000	2.000000	72.000000	0.000000
3830.609172	-0.087384	0.573291	0.003669	82.645180	18.470619	73.574234	-0.629588	0.000000	-0.183798	0.000000	0.000000	0.000000	0.007183	-0.013053	-0.002018	0.000000	0.000000	2.000000	72.000000	0.000000
3830.612506	-0.087384	0.573291	0.003669	82.645180	18.470619	73.574234	-0.629588	0.000000	-0.183798	0.000000	0.000000	0.000000	0.007183	-0.013053	-0.002018	0.000000	0.000000	2.000000	72.000000	0.000000
3830.615839	-0.087384	0.573291	0.003669	82.645180	18.470619	73.574234	-0.629588	0.000000	-0.183798	0.000000	0.000000	0.000000	0.007183	-0.013053	-0.002018	0.000000	0.000000	2.000000	72.000000	0.000000
3830.619172	-0.087384	0.573291	0.003669	82.647896	18.493937	73.599525	-0.630786	0.000000	-0.183461	0.000000	0.000000	0.000000	0.007183	-0.013053	-0.002018	0.000000	0.000000	2.000000	72.000000	0.000000
3830.622506	-0.087385	0.573265	0.003675	82.647896	18.493937	73.599525	-0.630786	0.000000	-0.183461	0.000000	0.000000	0.000000	-0.000355	-0.007690	0.001869	0.000000	0.000000	2.000000	72.000000	0.000000
3830.625839	-0.087385	0.573265	0.003675	82.647896	18.493937	73.599525	-0.630786	0.000000	-0.183461	0.000000	0.000000	0.000000	-0.000355	-0.007690	0.001869	0.000000	0.000000	2.000000	72.000000	0.000000
3830.629172	-0.087385	0.573265	0.003675	82.649048	18.527760	73.634171	-0.630727	0.000000	-0.183773	0.000000	0.000000	0.000000	-0.000355	-0.007690	0.001869	0.000000	0.000000	2.000000	72.000000	0.000000
3830.632506	-0.087385	0.573265	0.003675	82.649048	18.527760	73.634171	-0.630727	0.000000	-0.183773	0.000000	0.000000	0.000000	-0.000355	-0.007690	0.001869	0.000000	0.000000	2.000000	72.000000	0.000000
3830.635839	-0.087365	0.573239	0.003686	82.649048	18.527760	73.634171	-0.630727	0.000000	-0.183773	0.000000	0.000000	0.000000	0.006210	-0.007691	0.003113	0.000000	0.000000	2.000000	72.000000	0.000000
3830.639172	-0.087365	0.573239	0.003686	82.651268	18.589975	73.703407	-0.630727	0.000000	-0.183773	0.000000	0.000000	0.000000	0.006210	-0.007691	0.003113	0.000000	0.000000	2.000000	72.000000	0.000000
3830.642506	-0.087365	0.573239	0.003686	82.651268	18.589975	73.703407	-0.630727	0.000000	-0.183773	0.000000	0.000000	0.000000	0.006210	-0.007691	0.003113	0.000000	0.000000	2.000000	72.000000	0.000000
3830.645839	-0.087365	0.573239	0.003686	82.651268	18.589975	73.703407	-0.630727	0.000000	-0.183773	0.000000	0.000000	0.000000	0.006210	-0.007691	0.003113	0.000000	0.000000	2.000000	72.000000	0.000000
3830.649172	-0.087339	0.573152	0.003668	82.654259	18.645300	73.761322	-0.631761	0.000000	-0.184292	0.000000	0.000000	0.000000	0.007801	-0.026113	-0.005288	0.000000	0.000000	2.000000	72.000000	0.000000
3830.652506	-0.087339	0.573152	0.003668	82.654259	18.645300	73.761322	-0.631761	0.000000	-0.184292	0.000000	0.000000	0.000000	0.007801	-0.026113	-0.005288	0.000000	0.000000	2.000000	72.000000	0.000000
3830.655839	-0.087339	0.573152	0.003668	82.654259	18.645300	73.761322	-0.631761	0.000000	-0.184292	0.000000	0.000000	0.000000	0.007801	-0.026113	-0.005288	0.000000	0.000000	2.000000	72.000000	0.000000
3830.659172	-0.087339	0.573152	0.003668	82.654526	18.686024	73.807259	-0.633062	0.000000	-0.183410	0.000000	0.000000	0.000000	0.007801	-0.026113	-0.005288	0.000000	0.000000	2.000000	72.000000	0.000000
3830.662506	-0.087341	0.573101	0.003681	82.654526	18.686024	73.807259	-0.633062	0.000000	-0.183410	0.000000	0.000000	0.000000	-0.000707	-0.015387	0.003734	0.000000	0.000000	2.000000	72.000000	0.000000
3830.665839	-0.087341	0.573101	0.003681	82.654526	18.686024	73.807259	-0.633062	0.000000	-0.183410	0.000000	0.000000	0.000000	-0.000707	-0.015387	0.003734	0.000000	0.000000	2.000000	72.000000	0.000000
3830.669172	-0.087341	0.573101	0.003681	82.659416	18.760244	73.888603	-0.632944	0.000000	-0.184033	0.000000	0.000000	0.000000	-0.000707	-0.015387	0.003734	0.000000	0.000000	2.000000	72.000000	0.000000
3830.672506	-0.087341	0.573101	0.003681	82.659416	18.760244	73.888603	-0.632944	0.000000	-0.184033	0.000000	0.000000	0.000000	-0.000707	-0.015387	0.003734	0.000000	0.000000	2.000000	72.000000	0.000000
3830.675839	-0.087343	0.573050	0.003693	82.659416	18.760244	73.888603	-0.632944	0.000000	-0.184033	0.000000	0.000000	0.000000	-0.000708	-0.015372	0.003732	0.000000	0.000000	2.000000	72.000000	0.000000
3830.679172	-0.087343	0.573050	0.003693	82.659973	18.844482	73.980553	-0.632944	0.000000	-0.184033	0.000000	0.000000	0.000000	-0.000708	-0.015372	0.003732	0.000000	0.000000	2.000000	72.000000	0.000000
3830.682506	-0.087343	0.573050	0.003693	82.659973	18.844482	73.980553	-0.632944	0.000000	-0.184033	0.000000	0.000000	0.000000	-0.000708	-0.015372	0.003732	0.000000	0.000000	2.000000	72.000000	0.000000
3830.685839	-0.087343	0.573050	0.003693	82.659973	18.844482	73.980553	-0.632944	0.000000	-0.184033	0.000000	0.000000	0.000000	-0.000708	-0.015372	0.003732	0.000000	0.000000	2.000000	72.000000	0.000000
3830.689172	-0.087327	0.572922	0.003728	82.664063	18.928459	74.073395	-0.632826	0.000000	-0.184655	0.000000	0.000000	0.000000	0.004798	-0.038428	0.010566	0.000000	0.000000	2.000000	72.000000	0.000000
3830.692506	-0.087327	0.572922	0.003728	82.664063	18.928459	74.073395	-0.632826	0.000000	-0.184655	0.000000	0.000000	0.000000	0.004798	-0.038428	0.010566	0.000000	0.000000	2.000000	72.000000	0.000000
3830.695839	-0.087327	0.572922	0.003728	82.664063	18.928459	74.073395	-0.632826	0.000000	-0.184655	0.000000	0.000000	0.000000	0.004798	-0.038428	0.010566	0.000000	0.000000	2.000000	72.000000	0.000000
3830.699172	-0.087327	0.572922	0.003728	82.664497	18.926832	74.069672	-0.633625	0.000000	-0.186416	0.000000	0.000000	0.000000	0.004798	-0.038428	0.010566	0.000000	0.000000	2.000000	72.000000	0.000000
3830.702506	-0.087309	0.572845	0.003751	82.664497	18.926832	74.069672	-0.633625	0.000000	-0.186416	0.000000	0.000000	0.000000	0.005508	-0.023072	0.006832	0.000000	0.000000	2.000000	72.000000	0.000000
3830.705839	-0.087309	0.572845	0.003751	82.664497	18.926832	74.069672	-0.633625	0.000000	-0.186416	0.000000	0.000000	0.000000	0.005508	-0.023072	0.006832	0.000000	0.000000	2.000000	72.000000	0.000000
3830.709172	-0.087309	0.572845	0.003751	82.653435	18.864687	74.005920	-0.634543	0.000000	-0.187554	0.000000	0.000000	0.000000	0.005508	-0.023072	0.006832	0.000000	0.000000	2.000000	72.000000	0.000000
3830.712506	-0.087309	0.572845	0.003751	82.653435	18.864687	74.005920	-0.634543	0.000000	-0.187554	0.000000	0.000000	0.000000	0.005508	-0.023072	0.006832	0.000000	0.000000	2.000000	72.000000	0.000000
3830.715839	-0.087295	0.572760	0.003797	82.653435	18.864687	74.005920	-0.634543	0.000000	-0.187554	0.000000	0.000000	0.000000	0.004180	-0.025384	0.013828	0.000000	0.000000	2.000000	72.000000	0.000000
3830.719172	-0.087295	0.572760	0.003797	82.628044	18.727957	73.870712	-0.634543	0.000000	-0.187554	0.000000	0.000000	0.000000	0.004180	-0.025384	0.013828	0.000000	0.000000	2.000000	72.000000	0.000000
3830.722506	-0.087295	0.572760	0.003797	82.628044	18.727957	73.870712	-0.634543	0.000000	-0.187554	0.000000	0.000000	0.000000	0.004180	-0.025384	0.013828	0.000000	0.000000	2.000000	72.000000	0.000000
3830.725839	-0.087295	0.572760	0.003797	82.628044	18.727957	73.870712	-0.634543	0.000000	-0.187554	0.000000	0.000000	0.000000	0.004180	-0.025384	0.013828	0.000000	0.000000	2.000000	72.000000	0.000000
3830.729172	-0.087310	0.572616	0.003875	82.591858	18.534508	73.679482	-0.635240	0.000000	-0.189859	0.000000	0.000000	0.000000	-0.004410	-0.043095	0.023297	0.000000	0.000000	2.000000	72.000000	0.000000
3830.732506	-0.087310	0.572616	0.003875	82.591858	18.534508	73.679482	-0.635240	0.000000	-0.189859	0.000000	0.000000	0.000000	-0.004410	-0.043095	0.023297	0.000000	0.000000	2.000000	72.000000	0.000000
3830.735839	-0.087310	0.572616	0.003875	82.591858	18.534508	73.679482	-0.635240	0.000000	-0.189859	0.000000	0.000000	0.000000	-0.004410	-0.043095	0.023297	0.000000	0.000000	2.000000	72.000000	0.000000
3830.739172	-0.087310	0.572616	0.003875	82.552811	18.331236	73.478302	-0.634505	0.000000	-0.193742	0.000000	0.000000	0.000000	-0.004410	-0.043095	0.023297	0.000000	0.000000	2.000000	72.000000	0.000000
3830.742506	-0.087313	0.572540	0.003893	82.552811	18.331236	73.478302	-0.634505	0.000000	-0.193742	0.000000	0.000000	0.000000	-0.001056	-0.023090	0.005574	0.000000	0.000000	2.000000	72.000000	0.000000
3830.745839	-0.087313	0.572540	0.003893	82.552811	18.331236	73.478302	-0.634505	0.000000	-0.193742	0.000000	0.000000	0.000000	-0.001056	-0.023090	0.005574	0.000000	0.000000	2.000000	72.000000	0.000000
3830.749172	-0.087313	0.572540	0.003893	82.536972	18.244139	73.395042	-0.634329	0.000000	-0.194671	0.000000	0.000000	0.000000	-0.001056	-0.023090	0.005574	0.000000	0.000000	2.000000	72.000000	0.000000
3830.752506	-0.087313	0.572540	0.003893	82.536972	18.244139	73.395042	-0.634329	0.000000	-0.194671	0.000000	0.000000	0.000000	-0.001056	-0.023090	0.005574	0.000000	0.000000	2.000000	72.000000	0.000000
3830.755839	-0.087350	0.572491	0.003965	82.536972	18.244139	73.395042	-0.634329	0.000000	-0.194671	0.000000	0.000000	0.000000	-0.010895	-0.014672	0.021607	0.000000	0.000000	2.000000	72.000000	0.000000
3830.759172	-0.087350	0.572491	0.003965	82.533920	18.226452	73.377716	-0.634329	0.000000	-0.194671	0.000000	0.000000	0.000000	-0.010895	-0.014672	0.021607	0.000000	0.000000	2.000000	72.000000	0.000000
3830.762506	-0.087350	0.572491	0.003965	82.533920	18.226452	73.377716	-0.634329	0.000000	-0.194671	0.000000	0.000000	0.000000	-0.010895	-0.014672	0.021607	0.000000	0.000000	2.000000	72.000000	0.000000
3830.765839	-0.087350	0.572491	0.003965	82.533920	18.226452	73.377716	-0.634329	0.000000	-0.194671	0.000000	0.000000	0.000000	-0.010895	-0.014672	0.021607	0.000000	0.000000	2.000000	72.000000	0.000000
3830.769172	-0.087377	0.572418	0.004112	82.533920	18.226452	73.377716	-0.632513	0.000000	-0.198272	0.000000	0.000000	0.000000	-0.008303	-0.021671	0.043840	0.000000	0.000000	2.000000	72.000000	0.000000
3830.772506	-0.087377	0.572418	0.004112	82.533920	18.226452	73.377716	-0.632513	0.000000	-0.198272	0.000000	0.000000	0.000000	0.000001	0.000001	0.000000	0.000000	0.000000	2.000000	72.000000	0.000000
3830.775839	-0.087377	0.572418	0.004112	82.533920	18.226452	73.377716	-0.632513	0.000000	-0.198272	0.000000	0.000000	0.000000	0.000001	0.000001	0.000000	0.000000	0.000000	2.000000	72.000000	0.000000
3830.779172	-0.087377	0.572418	0.004112	82.533859	18.223707	73.377663	-0.631129	0.000000	-0.205579	0.000000	0.000000	0.000000	0.000001	0.000001	0.000000	0.000000	0.000000	2.000000	72.000000	0.000000
3830.782506	-0.087377	0.572418	0.004112	82.533859	18.223707	73.377663	-0.631129	0.000000	-0.205579	0.000000	0.000000	0.000000	0.000001	0.000001	0.000000	0.000000	0.000000	2.000000	72.000000	0.000000
3830.785839	-0.087417	0.572387	0.004201	82.533859	18.223707	73.377663	-0.631129	0.000000	-0.205579	0.000000	0.000000	0.000000	-0.011871	-0.009319	0.026742	0.000000	0.000000	2.000000	72.000000	0.000000
3830.789172	-0.087417	0.572387	0.004201	82.536629	18.235285	73.389336	-0.631129	0.000000	-0.205579	0.000000	0.000000	0.000000	-0.011871	-0.009319	0.026742	0.000000	0.000000	2.000000	72.000000	0.000000
3830.792506	-0.087417	0.572387	0.004201	82.536629	18.235285	73.389336	-0.631129	0.000000	-0.205579	0.000000	0.000000	0.000000	-0.011871	-0.009319	0.026742	0.000000	0.000000	2.000000	72.000000	0.000000
3830.795839	-0.087417	0.572387	0.004201	82.536629	18.235285	73.389336	-0.631129	0.000000	-0.205579	0.000000	0.000000	0.000000	-0.011871	-0.009319	0.026742	0.000000	0.000000	2.000000	72.000000	0.000000
3830.799172	-0.087447	0.572264	0.004359	82.542122	18.258444	73.412704	-0.629150	0.000000	-0.210036	0.000000	0.000000	0.000000	-0.009007	-0.037118	0.047536	0.000000	0.000000	2.000000	72.000000	0.000000
3830.802506	-0.087447	0.572264	0.004359	82.542122	18.258444	73.412704	-0.629150	0.000000	-0.210036	0.000000	0.000000	0.000000	-0.009007	-0.037118	0.047536	0.000000	0.000000	2.000000	72.000000	0.000000
3830.805839	-0.087447	0.572264	0.004359	82.542122	18.258444	73.412704	-0.629150	0.000000	-0.210036	0.000000	0.000000	0.000000	-0.009007	-0.037118	0.047536	0.000000	0.000000	2.000000	72.000000	0.000000
3830.809172	-0.087447	0.572264	0.004359	82.547600	18.281637	73.436104	-0.627649	0.000000	-0.217958	0.000000	0.000000	0.000000	-0.009007	-0.037118	0.047536	0.000000	0.000000	2.000000	72.000000	0.000000
3830.812506	-0.087454	0.572204	0.004395	82.547600	18.281637	73.436104	-0.627649	0.000000	-0.217958	0.000000	0.000000	0.000000	-0.002025	-0.017721	0.010700	0.000000	0.000000	2.000000	72.000000	0.000000
3830.815839	-0.087454	0.572204	0.004395	82.547600	18.281637	73.436104	-0.627649	0.000000	-0.217958	0.000000	0.000000	0.000000	-0.002025	-0.017721	0.010700	0.000000	0.000000	2.000000	72.000000	0.000000
3830.819172	-0.087454	0.572204	0.004395	82.555786	18.316483	73.471222	-0.627312	0.000000	-0.219742	0.000000	0.000000	0.000000	-0.002025	-0.017721	0.010700	0.000000	0.000000	2.000000	72.000000	0.000000
3830.822506	-0.087454	0.572204	0.004395	82.555786	18.316483	73.471222	-0.627312	0.000000	-0.219742	0.000000	0.000000	0.000000	-0.002025	-0.017721	0.010700	0.000000	0.000000	2.000000	72.000000	0.000000
3830.825839	-0.087479	0.572127	0.004409	82.555786	18.316483	73.471222	-0.627312	0.000000	-0.219742	0.000000	0.000000	0.000000	-0.007626	-0.023109	0.004308	0.000000	0.000000	2.000000	72.000000	0.000000
3830.829172	-0.087479	0.572127	0.004409	82.563988	18.348717	73.506470	-0.627312	0.000000	-0.219742	0.000000	0.000000	0.000000	-0.007626	-0.023109	0.004308	0.000000	0.000000	2.000000	72.000000	0.000000
3830.832506	-0.087479	0.572127	0.004409	82.563988	18.348717	73.506470	-0.627312	0.000000	-0.219742	0.000000	0.000000	0.000000	-0.007626	-0.023109	0.004308	0.000000	0.000000	2.000000	72.000000	0.000000
3830.835839	-0.087479	0.572127	0.004409	82.563988	18.348717	73.506470	-0.627312	0.000000	-0.219742	0.000000	0.000000	0.000000	-0.007626	-0.023109	0.004308	0.000000	0.000000	2.000000	72.000000	0.000000
3830.839172	-0.087514	0.571979	0.004351	82.572205	18.378281	73.541771	-0.626041	0.000000	-0.220460	0.000000	0.000000	0.000000	-0.010297	-0.044537	-0.017522	0.000000	0.000000	2.000000	72.000000	0.000000
3830.842506	-0.087514	0.571979	0.004351	82.572205	18.378281	73.541771	-0.626041	0.000000	-0.220460	0.000000	0.000000	0.000000	-0.010297	-0.044537	-0.017522	0.000000	0.000000	2.000000	72.000000	0.000000
3830.845839	-0.087514	0.571979	0.004351	82.572205	18.378281	73.541771	-0.626041	0.000000	-0.220460	0.000000	0.000000	0.000000	-0.010297	-0.044537	-0.017522	0.000000	0.000000	2.000000	72.000000	0.000000
3830.849172	-0.087514	0.571979	0.004351	82.580421	18.413347	73.577148	-0.624324	0.000000	-0.217539	0.000000	0.000000	0.000000	-0.010297	-0.044537	-0.017522	0.000000	0.000000	2.000000	72.000000	0.000000
3830.852506	-0.087507	0.571943	0.004316	82.580421	18.413347	73.577148	-0.624324	0.000000	-0.217539	0.000000	0.000000	0.000000	0.001951	-0.010725	-0.010292	0.000000	0.000000	2.000000	72.000000	0.000000
3830.855839	-0.087507	0.571943	0.004316	82.580421	18.413347	73.577148	-0.624324	0.000000	-0.217539	0.000000	0.000000	0.000000	0.001951	-0.010725	-0.010292	0.000000	0.000000	2.000000	72.000000	0.000000
3830.859172	-0.087507	0.571943	0.004316	82.583176	18.422354	73.588966	-0.624650	0.000000	-0.215824	0.000000	0.000000	0.000000	0.001951	-0.010725	-0.010292	0.000000	0.000000	2.000000	72.000000	0.000000
3830.862506	-0.087507	0.571943	0.004316	82.583176	18.422354	73.588966	-0.624650	0.000000	-0.215824	0.000000	0.000000	0.000000	0.001951	-0.010725	-0.010292	0.000000	0.000000	2.000000	72.000000	0.000000
3830.865839	-0.087521	0.571933	0.004272	82.583176	18.422354	73.588966	-0.624650	0.000000	-0.215824	0.000000	0.000000	0.000000	-0.004269	-0.003017	-0.013387	0.000000	0.000000	2.000000	72.000000	0.000000
3830.869172	-0.087521	0.571933	0.004272	82.585876	18.436794	73.600784	-0.624650	0.000000	-0.215824	0.000000	0.000000	0.000000	-0.004269	-0.003017	-0.013387	0.000000	0.000000	2.000000	72.000000	0.000000
3830.872506	-0.087521	0.571933	0.004272	82.585876	18.436794	73.600784	-0.624650	0.000000	-0.215824	0.000000	0.000000	0.000000	-0.004269	-0.003017	-0.013387	0.000000	0.000000	2.000000	72.000000	0.000000
3830.875839	-0.087521	0.571933	0.004272	82.585876	18.436794	73.600784	-0.624650	0.000000	-0.215824	0.000000	0.000000	0.000000	-0.004269	-0.003017	-0.013387	0.000000	0.000000	2.000000	72.000000	0.000000
3830.879172	-0.087465	0.571931	0.004216	82.585876	18.436794	73.600784	-0.623938	0.000000	-0.213593	0.000000	0.000000	0.000000	0.016770	-0.000673	-0.016643	0.000000	0.000000	2.000000	72.000000	0.000000
3830.882506	-0.087465	0.571931	0.004216	82.585876	18.436794	73.600784	-0.623938	0.000000	-0.213593	0.000000	0.000000	0.000000	0.016770	-0.000673	-0.016643	0.000000	0.000000	2.000000	72.000000	0.000000
3830.885839	-0.087465	0.571931	0.004216	82.585876	18.436794	73.600784	-0.623938	0.000000	-0.213593	0.000000	0.000000	0.000000	0.016770	-0.000673	-0.016643	0.000000	0.000000	2.000000	72.000000	0.000000
3830.889172	-0.087465	0.571931	0.004216	82.588623	18.453985	73.612648	-0.626733	0.000000	-0.210819	0.000000	0.000000	0.000000	0.016770	-0.000673	-0.016643	0.000000	0.000000	2.000000	72.000000	0.000000
3830.892506	-0.087436	0.571921	0.004180	82.588623	18.453985	73.612648	-0.626733	0.000000	-0.210819	0.000000	0.000000	0.000000	0.008871	-0.003014	-0.010896	0.000000	0.000000	2.000000	72.000000	0.000000
3830.895839	-0.087436	0.571921	0.004180	82.588623	18.453985	73.612648	-0.626733	0.000000	-0.210819	0.000000	0.000000	0.000000	0.008871	-0.003014	-0.010896	0.000000	0.000000	2.000000	72.000000	0.000000
3830.899172	-0.087436	0.571921	0.004180	82.588623	18.456696	73.612648	-0.628212	0.000000	-0.209003	0.000000	0.000000	0.000000	0.008871	-0.003014	-0.010896	0.000000	0.000000	2.000000	72.000000	0.000000
3830.902506	-0.087436	0.571921	0.004180	82.588623	18.456696	73.612648	-0.628212	0.000000	-0.209003	0.000000	0.000000	0.000000	0.008871	-0.003014	-0.010896	0.000000	0.000000	2.000000	72.000000	0.000000
3830.905839	-0.087411	0.571903	0.004167	82.588623	18.456696	73.612648	-0.628212	0.000000	-0.209003	0.000000	0.000000	0.000000	0.007546	-0.005339	-0.003902	0.000000	0.000000	2.000000	72.000000	0.000000
3830.909172	-0.087411	0.571903	0.004167	82.594086	18.482910	73.636330	-0.628212	0.000000	-0.209003	0.000000	0.000000	0.000000	0.007546	-0.005339	-0.003902	0.000000	0.000000	2.000000	72.000000	0.000000
3830.912506	-0.087411	0.571903	0.004167	82.594086	18.482910	73.636330	-0.628212	0.000000	-0.209003	0.000000	0.000000	0.000000	0.007546	-0.005339	-0.003902	0.000000	0.000000	2.000000	72.000000	0.000000
3830.915839	-0.087411	0.571903	0.004167	82.594086	18.482910	73.636330	-0.628212	0.000000	-0.209003	0.000000	0.000000	0.000000	0.007546	-0.005339	-0.003902	0.000000	0.000000	2.000000	72.000000	0.000000
3830.919172	-0.087379	0.571849	0.004120	82.596840	18.494659	73.648186	-0.629469	0.000000	-0.208353	0.000000	0.000000	0.000000	0.009496	-0.016069	-0.014199	0.000000	0.000000	2.000000	72.000000	0.000000
3830.922506	-0.087379	0.571849	0.004120	82.596840	18.494659	73.648186	-0.629469	0.000000	-0.208353	0.000000	0.000000	0.000000	0.009496	-0.016069	-0.014199	0.000000	0.000000	2.000000	72.000000	0.000000
3830.925839	-0.087379	0.571849	0.004120	82.596840	18.494659	73.648186	-0.629469	0.000000	-0.208353	0.000000	0.000000	0.000000	0.009496	-0.016069	-0.014199	0.000000	0.000000	2.000000	72.000000	0.000000
3830.929172	-0.087379	0.571849	0.004120	82.602303	18.518196	73.671898	-0.631052	0.000000	-0.205986	0.000000	0.000000	0.000000	0.009496	-0.016069	-0.014199	0.000000	0.000000	2.000000	72.000000	0.000000
3830.932506	-0.087376	0.571832	0.004103	82.602303	18.518196	73.671898	-0.631052	0.000000	-0.205986	0.000000	0.000000	0.000000	0.000974	-0.005341	-0.005148	0.000000	0.000000	2.000000	72.000000	0.000000
3830.935839	-0.087376	0.571832	0.004103	82.602303	18.518196	73.671898	-0.631052	0.000000	-0.205986	0.000000	0.000000	0.000000	0.000974	-0.005341	-0.005148	0.000000	0.000000	2.000000	72.000000	0.000000
3830.939172	-0.087376	0.571832	0.004103	82.607735	18.541763	73.695686	-0.631215	0.000000	-0.205128	0.000000	0.000000	0.000000	0.000974	-0.005341	-0.005148	0.000000	0.000000	2.000000	72.000000	0.000000
3830.942506	-0.087376	0.571832	0.004103	82.607735	18.541763	73.695686	-0.631215	0.000000	-0.205128	0.000000	0.000000	0.000000	0.000974	-0.005341	-0.005148	0.000000	0.000000	2.000000	72.000000	0.000000
3830.945839	-0.087374	0.571788	0.004092	82.607735	18.541763	73.695686	-0.631215	0.000000	-0.205128	0.000000	0.000000	0.000000	0.000624	-0.013049	-0.003304	0.000000	0.000000	2.000000	72.000000	0.000000
3830.949172	-0.087374	0.571788	0.004092	82.613205	18.562639	73.719475	-0.631215	0.000000	-0.205128	0.000000	0.000000	0.000000	0.000624	-0.013049	-0.003304	0.000000	0.000000	2.000000	72.000000	0.000000
3830.952506	-0.087374	0.571788	0.004092	82.613205	18.562639	73.719475	-0.631215	0.000000	-0.205128	0.000000	0.000000	0.000000	0.000624	-0.013049	-0.003304	0.000000	0.000000	2.000000	72.000000	0.000000
3830.955839	-0.087374	0.571788	0.004092	82.613205	18.562639	73.719475	-0.631215	0.000000	-0.205128	0.000000	0.000000	0.000000	0.000624	-0.013049	-0.003304	0.000000	0.000000	2.000000	72.000000	0.000000
3830.959172	-0.087400	0.571685	0.004112	82.618683	18.586275	73.743309	-0.631319	0.000000	-0.204578	0.000000	0.000000	0.000000	-0.007967	-0.030776	0.006133	0.000000	0.000000	2.000000	72.000000	0.000000
3830.962506	-0.087400	0.571685	0.004112	82.618683	18.586275	73.743309	-0.631319	0.000000	-0.204578	0.000000	0.000000	0.000000	-0.007967	-0.030776	0.006133	0.000000	0.000000	2.000000	72.000000	0.000000
3830.965839	-0.087400	0.571685	0.004112	82.618683	18.586275	73.743309	-0.631319	0.000000	-0.204578	0.000000	0.000000	0.000000	-0.007967	-0.030776	0.006133	0.000000	0.000000	2.000000	72.000000	0.000000
3830.969172	-0.087400	0.571685	0.004112	82.621399	18.598103	73.755249	-0.629991	0.000000	-0.205600	0.000000	0.000000	0.000000	-0.007967	-0.030776	0.006133	0.000000	0.000000	2.000000	72.000000	0.000000
3830.972506	-0.087406	0.571652	0.004141	82.621399	18.598103	73.755249	-0.629991	0.000000	-0.205600	0.000000	0.000000	0.000000	-0.001674	-0.010036	0.008837	0.000000	0.000000	2.000000	72.000000	0.000000
3830.975839	-0.087406	0.571652	0.004141	82.621399	18.598103	73.755249	-0.629991	0.000000	-0.205600	0.000000	0.000000	0.000000	-0.001674	-0.010036	0.008837	0.000000	0.000000	2.000000	72.000000	0.000000
3830.979172	-0.087406	0.571652	0.004141	82.626846	18.624535	73.779137	-0.629712	0.000000	-0.207073	0.000000	0.000000	0.000000	-0.001674	-0.010036	0.008837	0.000000	0.000000	2.000000	72.000000	0.000000
3830.982506	-0.087406	0.571652	0.004141	82.626846	18.624535	73.779137	-0.629712	0.000000	-0.207073	0.000000	0.000000	0.000000	-0.001674	-0.010036	0.008837	0.000000	0.000000	2.000000	72.000000	0.000000
3830.985839	-0.087382	0.571609	0.004135	82.626846	18.624535	73.779137	-0.629712	0.000000	-0.207073	0.000000	0.000000	0.000000	0.007197	-0.013060	-0.002064	0.000000	0.000000	2.000000	72.000000	0.000000
3830.989172	-0.087382	0.571609	0.004135	82.628792	18.645924	73.802353	-0.629712	0.000000	-0.207073	0.000000	0.000000	0.000000	0.007197	-0.013060	-0.002064	0.000000	0.000000	2.000000	72.000000	0.000000
3830.992506	-0.087382	0.571609	0.004135	82.628792	18.645924	73.802353	-0.629712	0.000000	-0.207073	0.000000	0.000000	0.000000	0.007197	-0.013060	-0.002064	0.000000	0.000000	2.000000	72.000000	0.000000
3830.995839	-0.087382	0.571609	0.004135	82.628792	18.645924	73.802353	-0.629712	0.000000	-0.207073	0.000000	0.000000	0.000000	0.007197	-0.013060	-0.002064	0.000000	0.000000	2.000000	72.000000	0.000000
3830.999172	-0.087392	0.571567	0.004187	82.628792	18.645924	73.802353	-0.630911	0.000000	-0.206729	0.000000	0.000000	0.000000	-0.002999	-0.012385	0.015829	0.000000	0.000000	2.000000	72.000000	0.000000
3831.002506	-0.087392	0.571567	0.004187	82.628792	18.645924	73.802353	-0.630911	0.000000	-0.206729	0.000000	0.000000	0.000000	-0.002999	-0.012385	0.015829	0.000000	0.000000	2.000000	72.000000	0.000000
3831.005839	-0.087392	0.571567	0.004187	82.628792	18.645924	73.802353	-0.630911	0.000000	-0.206729	0.000000	0.000000	0.000000	-0.002999	-0.012385	0.015829	0.000000	0.000000	2.000000	72.000000	0.000000
3831.009172	-0.087392	0.571567	0.004187	82.631531	18.660532	73.814339	-0.630411	0.000000	-0.209367	0.000000	0.000000	0.000000	-0.002999	-0.012385	0.015829	0.000000	0.000000	2.000000	72.000000	0.000000
3831.012506	-0.087371	0.571542	0.004198	82.631531	18.660532	73.814339	-0.630411	0.000000	-0.209367	0.000000	0.000000	0.000000	0.006222	-0.007683	0.003086	0.000000	0.000000	2.000000	72.000000	0.000000
3831.015839	-0.087371	0.571542	0.004198	82.631531	18.660532	73.814339	-0.630411	0.000000	-0.209367	0.000000	0.000000	0.000000	0.006222	-0.007683	0.003086	0.000000	0.000000	2.000000	72.000000	0.000000
3831.019172	-0.087371	0.571542	0.004198	82.634224	18.672432	73.826347	-0.631448	0.000000	-0.209881	0.000000	0.000000	0.000000	0.006222	-0.007683	0.003086	0.000000	0.000000	2.000000	72.000000	0.000000
3831.022506	-0.087371	0.571542	0.004198	82.634224	18.672432	73.826347	-0.631448	0.000000	-0.209881	0.000000	0.000000	0.000000	0.006222	-0.007683	0.003086	0.000000	0.000000	2.000000	72.000000	0.000000
3831.025839	-0.087368	0.571524	0.004180	82.634224	18.672432	73.826347	-0.631448	0.000000	-0.209881	0.000000	0.000000	0.000000	0.000978	-0.005359	-0.005152	0.000000	0.000000	2.000000	72.000000	0.000000
3831.029172	-0.087368	0.571524	0.004180	82.636917	18.684282	73.838272	-0.631448	0.000000	-0.209881	0.000000	0.000000	0.000000	0.000978	-0.005359	-0.005152	0.000000	0.000000	2.000000	72.000000	0.000000
3831.032506	-0.087368	0.571524	0.004180	82.636917	18.684282	73.838272	-0.631448	0.000000	-0.209881	0.000000	0.000000	0.000000	0.000978	-0.005359	-0.005152	0.000000	0.000000	2.000000	72.000000	0.000000
3831.035839	-0.087368	0.571524	0.004180	82.636917	18.684282	73.838272	-0.631448	0.000000	-0.209881	0.000000	0.000000	0.000000	0.000978	-0.005359	-0.005152	0.000000	0.000000	2.000000	72.000000	0.000000
3831.039172	-0.087339	0.571488	0.004150	82.639664	18.698906	73.850281	-0.631611	0.000000	-0.209022	0.000000	0.000000	0.000000	0.008521	-0.010688	-0.009061	0.000000	0.000000	2.000000	72.000000	0.000000
3831.042506	-0.087339	0.571488	0.004150	82.639664	18.698906	73.850281	-0.631611	0.000000	-0.209022	0.000000	0.000000	0.000000	0.008521	-0.010688	-0.009061	0.000000	0.000000	2.000000	72.000000	0.000000
3831.045839	-0.087339	0.571488	0.004150	82.639664	18.698906	73.850281	-0.631611	0.000000	-0.209022	0.000000	0.000000	0.000000	0.008521	-0.010688	-0.009061	0.000000	0.000000	2.000000	72.000000	0.000000
3831.049172	-0.087339	0.571488	0.004150	82.636971	18.689741	73.838287	-0.633031	0.000000	-0.207512	0.000000	0.000000	0.000000	0.008521	-0.010688	-0.009061	0.000000	0.000000	2.000000	72.000000	0.000000
3831.052506	-0.087321	0.571506	0.004172	82.636971	18.689741	73.838287	-0.633031	0.000000	-0.207512	0.000000	0.000000	0.000000	0.005594	0.005351	0.006396	0.000000	0.000000	2.000000	72.000000	0.000000
3831.055839	-0.087321	0.571506	0.004172	82.636971	18.689741	73.838287	-0.633031	0.000000	-0.207512	0.000000	0.000000	0.000000	0.005594	0.005351	0.006396	0.000000	0.000000	2.000000	72.000000	0.000000
3831.059172	-0.087321	0.571506	0.004172	82.634224	18.683260	73.826271	-0.633964	0.000000	-0.208578	0.000000	0.000000	0.000000	0.005594	0.005351	0.006396	0.000000	0.000000	2.000000	72.000000	0.000000
3831.062506	-0.087321	0.571506	0.004172	82.634224	18.683260	73.826271	-0.633964	0.000000	-0.208578	0.000000	0.000000	0.000000	0.005594	0.005351	0.006396	0.000000	0.000000	2.000000	72.000000	0.000000
3831.065839	-0.087280	0.571524	0.004197	82.634224	18.683260	73.826271	-0.633964	0.000000	-0.208578	0.000000	0.000000	0.000000	0.012167	0.005352	0.007639	0.000000	0.000000	2.000000	72.000000	0.000000
3831.069172	-0.087280	0.571524	0.004197	82.629570	18.661381	73.804367	-0.633964	0.000000	-0.208578	0.000000	0.000000	0.000000	0.012167	0.005352	0.007639	0.000000	0.000000	2.000000	72.000000	0.000000
3831.072506	-0.087280	0.571524	0.004197	82.629570	18.661381	73.804367	-0.633964	0.000000	-0.208578	0.000000	0.000000	0.000000	0.012167	0.005352	0.007639	0.000000	0.000000	2.000000	72.000000	0.000000
3831.075839	-0.087280	0.571524	0.004197	82.629570	18.661381	73.804367	-0.633964	0.000000	-0.208578	0.000000	0.000000	0.000000	0.012167	0.005352	0.007639	0.000000	0.000000	2.000000	72.000000	0.000000
3831.079172	-0.087291	0.571552	0.004255	82.626823	18.649509	73.792419	-0.635992	0.000000	-0.209851	0.000000	0.000000	0.000000	-0.003272	0.008373	0.017298	0.000000	0.000000	2.000000	72.000000	0.000000
3831.082506	-0.087291	0.571552	0.004255	82.626823	18.649509	73.792419	-0.635992	0.000000	-0.209851	0.000000	0.000000	0.000000	-0.003272	0.008373	0.017298	0.000000	0.000000	2.000000	72.000000	0.000000
3831.085839	-0.087291	0.571552	0.004255	82.626823	18.649509	73.792419	-0.635992	0.000000	-0.209851	0.000000	0.000000	0.000000	-0.003272	0.008373	0.017298	0.000000	0.000000	2.000000	72.000000	0.000000
3831.089172	-0.087291	0.571552	0.004255	82.624107	18.637674	73.780479	-0.635446	0.000000	-0.212734	0.000000	0.000000	0.000000	-0.003272	0.008373	0.017298	0.000000	0.000000	2.000000	72.000000	0.000000
3831.092506	-0.087303	0.571554	0.004318	82.624107	18.637674	73.780479	-0.635446	0.000000	-0.212734	0.000000	0.000000	0.000000	-0.003621	0.000664	0.019138	0.000000	0.000000	2.000000	72.000000	0.000000
3831.095839	-0.087303	0.571554	0.004318	82.624107	18.637674	73.780479	-0.635446	0.000000	-0.212734	0.000000	0.000000	0.000000	-0.003621	0.000664	0.019138	0.000000	0.000000	2.000000	72.000000	0.000000
3831.099172	-0.087303	0.571554	0.004318	82.624107	18.637674	73.780479	-0.634843	0.000000	-0.215924	0.000000	0.000000	0.000000	-0.003621	0.000664	0.019138	0.000000	0.000000	2.000000	72.000000	0.000000
3831.102506	-0.087303	0.571554	0.004318	82.624107	18.637674	73.780479	-0.634843	0.000000	-0.215924	0.000000	0.000000	0.000000	-0.003621	0.000664	0.019138	0.000000	0.000000	2.000000	72.000000	0.000000
3831.105839	-0.087316	0.571530	0.004388	82.624107	18.637674	73.780479	-0.634843	0.000000	-0.215924	0.000000	0.000000	0.000000	-0.003966	-0.007029	0.020979	0.000000	0.000000	2.000000	72.000000	0.000000
3831.109172	-0.087316	0.571530	0.004388	82.624107	18.637674	73.780479	-0.634843	0.000000	-0.215924	0.000000	0.000000	0.000000	-0.003966	-0.007029	0.020979	0.000000	0.000000	2.000000	72.000000	0.000000
3831.112506	-0.087316	0.571530	0.004388	82.624107	18.637674	73.780479	-0.634843	0.000000	-0.215924	0.000000	0.000000	0.000000	-0.003966	-0.007029	0.020979	0.000000	0.000000	2.000000	72.000000	0.000000
3831.115839	-0.087316	0.571530	0.004388	82.624107	18.637674	73.780479	-0.634843	0.000000	-0.215924	0.000000	0.000000	0.000000	-0.003966	-0.007029	0.020979	0.000000	0.000000	2.000000	72.000000	0.000000
3831.119172	-0.087332	0.571456	0.004471	82.629570	18.661381	73.804367	-0.634181	0.000000	-0.219420	0.000000	0.000000	0.000000	-0.004664	-0.022451	0.024658	0.000000	0.000000	2.000000	72.000000	0.000000
3831.122506	-0.087332	0.571456	0.004471	82.629570	18.661381	73.804367	-0.634181	0.000000	-0.219420	0.000000	0.000000	0.000000	-0.000001	0.000008	-0.000000	0.000000	0.000000	2.000000	72.000000	0.000000
3831.125839	-0.087332	0.571456	0.004471	82.629570	18.661381	73.804367	-0.634181	0.000000	-0.219420	0.000000	0.000000	0.000000	-0.000001	0.000008	-0.000000	0.000000	0.000000	2.000000	72.000000	0.000000
3831.129172	-0.087332	0.571456	0.004471	82.634201	18.694666	73.839584	-0.633404	0.000000	-0.223530	0.000000	0.000000	0.000000	-0.000001	0.000008	-0.000000	0.000000	0.000000	2.000000	72.000000	0.000000
3831.132506	-0.087332	0.571456	0.004471	82.634201	18.694666	73.839584	-0.633404	0.000000	-0.223530	0.000000	0.000000	0.000000	-0.000001	0.000008	-0.000000	0.000000	0.000000	2.000000	72.000000	0.000000
3831.135839	-0.087334	0.571404	0.004483	82.634201	18.694666	73.839584	-0.633404	0.000000	-0.223530	0.000000	0.000000	0.000000	-0.000697	-0.015391	0.003679	0.000000	0.000000	2.000000	72.000000	0.000000
3831.139172	-0.087334	0.571404	0.004483	82.636940	18.706591	73.851608	-0.633404	0.000000	-0.223530	0.000000	0.000000	0.000000	-0.000697	-0.015391	0.003679	0.000000	0.000000	2.000000	72.000000	0.000000
3831.142506	-0.087334	0.571404	0.004483	82.636940	18.706591	73.851608	-0.633404	0.000000	-0.223530	0.000000	0.000000	0.000000	-0.000697	-0.015391	0.003679	0.000000	0.000000	2.000000	72.000000	0.000000
3831.145839	-0.087334	0.571404	0.004483	82.636940	18.706591	73.851608	-0.633404	0.000000	-0.223530	0.000000	0.000000	0.000000	-0.000697	-0.015391	0.003679	0.000000	0.000000	2.000000	72.000000	0.000000
3831.149172	-0.087342	0.571319	0.004525	82.642349	18.730377	73.875565	-0.633288	0.000000	-0.224143	0.000000	0.000000	0.000000	-0.002366	-0.025447	0.012507	0.000000	0.000000	2.000000	72.000000	0.000000
3831.152506	-0.087342	0.571319	0.004525	82.642349	18.730377	73.875565	-0.633288	0.000000	-0.224143	0.000000	0.000000	0.000000	-0.002366	-0.025447	0.012507	0.000000	0.000000	2.000000	72.000000	0.000000
3831.155839	-0.087342	0.571319	0.004525	82.642349	18.730377	73.875565	-0.633288	0.000000	-0.224143	0.000000	0.000000	0.000000	-0.002366	-0.025447	0.012507	0.000000	0.000000	2.000000	72.000000	0.000000
3831.159172	-0.087342	0.571319	0.004525	82.647827	18.754250	73.899643	-0.632894	0.000000	-0.226228	0.000000	0.000000	0.000000	-0.002366	-0.025447	0.012507	0.000000	0.000000	2.000000	72.000000	0.000000
3831.162506	-0.087340	0.571276	0.004514	82.647827	18.754250	73.899643	-0.632894	0.000000	-0.226228	0.000000	0.000000	0.000000	0.000628	-0.013057	-0.003316	0.000000	0.000000	2.000000	72.000000	0.000000
3831.165839	-0.087340	0.571276	0.004514	82.647827	18.754250	73.899643	-0.632894	0.000000	-0.226228	0.000000	0.000000	0.000000	0.000628	-0.013057	-0.003316	0.000000	0.000000	2.000000	72.000000	0.000000
3831.169172	-0.087340	0.571276	0.004514	82.650566	18.766193	73.911690	-0.632998	0.000000	-0.225675	0.000000	0.000000	0.000000	0.000628	-0.013057	-0.003316	0.000000	0.000000	2.000000	72.000000	0.000000
3831.172506	-0.087340	0.571276	0.004514	82.650566	18.766193	73.911690	-0.632998	0.000000	-0.225675	0.000000	0.000000	0.000000	0.000628	-0.013057	-0.003316	0.000000	0.000000	2.000000	72.000000	0.000000
3831.175839	-0.087337	0.571258	0.004496	82.650566	18.766193	73.911690	-0.632998	0.000000	-0.225675	0.000000	0.000000	0.000000	0.000975	-0.005350	-0.005154	0.000000	0.000000	2.000000	72.000000	0.000000
3831.179172	-0.087337	0.571258	0.004496	82.651688	18.797230	73.946266	-0.632998	0.000000	-0.225675	0.000000	0.000000	0.000000	0.000975	-0.005350	-0.005154	0.000000	0.000000	2.000000	72.000000	0.000000
3831.182506	-0.087337	0.571258	0.004496	82.651688	18.797230	73.946266	-0.632998	0.000000	-0.225675	0.000000	0.000000	0.000000	0.000975	-0.005350	-0.005154	0.000000	0.000000	2.000000	72.000000	0.000000
3831.185839	-0.087337	0.571258	0.004496	82.651688	18.797230	73.946266	-0.632998	0.000000	-0.225675	0.000000	0.000000	0.000000	0.000975	-0.005350	-0.005154	0.000000	0.000000	2.000000	72.000000	0.000000
3831.189172	-0.087316	0.571232	0.004507	82.650833	18.809477	73.957504	-0.633161	0.000000	-0.224816	0.000000	0.000000	0.000000	0.006228	-0.007694	0.003080	0.000000	0.000000	2.000000	72.000000	0.000000
3831.192506	-0.087316	0.571232	0.004507	82.650833	18.809477	73.957504	-0.633161	0.000000	-0.224816	0.000000	0.000000	0.000000	0.006228	-0.007694	0.003080	0.000000	0.000000	2.000000	72.000000	0.000000
3831.195839	-0.087316	0.571232	0.004507	82.650833	18.809477	73.957504	-0.633161	0.000000	-0.224816	0.000000	0.000000	0.000000	0.006228	-0.007694	0.003080	0.000000	0.000000	2.000000	72.000000	0.000000
3831.199172	-0.087316	0.571232	0.004507	82.651962	18.840523	73.992081	-0.634199	0.000000	-0.225329	0.000000	0.000000	0.000000	0.006228	-0.007694	0.003080	0.000000	0.000000	2.000000	72.000000	0.000000
3831.202506	-0.087317	0.571207	0.004513	82.651962	18.840523	73.992081	-0.634199	0.000000	-0.225329	0.000000	0.000000	0.000000	-0.000349	-0.007714	0.001836	0.000000	0.000000	2.000000	72.000000	0.000000
3831.205839	-0.087317	0.571207	0.004513	82.651962	18.840523	73.992081	-0.634199	0.000000	-0.225329	0.000000	0.000000	0.000000	-0.000349	-0.007714	0.001836	0.000000	0.000000	2.000000	72.000000	0.000000
3831.209172	-0.087317	0.571207	0.004513	82.651962	18.840523	73.992081	-0.634141	0.000000	-0.225635	0.000000	0.000000	0.000000	-0.000349	-0.007714	0.001836	0.000000	0.000000	2.000000	72.000000	0.000000
3831.212506	-0.087317	0.571207	0.004513	82.651962	18.840523	73.992081	-0.634141	0.000000	-0.225635	0.000000	0.000000	0.000000	-0.000349	-0.007714	0.001836	0.000000	0.000000	2.000000	72.000000	0.000000
3831.215839	-0.087317	0.571207	0.004513	82.651962	18.840523	73.992081	-0.634141	0.000000	-0.225635	0.000000	0.000000	0.000000	-0.000000	-0.000007	0.000000	0.000000	0.000000	2.000000	72.000000	0.000000
3831.219172	-0.087317	0.571207	0.004513	82.654678	18.855204	74.004166	-0.634141	0.000000	-0.225635	0.000000	0.000000	0.000000	-0.000000	-0.000007	0.000000	0.000000	0.000000	2.000000	72.000000	0.000000
3831.222506	-0.087317	0.571207	0.004513	82.654678	18.855204	74.004166	-0.634141	0.000000	-0.225635	0.000000	0.000000	0.000000	-0.000000	-0.000007	0.000000	0.000000	0.000000	2.000000	72.000000	0.000000
3831.225839	-0.087317	0.571207	0.004513	82.654678	18.855204	74.004166	-0.634141	0.000000	-0.225635	0.000000	0.000000	0.000000	-0.000000	-0.000007	0.000000	0.000000	0.000000	2.000000	72.000000	0.000000
3831.229172	-0.087315	0.571163	0.004502	82.657349	18.864477	74.016228	-0.634141	0.000000	-0.225635	0.000000	0.000000	0.000000	0.000627	-0.013062	-0.003320	0.000000	0.000000	2.000000	72.000000	0.000000
3831.232506	-0.087315	0.571163	0.004502	82.657349	18.864477	74.016228	-0.634141	0.000000	-0.225635	0.000000	0.000000	0.000000	0.000627	-0.013062	-0.003320	0.000000	0.000000	2.000000	72.000000	0.000000
3831.235839	-0.087315	0.571163	0.004502	82.657349	18.864477	74.016228	-0.634141	0.000000	-0.225635	0.000000	0.000000	0.000000	0.000627	-0.013062	-0.003320	0.000000	0.000000	2.000000	72.000000	0.000000
3831.239172	-0.087315	0.571163	0.004502	82.660110	18.876467	74.028320	-0.634245	0.000000	-0.225082	0.000000	0.000000	0.000000	0.000627	-0.013062	-0.003320	0.000000	0.000000	2.000000	72.000000	0.000000
3831.242506	-0.087312	0.571145	0.004484	82.660110	18.876467	74.028320	-0.634245	0.000000	-0.225082	0.000000	0.000000	0.000000	0.000976	-0.005355	-0.005156	0.000000	0.000000	2.000000	72.000000	0.000000
3831.245839	-0.087312	0.571145	0.004484	82.660110	18.876467	74.028320	-0.634245	0.000000	-0.225082	0.000000	0.000000	0.000000	0.000976	-0.005355	-0.005156	0.000000	0.000000	2.000000	72.000000	0.000000
3831.249172	-0.087312	0.571145	0.004484	82.660110	18.876467	74.028320	-0.634408	0.000000	-0.224223	0.000000	0.000000	0.000000	0.000976	-0.005355	-0.005156	0.000000	0.000000	2.000000	72.000000	0.000000
3831.252506	-0.087312	0.571145	0.004484	82.660110	18.876467	74.028320	-0.634408	0.000000	-0.224223	0.000000	0.000000	0.000000	0.000976	-0.005355	-0.005156	0.000000	0.000000	2.000000	72.000000	0.000000
3831.255839	-0.087312	0.571145	0.004484	82.660110	18.876467	74.028320	-0.634408	0.000000	-0.224223	0.000000	0.000000	0.000000	-0.000001	-0.000009	0.000000	0.000000	0.000000	2.000000	72.000000	0.000000
3831.259172	-0.087312	0.571145	0.004484	82.660110	18.876467	74.028320	-0.634408	0.000000	-0.224223	0.000000	0.000000	0.000000	-0.000001	-0.000009	0.000000	0.000000	0.000000	2.000000	72.000000	0.000000
3831.262506	-0.087312	0.571145	0.004484	82.660110	18.876467	74.028320	-0.634408	0.000000	-0.224223	0.000000	0.000000	0.000000	-0.000001	-0.000009	0.000000	0.000000	0.000000	2.000000	72.000000	0.000000
3831.265839	-0.087312	0.571145	0.004484	82.660110	18.876467	74.028320	-0.634408	0.000000	-0.224223	0.000000	0.000000	0.000000	-0.000001	-0.000009	0.000000	0.000000	0.000000	2.000000	72.000000	0.000000
3831.269172	-0.087311	0.571171	0.004478	82.657349	18.864477	74.016228	-0.634408	0.000000	-0.224223	0.000000	0.000000	0.000000	0.000347	0.007700	-0.001835	0.000000	0.000000	2.000000	72.000000	0.000000
3831.272506	-0.087311	0.571171	0.004478	82.657349	18.864477	74.016228	-0.634408	0.000000	-0.224223	0.000000	0.000000	0.000000	0.000347	0.007700	-0.001835	0.000000	0.000000	2.000000	72.000000	0.000000
3831.275839	-0.087311	0.571171	0.004478	82.657349	18.864477	74.016228	-0.634408	0.000000	-0.224223	0.000000	0.000000	0.000000	0.000347	0.007700	-0.001835	0.000000	0.000000	2.000000	72.000000	0.000000
3831.279172	-0.087311	0.571171	0.004478	82.654709	18.852493	74.004166	-0.634466	0.000000	-0.223917	0.000000	0.000000	0.000000	0.000347	0.007700	-0.001835	0.000000	0.000000	2.000000	72.000000	0.000000
3831.282506	-0.087314	0.571189	0.004496	82.654709	18.852493	74.004166	-0.634466	0.000000	-0.223917	0.000000	0.000000	0.000000	-0.000974	0.005340	0.005155	0.000000	0.000000	2.000000	72.000000	0.000000
3831.285839	-0.087314	0.571189	0.004496	82.654709	18.852493	74.004166	-0.634466	0.000000	-0.223917	0.000000	0.000000	0.000000	-0.000974	0.005340	0.005155	0.000000	0.000000	2.000000	72.000000	0.000000
3831.289172	-0.087314	0.571189	0.004496	82.654709	18.852493	74.004166	-0.634303	0.000000	-0.224776	0.000000	0.000000	0.000000	-0.000974	0.005340	0.005155	0.000000	0.000000	2.000000	72.000000	0.000000
3831.292506	-0.087314	0.571189	0.004496	82.654709	18.852493	74.004166	-0.634303	0.000000	-0.224776	0.000000	0.000000	0.000000	-0.000974	0.005340	0.005155	0.000000	0.000000	2.000000	72.000000	0.000000
3831.295839	-0.087314	0.571189	0.004496	82.654709	18.852493	74.004166	-0.634303	0.000000	-0.224776	0.000000	0.000000	0.000000	0.000000	-0.000007	0.000000	0.000000	0.000000	2.000000	72.000000	0.000000
3831.299172	-0.087314	0.571189	0.004496	82.649208	18.831264	73.979980	-0.634303	0.000000	-0.224776	0.000000	0.000000	0.000000	0.000000	-0.000007	0.000000	0.000000	0.000000	2.000000	72.000000	0.000000
3831.302506	-0.087314	0.571189	0.004496	82.649208	18.831264	73.979980	-0.634303	0.000000	-0.224776	0.000000	0.000000	0.000000	0.000000	-0.000007	0.000000	0.000000	0.000000	2.000000	72.000000	0.000000
3831.305839	-0.087314	0.571189	0.004496	82.649208	18.831264	73.979980	-0.634303	0.000000	-0.224776	0.000000	0.000000	0.000000	0.000000	-0.000007	0.000000	0.000000	0.000000	2.000000	72.000000	0.000000
3831.309172	-0.087302	0.571242	0.004551	82.646461	18.819290	73.967911	-0.634303	0.000000	-0.224776	0.000000	0.000000	0.000000	0.003651	0.016033	0.016708	0.000000	0.000000	2.000000	72.000000	0.000000
3831.312506	-0.087302	0.571242	0.004551	82.646461	18.819290	73.967911	-0.634303	0.000000	-0.224776	0.000000	0.000000	0.000000	0.003651	0.016033	0.016708	0.000000	0.000000	2.000000	72.000000	0.000000
3831.315839	-0.087302	0.571242	0.004551	82.646461	18.819290	73.967911	-0.634303	0.000000	-0.224776	0.000000	0.000000	0.000000	0.003651	0.016033	0.016708	0.000000	0.000000	2.000000	72.000000	0.000000
3831.319172	-0.087302	0.571242	0.004551	82.646461	18.819290	73.967911	-0.634912	0.000000	-0.227561	0.000000	0.000000	0.000000	0.003651	0.016033	0.016708	0.000000	0.000000	2.000000	72.000000	0.000000
3831.322506	-0.087302	0.571242	0.004551	82.646461	18.819290	73.967911	-0.634912	0.000000	-0.227561	0.000000	0.000000	0.000000	0.000001	-0.000006	0.000000	0.000000	0.000000	2.000000	72.000000	0.000000
3831.325839	-0.087302	0.571242	0.004551	82.646461	18.819290	73.967911	-0.634912	0.000000	-0.227561	0.000000	0.000000	0.000000	0.000001	-0.000006	0.000000	0.000000	0.000000	2.000000	72.000000	0.000000
3831.329172	-0.087302	0.571242	0.004551	82.646484	18.822050	73.967957	-0.634912	0.000000	-0.227561	0.000000	0.000000	0.000000	0.000001	-0.000006	0.000000	0.000000	0.000000	2.000000	72.000000	0.000000
3831.332506	-0.087302	0.571242	0.004551	82.646484	18.822050	73.967957	-0.634912	0.000000	-0.227561	0.000000	0.000000	0.000000	0.000001	-0.000006	0.000000	0.000000	0.000000	2.000000	72.000000	0.000000
3831.335839	-0.087280	0.571242	0.004555	82.646484	18.822050	73.967957	-0.634912	0.000000	-0.227561	0.000000	0.000000	0.000000	0.006577	-0.000006	0.001243	0.000000	0.000000	2.000000	72.000000	0.000000
3831.339172	-0.087280	0.571242	0.004555	82.649185	18.833971	73.979980	-0.634912	0.000000	-0.227561	0.000000	0.000000	0.000000	0.006577	-0.000006	0.001243	0.000000	0.000000	2.000000	72.000000	0.000000
3831.342506	-0.087280	0.571242	0.004555	82.649185	18.833971	73.979980	-0.634912	0.000000	-0.227561	0.000000	0.000000	0.000000	0.006577	-0.000006	0.001243	0.000000	0.000000	2.000000	72.000000	0.000000
3831.345839	-0.087280	0.571242	0.004555	82.649185	18.833971	73.979980	-0.634912	0.000000	-0.227561	0.000000	0.000000	0.000000	0.006577	-0.000006	0.001243	0.000000	0.000000	2.000000	72.000000	0.000000
3831.349172	-0.087278	0.571199	0.004544	82.651962	18.845949	73.992081	-0.636008	0.000000	-0.227768	0.000000	0.000000	0.000000	0.000628	-0.013044	-0.003319	0.000000	0.000000	2.000000	72.000000	0.000000
3831.352506	-0.087278	0.571199	0.004544	82.651962	18.845949	73.992081	-0.636008	0.000000	-0.227768	0.000000	0.000000	0.000000	0.000628	-0.013044	-0.003319	0.000000	0.000000	2.000000	72.000000	0.000000
3831.355839	-0.087278	0.571199	0.004544	82.651962	18.845949	73.992081	-0.636008	0.000000	-0.227768	0.000000	0.000000	0.000000	0.000628	-0.013044	-0.003319	0.000000	0.000000	2.000000	72.000000	0.000000
3831.359172	-0.087278	0.571199	0.004544	82.657349	18.869883	74.016220	-0.636112	0.000000	-0.227215	0.000000	0.000000	0.000000	0.000628	-0.013044	-0.003319	0.000000	0.000000	2.000000	72.000000	0.000000
3831.362506	-0.087271	0.571163	0.004510	82.657349	18.869883	74.016220	-0.636112	0.000000	-0.227215	0.000000	0.000000	0.000000	0.001950	-0.010720	-0.010311	0.000000	0.000000	2.000000	72.000000	0.000000
3831.365839	-0.087271	0.571163	0.004510	82.657349	18.869883	74.016220	-0.636112	0.000000	-0.227215	0.000000	0.000000	0.000000	0.001950	-0.010720	-0.010311	0.000000	0.000000	2.000000	72.000000	0.000000
3831.369172	-0.087271	0.571163	0.004510	82.660110	18.881899	74.028313	-0.636437	0.000000	-0.225497	0.000000	0.000000	0.000000	0.001950	-0.010720	-0.010311	0.000000	0.000000	2.000000	72.000000	0.000000
3831.372506	-0.087271	0.571163	0.004510	82.660110	18.881899	74.028313	-0.636437	0.000000	-0.225497	0.000000	0.000000	0.000000	0.001950	-0.010720	-0.010311	0.000000	0.000000	2.000000	72.000000	0.000000
3831.375839	-0.087268	0.571145	0.004493	82.660110	18.881899	74.028313	-0.636437	0.000000	-0.225497	0.000000	0.000000	0.000000	0.000976	-0.005355	-0.005156	0.000000	0.000000	2.000000	72.000000	0.000000
3831.379172	-0.087268	0.571145	0.004493	82.660110	18.881899	74.028313	-0.636437	0.000000	-0.225497	0.000000	0.000000	0.000000	0.000976	-0.005355	-0.005156	0.000000	0.000000	2.000000	72.000000	0.000000
3831.382506	-0.087268	0.571145	0.004493	82.660110	18.881899	74.028313	-0.636437	0.000000	-0.225497	0.000000	0.000000	0.000000	0.000976	-0.005355	-0.005156	0.000000	0.000000	2.000000	72.000000	0.000000
3831.385839	-0.087268	0.571145	0.004493	82.660110	18.881899	74.028313	-0.636437	0.000000	-0.225497	0.000000	0.000000	0.000000	0.000976	-0.005355	-0.005156	0.000000	0.000000	2.000000	72.000000	0.000000
3831.389172	-0.087277	0.571130	0.004539	82.660110	18.881899	74.028313	-0.636600	0.000000	-0.224637	0.000000	0.000000	0.000000	-0.002644	-0.004715	0.013982	0.000000	0.000000	2.000000	72.000000	0.000000
3831.392506	-0.087277	0.571130	0.004539	82.660110	18.881899	74.028313	-0.636600	0.000000	-0.224637	0.000000	0.000000	0.000000	-0.002644	-0.004715	0.013982	0.000000	0.000000	2.000000	72.000000	0.000000
3831.395839	-0.087277	0.571130	0.004539	82.660110	18.881899	74.028313	-0.636600	0.000000	-0.224637	0.000000	0.000000	0.000000	-0.002644	-0.004715	0.013982	0.000000	0.000000	2.000000	72.000000	0.000000
3831.399172	-0.087277	0.571130	0.004539	82.660110	18.881899	74.028313	-0.636159	0.000000	-0.226967	0.000000	0.000000	0.000000	-0.002644	-0.004715	0.013982	0.000000	0.000000	2.000000	72.000000	0.000000
3831.402506	-0.087281	0.571122	0.004563	82.660110	18.881899	74.028313	-0.636159	0.000000	-0.226967	0.000000	0.000000	0.000000	-0.001321	-0.002338	0.006991	0.000000	0.000000	2.000000	72.000000	0.000000
3831.405839	-0.087281	0.571122	0.004563	82.660110	18.881899	74.028313	-0.636159	0.000000	-0.226967	0.000000	0.000000	0.000000	-0.001321	-0.002338	0.006991	0.000000	0.000000	2.000000	72.000000	0.000000
3831.409172	-0.087281	0.571122	0.004563	82.660110	18.881899	74.028313	-0.635939	0.000000	-0.228133	0.000000	0.000000	0.000000	-0.001321	-0.002338	0.006991	0.000000	0.000000	2.000000	72.000000	0.000000
3831.412506	-0.087281	0.571122	0.004563	82.660110	18.881899	74.028313	-0.635939	0.000000	-0.228133	0.000000	0.000000	0.000000	-0.001321	-0.002338	0.006991	0.000000	0.000000	2.000000	72.000000	0.000000
3831.415839	-0.087290	0.571106	0.004609	82.660110	18.881899	74.028313	-0.635939	0.000000	-0.228133	0.000000	0.000000	0.000000	-0.002644	-0.004701	0.013981	0.000000	0.000000	2.000000	72.000000	0.000000
3831.419172	-0.087290	0.571106	0.004609	82.660110	18.881899	74.028313	-0.635939	0.000000	-0.228133	0.000000	0.000000	0.000000	-0.002644	-0.004701	0.013981	0.000000	0.000000	2.000000	72.000000	0.000000
3831.422506	-0.087290	0.571106	0.004609	82.660110	18.881899	74.028313	-0.635939	0.000000	-0.228133	0.000000	0.000000	0.000000	-0.002644	-0.004701	0.013981	0.000000	0.000000	2.000000	72.000000	0.000000
3831.425839	-0.087290	0.571106	0.004609	82.660110	18.881899	74.028313	-0.635939	0.000000	-0.228133	0.000000	0.000000	0.000000	-0.002644	-0.004701	0.013981	0.000000	0.000000	2.000000	72.000000	0.000000
3831.429172	-0.087261	0.571057	0.004694	82.662811	18.896622	74.040398	-0.635498	0.000000	-0.230463	0.000000	0.000000	0.000000	0.008845	-0.014775	0.025290	0.000000	0.000000	2.000000	72.000000	0.000000
3831.432506	-0.087261	0.571057	0.004694	82.662811	18.896622	74.040398	-0.635498	0.000000	-0.230463	0.000000	0.000000	0.000000	0.008845	-0.014775	0.025290	0.000000	1.000000	2.000000	72.000000	0.000000
3831.435839	-0.087261	0.571057	0.004694	82.662811	18.896622	74.040398	-0.635498	0.000000	-0.230463	0.000000	0.000000	0.000000	0.008845	-0.014775	0.025290	0.000000	1.000000	2.000000	72.000000	0.000000
