# Supplementary material for: Haptic Guidance Needs to Be Intuitive Not Just Informative to Improve Human Motor Accuracy
Source: PLoS One. 2016 Mar 16;11(3):e0150912. doi: 10.1371/journal.pone.0150912 (PMC4794196; doi:10.1371/journal.pone.0150912)
Supplement: S2 Data — (ZIP) [file pone.0150912.s002.zip › Subject2/exp2_0001.txt]

Time	PosX	PosY	PosZ	RotX	RotY	RotZ	ForceX	ForceY	ForceZ	MomentX	MomentY	MomentZ	VelocityX	VelocityY	VelocityZ	CalibratedWeight	ButtonDown	Condition	Trial	Visual
20335.120748	-0.004662	0.562921	0.252213	83.991425	-30.628572	-3.689119	0.000000	0.000000	0.000000	0.000000	0.000000	0.000000	0.009945	-0.002387	0.023920	0.000000	1.000000	2.000000	1.000000	0.000000
20335.124081	-0.004662	0.562921	0.252213	84.026505	-30.800018	-3.886132	1.916421	0.000000	-4.618152	0.000000	0.000000	0.000000	0.009945	-0.002387	0.023920	0.000000	1.000000	2.000000	1.000000	0.000000
20335.127414	-0.004323	0.562792	0.251749	84.026505	-30.800018	-3.886132	1.916421	0.000000	-4.618152	0.000000	0.000000	0.000000	0.101880	-0.038681	-0.139335	0.000000	1.000000	2.000000	1.000000	0.000000
20335.130748	-0.004323	0.562792	0.251749	84.026505	-30.800018	-3.886132	1.916421	0.000000	-4.618152	0.000000	0.000000	0.000000	0.101880	-0.038681	-0.139335	0.000000	1.000000	2.000000	1.000000	0.000000
20335.134081	-0.004323	0.562792	0.251749	84.072319	-31.008038	-4.147238	1.914122	0.000000	-4.619106	0.000000	0.000000	0.000000	0.101880	-0.038681	-0.139335	0.000000	1.000000	2.000000	1.000000	0.000000
20335.137414	-0.003546	0.562668	0.251316	84.072319	-31.008038	-4.147238	1.914122	0.000000	-4.619106	0.000000	0.000000	0.000000	0.232865	-0.037320	-0.129642	0.000000	1.000000	2.000000	1.000000	0.000000
20335.140748	-0.003546	0.562668	0.251316	84.072319	-31.008038	-4.147238	1.914122	0.000000	-4.619106	0.000000	0.000000	0.000000	0.232865	-0.037320	-0.129642	0.000000	1.000000	2.000000	1.000000	0.000000
20335.144081	-0.003546	0.562668	0.251316	84.099403	-31.505081	-4.723117	1.904743	0.000000	-4.622981	0.000000	0.000000	0.000000	0.232865	-0.037320	-0.129642	0.000000	1.000000	2.000000	1.000000	0.000000
20335.147414	-0.003546	0.562668	0.251316	84.099403	-31.505081	-4.723117	1.904743	0.000000	-4.622981	0.000000	0.000000	0.000000	0.232865	-0.037320	-0.129642	0.000000	1.000000	2.000000	1.000000	0.000000
20335.150748	-0.003005	0.562416	0.250555	84.099403	-31.505081	-4.723117	1.904743	0.000000	-4.622981	0.000000	0.000000	0.000000	0.162411	-0.075588	-0.228352	0.000000	1.000000	2.000000	1.000000	0.000000
20335.154081	-0.003005	0.562416	0.250555	83.841835	-32.677414	-6.131511	1.904743	0.000000	-4.622981	0.000000	0.000000	0.000000	0.162411	-0.075588	-0.228352	0.000000	1.000000	2.000000	1.000000	0.000000
20335.157414	-0.002229	0.562342	0.249530	83.841835	-32.677414	-6.131511	1.904743	0.000000	-4.622981	0.000000	0.000000	0.000000	0.232791	-0.022177	-0.307505	0.000000	1.000000	2.000000	1.000000	0.000000
20335.160748	-0.002229	0.562342	0.249530	83.841835	-32.677414	-6.131511	1.904743	0.000000	-4.622981	0.000000	0.000000	0.000000	0.232791	-0.022177	-0.307505	0.000000	1.000000	2.000000	1.000000	0.000000
20335.164081	-0.002229	0.562342	0.249530	83.172318	-33.852581	-7.537631	1.895524	0.000000	-4.626769	0.000000	0.000000	0.000000	0.232791	-0.022177	-0.307505	0.000000	1.000000	2.000000	1.000000	0.000000
20335.167414	-0.001020	0.562035	0.248395	83.172318	-33.852581	-7.537631	1.895524	0.000000	-4.626769	0.000000	0.000000	0.000000	0.362814	-0.092143	-0.340475	0.000000	1.000000	2.000000	1.000000	0.000000
20335.170748	-0.001020	0.562035	0.248395	83.172318	-33.852581	-7.537631	1.895524	0.000000	-4.626769	0.000000	0.000000	0.000000	0.362814	-0.092143	-0.340475	0.000000	1.000000	2.000000	1.000000	0.000000
20335.174081	-0.001020	0.562035	0.248395	82.228554	-34.988903	-8.640780	1.883632	0.000000	-4.631623	0.000000	0.000000	0.000000	0.362814	-0.092143	-0.340475	0.000000	1.000000	2.000000	1.000000	0.000000
20335.177414	0.000052	0.561694	0.247292	82.228554	-34.988903	-8.640780	1.883632	0.000000	-4.631623	0.000000	0.000000	0.000000	0.321520	-0.102319	-0.330999	0.000000	1.000000	2.000000	1.000000	0.000000
20335.180748	0.000052	0.561694	0.247292	82.228554	-34.988903	-8.640780	1.883632	0.000000	-4.631623	0.000000	0.000000	0.000000	0.321520	-0.102319	-0.330999	0.000000	1.000000	2.000000	1.000000	0.000000
20335.184081	0.000052	0.561694	0.247292	81.153648	-36.015457	-9.654381	1.873606	0.000000	-4.635688	0.000000	0.000000	0.000000	0.321520	-0.102319	-0.330999	0.000000	1.000000	2.000000	1.000000	0.000000
20335.187414	0.001354	0.561382	0.246116	81.153648	-36.015457	-9.654381	1.873606	0.000000	-4.635688	0.000000	0.000000	0.000000	0.390591	-0.093514	-0.352836	0.000000	1.000000	2.000000	1.000000	0.000000
20335.190748	0.001354	0.561382	0.246116	81.153648	-36.015457	-9.654381	1.873606	0.000000	-4.635688	0.000000	0.000000	0.000000	0.390591	-0.093514	-0.352836	0.000000	1.000000	2.000000	1.000000	0.000000
20335.194081	0.001354	0.561382	0.246116	80.105743	-36.778187	-10.639745	1.860199	0.000000	-4.641084	0.000000	0.000000	0.000000	0.390591	-0.093514	-0.352836	0.000000	1.000000	2.000000	1.000000	0.000000
20335.197414	0.003051	0.561047	0.244777	80.105743	-36.778187	-10.639745	1.860199	0.000000	-4.641084	0.000000	0.000000	0.000000	0.509066	-0.100409	-0.401748	0.000000	1.000000	2.000000	1.000000	0.000000
20335.200748	0.003051	0.561047	0.244777	80.105743	-36.778187	-10.639745	1.860199	0.000000	-4.641084	0.000000	0.000000	0.000000	0.509066	-0.100409	-0.401748	0.000000	1.000000	2.000000	1.000000	0.000000
20335.204081	0.003051	0.561047	0.244777	79.158302	-36.992126	-11.191473	1.841201	0.000000	-4.648654	0.000000	0.000000	0.000000	0.509066	-0.100409	-0.401748	0.000000	1.000000	2.000000	1.000000	0.000000
20335.207414	0.004774	0.560669	0.243404	79.158302	-36.992126	-11.191473	1.841201	0.000000	-4.648654	0.000000	0.000000	0.000000	0.517040	-0.113329	-0.411943	0.000000	1.000000	2.000000	1.000000	0.000000
20335.210748	0.004774	0.560669	0.243404	79.158302	-36.992126	-11.191473	1.841201	0.000000	-4.648654	0.000000	0.000000	0.000000	0.517040	-0.113329	-0.411943	0.000000	1.000000	2.000000	1.000000	0.000000
20335.214081	0.004774	0.560669	0.243404	78.308937	-36.847759	-11.240780	1.821678	0.000000	-4.656338	0.000000	0.000000	0.000000	0.517040	-0.113329	-0.411943	0.000000	1.000000	2.000000	1.000000	0.000000
20335.217414	0.006558	0.560382	0.242104	78.308937	-36.847759	-11.240780	1.821678	0.000000	-4.656338	0.000000	0.000000	0.000000	0.535147	-0.086203	-0.389842	0.000000	1.000000	2.000000	1.000000	0.000000
20335.220748	0.006558	0.560382	0.242104	78.308937	-36.847759	-11.240780	1.821678	0.000000	-4.656338	0.000000	0.000000	0.000000	0.535147	-0.086203	-0.389842	0.000000	1.000000	2.000000	1.000000	0.000000
20335.224081	0.006558	0.560382	0.242104	77.563301	-36.432667	-10.588003	1.800347	0.000000	-4.664628	0.000000	0.000000	0.000000	0.535147	-0.086203	-0.389842	0.000000	1.000000	2.000000	1.000000	0.000000
20335.227414	0.008468	0.560154	0.240802	77.563301	-36.432667	-10.588003	1.800347	0.000000	-4.664628	0.000000	0.000000	0.000000	0.572932	-0.068405	-0.390601	0.000000	1.000000	2.000000	1.000000	0.000000
20335.230748	0.008468	0.560154	0.240802	77.563301	-36.432667	-10.588003	1.800347	0.000000	-4.664628	0.000000	0.000000	0.000000	0.572932	-0.068405	-0.390601	0.000000	1.000000	2.000000	1.000000	0.000000
20335.234081	0.010372	0.559999	0.239593	76.894272	-35.861298	-9.392994	1.776551	0.000000	-4.673742	0.000000	0.000000	0.000000	0.571235	-0.046518	-0.362654	0.000000	1.000000	2.000000	1.000000	0.000000
20335.237414	0.010372	0.559999	0.239593	76.894272	-35.861298	-9.392994	1.776551	0.000000	-4.673742	0.000000	0.000000	0.000000	0.571235	-0.046518	-0.362654	0.000000	1.000000	2.000000	1.000000	0.000000
20335.240748	0.010372	0.559999	0.239593	76.894272	-35.861298	-9.392994	1.776551	0.000000	-4.673742	0.000000	0.000000	0.000000	0.571235	-0.046518	-0.362654	0.000000	1.000000	2.000000	1.000000	0.000000
20335.244081	0.010372	0.559999	0.239593	76.257362	-35.330181	-8.261756	1.751855	0.000000	-4.683055	0.000000	0.000000	0.000000	0.571235	-0.046518	-0.362654	0.000000	1.000000	2.000000	1.000000	0.000000
20335.247414	0.012306	0.559931	0.238573	76.257362	-35.330181	-8.261756	1.751855	0.000000	-4.683055	0.000000	0.000000	0.000000	0.580192	-0.020461	-0.306209	0.000000	1.000000	2.000000	1.000000	0.000000
20335.250748	0.012306	0.559931	0.238573	76.257362	-35.330181	-8.261756	1.751855	0.000000	-4.683055	0.000000	0.000000	0.000000	0.580192	-0.020461	-0.306209	0.000000	1.000000	2.000000	1.000000	0.000000
20335.254081	0.012306	0.559931	0.238573	75.648666	-34.793877	-7.585719	1.725042	0.000000	-4.692997	0.000000	0.000000	0.000000	0.580192	-0.020461	-0.306209	0.000000	1.000000	2.000000	1.000000	0.000000
20335.257414	0.014139	0.559928	0.237731	75.648666	-34.793877	-7.585719	1.725042	0.000000	-4.692997	0.000000	0.000000	0.000000	0.549932	-0.000829	-0.252556	0.000000	1.000000	2.000000	1.000000	0.000000
20335.260748	0.014139	0.559928	0.237731	75.648666	-34.793877	-7.585719	1.725042	0.000000	-4.692997	0.000000	0.000000	0.000000	0.549932	-0.000829	-0.252556	0.000000	1.000000	2.000000	1.000000	0.000000
20335.264081	0.014139	0.559928	0.237731	75.158142	-34.316311	-7.219765	1.698462	0.000000	-4.702683	0.000000	0.000000	0.000000	0.549932	-0.000829	-0.252556	0.000000	1.000000	2.000000	1.000000	0.000000
20335.267414	0.015872	0.560024	0.237032	75.158142	-34.316311	-7.219765	1.698462	0.000000	-4.702683	0.000000	0.000000	0.000000	0.519963	0.028833	-0.209582	0.000000	0.000000	2.000000	1.000000	0.000000
20335.270748	0.015872	0.560024	0.237032	75.158142	-34.316311	-7.219765	1.698462	0.000000	-4.702683	0.000000	0.000000	0.000000	0.519963	0.028833	-0.209582	0.000000	0.000000	2.000000	1.000000	0.000000
20335.274081	0.015872	0.560024	0.237032	74.931656	-34.190353	-6.967907	1.672394	0.000000	-4.712016	0.000000	0.000000	0.000000	0.519963	0.028833	-0.209582	0.000000	0.000000	2.000000	1.000000	0.000000
20335.277414	0.017473	0.560134	0.236427	74.931656	-34.190353	-6.967907	1.672394	0.000000	-4.712016	0.000000	0.000000	0.000000	0.480141	0.032949	-0.181598	0.000000	0.000000	2.000000	1.000000	0.000000
20335.280748	0.017473	0.560134	0.236427	74.931656	-34.190353	-6.967907	1.672394	0.000000	-4.712016	0.000000	0.000000	0.000000	0.480141	0.032949	-0.181598	0.000000	0.000000	2.000000	1.000000	0.000000
20335.284081	0.017473	0.560134	0.236427	75.013756	-34.427177	-6.918228	1.647800	0.000000	-4.720673	0.000000	0.000000	0.000000	0.480141	0.032949	-0.181598	0.000000	0.000000	2.000000	1.000000	0.000000
20335.287414	0.018842	0.560371	0.235902	75.013756	-34.427177	-6.918228	1.647800	0.000000	-4.720673	0.000000	0.000000	0.000000	0.410871	0.071148	-0.157520	0.000000	0.000000	2.000000	1.000000	0.000000
20335.290748	0.018842	0.560371	0.235902	75.013756	-34.427177	-6.918228	1.647800	0.000000	-4.720673	0.000000	0.000000	0.000000	0.410871	0.071148	-0.157520	0.000000	0.000000	2.000000	1.000000	0.000000
20335.294081	0.018842	0.560371	0.235902	75.210732	-34.837090	-7.290961	1.626590	0.000000	-4.728024	0.000000	0.000000	0.000000	0.410871	0.071148	-0.157520	0.000000	0.000000	2.000000	1.000000	0.000000
20335.297414	0.020113	0.560617	0.235440	75.210732	-34.837090	-7.290961	1.626590	0.000000	-4.728024	0.000000	0.000000	0.000000	0.381224	0.073845	-0.138568	0.000000	0.000000	2.000000	1.000000	0.000000
20335.300748	0.020113	0.560617	0.235440	75.210732	-34.837090	-7.290961	1.626590	0.000000	-4.728024	0.000000	0.000000	0.000000	0.381224	0.073845	-0.138568	0.000000	0.000000	2.000000	1.000000	0.000000
20335.304081	0.020113	0.560617	0.235440	75.430687	-35.214386	-7.670585	1.606581	0.000000	-4.734859	0.000000	0.000000	0.000000	0.381224	0.073845	-0.138568	0.000000	0.000000	2.000000	1.000000	0.000000
20335.307414	0.021319	0.560894	0.235054	75.430687	-35.214386	-7.670585	1.606581	0.000000	-4.734859	0.000000	0.000000	0.000000	0.361720	0.082978	-0.115810	0.000000	0.000000	2.000000	1.000000	0.000000
20335.310748	0.021319	0.560894	0.235054	75.430687	-35.214386	-7.670585	1.606581	0.000000	-4.734859	0.000000	0.000000	0.000000	0.361720	0.082978	-0.115810	0.000000	0.000000	2.000000	1.000000	0.000000
20335.314081	0.021319	0.560894	0.235054	75.662605	-35.455967	-7.864132	1.587127	0.000000	-4.741416	0.000000	0.000000	0.000000	0.361720	0.082978	-0.115810	0.000000	0.000000	2.000000	1.000000	0.000000
20335.317414	0.022295	0.561158	0.234723	75.662605	-35.455967	-7.864132	1.587127	0.000000	-4.741416	0.000000	0.000000	0.000000	0.292847	0.079366	-0.099144	0.000000	0.000000	2.000000	1.000000	0.000000
20335.320748	0.022295	0.561158	0.234723	75.662605	-35.455967	-7.864132	1.587127	0.000000	-4.741416	0.000000	0.000000	0.000000	0.292847	0.079366	-0.099144	0.000000	0.000000	2.000000	1.000000	0.000000
20335.324081	0.022295	0.561158	0.234723	75.875473	-35.530155	-7.898864	1.571379	0.000000	-4.746658	0.000000	0.000000	0.000000	0.292847	0.079366	-0.099144	0.000000	0.000000	2.000000	1.000000	0.000000
20335.327414	0.023240	0.561491	0.234463	75.875473	-35.530155	-7.898864	1.571379	0.000000	-4.746658	0.000000	0.000000	0.000000	0.283441	0.099893	-0.078026	0.000000	0.000000	2.000000	1.000000	0.000000
20335.330748	0.023240	0.561491	0.234463	75.875473	-35.530155	-7.898864	1.571379	0.000000	-4.746658	0.000000	0.000000	0.000000	0.283441	0.099893	-0.078026	0.000000	0.000000	2.000000	1.000000	0.000000
20335.334081	0.023240	0.561491	0.234463	76.081429	-35.447327	-7.751647	1.555686	0.000000	-4.751825	0.000000	0.000000	0.000000	0.283441	0.099893	-0.078026	0.000000	0.000000	2.000000	1.000000	0.000000
20335.337414	0.023240	0.561491	0.234463	76.081429	-35.447327	-7.751647	1.555686	0.000000	-4.751825	0.000000	0.000000	0.000000	0.283441	0.099893	-0.078026	0.000000	0.000000	2.000000	1.000000	0.000000
20335.340748	0.024053	0.561808	0.234225	76.081429	-35.447327	-7.751647	1.555686	0.000000	-4.751825	0.000000	0.000000	0.000000	0.244048	0.094874	-0.071481	0.000000	0.000000	2.000000	1.000000	0.000000
20335.344081	0.024053	0.561808	0.234225	76.260155	-35.176228	-7.385951	1.555686	0.000000	-4.751825	0.000000	0.000000	0.000000	0.244048	0.094874	-0.071481	0.000000	0.000000	2.000000	1.000000	0.000000
20335.347414	0.024737	0.562150	0.234035	76.260155	-35.176228	-7.385951	1.555686	0.000000	-4.751825	0.000000	0.000000	0.000000	0.204995	0.102644	-0.056968	0.000000	0.000000	2.000000	1.000000	0.000000
20335.350748	0.024737	0.562150	0.234035	76.260155	-35.176228	-7.385951	1.555686	0.000000	-4.751825	0.000000	0.000000	0.000000	0.204995	0.102644	-0.056968	0.000000	0.000000	2.000000	1.000000	0.000000
20335.354081	0.024737	0.562150	0.234035	76.418259	-34.666977	-6.762964	1.530744	0.000000	-4.759919	0.000000	0.000000	0.000000	0.204995	0.102644	-0.056968	0.000000	0.000000	2.000000	1.000000	0.000000
20335.357414	0.024737	0.562150	0.234035	76.418259	-34.666977	-6.762964	1.530744	0.000000	-4.759919	0.000000	0.000000	0.000000	0.204995	0.102644	-0.056968	0.000000	0.000000	2.000000	1.000000	0.000000
20335.360748	0.025323	0.562539	0.233906	76.418259	-34.666977	-6.762964	1.530744	0.000000	-4.759919	0.000000	0.000000	0.000000	0.175999	0.116845	-0.038803	0.000000	0.000000	2.000000	1.000000	0.000000
20335.364081	0.025323	0.562539	0.233906	76.572487	-33.964657	-5.911160	1.530744	0.000000	-4.759919	0.000000	0.000000	0.000000	0.175999	0.116845	-0.038803	0.000000	0.000000	2.000000	1.000000	0.000000
20335.367414	0.025749	0.562863	0.233857	76.572487	-33.964657	-5.911160	1.530744	0.000000	-4.759919	0.000000	0.000000	0.000000	0.127574	0.097072	-0.014644	0.000000	0.000000	2.000000	1.000000	0.000000
20335.370748	0.025749	0.562863	0.233857	76.572487	-33.964657	-5.911160	1.530744	0.000000	-4.759919	0.000000	0.000000	0.000000	0.127574	0.097072	-0.014644	0.000000	0.000000	2.000000	1.000000	0.000000
20335.374081	0.025749	0.562863	0.233857	76.728249	-33.063366	-4.829362	1.513103	0.000000	-4.765555	0.000000	0.000000	0.000000	0.127574	0.097072	-0.014644	0.000000	0.000000	2.000000	1.000000	0.000000
20335.377414	0.025749	0.562863	0.233857	76.728249	-33.063366	-4.829362	1.513103	0.000000	-4.765555	0.000000	0.000000	0.000000	0.127574	0.097072	-0.014644	0.000000	0.000000	2.000000	1.000000	0.000000
20335.380748	0.026075	0.563186	0.233811	76.728249	-33.063366	-4.829362	1.513103	0.000000	-4.765555	0.000000	0.000000	0.000000	0.098035	0.097058	-0.013659	0.000000	0.000000	2.000000	1.000000	0.000000
20335.384081	0.026075	0.563186	0.233811	76.888794	-32.107098	-3.675320	1.513103	0.000000	-4.765555	0.000000	0.000000	0.000000	0.098035	0.097058	-0.013659	0.000000	0.000000	2.000000	1.000000	0.000000
20335.387414	0.026075	0.563186	0.233811	76.888794	-32.107098	-3.675320	1.513103	0.000000	-4.765555	0.000000	0.000000	0.000000	0.098035	0.097058	-0.013659	0.000000	0.000000	2.000000	1.000000	0.000000
20335.390748	0.026075	0.563186	0.233811	76.888794	-32.107098	-3.675320	1.513103	0.000000	-4.765555	0.000000	0.000000	0.000000	0.098035	0.097058	-0.013659	0.000000	0.000000	2.000000	1.000000	0.000000
20335.394081	0.026465	0.563635	0.233695	77.064926	-31.264542	-2.636425	1.507317	0.000000	-4.767389	0.000000	0.000000	0.000000	0.116921	0.134525	-0.034897	0.000000	0.000000	2.000000	1.000000	0.000000
20335.397414	0.026465	0.563635	0.233695	77.064926	-31.264542	-2.636425	1.507317	0.000000	-4.767389	0.000000	0.000000	0.000000	0.000000	0.000004	-0.000002	0.000000	0.000000	2.000000	1.000000	0.000000
20335.400748	0.026465	0.563635	0.233695	77.064926	-31.264542	-2.636425	1.507317	0.000000	-4.767389	0.000000	0.000000	0.000000	0.000000	0.000004	-0.000002	0.000000	0.000000	2.000000	1.000000	0.000000
20335.404081	0.026465	0.563635	0.233695	77.251831	-30.517792	-1.696824	1.500767	0.000000	-4.769455	0.000000	0.000000	0.000000	0.000000	0.000004	-0.000002	0.000000	0.000000	2.000000	1.000000	0.000000
20335.407414	0.026557	0.563783	0.233522	77.251831	-30.517792	-1.696824	1.500767	0.000000	-4.769455	0.000000	0.000000	0.000000	0.027565	0.044388	-0.051880	0.000000	0.000000	2.000000	1.000000	0.000000
20335.410748	0.026557	0.563783	0.233522	77.251831	-30.517792	-1.696824	1.500767	0.000000	-4.769455	0.000000	0.000000	0.000000	0.027565	0.044388	-0.051880	0.000000	0.000000	2.000000	1.000000	0.000000
20335.414081	0.026557	0.563783	0.233522	77.450424	-29.866621	-0.854476	1.500070	0.000000	-4.769674	0.000000	0.000000	0.000000	0.027565	0.044388	-0.051880	0.000000	0.000000	2.000000	1.000000	0.000000
20335.417414	0.026557	0.563783	0.233522	77.450424	-29.866621	-0.854476	1.500070	0.000000	-4.769674	0.000000	0.000000	0.000000	0.027565	0.044388	-0.051880	0.000000	0.000000	2.000000	1.000000	0.000000
20335.420748	0.026550	0.563850	0.233333	77.450424	-29.866621	-0.854476	1.500070	0.000000	-4.769674	0.000000	0.000000	0.000000	-0.002184	0.020222	-0.056815	0.000000	0.000000	2.000000	1.000000	0.000000
20335.424081	0.026550	0.563850	0.233333	77.649033	-29.180662	0.027860	1.500070	0.000000	-4.769674	0.000000	0.000000	0.000000	-0.002184	0.020222	-0.056815	0.000000	0.000000	2.000000	1.000000	0.000000
20335.427414	0.026550	0.563850	0.233333	77.649033	-29.180662	0.027860	1.500070	0.000000	-4.769674	0.000000	0.000000	0.000000	-0.002184	0.020222	-0.056815	0.000000	0.000000	2.000000	1.000000	0.000000
20335.430748	0.026550	0.563850	0.233333	77.649033	-29.180662	0.027860	1.500070	0.000000	-4.769674	0.000000	0.000000	0.000000	-0.002184	0.020222	-0.056815	0.000000	0.000000	2.000000	1.000000	0.000000
20335.434081	0.026471	0.563914	0.233000	77.843948	-28.402807	1.009542	1.501313	0.000000	-4.769283	0.000000	0.000000	0.000000	-0.023528	0.019224	-0.099890	0.000000	0.000000	2.000000	1.000000	0.000000
20335.437414	0.026471	0.563914	0.233000	77.843948	-28.402807	1.009542	1.501313	0.000000	-4.769283	0.000000	0.000000	0.000000	-0.023528	0.019224	-0.099890	0.000000	0.000000	2.000000	1.000000	0.000000
20335.440748	0.026471	0.563914	0.233000	77.843948	-28.402807	1.009542	1.501313	0.000000	-4.769283	0.000000	0.000000	0.000000	-0.023528	0.019224	-0.099890	0.000000	0.000000	2.000000	1.000000	0.000000
20335.444081	0.026471	0.563914	0.233000	78.011162	-27.536577	2.077631	1.504725	0.000000	-4.768208	0.000000	0.000000	0.000000	-0.023528	0.019224	-0.099890	0.000000	0.000000	2.000000	1.000000	0.000000
20335.447414	0.026403	0.563904	0.232939	78.011162	-27.536577	2.077631	1.504725	0.000000	-4.768208	0.000000	0.000000	0.000000	-0.020389	-0.002947	-0.018338	0.000000	0.000000	2.000000	1.000000	0.000000
20335.450748	0.026403	0.563904	0.232939	78.011162	-27.536577	2.077631	1.504725	0.000000	-4.768208	0.000000	0.000000	0.000000	-0.020389	-0.002947	-0.018338	0.000000	0.000000	2.000000	1.000000	0.000000
20335.454081	0.026403	0.563904	0.232939	78.153221	-26.748594	3.044097	1.506349	0.000000	-4.767694	0.000000	0.000000	0.000000	-0.020389	-0.002947	-0.018338	0.000000	0.000000	2.000000	1.000000	0.000000
20335.457414	0.026403	0.563904	0.232939	78.153221	-26.748594	3.044097	1.506349	0.000000	-4.767694	0.000000	0.000000	0.000000	-0.020389	-0.002947	-0.018338	0.000000	0.000000	2.000000	1.000000	0.000000
20335.460748	0.026338	0.563867	0.232947	78.153221	-26.748594	3.044097	1.506349	0.000000	-4.767694	0.000000	0.000000	0.000000	-0.019590	-0.011312	0.002499	0.000000	0.000000	2.000000	1.000000	0.000000
20335.464081	0.026338	0.563867	0.232947	78.297417	-26.216160	3.718102	1.506349	0.000000	-4.767694	0.000000	0.000000	0.000000	-0.019590	-0.011312	0.002499	0.000000	0.000000	2.000000	1.000000	0.000000
20335.467414	0.026338	0.563867	0.232947	78.297417	-26.216160	3.718102	1.506349	0.000000	-4.767694	0.000000	0.000000	0.000000	-0.019590	-0.011312	0.002499	0.000000	0.000000	2.000000	1.000000	0.000000
20335.470748	0.026338	0.563867	0.232947	78.297417	-26.216160	3.718102	1.506349	0.000000	-4.767694	0.000000	0.000000	0.000000	-0.019590	-0.011312	0.002499	0.000000	0.000000	2.000000	1.000000	0.000000
20335.474081	0.026241	0.563737	0.232987	78.485321	-26.037777	4.013976	1.507515	0.000000	-4.767326	0.000000	0.000000	0.000000	-0.029071	-0.038885	0.012007	0.000000	0.000000	2.000000	1.000000	0.000000
20335.477414	0.026241	0.563737	0.232987	78.485321	-26.037777	4.013976	1.507515	0.000000	-4.767326	0.000000	0.000000	0.000000	-0.029071	-0.038885	0.012007	0.000000	0.000000	2.000000	1.000000	0.000000
20335.480748	0.026241	0.563737	0.232987	78.485321	-26.037777	4.013976	1.507515	0.000000	-4.767326	0.000000	0.000000	0.000000	-0.029071	-0.038885	0.012007	0.000000	0.000000	2.000000	1.000000	0.000000
20335.484081	0.026241	0.563737	0.232987	78.692146	-26.248564	3.879303	1.509082	0.000000	-4.766830	0.000000	0.000000	0.000000	-0.029071	-0.038885	0.012007	0.000000	0.000000	2.000000	1.000000	0.000000
20335.487414	0.026176	0.563624	0.233007	78.692146	-26.248564	3.879303	1.509082	0.000000	-4.766830	0.000000	0.000000	0.000000	-0.019459	-0.033959	0.005978	0.000000	0.000000	2.000000	1.000000	0.000000
20335.490748	0.026176	0.563624	0.233007	78.692146	-26.248564	3.879303	1.509082	0.000000	-4.766830	0.000000	0.000000	0.000000	-0.019459	-0.033959	0.005978	0.000000	0.000000	2.000000	1.000000	0.000000
20335.494081	0.026176	0.563624	0.233007	78.899345	-26.735016	3.435476	1.510170	0.000000	-4.766485	0.000000	0.000000	0.000000	-0.019459	-0.033959	0.005978	0.000000	0.000000	2.000000	1.000000	0.000000
20335.497414	0.026176	0.563624	0.233007	78.899345	-26.735016	3.435476	1.510170	0.000000	-4.766485	0.000000	0.000000	0.000000	-0.019459	-0.033959	0.005978	0.000000	0.000000	2.000000	1.000000	0.000000
20335.500748	0.026080	0.563515	0.233060	78.899345	-26.735016	3.435476	1.510170	0.000000	-4.766485	0.000000	0.000000	0.000000	-0.028929	-0.032485	0.015886	0.000000	0.000000	2.000000	1.000000	0.000000
20335.504081	0.026080	0.563515	0.233060	79.099182	-27.311403	2.896446	1.510170	0.000000	-4.766485	0.000000	0.000000	0.000000	-0.028929	-0.032485	0.015886	0.000000	0.000000	2.000000	1.000000	0.000000
20335.507414	0.025951	0.563369	0.233120	79.099182	-27.311403	2.896446	1.510170	0.000000	-4.766485	0.000000	0.000000	0.000000	-0.038699	-0.043812	0.017988	0.000000	0.000000	2.000000	1.000000	0.000000
20335.510748	0.025951	0.563369	0.233120	79.099182	-27.311403	2.896446	1.510170	0.000000	-4.766485	0.000000	0.000000	0.000000	-0.038699	-0.043812	0.017988	0.000000	0.000000	2.000000	1.000000	0.000000
20335.514081	0.025951	0.563369	0.233120	79.318459	-27.797577	2.469389	1.513693	0.000000	-4.765368	0.000000	0.000000	0.000000	-0.038699	-0.043812	0.017988	0.000000	0.000000	2.000000	1.000000	0.000000
20335.517414	0.025951	0.563369	0.233120	79.318459	-27.797577	2.469389	1.513693	0.000000	-4.765368	0.000000	0.000000	0.000000	-0.038699	-0.043812	0.017988	0.000000	0.000000	2.000000	1.000000	0.000000
20335.520748	0.025854	0.563223	0.233179	79.318459	-27.797577	2.469389	1.513693	0.000000	-4.765368	0.000000	0.000000	0.000000	-0.028875	-0.043819	0.017600	0.000000	0.000000	2.000000	1.000000	0.000000
20335.524081	0.025854	0.563223	0.233179	79.543869	-28.041517	2.313293	1.513693	0.000000	-4.765368	0.000000	0.000000	0.000000	-0.028875	-0.043819	0.017600	0.000000	0.000000	2.000000	1.000000	0.000000
20335.527414	0.025758	0.563094	0.233218	79.543869	-28.041517	2.313293	1.513693	0.000000	-4.765368	0.000000	0.000000	0.000000	-0.029090	-0.038902	0.011948	0.000000	0.000000	2.000000	1.000000	0.000000
20335.530748	0.025758	0.563094	0.233218	79.543869	-28.041517	2.313293	1.513693	0.000000	-4.765368	0.000000	0.000000	0.000000	-0.029090	-0.038902	0.011948	0.000000	0.000000	2.000000	1.000000	0.000000
20335.534081	0.025758	0.563094	0.233218	79.789337	-28.039291	2.436286	1.516698	0.000000	-4.764413	0.000000	0.000000	0.000000	-0.029090	-0.038902	0.011948	0.000000	0.000000	2.000000	1.000000	0.000000
20335.537414	0.025758	0.563094	0.233218	79.789337	-28.039291	2.436286	1.516698	0.000000	-4.764413	0.000000	0.000000	0.000000	-0.029090	-0.038902	0.011948	0.000000	0.000000	2.000000	1.000000	0.000000
20335.540748	0.025660	0.562943	0.233245	79.789337	-28.039291	2.436286	1.516698	0.000000	-4.764413	0.000000	0.000000	0.000000	-0.029239	-0.045274	0.008028	0.000000	0.000000	2.000000	1.000000	0.000000
20335.544081	0.025660	0.562943	0.233245	80.017708	-27.907019	2.699495	1.516698	0.000000	-4.764413	0.000000	0.000000	0.000000	-0.029239	-0.045274	0.008028	0.000000	0.000000	2.000000	1.000000	0.000000
20335.547414	0.025660	0.562943	0.233245	80.017708	-27.907019	2.699495	1.516698	0.000000	-4.764413	0.000000	0.000000	0.000000	-0.029239	-0.045274	0.008028	0.000000	0.000000	2.000000	1.000000	0.000000
20335.550748	0.025660	0.562943	0.233245	80.017708	-27.907019	2.699495	1.516698	0.000000	-4.764413	0.000000	0.000000	0.000000	-0.029239	-0.045274	0.008028	0.000000	0.000000	2.000000	1.000000	0.000000
20335.554081	0.025429	0.562685	0.233212	80.213387	-27.700363	3.028554	1.518347	0.000000	-4.763887	0.000000	0.000000	0.000000	-0.069293	-0.077250	-0.010071	0.000000	0.000000	2.000000	1.000000	0.000000
20335.557414	0.025429	0.562685	0.233212	80.213387	-27.700363	3.028554	1.518347	0.000000	-4.763887	0.000000	0.000000	0.000000	-0.000000	-0.000003	0.000000	0.000000	0.000000	2.000000	1.000000	0.000000
20335.560748	0.025429	0.562685	0.233212	80.213387	-27.700363	3.028554	1.518347	0.000000	-4.763887	0.000000	0.000000	0.000000	-0.000000	-0.000003	0.000000	0.000000	0.000000	2.000000	1.000000	0.000000
20335.564081	0.025429	0.562685	0.233212	80.371056	-27.527012	3.305101	1.522827	0.000000	-4.762457	0.000000	0.000000	0.000000	-0.000000	-0.000003	0.000000	0.000000	0.000000	2.000000	1.000000	0.000000
20335.567414	0.025429	0.562685	0.233212	80.371056	-27.527012	3.305101	1.522827	0.000000	-4.762457	0.000000	0.000000	0.000000	-0.000000	-0.000003	0.000000	0.000000	0.000000	2.000000	1.000000	0.000000
20335.570748	0.025232	0.562567	0.233204	80.371056	-27.527012	3.305101	1.522827	0.000000	-4.762457	0.000000	0.000000	0.000000	-0.059152	-0.035434	-0.002206	0.000000	0.000000	2.000000	1.000000	0.000000
20335.574081	0.025232	0.562567	0.233204	80.484955	-27.446699	3.461474	1.522827	0.000000	-4.762457	0.000000	0.000000	0.000000	-0.059152	-0.035434	-0.002206	0.000000	0.000000	2.000000	1.000000	0.000000
20335.577414	0.025232	0.562567	0.233204	80.484955	-27.446699	3.461474	1.522827	0.000000	-4.762457	0.000000	0.000000	0.000000	-0.059152	-0.035434	-0.002206	0.000000	0.000000	2.000000	1.000000	0.000000
20335.580748	0.025232	0.562567	0.233204	80.484955	-27.446699	3.461474	1.522827	0.000000	-4.762457	0.000000	0.000000	0.000000	-0.059152	-0.035434	-0.002206	0.000000	0.000000	2.000000	1.000000	0.000000
20335.584081	0.024870	0.562331	0.233188	80.565765	-27.255651	3.721374	1.526522	0.000000	-4.761274	0.000000	0.000000	0.000000	-0.108468	-0.070836	-0.004832	0.000000	0.000000	2.000000	1.000000	0.000000
20335.587414	0.024870	0.562331	0.233188	80.565765	-27.255651	3.721374	1.526522	0.000000	-4.761274	0.000000	0.000000	0.000000	0.000000	-0.000008	0.000001	0.000000	0.000000	2.000000	1.000000	0.000000
20335.590748	0.024870	0.562331	0.233188	80.565765	-27.255651	3.721374	1.526522	0.000000	-4.761274	0.000000	0.000000	0.000000	0.000000	-0.000008	0.000001	0.000000	0.000000	2.000000	1.000000	0.000000
20335.594081	0.024870	0.562331	0.233188	80.645103	-26.828691	4.233809	1.533307	0.000000	-4.759093	0.000000	0.000000	0.000000	0.000000	-0.000008	0.000001	0.000000	0.000000	2.000000	1.000000	0.000000
20335.597414	0.024870	0.562331	0.233188	80.645103	-26.828691	4.233809	1.533307	0.000000	-4.759093	0.000000	0.000000	0.000000	0.000000	-0.000008	0.000001	0.000000	0.000000	2.000000	1.000000	0.000000
20335.600748	0.024804	0.562251	0.233170	80.645103	-26.828691	4.233809	1.533307	0.000000	-4.759093	0.000000	0.000000	0.000000	-0.019883	-0.024123	-0.005401	0.000000	0.000000	2.000000	1.000000	0.000000
20335.604081	0.024804	0.562251	0.233170	80.736794	-26.206026	4.963373	1.533307	0.000000	-4.759093	0.000000	0.000000	0.000000	-0.019883	-0.024123	-0.005401	0.000000	0.000000	2.000000	1.000000	0.000000
20335.607414	0.024804	0.562251	0.233170	80.736794	-26.206026	4.963373	1.533307	0.000000	-4.759093	0.000000	0.000000	0.000000	-0.019883	-0.024123	-0.005401	0.000000	0.000000	2.000000	1.000000	0.000000
20335.610748	0.024804	0.562251	0.233170	80.736794	-26.206026	4.963373	1.533307	0.000000	-4.759093	0.000000	0.000000	0.000000	-0.019883	-0.024123	-0.005401	0.000000	0.000000	2.000000	1.000000	0.000000
20335.614081	0.024733	0.562071	0.233004	80.847748	-25.640627	5.630917	1.534640	0.000000	-4.758664	0.000000	0.000000	0.000000	-0.021471	-0.053999	-0.049732	0.000000	0.000000	2.000000	1.000000	0.000000
20335.617414	0.024733	0.562071	0.233004	80.847748	-25.640627	5.630917	1.534640	0.000000	-4.758664	0.000000	0.000000	0.000000	-0.021471	-0.053999	-0.049732	0.000000	0.000000	2.000000	1.000000	0.000000
20335.620748	0.024733	0.562071	0.233004	80.847748	-25.640627	5.630917	1.534640	0.000000	-4.758664	0.000000	0.000000	0.000000	-0.021471	-0.053999	-0.049732	0.000000	0.000000	2.000000	1.000000	0.000000
20335.624081	0.024733	0.562071	0.233004	80.978249	-25.265738	6.095276	1.536952	0.000000	-4.757917	0.000000	0.000000	0.000000	-0.021471	-0.053999	-0.049732	0.000000	0.000000	2.000000	1.000000	0.000000
20335.627414	0.024727	0.561987	0.232838	80.978249	-25.265738	6.095276	1.536952	0.000000	-4.757917	0.000000	0.000000	0.000000	-0.001791	-0.024954	-0.049983	0.000000	0.000000	2.000000	1.000000	0.000000
20335.630748	0.024727	0.561987	0.232838	80.978249	-25.265738	6.095276	1.536952	0.000000	-4.757917	0.000000	0.000000	0.000000	-0.001791	-0.024954	-0.049983	0.000000	0.000000	2.000000	1.000000	0.000000
20335.634081	0.024727	0.561987	0.232838	81.117325	-25.205654	6.216105	1.538058	0.000000	-4.757560	0.000000	0.000000	0.000000	-0.001791	-0.024954	-0.049983	0.000000	0.000000	2.000000	1.000000	0.000000
20335.637414	0.024720	0.561921	0.232652	81.117325	-25.205654	6.216105	1.538058	0.000000	-4.757560	0.000000	0.000000	0.000000	-0.001994	-0.020005	-0.055645	0.000000	0.000000	2.000000	1.000000	0.000000
20335.640748	0.024720	0.561921	0.232652	81.117325	-25.205654	6.216105	1.538058	0.000000	-4.757560	0.000000	0.000000	0.000000	-0.001994	-0.020005	-0.055645	0.000000	0.000000	2.000000	1.000000	0.000000
20335.644081	0.024720	0.561921	0.232652	81.268845	-25.392483	6.068135	1.539291	0.000000	-4.757161	0.000000	0.000000	0.000000	-0.001994	-0.020005	-0.055645	0.000000	0.000000	2.000000	1.000000	0.000000
20335.647414	0.024720	0.561921	0.232652	81.268845	-25.392483	6.068135	1.539291	0.000000	-4.757161	0.000000	0.000000	0.000000	-0.001994	-0.020005	-0.055645	0.000000	0.000000	2.000000	1.000000	0.000000
20335.650748	0.024745	0.561811	0.232439	81.268845	-25.392483	6.068135	1.539291	0.000000	-4.757161	0.000000	0.000000	0.000000	0.007545	-0.032790	-0.063870	0.000000	0.000000	2.000000	1.000000	0.000000
20335.654081	0.024745	0.561811	0.232439	81.431412	-25.539234	5.965303	1.539291	0.000000	-4.757161	0.000000	0.000000	0.000000	0.007545	-0.032790	-0.063870	0.000000	0.000000	2.000000	1.000000	0.000000
20335.657414	0.024802	0.561697	0.232193	81.431412	-25.539234	5.965303	1.539291	0.000000	-4.757161	0.000000	0.000000	0.000000	0.017011	-0.034218	-0.073831	0.000000	0.000000	2.000000	1.000000	0.000000
20335.660748	0.024802	0.561697	0.232193	81.431412	-25.539234	5.965303	1.539291	0.000000	-4.757161	0.000000	0.000000	0.000000	0.017011	-0.034218	-0.073831	0.000000	0.000000	2.000000	1.000000	0.000000
20335.664081	0.024802	0.561697	0.232193	81.603821	-25.384783	6.192568	1.540528	0.000000	-4.756761	0.000000	0.000000	0.000000	0.017011	-0.034218	-0.073831	0.000000	0.000000	2.000000	1.000000	0.000000
20335.667414	0.024802	0.561697	0.232193	81.603821	-25.384783	6.192568	1.540528	0.000000	-4.756761	0.000000	0.000000	0.000000	0.017011	-0.034218	-0.073831	0.000000	0.000000	2.000000	1.000000	0.000000
20335.670748	0.024891	0.561583	0.231946	81.603821	-25.384783	6.192568	1.540528	0.000000	-4.756761	0.000000	0.000000	0.000000	0.026810	-0.034197	-0.074229	0.000000	0.000000	2.000000	1.000000	0.000000
20335.674081	0.024891	0.561583	0.231946	81.805328	-24.808195	6.884380	1.540528	0.000000	-4.756761	0.000000	0.000000	0.000000	0.026810	-0.034197	-0.074229	0.000000	0.000000	2.000000	1.000000	0.000000
20335.677414	0.024891	0.561583	0.231946	81.805328	-24.808195	6.884380	1.540528	0.000000	-4.756761	0.000000	0.000000	0.000000	0.026810	-0.034197	-0.074229	0.000000	0.000000	2.000000	1.000000	0.000000
20335.680748	0.024891	0.561583	0.231946	81.805328	-24.808195	6.884380	1.540528	0.000000	-4.756761	0.000000	0.000000	0.000000	0.026810	-0.034197	-0.074229	0.000000	0.000000	2.000000	1.000000	0.000000
20335.684081	0.025230	0.561287	0.231373	82.026855	-23.980484	7.850949	1.540356	0.000000	-4.756817	0.000000	0.000000	0.000000	0.101801	-0.088979	-0.171807	0.000000	0.000000	2.000000	1.000000	0.000000
20335.687414	0.025230	0.561287	0.231373	82.026855	-23.980484	7.850949	1.540356	0.000000	-4.756817	0.000000	0.000000	0.000000	-0.000000	-0.000001	0.000002	0.000000	0.000000	2.000000	1.000000	0.000000
20335.690748	0.025230	0.561287	0.231373	82.026855	-23.980484	7.850949	1.540356	0.000000	-4.756817	0.000000	0.000000	0.000000	-0.000000	-0.000001	0.000002	0.000000	0.000000	2.000000	1.000000	0.000000
20335.694081	0.025230	0.561287	0.231373	82.269852	-23.129293	8.846436	1.537492	0.000000	-4.757743	0.000000	0.000000	0.000000	-0.000000	-0.000001	0.000002	0.000000	0.000000	2.000000	1.000000	0.000000
20335.697414	0.025413	0.561095	0.230986	82.269852	-23.129293	8.846436	1.537492	0.000000	-4.757743	0.000000	0.000000	0.000000	0.054627	-0.057625	-0.116101	0.000000	0.000000	2.000000	1.000000	0.000000
20335.700748	0.025413	0.561095	0.230986	82.269852	-23.129293	8.846436	1.537492	0.000000	-4.757743	0.000000	0.000000	0.000000	0.054627	-0.057625	-0.116101	0.000000	0.000000	2.000000	1.000000	0.000000
20335.704081	0.025413	0.561095	0.230986	82.521500	-22.238213	9.880063	1.536428	0.000000	-4.758087	0.000000	0.000000	0.000000	0.054627	-0.057625	-0.116101	0.000000	0.000000	2.000000	1.000000	0.000000
20335.707414	0.025413	0.561095	0.230986	82.521500	-22.238213	9.880063	1.536428	0.000000	-4.758087	0.000000	0.000000	0.000000	0.054627	-0.057625	-0.116101	0.000000	0.000000	2.000000	1.000000	0.000000
20335.710748	0.025624	0.560931	0.230528	82.521500	-22.238213	9.880063	1.536428	0.000000	-4.758087	0.000000	0.000000	0.000000	0.063574	-0.049212	-0.137504	0.000000	0.000000	2.000000	1.000000	0.000000
20335.714081	0.025624	0.560931	0.230528	82.776260	-21.152538	11.119482	1.536428	0.000000	-4.758087	0.000000	0.000000	0.000000	0.063574	-0.049212	-0.137504	0.000000	0.000000	2.000000	1.000000	0.000000
20335.717414	0.025866	0.560736	0.229990	82.776260	-21.152538	11.119482	1.536428	0.000000	-4.758087	0.000000	0.000000	0.000000	0.072393	-0.058449	-0.161216	0.000000	0.000000	2.000000	1.000000	0.000000
20335.720748	0.025866	0.560736	0.229990	82.776260	-21.152538	11.119482	1.536428	0.000000	-4.758087	0.000000	0.000000	0.000000	0.072393	-0.058449	-0.161216	0.000000	0.000000	2.000000	1.000000	0.000000
20335.724081	0.025866	0.560736	0.229990	83.042099	-19.766251	12.677592	1.533960	0.000000	-4.758883	0.000000	0.000000	0.000000	0.072393	-0.058449	-0.161216	0.000000	0.000000	2.000000	1.000000	0.000000
20335.727414	0.025866	0.560736	0.229990	83.042099	-19.766251	12.677592	1.533960	0.000000	-4.758883	0.000000	0.000000	0.000000	0.072393	-0.058449	-0.161216	0.000000	0.000000	2.000000	1.000000	0.000000
20335.730748	0.026102	0.560505	0.229343	83.042099	-19.766251	12.677592	1.533960	0.000000	-4.758883	0.000000	0.000000	0.000000	0.071014	-0.069117	-0.194281	0.000000	0.000000	2.000000	1.000000	0.000000
20335.734081	0.026102	0.560505	0.229343	83.324326	-17.994455	14.644706	1.533960	0.000000	-4.758883	0.000000	0.000000	0.000000	0.071014	-0.069117	-0.194281	0.000000	0.000000	2.000000	1.000000	0.000000
20335.737414	0.026367	0.560277	0.228578	83.324326	-17.994455	14.644706	1.533960	0.000000	-4.758883	0.000000	0.000000	0.000000	0.079296	-0.068560	-0.229550	0.000000	0.000000	2.000000	1.000000	0.000000
20335.740748	0.026367	0.560277	0.228578	83.324326	-17.994455	14.644706	1.533960	0.000000	-4.758883	0.000000	0.000000	0.000000	0.079296	-0.068560	-0.229550	0.000000	0.000000	2.000000	1.000000	0.000000
20335.744081	0.026367	0.560277	0.228578	83.614449	-15.771658	17.082127	1.533100	0.000000	-4.759160	0.000000	0.000000	0.000000	0.079296	-0.068560	-0.229550	0.000000	0.000000	2.000000	1.000000	0.000000
20335.747414	0.026689	0.560024	0.227648	83.614449	-15.771658	17.082127	1.533100	0.000000	-4.759160	0.000000	0.000000	0.000000	0.096714	-0.075772	-0.279009	0.000000	0.000000	2.000000	1.000000	0.000000
20335.750748	0.026689	0.560024	0.227648	83.614449	-15.771658	17.082127	1.533100	0.000000	-4.759160	0.000000	0.000000	0.000000	0.096714	-0.075772	-0.279009	0.000000	0.000000	2.000000	1.000000	0.000000
20335.754081	0.026689	0.560024	0.227648	83.868759	-13.223459	19.844248	1.532668	0.000000	-4.759299	0.000000	0.000000	0.000000	0.096714	-0.075772	-0.279009	0.000000	0.000000	2.000000	1.000000	0.000000
20335.757414	0.027070	0.559731	0.226571	83.868759	-13.223459	19.844248	1.532668	0.000000	-4.759299	0.000000	0.000000	0.000000	0.114192	-0.087899	-0.323077	0.000000	0.000000	2.000000	1.000000	0.000000
20335.760748	0.027070	0.559731	0.226571	83.868759	-13.223459	19.844248	1.532668	0.000000	-4.759299	0.000000	0.000000	0.000000	0.114192	-0.087899	-0.323077	0.000000	0.000000	2.000000	1.000000	0.000000
20335.764081	0.027070	0.559731	0.226571	84.085098	-10.514304	22.746721	1.532024	0.000000	-4.759507	0.000000	0.000000	0.000000	0.114192	-0.087899	-0.323077	0.000000	0.000000	2.000000	1.000000	0.000000
20335.767414	0.027540	0.559435	0.225339	84.085098	-10.514304	22.746721	1.532024	0.000000	-4.759507	0.000000	0.000000	0.000000	0.141138	-0.088819	-0.369535	0.000000	0.000000	2.000000	1.000000	0.000000
20335.770748	0.027540	0.559435	0.225339	84.085098	-10.514304	22.746721	1.532024	0.000000	-4.759507	0.000000	0.000000	0.000000	0.141138	-0.088819	-0.369535	0.000000	0.000000	2.000000	1.000000	0.000000
20335.774081	0.027540	0.559435	0.225339	84.290169	-8.031890	25.383848	1.530608	0.000000	-4.759962	0.000000	0.000000	0.000000	0.141138	-0.088819	-0.369535	0.000000	0.000000	2.000000	1.000000	0.000000
20335.777414	0.028098	0.559073	0.223911	84.290169	-8.031890	25.383848	1.530608	0.000000	-4.759962	0.000000	0.000000	0.000000	0.167311	-0.108730	-0.428438	0.000000	0.000000	2.000000	1.000000	0.000000
20335.780748	0.028098	0.559073	0.223911	84.290169	-8.031890	25.383848	1.530608	0.000000	-4.759962	0.000000	0.000000	0.000000	0.167311	-0.108730	-0.428438	0.000000	0.000000	2.000000	1.000000	0.000000
20335.784081	0.028098	0.559073	0.223911	84.493057	-5.994179	27.528410	1.528711	0.000000	-4.760571	0.000000	0.000000	0.000000	0.167311	-0.108730	-0.428438	0.000000	0.000000	2.000000	1.000000	0.000000
20335.787414	0.028711	0.558686	0.222313	84.493057	-5.994179	27.528410	1.528711	0.000000	-4.760571	0.000000	0.000000	0.000000	0.183791	-0.116009	-0.479411	0.000000	0.000000	2.000000	1.000000	0.000000
20335.790748	0.028711	0.558686	0.222313	84.493057	-5.994179	27.528410	1.528711	0.000000	-4.760571	0.000000	0.000000	0.000000	0.183791	-0.116009	-0.479411	0.000000	0.000000	2.000000	1.000000	0.000000
20335.794081	0.028711	0.558686	0.222313	84.696365	-4.460554	29.114079	1.526779	0.000000	-4.761191	0.000000	0.000000	0.000000	0.183791	-0.116009	-0.479411	0.000000	0.000000	2.000000	1.000000	0.000000
20335.797414	0.029440	0.558270	0.220508	84.696365	-4.460554	29.114079	1.526779	0.000000	-4.761191	0.000000	0.000000	0.000000	0.218842	-0.124799	-0.541509	0.000000	0.000000	2.000000	1.000000	0.000000
20335.800748	0.029440	0.558270	0.220508	84.696365	-4.460554	29.114079	1.526779	0.000000	-4.761191	0.000000	0.000000	0.000000	0.218842	-0.124799	-0.541509	0.000000	0.000000	2.000000	1.000000	0.000000
20335.804081	0.029440	0.558270	0.220508	84.915001	-3.427562	30.157629	1.523829	0.000000	-4.762136	0.000000	0.000000	0.000000	0.218842	-0.124799	-0.541509	0.000000	0.000000	2.000000	1.000000	0.000000
20335.807414	0.030220	0.557804	0.218483	84.915001	-3.427562	30.157629	1.523829	0.000000	-4.762136	0.000000	0.000000	0.000000	0.233914	-0.139879	-0.607546	0.000000	0.000000	2.000000	1.000000	0.000000
20335.810748	0.030220	0.557804	0.218483	84.915001	-3.427562	30.157629	1.523829	0.000000	-4.762136	0.000000	0.000000	0.000000	0.233914	-0.139879	-0.607546	0.000000	0.000000	2.000000	1.000000	0.000000
20335.814081	0.030220	0.557804	0.218483	85.143486	-2.806102	30.747934	1.521224	0.000000	-4.762969	0.000000	0.000000	0.000000	0.233914	-0.139879	-0.607546	0.000000	0.000000	2.000000	1.000000	0.000000
20335.817414	0.031080	0.557287	0.216233	85.143486	-2.806102	30.747934	1.521224	0.000000	-4.762969	0.000000	0.000000	0.000000	0.258120	-0.154992	-0.674820	0.000000	0.000000	2.000000	1.000000	0.000000
20335.820748	0.031080	0.557287	0.216233	85.143486	-2.806102	30.747934	1.521224	0.000000	-4.762969	0.000000	0.000000	0.000000	0.258120	-0.154992	-0.674820	0.000000	0.000000	2.000000	1.000000	0.000000
20335.824081	0.031080	0.557287	0.216233	85.389809	-2.597642	30.890099	1.518386	0.000000	-4.763875	0.000000	0.000000	0.000000	0.258120	-0.154992	-0.674820	0.000000	0.000000	2.000000	1.000000	0.000000
20335.827414	0.032053	0.556783	0.213796	85.389809	-2.597642	30.890099	1.518386	0.000000	-4.763875	0.000000	0.000000	0.000000	0.291868	-0.151387	-0.731024	0.000000	0.000000	2.000000	1.000000	0.000000
20335.830748	0.032053	0.556783	0.213796	85.389809	-2.597642	30.890099	1.518386	0.000000	-4.763875	0.000000	0.000000	0.000000	0.291868	-0.151387	-0.731024	0.000000	0.000000	2.000000	1.000000	0.000000
20335.834081	0.032053	0.556783	0.213796	85.644867	-2.562543	30.831829	1.514415	0.000000	-4.765139	0.000000	0.000000	0.000000	0.291868	-0.151387	-0.731024	0.000000	0.000000	2.000000	1.000000	0.000000
20335.837414	0.033166	0.556248	0.211140	85.644867	-2.562543	30.831829	1.514415	0.000000	-4.765139	0.000000	0.000000	0.000000	0.334007	-0.160404	-0.796822	0.000000	0.000000	2.000000	1.000000	0.000000
20335.840748	0.033166	0.556248	0.211140	85.644867	-2.562543	30.831829	1.514415	0.000000	-4.765139	0.000000	0.000000	0.000000	0.334007	-0.160404	-0.796822	0.000000	0.000000	2.000000	1.000000	0.000000
20335.844081	0.033166	0.556248	0.211140	85.867767	-2.677585	30.627935	1.508893	0.000000	-4.766890	0.000000	0.000000	0.000000	0.334007	-0.160404	-0.796822	0.000000	0.000000	2.000000	1.000000	0.000000
20335.847414	0.034454	0.555755	0.208368	85.867767	-2.677585	30.627935	1.508893	0.000000	-4.766890	0.000000	0.000000	0.000000	0.386353	-0.147939	-0.831542	0.000000	0.000000	2.000000	1.000000	0.000000
20335.850748	0.034454	0.555755	0.208368	85.867767	-2.677585	30.627935	1.508893	0.000000	-4.766890	0.000000	0.000000	0.000000	0.386353	-0.147939	-0.831542	0.000000	0.000000	2.000000	1.000000	0.000000
20335.854081	0.034454	0.555755	0.208368	85.906815	-2.580199	30.717909	1.500351	0.000000	-4.769586	0.000000	0.000000	0.000000	0.386353	-0.147939	-0.831542	0.000000	0.000000	2.000000	1.000000	0.000000
20335.857414	0.035884	0.555271	0.205519	85.906815	-2.580199	30.717909	1.500351	0.000000	-4.769586	0.000000	0.000000	0.000000	0.428963	-0.145099	-0.854703	0.000000	0.000000	2.000000	1.000000	0.000000
20335.860748	0.035884	0.555271	0.205519	85.906815	-2.580199	30.717909	1.500351	0.000000	-4.769586	0.000000	0.000000	0.000000	0.428963	-0.145099	-0.854703	0.000000	0.000000	2.000000	1.000000	0.000000
20335.864081	0.035884	0.555271	0.205519	85.694244	-2.144862	31.148651	1.489068	0.000000	-4.773120	0.000000	0.000000	0.000000	0.428963	-0.145099	-0.854703	0.000000	0.000000	2.000000	1.000000	0.000000
20335.867414	0.037396	0.554848	0.202691	85.694244	-2.144862	31.148651	1.489068	0.000000	-4.773120	0.000000	0.000000	0.000000	0.453643	-0.127012	-0.848560	0.000000	0.000000	2.000000	1.000000	0.000000
20335.870748	0.037396	0.554848	0.202691	85.694244	-2.144862	31.148651	1.489068	0.000000	-4.773120	0.000000	0.000000	0.000000	0.453643	-0.127012	-0.848560	0.000000	0.000000	2.000000	1.000000	0.000000
20335.874081	0.037396	0.554848	0.202691	85.289482	-1.514217	31.837811	1.475536	0.000000	-4.777320	0.000000	0.000000	0.000000	0.453643	-0.127012	-0.848560	0.000000	0.000000	2.000000	1.000000	0.000000
20335.877414	0.038893	0.554458	0.199841	85.289482	-1.514217	31.837811	1.475536	0.000000	-4.777320	0.000000	0.000000	0.000000	0.449117	-0.116785	-0.855101	0.000000	0.000000	2.000000	1.000000	0.000000
20335.880748	0.038893	0.554458	0.199841	85.289482	-1.514217	31.837811	1.475536	0.000000	-4.777320	0.000000	0.000000	0.000000	0.449117	-0.116785	-0.855101	0.000000	0.000000	2.000000	1.000000	0.000000
20335.884081	0.038893	0.554458	0.199841	84.800652	-0.862763	32.676601	1.462060	0.000000	-4.781462	0.000000	0.000000	0.000000	0.449117	-0.116785	-0.855101	0.000000	0.000000	2.000000	1.000000	0.000000
20335.887414	0.040373	0.554134	0.196929	84.800652	-0.862763	32.676601	1.462060	0.000000	-4.781462	0.000000	0.000000	0.000000	0.443819	-0.097413	-0.873376	0.000000	0.000000	2.000000	1.000000	0.000000
20335.890748	0.040373	0.554134	0.196929	84.800652	-0.862763	32.676601	1.462060	0.000000	-4.781462	0.000000	0.000000	0.000000	0.443819	-0.097413	-0.873376	0.000000	0.000000	2.000000	1.000000	0.000000
20335.894081	0.040373	0.554134	0.196929	84.276047	-0.271516	33.391205	1.448961	0.000000	-4.785448	0.000000	0.000000	0.000000	0.443819	-0.097413	-0.873376	0.000000	0.000000	2.000000	1.000000	0.000000
20335.897414	0.041833	0.553888	0.193937	84.276047	-0.271516	33.391205	1.448961	0.000000	-4.785448	0.000000	0.000000	0.000000	0.438004	-0.073787	-0.897628	0.000000	0.000000	2.000000	1.000000	0.000000
20335.900748	0.041833	0.553888	0.193937	84.276047	-0.271516	33.391205	1.448961	0.000000	-4.785448	0.000000	0.000000	0.000000	0.438004	-0.073787	-0.897628	0.000000	0.000000	2.000000	1.000000	0.000000
20335.904081	0.041833	0.553888	0.193937	83.769577	0.233647	33.868217	1.436423	0.000000	-4.789226	0.000000	0.000000	0.000000	0.438004	-0.073787	-0.897628	0.000000	0.000000	2.000000	1.000000	0.000000
20335.907414	0.043304	0.553684	0.190867	83.769577	0.233647	33.868217	1.436423	0.000000	-4.789226	0.000000	0.000000	0.000000	0.441332	-0.061221	-0.921067	0.000000	0.000000	2.000000	1.000000	0.000000
20335.910748	0.043304	0.553684	0.190867	83.769577	0.233647	33.868217	1.436423	0.000000	-4.789226	0.000000	0.000000	0.000000	0.441332	-0.061221	-0.921067	0.000000	0.000000	2.000000	1.000000	0.000000
20335.914081	0.043304	0.553684	0.190867	83.302826	0.653985	34.317604	1.423740	0.000000	-4.793012	0.000000	0.000000	0.000000	0.441332	-0.061221	-0.921067	0.000000	0.000000	2.000000	1.000000	0.000000
20335.917414	0.044757	0.553581	0.187764	83.302826	0.653985	34.317604	1.423740	0.000000	-4.793012	0.000000	0.000000	0.000000	0.436077	-0.030665	-0.930936	0.000000	0.000000	2.000000	1.000000	0.000000
20335.920748	0.044757	0.553581	0.187764	83.302826	0.653985	34.317604	1.423740	0.000000	-4.793012	0.000000	0.000000	0.000000	0.436077	-0.030665	-0.930936	0.000000	0.000000	2.000000	1.000000	0.000000
20335.924081	0.044757	0.553581	0.187764	82.884125	0.986133	34.910069	1.411251	0.000000	-4.796704	0.000000	0.000000	0.000000	0.436077	-0.030665	-0.930936	0.000000	0.000000	2.000000	1.000000	0.000000
20335.927414	0.046192	0.553559	0.184613	82.884125	0.986133	34.910069	1.411251	0.000000	-4.796704	0.000000	0.000000	0.000000	0.430434	-0.006645	-0.945158	0.000000	0.000000	2.000000	1.000000	0.000000
20335.930748	0.046192	0.553559	0.184613	82.884125	0.986133	34.910069	1.411251	0.000000	-4.796704	0.000000	0.000000	0.000000	0.430434	-0.006645	-0.945158	0.000000	0.000000	2.000000	1.000000	0.000000
20335.934081	0.046192	0.553559	0.184613	82.511559	1.285337	35.787830	1.399093	0.000000	-4.800264	0.000000	0.000000	0.000000	0.430434	-0.006645	-0.945158	0.000000	0.000000	2.000000	1.000000	0.000000
20335.937414	0.047551	0.553606	0.181475	82.511559	1.285337	35.787830	1.399093	0.000000	-4.800264	0.000000	0.000000	0.000000	0.407721	0.014106	-0.941603	0.000000	0.000000	2.000000	1.000000	0.000000
20335.940748	0.047551	0.553606	0.181475	82.511559	1.285337	35.787830	1.399093	0.000000	-4.800264	0.000000	0.000000	0.000000	0.407721	0.014106	-0.941603	0.000000	0.000000	2.000000	1.000000	0.000000
20335.944081	0.047551	0.553606	0.181475	82.189880	1.555938	36.636242	1.388251	0.000000	-4.803411	0.000000	0.000000	0.000000	0.407721	0.014106	-0.941603	0.000000	0.000000	2.000000	1.000000	0.000000
20335.947414	0.048834	0.553736	0.178329	82.189880	1.555938	36.636242	1.388251	0.000000	-4.803411	0.000000	0.000000	0.000000	0.384844	0.038999	-0.943789	0.000000	0.000000	2.000000	1.000000	0.000000
20335.950748	0.048834	0.553736	0.178329	82.189880	1.555938	36.636242	1.388251	0.000000	-4.803411	0.000000	0.000000	0.000000	0.384844	0.038999	-0.943789	0.000000	0.000000	2.000000	1.000000	0.000000
20335.954081	0.048834	0.553736	0.178329	81.922974	1.818787	37.216839	1.378956	0.000000	-4.806087	0.000000	0.000000	0.000000	0.384844	0.038999	-0.943789	0.000000	0.000000	2.000000	1.000000	0.000000
20335.957414	0.050102	0.553914	0.175177	81.922974	1.818787	37.216839	1.378956	0.000000	-4.806087	0.000000	0.000000	0.000000	0.380360	0.053155	-0.945612	0.000000	0.000000	2.000000	1.000000	0.000000
20335.960748	0.050102	0.553914	0.175177	81.922974	1.818787	37.216839	1.378956	0.000000	-4.806087	0.000000	0.000000	0.000000	0.380360	0.053155	-0.945612	0.000000	0.000000	2.000000	1.000000	0.000000
20335.964081	0.050102	0.553914	0.175177	81.706841	2.057802	37.619602	1.369735	0.000000	-4.808724	0.000000	0.000000	0.000000	0.380360	0.053155	-0.945612	0.000000	0.000000	2.000000	1.000000	0.000000
20335.967414	0.051382	0.554132	0.171981	81.706841	2.057802	37.619602	1.369735	0.000000	-4.808724	0.000000	0.000000	0.000000	0.383969	0.065491	-0.958643	0.000000	0.000000	2.000000	1.000000	0.000000
20335.970748	0.051382	0.554132	0.171981	81.706841	2.057802	37.619602	1.369735	0.000000	-4.808724	0.000000	0.000000	0.000000	0.383969	0.065491	-0.958643	0.000000	0.000000	2.000000	1.000000	0.000000
20335.974081	0.051382	0.554132	0.171981	81.543854	2.276346	38.047260	1.360165	0.000000	-4.811439	0.000000	0.000000	0.000000	0.383969	0.065491	-0.958643	0.000000	0.000000	2.000000	1.000000	0.000000
20335.977414	0.052704	0.554410	0.168755	81.543854	2.276346	38.047260	1.360165	0.000000	-4.811439	0.000000	0.000000	0.000000	0.396645	0.083506	-0.968000	0.000000	0.000000	2.000000	1.000000	0.000000
20335.980748	0.052704	0.554410	0.168755	81.543854	2.276346	38.047260	1.360165	0.000000	-4.811439	0.000000	0.000000	0.000000	0.396645	0.083506	-0.968000	0.000000	0.000000	2.000000	1.000000	0.000000
20335.984081	0.052704	0.554410	0.168755	81.440147	2.472387	38.280716	1.349331	0.000000	-4.814489	0.000000	0.000000	0.000000	0.396645	0.083506	-0.968000	0.000000	0.000000	2.000000	1.000000	0.000000
20335.987414	0.054096	0.554694	0.165484	81.440147	2.472387	38.280716	1.349331	0.000000	-4.814489	0.000000	0.000000	0.000000	0.417604	0.085034	-0.981166	0.000000	0.000000	2.000000	1.000000	0.000000
20335.990748	0.054096	0.554694	0.165484	81.440147	2.472387	38.280716	1.349331	0.000000	-4.814489	0.000000	0.000000	0.000000	0.417604	0.085034	-0.981166	0.000000	0.000000	2.000000	1.000000	0.000000
20335.994081	0.054096	0.554694	0.165484	81.381859	2.657975	38.314980	1.336493	0.000000	-4.818069	0.000000	0.000000	0.000000	0.417604	0.085034	-0.981166	0.000000	0.000000	2.000000	1.000000	0.000000
20335.997414	0.055526	0.555016	0.162166	81.381859	2.657975	38.314980	1.336493	0.000000	-4.818069	0.000000	0.000000	0.000000	0.429093	0.096614	-0.995330	0.000000	0.000000	2.000000	1.000000	0.000000
20336.000748	0.055526	0.555016	0.162166	81.381859	2.657975	38.314980	1.336493	0.000000	-4.818069	0.000000	0.000000	0.000000	0.429093	0.096614	-0.995330	0.000000	0.000000	2.000000	1.000000	0.000000
20336.004081	0.055526	0.555016	0.162166	81.368965	2.820491	38.322086	1.322407	0.000000	-4.821954	0.000000	0.000000	0.000000	0.429093	0.096614	-0.995330	0.000000	0.000000	2.000000	1.000000	0.000000
20336.007414	0.056963	0.555356	0.158788	81.368965	2.820491	38.322086	1.322407	0.000000	-4.821954	0.000000	0.000000	0.000000	0.430999	0.102009	-1.013409	0.000000	0.000000	2.000000	1.000000	0.000000
20336.010748	0.056963	0.555356	0.158788	81.368965	2.820491	38.322086	1.322407	0.000000	-4.821954	0.000000	0.000000	0.000000	0.430999	0.102009	-1.013409	0.000000	0.000000	2.000000	1.000000	0.000000
20336.014081	0.056963	0.555356	0.158788	81.403214	2.970330	38.334354	1.307978	0.000000	-4.825888	0.000000	0.000000	0.000000	0.430999	0.102009	-1.013409	0.000000	0.000000	2.000000	1.000000	0.000000
20336.017414	0.058267	0.555691	0.155440	81.403214	2.970330	38.334354	1.307978	0.000000	-4.825888	0.000000	0.000000	0.000000	0.391195	0.100520	-1.004314	0.000000	0.000000	2.000000	1.000000	0.000000
20336.020748	0.058267	0.555691	0.155440	81.403214	2.970330	38.334354	1.307978	0.000000	-4.825888	0.000000	0.000000	0.000000	0.391195	0.100520	-1.004314	0.000000	0.000000	2.000000	1.000000	0.000000
20336.024081	0.058267	0.555691	0.155440	81.479813	3.094935	38.348438	1.296495	0.000000	-4.828985	0.000000	0.000000	0.000000	0.391195	0.100520	-1.004314	0.000000	0.000000	2.000000	1.000000	0.000000
20336.027414	0.059463	0.556063	0.152059	81.479813	3.094935	38.348438	1.296495	0.000000	-4.828985	0.000000	0.000000	0.000000	0.358888	0.111503	-1.014328	0.000000	0.000000	2.000000	1.000000	0.000000
20336.030748	0.059463	0.556063	0.152059	81.479813	3.094935	38.348438	1.296495	0.000000	-4.828985	0.000000	0.000000	0.000000	0.358888	0.111503	-1.014328	0.000000	0.000000	2.000000	1.000000	0.000000
20336.034081	0.059463	0.556063	0.152059	81.603607	3.216977	38.451160	1.287942	0.000000	-4.831274	0.000000	0.000000	0.000000	0.358888	0.111503	-1.014328	0.000000	0.000000	2.000000	1.000000	0.000000
20336.037414	0.060556	0.556390	0.148677	81.603607	3.216977	38.451160	1.287942	0.000000	-4.831274	0.000000	0.000000	0.000000	0.327869	0.098175	-1.014744	0.000000	0.000000	2.000000	1.000000	0.000000
20336.040748	0.060556	0.556390	0.148677	81.603607	3.216977	38.451160	1.287942	0.000000	-4.831274	0.000000	0.000000	0.000000	0.327869	0.098175	-1.014744	0.000000	0.000000	2.000000	1.000000	0.000000
20336.044081	0.060556	0.556390	0.148677	81.760933	3.384920	38.932224	1.282139	0.000000	-4.832817	0.000000	0.000000	0.000000	0.327869	0.098175	-1.014744	0.000000	0.000000	2.000000	1.000000	0.000000
20336.047414	0.061662	0.556759	0.145287	81.760933	3.384920	38.932224	1.282139	0.000000	-4.832817	0.000000	0.000000	0.000000	0.331731	0.110675	-1.017066	0.000000	0.000000	2.000000	1.000000	0.000000
20336.050748	0.061662	0.556759	0.145287	81.760933	3.384920	38.932224	1.282139	0.000000	-4.832817	0.000000	0.000000	0.000000	0.331731	0.110675	-1.017066	0.000000	0.000000	2.000000	1.000000	0.000000
20336.054081	0.061662	0.556759	0.145287	81.921822	3.521448	40.084511	1.275723	0.000000	-4.834515	0.000000	0.000000	0.000000	0.331731	0.110675	-1.017066	0.000000	0.000000	2.000000	1.000000	0.000000
20336.057414	0.062782	0.557155	0.141910	81.921822	3.521448	40.084511	1.275723	0.000000	-4.834515	0.000000	0.000000	0.000000	0.336108	0.118971	-1.013067	0.000000	0.000000	2.000000	1.000000	0.000000
20336.060748	0.062782	0.557155	0.141910	81.921822	3.521448	40.084511	1.275723	0.000000	-4.834515	0.000000	0.000000	0.000000	0.336108	0.118971	-1.013067	0.000000	0.000000	2.000000	1.000000	0.000000
20336.064081	0.062782	0.557155	0.141910	82.035728	3.604537	41.496449	1.268417	0.000000	-4.836436	0.000000	0.000000	0.000000	0.336108	0.118971	-1.013067	0.000000	0.000000	2.000000	1.000000	0.000000
20336.067414	0.064028	0.557559	0.138519	82.035728	3.604537	41.496449	1.268417	0.000000	-4.836436	0.000000	0.000000	0.000000	0.373826	0.121295	-1.017280	0.000000	0.000000	2.000000	1.000000	0.000000
20336.070748	0.064028	0.557559	0.138519	82.035728	3.604537	41.496449	1.268417	0.000000	-4.836436	0.000000	0.000000	0.000000	0.373826	0.121295	-1.017280	0.000000	0.000000	2.000000	1.000000	0.000000
20336.074081	0.064028	0.557559	0.138519	82.046753	3.708587	42.726212	1.256750	0.000000	-4.839481	0.000000	0.000000	0.000000	0.373826	0.121295	-1.017280	0.000000	0.000000	2.000000	1.000000	0.000000
20336.077414	0.065326	0.558075	0.135238	82.046753	3.708587	42.726212	1.256750	0.000000	-4.839481	0.000000	0.000000	0.000000	0.389330	0.154547	-0.984401	0.000000	0.000000	2.000000	1.000000	0.000000
20336.080748	0.065326	0.558075	0.135238	82.046753	3.708587	42.726212	1.256750	0.000000	-4.839481	0.000000	0.000000	0.000000	0.389330	0.154547	-0.984401	0.000000	0.000000	2.000000	1.000000	0.000000
20336.084081	0.065326	0.558075	0.135238	81.939095	3.687565	43.559452	1.241792	0.000000	-4.843340	0.000000	0.000000	0.000000	0.389330	0.154547	-0.984401	0.000000	0.000000	2.000000	1.000000	0.000000
20336.087414	0.066618	0.558597	0.132053	81.939095	3.687565	43.559452	1.241792	0.000000	-4.843340	0.000000	0.000000	0.000000	0.387423	0.156590	-0.955420	0.000000	0.000000	2.000000	1.000000	0.000000
20336.090748	0.066618	0.558597	0.132053	81.939095	3.687565	43.559452	1.241792	0.000000	-4.843340	0.000000	0.000000	0.000000	0.387423	0.156590	-0.955420	0.000000	0.000000	2.000000	1.000000	0.000000
20336.094081	0.066618	0.558597	0.132053	81.738228	3.459708	43.937752	1.225428	0.000000	-4.847507	0.000000	0.000000	0.000000	0.387423	0.156590	-0.955420	0.000000	0.000000	2.000000	1.000000	0.000000
20336.097414	0.067764	0.559158	0.128976	81.738228	3.459708	43.937752	1.225428	0.000000	-4.847507	0.000000	0.000000	0.000000	0.343870	0.168514	-0.922901	0.000000	0.000000	2.000000	1.000000	0.000000
20336.100748	0.067764	0.559158	0.128976	81.738228	3.459708	43.937752	1.225428	0.000000	-4.847507	0.000000	0.000000	0.000000	0.343870	0.168514	-0.922901	0.000000	0.000000	2.000000	1.000000	0.000000
20336.104081	0.067764	0.559158	0.128976	81.503792	3.198916	44.113400	1.212396	0.000000	-4.850783	0.000000	0.000000	0.000000	0.343870	0.168514	-0.922901	0.000000	0.000000	2.000000	1.000000	0.000000
20336.107414	0.068852	0.559728	0.126006	81.503792	3.198916	44.113400	1.212396	0.000000	-4.850783	0.000000	0.000000	0.000000	0.326337	0.170892	-0.891113	0.000000	0.000000	2.000000	1.000000	0.000000
20336.110748	0.068852	0.559728	0.126006	81.503792	3.198916	44.113400	1.212396	0.000000	-4.850783	0.000000	0.000000	0.000000	0.326337	0.170892	-0.891113	0.000000	0.000000	2.000000	1.000000	0.000000
20336.114081	0.068852	0.559728	0.126006	81.285980	3.094709	44.241737	1.199869	0.000000	-4.853897	0.000000	0.000000	0.000000	0.326337	0.170892	-0.891113	0.000000	0.000000	2.000000	1.000000	0.000000
20336.117414	0.069874	0.560293	0.123069	81.285980	3.094709	44.241737	1.199869	0.000000	-4.853897	0.000000	0.000000	0.000000	0.306637	0.169537	-0.881200	0.000000	0.000000	2.000000	1.000000	0.000000
20336.120748	0.069874	0.560293	0.123069	81.285980	3.094709	44.241737	1.199869	0.000000	-4.853897	0.000000	0.000000	0.000000	0.306637	0.169537	-0.881200	0.000000	0.000000	2.000000	1.000000	0.000000
20336.124081	0.069874	0.560293	0.123069	81.104324	3.255873	44.455521	1.188857	0.000000	-4.856606	0.000000	0.000000	0.000000	0.306637	0.169537	-0.881200	0.000000	0.000000	2.000000	1.000000	0.000000
20336.127414	0.070890	0.560892	0.120190	81.104324	3.255873	44.455521	1.188857	0.000000	-4.856606	0.000000	0.000000	0.000000	0.304868	0.179795	-0.863608	0.000000	0.000000	2.000000	1.000000	0.000000
20336.130748	0.070890	0.560892	0.120190	81.104324	3.255873	44.455521	1.188857	0.000000	-4.856606	0.000000	0.000000	0.000000	0.304868	0.179795	-0.863608	0.000000	0.000000	2.000000	1.000000	0.000000
20336.134081	0.070890	0.560892	0.120190	80.963036	3.435849	44.503349	1.176969	0.000000	-4.859500	0.000000	0.000000	0.000000	0.304868	0.179795	-0.863608	0.000000	0.000000	2.000000	1.000000	0.000000
20336.137414	0.071894	0.561500	0.117317	80.963036	3.435849	44.503349	1.176969	0.000000	-4.859500	0.000000	0.000000	0.000000	0.301251	0.182279	-0.861788	0.000000	0.000000	2.000000	1.000000	0.000000
20336.140748	0.071894	0.561500	0.117317	80.963036	3.435849	44.503349	1.176969	0.000000	-4.859500	0.000000	0.000000	0.000000	0.301251	0.182279	-0.861788	0.000000	0.000000	2.000000	1.000000	0.000000
20336.144081	0.071894	0.561500	0.117317	80.869888	3.438071	44.339737	1.164891	0.000000	-4.862410	0.000000	0.000000	0.000000	0.301251	0.182279	-0.861788	0.000000	0.000000	2.000000	1.000000	0.000000
20336.147414	0.072862	0.562103	0.114476	80.869888	3.438071	44.339737	1.164891	0.000000	-4.862410	0.000000	0.000000	0.000000	0.290338	0.180996	-0.852405	0.000000	0.000000	2.000000	1.000000	0.000000
20336.150748	0.072862	0.562103	0.114476	80.869888	3.438071	44.339737	1.164891	0.000000	-4.862410	0.000000	0.000000	0.000000	0.290338	0.180996	-0.852405	0.000000	0.000000	2.000000	1.000000	0.000000
20336.154081	0.072862	0.562103	0.114476	80.810936	3.104082	43.794422	1.153349	0.000000	-4.865160	0.000000	0.000000	0.000000	0.290338	0.180996	-0.852405	0.000000	0.000000	2.000000	1.000000	0.000000
20336.157414	0.073794	0.562703	0.111667	80.810936	3.104082	43.794422	1.153349	0.000000	-4.865160	0.000000	0.000000	0.000000	0.279625	0.179810	-0.842858	0.000000	0.000000	2.000000	1.000000	0.000000
20336.160748	0.073794	0.562703	0.111667	80.810936	3.104082	43.794422	1.153349	0.000000	-4.865160	0.000000	0.000000	0.000000	0.279625	0.179810	-0.842858	0.000000	0.000000	2.000000	1.000000	0.000000
20336.164081	0.073794	0.562703	0.111667	80.770882	2.451395	42.887112	1.142365	0.000000	-4.867751	0.000000	0.000000	0.000000	0.279625	0.179810	-0.842858	0.000000	0.000000	2.000000	1.000000	0.000000
20336.167414	0.074665	0.563267	0.108899	80.770882	2.451395	42.887112	1.142365	0.000000	-4.867751	0.000000	0.000000	0.000000	0.261269	0.169331	-0.830375	0.000000	0.000000	2.000000	1.000000	0.000000
20336.170748	0.074665	0.563267	0.108899	80.770882	2.451395	42.887112	1.142365	0.000000	-4.867751	0.000000	0.000000	0.000000	0.261269	0.169331	-0.830375	0.000000	0.000000	2.000000	1.000000	0.000000
20336.174081	0.074665	0.563267	0.108899	80.761688	1.642176	41.906704	1.132982	0.000000	-4.869944	0.000000	0.000000	0.000000	0.261269	0.169331	-0.830375	0.000000	0.000000	2.000000	1.000000	0.000000
20336.177414	0.075398	0.563816	0.106200	80.761688	1.642176	41.906704	1.132982	0.000000	-4.869944	0.000000	0.000000	0.000000	0.219804	0.164789	-0.809671	0.000000	0.000000	2.000000	1.000000	0.000000
20336.180748	0.075398	0.563816	0.106200	80.761688	1.642176	41.906704	1.132982	0.000000	-4.869944	0.000000	0.000000	0.000000	0.219804	0.164789	-0.809671	0.000000	0.000000	2.000000	1.000000	0.000000
20336.184081	0.075398	0.563816	0.106200	80.776062	0.790704	41.117405	1.128422	0.000000	-4.871002	0.000000	0.000000	0.000000	0.219804	0.164789	-0.809671	0.000000	0.000000	2.000000	1.000000	0.000000
20336.187414	0.076096	0.564344	0.103519	80.776062	0.790704	41.117405	1.128422	0.000000	-4.871002	0.000000	0.000000	0.000000	0.209439	0.158252	-0.804319	0.000000	0.000000	2.000000	1.000000	0.000000
20336.190748	0.076096	0.564344	0.103519	80.776062	0.790704	41.117405	1.128422	0.000000	-4.871002	0.000000	0.000000	0.000000	0.209439	0.158252	-0.804319	0.000000	0.000000	2.000000	1.000000	0.000000
20336.194081	0.076096	0.564344	0.103519	80.807045	0.062686	40.579624	1.124981	0.000000	-4.871798	0.000000	0.000000	0.000000	0.209439	0.158252	-0.804319	0.000000	0.000000	2.000000	1.000000	0.000000
20336.197414	0.076789	0.564838	0.100874	80.807045	0.062686	40.579624	1.124981	0.000000	-4.871798	0.000000	0.000000	0.000000	0.208064	0.148262	-0.793404	0.000000	0.000000	2.000000	1.000000	0.000000
20336.200748	0.076789	0.564838	0.100874	80.807045	0.062686	40.579624	1.124981	0.000000	-4.871798	0.000000	0.000000	0.000000	0.208064	0.148262	-0.793404	0.000000	0.000000	2.000000	1.000000	0.000000
20336.204081	0.076789	0.564838	0.100874	80.846352	-0.568898	40.046833	1.121182	0.000000	-4.872674	0.000000	0.000000	0.000000	0.208064	0.148262	-0.793404	0.000000	0.000000	2.000000	1.000000	0.000000
20336.207414	0.077521	0.565285	0.098183	80.846352	-0.568898	40.046833	1.121182	0.000000	-4.872674	0.000000	0.000000	0.000000	0.219414	0.134077	-0.807339	0.000000	0.000000	2.000000	1.000000	0.000000
20336.210748	0.077521	0.565285	0.098183	80.846352	-0.568898	40.046833	1.121182	0.000000	-4.872674	0.000000	0.000000	0.000000	0.219414	0.134077	-0.807339	0.000000	0.000000	2.000000	1.000000	0.000000
20336.214081	0.077521	0.565285	0.098183	80.871704	-1.242305	39.296856	1.115893	0.000000	-4.873888	0.000000	0.000000	0.000000	0.219414	0.134077	-0.807339	0.000000	0.000000	2.000000	1.000000	0.000000
20336.217414	0.078299	0.565730	0.095515	80.871704	-1.242305	39.296856	1.115893	0.000000	-4.873888	0.000000	0.000000	0.000000	0.233443	0.133523	-0.800314	0.000000	0.000000	2.000000	1.000000	0.000000
20336.220748	0.078299	0.565730	0.095515	80.871704	-1.242305	39.296856	1.115893	0.000000	-4.873888	0.000000	0.000000	0.000000	0.233443	0.133523	-0.800314	0.000000	0.000000	2.000000	1.000000	0.000000
20336.224081	0.078299	0.565730	0.095515	80.856277	-1.941214	38.456608	1.085058	0.000000	-4.775758	0.000000	0.000000	0.000000	0.233443	0.133523	-0.800314	0.000000	0.000000	2.000000	1.000000	0.000000
20336.227414	0.079089	0.566147	0.092821	80.856277	-1.941214	38.456608	1.085058	0.000000	-4.775758	0.000000	0.000000	0.000000	0.237144	0.125119	-0.808386	0.000000	0.000000	2.000000	1.000000	0.000000
20336.230748	0.079089	0.566147	0.092821	80.856277	-1.941214	38.456608	1.085058	0.000000	-4.775758	0.000000	0.000000	0.000000	0.237144	0.125119	-0.808386	0.000000	0.000000	2.000000	1.000000	0.000000
20336.234081	0.079089	0.566147	0.092821	80.779236	-2.813804	37.529903	1.045534	0.000000	-4.641027	0.000000	0.000000	0.000000	0.237144	0.125119	-0.808386	0.000000	0.000000	2.000000	1.000000	0.000000
20336.237414	0.079828	0.566540	0.090209	80.779236	-2.813804	37.529903	1.045534	0.000000	-4.641027	0.000000	0.000000	0.000000	0.221609	0.117886	-0.783565	0.000000	0.000000	2.000000	1.000000	0.000000
20336.240748	0.079828	0.566540	0.090209	80.779236	-2.813804	37.529903	1.045534	0.000000	-4.641027	0.000000	0.000000	0.000000	0.221609	0.117886	-0.783565	0.000000	0.000000	2.000000	1.000000	0.000000
20336.244081	0.079828	0.566540	0.090209	80.661880	-3.803099	36.715565	1.008600	0.000000	-4.510433	0.000000	0.000000	0.000000	0.221609	0.117886	-0.783565	0.000000	0.000000	2.000000	1.000000	0.000000
20336.247414	0.080478	0.566925	0.087602	80.661880	-3.803099	36.715565	1.008600	0.000000	-4.510433	0.000000	0.000000	0.000000	0.195049	0.115332	-0.782083	0.000000	0.000000	2.000000	1.000000	0.000000
20336.250748	0.080478	0.566925	0.087602	80.661880	-3.803099	36.715565	1.008600	0.000000	-4.510433	0.000000	0.000000	0.000000	0.195049	0.115332	-0.782083	0.000000	0.000000	2.000000	1.000000	0.000000
20336.254081	0.080478	0.566925	0.087602	80.528008	-4.812206	36.015640	0.976092	0.000000	-4.380086	0.000000	0.000000	0.000000	0.195049	0.115332	-0.782083	0.000000	0.000000	2.000000	1.000000	0.000000
20336.257414	0.081070	0.567289	0.085018	80.528008	-4.812206	36.015640	0.976092	0.000000	-4.380086	0.000000	0.000000	0.000000	0.177529	0.109457	-0.775005	0.000000	0.000000	2.000000	1.000000	0.000000
20336.260748	0.081070	0.567289	0.085018	80.528008	-4.812206	36.015640	0.976092	0.000000	-4.380086	0.000000	0.000000	0.000000	0.177529	0.109457	-0.775005	0.000000	0.000000	2.000000	1.000000	0.000000
20336.264081	0.081070	0.567289	0.085018	80.412529	-5.595960	35.412361	0.946503	0.000000	-4.250919	0.000000	0.000000	0.000000	0.177529	0.109457	-0.775005	0.000000	0.000000	2.000000	1.000000	0.000000
20336.267414	0.081648	0.567578	0.082403	80.412529	-5.595960	35.412361	0.946503	0.000000	-4.250919	0.000000	0.000000	0.000000	0.173424	0.086706	-0.784738	0.000000	0.000000	2.000000	1.000000	0.000000
20336.270748	0.081648	0.567578	0.082403	80.412529	-5.595960	35.412361	0.946503	0.000000	-4.250919	0.000000	0.000000	0.000000	0.173424	0.086706	-0.784738	0.000000	0.000000	2.000000	1.000000	0.000000
20336.274081	0.081648	0.567578	0.082403	80.350883	-6.004200	35.000870	0.917600	0.000000	-4.120129	0.000000	0.000000	0.000000	0.173424	0.086706	-0.784738	0.000000	0.000000	2.000000	1.000000	0.000000
20336.277414	0.082291	0.567811	0.079759	80.350883	-6.004200	35.000870	0.917600	0.000000	-4.120129	0.000000	0.000000	0.000000	0.192955	0.069762	-0.793130	0.000000	0.000000	2.000000	1.000000	0.000000
20336.280748	0.082291	0.567811	0.079759	80.350883	-6.004200	35.000870	0.917600	0.000000	-4.120129	0.000000	0.000000	0.000000	0.192955	0.069762	-0.793130	0.000000	0.000000	2.000000	1.000000	0.000000
20336.284081	0.082291	0.567811	0.079759	80.345016	-6.133257	34.889904	0.885440	0.000000	-3.987941	0.000000	0.000000	0.000000	0.192955	0.069762	-0.793130	0.000000	0.000000	2.000000	1.000000	0.000000
20336.287414	0.082995	0.567998	0.077065	80.345016	-6.133257	34.889904	0.885440	0.000000	-3.987941	0.000000	0.000000	0.000000	0.211074	0.056220	-0.808284	0.000000	0.000000	2.000000	1.000000	0.000000
20336.290748	0.082995	0.567998	0.077065	80.345016	-6.133257	34.889904	0.885440	0.000000	-3.987941	0.000000	0.000000	0.000000	0.211074	0.056220	-0.808284	0.000000	0.000000	2.000000	1.000000	0.000000
20336.294081	0.082995	0.567998	0.077065	80.361160	-6.257440	34.912224	0.850261	0.000000	-3.853227	0.000000	0.000000	0.000000	0.211074	0.056220	-0.808284	0.000000	0.000000	2.000000	1.000000	0.000000
20336.297414	0.083637	0.568149	0.074378	80.361160	-6.257440	34.912224	0.850261	0.000000	-3.853227	0.000000	0.000000	0.000000	0.192753	0.045137	-0.806012	0.000000	0.000000	2.000000	1.000000	0.000000
20336.300748	0.083637	0.568149	0.074378	80.361160	-6.257440	34.912224	0.850261	0.000000	-3.853227	0.000000	0.000000	0.000000	0.192753	0.045137	-0.806012	0.000000	0.000000	2.000000	1.000000	0.000000
20336.304081	0.083637	0.568149	0.074378	80.392052	-6.575498	34.784466	0.818136	0.000000	-3.718891	0.000000	0.000000	0.000000	0.192753	0.045137	-0.806012	0.000000	0.000000	2.000000	1.000000	0.000000
20336.307414	0.084223	0.568252	0.071721	80.392052	-6.575498	34.784466	0.818136	0.000000	-3.718891	0.000000	0.000000	0.000000	0.175729	0.031022	-0.796952	0.000000	0.000000	2.000000	1.000000	0.000000
20336.310748	0.084223	0.568252	0.071721	80.392052	-6.575498	34.784466	0.818136	0.000000	-3.718891	0.000000	0.000000	0.000000	0.175729	0.031022	-0.796952	0.000000	0.000000	2.000000	1.000000	0.000000
20336.314081	0.084223	0.568252	0.071721	80.412201	-7.192904	34.273052	0.788848	0.000000	-3.586066	0.000000	0.000000	0.000000	0.175729	0.031022	-0.796952	0.000000	0.000000	2.000000	1.000000	0.000000
20336.317414	0.084705	0.568357	0.069114	80.412201	-7.192904	34.273052	0.788848	0.000000	-3.586066	0.000000	0.000000	0.000000	0.144490	0.031419	-0.782250	0.000000	0.000000	2.000000	1.000000	0.000000
20336.320748	0.084705	0.568357	0.069114	80.412201	-7.192904	34.273052	0.788848	0.000000	-3.586066	0.000000	0.000000	0.000000	0.144490	0.031419	-0.782250	0.000000	0.000000	2.000000	1.000000	0.000000
20336.324081	0.084705	0.568357	0.069114	80.409332	-8.010867	33.292622	0.764766	0.000000	-3.455691	0.000000	0.000000	0.000000	0.144490	0.031419	-0.782250	0.000000	0.000000	2.000000	1.000000	0.000000
20336.327414	0.085035	0.568434	0.066570	80.409332	-8.010867	33.292622	0.764766	0.000000	-3.455691	0.000000	0.000000	0.000000	0.099140	0.023219	-0.763151	0.000000	0.000000	2.000000	1.000000	0.000000
20336.330748	0.085035	0.568434	0.066570	80.409332	-8.010867	33.292622	0.764766	0.000000	-3.455691	0.000000	0.000000	0.000000	0.099140	0.023219	-0.763151	0.000000	0.000000	2.000000	1.000000	0.000000
20336.334081	0.085035	0.568434	0.066570	80.399948	-8.625779	32.461967	0.748243	0.000000	-3.328499	0.000000	0.000000	0.000000	0.099140	0.023219	-0.763151	0.000000	0.000000	2.000000	1.000000	0.000000
20336.337414	0.085316	0.568485	0.064074	80.399948	-8.625779	32.461967	0.748243	0.000000	-3.328499	0.000000	0.000000	0.000000	0.084197	0.015152	-0.748741	0.000000	0.000000	2.000000	1.000000	0.000000
20336.340748	0.085316	0.568485	0.064074	80.399948	-8.625779	32.461967	0.748243	0.000000	-3.328499	0.000000	0.000000	0.000000	0.084197	0.015152	-0.748741	0.000000	0.000000	2.000000	1.000000	0.000000
20336.344081	0.085316	0.568485	0.064074	80.402428	-8.689261	32.313087	0.734210	0.000000	-3.203709	0.000000	0.000000	0.000000	0.084197	0.015152	-0.748741	0.000000	0.000000	2.000000	1.000000	0.000000
20336.347414	0.085550	0.568528	0.061643	80.402428	-8.689261	32.313087	0.734210	0.000000	-3.203709	0.000000	0.000000	0.000000	0.070348	0.012860	-0.729273	0.000000	0.000000	2.000000	1.000000	0.000000
20336.350748	0.085550	0.568528	0.061643	80.402428	-8.689261	32.313087	0.734210	0.000000	-3.203709	0.000000	0.000000	0.000000	0.070348	0.012860	-0.729273	0.000000	0.000000	2.000000	1.000000	0.000000
20336.354081	0.085550	0.568528	0.061643	80.399780	-8.427060	32.557590	0.722485	0.000000	-3.082164	0.000000	0.000000	0.000000	0.070348	0.012860	-0.729273	0.000000	0.000000	2.000000	1.000000	0.000000
20336.357414	0.085808	0.568602	0.059237	80.399780	-8.427060	32.557590	0.722485	0.000000	-3.082164	0.000000	0.000000	0.000000	0.077424	0.022251	-0.721897	0.000000	0.000000	2.000000	1.000000	0.000000
20336.360748	0.085808	0.568602	0.059237	80.399780	-8.427060	32.557590	0.722485	0.000000	-3.082164	0.000000	0.000000	0.000000	0.077424	0.022251	-0.721897	0.000000	0.000000	2.000000	1.000000	0.000000
20336.364081	0.085808	0.568602	0.059237	80.404640	-8.236432	32.726082	0.709581	0.000000	-2.961848	0.000000	0.000000	0.000000	0.077424	0.022251	-0.721897	0.000000	0.000000	2.000000	1.000000	0.000000
20336.367414	0.086046	0.568669	0.056892	80.404640	-8.236432	32.726082	0.709581	0.000000	-2.961848	0.000000	0.000000	0.000000	0.071239	0.020093	-0.703434	0.000000	0.000000	2.000000	1.000000	0.000000
20336.370748	0.086046	0.568669	0.056892	80.404640	-8.236432	32.726082	0.709581	0.000000	-2.961848	0.000000	0.000000	0.000000	0.071239	0.020093	-0.703434	0.000000	0.000000	2.000000	1.000000	0.000000
20336.374081	0.086046	0.568669	0.056892	80.403633	-8.118539	32.836483	0.697708	0.000000	-2.844609	0.000000	0.000000	0.000000	0.071239	0.020093	-0.703434	0.000000	0.000000	2.000000	1.000000	0.000000
20336.377414	0.086335	0.568757	0.054591	80.403633	-8.118539	32.836483	0.697708	0.000000	-2.844609	0.000000	0.000000	0.000000	0.086796	0.026545	-0.690345	0.000000	0.000000	2.000000	1.000000	0.000000
20336.380748	0.086335	0.568757	0.054591	80.403633	-8.118539	32.836483	0.697708	0.000000	-2.844609	0.000000	0.000000	0.000000	0.086796	0.026545	-0.690345	0.000000	0.000000	2.000000	1.000000	0.000000
20336.384081	0.086335	0.568757	0.054591	80.408325	-8.017678	32.948887	0.683242	0.000000	-2.729551	0.000000	0.000000	0.000000	0.086796	0.026545	-0.690345	0.000000	0.000000	2.000000	1.000000	0.000000
20336.387414	0.086627	0.568896	0.052336	80.408325	-8.017678	32.948887	0.683242	0.000000	-2.729551	0.000000	0.000000	0.000000	0.087412	0.041482	-0.676521	0.000000	0.000000	2.000000	1.000000	0.000000
20336.390748	0.086627	0.568896	0.052336	80.408325	-8.017678	32.948887	0.683242	0.000000	-2.729551	0.000000	0.000000	0.000000	0.087412	0.041482	-0.676521	0.000000	0.000000	2.000000	1.000000	0.000000
20336.394081	0.086627	0.568896	0.052336	80.410522	-7.923093	33.063656	0.668673	0.000000	-2.616798	0.000000	0.000000	0.000000	0.087412	0.041482	-0.676521	0.000000	0.000000	2.000000	1.000000	0.000000
20336.397414	0.086805	0.569046	0.050177	80.410522	-7.923093	33.063656	0.668673	0.000000	-2.616798	0.000000	0.000000	0.000000	0.053447	0.045004	-0.647814	0.000000	0.000000	2.000000	1.000000	0.000000
20336.400748	0.086805	0.569046	0.050177	80.410522	-7.923093	33.063656	0.668673	0.000000	-2.616798	0.000000	0.000000	0.000000	0.053447	0.045004	-0.647814	0.000000	0.000000	2.000000	1.000000	0.000000
20336.404081	0.086805	0.569046	0.050177	80.435379	-7.885016	33.191395	0.659765	0.000000	-2.508829	0.000000	0.000000	0.000000	0.053447	0.045004	-0.647814	0.000000	0.000000	2.000000	1.000000	0.000000
20336.407414	0.086892	0.569217	0.048087	80.435379	-7.885016	33.191395	0.659765	0.000000	-2.508829	0.000000	0.000000	0.000000	0.026060	0.051523	-0.627007	0.000000	0.000000	2.000000	1.000000	0.000000
20336.410748	0.086892	0.569217	0.048087	80.435379	-7.885016	33.191395	0.659765	0.000000	-2.508829	0.000000	0.000000	0.000000	0.026060	0.051523	-0.627007	0.000000	0.000000	2.000000	1.000000	0.000000
20336.414081	0.086892	0.569217	0.048087	80.485268	-7.892206	33.362961	0.655422	0.000000	-2.404327	0.000000	0.000000	0.000000	0.026060	0.051523	-0.627007	0.000000	0.000000	2.000000	1.000000	0.000000
20336.417414	0.086939	0.569429	0.046075	80.485268	-7.892206	33.362961	0.655422	0.000000	-2.404327	0.000000	0.000000	0.000000	0.014290	0.063581	-0.603567	0.000000	0.000000	2.000000	1.000000	0.000000
20336.420748	0.086939	0.569429	0.046075	80.485268	-7.892206	33.362961	0.655422	0.000000	-2.404327	0.000000	0.000000	0.000000	0.014290	0.063581	-0.603567	0.000000	0.000000	2.000000	1.000000	0.000000
20336.424081	0.086939	0.569429	0.046075	80.558731	-7.802736	33.608093	0.653040	0.000000	-2.303733	0.000000	0.000000	0.000000	0.014290	0.063581	-0.603567	0.000000	0.000000	2.000000	1.000000	0.000000
20336.427414	0.086931	0.569690	0.044185	80.558731	-7.802736	33.608093	0.653040	0.000000	-2.303733	0.000000	0.000000	0.000000	-0.002337	0.078290	-0.566943	0.000000	0.000000	2.000000	1.000000	0.000000
20336.430748	0.086931	0.569690	0.044185	80.558731	-7.802736	33.608093	0.653040	0.000000	-2.303733	0.000000	0.000000	0.000000	-0.002337	0.078290	-0.566943	0.000000	0.000000	2.000000	1.000000	0.000000
20336.434081	0.086931	0.569690	0.044185	80.633003	-7.483544	33.998329	0.653430	0.000000	-2.209242	0.000000	0.000000	0.000000	-0.002337	0.078290	-0.566943	0.000000	0.000000	2.000000	1.000000	0.000000
20336.437414	0.086956	0.570019	0.042355	80.633003	-7.483544	33.998329	0.653430	0.000000	-2.209242	0.000000	0.000000	0.000000	0.007447	0.098736	-0.548824	0.000000	0.000000	2.000000	1.000000	0.000000
20336.440748	0.086956	0.570019	0.042355	80.633003	-7.483544	33.998329	0.653430	0.000000	-2.209242	0.000000	0.000000	0.000000	0.007447	0.098736	-0.548824	0.000000	0.000000	2.000000	1.000000	0.000000
20336.444081	0.086956	0.570019	0.042355	80.693924	-7.095650	34.429920	0.652188	0.000000	-2.117772	0.000000	0.000000	0.000000	0.007447	0.098736	-0.548824	0.000000	0.000000	2.000000	1.000000	0.000000
20336.447414	0.087026	0.570388	0.040655	80.693924	-7.095650	34.429920	0.652188	0.000000	-2.117772	0.000000	0.000000	0.000000	0.020791	0.110719	-0.510099	0.000000	0.000000	2.000000	1.000000	0.000000
20336.450748	0.087026	0.570388	0.040655	80.693924	-7.095650	34.429920	0.652188	0.000000	-2.117772	0.000000	0.000000	0.000000	0.020791	0.110719	-0.510099	0.000000	0.000000	2.000000	1.000000	0.000000
20336.454081	0.087026	0.570388	0.040655	80.736732	-6.845707	34.701252	0.648723	0.000000	-2.032755	0.000000	0.000000	0.000000	0.020791	0.110719	-0.510099	0.000000	0.000000	2.000000	1.000000	0.000000
20336.457414	0.087062	0.570789	0.039057	80.736732	-6.845707	34.701252	0.648723	0.000000	-2.032755	0.000000	0.000000	0.000000	0.010885	0.120206	-0.479421	0.000000	0.000000	2.000000	1.000000	0.000000
20336.460748	0.087062	0.570789	0.039057	80.736732	-6.845707	34.701252	0.648723	0.000000	-2.032755	0.000000	0.000000	0.000000	0.010885	0.120206	-0.479421	0.000000	0.000000	2.000000	1.000000	0.000000
20336.464081	0.087062	0.570789	0.039057	80.759666	-6.821086	34.702271	0.646909	0.000000	-1.952852	0.000000	0.000000	0.000000	0.010885	0.120206	-0.479421	0.000000	0.000000	2.000000	1.000000	0.000000
20336.467414	0.087043	0.571194	0.037572	80.759666	-6.821086	34.702271	0.646909	0.000000	-1.952852	0.000000	0.000000	0.000000	-0.005537	0.121553	-0.445584	0.000000	0.000000	2.000000	1.000000	0.000000
20336.470748	0.087043	0.571194	0.037572	80.759666	-6.821086	34.702271	0.646909	0.000000	-1.952852	0.000000	0.000000	0.000000	-0.005537	0.121553	-0.445584	0.000000	0.000000	2.000000	1.000000	0.000000
20336.474081	0.087043	0.571194	0.037572	80.774628	-6.821712	34.674065	0.647832	0.000000	-1.878588	0.000000	0.000000	0.000000	-0.005537	0.121553	-0.445584	0.000000	0.000000	2.000000	1.000000	0.000000
20336.477414	0.087037	0.571614	0.036164	80.774628	-6.821712	34.674065	0.647832	0.000000	-1.878588	0.000000	0.000000	0.000000	-0.001845	0.125789	-0.422253	0.000000	0.000000	2.000000	1.000000	0.000000
20336.480748	0.087037	0.571614	0.036164	80.774628	-6.821712	34.674065	0.647832	0.000000	-1.878588	0.000000	0.000000	0.000000	-0.001845	0.125789	-0.422253	0.000000	0.000000	2.000000	1.000000	0.000000
20336.484081	0.087037	0.571614	0.036164	80.789619	-6.827890	34.645775	0.648139	0.000000	-1.808212	0.000000	0.000000	0.000000	-0.001845	0.125789	-0.422253	0.000000	0.000000	2.000000	1.000000	0.000000
20336.487414	0.086975	0.572020	0.034853	80.789619	-6.827890	34.645775	0.648139	0.000000	-1.808212	0.000000	0.000000	0.000000	-0.018804	0.121960	-0.393296	0.000000	0.000000	2.000000	1.000000	0.000000
20336.490748	0.086975	0.572020	0.034853	80.789619	-6.827890	34.645775	0.648139	0.000000	-1.808212	0.000000	0.000000	0.000000	-0.018804	0.121960	-0.393296	0.000000	0.000000	2.000000	1.000000	0.000000
20336.494081	0.086975	0.572020	0.034853	80.798584	-6.831120	34.628723	0.651273	0.000000	-1.742663	0.000000	0.000000	0.000000	-0.018804	0.121960	-0.393296	0.000000	0.000000	2.000000	1.000000	0.000000
20336.497414	0.086868	0.572414	0.033572	80.798584	-6.831120	34.628723	0.651273	0.000000	-1.742663	0.000000	0.000000	0.000000	-0.031892	0.118240	-0.384317	0.000000	0.000000	2.000000	1.000000	0.000000
20336.500748	0.086868	0.572414	0.033572	80.798584	-6.831120	34.628723	0.651273	0.000000	-1.742663	0.000000	0.000000	0.000000	-0.031892	0.118240	-0.384317	0.000000	0.000000	2.000000	1.000000	0.000000
20336.504081	0.086868	0.572414	0.033572	80.807579	-6.839787	34.611683	0.656589	0.000000	-1.678610	0.000000	0.000000	0.000000	-0.031892	0.118240	-0.384317	0.000000	0.000000	2.000000	1.000000	0.000000
20336.507414	0.086733	0.572815	0.032401	80.807579	-6.839787	34.611683	0.656589	0.000000	-1.678610	0.000000	0.000000	0.000000	-0.040638	0.120162	-0.351472	0.000000	0.000000	2.000000	1.000000	0.000000
20336.510748	0.086733	0.572815	0.032401	80.807579	-6.839787	34.611683	0.656589	0.000000	-1.678610	0.000000	0.000000	0.000000	-0.040638	0.120162	-0.351472	0.000000	0.000000	2.000000	1.000000	0.000000
20336.514081	0.086733	0.572815	0.032401	80.813568	-6.845583	34.600277	0.663362	0.000000	-1.620031	0.000000	0.000000	0.000000	-0.040638	0.120162	-0.351472	0.000000	0.000000	2.000000	1.000000	0.000000
20336.517414	0.086578	0.573203	0.031255	80.813568	-6.845583	34.600277	0.663362	0.000000	-1.620031	0.000000	0.000000	0.000000	-0.046532	0.116582	-0.343668	0.000000	0.000000	2.000000	1.000000	0.000000
20336.520748	0.086578	0.573203	0.031255	80.813568	-6.845583	34.600277	0.663362	0.000000	-1.620031	0.000000	0.000000	0.000000	-0.046532	0.116582	-0.343668	0.000000	0.000000	2.000000	1.000000	0.000000
20336.524081	0.086578	0.573203	0.031255	80.819580	-6.854111	34.588890	0.671117	0.000000	-1.562754	0.000000	0.000000	0.000000	-0.046532	0.116582	-0.343668	0.000000	0.000000	2.000000	1.000000	0.000000
20336.527414	0.086415	0.573554	0.030205	80.819580	-6.854111	34.588890	0.671117	0.000000	-1.562754	0.000000	0.000000	0.000000	-0.048697	0.105189	-0.315122	0.000000	0.000000	2.000000	1.000000	0.000000
20336.530748	0.086415	0.573554	0.030205	80.819580	-6.854111	34.588890	0.671117	0.000000	-1.562754	0.000000	0.000000	0.000000	-0.048697	0.105189	-0.315122	0.000000	0.000000	2.000000	1.000000	0.000000
20336.534081	0.086415	0.573554	0.030205	80.822556	-6.859777	34.583164	0.679233	0.000000	-1.510233	0.000000	0.000000	0.000000	-0.048697	0.105189	-0.315122	0.000000	0.000000	2.000000	1.000000	0.000000
20336.537414	0.086249	0.573886	0.029266	80.822556	-6.859777	34.583164	0.679233	0.000000	-1.510233	0.000000	0.000000	0.000000	-0.049903	0.099456	-0.281476	0.000000	0.000000	2.000000	1.000000	0.000000
20336.540748	0.086249	0.573886	0.029266	80.822556	-6.859777	34.583164	0.679233	0.000000	-1.510233	0.000000	0.000000	0.000000	-0.049903	0.099456	-0.281476	0.000000	0.000000	2.000000	1.000000	0.000000
20336.544081	0.086249	0.573886	0.029266	80.822556	-6.859748	34.591152	0.687550	0.000000	-1.463321	0.000000	0.000000	0.000000	-0.049903	0.099456	-0.281476	0.000000	0.000000	2.000000	1.000000	0.000000
20336.547414	0.086249	0.573886	0.029266	80.822556	-6.859748	34.591152	0.687550	0.000000	-1.463321	0.000000	0.000000	0.000000	-0.049903	0.099456	-0.281476	0.000000	0.000000	2.000000	1.000000	0.000000
20336.550748	0.086106	0.574190	0.028459	80.822556	-6.859748	34.591152	0.687550	0.000000	-1.463321	0.000000	0.000000	0.000000	-0.042920	0.091333	-0.242075	0.000000	0.000000	2.000000	1.000000	0.000000
20336.554081	0.086106	0.574190	0.028459	80.819542	-6.854140	34.596840	0.687550	0.000000	-1.463321	0.000000	0.000000	0.000000	-0.042920	0.091333	-0.242075	0.000000	0.000000	2.000000	1.000000	0.000000
20336.557414	0.085959	0.574477	0.027765	80.819542	-6.854140	34.596840	0.687550	0.000000	-1.463321	0.000000	0.000000	0.000000	-0.044053	0.085981	-0.208297	0.000000	0.000000	2.000000	1.000000	0.000000
20336.560748	0.085959	0.574477	0.027765	80.819542	-6.854140	34.596840	0.687550	0.000000	-1.463321	0.000000	0.000000	0.000000	-0.044053	0.085981	-0.208297	0.000000	0.000000	2.000000	1.000000	0.000000
20336.564081	0.085959	0.574477	0.027765	80.816544	-6.851214	34.602566	0.702046	0.000000	-1.388259	0.000000	0.000000	0.000000	-0.044053	0.085981	-0.208297	0.000000	0.000000	2.000000	1.000000	0.000000
20336.567414	0.085959	0.574477	0.027765	80.816544	-6.851214	34.602566	0.702046	0.000000	-1.388259	0.000000	0.000000	0.000000	-0.044053	0.085981	-0.208297	0.000000	0.000000	2.000000	1.000000	0.000000
20336.570748	0.085860	0.574710	0.027205	80.816544	-6.851214	34.602566	0.702046	0.000000	-1.388259	0.000000	0.000000	0.000000	-0.029796	0.070137	-0.168094	0.000000	0.000000	2.000000	1.000000	0.000000
20336.574081	0.085860	0.574710	0.027205	80.813553	-6.848301	34.608257	0.702046	0.000000	-1.388259	0.000000	0.000000	0.000000	-0.029796	0.070137	-0.168094	0.000000	0.000000	2.000000	1.000000	0.000000
20336.577414	0.085761	0.574919	0.026781	80.813553	-6.848301	34.608257	0.702046	0.000000	-1.388259	0.000000	0.000000	0.000000	-0.029667	0.062518	-0.127280	0.000000	0.000000	2.000000	1.000000	0.000000
20336.580748	0.085761	0.574919	0.026781	80.813553	-6.848301	34.608257	0.702046	0.000000	-1.388259	0.000000	0.000000	0.000000	-0.029667	0.062518	-0.127280	0.000000	0.000000	2.000000	1.000000	0.000000
20336.584081	0.085761	0.574919	0.026781	80.807579	-6.839783	34.619640	0.711957	0.000000	-1.339030	0.000000	0.000000	0.000000	-0.029667	0.062518	-0.127280	0.000000	0.000000	2.000000	1.000000	0.000000
20336.587414	0.085761	0.574919	0.026781	80.807579	-6.839783	34.619640	0.711957	0.000000	-1.339030	0.000000	0.000000	0.000000	-0.029667	0.062518	-0.127280	0.000000	0.000000	2.000000	1.000000	0.000000
20336.590748	0.085678	0.575092	0.026449	80.807579	-6.839783	34.619640	0.711957	0.000000	-1.339030	0.000000	0.000000	0.000000	-0.024755	0.052098	-0.099612	0.000000	0.000000	2.000000	1.000000	0.000000
20336.594081	0.085678	0.575092	0.026449	80.801102	-6.836997	34.620884	0.711957	0.000000	-1.339030	0.000000	0.000000	0.000000	-0.024755	0.052098	-0.099612	0.000000	0.000000	2.000000	1.000000	0.000000
20336.597414	0.085678	0.575092	0.026449	80.801102	-6.836997	34.620884	0.711957	0.000000	-1.339030	0.000000	0.000000	0.000000	-0.024755	0.052098	-0.099612	0.000000	0.000000	2.000000	1.000000	0.000000
20336.600748	0.085678	0.575092	0.026449	80.801102	-6.836997	34.620884	0.711957	0.000000	-1.339030	0.000000	0.000000	0.000000	-0.024755	0.052098	-0.099612	0.000000	0.000000	2.000000	1.000000	0.000000
20336.604081	0.085637	0.575301	0.026079	80.795097	-6.825781	34.632236	0.716082	0.000000	-1.322428	0.000000	0.000000	0.000000	-0.012552	0.062577	-0.110928	0.000000	0.000000	2.000000	1.000000	0.000000
20336.607414	0.085637	0.575301	0.026079	80.795097	-6.825781	34.632236	0.716082	0.000000	-1.322428	0.000000	0.000000	0.000000	-0.012552	0.062577	-0.110928	0.000000	0.000000	2.000000	1.000000	0.000000
20336.610748	0.085637	0.575301	0.026079	80.795097	-6.825781	34.632236	0.716082	0.000000	-1.322428	0.000000	0.000000	0.000000	-0.012552	0.062577	-0.110928	0.000000	0.000000	2.000000	1.000000	0.000000
20336.614081	0.085637	0.575301	0.026079	80.792099	-6.814713	34.637943	0.718174	0.000000	-1.303940	0.000000	0.000000	0.000000	-0.012552	0.062577	-0.110928	0.000000	0.000000	2.000000	1.000000	0.000000
20336.617414	0.085650	0.575345	0.026022	80.792099	-6.814713	34.637943	0.718174	0.000000	-1.303940	0.000000	0.000000	0.000000	0.004086	0.013158	-0.016995	0.000000	0.000000	2.000000	1.000000	0.000000
20336.620748	0.085650	0.575345	0.026022	80.792099	-6.814713	34.637943	0.718174	0.000000	-1.303940	0.000000	0.000000	0.000000	0.004086	0.013158	-0.016995	0.000000	0.000000	2.000000	1.000000	0.000000
20336.624081	0.085650	0.575345	0.026022	80.789101	-6.809117	34.643604	0.717493	0.000000	-1.301107	0.000000	0.000000	0.000000	0.004086	0.013158	-0.016995	0.000000	0.000000	2.000000	1.000000	0.000000
20336.627414	0.085650	0.575345	0.026022	80.789101	-6.809117	34.643604	0.717493	0.000000	-1.301107	0.000000	0.000000	0.000000	0.004086	0.013158	-0.016995	0.000000	0.000000	2.000000	1.000000	0.000000
20336.630748	0.085653	0.575363	0.026039	80.789101	-6.809117	34.643604	0.717493	0.000000	-1.301107	0.000000	0.000000	0.000000	0.000890	0.005490	0.005028	0.000000	0.000000	2.000000	1.000000	0.000000
20336.634081	0.085653	0.575363	0.026039	80.786140	-6.803522	34.649284	0.717493	0.000000	-1.301107	0.000000	0.000000	0.000000	0.000890	0.005490	0.005028	0.000000	0.000000	2.000000	1.000000	0.000000
20336.637414	0.085653	0.575363	0.026039	80.786140	-6.803522	34.649284	0.717493	0.000000	-1.301107	0.000000	0.000000	0.000000	0.000890	0.005490	0.005028	0.000000	0.000000	2.000000	1.000000	0.000000
20336.640748	0.085653	0.575363	0.026039	80.786140	-6.803522	34.649284	0.717493	0.000000	-1.301107	0.000000	0.000000	0.000000	0.000890	0.005490	0.005028	0.000000	0.000000	2.000000	1.000000	0.000000
20336.644081	0.085670	0.575305	0.026268	80.786118	-6.806250	34.649292	0.717345	0.000000	-1.301945	0.000000	0.000000	0.000000	0.005068	-0.017578	0.068654	0.000000	0.000000	2.000000	1.000000	0.000000
20336.647414	0.085670	0.575305	0.026268	80.786118	-6.806250	34.649292	0.717345	0.000000	-1.301945	0.000000	0.000000	0.000000	0.005068	-0.017578	0.068654	0.000000	0.000000	2.000000	1.000000	0.000000
20336.650748	0.085670	0.575305	0.026268	80.786118	-6.806250	34.649292	0.717345	0.000000	-1.301945	0.000000	0.000000	0.000000	0.005068	-0.017578	0.068654	0.000000	0.000000	2.000000	1.000000	0.000000
20336.654081	0.085670	0.575305	0.026268	80.792137	-6.817452	34.637928	0.716501	0.000000	-1.313387	0.000000	0.000000	0.000000	0.005068	-0.017578	0.068654	0.000000	0.000000	2.000000	1.000000	0.000000
20336.657414	0.085670	0.575208	0.026400	80.792137	-6.817452	34.637928	0.716501	0.000000	-1.313387	0.000000	0.000000	0.000000	-0.000068	-0.028913	0.039695	0.000000	0.000000	2.000000	1.000000	0.000000
20336.660748	0.085670	0.575208	0.026400	80.792137	-6.817452	34.637928	0.716501	0.000000	-1.313387	0.000000	0.000000	0.000000	-0.000068	-0.028913	0.039695	0.000000	0.000000	2.000000	1.000000	0.000000
20336.664081	0.085670	0.575208	0.026400	80.801102	-6.836997	34.620884	0.716512	0.000000	-1.320003	0.000000	0.000000	0.000000	-0.000068	-0.028913	0.039695	0.000000	0.000000	2.000000	1.000000	0.000000
20336.667414	0.085670	0.575208	0.026400	80.801102	-6.836997	34.620884	0.716512	0.000000	-1.320003	0.000000	0.000000	0.000000	-0.000068	-0.028913	0.039695	0.000000	0.000000	2.000000	1.000000	0.000000
20336.670748	0.085690	0.575094	0.026512	80.801102	-6.836997	34.620884	0.716512	0.000000	-1.320003	0.000000	0.000000	0.000000	0.005923	-0.034404	0.033438	0.000000	0.000000	2.000000	1.000000	0.000000
20336.674081	0.085690	0.575094	0.026512	80.813049	-6.856744	34.598106	0.716512	0.000000	-1.320003	0.000000	0.000000	0.000000	0.005923	-0.034404	0.033438	0.000000	0.000000	2.000000	1.000000	0.000000
20336.677414	0.085690	0.575094	0.026512	80.813049	-6.856744	34.598106	0.716512	0.000000	-1.320003	0.000000	0.000000	0.000000	0.005923	-0.034404	0.033438	0.000000	0.000000	2.000000	1.000000	0.000000
20336.680748	0.085690	0.575094	0.026512	80.813049	-6.856744	34.598106	0.716512	0.000000	-1.320003	0.000000	0.000000	0.000000	0.005923	-0.034404	0.033438	0.000000	0.000000	2.000000	1.000000	0.000000
20336.684081	0.085790	0.574782	0.026678	80.827545	-6.887954	34.559395	0.715525	0.000000	-1.325576	0.000000	0.000000	0.000000	0.030178	-0.093384	0.049990	0.000000	0.000000	2.000000	1.000000	0.000000
20336.687414	0.085790	0.574782	0.026678	80.827545	-6.887954	34.559395	0.715525	0.000000	-1.325576	0.000000	0.000000	0.000000	0.030178	-0.093384	0.049990	0.000000	0.000000	2.000000	1.000000	0.000000
20336.690748	0.085790	0.574782	0.026678	80.827545	-6.887954	34.559395	0.715525	0.000000	-1.325576	0.000000	0.000000	0.000000	0.030178	-0.093384	0.049990	0.000000	0.000000	2.000000	1.000000	0.000000
20336.694081	0.085790	0.574782	0.026678	80.848503	-6.927591	34.519249	0.710495	0.000000	-1.333908	0.000000	0.000000	0.000000	0.030178	-0.093384	0.049990	0.000000	0.000000	2.000000	1.000000	0.000000
20336.697414	0.085801	0.574613	0.026739	80.848503	-6.927591	34.519249	0.710495	0.000000	-1.333908	0.000000	0.000000	0.000000	0.003246	-0.050911	0.018306	0.000000	0.000000	2.000000	1.000000	0.000000
20336.700748	0.085801	0.574613	0.026739	80.848503	-6.927591	34.519249	0.710495	0.000000	-1.333908	0.000000	0.000000	0.000000	0.003246	-0.050911	0.018306	0.000000	0.000000	2.000000	1.000000	0.000000
20336.704081	0.085801	0.574613	0.026739	80.869461	-6.964700	34.478909	0.709954	0.000000	-1.336959	0.000000	0.000000	0.000000	0.003246	-0.050911	0.018306	0.000000	0.000000	2.000000	1.000000	0.000000
20336.707414	0.085801	0.574613	0.026739	80.869461	-6.964700	34.478909	0.709954	0.000000	-1.336959	0.000000	0.000000	0.000000	0.003246	-0.050911	0.018306	0.000000	0.000000	2.000000	1.000000	0.000000
20336.710748	0.085829	0.574406	0.026762	80.869461	-6.964700	34.478909	0.709954	0.000000	-1.336959	0.000000	0.000000	0.000000	0.008350	-0.061874	0.006995	0.000000	0.000000	2.000000	1.000000	0.000000
20336.714081	0.085829	0.574406	0.026762	80.893425	-7.007710	34.432598	0.709954	0.000000	-1.336959	0.000000	0.000000	0.000000	0.008350	-0.061874	0.006995	0.000000	0.000000	2.000000	1.000000	0.000000
20336.717414	0.085829	0.574406	0.026762	80.893425	-7.007710	34.432598	0.709954	0.000000	-1.336959	0.000000	0.000000	0.000000	0.008350	-0.061874	0.006995	0.000000	0.000000	2.000000	1.000000	0.000000
20336.720748	0.085829	0.574406	0.026762	80.893425	-7.007710	34.432598	0.709954	0.000000	-1.336959	0.000000	0.000000	0.000000	0.008350	-0.061874	0.006995	0.000000	0.000000	2.000000	1.000000	0.000000
20336.724081	0.085911	0.573985	0.026828	80.917343	-7.048224	34.386040	0.708562	0.000000	-1.338125	0.000000	0.000000	0.000000	0.024808	-0.126328	0.019614	0.000000	0.000000	2.000000	1.000000	0.000000
20336.727414	0.085911	0.573985	0.026828	80.917343	-7.048224	34.386040	0.708562	0.000000	-1.338125	0.000000	0.000000	0.000000	0.024808	-0.126328	0.019614	0.000000	0.000000	2.000000	1.000000	0.000000
20336.730748	0.085911	0.573985	0.026828	80.917343	-7.048224	34.386040	0.708562	0.000000	-1.338125	0.000000	0.000000	0.000000	0.024808	-0.126328	0.019614	0.000000	0.000000	2.000000	1.000000	0.000000
20336.734081	0.085911	0.573985	0.026828	80.944252	-7.092085	34.333366	0.704428	0.000000	-1.341394	0.000000	0.000000	0.000000	0.024808	-0.126328	0.019614	0.000000	0.000000	2.000000	1.000000	0.000000
20336.737414	0.085982	0.573761	0.026826	80.944252	-7.092085	34.333366	0.704428	0.000000	-1.341394	0.000000	0.000000	0.000000	0.021229	-0.067324	-0.000576	0.000000	0.000000	2.000000	1.000000	0.000000
20336.740748	0.085982	0.573761	0.026826	80.944252	-7.092085	34.333366	0.704428	0.000000	-1.341394	0.000000	0.000000	0.000000	0.021229	-0.067324	-0.000576	0.000000	0.000000	2.000000	1.000000	0.000000
20336.744081	0.085982	0.573761	0.026826	80.971146	-7.130804	34.280384	0.700889	0.000000	-1.341298	0.000000	0.000000	0.000000	0.021229	-0.067324	-0.000576	0.000000	0.000000	2.000000	1.000000	0.000000
20336.747414	0.085982	0.573761	0.026826	80.971146	-7.130804	34.280384	0.700889	0.000000	-1.341298	0.000000	0.000000	0.000000	0.021229	-0.067324	-0.000576	0.000000	0.000000	2.000000	1.000000	0.000000
20336.750748	0.086095	0.573545	0.026793	80.971146	-7.130804	34.280384	0.700889	0.000000	-1.341298	0.000000	0.000000	0.000000	0.033775	-0.064765	-0.009984	0.000000	0.000000	2.000000	1.000000	0.000000
20336.754081	0.086095	0.573545	0.026793	81.001060	-7.175694	34.221165	0.700889	0.000000	-1.341298	0.000000	0.000000	0.000000	0.033775	-0.064765	-0.009984	0.000000	0.000000	2.000000	1.000000	0.000000
20336.757414	0.086095	0.573545	0.026793	81.001060	-7.175694	34.221165	0.700889	0.000000	-1.341298	0.000000	0.000000	0.000000	0.033775	-0.064765	-0.009984	0.000000	0.000000	2.000000	1.000000	0.000000
20336.760748	0.086095	0.573545	0.026793	81.001060	-7.175694	34.221165	0.700889	0.000000	-1.341298	0.000000	0.000000	0.000000	0.033775	-0.064765	-0.009984	0.000000	0.000000	2.000000	1.000000	0.000000
20336.764081	0.086313	0.573102	0.026556	81.033936	-7.226899	34.155563	0.695260	0.000000	-1.339634	0.000000	0.000000	0.000000	0.065544	-0.132878	-0.071064	0.000000	0.000000	2.000000	1.000000	0.000000
20336.767414	0.086313	0.573102	0.026556	81.033936	-7.226899	34.155563	0.695260	0.000000	-1.339634	0.000000	0.000000	0.000000	0.065544	-0.132878	-0.071064	0.000000	0.000000	2.000000	1.000000	0.000000
20336.770748	0.086313	0.573102	0.026556	81.033936	-7.226899	34.155563	0.695260	0.000000	-1.339634	0.000000	0.000000	0.000000	0.065544	-0.132878	-0.071064	0.000000	0.000000	2.000000	1.000000	0.000000
20336.774081	0.086313	0.573102	0.026556	81.066284	-7.287239	34.079102	0.684336	0.000000	-1.327790	0.000000	0.000000	0.000000	0.065544	-0.132878	-0.071064	0.000000	0.000000	2.000000	1.000000	0.000000
20336.777414	0.086380	0.572885	0.026400	81.066284	-7.287239	34.079102	0.684336	0.000000	-1.327790	0.000000	0.000000	0.000000	0.020101	-0.065242	-0.046656	0.000000	0.000000	2.000000	1.000000	0.000000
20336.780748	0.086380	0.572885	0.026400	81.066284	-7.287239	34.079102	0.684336	0.000000	-1.327790	0.000000	0.000000	0.000000	0.020101	-0.065242	-0.046656	0.000000	0.000000	2.000000	1.000000	0.000000
20336.784081	0.086380	0.572885	0.026400	81.101616	-7.359565	33.996029	0.680986	0.000000	-1.320014	0.000000	0.000000	0.000000	0.020101	-0.065242	-0.046656	0.000000	0.000000	2.000000	1.000000	0.000000
20336.787414	0.086380	0.572885	0.026400	81.101616	-7.359565	33.996029	0.680986	0.000000	-1.320014	0.000000	0.000000	0.000000	0.020101	-0.065242	-0.046656	0.000000	0.000000	2.000000	1.000000	0.000000
20336.790748	0.086413	0.572666	0.026186	81.101616	-7.359565	33.996029	0.680986	0.000000	-1.320014	0.000000	0.000000	0.000000	0.009814	-0.065472	-0.064361	0.000000	0.000000	2.000000	1.000000	0.000000
20336.794081	0.086413	0.572666	0.026186	81.137451	-7.426543	33.922729	0.680986	0.000000	-1.320014	0.000000	0.000000	0.000000	0.009814	-0.065472	-0.064361	0.000000	0.000000	2.000000	1.000000	0.000000
20336.797414	0.086413	0.572666	0.026186	81.137451	-7.426543	33.922729	0.680986	0.000000	-1.320014	0.000000	0.000000	0.000000	0.009814	-0.065472	-0.064361	0.000000	0.000000	2.000000	1.000000	0.000000
20336.800748	0.086413	0.572666	0.026186	81.137451	-7.426543	33.922729	0.680986	0.000000	-1.320014	0.000000	0.000000	0.000000	0.009814	-0.065472	-0.064361	0.000000	0.000000	2.000000	1.000000	0.000000
20336.804081	0.086338	0.572210	0.025634	81.182182	-7.520634	33.830261	0.679350	0.000000	-1.309287	0.000000	0.000000	0.000000	-0.022504	-0.136806	-0.165574	0.000000	0.000000	2.000000	1.000000	0.000000
20336.807414	0.086338	0.572210	0.025634	81.182182	-7.520634	33.830261	0.679350	0.000000	-1.309287	0.000000	0.000000	0.000000	-0.000000	0.000005	0.000000	0.000000	0.000000	2.000000	1.000000	0.000000
20336.810748	0.086338	0.572210	0.025634	81.182182	-7.520634	33.830261	0.679350	0.000000	-1.309287	0.000000	0.000000	0.000000	-0.000000	0.000005	0.000000	0.000000	0.000000	2.000000	1.000000	0.000000
20336.814081	0.086338	0.572210	0.025634	81.223961	-7.604007	33.743168	0.683101	0.000000	-1.281691	0.000000	0.000000	0.000000	-0.000000	0.000005	0.000000	0.000000	0.000000	2.000000	1.000000	0.000000
20336.817414	0.086338	0.572210	0.025634	81.223961	-7.604007	33.743168	0.683101	0.000000	-1.281691	0.000000	0.000000	0.000000	-0.000000	0.000005	0.000000	0.000000	0.000000	2.000000	1.000000	0.000000
20336.820748	0.086299	0.571973	0.025284	81.223961	-7.604007	33.743168	0.683101	0.000000	-1.281691	0.000000	0.000000	0.000000	-0.011671	-0.071297	-0.104928	0.000000	0.000000	2.000000	1.000000	0.000000
20336.824081	0.086299	0.571973	0.025284	81.268646	-7.694457	33.648857	0.683101	0.000000	-1.281691	0.000000	0.000000	0.000000	-0.011671	-0.071297	-0.104928	0.000000	0.000000	2.000000	1.000000	0.000000
20336.827414	0.086299	0.571973	0.025284	81.268646	-7.694457	33.648857	0.683101	0.000000	-1.281691	0.000000	0.000000	0.000000	-0.011671	-0.071297	-0.104928	0.000000	0.000000	2.000000	1.000000	0.000000
20336.830748	0.086299	0.571973	0.025284	81.268646	-7.694457	33.648857	0.683101	0.000000	-1.281691	0.000000	0.000000	0.000000	-0.011671	-0.071297	-0.104928	0.000000	0.000000	2.000000	1.000000	0.000000
20336.834081	0.086300	0.571524	0.024498	81.316307	-7.784015	33.547291	0.685046	0.000000	-1.264203	0.000000	0.000000	0.000000	0.000312	-0.134696	-0.235738	0.000000	0.000000	2.000000	1.000000	0.000000
20336.837414	0.086300	0.571524	0.024498	81.316307	-7.784015	33.547291	0.685046	0.000000	-1.264203	0.000000	0.000000	0.000000	-0.000001	0.000005	-0.000000	0.000000	0.000000	2.000000	1.000000	0.000000
20336.840748	0.086300	0.571524	0.024498	81.316307	-7.784015	33.547291	0.685046	0.000000	-1.264203	0.000000	0.000000	0.000000	-0.000001	0.000005	-0.000000	0.000000	0.000000	2.000000	1.000000	0.000000
20336.844081	0.086300	0.571524	0.024498	81.360962	-7.862882	33.450977	0.684994	0.000000	-1.224914	0.000000	0.000000	0.000000	-0.000001	0.000005	-0.000000	0.000000	0.000000	2.000000	1.000000	0.000000
20336.847414	0.086300	0.571524	0.024498	81.360962	-7.862882	33.450977	0.684994	0.000000	-1.224914	0.000000	0.000000	0.000000	-0.000001	0.000005	-0.000000	0.000000	0.000000	2.000000	1.000000	0.000000
20336.850748	0.086364	0.571286	0.024064	81.360962	-7.862882	33.450977	0.684994	0.000000	-1.224914	0.000000	0.000000	0.000000	0.019118	-0.071407	-0.130202	0.000000	0.000000	2.000000	1.000000	0.000000
20336.854081	0.086364	0.571286	0.024064	81.411530	-7.952909	33.340683	0.684994	0.000000	-1.224914	0.000000	0.000000	0.000000	0.019118	-0.071407	-0.130202	0.000000	0.000000	2.000000	1.000000	0.000000
20336.857414	0.086450	0.571048	0.023626	81.411530	-7.952909	33.340683	0.684994	0.000000	-1.224914	0.000000	0.000000	0.000000	0.025878	-0.071344	-0.131512	0.000000	0.000000	2.000000	1.000000	0.000000
20336.860748	0.086450	0.571048	0.023626	81.411530	-7.952909	33.340683	0.684994	0.000000	-1.224914	0.000000	0.000000	0.000000	0.025878	-0.071344	-0.131512	0.000000	0.000000	2.000000	1.000000	0.000000
20336.864081	0.086450	0.571048	0.023626	81.456177	-8.033909	33.242275	0.677495	0.000000	-1.181295	0.000000	0.000000	0.000000	0.025878	-0.071344	-0.131512	0.000000	0.000000	2.000000	1.000000	0.000000
20336.867414	0.086450	0.571048	0.023626	81.456177	-8.033909	33.242275	0.677495	0.000000	-1.181295	0.000000	0.000000	0.000000	0.025878	-0.071344	-0.131512	0.000000	0.000000	2.000000	1.000000	0.000000
20336.870748	0.086499	0.570793	0.023242	81.456177	-8.033909	33.242275	0.677495	0.000000	-1.181295	0.000000	0.000000	0.000000	0.014588	-0.076444	-0.115281	0.000000	0.000000	2.000000	1.000000	0.000000
20336.874081	0.086499	0.570793	0.023242	81.497810	-8.146271	33.115295	0.677495	0.000000	-1.181295	0.000000	0.000000	0.000000	0.014588	-0.076444	-0.115281	0.000000	0.000000	2.000000	1.000000	0.000000
20336.877414	0.086499	0.570793	0.023242	81.497810	-8.146271	33.115295	0.677495	0.000000	-1.181295	0.000000	0.000000	0.000000	0.014588	-0.076444	-0.115281	0.000000	0.000000	2.000000	1.000000	0.000000
20336.880748	0.086499	0.570793	0.023242	81.497810	-8.146271	33.115295	0.677495	0.000000	-1.181295	0.000000	0.000000	0.000000	0.014588	-0.076444	-0.115281	0.000000	0.000000	2.000000	1.000000	0.000000
20336.884081	0.086462	0.570304	0.022644	81.521637	-8.201737	33.056583	0.675063	0.000000	-1.162081	0.000000	0.000000	0.000000	-0.011091	-0.146760	-0.179166	0.000000	0.000000	2.000000	1.000000	0.000000
20336.887414	0.086462	0.570304	0.022644	81.521637	-8.201737	33.056583	0.675063	0.000000	-1.162081	0.000000	0.000000	0.000000	0.000000	-0.000007	-0.000000	0.000000	0.000000	2.000000	1.000000	0.000000
20336.890748	0.086462	0.570304	0.022644	81.521637	-8.201737	33.056583	0.675063	0.000000	-1.162081	0.000000	0.000000	0.000000	0.000000	-0.000007	-0.000000	0.000000	0.000000	2.000000	1.000000	0.000000
20336.894081	0.086462	0.570304	0.022644	81.508560	-8.151881	33.106667	0.676912	0.000000	-1.132220	0.000000	0.000000	0.000000	0.000000	-0.000007	-0.000000	0.000000	0.000000	2.000000	1.000000	0.000000
20336.897414	0.086462	0.570304	0.022644	81.508560	-8.151881	33.106667	0.676912	0.000000	-1.132220	0.000000	0.000000	0.000000	0.000000	-0.000007	-0.000000	0.000000	0.000000	2.000000	1.000000	0.000000
20336.900748	0.086396	0.570051	0.022410	81.508560	-8.151881	33.106667	0.676912	0.000000	-1.132220	0.000000	0.000000	0.000000	-0.019699	-0.075758	-0.070196	0.000000	0.000000	2.000000	1.000000	0.000000
20336.904081	0.086396	0.570051	0.022410	81.486870	-8.079185	33.179367	0.676912	0.000000	-1.132220	0.000000	0.000000	0.000000	-0.019699	-0.075758	-0.070196	0.000000	0.000000	2.000000	1.000000	0.000000
20336.907414	0.086396	0.570051	0.022410	81.486870	-8.079185	33.179367	0.676912	0.000000	-1.132220	0.000000	0.000000	0.000000	-0.019699	-0.075758	-0.070196	0.000000	0.000000	2.000000	1.000000	0.000000
20336.910748	0.086396	0.570051	0.022410	81.486870	-8.079185	33.179367	0.676912	0.000000	-1.132220	0.000000	0.000000	0.000000	-0.019699	-0.075758	-0.070196	0.000000	0.000000	2.000000	1.000000	0.000000
20336.914081	0.086309	0.569575	0.022058	81.456512	-7.981397	33.274204	0.680195	0.000000	-1.120521	0.000000	0.000000	0.000000	-0.026084	-0.142872	-0.105688	0.000000	0.000000	2.000000	1.000000	0.000000
20336.917414	0.086309	0.569575	0.022058	81.456512	-7.981397	33.274204	0.680195	0.000000	-1.120521	0.000000	0.000000	0.000000	-0.026084	-0.142872	-0.105688	0.000000	0.000000	2.000000	1.000000	0.000000
20336.920748	0.086309	0.569575	0.022058	81.456512	-7.981397	33.274204	0.680195	0.000000	-1.120521	0.000000	0.000000	0.000000	-0.026084	-0.142872	-0.105688	0.000000	0.000000	2.000000	1.000000	0.000000
20336.924081	0.086309	0.569575	0.022058	81.421829	-7.870250	33.379520	0.684543	0.000000	-1.102906	0.000000	0.000000	0.000000	-0.026084	-0.142872	-0.105688	0.000000	0.000000	2.000000	1.000000	0.000000
20336.927414	0.086304	0.569315	0.021902	81.421829	-7.870250	33.379520	0.684543	0.000000	-1.102906	0.000000	0.000000	0.000000	-0.001407	-0.077929	-0.046929	0.000000	0.000000	2.000000	1.000000	0.000000
20336.930748	0.086304	0.569315	0.021902	81.421829	-7.870250	33.379520	0.684543	0.000000	-1.102906	0.000000	0.000000	0.000000	-0.001407	-0.077929	-0.046929	0.000000	0.000000	2.000000	1.000000	0.000000
20336.934081	0.086304	0.569315	0.021902	81.382790	-7.746044	33.495052	0.684777	0.000000	-1.095085	0.000000	0.000000	0.000000	-0.001407	-0.077929	-0.046929	0.000000	0.000000	2.000000	1.000000	0.000000
20336.937414	0.086304	0.569315	0.021902	81.382790	-7.746044	33.495052	0.684777	0.000000	-1.095085	0.000000	0.000000	0.000000	-0.001407	-0.077929	-0.046929	0.000000	0.000000	2.000000	1.000000	0.000000
20336.940748	0.086322	0.569056	0.021741	81.382790	-7.746044	33.495052	0.684777	0.000000	-1.095085	0.000000	0.000000	0.000000	0.005400	-0.077895	-0.048208	0.000000	0.000000	2.000000	1.000000	0.000000
20336.944081	0.086322	0.569056	0.021741	81.357529	-7.665068	33.575783	0.684777	0.000000	-1.095085	0.000000	0.000000	0.000000	0.005400	-0.077895	-0.048208	0.000000	0.000000	2.000000	1.000000	0.000000
20336.947414	0.086322	0.569056	0.021741	81.357529	-7.665068	33.575783	0.684777	0.000000	-1.095085	0.000000	0.000000	0.000000	0.005400	-0.077895	-0.048208	0.000000	0.000000	2.000000	1.000000	0.000000
20336.950748	0.086322	0.569056	0.021741	81.357529	-7.665068	33.575783	0.684777	0.000000	-1.095085	0.000000	0.000000	0.000000	0.005400	-0.077895	-0.048208	0.000000	0.000000	2.000000	1.000000	0.000000
20336.954081	0.086228	0.568474	0.021348	81.346870	-7.616474	33.621552	0.683877	0.000000	-1.087050	0.000000	0.000000	0.000000	-0.028276	-0.174613	-0.117850	0.000000	0.000000	2.000000	1.000000	0.000000
20336.957414	0.086228	0.568474	0.021348	81.346870	-7.616474	33.621552	0.683877	0.000000	-1.087050	0.000000	0.000000	0.000000	0.000001	-0.000001	0.000000	0.000000	0.000000	2.000000	1.000000	0.000000
20336.960748	0.086228	0.568474	0.021348	81.346870	-7.616474	33.621552	0.683877	0.000000	-1.087050	0.000000	0.000000	0.000000	0.000001	-0.000001	0.000000	0.000000	0.000000	2.000000	1.000000	0.000000
20336.964081	0.086228	0.568474	0.021348	81.338303	-7.578945	33.661709	0.688590	0.000000	-1.067408	0.000000	0.000000	0.000000	0.000001	-0.000001	0.000000	0.000000	0.000000	2.000000	1.000000	0.000000
20336.967414	0.086228	0.568474	0.021348	81.338303	-7.578945	33.661709	0.688590	0.000000	-1.067408	0.000000	0.000000	0.000000	0.000001	-0.000001	0.000000	0.000000	0.000000	2.000000	1.000000	0.000000
20336.970748	0.086143	0.568143	0.021135	81.338303	-7.578945	33.661709	0.688590	0.000000	-1.067408	0.000000	0.000000	0.000000	-0.025595	-0.099281	-0.063988	0.000000	0.000000	2.000000	1.000000	0.000000
20336.974081	0.086143	0.568143	0.021135	81.316826	-7.511261	33.734394	0.688590	0.000000	-1.067408	0.000000	0.000000	0.000000	-0.025595	-0.099281	-0.063988	0.000000	0.000000	2.000000	1.000000	0.000000
20336.977414	0.086143	0.568143	0.021135	81.316826	-7.511261	33.734394	0.688590	0.000000	-1.067408	0.000000	0.000000	0.000000	-0.025595	-0.099281	-0.063988	0.000000	0.000000	2.000000	1.000000	0.000000
20336.980748	0.086143	0.568143	0.021135	81.316826	-7.511261	33.734394	0.688590	0.000000	-1.067408	0.000000	0.000000	0.000000	-0.025595	-0.099281	-0.063988	0.000000	0.000000	2.000000	1.000000	0.000000
20336.984081	0.085928	0.567553	0.020721	81.267113	-7.370553	33.876534	0.692856	0.000000	-1.056744	0.000000	0.000000	0.000000	-0.064528	-0.177012	-0.124209	0.000000	0.000000	2.000000	1.000000	0.000000
20336.987414	0.085928	0.567553	0.020721	81.267113	-7.370553	33.876534	0.692856	0.000000	-1.056744	0.000000	0.000000	0.000000	0.000001	-0.000004	-0.000000	0.000000	0.000000	2.000000	1.000000	0.000000
20336.990748	0.085928	0.567553	0.020721	81.267113	-7.370553	33.876534	0.692856	0.000000	-1.056744	0.000000	0.000000	0.000000	0.000001	-0.000004	-0.000000	0.000000	0.000000	2.000000	1.000000	0.000000
20336.994081	0.085928	0.567553	0.020721	81.181091	-7.147473	34.103058	0.703611	0.000000	-1.036042	0.000000	0.000000	0.000000	0.000001	-0.000004	-0.000000	0.000000	0.000000	2.000000	1.000000	0.000000
20336.997414	0.085928	0.567553	0.020721	81.181091	-7.147473	34.103058	0.703611	0.000000	-1.036042	0.000000	0.000000	0.000000	0.000001	-0.000004	-0.000000	0.000000	0.000000	2.000000	1.000000	0.000000
20337.000748	0.085818	0.567276	0.020499	81.181091	-7.147473	34.103058	0.703611	0.000000	-1.036042	0.000000	0.000000	0.000000	-0.033034	-0.083134	-0.066568	0.000000	0.000000	2.000000	1.000000	0.000000
20337.004081	0.085818	0.567276	0.020499	81.087051	-6.908690	34.344933	0.703611	0.000000	-1.036042	0.000000	0.000000	0.000000	-0.033034	-0.083134	-0.066568	0.000000	0.000000	2.000000	1.000000	0.000000
20337.007414	0.085818	0.567276	0.020499	81.087051	-6.908690	34.344933	0.703611	0.000000	-1.036042	0.000000	0.000000	0.000000	-0.033034	-0.083134	-0.066568	0.000000	0.000000	2.000000	1.000000	0.000000
20337.010748	0.085818	0.567276	0.020499	81.087051	-6.908690	34.344933	0.703611	0.000000	-1.036042	0.000000	0.000000	0.000000	-0.033034	-0.083134	-0.066568	0.000000	0.000000	2.000000	1.000000	0.000000
20337.014081	0.085661	0.566731	0.020019	80.990646	-6.661702	34.586765	0.709116	0.000000	-1.024947	0.000000	0.000000	0.000000	-0.046902	-0.163498	-0.143930	0.000000	0.000000	2.000000	1.000000	0.000000
20337.017414	0.085661	0.566731	0.020019	80.990646	-6.661702	34.586765	0.709116	0.000000	-1.024947	0.000000	0.000000	0.000000	0.000001	-0.000008	-0.000000	0.000000	0.000000	2.000000	1.000000	0.000000
20337.020748	0.085661	0.566731	0.020019	80.990646	-6.661702	34.586765	0.709116	0.000000	-1.024947	0.000000	0.000000	0.000000	0.000001	-0.000008	-0.000000	0.000000	0.000000	2.000000	1.000000	0.000000
20337.024081	0.085661	0.566731	0.020019	80.894958	-6.423183	34.822727	0.716934	0.000000	-1.000959	0.000000	0.000000	0.000000	0.000001	-0.000008	-0.000000	0.000000	0.000000	2.000000	1.000000	0.000000
20337.027414	0.085661	0.566731	0.020019	80.894958	-6.423183	34.822727	0.716934	0.000000	-1.000959	0.000000	0.000000	0.000000	0.000001	-0.000008	-0.000000	0.000000	0.000000	2.000000	1.000000	0.000000
20337.030748	0.085608	0.566454	0.019721	80.894958	-6.423183	34.822727	0.716934	0.000000	-1.000959	0.000000	0.000000	0.000000	-0.016053	-0.083120	-0.089437	0.000000	0.000000	2.000000	1.000000	0.000000
20337.034081	0.085608	0.566454	0.019721	80.818726	-6.230737	35.010483	0.716934	0.000000	-1.000959	0.000000	0.000000	0.000000	-0.016053	-0.083120	-0.089437	0.000000	0.000000	2.000000	1.000000	0.000000
20337.037414	0.085608	0.566454	0.019721	80.818726	-6.230737	35.010483	0.716934	0.000000	-1.000959	0.000000	0.000000	0.000000	-0.016053	-0.083120	-0.089437	0.000000	0.000000	2.000000	1.000000	0.000000
20337.040748	0.085608	0.566454	0.019721	80.818726	-6.230737	35.010483	0.716934	0.000000	-1.000959	0.000000	0.000000	0.000000	-0.016053	-0.083120	-0.089437	0.000000	0.000000	2.000000	1.000000	0.000000
20337.044081	0.085474	0.565909	0.019105	80.755455	-6.072969	35.166626	0.719609	0.000000	-0.986053	0.000000	0.000000	0.000000	-0.040174	-0.163447	-0.184801	0.000000	0.000000	2.000000	1.000000	0.000000
20337.047414	0.085474	0.565909	0.019105	80.755455	-6.072969	35.166626	0.719609	0.000000	-0.986053	0.000000	0.000000	0.000000	-0.000001	0.000007	0.000000	0.000000	0.000000	2.000000	1.000000	0.000000
20337.050748	0.085474	0.565909	0.019105	80.755455	-6.072969	35.166626	0.719609	0.000000	-0.986053	0.000000	0.000000	0.000000	-0.000001	0.000007	0.000000	0.000000	0.000000	2.000000	1.000000	0.000000
20337.054081	0.085474	0.565909	0.019105	80.711838	-5.957372	35.278477	0.726305	0.000000	-0.955253	0.000000	0.000000	0.000000	-0.000001	0.000007	0.000000	0.000000	0.000000	2.000000	1.000000	0.000000
20337.057414	0.085474	0.565909	0.019105	80.711838	-5.957372	35.278477	0.726305	0.000000	-0.955253	0.000000	0.000000	0.000000	-0.000001	0.000007	0.000000	0.000000	0.000000	2.000000	1.000000	0.000000
20337.060748	0.085416	0.565641	0.018783	80.711838	-5.957372	35.278477	0.726305	0.000000	-0.955253	0.000000	0.000000	0.000000	-0.017334	-0.080322	-0.096582	0.000000	0.000000	2.000000	1.000000	0.000000
20337.064081	0.085416	0.565641	0.018783	80.679070	-5.869157	35.365959	0.726305	0.000000	-0.955253	0.000000	0.000000	0.000000	-0.017334	-0.080322	-0.096582	0.000000	0.000000	2.000000	1.000000	0.000000
20337.067414	0.085416	0.565641	0.018783	80.679070	-5.869157	35.365959	0.726305	0.000000	-0.955253	0.000000	0.000000	0.000000	-0.017334	-0.080322	-0.096582	0.000000	0.000000	2.000000	1.000000	0.000000
20337.070748	0.085416	0.565641	0.018783	80.679070	-5.869157	35.365959	0.726305	0.000000	-0.955253	0.000000	0.000000	0.000000	-0.017334	-0.080322	-0.096582	0.000000	0.000000	2.000000	1.000000	0.000000
20337.074081	0.085280	0.565150	0.018154	80.657799	-5.805952	35.426361	0.729193	0.000000	-0.939156	0.000000	0.000000	0.000000	-0.040856	-0.147160	-0.188731	0.000000	0.000000	2.000000	1.000000	0.000000
20337.077414	0.085280	0.565150	0.018154	80.657799	-5.805952	35.426361	0.729193	0.000000	-0.939156	0.000000	0.000000	0.000000	-0.000001	0.000004	0.000000	0.000000	0.000000	2.000000	1.000000	0.000000
20337.080748	0.085280	0.565150	0.018154	80.657799	-5.805952	35.426361	0.729193	0.000000	-0.939156	0.000000	0.000000	0.000000	-0.000001	0.000004	0.000000	0.000000	0.000000	2.000000	1.000000	0.000000
20337.084081	0.085280	0.565150	0.018154	80.660576	-5.794580	35.435635	0.736003	0.000000	-0.907701	0.000000	0.000000	0.000000	-0.000001	0.000004	0.000000	0.000000	0.000000	2.000000	1.000000	0.000000
20337.087414	0.085280	0.565150	0.018154	80.660576	-5.794580	35.435635	0.736003	0.000000	-0.907701	0.000000	0.000000	0.000000	-0.000001	0.000004	0.000000	0.000000	0.000000	2.000000	1.000000	0.000000
20337.090748	0.085228	0.564919	0.017866	80.660576	-5.794580	35.435635	0.736003	0.000000	-0.907701	0.000000	0.000000	0.000000	-0.015506	-0.069448	-0.086423	0.000000	0.000000	2.000000	1.000000	0.000000
20337.094081	0.085228	0.564919	0.017866	80.678650	-5.813489	35.412346	0.736003	0.000000	-0.907701	0.000000	0.000000	0.000000	-0.015506	-0.069448	-0.086423	0.000000	0.000000	2.000000	1.000000	0.000000
20337.097414	0.085228	0.564919	0.017866	80.678650	-5.813489	35.412346	0.736003	0.000000	-0.907701	0.000000	0.000000	0.000000	-0.015506	-0.069448	-0.086423	0.000000	0.000000	2.000000	1.000000	0.000000
20337.100748	0.085228	0.564919	0.017866	80.678650	-5.813489	35.412346	0.736003	0.000000	-0.907701	0.000000	0.000000	0.000000	-0.015506	-0.069448	-0.086423	0.000000	0.000000	2.000000	1.000000	0.000000
20337.104081	0.085145	0.564509	0.017274	80.695892	-5.834627	35.389656	0.738587	0.000000	-0.893297	0.000000	0.000000	0.000000	-0.024905	-0.122952	-0.177691	0.000000	0.000000	2.000000	1.000000	0.000000
20337.107414	0.085145	0.564509	0.017274	80.695892	-5.834627	35.389656	0.738587	0.000000	-0.893297	0.000000	0.000000	0.000000	-0.000000	0.000000	-0.000000	0.000000	0.000000	2.000000	1.000000	0.000000
20337.110748	0.085145	0.564509	0.017274	80.695892	-5.834627	35.389656	0.738587	0.000000	-0.893297	0.000000	0.000000	0.000000	-0.000000	0.000000	-0.000000	0.000000	0.000000	2.000000	1.000000	0.000000
20337.114081	0.085145	0.564509	0.017274	80.709335	-5.850049	35.372925	0.742738	0.000000	-0.863682	0.000000	0.000000	0.000000	-0.000000	0.000000	-0.000000	0.000000	0.000000	2.000000	1.000000	0.000000
20337.117414	0.085145	0.564509	0.017274	80.709335	-5.850049	35.372925	0.742738	0.000000	-0.863682	0.000000	0.000000	0.000000	-0.000000	0.000000	-0.000000	0.000000	0.000000	2.000000	1.000000	0.000000
20337.120748	0.085103	0.564331	0.017037	80.709335	-5.850049	35.372925	0.742738	0.000000	-0.863682	0.000000	0.000000	0.000000	-0.012740	-0.053357	-0.070995	0.000000	0.000000	2.000000	1.000000	0.000000
20337.124081	0.085103	0.564331	0.017037	80.716743	-5.852176	35.366882	0.742738	0.000000	-0.863682	0.000000	0.000000	0.000000	-0.012740	-0.053357	-0.070995	0.000000	0.000000	2.000000	1.000000	0.000000
20337.127414	0.085103	0.564331	0.017037	80.716743	-5.852176	35.366882	0.742738	0.000000	-0.863682	0.000000	0.000000	0.000000	-0.012740	-0.053357	-0.070995	0.000000	0.000000	2.000000	1.000000	0.000000
20337.130748	0.085103	0.564331	0.017037	80.716743	-5.852176	35.366882	0.742738	0.000000	-0.863682	0.000000	0.000000	0.000000	-0.012740	-0.053357	-0.070995	0.000000	0.000000	2.000000	1.000000	0.000000
20337.134081	0.085081	0.564082	0.016659	80.731575	-5.880847	35.332909	0.744861	0.000000	-0.851849	0.000000	0.000000	0.000000	-0.006401	-0.074724	-0.113305	0.000000	0.000000	2.000000	1.000000	0.000000
20337.137414	0.085081	0.564082	0.016659	80.731575	-5.880847	35.332909	0.744861	0.000000	-0.851849	0.000000	0.000000	0.000000	-0.006401	-0.074724	-0.113305	0.000000	0.000000	2.000000	1.000000	0.000000
20337.140748	0.085081	0.564082	0.016659	80.731575	-5.880847	35.332909	0.744861	0.000000	-0.851849	0.000000	0.000000	0.000000	-0.006401	-0.074724	-0.113305	0.000000	0.000000	2.000000	1.000000	0.000000
20337.144081	0.085081	0.564082	0.016659	80.746643	-5.901983	35.305992	0.745928	0.000000	-0.832965	0.000000	0.000000	0.000000	-0.006401	-0.074724	-0.113305	0.000000	0.000000	2.000000	1.000000	0.000000
20337.147414	0.085099	0.563993	0.016501	80.746643	-5.901983	35.305992	0.745928	0.000000	-0.832965	0.000000	0.000000	0.000000	0.005402	-0.026713	-0.047485	0.000000	0.000000	2.000000	1.000000	0.000000
20337.150748	0.085099	0.563993	0.016501	80.746643	-5.901983	35.305992	0.745928	0.000000	-0.832965	0.000000	0.000000	0.000000	0.005402	-0.026713	-0.047485	0.000000	0.000000	2.000000	1.000000	0.000000
20337.154081	0.085099	0.563993	0.016501	80.757286	-5.944751	35.254917	0.745027	0.000000	-0.825051	0.000000	0.000000	0.000000	0.005402	-0.026713	-0.047485	0.000000	0.000000	2.000000	1.000000	0.000000
20337.157414	0.085100	0.563966	0.016376	80.757286	-5.944751	35.254917	0.745027	0.000000	-0.825051	0.000000	0.000000	0.000000	0.000208	-0.008201	-0.037598	0.000000	0.000000	2.000000	1.000000	0.000000
20337.160748	0.085100	0.563966	0.016376	80.757286	-5.944751	35.254917	0.745027	0.000000	-0.825051	0.000000	0.000000	0.000000	0.000208	-0.008201	-0.037598	0.000000	0.000000	2.000000	1.000000	0.000000
20337.164081	0.085100	0.563966	0.016376	80.760559	-6.003798	35.185169	0.744993	0.000000	-0.818785	0.000000	0.000000	0.000000	0.000208	-0.008201	-0.037598	0.000000	0.000000	2.000000	1.000000	0.000000
20337.167414	0.085100	0.563966	0.016376	80.760559	-6.003798	35.185169	0.744993	0.000000	-0.818785	0.000000	0.000000	0.000000	0.000208	-0.008201	-0.037598	0.000000	0.000000	2.000000	1.000000	0.000000
20337.170748	0.085081	0.563956	0.016272	80.760559	-6.003798	35.185169	0.744993	0.000000	-0.818785	0.000000	0.000000	0.000000	-0.005606	-0.002887	-0.031186	0.000000	0.000000	2.000000	1.000000	0.000000
20337.174081	0.085081	0.563956	0.016272	80.762901	-6.081697	35.095753	0.744993	0.000000	-0.818785	0.000000	0.000000	0.000000	-0.005606	-0.002887	-0.031186	0.000000	0.000000	2.000000	1.000000	0.000000
20337.177414	0.085081	0.563956	0.016272	80.762901	-6.081697	35.095753	0.744993	0.000000	-0.818785	0.000000	0.000000	0.000000	-0.005606	-0.002887	-0.031186	0.000000	0.000000	2.000000	1.000000	0.000000
20337.180748	0.085081	0.563956	0.016272	80.762901	-6.081697	35.095753	0.744993	0.000000	-0.818785	0.000000	0.000000	0.000000	-0.005606	-0.002887	-0.031186	0.000000	0.000000	2.000000	1.000000	0.000000
20337.184081	0.084968	0.563954	0.016030	80.765694	-6.154311	35.016090	0.745927	0.000000	-0.813587	0.000000	0.000000	0.000000	-0.033915	-0.000667	-0.072601	0.000000	0.000000	2.000000	1.000000	0.000000
20337.187414	0.084968	0.563954	0.016030	80.765694	-6.154311	35.016090	0.745927	0.000000	-0.813587	0.000000	0.000000	0.000000	-0.033915	-0.000667	-0.072601	0.000000	0.000000	2.000000	1.000000	0.000000
20337.190748	0.084968	0.563954	0.016030	80.765694	-6.154311	35.016090	0.745927	0.000000	-0.813587	0.000000	0.000000	0.000000	-0.033915	-0.000667	-0.072601	0.000000	0.000000	2.000000	1.000000	0.000000
20337.194081	0.084968	0.563954	0.016030	80.774269	-6.184063	34.989826	0.751580	0.000000	-0.801487	0.000000	0.000000	0.000000	-0.033915	-0.000667	-0.072601	0.000000	0.000000	2.000000	1.000000	0.000000
20337.197414	0.084886	0.563935	0.015830	80.774269	-6.184063	34.989826	0.751580	0.000000	-0.801487	0.000000	0.000000	0.000000	-0.024672	-0.005810	-0.059972	0.000000	0.000000	2.000000	1.000000	0.000000
20337.200748	0.084886	0.563935	0.015830	80.774269	-6.184063	34.989826	0.751580	0.000000	-0.801487	0.000000	0.000000	0.000000	-0.024672	-0.005810	-0.059972	0.000000	0.000000	2.000000	1.000000	0.000000
20337.204081	0.084886	0.563935	0.015830	80.786270	-6.205796	34.967808	0.755692	0.000000	-0.791492	0.000000	0.000000	0.000000	-0.024672	-0.005810	-0.059972	0.000000	0.000000	2.000000	1.000000	0.000000
20337.207414	0.084886	0.563935	0.015830	80.786270	-6.205796	34.967808	0.755692	0.000000	-0.791492	0.000000	0.000000	0.000000	-0.024672	-0.005810	-0.059972	0.000000	0.000000	2.000000	1.000000	0.000000
20337.210748	0.084853	0.563907	0.015645	80.786270	-6.205796	34.967808	0.755692	0.000000	-0.791492	0.000000	0.000000	0.000000	-0.009957	-0.008385	-0.055472	0.000000	0.000000	2.000000	1.000000	0.000000
20337.214081	0.084853	0.563907	0.015645	80.801254	-6.227623	34.940174	0.755692	0.000000	-0.791492	0.000000	0.000000	0.000000	-0.009957	-0.008385	-0.055472	0.000000	0.000000	2.000000	1.000000	0.000000
20337.217414	0.084856	0.563896	0.015406	80.801254	-6.227623	34.940174	0.755692	0.000000	-0.791492	0.000000	0.000000	0.000000	0.001019	-0.003257	-0.071756	0.000000	0.000000	2.000000	1.000000	0.000000
20337.220748	0.084856	0.563896	0.015406	80.801254	-6.227623	34.940174	0.755692	0.000000	-0.791492	0.000000	0.000000	0.000000	0.001019	-0.003257	-0.071756	0.000000	0.000000	2.000000	1.000000	0.000000
20337.224081	0.084856	0.563896	0.015406	80.810249	-6.233126	34.923573	0.757182	0.000000	-0.770287	0.000000	0.000000	0.000000	0.001019	-0.003257	-0.071756	0.000000	0.000000	2.000000	1.000000	0.000000
20337.227414	0.084856	0.563896	0.015406	80.810249	-6.233126	34.923573	0.757182	0.000000	-0.770287	0.000000	0.000000	0.000000	0.001019	-0.003257	-0.071756	0.000000	0.000000	2.000000	1.000000	0.000000
20337.230748	0.084909	0.563876	0.015182	80.810249	-6.233126	34.923573	0.757182	0.000000	-0.770287	0.000000	0.000000	0.000000	0.015701	-0.005844	-0.067253	0.000000	0.000000	2.000000	1.000000	0.000000
20337.234081	0.084909	0.563876	0.015182	80.816238	-6.230489	34.912472	0.757182	0.000000	-0.770287	0.000000	0.000000	0.000000	0.015701	-0.005844	-0.067253	0.000000	0.000000	2.000000	1.000000	0.000000
20337.237414	0.084909	0.563876	0.015182	80.816238	-6.230489	34.912472	0.757182	0.000000	-0.770287	0.000000	0.000000	0.000000	0.015701	-0.005844	-0.067253	0.000000	0.000000	2.000000	1.000000	0.000000
20337.240748	0.084909	0.563876	0.015182	80.816238	-6.230489	34.912472	0.757182	0.000000	-0.770287	0.000000	0.000000	0.000000	0.015701	-0.005844	-0.067253	0.000000	0.000000	2.000000	1.000000	0.000000
20337.244081	0.085098	0.563970	0.014819	80.816284	-6.216885	34.912491	0.754565	0.000000	-0.759078	0.000000	0.000000	0.000000	0.056810	0.027982	-0.108629	0.000000	0.000000	2.000000	1.000000	0.000000
20337.247414	0.085098	0.563970	0.014819	80.816284	-6.216885	34.912491	0.754565	0.000000	-0.759078	0.000000	0.000000	0.000000	0.056810	0.027982	-0.108629	0.000000	0.000000	2.000000	1.000000	0.000000
20337.250748	0.085098	0.563970	0.014819	80.816284	-6.216885	34.912491	0.754565	0.000000	-0.759078	0.000000	0.000000	0.000000	0.056810	0.027982	-0.108629	0.000000	0.000000	2.000000	1.000000	0.000000
20337.254081	0.085098	0.563970	0.014819	80.813293	-6.200527	34.918034	0.745096	0.000000	-0.740973	0.000000	0.000000	0.000000	0.056810	0.027982	-0.108629	0.000000	0.000000	2.000000	1.000000	0.000000
20337.257414	0.085166	0.564038	0.014682	80.813293	-6.200527	34.918034	0.745096	0.000000	-0.740973	0.000000	0.000000	0.000000	0.020323	0.020633	-0.041232	0.000000	0.000000	2.000000	1.000000	0.000000
20337.260748	0.085166	0.564038	0.014682	80.813293	-6.200527	34.918034	0.745096	0.000000	-0.740973	0.000000	0.000000	0.000000	0.020323	0.020633	-0.041232	0.000000	0.000000	2.000000	1.000000	0.000000
20337.264081	0.085166	0.564038	0.014682	80.813293	-6.192379	34.918026	0.741709	0.000000	-0.734101	0.000000	0.000000	0.000000	0.020323	0.020633	-0.041232	0.000000	0.000000	2.000000	1.000000	0.000000
20337.267414	0.085166	0.564038	0.014682	80.813293	-6.192379	34.918026	0.741709	0.000000	-0.734101	0.000000	0.000000	0.000000	0.020323	0.020633	-0.041232	0.000000	0.000000	2.000000	1.000000	0.000000
20337.270748	0.085190	0.564081	0.014558	80.813293	-6.192379	34.918026	0.741709	0.000000	-0.734101	0.000000	0.000000	0.000000	0.007181	0.012779	-0.037089	0.000000	0.000000	2.000000	1.000000	0.000000
20337.274081	0.085190	0.564081	0.014558	80.810272	-6.184173	34.923557	0.741709	0.000000	-0.734101	0.000000	0.000000	0.000000	0.007181	0.012779	-0.037089	0.000000	0.000000	2.000000	1.000000	0.000000
20337.277414	0.085194	0.564141	0.014456	80.810272	-6.184173	34.923557	0.741709	0.000000	-0.734101	0.000000	0.000000	0.000000	0.001398	0.018048	-0.030670	0.000000	0.000000	2.000000	1.000000	0.000000
20337.280748	0.085194	0.564141	0.014456	80.810272	-6.184173	34.923557	0.741709	0.000000	-0.734101	0.000000	0.000000	0.000000	0.001398	0.018048	-0.030670	0.000000	0.000000	2.000000	1.000000	0.000000
20337.284081	0.085194	0.564141	0.014456	80.807259	-6.181429	34.929104	0.740280	0.000000	-0.722808	0.000000	0.000000	0.000000	0.001398	0.018048	-0.030670	0.000000	0.000000	2.000000	1.000000	0.000000
20337.287414	0.085194	0.564141	0.014456	80.807259	-6.181429	34.929104	0.740280	0.000000	-0.722808	0.000000	0.000000	0.000000	0.001398	0.018048	-0.030670	0.000000	0.000000	2.000000	1.000000	0.000000
20337.290748	0.085162	0.564211	0.014402	80.807259	-6.181429	34.929104	0.740280	0.000000	-0.722808	0.000000	0.000000	0.000000	-0.009843	0.020825	-0.016105	0.000000	0.000000	2.000000	1.000000	0.000000
20337.294081	0.085162	0.564211	0.014402	80.801277	-6.167778	34.940197	0.740280	0.000000	-0.722808	0.000000	0.000000	0.000000	-0.009843	0.020825	-0.016105	0.000000	0.000000	2.000000	1.000000	0.000000
20337.297414	0.085162	0.564211	0.014402	80.801277	-6.167778	34.940197	0.740280	0.000000	-0.722808	0.000000	0.000000	0.000000	-0.009843	0.020825	-0.016105	0.000000	0.000000	2.000000	1.000000	0.000000
20337.300748	0.085162	0.564211	0.014402	80.801277	-6.167778	34.940197	0.740280	0.000000	-0.722808	0.000000	0.000000	0.000000	-0.009843	0.020825	-0.016105	0.000000	0.000000	2.000000	1.000000	0.000000
20337.304081	0.085142	0.564323	0.014293	80.795273	-6.159586	34.951237	0.741920	0.000000	-0.720124	0.000000	0.000000	0.000000	-0.005944	0.033739	-0.032919	0.000000	0.000000	2.000000	1.000000	0.000000
20337.307414	0.085142	0.564323	0.014293	80.795273	-6.159586	34.951237	0.741920	0.000000	-0.720124	0.000000	0.000000	0.000000	-0.005944	0.033739	-0.032919	0.000000	0.000000	2.000000	1.000000	0.000000
20337.310748	0.085142	0.564323	0.014293	80.795273	-6.159586	34.951237	0.741920	0.000000	-0.720124	0.000000	0.000000	0.000000	-0.005944	0.033739	-0.032919	0.000000	0.000000	2.000000	1.000000	0.000000
20337.314081	0.085142	0.564323	0.014293	80.789253	-6.145973	34.962284	0.742911	0.000000	-0.714637	0.000000	0.000000	0.000000	-0.005944	0.033739	-0.032919	0.000000	0.000000	2.000000	1.000000	0.000000
20337.317414	0.085162	0.564375	0.014277	80.789253	-6.145973	34.962284	0.742911	0.000000	-0.714637	0.000000	0.000000	0.000000	0.006088	0.015707	-0.004669	0.000000	0.000000	2.000000	1.000000	0.000000
20337.320748	0.085162	0.564375	0.014277	80.789253	-6.145973	34.962284	0.742911	0.000000	-0.714637	0.000000	0.000000	0.000000	0.006088	0.015707	-0.004669	0.000000	0.000000	2.000000	1.000000	0.000000
20337.324081	0.085162	0.564375	0.014277	80.780258	-6.126929	34.978806	0.741896	0.000000	-0.713859	0.000000	0.000000	0.000000	0.006088	0.015707	-0.004669	0.000000	0.000000	2.000000	1.000000	0.000000
20337.327414	0.085162	0.564375	0.014277	80.780258	-6.126929	34.978806	0.741896	0.000000	-0.713859	0.000000	0.000000	0.000000	0.006088	0.015707	-0.004669	0.000000	0.000000	2.000000	1.000000	0.000000
20337.330748	0.085186	0.564445	0.014279	80.780258	-6.126929	34.978806	0.741896	0.000000	-0.713859	0.000000	0.000000	0.000000	0.007031	0.021010	0.000535	0.000000	0.000000	2.000000	1.000000	0.000000
20337.334081	0.085186	0.564445	0.014279	80.771240	-6.107925	34.995308	0.741896	0.000000	-0.713859	0.000000	0.000000	0.000000	0.007031	0.021010	0.000535	0.000000	0.000000	2.000000	1.000000	0.000000
20337.337414	0.085186	0.564445	0.014279	80.771240	-6.107925	34.995308	0.741896	0.000000	-0.713859	0.000000	0.000000	0.000000	0.007031	0.021010	0.000535	0.000000	0.000000	2.000000	1.000000	0.000000
20337.340748	0.085186	0.564445	0.014279	80.771240	-6.107925	34.995308	0.741896	0.000000	-0.713859	0.000000	0.000000	0.000000	0.007031	0.021010	0.000535	0.000000	0.000000	2.000000	1.000000	0.000000
20337.344081	0.085236	0.564605	0.014431	80.756226	-6.080847	35.022736	0.740724	0.000000	-0.713948	0.000000	0.000000	0.000000	0.015180	0.047771	0.045626	0.000000	0.000000	2.000000	1.000000	0.000000
20337.347414	0.085236	0.564605	0.014431	80.756226	-6.080847	35.022736	0.740724	0.000000	-0.713948	0.000000	0.000000	0.000000	0.015180	0.047771	0.045626	0.000000	0.000000	2.000000	1.000000	0.000000
20337.350748	0.085236	0.564605	0.014431	80.756226	-6.080847	35.022736	0.740724	0.000000	-0.713948	0.000000	0.000000	0.000000	0.015180	0.047771	0.045626	0.000000	0.000000	2.000000	1.000000	0.000000
20337.354081	0.085236	0.564605	0.014431	80.741226	-6.056574	35.050106	0.738194	0.000000	-0.721553	0.000000	0.000000	0.000000	0.015180	0.047771	0.045626	0.000000	0.000000	2.000000	1.000000	0.000000
20337.357414	0.085234	0.564685	0.014545	80.741226	-6.056574	35.050106	0.738194	0.000000	-0.721553	0.000000	0.000000	0.000000	-0.000765	0.024016	0.034161	0.000000	0.000000	2.000000	1.000000	0.000000
20337.360748	0.085234	0.564685	0.014545	80.741226	-6.056574	35.050106	0.738194	0.000000	-0.721553	0.000000	0.000000	0.000000	-0.000765	0.024016	0.034161	0.000000	0.000000	2.000000	1.000000	0.000000
20337.364081	0.085234	0.564685	0.014545	80.726173	-6.035140	35.077332	0.738322	0.000000	-0.727246	0.000000	0.000000	0.000000	-0.000765	0.024016	0.034161	0.000000	0.000000	2.000000	1.000000	0.000000
20337.367414	0.085234	0.564685	0.014545	80.726173	-6.035140	35.077332	0.738322	0.000000	-0.727246	0.000000	0.000000	0.000000	-0.000765	0.024016	0.034161	0.000000	0.000000	2.000000	1.000000	0.000000
20337.370748	0.085213	0.564756	0.014686	80.726173	-6.035140	35.077332	0.738322	0.000000	-0.727246	0.000000	0.000000	0.000000	-0.006236	0.021461	0.042303	0.000000	0.000000	2.000000	1.000000	0.000000
20337.374081	0.085213	0.564756	0.014686	80.714157	-6.016402	35.099075	0.738322	0.000000	-0.727246	0.000000	0.000000	0.000000	-0.006236	0.021461	0.042303	0.000000	0.000000	2.000000	1.000000	0.000000
20337.377414	0.085213	0.564756	0.014686	80.714157	-6.016402	35.099075	0.738322	0.000000	-0.727246	0.000000	0.000000	0.000000	-0.006236	0.021461	0.042303	0.000000	0.000000	2.000000	1.000000	0.000000
20337.380748	0.085213	0.564756	0.014686	80.714157	-6.016402	35.099075	0.738322	0.000000	-0.727246	0.000000	0.000000	0.000000	-0.006236	0.021461	0.042303	0.000000	0.000000	2.000000	1.000000	0.000000
20337.384081	0.085226	0.564829	0.014886	80.705147	-6.000325	35.115345	0.739361	0.000000	-0.734297	0.000000	0.000000	0.000000	0.003921	0.021701	0.060151	0.000000	0.000000	2.000000	1.000000	0.000000
20337.387414	0.085226	0.564829	0.014886	80.705147	-6.000325	35.115345	0.739361	0.000000	-0.734297	0.000000	0.000000	0.000000	0.003921	0.021701	0.060151	0.000000	0.000000	2.000000	1.000000	0.000000
20337.390748	0.085226	0.564829	0.014886	80.705147	-6.000325	35.115345	0.739361	0.000000	-0.734297	0.000000	0.000000	0.000000	0.003921	0.021701	0.060151	0.000000	0.000000	2.000000	1.000000	0.000000
20337.394081	0.085226	0.564829	0.014886	80.702148	-5.992266	35.120785	0.738707	0.000000	-0.744322	0.000000	0.000000	0.000000	0.003921	0.021701	0.060151	0.000000	0.000000	2.000000	1.000000	0.000000
20337.397414	0.085260	0.564829	0.014946	80.702148	-5.992266	35.120785	0.738707	0.000000	-0.744322	0.000000	0.000000	0.000000	0.010165	0.000195	0.017853	0.000000	0.000000	2.000000	1.000000	0.000000
20337.400748	0.085260	0.564829	0.014946	80.702148	-5.992266	35.120785	0.738707	0.000000	-0.744322	0.000000	0.000000	0.000000	0.010165	0.000195	0.017853	0.000000	0.000000	2.000000	1.000000	0.000000
20337.404081	0.085260	0.564829	0.014946	80.702171	-5.989543	35.120789	0.737013	0.000000	-0.747297	0.000000	0.000000	0.000000	0.010165	0.000195	0.017853	0.000000	0.000000	2.000000	1.000000	0.000000
20337.407414	0.085260	0.564829	0.014946	80.702171	-5.989543	35.120789	0.737013	0.000000	-0.747297	0.000000	0.000000	0.000000	0.010165	0.000195	0.017853	0.000000	0.000000	2.000000	1.000000	0.000000
20337.410748	0.085313	0.564812	0.014984	80.702171	-5.989543	35.120789	0.737013	0.000000	-0.747297	0.000000	0.000000	0.000000	0.015953	-0.005092	0.011439	0.000000	0.000000	2.000000	1.000000	0.000000
20337.414081	0.085313	0.564812	0.014984	80.705124	-5.989450	35.115353	0.737013	0.000000	-0.747297	0.000000	0.000000	0.000000	0.015953	-0.005092	0.011439	0.000000	0.000000	2.000000	1.000000	0.000000
20337.417414	0.085313	0.564812	0.014984	80.705124	-5.989450	35.115353	0.737013	0.000000	-0.747297	0.000000	0.000000	0.000000	0.015953	-0.005092	0.011439	0.000000	0.000000	2.000000	1.000000	0.000000
20337.420748	0.085313	0.564812	0.014984	80.705124	-5.989450	35.115353	0.737013	0.000000	-0.747297	0.000000	0.000000	0.000000	0.015953	-0.005092	0.011439	0.000000	0.000000	2.000000	1.000000	0.000000
20337.424081	0.085342	0.564751	0.015015	80.708176	-5.994802	35.109936	0.734354	0.000000	-0.749204	0.000000	0.000000	0.000000	0.008606	-0.018270	0.009189	0.000000	0.000000	2.000000	1.000000	0.000000
20337.427414	0.085342	0.564751	0.015015	80.708176	-5.994802	35.109936	0.734354	0.000000	-0.749204	0.000000	0.000000	0.000000	0.008606	-0.018270	0.009189	0.000000	0.000000	2.000000	1.000000	0.000000
20337.430748	0.085342	0.564751	0.015015	80.708176	-5.994802	35.109936	0.734354	0.000000	-0.749204	0.000000	0.000000	0.000000	0.008606	-0.018270	0.009189	0.000000	0.000000	2.000000	1.000000	0.000000
20337.434081	0.085342	0.564751	0.015015	80.708176	-5.994802	35.109936	0.732920	0.000000	-0.750736	0.000000	0.000000	0.000000	0.008606	-0.018270	0.009189	0.000000	0.000000	2.000000	1.000000	0.000000
20337.437414	0.085346	0.564743	0.015038	80.708176	-5.994802	35.109936	0.732920	0.000000	-0.750736	0.000000	0.000000	0.000000	0.001253	-0.002559	0.006933	0.000000	0.000000	2.000000	1.000000	0.000000
20337.440748	0.085346	0.564743	0.015038	80.708176	-5.994802	35.109936	0.732920	0.000000	-0.750736	0.000000	0.000000	0.000000	0.001253	-0.002559	0.006933	0.000000	0.000000	2.000000	1.000000	0.000000
20337.444081	0.085346	0.564743	0.015038	80.711159	-6.000165	35.104504	0.732711	0.000000	-0.751891	0.000000	0.000000	0.000000	0.001253	-0.002559	0.006933	0.000000	0.000000	2.000000	1.000000	0.000000
20337.447414	0.085346	0.564743	0.015038	80.711159	-6.000165	35.104504	0.732711	0.000000	-0.751891	0.000000	0.000000	0.000000	0.001253	-0.002559	0.006933	0.000000	0.000000	2.000000	1.000000	0.000000
20337.450748	0.085347	0.564717	0.015044	80.711159	-6.000165	35.104504	0.732711	0.000000	-0.751891	0.000000	0.000000	0.000000	0.000313	-0.007857	0.001734	0.000000	0.000000	2.000000	1.000000	0.000000
20337.454081	0.085347	0.564717	0.015044	80.708176	-5.994802	35.109936	0.732711	0.000000	-0.751891	0.000000	0.000000	0.000000	0.000313	-0.007857	0.001734	0.000000	0.000000	2.000000	1.000000	0.000000
20337.457414	0.085347	0.564717	0.015044	80.708176	-5.994802	35.109936	0.732711	0.000000	-0.751891	0.000000	0.000000	0.000000	0.000313	-0.007857	0.001734	0.000000	0.000000	2.000000	1.000000	0.000000
20337.460748	0.085347	0.564717	0.015044	80.708176	-5.994802	35.109936	0.732711	0.000000	-0.751891	0.000000	0.000000	0.000000	0.000313	-0.007857	0.001734	0.000000	0.000000	2.000000	1.000000	0.000000
20337.464081	0.085331	0.564752	0.015082	80.704704	-6.000170	35.105602	0.732659	0.000000	-0.752180	0.000000	0.000000	0.000000	-0.004848	0.010613	0.011613	0.000000	0.000000	2.000000	1.000000	0.000000
20337.467414	0.085331	0.564752	0.015082	80.704704	-6.000170	35.105602	0.732659	0.000000	-0.752180	0.000000	0.000000	0.000000	-0.004848	0.010613	0.011613	0.000000	0.000000	2.000000	1.000000	0.000000
20337.470748	0.085331	0.564752	0.015082	80.704704	-6.000170	35.105602	0.732659	0.000000	-0.752180	0.000000	0.000000	0.000000	-0.004848	0.010613	0.011613	0.000000	0.000000	2.000000	1.000000	0.000000
20337.474081	0.085331	0.564752	0.015082	80.701675	-5.994817	35.111027	0.733467	0.000000	-0.754116	0.000000	0.000000	0.000000	-0.004848	0.010613	0.011613	0.000000	0.000000	2.000000	1.000000	0.000000
20337.477414	0.085311	0.564770	0.015104	80.701675	-5.994817	35.111027	0.733467	0.000000	-0.754116	0.000000	0.000000	0.000000	-0.005786	0.005320	0.006413	0.000000	0.000000	2.000000	1.000000	0.000000
20337.480748	0.085311	0.564770	0.015104	80.701675	-5.994817	35.111027	0.733467	0.000000	-0.754116	0.000000	0.000000	0.000000	-0.005786	0.005320	0.006413	0.000000	0.000000	2.000000	1.000000	0.000000
20337.484081	0.085311	0.564770	0.015104	80.701675	-5.994817	35.111027	0.734432	0.000000	-0.755185	0.000000	0.000000	0.000000	-0.005786	0.005320	0.006413	0.000000	0.000000	2.000000	1.000000	0.000000
20337.487414	0.085311	0.564770	0.015104	80.701675	-5.994817	35.111027	0.734432	0.000000	-0.755185	0.000000	0.000000	0.000000	-0.005786	0.005320	0.006413	0.000000	0.000000	2.000000	1.000000	0.000000
20337.490748	0.085334	0.564770	0.015100	80.701675	-5.994817	35.111027	0.734432	0.000000	-0.755185	0.000000	0.000000	0.000000	0.006728	-0.000009	-0.001215	0.000000	0.000000	2.000000	1.000000	0.000000
20337.494081	0.085334	0.564770	0.015100	80.701675	-5.992107	35.111012	0.734432	0.000000	-0.755185	0.000000	0.000000	0.000000	0.006728	-0.000009	-0.001215	0.000000	0.000000	2.000000	1.000000	0.000000
20337.497414	0.085334	0.564770	0.015100	80.701675	-5.992107	35.111012	0.734432	0.000000	-0.755185	0.000000	0.000000	0.000000	0.006728	-0.000009	-0.001215	0.000000	0.000000	2.000000	1.000000	0.000000
20337.500748	0.085334	0.564770	0.015100	80.701675	-5.992107	35.111012	0.734432	0.000000	-0.755185	0.000000	0.000000	0.000000	0.006728	-0.000009	-0.001215	0.000000	0.000000	2.000000	1.000000	0.000000
20337.504081	0.085390	0.564769	0.015024	80.704666	-5.992014	35.105587	0.733310	0.000000	-0.754982	0.000000	0.000000	0.000000	0.016729	-0.000228	-0.022712	0.000000	0.000000	2.000000	1.000000	0.000000
20337.507414	0.085390	0.564769	0.015024	80.704666	-5.992014	35.105587	0.733310	0.000000	-0.754982	0.000000	0.000000	0.000000	0.016729	-0.000228	-0.022712	0.000000	0.000000	2.000000	1.000000	0.000000
20337.510748	0.085390	0.564769	0.015024	80.704666	-5.992014	35.105587	0.733310	0.000000	-0.754982	0.000000	0.000000	0.000000	0.016729	-0.000228	-0.022712	0.000000	0.000000	2.000000	1.000000	0.000000
20337.514081	0.085390	0.564769	0.015024	80.710686	-5.994572	35.094727	0.730522	0.000000	-0.751197	0.000000	0.000000	0.000000	0.016729	-0.000228	-0.022712	0.000000	0.000000	2.000000	1.000000	0.000000
20337.517414	0.085446	0.564742	0.014954	80.710686	-5.994572	35.094727	0.730522	0.000000	-0.751197	0.000000	0.000000	0.000000	0.017039	-0.008071	-0.020980	0.000000	0.000000	2.000000	1.000000	0.000000
20337.520748	0.085446	0.564742	0.014954	80.710686	-5.994572	35.094727	0.730522	0.000000	-0.751197	0.000000	0.000000	0.000000	0.017039	-0.008071	-0.020980	0.000000	0.000000	2.000000	1.000000	0.000000
20337.524081	0.085446	0.564742	0.014954	80.719711	-5.999752	35.078457	0.727682	0.000000	-0.747700	0.000000	0.000000	0.000000	0.017039	-0.008071	-0.020980	0.000000	0.000000	2.000000	1.000000	0.000000
20337.527414	0.085446	0.564742	0.014954	80.719711	-5.999752	35.078457	0.727682	0.000000	-0.747700	0.000000	0.000000	0.000000	0.017039	-0.008071	-0.020980	0.000000	0.000000	2.000000	1.000000	0.000000
20337.530748	0.085518	0.564706	0.014840	80.719711	-5.999752	35.078457	0.727682	0.000000	-0.747700	0.000000	0.000000	0.000000	0.021558	-0.010846	-0.034334	0.000000	0.000000	2.000000	1.000000	0.000000
20337.534081	0.085518	0.564706	0.014840	80.731720	-6.010397	35.056648	0.727682	0.000000	-0.747700	0.000000	0.000000	0.000000	0.021558	-0.010846	-0.034334	0.000000	0.000000	2.000000	1.000000	0.000000
20337.537414	0.085518	0.564706	0.014840	80.731720	-6.010397	35.056648	0.727682	0.000000	-0.747700	0.000000	0.000000	0.000000	0.021558	-0.010846	-0.034334	0.000000	0.000000	2.000000	1.000000	0.000000
20337.540748	0.085518	0.564706	0.014840	80.731720	-6.010397	35.056648	0.727682	0.000000	-0.747700	0.000000	0.000000	0.000000	0.021558	-0.010846	-0.034334	0.000000	0.000000	2.000000	1.000000	0.000000
20337.544081	0.085670	0.564615	0.014526	80.743729	-6.018323	35.034821	0.724089	0.000000	-0.741978	0.000000	0.000000	0.000000	0.045387	-0.027202	-0.094175	0.000000	0.000000	2.000000	1.000000	0.000000
20337.547414	0.085670	0.564615	0.014526	80.743729	-6.018323	35.034821	0.724089	0.000000	-0.741978	0.000000	0.000000	0.000000	0.045387	-0.027202	-0.094175	0.000000	0.000000	2.000000	1.000000	0.000000
20337.550748	0.085670	0.564615	0.014526	80.743729	-6.018323	35.034821	0.724089	0.000000	-0.741978	0.000000	0.000000	0.000000	0.045387	-0.027202	-0.094175	0.000000	0.000000	2.000000	1.000000	0.000000
20337.554081	0.085670	0.564615	0.014526	80.758781	-6.031737	35.007481	0.716525	0.000000	-0.726282	0.000000	0.000000	0.000000	0.045387	-0.027202	-0.094175	0.000000	0.000000	2.000000	1.000000	0.000000
20337.557414	0.085745	0.564569	0.014303	80.758781	-6.031737	35.007481	0.716525	0.000000	-0.726282	0.000000	0.000000	0.000000	0.022554	-0.013810	-0.066782	0.000000	0.000000	2.000000	1.000000	0.000000
20337.560748	0.085745	0.564569	0.014303	80.758781	-6.031737	35.007481	0.716525	0.000000	-0.726282	0.000000	0.000000	0.000000	0.022554	-0.013810	-0.066782	0.000000	0.000000	2.000000	1.000000	0.000000
20337.564081	0.085745	0.564569	0.014303	80.776779	-6.050693	34.974503	0.712766	0.000000	-0.715152	0.000000	0.000000	0.000000	0.022554	-0.013810	-0.066782	0.000000	0.000000	2.000000	1.000000	0.000000
20337.567414	0.085745	0.564569	0.014303	80.776779	-6.050693	34.974503	0.712766	0.000000	-0.715152	0.000000	0.000000	0.000000	0.022554	-0.013810	-0.066782	0.000000	0.000000	2.000000	1.000000	0.000000
20337.570748	0.085812	0.564514	0.014040	80.776779	-6.050693	34.974503	0.712766	0.000000	-0.715152	0.000000	0.000000	0.000000	0.020312	-0.016595	-0.078934	0.000000	0.000000	2.000000	1.000000	0.000000
20337.574081	0.085812	0.564514	0.014040	80.791771	-6.064295	34.946915	0.712766	0.000000	-0.715152	0.000000	0.000000	0.000000	0.020312	-0.016595	-0.078934	0.000000	0.000000	2.000000	1.000000	0.000000
20337.577414	0.085898	0.564467	0.013750	80.791771	-6.064295	34.946915	0.712766	0.000000	-0.715152	0.000000	0.000000	0.000000	0.025716	-0.014045	-0.087109	0.000000	0.000000	2.000000	1.000000	0.000000
20337.580748	0.085898	0.564467	0.013750	80.791771	-6.064295	34.946915	0.712766	0.000000	-0.715152	0.000000	0.000000	0.000000	0.025716	-0.014045	-0.087109	0.000000	0.000000	2.000000	1.000000	0.000000
20337.584081	0.085898	0.564467	0.013750	80.810226	-6.072677	34.923557	0.705095	0.000000	-0.687478	0.000000	0.000000	0.000000	0.025716	-0.014045	-0.087109	0.000000	0.000000	2.000000	1.000000	0.000000
20337.587414	0.085898	0.564467	0.013750	80.810226	-6.072677	34.923557	0.705095	0.000000	-0.687478	0.000000	0.000000	0.000000	0.025716	-0.014045	-0.087109	0.000000	0.000000	2.000000	1.000000	0.000000
20337.590748	0.085983	0.564446	0.013453	80.810226	-6.072677	34.923557	0.705095	0.000000	-0.687478	0.000000	0.000000	0.000000	0.025347	-0.006234	-0.088858	0.000000	0.000000	2.000000	1.000000	0.000000
20337.594081	0.085983	0.564446	0.013453	80.825294	-6.086477	34.895817	0.705095	0.000000	-0.687478	0.000000	0.000000	0.000000	0.025347	-0.006234	-0.088858	0.000000	0.000000	2.000000	1.000000	0.000000
20337.597414	0.085983	0.564446	0.013453	80.825294	-6.086477	34.895817	0.705095	0.000000	-0.687478	0.000000	0.000000	0.000000	0.025347	-0.006234	-0.088858	0.000000	0.000000	2.000000	1.000000	0.000000
20337.600748	0.085983	0.564446	0.013453	80.825294	-6.086477	34.895817	0.705095	0.000000	-0.687478	0.000000	0.000000	0.000000	0.025347	-0.006234	-0.088858	0.000000	0.000000	2.000000	1.000000	0.000000
20337.604081	0.086126	0.564387	0.012848	80.843307	-6.100413	34.862411	0.700870	0.000000	-0.672668	0.000000	0.000000	0.000000	0.042894	-0.017773	-0.181755	0.000000	0.000000	2.000000	1.000000	0.000000
20337.607414	0.086126	0.564387	0.012848	80.843307	-6.100413	34.862411	0.700870	0.000000	-0.672668	0.000000	0.000000	0.000000	0.042894	-0.017773	-0.181755	0.000000	0.000000	2.000000	1.000000	0.000000
20337.610748	0.086126	0.564387	0.012848	80.843307	-6.100413	34.862411	0.700870	0.000000	-0.672668	0.000000	0.000000	0.000000	0.042894	-0.017773	-0.181755	0.000000	0.000000	2.000000	1.000000	0.000000
20337.614081	0.086126	0.564387	0.012848	80.864319	-6.120040	34.823238	0.693721	0.000000	-0.642376	0.000000	0.000000	0.000000	0.042894	-0.017773	-0.181755	0.000000	0.000000	2.000000	1.000000	0.000000
20337.617414	0.086249	0.564305	0.012514	80.864319	-6.120040	34.823238	0.693721	0.000000	-0.642376	0.000000	0.000000	0.000000	0.036977	-0.024682	-0.100065	0.000000	0.000000	2.000000	1.000000	0.000000
20337.620748	0.086249	0.564305	0.012514	80.864319	-6.120040	34.823238	0.693721	0.000000	-0.642376	0.000000	0.000000	0.000000	0.036977	-0.024682	-0.100065	0.000000	0.000000	2.000000	1.000000	0.000000
20337.624081	0.086249	0.564305	0.012514	80.894333	-6.153828	34.766987	0.687559	0.000000	-0.625698	0.000000	0.000000	0.000000	0.036977	-0.024682	-0.100065	0.000000	0.000000	2.000000	1.000000	0.000000
20337.627414	0.086249	0.564305	0.012514	80.894333	-6.153828	34.766987	0.687559	0.000000	-0.625698	0.000000	0.000000	0.000000	0.036977	-0.024682	-0.100065	0.000000	0.000000	2.000000	1.000000	0.000000
20337.630748	0.086370	0.564179	0.012169	80.894333	-6.153828	34.766987	0.687559	0.000000	-0.625698	0.000000	0.000000	0.000000	0.036260	-0.037817	-0.103586	0.000000	0.000000	2.000000	1.000000	0.000000
20337.634081	0.086370	0.564179	0.012169	80.927322	-6.193579	34.704704	0.687559	0.000000	-0.625698	0.000000	0.000000	0.000000	0.036260	-0.037817	-0.103586	0.000000	0.000000	2.000000	1.000000	0.000000
20337.637414	0.086370	0.564179	0.012169	80.927322	-6.193579	34.704704	0.687559	0.000000	-0.625698	0.000000	0.000000	0.000000	0.036260	-0.037817	-0.103586	0.000000	0.000000	2.000000	1.000000	0.000000
20337.640748	0.086370	0.564179	0.012169	80.927322	-6.193579	34.704704	0.687559	0.000000	-0.625698	0.000000	0.000000	0.000000	0.036260	-0.037817	-0.103586	0.000000	0.000000	2.000000	1.000000	0.000000
20337.644081	0.086633	0.563831	0.011473	80.966301	-6.242382	34.630482	0.681515	0.000000	-0.608434	0.000000	0.000000	0.000000	0.078938	-0.104294	-0.208589	0.000000	0.000000	2.000000	1.000000	0.000000
20337.647414	0.086633	0.563831	0.011473	80.966301	-6.242382	34.630482	0.681515	0.000000	-0.608434	0.000000	0.000000	0.000000	0.000001	0.000008	0.000000	0.000000	0.000000	2.000000	1.000000	0.000000
20337.650748	0.086633	0.563831	0.011473	80.966301	-6.242382	34.630482	0.681515	0.000000	-0.608434	0.000000	0.000000	0.000000	0.000001	0.000008	0.000000	0.000000	0.000000	2.000000	1.000000	0.000000
20337.654081	0.086633	0.563831	0.011473	81.005226	-6.294544	34.555645	0.668359	0.000000	-0.573669	0.000000	0.000000	0.000000	0.000001	0.000008	0.000000	0.000000	0.000000	2.000000	1.000000	0.000000
20337.657414	0.086633	0.563831	0.011473	81.005226	-6.294544	34.555645	0.668359	0.000000	-0.573669	0.000000	0.000000	0.000000	0.000001	0.000008	0.000000	0.000000	0.000000	2.000000	1.000000	0.000000
20337.660748	0.086752	0.563636	0.011122	81.005226	-6.294544	34.555645	0.668359	0.000000	-0.573669	0.000000	0.000000	0.000000	0.035679	-0.058641	-0.105510	0.000000	0.000000	2.000000	1.000000	0.000000
20337.664081	0.086752	0.563636	0.011122	81.044212	-6.347368	34.480152	0.668359	0.000000	-0.573669	0.000000	0.000000	0.000000	0.035679	-0.058641	-0.105510	0.000000	0.000000	2.000000	1.000000	0.000000
20337.667414	0.086752	0.563636	0.011122	81.044212	-6.347368	34.480152	0.668359	0.000000	-0.573669	0.000000	0.000000	0.000000	0.035679	-0.058641	-0.105510	0.000000	0.000000	2.000000	1.000000	0.000000
20337.670748	0.086752	0.563636	0.011122	81.044212	-6.347368	34.480152	0.668359	0.000000	-0.573669	0.000000	0.000000	0.000000	0.035679	-0.058641	-0.105510	0.000000	0.000000	2.000000	1.000000	0.000000
20337.674081	0.086952	0.563254	0.010467	81.080154	-6.397739	34.409889	0.662412	0.000000	-0.556084	0.000000	0.000000	0.000000	0.060044	-0.114394	-0.196544	0.000000	0.000000	2.000000	1.000000	0.000000
20337.677414	0.086952	0.563254	0.010467	81.080154	-6.397739	34.409889	0.662412	0.000000	-0.556084	0.000000	0.000000	0.000000	0.000000	-0.000006	-0.000000	0.000000	0.000000	2.000000	1.000000	0.000000
20337.680748	0.086952	0.563254	0.010467	81.080154	-6.397739	34.409889	0.662412	0.000000	-0.556084	0.000000	0.000000	0.000000	0.000000	-0.000006	-0.000000	0.000000	0.000000	2.000000	1.000000	0.000000
20337.684081	0.086952	0.563254	0.010467	81.116058	-6.451382	34.339050	0.652405	0.000000	-0.523327	0.000000	0.000000	0.000000	0.000000	-0.000006	-0.000000	0.000000	0.000000	2.000000	1.000000	0.000000
20337.687414	0.086952	0.563254	0.010467	81.116058	-6.451382	34.339050	0.652405	0.000000	-0.523327	0.000000	0.000000	0.000000	0.000000	-0.000006	-0.000000	0.000000	0.000000	2.000000	1.000000	0.000000
20337.690748	0.087034	0.563043	0.010169	81.116058	-6.451382	34.339050	0.652405	0.000000	-0.523327	0.000000	0.000000	0.000000	0.024712	-0.063562	-0.089317	0.000000	0.000000	2.000000	1.000000	0.000000
20337.694081	0.087034	0.563043	0.010169	81.151978	-6.508340	34.267651	0.652405	0.000000	-0.523327	0.000000	0.000000	0.000000	0.024712	-0.063562	-0.089317	0.000000	0.000000	2.000000	1.000000	0.000000
20337.697414	0.087034	0.563043	0.010169	81.151978	-6.508340	34.267651	0.652405	0.000000	-0.523327	0.000000	0.000000	0.000000	0.024712	-0.063562	-0.089317	0.000000	0.000000	2.000000	1.000000	0.000000
20337.700748	0.087034	0.563043	0.010169	81.151978	-6.508340	34.267651	0.652405	0.000000	-0.523327	0.000000	0.000000	0.000000	0.024712	-0.063562	-0.089317	0.000000	0.000000	2.000000	1.000000	0.000000
20337.704081	0.087198	0.562673	0.009693	81.184898	-6.557190	34.201710	0.648286	0.000000	-0.508440	0.000000	0.000000	0.000000	0.049105	-0.110919	-0.142712	0.000000	0.000000	2.000000	1.000000	0.000000
20337.707414	0.087198	0.562673	0.009693	81.184898	-6.557190	34.201710	0.648286	0.000000	-0.508440	0.000000	0.000000	0.000000	0.049105	-0.110919	-0.142712	0.000000	0.000000	2.000000	1.000000	0.000000
20337.710748	0.087198	0.562673	0.009693	81.184898	-6.557190	34.201710	0.648286	0.000000	-0.508440	0.000000	0.000000	0.000000	0.049105	-0.110919	-0.142712	0.000000	0.000000	2.000000	1.000000	0.000000
20337.714081	0.087198	0.562673	0.009693	81.217804	-6.609242	34.135269	0.640102	0.000000	-0.484655	0.000000	0.000000	0.000000	0.049105	-0.110919	-0.142712	0.000000	0.000000	2.000000	1.000000	0.000000
20337.717414	0.087277	0.562471	0.009503	81.217804	-6.609242	34.135269	0.640102	0.000000	-0.484655	0.000000	0.000000	0.000000	0.023763	-0.060444	-0.056916	0.000000	0.000000	2.000000	1.000000	0.000000
20337.720748	0.087277	0.562471	0.009503	81.217804	-6.609242	34.135269	0.640102	0.000000	-0.484655	0.000000	0.000000	0.000000	0.023763	-0.060444	-0.056916	0.000000	0.000000	2.000000	1.000000	0.000000
20337.724081	0.087277	0.562471	0.009503	81.244667	-6.649739	34.080513	0.636142	0.000000	-0.475169	0.000000	0.000000	0.000000	0.023763	-0.060444	-0.056916	0.000000	0.000000	2.000000	1.000000	0.000000
20337.727414	0.087277	0.562471	0.009503	81.244667	-6.649739	34.080513	0.636142	0.000000	-0.475169	0.000000	0.000000	0.000000	0.023763	-0.060444	-0.056916	0.000000	0.000000	2.000000	1.000000	0.000000
20337.730748	0.087388	0.562323	0.009362	81.244667	-6.649739	34.080513	0.636142	0.000000	-0.475169	0.000000	0.000000	0.000000	0.033321	-0.044628	-0.042465	0.000000	0.000000	2.000000	1.000000	0.000000
20337.734081	0.087388	0.562323	0.009362	81.262634	-6.672404	34.043835	0.636142	0.000000	-0.475169	0.000000	0.000000	0.000000	0.033321	-0.044628	-0.042465	0.000000	0.000000	2.000000	1.000000	0.000000
20337.737414	0.087388	0.562323	0.009362	81.262634	-6.672404	34.043835	0.636142	0.000000	-0.475169	0.000000	0.000000	0.000000	0.033321	-0.044628	-0.042465	0.000000	0.000000	2.000000	1.000000	0.000000
20337.740748	0.087388	0.562323	0.009362	81.262634	-6.672404	34.043835	0.636142	0.000000	-0.475169	0.000000	0.000000	0.000000	0.033321	-0.044628	-0.042465	0.000000	0.000000	2.000000	1.000000	0.000000
20337.744081	0.087538	0.562113	0.009183	81.277580	-6.691834	34.013184	0.630588	0.000000	-0.468091	0.000000	0.000000	0.000000	0.044926	-0.062893	-0.053785	0.000000	0.000000	2.000000	1.000000	0.000000
20337.747414	0.087538	0.562113	0.009183	81.277580	-6.691834	34.013184	0.630588	0.000000	-0.468091	0.000000	0.000000	0.000000	0.044926	-0.062893	-0.053785	0.000000	0.000000	2.000000	1.000000	0.000000
20337.750748	0.087538	0.562113	0.009183	81.277580	-6.691834	34.013184	0.630588	0.000000	-0.468091	0.000000	0.000000	0.000000	0.044926	-0.062893	-0.053785	0.000000	0.000000	2.000000	1.000000	0.000000
20337.754081	0.087538	0.562113	0.009183	81.286522	-6.704642	33.994694	0.623101	0.000000	-0.459127	0.000000	0.000000	0.000000	0.044926	-0.062893	-0.053785	0.000000	0.000000	2.000000	1.000000	0.000000
20337.757414	0.087581	0.562044	0.009168	81.286522	-6.704642	33.994694	0.623101	0.000000	-0.459127	0.000000	0.000000	0.000000	0.012931	-0.020823	-0.004362	0.000000	0.000000	2.000000	1.000000	0.000000
20337.760748	0.087581	0.562044	0.009168	81.286522	-6.704642	33.994694	0.623101	0.000000	-0.459127	0.000000	0.000000	0.000000	0.012931	-0.020823	-0.004362	0.000000	0.000000	2.000000	1.000000	0.000000
20337.764081	0.087581	0.562044	0.009168	81.289497	-6.708024	33.988533	0.620945	0.000000	-0.458400	0.000000	0.000000	0.000000	0.012931	-0.020823	-0.004362	0.000000	0.000000	2.000000	1.000000	0.000000
20337.767414	0.087581	0.562044	0.009168	81.289497	-6.708024	33.988533	0.620945	0.000000	-0.458400	0.000000	0.000000	0.000000	0.012931	-0.020823	-0.004362	0.000000	0.000000	2.000000	1.000000	0.000000
20337.770748	0.087613	0.562001	0.009216	81.289497	-6.708024	33.988533	0.620945	0.000000	-0.458400	0.000000	0.000000	0.000000	0.009566	-0.012826	0.014312	0.000000	0.000000	2.000000	1.000000	0.000000
20337.774081	0.087613	0.562001	0.009216	81.286545	-6.701931	33.994720	0.620945	0.000000	-0.458400	0.000000	0.000000	0.000000	0.009566	-0.012826	0.014312	0.000000	0.000000	2.000000	1.000000	0.000000
20337.777414	0.087613	0.562001	0.009216	81.286545	-6.701931	33.994720	0.620945	0.000000	-0.458400	0.000000	0.000000	0.000000	0.009566	-0.012826	0.014312	0.000000	0.000000	2.000000	1.000000	0.000000
20337.780748	0.087613	0.562001	0.009216	81.286545	-6.701931	33.994720	0.620945	0.000000	-0.458400	0.000000	0.000000	0.000000	0.009566	-0.012826	0.014312	0.000000	0.000000	2.000000	1.000000	0.000000
20337.784081	0.087646	0.561985	0.009389	81.283546	-6.695837	34.000847	0.619351	0.000000	-0.460786	0.000000	0.000000	0.000000	0.009786	-0.004620	0.052104	0.000000	0.000000	2.000000	1.000000	0.000000
20337.787414	0.087646	0.561985	0.009389	81.283546	-6.695837	34.000847	0.619351	0.000000	-0.460786	0.000000	0.000000	0.000000	0.009786	-0.004620	0.052104	0.000000	0.000000	2.000000	1.000000	0.000000
20337.790748	0.087646	0.561985	0.009389	81.283546	-6.695837	34.000847	0.619351	0.000000	-0.460786	0.000000	0.000000	0.000000	0.009786	-0.004620	0.052104	0.000000	0.000000	2.000000	1.000000	0.000000
20337.794081	0.087646	0.561985	0.009389	81.277580	-6.683671	34.013180	0.617720	0.000000	-0.469470	0.000000	0.000000	0.000000	0.009786	-0.004620	0.052104	0.000000	0.000000	2.000000	1.000000	0.000000
20337.797414	0.087665	0.561995	0.009494	81.277580	-6.683671	34.013180	0.617720	0.000000	-0.469470	0.000000	0.000000	0.000000	0.005880	0.002942	0.031296	0.000000	0.000000	2.000000	1.000000	0.000000
20337.800748	0.087665	0.561995	0.009494	81.277580	-6.683671	34.013180	0.617720	0.000000	-0.469470	0.000000	0.000000	0.000000	0.005880	0.002942	0.031296	0.000000	0.000000	2.000000	1.000000	0.000000
20337.804081	0.087665	0.561995	0.009494	81.274582	-6.677609	34.019314	0.616740	0.000000	-0.474686	0.000000	0.000000	0.000000	0.005880	0.002942	0.031296	0.000000	0.000000	2.000000	1.000000	0.000000
20337.807414	0.087665	0.561995	0.009494	81.274582	-6.677609	34.019314	0.616740	0.000000	-0.474686	0.000000	0.000000	0.000000	0.005880	0.002942	0.031296	0.000000	0.000000	2.000000	1.000000	0.000000
20337.810748	0.087686	0.561979	0.009604	81.274582	-6.677609	34.019314	0.616740	0.000000	-0.474686	0.000000	0.000000	0.000000	0.006193	-0.004843	0.032982	0.000000	0.000000	2.000000	1.000000	0.000000
20337.814081	0.087686	0.561979	0.009604	81.268600	-6.665482	34.031582	0.616740	0.000000	-0.474686	0.000000	0.000000	0.000000	0.006193	-0.004843	0.032982	0.000000	0.000000	2.000000	1.000000	0.000000
20337.817414	0.087686	0.561979	0.009604	81.268600	-6.665482	34.031582	0.616740	0.000000	-0.474686	0.000000	0.000000	0.000000	0.006193	-0.004843	0.032982	0.000000	0.000000	2.000000	1.000000	0.000000
20337.820748	0.087686	0.561979	0.009604	81.268600	-6.665482	34.031582	0.616740	0.000000	-0.474686	0.000000	0.000000	0.000000	0.006193	-0.004843	0.032982	0.000000	0.000000	2.000000	1.000000	0.000000
20337.824081	0.087718	0.561964	0.009777	81.268600	-6.665482	34.031582	0.615708	0.000000	-0.480183	0.000000	0.000000	0.000000	0.009787	-0.004629	0.052091	0.000000	0.000000	2.000000	1.000000	0.000000
20337.827414	0.087718	0.561964	0.009777	81.268600	-6.665482	34.031582	0.615708	0.000000	-0.480183	0.000000	0.000000	0.000000	0.009787	-0.004629	0.052091	0.000000	0.000000	2.000000	1.000000	0.000000
20337.830748	0.087718	0.561964	0.009777	81.268600	-6.665482	34.031582	0.615708	0.000000	-0.480183	0.000000	0.000000	0.000000	0.009787	-0.004629	0.052091	0.000000	0.000000	2.000000	1.000000	0.000000
20337.834081	0.087718	0.561964	0.009777	81.265656	-6.659409	34.037727	0.614077	0.000000	-0.488864	0.000000	0.000000	0.000000	0.009787	-0.004629	0.052091	0.000000	0.000000	2.000000	1.000000	0.000000
20337.837414	0.087730	0.561964	0.009841	81.265656	-6.659409	34.037727	0.614077	0.000000	-0.488864	0.000000	0.000000	0.000000	0.003590	0.000203	0.019110	0.000000	0.000000	2.000000	1.000000	0.000000
20337.840748	0.087730	0.561964	0.009841	81.265656	-6.659409	34.037727	0.614077	0.000000	-0.488864	0.000000	0.000000	0.000000	0.003590	0.000203	0.019110	0.000000	0.000000	2.000000	1.000000	0.000000
20337.844081	0.087730	0.561964	0.009841	81.265656	-6.659409	34.037727	0.613478	0.000000	-0.492050	0.000000	0.000000	0.000000	0.003590	0.000203	0.019110	0.000000	0.000000	2.000000	1.000000	0.000000
20337.847414	0.087730	0.561964	0.009841	81.265656	-6.659409	34.037727	0.613478	0.000000	-0.492050	0.000000	0.000000	0.000000	0.003590	0.000203	0.019110	0.000000	0.000000	2.000000	1.000000	0.000000
20337.850748	0.087735	0.561956	0.009864	81.265656	-6.659409	34.037727	0.613478	0.000000	-0.492050	0.000000	0.000000	0.000000	0.001302	-0.002520	0.006932	0.000000	0.000000	2.000000	1.000000	0.000000
20337.854081	0.087735	0.561956	0.009864	81.265656	-6.659409	34.037727	0.613478	0.000000	-0.492050	0.000000	0.000000	0.000000	0.001302	-0.002520	0.006932	0.000000	0.000000	2.000000	1.000000	0.000000
20337.857414	0.087735	0.561956	0.009864	81.265656	-6.659409	34.037727	0.613478	0.000000	-0.492050	0.000000	0.000000	0.000000	0.001302	-0.002520	0.006932	0.000000	0.000000	2.000000	1.000000	0.000000
20337.860748	0.087735	0.561956	0.009864	81.265656	-6.659409	34.037727	0.613478	0.000000	-0.492050	0.000000	0.000000	0.000000	0.001302	-0.002520	0.006932	0.000000	0.000000	2.000000	1.000000	0.000000
20337.864081	0.087735	0.561956	0.009864	81.265656	-6.659409	34.037727	0.613261	0.000000	-0.493205	0.000000	0.000000	0.000000	-0.000001	0.000001	0.000000	0.000000	0.000000	2.000000	1.000000	0.000000
20337.867414	0.087735	0.561956	0.009864	81.265656	-6.659409	34.037727	0.613261	0.000000	-0.493205	0.000000	0.000000	0.000000	-0.000001	0.000001	0.000000	0.000000	0.000000	2.000000	1.000000	0.000000
20337.870748	0.087735	0.561956	0.009864	81.265656	-6.659409	34.037727	0.613261	0.000000	-0.493205	0.000000	0.000000	0.000000	-0.000001	0.000001	0.000000	0.000000	0.000000	2.000000	1.000000	0.000000
20337.874081	0.087735	0.561956	0.009864	81.268600	-6.665482	34.031582	0.613261	0.000000	-0.493205	0.000000	0.000000	0.000000	-0.000001	0.000001	0.000000	0.000000	0.000000	2.000000	1.000000	0.000000
20337.877414	0.087726	0.561973	0.009818	81.268600	-6.665482	34.031582	0.613261	0.000000	-0.493205	0.000000	0.000000	0.000000	-0.002605	0.005055	-0.013865	0.000000	0.000000	2.000000	1.000000	0.000000
20337.880748	0.087726	0.561973	0.009818	81.268600	-6.665482	34.031582	0.613261	0.000000	-0.493205	0.000000	0.000000	0.000000	-0.002605	0.005055	-0.013865	0.000000	0.000000	2.000000	1.000000	0.000000
20337.884081	0.087726	0.561973	0.009818	81.265656	-6.659409	34.037727	0.613696	0.000000	-0.490894	0.000000	0.000000	0.000000	-0.002605	0.005055	-0.013865	0.000000	0.000000	2.000000	1.000000	0.000000
20337.887414	0.087726	0.561973	0.009818	81.265656	-6.659409	34.037727	0.613696	0.000000	-0.490894	0.000000	0.000000	0.000000	-0.002605	0.005055	-0.013865	0.000000	0.000000	2.000000	1.000000	0.000000
20337.890748	0.087722	0.561981	0.009795	81.265656	-6.659409	34.037727	0.613696	0.000000	-0.490894	0.000000	0.000000	0.000000	-0.001301	0.002521	-0.006933	0.000000	0.000000	2.000000	1.000000	0.000000
20337.894081	0.087722	0.561981	0.009795	81.265656	-6.659409	34.037727	0.613696	0.000000	-0.490894	0.000000	0.000000	0.000000	-0.001301	0.002521	-0.006933	0.000000	0.000000	2.000000	1.000000	0.000000
20337.897414	0.087722	0.561981	0.009795	81.265656	-6.659409	34.037727	0.613696	0.000000	-0.490894	0.000000	0.000000	0.000000	-0.001301	0.002521	-0.006933	0.000000	0.000000	2.000000	1.000000	0.000000
20337.900748	0.087722	0.561981	0.009795	81.265656	-6.659409	34.037727	0.613696	0.000000	-0.490894	0.000000	0.000000	0.000000	-0.001301	0.002521	-0.006933	0.000000	0.000000	2.000000	1.000000	0.000000
20337.904081	0.087712	0.562024	0.009743	81.262634	-6.653368	34.043850	0.613912	0.000000	-0.489739	0.000000	0.000000	0.000000	-0.002923	0.012836	-0.015554	0.000000	0.000000	2.000000	1.000000	0.000000
20337.907414	0.087712	0.562024	0.009743	81.262634	-6.653368	34.043850	0.613912	0.000000	-0.489739	0.000000	0.000000	0.000000	-0.002923	0.012836	-0.015554	0.000000	0.000000	2.000000	1.000000	0.000000
20337.910748	0.087712	0.562024	0.009743	81.262634	-6.653368	34.043850	0.613912	0.000000	-0.489739	0.000000	0.000000	0.000000	-0.002923	0.012836	-0.015554	0.000000	0.000000	2.000000	1.000000	0.000000
20337.914081	0.087712	0.562024	0.009743	81.259148	-6.655747	34.039764	0.614400	0.000000	-0.487146	0.000000	0.000000	0.000000	-0.002923	0.012836	-0.015554	0.000000	0.000000	2.000000	1.000000	0.000000
20337.917414	0.087707	0.562058	0.009714	81.259148	-6.655747	34.039764	0.614400	0.000000	-0.487146	0.000000	0.000000	0.000000	-0.001618	0.010306	-0.008622	0.000000	0.000000	2.000000	1.000000	0.000000
20337.920748	0.087707	0.562058	0.009714	81.259148	-6.655747	34.039764	0.614400	0.000000	-0.487146	0.000000	0.000000	0.000000	-0.001618	0.010306	-0.008622	0.000000	0.000000	2.000000	1.000000	0.000000
20337.924081	0.087707	0.562058	0.009714	81.250191	-6.637613	34.058109	0.614669	0.000000	-0.485709	0.000000	0.000000	0.000000	-0.001618	0.010306	-0.008622	0.000000	0.000000	2.000000	1.000000	0.000000
20337.927414	0.087707	0.562058	0.009714	81.250191	-6.637613	34.058109	0.614669	0.000000	-0.485709	0.000000	0.000000	0.000000	-0.001618	0.010306	-0.008622	0.000000	0.000000	2.000000	1.000000	0.000000
20337.930748	0.087708	0.562128	0.009720	81.250191	-6.637613	34.058109	0.614669	0.000000	-0.485709	0.000000	0.000000	0.000000	0.000351	0.020843	0.001865	0.000000	0.000000	2.000000	1.000000	0.000000
20337.934081	0.087708	0.562128	0.009720	81.237785	-6.621916	34.072342	0.614669	0.000000	-0.485709	0.000000	0.000000	0.000000	0.000351	0.020843	0.001865	0.000000	0.000000	2.000000	1.000000	0.000000
20337.937414	0.087708	0.562128	0.009720	81.237785	-6.621916	34.072342	0.614669	0.000000	-0.485709	0.000000	0.000000	0.000000	0.000351	0.020843	0.001865	0.000000	0.000000	2.000000	1.000000	0.000000
20337.940748	0.087708	0.562128	0.009720	81.237785	-6.621916	34.072342	0.614669	0.000000	-0.485709	0.000000	0.000000	0.000000	0.000351	0.020843	0.001865	0.000000	0.000000	2.000000	1.000000	0.000000
20337.944081	0.087719	0.562345	0.009780	81.222282	-6.600261	34.092548	0.614611	0.000000	-0.486020	0.000000	0.000000	0.000000	0.003334	0.065252	0.017751	0.000000	0.000000	2.000000	1.000000	0.000000
20337.947414	0.087719	0.562345	0.009780	81.222282	-6.600261	34.092548	0.614611	0.000000	-0.486020	0.000000	0.000000	0.000000	0.003334	0.065252	0.017751	0.000000	0.000000	2.000000	1.000000	0.000000
20337.950748	0.087719	0.562345	0.009780	81.222282	-6.600261	34.092548	0.614611	0.000000	-0.486020	0.000000	0.000000	0.000000	0.003334	0.065252	0.017751	0.000000	0.000000	2.000000	1.000000	0.000000
20337.954081	0.087719	0.562345	0.009780	81.204399	-6.564290	34.128967	0.614055	0.000000	-0.488979	0.000000	0.000000	0.000000	0.003334	0.065252	0.017751	0.000000	0.000000	2.000000	1.000000	0.000000
20337.957414	0.087731	0.562441	0.009844	81.204399	-6.564290	34.128967	0.614055	0.000000	-0.488979	0.000000	0.000000	0.000000	0.003618	0.028842	0.019266	0.000000	0.000000	2.000000	1.000000	0.000000
20337.960748	0.087731	0.562441	0.009844	81.204399	-6.564290	34.128967	0.614055	0.000000	-0.488979	0.000000	0.000000	0.000000	0.003618	0.028842	0.019266	0.000000	0.000000	2.000000	1.000000	0.000000
20337.964081	0.087731	0.562441	0.009844	81.183472	-6.522508	34.171261	0.613452	0.000000	-0.492190	0.000000	0.000000	0.000000	0.003618	0.028842	0.019266	0.000000	0.000000	2.000000	1.000000	0.000000
20337.967414	0.087731	0.562441	0.009844	81.183472	-6.522508	34.171261	0.613452	0.000000	-0.492190	0.000000	0.000000	0.000000	0.003618	0.028842	0.019266	0.000000	0.000000	2.000000	1.000000	0.000000
20337.970748	0.087750	0.562573	0.009943	81.183472	-6.522508	34.171261	0.613452	0.000000	-0.492190	0.000000	0.000000	0.000000	0.005584	0.039386	0.029734	0.000000	0.000000	2.000000	1.000000	0.000000
20337.974081	0.087750	0.562573	0.009943	81.165489	-6.486855	34.207321	0.613452	0.000000	-0.492190	0.000000	0.000000	0.000000	0.005584	0.039386	0.029734	0.000000	0.000000	2.000000	1.000000	0.000000
20337.977414	0.087750	0.562573	0.009943	81.165489	-6.486855	34.207321	0.613452	0.000000	-0.492190	0.000000	0.000000	0.000000	0.005584	0.039386	0.029734	0.000000	0.000000	2.000000	1.000000	0.000000
20337.980748	0.087750	0.562573	0.009943	81.165489	-6.486855	34.207321	0.613452	0.000000	-0.492190	0.000000	0.000000	0.000000	0.005584	0.039386	0.029734	0.000000	0.000000	2.000000	1.000000	0.000000
20337.984081	0.087789	0.562784	0.010152	81.147568	-6.451342	34.243263	0.612521	0.000000	-0.497145	0.000000	0.000000	0.000000	0.011804	0.063238	0.062829	0.000000	0.000000	2.000000	1.000000	0.000000
20337.987414	0.087789	0.562784	0.010152	81.147568	-6.451342	34.243263	0.612521	0.000000	-0.497145	0.000000	0.000000	0.000000	0.011804	0.063238	0.062829	0.000000	0.000000	2.000000	1.000000	0.000000
20337.990748	0.087789	0.562784	0.010152	81.147568	-6.451342	34.243263	0.612521	0.000000	-0.497145	0.000000	0.000000	0.000000	0.011804	0.063238	0.062829	0.000000	0.000000	2.000000	1.000000	0.000000
20337.994081	0.087789	0.562784	0.010152	81.132149	-6.430199	34.263004	0.610554	0.000000	-0.507617	0.000000	0.000000	0.000000	0.011804	0.063238	0.062829	0.000000	0.000000	2.000000	1.000000	0.000000
20337.997414	0.087805	0.562871	0.010240	81.132149	-6.430199	34.263004	0.610554	0.000000	-0.507617	0.000000	0.000000	0.000000	0.004914	0.026358	0.026167	0.000000	0.000000	2.000000	1.000000	0.000000
20338.000748	0.087805	0.562871	0.010240	81.132149	-6.430199	34.263004	0.610554	0.000000	-0.507617	0.000000	0.000000	0.000000	0.004914	0.026358	0.026167	0.000000	0.000000	2.000000	1.000000	0.000000
20338.004081	0.087805	0.562871	0.010240	81.118233	-6.439995	34.246403	0.609735	0.000000	-0.511978	0.000000	0.000000	0.000000	0.004914	0.026358	0.026167	0.000000	0.000000	2.000000	1.000000	0.000000
20338.007414	0.087823	0.562933	0.010332	81.118233	-6.439995	34.246403	0.609735	0.000000	-0.511978	0.000000	0.000000	0.000000	0.005234	0.018568	0.027863	0.000000	0.000000	2.000000	1.000000	0.000000
20338.010748	0.087823	0.562933	0.010332	81.118233	-6.439995	34.246403	0.609735	0.000000	-0.511978	0.000000	0.000000	0.000000	0.005234	0.018568	0.027863	0.000000	0.000000	2.000000	1.000000	0.000000
20338.014081	0.087823	0.562933	0.010332	81.104568	-6.561268	34.097038	0.608863	0.000000	-0.516622	0.000000	0.000000	0.000000	0.005234	0.018568	0.027863	0.000000	0.000000	2.000000	1.000000	0.000000
20338.017414	0.087823	0.562933	0.010332	81.104568	-6.561268	34.097038	0.608863	0.000000	-0.516622	0.000000	0.000000	0.000000	0.005234	0.018568	0.027863	0.000000	0.000000	2.000000	1.000000	0.000000
20338.020748	0.087829	0.562968	0.010367	81.104568	-6.561268	34.097038	0.608863	0.000000	-0.516622	0.000000	0.000000	0.000000	0.001965	0.010554	0.010463	0.000000	0.000000	2.000000	1.000000	0.000000
20338.024081	0.087829	0.562968	0.010367	81.089035	-6.826538	33.775230	0.608863	0.000000	-0.516622	0.000000	0.000000	0.000000	0.001965	0.010554	0.010463	0.000000	0.000000	2.000000	1.000000	0.000000
20338.027414	0.087829	0.562968	0.010367	81.089035	-6.826538	33.775230	0.608863	0.000000	-0.516622	0.000000	0.000000	0.000000	0.001965	0.010554	0.010463	0.000000	0.000000	2.000000	1.000000	0.000000
20338.030748	0.087829	0.562968	0.010367	81.089035	-6.826538	33.775230	0.608863	0.000000	-0.516622	0.000000	0.000000	0.000000	0.001965	0.010554	0.010463	0.000000	0.000000	2.000000	1.000000	0.000000
20338.034081	0.087811	0.562960	0.010395	81.067764	-7.184115	33.344406	0.608535	0.000000	-0.518365	0.000000	0.000000	0.000000	-0.005356	-0.002523	0.008185	0.000000	0.000000	2.000000	1.000000	0.000000
20338.037414	0.087811	0.562960	0.010395	81.067764	-7.184115	33.344406	0.608535	0.000000	-0.518365	0.000000	0.000000	0.000000	-0.005356	-0.002523	0.008185	0.000000	0.000000	2.000000	1.000000	0.000000
20338.040748	0.087811	0.562960	0.010395	81.067764	-7.184115	33.344406	0.608535	0.000000	-0.518365	0.000000	0.000000	0.000000	-0.005356	-0.002523	0.008185	0.000000	0.000000	2.000000	1.000000	0.000000
20338.044081	0.087811	0.562960	0.010395	81.047501	-7.625908	32.813351	0.609428	0.000000	-0.519730	0.000000	0.000000	0.000000	-0.005356	-0.002523	0.008185	0.000000	0.000000	2.000000	1.000000	0.000000
20338.047414	0.087778	0.562933	0.010341	81.047501	-7.625908	32.813351	0.609428	0.000000	-0.519730	0.000000	0.000000	0.000000	-0.009925	-0.008022	-0.016147	0.000000	0.000000	2.000000	1.000000	0.000000
20338.050748	0.087778	0.562933	0.010341	81.047501	-7.625908	32.813351	0.609428	0.000000	-0.519730	0.000000	0.000000	0.000000	-0.009925	-0.008022	-0.016147	0.000000	0.000000	2.000000	1.000000	0.000000
20338.054081	0.087778	0.562933	0.010341	81.025497	-8.081643	32.280708	0.611082	0.000000	-0.517038	0.000000	0.000000	0.000000	-0.009925	-0.008022	-0.016147	0.000000	0.000000	2.000000	1.000000	0.000000
20338.057414	0.087778	0.562933	0.010341	81.025497	-8.081643	32.280708	0.611082	0.000000	-0.517038	0.000000	0.000000	0.000000	-0.009925	-0.008022	-0.016147	0.000000	0.000000	2.000000	1.000000	0.000000
20338.060748	0.087746	0.562881	0.010293	81.025497	-8.081643	32.280708	0.611082	0.000000	-0.517038	0.000000	0.000000	0.000000	-0.009604	-0.015813	-0.014446	0.000000	0.000000	2.000000	1.000000	0.000000
20338.064081	0.087746	0.562881	0.010293	81.009315	-8.537045	31.787203	0.611082	0.000000	-0.517038	0.000000	0.000000	0.000000	-0.009604	-0.015813	-0.014446	0.000000	0.000000	2.000000	1.000000	0.000000
20338.067414	0.087746	0.562881	0.010293	81.009315	-8.537045	31.787203	0.611082	0.000000	-0.517038	0.000000	0.000000	0.000000	-0.009604	-0.015813	-0.014446	0.000000	0.000000	2.000000	1.000000	0.000000
20338.070748	0.087746	0.562881	0.010293	81.009315	-8.537045	31.787203	0.611082	0.000000	-0.517038	0.000000	0.000000	0.000000	-0.009604	-0.015813	-0.014446	0.000000	0.000000	2.000000	1.000000	0.000000
20338.074081	0.087767	0.562784	0.010157	80.992790	-8.930156	31.456945	0.612683	0.000000	-0.514631	0.000000	0.000000	0.000000	0.006116	-0.029120	-0.040834	0.000000	0.000000	2.000000	1.000000	0.000000
20338.077414	0.087767	0.562784	0.010157	80.992790	-8.930156	31.456945	0.612683	0.000000	-0.514631	0.000000	0.000000	0.000000	0.006116	-0.029120	-0.040834	0.000000	0.000000	2.000000	1.000000	0.000000
20338.080748	0.087767	0.562784	0.010157	80.992790	-8.930156	31.456945	0.612683	0.000000	-0.514631	0.000000	0.000000	0.000000	0.006116	-0.029120	-0.040834	0.000000	0.000000	2.000000	1.000000	0.000000
20338.084081	0.087767	0.562784	0.010157	80.972214	-9.322845	31.237095	0.611664	0.000000	-0.507825	0.000000	0.000000	0.000000	0.006116	-0.029120	-0.040834	0.000000	0.000000	2.000000	1.000000	0.000000
20338.087414	0.087801	0.562731	0.010096	80.972214	-9.322845	31.237095	0.611664	0.000000	-0.507825	0.000000	0.000000	0.000000	0.010360	-0.015829	-0.018204	0.000000	0.000000	2.000000	1.000000	0.000000
20338.090748	0.087801	0.562731	0.010096	80.972214	-9.322845	31.237095	0.611664	0.000000	-0.507825	0.000000	0.000000	0.000000	0.010360	-0.015829	-0.018204	0.000000	0.000000	2.000000	1.000000	0.000000
20338.094081	0.087801	0.562731	0.010096	80.941383	-9.807229	30.957706	0.609937	0.000000	-0.504791	0.000000	0.000000	0.000000	0.010360	-0.015829	-0.018204	0.000000	0.000000	2.000000	1.000000	0.000000
20338.097414	0.087801	0.562731	0.010096	80.941383	-9.807229	30.957706	0.609937	0.000000	-0.504791	0.000000	0.000000	0.000000	0.010360	-0.015829	-0.018204	0.000000	0.000000	2.000000	1.000000	0.000000
20338.100748	0.087801	0.562731	0.010096	80.941383	-9.807229	30.957706	0.609937	0.000000	-0.504791	0.000000	0.000000	0.000000	-0.000000	-0.000004	-0.000000	0.000000	0.000000	2.000000	1.000000	0.000000
20338.104081	0.087801	0.562731	0.010096	80.896957	-10.411700	30.270267	0.609937	0.000000	-0.504791	0.000000	0.000000	0.000000	-0.000000	-0.000004	-0.000000	0.000000	0.000000	2.000000	1.000000	0.000000
20338.107414	0.087801	0.562731	0.010096	80.896957	-10.411700	30.270267	0.609937	0.000000	-0.504791	0.000000	0.000000	0.000000	-0.000000	-0.000004	-0.000000	0.000000	0.000000	2.000000	1.000000	0.000000
20338.110748	0.087801	0.562731	0.010096	80.896957	-10.411700	30.270267	0.609937	0.000000	-0.504791	0.000000	0.000000	0.000000	-0.000000	-0.000004	-0.000000	0.000000	0.000000	2.000000	1.000000	0.000000
20338.114081	0.087834	0.562758	0.010150	80.841827	-11.044395	29.491056	0.609937	0.000000	-0.504791	0.000000	0.000000	0.000000	0.009926	0.008016	0.016153	0.000000	0.000000	2.000000	1.000000	0.000000
20338.117414	0.087834	0.562758	0.010150	80.841827	-11.044395	29.491056	0.609937	0.000000	-0.504791	0.000000	0.000000	0.000000	0.009926	0.008016	0.016153	0.000000	0.000000	2.000000	1.000000	0.000000
20338.120748	0.087834	0.562758	0.010150	80.841827	-11.044395	29.491056	0.609937	0.000000	-0.504791	0.000000	0.000000	0.000000	0.009926	0.008016	0.016153	0.000000	0.000000	2.000000	1.000000	0.000000
20338.124081	0.087834	0.562758	0.010150	80.789085	-11.622741	28.776800	0.608282	0.000000	-0.507483	0.000000	0.000000	0.000000	0.009926	0.008016	0.016153	0.000000	0.000000	2.000000	1.000000	0.000000
20338.127414	0.087845	0.562784	0.010208	80.789085	-11.622741	28.776800	0.608282	0.000000	-0.507483	0.000000	0.000000	0.000000	0.003271	0.008025	0.017402	0.000000	0.000000	2.000000	1.000000	0.000000
20338.130748	0.087845	0.562784	0.010208	80.789085	-11.622741	28.776800	0.608282	0.000000	-0.507483	0.000000	0.000000	0.000000	0.003271	0.008025	0.017402	0.000000	0.000000	2.000000	1.000000	0.000000
20338.134081	0.087845	0.562784	0.010208	80.743980	-12.087792	28.200579	0.607737	0.000000	-0.510384	0.000000	0.000000	0.000000	0.003271	0.008025	0.017402	0.000000	0.000000	2.000000	1.000000	0.000000
20338.137414	0.087845	0.562784	0.010208	80.743980	-12.087792	28.200579	0.607737	0.000000	-0.510384	0.000000	0.000000	0.000000	0.003271	0.008025	0.017402	0.000000	0.000000	2.000000	1.000000	0.000000
20338.140748	0.087855	0.562837	0.010260	80.743980	-12.087792	28.200579	0.607737	0.000000	-0.510384	0.000000	0.000000	0.000000	0.002951	0.015817	0.015699	0.000000	0.000000	2.000000	1.000000	0.000000
20338.144081	0.087855	0.562837	0.010260	80.710007	-12.364775	27.850460	0.607737	0.000000	-0.510384	0.000000	0.000000	0.000000	0.002951	0.015817	0.015699	0.000000	0.000000	2.000000	1.000000	0.000000
20338.147414	0.087855	0.562837	0.010260	80.710007	-12.364775	27.850460	0.607737	0.000000	-0.510384	0.000000	0.000000	0.000000	0.002951	0.015817	0.015699	0.000000	0.000000	2.000000	1.000000	0.000000
20338.150748	0.087855	0.562837	0.010260	80.710007	-12.364775	27.850460	0.607737	0.000000	-0.510384	0.000000	0.000000	0.000000	0.002951	0.015817	0.015699	0.000000	0.000000	2.000000	1.000000	0.000000
20338.154081	0.087894	0.562925	0.010343	80.689857	-12.477536	27.706161	0.607246	0.000000	-0.513000	0.000000	0.000000	0.000000	0.011575	0.026359	0.024909	0.000000	0.000000	2.000000	1.000000	0.000000
20338.157414	0.087894	0.562925	0.010343	80.689857	-12.477536	27.706161	0.607246	0.000000	-0.513000	0.000000	0.000000	0.000000	0.011575	0.026359	0.024909	0.000000	0.000000	2.000000	1.000000	0.000000
20338.160748	0.087894	0.562925	0.010343	80.689857	-12.477536	27.706161	0.607246	0.000000	-0.513000	0.000000	0.000000	0.000000	0.011575	0.026359	0.024909	0.000000	0.000000	2.000000	1.000000	0.000000
20338.164081	0.087894	0.562925	0.010343	80.683479	-12.472793	27.712088	0.605316	0.000000	-0.517152	0.000000	0.000000	0.000000	0.011575	0.026359	0.024909	0.000000	0.000000	2.000000	1.000000	0.000000
20338.167414	0.087869	0.562977	0.010336	80.683479	-12.472793	27.712088	0.605316	0.000000	-0.517152	0.000000	0.000000	0.000000	-0.007300	0.015602	-0.002155	0.000000	0.000000	2.000000	1.000000	0.000000
20338.170748	0.087869	0.562977	0.010336	80.683479	-12.472793	27.712088	0.605316	0.000000	-0.517152	0.000000	0.000000	0.000000	-0.007300	0.015602	-0.002155	0.000000	0.000000	2.000000	1.000000	0.000000
20338.174081	0.087869	0.562977	0.010336	80.680565	-12.468011	27.719677	0.606533	0.000000	-0.516793	0.000000	0.000000	0.000000	-0.007300	0.015602	-0.002155	0.000000	0.000000	2.000000	1.000000	0.000000
20338.177414	0.087869	0.562977	0.010336	80.680565	-12.468011	27.719677	0.606533	0.000000	-0.516793	0.000000	0.000000	0.000000	-0.007300	0.015602	-0.002155	0.000000	0.000000	2.000000	1.000000	0.000000
20338.180748	0.087842	0.563011	0.010311	80.680565	-12.468011	27.719677	0.606533	0.000000	-0.516793	0.000000	0.000000	0.000000	-0.008281	0.010301	-0.007388	0.000000	0.000000	2.000000	1.000000	0.000000
20338.184081	0.087842	0.563011	0.010311	80.674812	-12.458471	27.734846	0.606533	0.000000	-0.516793	0.000000	0.000000	0.000000	-0.008281	0.010301	-0.007388	0.000000	0.000000	2.000000	1.000000	0.000000
20338.187414	0.087842	0.563011	0.010311	80.674812	-12.458471	27.734846	0.606533	0.000000	-0.516793	0.000000	0.000000	0.000000	-0.008281	0.010301	-0.007388	0.000000	0.000000	2.000000	1.000000	0.000000
20338.190748	0.087842	0.563011	0.010311	80.674812	-12.458471	27.734846	0.606533	0.000000	-0.516793	0.000000	0.000000	0.000000	-0.008281	0.010301	-0.007388	0.000000	0.000000	2.000000	1.000000	0.000000
20338.194081	0.087740	0.563132	0.010259	80.669060	-12.446260	27.749992	0.607913	0.000000	-0.515561	0.000000	0.000000	0.000000	-0.030514	0.036219	-0.015692	0.000000	0.000000	2.000000	1.000000	0.000000
20338.197414	0.087740	0.563132	0.010259	80.669060	-12.446260	27.749992	0.607913	0.000000	-0.515561	0.000000	0.000000	0.000000	-0.030514	0.036219	-0.015692	0.000000	0.000000	2.000000	1.000000	0.000000
20338.200748	0.087740	0.563132	0.010259	80.669060	-12.446260	27.749992	0.607913	0.000000	-0.515561	0.000000	0.000000	0.000000	-0.030514	0.036219	-0.015692	0.000000	0.000000	2.000000	1.000000	0.000000
20338.204081	0.087740	0.563132	0.010259	80.663315	-12.436768	27.765123	0.612999	0.000000	-0.512946	0.000000	0.000000	0.000000	-0.030514	0.036219	-0.015692	0.000000	0.000000	2.000000	1.000000	0.000000
20338.207414	0.087703	0.563209	0.010182	80.663315	-12.436768	27.765123	0.612999	0.000000	-0.512946	0.000000	0.000000	0.000000	-0.011203	0.023136	-0.022974	0.000000	0.000000	2.000000	1.000000	0.000000
20338.210748	0.087703	0.563209	0.010182	80.663315	-12.436768	27.765123	0.612999	0.000000	-0.512946	0.000000	0.000000	0.000000	-0.011203	0.023136	-0.022974	0.000000	0.000000	2.000000	1.000000	0.000000
20338.214081	0.087703	0.563209	0.010182	80.660408	-12.432030	27.772675	0.614866	0.000000	-0.509117	0.000000	0.000000	0.000000	-0.011203	0.023136	-0.022974	0.000000	0.000000	2.000000	1.000000	0.000000
20338.217414	0.087703	0.563209	0.010182	80.660408	-12.432030	27.772675	0.614866	0.000000	-0.509117	0.000000	0.000000	0.000000	-0.011203	0.023136	-0.022974	0.000000	0.000000	2.000000	1.000000	0.000000
20338.220748	0.087662	0.563269	0.010088	80.660408	-12.432030	27.772675	0.614866	0.000000	-0.509117	0.000000	0.000000	0.000000	-0.012182	0.017869	-0.028208	0.000000	0.000000	2.000000	1.000000	0.000000
20338.224081	0.087662	0.563269	0.010088	80.657547	-12.421853	27.780245	0.614866	0.000000	-0.509117	0.000000	0.000000	0.000000	-0.012182	0.017869	-0.028208	0.000000	0.000000	2.000000	1.000000	0.000000
20338.227414	0.087662	0.563269	0.010088	80.657547	-12.421853	27.780245	0.614866	0.000000	-0.509117	0.000000	0.000000	0.000000	-0.012182	0.017869	-0.028208	0.000000	0.000000	2.000000	1.000000	0.000000
20338.230748	0.087662	0.563269	0.010088	80.657547	-12.421853	27.780245	0.614866	0.000000	-0.509117	0.000000	0.000000	0.000000	-0.012182	0.017869	-0.028208	0.000000	0.000000	2.000000	1.000000	0.000000
20338.234081	0.087643	0.563396	0.009865	80.654663	-12.414410	27.787779	0.616896	0.000000	-0.504416	0.000000	0.000000	0.000000	-0.005704	0.038201	-0.067111	0.000000	0.000000	2.000000	1.000000	0.000000
20338.237414	0.087643	0.563396	0.009865	80.654663	-12.414410	27.787779	0.616896	0.000000	-0.504416	0.000000	0.000000	0.000000	-0.005704	0.038201	-0.067111	0.000000	0.000000	2.000000	1.000000	0.000000
20338.240748	0.087643	0.563396	0.009865	80.654663	-12.414410	27.787779	0.616896	0.000000	-0.504416	0.000000	0.000000	0.000000	-0.005704	0.038201	-0.067111	0.000000	0.000000	2.000000	1.000000	0.000000
20338.244081	0.087643	0.563396	0.009865	80.651787	-12.404256	27.795309	0.617847	0.000000	-0.493231	0.000000	0.000000	0.000000	-0.005704	0.038201	-0.067111	0.000000	0.000000	2.000000	1.000000	0.000000
20338.247414	0.087642	0.563464	0.009739	80.651787	-12.404256	27.795309	0.617847	0.000000	-0.493231	0.000000	0.000000	0.000000	-0.000183	0.020349	-0.037656	0.000000	0.000000	2.000000	1.000000	0.000000
20338.250748	0.087642	0.563464	0.009739	80.651787	-12.404256	27.795309	0.617847	0.000000	-0.493231	0.000000	0.000000	0.000000	-0.000183	0.020349	-0.037656	0.000000	0.000000	2.000000	1.000000	0.000000
20338.254081	0.087642	0.563464	0.009739	80.651787	-12.398821	27.795324	0.617878	0.000000	-0.486955	0.000000	0.000000	0.000000	-0.000183	0.020349	-0.037656	0.000000	0.000000	2.000000	1.000000	0.000000
20338.257414	0.087642	0.563464	0.009739	80.651787	-12.398821	27.795324	0.617878	0.000000	-0.486955	0.000000	0.000000	0.000000	-0.000183	0.020349	-0.037656	0.000000	0.000000	2.000000	1.000000	0.000000
20338.260748	0.087656	0.563522	0.009569	80.651787	-12.398821	27.795324	0.617878	0.000000	-0.486955	0.000000	0.000000	0.000000	0.004178	0.017542	-0.051077	0.000000	0.000000	2.000000	1.000000	0.000000
20338.264081	0.087656	0.563522	0.009569	80.648903	-12.388654	27.802851	0.617878	0.000000	-0.486955	0.000000	0.000000	0.000000	0.004178	0.017542	-0.051077	0.000000	0.000000	2.000000	1.000000	0.000000
20338.267414	0.087651	0.563598	0.009420	80.648903	-12.388654	27.802851	0.617878	0.000000	-0.486955	0.000000	0.000000	0.000000	-0.001499	0.022815	-0.044607	0.000000	0.000000	2.000000	1.000000	0.000000
20338.270748	0.087651	0.563598	0.009420	80.648903	-12.388654	27.802851	0.617878	0.000000	-0.486955	0.000000	0.000000	0.000000	-0.001499	0.022815	-0.044607	0.000000	0.000000	2.000000	1.000000	0.000000
20338.274081	0.087651	0.563598	0.009420	80.648880	-12.385928	27.802843	0.617431	0.000000	-0.471007	0.000000	0.000000	0.000000	-0.001499	0.022815	-0.044607	0.000000	0.000000	2.000000	1.000000	0.000000
20338.277414	0.087651	0.563598	0.009420	80.648880	-12.385928	27.802843	0.617431	0.000000	-0.471007	0.000000	0.000000	0.000000	-0.001499	0.022815	-0.044607	0.000000	0.000000	2.000000	1.000000	0.000000
20338.280748	0.087643	0.563657	0.009254	80.648880	-12.385928	27.802843	0.617431	0.000000	-0.471007	0.000000	0.000000	0.000000	-0.002483	0.017503	-0.049841	0.000000	0.000000	2.000000	1.000000	0.000000
20338.284081	0.087643	0.563657	0.009254	80.649513	-12.375749	27.812099	0.617431	0.000000	-0.471007	0.000000	0.000000	0.000000	-0.002483	0.017503	-0.049841	0.000000	0.000000	2.000000	1.000000	0.000000
20338.287414	0.087643	0.563657	0.009254	80.649513	-12.375749	27.812099	0.617431	0.000000	-0.471007	0.000000	0.000000	0.000000	-0.002483	0.017503	-0.049841	0.000000	0.000000	2.000000	1.000000	0.000000
20338.290748	0.087643	0.563657	0.009254	80.649513	-12.375749	27.812099	0.617431	0.000000	-0.471007	0.000000	0.000000	0.000000	-0.002483	0.017503	-0.049841	0.000000	0.000000	2.000000	1.000000	0.000000
20338.294081	0.087578	0.563782	0.008907	80.649536	-12.378476	27.812094	0.617845	0.000000	-0.462701	0.000000	0.000000	0.000000	-0.019569	0.037479	-0.104149	0.000000	0.000000	2.000000	1.000000	0.000000
20338.297414	0.087578	0.563782	0.008907	80.649536	-12.378476	27.812094	0.617845	0.000000	-0.462701	0.000000	0.000000	0.000000	-0.019569	0.037479	-0.104149	0.000000	0.000000	2.000000	1.000000	0.000000
20338.300748	0.087578	0.563782	0.008907	80.649536	-12.378476	27.812094	0.617845	0.000000	-0.462701	0.000000	0.000000	0.000000	-0.019569	0.037479	-0.104149	0.000000	0.000000	2.000000	1.000000	0.000000
20338.304081	0.087578	0.563782	0.008907	80.649536	-12.378476	27.812094	0.621107	0.000000	-0.445342	0.000000	0.000000	0.000000	-0.019569	0.037479	-0.104149	0.000000	0.000000	2.000000	1.000000	0.000000
20338.307414	0.087525	0.563840	0.008749	80.649536	-12.378476	27.812094	0.621107	0.000000	-0.445342	0.000000	0.000000	0.000000	-0.015770	0.017450	-0.047366	0.000000	0.000000	2.000000	1.000000	0.000000
20338.310748	0.087525	0.563840	0.008749	80.649536	-12.378476	27.812094	0.621107	0.000000	-0.445342	0.000000	0.000000	0.000000	-0.015770	0.017450	-0.047366	0.000000	0.000000	2.000000	1.000000	0.000000
20338.314081	0.087525	0.563840	0.008749	80.650185	-12.376437	27.821329	0.623735	0.000000	-0.437448	0.000000	0.000000	0.000000	-0.015770	0.017450	-0.047366	0.000000	0.000000	2.000000	1.000000	0.000000
20338.317414	0.087525	0.563840	0.008749	80.650185	-12.376437	27.821329	0.623735	0.000000	-0.437448	0.000000	0.000000	0.000000	-0.015770	0.017450	-0.047366	0.000000	0.000000	2.000000	1.000000	0.000000
20338.320748	0.087473	0.563898	0.008591	80.650185	-12.376437	27.821329	0.623735	0.000000	-0.437448	0.000000	0.000000	0.000000	-0.015766	0.017429	-0.047374	0.000000	0.000000	2.000000	1.000000	0.000000
20338.324081	0.087473	0.563898	0.008591	80.650208	-12.381872	27.821367	0.623735	0.000000	-0.437448	0.000000	0.000000	0.000000	-0.015766	0.017429	-0.047374	0.000000	0.000000	2.000000	1.000000	0.000000
20338.327414	0.087407	0.563939	0.008484	80.650208	-12.381872	27.821367	0.623735	0.000000	-0.437448	0.000000	0.000000	0.000000	-0.019786	0.012446	-0.032243	0.000000	0.000000	2.000000	1.000000	0.000000
20338.330748	0.087407	0.563939	0.008484	80.650208	-12.381872	27.821367	0.623735	0.000000	-0.437448	0.000000	0.000000	0.000000	-0.019786	0.012446	-0.032243	0.000000	0.000000	2.000000	1.000000	0.000000
20338.334081	0.087407	0.563939	0.008484	80.650818	-12.374397	27.830585	0.629660	0.000000	-0.424179	0.000000	0.000000	0.000000	-0.019786	0.012446	-0.032243	0.000000	0.000000	2.000000	1.000000	0.000000
20338.337414	0.087407	0.563939	0.008484	80.650818	-12.374397	27.830585	0.629660	0.000000	-0.424179	0.000000	0.000000	0.000000	-0.019786	0.012446	-0.032243	0.000000	0.000000	2.000000	1.000000	0.000000
20338.340748	0.087385	0.563981	0.008368	80.650818	-12.374397	27.830585	0.629660	0.000000	-0.424179	0.000000	0.000000	0.000000	-0.006519	0.012433	-0.034737	0.000000	0.000000	2.000000	1.000000	0.000000
20338.344081	0.087385	0.563981	0.008368	80.651428	-12.366908	27.839815	0.629660	0.000000	-0.424179	0.000000	0.000000	0.000000	-0.006519	0.012433	-0.034737	0.000000	0.000000	2.000000	1.000000	0.000000
20338.347414	0.087385	0.563981	0.008368	80.651428	-12.366908	27.839815	0.629660	0.000000	-0.424179	0.000000	0.000000	0.000000	-0.006519	0.012433	-0.034737	0.000000	0.000000	2.000000	1.000000	0.000000
20338.350748	0.087385	0.563981	0.008368	80.651428	-12.366908	27.839815	0.629660	0.000000	-0.424179	0.000000	0.000000	0.000000	-0.006519	0.012433	-0.034737	0.000000	0.000000	2.000000	1.000000	0.000000
20338.354081	0.087399	0.564039	0.008197	80.652115	-12.356730	27.849072	0.630747	0.000000	-0.418389	0.000000	0.000000	0.000000	0.004124	0.017382	-0.051126	0.000000	0.000000	2.000000	1.000000	0.000000
20338.357414	0.087399	0.564039	0.008197	80.652115	-12.356730	27.849072	0.630747	0.000000	-0.418389	0.000000	0.000000	0.000000	0.004124	0.017382	-0.051126	0.000000	0.000000	2.000000	1.000000	0.000000
20338.360748	0.087399	0.564039	0.008197	80.652115	-12.356730	27.849072	0.630747	0.000000	-0.418389	0.000000	0.000000	0.000000	0.004124	0.017382	-0.051126	0.000000	0.000000	2.000000	1.000000	0.000000
20338.364081	0.087399	0.564039	0.008197	80.653381	-12.336324	27.867561	0.630059	0.000000	-0.409868	0.000000	0.000000	0.000000	0.004124	0.017382	-0.051126	0.000000	0.000000	2.000000	1.000000	0.000000
20338.367414	0.087408	0.564064	0.008124	80.653381	-12.336324	27.867561	0.630059	0.000000	-0.409868	0.000000	0.000000	0.000000	0.002712	0.007454	-0.022091	0.000000	0.000000	2.000000	1.000000	0.000000
20338.370748	0.087408	0.564064	0.008124	80.653381	-12.336324	27.867561	0.630059	0.000000	-0.409868	0.000000	0.000000	0.000000	0.002712	0.007454	-0.022091	0.000000	0.000000	2.000000	1.000000	0.000000
20338.374081	0.087408	0.564064	0.008124	80.655296	-12.308412	27.895336	0.629607	0.000000	-0.406186	0.000000	0.000000	0.000000	0.002712	0.007454	-0.022091	0.000000	0.000000	2.000000	1.000000	0.000000
20338.377414	0.087408	0.564064	0.008124	80.655296	-12.308412	27.895336	0.629607	0.000000	-0.406186	0.000000	0.000000	0.000000	0.002712	0.007454	-0.022091	0.000000	0.000000	2.000000	1.000000	0.000000
20338.380748	0.087448	0.564072	0.008092	80.655296	-12.308412	27.895336	0.629607	0.000000	-0.406186	0.000000	0.000000	0.000000	0.011948	0.002469	-0.009439	0.000000	0.000000	2.000000	1.000000	0.000000
20338.384081	0.087448	0.564072	0.008092	80.659691	-12.256000	27.960108	0.629607	0.000000	-0.406186	0.000000	0.000000	0.000000	0.011948	0.002469	-0.009439	0.000000	0.000000	2.000000	1.000000	0.000000
20338.387414	0.087448	0.564072	0.008092	80.659691	-12.256000	27.960108	0.629607	0.000000	-0.406186	0.000000	0.000000	0.000000	0.011948	0.002469	-0.009439	0.000000	0.000000	2.000000	1.000000	0.000000
20338.390748	0.087448	0.564072	0.008092	80.659691	-12.256000	27.960108	0.629607	0.000000	-0.406186	0.000000	0.000000	0.000000	0.011948	0.002469	-0.009439	0.000000	0.000000	2.000000	1.000000	0.000000
20338.394081	0.087444	0.564054	0.008075	80.669228	-12.143462	28.099152	0.627616	0.000000	-0.404613	0.000000	0.000000	0.000000	-0.000983	-0.005272	-0.005228	0.000000	0.000000	2.000000	1.000000	0.000000
20338.397414	0.087444	0.564054	0.008075	80.669228	-12.143462	28.099152	0.627616	0.000000	-0.404613	0.000000	0.000000	0.000000	-0.000983	-0.005272	-0.005228	0.000000	0.000000	2.000000	1.000000	0.000000
20338.400748	0.087444	0.564054	0.008075	80.669228	-12.143462	28.099152	0.627616	0.000000	-0.404613	0.000000	0.000000	0.000000	-0.000983	-0.005272	-0.005228	0.000000	0.000000	2.000000	1.000000	0.000000
20338.404081	0.087444	0.564054	0.008075	80.696381	-11.902096	28.400415	0.627780	0.000000	-0.403742	0.000000	0.000000	0.000000	-0.000983	-0.005272	-0.005228	0.000000	0.000000	2.000000	1.000000	0.000000
20338.407414	0.087441	0.564037	0.008057	80.696381	-11.902096	28.400415	0.627780	0.000000	-0.403742	0.000000	0.000000	0.000000	-0.000983	-0.005270	-0.005228	0.000000	0.000000	2.000000	1.000000	0.000000
20338.410748	0.087441	0.564037	0.008057	80.696381	-11.902096	28.400415	0.627780	0.000000	-0.403742	0.000000	0.000000	0.000000	-0.000983	-0.005270	-0.005228	0.000000	0.000000	2.000000	1.000000	0.000000
20338.414081	0.087441	0.564037	0.008057	80.735855	-11.459023	28.944904	0.627944	0.000000	-0.402871	0.000000	0.000000	0.000000	-0.000983	-0.005270	-0.005228	0.000000	0.000000	2.000000	1.000000	0.000000
20338.417414	0.087441	0.564037	0.008057	80.735855	-11.459023	28.944904	0.627944	0.000000	-0.402871	0.000000	0.000000	0.000000	-0.000983	-0.005270	-0.005228	0.000000	0.000000	2.000000	1.000000	0.000000
20338.420748	0.087464	0.564011	0.008059	80.735855	-11.459023	28.944904	0.627944	0.000000	-0.402871	0.000000	0.000000	0.000000	0.006951	-0.007759	0.000475	0.000000	0.000000	2.000000	1.000000	0.000000
20338.424081	0.087464	0.564011	0.008059	80.780701	-10.891994	29.642673	0.627944	0.000000	-0.402871	0.000000	0.000000	0.000000	0.006951	-0.007759	0.000475	0.000000	0.000000	2.000000	1.000000	0.000000
20338.427414	0.087464	0.564011	0.008059	80.780701	-10.891994	29.642673	0.627944	0.000000	-0.402871	0.000000	0.000000	0.000000	0.006951	-0.007759	0.000475	0.000000	0.000000	2.000000	1.000000	0.000000
20338.430748	0.087464	0.564011	0.008059	80.780701	-10.891994	29.642673	0.627944	0.000000	-0.402871	0.000000	0.000000	0.000000	0.006951	-0.007759	0.000475	0.000000	0.000000	2.000000	1.000000	0.000000
20338.434081	0.087469	0.564003	0.008082	80.824486	-10.318870	30.346552	0.626785	0.000000	-0.402950	0.000000	0.000000	0.000000	0.001304	-0.002470	0.006949	0.000000	0.000000	2.000000	1.000000	0.000000
20338.437414	0.087469	0.564003	0.008082	80.824486	-10.318870	30.346552	0.626785	0.000000	-0.402950	0.000000	0.000000	0.000000	0.001304	-0.002470	0.006949	0.000000	0.000000	2.000000	1.000000	0.000000
20338.440748	0.087469	0.564003	0.008082	80.824486	-10.318870	30.346552	0.626785	0.000000	-0.402950	0.000000	0.000000	0.000000	0.001304	-0.002470	0.006949	0.000000	0.000000	2.000000	1.000000	0.000000
20338.444081	0.087469	0.564003	0.008082	80.861221	-9.726144	31.070175	0.626568	0.000000	-0.404108	0.000000	0.000000	0.000000	0.001304	-0.002470	0.006949	0.000000	0.000000	2.000000	1.000000	0.000000
20338.447414	0.087453	0.564038	0.008121	80.861221	-9.726144	31.070175	0.626568	0.000000	-0.404108	0.000000	0.000000	0.000000	-0.004661	0.010544	0.011701	0.000000	0.000000	2.000000	1.000000	0.000000
20338.450748	0.087453	0.564038	0.008121	80.861221	-9.726144	31.070175	0.626568	0.000000	-0.404108	0.000000	0.000000	0.000000	-0.004661	0.010544	0.011701	0.000000	0.000000	2.000000	1.000000	0.000000
20338.454081	0.087453	0.564038	0.008121	80.891243	-9.210149	31.702105	0.627344	0.000000	-0.406058	0.000000	0.000000	0.000000	-0.004661	0.010544	0.011701	0.000000	0.000000	2.000000	1.000000	0.000000
20338.457414	0.087453	0.564038	0.008121	80.891243	-9.210149	31.702105	0.627344	0.000000	-0.406058	0.000000	0.000000	0.000000	-0.004661	0.010544	0.011701	0.000000	0.000000	2.000000	1.000000	0.000000
20338.460748	0.087460	0.564073	0.008156	80.891243	-9.210149	31.702105	0.627344	0.000000	-0.406058	0.000000	0.000000	0.000000	0.001963	0.010559	0.010455	0.000000	0.000000	2.000000	1.000000	0.000000
20338.464081	0.087460	0.564073	0.008156	80.918419	-8.771438	32.243458	0.627344	0.000000	-0.406058	0.000000	0.000000	0.000000	0.001963	0.010559	0.010455	0.000000	0.000000	2.000000	1.000000	0.000000
20338.467414	0.087460	0.564073	0.008156	80.918419	-8.771438	32.243458	0.627344	0.000000	-0.406058	0.000000	0.000000	0.000000	0.001963	0.010559	0.010455	0.000000	0.000000	2.000000	1.000000	0.000000
20338.470748	0.087460	0.564073	0.008156	80.918419	-8.771438	32.243458	0.627344	0.000000	-0.406058	0.000000	0.000000	0.000000	0.001963	0.010559	0.010455	0.000000	0.000000	2.000000	1.000000	0.000000
20338.474081	0.087364	0.564092	0.008258	80.945526	-8.324473	32.797596	0.627017	0.000000	-0.407801	0.000000	0.000000	0.000000	-0.028564	0.005576	0.030575	0.000000	0.000000	2.000000	1.000000	0.000000
20338.477414	0.087364	0.564092	0.008258	80.945526	-8.324473	32.797596	0.627017	0.000000	-0.407801	0.000000	0.000000	0.000000	-0.028564	0.005576	0.030575	0.000000	0.000000	2.000000	1.000000	0.000000
20338.480748	0.087364	0.564092	0.008258	80.945526	-8.324473	32.797596	0.627017	0.000000	-0.407801	0.000000	0.000000	0.000000	-0.028564	0.005576	0.030575	0.000000	0.000000	2.000000	1.000000	0.000000
20338.484081	0.087364	0.564092	0.008258	80.980034	-7.799712	33.447075	0.631778	0.000000	-0.412897	0.000000	0.000000	0.000000	-0.028564	0.005576	0.030575	0.000000	0.000000	2.000000	1.000000	0.000000
20338.487414	0.087302	0.564083	0.008294	80.980034	-7.799712	33.447075	0.631778	0.000000	-0.412897	0.000000	0.000000	0.000000	-0.018583	-0.002493	0.010680	0.000000	0.000000	2.000000	1.000000	0.000000
20338.490748	0.087302	0.564083	0.008294	80.980034	-7.799712	33.447075	0.631778	0.000000	-0.412897	0.000000	0.000000	0.000000	-0.018583	-0.002493	0.010680	0.000000	0.000000	2.000000	1.000000	0.000000
20338.494081	0.087302	0.564083	0.008294	81.020554	-7.208359	34.174465	0.634875	0.000000	-0.414676	0.000000	0.000000	0.000000	-0.018583	-0.002493	0.010680	0.000000	0.000000	2.000000	1.000000	0.000000
20338.497414	0.087264	0.564049	0.008331	81.020554	-7.208359	34.174465	0.634875	0.000000	-0.414676	0.000000	0.000000	0.000000	-0.011632	-0.010243	0.011156	0.000000	0.000000	2.000000	1.000000	0.000000
20338.500748	0.087264	0.564049	0.008331	81.020554	-7.208359	34.174465	0.634875	0.000000	-0.414676	0.000000	0.000000	0.000000	-0.011632	-0.010243	0.011156	0.000000	0.000000	2.000000	1.000000	0.000000
20338.504081	0.087264	0.564049	0.008331	81.064728	-6.525748	35.008045	0.636814	0.000000	-0.416536	0.000000	0.000000	0.000000	-0.011632	-0.010243	0.011156	0.000000	0.000000	2.000000	1.000000	0.000000
20338.507414	0.087264	0.564049	0.008331	81.064728	-6.525748	35.008045	0.636814	0.000000	-0.416536	0.000000	0.000000	0.000000	-0.011632	-0.010243	0.011156	0.000000	0.000000	2.000000	1.000000	0.000000
20338.510748	0.087247	0.564015	0.008364	81.064728	-6.525748	35.008045	0.636814	0.000000	-0.416536	0.000000	0.000000	0.000000	-0.005006	-0.010251	0.009912	0.000000	0.000000	2.000000	1.000000	0.000000
20338.514081	0.087247	0.564015	0.008364	81.105476	-5.863787	35.808525	0.636814	0.000000	-0.416536	0.000000	0.000000	0.000000	-0.005006	-0.010251	0.009912	0.000000	0.000000	2.000000	1.000000	0.000000
20338.517414	0.087247	0.564015	0.008364	81.105476	-5.863787	35.808525	0.636814	0.000000	-0.416536	0.000000	0.000000	0.000000	-0.005006	-0.010251	0.009912	0.000000	0.000000	2.000000	1.000000	0.000000
20338.520748	0.087247	0.564015	0.008364	81.105476	-5.863787	35.808525	0.636814	0.000000	-0.416536	0.000000	0.000000	0.000000	-0.005006	-0.010251	0.009912	0.000000	0.000000	2.000000	1.000000	0.000000
20338.524081	0.087352	0.563913	0.008434	81.142548	-5.231969	36.564522	0.637648	0.000000	-0.418188	0.000000	0.000000	0.000000	0.031399	-0.030748	0.021030	0.000000	0.000000	2.000000	1.000000	0.000000
20338.527414	0.087352	0.563913	0.008434	81.142548	-5.231969	36.564522	0.637648	0.000000	-0.418188	0.000000	0.000000	0.000000	0.031399	-0.030748	0.021030	0.000000	0.000000	2.000000	1.000000	0.000000
20338.530748	0.087352	0.563913	0.008434	81.142548	-5.231969	36.564522	0.637648	0.000000	-0.418188	0.000000	0.000000	0.000000	0.031399	-0.030748	0.021030	0.000000	0.000000	2.000000	1.000000	0.000000
20338.534081	0.087352	0.563913	0.008434	81.181808	-4.591316	37.331100	0.632415	0.000000	-0.421693	0.000000	0.000000	0.000000	0.031399	-0.030748	0.021030	0.000000	0.000000	2.000000	1.000000	0.000000
20338.537414	0.087428	0.563870	0.008473	81.181808	-4.591316	37.331100	0.632415	0.000000	-0.421693	0.000000	0.000000	0.000000	0.022823	-0.012736	0.011879	0.000000	0.000000	2.000000	1.000000	0.000000
20338.540748	0.087428	0.563870	0.008473	81.181808	-4.591316	37.331100	0.632415	0.000000	-0.421693	0.000000	0.000000	0.000000	0.022823	-0.012736	0.011879	0.000000	0.000000	2.000000	1.000000	0.000000
20338.544081	0.087428	0.563870	0.008473	81.214676	-3.982362	38.057201	0.628611	0.000000	-0.423673	0.000000	0.000000	0.000000	0.022823	-0.012736	0.011879	0.000000	0.000000	2.000000	1.000000	0.000000
20338.547414	0.087428	0.563870	0.008473	81.214676	-3.982362	38.057201	0.628611	0.000000	-0.423673	0.000000	0.000000	0.000000	0.022823	-0.012736	0.011879	0.000000	0.000000	2.000000	1.000000	0.000000
20338.550748	0.087526	0.563828	0.008509	81.214676	-3.982362	38.057201	0.628611	0.000000	-0.423673	0.000000	0.000000	0.000000	0.029459	-0.012749	0.010628	0.000000	0.000000	2.000000	1.000000	0.000000
20338.554081	0.087526	0.563828	0.008509	81.244377	-3.411756	38.736118	0.628611	0.000000	-0.423673	0.000000	0.000000	0.000000	0.029459	-0.012749	0.010628	0.000000	0.000000	2.000000	1.000000	0.000000
20338.557414	0.087526	0.563828	0.008509	81.244377	-3.411756	38.736118	0.628611	0.000000	-0.423673	0.000000	0.000000	0.000000	0.029459	-0.012749	0.010628	0.000000	0.000000	2.000000	1.000000	0.000000
20338.560748	0.087526	0.563828	0.008509	81.244377	-3.411756	38.736118	0.628611	0.000000	-0.423673	0.000000	0.000000	0.000000	0.029459	-0.012749	0.010628	0.000000	0.000000	2.000000	1.000000	0.000000
20338.564081	0.087655	0.563769	0.008586	81.273415	-2.754054	39.518070	0.623701	0.000000	-0.425444	0.000000	0.000000	0.000000	0.038711	-0.017724	0.023262	0.000000	0.000000	2.000000	1.000000	0.000000
20338.567414	0.087655	0.563769	0.008586	81.273415	-2.754054	39.518070	0.623701	0.000000	-0.425444	0.000000	0.000000	0.000000	-0.000000	-0.000004	0.000000	0.000000	0.000000	2.000000	1.000000	0.000000
20338.570748	0.087655	0.563769	0.008586	81.273415	-2.754054	39.518070	0.623701	0.000000	-0.425444	0.000000	0.000000	0.000000	-0.000000	-0.000004	0.000000	0.000000	0.000000	2.000000	1.000000	0.000000
20338.574081	0.087655	0.563769	0.008586	81.301956	-1.985480	40.424942	0.617249	0.000000	-0.429321	0.000000	0.000000	0.000000	-0.000000	-0.000004	0.000000	0.000000	0.000000	2.000000	1.000000	0.000000
20338.577414	0.087655	0.563769	0.008586	81.301956	-1.985480	40.424942	0.617249	0.000000	-0.429321	0.000000	0.000000	0.000000	-0.000000	-0.000004	0.000000	0.000000	0.000000	2.000000	1.000000	0.000000
20338.580748	0.087800	0.563769	0.008625	81.301956	-1.985480	40.424942	0.617249	0.000000	-0.429321	0.000000	0.000000	0.000000	0.043400	0.000289	0.011622	0.000000	0.000000	2.000000	1.000000	0.000000
20338.584081	0.087800	0.563769	0.008625	81.334106	-1.067560	41.506691	0.617249	0.000000	-0.429321	0.000000	0.000000	0.000000	0.043400	0.000289	0.011622	0.000000	0.000000	2.000000	1.000000	0.000000
20338.587414	0.087800	0.563769	0.008625	81.334106	-1.067560	41.506691	0.617249	0.000000	-0.429321	0.000000	0.000000	0.000000	0.043400	0.000289	0.011622	0.000000	0.000000	2.000000	1.000000	0.000000
20338.590748	0.087800	0.563769	0.008625	81.334106	-1.067560	41.506691	0.617249	0.000000	-0.429321	0.000000	0.000000	0.000000	0.043400	0.000289	0.011622	0.000000	0.000000	2.000000	1.000000	0.000000
20338.594081	0.088064	0.563849	0.008690	81.355957	-0.086391	42.660599	0.610016	0.000000	-0.431258	0.000000	0.000000	0.000000	0.079220	0.023898	0.019305	0.000000	0.000000	2.000000	1.000000	0.000000
20338.597414	0.088064	0.563849	0.008690	81.355957	-0.086391	42.660599	0.610016	0.000000	-0.431258	0.000000	0.000000	0.000000	0.079220	0.023898	0.019305	0.000000	0.000000	2.000000	1.000000	0.000000
20338.600748	0.088064	0.563849	0.008690	81.355957	-0.086391	42.660599	0.610016	0.000000	-0.431258	0.000000	0.000000	0.000000	0.079220	0.023898	0.019305	0.000000	0.000000	2.000000	1.000000	0.000000
20338.604081	0.088064	0.563849	0.008690	81.375153	0.806957	43.708988	0.596812	0.000000	-0.434475	0.000000	0.000000	0.000000	0.079220	0.023898	0.019305	0.000000	0.000000	2.000000	1.000000	0.000000
20338.607414	0.088206	0.563902	0.008717	81.375153	0.806957	43.708988	0.596812	0.000000	-0.434475	0.000000	0.000000	0.000000	0.042775	0.015847	0.008146	0.000000	0.000000	2.000000	1.000000	0.000000
20338.610748	0.088206	0.563902	0.008717	81.375153	0.806957	43.708988	0.596812	0.000000	-0.434475	0.000000	0.000000	0.000000	0.042775	0.015847	0.008146	0.000000	0.000000	2.000000	1.000000	0.000000
20338.614081	0.088206	0.563902	0.008717	81.381630	1.561679	44.595974	0.589683	0.000000	-0.435833	0.000000	0.000000	0.000000	0.042775	0.015847	0.008146	0.000000	0.000000	2.000000	1.000000	0.000000
20338.617414	0.088206	0.563902	0.008717	81.381630	1.561679	44.595974	0.589683	0.000000	-0.435833	0.000000	0.000000	0.000000	0.042775	0.015847	0.008146	0.000000	0.000000	2.000000	1.000000	0.000000
20338.620748	0.088307	0.563998	0.008764	81.381630	1.561679	44.595974	0.589683	0.000000	-0.435833	0.000000	0.000000	0.000000	0.030174	0.028899	0.014150	0.000000	0.000000	2.000000	1.000000	0.000000
20338.624081	0.088307	0.563998	0.008764	81.385384	2.161379	45.297878	0.589683	0.000000	-0.435833	0.000000	0.000000	0.000000	0.030174	0.028899	0.014150	0.000000	0.000000	2.000000	1.000000	0.000000
20338.627414	0.088408	0.564095	0.008811	81.385384	2.161379	45.297878	0.589683	0.000000	-0.435833	0.000000	0.000000	0.000000	0.030177	0.028896	0.014137	0.000000	0.000000	2.000000	1.000000	0.000000
20338.630748	0.088408	0.564095	0.008811	81.385384	2.161379	45.297878	0.589683	0.000000	-0.435833	0.000000	0.000000	0.000000	0.030177	0.028896	0.014137	0.000000	0.000000	2.000000	1.000000	0.000000
20338.634081	0.088408	0.564095	0.008811	81.380714	2.719644	45.952297	0.579625	0.000000	-0.440548	0.000000	0.000000	0.000000	0.030177	0.028896	0.014137	0.000000	0.000000	2.000000	1.000000	0.000000
20338.637414	0.088408	0.564095	0.008811	81.380714	2.719644	45.952297	0.579625	0.000000	-0.440548	0.000000	0.000000	0.000000	0.030177	0.028896	0.014137	0.000000	0.000000	2.000000	1.000000	0.000000
20338.640748	0.088482	0.564199	0.008839	81.380714	2.719644	45.952297	0.579625	0.000000	-0.440548	0.000000	0.000000	0.000000	0.022229	0.031403	0.008440	0.000000	0.000000	2.000000	1.000000	0.000000
20338.644081	0.088482	0.564199	0.008839	81.376755	3.208753	46.527866	0.579625	0.000000	-0.440548	0.000000	0.000000	0.000000	0.022229	0.031403	0.008440	0.000000	0.000000	2.000000	1.000000	0.000000
20338.647414	0.088482	0.564199	0.008839	81.376755	3.208753	46.527866	0.579625	0.000000	-0.440548	0.000000	0.000000	0.000000	0.022229	0.031403	0.008440	0.000000	0.000000	2.000000	1.000000	0.000000
20338.650748	0.088482	0.564199	0.008839	81.376755	3.208753	46.527866	0.579625	0.000000	-0.440548	0.000000	0.000000	0.000000	0.022229	0.031403	0.008440	0.000000	0.000000	2.000000	1.000000	0.000000
20338.654081	0.088590	0.564400	0.008927	81.368744	3.552792	46.930111	0.575920	0.000000	-0.441954	0.000000	0.000000	0.000000	0.032506	0.060318	0.026314	0.000000	0.000000	2.000000	1.000000	0.000000
20338.657414	0.088590	0.564400	0.008927	81.368744	3.552792	46.930111	0.575920	0.000000	-0.441954	0.000000	0.000000	0.000000	0.032506	0.060318	0.026314	0.000000	0.000000	2.000000	1.000000	0.000000
20338.660748	0.088590	0.564400	0.008927	81.368744	3.552792	46.930111	0.575920	0.000000	-0.441954	0.000000	0.000000	0.000000	0.032506	0.060318	0.026314	0.000000	0.000000	2.000000	1.000000	0.000000
20338.664081	0.088590	0.564400	0.008927	81.360184	3.737451	47.145687	0.570502	0.000000	-0.446340	0.000000	0.000000	0.000000	0.032506	0.060318	0.026314	0.000000	0.000000	2.000000	1.000000	0.000000
20338.667414	0.088624	0.564497	0.008986	81.360184	3.737451	47.145687	0.570502	0.000000	-0.446340	0.000000	0.000000	0.000000	0.010277	0.028935	0.017877	0.000000	0.000000	2.000000	1.000000	0.000000
20338.670748	0.088624	0.564497	0.008986	81.360184	3.737451	47.145687	0.570502	0.000000	-0.446340	0.000000	0.000000	0.000000	0.010277	0.028935	0.017877	0.000000	0.000000	2.000000	1.000000	0.000000
20338.674081	0.088624	0.564497	0.008986	81.350349	3.867548	47.296124	0.568789	0.000000	-0.449320	0.000000	0.000000	0.000000	0.010277	0.028935	0.017877	0.000000	0.000000	2.000000	1.000000	0.000000
20338.677414	0.088624	0.564497	0.008986	81.350349	3.867548	47.296124	0.568789	0.000000	-0.449320	0.000000	0.000000	0.000000	0.010277	0.028935	0.017877	0.000000	0.000000	2.000000	1.000000	0.000000
20338.680748	0.088655	0.564575	0.009029	81.350349	3.867548	47.296124	0.568789	0.000000	-0.449320	0.000000	0.000000	0.000000	0.009285	0.023641	0.012655	0.000000	0.000000	2.000000	1.000000	0.000000
20338.684081	0.088655	0.564575	0.009029	81.340248	3.991064	47.435474	0.568789	0.000000	-0.449320	0.000000	0.000000	0.000000	0.009285	0.023641	0.012655	0.000000	0.000000	2.000000	1.000000	0.000000
20338.687414	0.088655	0.564575	0.009029	81.340248	3.991064	47.435474	0.568789	0.000000	-0.449320	0.000000	0.000000	0.000000	0.009285	0.023641	0.012655	0.000000	0.000000	2.000000	1.000000	0.000000
20338.690748	0.088655	0.564575	0.009029	81.340248	3.991064	47.435474	0.568789	0.000000	-0.449320	0.000000	0.000000	0.000000	0.009285	0.023641	0.012655	0.000000	0.000000	2.000000	1.000000	0.000000
20338.694081	0.088775	0.564750	0.009054	81.329933	4.108051	47.563816	0.567242	0.000000	-0.451429	0.000000	0.000000	0.000000	0.035850	0.052279	0.007615	0.000000	0.000000	2.000000	1.000000	0.000000
20338.697414	0.088775	0.564750	0.009054	81.329933	4.108051	47.563816	0.567242	0.000000	-0.451429	0.000000	0.000000	0.000000	0.035850	0.052279	0.007615	0.000000	0.000000	2.000000	1.000000	0.000000
20338.700748	0.088775	0.564750	0.009054	81.329933	4.108051	47.563816	0.567242	0.000000	-0.451429	0.000000	0.000000	0.000000	0.035850	0.052279	0.007615	0.000000	0.000000	2.000000	1.000000	0.000000
20338.704081	0.088775	0.564750	0.009054	81.319588	4.219326	47.691879	0.561267	0.000000	-0.452698	0.000000	0.000000	0.000000	0.035850	0.052279	0.007615	0.000000	0.000000	2.000000	1.000000	0.000000
20338.707414	0.088801	0.564837	0.009073	81.319588	4.219326	47.691879	0.561267	0.000000	-0.452698	0.000000	0.000000	0.000000	0.007965	0.026141	0.005694	0.000000	0.000000	2.000000	1.000000	0.000000
20338.710748	0.088801	0.564837	0.009073	81.319588	4.219326	47.691879	0.561267	0.000000	-0.452698	0.000000	0.000000	0.000000	0.007965	0.026141	0.005694	0.000000	0.000000	2.000000	1.000000	0.000000
20338.714081	0.088801	0.564837	0.009073	81.308777	4.312362	47.798157	0.559939	0.000000	-0.453647	0.000000	0.000000	0.000000	0.007965	0.026141	0.005694	0.000000	0.000000	2.000000	1.000000	0.000000
20338.717414	0.088801	0.564837	0.009073	81.308777	4.312362	47.798157	0.559939	0.000000	-0.453647	0.000000	0.000000	0.000000	0.007965	0.026141	0.005694	0.000000	0.000000	2.000000	1.000000	0.000000
20338.720748	0.088828	0.564924	0.009092	81.308777	4.312362	47.798157	0.559939	0.000000	-0.453647	0.000000	0.000000	0.000000	0.007964	0.026146	0.005688	0.000000	0.000000	2.000000	1.000000	0.000000
20338.724081	0.088828	0.564924	0.009092	81.298706	4.441124	47.947216	0.559939	0.000000	-0.453647	0.000000	0.000000	0.000000	0.007964	0.026146	0.005688	0.000000	0.000000	2.000000	1.000000	0.000000
20338.727414	0.088851	0.564994	0.009093	81.298706	4.441124	47.947216	0.559939	0.000000	-0.453647	0.000000	0.000000	0.000000	0.006974	0.020841	0.000474	0.000000	0.000000	2.000000	1.000000	0.000000
20338.730748	0.088851	0.564994	0.009093	81.298706	4.441124	47.947216	0.559939	0.000000	-0.453647	0.000000	0.000000	0.000000	0.006974	0.020841	0.000474	0.000000	0.000000	2.000000	1.000000	0.000000
20338.734081	0.088851	0.564994	0.009093	81.292770	4.621317	48.158260	0.557450	0.000000	-0.454674	0.000000	0.000000	0.000000	0.006974	0.020841	0.000474	0.000000	0.000000	2.000000	1.000000	0.000000
20338.737414	0.088851	0.564994	0.009093	81.292770	4.621317	48.158260	0.557450	0.000000	-0.454674	0.000000	0.000000	0.000000	0.006974	0.020841	0.000474	0.000000	0.000000	2.000000	1.000000	0.000000
20338.740748	0.088879	0.565055	0.009118	81.292770	4.621317	48.158260	0.557450	0.000000	-0.454674	0.000000	0.000000	0.000000	0.008295	0.018393	0.007415	0.000000	0.000000	2.000000	1.000000	0.000000
20338.744081	0.088879	0.565055	0.009118	81.291748	4.734065	48.289474	0.557450	0.000000	-0.454674	0.000000	0.000000	0.000000	0.008295	0.018393	0.007415	0.000000	0.000000	2.000000	1.000000	0.000000
20338.747414	0.088879	0.565055	0.009118	81.291748	4.734065	48.289474	0.557450	0.000000	-0.454674	0.000000	0.000000	0.000000	0.008295	0.018393	0.007415	0.000000	0.000000	2.000000	1.000000	0.000000
20338.750748	0.088879	0.565055	0.009118	81.291748	4.734065	48.289474	0.557450	0.000000	-0.454674	0.000000	0.000000	0.000000	0.008295	0.018393	0.007415	0.000000	0.000000	2.000000	1.000000	0.000000
20338.754081	0.088973	0.565116	0.009130	81.285683	4.752800	48.304573	0.556067	0.000000	-0.455910	0.000000	0.000000	0.000000	0.028217	0.018358	0.003612	0.000000	0.000000	2.000000	1.000000	0.000000
20338.757414	0.088973	0.565116	0.009130	81.285683	4.752800	48.304573	0.556067	0.000000	-0.455910	0.000000	0.000000	0.000000	0.028217	0.018358	0.003612	0.000000	0.000000	2.000000	1.000000	0.000000
20338.760748	0.088973	0.565116	0.009130	81.285683	4.752800	48.304573	0.556067	0.000000	-0.455910	0.000000	0.000000	0.000000	0.028217	0.018358	0.003612	0.000000	0.000000	2.000000	1.000000	0.000000
20338.764081	0.088973	0.565116	0.009130	81.279488	4.762549	48.308941	0.551364	0.000000	-0.456512	0.000000	0.000000	0.000000	0.028217	0.018358	0.003612	0.000000	0.000000	2.000000	1.000000	0.000000
20338.767414	0.089024	0.565151	0.009156	81.279488	4.762549	48.308941	0.551364	0.000000	-0.456512	0.000000	0.000000	0.000000	0.015271	0.010596	0.007878	0.000000	0.000000	2.000000	1.000000	0.000000
20338.770748	0.089024	0.565151	0.009156	81.279488	4.762549	48.308941	0.551364	0.000000	-0.456512	0.000000	0.000000	0.000000	0.015271	0.010596	0.007878	0.000000	0.000000	2.000000	1.000000	0.000000
20338.774081	0.089024	0.565151	0.009156	81.276360	4.770131	48.311108	0.548819	0.000000	-0.457825	0.000000	0.000000	0.000000	0.015271	0.010596	0.007878	0.000000	0.000000	2.000000	1.000000	0.000000
20338.777414	0.089024	0.565151	0.009156	81.276360	4.770131	48.311108	0.548819	0.000000	-0.457825	0.000000	0.000000	0.000000	0.015271	0.010596	0.007878	0.000000	0.000000	2.000000	1.000000	0.000000
20338.780748	0.089057	0.565178	0.009210	81.276360	4.770131	48.311108	0.548819	0.000000	-0.457825	0.000000	0.000000	0.000000	0.009954	0.008104	0.016087	0.000000	0.000000	2.000000	1.000000	0.000000
20338.784081	0.089057	0.565178	0.009210	81.270126	4.774415	48.315430	0.548819	0.000000	-0.457825	0.000000	0.000000	0.000000	0.009954	0.008104	0.016087	0.000000	0.000000	2.000000	1.000000	0.000000
20338.787414	0.089057	0.565178	0.009210	81.270126	4.774415	48.315430	0.548819	0.000000	-0.457825	0.000000	0.000000	0.000000	0.009954	0.008104	0.016087	0.000000	0.000000	2.000000	1.000000	0.000000
20338.790748	0.089057	0.565178	0.009210	81.270126	4.774415	48.315430	0.548819	0.000000	-0.457825	0.000000	0.000000	0.000000	0.009954	0.008104	0.016087	0.000000	0.000000	2.000000	1.000000	0.000000
20338.794081	0.089045	0.565231	0.009266	81.263870	4.775982	48.319763	0.547161	0.000000	-0.460506	0.000000	0.000000	0.000000	-0.003659	0.015897	0.016884	0.000000	0.000000	2.000000	1.000000	0.000000
20338.797414	0.089045	0.565231	0.009266	81.263870	4.775982	48.319763	0.547161	0.000000	-0.460506	0.000000	0.000000	0.000000	-0.003659	0.015897	0.016884	0.000000	0.000000	2.000000	1.000000	0.000000
20338.800748	0.089045	0.565231	0.009266	81.263870	4.775982	48.319763	0.547161	0.000000	-0.460506	0.000000	0.000000	0.000000	-0.003659	0.015897	0.016884	0.000000	0.000000	2.000000	1.000000	0.000000
20338.804081	0.089045	0.565231	0.009266	81.260788	4.778123	48.321938	0.547770	0.000000	-0.463320	0.000000	0.000000	0.000000	-0.003659	0.015897	0.016884	0.000000	0.000000	2.000000	1.000000	0.000000
20338.807414	0.089052	0.565241	0.009307	81.260788	4.778123	48.321938	0.547770	0.000000	-0.463320	0.000000	0.000000	0.000000	0.002319	0.002802	0.012148	0.000000	0.000000	2.000000	1.000000	0.000000
20338.810748	0.089052	0.565241	0.009307	81.260788	4.778123	48.321938	0.547770	0.000000	-0.463320	0.000000	0.000000	0.000000	0.002319	0.002802	0.012148	0.000000	0.000000	2.000000	1.000000	0.000000
20338.814081	0.089052	0.565241	0.009307	81.260788	4.778123	48.321938	0.547384	0.000000	-0.465345	0.000000	0.000000	0.000000	0.002319	0.002802	0.012148	0.000000	0.000000	2.000000	1.000000	0.000000
20338.817414	0.089052	0.565241	0.009307	81.260788	4.778123	48.321938	0.547384	0.000000	-0.465345	0.000000	0.000000	0.000000	0.002319	0.002802	0.012148	0.000000	0.000000	2.000000	1.000000	0.000000
20338.820748	0.089057	0.565232	0.009330	81.260788	4.778123	48.321938	0.547384	0.000000	-0.465345	0.000000	0.000000	0.000000	0.001326	-0.002496	0.006944	0.000000	0.000000	2.000000	1.000000	0.000000
20338.824081	0.089057	0.565232	0.009330	81.260818	4.780832	48.321938	0.547384	0.000000	-0.465345	0.000000	0.000000	0.000000	0.001326	-0.002496	0.006944	0.000000	0.000000	2.000000	1.000000	0.000000
20338.827414	0.089057	0.565232	0.009330	81.260818	4.780832	48.321938	0.547384	0.000000	-0.465345	0.000000	0.000000	0.000000	0.001326	-0.002496	0.006944	0.000000	0.000000	2.000000	1.000000	0.000000
20338.830748	0.089057	0.565232	0.009330	81.260818	4.780832	48.321938	0.547384	0.000000	-0.465345	0.000000	0.000000	0.000000	0.001326	-0.002496	0.006944	0.000000	0.000000	2.000000	1.000000	0.000000
20338.834081	0.089058	0.565206	0.009336	81.263741	4.767011	48.309048	0.547163	0.000000	-0.466502	0.000000	0.000000	0.000000	0.000333	-0.007774	0.001739	0.000000	0.000000	2.000000	1.000000	0.000000
20338.837414	0.089058	0.565206	0.009336	81.263741	4.767011	48.309048	0.547163	0.000000	-0.466502	0.000000	0.000000	0.000000	0.000333	-0.007774	0.001739	0.000000	0.000000	2.000000	1.000000	0.000000
20338.840748	0.089058	0.565206	0.009336	81.263741	4.767011	48.309048	0.547163	0.000000	-0.466502	0.000000	0.000000	0.000000	0.000333	-0.007774	0.001739	0.000000	0.000000	2.000000	1.000000	0.000000
20338.844081	0.089058	0.565206	0.009336	81.263741	4.769730	48.309055	0.547108	0.000000	-0.466792	0.000000	0.000000	0.000000	0.000333	-0.007774	0.001739	0.000000	0.000000	2.000000	1.000000	0.000000
20338.847414	0.089080	0.565206	0.009332	81.263741	4.769730	48.309055	0.547108	0.000000	-0.466792	0.000000	0.000000	0.000000	0.006644	0.000004	-0.001269	0.000000	0.000000	2.000000	1.000000	0.000000
20338.850748	0.089080	0.565206	0.009332	81.263741	4.769730	48.309055	0.547108	0.000000	-0.466792	0.000000	0.000000	0.000000	0.006644	0.000004	-0.001269	0.000000	0.000000	2.000000	1.000000	0.000000
20338.854081	0.089080	0.565206	0.009332	81.266838	4.764863	48.306854	0.546000	0.000000	-0.466581	0.000000	0.000000	0.000000	0.006644	0.000004	-0.001269	0.000000	0.000000	2.000000	1.000000	0.000000
20338.857414	0.089080	0.565206	0.009332	81.266838	4.764863	48.306854	0.546000	0.000000	-0.466581	0.000000	0.000000	0.000000	0.006644	0.000004	-0.001269	0.000000	0.000000	2.000000	1.000000	0.000000
20338.860748	0.089059	0.565181	0.009342	81.266838	4.764863	48.306854	0.546000	0.000000	-0.466581	0.000000	0.000000	0.000000	-0.006312	-0.007778	0.003007	0.000000	0.000000	2.000000	1.000000	0.000000
20338.864081	0.089059	0.565181	0.009342	81.266838	4.764863	48.306854	0.546000	0.000000	-0.466581	0.000000	0.000000	0.000000	-0.006312	-0.007778	0.003007	0.000000	0.000000	2.000000	1.000000	0.000000
20338.867414	0.089059	0.565181	0.009342	81.266838	4.764863	48.306854	0.546000	0.000000	-0.466581	0.000000	0.000000	0.000000	-0.006312	-0.007778	0.003007	0.000000	0.000000	2.000000	1.000000	0.000000
20338.870748	0.089059	0.565181	0.009342	81.266838	4.764863	48.306854	0.546000	0.000000	-0.466581	0.000000	0.000000	0.000000	-0.006312	-0.007778	0.003007	0.000000	0.000000	2.000000	1.000000	0.000000
20338.874081	0.089050	0.565156	0.009415	81.266838	4.762152	48.306847	0.547053	0.000000	-0.467082	0.000000	0.000000	0.000000	-0.002668	-0.007452	0.022098	0.000000	0.000000	2.000000	1.000000	0.000000
20338.877414	0.089050	0.565156	0.009415	81.266838	4.762152	48.306847	0.547053	0.000000	-0.467082	0.000000	0.000000	0.000000	-0.002668	-0.007452	0.022098	0.000000	0.000000	2.000000	1.000000	0.000000
20338.880748	0.089050	0.565156	0.009415	81.266838	4.762152	48.306847	0.547053	0.000000	-0.467082	0.000000	0.000000	0.000000	-0.002668	-0.007452	0.022098	0.000000	0.000000	2.000000	1.000000	0.000000
20338.884081	0.089050	0.565156	0.009415	81.266838	4.759448	48.306892	0.547497	0.000000	-0.470765	0.000000	0.000000	0.000000	-0.002668	-0.007452	0.022098	0.000000	0.000000	2.000000	1.000000	0.000000
20338.887414	0.089046	0.565122	0.009512	81.266838	4.759448	48.306892	0.547497	0.000000	-0.470765	0.000000	0.000000	0.000000	-0.001345	-0.009956	0.029039	0.000000	0.000000	2.000000	1.000000	0.000000
20338.890748	0.089046	0.565122	0.009512	81.266838	4.759448	48.306892	0.547497	0.000000	-0.470765	0.000000	0.000000	0.000000	-0.001345	-0.009956	0.029039	0.000000	0.000000	2.000000	1.000000	0.000000
20338.894081	0.089046	0.565122	0.009512	81.269989	4.757285	48.304707	0.547722	0.000000	-0.475605	0.000000	0.000000	0.000000	-0.001345	-0.009956	0.029039	0.000000	0.000000	2.000000	1.000000	0.000000
20338.897414	0.089046	0.565122	0.009512	81.269989	4.757285	48.304707	0.547722	0.000000	-0.475605	0.000000	0.000000	0.000000	-0.001345	-0.009956	0.029039	0.000000	0.000000	2.000000	1.000000	0.000000
20338.900748	0.089056	0.565080	0.009564	81.269989	4.757285	48.304707	0.547722	0.000000	-0.475605	0.000000	0.000000	0.000000	0.002980	-0.012759	0.015622	0.000000	0.000000	2.000000	1.000000	0.000000
20338.904081	0.089056	0.565080	0.009564	81.276161	4.755722	48.300346	0.547722	0.000000	-0.475605	0.000000	0.000000	0.000000	0.002980	-0.012759	0.015622	0.000000	0.000000	2.000000	1.000000	0.000000
20338.907414	0.089056	0.565080	0.009564	81.276161	4.755722	48.300346	0.547722	0.000000	-0.475605	0.000000	0.000000	0.000000	0.002980	-0.012759	0.015622	0.000000	0.000000	2.000000	1.000000	0.000000
20338.910748	0.089056	0.565080	0.009564	81.276161	4.755722	48.300346	0.547722	0.000000	-0.475605	0.000000	0.000000	0.000000	0.002980	-0.012759	0.015622	0.000000	0.000000	2.000000	1.000000	0.000000
20338.914081	0.089144	0.564943	0.009667	81.282425	4.756853	48.296009	0.547225	0.000000	-0.478208	0.000000	0.000000	0.000000	0.026569	-0.041117	0.030902	0.000000	0.000000	2.000000	1.000000	0.000000
20338.917414	0.089144	0.564943	0.009667	81.282425	4.756853	48.296009	0.547225	0.000000	-0.478208	0.000000	0.000000	0.000000	0.026569	-0.041117	0.030902	0.000000	0.000000	2.000000	1.000000	0.000000
20338.920748	0.089144	0.564943	0.009667	81.282425	4.756853	48.296009	0.547225	0.000000	-0.478208	0.000000	0.000000	0.000000	0.026569	-0.041117	0.030902	0.000000	0.000000	2.000000	1.000000	0.000000
20338.924081	0.089144	0.564943	0.009667	81.288620	4.757980	48.291637	0.542797	0.000000	-0.483359	0.000000	0.000000	0.000000	0.026569	-0.041117	0.030902	0.000000	0.000000	2.000000	1.000000	0.000000
20338.927414	0.089195	0.564883	0.009693	81.288620	4.757980	48.291637	0.542797	0.000000	-0.483359	0.000000	0.000000	0.000000	0.015285	-0.018080	0.007869	0.000000	0.000000	2.000000	1.000000	0.000000
20338.930748	0.089195	0.564883	0.009693	81.288620	4.757980	48.291637	0.542797	0.000000	-0.483359	0.000000	0.000000	0.000000	0.015285	-0.018080	0.007869	0.000000	0.000000	2.000000	1.000000	0.000000
20338.934081	0.089195	0.564883	0.009693	81.291939	4.772973	48.300213	0.540249	0.000000	-0.484670	0.000000	0.000000	0.000000	0.015285	-0.018080	0.007869	0.000000	0.000000	2.000000	1.000000	0.000000
20338.937414	0.089195	0.564883	0.009693	81.291939	4.772973	48.300213	0.540249	0.000000	-0.484670	0.000000	0.000000	0.000000	0.015285	-0.018080	0.007869	0.000000	0.000000	2.000000	1.000000	0.000000
20338.940748	0.089271	0.564840	0.009733	81.291939	4.772973	48.300213	0.540249	0.000000	-0.484670	0.000000	0.000000	0.000000	0.022932	-0.012783	0.011801	0.000000	0.000000	2.000000	1.000000	0.000000
20338.944081	0.089271	0.564840	0.009733	81.295052	4.778975	48.298035	0.540249	0.000000	-0.484670	0.000000	0.000000	0.000000	0.022932	-0.012783	0.011801	0.000000	0.000000	2.000000	1.000000	0.000000
20338.947414	0.089271	0.564840	0.009733	81.295052	4.778975	48.298035	0.540249	0.000000	-0.484670	0.000000	0.000000	0.000000	0.022932	-0.012783	0.011801	0.000000	0.000000	2.000000	1.000000	0.000000
20338.950748	0.089271	0.564840	0.009733	81.295052	4.778975	48.298035	0.540249	0.000000	-0.484670	0.000000	0.000000	0.000000	0.022932	-0.012783	0.011801	0.000000	0.000000	2.000000	1.000000	0.000000
20338.954081	0.089443	0.564833	0.009790	81.291939	4.792008	48.300201	0.536427	0.000000	-0.486637	0.000000	0.000000	0.000000	0.051530	-0.002195	0.017117	0.000000	0.000000	2.000000	1.000000	0.000000
20338.957414	0.089443	0.564833	0.009790	81.291939	4.792008	48.300201	0.536427	0.000000	-0.486637	0.000000	0.000000	0.000000	0.051530	-0.002195	0.017117	0.000000	0.000000	2.000000	1.000000	0.000000
20338.960748	0.089443	0.564833	0.009790	81.291939	4.792008	48.300201	0.536427	0.000000	-0.486637	0.000000	0.000000	0.000000	0.051530	-0.002195	0.017117	0.000000	0.000000	2.000000	1.000000	0.000000
20338.964081	0.089443	0.564833	0.009790	81.282578	4.803909	48.306740	0.527839	0.000000	-0.489490	0.000000	0.000000	0.000000	0.051530	-0.002195	0.017117	0.000000	0.000000	2.000000	1.000000	0.000000
20338.967414	0.089494	0.564868	0.009816	81.282578	4.803909	48.306740	0.527839	0.000000	-0.489490	0.000000	0.000000	0.000000	0.015294	0.010606	0.007864	0.000000	0.000000	2.000000	1.000000	0.000000
20338.970748	0.089494	0.564868	0.009816	81.282578	4.803909	48.306740	0.527839	0.000000	-0.489490	0.000000	0.000000	0.000000	0.015294	0.010606	0.007864	0.000000	0.000000	2.000000	1.000000	0.000000
20338.974081	0.089494	0.564868	0.009816	81.273254	4.810350	48.313267	0.525290	0.000000	-0.490800	0.000000	0.000000	0.000000	0.015294	0.010606	0.007864	0.000000	0.000000	2.000000	1.000000	0.000000
20338.977414	0.089526	0.564921	0.009864	81.273254	4.810350	48.313267	0.525290	0.000000	-0.490800	0.000000	0.000000	0.000000	0.009646	0.015896	0.014341	0.000000	0.000000	2.000000	1.000000	0.000000
20338.980748	0.089526	0.564921	0.009864	81.273254	4.810350	48.313267	0.525290	0.000000	-0.490800	0.000000	0.000000	0.000000	0.009646	0.015896	0.014341	0.000000	0.000000	2.000000	1.000000	0.000000
20338.984081	0.089526	0.564921	0.009864	81.263916	4.816766	48.319752	0.523682	0.000000	-0.493191	0.000000	0.000000	0.000000	0.009646	0.015896	0.014341	0.000000	0.000000	2.000000	1.000000	0.000000
20338.987414	0.089526	0.564921	0.009864	81.263916	4.816766	48.319752	0.523682	0.000000	-0.493191	0.000000	0.000000	0.000000	0.009646	0.015896	0.014341	0.000000	0.000000	2.000000	1.000000	0.000000
20338.990748	0.089514	0.564974	0.009920	81.263916	4.816766	48.319752	0.523682	0.000000	-0.493191	0.000000	0.000000	0.000000	-0.003661	0.015893	0.016888	0.000000	0.000000	2.000000	1.000000	0.000000
20338.994081	0.089514	0.564974	0.009920	81.257668	4.821064	48.324093	0.523682	0.000000	-0.493191	0.000000	0.000000	0.000000	-0.003661	0.015893	0.016888	0.000000	0.000000	2.000000	1.000000	0.000000
20338.997414	0.089514	0.564974	0.009920	81.257668	4.821064	48.324093	0.523682	0.000000	-0.493191	0.000000	0.000000	0.000000	-0.003661	0.015893	0.016888	0.000000	0.000000	2.000000	1.000000	0.000000
20339.000748	0.089514	0.564974	0.009920	81.257668	4.821064	48.324093	0.523682	0.000000	-0.493191	0.000000	0.000000	0.000000	-0.003661	0.015893	0.016888	0.000000	0.000000	2.000000	1.000000	0.000000
20339.004081	0.089527	0.565045	0.009989	81.251450	4.825315	48.328411	0.524292	0.000000	-0.496005	0.000000	0.000000	0.000000	0.003990	0.021182	0.020814	0.000000	0.000000	2.000000	1.000000	0.000000
20339.007414	0.089527	0.565045	0.009989	81.251450	4.825315	48.328411	0.524292	0.000000	-0.496005	0.000000	0.000000	0.000000	0.003990	0.021182	0.020814	0.000000	0.000000	2.000000	1.000000	0.000000
20339.010748	0.089527	0.565045	0.009989	81.251450	4.825315	48.328411	0.524292	0.000000	-0.496005	0.000000	0.000000	0.000000	0.003990	0.021182	0.020814	0.000000	0.000000	2.000000	1.000000	0.000000
20339.014081	0.089527	0.565045	0.009989	81.245232	4.829618	48.332764	0.523627	0.000000	-0.499474	0.000000	0.000000	0.000000	0.003990	0.021182	0.020814	0.000000	0.000000	2.000000	1.000000	0.000000
20339.017414	0.089534	0.565080	0.010024	81.245232	4.829618	48.332764	0.523627	0.000000	-0.499474	0.000000	0.000000	0.000000	0.001994	0.010594	0.010405	0.000000	0.000000	2.000000	1.000000	0.000000
20339.020748	0.089534	0.565080	0.010024	81.245232	4.829618	48.332764	0.523627	0.000000	-0.499474	0.000000	0.000000	0.000000	0.001994	0.010594	0.010405	0.000000	0.000000	2.000000	1.000000	0.000000
20339.024081	0.089534	0.565080	0.010024	81.238998	4.833839	48.337025	0.523295	0.000000	-0.501208	0.000000	0.000000	0.000000	0.001994	0.010594	0.010405	0.000000	0.000000	2.000000	1.000000	0.000000
20339.027414	0.089534	0.565080	0.010024	81.238998	4.833839	48.337025	0.523295	0.000000	-0.501208	0.000000	0.000000	0.000000	0.001994	0.010594	0.010405	0.000000	0.000000	2.000000	1.000000	0.000000
20339.030748	0.089540	0.565141	0.010053	81.238998	4.833839	48.337025	0.523295	0.000000	-0.501208	0.000000	0.000000	0.000000	0.001659	0.018411	0.008667	0.000000	0.000000	2.000000	1.000000	0.000000
20339.034081	0.089540	0.565141	0.010053	81.232765	4.838094	48.341335	0.523295	0.000000	-0.501208	0.000000	0.000000	0.000000	0.001659	0.018411	0.008667	0.000000	0.000000	2.000000	1.000000	0.000000
20339.037414	0.089540	0.565141	0.010053	81.232765	4.838094	48.341335	0.523295	0.000000	-0.501208	0.000000	0.000000	0.000000	0.001659	0.018411	0.008667	0.000000	0.000000	2.000000	1.000000	0.000000
20339.040748	0.089540	0.565141	0.010053	81.232765	4.838094	48.341335	0.523295	0.000000	-0.501208	0.000000	0.000000	0.000000	0.001659	0.018411	0.008667	0.000000	0.000000	2.000000	1.000000	0.000000
20339.044081	0.089551	0.565168	0.010111	81.229630	4.840219	48.343487	0.523019	0.000000	-0.502653	0.000000	0.000000	0.000000	0.003324	0.008104	0.017341	0.000000	0.000000	2.000000	1.000000	0.000000
20339.047414	0.089551	0.565168	0.010111	81.229630	4.840219	48.343487	0.523019	0.000000	-0.502653	0.000000	0.000000	0.000000	0.003324	0.008104	0.017341	0.000000	0.000000	2.000000	1.000000	0.000000
20339.050748	0.089551	0.565168	0.010111	81.229630	4.840219	48.343487	0.523019	0.000000	-0.502653	0.000000	0.000000	0.000000	0.003324	0.008104	0.017341	0.000000	0.000000	2.000000	1.000000	0.000000
20339.054081	0.089551	0.565168	0.010111	81.229630	4.840219	48.343487	0.522465	0.000000	-0.505543	0.000000	0.000000	0.000000	0.003324	0.008104	0.017341	0.000000	0.000000	2.000000	1.000000	0.000000
20339.057414	0.089560	0.565152	0.010157	81.229630	4.840219	48.343487	0.522465	0.000000	-0.505543	0.000000	0.000000	0.000000	0.002660	-0.004995	0.013877	0.000000	0.000000	2.000000	1.000000	0.000000
20339.060748	0.089560	0.565152	0.010157	81.229630	4.840219	48.343487	0.522465	0.000000	-0.505543	0.000000	0.000000	0.000000	0.002660	-0.004995	0.013877	0.000000	0.000000	2.000000	1.000000	0.000000
20339.064081	0.089560	0.565152	0.010157	81.229630	4.840219	48.343487	0.522022	0.000000	-0.507856	0.000000	0.000000	0.000000	0.002660	-0.004995	0.013877	0.000000	0.000000	2.000000	1.000000	0.000000
20339.067414	0.089560	0.565152	0.010157	81.229630	4.840219	48.343487	0.522022	0.000000	-0.507856	0.000000	0.000000	0.000000	0.002660	-0.004995	0.013877	0.000000	0.000000	2.000000	1.000000	0.000000
20339.070748	0.089568	0.565135	0.010203	81.229630	4.840219	48.343487	0.522022	0.000000	-0.507856	0.000000	0.000000	0.000000	0.002660	-0.005005	0.013877	0.000000	0.000000	2.000000	1.000000	0.000000
20339.074081	0.089568	0.565135	0.010203	81.232765	4.840827	48.341339	0.522022	0.000000	-0.507856	0.000000	0.000000	0.000000	0.002660	-0.005005	0.013877	0.000000	0.000000	2.000000	1.000000	0.000000
20339.077414	0.089568	0.565135	0.010203	81.232765	4.840827	48.341339	0.522022	0.000000	-0.507856	0.000000	0.000000	0.000000	0.002660	-0.005005	0.013877	0.000000	0.000000	2.000000	1.000000	0.000000
20339.080748	0.089568	0.565135	0.010203	81.232765	4.840827	48.341339	0.522022	0.000000	-0.507856	0.000000	0.000000	0.000000	0.002660	-0.005005	0.013877	0.000000	0.000000	2.000000	1.000000	0.000000
20339.084081	0.089646	0.565066	0.010248	81.235878	4.844121	48.339172	0.521578	0.000000	-0.510169	0.000000	0.000000	0.000000	0.023295	-0.020597	0.013521	0.000000	0.000000	2.000000	1.000000	0.000000
20339.087414	0.089646	0.565066	0.010248	81.235878	4.844121	48.339172	0.521578	0.000000	-0.510169	0.000000	0.000000	0.000000	0.023295	-0.020597	0.013521	0.000000	0.000000	2.000000	1.000000	0.000000
20339.090748	0.089646	0.565066	0.010248	81.235878	4.844121	48.339172	0.521578	0.000000	-0.510169	0.000000	0.000000	0.000000	0.023295	-0.020597	0.013521	0.000000	0.000000	2.000000	1.000000	0.000000
20339.094081	0.089646	0.565066	0.010248	81.239014	4.850166	48.337044	0.517696	0.000000	-0.512422	0.000000	0.000000	0.000000	0.023295	-0.020597	0.013521	0.000000	0.000000	2.000000	1.000000	0.000000
20339.097414	0.089723	0.565024	0.010288	81.239014	4.850166	48.337044	0.517696	0.000000	-0.512422	0.000000	0.000000	0.000000	0.022966	-0.012797	0.011779	0.000000	0.000000	2.000000	1.000000	0.000000
20339.100748	0.089723	0.565024	0.010288	81.239014	4.850166	48.337044	0.517696	0.000000	-0.512422	0.000000	0.000000	0.000000	0.022966	-0.012797	0.011779	0.000000	0.000000	2.000000	1.000000	0.000000
20339.104081	0.089723	0.565024	0.010288	81.238998	4.858322	48.337032	0.513868	0.000000	-0.514386	0.000000	0.000000	0.000000	0.022966	-0.012797	0.011779	0.000000	0.000000	2.000000	1.000000	0.000000
20339.107414	0.089723	0.565024	0.010288	81.238998	4.858322	48.337032	0.513868	0.000000	-0.514386	0.000000	0.000000	0.000000	0.022966	-0.012797	0.011779	0.000000	0.000000	2.000000	1.000000	0.000000
20339.110748	0.089820	0.565007	0.010317	81.238998	4.858322	48.337032	0.513868	0.000000	-0.514386	0.000000	0.000000	0.000000	0.029295	-0.004992	0.008760	0.000000	0.000000	2.000000	1.000000	0.000000
20339.114081	0.089820	0.565007	0.010317	81.238998	4.866481	48.337055	0.513868	0.000000	-0.514386	0.000000	0.000000	0.000000	0.029295	-0.004992	0.008760	0.000000	0.000000	2.000000	1.000000	0.000000
20339.117414	0.089820	0.565007	0.010317	81.238998	4.866481	48.337055	0.513868	0.000000	-0.514386	0.000000	0.000000	0.000000	0.029295	-0.004992	0.008760	0.000000	0.000000	2.000000	1.000000	0.000000
20339.120748	0.089820	0.565007	0.010317	81.238998	4.866481	48.337055	0.513868	0.000000	-0.514386	0.000000	0.000000	0.000000	0.029295	-0.004992	0.008760	0.000000	0.000000	2.000000	1.000000	0.000000
20339.124081	0.089895	0.565016	0.010345	81.235863	4.871326	48.339161	0.508986	0.000000	-0.515846	0.000000	0.000000	0.000000	0.022307	0.002780	0.008298	0.000000	0.000000	2.000000	1.000000	0.000000
20339.127414	0.089895	0.565016	0.010345	81.235863	4.871326	48.339161	0.508986	0.000000	-0.515846	0.000000	0.000000	0.000000	0.022307	0.002780	0.008298	0.000000	0.000000	2.000000	1.000000	0.000000
20339.130748	0.089895	0.565016	0.010345	81.235863	4.871326	48.339161	0.508986	0.000000	-0.515846	0.000000	0.000000	0.000000	0.022307	0.002780	0.008298	0.000000	0.000000	2.000000	1.000000	0.000000
20339.134081	0.089895	0.565016	0.010345	81.235878	4.874039	48.339180	0.505268	0.000000	-0.517229	0.000000	0.000000	0.000000	0.022307	0.002780	0.008298	0.000000	0.000000	2.000000	1.000000	0.000000
20339.137414	0.089920	0.565034	0.010358	81.235878	4.874039	48.339180	0.505268	0.000000	-0.517229	0.000000	0.000000	0.000000	0.007659	0.005318	0.003920	0.000000	0.000000	2.000000	1.000000	0.000000
20339.140748	0.089920	0.565034	0.010358	81.235878	4.874039	48.339180	0.505268	0.000000	-0.517229	0.000000	0.000000	0.000000	0.007659	0.005318	0.003920	0.000000	0.000000	2.000000	1.000000	0.000000
20339.144081	0.089920	0.565034	0.010358	81.232765	4.876186	48.341343	0.503991	0.000000	-0.517882	0.000000	0.000000	0.000000	0.007659	0.005318	0.003920	0.000000	0.000000	2.000000	1.000000	0.000000
20339.147414	0.089920	0.565034	0.010358	81.232765	4.876186	48.341343	0.503991	0.000000	-0.517882	0.000000	0.000000	0.000000	0.007659	0.005318	0.003920	0.000000	0.000000	2.000000	1.000000	0.000000
20339.150748	0.089920	0.565034	0.010358	81.232765	4.876186	48.341343	0.503991	0.000000	-0.517882	0.000000	0.000000	0.000000	0.000001	0.000007	-0.000000	0.000000	0.000000	2.000000	1.000000	0.000000
20339.154081	0.089920	0.565034	0.010358	81.232765	4.878920	48.341351	0.503991	0.000000	-0.517882	0.000000	0.000000	0.000000	0.000001	0.000007	-0.000000	0.000000	0.000000	2.000000	1.000000	0.000000
20339.157414	0.089920	0.565034	0.010358	81.232765	4.878920	48.341351	0.503991	0.000000	-0.517882	0.000000	0.000000	0.000000	0.000001	0.000007	-0.000000	0.000000	0.000000	2.000000	1.000000	0.000000
20339.160748	0.089920	0.565034	0.010358	81.232765	4.878920	48.341351	0.503991	0.000000	-0.517882	0.000000	0.000000	0.000000	0.000001	0.000007	-0.000000	0.000000	0.000000	2.000000	1.000000	0.000000
20339.164081	0.089963	0.565060	0.010343	81.229691	4.883775	48.343536	0.503991	0.000000	-0.517882	0.000000	0.000000	0.000000	0.012983	0.007808	-0.004297	0.000000	0.000000	2.000000	1.000000	0.000000
20339.167414	0.089963	0.565060	0.010343	81.229691	4.883775	48.343536	0.503991	0.000000	-0.517882	0.000000	0.000000	0.000000	0.012983	0.007808	-0.004297	0.000000	0.000000	2.000000	1.000000	0.000000
20339.170748	0.089963	0.565060	0.010343	81.229691	4.883775	48.343536	0.503991	0.000000	-0.517882	0.000000	0.000000	0.000000	0.012983	0.007808	-0.004297	0.000000	0.000000	2.000000	1.000000	0.000000
20339.174081	0.089963	0.565060	0.010343	81.229675	4.886458	48.343491	0.501827	0.000000	-0.517166	0.000000	0.000000	0.000000	0.012983	0.007808	-0.004297	0.000000	0.000000	2.000000	1.000000	0.000000
20339.177414	0.089986	0.565060	0.010339	81.229675	4.886458	48.343491	0.501827	0.000000	-0.517166	0.000000	0.000000	0.000000	0.006657	-0.000007	-0.001281	0.000000	0.000000	2.000000	1.000000	0.000000
20339.180748	0.089986	0.565060	0.010339	81.229675	4.886458	48.343491	0.501827	0.000000	-0.517166	0.000000	0.000000	0.000000	0.006657	-0.000007	-0.001281	0.000000	0.000000	2.000000	1.000000	0.000000
20339.184081	0.089986	0.565060	0.010339	81.229675	4.886458	48.343491	0.500718	0.000000	-0.516952	0.000000	0.000000	0.000000	0.006657	-0.000007	-0.001281	0.000000	0.000000	2.000000	1.000000	0.000000
20339.187414	0.089986	0.565060	0.010339	81.229675	4.886458	48.343491	0.500718	0.000000	-0.516952	0.000000	0.000000	0.000000	0.006657	-0.000007	-0.001281	0.000000	0.000000	2.000000	1.000000	0.000000
20339.190748	0.089986	0.565060	0.010339	81.229675	4.886458	48.343491	0.500718	0.000000	-0.516952	0.000000	0.000000	0.000000	0.000001	-0.000007	-0.000000	0.000000	0.000000	2.000000	1.000000	0.000000
20339.194081	0.089986	0.565060	0.010339	81.226555	4.888578	48.345642	0.500718	0.000000	-0.516952	0.000000	0.000000	0.000000	0.000001	-0.000007	-0.000000	0.000000	0.000000	2.000000	1.000000	0.000000
20339.197414	0.089986	0.565060	0.010339	81.226555	4.888578	48.345642	0.500718	0.000000	-0.516952	0.000000	0.000000	0.000000	0.000001	-0.000007	-0.000000	0.000000	0.000000	2.000000	1.000000	0.000000
20339.200748	0.089986	0.565060	0.010339	81.226555	4.888578	48.345642	0.500718	0.000000	-0.516952	0.000000	0.000000	0.000000	0.000001	-0.000007	-0.000000	0.000000	0.000000	2.000000	1.000000	0.000000
20339.204081	0.089981	0.565068	0.010316	81.229675	4.886458	48.343491	0.500718	0.000000	-0.516952	0.000000	0.000000	0.000000	-0.001334	0.002502	-0.006936	0.000000	0.000000	2.000000	1.000000	0.000000
20339.207414	0.089981	0.565068	0.010316	81.229675	4.886458	48.343491	0.500718	0.000000	-0.516952	0.000000	0.000000	0.000000	-0.001334	0.002502	-0.006936	0.000000	0.000000	2.000000	1.000000	0.000000
20339.210748	0.089981	0.565068	0.010316	81.229675	4.886458	48.343491	0.500718	0.000000	-0.516952	0.000000	0.000000	0.000000	-0.001334	0.002502	-0.006936	0.000000	0.000000	2.000000	1.000000	0.000000
20339.214081	0.089981	0.565068	0.010316	81.229675	4.886458	48.343491	0.500940	0.000000	-0.515796	0.000000	0.000000	0.000000	-0.001334	0.002502	-0.006936	0.000000	0.000000	2.000000	1.000000	0.000000
20339.217414	0.089981	0.565068	0.010316	81.229675	4.886458	48.343491	0.500940	0.000000	-0.515796	0.000000	0.000000	0.000000	0.000001	-0.000001	-0.000000	0.000000	0.000000	2.000000	1.000000	0.000000
20339.220748	0.089981	0.565068	0.010316	81.229675	4.886458	48.343491	0.500940	0.000000	-0.515796	0.000000	0.000000	0.000000	0.000001	-0.000001	-0.000000	0.000000	0.000000	2.000000	1.000000	0.000000
20339.224081	0.089981	0.565068	0.010316	81.229675	4.886458	48.343491	0.500940	0.000000	-0.515796	0.000000	0.000000	0.000000	0.000001	-0.000001	-0.000000	0.000000	0.000000	2.000000	1.000000	0.000000
20339.227414	0.089981	0.565068	0.010316	81.229675	4.886458	48.343491	0.500940	0.000000	-0.515796	0.000000	0.000000	0.000000	0.000001	-0.000001	-0.000000	0.000000	0.000000	2.000000	1.000000	0.000000
20339.230748	0.089981	0.565068	0.010316	81.229675	4.886458	48.343491	0.500940	0.000000	-0.515796	0.000000	0.000000	0.000000	0.000001	-0.000001	-0.000000	0.000000	0.000000	2.000000	1.000000	0.000000
20339.234081	0.089981	0.565068	0.010316	81.229675	4.886458	48.343491	0.500940	0.000000	-0.515796	0.000000	0.000000	0.000000	0.000001	-0.000001	-0.000000	0.000000	0.000000	2.000000	1.000000	0.000000
20339.237414	0.089981	0.565068	0.010316	81.229675	4.886458	48.343491	0.500940	0.000000	-0.515796	0.000000	0.000000	0.000000	0.000001	-0.000001	-0.000000	0.000000	0.000000	2.000000	1.000000	0.000000
20339.240748	0.089981	0.565068	0.010316	81.229675	4.886458	48.343491	0.500940	0.000000	-0.515796	0.000000	0.000000	0.000000	0.000001	-0.000001	-0.000000	0.000000	0.000000	2.000000	1.000000	0.000000
20339.244081	0.089986	0.565060	0.010339	81.229675	4.886458	48.343491	0.500940	0.000000	-0.515796	0.000000	0.000000	0.000000	0.001335	-0.002510	0.006936	0.000000	0.000000	2.000000	1.000000	0.000000
20339.247414	0.089986	0.565060	0.010339	81.229675	4.886458	48.343491	0.500940	0.000000	-0.515796	0.000000	0.000000	0.000000	0.001335	-0.002510	0.006936	0.000000	0.000000	2.000000	1.000000	0.000000
20339.250748	0.089986	0.565060	0.010339	81.229675	4.886458	48.343491	0.500940	0.000000	-0.515796	0.000000	0.000000	0.000000	0.001335	-0.002510	0.006936	0.000000	0.000000	2.000000	1.000000	0.000000
20339.254081	0.089986	0.565060	0.010339	81.226585	4.891308	48.345650	0.500718	0.000000	-0.516952	0.000000	0.000000	0.000000	0.001335	-0.002510	0.006936	0.000000	0.000000	2.000000	1.000000	0.000000
20339.257414	0.090011	0.565078	0.010352	81.226585	4.891308	48.345650	0.500718	0.000000	-0.516952	0.000000	0.000000	0.000000	0.007661	0.005303	0.003918	0.000000	0.000000	2.000000	1.000000	0.000000
20339.260748	0.090011	0.565078	0.010352	81.226585	4.891308	48.345650	0.500718	0.000000	-0.516952	0.000000	0.000000	0.000000	0.007661	0.005303	0.003918	0.000000	0.000000	2.000000	1.000000	0.000000
20339.264081	0.090011	0.565078	0.010352	81.223427	4.896151	48.347778	0.499441	0.000000	-0.517605	0.000000	0.000000	0.000000	0.007661	0.005303	0.003918	0.000000	0.000000	2.000000	1.000000	0.000000
20339.267414	0.090011	0.565078	0.010352	81.223427	4.896151	48.347778	0.499441	0.000000	-0.517605	0.000000	0.000000	0.000000	0.007661	0.005303	0.003918	0.000000	0.000000	2.000000	1.000000	0.000000
20339.270748	0.090037	0.565095	0.010365	81.223427	4.896151	48.347778	0.499441	0.000000	-0.517605	0.000000	0.000000	0.000000	0.007658	0.005284	0.003917	0.000000	0.000000	2.000000	1.000000	0.000000
20339.274081	0.090037	0.565095	0.010365	81.217384	4.912023	48.362751	0.499441	0.000000	-0.517605	0.000000	0.000000	0.000000	0.007658	0.005284	0.003917	0.000000	0.000000	2.000000	1.000000	0.000000
20339.277414	0.090037	0.565095	0.010365	81.217384	4.912023	48.362751	0.499441	0.000000	-0.517605	0.000000	0.000000	0.000000	0.007658	0.005284	0.003917	0.000000	0.000000	2.000000	1.000000	0.000000
20339.280748	0.090037	0.565095	0.010365	81.217384	4.912023	48.362751	0.499441	0.000000	-0.517605	0.000000	0.000000	0.000000	0.007658	0.005284	0.003917	0.000000	0.000000	2.000000	1.000000	0.000000
20339.284081	0.090080	0.565175	0.010471	81.211151	4.916243	48.367016	0.498165	0.000000	-0.518258	0.000000	0.000000	0.000000	0.013003	0.024015	0.031647	0.000000	0.000000	2.000000	1.000000	0.000000
20339.287414	0.090080	0.565175	0.010471	81.211151	4.916243	48.367016	0.498165	0.000000	-0.518258	0.000000	0.000000	0.000000	0.013003	0.024015	0.031647	0.000000	0.000000	2.000000	1.000000	0.000000
20339.290748	0.090080	0.565175	0.010471	81.211151	4.916243	48.367016	0.498165	0.000000	-0.518258	0.000000	0.000000	0.000000	0.013003	0.024015	0.031647	0.000000	0.000000	2.000000	1.000000	0.000000
20339.294081	0.090080	0.565175	0.010471	81.198700	4.924672	48.375561	0.495998	0.000000	-0.523533	0.000000	0.000000	0.000000	0.013003	0.024015	0.031647	0.000000	0.000000	2.000000	1.000000	0.000000
20339.297414	0.090090	0.565228	0.010523	81.198700	4.924672	48.375561	0.495998	0.000000	-0.523533	0.000000	0.000000	0.000000	0.003004	0.015912	0.015592	0.000000	0.000000	2.000000	1.000000	0.000000
20339.300748	0.090090	0.565228	0.010523	81.198700	4.924672	48.375561	0.495998	0.000000	-0.523533	0.000000	0.000000	0.000000	0.003004	0.015912	0.015592	0.000000	0.000000	2.000000	1.000000	0.000000
20339.304081	0.090090	0.565228	0.010523	81.186417	4.941963	48.394695	0.495497	0.000000	-0.526131	0.000000	0.000000	0.000000	0.003004	0.015912	0.015592	0.000000	0.000000	2.000000	1.000000	0.000000
20339.307414	0.090103	0.565299	0.010592	81.186417	4.941963	48.394695	0.495497	0.000000	-0.526131	0.000000	0.000000	0.000000	0.004003	0.021220	0.020786	0.000000	0.000000	2.000000	1.000000	0.000000
20339.310748	0.090103	0.565299	0.010592	81.186417	4.941963	48.394695	0.495497	0.000000	-0.526131	0.000000	0.000000	0.000000	0.004003	0.021220	0.020786	0.000000	0.000000	2.000000	1.000000	0.000000
20339.314081	0.090103	0.565299	0.010592	81.174347	4.968105	48.424496	0.494830	0.000000	-0.529596	0.000000	0.000000	0.000000	0.004003	0.021220	0.020786	0.000000	0.000000	2.000000	1.000000	0.000000
20339.317414	0.090103	0.565299	0.010592	81.174347	4.968105	48.424496	0.494830	0.000000	-0.529596	0.000000	0.000000	0.000000	0.004003	0.021220	0.020786	0.000000	0.000000	2.000000	1.000000	0.000000
20339.320748	0.090121	0.565362	0.010684	81.174347	4.968105	48.424496	0.494830	0.000000	-0.529596	0.000000	0.000000	0.000000	0.005337	0.018708	0.027717	0.000000	0.000000	2.000000	1.000000	0.000000
20339.324081	0.090121	0.565362	0.010684	81.165451	5.000939	48.462646	0.494830	0.000000	-0.529596	0.000000	0.000000	0.000000	0.005337	0.018708	0.027717	0.000000	0.000000	2.000000	1.000000	0.000000
20339.327414	0.090121	0.565362	0.010684	81.165451	5.000939	48.462646	0.494830	0.000000	-0.529596	0.000000	0.000000	0.000000	0.005337	0.018708	0.027717	0.000000	0.000000	2.000000	1.000000	0.000000
20339.330748	0.090121	0.565362	0.010684	81.165451	5.000939	48.462646	0.494830	0.000000	-0.529596	0.000000	0.000000	0.000000	0.005337	0.018708	0.027717	0.000000	0.000000	2.000000	1.000000	0.000000
20339.334081	0.090153	0.565469	0.010852	81.156975	5.051422	48.522038	0.493940	0.000000	-0.534215	0.000000	0.000000	0.000000	0.009674	0.032157	0.050228	0.000000	0.000000	2.000000	1.000000	0.000000
20339.337414	0.090153	0.565469	0.010852	81.156975	5.051422	48.522038	0.493940	0.000000	-0.534215	0.000000	0.000000	0.000000	0.009674	0.032157	0.050228	0.000000	0.000000	2.000000	1.000000	0.000000
20339.340748	0.090153	0.565469	0.010852	81.156975	5.051422	48.522038	0.493940	0.000000	-0.534215	0.000000	0.000000	0.000000	0.009674	0.032157	0.050228	0.000000	0.000000	2.000000	1.000000	0.000000
20339.344081	0.090153	0.565469	0.010852	81.143547	5.176627	48.670254	0.492328	0.000000	-0.542587	0.000000	0.000000	0.000000	0.009674	0.032157	0.050228	0.000000	0.000000	2.000000	1.000000	0.000000
20339.347414	0.090176	0.565523	0.010967	81.143547	5.176627	48.670254	0.492328	0.000000	-0.542587	0.000000	0.000000	0.000000	0.006672	0.016230	0.034639	0.000000	0.000000	2.000000	1.000000	0.000000
20339.350748	0.090176	0.565523	0.010967	81.143547	5.176627	48.670254	0.492328	0.000000	-0.542587	0.000000	0.000000	0.000000	0.006672	0.016230	0.034639	0.000000	0.000000	2.000000	1.000000	0.000000
20339.354081	0.090176	0.565523	0.010967	81.131180	5.363367	48.892311	0.491216	0.000000	-0.548360	0.000000	0.000000	0.000000	0.006672	0.016230	0.034639	0.000000	0.000000	2.000000	1.000000	0.000000
20339.357414	0.090176	0.565523	0.010967	81.131180	5.363367	48.892311	0.491216	0.000000	-0.548360	0.000000	0.000000	0.000000	0.006672	0.016230	0.034639	0.000000	0.000000	2.000000	1.000000	0.000000
20339.360748	0.090197	0.565603	0.011077	81.131180	5.363367	48.892311	0.491216	0.000000	-0.548360	0.000000	0.000000	0.000000	0.006336	0.024053	0.032890	0.000000	0.000000	2.000000	1.000000	0.000000
20339.364081	0.090197	0.565603	0.011077	81.118584	5.540715	49.103218	0.491216	0.000000	-0.548360	0.000000	0.000000	0.000000	0.006336	0.024053	0.032890	0.000000	0.000000	2.000000	1.000000	0.000000
20339.367414	0.090197	0.565603	0.011077	81.118584	5.540715	49.103218	0.491216	0.000000	-0.548360	0.000000	0.000000	0.000000	0.006336	0.024053	0.032890	0.000000	0.000000	2.000000	1.000000	0.000000
20339.370748	0.090197	0.565603	0.011077	81.118584	5.540715	49.103218	0.491216	0.000000	-0.548360	0.000000	0.000000	0.000000	0.006336	0.024053	0.032890	0.000000	0.000000	2.000000	1.000000	0.000000
20339.374081	0.090220	0.565781	0.011318	81.105103	5.670788	49.260777	0.490160	0.000000	-0.553841	0.000000	0.000000	0.000000	0.006994	0.053433	0.072230	0.000000	0.000000	2.000000	1.000000	0.000000
20339.377414	0.090220	0.565781	0.011318	81.105103	5.670788	49.260777	0.490160	0.000000	-0.553841	0.000000	0.000000	0.000000	0.006994	0.053433	0.072230	0.000000	0.000000	2.000000	1.000000	0.000000
20339.380748	0.090220	0.565781	0.011318	81.105103	5.670788	49.260777	0.490160	0.000000	-0.553841	0.000000	0.000000	0.000000	0.006994	0.053433	0.072230	0.000000	0.000000	2.000000	1.000000	0.000000
20339.384081	0.090220	0.565781	0.011318	81.090996	5.770678	49.375645	0.488994	0.000000	-0.565880	0.000000	0.000000	0.000000	0.006994	0.053433	0.072230	0.000000	0.000000	2.000000	1.000000	0.000000
20339.387414	0.090260	0.565844	0.011406	81.090996	5.770678	49.375645	0.488994	0.000000	-0.565880	0.000000	0.000000	0.000000	0.012002	0.018753	0.026396	0.000000	0.000000	2.000000	1.000000	0.000000
20339.390748	0.090260	0.565844	0.011406	81.090996	5.770678	49.375645	0.488994	0.000000	-0.565880	0.000000	0.000000	0.000000	0.012002	0.018753	0.026396	0.000000	0.000000	2.000000	1.000000	0.000000
20339.394081	0.090260	0.565844	0.011406	81.080002	5.865768	49.488422	0.486994	0.000000	-0.570279	0.000000	0.000000	0.000000	0.012002	0.018753	0.026396	0.000000	0.000000	2.000000	1.000000	0.000000
20339.397414	0.090277	0.565932	0.011492	81.080002	5.865768	49.488422	0.486994	0.000000	-0.570279	0.000000	0.000000	0.000000	0.004994	0.026583	0.025926	0.000000	0.000000	2.000000	1.000000	0.000000
20339.400748	0.090277	0.565932	0.011492	81.080002	5.865768	49.488422	0.486994	0.000000	-0.570279	0.000000	0.000000	0.000000	0.004994	0.026583	0.025926	0.000000	0.000000	2.000000	1.000000	0.000000
20339.404081	0.090277	0.565932	0.011492	81.072495	5.985315	49.630936	0.486161	0.000000	-0.574600	0.000000	0.000000	0.000000	0.004994	0.026583	0.025926	0.000000	0.000000	2.000000	1.000000	0.000000
20339.407414	0.090277	0.565932	0.011492	81.072495	5.985315	49.630936	0.486161	0.000000	-0.574600	0.000000	0.000000	0.000000	0.004994	0.026583	0.025926	0.000000	0.000000	2.000000	1.000000	0.000000
20339.410748	0.090287	0.565985	0.011544	81.072495	5.985315	49.630936	0.486161	0.000000	-0.574600	0.000000	0.000000	0.000000	0.002996	0.015942	0.015552	0.000000	0.000000	2.000000	1.000000	0.000000
20339.414081	0.090287	0.565985	0.011544	81.065941	6.166200	49.847073	0.486161	0.000000	-0.574600	0.000000	0.000000	0.000000	0.002996	0.015942	0.015552	0.000000	0.000000	2.000000	1.000000	0.000000
20339.417414	0.090287	0.565985	0.011544	81.065941	6.166200	49.847073	0.486161	0.000000	-0.574600	0.000000	0.000000	0.000000	0.002996	0.015942	0.015552	0.000000	0.000000	2.000000	1.000000	0.000000
20339.420748	0.090287	0.565985	0.011544	81.065941	6.166200	49.847073	0.486161	0.000000	-0.574600	0.000000	0.000000	0.000000	0.002996	0.015942	0.015552	0.000000	0.000000	2.000000	1.000000	0.000000
20339.424081	0.090345	0.566056	0.011604	81.063759	6.447392	50.177399	0.485662	0.000000	-0.577192	0.000000	0.000000	0.000000	0.017344	0.021268	0.018160	0.000000	0.000000	2.000000	1.000000	0.000000
20339.427414	0.090345	0.566056	0.011604	81.063759	6.447392	50.177399	0.485662	0.000000	-0.577192	0.000000	0.000000	0.000000	0.017344	0.021268	0.018160	0.000000	0.000000	2.000000	1.000000	0.000000
20339.430748	0.090345	0.566056	0.011604	81.063759	6.447392	50.177399	0.485662	0.000000	-0.577192	0.000000	0.000000	0.000000	0.017344	0.021268	0.018160	0.000000	0.000000	2.000000	1.000000	0.000000
20339.434081	0.090345	0.566056	0.011604	81.066971	6.909113	50.727924	0.482771	0.000000	-0.580219	0.000000	0.000000	0.000000	0.017344	0.021268	0.018160	0.000000	0.000000	2.000000	1.000000	0.000000
20339.437414	0.090370	0.566074	0.011617	81.066971	6.909113	50.727924	0.482771	0.000000	-0.580219	0.000000	0.000000	0.000000	0.007678	0.005317	0.003895	0.000000	0.000000	2.000000	1.000000	0.000000
20339.440748	0.090370	0.566074	0.011617	81.066971	6.909113	50.727924	0.482771	0.000000	-0.580219	0.000000	0.000000	0.000000	0.007678	0.005317	0.003895	0.000000	0.000000	2.000000	1.000000	0.000000
20339.444081	0.090370	0.566074	0.011617	81.070648	7.476954	51.405643	0.481492	0.000000	-0.580868	0.000000	0.000000	0.000000	0.007678	0.005317	0.003895	0.000000	0.000000	2.000000	1.000000	0.000000
20339.447414	0.090396	0.566092	0.011630	81.070648	7.476954	51.405643	0.481492	0.000000	-0.580868	0.000000	0.000000	0.000000	0.007674	0.005335	0.003895	0.000000	0.000000	2.000000	1.000000	0.000000
20339.450748	0.090396	0.566092	0.011630	81.070648	7.476954	51.405643	0.481492	0.000000	-0.580868	0.000000	0.000000	0.000000	0.007674	0.005335	0.003895	0.000000	0.000000	2.000000	1.000000	0.000000
20339.454081	0.090396	0.566092	0.011630	81.079910	8.075904	52.124256	0.480213	0.000000	-0.581517	0.000000	0.000000	0.000000	0.007674	0.005335	0.003895	0.000000	0.000000	2.000000	1.000000	0.000000
20339.457414	0.090396	0.566092	0.011630	81.079910	8.075904	52.124256	0.480213	0.000000	-0.581517	0.000000	0.000000	0.000000	0.007674	0.005335	0.003895	0.000000	0.000000	2.000000	1.000000	0.000000
20339.460748	0.090392	0.566074	0.011613	81.079910	8.075904	52.124256	0.480213	0.000000	-0.581517	0.000000	0.000000	0.000000	-0.000999	-0.005322	-0.005182	0.000000	0.000000	2.000000	1.000000	0.000000
20339.464081	0.090392	0.566074	0.011613	81.085266	8.738784	52.919075	0.480213	0.000000	-0.581517	0.000000	0.000000	0.000000	-0.000999	-0.005322	-0.005182	0.000000	0.000000	2.000000	1.000000	0.000000
20339.467414	0.090392	0.566074	0.011613	81.085266	8.738784	52.919075	0.480213	0.000000	-0.581517	0.000000	0.000000	0.000000	-0.000999	-0.005322	-0.005182	0.000000	0.000000	2.000000	1.000000	0.000000
20339.470748	0.090392	0.566074	0.011613	81.085266	8.738784	52.919075	0.480213	0.000000	-0.581517	0.000000	0.000000	0.000000	-0.000999	-0.005322	-0.005182	0.000000	0.000000	2.000000	1.000000	0.000000
20339.474081	0.090392	0.566074	0.011613	81.089561	9.473242	53.799545	0.480379	0.000000	-0.580654	0.000000	0.000000	0.000000	-0.000000	0.000007	-0.000000	0.000000	0.000000	2.000000	1.000000	0.000000
20339.477414	0.090392	0.566074	0.011613	81.089561	9.473242	53.799545	0.480379	0.000000	-0.580654	0.000000	0.000000	0.000000	-0.000000	0.000007	-0.000000	0.000000	0.000000	2.000000	1.000000	0.000000
20339.480748	0.090392	0.566074	0.011613	81.089561	9.473242	53.799545	0.480379	0.000000	-0.580654	0.000000	0.000000	0.000000	-0.000000	0.000007	-0.000000	0.000000	0.000000	2.000000	1.000000	0.000000
20339.484081	0.090392	0.566074	0.011613	81.089127	10.261693	54.744610	0.480379	0.000000	-0.580654	0.000000	0.000000	0.000000	-0.000000	0.000007	-0.000000	0.000000	0.000000	2.000000	1.000000	0.000000
20339.487414	0.090400	0.566083	0.011653	81.089127	10.261693	54.744610	0.480379	0.000000	-0.580654	0.000000	0.000000	0.000000	0.002337	0.002826	0.012116	0.000000	0.000000	2.000000	1.000000	0.000000
20339.490748	0.090400	0.566083	0.011653	81.089127	10.261693	54.744610	0.480379	0.000000	-0.580654	0.000000	0.000000	0.000000	0.002337	0.002826	0.012116	0.000000	0.000000	2.000000	1.000000	0.000000
20339.494081	0.090400	0.566083	0.011653	81.086632	11.085350	55.731880	0.479990	0.000000	-0.582673	0.000000	0.000000	0.000000	0.002337	0.002826	0.012116	0.000000	0.000000	2.000000	1.000000	0.000000
20339.497414	0.090400	0.566083	0.011653	81.086632	11.085350	55.731880	0.479990	0.000000	-0.582673	0.000000	0.000000	0.000000	0.002337	0.002826	0.012116	0.000000	0.000000	2.000000	1.000000	0.000000
20339.500748	0.090408	0.566093	0.011694	81.086632	11.085350	55.731880	0.479990	0.000000	-0.582673	0.000000	0.000000	0.000000	0.002338	0.002821	0.012116	0.000000	0.000000	2.000000	1.000000	0.000000
20339.504081	0.090408	0.566093	0.011694	81.078941	11.869903	56.675751	0.479990	0.000000	-0.582673	0.000000	0.000000	0.000000	0.002338	0.002821	0.012116	0.000000	0.000000	2.000000	1.000000	0.000000
20339.507414	0.090392	0.566128	0.011733	81.078941	11.869903	56.675751	0.479990	0.000000	-0.582673	0.000000	0.000000	0.000000	-0.004681	0.010634	0.011650	0.000000	0.000000	2.000000	1.000000	0.000000
20339.510748	0.090392	0.566128	0.011733	81.078941	11.869903	56.675751	0.479990	0.000000	-0.582673	0.000000	0.000000	0.000000	-0.004681	0.010634	0.011650	0.000000	0.000000	2.000000	1.000000	0.000000
20339.514081	0.090392	0.566128	0.011733	81.069633	12.582199	57.533237	0.480381	0.000000	-0.586634	0.000000	0.000000	0.000000	-0.004681	0.010634	0.011650	0.000000	0.000000	2.000000	1.000000	0.000000
20339.517414	0.090392	0.566128	0.011733	81.069633	12.582199	57.533237	0.480381	0.000000	-0.586634	0.000000	0.000000	0.000000	-0.004681	0.010634	0.011650	0.000000	0.000000	2.000000	1.000000	0.000000
20339.520748	0.090381	0.566155	0.011795	81.069633	12.582199	57.533237	0.480381	0.000000	-0.586634	0.000000	0.000000	0.000000	-0.003344	0.008125	0.018582	0.000000	0.000000	2.000000	1.000000	0.000000
20339.524081	0.090381	0.566155	0.011795	81.056244	13.192351	58.271950	0.480381	0.000000	-0.586634	0.000000	0.000000	0.000000	-0.003344	0.008125	0.018582	0.000000	0.000000	2.000000	1.000000	0.000000
20339.527414	0.090381	0.566155	0.011795	81.056244	13.192351	58.271950	0.480381	0.000000	-0.586634	0.000000	0.000000	0.000000	-0.003344	0.008125	0.018582	0.000000	0.000000	2.000000	1.000000	0.000000
20339.530748	0.090381	0.566155	0.011795	81.056244	13.192351	58.271950	0.480381	0.000000	-0.586634	0.000000	0.000000	0.000000	-0.003344	0.008125	0.018582	0.000000	0.000000	2.000000	1.000000	0.000000
20339.534081	0.090334	0.566262	0.011911	81.041649	13.803224	59.008648	0.480938	0.000000	-0.589731	0.000000	0.000000	0.000000	-0.014054	0.031940	0.034939	0.000000	0.000000	2.000000	1.000000	0.000000
20339.537414	0.090334	0.566262	0.011911	81.041649	13.803224	59.008648	0.480938	0.000000	-0.589731	0.000000	0.000000	0.000000	-0.014054	0.031940	0.034939	0.000000	0.000000	2.000000	1.000000	0.000000
20339.540748	0.090334	0.566262	0.011911	81.041649	13.803224	59.008648	0.480938	0.000000	-0.589731	0.000000	0.000000	0.000000	-0.014054	0.031940	0.034939	0.000000	0.000000	2.000000	1.000000	0.000000
20339.544081	0.090334	0.566262	0.011911	81.025742	14.423476	59.753754	0.483280	0.000000	-0.595554	0.000000	0.000000	0.000000	-0.014054	0.031940	0.034939	0.000000	0.000000	2.000000	1.000000	0.000000
20339.547414	0.090344	0.566315	0.011963	81.025742	14.423476	59.753754	0.483280	0.000000	-0.595554	0.000000	0.000000	0.000000	0.002992	0.015971	0.015535	0.000000	0.000000	2.000000	1.000000	0.000000
20339.550748	0.090344	0.566315	0.011963	81.025742	14.423476	59.753754	0.483280	0.000000	-0.595554	0.000000	0.000000	0.000000	0.002992	0.015971	0.015535	0.000000	0.000000	2.000000	1.000000	0.000000
20339.554081	0.090344	0.566315	0.011963	81.015060	14.965293	60.404560	0.482782	0.000000	-0.598143	0.000000	0.000000	0.000000	0.002992	0.015971	0.015535	0.000000	0.000000	2.000000	1.000000	0.000000
20339.557414	0.090344	0.566315	0.011963	81.015060	14.965293	60.404560	0.482782	0.000000	-0.598143	0.000000	0.000000	0.000000	0.002992	0.015971	0.015535	0.000000	0.000000	2.000000	1.000000	0.000000
20339.560748	0.090347	0.566359	0.011974	81.015060	14.965293	60.404560	0.482782	0.000000	-0.598143	0.000000	0.000000	0.000000	0.000659	0.013168	0.003421	0.000000	0.000000	2.000000	1.000000	0.000000
20339.564081	0.090347	0.566359	0.011974	81.007523	15.387550	60.908459	0.482782	0.000000	-0.598143	0.000000	0.000000	0.000000	0.000659	0.013168	0.003421	0.000000	0.000000	2.000000	1.000000	0.000000
20339.567414	0.090347	0.566359	0.011974	81.007523	15.387550	60.908459	0.482782	0.000000	-0.598143	0.000000	0.000000	0.000000	0.000659	0.013168	0.003421	0.000000	0.000000	2.000000	1.000000	0.000000
20339.570748	0.090347	0.566359	0.011974	81.007523	15.387550	60.908459	0.482782	0.000000	-0.598143	0.000000	0.000000	0.000000	0.000659	0.013168	0.003421	0.000000	0.000000	2.000000	1.000000	0.000000
20339.574081	0.090397	0.566421	0.011994	81.003548	15.749681	61.339920	0.482672	0.000000	-0.598714	0.000000	0.000000	0.000000	0.015019	0.018482	0.006023	0.000000	0.000000	2.000000	1.000000	0.000000
20339.577414	0.090397	0.566421	0.011994	81.003548	15.749681	61.339920	0.482672	0.000000	-0.598714	0.000000	0.000000	0.000000	0.015019	0.018482	0.006023	0.000000	0.000000	2.000000	1.000000	0.000000
20339.580748	0.090397	0.566421	0.011994	81.003548	15.749681	61.339920	0.482672	0.000000	-0.598714	0.000000	0.000000	0.000000	0.015019	0.018482	0.006023	0.000000	0.000000	2.000000	1.000000	0.000000
20339.584081	0.090397	0.566421	0.011994	81.002190	15.928334	61.550961	0.480169	0.000000	-0.599717	0.000000	0.000000	0.000000	0.015019	0.018482	0.006023	0.000000	0.000000	2.000000	1.000000	0.000000
20339.587414	0.090443	0.566464	0.011997	81.002190	15.928334	61.550961	0.480169	0.000000	-0.599717	0.000000	0.000000	0.000000	0.014022	0.013140	0.000842	0.000000	0.000000	2.000000	1.000000	0.000000
20339.590748	0.090443	0.566464	0.011997	81.002190	15.928334	61.550961	0.480169	0.000000	-0.599717	0.000000	0.000000	0.000000	0.014022	0.013140	0.000842	0.000000	0.000000	2.000000	1.000000	0.000000
20339.594081	0.090443	0.566464	0.011997	81.000381	15.942122	61.560974	0.477832	0.000000	-0.599858	0.000000	0.000000	0.000000	0.014022	0.013140	0.000842	0.000000	0.000000	2.000000	1.000000	0.000000
20339.597414	0.090443	0.566464	0.011997	81.000381	15.942122	61.560974	0.477832	0.000000	-0.599858	0.000000	0.000000	0.000000	0.014022	0.013140	0.000842	0.000000	0.000000	2.000000	1.000000	0.000000
20339.600748	0.090465	0.566490	0.011987	81.000381	15.942122	61.560974	0.477832	0.000000	-0.599858	0.000000	0.000000	0.000000	0.006343	0.007834	-0.003047	0.000000	0.000000	2.000000	1.000000	0.000000
20339.604081	0.090465	0.566490	0.011987	81.001884	15.946229	61.562305	0.477832	0.000000	-0.599858	0.000000	0.000000	0.000000	0.006343	0.007834	-0.003047	0.000000	0.000000	2.000000	1.000000	0.000000
20339.607414	0.090465	0.566490	0.011987	81.001884	15.946229	61.562305	0.477832	0.000000	-0.599858	0.000000	0.000000	0.000000	0.006343	0.007834	-0.003047	0.000000	0.000000	2.000000	1.000000	0.000000
20339.610748	0.090465	0.566490	0.011987	81.001884	15.946229	61.562305	0.477832	0.000000	-0.599858	0.000000	0.000000	0.000000	0.006343	0.007834	-0.003047	0.000000	0.000000	2.000000	1.000000	0.000000
20339.614081	0.090534	0.566534	0.011985	81.001099	15.951504	61.562107	0.476775	0.000000	-0.599350	0.000000	0.000000	0.000000	0.020704	0.013167	-0.000450	0.000000	0.000000	2.000000	1.000000	0.000000
20339.617414	0.090534	0.566534	0.011985	81.001099	15.951504	61.562107	0.476775	0.000000	-0.599350	0.000000	0.000000	0.000000	0.020704	0.013167	-0.000450	0.000000	0.000000	2.000000	1.000000	0.000000
20339.620748	0.090534	0.566534	0.011985	81.001099	15.951504	61.562107	0.476775	0.000000	-0.599350	0.000000	0.000000	0.000000	0.020704	0.013167	-0.000450	0.000000	0.000000	2.000000	1.000000	0.000000
20339.624081	0.090534	0.566534	0.011985	81.003372	15.955768	61.563629	0.473324	0.000000	-0.599275	0.000000	0.000000	0.000000	0.020704	0.013167	-0.000450	0.000000	0.000000	2.000000	1.000000	0.000000
20339.627414	0.090556	0.566534	0.011981	81.003372	15.955768	61.563629	0.473324	0.000000	-0.599275	0.000000	0.000000	0.000000	0.006681	0.000007	-0.001289	0.000000	0.000000	2.000000	1.000000	0.000000
20339.630748	0.090556	0.566534	0.011981	81.003372	15.955768	61.563629	0.473324	0.000000	-0.599275	0.000000	0.000000	0.000000	0.006681	0.000007	-0.001289	0.000000	0.000000	2.000000	1.000000	0.000000
20339.634081	0.090556	0.566534	0.011981	81.008003	15.961615	61.566719	0.472210	0.000000	-0.599060	0.000000	0.000000	0.000000	0.006681	0.000007	-0.001289	0.000000	0.000000	2.000000	1.000000	0.000000
20339.637414	0.090556	0.566534	0.011981	81.008003	15.961615	61.566719	0.472210	0.000000	-0.599060	0.000000	0.000000	0.000000	0.006681	0.000007	-0.001289	0.000000	0.000000	2.000000	1.000000	0.000000
20339.640748	0.090578	0.566534	0.011977	81.008003	15.961615	61.566719	0.472210	0.000000	-0.599060	0.000000	0.000000	0.000000	0.006681	0.000007	-0.001290	0.000000	0.000000	2.000000	1.000000	0.000000
20339.644081	0.090578	0.566534	0.011977	81.012566	15.967466	61.569813	0.472210	0.000000	-0.599060	0.000000	0.000000	0.000000	0.006681	0.000007	-0.001290	0.000000	0.000000	2.000000	1.000000	0.000000
20339.647414	0.090578	0.566534	0.011977	81.012566	15.967466	61.569813	0.472210	0.000000	-0.599060	0.000000	0.000000	0.000000	0.006681	0.000007	-0.001290	0.000000	0.000000	2.000000	1.000000	0.000000
20339.650748	0.090578	0.566534	0.011977	81.012566	15.967466	61.569813	0.472210	0.000000	-0.599060	0.000000	0.000000	0.000000	0.006681	0.000007	-0.001290	0.000000	0.000000	2.000000	1.000000	0.000000
20339.654081	0.090619	0.566517	0.011951	81.015717	15.971923	61.571575	0.471097	0.000000	-0.598845	0.000000	0.000000	0.000000	0.012364	-0.005322	-0.007755	0.000000	0.000000	2.000000	1.000000	0.000000
20339.657414	0.090619	0.566517	0.011951	81.015717	15.971923	61.571575	0.471097	0.000000	-0.598845	0.000000	0.000000	0.000000	0.012364	-0.005322	-0.007755	0.000000	0.000000	2.000000	1.000000	0.000000
20339.660748	0.090619	0.566517	0.011951	81.015717	15.971923	61.571575	0.471097	0.000000	-0.598845	0.000000	0.000000	0.000000	0.012364	-0.005322	-0.007755	0.000000	0.000000	2.000000	1.000000	0.000000
20339.664081	0.090619	0.566517	0.011951	81.021973	15.978135	61.575127	0.469036	0.000000	-0.597553	0.000000	0.000000	0.000000	0.012364	-0.005322	-0.007755	0.000000	0.000000	2.000000	1.000000	0.000000
20339.667414	0.090630	0.566489	0.011889	81.021973	15.978135	61.575127	0.469036	0.000000	-0.597553	0.000000	0.000000	0.000000	0.003341	-0.008141	-0.018575	0.000000	0.000000	2.000000	1.000000	0.000000
20339.670748	0.090630	0.566489	0.011889	81.021973	15.978135	61.575127	0.469036	0.000000	-0.597553	0.000000	0.000000	0.000000	0.003341	-0.008141	-0.018575	0.000000	0.000000	2.000000	1.000000	0.000000
20339.674081	0.090630	0.566489	0.011889	81.025040	15.982581	61.576855	0.468479	0.000000	-0.594457	0.000000	0.000000	0.000000	0.003341	-0.008141	-0.018575	0.000000	0.000000	2.000000	1.000000	0.000000
20339.677414	0.090630	0.566489	0.011889	81.025040	15.982581	61.576855	0.468479	0.000000	-0.594457	0.000000	0.000000	0.000000	0.003341	-0.008141	-0.018575	0.000000	0.000000	2.000000	1.000000	0.000000
20339.680748	0.090664	0.566462	0.011823	81.025040	15.982581	61.576855	0.468479	0.000000	-0.594457	0.000000	0.000000	0.000000	0.010017	-0.008153	-0.019867	0.000000	0.000000	2.000000	1.000000	0.000000
20339.684081	0.090664	0.566462	0.011823	81.031303	15.991529	61.580418	0.468479	0.000000	-0.594457	0.000000	0.000000	0.000000	0.010017	-0.008153	-0.019867	0.000000	0.000000	2.000000	1.000000	0.000000
20339.687414	0.090664	0.566462	0.011823	81.031303	15.991529	61.580418	0.468479	0.000000	-0.594457	0.000000	0.000000	0.000000	0.010017	-0.008153	-0.019867	0.000000	0.000000	2.000000	1.000000	0.000000
20339.690748	0.090664	0.566462	0.011823	81.031303	15.991529	61.580418	0.468479	0.000000	-0.594457	0.000000	0.000000	0.000000	0.010017	-0.008153	-0.019867	0.000000	0.000000	2.000000	1.000000	0.000000
20339.694081	0.090693	0.566444	0.011734	81.034393	15.995986	61.582153	0.466809	0.000000	-0.591146	0.000000	0.000000	0.000000	0.008674	-0.005639	-0.026803	0.000000	0.000000	2.000000	1.000000	0.000000
20339.697414	0.090693	0.566444	0.011734	81.034393	15.995986	61.582153	0.466809	0.000000	-0.591146	0.000000	0.000000	0.000000	0.008674	-0.005639	-0.026803	0.000000	0.000000	2.000000	1.000000	0.000000
20339.700748	0.090693	0.566444	0.011734	81.034393	15.995986	61.582153	0.466809	0.000000	-0.591146	0.000000	0.000000	0.000000	0.008674	-0.005639	-0.026803	0.000000	0.000000	2.000000	1.000000	0.000000
20339.704081	0.090693	0.566444	0.011734	81.034393	15.995986	61.582153	0.465364	0.000000	-0.586678	0.000000	0.000000	0.000000	0.008674	-0.005639	-0.026803	0.000000	0.000000	2.000000	1.000000	0.000000
20339.707414	0.090688	0.566452	0.011710	81.034393	15.995986	61.582153	0.465364	0.000000	-0.586678	0.000000	0.000000	0.000000	-0.001342	0.002502	-0.006934	0.000000	0.000000	2.000000	1.000000	0.000000
20339.710748	0.090688	0.566452	0.011710	81.034393	15.995986	61.582153	0.465364	0.000000	-0.586678	0.000000	0.000000	0.000000	-0.001342	0.002502	-0.006934	0.000000	0.000000	2.000000	1.000000	0.000000
20339.714081	0.090688	0.566452	0.011710	81.034416	15.998670	61.582134	0.465587	0.000000	-0.585523	0.000000	0.000000	0.000000	-0.001342	0.002502	-0.006934	0.000000	0.000000	2.000000	1.000000	0.000000
20339.717414	0.090688	0.566452	0.011710	81.034416	15.998670	61.582134	0.465587	0.000000	-0.585523	0.000000	0.000000	0.000000	-0.001342	0.002502	-0.006934	0.000000	0.000000	2.000000	1.000000	0.000000
20339.720748	0.090711	0.566452	0.011706	81.034416	15.998670	61.582134	0.465587	0.000000	-0.585523	0.000000	0.000000	0.000000	0.006678	-0.000001	-0.001292	0.000000	0.000000	2.000000	1.000000	0.000000
20339.724081	0.090711	0.566452	0.011706	81.034393	16.004118	61.582134	0.465587	0.000000	-0.585523	0.000000	0.000000	0.000000	0.006678	-0.000001	-0.001292	0.000000	0.000000	2.000000	1.000000	0.000000
20339.727414	0.090711	0.566452	0.011706	81.034393	16.004118	61.582134	0.465587	0.000000	-0.585523	0.000000	0.000000	0.000000	0.006678	-0.000001	-0.001292	0.000000	0.000000	2.000000	1.000000	0.000000
20339.730748	0.090711	0.566452	0.011706	81.034393	16.004118	61.582134	0.465587	0.000000	-0.585523	0.000000	0.000000	0.000000	0.006678	-0.000001	-0.001292	0.000000	0.000000	2.000000	1.000000	0.000000
20339.734081	0.090779	0.566496	0.011705	81.028198	16.003359	61.578625	0.464474	0.000000	-0.585307	0.000000	0.000000	0.000000	0.020692	0.013146	-0.000459	0.000000	0.000000	2.000000	1.000000	0.000000
20339.737414	0.090779	0.566496	0.011705	81.028198	16.003359	61.578625	0.464474	0.000000	-0.585307	0.000000	0.000000	0.000000	0.020692	0.013146	-0.000459	0.000000	0.000000	2.000000	1.000000	0.000000
20339.740748	0.090779	0.566496	0.011705	81.028198	16.003359	61.578625	0.464474	0.000000	-0.585307	0.000000	0.000000	0.000000	0.020692	0.013146	-0.000459	0.000000	0.000000	2.000000	1.000000	0.000000
20339.744081	0.090779	0.566496	0.011705	81.021950	16.005322	61.575100	0.461025	0.000000	-0.585231	0.000000	0.000000	0.000000	0.020692	0.013146	-0.000459	0.000000	0.000000	2.000000	1.000000	0.000000
20339.747414	0.090826	0.566539	0.011707	81.021950	16.005322	61.575100	0.461025	0.000000	-0.585231	0.000000	0.000000	0.000000	0.014016	0.013150	0.000830	0.000000	0.000000	2.000000	1.000000	0.000000
20339.750748	0.090826	0.566539	0.011707	81.021950	16.005322	61.575100	0.461025	0.000000	-0.585231	0.000000	0.000000	0.000000	0.014016	0.013150	0.000830	0.000000	0.000000	2.000000	1.000000	0.000000
20339.754081	0.090826	0.566539	0.011707	81.023438	16.012142	61.576416	0.458689	0.000000	-0.585369	0.000000	0.000000	0.000000	0.014016	0.013150	0.000830	0.000000	0.000000	2.000000	1.000000	0.000000
20339.757414	0.090826	0.566539	0.011707	81.023438	16.012142	61.576416	0.458689	0.000000	-0.585369	0.000000	0.000000	0.000000	0.014016	0.013150	0.000830	0.000000	0.000000	2.000000	1.000000	0.000000
20339.760748	0.090877	0.566575	0.011733	81.023438	16.012142	61.576416	0.458689	0.000000	-0.585369	0.000000	0.000000	0.000000	0.015359	0.010664	0.007761	0.000000	0.000000	2.000000	1.000000	0.000000
20339.764081	0.090877	0.566575	0.011733	81.034134	16.025236	61.583931	0.458689	0.000000	-0.585369	0.000000	0.000000	0.000000	0.015359	0.010664	0.007761	0.000000	0.000000	2.000000	1.000000	0.000000
20339.767414	0.090877	0.566575	0.011733	81.034134	16.025236	61.583931	0.458689	0.000000	-0.585369	0.000000	0.000000	0.000000	0.015359	0.010664	0.007761	0.000000	0.000000	2.000000	1.000000	0.000000
20339.770748	0.090877	0.566575	0.011733	81.034134	16.025236	61.583931	0.458689	0.000000	-0.585369	0.000000	0.000000	0.000000	0.015359	0.010664	0.007761	0.000000	0.000000	2.000000	1.000000	0.000000
20339.774081	0.090935	0.566592	0.011674	81.054863	16.042082	61.597878	0.456129	0.000000	-0.586663	0.000000	0.000000	0.000000	0.017344	0.005005	-0.017752	0.000000	0.000000	2.000000	1.000000	0.000000
20339.777414	0.090935	0.566592	0.011674	81.054863	16.042082	61.597878	0.456129	0.000000	-0.586663	0.000000	0.000000	0.000000	0.017344	0.005005	-0.017752	0.000000	0.000000	2.000000	1.000000	0.000000
20339.780748	0.090935	0.566592	0.011674	81.054863	16.042082	61.597878	0.456129	0.000000	-0.586663	0.000000	0.000000	0.000000	0.017344	0.005005	-0.017752	0.000000	0.000000	2.000000	1.000000	0.000000
20339.784081	0.090935	0.566592	0.011674	81.075615	16.059044	61.611954	0.453238	0.000000	-0.583704	0.000000	0.000000	0.000000	0.017344	0.005005	-0.017752	0.000000	0.000000	2.000000	1.000000	0.000000
20339.787414	0.090950	0.566582	0.011629	81.075615	16.059044	61.611954	0.453238	0.000000	-0.583704	0.000000	0.000000	0.000000	0.004327	-0.002821	-0.013404	0.000000	0.000000	2.000000	1.000000	0.000000
20339.790748	0.090950	0.566582	0.011629	81.075615	16.059044	61.611954	0.453238	0.000000	-0.583704	0.000000	0.000000	0.000000	0.004327	-0.002821	-0.013404	0.000000	0.000000	2.000000	1.000000	0.000000
20339.794081	0.090950	0.566582	0.011629	81.093338	16.070515	61.623360	0.452517	0.000000	-0.581470	0.000000	0.000000	0.000000	0.004327	-0.002821	-0.013404	0.000000	0.000000	2.000000	1.000000	0.000000
20339.797414	0.090950	0.566582	0.011629	81.093338	16.070515	61.623360	0.452517	0.000000	-0.581470	0.000000	0.000000	0.000000	0.004327	-0.002821	-0.013404	0.000000	0.000000	2.000000	1.000000	0.000000
20339.800748	0.090942	0.566573	0.011589	81.093338	16.070515	61.623360	0.452517	0.000000	-0.581470	0.000000	0.000000	0.000000	-0.002349	-0.002816	-0.012109	0.000000	0.000000	2.000000	1.000000	0.000000
20339.804081	0.090942	0.566573	0.011589	81.095650	16.072100	61.624939	0.452517	0.000000	-0.581470	0.000000	0.000000	0.000000	-0.002349	-0.002816	-0.012109	0.000000	0.000000	2.000000	1.000000	0.000000
20339.807414	0.090942	0.566573	0.011589	81.095650	16.072100	61.624939	0.452517	0.000000	-0.581470	0.000000	0.000000	0.000000	-0.002349	-0.002816	-0.012109	0.000000	0.000000	2.000000	1.000000	0.000000
20339.810748	0.090942	0.566573	0.011589	81.095650	16.072100	61.624939	0.452517	0.000000	-0.581470	0.000000	0.000000	0.000000	-0.002349	-0.002816	-0.012109	0.000000	0.000000	2.000000	1.000000	0.000000
20339.814081	0.090938	0.566555	0.011572	81.098808	16.073879	61.626755	0.452908	0.000000	-0.579452	0.000000	0.000000	0.000000	-0.001004	-0.005337	-0.005175	0.000000	0.000000	2.000000	1.000000	0.000000
20339.817414	0.090938	0.566555	0.011572	81.098808	16.073879	61.626755	0.452908	0.000000	-0.579452	0.000000	0.000000	0.000000	-0.001004	-0.005337	-0.005175	0.000000	0.000000	2.000000	1.000000	0.000000
20339.820748	0.090938	0.566555	0.011572	81.098808	16.073879	61.626755	0.452908	0.000000	-0.579452	0.000000	0.000000	0.000000	-0.001004	-0.005337	-0.005175	0.000000	0.000000	2.000000	1.000000	0.000000
20339.824081	0.090938	0.566555	0.011572	81.098808	16.073879	61.626755	0.453076	0.000000	-0.578589	0.000000	0.000000	0.000000	-0.001004	-0.005337	-0.005175	0.000000	0.000000	2.000000	1.000000	0.000000
20339.827414	0.090938	0.566555	0.011572	81.098808	16.073879	61.626755	0.453076	0.000000	-0.578589	0.000000	0.000000	0.000000	-0.000001	-0.000008	-0.000000	0.000000	0.000000	2.000000	1.000000	0.000000
20339.830748	0.090938	0.566555	0.011572	81.098808	16.073879	61.626755	0.453076	0.000000	-0.578589	0.000000	0.000000	0.000000	-0.000001	-0.000008	-0.000000	0.000000	0.000000	2.000000	1.000000	0.000000
20339.834081	0.090938	0.566555	0.011572	81.098808	16.073879	61.626755	0.453076	0.000000	-0.578589	0.000000	0.000000	0.000000	-0.000001	-0.000008	-0.000000	0.000000	0.000000	2.000000	1.000000	0.000000
20339.837414	0.090938	0.566555	0.011572	81.098808	16.073879	61.626755	0.453076	0.000000	-0.578589	0.000000	0.000000	0.000000	-0.000001	-0.000008	-0.000000	0.000000	0.000000	2.000000	1.000000	0.000000
20339.840748	0.090938	0.566555	0.011572	81.098808	16.073879	61.626755	0.453076	0.000000	-0.578589	0.000000	0.000000	0.000000	-0.000001	-0.000008	-0.000000	0.000000	0.000000	2.000000	1.000000	0.000000
20339.844081	0.090938	0.566555	0.011572	81.098808	16.073879	61.626755	0.453076	0.000000	-0.578589	0.000000	0.000000	0.000000	-0.000001	-0.000008	-0.000000	0.000000	0.000000	2.000000	1.000000	0.000000
20339.847414	0.090938	0.566555	0.011572	81.098808	16.073879	61.626755	0.453076	0.000000	-0.578589	0.000000	0.000000	0.000000	-0.000001	-0.000008	-0.000000	0.000000	0.000000	2.000000	1.000000	0.000000
20339.850748	0.090938	0.566555	0.011572	81.098808	16.073879	61.626755	0.453076	0.000000	-0.578589	0.000000	0.000000	0.000000	-0.000001	-0.000008	-0.000000	0.000000	0.000000	2.000000	1.000000	0.000000
20339.854081	0.090938	0.566555	0.011572	81.101189	16.066597	61.617672	0.453076	0.000000	-0.578589	0.000000	0.000000	0.000000	-0.000001	-0.000008	-0.000000	0.000000	0.000000	2.000000	1.000000	0.000000
20339.857414	0.090938	0.566555	0.011572	81.101189	16.066597	61.617672	0.453076	0.000000	-0.578589	0.000000	0.000000	0.000000	-0.000001	-0.000008	-0.000000	0.000000	0.000000	2.000000	1.000000	0.000000
20339.860748	0.090938	0.566555	0.011572	81.101189	16.066597	61.617672	0.453076	0.000000	-0.578589	0.000000	0.000000	0.000000	-0.000001	-0.000008	-0.000000	0.000000	0.000000	2.000000	1.000000	0.000000
20339.864081	0.090938	0.566555	0.011572	81.098083	16.064854	61.615894	0.453076	0.000000	-0.578589	0.000000	0.000000	0.000000	-0.000001	-0.000008	-0.000000	0.000000	0.000000	2.000000	1.000000	0.000000
20339.867414	0.090942	0.566573	0.011589	81.098083	16.064854	61.615894	0.453076	0.000000	-0.578589	0.000000	0.000000	0.000000	0.001004	0.005320	0.005175	0.000000	0.000000	2.000000	1.000000	0.000000
20339.870748	0.090942	0.566573	0.011589	81.098083	16.064854	61.615894	0.453076	0.000000	-0.578589	0.000000	0.000000	0.000000	0.001004	0.005320	0.005175	0.000000	0.000000	2.000000	1.000000	0.000000
20339.874081	0.090942	0.566573	0.011589	81.098099	16.067564	61.615902	0.452908	0.000000	-0.579452	0.000000	0.000000	0.000000	0.001004	0.005320	0.005175	0.000000	0.000000	2.000000	1.000000	0.000000
20339.877414	0.090942	0.566573	0.011589	81.098099	16.067564	61.615902	0.452908	0.000000	-0.579452	0.000000	0.000000	0.000000	0.001004	0.005320	0.005175	0.000000	0.000000	2.000000	1.000000	0.000000
20339.880748	0.090964	0.566573	0.011585	81.098099	16.067564	61.615902	0.452908	0.000000	-0.579452	0.000000	0.000000	0.000000	0.006677	-0.000009	-0.001295	0.000000	0.000000	2.000000	1.000000	0.000000
20339.884081	0.090964	0.566573	0.011585	81.094986	16.068510	61.614120	0.452908	0.000000	-0.579452	0.000000	0.000000	0.000000	0.006677	-0.000009	-0.001295	0.000000	0.000000	2.000000	1.000000	0.000000
20339.887414	0.090964	0.566573	0.011585	81.094986	16.068510	61.614120	0.452908	0.000000	-0.579452	0.000000	0.000000	0.000000	0.006677	-0.000009	-0.001295	0.000000	0.000000	2.000000	1.000000	0.000000
20339.890748	0.090964	0.566573	0.011585	81.094986	16.068510	61.614120	0.452908	0.000000	-0.579452	0.000000	0.000000	0.000000	0.006677	-0.000009	-0.001295	0.000000	0.000000	2.000000	1.000000	0.000000
20339.894081	0.090990	0.566591	0.011598	81.097443	16.061266	61.605099	0.451796	0.000000	-0.579236	0.000000	0.000000	0.000000	0.007680	0.005301	0.003879	0.000000	0.000000	2.000000	1.000000	0.000000
20339.897414	0.090990	0.566591	0.011598	81.097443	16.061266	61.605099	0.451796	0.000000	-0.579236	0.000000	0.000000	0.000000	0.007680	0.005301	0.003879	0.000000	0.000000	2.000000	1.000000	0.000000
20339.900748	0.090990	0.566591	0.011598	81.097443	16.061266	61.605099	0.451796	0.000000	-0.579236	0.000000	0.000000	0.000000	0.007680	0.005301	0.003879	0.000000	0.000000	2.000000	1.000000	0.000000
20339.904081	0.090990	0.566591	0.011598	81.099754	16.062847	61.606667	0.450516	0.000000	-0.579883	0.000000	0.000000	0.000000	0.007680	0.005301	0.003879	0.000000	0.000000	2.000000	1.000000	0.000000
20339.907414	0.090990	0.566591	0.011598	81.099754	16.062847	61.606667	0.450516	0.000000	-0.579883	0.000000	0.000000	0.000000	-0.000000	0.000009	0.000000	0.000000	0.000000	2.000000	1.000000	0.000000
20339.910748	0.090990	0.566591	0.011598	81.099754	16.062847	61.606667	0.450516	0.000000	-0.579883	0.000000	0.000000	0.000000	-0.000000	0.000009	0.000000	0.000000	0.000000	2.000000	1.000000	0.000000
20339.914081	0.090990	0.566591	0.011598	81.099754	16.062847	61.606667	0.450516	0.000000	-0.579883	0.000000	0.000000	0.000000	-0.000000	0.000009	0.000000	0.000000	0.000000	2.000000	1.000000	0.000000
20339.917414	0.090990	0.566591	0.011598	81.099754	16.062847	61.606667	0.450516	0.000000	-0.579883	0.000000	0.000000	0.000000	-0.000000	0.000009	0.000000	0.000000	0.000000	2.000000	1.000000	0.000000
20339.920748	0.090990	0.566591	0.011598	81.099754	16.062847	61.606667	0.450516	0.000000	-0.579883	0.000000	0.000000	0.000000	-0.000000	0.000009	0.000000	0.000000	0.000000	2.000000	1.000000	0.000000
20339.924081	0.090990	0.566591	0.011598	81.099861	16.054010	61.596062	0.450516	0.000000	-0.579883	0.000000	0.000000	0.000000	-0.000000	0.000009	0.000000	0.000000	0.000000	2.000000	1.000000	0.000000
20339.927414	0.090990	0.566591	0.011598	81.099861	16.054010	61.596062	0.450516	0.000000	-0.579883	0.000000	0.000000	0.000000	-0.000000	0.000009	0.000000	0.000000	0.000000	2.000000	1.000000	0.000000
20339.930748	0.090990	0.566591	0.011598	81.099861	16.054010	61.596062	0.450516	0.000000	-0.579883	0.000000	0.000000	0.000000	-0.000000	0.000009	0.000000	0.000000	0.000000	2.000000	1.000000	0.000000
20339.934081	0.090983	0.566555	0.011563	81.103027	16.055790	61.597878	0.450516	0.000000	-0.579883	0.000000	0.000000	0.000000	-0.002008	-0.010630	-0.010349	0.000000	0.000000	2.000000	1.000000	0.000000
20339.937414	0.090983	0.566555	0.011563	81.103027	16.055790	61.597878	0.450516	0.000000	-0.579883	0.000000	0.000000	0.000000	-0.002008	-0.010630	-0.010349	0.000000	0.000000	2.000000	1.000000	0.000000
20339.940748	0.090983	0.566555	0.011563	81.103027	16.055790	61.597878	0.450516	0.000000	-0.579883	0.000000	0.000000	0.000000	-0.002008	-0.010630	-0.010349	0.000000	0.000000	2.000000	1.000000	0.000000
20339.944081	0.090983	0.566555	0.011563	81.109367	16.050449	61.590809	0.450850	0.000000	-0.578158	0.000000	0.000000	0.000000	-0.002008	-0.010630	-0.010349	0.000000	0.000000	2.000000	1.000000	0.000000
20339.947414	0.090980	0.566537	0.011546	81.109367	16.050449	61.590809	0.450850	0.000000	-0.578158	0.000000	0.000000	0.000000	-0.001005	-0.005337	-0.005175	0.000000	0.000000	2.000000	1.000000	0.000000
20339.950748	0.090980	0.566537	0.011546	81.109367	16.050449	61.590809	0.450850	0.000000	-0.578158	0.000000	0.000000	0.000000	-0.001005	-0.005337	-0.005175	0.000000	0.000000	2.000000	1.000000	0.000000
20339.954081	0.090980	0.566537	0.011546	81.119156	16.029192	61.564320	0.451018	0.000000	-0.577295	0.000000	0.000000	0.000000	-0.001005	-0.005337	-0.005175	0.000000	0.000000	2.000000	1.000000	0.000000
20339.957414	0.090980	0.566537	0.011546	81.119156	16.029192	61.564320	0.451018	0.000000	-0.577295	0.000000	0.000000	0.000000	-0.001005	-0.005337	-0.005175	0.000000	0.000000	2.000000	1.000000	0.000000
20339.960748	0.090974	0.566476	0.011517	81.119156	16.029192	61.564320	0.451018	0.000000	-0.577295	0.000000	0.000000	0.000000	-0.001668	-0.018483	-0.008592	0.000000	0.000000	2.000000	1.000000	0.000000
20339.964081	0.090974	0.566476	0.011517	81.126152	15.988346	61.514767	0.451018	0.000000	-0.577295	0.000000	0.000000	0.000000	-0.001668	-0.018483	-0.008592	0.000000	0.000000	2.000000	1.000000	0.000000
20339.967414	0.090974	0.566476	0.011517	81.126152	15.988346	61.514767	0.451018	0.000000	-0.577295	0.000000	0.000000	0.000000	-0.001668	-0.018483	-0.008592	0.000000	0.000000	2.000000	1.000000	0.000000
20339.970748	0.090974	0.566476	0.011517	81.126152	15.988346	61.514767	0.451018	0.000000	-0.577295	0.000000	0.000000	0.000000	-0.001668	-0.018483	-0.008592	0.000000	0.000000	2.000000	1.000000	0.000000
20339.974081	0.090962	0.566379	0.011454	81.136780	15.913685	61.424343	0.451296	0.000000	-0.575863	0.000000	0.000000	0.000000	-0.003679	-0.029108	-0.018949	0.000000	0.000000	2.000000	1.000000	0.000000
20339.977414	0.090962	0.566379	0.011454	81.136780	15.913685	61.424343	0.451296	0.000000	-0.575863	0.000000	0.000000	0.000000	-0.003679	-0.029108	-0.018949	0.000000	0.000000	2.000000	1.000000	0.000000
20339.980748	0.090962	0.566379	0.011454	81.136780	15.913685	61.424343	0.451296	0.000000	-0.575863	0.000000	0.000000	0.000000	-0.003679	-0.029108	-0.018949	0.000000	0.000000	2.000000	1.000000	0.000000
20339.984081	0.090962	0.566379	0.011454	81.141548	15.808746	61.298325	0.451909	0.000000	-0.572705	0.000000	0.000000	0.000000	-0.003679	-0.029108	-0.018949	0.000000	0.000000	2.000000	1.000000	0.000000
20339.987414	0.090963	0.566353	0.011460	81.141548	15.808746	61.298325	0.451909	0.000000	-0.572705	0.000000	0.000000	0.000000	0.000341	-0.007834	0.001756	0.000000	0.000000	2.000000	1.000000	0.000000
20339.990748	0.090963	0.566353	0.011460	81.141548	15.808746	61.298325	0.451909	0.000000	-0.572705	0.000000	0.000000	0.000000	0.000341	-0.007834	0.001756	0.000000	0.000000	2.000000	1.000000	0.000000
20339.994081	0.090963	0.566353	0.011460	81.146591	15.685951	61.150936	0.451852	0.000000	-0.572998	0.000000	0.000000	0.000000	0.000341	-0.007834	0.001756	0.000000	0.000000	2.000000	1.000000	0.000000
20339.997414	0.090963	0.566353	0.011460	81.146591	15.685951	61.150936	0.451852	0.000000	-0.572998	0.000000	0.000000	0.000000	0.000341	-0.007834	0.001756	0.000000	0.000000	2.000000	1.000000	0.000000
20340.000748	0.090964	0.566327	0.011466	81.146591	15.685951	61.150936	0.451852	0.000000	-0.572998	0.000000	0.000000	0.000000	0.000340	-0.007820	0.001756	0.000000	0.000000	2.000000	1.000000	0.000000
20340.004081	0.090964	0.566327	0.011466	81.147675	15.617476	61.065708	0.451852	0.000000	-0.572998	0.000000	0.000000	0.000000	0.000340	-0.007820	0.001756	0.000000	0.000000	2.000000	1.000000	0.000000
20340.007414	0.090964	0.566327	0.011466	81.147675	15.617476	61.065708	0.451852	0.000000	-0.572998	0.000000	0.000000	0.000000	0.000340	-0.007820	0.001756	0.000000	0.000000	2.000000	1.000000	0.000000
20340.010748	0.090964	0.566327	0.011466	81.147675	15.617476	61.065708	0.451852	0.000000	-0.572998	0.000000	0.000000	0.000000	0.000340	-0.007820	0.001756	0.000000	0.000000	2.000000	1.000000	0.000000
20340.014081	0.091027	0.566293	0.011550	81.150070	15.610008	61.056461	0.451795	0.000000	-0.573290	0.000000	0.000000	0.000000	0.018735	-0.010022	0.025142	0.000000	0.000000	2.000000	1.000000	0.000000
20340.017414	0.091027	0.566293	0.011550	81.150070	15.610008	61.056461	0.451795	0.000000	-0.573290	0.000000	0.000000	0.000000	0.018735	-0.010022	0.025142	0.000000	0.000000	2.000000	1.000000	0.000000
20340.020748	0.091027	0.566293	0.011550	81.150070	15.610008	61.056461	0.451795	0.000000	-0.573290	0.000000	0.000000	0.000000	0.018735	-0.010022	0.025142	0.000000	0.000000	2.000000	1.000000	0.000000
20340.024081	0.091027	0.566293	0.011550	81.150223	15.603841	61.045822	0.448673	0.000000	-0.577481	0.000000	0.000000	0.000000	0.018735	-0.010022	0.025142	0.000000	0.000000	2.000000	1.000000	0.000000
20340.027414	0.091036	0.566276	0.011596	81.150223	15.603841	61.045822	0.448673	0.000000	-0.577481	0.000000	0.000000	0.000000	0.002691	-0.005007	0.013866	0.000000	0.000000	2.000000	1.000000	0.000000
20340.030748	0.091036	0.566276	0.011596	81.150223	15.603841	61.045822	0.448673	0.000000	-0.577481	0.000000	0.000000	0.000000	0.002691	-0.005007	0.013866	0.000000	0.000000	2.000000	1.000000	0.000000
20340.034081	0.091036	0.566276	0.011596	81.150650	15.577155	61.013863	0.448224	0.000000	-0.579792	0.000000	0.000000	0.000000	0.002691	-0.005007	0.013866	0.000000	0.000000	2.000000	1.000000	0.000000
20340.037414	0.091036	0.566276	0.011596	81.150650	15.577155	61.013863	0.448224	0.000000	-0.579792	0.000000	0.000000	0.000000	0.002691	-0.005007	0.013866	0.000000	0.000000	2.000000	1.000000	0.000000
20340.040748	0.091037	0.566250	0.011602	81.150650	15.577155	61.013863	0.448224	0.000000	-0.579792	0.000000	0.000000	0.000000	0.000341	-0.007837	0.001755	0.000000	0.000000	2.000000	1.000000	0.000000
20340.044081	0.091037	0.566250	0.011602	81.157532	15.535796	60.963741	0.448224	0.000000	-0.579792	0.000000	0.000000	0.000000	0.000341	-0.007837	0.001755	0.000000	0.000000	2.000000	1.000000	0.000000
20340.047414	0.091037	0.566250	0.011602	81.157532	15.535796	60.963741	0.448224	0.000000	-0.579792	0.000000	0.000000	0.000000	0.000341	-0.007837	0.001755	0.000000	0.000000	2.000000	1.000000	0.000000
20340.050748	0.091037	0.566250	0.011602	81.157532	15.535796	60.963741	0.448224	0.000000	-0.579792	0.000000	0.000000	0.000000	0.000341	-0.007837	0.001755	0.000000	0.000000	2.000000	1.000000	0.000000
20340.054081	0.091025	0.566223	0.011544	81.158928	15.437777	60.846386	0.448167	0.000000	-0.580084	0.000000	0.000000	0.000000	-0.003359	-0.008135	-0.017290	0.000000	0.000000	2.000000	1.000000	0.000000
20340.057414	0.091025	0.566223	0.011544	81.158928	15.437777	60.846386	0.448167	0.000000	-0.580084	0.000000	0.000000	0.000000	-0.003359	-0.008135	-0.017290	0.000000	0.000000	2.000000	1.000000	0.000000
20340.060748	0.091025	0.566223	0.011544	81.158928	15.437777	60.846386	0.448167	0.000000	-0.580084	0.000000	0.000000	0.000000	-0.003359	-0.008135	-0.017290	0.000000	0.000000	2.000000	1.000000	0.000000
20340.064081	0.091025	0.566223	0.011544	81.164421	15.269844	60.645100	0.448727	0.000000	-0.577202	0.000000	0.000000	0.000000	-0.003359	-0.008135	-0.017290	0.000000	0.000000	2.000000	1.000000	0.000000
20340.067414	0.091025	0.566223	0.011544	81.164421	15.269844	60.645100	0.448727	0.000000	-0.577202	0.000000	0.000000	0.000000	0.000001	0.000001	0.000000	0.000000	0.000000	2.000000	1.000000	0.000000
20340.070748	0.091025	0.566223	0.011544	81.164421	15.269844	60.645100	0.448727	0.000000	-0.577202	0.000000	0.000000	0.000000	0.000001	0.000001	0.000000	0.000000	0.000000	2.000000	1.000000	0.000000
20340.074081	0.091025	0.566223	0.011544	81.171028	15.012445	60.336739	0.448727	0.000000	-0.577202	0.000000	0.000000	0.000000	0.000001	0.000001	0.000000	0.000000	0.000000	2.000000	1.000000	0.000000
20340.077414	0.091025	0.566223	0.011544	81.171028	15.012445	60.336739	0.448727	0.000000	-0.577202	0.000000	0.000000	0.000000	0.000001	0.000001	0.000000	0.000000	0.000000	2.000000	1.000000	0.000000
20340.080748	0.091013	0.566222	0.011481	81.171028	15.012445	60.336739	0.448727	0.000000	-0.577202	0.000000	0.000000	0.000000	-0.003698	-0.000310	-0.019045	0.000000	0.000000	2.000000	1.000000	0.000000
20340.084081	0.091013	0.566222	0.011481	81.174904	14.699613	59.962395	0.448727	0.000000	-0.577202	0.000000	0.000000	0.000000	-0.003698	-0.000310	-0.019045	0.000000	0.000000	2.000000	1.000000	0.000000
20340.087414	0.091013	0.566222	0.011481	81.174904	14.699613	59.962395	0.448727	0.000000	-0.577202	0.000000	0.000000	0.000000	-0.003698	-0.000310	-0.019045	0.000000	0.000000	2.000000	1.000000	0.000000
20340.090748	0.091013	0.566222	0.011481	81.174904	14.699613	59.962395	0.448727	0.000000	-0.577202	0.000000	0.000000	0.000000	-0.003698	-0.000310	-0.019045	0.000000	0.000000	2.000000	1.000000	0.000000
20340.094081	0.091004	0.566239	0.011434	81.178772	14.359699	59.555717	0.449343	0.000000	-0.574028	0.000000	0.000000	0.000000	-0.002693	0.004992	-0.013867	0.000000	0.000000	2.000000	1.000000	0.000000
20340.097414	0.091004	0.566239	0.011434	81.178772	14.359699	59.555717	0.449343	0.000000	-0.574028	0.000000	0.000000	0.000000	-0.002693	0.004992	-0.013867	0.000000	0.000000	2.000000	1.000000	0.000000
20340.100748	0.091004	0.566239	0.011434	81.178772	14.359699	59.555717	0.449343	0.000000	-0.574028	0.000000	0.000000	0.000000	-0.002693	0.004992	-0.013867	0.000000	0.000000	2.000000	1.000000	0.000000
20340.104081	0.091004	0.566239	0.011434	81.179550	13.973603	59.094025	0.449792	0.000000	-0.571717	0.000000	0.000000	0.000000	-0.002693	0.004992	-0.013867	0.000000	0.000000	2.000000	1.000000	0.000000
20340.107414	0.090999	0.566273	0.011405	81.179550	13.973603	59.094025	0.449792	0.000000	-0.571717	0.000000	0.000000	0.000000	-0.001686	0.010331	-0.008688	0.000000	0.000000	2.000000	1.000000	0.000000
20340.110748	0.090999	0.566273	0.011405	81.179550	13.973603	59.094025	0.449792	0.000000	-0.571717	0.000000	0.000000	0.000000	-0.001686	0.010331	-0.008688	0.000000	0.000000	2.000000	1.000000	0.000000
20340.114081	0.090999	0.566273	0.011405	81.180092	13.560550	58.600109	0.450073	0.000000	-0.570269	0.000000	0.000000	0.000000	-0.001686	0.010331	-0.008688	0.000000	0.000000	2.000000	1.000000	0.000000
20340.117414	0.090999	0.566273	0.011405	81.180092	13.560550	58.600109	0.450073	0.000000	-0.570269	0.000000	0.000000	0.000000	-0.001686	0.010331	-0.008688	0.000000	0.000000	2.000000	1.000000	0.000000
20340.120748	0.090997	0.566299	0.011400	81.180092	13.560550	58.600109	0.450073	0.000000	-0.570269	0.000000	0.000000	0.000000	-0.000342	0.007814	-0.001755	0.000000	0.000000	2.000000	1.000000	0.000000
20340.124081	0.090997	0.566299	0.011400	81.180466	13.093633	58.041801	0.450073	0.000000	-0.570269	0.000000	0.000000	0.000000	-0.000342	0.007814	-0.001755	0.000000	0.000000	2.000000	1.000000	0.000000
20340.127414	0.090997	0.566299	0.011400	81.180466	13.093633	58.041801	0.450073	0.000000	-0.570269	0.000000	0.000000	0.000000	-0.000342	0.007814	-0.001755	0.000000	0.000000	2.000000	1.000000	0.000000
20340.130748	0.090997	0.566299	0.011400	81.180466	13.093633	58.041801	0.450073	0.000000	-0.570269	0.000000	0.000000	0.000000	-0.000342	0.007814	-0.001755	0.000000	0.000000	2.000000	1.000000	0.000000
20340.134081	0.091003	0.566361	0.011428	81.177238	12.581301	57.429291	0.450130	0.000000	-0.569977	0.000000	0.000000	0.000000	0.001671	0.018475	0.008600	0.000000	0.000000	2.000000	1.000000	0.000000
20340.137414	0.091003	0.566361	0.011428	81.177238	12.581301	57.429291	0.450130	0.000000	-0.569977	0.000000	0.000000	0.000000	0.001671	0.018475	0.008600	0.000000	0.000000	2.000000	1.000000	0.000000
20340.140748	0.091003	0.566361	0.011428	81.177238	12.581301	57.429291	0.450130	0.000000	-0.569977	0.000000	0.000000	0.000000	0.001671	0.018475	0.008600	0.000000	0.000000	2.000000	1.000000	0.000000
20340.144081	0.091003	0.566361	0.011428	81.173271	12.042469	56.785030	0.449851	0.000000	-0.571410	0.000000	0.000000	0.000000	0.001671	0.018475	0.008600	0.000000	0.000000	2.000000	1.000000	0.000000
20340.147414	0.091010	0.566396	0.011463	81.173271	12.042469	56.785030	0.449851	0.000000	-0.571410	0.000000	0.000000	0.000000	0.002009	0.010642	0.010355	0.000000	0.000000	2.000000	1.000000	0.000000
20340.150748	0.091010	0.566396	0.011463	81.173271	12.042469	56.785030	0.449851	0.000000	-0.571410	0.000000	0.000000	0.000000	0.002009	0.010642	0.010355	0.000000	0.000000	2.000000	1.000000	0.000000
20340.154081	0.091010	0.566396	0.011463	81.168266	11.548950	56.194855	0.449517	0.000000	-0.573136	0.000000	0.000000	0.000000	0.002009	0.010642	0.010355	0.000000	0.000000	2.000000	1.000000	0.000000
20340.157414	0.091010	0.566396	0.011463	81.168266	11.548950	56.194855	0.449517	0.000000	-0.573136	0.000000	0.000000	0.000000	0.002009	0.010642	0.010355	0.000000	0.000000	2.000000	1.000000	0.000000
20340.160748	0.091016	0.566432	0.011497	81.168266	11.548950	56.194855	0.449517	0.000000	-0.573136	0.000000	0.000000	0.000000	0.002011	0.010659	0.010353	0.000000	0.000000	2.000000	1.000000	0.000000
20340.164081	0.091016	0.566432	0.011497	81.162460	11.154519	55.723110	0.449517	0.000000	-0.573136	0.000000	0.000000	0.000000	0.002011	0.010659	0.010353	0.000000	0.000000	2.000000	1.000000	0.000000
20340.167414	0.091016	0.566432	0.011497	81.162460	11.154519	55.723110	0.449517	0.000000	-0.573136	0.000000	0.000000	0.000000	0.002011	0.010659	0.010353	0.000000	0.000000	2.000000	1.000000	0.000000
20340.170748	0.091016	0.566432	0.011497	81.162460	11.154519	55.723110	0.449517	0.000000	-0.573136	0.000000	0.000000	0.000000	0.002011	0.010659	0.010353	0.000000	0.000000	2.000000	1.000000	0.000000
20340.174081	0.091049	0.566485	0.011545	81.159332	10.879648	55.391037	0.449181	0.000000	-0.574861	0.000000	0.000000	0.000000	0.009690	0.015969	0.014232	0.000000	0.000000	2.000000	1.000000	0.000000
20340.177414	0.091049	0.566485	0.011545	81.159332	10.879648	55.391037	0.449181	0.000000	-0.574861	0.000000	0.000000	0.000000	0.009690	0.015969	0.014232	0.000000	0.000000	2.000000	1.000000	0.000000
20340.180748	0.091049	0.566485	0.011545	81.159332	10.879648	55.391037	0.449181	0.000000	-0.574861	0.000000	0.000000	0.000000	0.009690	0.015969	0.014232	0.000000	0.000000	2.000000	1.000000	0.000000
20340.184081	0.091049	0.566485	0.011545	81.156158	10.721321	55.198406	0.447566	0.000000	-0.577233	0.000000	0.000000	0.000000	0.009690	0.015969	0.014232	0.000000	0.000000	2.000000	1.000000	0.000000
20340.187414	0.091074	0.566503	0.011558	81.156158	10.721321	55.198406	0.447566	0.000000	-0.577233	0.000000	0.000000	0.000000	0.007680	0.005329	0.003878	0.000000	0.000000	2.000000	1.000000	0.000000
20340.190748	0.091074	0.566503	0.011558	81.156158	10.721321	55.198406	0.447566	0.000000	-0.577233	0.000000	0.000000	0.000000	0.007680	0.005329	0.003878	0.000000	0.000000	2.000000	1.000000	0.000000
20340.194081	0.091074	0.566503	0.011558	81.156090	10.685526	55.155567	0.446286	0.000000	-0.577880	0.000000	0.000000	0.000000	0.007680	0.005329	0.003878	0.000000	0.000000	2.000000	1.000000	0.000000
20340.197414	0.091074	0.566503	0.011558	81.156090	10.685526	55.155567	0.446286	0.000000	-0.577880	0.000000	0.000000	0.000000	0.007680	0.005329	0.003878	0.000000	0.000000	2.000000	1.000000	0.000000
20340.200748	0.091070	0.566511	0.011534	81.156090	10.685526	55.155567	0.446286	0.000000	-0.577880	0.000000	0.000000	0.000000	-0.001346	0.002509	-0.006934	0.000000	0.000000	2.000000	1.000000	0.000000
20340.204081	0.091070	0.566511	0.011534	81.159195	10.676479	55.144741	0.446286	0.000000	-0.577880	0.000000	0.000000	0.000000	-0.001346	0.002509	-0.006934	0.000000	0.000000	2.000000	1.000000	0.000000
20340.207414	0.091070	0.566511	0.011534	81.159195	10.676479	55.144741	0.446286	0.000000	-0.577880	0.000000	0.000000	0.000000	-0.001346	0.002509	-0.006934	0.000000	0.000000	2.000000	1.000000	0.000000
20340.210748	0.091070	0.566511	0.011534	81.159195	10.676479	55.144741	0.446286	0.000000	-0.577880	0.000000	0.000000	0.000000	-0.001346	0.002509	-0.006934	0.000000	0.000000	2.000000	1.000000	0.000000
20340.214081	0.091036	0.566484	0.011481	81.159218	10.673755	55.144749	0.446511	0.000000	-0.576724	0.000000	0.000000	0.000000	-0.010035	-0.008143	-0.015989	0.000000	0.000000	2.000000	1.000000	0.000000
20340.217414	0.091036	0.566484	0.011481	81.159218	10.673755	55.144749	0.446511	0.000000	-0.576724	0.000000	0.000000	0.000000	-0.010035	-0.008143	-0.015989	0.000000	0.000000	2.000000	1.000000	0.000000
20340.220748	0.091036	0.566484	0.011481	81.159218	10.673755	55.144749	0.446511	0.000000	-0.576724	0.000000	0.000000	0.000000	-0.010035	-0.008143	-0.015989	0.000000	0.000000	2.000000	1.000000	0.000000
20340.224081	0.091036	0.566484	0.011481	81.165466	10.676247	55.144520	0.448183	0.000000	-0.574059	0.000000	0.000000	0.000000	-0.010035	-0.008143	-0.015989	0.000000	0.000000	2.000000	1.000000	0.000000
20340.227414	0.091055	0.566466	0.011460	81.165466	10.676247	55.144520	0.448183	0.000000	-0.574059	0.000000	0.000000	0.000000	0.005668	-0.005335	-0.006473	0.000000	0.000000	2.000000	1.000000	0.000000
20340.230748	0.091055	0.566466	0.011460	81.165466	10.676247	55.144520	0.448183	0.000000	-0.574059	0.000000	0.000000	0.000000	0.005668	-0.005335	-0.006473	0.000000	0.000000	2.000000	1.000000	0.000000
20340.234081	0.091055	0.566466	0.011460	81.168602	10.676133	55.144405	0.447238	0.000000	-0.572981	0.000000	0.000000	0.000000	0.005668	-0.005335	-0.006473	0.000000	0.000000	2.000000	1.000000	0.000000
20340.237414	0.091055	0.566466	0.011460	81.168602	10.676133	55.144405	0.447238	0.000000	-0.572981	0.000000	0.000000	0.000000	0.005668	-0.005335	-0.006473	0.000000	0.000000	2.000000	1.000000	0.000000
20340.240748	0.091049	0.566431	0.011425	81.168602	10.676133	55.144405	0.447238	0.000000	-0.572981	0.000000	0.000000	0.000000	-0.002012	-0.010663	-0.010353	0.000000	0.000000	2.000000	1.000000	0.000000
20340.244081	0.091049	0.566431	0.011425	81.174881	10.675900	55.144180	0.447238	0.000000	-0.572981	0.000000	0.000000	0.000000	-0.002012	-0.010663	-0.010353	0.000000	0.000000	2.000000	1.000000	0.000000
20340.247414	0.091049	0.566431	0.011425	81.174881	10.675900	55.144180	0.447238	0.000000	-0.572981	0.000000	0.000000	0.000000	-0.002012	-0.010663	-0.010353	0.000000	0.000000	2.000000	1.000000	0.000000
20340.250748	0.091049	0.566431	0.011425	81.174881	10.675900	55.144180	0.447238	0.000000	-0.572981	0.000000	0.000000	0.000000	-0.002012	-0.010663	-0.010353	0.000000	0.000000	2.000000	1.000000	0.000000
20340.254081	0.091060	0.566362	0.011483	81.177994	10.675788	55.144051	0.447573	0.000000	-0.571255	0.000000	0.000000	0.000000	0.003378	-0.020660	0.017381	0.000000	0.000000	2.000000	1.000000	0.000000
20340.257414	0.091060	0.566362	0.011483	81.177994	10.675788	55.144051	0.447573	0.000000	-0.571255	0.000000	0.000000	0.000000	0.003378	-0.020660	0.017381	0.000000	0.000000	2.000000	1.000000	0.000000
20340.260748	0.091060	0.566362	0.011483	81.177994	10.675788	55.144051	0.447573	0.000000	-0.571255	0.000000	0.000000	0.000000	0.003378	-0.020660	0.017381	0.000000	0.000000	2.000000	1.000000	0.000000
20340.264081	0.091060	0.566362	0.011483	81.177971	10.678508	55.144054	0.447011	0.000000	-0.574152	0.000000	0.000000	0.000000	0.003378	-0.020660	0.017381	0.000000	0.000000	2.000000	1.000000	0.000000
20340.267414	0.091091	0.566345	0.011525	81.177971	10.678508	55.144054	0.447011	0.000000	-0.574152	0.000000	0.000000	0.000000	0.009369	-0.005006	0.012570	0.000000	0.000000	2.000000	1.000000	0.000000
20340.270748	0.091091	0.566345	0.011525	81.177971	10.678508	55.144054	0.447011	0.000000	-0.574152	0.000000	0.000000	0.000000	0.009369	-0.005006	0.012570	0.000000	0.000000	2.000000	1.000000	0.000000
20340.274081	0.091091	0.566345	0.011525	81.181091	10.681108	55.143936	0.445449	0.000000	-0.576247	0.000000	0.000000	0.000000	0.009369	-0.005006	0.012570	0.000000	0.000000	2.000000	1.000000	0.000000
20340.277414	0.091091	0.566345	0.011525	81.181091	10.681108	55.143936	0.445449	0.000000	-0.576247	0.000000	0.000000	0.000000	0.009369	-0.005006	0.012570	0.000000	0.000000	2.000000	1.000000	0.000000
20340.280748	0.091123	0.566303	0.011573	81.181091	10.681108	55.143936	0.445449	0.000000	-0.576247	0.000000	0.000000	0.000000	0.009710	-0.012835	0.014324	0.000000	0.000000	2.000000	1.000000	0.000000
20340.284081	0.091123	0.566303	0.011573	81.181091	10.681108	55.143936	0.445449	0.000000	-0.576247	0.000000	0.000000	0.000000	0.009710	-0.012835	0.014324	0.000000	0.000000	2.000000	1.000000	0.000000
20340.287414	0.091123	0.566303	0.011573	81.181091	10.681108	55.143936	0.445449	0.000000	-0.576247	0.000000	0.000000	0.000000	0.009710	-0.012835	0.014324	0.000000	0.000000	2.000000	1.000000	0.000000
20340.290748	0.091123	0.566303	0.011573	81.181091	10.681108	55.143936	0.445449	0.000000	-0.576247	0.000000	0.000000	0.000000	0.009710	-0.012835	0.014324	0.000000	0.000000	2.000000	1.000000	0.000000
20340.294081	0.091145	0.566287	0.011682	81.177994	10.681227	55.144058	0.443831	0.000000	-0.578634	0.000000	0.000000	0.000000	0.006398	-0.004683	0.032907	0.000000	0.000000	2.000000	1.000000	0.000000
20340.297414	0.091145	0.566287	0.011682	81.177994	10.681227	55.144058	0.443831	0.000000	-0.578634	0.000000	0.000000	0.000000	0.006398	-0.004683	0.032907	0.000000	0.000000	2.000000	1.000000	0.000000
20340.300748	0.091145	0.566287	0.011682	81.177994	10.681227	55.144058	0.443831	0.000000	-0.578634	0.000000	0.000000	0.000000	0.006398	-0.004683	0.032907	0.000000	0.000000	2.000000	1.000000	0.000000
20340.304081	0.091145	0.566287	0.011682	81.174881	10.684075	55.144173	0.442764	0.000000	-0.584119	0.000000	0.000000	0.000000	0.006398	-0.004683	0.032907	0.000000	0.000000	2.000000	1.000000	0.000000
20340.307414	0.091179	0.566288	0.011742	81.174881	10.684075	55.144173	0.442764	0.000000	-0.584119	0.000000	0.000000	0.000000	0.010381	0.000313	0.017743	0.000000	0.000000	2.000000	1.000000	0.000000
20340.310748	0.091179	0.566288	0.011742	81.174881	10.684075	55.144173	0.442764	0.000000	-0.584119	0.000000	0.000000	0.000000	0.010381	0.000313	0.017743	0.000000	0.000000	2.000000	1.000000	0.000000
20340.314081	0.091179	0.566288	0.011742	81.174850	10.695761	55.154896	0.441034	0.000000	-0.587076	0.000000	0.000000	0.000000	0.010381	0.000313	0.017743	0.000000	0.000000	2.000000	1.000000	0.000000
20340.317414	0.091179	0.566288	0.011742	81.174850	10.695761	55.154896	0.441034	0.000000	-0.587076	0.000000	0.000000	0.000000	0.010381	0.000313	0.017743	0.000000	0.000000	2.000000	1.000000	0.000000
20340.320748	0.091211	0.566271	0.011783	81.174850	10.695761	55.154896	0.441034	0.000000	-0.587076	0.000000	0.000000	0.000000	0.009376	-0.005008	0.012564	0.000000	0.000000	2.000000	1.000000	0.000000
20340.324081	0.091211	0.566271	0.011783	81.171738	10.701323	55.155029	0.441034	0.000000	-0.587076	0.000000	0.000000	0.000000	0.009376	-0.005008	0.012564	0.000000	0.000000	2.000000	1.000000	0.000000
20340.327414	0.091211	0.566271	0.011783	81.171738	10.701323	55.155029	0.441034	0.000000	-0.587076	0.000000	0.000000	0.000000	0.009376	-0.005008	0.012564	0.000000	0.000000	2.000000	1.000000	0.000000
20340.330748	0.091211	0.566271	0.011783	81.171738	10.701323	55.155029	0.441034	0.000000	-0.587076	0.000000	0.000000	0.000000	0.009376	-0.005008	0.012564	0.000000	0.000000	2.000000	1.000000	0.000000
20340.334081	0.091359	0.566274	0.011952	81.168602	10.709562	55.155098	0.439472	0.000000	-0.589170	0.000000	0.000000	0.000000	0.044512	0.000914	0.050615	0.000000	0.000000	2.000000	1.000000	0.000000
20340.337414	0.091359	0.566274	0.011952	81.168602	10.709562	55.155098	0.439472	0.000000	-0.589170	0.000000	0.000000	0.000000	0.044512	0.000914	0.050615	0.000000	0.000000	2.000000	1.000000	0.000000
20340.340748	0.091359	0.566274	0.011952	81.168602	10.709562	55.155098	0.439472	0.000000	-0.589170	0.000000	0.000000	0.000000	0.044512	0.000914	0.050615	0.000000	0.000000	2.000000	1.000000	0.000000
20340.344081	0.091359	0.566274	0.011952	81.165489	10.717854	55.155239	0.432053	0.000000	-0.597606	0.000000	0.000000	0.000000	0.044512	0.000914	0.050615	0.000000	0.000000	2.000000	1.000000	0.000000
20340.347414	0.091439	0.566249	0.012008	81.165489	10.717854	55.155239	0.432053	0.000000	-0.597606	0.000000	0.000000	0.000000	0.024095	-0.007524	0.016885	0.000000	0.000000	2.000000	1.000000	0.000000
20340.350748	0.091439	0.566249	0.012008	81.165489	10.717854	55.155239	0.432053	0.000000	-0.597606	0.000000	0.000000	0.000000	0.024095	-0.007524	0.016885	0.000000	0.000000	2.000000	1.000000	0.000000
20340.354081	0.091439	0.566249	0.012008	81.162331	10.728839	55.155350	0.428037	0.000000	-0.600420	0.000000	0.000000	0.000000	0.024095	-0.007524	0.016885	0.000000	0.000000	2.000000	1.000000	0.000000
20340.357414	0.091439	0.566249	0.012008	81.162331	10.728839	55.155350	0.428037	0.000000	-0.600420	0.000000	0.000000	0.000000	0.024095	-0.007524	0.016885	0.000000	0.000000	2.000000	1.000000	0.000000
20340.360748	0.091541	0.566250	0.012054	81.162331	10.728839	55.155350	0.428037	0.000000	-0.600420	0.000000	0.000000	0.000000	0.030441	0.000297	0.013823	0.000000	0.000000	2.000000	1.000000	0.000000
20340.364081	0.091541	0.566250	0.012054	81.159248	10.737100	55.155457	0.428037	0.000000	-0.600420	0.000000	0.000000	0.000000	0.030441	0.000297	0.013823	0.000000	0.000000	2.000000	1.000000	0.000000
20340.367414	0.091541	0.566250	0.012054	81.159248	10.737100	55.155457	0.428037	0.000000	-0.600420	0.000000	0.000000	0.000000	0.030441	0.000297	0.013823	0.000000	0.000000	2.000000	1.000000	0.000000
20340.370748	0.091541	0.566250	0.012054	81.159248	10.737100	55.155457	0.428037	0.000000	-0.600420	0.000000	0.000000	0.000000	0.030441	0.000297	0.013823	0.000000	0.000000	2.000000	1.000000	0.000000
20340.374081	0.091695	0.566261	0.012132	81.156067	10.754310	55.166248	0.422964	0.000000	-0.602724	0.000000	0.000000	0.000000	0.046177	0.003106	0.023308	0.000000	0.000000	2.000000	1.000000	0.000000
20340.377414	0.091695	0.566261	0.012132	81.156067	10.754310	55.166248	0.422964	0.000000	-0.602724	0.000000	0.000000	0.000000	0.046177	0.003106	0.023308	0.000000	0.000000	2.000000	1.000000	0.000000
20340.380748	0.091695	0.566261	0.012132	81.156067	10.754310	55.166248	0.422964	0.000000	-0.602724	0.000000	0.000000	0.000000	0.046177	0.003106	0.023308	0.000000	0.000000	2.000000	1.000000	0.000000
20340.384081	0.091695	0.566261	0.012132	81.152954	10.759852	55.166363	0.415268	0.000000	-0.606609	0.000000	0.000000	0.000000	0.046177	0.003106	0.023308	0.000000	0.000000	2.000000	1.000000	0.000000
20340.387414	0.091765	0.566278	0.012136	81.152954	10.759852	55.166363	0.415268	0.000000	-0.606609	0.000000	0.000000	0.000000	0.021063	0.005323	0.001255	0.000000	0.000000	2.000000	1.000000	0.000000
20340.390748	0.091765	0.566278	0.012136	81.152954	10.759852	55.166363	0.415268	0.000000	-0.606609	0.000000	0.000000	0.000000	0.021063	0.005323	0.001255	0.000000	0.000000	2.000000	1.000000	0.000000
20340.394081	0.091765	0.566278	0.012136	81.149849	10.777070	55.177181	0.411757	0.000000	-0.606818	0.000000	0.000000	0.000000	0.021063	0.005323	0.001255	0.000000	0.000000	2.000000	1.000000	0.000000
20340.397414	0.091765	0.566278	0.012136	81.149849	10.777070	55.177181	0.411757	0.000000	-0.606818	0.000000	0.000000	0.000000	0.021063	0.005323	0.001255	0.000000	0.000000	2.000000	1.000000	0.000000
20340.400748	0.091817	0.566288	0.012168	81.149849	10.777070	55.177181	0.411757	0.000000	-0.606818	0.000000	0.000000	0.000000	0.015736	0.002814	0.009488	0.000000	0.000000	2.000000	1.000000	0.000000
20340.404081	0.091817	0.566288	0.012168	81.146721	10.782621	55.177296	0.411757	0.000000	-0.606818	0.000000	0.000000	0.000000	0.015736	0.002814	0.009488	0.000000	0.000000	2.000000	1.000000	0.000000
20340.407414	0.091817	0.566288	0.012168	81.146721	10.782621	55.177296	0.411757	0.000000	-0.606818	0.000000	0.000000	0.000000	0.015736	0.002814	0.009488	0.000000	0.000000	2.000000	1.000000	0.000000
20340.410748	0.091817	0.566288	0.012168	81.146721	10.782621	55.177296	0.411757	0.000000	-0.606818	0.000000	0.000000	0.000000	0.015736	0.002814	0.009488	0.000000	0.000000	2.000000	1.000000	0.000000
20340.414081	0.091905	0.566314	0.012145	81.146698	10.788057	55.177273	0.409135	0.000000	-0.608399	0.000000	0.000000	0.000000	0.026393	0.007844	-0.006987	0.000000	0.000000	2.000000	1.000000	0.000000
20340.417414	0.091905	0.566314	0.012145	81.146698	10.788057	55.177273	0.409135	0.000000	-0.608399	0.000000	0.000000	0.000000	0.026393	0.007844	-0.006987	0.000000	0.000000	2.000000	1.000000	0.000000
20340.420748	0.091905	0.566314	0.012145	81.146698	10.788057	55.177273	0.409135	0.000000	-0.608399	0.000000	0.000000	0.000000	0.026393	0.007844	-0.006987	0.000000	0.000000	2.000000	1.000000	0.000000
20340.424081	0.091905	0.566314	0.012145	81.146698	10.793484	55.177280	0.404736	0.000000	-0.607234	0.000000	0.000000	0.000000	0.026393	0.007844	-0.006987	0.000000	0.000000	2.000000	1.000000	0.000000
20340.427414	0.091968	0.566322	0.012109	81.146698	10.793484	55.177280	0.404736	0.000000	-0.607234	0.000000	0.000000	0.000000	0.018695	0.002503	-0.010856	0.000000	0.000000	2.000000	1.000000	0.000000
20340.430748	0.091968	0.566322	0.012109	81.146698	10.793484	55.177280	0.404736	0.000000	-0.607234	0.000000	0.000000	0.000000	0.018695	0.002503	-0.010856	0.000000	0.000000	2.000000	1.000000	0.000000
20340.434081	0.091968	0.566322	0.012109	81.146736	10.798930	55.177284	0.401620	0.000000	-0.605425	0.000000	0.000000	0.000000	0.018695	0.002503	-0.010856	0.000000	0.000000	2.000000	1.000000	0.000000
20340.437414	0.091968	0.566322	0.012109	81.146736	10.798930	55.177284	0.401620	0.000000	-0.605425	0.000000	0.000000	0.000000	0.018695	0.002503	-0.010856	0.000000	0.000000	2.000000	1.000000	0.000000
20340.440748	0.091981	0.566339	0.012058	81.146736	10.798930	55.177284	0.401620	0.000000	-0.605425	0.000000	0.000000	0.000000	0.003967	0.005016	-0.015166	0.000000	0.000000	2.000000	1.000000	0.000000
20340.444081	0.091981	0.566339	0.012058	81.149849	10.798825	55.177158	0.401620	0.000000	-0.605425	0.000000	0.000000	0.000000	0.003967	0.005016	-0.015166	0.000000	0.000000	2.000000	1.000000	0.000000
20340.447414	0.091981	0.566339	0.012058	81.149849	10.798825	55.177158	0.401620	0.000000	-0.605425	0.000000	0.000000	0.000000	0.003967	0.005016	-0.015166	0.000000	0.000000	2.000000	1.000000	0.000000
20340.450748	0.091981	0.566339	0.012058	81.149849	10.798825	55.177158	0.401620	0.000000	-0.605425	0.000000	0.000000	0.000000	0.003967	0.005016	-0.015166	0.000000	0.000000	2.000000	1.000000	0.000000
20340.454081	0.091954	0.566293	0.011920	81.156113	10.798628	55.176983	0.400959	0.000000	-0.602897	0.000000	0.000000	0.000000	-0.008131	-0.013760	-0.041478	0.000000	0.000000	2.000000	1.000000	0.000000
20340.457414	0.091954	0.566293	0.011920	81.156113	10.798628	55.176983	0.400959	0.000000	-0.602897	0.000000	0.000000	0.000000	-0.008131	-0.013760	-0.041478	0.000000	0.000000	2.000000	1.000000	0.000000
20340.460748	0.091954	0.566293	0.011920	81.156113	10.798628	55.176983	0.400959	0.000000	-0.602897	0.000000	0.000000	0.000000	-0.008131	-0.013760	-0.041478	0.000000	0.000000	2.000000	1.000000	0.000000
20340.464081	0.091954	0.566293	0.011920	81.162354	10.804650	55.187466	0.402314	0.000000	-0.595984	0.000000	0.000000	0.000000	-0.008131	-0.013760	-0.041478	0.000000	0.000000	2.000000	1.000000	0.000000
20340.467414	0.091924	0.566284	0.011884	81.162354	10.804650	55.187466	0.402314	0.000000	-0.595984	0.000000	0.000000	0.000000	-0.009051	-0.002829	-0.010793	0.000000	0.000000	2.000000	1.000000	0.000000
20340.470748	0.091924	0.566284	0.011884	81.162354	10.804650	55.187466	0.402314	0.000000	-0.595984	0.000000	0.000000	0.000000	-0.009051	-0.002829	-0.010793	0.000000	0.000000	2.000000	1.000000	0.000000
20340.474081	0.091924	0.566284	0.011884	81.165489	10.804547	55.187344	0.403823	0.000000	-0.594186	0.000000	0.000000	0.000000	-0.009051	-0.002829	-0.010793	0.000000	0.000000	2.000000	1.000000	0.000000
20340.477414	0.091924	0.566284	0.011884	81.165489	10.804547	55.187344	0.403823	0.000000	-0.594186	0.000000	0.000000	0.000000	-0.009051	-0.002829	-0.010793	0.000000	0.000000	2.000000	1.000000	0.000000
20340.480748	0.091912	0.566257	0.011826	81.165489	10.804547	55.187344	0.403823	0.000000	-0.594186	0.000000	0.000000	0.000000	-0.003384	-0.008152	-0.017278	0.000000	0.000000	2.000000	1.000000	0.000000
20340.484081	0.091912	0.566257	0.011826	81.171783	10.807092	55.187183	0.403823	0.000000	-0.594186	0.000000	0.000000	0.000000	-0.003384	-0.008152	-0.017278	0.000000	0.000000	2.000000	1.000000	0.000000
20340.487414	0.091912	0.566257	0.011826	81.171783	10.807092	55.187183	0.403823	0.000000	-0.594186	0.000000	0.000000	0.000000	-0.003384	-0.008152	-0.017278	0.000000	0.000000	2.000000	1.000000	0.000000
20340.490748	0.091912	0.566257	0.011826	81.171783	10.807092	55.187183	0.403823	0.000000	-0.594186	0.000000	0.000000	0.000000	-0.003384	-0.008152	-0.017278	0.000000	0.000000	2.000000	1.000000	0.000000
20340.494081	0.091928	0.566221	0.011787	81.171783	10.807092	55.187183	0.404387	0.000000	-0.591306	0.000000	0.000000	0.000000	0.004649	-0.010636	-0.011659	0.000000	0.000000	2.000000	1.000000	0.000000
20340.497414	0.091928	0.566221	0.011787	81.171783	10.807092	55.187183	0.404387	0.000000	-0.591306	0.000000	0.000000	0.000000	0.004649	-0.010636	-0.011659	0.000000	0.000000	2.000000	1.000000	0.000000
20340.500748	0.091928	0.566221	0.011787	81.171783	10.807092	55.187183	0.404387	0.000000	-0.591306	0.000000	0.000000	0.000000	0.004649	-0.010636	-0.011659	0.000000	0.000000	2.000000	1.000000	0.000000
20340.504081	0.091928	0.566221	0.011787	81.178040	10.806868	55.186977	0.403612	0.000000	-0.589363	0.000000	0.000000	0.000000	0.004649	-0.010636	-0.011659	0.000000	0.000000	2.000000	1.000000	0.000000
20340.507414	0.091929	0.566195	0.011793	81.178040	10.806868	55.186977	0.403612	0.000000	-0.589363	0.000000	0.000000	0.000000	0.000345	-0.007834	0.001753	0.000000	0.000000	2.000000	1.000000	0.000000
20340.510748	0.091929	0.566195	0.011793	81.178040	10.806868	55.186977	0.403612	0.000000	-0.589363	0.000000	0.000000	0.000000	0.000345	-0.007834	0.001753	0.000000	0.000000	2.000000	1.000000	0.000000
20340.514081	0.091929	0.566195	0.011793	81.178040	10.806868	55.186977	0.403555	0.000000	-0.589655	0.000000	0.000000	0.000000	0.000345	-0.007834	0.001753	0.000000	0.000000	2.000000	1.000000	0.000000
20340.517414	0.091929	0.566195	0.011793	81.178040	10.806868	55.186977	0.403555	0.000000	-0.589655	0.000000	0.000000	0.000000	0.000345	-0.007834	0.001753	0.000000	0.000000	2.000000	1.000000	0.000000
20340.520748	0.091929	0.566195	0.011793	81.178040	10.806868	55.186977	0.403555	0.000000	-0.589655	0.000000	0.000000	0.000000	0.000001	-0.000002	0.000000	0.000000	0.000000	2.000000	1.000000	0.000000
20340.524081	0.091929	0.566195	0.011793	81.177994	10.804145	55.186958	0.403555	0.000000	-0.589655	0.000000	0.000000	0.000000	0.000001	-0.000002	0.000000	0.000000	0.000000	2.000000	1.000000	0.000000
20340.527414	0.091929	0.566195	0.011793	81.177994	10.804145	55.186958	0.403555	0.000000	-0.589655	0.000000	0.000000	0.000000	0.000001	-0.000002	0.000000	0.000000	0.000000	2.000000	1.000000	0.000000
20340.530748	0.091929	0.566195	0.011793	81.177994	10.804145	55.186958	0.403555	0.000000	-0.589655	0.000000	0.000000	0.000000	0.000001	-0.000002	0.000000	0.000000	0.000000	2.000000	1.000000	0.000000
20340.534081	0.091907	0.566195	0.011797	81.177994	10.804145	55.186958	0.403555	0.000000	-0.589655	0.000000	0.000000	0.000000	-0.006680	-0.000002	0.001309	0.000000	0.000000	2.000000	1.000000	0.000000
20340.537414	0.091907	0.566195	0.011797	81.177994	10.804145	55.186958	0.403555	0.000000	-0.589655	0.000000	0.000000	0.000000	-0.006680	-0.000002	0.001309	0.000000	0.000000	2.000000	1.000000	0.000000
20340.540748	0.091907	0.566195	0.011797	81.177994	10.804145	55.186958	0.403555	0.000000	-0.589655	0.000000	0.000000	0.000000	-0.006680	-0.000002	0.001309	0.000000	0.000000	2.000000	1.000000	0.000000
20340.544081	0.091907	0.566195	0.011797	81.181160	10.813017	55.197594	0.404668	0.000000	-0.589873	0.000000	0.000000	0.000000	-0.006680	-0.000002	0.001309	0.000000	0.000000	2.000000	1.000000	0.000000
20340.547414	0.091903	0.566177	0.011780	81.181160	10.813017	55.197594	0.404668	0.000000	-0.589873	0.000000	0.000000	0.000000	-0.001013	-0.005330	-0.005176	0.000000	0.000000	2.000000	1.000000	0.000000
20340.550748	0.091903	0.566177	0.011780	81.181160	10.813017	55.197594	0.404668	0.000000	-0.589873	0.000000	0.000000	0.000000	-0.001013	-0.005330	-0.005176	0.000000	0.000000	2.000000	1.000000	0.000000
20340.554081	0.091903	0.566177	0.011780	81.184296	10.815668	55.197529	0.404837	0.000000	-0.589011	0.000000	0.000000	0.000000	-0.001013	-0.005330	-0.005176	0.000000	0.000000	2.000000	1.000000	0.000000
20340.557414	0.091903	0.566177	0.011780	81.184296	10.815668	55.197529	0.404837	0.000000	-0.589011	0.000000	0.000000	0.000000	-0.001013	-0.005330	-0.005176	0.000000	0.000000	2.000000	1.000000	0.000000
20340.560748	0.091922	0.566159	0.011759	81.184296	10.815668	55.197529	0.404837	0.000000	-0.589011	0.000000	0.000000	0.000000	0.005664	-0.005311	-0.006485	0.000000	0.000000	2.000000	1.000000	0.000000
20340.564081	0.091922	0.566159	0.011759	81.190521	10.815448	55.197285	0.404837	0.000000	-0.589011	0.000000	0.000000	0.000000	0.005664	-0.005311	-0.006485	0.000000	0.000000	2.000000	1.000000	0.000000
20340.567414	0.091922	0.566159	0.011759	81.190521	10.815448	55.197285	0.404837	0.000000	-0.589011	0.000000	0.000000	0.000000	0.005664	-0.005311	-0.006485	0.000000	0.000000	2.000000	1.000000	0.000000
20340.570748	0.091922	0.566159	0.011759	81.190521	10.815448	55.197285	0.404837	0.000000	-0.589011	0.000000	0.000000	0.000000	0.005664	-0.005311	-0.006485	0.000000	0.000000	2.000000	1.000000	0.000000
20340.574081	0.091926	0.566097	0.011662	81.196785	10.815261	55.197105	0.403893	0.000000	-0.587930	0.000000	0.000000	0.000000	0.001261	-0.018787	-0.028944	0.000000	0.000000	2.000000	1.000000	0.000000
20340.577414	0.091926	0.566097	0.011662	81.196785	10.815261	55.197105	0.403893	0.000000	-0.587930	0.000000	0.000000	0.000000	0.001261	-0.018787	-0.028944	0.000000	0.000000	2.000000	1.000000	0.000000
20340.580748	0.091926	0.566097	0.011662	81.196785	10.815261	55.197105	0.403893	0.000000	-0.587930	0.000000	0.000000	0.000000	0.001261	-0.018787	-0.028944	0.000000	0.000000	2.000000	1.000000	0.000000
20340.584081	0.091926	0.566097	0.011662	81.203079	10.820521	55.196934	0.403683	0.000000	-0.583106	0.000000	0.000000	0.000000	0.001261	-0.018787	-0.028944	0.000000	0.000000	2.000000	1.000000	0.000000
20340.587414	0.091942	0.566061	0.011623	81.203079	10.820521	55.196934	0.403683	0.000000	-0.583106	0.000000	0.000000	0.000000	0.004647	-0.010632	-0.011664	0.000000	0.000000	2.000000	1.000000	0.000000
20340.590748	0.091942	0.566061	0.011623	81.203079	10.820521	55.196934	0.403683	0.000000	-0.583106	0.000000	0.000000	0.000000	0.004647	-0.010632	-0.011664	0.000000	0.000000	2.000000	1.000000	0.000000
20340.594081	0.091942	0.566061	0.011623	81.209335	10.823037	55.196728	0.402908	0.000000	-0.581162	0.000000	0.000000	0.000000	0.004647	-0.010632	-0.011664	0.000000	0.000000	2.000000	1.000000	0.000000
20340.597414	0.091942	0.566061	0.011623	81.209335	10.823037	55.196728	0.402908	0.000000	-0.581162	0.000000	0.000000	0.000000	0.004647	-0.010632	-0.011664	0.000000	0.000000	2.000000	1.000000	0.000000
20340.600748	0.091962	0.566018	0.011607	81.209335	10.823037	55.196728	0.402908	0.000000	-0.581162	0.000000	0.000000	0.000000	0.006004	-0.013140	-0.004737	0.000000	0.000000	2.000000	1.000000	0.000000
20340.604081	0.091962	0.566018	0.011607	81.212448	10.822936	55.196625	0.402908	0.000000	-0.581162	0.000000	0.000000	0.000000	0.006004	-0.013140	-0.004737	0.000000	0.000000	2.000000	1.000000	0.000000
20340.607414	0.091962	0.566018	0.011607	81.212448	10.822936	55.196625	0.402908	0.000000	-0.581162	0.000000	0.000000	0.000000	0.006004	-0.013140	-0.004737	0.000000	0.000000	2.000000	1.000000	0.000000
20340.610748	0.091962	0.566018	0.011607	81.212448	10.822936	55.196625	0.402908	0.000000	-0.581162	0.000000	0.000000	0.000000	0.006004	-0.013140	-0.004737	0.000000	0.000000	2.000000	1.000000	0.000000
20340.614081	0.091955	0.565982	0.011573	81.215591	10.822823	55.196510	0.401908	0.000000	-0.580372	0.000000	0.000000	0.000000	-0.002033	-0.010635	-0.010357	0.000000	0.000000	2.000000	1.000000	0.000000
20340.617414	0.091955	0.565982	0.011573	81.215591	10.822823	55.196510	0.401908	0.000000	-0.580372	0.000000	0.000000	0.000000	-0.002033	-0.010635	-0.010357	0.000000	0.000000	2.000000	1.000000	0.000000
20340.620748	0.091955	0.565982	0.011573	81.215591	10.822823	55.196510	0.401908	0.000000	-0.580372	0.000000	0.000000	0.000000	-0.002033	-0.010635	-0.010357	0.000000	0.000000	2.000000	1.000000	0.000000
20340.624081	0.091955	0.565982	0.011573	81.215591	10.822823	55.196510	0.402246	0.000000	-0.578646	0.000000	0.000000	0.000000	-0.002033	-0.010635	-0.010357	0.000000	0.000000	2.000000	1.000000	0.000000
20340.627414	0.091955	0.565982	0.011573	81.215591	10.822823	55.196510	0.402246	0.000000	-0.578646	0.000000	0.000000	0.000000	-0.000001	0.000004	0.000000	0.000000	0.000000	2.000000	1.000000	0.000000
20340.630748	0.091955	0.565982	0.011573	81.215591	10.822823	55.196510	0.402246	0.000000	-0.578646	0.000000	0.000000	0.000000	-0.000001	0.000004	0.000000	0.000000	0.000000	2.000000	1.000000	0.000000
20340.634081	0.091955	0.565982	0.011573	81.218727	10.822753	55.196434	0.402246	0.000000	-0.578646	0.000000	0.000000	0.000000	-0.000001	0.000004	0.000000	0.000000	0.000000	2.000000	1.000000	0.000000
20340.637414	0.091955	0.565982	0.011573	81.218727	10.822753	55.196434	0.402246	0.000000	-0.578646	0.000000	0.000000	0.000000	-0.000001	0.000004	0.000000	0.000000	0.000000	2.000000	1.000000	0.000000
20340.640748	0.091956	0.565956	0.011579	81.218727	10.822753	55.196434	0.402246	0.000000	-0.578646	0.000000	0.000000	0.000000	0.000343	-0.007833	0.001749	0.000000	0.000000	2.000000	1.000000	0.000000
20340.644081	0.091956	0.565956	0.011579	81.218727	10.822753	55.196434	0.402246	0.000000	-0.578646	0.000000	0.000000	0.000000	0.000343	-0.007833	0.001749	0.000000	0.000000	2.000000	1.000000	0.000000
20340.647414	0.091956	0.565956	0.011579	81.218727	10.822753	55.196434	0.402246	0.000000	-0.578646	0.000000	0.000000	0.000000	0.000343	-0.007833	0.001749	0.000000	0.000000	2.000000	1.000000	0.000000
20340.650748	0.091956	0.565956	0.011579	81.218727	10.822753	55.196434	0.402246	0.000000	-0.578646	0.000000	0.000000	0.000000	0.000343	-0.007833	0.001749	0.000000	0.000000	2.000000	1.000000	0.000000
20340.654081	0.091956	0.565956	0.011579	81.218727	10.822753	55.196434	0.402189	0.000000	-0.578937	0.000000	0.000000	0.000000	0.000001	-0.000001	-0.000000	0.000000	0.000000	2.000000	1.000000	0.000000
20340.657414	0.091956	0.565956	0.011579	81.218727	10.822753	55.196434	0.402189	0.000000	-0.578937	0.000000	0.000000	0.000000	0.000001	-0.000001	-0.000000	0.000000	0.000000	2.000000	1.000000	0.000000
20340.660748	0.091956	0.565956	0.011579	81.218727	10.822753	55.196434	0.402189	0.000000	-0.578937	0.000000	0.000000	0.000000	0.000001	-0.000001	-0.000000	0.000000	0.000000	2.000000	1.000000	0.000000
20340.664081	0.091956	0.565956	0.011579	81.221878	10.822651	55.196346	0.402189	0.000000	-0.578937	0.000000	0.000000	0.000000	0.000001	-0.000001	-0.000000	0.000000	0.000000	2.000000	1.000000	0.000000
20340.667414	0.091957	0.565930	0.011585	81.221878	10.822651	55.196346	0.402189	0.000000	-0.578937	0.000000	0.000000	0.000000	0.000344	-0.007819	0.001749	0.000000	0.000000	2.000000	1.000000	0.000000
20340.670748	0.091957	0.565930	0.011585	81.221878	10.822651	55.196346	0.402189	0.000000	-0.578937	0.000000	0.000000	0.000000	0.000344	-0.007819	0.001749	0.000000	0.000000	2.000000	1.000000	0.000000
20340.674081	0.091957	0.565930	0.011585	81.224976	10.822540	55.196209	0.402132	0.000000	-0.579229	0.000000	0.000000	0.000000	0.000344	-0.007819	0.001749	0.000000	0.000000	2.000000	1.000000	0.000000
20340.677414	0.091957	0.565930	0.011585	81.224976	10.822540	55.196209	0.402132	0.000000	-0.579229	0.000000	0.000000	0.000000	0.000344	-0.007819	0.001749	0.000000	0.000000	2.000000	1.000000	0.000000
20340.680748	0.091954	0.565912	0.011567	81.224976	10.822540	55.196209	0.402132	0.000000	-0.579229	0.000000	0.000000	0.000000	-0.001017	-0.005334	-0.005179	0.000000	0.000000	2.000000	1.000000	0.000000
20340.684081	0.091954	0.565912	0.011567	81.228111	10.822459	55.196140	0.402132	0.000000	-0.579229	0.000000	0.000000	0.000000	-0.001017	-0.005334	-0.005179	0.000000	0.000000	2.000000	1.000000	0.000000
20340.687414	0.091954	0.565912	0.011567	81.228111	10.822459	55.196140	0.402132	0.000000	-0.579229	0.000000	0.000000	0.000000	-0.001017	-0.005334	-0.005179	0.000000	0.000000	2.000000	1.000000	0.000000
20340.690748	0.091954	0.565912	0.011567	81.228111	10.822459	55.196140	0.402132	0.000000	-0.579229	0.000000	0.000000	0.000000	-0.001017	-0.005334	-0.005179	0.000000	0.000000	2.000000	1.000000	0.000000
20340.694081	0.091947	0.565877	0.011533	81.231239	10.822347	55.196018	0.402301	0.000000	-0.578366	0.000000	0.000000	0.000000	-0.002032	-0.010643	-0.010360	0.000000	0.000000	2.000000	1.000000	0.000000
20340.697414	0.091947	0.565877	0.011533	81.231239	10.822347	55.196018	0.402301	0.000000	-0.578366	0.000000	0.000000	0.000000	-0.002032	-0.010643	-0.010360	0.000000	0.000000	2.000000	1.000000	0.000000
20340.700748	0.091947	0.565877	0.011533	81.231239	10.822347	55.196018	0.402301	0.000000	-0.578366	0.000000	0.000000	0.000000	-0.002032	-0.010643	-0.010360	0.000000	0.000000	2.000000	1.000000	0.000000
20340.704081	0.091947	0.565877	0.011533	81.237511	10.822146	55.195824	0.402640	0.000000	-0.576639	0.000000	0.000000	0.000000	-0.002032	-0.010643	-0.010360	0.000000	0.000000	2.000000	1.000000	0.000000
20340.707414	0.091945	0.565833	0.011521	81.237511	10.822146	55.195824	0.402640	0.000000	-0.576639	0.000000	0.000000	0.000000	-0.000673	-0.013151	-0.003433	0.000000	0.000000	2.000000	1.000000	0.000000
20340.710748	0.091945	0.565833	0.011521	81.237511	10.822146	55.195824	0.402640	0.000000	-0.576639	0.000000	0.000000	0.000000	-0.000673	-0.013151	-0.003433	0.000000	0.000000	2.000000	1.000000	0.000000
20340.714081	0.091945	0.565833	0.011521	81.240631	10.822053	55.195724	0.402752	0.000000	-0.576067	0.000000	0.000000	0.000000	-0.000673	-0.013151	-0.003433	0.000000	0.000000	2.000000	1.000000	0.000000
20340.717414	0.091945	0.565833	0.011521	81.240631	10.822053	55.195724	0.402752	0.000000	-0.576067	0.000000	0.000000	0.000000	-0.000673	-0.013151	-0.003433	0.000000	0.000000	2.000000	1.000000	0.000000
20340.720748	0.091942	0.565815	0.011504	81.240631	10.822053	55.195724	0.402752	0.000000	-0.576067	0.000000	0.000000	0.000000	-0.001017	-0.005318	-0.005181	0.000000	0.000000	2.000000	1.000000	0.000000
20340.724081	0.091942	0.565815	0.011504	81.240631	10.822053	55.195724	0.402752	0.000000	-0.576067	0.000000	0.000000	0.000000	-0.001017	-0.005318	-0.005181	0.000000	0.000000	2.000000	1.000000	0.000000
20340.727414	0.091942	0.565815	0.011504	81.240631	10.822053	55.195724	0.402752	0.000000	-0.576067	0.000000	0.000000	0.000000	-0.001017	-0.005318	-0.005181	0.000000	0.000000	2.000000	1.000000	0.000000
20340.730748	0.091942	0.565815	0.011504	81.240631	10.822053	55.195724	0.402752	0.000000	-0.576067	0.000000	0.000000	0.000000	-0.001017	-0.005318	-0.005181	0.000000	0.000000	2.000000	1.000000	0.000000
20340.734081	0.091942	0.565815	0.011504	81.240631	10.822053	55.195724	0.402922	0.000000	-0.575203	0.000000	0.000000	0.000000	0.000000	-0.000007	0.000000	0.000000	0.000000	2.000000	1.000000	0.000000
20340.737414	0.091942	0.565815	0.011504	81.240631	10.822053	55.195724	0.402922	0.000000	-0.575203	0.000000	0.000000	0.000000	0.000000	-0.000007	0.000000	0.000000	0.000000	2.000000	1.000000	0.000000
20340.740748	0.091942	0.565815	0.011504	81.240631	10.822053	55.195724	0.402922	0.000000	-0.575203	0.000000	0.000000	0.000000	0.000000	-0.000007	0.000000	0.000000	0.000000	2.000000	1.000000	0.000000
20340.744081	0.091942	0.565815	0.011504	81.240631	10.822053	55.195724	0.402922	0.000000	-0.575203	0.000000	0.000000	0.000000	0.000000	-0.000007	0.000000	0.000000	0.000000	2.000000	1.000000	0.000000
20340.747414	0.091942	0.565815	0.011504	81.240631	10.822053	55.195724	0.402922	0.000000	-0.575203	0.000000	0.000000	0.000000	0.000000	-0.000007	0.000000	0.000000	0.000000	2.000000	1.000000	0.000000
20340.750748	0.091942	0.565815	0.011504	81.240631	10.822053	55.195724	0.402922	0.000000	-0.575203	0.000000	0.000000	0.000000	0.000000	-0.000007	0.000000	0.000000	0.000000	2.000000	1.000000	0.000000
20340.754081	0.091942	0.565815	0.011504	81.237511	10.824886	55.195850	0.402922	0.000000	-0.575203	0.000000	0.000000	0.000000	0.000000	-0.000007	0.000000	0.000000	0.000000	2.000000	1.000000	0.000000
20340.757414	0.091942	0.565815	0.011504	81.237511	10.824886	55.195850	0.402922	0.000000	-0.575203	0.000000	0.000000	0.000000	0.000000	-0.000007	0.000000	0.000000	0.000000	2.000000	1.000000	0.000000
20340.760748	0.091972	0.565825	0.011540	81.237511	10.824886	55.195850	0.402922	0.000000	-0.575203	0.000000	0.000000	0.000000	0.009050	0.002794	0.010800	0.000000	0.000000	2.000000	1.000000	0.000000
20340.764081	0.091972	0.565825	0.011540	81.234375	10.827682	55.195919	0.402922	0.000000	-0.575203	0.000000	0.000000	0.000000	0.009050	0.002794	0.010800	0.000000	0.000000	2.000000	1.000000	0.000000
20340.767414	0.091972	0.565825	0.011540	81.234375	10.827682	55.195919	0.402922	0.000000	-0.575203	0.000000	0.000000	0.000000	0.009050	0.002794	0.010800	0.000000	0.000000	2.000000	1.000000	0.000000
20340.770748	0.091972	0.565825	0.011540	81.234375	10.827682	55.195919	0.402922	0.000000	-0.575203	0.000000	0.000000	0.000000	0.009050	0.002794	0.010800	0.000000	0.000000	2.000000	1.000000	0.000000
20340.774081	0.092051	0.565826	0.011590	81.234375	10.833142	55.195942	0.401413	0.000000	-0.577003	0.000000	0.000000	0.000000	0.023763	0.000298	0.015105	0.000000	0.000000	2.000000	1.000000	0.000000
20340.777414	0.092051	0.565826	0.011590	81.234375	10.833142	55.195942	0.401413	0.000000	-0.577003	0.000000	0.000000	0.000000	0.023763	0.000298	0.015105	0.000000	0.000000	2.000000	1.000000	0.000000
20340.780748	0.092051	0.565826	0.011590	81.234375	10.833142	55.195942	0.401413	0.000000	-0.577003	0.000000	0.000000	0.000000	0.023763	0.000298	0.015105	0.000000	0.000000	2.000000	1.000000	0.000000
20340.784081	0.092051	0.565826	0.011590	81.234398	10.838577	55.195950	0.397453	0.000000	-0.579521	0.000000	0.000000	0.000000	0.023763	0.000298	0.015105	0.000000	0.000000	2.000000	1.000000	0.000000
20340.787414	0.092095	0.565826	0.011582	81.234398	10.838577	55.195950	0.397453	0.000000	-0.579521	0.000000	0.000000	0.000000	0.013353	-0.000006	-0.002622	0.000000	0.000000	2.000000	1.000000	0.000000
20340.790748	0.092095	0.565826	0.011582	81.234398	10.838577	55.195950	0.397453	0.000000	-0.579521	0.000000	0.000000	0.000000	0.013353	-0.000006	-0.002622	0.000000	0.000000	2.000000	1.000000	0.000000
20340.794081	0.092095	0.565826	0.011582	81.234375	10.844026	55.195950	0.395228	0.000000	-0.579084	0.000000	0.000000	0.000000	0.013353	-0.000006	-0.002622	0.000000	0.000000	2.000000	1.000000	0.000000
20340.797414	0.092095	0.565826	0.011582	81.234375	10.844026	55.195950	0.395228	0.000000	-0.579084	0.000000	0.000000	0.000000	0.013353	-0.000006	-0.002622	0.000000	0.000000	2.000000	1.000000	0.000000
20340.800748	0.092140	0.565826	0.011573	81.234375	10.844026	55.195950	0.395228	0.000000	-0.579084	0.000000	0.000000	0.000000	0.013351	-0.000006	-0.002623	0.000000	0.000000	2.000000	1.000000	0.000000
20340.804081	0.092140	0.565826	0.011573	81.234375	10.846755	55.195961	0.395228	0.000000	-0.579084	0.000000	0.000000	0.000000	0.013351	-0.000006	-0.002623	0.000000	0.000000	2.000000	1.000000	0.000000
20340.807414	0.092140	0.565826	0.011573	81.234375	10.846755	55.195961	0.395228	0.000000	-0.579084	0.000000	0.000000	0.000000	0.013351	-0.000006	-0.002623	0.000000	0.000000	2.000000	1.000000	0.000000
20340.810748	0.092140	0.565826	0.011573	81.234375	10.846755	55.195961	0.395228	0.000000	-0.579084	0.000000	0.000000	0.000000	0.013351	-0.000006	-0.002623	0.000000	0.000000	2.000000	1.000000	0.000000
20340.814081	0.092183	0.565852	0.011558	81.234375	10.846755	55.195961	0.393002	0.000000	-0.578646	0.000000	0.000000	0.000000	0.013008	0.007830	-0.004372	0.000000	0.000000	2.000000	1.000000	0.000000
20340.817414	0.092183	0.565852	0.011558	81.234375	10.846755	55.195961	0.393002	0.000000	-0.578646	0.000000	0.000000	0.000000	0.013008	0.007830	-0.004372	0.000000	0.000000	2.000000	1.000000	0.000000
20340.820748	0.092183	0.565852	0.011558	81.234375	10.846755	55.195961	0.393002	0.000000	-0.578646	0.000000	0.000000	0.000000	0.013008	0.007830	-0.004372	0.000000	0.000000	2.000000	1.000000	0.000000
20340.824081	0.092183	0.565852	0.011558	81.231239	10.849533	55.196014	0.390834	0.000000	-0.577918	0.000000	0.000000	0.000000	0.013008	0.007830	-0.004372	0.000000	0.000000	2.000000	1.000000	0.000000
20340.827414	0.092179	0.565860	0.011535	81.231239	10.849533	55.196014	0.390834	0.000000	-0.577918	0.000000	0.000000	0.000000	-0.001363	0.002507	-0.006927	0.000000	0.000000	2.000000	1.000000	0.000000
20340.830748	0.092179	0.565860	0.011535	81.231239	10.849533	55.196014	0.390834	0.000000	-0.577918	0.000000	0.000000	0.000000	-0.001363	0.002507	-0.006927	0.000000	0.000000	2.000000	1.000000	0.000000
20340.834081	0.092179	0.565860	0.011535	81.228111	10.852376	55.196148	0.391062	0.000000	-0.576763	0.000000	0.000000	0.000000	-0.001363	0.002507	-0.006927	0.000000	0.000000	2.000000	1.000000	0.000000
20340.837414	0.092179	0.565860	0.011535	81.228111	10.852376	55.196148	0.391062	0.000000	-0.576763	0.000000	0.000000	0.000000	-0.001363	0.002507	-0.006927	0.000000	0.000000	2.000000	1.000000	0.000000
20340.840748	0.092195	0.565894	0.011502	81.228111	10.852376	55.196148	0.391062	0.000000	-0.576763	0.000000	0.000000	0.000000	0.004970	0.010349	-0.009988	0.000000	0.000000	2.000000	1.000000	0.000000
20340.844081	0.092195	0.565894	0.011502	81.224976	10.855192	55.196209	0.391062	0.000000	-0.576763	0.000000	0.000000	0.000000	0.004970	0.010349	-0.009988	0.000000	0.000000	2.000000	1.000000	0.000000
20340.847414	0.092195	0.565894	0.011502	81.224976	10.855192	55.196209	0.391062	0.000000	-0.576763	0.000000	0.000000	0.000000	0.004970	0.010349	-0.009988	0.000000	0.000000	2.000000	1.000000	0.000000
20340.850748	0.092195	0.565894	0.011502	81.224976	10.855192	55.196209	0.391062	0.000000	-0.576763	0.000000	0.000000	0.000000	0.004970	0.010349	-0.009988	0.000000	0.000000	2.000000	1.000000	0.000000
20340.854081	0.092223	0.565956	0.011526	81.218704	10.855385	55.196415	0.390233	0.000000	-0.575099	0.000000	0.000000	0.000000	0.008369	0.018453	0.007296	0.000000	0.000000	2.000000	1.000000	0.000000
20340.857414	0.092223	0.565956	0.011526	81.218704	10.855385	55.196415	0.390233	0.000000	-0.575099	0.000000	0.000000	0.000000	0.008369	0.018453	0.007296	0.000000	0.000000	2.000000	1.000000	0.000000
20340.860748	0.092223	0.565956	0.011526	81.218704	10.855385	55.196415	0.390233	0.000000	-0.575099	0.000000	0.000000	0.000000	0.008369	0.018453	0.007296	0.000000	0.000000	2.000000	1.000000	0.000000
20340.864081	0.092223	0.565956	0.011526	81.212448	10.855585	55.196606	0.388839	0.000000	-0.576315	0.000000	0.000000	0.000000	0.008369	0.018453	0.007296	0.000000	0.000000	2.000000	1.000000	0.000000
20340.867414	0.092225	0.566000	0.011538	81.212448	10.855585	55.196606	0.388839	0.000000	-0.576315	0.000000	0.000000	0.000000	0.000676	0.013146	0.003429	0.000000	0.000000	2.000000	1.000000	0.000000
20340.870748	0.092225	0.566000	0.011538	81.212448	10.855585	55.196606	0.388839	0.000000	-0.576315	0.000000	0.000000	0.000000	0.000676	0.013146	0.003429	0.000000	0.000000	2.000000	1.000000	0.000000
20340.874081	0.092225	0.566000	0.011538	81.206192	10.855754	55.196796	0.388726	0.000000	-0.576886	0.000000	0.000000	0.000000	0.000676	0.013146	0.003429	0.000000	0.000000	2.000000	1.000000	0.000000
20340.877414	0.092225	0.566000	0.011538	81.206192	10.855754	55.196796	0.388726	0.000000	-0.576886	0.000000	0.000000	0.000000	0.000676	0.013146	0.003429	0.000000	0.000000	2.000000	1.000000	0.000000
20340.880748	0.092232	0.566035	0.011572	81.206192	10.855754	55.196796	0.388726	0.000000	-0.576886	0.000000	0.000000	0.000000	0.002038	0.010642	0.010356	0.000000	0.000000	2.000000	1.000000	0.000000
20340.884081	0.092232	0.566035	0.011572	81.199936	10.855968	55.197014	0.388726	0.000000	-0.576886	0.000000	0.000000	0.000000	0.002038	0.010642	0.010356	0.000000	0.000000	2.000000	1.000000	0.000000
20340.887414	0.092232	0.566035	0.011572	81.199936	10.855968	55.197014	0.388726	0.000000	-0.576886	0.000000	0.000000	0.000000	0.002038	0.010642	0.010356	0.000000	0.000000	2.000000	1.000000	0.000000
20340.890748	0.092232	0.566035	0.011572	81.199936	10.855968	55.197014	0.388726	0.000000	-0.576886	0.000000	0.000000	0.000000	0.002038	0.010642	0.010356	0.000000	0.000000	2.000000	1.000000	0.000000
20340.894081	0.092277	0.566090	0.011683	81.193665	10.858880	55.197197	0.388386	0.000000	-0.578612	0.000000	0.000000	0.000000	0.013478	0.016280	0.033248	0.000000	0.000000	2.000000	1.000000	0.000000
20340.897414	0.092277	0.566090	0.011683	81.193665	10.858880	55.197197	0.388386	0.000000	-0.578612	0.000000	0.000000	0.000000	0.013478	0.016280	0.033248	0.000000	0.000000	2.000000	1.000000	0.000000
20340.900748	0.092277	0.566090	0.011683	81.193665	10.858880	55.197197	0.388386	0.000000	-0.578612	0.000000	0.000000	0.000000	0.013478	0.016280	0.033248	0.000000	0.000000	2.000000	1.000000	0.000000
20340.904081	0.092277	0.566090	0.011683	81.190559	10.867950	55.208054	0.386140	0.000000	-0.584153	0.000000	0.000000	0.000000	0.013478	0.016280	0.033248	0.000000	0.000000	2.000000	1.000000	0.000000
20340.907414	0.092281	0.566107	0.011700	81.190559	10.867950	55.208054	0.386140	0.000000	-0.584153	0.000000	0.000000	0.000000	0.001018	0.005318	0.005176	0.000000	0.000000	2.000000	1.000000	0.000000
20340.910748	0.092281	0.566107	0.011700	81.190559	10.867950	55.208054	0.386140	0.000000	-0.584153	0.000000	0.000000	0.000000	0.001018	0.005318	0.005176	0.000000	0.000000	2.000000	1.000000	0.000000
20340.914081	0.092281	0.566107	0.011700	81.187439	10.868046	55.208141	0.385970	0.000000	-0.585016	0.000000	0.000000	0.000000	0.001018	0.005318	0.005176	0.000000	0.000000	2.000000	1.000000	0.000000
20340.917414	0.092281	0.566107	0.011700	81.187439	10.868046	55.208141	0.385970	0.000000	-0.585016	0.000000	0.000000	0.000000	0.001018	0.005318	0.005176	0.000000	0.000000	2.000000	1.000000	0.000000
20340.920748	0.092284	0.566125	0.011718	81.187439	10.868046	55.208141	0.385970	0.000000	-0.585016	0.000000	0.000000	0.000000	0.001018	0.005336	0.005176	0.000000	0.000000	2.000000	1.000000	0.000000
20340.924081	0.092284	0.566125	0.011718	81.184280	10.877095	55.218933	0.385970	0.000000	-0.585016	0.000000	0.000000	0.000000	0.001018	0.005336	0.005176	0.000000	0.000000	2.000000	1.000000	0.000000
20340.927414	0.092284	0.566125	0.011718	81.184280	10.877095	55.218933	0.385970	0.000000	-0.585016	0.000000	0.000000	0.000000	0.001018	0.005336	0.005176	0.000000	0.000000	2.000000	1.000000	0.000000
20340.930748	0.092284	0.566125	0.011718	81.184280	10.877095	55.218933	0.385970	0.000000	-0.585016	0.000000	0.000000	0.000000	0.001018	0.005336	0.005176	0.000000	0.000000	2.000000	1.000000	0.000000
20340.934081	0.092292	0.566134	0.011758	81.184319	10.886092	55.229702	0.385801	0.000000	-0.585879	0.000000	0.000000	0.000000	0.002383	0.002809	0.012103	0.000000	0.000000	2.000000	1.000000	0.000000
20340.937414	0.092292	0.566134	0.011758	81.184319	10.886092	55.229702	0.385801	0.000000	-0.585879	0.000000	0.000000	0.000000	0.002383	0.002809	0.012103	0.000000	0.000000	2.000000	1.000000	0.000000
20340.940748	0.092292	0.566134	0.011758	81.184319	10.886092	55.229702	0.385801	0.000000	-0.585879	0.000000	0.000000	0.000000	0.002383	0.002809	0.012103	0.000000	0.000000	2.000000	1.000000	0.000000
20340.944081	0.092292	0.566134	0.011758	81.184319	10.886092	55.229702	0.385404	0.000000	-0.587896	0.000000	0.000000	0.000000	0.002383	0.002809	0.012103	0.000000	0.000000	2.000000	1.000000	0.000000
20340.947414	0.092287	0.566143	0.011735	81.184319	10.886092	55.229702	0.385404	0.000000	-0.587896	0.000000	0.000000	0.000000	-0.001363	0.002528	-0.006927	0.000000	0.000000	2.000000	1.000000	0.000000
20340.950748	0.092287	0.566143	0.011735	81.184319	10.886092	55.229702	0.385404	0.000000	-0.587896	0.000000	0.000000	0.000000	-0.001363	0.002528	-0.006927	0.000000	0.000000	2.000000	1.000000	0.000000
20340.954081	0.092287	0.566143	0.011735	81.187439	10.894993	55.240360	0.385631	0.000000	-0.586741	0.000000	0.000000	0.000000	-0.001363	0.002528	-0.006927	0.000000	0.000000	2.000000	1.000000	0.000000
20340.957414	0.092287	0.566143	0.011735	81.187439	10.894993	55.240360	0.385631	0.000000	-0.586741	0.000000	0.000000	0.000000	-0.001363	0.002528	-0.006927	0.000000	0.000000	2.000000	1.000000	0.000000
20340.960748	0.092284	0.566125	0.011718	81.187439	10.894993	55.240360	0.385631	0.000000	-0.586741	0.000000	0.000000	0.000000	-0.001019	-0.005321	-0.005176	0.000000	0.000000	2.000000	1.000000	0.000000
20340.964081	0.092284	0.566125	0.011718	81.190559	10.894906	55.240280	0.385631	0.000000	-0.586741	0.000000	0.000000	0.000000	-0.001019	-0.005321	-0.005176	0.000000	0.000000	2.000000	1.000000	0.000000
20340.967414	0.092284	0.566125	0.011718	81.190559	10.894906	55.240280	0.385631	0.000000	-0.586741	0.000000	0.000000	0.000000	-0.001019	-0.005321	-0.005176	0.000000	0.000000	2.000000	1.000000	0.000000
20340.970748	0.092284	0.566125	0.011718	81.190559	10.894906	55.240280	0.385631	0.000000	-0.586741	0.000000	0.000000	0.000000	-0.001019	-0.005321	-0.005176	0.000000	0.000000	2.000000	1.000000	0.000000
20340.974081	0.092272	0.566124	0.011654	81.190559	10.894906	55.240280	0.385801	0.000000	-0.585879	0.000000	0.000000	0.000000	-0.003744	-0.000304	-0.019030	0.000000	0.000000	2.000000	1.000000	0.000000
20340.977414	0.092272	0.566124	0.011654	81.190559	10.894906	55.240280	0.385801	0.000000	-0.585879	0.000000	0.000000	0.000000	-0.003744	-0.000304	-0.019030	0.000000	0.000000	2.000000	1.000000	0.000000
20340.980748	0.092272	0.566124	0.011654	81.190559	10.894906	55.240280	0.385801	0.000000	-0.585879	0.000000	0.000000	0.000000	-0.003744	-0.000304	-0.019030	0.000000	0.000000	2.000000	1.000000	0.000000
20340.984081	0.092272	0.566124	0.011654	81.187439	10.894993	55.240360	0.386425	0.000000	-0.582707	0.000000	0.000000	0.000000	-0.003744	-0.000304	-0.019030	0.000000	0.000000	2.000000	1.000000	0.000000
20340.987414	0.092270	0.566150	0.011648	81.187439	10.894993	55.240360	0.386425	0.000000	-0.582707	0.000000	0.000000	0.000000	-0.000345	0.007837	-0.001752	0.000000	0.000000	2.000000	1.000000	0.000000
20340.990748	0.092270	0.566150	0.011648	81.187439	10.894993	55.240360	0.386425	0.000000	-0.582707	0.000000	0.000000	0.000000	-0.000345	0.007837	-0.001752	0.000000	0.000000	2.000000	1.000000	0.000000
20340.994081	0.092270	0.566150	0.011648	81.184319	10.895079	55.240448	0.386482	0.000000	-0.582415	0.000000	0.000000	0.000000	-0.000345	0.007837	-0.001752	0.000000	0.000000	2.000000	1.000000	0.000000
20340.997414	0.092270	0.566150	0.011648	81.184319	10.895079	55.240448	0.386482	0.000000	-0.582415	0.000000	0.000000	0.000000	-0.000345	0.007837	-0.001752	0.000000	0.000000	2.000000	1.000000	0.000000
20341.000748	0.092269	0.566176	0.011642	81.184319	10.895079	55.240448	0.386482	0.000000	-0.582415	0.000000	0.000000	0.000000	-0.000345	0.007842	-0.001752	0.000000	0.000000	2.000000	1.000000	0.000000
20341.004081	0.092269	0.566176	0.011642	81.178040	10.895244	55.240604	0.386482	0.000000	-0.582415	0.000000	0.000000	0.000000	-0.000345	0.007842	-0.001752	0.000000	0.000000	2.000000	1.000000	0.000000
20341.007414	0.092269	0.566176	0.011642	81.178040	10.895244	55.240604	0.386482	0.000000	-0.582415	0.000000	0.000000	0.000000	-0.000345	0.007842	-0.001752	0.000000	0.000000	2.000000	1.000000	0.000000
20341.010748	0.092269	0.566176	0.011642	81.178040	10.895244	55.240604	0.386482	0.000000	-0.582415	0.000000	0.000000	0.000000	-0.000345	0.007842	-0.001752	0.000000	0.000000	2.000000	1.000000	0.000000
20341.014081	0.092277	0.566282	0.011683	81.168694	10.904475	55.251598	0.386540	0.000000	-0.582123	0.000000	0.000000	0.000000	0.002366	0.031614	0.012017	0.000000	0.000000	2.000000	1.000000	0.000000
20341.017414	0.092277	0.566282	0.011683	81.168694	10.904475	55.251598	0.386540	0.000000	-0.582123	0.000000	0.000000	0.000000	0.002366	0.031614	0.012017	0.000000	0.000000	2.000000	1.000000	0.000000
20341.020748	0.092277	0.566282	0.011683	81.168694	10.904475	55.251598	0.386540	0.000000	-0.582123	0.000000	0.000000	0.000000	0.002366	0.031614	0.012017	0.000000	0.000000	2.000000	1.000000	0.000000
20341.024081	0.092277	0.566282	0.011683	81.162445	10.940449	55.294609	0.386145	0.000000	-0.584126	0.000000	0.000000	0.000000	0.002366	0.031614	0.012017	0.000000	0.000000	2.000000	1.000000	0.000000
20341.027414	0.092284	0.566317	0.011717	81.162445	10.940449	55.294609	0.386145	0.000000	-0.584126	0.000000	0.000000	0.000000	0.002034	0.010657	0.010347	0.000000	0.000000	2.000000	1.000000	0.000000
20341.030748	0.092284	0.566317	0.011717	81.162445	10.940449	55.294609	0.386145	0.000000	-0.584126	0.000000	0.000000	0.000000	0.002034	0.010657	0.010347	0.000000	0.000000	2.000000	1.000000	0.000000
20341.034081	0.092284	0.566317	0.011717	81.156250	11.012181	55.380405	0.385806	0.000000	-0.585850	0.000000	0.000000	0.000000	0.002034	0.010657	0.010347	0.000000	0.000000	2.000000	1.000000	0.000000
20341.037414	0.092284	0.566317	0.011717	81.156250	11.012181	55.380405	0.385806	0.000000	-0.585850	0.000000	0.000000	0.000000	0.002034	0.010657	0.010347	0.000000	0.000000	2.000000	1.000000	0.000000
20341.040748	0.092295	0.566344	0.011775	81.156250	11.012181	55.380405	0.385806	0.000000	-0.585850	0.000000	0.000000	0.000000	0.003401	0.008147	0.017274	0.000000	0.000000	2.000000	1.000000	0.000000
20341.044081	0.092295	0.566344	0.011775	81.153114	11.098168	55.476761	0.385806	0.000000	-0.585850	0.000000	0.000000	0.000000	0.003401	0.008147	0.017274	0.000000	0.000000	2.000000	1.000000	0.000000
20341.047414	0.092295	0.566344	0.011775	81.153114	11.098168	55.476761	0.385806	0.000000	-0.585850	0.000000	0.000000	0.000000	0.003401	0.008147	0.017274	0.000000	0.000000	2.000000	1.000000	0.000000
20341.050748	0.092295	0.566344	0.011775	81.153114	11.098168	55.476761	0.385806	0.000000	-0.585850	0.000000	0.000000	0.000000	0.003401	0.008147	0.017274	0.000000	0.000000	2.000000	1.000000	0.000000
20341.054081	0.092392	0.566354	0.011797	81.153130	11.154565	55.540974	0.385239	0.000000	-0.588729	0.000000	0.000000	0.000000	0.029097	0.002795	0.006840	0.000000	0.000000	2.000000	1.000000	0.000000
20341.057414	0.092392	0.566354	0.011797	81.153130	11.154565	55.540974	0.385239	0.000000	-0.588729	0.000000	0.000000	0.000000	0.029097	0.002795	0.006840	0.000000	0.000000	2.000000	1.000000	0.000000
20341.060748	0.092392	0.566354	0.011797	81.153130	11.154565	55.540974	0.385239	0.000000	-0.588729	0.000000	0.000000	0.000000	0.029097	0.002795	0.006840	0.000000	0.000000	2.000000	1.000000	0.000000
20341.064081	0.092392	0.566354	0.011797	81.156265	11.186873	55.573132	0.380390	0.000000	-0.589869	0.000000	0.000000	0.000000	0.029097	0.002795	0.006840	0.000000	0.000000	2.000000	1.000000	0.000000
20341.067414	0.092433	0.566336	0.011771	81.156265	11.186873	55.573132	0.380390	0.000000	-0.589869	0.000000	0.000000	0.000000	0.012336	-0.005304	-0.007805	0.000000	0.000000	2.000000	1.000000	0.000000
20341.070748	0.092433	0.566336	0.011771	81.156265	11.186873	55.573132	0.380390	0.000000	-0.589869	0.000000	0.000000	0.000000	0.012336	-0.005304	-0.007805	0.000000	0.000000	2.000000	1.000000	0.000000
20341.074081	0.092433	0.566336	0.011771	81.162514	11.195053	55.573132	0.378334	0.000000	-0.588569	0.000000	0.000000	0.000000	0.012336	-0.005304	-0.007805	0.000000	0.000000	2.000000	1.000000	0.000000
20341.077414	0.092433	0.566336	0.011771	81.162514	11.195053	55.573132	0.378334	0.000000	-0.588569	0.000000	0.000000	0.000000	0.012336	-0.005304	-0.007805	0.000000	0.000000	2.000000	1.000000	0.000000
20341.080748	0.092476	0.566292	0.011751	81.162514	11.195053	55.573132	0.378334	0.000000	-0.588569	0.000000	0.000000	0.000000	0.012683	-0.013159	-0.006051	0.000000	0.000000	2.000000	1.000000	0.000000
20341.084081	0.092476	0.566292	0.011751	81.168739	11.200503	55.573139	0.378334	0.000000	-0.588569	0.000000	0.000000	0.000000	0.012683	-0.013159	-0.006051	0.000000	0.000000	2.000000	1.000000	0.000000
20341.087414	0.092476	0.566292	0.011751	81.168739	11.200503	55.573139	0.378334	0.000000	-0.588569	0.000000	0.000000	0.000000	0.012683	-0.013159	-0.006051	0.000000	0.000000	2.000000	1.000000	0.000000
20341.090748	0.092476	0.566292	0.011751	81.168739	11.200503	55.573139	0.378334	0.000000	-0.588569	0.000000	0.000000	0.000000	0.012683	-0.013159	-0.006051	0.000000	0.000000	2.000000	1.000000	0.000000
20341.094081	0.092521	0.566212	0.011629	81.178154	11.203276	55.573204	0.376220	0.000000	-0.587560	0.000000	0.000000	0.000000	0.013564	-0.024113	-0.036747	0.000000	0.000000	2.000000	1.000000	0.000000
20341.097414	0.092521	0.566212	0.011629	81.178154	11.203276	55.573204	0.376220	0.000000	-0.587560	0.000000	0.000000	0.000000	0.013564	-0.024113	-0.036747	0.000000	0.000000	2.000000	1.000000	0.000000
20341.100748	0.092521	0.566212	0.011629	81.178154	11.203276	55.573204	0.376220	0.000000	-0.587560	0.000000	0.000000	0.000000	0.013564	-0.024113	-0.036747	0.000000	0.000000	2.000000	1.000000	0.000000
20341.104081	0.092521	0.566212	0.011629	81.184410	11.206029	55.573231	0.373959	0.000000	-0.581436	0.000000	0.000000	0.000000	0.013564	-0.024113	-0.036747	0.000000	0.000000	2.000000	1.000000	0.000000
20341.107414	0.092536	0.566176	0.011590	81.184410	11.206029	55.573231	0.373959	0.000000	-0.581436	0.000000	0.000000	0.000000	0.004636	-0.010630	-0.011667	0.000000	0.000000	2.000000	1.000000	0.000000
20341.110748	0.092536	0.566176	0.011590	81.184410	11.206029	55.573231	0.373959	0.000000	-0.581436	0.000000	0.000000	0.000000	0.004636	-0.010630	-0.011667	0.000000	0.000000	2.000000	1.000000	0.000000
20341.114081	0.092536	0.566176	0.011590	81.190674	11.208759	55.573250	0.373187	0.000000	-0.579491	0.000000	0.000000	0.000000	0.004636	-0.010630	-0.011667	0.000000	0.000000	2.000000	1.000000	0.000000
20341.117414	0.092536	0.566176	0.011590	81.190674	11.208759	55.573250	0.373187	0.000000	-0.579491	0.000000	0.000000	0.000000	0.004636	-0.010630	-0.011667	0.000000	0.000000	2.000000	1.000000	0.000000
20341.120748	0.092552	0.566141	0.011551	81.190674	11.208759	55.573250	0.373187	0.000000	-0.579491	0.000000	0.000000	0.000000	0.004630	-0.010647	-0.011668	0.000000	0.000000	2.000000	1.000000	0.000000
20341.124081	0.092552	0.566141	0.011551	81.193817	11.211514	55.573284	0.373187	0.000000	-0.579491	0.000000	0.000000	0.000000	0.004630	-0.010647	-0.011668	0.000000	0.000000	2.000000	1.000000	0.000000
20341.127414	0.092552	0.566141	0.011551	81.193817	11.211514	55.573284	0.373187	0.000000	-0.579491	0.000000	0.000000	0.000000	0.004630	-0.010647	-0.011668	0.000000	0.000000	2.000000	1.000000	0.000000
20341.130748	0.092552	0.566141	0.011551	81.193817	11.211514	55.573284	0.373187	0.000000	-0.579491	0.000000	0.000000	0.000000	0.004630	-0.010647	-0.011668	0.000000	0.000000	2.000000	1.000000	0.000000
20341.134081	0.092593	0.566123	0.011525	81.193817	11.214233	55.573288	0.372415	0.000000	-0.577547	0.000000	0.000000	0.000000	0.012331	-0.005336	-0.007812	0.000000	0.000000	2.000000	1.000000	0.000000
20341.137414	0.092593	0.566123	0.011525	81.193817	11.214233	55.573288	0.372415	0.000000	-0.577547	0.000000	0.000000	0.000000	0.012331	-0.005336	-0.007812	0.000000	0.000000	2.000000	1.000000	0.000000
20341.140748	0.092593	0.566123	0.011525	81.193817	11.214233	55.573288	0.372415	0.000000	-0.577547	0.000000	0.000000	0.000000	0.012331	-0.005336	-0.007812	0.000000	0.000000	2.000000	1.000000	0.000000
20341.144081	0.092593	0.566123	0.011525	81.190697	11.216948	55.573292	0.370360	0.000000	-0.576244	0.000000	0.000000	0.000000	0.012331	-0.005336	-0.007812	0.000000	0.000000	2.000000	1.000000	0.000000
20341.147414	0.092636	0.566149	0.011510	81.190697	11.216948	55.573292	0.370360	0.000000	-0.576244	0.000000	0.000000	0.000000	0.013002	0.007830	-0.004389	0.000000	0.000000	2.000000	1.000000	0.000000
20341.150748	0.092636	0.566149	0.011510	81.190697	11.216948	55.573292	0.370360	0.000000	-0.576244	0.000000	0.000000	0.000000	0.013002	0.007830	-0.004389	0.000000	0.000000	2.000000	1.000000	0.000000
20341.154081	0.092636	0.566149	0.011510	81.187531	11.222355	55.573242	0.368193	0.000000	-0.575513	0.000000	0.000000	0.000000	0.013002	0.007830	-0.004389	0.000000	0.000000	2.000000	1.000000	0.000000
20341.157414	0.092636	0.566149	0.011510	81.187531	11.222355	55.573242	0.368193	0.000000	-0.575513	0.000000	0.000000	0.000000	0.013002	0.007830	-0.004389	0.000000	0.000000	2.000000	1.000000	0.000000
20341.160748	0.092662	0.566167	0.011523	81.187531	11.222355	55.573242	0.368193	0.000000	-0.575513	0.000000	0.000000	0.000000	0.007698	0.005308	0.003856	0.000000	0.000000	2.000000	1.000000	0.000000
20341.164081	0.092662	0.566167	0.011523	81.184410	11.225060	55.573223	0.368193	0.000000	-0.575513	0.000000	0.000000	0.000000	0.007698	0.005308	0.003856	0.000000	0.000000	2.000000	1.000000	0.000000
20341.167414	0.092662	0.566167	0.011523	81.184410	11.225060	55.573223	0.368193	0.000000	-0.575513	0.000000	0.000000	0.000000	0.007698	0.005308	0.003856	0.000000	0.000000	2.000000	1.000000	0.000000
20341.170748	0.092662	0.566167	0.011523	81.184410	11.225060	55.573223	0.368193	0.000000	-0.575513	0.000000	0.000000	0.000000	0.007698	0.005308	0.003856	0.000000	0.000000	2.000000	1.000000	0.000000
20341.174081	0.092713	0.566202	0.011549	81.181267	11.227758	55.573212	0.366910	0.000000	-0.576156	0.000000	0.000000	0.000000	0.015396	0.010654	0.007709	0.000000	0.000000	2.000000	1.000000	0.000000
20341.177414	0.092713	0.566202	0.011549	81.181267	11.227758	55.573212	0.366910	0.000000	-0.576156	0.000000	0.000000	0.000000	0.015396	0.010654	0.007709	0.000000	0.000000	2.000000	1.000000	0.000000
20341.180748	0.092713	0.566202	0.011549	81.181267	11.227758	55.573212	0.366910	0.000000	-0.576156	0.000000	0.000000	0.000000	0.015396	0.010654	0.007709	0.000000	0.000000	2.000000	1.000000	0.000000
20341.184081	0.092713	0.566202	0.011549	81.175011	11.230455	55.573174	0.364344	0.000000	-0.577440	0.000000	0.000000	0.000000	0.015396	0.010654	0.007709	0.000000	0.000000	2.000000	1.000000	0.000000
20341.187414	0.092760	0.566246	0.011551	81.175011	11.230455	55.573174	0.364344	0.000000	-0.577440	0.000000	0.000000	0.000000	0.014029	0.013144	0.000780	0.000000	0.000000	2.000000	1.000000	0.000000
20341.190748	0.092760	0.566246	0.011551	81.175011	11.230455	55.573174	0.364344	0.000000	-0.577440	0.000000	0.000000	0.000000	0.014029	0.013144	0.000780	0.000000	0.000000	2.000000	1.000000	0.000000
20341.194081	0.092760	0.566246	0.011551	81.171898	11.233160	55.573166	0.362006	0.000000	-0.577570	0.000000	0.000000	0.000000	0.014029	0.013144	0.000780	0.000000	0.000000	2.000000	1.000000	0.000000
20341.197414	0.092760	0.566246	0.011551	81.171898	11.233160	55.573166	0.362006	0.000000	-0.577570	0.000000	0.000000	0.000000	0.014029	0.013144	0.000780	0.000000	0.000000	2.000000	1.000000	0.000000
20341.200748	0.092786	0.566264	0.011564	81.171898	11.233160	55.573166	0.362006	0.000000	-0.577570	0.000000	0.000000	0.000000	0.007700	0.005329	0.003852	0.000000	0.000000	2.000000	1.000000	0.000000
20341.204081	0.092786	0.566264	0.011564	81.171898	11.235881	55.573158	0.362006	0.000000	-0.577570	0.000000	0.000000	0.000000	0.007700	0.005329	0.003852	0.000000	0.000000	2.000000	1.000000	0.000000
20341.207414	0.092786	0.566264	0.011564	81.171898	11.235881	55.573158	0.362006	0.000000	-0.577570	0.000000	0.000000	0.000000	0.007700	0.005329	0.003852	0.000000	0.000000	2.000000	1.000000	0.000000
20341.210748	0.092786	0.566264	0.011564	81.171898	11.235881	55.573158	0.362006	0.000000	-0.577570	0.000000	0.000000	0.000000	0.007700	0.005329	0.003852	0.000000	0.000000	2.000000	1.000000	0.000000
20341.214081	0.092808	0.566264	0.011560	81.171898	11.238626	55.573181	0.360723	0.000000	-0.578212	0.000000	0.000000	0.000000	0.006677	0.000001	-0.001322	0.000000	0.000000	2.000000	1.000000	0.000000
20341.217414	0.092808	0.566264	0.011560	81.171898	11.238626	55.573181	0.360723	0.000000	-0.578212	0.000000	0.000000	0.000000	0.006677	0.000001	-0.001322	0.000000	0.000000	2.000000	1.000000	0.000000
20341.220748	0.092808	0.566264	0.011560	81.171898	11.238626	55.573181	0.360723	0.000000	-0.578212	0.000000	0.000000	0.000000	0.006677	0.000001	-0.001322	0.000000	0.000000	2.000000	1.000000	0.000000
20341.224081	0.092808	0.566264	0.011560	81.171898	11.238626	55.573181	0.359610	0.000000	-0.577992	0.000000	0.000000	0.000000	0.006677	0.000001	-0.001322	0.000000	0.000000	2.000000	1.000000	0.000000
20341.227414	0.092808	0.566264	0.011560	81.171898	11.238626	55.573181	0.359610	0.000000	-0.577992	0.000000	0.000000	0.000000	0.000000	0.000001	-0.000000	0.000000	0.000000	2.000000	1.000000	0.000000
20341.230748	0.092808	0.566264	0.011560	81.171898	11.238626	55.573181	0.359610	0.000000	-0.577992	0.000000	0.000000	0.000000	0.000000	0.000001	-0.000000	0.000000	0.000000	2.000000	1.000000	0.000000
20341.234081	0.092808	0.566264	0.011560	81.175011	11.238628	55.573193	0.359610	0.000000	-0.577992	0.000000	0.000000	0.000000	0.000000	0.000001	-0.000000	0.000000	0.000000	2.000000	1.000000	0.000000
20341.237414	0.092808	0.566264	0.011560	81.175011	11.238628	55.573193	0.359610	0.000000	-0.577992	0.000000	0.000000	0.000000	0.000000	0.000001	-0.000000	0.000000	0.000000	2.000000	1.000000	0.000000
20341.240748	0.092809	0.566238	0.011566	81.175011	11.238628	55.573193	0.359610	0.000000	-0.577992	0.000000	0.000000	0.000000	0.000346	-0.007836	0.001753	0.000000	0.000000	2.000000	1.000000	0.000000
20341.244081	0.092809	0.566238	0.011566	81.181297	11.238655	55.573231	0.359610	0.000000	-0.577992	0.000000	0.000000	0.000000	0.000346	-0.007836	0.001753	0.000000	0.000000	2.000000	1.000000	0.000000
20341.247414	0.092809	0.566238	0.011566	81.181297	11.238655	55.573231	0.359610	0.000000	-0.577992	0.000000	0.000000	0.000000	0.000346	-0.007836	0.001753	0.000000	0.000000	2.000000	1.000000	0.000000
20341.250748	0.092809	0.566238	0.011566	81.181297	11.238655	55.573231	0.359610	0.000000	-0.577992	0.000000	0.000000	0.000000	0.000346	-0.007836	0.001753	0.000000	0.000000	2.000000	1.000000	0.000000
20341.254081	0.092800	0.566158	0.011520	81.187531	11.238671	55.573231	0.359552	0.000000	-0.578284	0.000000	0.000000	0.000000	-0.002727	-0.023808	-0.013769	0.000000	0.000000	2.000000	1.000000	0.000000
20341.257414	0.092800	0.566158	0.011520	81.187531	11.238671	55.573231	0.359552	0.000000	-0.578284	0.000000	0.000000	0.000000	-0.002727	-0.023808	-0.013769	0.000000	0.000000	2.000000	1.000000	0.000000
20341.260748	0.092800	0.566158	0.011520	81.187531	11.238671	55.573231	0.359552	0.000000	-0.578284	0.000000	0.000000	0.000000	-0.002727	-0.023808	-0.013769	0.000000	0.000000	2.000000	1.000000	0.000000
20341.264081	0.092800	0.566158	0.011520	81.190651	11.238686	55.573242	0.360007	0.000000	-0.575989	0.000000	0.000000	0.000000	-0.002727	-0.023808	-0.013769	0.000000	0.000000	2.000000	1.000000	0.000000
20341.267414	0.092801	0.566132	0.011526	81.190651	11.238686	55.573242	0.360007	0.000000	-0.575989	0.000000	0.000000	0.000000	0.000348	-0.007845	0.001752	0.000000	0.000000	2.000000	1.000000	0.000000
20341.270748	0.092801	0.566132	0.011526	81.190651	11.238686	55.573242	0.360007	0.000000	-0.575989	0.000000	0.000000	0.000000	0.000348	-0.007845	0.001752	0.000000	0.000000	2.000000	1.000000	0.000000
20341.274081	0.092801	0.566132	0.011526	81.193802	11.250422	55.584023	0.359949	0.000000	-0.576281	0.000000	0.000000	0.000000	0.000348	-0.007845	0.001752	0.000000	0.000000	2.000000	1.000000	0.000000
20341.277414	0.092801	0.566132	0.011526	81.193802	11.250422	55.584023	0.359949	0.000000	-0.576281	0.000000	0.000000	0.000000	0.000348	-0.007845	0.001752	0.000000	0.000000	2.000000	1.000000	0.000000
20341.280748	0.092824	0.566106	0.011527	81.193802	11.250422	55.584023	0.359949	0.000000	-0.576281	0.000000	0.000000	0.000000	0.007022	-0.007813	0.000429	0.000000	0.000000	2.000000	1.000000	0.000000
20341.284081	0.092824	0.566106	0.011527	81.196922	11.282845	55.616299	0.359949	0.000000	-0.576281	0.000000	0.000000	0.000000	0.007022	-0.007813	0.000429	0.000000	0.000000	2.000000	1.000000	0.000000
20341.287414	0.092824	0.566106	0.011527	81.196922	11.282845	55.616299	0.359949	0.000000	-0.576281	0.000000	0.000000	0.000000	0.007022	-0.007813	0.000429	0.000000	0.000000	2.000000	1.000000	0.000000
20341.290748	0.092824	0.566106	0.011527	81.196922	11.282845	55.616299	0.359949	0.000000	-0.576281	0.000000	0.000000	0.000000	0.007022	-0.007813	0.000429	0.000000	0.000000	2.000000	1.000000	0.000000
20341.294081	0.092915	0.566080	0.011515	81.196899	11.297265	55.627018	0.358779	0.000000	-0.576353	0.000000	0.000000	0.000000	0.027048	-0.007836	-0.003540	0.000000	0.000000	2.000000	1.000000	0.000000
20341.297414	0.092915	0.566080	0.011515	81.196899	11.297265	55.627018	0.358779	0.000000	-0.576353	0.000000	0.000000	0.000000	0.027048	-0.007836	-0.003540	0.000000	0.000000	2.000000	1.000000	0.000000
20341.300748	0.092915	0.566080	0.011515	81.196899	11.297265	55.627018	0.358779	0.000000	-0.576353	0.000000	0.000000	0.000000	0.027048	-0.007836	-0.003540	0.000000	0.000000	2.000000	1.000000	0.000000
20341.304081	0.092915	0.566080	0.011515	81.200043	11.302732	55.627041	0.354271	0.000000	-0.575763	0.000000	0.000000	0.000000	0.027048	-0.007836	-0.003540	0.000000	0.000000	2.000000	1.000000	0.000000
20341.307414	0.092960	0.566054	0.011512	81.200043	11.302732	55.627041	0.354271	0.000000	-0.575763	0.000000	0.000000	0.000000	0.013696	-0.007841	-0.000897	0.000000	0.000000	2.000000	1.000000	0.000000
20341.310748	0.092960	0.566054	0.011512	81.200043	11.302732	55.627041	0.354271	0.000000	-0.575763	0.000000	0.000000	0.000000	0.013696	-0.007841	-0.000897	0.000000	0.000000	2.000000	1.000000	0.000000
20341.314081	0.092960	0.566054	0.011512	81.196922	11.308171	55.627045	0.351988	0.000000	-0.575613	0.000000	0.000000	0.000000	0.013696	-0.007841	-0.000897	0.000000	0.000000	2.000000	1.000000	0.000000
20341.317414	0.092960	0.566054	0.011512	81.196922	11.308171	55.627045	0.351988	0.000000	-0.575613	0.000000	0.000000	0.000000	0.013696	-0.007841	-0.000897	0.000000	0.000000	2.000000	1.000000	0.000000
20341.320748	0.093004	0.566080	0.011498	81.196922	11.308171	55.627045	0.351988	0.000000	-0.575613	0.000000	0.000000	0.000000	0.013002	0.007846	-0.004399	0.000000	0.000000	2.000000	1.000000	0.000000
20341.324081	0.093004	0.566080	0.011498	81.196899	11.313604	55.627029	0.351988	0.000000	-0.575613	0.000000	0.000000	0.000000	0.013002	0.007846	-0.004399	0.000000	0.000000	2.000000	1.000000	0.000000
20341.327414	0.093004	0.566080	0.011498	81.196899	11.313604	55.627029	0.351988	0.000000	-0.575613	0.000000	0.000000	0.000000	0.013002	0.007846	-0.004399	0.000000	0.000000	2.000000	1.000000	0.000000
20341.330748	0.093004	0.566080	0.011498	81.196899	11.313604	55.627029	0.351988	0.000000	-0.575613	0.000000	0.000000	0.000000	0.013002	0.007846	-0.004399	0.000000	0.000000	2.000000	1.000000	0.000000
20341.334081	0.093090	0.566132	0.011468	81.190674	11.316246	55.626961	0.349821	0.000000	-0.574880	0.000000	0.000000	0.000000	0.026001	0.015651	-0.008802	0.000000	0.000000	2.000000	1.000000	0.000000
20341.337414	0.093090	0.566132	0.011468	81.190674	11.316246	55.626961	0.349821	0.000000	-0.574880	0.000000	0.000000	0.000000	-0.000001	0.000005	0.000000	0.000000	0.000000	2.000000	1.000000	0.000000
20341.340748	0.093090	0.566132	0.011468	81.190674	11.316246	55.626961	0.349821	0.000000	-0.574880	0.000000	0.000000	0.000000	-0.000001	0.000005	0.000000	0.000000	0.000000	2.000000	1.000000	0.000000
20341.344081	0.093090	0.566132	0.011468	81.184387	11.321632	55.626907	0.345487	0.000000	-0.573413	0.000000	0.000000	0.000000	-0.000001	0.000005	0.000000	0.000000	0.000000	2.000000	1.000000	0.000000
20341.347414	0.093090	0.566132	0.011468	81.184387	11.321632	55.626907	0.345487	0.000000	-0.573413	0.000000	0.000000	0.000000	-0.000001	0.000005	0.000000	0.000000	0.000000	2.000000	1.000000	0.000000
20341.350748	0.093115	0.566176	0.011475	81.184387	11.321632	55.626907	0.345487	0.000000	-0.573413	0.000000	0.000000	0.000000	0.007353	0.013170	0.002096	0.000000	0.000000	2.000000	1.000000	0.000000
20341.354081	0.093115	0.566176	0.011475	81.178131	11.324286	55.626835	0.345487	0.000000	-0.573413	0.000000	0.000000	0.000000	0.007353	0.013170	0.002096	0.000000	0.000000	2.000000	1.000000	0.000000
20341.357414	0.093115	0.566176	0.011475	81.178131	11.324286	55.626835	0.345487	0.000000	-0.573413	0.000000	0.000000	0.000000	0.007353	0.013170	0.002096	0.000000	0.000000	2.000000	1.000000	0.000000
20341.360748	0.093115	0.566176	0.011475	81.178131	11.324286	55.626835	0.345487	0.000000	-0.573413	0.000000	0.000000	0.000000	0.007353	0.013170	0.002096	0.000000	0.000000	2.000000	1.000000	0.000000
20341.364081	0.093191	0.566256	0.011508	81.171898	11.329660	55.626785	0.344261	0.000000	-0.573763	0.000000	0.000000	0.000000	0.022759	0.023796	0.009787	0.000000	0.000000	2.000000	1.000000	0.000000
20341.367414	0.093191	0.566256	0.011508	81.171898	11.329660	55.626785	0.344261	0.000000	-0.573763	0.000000	0.000000	0.000000	0.022759	0.023796	0.009787	0.000000	0.000000	2.000000	1.000000	0.000000
20341.370748	0.093191	0.566256	0.011508	81.171898	11.329660	55.626785	0.344261	0.000000	-0.573763	0.000000	0.000000	0.000000	0.022759	0.023796	0.009787	0.000000	0.000000	2.000000	1.000000	0.000000
20341.374081	0.093191	0.566256	0.011508	81.168739	11.329638	55.626743	0.340468	0.000000	-0.575394	0.000000	0.000000	0.000000	0.022759	0.023796	0.009787	0.000000	0.000000	2.000000	1.000000	0.000000
20341.377414	0.093197	0.566291	0.011542	81.168739	11.329638	55.626743	0.340468	0.000000	-0.575394	0.000000	0.000000	0.000000	0.002059	0.010634	0.010344	0.000000	0.000000	2.000000	1.000000	0.000000
20341.380748	0.093197	0.566291	0.011542	81.168739	11.329638	55.626743	0.340468	0.000000	-0.575394	0.000000	0.000000	0.000000	0.002059	0.010634	0.010344	0.000000	0.000000	2.000000	1.000000	0.000000
20341.384081	0.093197	0.566291	0.011542	81.159355	11.329558	55.626667	0.340125	0.000000	-0.577118	0.000000	0.000000	0.000000	0.002059	0.010634	0.010344	0.000000	0.000000	2.000000	1.000000	0.000000
20341.387414	0.093197	0.566291	0.011542	81.159355	11.329558	55.626667	0.340125	0.000000	-0.577118	0.000000	0.000000	0.000000	0.002059	0.010634	0.010344	0.000000	0.000000	2.000000	1.000000	0.000000
20341.390748	0.093204	0.566327	0.011577	81.159355	11.329558	55.626667	0.340125	0.000000	-0.577118	0.000000	0.000000	0.000000	0.002055	0.010651	0.010343	0.000000	0.000000	2.000000	1.000000	0.000000
20341.394081	0.093204	0.566327	0.011577	81.156250	11.329514	55.626640	0.340125	0.000000	-0.577118	0.000000	0.000000	0.000000	0.002055	0.010651	0.010343	0.000000	0.000000	2.000000	1.000000	0.000000
20341.397414	0.093204	0.566327	0.011577	81.156250	11.329514	55.626640	0.340125	0.000000	-0.577118	0.000000	0.000000	0.000000	0.002055	0.010651	0.010343	0.000000	0.000000	2.000000	1.000000	0.000000
20341.400748	0.093204	0.566327	0.011577	81.156250	11.329514	55.626640	0.340125	0.000000	-0.577118	0.000000	0.000000	0.000000	0.002055	0.010651	0.010343	0.000000	0.000000	2.000000	1.000000	0.000000
20341.404081	0.093215	0.566380	0.011629	81.149986	11.329458	55.626579	0.339783	0.000000	-0.578842	0.000000	0.000000	0.000000	0.003084	0.015961	0.015512	0.000000	0.000000	2.000000	1.000000	0.000000
20341.407414	0.093215	0.566380	0.011629	81.149986	11.329458	55.626579	0.339783	0.000000	-0.578842	0.000000	0.000000	0.000000	0.003084	0.015961	0.015512	0.000000	0.000000	2.000000	1.000000	0.000000
20341.410748	0.093215	0.566380	0.011629	81.149986	11.329458	55.626579	0.339783	0.000000	-0.578842	0.000000	0.000000	0.000000	0.003084	0.015961	0.015512	0.000000	0.000000	2.000000	1.000000	0.000000
20341.414081	0.093215	0.566380	0.011629	81.146828	11.332164	55.626556	0.339268	0.000000	-0.581427	0.000000	0.000000	0.000000	0.003084	0.015961	0.015512	0.000000	0.000000	2.000000	1.000000	0.000000
20341.417414	0.093240	0.566398	0.011641	81.146828	11.332164	55.626556	0.339268	0.000000	-0.581427	0.000000	0.000000	0.000000	0.007704	0.005321	0.003842	0.000000	0.000000	2.000000	1.000000	0.000000
20341.420748	0.093240	0.566398	0.011641	81.146828	11.332164	55.626556	0.339268	0.000000	-0.581427	0.000000	0.000000	0.000000	0.007704	0.005321	0.003842	0.000000	0.000000	2.000000	1.000000	0.000000
20341.424081	0.093240	0.566398	0.011641	81.140572	11.334825	55.626484	0.337984	0.000000	-0.582067	0.000000	0.000000	0.000000	0.007704	0.005321	0.003842	0.000000	0.000000	2.000000	1.000000	0.000000
20341.427414	0.093240	0.566398	0.011641	81.140572	11.334825	55.626484	0.337984	0.000000	-0.582067	0.000000	0.000000	0.000000	0.007704	0.005321	0.003842	0.000000	0.000000	2.000000	1.000000	0.000000
20341.430748	0.093274	0.566425	0.011694	81.140572	11.334825	55.626484	0.337984	0.000000	-0.582067	0.000000	0.000000	0.000000	0.010109	0.008140	0.015936	0.000000	0.000000	2.000000	1.000000	0.000000
20341.434081	0.093274	0.566425	0.011694	81.137451	11.337504	55.626469	0.337984	0.000000	-0.582067	0.000000	0.000000	0.000000	0.010109	0.008140	0.015936	0.000000	0.000000	2.000000	1.000000	0.000000
20341.437414	0.093274	0.566425	0.011694	81.137451	11.337504	55.626469	0.337984	0.000000	-0.582067	0.000000	0.000000	0.000000	0.010109	0.008140	0.015936	0.000000	0.000000	2.000000	1.000000	0.000000
20341.440748	0.093274	0.566425	0.011694	81.137451	11.337504	55.626469	0.337984	0.000000	-0.582067	0.000000	0.000000	0.000000	0.010109	0.008140	0.015936	0.000000	0.000000	2.000000	1.000000	0.000000
20341.444081	0.093333	0.566470	0.011760	81.131203	11.337455	55.626404	0.336299	0.000000	-0.584723	0.000000	0.000000	0.000000	0.017820	0.013463	0.019774	0.000000	0.000000	2.000000	1.000000	0.000000
20341.447414	0.093333	0.566470	0.011760	81.131203	11.337455	55.626404	0.336299	0.000000	-0.584723	0.000000	0.000000	0.000000	0.017820	0.013463	0.019774	0.000000	0.000000	2.000000	1.000000	0.000000
20341.450748	0.093333	0.566470	0.011760	81.131203	11.337455	55.626404	0.336299	0.000000	-0.584723	0.000000	0.000000	0.000000	0.017820	0.013463	0.019774	0.000000	0.000000	2.000000	1.000000	0.000000
20341.454081	0.093333	0.566470	0.011760	81.131180	11.351814	55.637089	0.333329	0.000000	-0.588019	0.000000	0.000000	0.000000	0.017820	0.013463	0.019774	0.000000	0.000000	2.000000	1.000000	0.000000
20341.457414	0.093364	0.566479	0.011796	81.131180	11.351814	55.637089	0.333329	0.000000	-0.588019	0.000000	0.000000	0.000000	0.009083	0.002818	0.010763	0.000000	0.000000	2.000000	1.000000	0.000000
20341.460748	0.093364	0.566479	0.011796	81.131180	11.351814	55.637089	0.333329	0.000000	-0.588019	0.000000	0.000000	0.000000	0.009083	0.002818	0.010763	0.000000	0.000000	2.000000	1.000000	0.000000
20341.464081	0.093364	0.566479	0.011796	81.128029	11.399094	55.690414	0.331815	0.000000	-0.589813	0.000000	0.000000	0.000000	0.009083	0.002818	0.010763	0.000000	0.000000	2.000000	1.000000	0.000000
20341.467414	0.093364	0.566479	0.011796	81.128029	11.399094	55.690414	0.331815	0.000000	-0.589813	0.000000	0.000000	0.000000	0.009083	0.002818	0.010763	0.000000	0.000000	2.000000	1.000000	0.000000
20341.470748	0.093417	0.566462	0.011834	81.128029	11.399094	55.690414	0.331815	0.000000	-0.589813	0.000000	0.000000	0.000000	0.016115	-0.005025	0.011189	0.000000	0.000000	2.000000	1.000000	0.000000
20341.474081	0.093417	0.566462	0.011834	81.127968	11.505381	55.807877	0.331815	0.000000	-0.589813	0.000000	0.000000	0.000000	0.016115	-0.005025	0.011189	0.000000	0.000000	2.000000	1.000000	0.000000
20341.477414	0.093417	0.566462	0.011834	81.127968	11.505381	55.807877	0.331815	0.000000	-0.589813	0.000000	0.000000	0.000000	0.016115	-0.005025	0.011189	0.000000	0.000000	2.000000	1.000000	0.000000
20341.480748	0.093417	0.566462	0.011834	81.127968	11.505381	55.807877	0.331815	0.000000	-0.589813	0.000000	0.000000	0.000000	0.016115	-0.005025	0.011189	0.000000	0.000000	2.000000	1.000000	0.000000
20341.484081	0.093552	0.566420	0.011927	81.127853	11.656304	55.978752	0.329129	0.000000	-0.591678	0.000000	0.000000	0.000000	0.040301	-0.012561	0.027962	0.000000	0.000000	2.000000	1.000000	0.000000
20341.487414	0.093552	0.566420	0.011927	81.127853	11.656304	55.978752	0.329129	0.000000	-0.591678	0.000000	0.000000	0.000000	0.040301	-0.012561	0.027962	0.000000	0.000000	2.000000	1.000000	0.000000
20341.490748	0.093552	0.566420	0.011927	81.127853	11.656304	55.978752	0.329129	0.000000	-0.591678	0.000000	0.000000	0.000000	0.040301	-0.012561	0.027962	0.000000	0.000000	2.000000	1.000000	0.000000
20341.494081	0.093552	0.566420	0.011927	81.127617	11.813382	56.160244	0.322413	0.000000	-0.596338	0.000000	0.000000	0.000000	0.040301	-0.012561	0.027962	0.000000	0.000000	2.000000	1.000000	0.000000
20341.497414	0.093632	0.566395	0.011983	81.127617	11.813382	56.160244	0.322413	0.000000	-0.596338	0.000000	0.000000	0.000000	0.024187	-0.007534	0.016770	0.000000	0.000000	2.000000	1.000000	0.000000
20341.500748	0.093632	0.566395	0.011983	81.127617	11.813382	56.160244	0.322413	0.000000	-0.596338	0.000000	0.000000	0.000000	0.024187	-0.007534	0.016770	0.000000	0.000000	2.000000	1.000000	0.000000
20341.504081	0.093632	0.566395	0.011983	81.130508	11.937716	56.299248	0.318381	0.000000	-0.599133	0.000000	0.000000	0.000000	0.024187	-0.007534	0.016770	0.000000	0.000000	2.000000	1.000000	0.000000
20341.507414	0.093632	0.566395	0.011983	81.130508	11.937716	56.299248	0.318381	0.000000	-0.599133	0.000000	0.000000	0.000000	0.024187	-0.007534	0.016770	0.000000	0.000000	2.000000	1.000000	0.000000
20341.510748	0.093687	0.566352	0.012026	81.130508	11.937716	56.299248	0.318381	0.000000	-0.599133	0.000000	0.000000	0.000000	0.016477	-0.012878	0.012931	0.000000	0.000000	2.000000	1.000000	0.000000
20341.514081	0.093687	0.566352	0.012026	81.130447	11.978857	56.341965	0.318381	0.000000	-0.599133	0.000000	0.000000	0.000000	0.016477	-0.012878	0.012931	0.000000	0.000000	2.000000	1.000000	0.000000
20341.517414	0.093687	0.566352	0.012026	81.130447	11.978857	56.341965	0.318381	0.000000	-0.599133	0.000000	0.000000	0.000000	0.016477	-0.012878	0.012931	0.000000	0.000000	2.000000	1.000000	0.000000
20341.520748	0.093687	0.566352	0.012026	81.130447	11.978857	56.341965	0.318381	0.000000	-0.599133	0.000000	0.000000	0.000000	0.016477	-0.012878	0.012931	0.000000	0.000000	2.000000	1.000000	0.000000
20341.524081	0.093803	0.566328	0.012141	81.127304	11.992999	56.352425	0.315635	0.000000	-0.601288	0.000000	0.000000	0.000000	0.034677	-0.007254	0.034435	0.000000	0.000000	2.000000	1.000000	0.000000
20341.527414	0.093803	0.566328	0.012141	81.127304	11.992999	56.352425	0.315635	0.000000	-0.601288	0.000000	0.000000	0.000000	0.034677	-0.007254	0.034435	0.000000	0.000000	2.000000	1.000000	0.000000
20341.530748	0.093803	0.566328	0.012141	81.127304	11.992999	56.352425	0.315635	0.000000	-0.601288	0.000000	0.000000	0.000000	0.034677	-0.007254	0.034435	0.000000	0.000000	2.000000	1.000000	0.000000
20341.534081	0.093803	0.566328	0.012141	81.127319	12.001155	56.352432	0.309856	0.000000	-0.607028	0.000000	0.000000	0.000000	0.034677	-0.007254	0.034435	0.000000	0.000000	2.000000	1.000000	0.000000
20341.537414	0.093884	0.566303	0.012196	81.127319	12.001155	56.352432	0.309856	0.000000	-0.607028	0.000000	0.000000	0.000000	0.024205	-0.007557	0.016753	0.000000	0.000000	2.000000	1.000000	0.000000
20341.540748	0.093884	0.566303	0.012196	81.127319	12.001155	56.352432	0.309856	0.000000	-0.607028	0.000000	0.000000	0.000000	0.024205	-0.007557	0.016753	0.000000	0.000000	2.000000	1.000000	0.000000
20341.544081	0.093884	0.566303	0.012196	81.121040	12.006104	56.351936	0.305822	0.000000	-0.609820	0.000000	0.000000	0.000000	0.024205	-0.007557	0.016753	0.000000	0.000000	2.000000	1.000000	0.000000
20341.547414	0.093884	0.566303	0.012196	81.121040	12.006104	56.351936	0.305822	0.000000	-0.609820	0.000000	0.000000	0.000000	0.024205	-0.007557	0.016753	0.000000	0.000000	2.000000	1.000000	0.000000
20341.550748	0.093944	0.566322	0.012268	81.121040	12.006104	56.351936	0.305822	0.000000	-0.609820	0.000000	0.000000	0.000000	0.018206	0.005628	0.021499	0.000000	0.000000	2.000000	1.000000	0.000000
20341.554081	0.093944	0.566322	0.012268	81.114784	12.013772	56.351444	0.305822	0.000000	-0.609820	0.000000	0.000000	0.000000	0.018206	0.005628	0.021499	0.000000	0.000000	2.000000	1.000000	0.000000
20341.557414	0.093944	0.566322	0.012268	81.114784	12.013772	56.351444	0.305822	0.000000	-0.609820	0.000000	0.000000	0.000000	0.018206	0.005628	0.021499	0.000000	0.000000	2.000000	1.000000	0.000000
20341.560748	0.093944	0.566322	0.012268	81.114784	12.013772	56.351444	0.305822	0.000000	-0.609820	0.000000	0.000000	0.000000	0.018206	0.005628	0.021499	0.000000	0.000000	2.000000	1.000000	0.000000
20341.564081	0.094073	0.566395	0.012446	81.102272	12.015523	56.350456	0.302787	0.000000	-0.613403	0.000000	0.000000	0.000000	0.038493	0.021895	0.053316	0.000000	0.000000	2.000000	1.000000	0.000000
20341.567414	0.094073	0.566395	0.012446	81.102272	12.015523	56.350456	0.302787	0.000000	-0.613403	0.000000	0.000000	0.000000	0.038493	0.021895	0.053316	0.000000	0.000000	2.000000	1.000000	0.000000
20341.570748	0.094073	0.566395	0.012446	81.102272	12.015523	56.350456	0.302787	0.000000	-0.613403	0.000000	0.000000	0.000000	0.038493	0.021895	0.053316	0.000000	0.000000	2.000000	1.000000	0.000000
20341.574081	0.094073	0.566395	0.012446	81.086617	12.017043	56.349232	0.296372	0.000000	-0.622289	0.000000	0.000000	0.000000	0.038493	0.021895	0.053316	0.000000	0.000000	2.000000	1.000000	0.000000
20341.577414	0.094117	0.566475	0.012550	81.086617	12.017043	56.349232	0.296372	0.000000	-0.622289	0.000000	0.000000	0.000000	0.013247	0.024142	0.031398	0.000000	0.000000	2.000000	1.000000	0.000000
20341.580748	0.094117	0.566475	0.012550	81.086617	12.017043	56.349232	0.296372	0.000000	-0.622289	0.000000	0.000000	0.000000	0.013247	0.024142	0.031398	0.000000	0.000000	2.000000	1.000000	0.000000
20341.584081	0.094117	0.566475	0.012550	81.067848	12.012872	56.347786	0.294164	0.000000	-0.627522	0.000000	0.000000	0.000000	0.013247	0.024142	0.031398	0.000000	0.000000	2.000000	1.000000	0.000000
20341.587414	0.094117	0.566475	0.012550	81.067848	12.012872	56.347786	0.294164	0.000000	-0.627522	0.000000	0.000000	0.000000	0.013247	0.024142	0.031398	0.000000	0.000000	2.000000	1.000000	0.000000
20341.590748	0.094128	0.566583	0.012721	81.067848	12.012872	56.347786	0.294164	0.000000	-0.627522	0.000000	0.000000	0.000000	0.003320	0.032283	0.051312	0.000000	0.000000	2.000000	1.000000	0.000000
20341.594081	0.094128	0.566583	0.012721	81.045906	12.020066	56.356701	0.294164	0.000000	-0.627522	0.000000	0.000000	0.000000	0.003320	0.032283	0.051312	0.000000	0.000000	2.000000	1.000000	0.000000
20341.597414	0.094128	0.566583	0.012721	81.045906	12.020066	56.356701	0.294164	0.000000	-0.627522	0.000000	0.000000	0.000000	0.003320	0.032283	0.051312	0.000000	0.000000	2.000000	1.000000	0.000000
20341.600748	0.094128	0.566583	0.012721	81.045906	12.020066	56.356701	0.294164	0.000000	-0.627522	0.000000	0.000000	0.000000	0.003320	0.032283	0.051312	0.000000	0.000000	2.000000	1.000000	0.000000
20341.604081	0.094190	0.566806	0.013031	81.020836	12.026956	56.365318	0.293611	0.000000	-0.636074	0.000000	0.000000	0.000000	0.018625	0.067134	0.092983	0.000000	0.000000	2.000000	1.000000	0.000000
20341.607414	0.094190	0.566806	0.013031	81.020836	12.026956	56.365318	0.293611	0.000000	-0.636074	0.000000	0.000000	0.000000	-0.000001	0.000007	-0.000000	0.000000	0.000000	2.000000	1.000000	0.000000
20341.610748	0.094190	0.566806	0.013031	81.020836	12.026956	56.365318	0.293611	0.000000	-0.636074	0.000000	0.000000	0.000000	-0.000001	0.000007	-0.000000	0.000000	0.000000	2.000000	1.000000	0.000000
20341.614081	0.094190	0.566806	0.013031	80.998871	12.054375	56.395271	0.290506	0.000000	-0.651571	0.000000	0.000000	0.000000	-0.000001	0.000007	-0.000000	0.000000	0.000000	2.000000	1.000000	0.000000
20341.617414	0.094190	0.566806	0.013031	80.998871	12.054375	56.395271	0.290506	0.000000	-0.651571	0.000000	0.000000	0.000000	-0.000001	0.000007	-0.000000	0.000000	0.000000	2.000000	1.000000	0.000000
20341.620748	0.094244	0.566940	0.013188	80.998871	12.054375	56.395271	0.290506	0.000000	-0.651571	0.000000	0.000000	0.000000	0.016346	0.040199	0.046823	0.000000	0.000000	2.000000	1.000000	0.000000
20341.624081	0.094244	0.566940	0.013188	80.973694	12.104975	56.456375	0.290506	0.000000	-0.651571	0.000000	0.000000	0.000000	0.016346	0.040199	0.046823	0.000000	0.000000	2.000000	1.000000	0.000000
20341.627414	0.094244	0.566940	0.013188	80.973694	12.104975	56.456375	0.290506	0.000000	-0.651571	0.000000	0.000000	0.000000	0.016346	0.040199	0.046823	0.000000	0.000000	2.000000	1.000000	0.000000
20341.630748	0.094244	0.566940	0.013188	80.973694	12.104975	56.456375	0.290506	0.000000	-0.651571	0.000000	0.000000	0.000000	0.016346	0.040199	0.046823	0.000000	0.000000	2.000000	1.000000	0.000000
20341.634081	0.094294	0.567164	0.013434	80.954651	12.208408	56.580853	0.287782	0.000000	-0.659375	0.000000	0.000000	0.000000	0.014809	0.066908	0.073905	0.000000	0.000000	2.000000	1.000000	0.000000
20341.637414	0.094294	0.567164	0.013434	80.954651	12.208408	56.580853	0.287782	0.000000	-0.659375	0.000000	0.000000	0.000000	0.014809	0.066908	0.073905	0.000000	0.000000	2.000000	1.000000	0.000000
20341.640748	0.094294	0.567164	0.013434	80.954651	12.208408	56.580853	0.287782	0.000000	-0.659375	0.000000	0.000000	0.000000	0.014809	0.066908	0.073905	0.000000	0.000000	2.000000	1.000000	0.000000
20341.644081	0.094294	0.567164	0.013434	80.938461	12.372845	56.778591	0.285314	0.000000	-0.671693	0.000000	0.000000	0.000000	0.014809	0.066908	0.073905	0.000000	0.000000	2.000000	1.000000	0.000000
20341.647414	0.094310	0.567279	0.013514	80.938461	12.372845	56.778591	0.285314	0.000000	-0.671693	0.000000	0.000000	0.000000	0.004805	0.034584	0.023983	0.000000	0.000000	2.000000	1.000000	0.000000
20341.650748	0.094310	0.567279	0.013514	80.938461	12.372845	56.778591	0.285314	0.000000	-0.671693	0.000000	0.000000	0.000000	0.004805	0.034584	0.023983	0.000000	0.000000	2.000000	1.000000	0.000000
20341.654081	0.094310	0.567279	0.013514	80.922173	12.545434	56.986248	0.284513	0.000000	-0.675690	0.000000	0.000000	0.000000	0.004805	0.034584	0.023983	0.000000	0.000000	2.000000	1.000000	0.000000
20341.657414	0.094310	0.567279	0.013514	80.922173	12.545434	56.986248	0.284513	0.000000	-0.675690	0.000000	0.000000	0.000000	0.004805	0.034584	0.023983	0.000000	0.000000	2.000000	1.000000	0.000000
20341.660748	0.094310	0.567375	0.013513	80.922173	12.545434	56.986248	0.284513	0.000000	-0.675690	0.000000	0.000000	0.000000	-0.000033	0.028951	-0.000161	0.000000	0.000000	2.000000	1.000000	0.000000
20341.664081	0.094310	0.567375	0.013513	80.909164	12.656932	57.120518	0.284513	0.000000	-0.675690	0.000000	0.000000	0.000000	-0.000033	0.028951	-0.000161	0.000000	0.000000	2.000000	1.000000	0.000000
20341.667414	0.094310	0.567375	0.013513	80.909164	12.656932	57.120518	0.284513	0.000000	-0.675690	0.000000	0.000000	0.000000	-0.000033	0.028951	-0.000161	0.000000	0.000000	2.000000	1.000000	0.000000
20341.670748	0.094310	0.567375	0.013513	80.909164	12.656932	57.120518	0.284513	0.000000	-0.675690	0.000000	0.000000	0.000000	-0.000033	0.028951	-0.000161	0.000000	0.000000	2.000000	1.000000	0.000000
20341.674081	0.094309	0.567568	0.013512	80.899467	12.725150	57.202744	0.284519	0.000000	-0.675663	0.000000	0.000000	0.000000	-0.000068	0.057899	-0.000339	0.000000	0.000000	2.000000	1.000000	0.000000
20341.677414	0.094309	0.567568	0.013512	80.899467	12.725150	57.202744	0.284519	0.000000	-0.675663	0.000000	0.000000	0.000000	-0.000068	0.057899	-0.000339	0.000000	0.000000	2.000000	1.000000	0.000000
20341.680748	0.094309	0.567568	0.013512	80.899467	12.725150	57.202744	0.284519	0.000000	-0.675663	0.000000	0.000000	0.000000	-0.000068	0.057899	-0.000339	0.000000	0.000000	2.000000	1.000000	0.000000
20341.684081	0.094309	0.567568	0.013512	80.886734	12.766668	57.253006	0.284530	0.000000	-0.675607	0.000000	0.000000	0.000000	-0.000068	0.057899	-0.000339	0.000000	0.000000	2.000000	1.000000	0.000000
20341.687414	0.094301	0.567655	0.013471	80.886734	12.766668	57.253006	0.284530	0.000000	-0.675607	0.000000	0.000000	0.000000	-0.002452	0.026128	-0.012243	0.000000	0.000000	2.000000	1.000000	0.000000
20341.690748	0.094301	0.567655	0.013471	80.886734	12.766668	57.253006	0.284530	0.000000	-0.675607	0.000000	0.000000	0.000000	-0.002452	0.026128	-0.012243	0.000000	0.000000	2.000000	1.000000	0.000000
20341.694081	0.094301	0.567655	0.013471	80.877296	12.773895	57.261978	0.284938	0.000000	-0.673566	0.000000	0.000000	0.000000	-0.002452	0.026128	-0.012243	0.000000	0.000000	2.000000	1.000000	0.000000
20341.697414	0.094298	0.567734	0.013454	80.877296	12.773895	57.261978	0.284938	0.000000	-0.673566	0.000000	0.000000	0.000000	-0.001069	0.023606	-0.005327	0.000000	0.000000	2.000000	1.000000	0.000000
20341.700748	0.094298	0.567734	0.013454	80.877296	12.773895	57.261978	0.284938	0.000000	-0.673566	0.000000	0.000000	0.000000	-0.001069	0.023606	-0.005327	0.000000	0.000000	2.000000	1.000000	0.000000
20341.704081	0.094298	0.567734	0.013454	80.867928	12.772411	57.260494	0.285116	0.000000	-0.672678	0.000000	0.000000	0.000000	-0.001069	0.023606	-0.005327	0.000000	0.000000	2.000000	1.000000	0.000000
20341.707414	0.094298	0.567734	0.013454	80.867928	12.772411	57.260494	0.285116	0.000000	-0.672678	0.000000	0.000000	0.000000	-0.001069	0.023606	-0.005327	0.000000	0.000000	2.000000	1.000000	0.000000
20341.710748	0.094294	0.567813	0.013436	80.867928	12.772411	57.260494	0.285116	0.000000	-0.672678	0.000000	0.000000	0.000000	-0.001067	0.023604	-0.005331	0.000000	0.000000	2.000000	1.000000	0.000000
20341.714081	0.094294	0.567813	0.013436	80.855400	12.770435	57.258465	0.285116	0.000000	-0.672678	0.000000	0.000000	0.000000	-0.001067	0.023604	-0.005331	0.000000	0.000000	2.000000	1.000000	0.000000
20341.717414	0.094294	0.567813	0.013436	80.855400	12.770435	57.258465	0.285116	0.000000	-0.672678	0.000000	0.000000	0.000000	-0.001067	0.023604	-0.005331	0.000000	0.000000	2.000000	1.000000	0.000000
20341.720748	0.094294	0.567813	0.013436	80.855400	12.770435	57.258465	0.285116	0.000000	-0.672678	0.000000	0.000000	0.000000	-0.001067	0.023604	-0.005331	0.000000	0.000000	2.000000	1.000000	0.000000
20341.724081	0.094316	0.567990	0.013544	80.842896	12.768476	57.256496	0.285294	0.000000	-0.671790	0.000000	0.000000	0.000000	0.006497	0.053193	0.032436	0.000000	0.000000	2.000000	1.000000	0.000000
20341.727414	0.094316	0.567990	0.013544	80.842896	12.768476	57.256496	0.285294	0.000000	-0.671790	0.000000	0.000000	0.000000	0.006497	0.053193	0.032436	0.000000	0.000000	2.000000	1.000000	0.000000
20341.730748	0.094316	0.567990	0.013544	80.842896	12.768476	57.256496	0.285294	0.000000	-0.671790	0.000000	0.000000	0.000000	0.006497	0.053193	0.032436	0.000000	0.000000	2.000000	1.000000	0.000000
20341.734081	0.094316	0.567990	0.013544	80.827248	12.766060	57.254063	0.284211	0.000000	-0.677196	0.000000	0.000000	0.000000	0.006497	0.053193	0.032436	0.000000	0.000000	2.000000	1.000000	0.000000
20341.737414	0.094333	0.568079	0.013630	80.827248	12.766060	57.254063	0.284211	0.000000	-0.677196	0.000000	0.000000	0.000000	0.005149	0.026784	0.025700	0.000000	0.000000	2.000000	1.000000	0.000000
20341.740748	0.094333	0.568079	0.013630	80.827248	12.766060	57.254063	0.284211	0.000000	-0.677196	0.000000	0.000000	0.000000	0.005149	0.026784	0.025700	0.000000	0.000000	2.000000	1.000000	0.000000
20341.744081	0.094333	0.568079	0.013630	80.811600	12.760894	57.251572	0.283353	0.000000	-0.681479	0.000000	0.000000	0.000000	0.005149	0.026784	0.025700	0.000000	0.000000	2.000000	1.000000	0.000000
20341.747414	0.094333	0.568079	0.013630	80.811600	12.760894	57.251572	0.283353	0.000000	-0.681479	0.000000	0.000000	0.000000	0.005149	0.026784	0.025700	0.000000	0.000000	2.000000	1.000000	0.000000
20341.750748	0.094328	0.568169	0.013720	80.811600	12.760894	57.251572	0.283353	0.000000	-0.681479	0.000000	0.000000	0.000000	-0.001559	0.026768	0.027036	0.000000	0.000000	2.000000	1.000000	0.000000
20341.754081	0.094328	0.568169	0.013720	80.795952	12.758501	57.249138	0.283353	0.000000	-0.681479	0.000000	0.000000	0.000000	-0.001559	0.026768	0.027036	0.000000	0.000000	2.000000	1.000000	0.000000
20341.757414	0.094328	0.568169	0.013720	80.795952	12.758501	57.249138	0.283353	0.000000	-0.681479	0.000000	0.000000	0.000000	-0.001559	0.026768	0.027036	0.000000	0.000000	2.000000	1.000000	0.000000
20341.760748	0.094328	0.568169	0.013720	80.795952	12.758501	57.249138	0.283353	0.000000	-0.681479	0.000000	0.000000	0.000000	-0.001559	0.026768	0.027036	0.000000	0.000000	2.000000	1.000000	0.000000
20341.764081	0.094369	0.568286	0.013926	80.786568	12.757071	57.247684	0.283613	0.000000	-0.685985	0.000000	0.000000	0.000000	0.012390	0.035321	0.061857	0.000000	0.000000	2.000000	1.000000	0.000000
20341.767414	0.094369	0.568286	0.013926	80.786568	12.757071	57.247684	0.283613	0.000000	-0.685985	0.000000	0.000000	0.000000	0.012390	0.035321	0.061857	0.000000	0.000000	2.000000	1.000000	0.000000
20341.770748	0.094369	0.568286	0.013926	80.786568	12.757071	57.247684	0.283613	0.000000	-0.685985	0.000000	0.000000	0.000000	0.012390	0.035321	0.061857	0.000000	0.000000	2.000000	1.000000	0.000000
[truncated: 3,308 more rows]
