# Supplementary material for: Haptic Guidance Needs to Be Intuitive Not Just Informative to Improve Human Motor Accuracy
Source: PLoS One. 2016 Mar 16;11(3):e0150912. doi: 10.1371/journal.pone.0150912 (PMC4794196; doi:10.1371/journal.pone.0150912)
Supplement: S2 Data — (ZIP) [file pone.0150912.s002.zip › Subject2/exp2_0002.txt]

Time	PosX	PosY	PosZ	RotX	RotY	RotZ	ForceX	ForceY	ForceZ	MomentX	MomentY	MomentZ	VelocityX	VelocityY	VelocityZ	CalibratedWeight	ButtonDown	Condition	Trial	Visual
20360.200748	-0.000887	0.560177	0.249568	83.630989	37.200241	78.835770	0.000000	0.000000	0.000000	0.000000	0.000000	0.000000	0.020075	0.011867	0.040859	0.000000	1.000000	2.000000	2.000000	0.000000
20360.204081	-0.000887	0.560177	0.249568	83.655914	37.357208	78.991470	-1.845271	0.000000	-4.647039	0.000000	0.000000	0.000000	0.020075	0.011867	0.040859	0.000000	1.000000	2.000000	2.000000	0.000000
20360.207414	-0.000887	0.560177	0.249568	83.655914	37.357208	78.991470	-1.845271	0.000000	-4.647039	0.000000	0.000000	0.000000	0.020075	0.011867	0.040859	0.000000	1.000000	2.000000	2.000000	0.000000
20360.210748	-0.000887	0.560177	0.249568	83.655914	37.357208	78.991470	-1.845271	0.000000	-4.647039	0.000000	0.000000	0.000000	0.020075	0.011867	0.040859	0.000000	1.000000	2.000000	2.000000	0.000000
20360.214081	-0.001624	0.560152	0.248987	83.672554	37.430172	79.076591	-1.845478	0.000000	-4.646957	0.000000	0.000000	0.000000	-0.221029	-0.007623	-0.174344	0.000000	1.000000	2.000000	2.000000	0.000000
20360.217414	-0.001624	0.560152	0.248987	83.672554	37.430172	79.076591	-1.845478	0.000000	-4.646957	0.000000	0.000000	0.000000	-0.221029	-0.007623	-0.174344	0.000000	1.000000	2.000000	2.000000	0.000000
20360.220748	-0.001624	0.560152	0.248987	83.672554	37.430172	79.076591	-1.845478	0.000000	-4.646957	0.000000	0.000000	0.000000	-0.221029	-0.007623	-0.174344	0.000000	1.000000	2.000000	2.000000	0.000000
20360.224081	-0.002225	0.559979	0.248205	83.729462	37.873672	79.379799	-1.837312	0.000000	-4.650191	0.000000	0.000000	0.000000	-0.180282	-0.051843	-0.234595	0.000000	1.000000	2.000000	2.000000	0.000000
20360.227414	-0.002225	0.559979	0.248205	83.729462	37.873672	79.379799	-1.837312	0.000000	-4.650191	0.000000	0.000000	0.000000	-0.180282	-0.051843	-0.234595	0.000000	1.000000	2.000000	2.000000	0.000000
20360.230748	-0.002225	0.559979	0.248205	83.729462	37.873672	79.379799	-1.837312	0.000000	-4.650191	0.000000	0.000000	0.000000	-0.180282	-0.051843	-0.234595	0.000000	1.000000	2.000000	2.000000	0.000000
20360.234081	-0.002757	0.560058	0.247258	83.748566	38.679653	79.843964	-1.832578	0.000000	-4.652060	0.000000	0.000000	0.000000	-0.159619	0.023542	-0.284098	0.000000	1.000000	2.000000	2.000000	0.000000
20360.237414	-0.002757	0.560058	0.247258	83.748566	38.679653	79.843964	-1.832578	0.000000	-4.652060	0.000000	0.000000	0.000000	-0.159619	0.023542	-0.284098	0.000000	1.000000	2.000000	2.000000	0.000000
20360.240748	-0.002757	0.560058	0.247258	83.748566	38.679653	79.843964	-1.832578	0.000000	-4.652060	0.000000	0.000000	0.000000	-0.159619	0.023542	-0.284098	0.000000	1.000000	2.000000	2.000000	0.000000
20360.244081	-0.003421	0.559767	0.246203	83.734177	40.372673	81.094276	-1.829987	0.000000	-4.653080	0.000000	0.000000	0.000000	-0.199107	-0.087294	-0.316423	0.000000	1.000000	2.000000	2.000000	0.000000
20360.247414	-0.003421	0.559767	0.246203	83.734177	40.372673	81.094276	-1.829987	0.000000	-4.653080	0.000000	0.000000	0.000000	-0.199107	-0.087294	-0.316423	0.000000	1.000000	2.000000	2.000000	0.000000
20360.250748	-0.003421	0.559767	0.246203	83.734177	40.372673	81.094276	-1.829987	0.000000	-4.653080	0.000000	0.000000	0.000000	-0.199107	-0.087294	-0.316423	0.000000	1.000000	2.000000	2.000000	0.000000
20360.254081	-0.003716	0.559571	0.245261	83.676804	42.085903	82.590164	-1.825912	0.000000	-4.654680	0.000000	0.000000	0.000000	-0.088660	-0.058792	-0.282731	0.000000	1.000000	2.000000	2.000000	0.000000
20360.257414	-0.003716	0.559571	0.245261	83.676804	42.085903	82.590164	-1.825912	0.000000	-4.654680	0.000000	0.000000	0.000000	-0.088660	-0.058792	-0.282731	0.000000	1.000000	2.000000	2.000000	0.000000
20360.260748	-0.003716	0.559571	0.245261	83.676804	42.085903	82.590164	-1.825912	0.000000	-4.654680	0.000000	0.000000	0.000000	-0.088660	-0.058792	-0.282731	0.000000	1.000000	2.000000	2.000000	0.000000
20360.264081	-0.003716	0.559571	0.245261	83.583687	43.621521	84.223831	-1.827131	0.000000	-4.654202	0.000000	0.000000	0.000000	-0.088660	-0.058792	-0.282731	0.000000	1.000000	2.000000	2.000000	0.000000
20360.267414	-0.004078	0.559311	0.244421	83.583687	43.621521	84.223831	-1.827131	0.000000	-4.654202	0.000000	0.000000	0.000000	-0.108578	-0.077744	-0.252040	0.000000	1.000000	2.000000	2.000000	0.000000
20360.270748	-0.004078	0.559311	0.244421	83.583687	43.621521	84.223831	-1.827131	0.000000	-4.654202	0.000000	0.000000	0.000000	-0.108578	-0.077744	-0.252040	0.000000	1.000000	2.000000	2.000000	0.000000
20360.274081	-0.004440	0.559130	0.243711	83.395325	44.012451	84.776077	-1.827131	0.000000	-4.654202	0.000000	0.000000	0.000000	-0.108564	-0.054342	-0.212880	0.000000	1.000000	2.000000	2.000000	0.000000
20360.277414	-0.004440	0.559130	0.243711	83.395325	44.012451	84.776077	-1.827131	0.000000	-4.654202	0.000000	0.000000	0.000000	-0.108564	-0.054342	-0.212880	0.000000	1.000000	2.000000	2.000000	0.000000
20360.280748	-0.004440	0.559130	0.243711	83.395325	44.012451	84.776077	-1.827131	0.000000	-4.654202	0.000000	0.000000	0.000000	-0.108564	-0.054342	-0.212880	0.000000	1.000000	2.000000	2.000000	0.000000
20360.284081	-0.004440	0.559130	0.243711	83.196312	43.371277	84.245071	-1.825221	0.000000	-4.654951	0.000000	0.000000	0.000000	-0.108564	-0.054342	-0.212880	0.000000	1.000000	2.000000	2.000000	0.000000
20360.287414	-0.004769	0.558908	0.243118	83.196312	43.371277	84.245071	-1.825221	0.000000	-4.654951	0.000000	0.000000	0.000000	-0.098609	-0.066779	-0.177838	0.000000	1.000000	2.000000	2.000000	0.000000
20360.290748	-0.004769	0.558908	0.243118	83.196312	43.371277	84.245071	-1.825221	0.000000	-4.654951	0.000000	0.000000	0.000000	-0.098609	-0.066779	-0.177838	0.000000	1.000000	2.000000	2.000000	0.000000
20360.294081	-0.005131	0.558763	0.242657	83.034126	42.153481	83.062775	-1.825221	0.000000	-4.654951	0.000000	0.000000	0.000000	-0.108695	-0.043406	-0.138390	0.000000	1.000000	2.000000	2.000000	0.000000
20360.297414	-0.005131	0.558763	0.242657	83.034126	42.153481	83.062775	-1.825221	0.000000	-4.654951	0.000000	0.000000	0.000000	-0.108695	-0.043406	-0.138390	0.000000	1.000000	2.000000	2.000000	0.000000
20360.300748	-0.005131	0.558763	0.242657	83.034126	42.153481	83.062775	-1.825221	0.000000	-4.654951	0.000000	0.000000	0.000000	-0.108695	-0.043406	-0.138390	0.000000	1.000000	2.000000	2.000000	0.000000
20360.304081	-0.005131	0.558763	0.242657	82.906906	41.041203	81.962944	-1.820601	0.000000	-4.656760	0.000000	0.000000	0.000000	-0.108695	-0.043406	-0.138390	0.000000	1.000000	2.000000	2.000000	0.000000
20360.307414	-0.005560	0.558632	0.242289	82.906906	41.041203	81.962944	-1.820601	0.000000	-4.656760	0.000000	0.000000	0.000000	-0.128694	-0.039321	-0.110524	0.000000	1.000000	2.000000	2.000000	0.000000
20360.310748	-0.005560	0.558632	0.242289	82.906906	41.041203	81.962944	-1.820601	0.000000	-4.656760	0.000000	0.000000	0.000000	-0.128694	-0.039321	-0.110524	0.000000	1.000000	2.000000	2.000000	0.000000
20360.314081	-0.005560	0.558632	0.242289	82.792053	40.125175	81.073235	-1.820601	0.000000	-4.656760	0.000000	0.000000	0.000000	-0.128694	-0.039321	-0.110524	0.000000	1.000000	2.000000	2.000000	0.000000
20360.317414	-0.005560	0.558632	0.242289	82.792053	40.125175	81.073235	-1.820601	0.000000	-4.656760	0.000000	0.000000	0.000000	-0.128694	-0.039321	-0.110524	0.000000	1.000000	2.000000	2.000000	0.000000
20360.320748	-0.005824	0.558672	0.242025	82.792053	40.125175	81.073235	-1.820601	0.000000	-4.656760	0.000000	0.000000	0.000000	-0.079036	0.012012	-0.079265	0.000000	1.000000	2.000000	2.000000	0.000000
20360.324081	-0.006121	0.558823	0.241856	82.715576	39.521854	80.499283	-1.815848	0.000000	-4.658616	0.000000	0.000000	0.000000	-0.089181	0.045406	-0.050626	0.000000	1.000000	2.000000	2.000000	0.000000
20360.327414	-0.006121	0.558823	0.241856	82.715576	39.521854	80.499283	-1.815848	0.000000	-4.658616	0.000000	0.000000	0.000000	-0.089181	0.045406	-0.050626	0.000000	1.000000	2.000000	2.000000	0.000000
20360.330748	-0.006121	0.558823	0.241856	82.715576	39.521854	80.499283	-1.815848	0.000000	-4.658616	0.000000	0.000000	0.000000	-0.089181	0.045406	-0.050626	0.000000	1.000000	2.000000	2.000000	0.000000
20360.334081	-0.006121	0.558823	0.241856	82.674850	39.207390	80.210373	-1.809288	0.000000	-4.661167	0.000000	0.000000	0.000000	-0.089181	0.045406	-0.050626	0.000000	1.000000	2.000000	2.000000	0.000000
20360.337414	-0.006419	0.559069	0.241801	82.674850	39.207390	80.210373	-1.809288	0.000000	-4.661167	0.000000	0.000000	0.000000	-0.089453	0.073797	-0.016346	0.000000	1.000000	2.000000	2.000000	0.000000
20360.340748	-0.006419	0.559069	0.241801	82.674850	39.207390	80.210373	-1.809288	0.000000	-4.661167	0.000000	0.000000	0.000000	-0.089453	0.073797	-0.016346	0.000000	1.000000	2.000000	2.000000	0.000000
20360.344081	-0.006419	0.559069	0.241801	82.657516	39.053921	80.076569	-1.809288	0.000000	-4.661167	0.000000	0.000000	0.000000	-0.089453	0.073797	-0.016346	0.000000	1.000000	2.000000	2.000000	0.000000
20360.347414	-0.006419	0.559069	0.241801	82.657516	39.053921	80.076569	-1.809288	0.000000	-4.661167	0.000000	0.000000	0.000000	-0.089453	0.073797	-0.016346	0.000000	1.000000	2.000000	2.000000	0.000000
20360.350748	-0.006684	0.559282	0.241784	82.657516	39.053921	80.076569	-1.809288	0.000000	-4.661167	0.000000	0.000000	0.000000	-0.079592	0.063684	-0.005234	0.000000	1.000000	2.000000	2.000000	0.000000
20360.354081	-0.007016	0.559515	0.241778	82.641899	38.907944	79.955597	-1.804644	0.000000	-4.662967	0.000000	0.000000	0.000000	-0.099535	0.070138	-0.001611	0.000000	0.000000	2.000000	2.000000	0.000000
20360.357414	-0.007016	0.559515	0.241778	82.641899	38.907944	79.955597	-1.804644	0.000000	-4.662967	0.000000	0.000000	0.000000	-0.099535	0.070138	-0.001611	0.000000	0.000000	2.000000	2.000000	0.000000
20360.360748	-0.007016	0.559515	0.241778	82.641899	38.907944	79.955597	-1.804644	0.000000	-4.662967	0.000000	0.000000	0.000000	-0.099535	0.070138	-0.001611	0.000000	0.000000	2.000000	2.000000	0.000000
20360.364081	-0.007016	0.559515	0.241778	82.629829	38.795643	79.870033	-1.794765	0.000000	-4.666778	0.000000	0.000000	0.000000	-0.099535	0.070138	-0.001611	0.000000	0.000000	2.000000	2.000000	0.000000
20360.367414	-0.007447	0.559690	0.241765	82.629829	38.795643	79.870033	-1.794765	0.000000	-4.666778	0.000000	0.000000	0.000000	-0.129372	0.052247	-0.004186	0.000000	0.000000	2.000000	2.000000	0.000000
20360.370748	-0.007447	0.559690	0.241765	82.629829	38.795643	79.870033	-1.794765	0.000000	-4.666778	0.000000	0.000000	0.000000	-0.129372	0.052247	-0.004186	0.000000	0.000000	2.000000	2.000000	0.000000
20360.374081	-0.007447	0.559690	0.241765	82.629829	38.757565	79.854073	-1.794765	0.000000	-4.666778	0.000000	0.000000	0.000000	-0.129372	0.052247	-0.004186	0.000000	0.000000	2.000000	2.000000	0.000000
20360.377414	-0.007447	0.559690	0.241765	82.629829	38.757565	79.854073	-1.794765	0.000000	-4.666778	0.000000	0.000000	0.000000	-0.129372	0.052247	-0.004186	0.000000	0.000000	2.000000	2.000000	0.000000
20360.380748	-0.007944	0.559773	0.241667	82.629829	38.757565	79.854073	-1.794765	0.000000	-4.666778	0.000000	0.000000	0.000000	-0.148992	0.025175	-0.029381	0.000000	0.000000	2.000000	2.000000	0.000000
20360.384081	-0.008473	0.559767	0.241485	82.636940	38.796864	79.940002	-1.787597	0.000000	-4.669528	0.000000	0.000000	0.000000	-0.158600	-0.001870	-0.054503	0.000000	0.000000	2.000000	2.000000	0.000000
20360.387414	-0.008473	0.559767	0.241485	82.636940	38.796864	79.940002	-1.787597	0.000000	-4.669528	0.000000	0.000000	0.000000	-0.158600	-0.001870	-0.054503	0.000000	0.000000	2.000000	2.000000	0.000000
20360.390748	-0.008473	0.559767	0.241485	82.636940	38.796864	79.940002	-1.787597	0.000000	-4.669528	0.000000	0.000000	0.000000	-0.158600	-0.001870	-0.054503	0.000000	0.000000	2.000000	2.000000	0.000000
20360.394081	-0.008473	0.559767	0.241485	82.652527	38.898037	80.092491	-1.772081	0.000000	-4.675439	0.000000	0.000000	0.000000	-0.158600	-0.001870	-0.054503	0.000000	0.000000	2.000000	2.000000	0.000000
20360.397414	-0.009100	0.559697	0.241263	82.652527	38.898037	80.092491	-1.772081	0.000000	-4.675439	0.000000	0.000000	0.000000	-0.188209	-0.021123	-0.066637	0.000000	0.000000	2.000000	2.000000	0.000000
20360.400748	-0.009100	0.559697	0.241263	82.652527	38.898037	80.092491	-1.772081	0.000000	-4.675439	0.000000	0.000000	0.000000	-0.188209	-0.021123	-0.066637	0.000000	0.000000	2.000000	2.000000	0.000000
20360.404081	-0.009660	0.559639	0.240991	82.643608	39.248844	80.479172	-1.772081	0.000000	-4.675439	0.000000	0.000000	0.000000	-0.167996	-0.017491	-0.081548	0.000000	0.000000	2.000000	2.000000	0.000000
20360.407414	-0.009660	0.559639	0.240991	82.643608	39.248844	80.479172	-1.772081	0.000000	-4.675439	0.000000	0.000000	0.000000	-0.167996	-0.017491	-0.081548	0.000000	0.000000	2.000000	2.000000	0.000000
20360.410748	-0.009660	0.559639	0.240991	82.643608	39.248844	80.479172	-1.772081	0.000000	-4.675439	0.000000	0.000000	0.000000	-0.167996	-0.017491	-0.081548	0.000000	0.000000	2.000000	2.000000	0.000000
20360.414081	-0.009660	0.559639	0.240991	82.576721	39.996002	81.240555	-1.755080	0.000000	-4.681848	0.000000	0.000000	0.000000	-0.167996	-0.017491	-0.081548	0.000000	0.000000	2.000000	2.000000	0.000000
20360.417414	-0.010120	0.559623	0.240746	82.576721	39.996002	81.240555	-1.755080	0.000000	-4.681848	0.000000	0.000000	0.000000	-0.138161	-0.004654	-0.073535	0.000000	0.000000	2.000000	2.000000	0.000000
20360.420748	-0.010120	0.559623	0.240746	82.576721	39.996002	81.240555	-1.755080	0.000000	-4.681848	0.000000	0.000000	0.000000	-0.138161	-0.004654	-0.073535	0.000000	0.000000	2.000000	2.000000	0.000000
20360.424081	-0.010120	0.559623	0.240746	82.495773	40.762161	81.959236	-1.755080	0.000000	-4.681848	0.000000	0.000000	0.000000	-0.138161	-0.004654	-0.073535	0.000000	0.000000	2.000000	2.000000	0.000000
20360.427414	-0.010120	0.559623	0.240746	82.495773	40.762161	81.959236	-1.755080	0.000000	-4.681848	0.000000	0.000000	0.000000	-0.138161	-0.004654	-0.073535	0.000000	0.000000	2.000000	2.000000	0.000000
20360.430748	-0.010549	0.559621	0.240595	82.495773	40.762161	81.959236	-1.755080	0.000000	-4.681848	0.000000	0.000000	0.000000	-0.128556	-0.000518	-0.045202	0.000000	0.000000	2.000000	2.000000	0.000000
20360.434081	-0.010813	0.559667	0.240504	82.435944	41.224312	82.360611	-1.748789	0.000000	-4.684201	0.000000	0.000000	0.000000	-0.079093	0.013697	-0.027322	0.000000	0.000000	2.000000	2.000000	0.000000
20360.437414	-0.010813	0.559667	0.240504	82.435944	41.224312	82.360611	-1.748789	0.000000	-4.684201	0.000000	0.000000	0.000000	-0.079093	0.013697	-0.027322	0.000000	0.000000	2.000000	2.000000	0.000000
20360.440748	-0.010813	0.559667	0.240504	82.435944	41.224312	82.360611	-1.748789	0.000000	-4.684201	0.000000	0.000000	0.000000	-0.079093	0.013697	-0.027322	0.000000	0.000000	2.000000	2.000000	0.000000
20360.444081	-0.010813	0.559667	0.240504	82.426636	41.274311	82.366920	-1.738488	0.000000	-4.688034	0.000000	0.000000	0.000000	-0.079093	0.013697	-0.027322	0.000000	0.000000	2.000000	2.000000	0.000000
20360.447414	-0.011044	0.559684	0.240482	82.426636	41.274311	82.366920	-1.738488	0.000000	-4.688034	0.000000	0.000000	0.000000	-0.069463	0.005017	-0.006646	0.000000	0.000000	2.000000	2.000000	0.000000
20360.450748	-0.011044	0.559684	0.240482	82.426636	41.274311	82.366920	-1.738488	0.000000	-4.688034	0.000000	0.000000	0.000000	-0.069463	0.005017	-0.006646	0.000000	0.000000	2.000000	2.000000	0.000000
20360.454081	-0.011044	0.559684	0.240482	82.426979	41.219753	82.296753	-1.738488	0.000000	-4.688034	0.000000	0.000000	0.000000	-0.069463	0.005017	-0.006646	0.000000	0.000000	2.000000	2.000000	0.000000
20360.457414	-0.011044	0.559684	0.240482	82.426979	41.219753	82.296753	-1.738488	0.000000	-4.688034	0.000000	0.000000	0.000000	-0.069463	0.005017	-0.006646	0.000000	0.000000	2.000000	2.000000	0.000000
20360.460748	-0.011243	0.559705	0.240492	82.426979	41.219753	82.296753	-1.738488	0.000000	-4.688034	0.000000	0.000000	0.000000	-0.059676	0.006419	0.002927	0.000000	0.000000	2.000000	2.000000	0.000000
20360.464081	-0.011243	0.559705	0.240492	82.424957	41.154819	82.226585	-1.734659	0.000000	-4.689452	0.000000	0.000000	0.000000	-0.059676	0.006419	0.002927	0.000000	0.000000	2.000000	2.000000	0.000000
20360.467414	-0.011243	0.559705	0.240492	82.424957	41.154819	82.226585	-1.734659	0.000000	-4.689452	0.000000	0.000000	0.000000	-0.059676	0.006419	0.002927	0.000000	0.000000	2.000000	2.000000	0.000000
20360.470748	-0.011243	0.559705	0.240492	82.424957	41.154819	82.226585	-1.734659	0.000000	-4.689452	0.000000	0.000000	0.000000	-0.059676	0.006419	0.002927	0.000000	0.000000	2.000000	2.000000	0.000000
20360.474081	-0.011641	0.559748	0.240511	82.430290	41.099056	82.158035	-1.731183	0.000000	-4.690736	0.000000	0.000000	0.000000	-0.119358	0.012817	0.005799	0.000000	0.000000	2.000000	2.000000	0.000000
20360.477414	-0.011641	0.559748	0.240511	82.430290	41.099056	82.158035	-1.731183	0.000000	-4.690736	0.000000	0.000000	0.000000	-0.119358	0.012817	0.005799	0.000000	0.000000	2.000000	2.000000	0.000000
20360.480748	-0.011641	0.559748	0.240511	82.430290	41.099056	82.158035	-1.731183	0.000000	-4.690736	0.000000	0.000000	0.000000	-0.119358	0.012817	0.005799	0.000000	0.000000	2.000000	2.000000	0.000000
20360.484081	-0.011641	0.559748	0.240511	82.440590	41.039192	82.066963	-1.724226	0.000000	-4.693298	0.000000	0.000000	0.000000	-0.119358	0.012817	0.005799	0.000000	0.000000	2.000000	2.000000	0.000000
20360.487414	-0.011806	0.559705	0.240482	82.440590	41.039192	82.066963	-1.724226	0.000000	-4.693298	0.000000	0.000000	0.000000	-0.049549	-0.012821	-0.008587	0.000000	0.000000	2.000000	2.000000	0.000000
20360.490748	-0.011806	0.559705	0.240482	82.440590	41.039192	82.066963	-1.724226	0.000000	-4.693298	0.000000	0.000000	0.000000	-0.049549	-0.012821	-0.008587	0.000000	0.000000	2.000000	2.000000	0.000000
20360.494081	-0.011970	0.559653	0.240391	82.453865	41.059158	82.049324	-1.724226	0.000000	-4.693298	0.000000	0.000000	0.000000	-0.049221	-0.015601	-0.027479	0.000000	0.000000	2.000000	2.000000	0.000000
20360.497414	-0.011970	0.559653	0.240391	82.453865	41.059158	82.049324	-1.724226	0.000000	-4.693298	0.000000	0.000000	0.000000	-0.049221	-0.015601	-0.027479	0.000000	0.000000	2.000000	2.000000	0.000000
20360.500748	-0.011970	0.559653	0.240391	82.453865	41.059158	82.049324	-1.724226	0.000000	-4.693298	0.000000	0.000000	0.000000	-0.049221	-0.015601	-0.027479	0.000000	0.000000	2.000000	2.000000	0.000000
20360.504081	-0.011970	0.559653	0.240391	82.470139	41.159248	82.145317	-1.719320	0.000000	-4.695098	0.000000	0.000000	0.000000	-0.049221	-0.015601	-0.027479	0.000000	0.000000	2.000000	2.000000	0.000000
20360.507414	-0.012134	0.559537	0.240260	82.470139	41.159248	82.145317	-1.719320	0.000000	-4.695098	0.000000	0.000000	0.000000	-0.049005	-0.034835	-0.039139	0.000000	0.000000	2.000000	2.000000	0.000000
20360.510748	-0.012134	0.559537	0.240260	82.470139	41.159248	82.145317	-1.719320	0.000000	-4.695098	0.000000	0.000000	0.000000	-0.049005	-0.034835	-0.039139	0.000000	0.000000	2.000000	2.000000	0.000000
20360.514081	-0.012134	0.559537	0.240260	82.493660	41.271980	82.267578	-1.719320	0.000000	-4.695098	0.000000	0.000000	0.000000	-0.049005	-0.034835	-0.039139	0.000000	0.000000	2.000000	2.000000	0.000000
20360.517414	-0.012134	0.559537	0.240260	82.493660	41.271980	82.267578	-1.719320	0.000000	-4.695098	0.000000	0.000000	0.000000	-0.049005	-0.034835	-0.039139	0.000000	0.000000	2.000000	2.000000	0.000000
20360.520748	-0.012263	0.559412	0.240067	82.493660	41.271980	82.267578	-1.719320	0.000000	-4.695098	0.000000	0.000000	0.000000	-0.038724	-0.037575	-0.057885	0.000000	0.000000	2.000000	2.000000	0.000000
20360.524081	-0.012263	0.559412	0.240067	82.527138	41.377892	82.378105	-1.717327	0.000000	-4.695827	0.000000	0.000000	0.000000	-0.038724	-0.037575	-0.057885	0.000000	0.000000	2.000000	2.000000	0.000000
20360.527414	-0.012263	0.559412	0.240067	82.527138	41.377892	82.378105	-1.717327	0.000000	-4.695827	0.000000	0.000000	0.000000	-0.038724	-0.037575	-0.057885	0.000000	0.000000	2.000000	2.000000	0.000000
20360.530748	-0.012263	0.559412	0.240067	82.527138	41.377892	82.378105	-1.717327	0.000000	-4.695827	0.000000	0.000000	0.000000	-0.038724	-0.037575	-0.057885	0.000000	0.000000	2.000000	2.000000	0.000000
20360.534081	-0.012419	0.559138	0.239525	82.578888	41.386570	82.362518	-1.716318	0.000000	-4.696196	0.000000	0.000000	0.000000	-0.046765	-0.082056	-0.162628	0.000000	0.000000	2.000000	2.000000	0.000000
20360.537414	-0.012419	0.559138	0.239525	82.578888	41.386570	82.362518	-1.716318	0.000000	-4.696196	0.000000	0.000000	0.000000	-0.046765	-0.082056	-0.162628	0.000000	0.000000	2.000000	2.000000	0.000000
20360.540748	-0.012419	0.559138	0.239525	82.578888	41.386570	82.362518	-1.716318	0.000000	-4.696196	0.000000	0.000000	0.000000	-0.046765	-0.082056	-0.162628	0.000000	0.000000	2.000000	2.000000	0.000000
20360.544081	-0.012419	0.559138	0.239525	82.670219	41.130512	82.027275	-1.717048	0.000000	-4.695929	0.000000	0.000000	0.000000	-0.046765	-0.082056	-0.162628	0.000000	0.000000	2.000000	2.000000	0.000000
20360.547414	-0.012445	0.558990	0.239176	82.670219	41.130512	82.027275	-1.717048	0.000000	-4.695929	0.000000	0.000000	0.000000	-0.008052	-0.044438	-0.104802	0.000000	0.000000	2.000000	2.000000	0.000000
20360.550748	-0.012445	0.558990	0.239176	82.670219	41.130512	82.027275	-1.717048	0.000000	-4.695929	0.000000	0.000000	0.000000	-0.008052	-0.044438	-0.104802	0.000000	0.000000	2.000000	2.000000	0.000000
20360.554081	-0.012445	0.558990	0.239176	82.812332	40.497158	81.274719	-1.717048	0.000000	-4.695929	0.000000	0.000000	0.000000	-0.008052	-0.044438	-0.104802	0.000000	0.000000	2.000000	2.000000	0.000000
20360.557414	-0.012445	0.558990	0.239176	82.812332	40.497158	81.274719	-1.717048	0.000000	-4.695929	0.000000	0.000000	0.000000	-0.008052	-0.044438	-0.104802	0.000000	0.000000	2.000000	2.000000	0.000000
20360.560748	-0.012471	0.558892	0.238771	82.812332	40.497158	81.274719	-1.717048	0.000000	-4.695929	0.000000	0.000000	0.000000	-0.007741	-0.029409	-0.121595	0.000000	0.000000	2.000000	2.000000	0.000000
20360.564081	-0.012463	0.558827	0.238328	82.984154	39.615795	80.258804	-1.718795	0.000000	-4.695290	0.000000	0.000000	0.000000	0.002377	-0.019385	-0.132670	0.000000	0.000000	2.000000	2.000000	0.000000
20360.567414	-0.012463	0.558827	0.238328	82.984154	39.615795	80.258804	-1.718795	0.000000	-4.695290	0.000000	0.000000	0.000000	0.002377	-0.019385	-0.132670	0.000000	0.000000	2.000000	2.000000	0.000000
20360.570748	-0.012463	0.558827	0.238328	82.984154	39.615795	80.258804	-1.718795	0.000000	-4.695290	0.000000	0.000000	0.000000	0.002377	-0.019385	-0.132670	0.000000	0.000000	2.000000	2.000000	0.000000
20360.574081	-0.012463	0.558827	0.238328	83.164886	38.520454	79.013145	-1.723871	0.000000	-4.693428	0.000000	0.000000	0.000000	0.002377	-0.019385	-0.132670	0.000000	0.000000	2.000000	2.000000	0.000000
20360.577414	-0.012454	0.558775	0.237836	83.164886	38.520454	79.013145	-1.723871	0.000000	-4.693428	0.000000	0.000000	0.000000	0.002650	-0.015786	-0.147862	0.000000	0.000000	2.000000	2.000000	0.000000
20360.580748	-0.012454	0.558775	0.237836	83.164886	38.520454	79.013145	-1.723871	0.000000	-4.693428	0.000000	0.000000	0.000000	0.002650	-0.015786	-0.147862	0.000000	0.000000	2.000000	2.000000	0.000000
20360.584081	-0.012412	0.558793	0.237300	83.334084	37.278305	77.617249	-1.723871	0.000000	-4.693428	0.000000	0.000000	0.000000	0.012772	0.005570	-0.160662	0.000000	0.000000	2.000000	2.000000	0.000000
20360.587414	-0.012412	0.558793	0.237300	83.334084	37.278305	77.617249	-1.723871	0.000000	-4.693428	0.000000	0.000000	0.000000	0.012772	0.005570	-0.160662	0.000000	0.000000	2.000000	2.000000	0.000000
20360.590748	-0.012412	0.558793	0.237300	83.334084	37.278305	77.617249	-1.723871	0.000000	-4.693428	0.000000	0.000000	0.000000	0.012772	0.005570	-0.160662	0.000000	0.000000	2.000000	2.000000	0.000000
20360.594081	-0.012368	0.558819	0.236682	83.493980	35.738552	75.912514	-1.731344	0.000000	-4.690677	0.000000	0.000000	0.000000	0.013199	0.007700	-0.185442	0.000000	0.000000	2.000000	2.000000	0.000000
20360.597414	-0.012368	0.558819	0.236682	83.493980	35.738552	75.912514	-1.731344	0.000000	-4.690677	0.000000	0.000000	0.000000	0.013199	0.007700	-0.185442	0.000000	0.000000	2.000000	2.000000	0.000000
20360.600748	-0.012368	0.558819	0.236682	83.493980	35.738552	75.912514	-1.731344	0.000000	-4.690677	0.000000	0.000000	0.000000	0.013199	0.007700	-0.185442	0.000000	0.000000	2.000000	2.000000	0.000000
20360.604081	-0.012323	0.558873	0.235994	83.639801	33.867279	73.865425	-1.736088	0.000000	-4.688923	0.000000	0.000000	0.000000	0.013553	0.016161	-0.206377	0.000000	0.000000	2.000000	2.000000	0.000000
20360.607414	-0.012323	0.558873	0.235994	83.639801	33.867279	73.865425	-1.736088	0.000000	-4.688923	0.000000	0.000000	0.000000	0.013553	0.016161	-0.206377	0.000000	0.000000	2.000000	2.000000	0.000000
20360.610748	-0.012323	0.558873	0.235994	83.639801	33.867279	73.865425	-1.736088	0.000000	-4.688923	0.000000	0.000000	0.000000	0.013553	0.016161	-0.206377	0.000000	0.000000	2.000000	2.000000	0.000000
20360.614081	-0.012323	0.558873	0.235994	83.772537	31.705927	71.518173	-1.741325	0.000000	-4.686981	0.000000	0.000000	0.000000	0.013553	0.016161	-0.206377	0.000000	0.000000	2.000000	2.000000	0.000000
20360.617414	-0.012275	0.558967	0.235185	83.772537	31.705927	71.518173	-1.741325	0.000000	-4.686981	0.000000	0.000000	0.000000	0.014175	0.028176	-0.242531	0.000000	0.000000	2.000000	2.000000	0.000000
20360.620748	-0.012275	0.558967	0.235185	83.772537	31.705927	71.518173	-1.741325	0.000000	-4.686981	0.000000	0.000000	0.000000	0.014175	0.028176	-0.242531	0.000000	0.000000	2.000000	2.000000	0.000000
20360.624081	-0.012194	0.559046	0.234281	83.904068	29.404903	69.021637	-1.741325	0.000000	-4.686981	0.000000	0.000000	0.000000	0.024512	0.023744	-0.271400	0.000000	0.000000	2.000000	2.000000	0.000000
20360.627414	-0.012194	0.559046	0.234281	83.904068	29.404903	69.021637	-1.741325	0.000000	-4.686981	0.000000	0.000000	0.000000	0.024512	0.023744	-0.271400	0.000000	0.000000	2.000000	2.000000	0.000000
20360.630748	-0.012194	0.559046	0.234281	83.904068	29.404903	69.021637	-1.741325	0.000000	-4.686981	0.000000	0.000000	0.000000	0.024512	0.023744	-0.271400	0.000000	0.000000	2.000000	2.000000	0.000000
20360.634081	-0.012175	0.559106	0.233246	84.043198	27.268406	66.704460	-1.754759	0.000000	-4.681968	0.000000	0.000000	0.000000	0.005475	0.017850	-0.310506	0.000000	0.000000	2.000000	2.000000	0.000000
20360.637414	-0.012175	0.559106	0.233246	84.043198	27.268406	66.704460	-1.754759	0.000000	-4.681968	0.000000	0.000000	0.000000	0.005475	0.017850	-0.310506	0.000000	0.000000	2.000000	2.000000	0.000000
20360.640748	-0.012175	0.559106	0.233246	84.043198	27.268406	66.704460	-1.754759	0.000000	-4.681968	0.000000	0.000000	0.000000	0.005475	0.017850	-0.310506	0.000000	0.000000	2.000000	2.000000	0.000000
20360.644081	-0.012220	0.559204	0.232087	84.170654	25.550823	64.844971	-1.761901	0.000000	-4.679285	0.000000	0.000000	0.000000	-0.013509	0.029576	-0.347553	0.000000	0.000000	2.000000	2.000000	0.000000
20360.647414	-0.012220	0.559204	0.232087	84.170654	25.550823	64.844971	-1.761901	0.000000	-4.679285	0.000000	0.000000	0.000000	-0.013509	0.029576	-0.347553	0.000000	0.000000	2.000000	2.000000	0.000000
20360.650748	-0.012220	0.559204	0.232087	84.170654	25.550823	64.844971	-1.761901	0.000000	-4.679285	0.000000	0.000000	0.000000	-0.013509	0.029576	-0.347553	0.000000	0.000000	2.000000	2.000000	0.000000
20360.654081	-0.012296	0.559325	0.230824	84.263763	24.609831	63.824661	-1.768803	0.000000	-4.676680	0.000000	0.000000	0.000000	-0.022684	0.036200	-0.379002	0.000000	0.000000	2.000000	2.000000	0.000000
20360.657414	-0.012296	0.559325	0.230824	84.263763	24.609831	63.824661	-1.768803	0.000000	-4.676680	0.000000	0.000000	0.000000	-0.022684	0.036200	-0.379002	0.000000	0.000000	2.000000	2.000000	0.000000
20360.660748	-0.012296	0.559325	0.230824	84.263763	24.609831	63.824661	-1.768803	0.000000	-4.676680	0.000000	0.000000	0.000000	-0.022684	0.036200	-0.379002	0.000000	0.000000	2.000000	2.000000	0.000000
20360.664081	-0.012370	0.559488	0.229469	84.304367	24.356699	63.559772	-1.775926	0.000000	-4.673980	0.000000	0.000000	0.000000	-0.022081	0.049044	-0.406509	0.000000	0.000000	2.000000	2.000000	0.000000
20360.667414	-0.012370	0.559488	0.229469	84.304367	24.356699	63.559772	-1.775926	0.000000	-4.673980	0.000000	0.000000	0.000000	-0.022081	0.049044	-0.406509	0.000000	0.000000	2.000000	2.000000	0.000000
20360.670748	-0.012370	0.559488	0.229469	84.304367	24.356699	63.559772	-1.775926	0.000000	-4.673980	0.000000	0.000000	0.000000	-0.022081	0.049044	-0.406509	0.000000	0.000000	2.000000	2.000000	0.000000
20360.674081	-0.012539	0.559640	0.228044	84.299583	24.259781	63.479862	-1.783773	0.000000	-4.670990	0.000000	0.000000	0.000000	-0.050871	0.045589	-0.427385	0.000000	0.000000	2.000000	2.000000	0.000000
20360.677414	-0.012539	0.559640	0.228044	84.299583	24.259781	63.479862	-1.783773	0.000000	-4.670990	0.000000	0.000000	0.000000	-0.050871	0.045589	-0.427385	0.000000	0.000000	2.000000	2.000000	0.000000
20360.680748	-0.012539	0.559640	0.228044	84.299583	24.259781	63.479862	-1.783773	0.000000	-4.670990	0.000000	0.000000	0.000000	-0.050871	0.045589	-0.427385	0.000000	0.000000	2.000000	2.000000	0.000000
20360.684081	-0.012706	0.559813	0.226513	84.274536	23.911182	63.142506	-1.790461	0.000000	-4.668431	0.000000	0.000000	0.000000	-0.050035	0.051810	-0.459262	0.000000	0.000000	2.000000	2.000000	0.000000
20360.687414	-0.012706	0.559813	0.226513	84.274536	23.911182	63.142506	-1.790461	0.000000	-4.668431	0.000000	0.000000	0.000000	-0.050035	0.051810	-0.459262	0.000000	0.000000	2.000000	2.000000	0.000000
20360.690748	-0.012706	0.559813	0.226513	84.274536	23.911182	63.142506	-1.790461	0.000000	-4.668431	0.000000	0.000000	0.000000	-0.050035	0.051810	-0.459262	0.000000	0.000000	2.000000	2.000000	0.000000
20360.694081	-0.012871	0.560011	0.224908	84.269989	23.338669	62.559895	-1.798006	0.000000	-4.665530	0.000000	0.000000	0.000000	-0.049352	0.059370	-0.481660	0.000000	0.000000	2.000000	2.000000	0.000000
20360.697414	-0.012871	0.560011	0.224908	84.269989	23.338669	62.559895	-1.798006	0.000000	-4.665530	0.000000	0.000000	0.000000	-0.049352	0.059370	-0.481660	0.000000	0.000000	2.000000	2.000000	0.000000
20360.700748	-0.012871	0.560011	0.224908	84.269989	23.338669	62.559895	-1.798006	0.000000	-4.665530	0.000000	0.000000	0.000000	-0.049352	0.059370	-0.481660	0.000000	0.000000	2.000000	2.000000	0.000000
20360.704081	-0.013033	0.560196	0.223233	84.283371	22.305794	61.480980	-1.806202	0.000000	-4.662364	0.000000	0.000000	0.000000	-0.048678	0.055632	-0.502553	0.000000	0.000000	2.000000	2.000000	0.000000
20360.707414	-0.013033	0.560196	0.223233	84.283371	22.305794	61.480980	-1.806202	0.000000	-4.662364	0.000000	0.000000	0.000000	-0.048678	0.055632	-0.502553	0.000000	0.000000	2.000000	2.000000	0.000000
20360.710748	-0.013033	0.560196	0.223233	84.283371	22.305794	61.480980	-1.806202	0.000000	-4.662364	0.000000	0.000000	0.000000	-0.048678	0.055632	-0.502553	0.000000	0.000000	2.000000	2.000000	0.000000
20360.714081	-0.013193	0.560374	0.221520	84.308182	20.747662	59.837772	-1.815031	0.000000	-4.658934	0.000000	0.000000	0.000000	-0.048173	0.053286	-0.513827	0.000000	0.000000	2.000000	2.000000	0.000000
20360.717414	-0.013193	0.560374	0.221520	84.308182	20.747662	59.837772	-1.815031	0.000000	-4.658934	0.000000	0.000000	0.000000	-0.048173	0.053286	-0.513827	0.000000	0.000000	2.000000	2.000000	0.000000
20360.720748	-0.013193	0.560374	0.221520	84.308182	20.747662	59.837772	-1.815031	0.000000	-4.658934	0.000000	0.000000	0.000000	-0.048173	0.053286	-0.513827	0.000000	0.000000	2.000000	2.000000	0.000000
20360.724081	-0.013352	0.560560	0.219750	84.363930	18.805939	57.775013	-1.824272	0.000000	-4.655323	0.000000	0.000000	0.000000	-0.047544	0.055700	-0.530938	0.000000	0.000000	2.000000	2.000000	0.000000
20360.727414	-0.013352	0.560560	0.219750	84.363930	18.805939	57.775013	-1.824272	0.000000	-4.655323	0.000000	0.000000	0.000000	-0.047544	0.055700	-0.530938	0.000000	0.000000	2.000000	2.000000	0.000000
20360.730748	-0.013352	0.560560	0.219750	84.363930	18.805939	57.775013	-1.824272	0.000000	-4.655323	0.000000	0.000000	0.000000	-0.047544	0.055700	-0.530938	0.000000	0.000000	2.000000	2.000000	0.000000
20360.734081	-0.013541	0.560795	0.217949	84.438377	16.766029	55.604576	-1.834086	0.000000	-4.651465	0.000000	0.000000	0.000000	-0.056674	0.070642	-0.540234	0.000000	0.000000	2.000000	2.000000	0.000000
20360.737414	-0.013541	0.560795	0.217949	84.438377	16.766029	55.604576	-1.834086	0.000000	-4.651465	0.000000	0.000000	0.000000	-0.056674	0.070642	-0.540234	0.000000	0.000000	2.000000	2.000000	0.000000
20360.740748	-0.013541	0.560795	0.217949	84.438377	16.766029	55.604576	-1.834086	0.000000	-4.651465	0.000000	0.000000	0.000000	-0.056674	0.070642	-0.540234	0.000000	0.000000	2.000000	2.000000	0.000000
20360.744081	-0.013696	0.561059	0.216105	84.514488	14.769048	53.480072	-1.843700	0.000000	-4.647663	0.000000	0.000000	0.000000	-0.046457	0.079094	-0.553286	0.000000	0.000000	2.000000	2.000000	0.000000
20360.747414	-0.013696	0.561059	0.216105	84.514488	14.769048	53.480072	-1.843700	0.000000	-4.647663	0.000000	0.000000	0.000000	-0.046457	0.079094	-0.553286	0.000000	0.000000	2.000000	2.000000	0.000000
20360.750748	-0.013696	0.561059	0.216105	84.514488	14.769048	53.480072	-1.843700	0.000000	-4.647663	0.000000	0.000000	0.000000	-0.046457	0.079094	-0.553286	0.000000	0.000000	2.000000	2.000000	0.000000
20360.754081	-0.013881	0.561298	0.214241	84.601372	12.896864	51.484760	-1.854403	0.000000	-4.643403	0.000000	0.000000	0.000000	-0.055584	0.071727	-0.559319	0.000000	0.000000	2.000000	2.000000	0.000000
20360.757414	-0.013881	0.561298	0.214241	84.601372	12.896864	51.484760	-1.854403	0.000000	-4.643403	0.000000	0.000000	0.000000	-0.055584	0.071727	-0.559319	0.000000	0.000000	2.000000	2.000000	0.000000
20360.760748	-0.013881	0.561298	0.214241	84.601372	12.896864	51.484760	-1.854403	0.000000	-4.643403	0.000000	0.000000	0.000000	-0.055584	0.071727	-0.559319	0.000000	0.000000	2.000000	2.000000	0.000000
20360.764081	-0.014032	0.561544	0.212319	84.694145	10.879375	49.335186	-1.864843	0.000000	-4.639220	0.000000	0.000000	0.000000	-0.045311	0.073778	-0.576642	0.000000	0.000000	2.000000	2.000000	0.000000
20360.767414	-0.014032	0.561544	0.212319	84.694145	10.879375	49.335186	-1.864843	0.000000	-4.639220	0.000000	0.000000	0.000000	-0.045311	0.073778	-0.576642	0.000000	0.000000	2.000000	2.000000	0.000000
20360.770748	-0.014032	0.561544	0.212319	84.694145	10.879375	49.335186	-1.864843	0.000000	-4.639220	0.000000	0.000000	0.000000	-0.045311	0.073778	-0.576642	0.000000	0.000000	2.000000	2.000000	0.000000
20360.774081	-0.014180	0.561775	0.210324	84.765312	8.484376	46.788490	-1.876518	0.000000	-4.634510	0.000000	0.000000	0.000000	-0.044520	0.069470	-0.598424	0.000000	0.000000	2.000000	2.000000	0.000000
20360.777414	-0.014180	0.561775	0.210324	84.765312	8.484376	46.788490	-1.876518	0.000000	-4.634510	0.000000	0.000000	0.000000	-0.044520	0.069470	-0.598424	0.000000	0.000000	2.000000	2.000000	0.000000
20360.780748	-0.014180	0.561775	0.210324	84.765312	8.484376	46.788490	-1.876518	0.000000	-4.634510	0.000000	0.000000	0.000000	-0.044520	0.069470	-0.598424	0.000000	0.000000	2.000000	2.000000	0.000000
20360.784081	-0.014326	0.561977	0.208275	84.790001	5.718245	43.852242	-1.888979	0.000000	-4.629445	0.000000	0.000000	0.000000	-0.043833	0.060407	-0.614549	0.000000	0.000000	2.000000	2.000000	0.000000
20360.787414	-0.014326	0.561977	0.208275	84.790001	5.718245	43.852242	-1.888979	0.000000	-4.629445	0.000000	0.000000	0.000000	-0.043833	0.060407	-0.614549	0.000000	0.000000	2.000000	2.000000	0.000000
20360.790748	-0.014326	0.561977	0.208275	84.790001	5.718245	43.852242	-1.888979	0.000000	-4.629445	0.000000	0.000000	0.000000	-0.043833	0.060407	-0.614549	0.000000	0.000000	2.000000	2.000000	0.000000
20360.794081	-0.014501	0.562163	0.206152	84.751404	2.934329	40.905262	-1.902099	0.000000	-4.624069	0.000000	0.000000	0.000000	-0.052447	0.055997	-0.636887	0.000000	0.000000	2.000000	2.000000	0.000000
20360.797414	-0.014501	0.562163	0.206152	84.751404	2.934329	40.905262	-1.902099	0.000000	-4.624069	0.000000	0.000000	0.000000	-0.052447	0.055997	-0.636887	0.000000	0.000000	2.000000	2.000000	0.000000
20360.800748	-0.014501	0.562163	0.206152	84.751404	2.934329	40.905262	-1.902099	0.000000	-4.624069	0.000000	0.000000	0.000000	-0.052447	0.055997	-0.636887	0.000000	0.000000	2.000000	2.000000	0.000000
20360.804081	-0.014705	0.562340	0.203988	84.670494	0.570509	38.403080	-1.915474	0.000000	-4.618545	0.000000	0.000000	0.000000	-0.061168	0.053057	-0.649362	0.000000	0.000000	2.000000	2.000000	0.000000
20360.807414	-0.014705	0.562340	0.203988	84.670494	0.570509	38.403080	-1.915474	0.000000	-4.618545	0.000000	0.000000	0.000000	-0.061168	0.053057	-0.649362	0.000000	0.000000	2.000000	2.000000	0.000000
20360.810748	-0.014705	0.562340	0.203988	84.670494	0.570509	38.403080	-1.915474	0.000000	-4.618545	0.000000	0.000000	0.000000	-0.061168	0.053057	-0.649362	0.000000	0.000000	2.000000	2.000000	0.000000
20360.814081	-0.014968	0.562481	0.201733	84.566605	-1.098933	36.638138	-1.928854	0.000000	-4.612973	0.000000	0.000000	0.000000	-0.078840	0.042318	-0.676464	0.000000	0.000000	2.000000	2.000000	0.000000
20360.817414	-0.014968	0.562481	0.201733	84.566605	-1.098933	36.638138	-1.928854	0.000000	-4.612973	0.000000	0.000000	0.000000	-0.078840	0.042318	-0.676464	0.000000	0.000000	2.000000	2.000000	0.000000
20360.820748	-0.014968	0.562481	0.201733	84.566605	-1.098933	36.638138	-1.928854	0.000000	-4.612973	0.000000	0.000000	0.000000	-0.078840	0.042318	-0.676464	0.000000	0.000000	2.000000	2.000000	0.000000
20360.824081	-0.015226	0.562622	0.199383	84.455246	-2.295008	35.384216	-1.942066	0.000000	-4.607426	0.000000	0.000000	0.000000	-0.077535	0.042217	-0.705141	0.000000	0.000000	2.000000	2.000000	0.000000
20360.827414	-0.015226	0.562622	0.199383	84.455246	-2.295008	35.384216	-1.942066	0.000000	-4.607426	0.000000	0.000000	0.000000	-0.077535	0.042217	-0.705141	0.000000	0.000000	2.000000	2.000000	0.000000
20360.830748	-0.015226	0.562622	0.199383	84.455246	-2.295008	35.384216	-1.942066	0.000000	-4.607426	0.000000	0.000000	0.000000	-0.077535	0.042217	-0.705141	0.000000	0.000000	2.000000	2.000000	0.000000
20360.834081	-0.015543	0.562803	0.196962	84.326706	-3.504251	34.113304	-1.956407	0.000000	-4.601356	0.000000	0.000000	0.000000	-0.095013	0.054381	-0.726079	0.000000	0.000000	2.000000	2.000000	0.000000
20360.837414	-0.015543	0.562803	0.196962	84.326706	-3.504251	34.113304	-1.956407	0.000000	-4.601356	0.000000	0.000000	0.000000	-0.095013	0.054381	-0.726079	0.000000	0.000000	2.000000	2.000000	0.000000
20360.840748	-0.015543	0.562803	0.196962	84.326706	-3.504251	34.113304	-1.956407	0.000000	-4.601356	0.000000	0.000000	0.000000	-0.095013	0.054381	-0.726079	0.000000	0.000000	2.000000	2.000000	0.000000
20360.844081	-0.015917	0.562947	0.194449	84.154503	-4.821927	32.722683	-1.970473	0.000000	-4.595349	0.000000	0.000000	0.000000	-0.112081	0.043235	-0.753974	0.000000	0.000000	2.000000	2.000000	0.000000
20360.847414	-0.015917	0.562947	0.194449	84.154503	-4.821927	32.722683	-1.970473	0.000000	-4.595349	0.000000	0.000000	0.000000	-0.112081	0.043235	-0.753974	0.000000	0.000000	2.000000	2.000000	0.000000
20360.850748	-0.015917	0.562947	0.194449	84.154503	-4.821927	32.722683	-1.970473	0.000000	-4.595349	0.000000	0.000000	0.000000	-0.112081	0.043235	-0.753974	0.000000	0.000000	2.000000	2.000000	0.000000
20360.854081	-0.016316	0.563054	0.191842	83.930397	-6.247470	31.205475	-1.984500	0.000000	-4.589309	0.000000	0.000000	0.000000	-0.119630	0.032042	-0.781957	0.000000	0.000000	2.000000	2.000000	0.000000
20360.857414	-0.016316	0.563054	0.191842	83.930397	-6.247470	31.205475	-1.984500	0.000000	-4.589309	0.000000	0.000000	0.000000	-0.119630	0.032042	-0.781957	0.000000	0.000000	2.000000	2.000000	0.000000
20360.860748	-0.016316	0.563054	0.191842	83.930397	-6.247470	31.205475	-1.984500	0.000000	-4.589309	0.000000	0.000000	0.000000	-0.119630	0.032042	-0.781957	0.000000	0.000000	2.000000	2.000000	0.000000
20360.864081	-0.016770	0.563144	0.189155	83.665970	-7.535078	29.825415	-1.999148	0.000000	-4.582948	0.000000	0.000000	0.000000	-0.136314	0.026933	-0.806199	0.000000	0.000000	2.000000	2.000000	0.000000
20360.867414	-0.016770	0.563144	0.189155	83.665970	-7.535078	29.825415	-1.999148	0.000000	-4.582948	0.000000	0.000000	0.000000	-0.136314	0.026933	-0.806199	0.000000	0.000000	2.000000	2.000000	0.000000
20360.870748	-0.016770	0.563144	0.189155	83.665970	-7.535078	29.825415	-1.999148	0.000000	-4.582948	0.000000	0.000000	0.000000	-0.136314	0.026933	-0.806199	0.000000	0.000000	2.000000	2.000000	0.000000
20360.874081	-0.017248	0.563161	0.186378	83.398239	-8.448922	28.847004	-2.013730	0.000000	-4.576559	0.000000	0.000000	0.000000	-0.143473	0.005039	-0.833032	0.000000	0.000000	2.000000	2.000000	0.000000
20360.877414	-0.017248	0.563161	0.186378	83.398239	-8.448922	28.847004	-2.013730	0.000000	-4.576559	0.000000	0.000000	0.000000	-0.143473	0.005039	-0.833032	0.000000	0.000000	2.000000	2.000000	0.000000
20360.880748	-0.017248	0.563161	0.186378	83.398239	-8.448922	28.847004	-2.013730	0.000000	-4.576559	0.000000	0.000000	0.000000	-0.143473	0.005039	-0.833032	0.000000	0.000000	2.000000	2.000000	0.000000
20360.884081	-0.017720	0.563181	0.183535	83.140244	-9.001889	28.256868	-2.028993	0.000000	-4.569812	0.000000	0.000000	0.000000	-0.141503	0.005966	-0.853025	0.000000	0.000000	2.000000	2.000000	0.000000
20360.887414	-0.017720	0.563181	0.183535	83.140244	-9.001889	28.256868	-2.028993	0.000000	-4.569812	0.000000	0.000000	0.000000	-0.141503	0.005966	-0.853025	0.000000	0.000000	2.000000	2.000000	0.000000
20360.890748	-0.017720	0.563181	0.183535	83.140244	-9.001889	28.256868	-2.028993	0.000000	-4.569812	0.000000	0.000000	0.000000	-0.141503	0.005966	-0.853025	0.000000	0.000000	2.000000	2.000000	0.000000
20360.894081	-0.018215	0.563183	0.180609	82.903030	-9.213916	28.042803	-2.045401	0.000000	-4.562492	0.000000	0.000000	0.000000	-0.148435	0.000671	-0.877805	0.000000	0.000000	2.000000	2.000000	0.000000
20360.897414	-0.018215	0.563183	0.180609	82.903030	-9.213916	28.042803	-2.045401	0.000000	-4.562492	0.000000	0.000000	0.000000	-0.148435	0.000671	-0.877805	0.000000	0.000000	2.000000	2.000000	0.000000
20360.900748	-0.018215	0.563183	0.180609	82.903030	-9.213916	28.042803	-2.045401	0.000000	-4.562492	0.000000	0.000000	0.000000	-0.148435	0.000671	-0.877805	0.000000	0.000000	2.000000	2.000000	0.000000
20360.904081	-0.018701	0.563181	0.177580	82.678627	-9.396895	27.860201	-2.062542	0.000000	-4.554769	0.000000	0.000000	0.000000	-0.145950	-0.000430	-0.908696	0.000000	0.000000	2.000000	2.000000	0.000000
20360.907414	-0.018701	0.563181	0.177580	82.678627	-9.396895	27.860201	-2.062542	0.000000	-4.554769	0.000000	0.000000	0.000000	-0.145950	-0.000430	-0.908696	0.000000	0.000000	2.000000	2.000000	0.000000
20360.910748	-0.018701	0.563181	0.177580	82.678627	-9.396895	27.860201	-2.062542	0.000000	-4.554769	0.000000	0.000000	0.000000	-0.145950	-0.000430	-0.908696	0.000000	0.000000	2.000000	2.000000	0.000000
20360.914081	-0.019209	0.563196	0.174461	82.465210	-9.840157	27.389694	-2.081329	0.000000	-4.546215	0.000000	0.000000	0.000000	-0.152500	0.004376	-0.935787	0.000000	0.000000	2.000000	2.000000	0.000000
20360.917414	-0.019209	0.563196	0.174461	82.465210	-9.840157	27.389694	-2.081329	0.000000	-4.546215	0.000000	0.000000	0.000000	-0.152500	0.004376	-0.935787	0.000000	0.000000	2.000000	2.000000	0.000000
20360.920748	-0.019209	0.563196	0.174461	82.465210	-9.840157	27.389694	-2.081329	0.000000	-4.546215	0.000000	0.000000	0.000000	-0.152500	0.004376	-0.935787	0.000000	0.000000	2.000000	2.000000	0.000000
20360.924081	-0.019827	0.563185	0.171218	82.228477	-10.783304	26.360554	-2.101084	0.000000	-4.537119	0.000000	0.000000	0.000000	-0.185401	-0.003210	-0.972853	0.000000	0.000000	2.000000	2.000000	0.000000
20360.927414	-0.019827	0.563185	0.171218	82.228477	-10.783304	26.360554	-2.101084	0.000000	-4.537119	0.000000	0.000000	0.000000	-0.185401	-0.003210	-0.972853	0.000000	0.000000	2.000000	2.000000	0.000000
20360.930748	-0.019827	0.563185	0.171218	82.228477	-10.783304	26.360554	-2.101084	0.000000	-4.537119	0.000000	0.000000	0.000000	-0.185401	-0.003210	-0.972853	0.000000	0.000000	2.000000	2.000000	0.000000
20360.934081	-0.020526	0.563127	0.167927	81.945114	-12.097844	24.906567	-2.120309	0.000000	-4.528167	0.000000	0.000000	0.000000	-0.209467	-0.017551	-0.987125	0.000000	0.000000	2.000000	2.000000	0.000000
20360.937414	-0.020526	0.563127	0.167927	81.945114	-12.097844	24.906567	-2.120309	0.000000	-4.528167	0.000000	0.000000	0.000000	-0.209467	-0.017551	-0.987125	0.000000	0.000000	2.000000	2.000000	0.000000
20360.940748	-0.020526	0.563127	0.167927	81.945114	-12.097844	24.906567	-2.120309	0.000000	-4.528167	0.000000	0.000000	0.000000	-0.209467	-0.017551	-0.987125	0.000000	0.000000	2.000000	2.000000	0.000000
20360.944081	-0.021243	0.563055	0.164585	81.620041	-13.405189	23.437536	-2.138888	0.000000	-4.519420	0.000000	0.000000	0.000000	-0.215287	-0.021634	-1.002736	0.000000	0.000000	2.000000	2.000000	0.000000
20360.947414	-0.021243	0.563055	0.164585	81.620041	-13.405189	23.437536	-2.138888	0.000000	-4.519420	0.000000	0.000000	0.000000	-0.215287	-0.021634	-1.002736	0.000000	0.000000	2.000000	2.000000	0.000000
20360.950748	-0.021243	0.563055	0.164585	81.620041	-13.405189	23.437536	-2.138888	0.000000	-4.519420	0.000000	0.000000	0.000000	-0.215287	-0.021634	-1.002736	0.000000	0.000000	2.000000	2.000000	0.000000
20360.954081	-0.021981	0.562921	0.161217	81.282532	-14.244084	22.481379	-2.158218	0.000000	-4.510221	0.000000	0.000000	0.000000	-0.221182	-0.040061	-1.010524	0.000000	0.000000	2.000000	2.000000	0.000000
20360.957414	-0.021981	0.562921	0.161217	81.282532	-14.244084	22.481379	-2.158218	0.000000	-4.510221	0.000000	0.000000	0.000000	-0.221182	-0.040061	-1.010524	0.000000	0.000000	2.000000	2.000000	0.000000
20360.960748	-0.021981	0.562921	0.161217	81.282532	-14.244084	22.481379	-2.158218	0.000000	-4.510221	0.000000	0.000000	0.000000	-0.221182	-0.040061	-1.010524	0.000000	0.000000	2.000000	2.000000	0.000000
20360.964081	-0.022676	0.562734	0.157767	80.956123	-14.466906	22.215294	-2.178063	0.000000	-4.500671	0.000000	0.000000	0.000000	-0.208756	-0.056001	-1.034785	0.000000	0.000000	2.000000	2.000000	0.000000
20360.967414	-0.022676	0.562734	0.157767	80.956123	-14.466906	22.215294	-2.178063	0.000000	-4.500671	0.000000	0.000000	0.000000	-0.208756	-0.056001	-1.034785	0.000000	0.000000	2.000000	2.000000	0.000000
20360.970748	-0.022676	0.562734	0.157767	80.956123	-14.466906	22.215294	-2.178063	0.000000	-4.500671	0.000000	0.000000	0.000000	-0.208756	-0.056001	-1.034785	0.000000	0.000000	2.000000	2.000000	0.000000
20360.974081	-0.023361	0.562481	0.154256	80.648987	-14.146963	22.573915	-2.200481	0.000000	-4.489753	0.000000	0.000000	0.000000	-0.205317	-0.075930	-1.053340	0.000000	0.000000	2.000000	2.000000	0.000000
20360.977414	-0.023361	0.562481	0.154256	80.648987	-14.146963	22.573915	-2.200481	0.000000	-4.489753	0.000000	0.000000	0.000000	-0.205317	-0.075930	-1.053340	0.000000	0.000000	2.000000	2.000000	0.000000
20360.980748	-0.023361	0.562481	0.154256	80.648987	-14.146963	22.573915	-2.200481	0.000000	-4.489753	0.000000	0.000000	0.000000	-0.205317	-0.075930	-1.053340	0.000000	0.000000	2.000000	2.000000	0.000000
20360.984081	-0.024004	0.562196	0.150678	80.333626	-13.708253	23.068316	-2.224708	0.000000	-4.477798	0.000000	0.000000	0.000000	-0.193070	-0.085754	-1.073488	0.000000	0.000000	2.000000	2.000000	0.000000
20360.987414	-0.024004	0.562196	0.150678	80.333626	-13.708253	23.068316	-2.224708	0.000000	-4.477798	0.000000	0.000000	0.000000	-0.193070	-0.085754	-1.073488	0.000000	0.000000	2.000000	2.000000	0.000000
20360.990748	-0.024004	0.562196	0.150678	80.333626	-13.708253	23.068316	-2.224708	0.000000	-4.477798	0.000000	0.000000	0.000000	-0.193070	-0.085754	-1.073488	0.000000	0.000000	2.000000	2.000000	0.000000
20360.994081	-0.024693	0.561877	0.147028	80.007523	-13.382833	23.438629	-2.251620	0.000000	-4.464326	0.000000	0.000000	0.000000	-0.206705	-0.095503	-1.094862	0.000000	0.000000	2.000000	2.000000	0.000000
20360.997414	-0.024693	0.561877	0.147028	80.007523	-13.382833	23.438629	-2.251620	0.000000	-4.464326	0.000000	0.000000	0.000000	-0.206705	-0.095503	-1.094862	0.000000	0.000000	2.000000	2.000000	0.000000
20361.000748	-0.024693	0.561877	0.147028	80.007523	-13.382833	23.438629	-2.251620	0.000000	-4.464326	0.000000	0.000000	0.000000	-0.206705	-0.095503	-1.094862	0.000000	0.000000	2.000000	2.000000	0.000000
20361.004081	-0.025428	0.561533	0.143343	79.650826	-13.266051	23.565067	-2.279366	0.000000	-4.450224	0.000000	0.000000	0.000000	-0.220399	-0.103361	-1.105506	0.000000	0.000000	2.000000	2.000000	0.000000
20361.007414	-0.025428	0.561533	0.143343	79.650826	-13.266051	23.565067	-2.279366	0.000000	-4.450224	0.000000	0.000000	0.000000	-0.220399	-0.103361	-1.105506	0.000000	0.000000	2.000000	2.000000	0.000000
20361.010748	-0.025428	0.561533	0.143343	79.650826	-13.266051	23.565067	-2.279366	0.000000	-4.450224	0.000000	0.000000	0.000000	-0.220399	-0.103361	-1.105506	0.000000	0.000000	2.000000	2.000000	0.000000
20361.014081	-0.026295	0.561175	0.139692	79.268646	-13.379213	23.427193	-2.307578	0.000000	-4.435660	0.000000	0.000000	0.000000	-0.260203	-0.107288	-1.095298	0.000000	0.000000	2.000000	2.000000	0.000000
20361.017414	-0.026295	0.561175	0.139692	79.268646	-13.379213	23.427193	-2.307578	0.000000	-4.435660	0.000000	0.000000	0.000000	-0.260203	-0.107288	-1.095298	0.000000	0.000000	2.000000	2.000000	0.000000
20361.020748	-0.026295	0.561175	0.139692	79.268646	-13.379213	23.427193	-2.307578	0.000000	-4.435660	0.000000	0.000000	0.000000	-0.260203	-0.107288	-1.095298	0.000000	0.000000	2.000000	2.000000	0.000000
20361.024081	-0.027292	0.560766	0.136044	78.886948	-13.520684	23.263826	-2.333251	0.000000	-4.422210	0.000000	0.000000	0.000000	-0.298870	-0.122735	-1.094398	0.000000	0.000000	2.000000	2.000000	0.000000
20361.027414	-0.027292	0.560766	0.136044	78.886948	-13.520684	23.263826	-2.333251	0.000000	-4.422210	0.000000	0.000000	0.000000	-0.298870	-0.122735	-1.094398	0.000000	0.000000	2.000000	2.000000	0.000000
20361.030748	-0.027292	0.560766	0.136044	78.886948	-13.520684	23.263826	-2.333251	0.000000	-4.422210	0.000000	0.000000	0.000000	-0.298870	-0.122735	-1.094398	0.000000	0.000000	2.000000	2.000000	0.000000
20361.034081	-0.028304	0.560345	0.132436	78.533928	-13.399052	23.425463	-2.356761	0.000000	-4.409725	0.000000	0.000000	0.000000	-0.303647	-0.126267	-1.082574	0.000000	0.000000	2.000000	2.000000	0.000000
20361.037414	-0.028304	0.560345	0.132436	78.533928	-13.399052	23.425463	-2.356761	0.000000	-4.409725	0.000000	0.000000	0.000000	-0.303647	-0.126267	-1.082574	0.000000	0.000000	2.000000	2.000000	0.000000
20361.040748	-0.028304	0.560345	0.132436	78.533928	-13.399052	23.425463	-2.356761	0.000000	-4.409725	0.000000	0.000000	0.000000	-0.303647	-0.126267	-1.082574	0.000000	0.000000	2.000000	2.000000	0.000000
20361.044081	-0.029275	0.559926	0.128849	78.223969	-13.057113	23.872980	-2.380394	0.000000	-4.397013	0.000000	0.000000	0.000000	-0.291344	-0.125855	-1.076127	0.000000	0.000000	2.000000	2.000000	0.000000
20361.047414	-0.029275	0.559926	0.128849	78.223969	-13.057113	23.872980	-2.380394	0.000000	-4.397013	0.000000	0.000000	0.000000	-0.291344	-0.125855	-1.076127	0.000000	0.000000	2.000000	2.000000	0.000000
20361.050748	-0.029275	0.559926	0.128849	78.223969	-13.057113	23.872980	-2.380394	0.000000	-4.397013	0.000000	0.000000	0.000000	-0.291344	-0.125855	-1.076127	0.000000	0.000000	2.000000	2.000000	0.000000
20361.054081	-0.030319	0.559482	0.125321	77.947693	-12.819099	24.210384	-2.405893	0.000000	-4.383113	0.000000	0.000000	0.000000	-0.313091	-0.132977	-1.058275	0.000000	0.000000	2.000000	2.000000	0.000000
20361.057414	-0.030319	0.559482	0.125321	77.947693	-12.819099	24.210384	-2.405893	0.000000	-4.383113	0.000000	0.000000	0.000000	-0.313091	-0.132977	-1.058275	0.000000	0.000000	2.000000	2.000000	0.000000
20361.060748	-0.030319	0.559482	0.125321	77.947693	-12.819099	24.210384	-2.405893	0.000000	-4.383113	0.000000	0.000000	0.000000	-0.313091	-0.132977	-1.058275	0.000000	0.000000	2.000000	2.000000	0.000000
20361.064081	-0.031320	0.559054	0.121795	77.694351	-12.620501	24.509277	-2.429777	0.000000	-4.369918	0.000000	0.000000	0.000000	-0.300490	-0.128570	-1.057890	0.000000	0.000000	2.000000	2.000000	0.000000
20361.067414	-0.031320	0.559054	0.121795	77.694351	-12.620501	24.509277	-2.429777	0.000000	-4.369918	0.000000	0.000000	0.000000	-0.300490	-0.128570	-1.057890	0.000000	0.000000	2.000000	2.000000	0.000000
20361.070748	-0.031320	0.559054	0.121795	77.694351	-12.620501	24.509277	-2.429777	0.000000	-4.369918	0.000000	0.000000	0.000000	-0.300490	-0.128570	-1.057890	0.000000	0.000000	2.000000	2.000000	0.000000
20361.074081	-0.032257	0.558653	0.118347	77.466858	-12.458659	24.769857	-2.455930	0.000000	-4.355274	0.000000	0.000000	0.000000	-0.281120	-0.120229	-1.034237	0.000000	0.000000	2.000000	2.000000	0.000000
20361.077414	-0.032257	0.558653	0.118347	77.466858	-12.458659	24.769857	-2.455930	0.000000	-4.355274	0.000000	0.000000	0.000000	-0.281120	-0.120229	-1.034237	0.000000	0.000000	2.000000	2.000000	0.000000
20361.080748	-0.032257	0.558653	0.118347	77.466858	-12.458659	24.769857	-2.455930	0.000000	-4.355274	0.000000	0.000000	0.000000	-0.281120	-0.120229	-1.034237	0.000000	0.000000	2.000000	2.000000	0.000000
20361.084081	-0.033187	0.558299	0.114993	77.264763	-12.328063	24.997414	-2.483892	0.000000	-4.339386	0.000000	0.000000	0.000000	-0.278782	-0.106214	-1.006209	0.000000	0.000000	2.000000	2.000000	0.000000
20361.087414	-0.033187	0.558299	0.114993	77.264763	-12.328063	24.997414	-2.483892	0.000000	-4.339386	0.000000	0.000000	0.000000	-0.278782	-0.106214	-1.006209	0.000000	0.000000	2.000000	2.000000	0.000000
20361.090748	-0.033187	0.558299	0.114993	77.264763	-12.328063	24.997414	-2.483892	0.000000	-4.339386	0.000000	0.000000	0.000000	-0.278782	-0.106214	-1.006209	0.000000	0.000000	2.000000	2.000000	0.000000
20361.094081	-0.034190	0.557991	0.111729	77.081078	-12.232416	25.199291	-2.511892	0.000000	-4.323240	0.000000	0.000000	0.000000	-0.300939	-0.092229	-0.979213	0.000000	0.000000	2.000000	2.000000	0.000000
20361.097414	-0.034190	0.557991	0.111729	77.081078	-12.232416	25.199291	-2.511892	0.000000	-4.323240	0.000000	0.000000	0.000000	-0.300939	-0.092229	-0.979213	0.000000	0.000000	2.000000	2.000000	0.000000
20361.100748	-0.034190	0.557991	0.111729	77.081078	-12.232416	25.199291	-2.511892	0.000000	-4.323240	0.000000	0.000000	0.000000	-0.300939	-0.092229	-0.979213	0.000000	0.000000	2.000000	2.000000	0.000000
20361.104081	-0.035268	0.557737	0.108594	76.919731	-12.151300	25.398260	-2.537600	0.000000	-4.308199	0.000000	0.000000	0.000000	-0.323597	-0.076260	-0.940488	0.000000	0.000000	2.000000	2.000000	0.000000
20361.107414	-0.035268	0.557737	0.108594	76.919731	-12.151300	25.398260	-2.537600	0.000000	-4.308199	0.000000	0.000000	0.000000	-0.323597	-0.076260	-0.940488	0.000000	0.000000	2.000000	2.000000	0.000000
20361.110748	-0.035268	0.557737	0.108594	76.919731	-12.151300	25.398260	-2.537600	0.000000	-4.308199	0.000000	0.000000	0.000000	-0.323597	-0.076260	-0.940488	0.000000	0.000000	2.000000	2.000000	0.000000
20361.114081	-0.036393	0.557499	0.105559	76.790886	-12.016470	25.687910	-2.560112	0.000000	-4.294860	0.000000	0.000000	0.000000	-0.337508	-0.071591	-0.910723	0.000000	0.000000	2.000000	2.000000	0.000000
20361.117414	-0.036393	0.557499	0.105559	76.790886	-12.016470	25.687910	-2.560112	0.000000	-4.294860	0.000000	0.000000	0.000000	-0.337508	-0.071591	-0.910723	0.000000	0.000000	2.000000	2.000000	0.000000
20361.120748	-0.036393	0.557499	0.105559	76.790886	-12.016470	25.687910	-2.560112	0.000000	-4.294860	0.000000	0.000000	0.000000	-0.337508	-0.071591	-0.910723	0.000000	0.000000	2.000000	2.000000	0.000000
20361.124081	-0.037533	0.557262	0.102548	76.716530	-11.685423	26.250582	-2.580575	0.000000	-4.282597	0.000000	0.000000	0.000000	-0.341884	-0.070910	-0.903190	0.000000	0.000000	2.000000	2.000000	0.000000
20361.127414	-0.037533	0.557262	0.102548	76.716530	-11.685423	26.250582	-2.580575	0.000000	-4.282597	0.000000	0.000000	0.000000	-0.341884	-0.070910	-0.903190	0.000000	0.000000	2.000000	2.000000	0.000000
20361.130748	-0.037533	0.557262	0.102548	76.716530	-11.685423	26.250582	-2.580575	0.000000	-4.282597	0.000000	0.000000	0.000000	-0.341884	-0.070910	-0.903190	0.000000	0.000000	2.000000	2.000000	0.000000
20361.134081	-0.038662	0.557127	0.099587	76.690056	-11.102022	27.156202	-2.601150	0.000000	-4.270131	0.000000	0.000000	0.000000	-0.338734	-0.040697	-0.888373	0.000000	0.000000	2.000000	2.000000	0.000000
20361.137414	-0.038662	0.557127	0.099587	76.690056	-11.102022	27.156202	-2.601150	0.000000	-4.270131	0.000000	0.000000	0.000000	-0.338734	-0.040697	-0.888373	0.000000	0.000000	2.000000	2.000000	0.000000
20361.140748	-0.038662	0.557127	0.099587	76.690056	-11.102022	27.156202	-2.601150	0.000000	-4.270131	0.000000	0.000000	0.000000	-0.338734	-0.040697	-0.888373	0.000000	0.000000	2.000000	2.000000	0.000000
20361.144081	-0.039858	0.557023	0.096642	76.701912	-10.424420	28.208305	-2.622156	0.000000	-4.257264	0.000000	0.000000	0.000000	-0.358774	-0.031108	-0.883311	0.000000	0.000000	2.000000	2.000000	0.000000
20361.147414	-0.039858	0.557023	0.096642	76.701912	-10.424420	28.208305	-2.622156	0.000000	-4.257264	0.000000	0.000000	0.000000	-0.358774	-0.031108	-0.883311	0.000000	0.000000	2.000000	2.000000	0.000000
20361.150748	-0.039858	0.557023	0.096642	76.701912	-10.424420	28.208305	-2.622156	0.000000	-4.257264	0.000000	0.000000	0.000000	-0.358774	-0.031108	-0.883311	0.000000	0.000000	2.000000	2.000000	0.000000
20361.154081	-0.041091	0.556944	0.093678	76.752945	-9.779515	29.232553	-2.641796	0.000000	-4.245105	0.000000	0.000000	0.000000	-0.369790	-0.023707	-0.889295	0.000000	0.000000	2.000000	2.000000	0.000000
20361.157414	-0.041091	0.556944	0.093678	76.752945	-9.779515	29.232553	-2.641796	0.000000	-4.245105	0.000000	0.000000	0.000000	-0.369790	-0.023707	-0.889295	0.000000	0.000000	2.000000	2.000000	0.000000
20361.160748	-0.041091	0.556944	0.093678	76.752945	-9.779515	29.232553	-2.641796	0.000000	-4.245105	0.000000	0.000000	0.000000	-0.369790	-0.023707	-0.889295	0.000000	0.000000	2.000000	2.000000	0.000000
20361.164081	-0.042360	0.556907	0.090710	76.845192	-9.252241	30.099131	-2.661703	0.000000	-4.232652	0.000000	0.000000	0.000000	-0.380908	-0.010909	-0.890340	0.000000	0.000000	2.000000	2.000000	0.000000
20361.167414	-0.042360	0.556907	0.090710	76.845192	-9.252241	30.099131	-2.661703	0.000000	-4.232652	0.000000	0.000000	0.000000	-0.380908	-0.010909	-0.890340	0.000000	0.000000	2.000000	2.000000	0.000000
20361.170748	-0.042360	0.556907	0.090710	76.845192	-9.252241	30.099131	-2.661703	0.000000	-4.232652	0.000000	0.000000	0.000000	-0.380908	-0.010909	-0.890340	0.000000	0.000000	2.000000	2.000000	0.000000
20361.174081	-0.043663	0.556828	0.087694	76.984589	-8.903483	30.626892	-2.681563	0.000000	-4.220097	0.000000	0.000000	0.000000	-0.390707	-0.023897	-0.904840	0.000000	0.000000	2.000000	2.000000	0.000000
20361.177414	-0.043663	0.556828	0.087694	76.984589	-8.903483	30.626892	-2.681563	0.000000	-4.220097	0.000000	0.000000	0.000000	-0.390707	-0.023897	-0.904840	0.000000	0.000000	2.000000	2.000000	0.000000
20361.180748	-0.043663	0.556828	0.087694	76.984589	-8.903483	30.626892	-2.681563	0.000000	-4.220097	0.000000	0.000000	0.000000	-0.390707	-0.023897	-0.904840	0.000000	0.000000	2.000000	2.000000	0.000000
20361.184081	-0.044972	0.556724	0.084648	77.144737	-8.682218	30.818445	-2.702519	0.000000	-4.206708	0.000000	0.000000	0.000000	-0.392837	-0.031264	-0.913832	0.000000	0.000000	2.000000	2.000000	0.000000
20361.187414	-0.044972	0.556724	0.084648	77.144737	-8.682218	30.818445	-2.702519	0.000000	-4.206708	0.000000	0.000000	0.000000	-0.392837	-0.031264	-0.913832	0.000000	0.000000	2.000000	2.000000	0.000000
20361.190748	-0.044972	0.556724	0.084648	77.144737	-8.682218	30.818445	-2.702519	0.000000	-4.206708	0.000000	0.000000	0.000000	-0.392837	-0.031264	-0.913832	0.000000	0.000000	2.000000	2.000000	0.000000
20361.194081	-0.046291	0.556632	0.081605	77.300240	-8.537672	30.847887	-2.725177	0.000000	-4.192066	0.000000	0.000000	0.000000	-0.395635	-0.027564	-0.912782	0.000000	0.000000	2.000000	2.000000	0.000000
20361.197414	-0.046291	0.556632	0.081605	77.300240	-8.537672	30.847887	-2.725177	0.000000	-4.192066	0.000000	0.000000	0.000000	-0.395635	-0.027564	-0.912782	0.000000	0.000000	2.000000	2.000000	0.000000
20361.200748	-0.046291	0.556632	0.081605	77.300240	-8.537672	30.847887	-2.725177	0.000000	-4.192066	0.000000	0.000000	0.000000	-0.395635	-0.027564	-0.912782	0.000000	0.000000	2.000000	2.000000	0.000000
20361.204081	-0.047542	0.556552	0.078573	77.393288	-8.426210	30.883127	-2.685454	0.000000	-4.080264	0.000000	0.000000	0.000000	-0.375442	-0.023886	-0.909668	0.000000	0.000000	2.000000	2.000000	0.000000
20361.207414	-0.047542	0.556552	0.078573	77.393288	-8.426210	30.883127	-2.685454	0.000000	-4.080264	0.000000	0.000000	0.000000	-0.375442	-0.023886	-0.909668	0.000000	0.000000	2.000000	2.000000	0.000000
20361.210748	-0.047542	0.556552	0.078573	77.393288	-8.426210	30.883127	-2.685454	0.000000	-4.080264	0.000000	0.000000	0.000000	-0.375442	-0.023886	-0.909668	0.000000	0.000000	2.000000	2.000000	0.000000
20361.214081	-0.048783	0.556510	0.075603	77.373848	-8.340356	30.965944	-2.622880	0.000000	-3.928653	0.000000	0.000000	0.000000	-0.372252	-0.012595	-0.890869	0.000000	0.000000	2.000000	2.000000	0.000000
20361.217414	-0.048783	0.556510	0.075603	77.373848	-8.340356	30.965944	-2.622880	0.000000	-3.928653	0.000000	0.000000	0.000000	-0.372252	-0.012595	-0.890869	0.000000	0.000000	2.000000	2.000000	0.000000
20361.220748	-0.048783	0.556510	0.075603	77.373848	-8.340356	30.965944	-2.622880	0.000000	-3.928653	0.000000	0.000000	0.000000	-0.372252	-0.012595	-0.890869	0.000000	0.000000	2.000000	2.000000	0.000000
20361.224081	-0.049939	0.556506	0.072704	77.256721	-8.297124	31.021832	-2.560838	0.000000	-3.780175	0.000000	0.000000	0.000000	-0.346608	-0.001361	-0.869721	0.000000	0.000000	2.000000	2.000000	0.000000
20361.227414	-0.049939	0.556506	0.072704	77.256721	-8.297124	31.021832	-2.560838	0.000000	-3.780175	0.000000	0.000000	0.000000	-0.346608	-0.001361	-0.869721	0.000000	0.000000	2.000000	2.000000	0.000000
20361.230748	-0.049939	0.556506	0.072704	77.256721	-8.297124	31.021832	-2.560838	0.000000	-3.780175	0.000000	0.000000	0.000000	-0.346608	-0.001361	-0.869721	0.000000	0.000000	2.000000	2.000000	0.000000
20361.234081	-0.051030	0.556513	0.069818	77.057938	-8.315548	30.981041	-2.503071	0.000000	-3.635221	0.000000	0.000000	0.000000	-0.327375	0.002159	-0.865914	0.000000	0.000000	2.000000	2.000000	0.000000
20361.237414	-0.051030	0.556513	0.069818	77.057938	-8.315548	30.981041	-2.503071	0.000000	-3.635221	0.000000	0.000000	0.000000	-0.327375	0.002159	-0.865914	0.000000	0.000000	2.000000	2.000000	0.000000
20361.240748	-0.051030	0.556513	0.069818	77.057938	-8.315548	30.981041	-2.503071	0.000000	-3.635221	0.000000	0.000000	0.000000	-0.327375	0.002159	-0.865914	0.000000	0.000000	2.000000	2.000000	0.000000
20361.244081	-0.052091	0.556547	0.067022	76.803398	-8.385745	30.884623	-2.448508	0.000000	-3.490902	0.000000	0.000000	0.000000	-0.318240	0.010121	-0.838938	0.000000	0.000000	2.000000	2.000000	0.000000
20361.247414	-0.052091	0.556547	0.067022	76.803398	-8.385745	30.884623	-2.448508	0.000000	-3.490902	0.000000	0.000000	0.000000	-0.318240	0.010121	-0.838938	0.000000	0.000000	2.000000	2.000000	0.000000
20361.250748	-0.052091	0.556547	0.067022	76.803398	-8.385745	30.884623	-2.448508	0.000000	-3.490902	0.000000	0.000000	0.000000	-0.318240	0.010121	-0.838938	0.000000	0.000000	2.000000	2.000000	0.000000
20361.254081	-0.053191	0.556553	0.064257	76.540344	-8.451374	30.786613	-2.395468	0.000000	-3.351079	0.000000	0.000000	0.000000	-0.330156	0.001886	-0.829379	0.000000	0.000000	2.000000	2.000000	0.000000
20361.257414	-0.053191	0.556553	0.064257	76.540344	-8.451374	30.786613	-2.395468	0.000000	-3.351079	0.000000	0.000000	0.000000	-0.330156	0.001886	-0.829379	0.000000	0.000000	2.000000	2.000000	0.000000
20361.260748	-0.053191	0.556553	0.064257	76.540344	-8.451374	30.786613	-2.395468	0.000000	-3.351079	0.000000	0.000000	0.000000	-0.330156	0.001886	-0.829379	0.000000	0.000000	2.000000	2.000000	0.000000
20361.264081	-0.054254	0.556571	0.061504	76.298088	-8.525257	30.656588	-2.340442	0.000000	-3.212849	0.000000	0.000000	0.000000	-0.318900	0.005483	-0.825879	0.000000	0.000000	2.000000	2.000000	0.000000
20361.267414	-0.054254	0.556571	0.061504	76.298088	-8.525257	30.656588	-2.340442	0.000000	-3.212849	0.000000	0.000000	0.000000	-0.318900	0.005483	-0.825879	0.000000	0.000000	2.000000	2.000000	0.000000
20361.270748	-0.054254	0.556571	0.061504	76.298088	-8.525257	30.656588	-2.340442	0.000000	-3.212849	0.000000	0.000000	0.000000	-0.318900	0.005483	-0.825879	0.000000	0.000000	2.000000	2.000000	0.000000
20361.274081	-0.055287	0.556570	0.058831	76.087349	-8.609546	30.564278	-2.287292	0.000000	-3.075203	0.000000	0.000000	0.000000	-0.309969	-0.000263	-0.801923	0.000000	0.000000	2.000000	2.000000	0.000000
20361.277414	-0.055287	0.556570	0.058831	76.087349	-8.609546	30.564278	-2.287292	0.000000	-3.075203	0.000000	0.000000	0.000000	-0.309969	-0.000263	-0.801923	0.000000	0.000000	2.000000	2.000000	0.000000
20361.280748	-0.055287	0.556570	0.058831	76.087349	-8.609546	30.564278	-2.287292	0.000000	-3.075203	0.000000	0.000000	0.000000	-0.309969	-0.000263	-0.801923	0.000000	0.000000	2.000000	2.000000	0.000000
20361.284081	-0.056312	0.556543	0.056196	75.918144	-8.707862	30.533510	-2.235631	0.000000	-2.941549	0.000000	0.000000	0.000000	-0.307351	-0.008088	-0.790529	0.000000	0.000000	2.000000	2.000000	0.000000
20361.287414	-0.056312	0.556543	0.056196	75.918144	-8.707862	30.533510	-2.235631	0.000000	-2.941549	0.000000	0.000000	0.000000	-0.307351	-0.008088	-0.790529	0.000000	0.000000	2.000000	2.000000	0.000000
20361.290748	-0.056312	0.556543	0.056196	75.918144	-8.707862	30.533510	-2.235631	0.000000	-2.941549	0.000000	0.000000	0.000000	-0.307351	-0.008088	-0.790529	0.000000	0.000000	2.000000	2.000000	0.000000
20361.294081	-0.057304	0.556491	0.053602	75.793709	-8.814722	30.555582	-2.184406	0.000000	-2.809794	0.000000	0.000000	0.000000	-0.297556	-0.015789	-0.778222	0.000000	0.000000	2.000000	2.000000	0.000000
20361.297414	-0.057304	0.556491	0.053602	75.793709	-8.814722	30.555582	-2.184406	0.000000	-2.809794	0.000000	0.000000	0.000000	-0.297556	-0.015789	-0.778222	0.000000	0.000000	2.000000	2.000000	0.000000
20361.300748	-0.057304	0.556491	0.053602	75.793709	-8.814722	30.555582	-2.184406	0.000000	-2.809794	0.000000	0.000000	0.000000	-0.297556	-0.015789	-0.778222	0.000000	0.000000	2.000000	2.000000	0.000000
20361.304081	-0.058316	0.556421	0.051084	75.709190	-8.936683	30.545143	-2.134813	0.000000	-2.680091	0.000000	0.000000	0.000000	-0.303826	-0.020947	-0.755439	0.000000	0.000000	2.000000	2.000000	0.000000
20361.307414	-0.058316	0.556421	0.051084	75.709190	-8.936683	30.545143	-2.134813	0.000000	-2.680091	0.000000	0.000000	0.000000	-0.303826	-0.020947	-0.755439	0.000000	0.000000	2.000000	2.000000	0.000000
20361.310748	-0.058316	0.556421	0.051084	75.709190	-8.936683	30.545143	-2.134813	0.000000	-2.680091	0.000000	0.000000	0.000000	-0.303826	-0.020947	-0.755439	0.000000	0.000000	2.000000	2.000000	0.000000
20361.314081	-0.059324	0.556344	0.048622	75.660912	-9.065194	30.453209	-2.084175	0.000000	-2.554184	0.000000	0.000000	0.000000	-0.302181	-0.022915	-0.738530	0.000000	0.000000	2.000000	2.000000	0.000000
20361.317414	-0.059324	0.556344	0.048622	75.660912	-9.065194	30.453209	-2.084175	0.000000	-2.554184	0.000000	0.000000	0.000000	-0.302181	-0.022915	-0.738530	0.000000	0.000000	2.000000	2.000000	0.000000
20361.320748	-0.059324	0.556344	0.048622	75.660912	-9.065194	30.453209	-2.084175	0.000000	-2.554184	0.000000	0.000000	0.000000	-0.302181	-0.022915	-0.738530	0.000000	0.000000	2.000000	2.000000	0.000000
20361.324081	-0.060401	0.556224	0.046236	75.648903	-9.205669	30.231955	-2.033812	0.000000	-2.431096	0.000000	0.000000	0.000000	-0.323202	-0.036044	-0.715646	0.000000	0.000000	2.000000	2.000000	0.000000
20361.327414	-0.060401	0.556224	0.046236	75.648903	-9.205669	30.231955	-2.033812	0.000000	-2.431096	0.000000	0.000000	0.000000	-0.323202	-0.036044	-0.715646	0.000000	0.000000	2.000000	2.000000	0.000000
20361.330748	-0.060401	0.556224	0.046236	75.648903	-9.205669	30.231955	-2.033812	0.000000	-2.431096	0.000000	0.000000	0.000000	-0.323202	-0.036044	-0.715646	0.000000	0.000000	2.000000	2.000000	0.000000
20361.334081	-0.061550	0.556079	0.043945	75.671570	-9.362318	29.923185	-1.979945	0.000000	-2.311821	0.000000	0.000000	0.000000	-0.344782	-0.043555	-0.687547	0.000000	0.000000	2.000000	2.000000	0.000000
20361.337414	-0.061550	0.556079	0.043945	75.671570	-9.362318	29.923185	-1.979945	0.000000	-2.311821	0.000000	0.000000	0.000000	-0.344782	-0.043555	-0.687547	0.000000	0.000000	2.000000	2.000000	0.000000
20361.340748	-0.061550	0.556079	0.043945	75.671570	-9.362318	29.923185	-1.979945	0.000000	-2.311821	0.000000	0.000000	0.000000	-0.344782	-0.043555	-0.687547	0.000000	0.000000	2.000000	2.000000	0.000000
20361.344081	-0.062745	0.555919	0.041727	75.724365	-9.523827	29.630266	-1.922481	0.000000	-2.197230	0.000000	0.000000	0.000000	-0.358384	-0.047915	-0.665405	0.000000	0.000000	2.000000	2.000000	0.000000
20361.347414	-0.062745	0.555919	0.041727	75.724365	-9.523827	29.630266	-1.922481	0.000000	-2.197230	0.000000	0.000000	0.000000	-0.358384	-0.047915	-0.665405	0.000000	0.000000	2.000000	2.000000	0.000000
20361.350748	-0.062745	0.555919	0.041727	75.724365	-9.523827	29.630266	-1.922481	0.000000	-2.197230	0.000000	0.000000	0.000000	-0.358384	-0.047915	-0.665405	0.000000	0.000000	2.000000	2.000000	0.000000
20361.354081	-0.063889	0.555701	0.039582	75.795654	-9.689654	29.452841	-1.862750	0.000000	-2.086330	0.000000	0.000000	0.000000	-0.343257	-0.065618	-0.643256	0.000000	0.000000	2.000000	2.000000	0.000000
20361.357414	-0.063889	0.555701	0.039582	75.795654	-9.689654	29.452841	-1.862750	0.000000	-2.086330	0.000000	0.000000	0.000000	-0.343257	-0.065618	-0.643256	0.000000	0.000000	2.000000	2.000000	0.000000
20361.360748	-0.063889	0.555701	0.039582	75.795654	-9.689654	29.452841	-1.862750	0.000000	-2.086330	0.000000	0.000000	0.000000	-0.343257	-0.065618	-0.643256	0.000000	0.000000	2.000000	2.000000	0.000000
20361.364081	-0.065051	0.555461	0.037475	75.885468	-9.859884	29.350931	-1.805540	0.000000	-1.979120	0.000000	0.000000	0.000000	-0.348521	-0.071954	-0.632180	0.000000	0.000000	2.000000	2.000000	0.000000
20361.367414	-0.065051	0.555461	0.037475	75.885468	-9.859884	29.350931	-1.805540	0.000000	-1.979120	0.000000	0.000000	0.000000	-0.348521	-0.071954	-0.632180	0.000000	0.000000	2.000000	2.000000	0.000000
20361.370748	-0.065051	0.555461	0.037475	75.885468	-9.859884	29.350931	-1.805540	0.000000	-1.979120	0.000000	0.000000	0.000000	-0.348521	-0.071954	-0.632180	0.000000	0.000000	2.000000	2.000000	0.000000
20361.374081	-0.066169	0.555198	0.035478	75.983620	-10.031891	29.271975	-1.747453	0.000000	-1.873757	0.000000	0.000000	0.000000	-0.335318	-0.078679	-0.599277	0.000000	0.000000	2.000000	2.000000	0.000000
20361.377414	-0.066169	0.555198	0.035478	75.983620	-10.031891	29.271975	-1.747453	0.000000	-1.873757	0.000000	0.000000	0.000000	-0.335318	-0.078679	-0.599277	0.000000	0.000000	2.000000	2.000000	0.000000
20361.380748	-0.066169	0.555198	0.035478	75.983620	-10.031891	29.271975	-1.747453	0.000000	-1.873757	0.000000	0.000000	0.000000	-0.335318	-0.078679	-0.599277	0.000000	0.000000	2.000000	2.000000	0.000000
20361.384081	-0.067212	0.554916	0.033530	76.093338	-10.198725	29.142242	-1.691567	0.000000	-1.773877	0.000000	0.000000	0.000000	-0.312968	-0.084743	-0.584226	0.000000	0.000000	2.000000	2.000000	0.000000
20361.387414	-0.067212	0.554916	0.033530	76.093338	-10.198725	29.142242	-1.691567	0.000000	-1.773877	0.000000	0.000000	0.000000	-0.312968	-0.084743	-0.584226	0.000000	0.000000	2.000000	2.000000	0.000000
20361.390748	-0.067212	0.554916	0.033530	76.093338	-10.198725	29.142242	-1.691567	0.000000	-1.773877	0.000000	0.000000	0.000000	-0.312968	-0.084743	-0.584226	0.000000	0.000000	2.000000	2.000000	0.000000
20361.394081	-0.068211	0.554595	0.031676	76.184563	-10.358603	28.992691	-1.639406	0.000000	-1.676506	0.000000	0.000000	0.000000	-0.299856	-0.096408	-0.556229	0.000000	0.000000	2.000000	2.000000	0.000000
20361.397414	-0.068211	0.554595	0.031676	76.184563	-10.358603	28.992691	-1.639406	0.000000	-1.676506	0.000000	0.000000	0.000000	-0.299856	-0.096408	-0.556229	0.000000	0.000000	2.000000	2.000000	0.000000
20361.400748	-0.068211	0.554595	0.031676	76.184563	-10.358603	28.992691	-1.639406	0.000000	-1.676506	0.000000	0.000000	0.000000	-0.299856	-0.096408	-0.556229	0.000000	0.000000	2.000000	2.000000	0.000000
20361.404081	-0.069232	0.554227	0.029865	76.253479	-10.512949	28.856457	-1.589430	0.000000	-1.583801	0.000000	0.000000	0.000000	-0.306192	-0.110257	-0.543215	0.000000	0.000000	2.000000	2.000000	0.000000
20361.407414	-0.069232	0.554227	0.029865	76.253479	-10.512949	28.856457	-1.589430	0.000000	-1.583801	0.000000	0.000000	0.000000	-0.306192	-0.110257	-0.543215	0.000000	0.000000	2.000000	2.000000	0.000000
20361.410748	-0.069232	0.554227	0.029865	76.253479	-10.512949	28.856457	-1.589430	0.000000	-1.583801	0.000000	0.000000	0.000000	-0.306192	-0.110257	-0.543215	0.000000	0.000000	2.000000	2.000000	0.000000
20361.414081	-0.070297	0.553814	0.028095	76.285423	-10.660937	28.713095	-1.538398	0.000000	-1.493266	0.000000	0.000000	0.000000	-0.319476	-0.124000	-0.531230	0.000000	0.000000	2.000000	2.000000	0.000000
20361.417414	-0.070297	0.553814	0.028095	76.285423	-10.660937	28.713095	-1.538398	0.000000	-1.493266	0.000000	0.000000	0.000000	-0.319476	-0.124000	-0.531230	0.000000	0.000000	2.000000	2.000000	0.000000
20361.420748	-0.070297	0.553814	0.028095	76.285423	-10.660937	28.713095	-1.538398	0.000000	-1.493266	0.000000	0.000000	0.000000	-0.319476	-0.124000	-0.531230	0.000000	0.000000	2.000000	2.000000	0.000000
20361.424081	-0.071405	0.553382	0.026358	76.281128	-10.807940	28.522734	-1.485152	0.000000	-1.404727	0.000000	0.000000	0.000000	-0.332495	-0.129503	-0.520887	0.000000	0.000000	2.000000	2.000000	0.000000
20361.427414	-0.071405	0.553382	0.026358	76.281128	-10.807940	28.522734	-1.485152	0.000000	-1.404727	0.000000	0.000000	0.000000	-0.332495	-0.129503	-0.520887	0.000000	0.000000	2.000000	2.000000	0.000000
20361.430748	-0.071405	0.553382	0.026358	76.281128	-10.807940	28.522734	-1.485152	0.000000	-1.404727	0.000000	0.000000	0.000000	-0.332495	-0.129503	-0.520887	0.000000	0.000000	2.000000	2.000000	0.000000
20361.434081	-0.072515	0.552896	0.024691	76.248589	-10.937738	28.265278	-1.429736	0.000000	-1.317913	0.000000	0.000000	0.000000	-0.333022	-0.145739	-0.500112	0.000000	0.000000	2.000000	2.000000	0.000000
20361.437414	-0.072515	0.552896	0.024691	76.248589	-10.937738	28.265278	-1.429736	0.000000	-1.317913	0.000000	0.000000	0.000000	-0.333022	-0.145739	-0.500112	0.000000	0.000000	2.000000	2.000000	0.000000
20361.440748	-0.072515	0.552896	0.024691	76.248589	-10.937738	28.265278	-1.429736	0.000000	-1.317913	0.000000	0.000000	0.000000	-0.333022	-0.145739	-0.500112	0.000000	0.000000	2.000000	2.000000	0.000000
20361.444081	-0.073578	0.552393	0.023072	76.208916	-11.014717	28.036650	-1.374232	0.000000	-1.234561	0.000000	0.000000	0.000000	-0.318758	-0.151050	-0.485662	0.000000	0.000000	2.000000	2.000000	0.000000
20361.447414	-0.073578	0.552393	0.023072	76.208916	-11.014717	28.036650	-1.374232	0.000000	-1.234561	0.000000	0.000000	0.000000	-0.318758	-0.151050	-0.485662	0.000000	0.000000	2.000000	2.000000	0.000000
20361.450748	-0.073578	0.552393	0.023072	76.208916	-11.014717	28.036650	-1.374232	0.000000	-1.234561	0.000000	0.000000	0.000000	-0.318758	-0.151050	-0.485662	0.000000	0.000000	2.000000	2.000000	0.000000
20361.454081	-0.074591	0.551855	0.021484	76.154884	-10.998965	28.020063	-1.321106	0.000000	-1.153617	0.000000	0.000000	0.000000	-0.303907	-0.161486	-0.476451	0.000000	0.000000	2.000000	2.000000	0.000000
20361.457414	-0.074591	0.551855	0.021484	76.154884	-10.998965	28.020063	-1.321106	0.000000	-1.153617	0.000000	0.000000	0.000000	-0.303907	-0.161486	-0.476451	0.000000	0.000000	2.000000	2.000000	0.000000
20361.460748	-0.074591	0.551855	0.021484	76.154884	-10.998965	28.020063	-1.321106	0.000000	-1.153617	0.000000	0.000000	0.000000	-0.303907	-0.161486	-0.476451	0.000000	0.000000	2.000000	2.000000	0.000000
20361.464081	-0.075535	0.551299	0.019948	76.067566	-10.966656	28.093618	-1.270454	0.000000	-1.074209	0.000000	0.000000	0.000000	-0.283300	-0.166644	-0.460729	0.000000	0.000000	2.000000	2.000000	0.000000
20361.467414	-0.075535	0.551299	0.019948	76.067566	-10.966656	28.093618	-1.270454	0.000000	-1.074209	0.000000	0.000000	0.000000	-0.283300	-0.166644	-0.460729	0.000000	0.000000	2.000000	2.000000	0.000000
20361.470748	-0.075535	0.551299	0.019948	76.067566	-10.966656	28.093618	-1.270454	0.000000	-1.074209	0.000000	0.000000	0.000000	-0.283300	-0.166644	-0.460729	0.000000	0.000000	2.000000	2.000000	0.000000
20361.474081	-0.076464	0.550735	0.018499	75.949181	-10.997683	28.110243	-1.223238	0.000000	-0.997420	0.000000	0.000000	0.000000	-0.278509	-0.169343	-0.434791	0.000000	0.000000	2.000000	2.000000	0.000000
20361.477414	-0.076464	0.550735	0.018499	75.949181	-10.997683	28.110243	-1.223238	0.000000	-0.997420	0.000000	0.000000	0.000000	-0.278509	-0.169343	-0.434791	0.000000	0.000000	2.000000	2.000000	0.000000
20361.480748	-0.076464	0.550735	0.018499	75.949181	-10.997683	28.110243	-1.223238	0.000000	-0.997420	0.000000	0.000000	0.000000	-0.278509	-0.169343	-0.434791	0.000000	0.000000	2.000000	2.000000	0.000000
20361.484081	-0.077335	0.550178	0.017162	75.785278	-11.085134	28.041306	-1.176820	0.000000	-0.924955	0.000000	0.000000	0.000000	-0.261332	-0.166852	-0.401187	0.000000	0.000000	2.000000	2.000000	0.000000
20361.487414	-0.077335	0.550178	0.017162	75.785278	-11.085134	28.041306	-1.176820	0.000000	-0.924955	0.000000	0.000000	0.000000	-0.261332	-0.166852	-0.401187	0.000000	0.000000	2.000000	2.000000	0.000000
20361.490748	-0.077335	0.550178	0.017162	75.785278	-11.085134	28.041306	-1.176820	0.000000	-0.924955	0.000000	0.000000	0.000000	-0.261332	-0.166852	-0.401187	0.000000	0.000000	2.000000	2.000000	0.000000
20361.494081	-0.078170	0.549587	0.015920	75.587265	-11.164166	27.970608	-1.133264	0.000000	-0.858091	0.000000	0.000000	0.000000	-0.250648	-0.177375	-0.372411	0.000000	0.000000	2.000000	2.000000	0.000000
20361.497414	-0.078170	0.549587	0.015920	75.587265	-11.164166	27.970608	-1.133264	0.000000	-0.858091	0.000000	0.000000	0.000000	-0.250648	-0.177375	-0.372411	0.000000	0.000000	2.000000	2.000000	0.000000
20361.500748	-0.078170	0.549587	0.015920	75.587265	-11.164166	27.970608	-1.133264	0.000000	-0.858091	0.000000	0.000000	0.000000	-0.250648	-0.177375	-0.372411	0.000000	0.000000	2.000000	2.000000	0.000000
20361.504081	-0.078954	0.549021	0.014810	75.386162	-11.238514	27.891230	-1.091490	0.000000	-0.796022	0.000000	0.000000	0.000000	-0.235080	-0.169748	-0.333121	0.000000	0.000000	2.000000	2.000000	0.000000
20361.507414	-0.078954	0.549021	0.014810	75.386162	-11.238514	27.891230	-1.091490	0.000000	-0.796022	0.000000	0.000000	0.000000	-0.235080	-0.169748	-0.333121	0.000000	0.000000	2.000000	2.000000	0.000000
20361.510748	-0.078954	0.549021	0.014810	75.386162	-11.238514	27.891230	-1.091490	0.000000	-0.796022	0.000000	0.000000	0.000000	-0.235080	-0.169748	-0.333121	0.000000	0.000000	2.000000	2.000000	0.000000
20361.514081	-0.079729	0.548438	0.013811	75.188042	-11.309380	27.801983	-1.052310	0.000000	-0.740502	0.000000	0.000000	0.000000	-0.232641	-0.175122	-0.299856	0.000000	0.000000	2.000000	2.000000	0.000000
20361.517414	-0.079729	0.548438	0.013811	75.188042	-11.309380	27.801983	-1.052310	0.000000	-0.740502	0.000000	0.000000	0.000000	-0.232641	-0.175122	-0.299856	0.000000	0.000000	2.000000	2.000000	0.000000
20361.520748	-0.079729	0.548438	0.013811	75.188042	-11.309380	27.801983	-1.052310	0.000000	-0.740502	0.000000	0.000000	0.000000	-0.232641	-0.175122	-0.299856	0.000000	0.000000	2.000000	2.000000	0.000000
20361.524081	-0.080480	0.547896	0.012957	75.001335	-11.378225	27.717455	-1.013536	0.000000	-0.690526	0.000000	0.000000	0.000000	-0.225349	-0.162498	-0.256026	0.000000	0.000000	2.000000	2.000000	0.000000
20361.527414	-0.080480	0.547896	0.012957	75.001335	-11.378225	27.717455	-1.013536	0.000000	-0.690526	0.000000	0.000000	0.000000	-0.225349	-0.162498	-0.256026	0.000000	0.000000	2.000000	2.000000	0.000000
20361.530748	-0.080480	0.547896	0.012957	75.001335	-11.378225	27.717455	-1.013536	0.000000	-0.690526	0.000000	0.000000	0.000000	-0.225349	-0.162498	-0.256026	0.000000	0.000000	2.000000	2.000000	0.000000
20361.534081	-0.081161	0.547379	0.012240	74.836800	-11.444027	27.691881	-0.975978	0.000000	-0.647855	0.000000	0.000000	0.000000	-0.204075	-0.155064	-0.215163	0.000000	0.000000	2.000000	2.000000	0.000000
20361.537414	-0.081161	0.547379	0.012240	74.836800	-11.444027	27.691881	-0.975978	0.000000	-0.647855	0.000000	0.000000	0.000000	-0.204075	-0.155064	-0.215163	0.000000	0.000000	2.000000	2.000000	0.000000
20361.540748	-0.081161	0.547379	0.012240	74.836800	-11.444027	27.691881	-0.975978	0.000000	-0.647855	0.000000	0.000000	0.000000	-0.204075	-0.155064	-0.215163	0.000000	0.000000	2.000000	2.000000	0.000000
20361.544081	-0.081785	0.546905	0.011610	74.699921	-11.504454	27.669022	-0.941965	0.000000	-0.611995	0.000000	0.000000	0.000000	-0.187400	-0.142288	-0.189054	0.000000	0.000000	2.000000	2.000000	0.000000
20361.547414	-0.081785	0.546905	0.011610	74.699921	-11.504454	27.669022	-0.941965	0.000000	-0.611995	0.000000	0.000000	0.000000	-0.187400	-0.142288	-0.189054	0.000000	0.000000	2.000000	2.000000	0.000000
20361.550748	-0.081785	0.546905	0.011610	74.699921	-11.504454	27.669022	-0.941965	0.000000	-0.611995	0.000000	0.000000	0.000000	-0.187400	-0.142288	-0.189054	0.000000	0.000000	2.000000	2.000000	0.000000
20361.554081	-0.081785	0.546905	0.011610	74.598312	-11.558062	27.631758	-0.910732	0.000000	-0.580486	0.000000	0.000000	0.000000	-0.187400	-0.142288	-0.189054	0.000000	0.000000	2.000000	2.000000	0.000000
20361.557414	-0.082303	0.546489	0.011161	74.598312	-11.558062	27.631758	-0.910732	0.000000	-0.580486	0.000000	0.000000	0.000000	-0.155236	-0.124865	-0.134675	0.000000	0.000000	2.000000	2.000000	0.000000
20361.560748	-0.082303	0.546489	0.011161	74.598312	-11.558062	27.631758	-0.910732	0.000000	-0.580486	0.000000	0.000000	0.000000	-0.155236	-0.124865	-0.134675	0.000000	0.000000	2.000000	2.000000	0.000000
20361.564081	-0.082751	0.546122	0.010845	74.535950	-11.604843	27.604006	-0.910732	0.000000	-0.580486	0.000000	0.000000	0.000000	-0.134542	-0.109899	-0.094772	0.000000	0.000000	2.000000	2.000000	0.000000
20361.567414	-0.082751	0.546122	0.010845	74.535950	-11.604843	27.604006	-0.910732	0.000000	-0.580486	0.000000	0.000000	0.000000	-0.134542	-0.109899	-0.094772	0.000000	0.000000	2.000000	2.000000	0.000000
20361.570748	-0.082751	0.546122	0.010845	74.535950	-11.604843	27.604006	-0.910732	0.000000	-0.580486	0.000000	0.000000	0.000000	-0.134542	-0.109899	-0.094772	0.000000	0.000000	2.000000	2.000000	0.000000
20361.574081	-0.082751	0.546122	0.010845	74.517387	-11.648064	27.593182	-0.862436	0.000000	-0.542245	0.000000	0.000000	0.000000	-0.134542	-0.109899	-0.094772	0.000000	0.000000	2.000000	2.000000	0.000000
20361.577414	-0.083132	0.545779	0.010667	74.517387	-11.648064	27.593182	-0.862436	0.000000	-0.542245	0.000000	0.000000	0.000000	-0.114269	-0.102814	-0.053324	0.000000	0.000000	2.000000	2.000000	0.000000
20361.580748	-0.083132	0.545779	0.010667	74.517387	-11.648064	27.593182	-0.862436	0.000000	-0.542245	0.000000	0.000000	0.000000	-0.114269	-0.102814	-0.053324	0.000000	0.000000	2.000000	2.000000	0.000000
20361.584081	-0.083461	0.545452	0.010583	74.551910	-11.691815	27.590010	-0.862436	0.000000	-0.542245	0.000000	0.000000	0.000000	-0.098598	-0.098104	-0.025300	0.000000	0.000000	2.000000	2.000000	0.000000
20361.587414	-0.083461	0.545452	0.010583	74.551910	-11.691815	27.590010	-0.862436	0.000000	-0.542245	0.000000	0.000000	0.000000	-0.098598	-0.098104	-0.025300	0.000000	0.000000	2.000000	2.000000	0.000000
20361.590748	-0.083461	0.545452	0.010583	74.551910	-11.691815	27.590010	-0.862436	0.000000	-0.542245	0.000000	0.000000	0.000000	-0.098598	-0.098104	-0.025300	0.000000	0.000000	2.000000	2.000000	0.000000
20361.594081	-0.083461	0.545452	0.010583	74.592560	-11.732469	27.579914	-0.826958	0.000000	-0.529141	0.000000	0.000000	0.000000	-0.098598	-0.098104	-0.025300	0.000000	0.000000	2.000000	2.000000	0.000000
20361.597414	-0.083708	0.545133	0.010555	74.592560	-11.732469	27.579914	-0.826958	0.000000	-0.529141	0.000000	0.000000	0.000000	-0.074124	-0.095789	-0.008352	0.000000	0.000000	2.000000	2.000000	0.000000
20361.600748	-0.083708	0.545133	0.010555	74.592560	-11.732469	27.579914	-0.826958	0.000000	-0.529141	0.000000	0.000000	0.000000	-0.074124	-0.095789	-0.008352	0.000000	0.000000	2.000000	2.000000	0.000000
20361.604081	-0.083708	0.545133	0.010555	74.633232	-11.763788	27.575655	-0.826958	0.000000	-0.529141	0.000000	0.000000	0.000000	-0.074124	-0.095789	-0.008352	0.000000	0.000000	2.000000	2.000000	0.000000
20361.607414	-0.083708	0.545133	0.010555	74.633232	-11.763788	27.575655	-0.826958	0.000000	-0.529141	0.000000	0.000000	0.000000	-0.074124	-0.095789	-0.008352	0.000000	0.000000	2.000000	2.000000	0.000000
20361.610748	-0.083937	0.544805	0.010554	74.633232	-11.763788	27.575655	-0.826958	0.000000	-0.529141	0.000000	0.000000	0.000000	-0.068681	-0.098509	-0.000396	0.000000	0.000000	2.000000	2.000000	0.000000
20361.614081	-0.084129	0.544484	0.010601	74.670792	-11.789343	27.571709	-0.814604	0.000000	-0.527749	0.000000	0.000000	0.000000	-0.057565	-0.096204	0.014217	0.000000	0.000000	2.000000	2.000000	0.000000
20361.617414	-0.084129	0.544484	0.010601	74.670792	-11.789343	27.571709	-0.814604	0.000000	-0.527749	0.000000	0.000000	0.000000	-0.057565	-0.096204	0.014217	0.000000	0.000000	2.000000	2.000000	0.000000
20361.620748	-0.084129	0.544484	0.010601	74.670792	-11.789343	27.571709	-0.814604	0.000000	-0.527749	0.000000	0.000000	0.000000	-0.057565	-0.096204	0.014217	0.000000	0.000000	2.000000	2.000000	0.000000
20361.624081	-0.084129	0.544484	0.010601	74.705200	-11.809173	27.560087	-0.793563	0.000000	-0.530052	0.000000	0.000000	0.000000	-0.057565	-0.096204	0.014217	0.000000	0.000000	2.000000	2.000000	0.000000
20361.627414	-0.084250	0.544172	0.010637	74.705200	-11.809173	27.560087	-0.793563	0.000000	-0.530052	0.000000	0.000000	0.000000	-0.036344	-0.093496	0.010870	0.000000	0.000000	2.000000	2.000000	0.000000
20361.630748	-0.084250	0.544172	0.010637	74.705200	-11.809173	27.560087	-0.793563	0.000000	-0.530052	0.000000	0.000000	0.000000	-0.036344	-0.093496	0.010870	0.000000	0.000000	2.000000	2.000000	0.000000
20361.634081	-0.084250	0.544172	0.010637	74.739639	-11.820862	27.556442	-0.793563	0.000000	-0.530052	0.000000	0.000000	0.000000	-0.036344	-0.093496	0.010870	0.000000	0.000000	2.000000	2.000000	0.000000
20361.637414	-0.084250	0.544172	0.010637	74.739639	-11.820862	27.556442	-0.793563	0.000000	-0.530052	0.000000	0.000000	0.000000	-0.036344	-0.093496	0.010870	0.000000	0.000000	2.000000	2.000000	0.000000
20361.640748	-0.084333	0.543894	0.010718	74.739639	-11.820862	27.556442	-0.793563	0.000000	-0.530052	0.000000	0.000000	0.000000	-0.024985	-0.083417	0.024123	0.000000	0.000000	2.000000	2.000000	0.000000
20361.644081	-0.084333	0.543894	0.010718	74.774033	-11.827116	27.552771	-0.787505	0.000000	-0.531864	0.000000	0.000000	0.000000	-0.024985	-0.083417	0.024123	0.000000	0.000000	2.000000	2.000000	0.000000
20361.647414	-0.084333	0.543894	0.010718	74.774033	-11.827116	27.552771	-0.787505	0.000000	-0.531864	0.000000	0.000000	0.000000	-0.024985	-0.083417	0.024123	0.000000	0.000000	2.000000	2.000000	0.000000
20361.650748	-0.084333	0.543894	0.010718	74.774033	-11.827116	27.552771	-0.787505	0.000000	-0.531864	0.000000	0.000000	0.000000	-0.024985	-0.083417	0.024123	0.000000	0.000000	2.000000	2.000000	0.000000
20361.654081	-0.084314	0.543356	0.010864	74.802200	-11.821871	27.549753	-0.783341	0.000000	-0.535884	0.000000	0.000000	0.000000	0.005836	-0.161389	0.043995	0.000000	0.000000	2.000000	2.000000	0.000000
20361.657414	-0.084314	0.543356	0.010864	74.802200	-11.821871	27.549753	-0.783341	0.000000	-0.535884	0.000000	0.000000	0.000000	0.005836	-0.161389	0.043995	0.000000	0.000000	2.000000	2.000000	0.000000
20361.660748	-0.084314	0.543356	0.010864	74.802200	-11.821871	27.549753	-0.783341	0.000000	-0.535884	0.000000	0.000000	0.000000	0.005836	-0.161389	0.043995	0.000000	0.000000	2.000000	2.000000	0.000000
20361.664081	-0.084314	0.543356	0.010864	74.830376	-11.811182	27.546740	-0.784314	0.000000	-0.543217	0.000000	0.000000	0.000000	0.005836	-0.161389	0.043995	0.000000	0.000000	2.000000	2.000000	0.000000
20361.667414	-0.084188	0.543123	0.010930	74.830376	-11.811182	27.546740	-0.784314	0.000000	-0.543217	0.000000	0.000000	0.000000	0.037747	-0.070140	0.019690	0.000000	0.000000	2.000000	2.000000	0.000000
20361.670748	-0.084188	0.543123	0.010930	74.830376	-11.811182	27.546740	-0.784314	0.000000	-0.543217	0.000000	0.000000	0.000000	0.037747	-0.070140	0.019690	0.000000	0.000000	2.000000	2.000000	0.000000
20361.674081	-0.084188	0.543123	0.010930	74.858513	-11.795076	27.543686	-0.784314	0.000000	-0.543217	0.000000	0.000000	0.000000	0.037747	-0.070140	0.019690	0.000000	0.000000	2.000000	2.000000	0.000000
20361.677414	-0.084188	0.543123	0.010930	74.858513	-11.795076	27.543686	-0.784314	0.000000	-0.543217	0.000000	0.000000	0.000000	0.037747	-0.070140	0.019690	0.000000	0.000000	2.000000	2.000000	0.000000
20361.680748	-0.084040	0.542889	0.010999	74.858513	-11.795076	27.543686	-0.784314	0.000000	-0.543217	0.000000	0.000000	0.000000	0.044430	-0.070175	0.020842	0.000000	0.000000	2.000000	2.000000	0.000000
20361.684081	-0.084040	0.542889	0.010999	74.883560	-11.778661	27.540977	-0.790605	0.000000	-0.546498	0.000000	0.000000	0.000000	0.044430	-0.070175	0.020842	0.000000	0.000000	2.000000	2.000000	0.000000
20361.687414	-0.084040	0.542889	0.010999	74.883560	-11.778661	27.540977	-0.790605	0.000000	-0.546498	0.000000	0.000000	0.000000	0.044430	-0.070175	0.020842	0.000000	0.000000	2.000000	2.000000	0.000000
20361.690748	-0.084040	0.542889	0.010999	74.883560	-11.778661	27.540977	-0.790605	0.000000	-0.546498	0.000000	0.000000	0.000000	0.044430	-0.070175	0.020842	0.000000	0.000000	2.000000	2.000000	0.000000
20361.694081	-0.083737	0.542508	0.011101	74.908562	-11.759525	27.538263	-0.798010	0.000000	-0.549972	0.000000	0.000000	0.000000	0.090877	-0.114193	0.030563	0.000000	0.000000	2.000000	2.000000	0.000000
20361.697414	-0.083737	0.542508	0.011101	74.908562	-11.759525	27.538263	-0.798010	0.000000	-0.549972	0.000000	0.000000	0.000000	0.090877	-0.114193	0.030563	0.000000	0.000000	2.000000	2.000000	0.000000
20361.700748	-0.083737	0.542508	0.011101	74.908562	-11.759525	27.538263	-0.798010	0.000000	-0.549972	0.000000	0.000000	0.000000	0.090877	-0.114193	0.030563	0.000000	0.000000	2.000000	2.000000	0.000000
20361.704081	-0.083737	0.542508	0.011101	74.930473	-11.742785	27.535881	-0.813157	0.000000	-0.555066	0.000000	0.000000	0.000000	0.090877	-0.114193	0.030563	0.000000	0.000000	2.000000	2.000000	0.000000
20361.707414	-0.083576	0.542328	0.011097	74.930473	-11.742785	27.535881	-0.813157	0.000000	-0.555066	0.000000	0.000000	0.000000	0.048389	-0.054037	-0.001215	0.000000	0.000000	2.000000	2.000000	0.000000
20361.710748	-0.083576	0.542328	0.011097	74.930473	-11.742785	27.535881	-0.813157	0.000000	-0.555066	0.000000	0.000000	0.000000	0.048389	-0.054037	-0.001215	0.000000	0.000000	2.000000	2.000000	0.000000
20361.714081	-0.083576	0.542328	0.011097	74.955513	-11.729106	27.533146	-0.813157	0.000000	-0.555066	0.000000	0.000000	0.000000	0.048389	-0.054037	-0.001215	0.000000	0.000000	2.000000	2.000000	0.000000
20361.717414	-0.083576	0.542328	0.011097	74.955513	-11.729106	27.533146	-0.813157	0.000000	-0.555066	0.000000	0.000000	0.000000	0.048389	-0.054037	-0.001215	0.000000	0.000000	2.000000	2.000000	0.000000
20361.720748	-0.083410	0.542157	0.011070	74.955513	-11.729106	27.533146	-0.813157	0.000000	-0.555066	0.000000	0.000000	0.000000	0.049610	-0.051250	-0.008104	0.000000	0.000000	2.000000	2.000000	0.000000
20361.724081	-0.083410	0.542157	0.011070	74.980598	-11.705944	27.536390	-0.821222	0.000000	-0.554863	0.000000	0.000000	0.000000	0.049610	-0.051250	-0.008104	0.000000	0.000000	2.000000	2.000000	0.000000
20361.727414	-0.083410	0.542157	0.011070	74.980598	-11.705944	27.536390	-0.821222	0.000000	-0.554863	0.000000	0.000000	0.000000	0.049610	-0.051250	-0.008104	0.000000	0.000000	2.000000	2.000000	0.000000
20361.730748	-0.083410	0.542157	0.011070	74.980598	-11.705944	27.536390	-0.821222	0.000000	-0.554863	0.000000	0.000000	0.000000	0.049610	-0.051250	-0.008104	0.000000	0.000000	2.000000	2.000000	0.000000
20361.734081	-0.083016	0.541836	0.010914	75.008751	-11.687169	27.533293	-0.829490	0.000000	-0.553513	0.000000	0.000000	0.000000	0.118376	-0.096371	-0.046844	0.000000	0.000000	2.000000	2.000000	0.000000
20361.737414	-0.083016	0.541836	0.010914	75.008751	-11.687169	27.533293	-0.829490	0.000000	-0.553513	0.000000	0.000000	0.000000	0.118376	-0.096371	-0.046844	0.000000	0.000000	2.000000	2.000000	0.000000
20361.740748	-0.083016	0.541836	0.010914	75.008751	-11.687169	27.533293	-0.829490	0.000000	-0.553513	0.000000	0.000000	0.000000	0.118376	-0.096371	-0.046844	0.000000	0.000000	2.000000	2.000000	0.000000
20361.744081	-0.083016	0.541836	0.010914	75.030800	-11.652822	27.548864	-0.849219	0.000000	-0.545705	0.000000	0.000000	0.000000	0.118376	-0.096371	-0.046844	0.000000	0.000000	2.000000	2.000000	0.000000
20361.747414	-0.082793	0.541719	0.010822	75.030800	-11.652822	27.548864	-0.849219	0.000000	-0.545705	0.000000	0.000000	0.000000	0.066793	-0.035073	-0.027781	0.000000	0.000000	2.000000	2.000000	0.000000
20361.750748	-0.082793	0.541719	0.010822	75.030800	-11.652822	27.548864	-0.849219	0.000000	-0.545705	0.000000	0.000000	0.000000	0.066793	-0.035073	-0.027781	0.000000	0.000000	2.000000	2.000000	0.000000
20361.754081	-0.082793	0.541719	0.010822	75.053001	-11.599425	27.588453	-0.849219	0.000000	-0.545705	0.000000	0.000000	0.000000	0.066793	-0.035073	-0.027781	0.000000	0.000000	2.000000	2.000000	0.000000
20361.757414	-0.082793	0.541719	0.010822	75.053001	-11.599425	27.588453	-0.849219	0.000000	-0.545705	0.000000	0.000000	0.000000	0.066793	-0.035073	-0.027781	0.000000	0.000000	2.000000	2.000000	0.000000
20361.760748	-0.082540	0.541621	0.010687	75.053001	-11.599425	27.588453	-0.849219	0.000000	-0.545705	0.000000	0.000000	0.000000	0.075849	-0.029505	-0.040355	0.000000	0.000000	2.000000	2.000000	0.000000
20361.764081	-0.082540	0.541621	0.010687	75.072449	-11.506218	27.682493	-0.860351	0.000000	-0.541075	0.000000	0.000000	0.000000	0.075849	-0.029505	-0.040355	0.000000	0.000000	2.000000	2.000000	0.000000
20361.767414	-0.082540	0.541621	0.010687	75.072449	-11.506218	27.682493	-0.860351	0.000000	-0.541075	0.000000	0.000000	0.000000	0.075849	-0.029505	-0.040355	0.000000	0.000000	2.000000	2.000000	0.000000
20361.770748	-0.082540	0.541621	0.010687	75.072449	-11.506218	27.682493	-0.860351	0.000000	-0.541075	0.000000	0.000000	0.000000	0.075849	-0.029505	-0.040355	0.000000	0.000000	2.000000	2.000000	0.000000
20361.774081	-0.081964	0.541459	0.010402	75.095230	-11.385934	27.812452	-0.872993	0.000000	-0.534349	0.000000	0.000000	0.000000	0.172994	-0.048396	-0.085584	0.000000	0.000000	2.000000	2.000000	0.000000
20361.777414	-0.081964	0.541459	0.010402	75.095230	-11.385934	27.812452	-0.872993	0.000000	-0.534349	0.000000	0.000000	0.000000	0.172994	-0.048396	-0.085584	0.000000	0.000000	2.000000	2.000000	0.000000
20361.780748	-0.081964	0.541459	0.010402	75.095230	-11.385934	27.812452	-0.872993	0.000000	-0.534349	0.000000	0.000000	0.000000	0.172994	-0.048396	-0.085584	0.000000	0.000000	2.000000	2.000000	0.000000
20361.784081	-0.081964	0.541459	0.010402	75.121262	-11.245208	27.972485	-0.901825	0.000000	-0.520085	0.000000	0.000000	0.000000	0.172994	-0.048396	-0.085584	0.000000	0.000000	2.000000	2.000000	0.000000
20361.787414	-0.081659	0.541380	0.010229	75.121262	-11.245208	27.972485	-0.901825	0.000000	-0.520085	0.000000	0.000000	0.000000	0.091425	-0.023904	-0.051913	0.000000	0.000000	2.000000	2.000000	0.000000
20361.790748	-0.081659	0.541380	0.010229	75.121262	-11.245208	27.972485	-0.901825	0.000000	-0.520085	0.000000	0.000000	0.000000	0.091425	-0.023904	-0.051913	0.000000	0.000000	2.000000	2.000000	0.000000
20361.794081	-0.081659	0.541380	0.010229	75.150337	-11.108441	28.126629	-0.901825	0.000000	-0.520085	0.000000	0.000000	0.000000	0.091425	-0.023904	-0.051913	0.000000	0.000000	2.000000	2.000000	0.000000
20361.797414	-0.081659	0.541380	0.010229	75.150337	-11.108441	28.126629	-0.901825	0.000000	-0.520085	0.000000	0.000000	0.000000	0.091425	-0.023904	-0.051913	0.000000	0.000000	2.000000	2.000000	0.000000
20361.800748	-0.081315	0.541269	0.009959	75.150337	-11.108441	28.126629	-0.901825	0.000000	-0.520085	0.000000	0.000000	0.000000	0.103271	-0.033340	-0.081044	0.000000	0.000000	2.000000	2.000000	0.000000
20361.804081	-0.081031	0.541124	0.009640	75.188545	-10.995254	28.250275	-0.917062	0.000000	-0.511433	0.000000	0.000000	0.000000	0.085134	-0.043314	-0.095619	0.000000	0.000000	2.000000	2.000000	0.000000
20361.807414	-0.081031	0.541124	0.009640	75.188545	-10.995254	28.250275	-0.917062	0.000000	-0.511433	0.000000	0.000000	0.000000	0.085134	-0.043314	-0.095619	0.000000	0.000000	2.000000	2.000000	0.000000
20361.810748	-0.081031	0.541124	0.009640	75.188545	-10.995254	28.250275	-0.917062	0.000000	-0.511433	0.000000	0.000000	0.000000	0.085134	-0.043314	-0.095619	0.000000	0.000000	2.000000	2.000000	0.000000
20361.814081	-0.081031	0.541124	0.009640	75.229362	-10.957377	28.271271	-0.948463	0.000000	-0.481989	0.000000	0.000000	0.000000	0.085134	-0.043314	-0.095619	0.000000	0.000000	2.000000	2.000000	0.000000
20361.817414	-0.080759	0.540956	0.009257	75.229362	-10.957377	28.271271	-0.948463	0.000000	-0.481989	0.000000	0.000000	0.000000	0.081499	-0.050506	-0.114739	0.000000	0.000000	2.000000	2.000000	0.000000
20361.820748	-0.080759	0.540956	0.009257	75.229362	-10.957377	28.271271	-0.948463	0.000000	-0.481989	0.000000	0.000000	0.000000	0.081499	-0.050506	-0.114739	0.000000	0.000000	2.000000	2.000000	0.000000
20361.824081	-0.080759	0.540956	0.009257	75.276360	-10.937730	28.273687	-0.948463	0.000000	-0.481989	0.000000	0.000000	0.000000	0.081499	-0.050506	-0.114739	0.000000	0.000000	2.000000	2.000000	0.000000
20361.827414	-0.080759	0.540956	0.009257	75.276360	-10.937730	28.273687	-0.948463	0.000000	-0.481989	0.000000	0.000000	0.000000	0.081499	-0.050506	-0.114739	0.000000	0.000000	2.000000	2.000000	0.000000
20361.830748	-0.080554	0.540788	0.008863	75.276360	-10.937730	28.273687	-0.948463	0.000000	-0.481989	0.000000	0.000000	0.000000	0.061491	-0.050454	-0.118283	0.000000	0.000000	2.000000	2.000000	0.000000
20361.834081	-0.080368	0.540603	0.008446	75.320160	-10.927432	28.270279	-0.962046	0.000000	-0.462866	0.000000	0.000000	0.000000	0.055755	-0.055383	-0.125028	0.000000	0.000000	2.000000	2.000000	0.000000
20361.837414	-0.080368	0.540603	0.008446	75.320160	-10.927432	28.270279	-0.962046	0.000000	-0.462866	0.000000	0.000000	0.000000	0.055755	-0.055383	-0.125028	0.000000	0.000000	2.000000	2.000000	0.000000
20361.840748	-0.080368	0.540603	0.008446	75.320160	-10.927432	28.270279	-0.962046	0.000000	-0.462866	0.000000	0.000000	0.000000	0.055755	-0.055383	-0.125028	0.000000	0.000000	2.000000	2.000000	0.000000
20361.844081	-0.080368	0.540603	0.008446	75.370346	-10.906436	28.290703	-0.981587	0.000000	-0.422314	0.000000	0.000000	0.000000	0.055755	-0.055383	-0.125028	0.000000	0.000000	2.000000	2.000000	0.000000
20361.847414	-0.080220	0.540411	0.007980	75.370346	-10.906436	28.290703	-0.981587	0.000000	-0.422314	0.000000	0.000000	0.000000	0.044592	-0.057572	-0.139784	0.000000	0.000000	2.000000	2.000000	0.000000
20361.850748	-0.080220	0.540411	0.007980	75.370346	-10.906436	28.290703	-0.981587	0.000000	-0.422314	0.000000	0.000000	0.000000	0.044592	-0.057572	-0.139784	0.000000	0.000000	2.000000	2.000000	0.000000
20361.854081	-0.080095	0.540168	0.007519	75.426964	-10.863468	28.347387	-0.981587	0.000000	-0.422314	0.000000	0.000000	0.000000	0.037484	-0.072962	-0.138331	0.000000	0.000000	2.000000	2.000000	0.000000
20361.857414	-0.080095	0.540168	0.007519	75.426964	-10.863468	28.347387	-0.981587	0.000000	-0.422314	0.000000	0.000000	0.000000	0.037484	-0.072962	-0.138331	0.000000	0.000000	2.000000	2.000000	0.000000
20361.860748	-0.080095	0.540168	0.007519	75.426964	-10.863468	28.347387	-0.981587	0.000000	-0.422314	0.000000	0.000000	0.000000	0.037484	-0.072962	-0.138331	0.000000	0.000000	2.000000	2.000000	0.000000
20361.864081	-0.080095	0.540168	0.007519	75.490234	-10.764660	28.489647	-0.995267	0.000000	-0.375962	0.000000	0.000000	0.000000	0.037484	-0.072962	-0.138331	0.000000	0.000000	2.000000	2.000000	0.000000
20361.867414	-0.079985	0.539892	0.007017	75.490234	-10.764660	28.489647	-0.995267	0.000000	-0.375962	0.000000	0.000000	0.000000	0.032769	-0.082806	-0.150630	0.000000	0.000000	2.000000	2.000000	0.000000
20361.870748	-0.079985	0.539892	0.007017	75.490234	-10.764660	28.489647	-0.995267	0.000000	-0.375962	0.000000	0.000000	0.000000	0.032769	-0.082806	-0.150630	0.000000	0.000000	2.000000	2.000000	0.000000
20361.874081	-0.079829	0.539600	0.006504	75.557053	-10.567085	28.767729	-0.995267	0.000000	-0.375962	0.000000	0.000000	0.000000	0.046934	-0.087650	-0.154008	0.000000	0.000000	2.000000	2.000000	0.000000
20361.877414	-0.079829	0.539600	0.006504	75.557053	-10.567085	28.767729	-0.995267	0.000000	-0.375962	0.000000	0.000000	0.000000	0.046934	-0.087650	-0.154008	0.000000	0.000000	2.000000	2.000000	0.000000
20361.880748	-0.079829	0.539600	0.006504	75.557053	-10.567085	28.767729	-0.995267	0.000000	-0.375962	0.000000	0.000000	0.000000	0.046934	-0.087650	-0.154008	0.000000	0.000000	2.000000	2.000000	0.000000
20361.884081	-0.079829	0.539600	0.006504	75.624092	-10.242269	29.226410	-1.008551	0.000000	-0.325188	0.000000	0.000000	0.000000	0.046934	-0.087650	-0.154008	0.000000	0.000000	2.000000	2.000000	0.000000
20361.887414	-0.079629	0.539308	0.005998	75.624092	-10.242269	29.226410	-1.008551	0.000000	-0.325188	0.000000	0.000000	0.000000	0.060104	-0.087538	-0.151873	0.000000	0.000000	2.000000	2.000000	0.000000
20361.890748	-0.079629	0.539308	0.005998	75.624092	-10.242269	29.226410	-1.008551	0.000000	-0.325188	0.000000	0.000000	0.000000	0.060104	-0.087538	-0.151873	0.000000	0.000000	2.000000	2.000000	0.000000
20361.894081	-0.079395	0.539040	0.005558	75.684303	-9.770286	29.885992	-1.008551	0.000000	-0.325188	0.000000	0.000000	0.000000	0.070145	-0.080282	-0.131788	0.000000	0.000000	2.000000	2.000000	0.000000
20361.897414	-0.079395	0.539040	0.005558	75.684303	-9.770286	29.885992	-1.008551	0.000000	-0.325188	0.000000	0.000000	0.000000	0.070145	-0.080282	-0.131788	0.000000	0.000000	2.000000	2.000000	0.000000
20361.900748	-0.079395	0.539040	0.005558	75.684303	-9.770286	29.885992	-1.008551	0.000000	-0.325188	0.000000	0.000000	0.000000	0.070145	-0.080282	-0.131788	0.000000	0.000000	2.000000	2.000000	0.000000
20361.904081	-0.079168	0.538806	0.005156	75.736603	-9.179605	30.716595	-1.030259	0.000000	-0.277912	0.000000	0.000000	0.000000	0.068174	-0.070289	-0.120812	0.000000	0.000000	2.000000	2.000000	0.000000
20361.907414	-0.079168	0.538806	0.005156	75.736603	-9.179605	30.716595	-1.030259	0.000000	-0.277912	0.000000	0.000000	0.000000	0.068174	-0.070289	-0.120812	0.000000	0.000000	2.000000	2.000000	0.000000
20361.910748	-0.079168	0.538806	0.005156	75.736603	-9.179605	30.716595	-1.030259	0.000000	-0.277912	0.000000	0.000000	0.000000	0.068174	-0.070289	-0.120812	0.000000	0.000000	2.000000	2.000000	0.000000
20361.914081	-0.079168	0.538806	0.005156	75.779968	-8.502553	31.675039	-1.041621	0.000000	-0.257776	0.000000	0.000000	0.000000	0.068174	-0.070289	-0.120812	0.000000	0.000000	2.000000	2.000000	0.000000
20361.917414	-0.078998	0.538612	0.004823	75.779968	-8.502553	31.675039	-1.041621	0.000000	-0.257776	0.000000	0.000000	0.000000	0.050920	-0.058151	-0.099627	0.000000	0.000000	2.000000	2.000000	0.000000
20361.920748	-0.078998	0.538612	0.004823	75.779968	-8.502553	31.675039	-1.041621	0.000000	-0.257776	0.000000	0.000000	0.000000	0.050920	-0.058151	-0.099627	0.000000	0.000000	2.000000	2.000000	0.000000
20361.924081	-0.078860	0.538468	0.004543	75.807396	-7.768860	32.722725	-1.041621	0.000000	-0.257776	0.000000	0.000000	0.000000	0.041458	-0.043287	-0.084139	0.000000	0.000000	2.000000	2.000000	0.000000
20361.927414	-0.078860	0.538468	0.004543	75.807396	-7.768860	32.722725	-1.041621	0.000000	-0.257776	0.000000	0.000000	0.000000	0.041458	-0.043287	-0.084139	0.000000	0.000000	2.000000	2.000000	0.000000
20361.930748	-0.078860	0.538468	0.004543	75.807396	-7.768860	32.722725	-1.041621	0.000000	-0.257776	0.000000	0.000000	0.000000	0.041458	-0.043287	-0.084139	0.000000	0.000000	2.000000	2.000000	0.000000
20361.934081	-0.078860	0.538468	0.004543	75.821732	-7.007280	33.814613	-1.057017	0.000000	-0.227149	0.000000	0.000000	0.000000	0.041458	-0.043287	-0.084139	0.000000	0.000000	2.000000	2.000000	0.000000
20361.937414	-0.078757	0.538364	0.004337	75.821732	-7.007280	33.814613	-1.057017	0.000000	-0.227149	0.000000	0.000000	0.000000	0.030837	-0.031216	-0.061743	0.000000	0.000000	2.000000	2.000000	0.000000
20361.940748	-0.078757	0.538364	0.004337	75.821732	-7.007280	33.814613	-1.057017	0.000000	-0.227149	0.000000	0.000000	0.000000	0.030837	-0.031216	-0.061743	0.000000	0.000000	2.000000	2.000000	0.000000
20361.944081	-0.078675	0.538307	0.004251	75.819115	-6.204916	34.966621	-1.057017	0.000000	-0.227149	0.000000	0.000000	0.000000	0.024686	-0.016969	-0.025763	0.000000	0.000000	2.000000	2.000000	0.000000
20361.947414	-0.078675	0.538307	0.004251	75.819115	-6.204916	34.966621	-1.057017	0.000000	-0.227149	0.000000	0.000000	0.000000	0.024686	-0.016969	-0.025763	0.000000	0.000000	2.000000	2.000000	0.000000
20361.950748	-0.078675	0.538307	0.004251	75.819115	-6.204916	34.966621	-1.057017	0.000000	-0.227149	0.000000	0.000000	0.000000	0.024686	-0.016969	-0.025763	0.000000	0.000000	2.000000	2.000000	0.000000
20361.954081	-0.078675	0.538307	0.004251	75.800934	-5.348059	36.195450	-1.066271	0.000000	-0.212564	0.000000	0.000000	0.000000	0.024686	-0.016969	-0.025763	0.000000	0.000000	2.000000	2.000000	0.000000
20361.957414	-0.078568	0.538324	0.004288	75.800934	-5.348059	36.195450	-1.066271	0.000000	-0.212564	0.000000	0.000000	0.000000	0.031911	0.004926	0.011162	0.000000	0.000000	2.000000	2.000000	0.000000
20361.960748	-0.078568	0.538324	0.004288	75.800934	-5.348059	36.195450	-1.066271	0.000000	-0.212564	0.000000	0.000000	0.000000	0.031911	0.004926	0.011162	0.000000	0.000000	2.000000	2.000000	0.000000
20361.964081	-0.078568	0.538324	0.004288	75.779701	-4.444646	37.486961	-1.066271	0.000000	-0.212564	0.000000	0.000000	0.000000	0.031911	0.004926	0.011162	0.000000	0.000000	2.000000	2.000000	0.000000
20361.967414	-0.078568	0.538324	0.004288	75.779701	-4.444646	37.486961	-1.066271	0.000000	-0.212564	0.000000	0.000000	0.000000	0.031911	0.004926	0.011162	0.000000	0.000000	2.000000	2.000000	0.000000
20361.970748	-0.078507	0.538404	0.004460	75.779701	-4.444646	37.486961	-1.066271	0.000000	-0.212564	0.000000	0.000000	0.000000	0.018273	0.024088	0.051599	0.000000	0.000000	2.000000	2.000000	0.000000
20361.974081	-0.078482	0.538525	0.004707	75.807465	-3.552195	38.754086	-1.071589	0.000000	-0.214425	0.000000	0.000000	0.000000	0.007716	0.036165	0.074025	0.000000	0.000000	2.000000	2.000000	0.000000
20361.977414	-0.078482	0.538525	0.004707	75.807465	-3.552195	38.754086	-1.071589	0.000000	-0.214425	0.000000	0.000000	0.000000	0.007716	0.036165	0.074025	0.000000	0.000000	2.000000	2.000000	0.000000
20361.980748	-0.078482	0.538525	0.004707	75.807465	-3.552195	38.754086	-1.071589	0.000000	-0.214425	0.000000	0.000000	0.000000	0.007716	0.036165	0.074025	0.000000	0.000000	2.000000	2.000000	0.000000
20361.984081	-0.078482	0.538525	0.004707	75.915352	-2.669040	39.981907	-1.075921	0.000000	-0.235362	0.000000	0.000000	0.000000	0.007716	0.036165	0.074025	0.000000	0.000000	2.000000	2.000000	0.000000
20361.987414	-0.078507	0.538652	0.004988	75.915352	-2.669040	39.981907	-1.075921	0.000000	-0.235362	0.000000	0.000000	0.000000	-0.007534	0.038369	0.084198	0.000000	0.000000	2.000000	2.000000	0.000000
20361.990748	-0.078507	0.538652	0.004988	75.915352	-2.669040	39.981907	-1.075921	0.000000	-0.235362	0.000000	0.000000	0.000000	-0.007534	0.038369	0.084198	0.000000	0.000000	2.000000	2.000000	0.000000
20361.994081	-0.078507	0.538652	0.004988	76.145576	-1.748765	41.211441	-1.075921	0.000000	-0.235362	0.000000	0.000000	0.000000	-0.007534	0.038369	0.084198	0.000000	0.000000	2.000000	2.000000	0.000000
20361.997414	-0.078507	0.538652	0.004988	76.145576	-1.748765	41.211441	-1.075921	0.000000	-0.235362	0.000000	0.000000	0.000000	-0.007534	0.038369	0.084198	0.000000	0.000000	2.000000	2.000000	0.000000
20362.000748	-0.078589	0.538821	0.005339	76.145576	-1.748765	41.211441	-1.075921	0.000000	-0.235362	0.000000	0.000000	0.000000	-0.024691	0.050478	0.105468	0.000000	0.000000	2.000000	2.000000	0.000000
20362.004081	-0.078657	0.538971	0.005740	76.474800	-0.734569	42.506901	-1.074665	0.000000	-0.249395	0.000000	0.000000	0.000000	-0.020434	0.045006	0.120281	0.000000	0.000000	2.000000	2.000000	0.000000
20362.007414	-0.078657	0.538971	0.005740	76.474800	-0.734569	42.506901	-1.074665	0.000000	-0.249395	0.000000	0.000000	0.000000	-0.020434	0.045006	0.120281	0.000000	0.000000	2.000000	2.000000	0.000000
20362.010748	-0.078657	0.538971	0.005740	76.474800	-0.734569	42.506901	-1.074665	0.000000	-0.249395	0.000000	0.000000	0.000000	-0.020434	0.045006	0.120281	0.000000	0.000000	2.000000	2.000000	0.000000
20362.014081	-0.078657	0.538971	0.005740	76.862244	0.345316	43.835361	-1.067144	0.000000	-0.287020	0.000000	0.000000	0.000000	-0.020434	0.045006	0.120281	0.000000	0.000000	2.000000	2.000000	0.000000
20362.017414	-0.078742	0.539152	0.006242	76.862244	0.345316	43.835361	-1.067144	0.000000	-0.287020	0.000000	0.000000	0.000000	-0.025591	0.054381	0.150608	0.000000	0.000000	2.000000	2.000000	0.000000
20362.020748	-0.078742	0.539152	0.006242	76.862244	0.345316	43.835361	-1.067144	0.000000	-0.287020	0.000000	0.000000	0.000000	-0.025591	0.054381	0.150608	0.000000	0.000000	2.000000	2.000000	0.000000
20362.024081	-0.078797	0.539374	0.006830	77.280197	1.467631	45.163311	-1.067144	0.000000	-0.287020	0.000000	0.000000	0.000000	-0.016352	0.066544	0.176266	0.000000	0.000000	2.000000	2.000000	0.000000
20362.027414	-0.078797	0.539374	0.006830	77.280197	1.467631	45.163311	-1.067144	0.000000	-0.287020	0.000000	0.000000	0.000000	-0.016352	0.066544	0.176266	0.000000	0.000000	2.000000	2.000000	0.000000
20362.030748	-0.078797	0.539374	0.006830	77.280197	1.467631	45.163311	-1.067144	0.000000	-0.287020	0.000000	0.000000	0.000000	-0.016352	0.066544	0.176266	0.000000	0.000000	2.000000	2.000000	0.000000
20362.034081	-0.078797	0.539568	0.007497	77.707222	2.616693	46.477978	-1.060153	0.000000	-0.341499	0.000000	0.000000	0.000000	0.000058	0.058345	0.200129	0.000000	0.000000	2.000000	2.000000	0.000000
20362.037414	-0.078797	0.539568	0.007497	77.707222	2.616693	46.477978	-1.060153	0.000000	-0.341499	0.000000	0.000000	0.000000	0.000058	0.058345	0.200129	0.000000	0.000000	2.000000	2.000000	0.000000
20362.040748	-0.078797	0.539568	0.007497	77.707222	2.616693	46.477978	-1.060153	0.000000	-0.341499	0.000000	0.000000	0.000000	0.000058	0.058345	0.200129	0.000000	0.000000	2.000000	2.000000	0.000000
20362.044081	-0.078717	0.539813	0.008234	78.139267	3.809727	47.792339	-1.060163	0.000000	-0.374854	0.000000	0.000000	0.000000	0.023874	0.073277	0.221094	0.000000	0.000000	2.000000	2.000000	0.000000
20362.047414	-0.078717	0.539813	0.008234	78.139267	3.809727	47.792339	-1.060163	0.000000	-0.374854	0.000000	0.000000	0.000000	0.023874	0.073277	0.221094	0.000000	0.000000	2.000000	2.000000	0.000000
20362.050748	-0.078717	0.539813	0.008234	78.139267	3.809727	47.792339	-1.060163	0.000000	-0.374854	0.000000	0.000000	0.000000	0.023874	0.073277	0.221094	0.000000	0.000000	2.000000	2.000000	0.000000
20362.054081	-0.078717	0.539813	0.008234	78.609177	5.155388	49.241730	-1.064142	0.000000	-0.411703	0.000000	0.000000	0.000000	0.023874	0.073277	0.221094	0.000000	0.000000	2.000000	2.000000	0.000000
20362.057414	-0.078590	0.540041	0.008960	78.609177	5.155388	49.241730	-1.064142	0.000000	-0.411703	0.000000	0.000000	0.000000	0.038295	0.068389	0.217658	0.000000	0.000000	2.000000	2.000000	0.000000
20362.060748	-0.078590	0.540041	0.008960	78.609177	5.155388	49.241730	-1.064142	0.000000	-0.411703	0.000000	0.000000	0.000000	0.038295	0.068389	0.217658	0.000000	0.000000	2.000000	2.000000	0.000000
20362.064081	-0.078465	0.540259	0.009708	79.104469	6.510859	50.648136	-1.064142	0.000000	-0.411703	0.000000	0.000000	0.000000	0.037385	0.065672	0.224376	0.000000	0.000000	2.000000	2.000000	0.000000
20362.067414	-0.078465	0.540259	0.009708	79.104469	6.510859	50.648136	-1.064142	0.000000	-0.411703	0.000000	0.000000	0.000000	0.037385	0.065672	0.224376	0.000000	0.000000	2.000000	2.000000	0.000000
20362.070748	-0.078465	0.540259	0.009708	79.104469	6.510859	50.648136	-1.064142	0.000000	-0.411703	0.000000	0.000000	0.000000	0.037385	0.065672	0.224376	0.000000	0.000000	2.000000	2.000000	0.000000
20362.074081	-0.078465	0.540259	0.009708	79.604111	7.736562	51.856766	-1.076756	0.000000	-0.485375	0.000000	0.000000	0.000000	0.037385	0.065672	0.224376	0.000000	0.000000	2.000000	2.000000	0.000000
20362.077414	-0.078376	0.540497	0.010402	79.604111	7.736562	51.856766	-1.076756	0.000000	-0.485375	0.000000	0.000000	0.000000	0.026619	0.071295	0.208272	0.000000	0.000000	2.000000	2.000000	0.000000
20362.080748	-0.078376	0.540497	0.010402	79.604111	7.736562	51.856766	-1.076756	0.000000	-0.485375	0.000000	0.000000	0.000000	0.026619	0.071295	0.208272	0.000000	0.000000	2.000000	2.000000	0.000000
20362.084081	-0.078360	0.540768	0.011121	80.072784	8.890060	52.972252	-1.076756	0.000000	-0.485375	0.000000	0.000000	0.000000	0.004967	0.081374	0.215808	0.000000	0.000000	2.000000	2.000000	0.000000
20362.087414	-0.078360	0.540768	0.011121	80.072784	8.890060	52.972252	-1.076756	0.000000	-0.485375	0.000000	0.000000	0.000000	0.004967	0.081374	0.215808	0.000000	0.000000	2.000000	2.000000	0.000000
20362.090748	-0.078360	0.540768	0.011121	80.072784	8.890060	52.972252	-1.076756	0.000000	-0.485375	0.000000	0.000000	0.000000	0.004967	0.081374	0.215808	0.000000	0.000000	2.000000	2.000000	0.000000
20362.094081	-0.078365	0.541040	0.011836	80.502968	10.066088	54.116020	-1.082020	0.000000	-0.556055	0.000000	0.000000	0.000000	-0.001566	0.081478	0.214537	0.000000	0.000000	2.000000	2.000000	0.000000
20362.097414	-0.078365	0.541040	0.011836	80.502968	10.066088	54.116020	-1.082020	0.000000	-0.556055	0.000000	0.000000	0.000000	-0.001566	0.081478	0.214537	0.000000	0.000000	2.000000	2.000000	0.000000
20362.100748	-0.078365	0.541040	0.011836	80.502968	10.066088	54.116020	-1.082020	0.000000	-0.556055	0.000000	0.000000	0.000000	-0.001566	0.081478	0.214537	0.000000	0.000000	2.000000	2.000000	0.000000
20362.104081	-0.078391	0.541338	0.012543	80.888092	11.337023	55.377823	-1.081759	0.000000	-0.591811	0.000000	0.000000	0.000000	-0.007902	0.089385	0.211905	0.000000	0.000000	2.000000	2.000000	0.000000
20362.107414	-0.078391	0.541338	0.012543	80.888092	11.337023	55.377823	-1.081759	0.000000	-0.591811	0.000000	0.000000	0.000000	-0.007902	0.089385	0.211905	0.000000	0.000000	2.000000	2.000000	0.000000
20362.110748	-0.078391	0.541338	0.012543	80.888092	11.337023	55.377823	-1.081759	0.000000	-0.591811	0.000000	0.000000	0.000000	-0.007902	0.089385	0.211905	0.000000	0.000000	2.000000	2.000000	0.000000
20362.114081	-0.078391	0.541338	0.012543	81.222961	12.766347	56.840179	-1.080442	0.000000	-0.627129	0.000000	0.000000	0.000000	-0.007902	0.089385	0.211905	0.000000	0.000000	2.000000	2.000000	0.000000
20362.117414	-0.078395	0.541636	0.013252	81.222961	12.766347	56.840179	-1.080442	0.000000	-0.627129	0.000000	0.000000	0.000000	-0.001092	0.089516	0.212856	0.000000	0.000000	2.000000	2.000000	0.000000
20362.120748	-0.078395	0.541636	0.013252	81.222961	12.766347	56.840179	-1.080442	0.000000	-0.627129	0.000000	0.000000	0.000000	-0.001092	0.089516	0.212856	0.000000	0.000000	2.000000	2.000000	0.000000
20362.124081	-0.078382	0.541969	0.014001	81.497238	14.261284	58.389362	-1.080442	0.000000	-0.627129	0.000000	0.000000	0.000000	0.003921	0.099702	0.224775	0.000000	0.000000	2.000000	2.000000	0.000000
20362.127414	-0.078382	0.541969	0.014001	81.497238	14.261284	58.389362	-1.080442	0.000000	-0.627129	0.000000	0.000000	0.000000	0.003921	0.099702	0.224775	0.000000	0.000000	2.000000	2.000000	0.000000
20362.130748	-0.078382	0.541969	0.014001	81.497238	14.261284	58.389362	-1.080442	0.000000	-0.627129	0.000000	0.000000	0.000000	0.003921	0.099702	0.224775	0.000000	0.000000	2.000000	2.000000	0.000000
20362.134081	-0.078382	0.541969	0.014001	81.726517	15.666050	59.841885	-1.080913	0.000000	-0.700067	0.000000	0.000000	0.000000	0.003921	0.099702	0.224775	0.000000	0.000000	2.000000	2.000000	0.000000
20362.137414	-0.078368	0.542302	0.014750	81.726517	15.666050	59.841885	-1.080913	0.000000	-0.700067	0.000000	0.000000	0.000000	0.004084	0.099861	0.224583	0.000000	0.000000	2.000000	2.000000	0.000000
20362.140748	-0.078368	0.542302	0.014750	81.726517	15.666050	59.841885	-1.080913	0.000000	-0.700067	0.000000	0.000000	0.000000	0.004084	0.099861	0.224583	0.000000	0.000000	2.000000	2.000000	0.000000
20362.144081	-0.078382	0.542695	0.015526	81.903862	16.836145	61.043636	-1.080913	0.000000	-0.700067	0.000000	0.000000	0.000000	-0.004076	0.117950	0.232832	0.000000	0.000000	2.000000	2.000000	0.000000
20362.147414	-0.078382	0.542695	0.015526	81.903862	16.836145	61.043636	-1.080913	0.000000	-0.700067	0.000000	0.000000	0.000000	-0.004076	0.117950	0.232832	0.000000	0.000000	2.000000	2.000000	0.000000
20362.150748	-0.078382	0.542695	0.015526	81.903862	16.836145	61.043636	-1.080913	0.000000	-0.700067	0.000000	0.000000	0.000000	-0.004076	0.117950	0.232832	0.000000	0.000000	2.000000	2.000000	0.000000
20362.154081	-0.078382	0.542695	0.015526	82.050774	17.760778	61.969303	-1.080914	0.000000	-0.776303	0.000000	0.000000	0.000000	-0.004076	0.117950	0.232832	0.000000	0.000000	2.000000	2.000000	0.000000
20362.157414	-0.078372	0.543115	0.016300	82.050774	17.760778	61.969303	-1.080914	0.000000	-0.776303	0.000000	0.000000	0.000000	0.003047	0.126036	0.232326	0.000000	0.000000	2.000000	2.000000	0.000000
20362.160748	-0.078372	0.543115	0.016300	82.050774	17.760778	61.969303	-1.080914	0.000000	-0.776303	0.000000	0.000000	0.000000	0.003047	0.126036	0.232326	0.000000	0.000000	2.000000	2.000000	0.000000
20362.164081	-0.078370	0.543586	0.017129	82.172562	18.429960	62.608849	-1.080914	0.000000	-0.776303	0.000000	0.000000	0.000000	0.000518	0.141475	0.248438	0.000000	0.000000	2.000000	2.000000	0.000000
20362.167414	-0.078370	0.543586	0.017129	82.172562	18.429960	62.608849	-1.080914	0.000000	-0.776303	0.000000	0.000000	0.000000	0.000518	0.141475	0.248438	0.000000	0.000000	2.000000	2.000000	0.000000
20362.170748	-0.078370	0.543586	0.017129	82.172562	18.429960	62.608849	-1.080914	0.000000	-0.776303	0.000000	0.000000	0.000000	0.000518	0.141475	0.248438	0.000000	0.000000	2.000000	2.000000	0.000000
20362.174081	-0.078370	0.543586	0.017129	82.262184	18.955322	63.106617	-1.081509	0.000000	-0.856431	0.000000	0.000000	0.000000	0.000518	0.141475	0.248438	0.000000	0.000000	2.000000	2.000000	0.000000
20362.177414	-0.078361	0.544051	0.017915	82.262184	18.955322	63.106617	-1.081509	0.000000	-0.856431	0.000000	0.000000	0.000000	0.002735	0.139506	0.235847	0.000000	0.000000	2.000000	2.000000	0.000000
20362.180748	-0.078361	0.544051	0.017915	82.262184	18.955322	63.106617	-1.081509	0.000000	-0.856431	0.000000	0.000000	0.000000	0.002735	0.139506	0.235847	0.000000	0.000000	2.000000	2.000000	0.000000
20362.184081	-0.078354	0.544534	0.018718	82.334663	19.397051	63.519707	-1.081509	0.000000	-0.856431	0.000000	0.000000	0.000000	0.002020	0.144850	0.241003	0.000000	0.000000	2.000000	2.000000	0.000000
20362.187414	-0.078354	0.544534	0.018718	82.334663	19.397051	63.519707	-1.081509	0.000000	-0.856431	0.000000	0.000000	0.000000	0.002020	0.144850	0.241003	0.000000	0.000000	2.000000	2.000000	0.000000
20362.190748	-0.078354	0.544534	0.018718	82.334663	19.397051	63.519707	-1.081509	0.000000	-0.856431	0.000000	0.000000	0.000000	0.002020	0.144850	0.241003	0.000000	0.000000	2.000000	2.000000	0.000000
20362.194081	-0.078356	0.545003	0.019435	82.392204	19.774761	63.877048	-1.082301	0.000000	-0.935906	0.000000	0.000000	0.000000	-0.000548	0.140654	0.215042	0.000000	0.000000	2.000000	2.000000	0.000000
20362.197414	-0.078356	0.545003	0.019435	82.392204	19.774761	63.877048	-1.082301	0.000000	-0.935906	0.000000	0.000000	0.000000	-0.000548	0.140654	0.215042	0.000000	0.000000	2.000000	2.000000	0.000000
20362.200748	-0.078356	0.545003	0.019435	82.392204	19.774761	63.877048	-1.082301	0.000000	-0.935906	0.000000	0.000000	0.000000	-0.000548	0.140654	0.215042	0.000000	0.000000	2.000000	2.000000	0.000000
20362.204081	-0.078399	0.545482	0.020121	82.442619	20.109470	64.189919	-1.082210	0.000000	-0.971746	0.000000	0.000000	0.000000	-0.012872	0.143756	0.205701	0.000000	0.000000	2.000000	2.000000	0.000000
20362.207414	-0.078399	0.545482	0.020121	82.442619	20.109470	64.189919	-1.082210	0.000000	-0.971746	0.000000	0.000000	0.000000	-0.012872	0.143756	0.205701	0.000000	0.000000	2.000000	2.000000	0.000000
20362.210748	-0.078399	0.545482	0.020121	82.442619	20.109470	64.189919	-1.082210	0.000000	-0.971746	0.000000	0.000000	0.000000	-0.012872	0.143756	0.205701	0.000000	0.000000	2.000000	2.000000	0.000000
20362.214081	-0.078399	0.545482	0.020121	82.510826	20.545788	64.611229	-1.080065	0.000000	-1.006029	0.000000	0.000000	0.000000	-0.012872	0.143756	0.205701	0.000000	0.000000	2.000000	2.000000	0.000000
20362.217414	-0.078435	0.545928	0.020769	82.510826	20.545788	64.611229	-1.080065	0.000000	-1.006029	0.000000	0.000000	0.000000	-0.010995	0.133820	0.194618	0.000000	0.000000	2.000000	2.000000	0.000000
20362.220748	-0.078435	0.545928	0.020769	82.510826	20.545788	64.611229	-1.080065	0.000000	-1.006029	0.000000	0.000000	0.000000	-0.010995	0.133820	0.194618	0.000000	0.000000	2.000000	2.000000	0.000000
20362.224081	-0.078478	0.546343	0.021314	82.580933	20.995220	65.046150	-1.080065	0.000000	-1.006029	0.000000	0.000000	0.000000	-0.012813	0.124398	0.163370	0.000000	0.000000	2.000000	2.000000	0.000000
20362.227414	-0.078478	0.546343	0.021314	82.580933	20.995220	65.046150	-1.080065	0.000000	-1.006029	0.000000	0.000000	0.000000	-0.012813	0.124398	0.163370	0.000000	0.000000	2.000000	2.000000	0.000000
20362.230748	-0.078478	0.546343	0.021314	82.580933	20.995220	65.046150	-1.080065	0.000000	-1.006029	0.000000	0.000000	0.000000	-0.012813	0.124398	0.163370	0.000000	0.000000	2.000000	2.000000	0.000000
20362.234081	-0.078478	0.546343	0.021314	82.655807	21.460220	65.495361	-1.076097	0.000000	-1.065694	0.000000	0.000000	0.000000	-0.012813	0.124398	0.163370	0.000000	0.000000	2.000000	2.000000	0.000000
20362.237414	-0.078532	0.546690	0.021782	82.655807	21.460220	65.495361	-1.076097	0.000000	-1.065694	0.000000	0.000000	0.000000	-0.016035	0.104093	0.140477	0.000000	0.000000	2.000000	2.000000	0.000000
20362.240748	-0.078532	0.546690	0.021782	82.655807	21.460220	65.495361	-1.076097	0.000000	-1.065694	0.000000	0.000000	0.000000	-0.016035	0.104093	0.140477	0.000000	0.000000	2.000000	2.000000	0.000000
20362.244081	-0.078569	0.547005	0.022150	82.734421	21.959251	65.983734	-1.076097	0.000000	-1.065694	0.000000	0.000000	0.000000	-0.011103	0.094524	0.110477	0.000000	0.000000	2.000000	2.000000	0.000000
20362.247414	-0.078569	0.547005	0.022150	82.734421	21.959251	65.983734	-1.076097	0.000000	-1.065694	0.000000	0.000000	0.000000	-0.011103	0.094524	0.110477	0.000000	0.000000	2.000000	2.000000	0.000000
20362.250748	-0.078569	0.547005	0.022150	82.734421	21.959251	65.983734	-1.076097	0.000000	-1.065694	0.000000	0.000000	0.000000	-0.011103	0.094524	0.110477	0.000000	0.000000	2.000000	2.000000	0.000000
20362.254081	-0.078569	0.547005	0.022150	82.798157	22.381460	66.391197	-1.071574	0.000000	-1.107520	0.000000	0.000000	0.000000	-0.011103	0.094524	0.110477	0.000000	0.000000	2.000000	2.000000	0.000000
20362.257414	-0.078544	0.547262	0.022431	82.798157	22.381460	66.391197	-1.071574	0.000000	-1.107520	0.000000	0.000000	0.000000	0.007237	0.076944	0.084218	0.000000	0.000000	2.000000	2.000000	0.000000
20362.260748	-0.078544	0.547262	0.022431	82.798157	22.381460	66.391197	-1.071574	0.000000	-1.107520	0.000000	0.000000	0.000000	0.007237	0.076944	0.084218	0.000000	0.000000	2.000000	2.000000	0.000000
20362.264081	-0.078544	0.547262	0.022431	82.844612	22.708982	66.699783	-1.071574	0.000000	-1.107520	0.000000	0.000000	0.000000	0.007237	0.076944	0.084218	0.000000	0.000000	2.000000	2.000000	0.000000
20362.267414	-0.078544	0.547262	0.022431	82.844612	22.708982	66.699783	-1.071574	0.000000	-1.107520	0.000000	0.000000	0.000000	0.007237	0.076944	0.084218	0.000000	0.000000	2.000000	2.000000	0.000000
20362.270748	-0.078441	0.547520	0.022659	82.844612	22.708982	66.699783	-1.071574	0.000000	-1.107520	0.000000	0.000000	0.000000	0.030891	0.077527	0.068433	0.000000	0.000000	2.000000	2.000000	0.000000
20362.274081	-0.078238	0.547754	0.022843	82.873985	22.945820	66.905327	-1.072780	0.000000	-1.121556	0.000000	0.000000	0.000000	0.061156	0.070141	0.055221	0.000000	0.000000	2.000000	2.000000	0.000000
20362.277414	-0.078238	0.547754	0.022843	82.873985	22.945820	66.905327	-1.072780	0.000000	-1.121556	0.000000	0.000000	0.000000	0.061156	0.070141	0.055221	0.000000	0.000000	2.000000	2.000000	0.000000
20362.280748	-0.078238	0.547754	0.022843	82.873985	22.945820	66.905327	-1.072780	0.000000	-1.121556	0.000000	0.000000	0.000000	0.061156	0.070141	0.055221	0.000000	0.000000	2.000000	2.000000	0.000000
20362.284081	-0.078238	0.547754	0.022843	82.888702	23.029718	66.939514	-1.088121	0.000000	-1.142165	0.000000	0.000000	0.000000	0.061156	0.070141	0.055221	0.000000	0.000000	2.000000	2.000000	0.000000
20362.287414	-0.077909	0.547990	0.022982	82.888702	23.029718	66.939514	-1.088121	0.000000	-1.142165	0.000000	0.000000	0.000000	0.098501	0.070708	0.041630	0.000000	0.000000	2.000000	2.000000	0.000000
20362.290748	-0.077909	0.547990	0.022982	82.888702	23.029718	66.939514	-1.088121	0.000000	-1.142165	0.000000	0.000000	0.000000	0.098501	0.070708	0.041630	0.000000	0.000000	2.000000	2.000000	0.000000
20362.294081	-0.077909	0.547990	0.022982	82.899521	22.718601	66.521126	-1.088121	0.000000	-1.142165	0.000000	0.000000	0.000000	0.098501	0.070708	0.041630	0.000000	0.000000	2.000000	2.000000	0.000000
20362.297414	-0.077909	0.547990	0.022982	82.899521	22.718601	66.521126	-1.088121	0.000000	-1.142165	0.000000	0.000000	0.000000	0.098501	0.070708	0.041630	0.000000	0.000000	2.000000	2.000000	0.000000
20362.300748	-0.077509	0.548208	0.023114	82.899521	22.718601	66.521126	-1.088121	0.000000	-1.142165	0.000000	0.000000	0.000000	0.119940	0.065593	0.039461	0.000000	0.000000	2.000000	2.000000	0.000000
20362.304081	-0.077089	0.548471	0.023261	82.937195	21.836075	65.437256	-1.104538	0.000000	-1.149103	0.000000	0.000000	0.000000	0.126216	0.078721	0.044326	0.000000	0.000000	2.000000	2.000000	0.000000
20362.307414	-0.077089	0.548471	0.023261	82.937195	21.836075	65.437256	-1.104538	0.000000	-1.149103	0.000000	0.000000	0.000000	0.126216	0.078721	0.044326	0.000000	0.000000	2.000000	2.000000	0.000000
20362.310748	-0.077089	0.548471	0.023261	82.937195	21.836075	65.437256	-1.104538	0.000000	-1.149103	0.000000	0.000000	0.000000	0.126216	0.078721	0.044326	0.000000	0.000000	2.000000	2.000000	0.000000
20362.314081	-0.077089	0.548471	0.023261	83.021576	20.348381	63.638763	-1.145564	0.000000	-1.163068	0.000000	0.000000	0.000000	0.126216	0.078721	0.044326	0.000000	0.000000	2.000000	2.000000	0.000000
20362.317414	-0.076671	0.548724	0.023431	83.021576	20.348381	63.638763	-1.145564	0.000000	-1.163068	0.000000	0.000000	0.000000	0.125189	0.075941	0.051023	0.000000	0.000000	2.000000	2.000000	0.000000
20362.320748	-0.076671	0.548724	0.023431	83.021576	20.348381	63.638763	-1.145564	0.000000	-1.163068	0.000000	0.000000	0.000000	0.125189	0.075941	0.051023	0.000000	0.000000	2.000000	2.000000	0.000000
20362.324081	-0.076211	0.548994	0.023626	83.125389	18.433151	61.340317	-1.145564	0.000000	-1.163068	0.000000	0.000000	0.000000	0.138111	0.081133	0.058413	0.000000	0.000000	2.000000	2.000000	0.000000
20362.327414	-0.076211	0.548994	0.023626	83.125389	18.433151	61.340317	-1.145564	0.000000	-1.163068	0.000000	0.000000	0.000000	0.138111	0.081133	0.058413	0.000000	0.000000	2.000000	2.000000	0.000000
20362.330748	-0.076211	0.548994	0.023626	83.125389	18.433151	61.340317	-1.145564	0.000000	-1.163068	0.000000	0.000000	0.000000	0.138111	0.081133	0.058413	0.000000	0.000000	2.000000	2.000000	0.000000
20362.334081	-0.076211	0.548994	0.023626	83.232590	16.308187	58.805920	-1.189448	0.000000	-1.181307	0.000000	0.000000	0.000000	0.138111	0.081133	0.058413	0.000000	0.000000	2.000000	2.000000	0.000000
20362.337414	-0.075751	0.549238	0.023825	83.232590	16.308187	58.805920	-1.189448	0.000000	-1.181307	0.000000	0.000000	0.000000	0.137979	0.073192	0.059720	0.000000	0.000000	2.000000	2.000000	0.000000
20362.340748	-0.075751	0.549238	0.023825	83.232590	16.308187	58.805920	-1.189448	0.000000	-1.181307	0.000000	0.000000	0.000000	0.137979	0.073192	0.059720	0.000000	0.000000	2.000000	2.000000	0.000000
20362.344081	-0.075291	0.549482	0.024024	83.336678	14.022057	56.094822	-1.189448	0.000000	-1.181307	0.000000	0.000000	0.000000	0.138081	0.073228	0.059546	0.000000	0.000000	2.000000	2.000000	0.000000
20362.347414	-0.075291	0.549482	0.024024	83.336678	14.022057	56.094822	-1.189448	0.000000	-1.181307	0.000000	0.000000	0.000000	0.138081	0.073228	0.059546	0.000000	0.000000	2.000000	2.000000	0.000000
20362.350748	-0.075291	0.549482	0.024024	83.336678	14.022057	56.094822	-1.189448	0.000000	-1.181307	0.000000	0.000000	0.000000	0.138081	0.073228	0.059546	0.000000	0.000000	2.000000	2.000000	0.000000
20362.354081	-0.074850	0.549709	0.024200	83.431824	11.499812	53.127529	-1.235458	0.000000	-1.201185	0.000000	0.000000	0.000000	0.132164	0.068100	0.052943	0.000000	0.000000	2.000000	2.000000	0.000000
20362.357414	-0.074850	0.549709	0.024200	83.431824	11.499812	53.127529	-1.235458	0.000000	-1.201185	0.000000	0.000000	0.000000	0.132164	0.068100	0.052943	0.000000	0.000000	2.000000	2.000000	0.000000
20362.360748	-0.074850	0.549709	0.024200	83.431824	11.499812	53.127529	-1.235458	0.000000	-1.201185	0.000000	0.000000	0.000000	0.132164	0.068100	0.052943	0.000000	0.000000	2.000000	2.000000	0.000000
20362.364081	-0.074408	0.549989	0.024366	83.511337	8.822042	49.994389	-1.257485	0.000000	-1.210008	0.000000	0.000000	0.000000	0.132716	0.084090	0.049781	0.000000	0.000000	2.000000	2.000000	0.000000
20362.367414	-0.074408	0.549989	0.024366	83.511337	8.822042	49.994389	-1.257485	0.000000	-1.210008	0.000000	0.000000	0.000000	0.132716	0.084090	0.049781	0.000000	0.000000	2.000000	2.000000	0.000000
20362.370748	-0.074408	0.549989	0.024366	83.511337	8.822042	49.994389	-1.257485	0.000000	-1.210008	0.000000	0.000000	0.000000	0.132716	0.084090	0.049781	0.000000	0.000000	2.000000	2.000000	0.000000
20362.374081	-0.074408	0.549989	0.024366	83.566170	6.285567	47.042637	-1.279604	0.000000	-1.218305	0.000000	0.000000	0.000000	0.132716	0.084090	0.049781	0.000000	0.000000	2.000000	2.000000	0.000000
20362.377414	-0.074037	0.550287	0.024539	83.566170	6.285567	47.042637	-1.279604	0.000000	-1.218305	0.000000	0.000000	0.000000	0.111390	0.089294	0.051801	0.000000	0.000000	2.000000	2.000000	0.000000
20362.380748	-0.074037	0.550287	0.024539	83.566170	6.285567	47.042637	-1.279604	0.000000	-1.218305	0.000000	0.000000	0.000000	0.111390	0.089294	0.051801	0.000000	0.000000	2.000000	2.000000	0.000000
20362.384081	-0.073720	0.550596	0.024614	83.593849	4.010148	44.422085	-1.279604	0.000000	-1.218305	0.000000	0.000000	0.000000	0.094853	0.092609	0.022555	0.000000	0.000000	2.000000	2.000000	0.000000
20362.387414	-0.073720	0.550596	0.024614	83.593849	4.010148	44.422085	-1.279604	0.000000	-1.218305	0.000000	0.000000	0.000000	0.094853	0.092609	0.022555	0.000000	0.000000	2.000000	2.000000	0.000000
20362.390748	-0.073720	0.550596	0.024614	83.593849	4.010148	44.422085	-1.279604	0.000000	-1.218305	0.000000	0.000000	0.000000	0.094853	0.092609	0.022555	0.000000	0.000000	2.000000	2.000000	0.000000
20362.394081	-0.073501	0.550939	0.024710	83.598068	2.190049	42.365829	-1.313978	0.000000	-1.230698	0.000000	0.000000	0.000000	0.065800	0.102980	0.028949	0.000000	0.000000	2.000000	2.000000	0.000000
20362.397414	-0.073501	0.550939	0.024710	83.598068	2.190049	42.365829	-1.313978	0.000000	-1.230698	0.000000	0.000000	0.000000	0.065800	0.102980	0.028949	0.000000	0.000000	2.000000	2.000000	0.000000
20362.400748	-0.073501	0.550939	0.024710	83.598068	2.190049	42.365829	-1.313978	0.000000	-1.230698	0.000000	0.000000	0.000000	0.065800	0.102980	0.028949	0.000000	0.000000	2.000000	2.000000	0.000000
20362.404081	-0.073501	0.550939	0.024710	83.578918	0.960282	41.029072	-1.324945	0.000000	-1.235523	0.000000	0.000000	0.000000	0.065800	0.102980	0.028949	0.000000	0.000000	2.000000	2.000000	0.000000
20362.407414	-0.073347	0.551292	0.024773	83.578918	0.960282	41.029072	-1.324945	0.000000	-1.235523	0.000000	0.000000	0.000000	0.046286	0.105836	0.018841	0.000000	0.000000	2.000000	2.000000	0.000000
20362.410748	-0.073347	0.551292	0.024773	83.578918	0.960282	41.029072	-1.324945	0.000000	-1.235523	0.000000	0.000000	0.000000	0.046286	0.105836	0.018841	0.000000	0.000000	2.000000	2.000000	0.000000
20362.414081	-0.073347	0.551292	0.024773	83.542168	0.291480	40.345184	-1.324945	0.000000	-1.235523	0.000000	0.000000	0.000000	0.046286	0.105836	0.018841	0.000000	0.000000	2.000000	2.000000	0.000000
20362.417414	-0.073347	0.551292	0.024773	83.542168	0.291480	40.345184	-1.324945	0.000000	-1.235523	0.000000	0.000000	0.000000	0.046286	0.105836	0.018841	0.000000	0.000000	2.000000	2.000000	0.000000
20362.420748	-0.073280	0.551654	0.024799	83.542168	0.291480	40.345184	-1.324945	0.000000	-1.235523	0.000000	0.000000	0.000000	0.019896	0.108651	0.007704	0.000000	0.000000	2.000000	2.000000	0.000000
20362.424081	-0.073279	0.552026	0.024791	83.497505	0.144434	40.190651	-1.332660	0.000000	-1.238663	0.000000	0.000000	0.000000	0.000361	0.111460	-0.002383	0.000000	0.000000	2.000000	2.000000	0.000000
20362.427414	-0.073279	0.552026	0.024791	83.497505	0.144434	40.190651	-1.332660	0.000000	-1.238663	0.000000	0.000000	0.000000	0.000361	0.111460	-0.002383	0.000000	0.000000	2.000000	2.000000	0.000000
20362.430748	-0.073279	0.552026	0.024791	83.497505	0.144434	40.190651	-1.332660	0.000000	-1.238663	0.000000	0.000000	0.000000	0.000361	0.111460	-0.002383	0.000000	0.000000	2.000000	2.000000	0.000000
20362.434081	-0.073279	0.552026	0.024791	83.451080	0.079216	40.127758	-1.336036	0.000000	-1.239550	0.000000	0.000000	0.000000	0.000361	0.111460	-0.002383	0.000000	0.000000	2.000000	2.000000	0.000000
20362.437414	-0.073301	0.552397	0.024779	83.451080	0.079216	40.127758	-1.336036	0.000000	-1.239550	0.000000	0.000000	0.000000	-0.006488	0.111498	-0.003512	0.000000	0.000000	2.000000	2.000000	0.000000
20362.440748	-0.073301	0.552397	0.024779	83.451080	0.079216	40.127758	-1.336036	0.000000	-1.239550	0.000000	0.000000	0.000000	-0.006488	0.111498	-0.003512	0.000000	0.000000	2.000000	2.000000	0.000000
20362.444081	-0.073301	0.552397	0.024779	83.412331	0.023204	40.076775	-1.336036	0.000000	-1.239550	0.000000	0.000000	0.000000	-0.006488	0.111498	-0.003512	0.000000	0.000000	2.000000	2.000000	0.000000
20362.447414	-0.073301	0.552397	0.024779	83.412331	0.023204	40.076775	-1.336036	0.000000	-1.239550	0.000000	0.000000	0.000000	-0.006488	0.111498	-0.003512	0.000000	0.000000	2.000000	2.000000	0.000000
20362.450748	-0.073339	0.552761	0.024723	83.412331	0.023204	40.076775	-1.336036	0.000000	-1.239550	0.000000	0.000000	0.000000	-0.011480	0.109065	-0.016848	0.000000	0.000000	2.000000	2.000000	0.000000
20362.454081	-0.073414	0.553099	0.024601	83.377472	-0.030293	40.031082	-1.334954	0.000000	-1.238965	0.000000	0.000000	0.000000	-0.022520	0.101429	-0.036550	0.000000	0.000000	2.000000	2.000000	0.000000
20362.457414	-0.073414	0.553099	0.024601	83.377472	-0.030293	40.031082	-1.334954	0.000000	-1.238965	0.000000	0.000000	0.000000	-0.022520	0.101429	-0.036550	0.000000	0.000000	2.000000	2.000000	0.000000
20362.460748	-0.073414	0.553099	0.024601	83.377472	-0.030293	40.031082	-1.334954	0.000000	-1.238965	0.000000	0.000000	0.000000	-0.022520	0.101429	-0.036550	0.000000	0.000000	2.000000	2.000000	0.000000
20362.464081	-0.073414	0.553099	0.024601	83.353584	-0.085952	39.986923	-1.329288	0.000000	-1.230065	0.000000	0.000000	0.000000	-0.022520	0.101429	-0.036550	0.000000	0.000000	2.000000	2.000000	0.000000
20362.467414	-0.073500	0.553421	0.024394	83.353584	-0.085952	39.986923	-1.329288	0.000000	-1.230065	0.000000	0.000000	0.000000	-0.025631	0.096539	-0.062077	0.000000	0.000000	2.000000	2.000000	0.000000
20362.470748	-0.073500	0.553421	0.024394	83.353584	-0.085952	39.986923	-1.329288	0.000000	-1.230065	0.000000	0.000000	0.000000	-0.025631	0.096539	-0.062077	0.000000	0.000000	2.000000	2.000000	0.000000
20362.474081	-0.073500	0.553421	0.024394	83.334267	-0.126834	39.962151	-1.329288	0.000000	-1.230065	0.000000	0.000000	0.000000	-0.025631	0.096539	-0.062077	0.000000	0.000000	2.000000	2.000000	0.000000
20362.477414	-0.073500	0.553421	0.024394	83.334267	-0.126834	39.962151	-1.329288	0.000000	-1.230065	0.000000	0.000000	0.000000	-0.025631	0.096539	-0.062077	0.000000	0.000000	2.000000	2.000000	0.000000
20362.480748	-0.073571	0.553682	0.024093	83.334267	-0.126834	39.962151	-1.329288	0.000000	-1.230065	0.000000	0.000000	0.000000	-0.021286	0.078348	-0.090313	0.000000	0.000000	2.000000	2.000000	0.000000
20362.484081	-0.073653	0.553900	0.023712	83.324966	-0.155113	39.950119	-1.325016	0.000000	-1.219719	0.000000	0.000000	0.000000	-0.024587	0.065379	-0.114261	0.000000	0.000000	2.000000	2.000000	0.000000
20362.487414	-0.073653	0.553900	0.023712	83.324966	-0.155113	39.950119	-1.325016	0.000000	-1.219719	0.000000	0.000000	0.000000	-0.024587	0.065379	-0.114261	0.000000	0.000000	2.000000	2.000000	0.000000
20362.490748	-0.073653	0.553900	0.023712	83.324966	-0.155113	39.950119	-1.325016	0.000000	-1.219719	0.000000	0.000000	0.000000	-0.024587	0.065379	-0.114261	0.000000	0.000000	2.000000	2.000000	0.000000
20362.494081	-0.073653	0.553900	0.023712	83.324966	-0.171448	39.950077	-1.317371	0.000000	-1.185623	0.000000	0.000000	0.000000	-0.024587	0.065379	-0.114261	0.000000	0.000000	2.000000	2.000000	0.000000
20362.497414	-0.073745	0.554074	0.023252	83.324966	-0.171448	39.950077	-1.317371	0.000000	-1.185623	0.000000	0.000000	0.000000	-0.027855	0.052372	-0.138209	0.000000	0.000000	2.000000	2.000000	0.000000
20362.500748	-0.073745	0.554074	0.023252	83.324966	-0.171448	39.950077	-1.317371	0.000000	-1.185623	0.000000	0.000000	0.000000	-0.027855	0.052372	-0.138209	0.000000	0.000000	2.000000	2.000000	0.000000
20362.504081	-0.073824	0.554188	0.022697	83.334229	-0.181233	39.954151	-1.317371	0.000000	-1.185623	0.000000	0.000000	0.000000	-0.023422	0.034110	-0.166436	0.000000	0.000000	2.000000	2.000000	0.000000
20362.507414	-0.073824	0.554188	0.022697	83.334229	-0.181233	39.954151	-1.317371	0.000000	-1.185623	0.000000	0.000000	0.000000	-0.023422	0.034110	-0.166436	0.000000	0.000000	2.000000	2.000000	0.000000
20362.510748	-0.073824	0.554188	0.022697	83.334229	-0.181233	39.954151	-1.317371	0.000000	-1.185623	0.000000	0.000000	0.000000	-0.023422	0.034110	-0.166436	0.000000	0.000000	2.000000	2.000000	0.000000
20362.514081	-0.073824	0.554188	0.022697	83.349731	-0.174841	39.974285	-1.308824	0.000000	-1.134849	0.000000	0.000000	0.000000	-0.023422	0.034110	-0.166436	0.000000	0.000000	2.000000	2.000000	0.000000
20362.517414	-0.073871	0.554319	0.022100	83.349731	-0.174841	39.974285	-1.308824	0.000000	-1.134849	0.000000	0.000000	0.000000	-0.014352	0.039433	-0.179235	0.000000	0.000000	2.000000	2.000000	0.000000
20362.520748	-0.073871	0.554319	0.022100	83.349731	-0.174841	39.974285	-1.308824	0.000000	-1.134849	0.000000	0.000000	0.000000	-0.014352	0.039433	-0.179235	0.000000	0.000000	2.000000	2.000000	0.000000
20362.524081	-0.073842	0.554398	0.021459	83.368271	-0.158901	39.998531	-1.308824	0.000000	-1.134849	0.000000	0.000000	0.000000	0.008674	0.023644	-0.192119	0.000000	0.000000	2.000000	2.000000	0.000000
20362.527414	-0.073842	0.554398	0.021459	83.368271	-0.158901	39.998531	-1.308824	0.000000	-1.134849	0.000000	0.000000	0.000000	0.008674	0.023644	-0.192119	0.000000	0.000000	2.000000	2.000000	0.000000
20362.530748	-0.073842	0.554398	0.021459	83.368271	-0.158901	39.998531	-1.308824	0.000000	-1.134849	0.000000	0.000000	0.000000	0.008674	0.023644	-0.192119	0.000000	0.000000	2.000000	2.000000	0.000000
20362.534081	-0.073842	0.554398	0.021459	83.386833	-0.140115	40.022949	-1.307878	0.000000	-1.072957	0.000000	0.000000	0.000000	0.008674	0.023644	-0.192119	0.000000	0.000000	2.000000	2.000000	0.000000
20362.537414	-0.073767	0.554503	0.020820	83.386833	-0.140115	40.022949	-1.307878	0.000000	-1.072957	0.000000	0.000000	0.000000	0.022599	0.031407	-0.191673	0.000000	0.000000	2.000000	2.000000	0.000000
20362.540748	-0.073767	0.554503	0.020820	83.386833	-0.140115	40.022949	-1.307878	0.000000	-1.072957	0.000000	0.000000	0.000000	0.022599	0.031407	-0.191673	0.000000	0.000000	2.000000	2.000000	0.000000
20362.544081	-0.073721	0.554615	0.020218	83.406647	-0.181667	39.978195	-1.307878	0.000000	-1.072957	0.000000	0.000000	0.000000	0.013945	0.033699	-0.180577	0.000000	0.000000	2.000000	2.000000	0.000000
20362.547414	-0.073721	0.554615	0.020218	83.406647	-0.181667	39.978195	-1.307878	0.000000	-1.072957	0.000000	0.000000	0.000000	0.013945	0.033699	-0.180577	0.000000	0.000000	2.000000	2.000000	0.000000
20362.550748	-0.073721	0.554615	0.020218	83.406647	-0.181667	39.978195	-1.307878	0.000000	-1.072957	0.000000	0.000000	0.000000	0.013945	0.033699	-0.180577	0.000000	0.000000	2.000000	2.000000	0.000000
20362.554081	-0.073721	0.554615	0.020218	83.417068	-0.397157	39.736565	-1.313969	0.000000	-1.010915	0.000000	0.000000	0.000000	0.013945	0.033699	-0.180577	0.000000	0.000000	2.000000	2.000000	0.000000
20362.557414	-0.073702	0.554762	0.019648	83.417068	-0.397157	39.736565	-1.313969	0.000000	-1.010915	0.000000	0.000000	0.000000	0.005553	0.043920	-0.171047	0.000000	0.000000	2.000000	2.000000	0.000000
20362.560748	-0.073702	0.554762	0.019648	83.417068	-0.397157	39.736565	-1.313969	0.000000	-1.010915	0.000000	0.000000	0.000000	0.005553	0.043920	-0.171047	0.000000	0.000000	2.000000	2.000000	0.000000
20362.564081	-0.073711	0.554942	0.019110	83.429764	-0.740411	39.355045	-1.313969	0.000000	-1.010915	0.000000	0.000000	0.000000	-0.002817	0.054165	-0.161511	0.000000	0.000000	2.000000	2.000000	0.000000
20362.567414	-0.073711	0.554942	0.019110	83.429764	-0.740411	39.355045	-1.313969	0.000000	-1.010915	0.000000	0.000000	0.000000	-0.002817	0.054165	-0.161511	0.000000	0.000000	2.000000	2.000000	0.000000
20362.570748	-0.073711	0.554942	0.019110	83.429764	-0.740411	39.355045	-1.313969	0.000000	-1.010915	0.000000	0.000000	0.000000	-0.002817	0.054165	-0.161511	0.000000	0.000000	2.000000	2.000000	0.000000
20362.574081	-0.073711	0.554942	0.019110	83.429413	-1.038135	39.027740	-1.314425	0.000000	-0.955488	0.000000	0.000000	0.000000	-0.002817	0.054165	-0.161511	0.000000	0.000000	2.000000	2.000000	0.000000
20362.577414	-0.073737	0.555130	0.018676	83.429413	-1.038135	39.027740	-1.314425	0.000000	-0.955488	0.000000	0.000000	0.000000	-0.007611	0.056326	-0.130186	0.000000	0.000000	2.000000	2.000000	0.000000
20362.580748	-0.073737	0.555130	0.018676	83.429413	-1.038135	39.027740	-1.314425	0.000000	-0.955488	0.000000	0.000000	0.000000	-0.007611	0.056326	-0.130186	0.000000	0.000000	2.000000	2.000000	0.000000
20362.584081	-0.073737	0.555130	0.018676	83.429558	-1.238027	38.815083	-1.314425	0.000000	-0.955488	0.000000	0.000000	0.000000	-0.007611	0.056326	-0.130186	0.000000	0.000000	2.000000	2.000000	0.000000
20362.587414	-0.073737	0.555130	0.018676	83.429558	-1.238027	38.815083	-1.314425	0.000000	-0.955488	0.000000	0.000000	0.000000	-0.007611	0.056326	-0.130186	0.000000	0.000000	2.000000	2.000000	0.000000
20362.590748	-0.073772	0.555317	0.018306	83.429558	-1.238027	38.815083	-1.314425	0.000000	-0.955488	0.000000	0.000000	0.000000	-0.010527	0.056030	-0.111081	0.000000	0.000000	2.000000	2.000000	0.000000
20362.594081	-0.073834	0.555468	0.017960	83.423531	-1.270994	38.793892	-1.313157	0.000000	-0.933791	0.000000	0.000000	0.000000	-0.018564	0.045381	-0.103665	0.000000	0.000000	2.000000	2.000000	0.000000
20362.597414	-0.073834	0.555468	0.017960	83.423531	-1.270994	38.793892	-1.313157	0.000000	-0.933791	0.000000	0.000000	0.000000	-0.018564	0.045381	-0.103665	0.000000	0.000000	2.000000	2.000000	0.000000
20362.600748	-0.073834	0.555468	0.017960	83.423531	-1.270994	38.793892	-1.313157	0.000000	-0.933791	0.000000	0.000000	0.000000	-0.018564	0.045381	-0.103665	0.000000	0.000000	2.000000	2.000000	0.000000
20362.604081	-0.073834	0.555468	0.017960	83.411552	-1.312430	38.764370	-1.308308	0.000000	-0.898000	0.000000	0.000000	0.000000	-0.018564	0.045381	-0.103665	0.000000	0.000000	2.000000	2.000000	0.000000
20362.607414	-0.073905	0.555618	0.017678	83.411552	-1.312430	38.764370	-1.308308	0.000000	-0.898000	0.000000	0.000000	0.000000	-0.021497	0.045152	-0.084537	0.000000	0.000000	2.000000	2.000000	0.000000
20362.610748	-0.073905	0.555618	0.017678	83.411552	-1.312430	38.764370	-1.308308	0.000000	-0.898000	0.000000	0.000000	0.000000	-0.021497	0.045152	-0.084537	0.000000	0.000000	2.000000	2.000000	0.000000
20362.614081	-0.073905	0.555618	0.017678	83.380112	-1.368902	38.724384	-1.308308	0.000000	-0.898000	0.000000	0.000000	0.000000	-0.021497	0.045152	-0.084537	0.000000	0.000000	2.000000	2.000000	0.000000
20362.617414	-0.073905	0.555618	0.017678	83.380112	-1.368902	38.724384	-1.308308	0.000000	-0.898000	0.000000	0.000000	0.000000	-0.021497	0.045152	-0.084537	0.000000	0.000000	2.000000	2.000000	0.000000
20362.620748	-0.074008	0.555725	0.017444	83.380112	-1.368902	38.724384	-1.308308	0.000000	-0.898000	0.000000	0.000000	0.000000	-0.030617	0.031880	-0.070183	0.000000	0.000000	2.000000	2.000000	0.000000
20362.624081	-0.074008	0.555725	0.017444	83.323532	-1.457513	38.652496	-1.304725	0.000000	-0.883910	0.000000	0.000000	0.000000	-0.030617	0.031880	-0.070183	0.000000	0.000000	2.000000	2.000000	0.000000
20362.627414	-0.074008	0.555725	0.017444	83.323532	-1.457513	38.652496	-1.304725	0.000000	-0.883910	0.000000	0.000000	0.000000	-0.030617	0.031880	-0.070183	0.000000	0.000000	2.000000	2.000000	0.000000
20362.630748	-0.074008	0.555725	0.017444	83.323532	-1.457513	38.652496	-1.304725	0.000000	-0.883910	0.000000	0.000000	0.000000	-0.030617	0.031880	-0.070183	0.000000	0.000000	2.000000	2.000000	0.000000
20362.634081	-0.074273	0.555945	0.017074	83.237114	-1.587769	38.544640	-1.299622	0.000000	-0.872213	0.000000	0.000000	0.000000	-0.079536	0.066098	-0.111134	0.000000	0.000000	2.000000	2.000000	0.000000
20362.637414	-0.074273	0.555945	0.017074	83.237114	-1.587769	38.544640	-1.299622	0.000000	-0.872213	0.000000	0.000000	0.000000	-0.079536	0.066098	-0.111134	0.000000	0.000000	2.000000	2.000000	0.000000
20362.640748	-0.074273	0.555945	0.017074	83.237114	-1.587769	38.544640	-1.299622	0.000000	-0.872213	0.000000	0.000000	0.000000	-0.079536	0.066098	-0.111134	0.000000	0.000000	2.000000	2.000000	0.000000
20362.644081	-0.074273	0.555945	0.017074	83.136925	-1.734824	38.422852	-1.286366	0.000000	-0.853691	0.000000	0.000000	0.000000	-0.079536	0.066098	-0.111134	0.000000	0.000000	2.000000	2.000000	0.000000
20362.647414	-0.074482	0.556033	0.016936	83.136925	-1.734824	38.422852	-1.286366	0.000000	-0.853691	0.000000	0.000000	0.000000	-0.062685	0.026376	-0.041476	0.000000	0.000000	2.000000	2.000000	0.000000
20362.650748	-0.074482	0.556033	0.016936	83.136925	-1.734824	38.422852	-1.286366	0.000000	-0.853691	0.000000	0.000000	0.000000	-0.062685	0.026376	-0.041476	0.000000	0.000000	2.000000	2.000000	0.000000
20362.654081	-0.074482	0.556033	0.016936	83.037560	-1.886057	38.305038	-1.286366	0.000000	-0.853691	0.000000	0.000000	0.000000	-0.062685	0.026376	-0.041476	0.000000	0.000000	2.000000	2.000000	0.000000
20362.657414	-0.074482	0.556033	0.016936	83.037560	-1.886057	38.305038	-1.286366	0.000000	-0.853691	0.000000	0.000000	0.000000	-0.062685	0.026376	-0.041476	0.000000	0.000000	2.000000	2.000000	0.000000
20362.660748	-0.074736	0.556095	0.016795	83.037560	-1.886057	38.305038	-1.286366	0.000000	-0.853691	0.000000	0.000000	0.000000	-0.076405	0.018495	-0.042037	0.000000	0.000000	2.000000	2.000000	0.000000
20362.664081	-0.074736	0.556095	0.016795	82.927483	-2.046682	38.178028	-1.275919	0.000000	-0.846778	0.000000	0.000000	0.000000	-0.076405	0.018495	-0.042037	0.000000	0.000000	2.000000	2.000000	0.000000
20362.667414	-0.074736	0.556095	0.016795	82.927483	-2.046682	38.178028	-1.275919	0.000000	-0.846778	0.000000	0.000000	0.000000	-0.076405	0.018495	-0.042037	0.000000	0.000000	2.000000	2.000000	0.000000
20362.670748	-0.074736	0.556095	0.016795	82.927483	-2.046682	38.178028	-1.275919	0.000000	-0.846778	0.000000	0.000000	0.000000	-0.076405	0.018495	-0.042037	0.000000	0.000000	2.000000	2.000000	0.000000
20362.674081	-0.075294	0.556113	0.016529	82.824875	-2.189786	38.075722	-1.263184	0.000000	-0.839772	0.000000	0.000000	0.000000	-0.167194	0.005517	-0.079944	0.000000	0.000000	2.000000	2.000000	0.000000
20362.677414	-0.075294	0.556113	0.016529	82.824875	-2.189786	38.075722	-1.263184	0.000000	-0.839772	0.000000	0.000000	0.000000	-0.167194	0.005517	-0.079944	0.000000	0.000000	2.000000	2.000000	0.000000
20362.680748	-0.075294	0.556113	0.016529	82.824875	-2.189786	38.075722	-1.263184	0.000000	-0.839772	0.000000	0.000000	0.000000	-0.167194	0.005517	-0.079944	0.000000	0.000000	2.000000	2.000000	0.000000
20362.684081	-0.075294	0.556113	0.016529	82.744743	-2.317610	37.986809	-1.235319	0.000000	-0.826448	0.000000	0.000000	0.000000	-0.167194	0.005517	-0.079944	0.000000	0.000000	2.000000	2.000000	0.000000
20362.687414	-0.075595	0.556096	0.016397	82.744743	-2.317610	37.986809	-1.235319	0.000000	-0.826448	0.000000	0.000000	0.000000	-0.090537	-0.005136	-0.039523	0.000000	0.000000	2.000000	2.000000	0.000000
20362.690748	-0.075595	0.556096	0.016397	82.744743	-2.317610	37.986809	-1.235319	0.000000	-0.826448	0.000000	0.000000	0.000000	-0.090537	-0.005136	-0.039523	0.000000	0.000000	2.000000	2.000000	0.000000
20362.694081	-0.075891	0.556044	0.016230	82.685844	-2.407559	37.934727	-1.235319	0.000000	-0.826448	0.000000	0.000000	0.000000	-0.088785	-0.015531	-0.050224	0.000000	0.000000	2.000000	2.000000	0.000000
20362.697414	-0.075891	0.556044	0.016230	82.685844	-2.407559	37.934727	-1.235319	0.000000	-0.826448	0.000000	0.000000	0.000000	-0.088785	-0.015531	-0.050224	0.000000	0.000000	2.000000	2.000000	0.000000
20362.700748	-0.075891	0.556044	0.016230	82.685844	-2.407559	37.934727	-1.235319	0.000000	-0.826448	0.000000	0.000000	0.000000	-0.088785	-0.015531	-0.050224	0.000000	0.000000	2.000000	2.000000	0.000000
20362.704081	-0.076162	0.555975	0.016048	82.647606	-2.477512	37.905144	-1.205432	0.000000	-0.811490	0.000000	0.000000	0.000000	-0.081133	-0.020720	-0.054520	0.000000	0.000000	2.000000	2.000000	0.000000
20362.707414	-0.076162	0.555975	0.016048	82.647606	-2.477512	37.905144	-1.205432	0.000000	-0.811490	0.000000	0.000000	0.000000	-0.081133	-0.020720	-0.054520	0.000000	0.000000	2.000000	2.000000	0.000000
20362.710748	-0.076162	0.555975	0.016048	82.647606	-2.477512	37.905144	-1.205432	0.000000	-0.811490	0.000000	0.000000	0.000000	-0.081133	-0.020720	-0.054520	0.000000	0.000000	2.000000	2.000000	0.000000
20362.714081	-0.076162	0.555975	0.016048	82.646385	-2.514836	37.900803	-1.191910	0.000000	-0.802403	0.000000	0.000000	0.000000	-0.081133	-0.020720	-0.054520	0.000000	0.000000	2.000000	2.000000	0.000000
20362.717414	-0.076423	0.555880	0.015808	82.646385	-2.514836	37.900803	-1.191910	0.000000	-0.802403	0.000000	0.000000	0.000000	-0.078237	-0.028468	-0.072138	0.000000	0.000000	2.000000	2.000000	0.000000
20362.720748	-0.076423	0.555880	0.015808	82.646385	-2.514836	37.900803	-1.191910	0.000000	-0.802403	0.000000	0.000000	0.000000	-0.078237	-0.028468	-0.072138	0.000000	0.000000	2.000000	2.000000	0.000000
20362.724081	-0.076423	0.555880	0.015808	82.660057	-2.513991	37.938000	-1.191910	0.000000	-0.802403	0.000000	0.000000	0.000000	-0.078237	-0.028468	-0.072138	0.000000	0.000000	2.000000	2.000000	0.000000
20362.727414	-0.076423	0.555880	0.015808	82.660057	-2.513991	37.938000	-1.191910	0.000000	-0.802403	0.000000	0.000000	0.000000	-0.078237	-0.028468	-0.072138	0.000000	0.000000	2.000000	2.000000	0.000000
20362.730748	-0.076644	0.555820	0.015610	82.660057	-2.513991	37.938000	-1.191910	0.000000	-0.802403	0.000000	0.000000	0.000000	-0.066412	-0.018073	-0.059364	0.000000	0.000000	2.000000	2.000000	0.000000
20362.734081	-0.076644	0.555820	0.015610	82.671799	-2.489575	37.999546	-1.178870	0.000000	-0.790380	0.000000	0.000000	0.000000	-0.066412	-0.018073	-0.059364	0.000000	0.000000	2.000000	2.000000	0.000000
20362.737414	-0.076644	0.555820	0.015610	82.671799	-2.489575	37.999546	-1.178870	0.000000	-0.790380	0.000000	0.000000	0.000000	-0.066412	-0.018073	-0.059364	0.000000	0.000000	2.000000	2.000000	0.000000
20362.740748	-0.076644	0.555820	0.015610	82.671799	-2.489575	37.999546	-1.178870	0.000000	-0.790380	0.000000	0.000000	0.000000	-0.066412	-0.018073	-0.059364	0.000000	0.000000	2.000000	2.000000	0.000000
20362.744081	-0.077013	0.555761	0.015191	82.682487	-2.403041	38.123837	-1.167801	0.000000	-0.780486	0.000000	0.000000	0.000000	-0.110827	-0.017775	-0.125661	0.000000	0.000000	2.000000	2.000000	0.000000
20362.747414	-0.077013	0.555761	0.015191	82.682487	-2.403041	38.123837	-1.167801	0.000000	-0.780486	0.000000	0.000000	0.000000	-0.110827	-0.017775	-0.125661	0.000000	0.000000	2.000000	2.000000	0.000000
20362.750748	-0.077013	0.555761	0.015191	82.682487	-2.403041	38.123837	-1.167801	0.000000	-0.780486	0.000000	0.000000	0.000000	-0.110827	-0.017775	-0.125661	0.000000	0.000000	2.000000	2.000000	0.000000
20362.754081	-0.077013	0.555761	0.015191	82.689110	-2.262581	38.308201	-1.149330	0.000000	-0.759543	0.000000	0.000000	0.000000	-0.110827	-0.017775	-0.125661	0.000000	0.000000	2.000000	2.000000	0.000000
20362.757414	-0.077139	0.555761	0.014974	82.689110	-2.262581	38.308201	-1.149330	0.000000	-0.759543	0.000000	0.000000	0.000000	-0.037697	0.000256	-0.065179	0.000000	0.000000	2.000000	2.000000	0.000000
20362.760748	-0.077139	0.555761	0.014974	82.689110	-2.262581	38.308201	-1.149330	0.000000	-0.759543	0.000000	0.000000	0.000000	-0.037697	0.000256	-0.065179	0.000000	0.000000	2.000000	2.000000	0.000000
20362.764081	-0.077139	0.555761	0.014974	82.697227	-2.205291	38.392456	-1.149330	0.000000	-0.759543	0.000000	0.000000	0.000000	-0.037697	0.000256	-0.065179	0.000000	0.000000	2.000000	2.000000	0.000000
20362.767414	-0.077139	0.555761	0.014974	82.697227	-2.205291	38.392456	-1.149330	0.000000	-0.759543	0.000000	0.000000	0.000000	-0.037697	0.000256	-0.065179	0.000000	0.000000	2.000000	2.000000	0.000000
20362.770748	-0.077213	0.555754	0.014723	82.697227	-2.205291	38.392456	-1.149330	0.000000	-0.759543	0.000000	0.000000	0.000000	-0.022209	-0.002302	-0.075244	0.000000	0.000000	2.000000	2.000000	0.000000
20362.774081	-0.077213	0.555754	0.014723	82.706558	-2.209819	38.401619	-1.143048	0.000000	-0.748680	0.000000	0.000000	0.000000	-0.022209	-0.002302	-0.075244	0.000000	0.000000	2.000000	2.000000	0.000000
20362.777414	-0.077213	0.555754	0.014723	82.706558	-2.209819	38.401619	-1.143048	0.000000	-0.748680	0.000000	0.000000	0.000000	-0.022209	-0.002302	-0.075244	0.000000	0.000000	2.000000	2.000000	0.000000
20362.780748	-0.077213	0.555754	0.014723	82.706558	-2.209819	38.401619	-1.143048	0.000000	-0.748680	0.000000	0.000000	0.000000	-0.022209	-0.002302	-0.075244	0.000000	0.000000	2.000000	2.000000	0.000000
20362.784081	-0.077324	0.555843	0.014140	82.713577	-2.214268	38.408142	-1.139346	0.000000	-0.736139	0.000000	0.000000	0.000000	-0.033402	0.026738	-0.174981	0.000000	0.000000	2.000000	2.000000	0.000000
20362.787414	-0.077324	0.555843	0.014140	82.713577	-2.214268	38.408142	-1.139346	0.000000	-0.736139	0.000000	0.000000	0.000000	-0.033402	0.026738	-0.174981	0.000000	0.000000	2.000000	2.000000	0.000000
20362.790748	-0.077324	0.555843	0.014140	82.713577	-2.214268	38.408142	-1.139346	0.000000	-0.736139	0.000000	0.000000	0.000000	-0.033402	0.026738	-0.174981	0.000000	0.000000	2.000000	2.000000	0.000000
20362.794081	-0.077324	0.555843	0.014140	82.713715	-2.226561	38.406887	-1.133779	0.000000	-0.706975	0.000000	0.000000	0.000000	-0.033402	0.026738	-0.174981	0.000000	0.000000	2.000000	2.000000	0.000000
20362.797414	-0.077360	0.555896	0.013795	82.713715	-2.226561	38.406887	-1.133779	0.000000	-0.706975	0.000000	0.000000	0.000000	-0.010576	0.015991	-0.103478	0.000000	0.000000	2.000000	2.000000	0.000000
20362.800748	-0.077360	0.555896	0.013795	82.713715	-2.226561	38.406887	-1.133779	0.000000	-0.706975	0.000000	0.000000	0.000000	-0.010576	0.015991	-0.103478	0.000000	0.000000	2.000000	2.000000	0.000000
20362.804081	-0.077360	0.555896	0.013795	82.702576	-2.257250	38.380119	-1.133779	0.000000	-0.706975	0.000000	0.000000	0.000000	-0.010576	0.015991	-0.103478	0.000000	0.000000	2.000000	2.000000	0.000000
20362.807414	-0.077360	0.555896	0.013795	82.702576	-2.257250	38.380119	-1.133779	0.000000	-0.706975	0.000000	0.000000	0.000000	-0.010576	0.015991	-0.103478	0.000000	0.000000	2.000000	2.000000	0.000000
20362.810748	-0.077369	0.555958	0.013430	82.702576	-2.257250	38.380119	-1.133779	0.000000	-0.706975	0.000000	0.000000	0.000000	-0.002695	0.018535	-0.109324	0.000000	0.000000	2.000000	2.000000	0.000000
20362.814081	-0.077378	0.556020	0.013066	82.668373	-2.305776	38.340248	-1.132017	0.000000	-0.689729	0.000000	0.000000	0.000000	-0.002659	0.018486	-0.109348	0.000000	0.000000	2.000000	2.000000	0.000000
20362.817414	-0.077378	0.556020	0.013066	82.668373	-2.305776	38.340248	-1.132017	0.000000	-0.689729	0.000000	0.000000	0.000000	-0.002659	0.018486	-0.109348	0.000000	0.000000	2.000000	2.000000	0.000000
20362.820748	-0.077378	0.556020	0.013066	82.668373	-2.305776	38.340248	-1.132017	0.000000	-0.689729	0.000000	0.000000	0.000000	-0.002659	0.018486	-0.109348	0.000000	0.000000	2.000000	2.000000	0.000000
20362.824081	-0.077378	0.556020	0.013066	82.611168	-2.379383	38.275471	-1.131124	0.000000	-0.653284	0.000000	0.000000	0.000000	-0.002659	0.018486	-0.109348	0.000000	0.000000	2.000000	2.000000	0.000000
20362.827414	-0.077357	0.556072	0.012664	82.611168	-2.379383	38.275471	-1.131124	0.000000	-0.653284	0.000000	0.000000	0.000000	0.006089	0.015817	-0.120531	0.000000	0.000000	2.000000	2.000000	0.000000
20362.830748	-0.077357	0.556072	0.012664	82.611168	-2.379383	38.275471	-1.131124	0.000000	-0.653284	0.000000	0.000000	0.000000	0.006089	0.015817	-0.120531	0.000000	0.000000	2.000000	2.000000	0.000000
20362.834081	-0.077357	0.556072	0.012664	82.545654	-2.458949	38.202164	-1.131124	0.000000	-0.653284	0.000000	0.000000	0.000000	0.006089	0.015817	-0.120531	0.000000	0.000000	2.000000	2.000000	0.000000
20362.837414	-0.077357	0.556072	0.012664	82.545654	-2.458949	38.202164	-1.131124	0.000000	-0.653284	0.000000	0.000000	0.000000	0.006089	0.015817	-0.120531	0.000000	0.000000	2.000000	2.000000	0.000000
20362.840748	-0.077340	0.556142	0.012280	82.545654	-2.458949	38.202164	-1.131124	0.000000	-0.653284	0.000000	0.000000	0.000000	0.005237	0.020957	-0.115229	0.000000	0.000000	2.000000	2.000000	0.000000
20362.844081	-0.077300	0.556212	0.011899	82.481590	-2.532413	38.132198	-1.132139	0.000000	-0.633195	0.000000	0.000000	0.000000	0.011943	0.020893	-0.114156	0.000000	0.000000	2.000000	2.000000	0.000000
20362.847414	-0.077300	0.556212	0.011899	82.481590	-2.532413	38.132198	-1.132139	0.000000	-0.633195	0.000000	0.000000	0.000000	0.011943	0.020893	-0.114156	0.000000	0.000000	2.000000	2.000000	0.000000
20362.850748	-0.077300	0.556212	0.011899	82.481590	-2.532413	38.132198	-1.132139	0.000000	-0.633195	0.000000	0.000000	0.000000	0.011943	0.020893	-0.114156	0.000000	0.000000	2.000000	2.000000	0.000000
20362.854081	-0.077300	0.556212	0.011899	82.402885	-2.616786	38.048626	-1.135002	0.000000	-0.594965	0.000000	0.000000	0.000000	0.011943	0.020893	-0.114156	0.000000	0.000000	2.000000	2.000000	0.000000
20362.857414	-0.077245	0.556290	0.011563	82.402885	-2.616786	38.048626	-1.135002	0.000000	-0.594965	0.000000	0.000000	0.000000	0.016613	0.023408	-0.100815	0.000000	0.000000	2.000000	2.000000	0.000000
20362.860748	-0.077245	0.556290	0.011563	82.402885	-2.616786	38.048626	-1.135002	0.000000	-0.594965	0.000000	0.000000	0.000000	0.016613	0.023408	-0.100815	0.000000	0.000000	2.000000	2.000000	0.000000
20362.864081	-0.077245	0.556290	0.011563	82.305099	-2.718586	37.947811	-1.135002	0.000000	-0.594965	0.000000	0.000000	0.000000	0.016613	0.023408	-0.100815	0.000000	0.000000	2.000000	2.000000	0.000000
20362.867414	-0.077245	0.556290	0.011563	82.305099	-2.718586	37.947811	-1.135002	0.000000	-0.594965	0.000000	0.000000	0.000000	0.016613	0.023408	-0.100815	0.000000	0.000000	2.000000	2.000000	0.000000
20362.870748	-0.077196	0.556376	0.011268	82.305099	-2.718586	37.947811	-1.135002	0.000000	-0.594965	0.000000	0.000000	0.000000	0.014595	0.025947	-0.088569	0.000000	0.000000	2.000000	2.000000	0.000000
20362.874081	-0.077196	0.556376	0.011268	82.187393	-2.846674	37.818981	-1.137771	0.000000	-0.578162	0.000000	0.000000	0.000000	0.014595	0.025947	-0.088569	0.000000	0.000000	2.000000	2.000000	0.000000
20362.877414	-0.077196	0.556376	0.011268	82.187393	-2.846674	37.818981	-1.137771	0.000000	-0.578162	0.000000	0.000000	0.000000	0.014595	0.025947	-0.088569	0.000000	0.000000	2.000000	2.000000	0.000000
20362.880748	-0.077196	0.556376	0.011268	82.187393	-2.846674	37.818981	-1.137771	0.000000	-0.578162	0.000000	0.000000	0.000000	0.014595	0.025947	-0.088569	0.000000	0.000000	2.000000	2.000000	0.000000
20362.884081	-0.077113	0.556609	0.010903	82.052582	-2.974135	37.689926	-1.140204	0.000000	-0.563400	0.000000	0.000000	0.000000	0.024874	0.069929	-0.109402	0.000000	0.000000	2.000000	2.000000	0.000000
20362.887414	-0.077113	0.556609	0.010903	82.052582	-2.974135	37.689926	-1.140204	0.000000	-0.563400	0.000000	0.000000	0.000000	0.024874	0.069929	-0.109402	0.000000	0.000000	2.000000	2.000000	0.000000
20362.890748	-0.077113	0.556609	0.010903	82.052582	-2.974135	37.689926	-1.140204	0.000000	-0.563400	0.000000	0.000000	0.000000	0.024874	0.069929	-0.109402	0.000000	0.000000	2.000000	2.000000	0.000000
20362.894081	-0.077113	0.556609	0.010903	81.909218	-3.106915	37.558224	-1.144349	0.000000	-0.545167	0.000000	0.000000	0.000000	0.024874	0.069929	-0.109402	0.000000	0.000000	2.000000	2.000000	0.000000
20362.897414	-0.077102	0.556730	0.010836	81.909218	-3.106915	37.558224	-1.144349	0.000000	-0.545167	0.000000	0.000000	0.000000	0.003347	0.036268	-0.020315	0.000000	0.000000	2.000000	2.000000	0.000000
20362.900748	-0.077102	0.556730	0.010836	81.909218	-3.106915	37.558224	-1.144349	0.000000	-0.545167	0.000000	0.000000	0.000000	0.003347	0.036268	-0.020315	0.000000	0.000000	2.000000	2.000000	0.000000
20362.904081	-0.077102	0.556730	0.010836	81.762718	-3.234669	37.428844	-1.144349	0.000000	-0.545167	0.000000	0.000000	0.000000	0.003347	0.036268	-0.020315	0.000000	0.000000	2.000000	2.000000	0.000000
20362.907414	-0.077102	0.556730	0.010836	81.762718	-3.234669	37.428844	-1.144349	0.000000	-0.545167	0.000000	0.000000	0.000000	0.003347	0.036268	-0.020315	0.000000	0.000000	2.000000	2.000000	0.000000
20362.910748	-0.077080	0.556825	0.010841	81.762718	-3.234669	37.428844	-1.144349	0.000000	-0.545167	0.000000	0.000000	0.000000	0.006582	0.028515	0.001598	0.000000	0.000000	2.000000	2.000000	0.000000
20362.914081	-0.077080	0.556825	0.010841	81.621613	-3.356433	37.308197	-1.144907	0.000000	-0.541781	0.000000	0.000000	0.000000	0.006582	0.028515	0.001598	0.000000	0.000000	2.000000	2.000000	0.000000
20362.917414	-0.077080	0.556825	0.010841	81.621613	-3.356433	37.308197	-1.144907	0.000000	-0.541781	0.000000	0.000000	0.000000	0.006582	0.028515	0.001598	0.000000	0.000000	2.000000	2.000000	0.000000
20362.920748	-0.077080	0.556825	0.010841	81.621613	-3.356433	37.308197	-1.144907	0.000000	-0.541781	0.000000	0.000000	0.000000	0.006582	0.028515	0.001598	0.000000	0.000000	2.000000	2.000000	0.000000
20362.924081	-0.077063	0.556955	0.011014	81.510300	-3.443751	37.216217	-1.146004	0.000000	-0.542047	0.000000	0.000000	0.000000	0.005172	0.038977	0.051769	0.000000	0.000000	2.000000	2.000000	0.000000
20362.927414	-0.077063	0.556955	0.011014	81.510300	-3.443751	37.216217	-1.146004	0.000000	-0.542047	0.000000	0.000000	0.000000	0.005172	0.038977	0.051769	0.000000	0.000000	2.000000	2.000000	0.000000
20362.930748	-0.077063	0.556955	0.011014	81.510300	-3.443751	37.216217	-1.146004	0.000000	-0.542047	0.000000	0.000000	0.000000	0.005172	0.038977	0.051769	0.000000	0.000000	2.000000	2.000000	0.000000
20362.934081	-0.077063	0.556955	0.011014	81.438881	-3.496359	37.158680	-1.146866	0.000000	-0.550675	0.000000	0.000000	0.000000	0.005172	0.038977	0.051769	0.000000	0.000000	2.000000	2.000000	0.000000
20362.937414	-0.077042	0.556973	0.011167	81.438881	-3.496359	37.158680	-1.146866	0.000000	-0.550675	0.000000	0.000000	0.000000	0.006138	0.005251	0.045941	0.000000	0.000000	2.000000	2.000000	0.000000
20362.940748	-0.077042	0.556973	0.011167	81.438881	-3.496359	37.158680	-1.146866	0.000000	-0.550675	0.000000	0.000000	0.000000	0.006138	0.005251	0.045941	0.000000	0.000000	2.000000	2.000000	0.000000
20362.944081	-0.077042	0.556973	0.011167	81.413429	-3.510472	37.139194	-1.146866	0.000000	-0.550675	0.000000	0.000000	0.000000	0.006138	0.005251	0.045941	0.000000	0.000000	2.000000	2.000000	0.000000
20362.947414	-0.077042	0.556973	0.011167	81.413429	-3.510472	37.139194	-1.146866	0.000000	-0.550675	0.000000	0.000000	0.000000	0.006138	0.005251	0.045941	0.000000	0.000000	2.000000	2.000000	0.000000
20362.950748	-0.077003	0.556982	0.011347	81.413429	-3.510472	37.139194	-1.146866	0.000000	-0.550675	0.000000	0.000000	0.000000	0.011680	0.002667	0.053973	0.000000	0.000000	2.000000	2.000000	0.000000
20362.954081	-0.077003	0.556982	0.011347	81.404083	-3.505912	37.132782	-1.147889	0.000000	-0.558332	0.000000	0.000000	0.000000	0.011680	0.002667	0.053973	0.000000	0.000000	2.000000	2.000000	0.000000
20362.957414	-0.077003	0.556982	0.011347	81.404083	-3.505912	37.132782	-1.147889	0.000000	-0.558332	0.000000	0.000000	0.000000	0.011680	0.002667	0.053973	0.000000	0.000000	2.000000	2.000000	0.000000
20362.960748	-0.077003	0.556982	0.011347	81.404083	-3.505912	37.132782	-1.147889	0.000000	-0.558332	0.000000	0.000000	0.000000	0.011680	0.002667	0.053973	0.000000	0.000000	2.000000	2.000000	0.000000
20362.964081	-0.076899	0.556982	0.011824	81.391663	-3.503422	37.124332	-1.149836	0.000000	-0.567328	0.000000	0.000000	0.000000	0.031340	0.000149	0.143198	0.000000	0.000000	2.000000	2.000000	0.000000
20362.967414	-0.076899	0.556982	0.011824	81.391663	-3.503422	37.124332	-1.149836	0.000000	-0.567328	0.000000	0.000000	0.000000	0.031340	0.000149	0.143198	0.000000	0.000000	2.000000	2.000000	0.000000
20362.970748	-0.076899	0.556982	0.011824	81.391663	-3.503422	37.124332	-1.149836	0.000000	-0.567328	0.000000	0.000000	0.000000	0.031340	0.000149	0.143198	0.000000	0.000000	2.000000	2.000000	0.000000
20362.974081	-0.076899	0.556982	0.011824	81.379189	-3.498196	37.115860	-1.155059	0.000000	-0.591194	0.000000	0.000000	0.000000	0.031340	0.000149	0.143198	0.000000	0.000000	2.000000	2.000000	0.000000
20362.977414	-0.076855	0.556974	0.012118	81.379189	-3.498196	37.115860	-1.155059	0.000000	-0.591194	0.000000	0.000000	0.000000	0.013006	-0.002521	0.088120	0.000000	0.000000	2.000000	2.000000	0.000000
20362.980748	-0.076855	0.556974	0.012118	81.379189	-3.498196	37.115860	-1.155059	0.000000	-0.591194	0.000000	0.000000	0.000000	0.013006	-0.002521	0.088120	0.000000	0.000000	2.000000	2.000000	0.000000
20362.984081	-0.076855	0.556974	0.012118	81.369858	-3.490831	37.109554	-1.157227	0.000000	-0.605881	0.000000	0.000000	0.000000	0.013006	-0.002521	0.088120	0.000000	0.000000	2.000000	2.000000	0.000000
20362.987414	-0.076855	0.556974	0.012118	81.369858	-3.490831	37.109554	-1.157227	0.000000	-0.605881	0.000000	0.000000	0.000000	0.013006	-0.002521	0.088120	0.000000	0.000000	2.000000	2.000000	0.000000
20362.990748	-0.076765	0.556948	0.012401	81.369858	-3.490831	37.109554	-1.157227	0.000000	-0.605881	0.000000	0.000000	0.000000	0.027284	-0.007745	0.084968	0.000000	0.000000	2.000000	2.000000	0.000000
20362.994081	-0.076765	0.556948	0.012401	81.360504	-3.480761	37.103218	-1.157227	0.000000	-0.605881	0.000000	0.000000	0.000000	0.027284	-0.007745	0.084968	0.000000	0.000000	2.000000	2.000000	0.000000
20362.997414	-0.076765	0.556948	0.012401	81.360504	-3.480761	37.103218	-1.157227	0.000000	-0.605881	0.000000	0.000000	0.000000	0.027284	-0.007745	0.084968	0.000000	0.000000	2.000000	2.000000	0.000000
20363.000748	-0.076765	0.556948	0.012401	81.360504	-3.480761	37.103218	-1.157227	0.000000	-0.605881	0.000000	0.000000	0.000000	0.027284	-0.007745	0.084968	0.000000	0.000000	2.000000	2.000000	0.000000
20363.004081	-0.076605	0.556870	0.012969	81.357391	-3.469245	37.101135	-1.161775	0.000000	-0.620042	0.000000	0.000000	0.000000	0.047756	-0.023422	0.170404	0.000000	0.000000	2.000000	2.000000	0.000000
20363.007414	-0.076605	0.556870	0.012969	81.357391	-3.469245	37.101135	-1.161775	0.000000	-0.620042	0.000000	0.000000	0.000000	0.047756	-0.023422	0.170404	0.000000	0.000000	2.000000	2.000000	0.000000
20363.010748	-0.076605	0.556870	0.012969	81.357391	-3.469245	37.101135	-1.161775	0.000000	-0.620042	0.000000	0.000000	0.000000	0.047756	-0.023422	0.170404	0.000000	0.000000	2.000000	2.000000	0.000000
20363.014081	-0.076605	0.556870	0.012969	81.354256	-3.457727	37.099026	-1.169734	0.000000	-0.648443	0.000000	0.000000	0.000000	0.047756	-0.023422	0.170404	0.000000	0.000000	2.000000	2.000000	0.000000
20363.017414	-0.076550	0.556792	0.013191	81.354256	-3.457727	37.099026	-1.169734	0.000000	-0.648443	0.000000	0.000000	0.000000	0.016629	-0.023453	0.066769	0.000000	0.000000	2.000000	2.000000	0.000000
20363.020748	-0.076550	0.556792	0.013191	81.354256	-3.457727	37.099026	-1.169734	0.000000	-0.648443	0.000000	0.000000	0.000000	0.016629	-0.023453	0.066769	0.000000	0.000000	2.000000	2.000000	0.000000
20363.024081	-0.076550	0.556792	0.013191	81.354279	-3.446836	37.099026	-1.169734	0.000000	-0.648443	0.000000	0.000000	0.000000	0.016629	-0.023453	0.066769	0.000000	0.000000	2.000000	2.000000	0.000000
20363.027414	-0.076550	0.556792	0.013191	81.354279	-3.446836	37.099026	-1.169734	0.000000	-0.648443	0.000000	0.000000	0.000000	0.016629	-0.023453	0.066769	0.000000	0.000000	2.000000	2.000000	0.000000
20363.030748	-0.076494	0.556714	0.013414	81.354279	-3.446836	37.099026	-1.169734	0.000000	-0.648443	0.000000	0.000000	0.000000	0.016653	-0.023467	0.066756	0.000000	0.000000	2.000000	2.000000	0.000000
20363.034081	-0.076494	0.556714	0.013414	81.357407	-3.439329	37.101135	-1.172505	0.000000	-0.659571	0.000000	0.000000	0.000000	0.016653	-0.023467	0.066756	0.000000	0.000000	2.000000	2.000000	0.000000
20363.037414	-0.076494	0.556714	0.013414	81.357407	-3.439329	37.101135	-1.172505	0.000000	-0.659571	0.000000	0.000000	0.000000	0.016653	-0.023467	0.066756	0.000000	0.000000	2.000000	2.000000	0.000000
20363.040748	-0.076494	0.556714	0.013414	81.357407	-3.439329	37.101135	-1.172505	0.000000	-0.659571	0.000000	0.000000	0.000000	0.016653	-0.023467	0.066756	0.000000	0.000000	2.000000	2.000000	0.000000
20363.044081	-0.076437	0.556539	0.013766	81.360504	-3.429091	37.103214	-1.175281	0.000000	-0.670697	0.000000	0.000000	0.000000	0.017238	-0.052246	0.105703	0.000000	0.000000	2.000000	2.000000	0.000000
20363.047414	-0.076437	0.556539	0.013766	81.360504	-3.429091	37.103214	-1.175281	0.000000	-0.670697	0.000000	0.000000	0.000000	0.017238	-0.052246	0.105703	0.000000	0.000000	2.000000	2.000000	0.000000
20363.050748	-0.076437	0.556539	0.013766	81.360504	-3.429091	37.103214	-1.175281	0.000000	-0.670697	0.000000	0.000000	0.000000	0.017238	-0.052246	0.105703	0.000000	0.000000	2.000000	2.000000	0.000000
20363.054081	-0.076413	0.556444	0.013900	81.366554	-3.410609	37.118092	-1.178154	0.000000	-0.688314	0.000000	0.000000	0.000000	0.007274	-0.028744	0.040040	0.000000	0.000000	2.000000	2.000000	0.000000
20363.057414	-0.076413	0.556444	0.013900	81.366554	-3.410609	37.118092	-1.178154	0.000000	-0.688314	0.000000	0.000000	0.000000	0.007274	-0.028744	0.040040	0.000000	0.000000	2.000000	2.000000	0.000000
20363.060748	-0.076413	0.556444	0.013900	81.366554	-3.410609	37.118092	-1.178154	0.000000	-0.688314	0.000000	0.000000	0.000000	0.007274	-0.028744	0.040040	0.000000	0.000000	2.000000	2.000000	0.000000
20363.064081	-0.076413	0.556444	0.013900	81.369667	-3.403079	37.120213	-1.179366	0.000000	-0.694987	0.000000	0.000000	0.000000	0.007274	-0.028744	0.040040	0.000000	0.000000	2.000000	2.000000	0.000000
20363.067414	-0.076369	0.556365	0.014055	81.369667	-3.403079	37.120213	-1.179366	0.000000	-0.694987	0.000000	0.000000	0.000000	0.013130	-0.023556	0.046444	0.000000	0.000000	2.000000	2.000000	0.000000
20363.070748	-0.076369	0.556365	0.014055	81.369667	-3.403079	37.120213	-1.179366	0.000000	-0.694987	0.000000	0.000000	0.000000	0.013130	-0.023556	0.046444	0.000000	0.000000	2.000000	2.000000	0.000000
20363.074081	-0.076369	0.556365	0.014055	81.372795	-3.392850	37.122307	-1.181554	0.000000	-0.702728	0.000000	0.000000	0.000000	0.013130	-0.023556	0.046444	0.000000	0.000000	2.000000	2.000000	0.000000
20363.077414	-0.076369	0.556365	0.014055	81.372795	-3.392850	37.122307	-1.181554	0.000000	-0.702728	0.000000	0.000000	0.000000	0.013130	-0.023556	0.046444	0.000000	0.000000	2.000000	2.000000	0.000000
20363.080748	-0.076344	0.556295	0.014183	81.372795	-3.392850	37.122307	-1.181554	0.000000	-0.702728	0.000000	0.000000	0.000000	0.007551	-0.020954	0.038421	0.000000	0.000000	2.000000	2.000000	0.000000
20363.084081	-0.076344	0.556295	0.014183	81.379051	-3.383224	37.126553	-1.181554	0.000000	-0.702728	0.000000	0.000000	0.000000	0.007551	-0.020954	0.038421	0.000000	0.000000	2.000000	2.000000	0.000000
20363.087414	-0.076344	0.556295	0.014183	81.379051	-3.383224	37.126553	-1.181554	0.000000	-0.702728	0.000000	0.000000	0.000000	0.007551	-0.020954	0.038421	0.000000	0.000000	2.000000	2.000000	0.000000
20363.090748	-0.076344	0.556295	0.014183	81.379051	-3.383224	37.126553	-1.181554	0.000000	-0.702728	0.000000	0.000000	0.000000	0.007551	-0.020954	0.038421	0.000000	0.000000	2.000000	2.000000	0.000000
20363.094081	-0.076305	0.556156	0.014371	81.382126	-3.378421	37.128635	-1.182812	0.000000	-0.709131	0.000000	0.000000	0.000000	0.011516	-0.041873	0.056559	0.000000	0.000000	2.000000	2.000000	0.000000
20363.097414	-0.076305	0.556156	0.014371	81.382126	-3.378421	37.128635	-1.182812	0.000000	-0.709131	0.000000	0.000000	0.000000	0.011516	-0.041873	0.056559	0.000000	0.000000	2.000000	2.000000	0.000000
20363.100748	-0.076305	0.556156	0.014371	81.382126	-3.378421	37.128635	-1.182812	0.000000	-0.709131	0.000000	0.000000	0.000000	0.011516	-0.041873	0.056559	0.000000	0.000000	2.000000	2.000000	0.000000
20363.104081	-0.076305	0.556156	0.014371	81.379845	-3.377563	37.126812	-1.184732	0.000000	-0.718558	0.000000	0.000000	0.000000	0.011516	-0.041873	0.056559	0.000000	0.000000	2.000000	2.000000	0.000000
20363.107414	-0.076298	0.556121	0.014467	81.379845	-3.377563	37.126812	-1.184732	0.000000	-0.718558	0.000000	0.000000	0.000000	0.002234	-0.010505	0.028793	0.000000	0.000000	2.000000	2.000000	0.000000
20363.110748	-0.076298	0.556121	0.014467	81.379845	-3.377563	37.126812	-1.184732	0.000000	-0.718558	0.000000	0.000000	0.000000	0.002234	-0.010505	0.028793	0.000000	0.000000	2.000000	2.000000	0.000000
20363.114081	-0.076298	0.556121	0.014467	81.377556	-3.379460	37.124935	-1.184732	0.000000	-0.718558	0.000000	0.000000	0.000000	0.002234	-0.010505	0.028793	0.000000	0.000000	2.000000	2.000000	0.000000
20363.117414	-0.076298	0.556121	0.014467	81.377556	-3.379460	37.124935	-1.184732	0.000000	-0.718558	0.000000	0.000000	0.000000	0.002234	-0.010505	0.028793	0.000000	0.000000	2.000000	2.000000	0.000000
20363.120748	-0.076305	0.556103	0.014513	81.377556	-3.379460	37.124935	-1.184732	0.000000	-0.718558	0.000000	0.000000	0.000000	-0.002240	-0.005282	0.013853	0.000000	0.000000	2.000000	2.000000	0.000000
20363.124081	-0.076305	0.556103	0.014513	81.369011	-3.385482	37.118881	-1.185104	0.000000	-0.723357	0.000000	0.000000	0.000000	-0.002240	-0.005282	0.013853	0.000000	0.000000	2.000000	2.000000	0.000000
20363.127414	-0.076305	0.556103	0.014513	81.369011	-3.385482	37.118881	-1.185104	0.000000	-0.723357	0.000000	0.000000	0.000000	-0.002240	-0.005282	0.013853	0.000000	0.000000	2.000000	2.000000	0.000000
20363.130748	-0.076305	0.556103	0.014513	81.369011	-3.385482	37.118881	-1.185104	0.000000	-0.723357	0.000000	0.000000	0.000000	-0.002240	-0.005282	0.013853	0.000000	0.000000	2.000000	2.000000	0.000000
20363.134081	-0.076324	0.556155	0.014630	81.362823	-3.389663	37.114681	-1.184731	0.000000	-0.725666	0.000000	0.000000	0.000000	-0.005688	0.015539	0.035153	0.000000	0.000000	2.000000	2.000000	0.000000
20363.137414	-0.076324	0.556155	0.014630	81.362823	-3.389663	37.114681	-1.184731	0.000000	-0.725666	0.000000	0.000000	0.000000	-0.005688	0.015539	0.035153	0.000000	0.000000	2.000000	2.000000	0.000000
20363.140748	-0.076324	0.556155	0.014630	81.362823	-3.389663	37.114681	-1.184731	0.000000	-0.725666	0.000000	0.000000	0.000000	-0.005688	0.015539	0.035153	0.000000	0.000000	2.000000	2.000000	0.000000
20363.144081	-0.076324	0.556155	0.014630	81.353432	-3.395886	37.108360	-1.183782	0.000000	-0.731524	0.000000	0.000000	0.000000	-0.005688	0.015539	0.035153	0.000000	0.000000	2.000000	2.000000	0.000000
20363.147414	-0.076325	0.556224	0.014638	81.353432	-3.395886	37.108360	-1.183782	0.000000	-0.731524	0.000000	0.000000	0.000000	-0.000340	0.020874	0.002121	0.000000	0.000000	2.000000	2.000000	0.000000
20363.150748	-0.076325	0.556224	0.014638	81.353432	-3.395886	37.108360	-1.183782	0.000000	-0.731524	0.000000	0.000000	0.000000	-0.000340	0.020874	0.002121	0.000000	0.000000	2.000000	2.000000	0.000000
20363.154081	-0.076325	0.556224	0.014638	81.347397	-3.408906	37.093513	-1.183726	0.000000	-0.731878	0.000000	0.000000	0.000000	-0.000340	0.020874	0.002121	0.000000	0.000000	2.000000	2.000000	0.000000
20363.157414	-0.076325	0.556224	0.014638	81.347397	-3.408906	37.093513	-1.183726	0.000000	-0.731878	0.000000	0.000000	0.000000	-0.000340	0.020874	0.002121	0.000000	0.000000	2.000000	2.000000	0.000000
20363.160748	-0.076327	0.556294	0.014645	81.347397	-3.408906	37.093513	-1.183726	0.000000	-0.731878	0.000000	0.000000	0.000000	-0.000344	0.020880	0.002118	0.000000	0.000000	2.000000	2.000000	0.000000
20363.164081	-0.076327	0.556294	0.014645	81.334900	-3.417170	37.085114	-1.183726	0.000000	-0.731878	0.000000	0.000000	0.000000	-0.000344	0.020880	0.002118	0.000000	0.000000	2.000000	2.000000	0.000000
20363.167414	-0.076327	0.556294	0.014645	81.334900	-3.417170	37.085114	-1.183726	0.000000	-0.731878	0.000000	0.000000	0.000000	-0.000344	0.020880	0.002118	0.000000	0.000000	2.000000	2.000000	0.000000
20363.170748	-0.076327	0.556294	0.014645	81.334900	-3.417170	37.085114	-1.183726	0.000000	-0.731878	0.000000	0.000000	0.000000	-0.000344	0.020880	0.002118	0.000000	0.000000	2.000000	2.000000	0.000000
20363.174081	-0.076347	0.556468	0.014627	81.320175	-3.430012	37.074970	-1.183668	0.000000	-0.732231	0.000000	0.000000	0.000000	-0.006021	0.052198	-0.005393	0.000000	0.000000	2.000000	2.000000	0.000000
20363.177414	-0.076347	0.556468	0.014627	81.320175	-3.430012	37.074970	-1.183668	0.000000	-0.732231	0.000000	0.000000	0.000000	-0.006021	0.052198	-0.005393	0.000000	0.000000	2.000000	2.000000	0.000000
20363.180748	-0.076347	0.556468	0.014627	81.320175	-3.430012	37.074970	-1.183668	0.000000	-0.732231	0.000000	0.000000	0.000000	-0.006021	0.052198	-0.005393	0.000000	0.000000	2.000000	2.000000	0.000000
20363.184081	-0.076347	0.556468	0.014627	81.305573	-3.451598	37.054230	-1.182665	0.000000	-0.731332	0.000000	0.000000	0.000000	-0.006021	0.052198	-0.005393	0.000000	0.000000	2.000000	2.000000	0.000000
20363.187414	-0.076369	0.556564	0.014625	81.305573	-3.451598	37.054230	-1.182665	0.000000	-0.731332	0.000000	0.000000	0.000000	-0.006802	0.028695	-0.000587	0.000000	0.000000	2.000000	2.000000	0.000000
20363.190748	-0.076369	0.556564	0.014625	81.305573	-3.451598	37.054230	-1.182665	0.000000	-0.731332	0.000000	0.000000	0.000000	-0.006802	0.028695	-0.000587	0.000000	0.000000	2.000000	2.000000	0.000000
20363.194081	-0.076369	0.556564	0.014625	81.290810	-3.467059	37.044121	-1.181531	0.000000	-0.731234	0.000000	0.000000	0.000000	-0.006802	0.028695	-0.000587	0.000000	0.000000	2.000000	2.000000	0.000000
20363.197414	-0.076369	0.556564	0.014625	81.290810	-3.467059	37.044121	-1.181531	0.000000	-0.731234	0.000000	0.000000	0.000000	-0.006802	0.028695	-0.000587	0.000000	0.000000	2.000000	2.000000	0.000000
20363.200748	-0.076417	0.556677	0.014637	81.290810	-3.467059	37.044121	-1.181531	0.000000	-0.731234	0.000000	0.000000	0.000000	-0.014379	0.033925	0.003637	0.000000	0.000000	2.000000	2.000000	0.000000
20363.204081	-0.076417	0.556677	0.014637	81.275444	-3.488720	37.023289	-1.181531	0.000000	-0.731234	0.000000	0.000000	0.000000	-0.014379	0.033925	0.003637	0.000000	0.000000	2.000000	2.000000	0.000000
20363.207414	-0.076417	0.556677	0.014637	81.275444	-3.488720	37.023289	-1.181531	0.000000	-0.731234	0.000000	0.000000	0.000000	-0.014379	0.033925	0.003637	0.000000	0.000000	2.000000	2.000000	0.000000
20363.210748	-0.076417	0.556677	0.014637	81.275444	-3.488720	37.023289	-1.181531	0.000000	-0.731234	0.000000	0.000000	0.000000	-0.014379	0.033925	0.003637	0.000000	0.000000	2.000000	2.000000	0.000000
20363.214081	-0.076451	0.556868	0.014700	81.260139	-3.516367	36.991924	-1.179135	0.000000	-0.731840	0.000000	0.000000	0.000000	-0.009982	0.057389	0.019053	0.000000	0.000000	2.000000	2.000000	0.000000
20363.217414	-0.076451	0.556868	0.014700	81.260139	-3.516367	36.991924	-1.179135	0.000000	-0.731840	0.000000	0.000000	0.000000	-0.009982	0.057389	0.019053	0.000000	0.000000	2.000000	2.000000	0.000000
20363.220748	-0.076451	0.556868	0.014700	81.260139	-3.516367	36.991924	-1.179135	0.000000	-0.731840	0.000000	0.000000	0.000000	-0.009982	0.057389	0.019053	0.000000	0.000000	2.000000	2.000000	0.000000
20363.224081	-0.076434	0.556998	0.014741	81.245056	-3.549985	36.950134	-1.177471	0.000000	-0.735016	0.000000	0.000000	0.000000	0.004922	0.039137	0.012193	0.000000	0.000000	2.000000	2.000000	0.000000
20363.227414	-0.076434	0.556998	0.014741	81.245056	-3.549985	36.950134	-1.177471	0.000000	-0.735016	0.000000	0.000000	0.000000	0.004922	0.039137	0.012193	0.000000	0.000000	2.000000	2.000000	0.000000
20363.230748	-0.076434	0.556998	0.014741	81.245056	-3.549985	36.950134	-1.177471	0.000000	-0.735016	0.000000	0.000000	0.000000	0.004922	0.039137	0.012193	0.000000	0.000000	2.000000	2.000000	0.000000
20363.234081	-0.076434	0.556998	0.014741	81.223557	-3.578688	36.906982	-1.178291	0.000000	-0.737048	0.000000	0.000000	0.000000	0.004922	0.039137	0.012193	0.000000	0.000000	2.000000	2.000000	0.000000
20363.237414	-0.076421	0.557120	0.014805	81.223557	-3.578688	36.906982	-1.178291	0.000000	-0.737048	0.000000	0.000000	0.000000	0.003801	0.036524	0.019111	0.000000	0.000000	2.000000	2.000000	0.000000
20363.240748	-0.076421	0.557120	0.014805	81.223557	-3.578688	36.906982	-1.178291	0.000000	-0.737048	0.000000	0.000000	0.000000	0.003801	0.036524	0.019111	0.000000	0.000000	2.000000	2.000000	0.000000
20363.244081	-0.076421	0.557120	0.014805	81.206123	-3.654791	36.811008	-1.178925	0.000000	-0.740233	0.000000	0.000000	0.000000	0.003801	0.036524	0.019111	0.000000	0.000000	2.000000	2.000000	0.000000
20363.247414	-0.076421	0.557120	0.014805	81.206123	-3.654791	36.811008	-1.178925	0.000000	-0.740233	0.000000	0.000000	0.000000	0.003801	0.036524	0.019111	0.000000	0.000000	2.000000	2.000000	0.000000
20363.250748	-0.076389	0.557259	0.014890	81.206123	-3.654791	36.811008	-1.178925	0.000000	-0.740233	0.000000	0.000000	0.000000	0.009670	0.041741	0.025499	0.000000	0.000000	2.000000	2.000000	0.000000
20363.254081	-0.076389	0.557259	0.014890	81.188728	-3.915112	36.485310	-1.178925	0.000000	-0.740233	0.000000	0.000000	0.000000	0.009670	0.041741	0.025499	0.000000	0.000000	2.000000	2.000000	0.000000
20363.257414	-0.076389	0.557259	0.014890	81.188728	-3.915112	36.485310	-1.178925	0.000000	-0.740233	0.000000	0.000000	0.000000	0.009670	0.041741	0.025499	0.000000	0.000000	2.000000	2.000000	0.000000
20363.260748	-0.076389	0.557259	0.014890	81.188728	-3.915112	36.485310	-1.178925	0.000000	-0.740233	0.000000	0.000000	0.000000	0.009670	0.041741	0.025499	0.000000	0.000000	2.000000	2.000000	0.000000
20363.264081	-0.076351	0.557529	0.015079	81.174950	-4.420462	35.875294	-1.180537	0.000000	-0.744483	0.000000	0.000000	0.000000	0.011515	0.080920	0.056796	0.000000	0.000000	2.000000	2.000000	0.000000
20363.267414	-0.076351	0.557529	0.015079	81.174950	-4.420462	35.875294	-1.180537	0.000000	-0.744483	0.000000	0.000000	0.000000	0.011515	0.080920	0.056796	0.000000	0.000000	2.000000	2.000000	0.000000
20363.270748	-0.076351	0.557529	0.015079	81.174950	-4.420462	35.875294	-1.180537	0.000000	-0.744483	0.000000	0.000000	0.000000	0.011515	0.080920	0.056796	0.000000	0.000000	2.000000	2.000000	0.000000
20363.274081	-0.076351	0.557529	0.015079	81.160240	-5.151735	34.992935	-1.182456	0.000000	-0.753949	0.000000	0.000000	0.000000	0.011515	0.080920	0.056796	0.000000	0.000000	2.000000	2.000000	0.000000
20363.277414	-0.076351	0.557668	0.015224	81.160240	-5.151735	34.992935	-1.182456	0.000000	-0.753949	0.000000	0.000000	0.000000	-0.000135	0.041791	0.043533	0.000000	0.000000	2.000000	2.000000	0.000000
20363.280748	-0.076351	0.557668	0.015224	81.160240	-5.151735	34.992935	-1.182456	0.000000	-0.753949	0.000000	0.000000	0.000000	-0.000135	0.041791	0.043533	0.000000	0.000000	2.000000	2.000000	0.000000
20363.284081	-0.076348	0.557816	0.015346	81.144905	-5.984881	33.987350	-1.182433	0.000000	-0.761204	0.000000	0.000000	0.000000	0.000994	0.044406	0.036585	0.000000	0.000000	2.000000	2.000000	0.000000
20363.287414	-0.076348	0.557816	0.015346	81.144905	-5.984881	33.987350	-1.182433	0.000000	-0.761204	0.000000	0.000000	0.000000	0.000994	0.044406	0.036585	0.000000	0.000000	2.000000	2.000000	0.000000
20363.290748	-0.076348	0.557816	0.015346	81.144905	-5.984881	33.987350	-1.182433	0.000000	-0.761204	0.000000	0.000000	0.000000	0.000994	0.044406	0.036585	0.000000	0.000000	2.000000	2.000000	0.000000
20363.294081	-0.076348	0.557816	0.015346	81.124313	-6.827860	32.962929	-1.182599	0.000000	-0.767302	0.000000	0.000000	0.000000	0.000994	0.044406	0.036585	0.000000	0.000000	2.000000	2.000000	0.000000
20363.297414	-0.076284	0.557973	0.015520	81.124313	-6.827860	32.962929	-1.182599	0.000000	-0.767302	0.000000	0.000000	0.000000	0.019219	0.047046	0.052058	0.000000	0.000000	2.000000	2.000000	0.000000
20363.300748	-0.076284	0.557973	0.015520	81.124313	-6.827860	32.962929	-1.182599	0.000000	-0.767302	0.000000	0.000000	0.000000	0.019219	0.047046	0.052058	0.000000	0.000000	2.000000	2.000000	0.000000
20363.304081	-0.076213	0.558121	0.015652	81.104790	-7.712916	31.880386	-1.185802	0.000000	-0.775978	0.000000	0.000000	0.000000	0.021214	0.044440	0.039804	0.000000	0.000000	2.000000	2.000000	0.000000
20363.307414	-0.076213	0.558121	0.015652	81.104790	-7.712916	31.880386	-1.185802	0.000000	-0.775978	0.000000	0.000000	0.000000	0.021214	0.044440	0.039804	0.000000	0.000000	2.000000	2.000000	0.000000
20363.310748	-0.076213	0.558121	0.015652	81.104790	-7.712916	31.880386	-1.185802	0.000000	-0.775978	0.000000	0.000000	0.000000	0.021214	0.044440	0.039804	0.000000	0.000000	2.000000	2.000000	0.000000
20363.314081	-0.076213	0.558121	0.015652	81.085899	-8.668306	30.718735	-1.189338	0.000000	-0.782612	0.000000	0.000000	0.000000	0.021214	0.044440	0.039804	0.000000	0.000000	2.000000	2.000000	0.000000
20363.317414	-0.076140	0.558252	0.015767	81.085899	-8.668306	30.718735	-1.189338	0.000000	-0.782612	0.000000	0.000000	0.000000	0.022082	0.039244	0.034488	0.000000	0.000000	2.000000	2.000000	0.000000
20363.320748	-0.076140	0.558252	0.015767	81.085899	-8.668306	30.718735	-1.189338	0.000000	-0.782612	0.000000	0.000000	0.000000	0.022082	0.039244	0.034488	0.000000	0.000000	2.000000	2.000000	0.000000
20363.324081	-0.076140	0.558252	0.015767	81.066948	-9.711839	29.446661	-1.193018	0.000000	-0.788360	0.000000	0.000000	0.000000	0.022082	0.039244	0.034488	0.000000	0.000000	2.000000	2.000000	0.000000
20363.327414	-0.076140	0.558252	0.015767	81.066948	-9.711839	29.446661	-1.193018	0.000000	-0.788360	0.000000	0.000000	0.000000	0.022082	0.039244	0.034488	0.000000	0.000000	2.000000	2.000000	0.000000
20363.330748	-0.076082	0.558374	0.015838	81.066948	-9.711839	29.446661	-1.193018	0.000000	-0.788360	0.000000	0.000000	0.000000	0.017327	0.036634	0.021160	0.000000	0.000000	2.000000	2.000000	0.000000
20363.334081	-0.076082	0.558374	0.015838	81.044060	-10.810685	28.106821	-1.193018	0.000000	-0.788360	0.000000	0.000000	0.000000	0.017327	0.036634	0.021160	0.000000	0.000000	2.000000	2.000000	0.000000
20363.337414	-0.076082	0.558374	0.015838	81.044060	-10.810685	28.106821	-1.193018	0.000000	-0.788360	0.000000	0.000000	0.000000	0.017327	0.036634	0.021160	0.000000	0.000000	2.000000	2.000000	0.000000
20363.340748	-0.076082	0.558374	0.015838	81.044060	-10.810685	28.106821	-1.193018	0.000000	-0.788360	0.000000	0.000000	0.000000	0.017327	0.036634	0.021160	0.000000	0.000000	2.000000	2.000000	0.000000
20363.344081	-0.075915	0.558610	0.015945	81.020729	-11.855513	26.834469	-1.195906	0.000000	-0.791887	0.000000	0.000000	0.000000	0.050112	0.070673	0.032222	0.000000	0.000000	2.000000	2.000000	0.000000
20363.347414	-0.075915	0.558610	0.015945	81.020729	-11.855513	26.834469	-1.195906	0.000000	-0.791887	0.000000	0.000000	0.000000	0.050112	0.070673	0.032222	0.000000	0.000000	2.000000	2.000000	0.000000
20363.350748	-0.075915	0.558610	0.015945	81.020729	-11.855513	26.834469	-1.195906	0.000000	-0.791887	0.000000	0.000000	0.000000	0.050112	0.070673	0.032222	0.000000	0.000000	2.000000	2.000000	0.000000
20363.354081	-0.075915	0.558610	0.015945	80.991821	-12.799044	25.683105	-1.204258	0.000000	-0.797257	0.000000	0.000000	0.000000	0.050112	0.070673	0.032222	0.000000	0.000000	2.000000	2.000000	0.000000
20363.357414	-0.075879	0.558732	0.016012	80.991821	-12.799044	25.683105	-1.204258	0.000000	-0.797257	0.000000	0.000000	0.000000	0.010608	0.036664	0.020041	0.000000	0.000000	2.000000	2.000000	0.000000
20363.360748	-0.075879	0.558732	0.016012	80.991821	-12.799044	25.683105	-1.204258	0.000000	-0.797257	0.000000	0.000000	0.000000	0.010608	0.036664	0.020041	0.000000	0.000000	2.000000	2.000000	0.000000
20363.364081	-0.075879	0.558732	0.016012	80.961861	-13.611285	24.692547	-1.206026	0.000000	-0.800597	0.000000	0.000000	0.000000	0.010608	0.036664	0.020041	0.000000	0.000000	2.000000	2.000000	0.000000
20363.367414	-0.075879	0.558732	0.016012	80.961861	-13.611285	24.692547	-1.206026	0.000000	-0.800597	0.000000	0.000000	0.000000	0.010608	0.036664	0.020041	0.000000	0.000000	2.000000	2.000000	0.000000
20363.370748	-0.075849	0.558819	0.016107	80.961861	-13.611285	24.692547	-1.206026	0.000000	-0.800597	0.000000	0.000000	0.000000	0.009239	0.026209	0.028608	0.000000	0.000000	2.000000	2.000000	0.000000
20363.374081	-0.075849	0.558819	0.016107	80.940323	-14.170234	24.011488	-1.206026	0.000000	-0.800597	0.000000	0.000000	0.000000	0.009239	0.026209	0.028608	0.000000	0.000000	2.000000	2.000000	0.000000
20363.377414	-0.075849	0.558819	0.016107	80.940323	-14.170234	24.011488	-1.206026	0.000000	-0.800597	0.000000	0.000000	0.000000	0.009239	0.026209	0.028608	0.000000	0.000000	2.000000	2.000000	0.000000
20363.380748	-0.075849	0.558819	0.016107	80.940323	-14.170234	24.011488	-1.206026	0.000000	-0.800597	0.000000	0.000000	0.000000	0.009239	0.026209	0.028608	0.000000	0.000000	2.000000	2.000000	0.000000
20363.384081	-0.075853	0.558950	0.016275	80.924026	-14.383007	23.752417	-1.207566	0.000000	-0.805365	0.000000	0.000000	0.000000	-0.001147	0.039308	0.050314	0.000000	0.000000	2.000000	2.000000	0.000000
20363.387414	-0.075853	0.558950	0.016275	80.924026	-14.383007	23.752417	-1.207566	0.000000	-0.805365	0.000000	0.000000	0.000000	-0.001147	0.039308	0.050314	0.000000	0.000000	2.000000	2.000000	0.000000
20363.390748	-0.075853	0.558950	0.016275	80.924026	-14.383007	23.752417	-1.207566	0.000000	-0.805365	0.000000	0.000000	0.000000	-0.001147	0.039308	0.050314	0.000000	0.000000	2.000000	2.000000	0.000000
20363.394081	-0.075853	0.558950	0.016275	80.921211	-14.367039	23.774702	-1.207375	0.000000	-0.813751	0.000000	0.000000	0.000000	-0.001147	0.039308	0.050314	0.000000	0.000000	2.000000	2.000000	0.000000
20363.397414	-0.075884	0.558977	0.016330	80.921211	-14.367039	23.774702	-1.207375	0.000000	-0.813751	0.000000	0.000000	0.000000	-0.009550	0.007878	0.016426	0.000000	0.000000	2.000000	2.000000	0.000000
20363.400748	-0.075884	0.558977	0.016330	80.921211	-14.367039	23.774702	-1.207375	0.000000	-0.813751	0.000000	0.000000	0.000000	-0.009550	0.007878	0.016426	0.000000	0.000000	2.000000	2.000000	0.000000
20363.404081	-0.075884	0.558977	0.016330	80.918137	-14.367974	23.776531	-1.205783	0.000000	-0.816489	0.000000	0.000000	0.000000	-0.009550	0.007878	0.016426	0.000000	0.000000	2.000000	2.000000	0.000000
20363.407414	-0.075884	0.558977	0.016330	80.918137	-14.367974	23.776531	-1.205783	0.000000	-0.816489	0.000000	0.000000	0.000000	-0.009550	0.007878	0.016426	0.000000	0.000000	2.000000	2.000000	0.000000
20363.410748	-0.075911	0.558968	0.016349	80.918137	-14.367974	23.776531	-1.205783	0.000000	-0.816489	0.000000	0.000000	0.000000	-0.007856	-0.002626	0.005852	0.000000	0.000000	2.000000	2.000000	0.000000
20363.414081	-0.075911	0.558968	0.016349	80.921211	-14.375198	23.774700	-1.205783	0.000000	-0.816489	0.000000	0.000000	0.000000	-0.007856	-0.002626	0.005852	0.000000	0.000000	2.000000	2.000000	0.000000
20363.417414	-0.075911	0.558968	0.016349	80.921211	-14.375198	23.774700	-1.205783	0.000000	-0.816489	0.000000	0.000000	0.000000	-0.007856	-0.002626	0.005852	0.000000	0.000000	2.000000	2.000000	0.000000
20363.420748	-0.075911	0.558968	0.016349	80.921211	-14.375198	23.774700	-1.205783	0.000000	-0.816489	0.000000	0.000000	0.000000	-0.007856	-0.002626	0.005852	0.000000	0.000000	2.000000	2.000000	0.000000
20363.424081	-0.076025	0.558916	0.016342	80.924355	-14.382427	23.772890	-1.204474	0.000000	-0.817464	0.000000	0.000000	0.000000	-0.034245	-0.015726	-0.002117	0.000000	0.000000	2.000000	2.000000	0.000000
20363.427414	-0.076025	0.558916	0.016342	80.924355	-14.382427	23.772890	-1.204474	0.000000	-0.817464	0.000000	0.000000	0.000000	-0.034245	-0.015726	-0.002117	0.000000	0.000000	2.000000	2.000000	0.000000
20363.430748	-0.076025	0.558916	0.016342	80.924355	-14.382427	23.772890	-1.204474	0.000000	-0.817464	0.000000	0.000000	0.000000	-0.034245	-0.015726	-0.002117	0.000000	0.000000	2.000000	2.000000	0.000000
20363.434081	-0.076025	0.558916	0.016342	80.924393	-14.387886	23.772909	-1.198766	0.000000	-0.817111	0.000000	0.000000	0.000000	-0.034245	-0.015726	-0.002117	0.000000	0.000000	2.000000	2.000000	0.000000
20363.437414	-0.076055	0.558898	0.016385	80.924393	-14.387886	23.772909	-1.198766	0.000000	-0.817111	0.000000	0.000000	0.000000	-0.008970	-0.005245	0.012782	0.000000	0.000000	2.000000	2.000000	0.000000
20363.440748	-0.076055	0.558898	0.016385	80.924393	-14.387886	23.772909	-1.198766	0.000000	-0.817111	0.000000	0.000000	0.000000	-0.008970	-0.005245	0.012782	0.000000	0.000000	2.000000	2.000000	0.000000
20363.444081	-0.076055	0.558898	0.016385	80.924393	-14.387886	23.772909	-1.197271	0.000000	-0.819242	0.000000	0.000000	0.000000	-0.008970	-0.005245	0.012782	0.000000	0.000000	2.000000	2.000000	0.000000
20363.447414	-0.076055	0.558898	0.016385	80.924393	-14.387886	23.772909	-1.197271	0.000000	-0.819242	0.000000	0.000000	0.000000	-0.008970	-0.005245	0.012782	0.000000	0.000000	2.000000	2.000000	0.000000
20363.450748	-0.076062	0.558881	0.016431	80.924393	-14.387886	23.772909	-1.197271	0.000000	-0.819242	0.000000	0.000000	0.000000	-0.002227	-0.005243	0.013863	0.000000	0.000000	2.000000	2.000000	0.000000
20363.454081	-0.076062	0.558881	0.016431	80.924377	-14.385150	23.772903	-1.197271	0.000000	-0.819242	0.000000	0.000000	0.000000	-0.002227	-0.005243	0.013863	0.000000	0.000000	2.000000	2.000000	0.000000
20363.457414	-0.076062	0.558881	0.016431	80.924377	-14.385150	23.772903	-1.197271	0.000000	-0.819242	0.000000	0.000000	0.000000	-0.002227	-0.005243	0.013863	0.000000	0.000000	2.000000	2.000000	0.000000
20363.460748	-0.076062	0.558881	0.016431	80.924377	-14.385150	23.772903	-1.197271	0.000000	-0.819242	0.000000	0.000000	0.000000	-0.002227	-0.005243	0.013863	0.000000	0.000000	2.000000	2.000000	0.000000
20363.464081	-0.076016	0.558854	0.016575	80.921234	-14.377933	23.774706	-1.196900	0.000000	-0.821552	0.000000	0.000000	0.000000	0.013826	-0.007859	0.043192	0.000000	0.000000	2.000000	2.000000	0.000000
20363.467414	-0.076016	0.558854	0.016575	80.921234	-14.377933	23.774706	-1.196900	0.000000	-0.821552	0.000000	0.000000	0.000000	0.013826	-0.007859	0.043192	0.000000	0.000000	2.000000	2.000000	0.000000
20363.470748	-0.076016	0.558854	0.016575	80.921234	-14.377933	23.774706	-1.196900	0.000000	-0.821552	0.000000	0.000000	0.000000	0.013826	-0.007859	0.043192	0.000000	0.000000	2.000000	2.000000	0.000000
20363.474081	-0.076016	0.558854	0.016575	80.918121	-14.370689	23.776529	-1.199205	0.000000	-0.828751	0.000000	0.000000	0.000000	0.013826	-0.007859	0.043192	0.000000	0.000000	2.000000	2.000000	0.000000
20363.477414	-0.075989	0.558837	0.016692	80.918121	-14.370689	23.776529	-1.199205	0.000000	-0.828751	0.000000	0.000000	0.000000	0.008200	-0.005264	0.035175	0.000000	0.000000	2.000000	2.000000	0.000000
20363.480748	-0.075989	0.558837	0.016692	80.918121	-14.370689	23.776529	-1.199205	0.000000	-0.828751	0.000000	0.000000	0.000000	0.008200	-0.005264	0.035175	0.000000	0.000000	2.000000	2.000000	0.000000
20363.484081	-0.075989	0.558837	0.016692	80.918266	-14.356802	23.786764	-1.200572	0.000000	-0.834613	0.000000	0.000000	0.000000	0.008200	-0.005264	0.035175	0.000000	0.000000	2.000000	2.000000	0.000000
20363.487414	-0.075989	0.558837	0.016692	80.918266	-14.356802	23.786764	-1.200572	0.000000	-0.834613	0.000000	0.000000	0.000000	0.008200	-0.005264	0.035175	0.000000	0.000000	2.000000	2.000000	0.000000
20363.490748	-0.075956	0.558784	0.016774	80.918266	-14.356802	23.786764	-1.200572	0.000000	-0.834613	0.000000	0.000000	0.000000	0.009901	-0.015736	0.024599	0.000000	0.000000	2.000000	2.000000	0.000000
20363.494081	-0.075956	0.558784	0.016774	80.921364	-14.353148	23.784929	-1.200572	0.000000	-0.834613	0.000000	0.000000	0.000000	0.009901	-0.015736	0.024599	0.000000	0.000000	2.000000	2.000000	0.000000
20363.497414	-0.075956	0.558784	0.016774	80.921364	-14.353148	23.784929	-1.200572	0.000000	-0.834613	0.000000	0.000000	0.000000	0.009901	-0.015736	0.024599	0.000000	0.000000	2.000000	2.000000	0.000000
20363.500748	-0.075956	0.558784	0.016774	80.921364	-14.353148	23.784929	-1.200572	0.000000	-0.834613	0.000000	0.000000	0.000000	0.009901	-0.015736	0.024599	0.000000	0.000000	2.000000	2.000000	0.000000
20363.504081	-0.075924	0.558723	0.017011	80.918396	-14.340193	23.796982	-1.202222	0.000000	-0.838713	0.000000	0.000000	0.000000	0.009419	-0.018402	0.070897	0.000000	0.000000	2.000000	2.000000	0.000000
20363.507414	-0.075924	0.558723	0.017011	80.918396	-14.340193	23.796982	-1.202222	0.000000	-0.838713	0.000000	0.000000	0.000000	0.009419	-0.018402	0.070897	0.000000	0.000000	2.000000	2.000000	0.000000
20363.510748	-0.075924	0.558723	0.017011	80.918396	-14.340193	23.796982	-1.202222	0.000000	-0.838713	0.000000	0.000000	0.000000	0.009419	-0.018402	0.070897	0.000000	0.000000	2.000000	2.000000	0.000000
20363.514081	-0.075924	0.558723	0.017011	80.912346	-14.322748	23.810822	-1.203791	0.000000	-0.850529	0.000000	0.000000	0.000000	0.009419	-0.018402	0.070897	0.000000	0.000000	2.000000	2.000000	0.000000
20363.517414	-0.075888	0.558697	0.017218	80.912346	-14.322748	23.810822	-1.203791	0.000000	-0.850529	0.000000	0.000000	0.000000	0.010811	-0.007912	0.062315	0.000000	0.000000	2.000000	2.000000	0.000000
20363.520748	-0.075888	0.558697	0.017218	80.912346	-14.322748	23.810822	-1.203791	0.000000	-0.850529	0.000000	0.000000	0.000000	0.010811	-0.007912	0.062315	0.000000	0.000000	2.000000	2.000000	0.000000
20363.524081	-0.075888	0.558697	0.017218	80.893944	-14.284348	23.842037	-1.205593	0.000000	-0.860915	0.000000	0.000000	0.000000	0.010811	-0.007912	0.062315	0.000000	0.000000	2.000000	2.000000	0.000000
20363.527414	-0.075888	0.558697	0.017218	80.893944	-14.284348	23.842037	-1.205593	0.000000	-0.860915	0.000000	0.000000	0.000000	0.010811	-0.007912	0.062315	0.000000	0.000000	2.000000	2.000000	0.000000
20363.530748	-0.075863	0.558740	0.017496	80.893944	-14.284348	23.842037	-1.205593	0.000000	-0.860915	0.000000	0.000000	0.000000	0.007449	0.013028	0.083446	0.000000	0.000000	2.000000	2.000000	0.000000
20363.534081	-0.075863	0.558740	0.017496	80.866020	-14.249177	23.860350	-1.205593	0.000000	-0.860915	0.000000	0.000000	0.000000	0.007449	0.013028	0.083446	0.000000	0.000000	2.000000	2.000000	0.000000
20363.537414	-0.075863	0.558740	0.017496	80.866020	-14.249177	23.860350	-1.205593	0.000000	-0.860915	0.000000	0.000000	0.000000	0.007449	0.013028	0.083446	0.000000	0.000000	2.000000	2.000000	0.000000
20363.540748	-0.075863	0.558740	0.017496	80.866020	-14.249177	23.860350	-1.205593	0.000000	-0.860915	0.000000	0.000000	0.000000	0.007449	0.013028	0.083446	0.000000	0.000000	2.000000	2.000000	0.000000
20363.544081	-0.075796	0.558967	0.018527	80.819839	-14.175929	23.903538	-1.206835	0.000000	-0.874823	0.000000	0.000000	0.000000	0.020081	0.067907	0.309041	0.000000	0.000000	2.000000	2.000000	0.000000
20363.547414	-0.075796	0.558967	0.018527	80.819839	-14.175929	23.903538	-1.206835	0.000000	-0.874823	0.000000	0.000000	0.000000	0.020081	0.067907	0.309041	0.000000	0.000000	2.000000	2.000000	0.000000
20363.550748	-0.075796	0.558967	0.018527	80.819839	-14.175929	23.903538	-1.206835	0.000000	-0.874823	0.000000	0.000000	0.000000	0.020081	0.067907	0.309041	0.000000	0.000000	2.000000	2.000000	0.000000
20363.554081	-0.075796	0.558967	0.018527	80.765984	-13.995770	24.048397	-1.210182	0.000000	-0.926330	0.000000	0.000000	0.000000	0.020081	0.067907	0.309041	0.000000	0.000000	2.000000	2.000000	0.000000
20363.557414	-0.075795	0.559158	0.019248	80.765984	-13.995770	24.048397	-1.210182	0.000000	-0.926330	0.000000	0.000000	0.000000	0.000310	0.057525	0.216395	0.000000	0.000000	2.000000	2.000000	0.000000
20363.560748	-0.075795	0.559158	0.019248	80.765984	-13.995770	24.048397	-1.210182	0.000000	-0.926330	0.000000	0.000000	0.000000	0.000310	0.057525	0.216395	0.000000	0.000000	2.000000	2.000000	0.000000
20363.564081	-0.075791	0.559376	0.020094	80.701195	-13.714774	24.270395	-1.210233	0.000000	-0.962395	0.000000	0.000000	0.000000	0.001420	0.065351	0.253904	0.000000	0.000000	2.000000	2.000000	0.000000
20363.567414	-0.075791	0.559376	0.020094	80.701195	-13.714774	24.270395	-1.210233	0.000000	-0.962395	0.000000	0.000000	0.000000	0.001420	0.065351	0.253904	0.000000	0.000000	2.000000	2.000000	0.000000
20363.570748	-0.075791	0.559376	0.020094	80.701195	-13.714774	24.270395	-1.210233	0.000000	-0.962395	0.000000	0.000000	0.000000	0.001420	0.065351	0.253904	0.000000	0.000000	2.000000	2.000000	0.000000
20363.574081	-0.075791	0.559376	0.020094	80.635101	-13.296509	24.596025	-1.210470	0.000000	-1.004713	0.000000	0.000000	0.000000	0.001420	0.065351	0.253904	0.000000	0.000000	2.000000	2.000000	0.000000
20363.577414	-0.075821	0.559611	0.021018	80.635101	-13.296509	24.596025	-1.210470	0.000000	-1.004713	0.000000	0.000000	0.000000	-0.009074	0.070581	0.277000	0.000000	0.000000	2.000000	2.000000	0.000000
20363.580748	-0.075821	0.559611	0.021018	80.635101	-13.296509	24.596025	-1.210470	0.000000	-1.004713	0.000000	0.000000	0.000000	-0.009074	0.070581	0.277000	0.000000	0.000000	2.000000	2.000000	0.000000
20363.584081	-0.075903	0.559829	0.021979	80.564156	-12.745467	25.103363	-1.208957	0.000000	-1.050879	0.000000	0.000000	0.000000	-0.024749	0.065244	0.288454	0.000000	0.000000	2.000000	2.000000	0.000000
20363.587414	-0.075903	0.559829	0.021979	80.564156	-12.745467	25.103363	-1.208957	0.000000	-1.050879	0.000000	0.000000	0.000000	-0.024749	0.065244	0.288454	0.000000	0.000000	2.000000	2.000000	0.000000
20363.590748	-0.075903	0.559829	0.021979	80.564156	-12.745467	25.103363	-1.208957	0.000000	-1.050879	0.000000	0.000000	0.000000	-0.024749	0.065244	0.288454	0.000000	0.000000	2.000000	2.000000	0.000000
20363.594081	-0.075903	0.559829	0.021979	80.496765	-12.076525	25.839378	-1.204833	0.000000	-1.098955	0.000000	0.000000	0.000000	-0.024749	0.065244	0.288454	0.000000	0.000000	2.000000	2.000000	0.000000
20363.597414	-0.075982	0.560055	0.022917	80.496765	-12.076525	25.839378	-1.204833	0.000000	-1.098955	0.000000	0.000000	0.000000	-0.023534	0.067872	0.281311	0.000000	0.000000	2.000000	2.000000	0.000000
20363.600748	-0.075982	0.560055	0.022917	80.496765	-12.076525	25.839378	-1.204833	0.000000	-1.098955	0.000000	0.000000	0.000000	-0.023534	0.067872	0.281311	0.000000	0.000000	2.000000	2.000000	0.000000
20363.604081	-0.076083	0.560281	0.023850	80.433838	-11.356595	26.667118	-1.200910	0.000000	-1.145840	0.000000	0.000000	0.000000	-0.030270	0.067853	0.280004	0.000000	0.000000	2.000000	2.000000	0.000000
20363.607414	-0.076083	0.560281	0.023850	80.433838	-11.356595	26.667118	-1.200910	0.000000	-1.145840	0.000000	0.000000	0.000000	-0.030270	0.067853	0.280004	0.000000	0.000000	2.000000	2.000000	0.000000
20363.610748	-0.076083	0.560281	0.023850	80.433838	-11.356595	26.667118	-1.200910	0.000000	-1.145840	0.000000	0.000000	0.000000	-0.030270	0.067853	0.280004	0.000000	0.000000	2.000000	2.000000	0.000000
20363.614081	-0.076083	0.560281	0.023850	80.379326	-10.634542	27.527042	-1.195865	0.000000	-1.192507	0.000000	0.000000	0.000000	-0.030270	0.067853	0.280004	0.000000	0.000000	2.000000	2.000000	0.000000
20363.617414	-0.076191	0.560473	0.024681	80.379326	-10.634542	27.527042	-1.195865	0.000000	-1.192507	0.000000	0.000000	0.000000	-0.032376	0.057324	0.249182	0.000000	0.000000	2.000000	2.000000	0.000000
20363.620748	-0.076191	0.560473	0.024681	80.379326	-10.634542	27.527042	-1.195865	0.000000	-1.192507	0.000000	0.000000	0.000000	-0.032376	0.057324	0.249182	0.000000	0.000000	2.000000	2.000000	0.000000
20363.624081	-0.076308	0.560646	0.025426	80.424210	-9.926950	28.361008	-1.190469	0.000000	-1.234038	0.000000	0.000000	0.000000	-0.035362	0.052108	0.223653	0.000000	0.000000	2.000000	2.000000	0.000000
20363.627414	-0.076308	0.560646	0.025426	80.424210	-9.926950	28.361008	-1.190469	0.000000	-1.234038	0.000000	0.000000	0.000000	-0.035362	0.052108	0.223653	0.000000	0.000000	2.000000	2.000000	0.000000
20363.630748	-0.076308	0.560646	0.025426	80.424210	-9.926950	28.361008	-1.190469	0.000000	-1.234038	0.000000	0.000000	0.000000	-0.035362	0.052108	0.223653	0.000000	0.000000	2.000000	2.000000	0.000000
20363.634081	-0.076308	0.560646	0.025426	80.669167	-9.148155	29.168333	-1.184576	0.000000	-1.271313	0.000000	0.000000	0.000000	-0.035362	0.052108	0.223653	0.000000	0.000000	2.000000	2.000000	0.000000
20363.637414	-0.076404	0.560776	0.026033	80.669167	-9.148155	29.168333	-1.184576	0.000000	-1.271313	0.000000	0.000000	0.000000	-0.028763	0.039003	0.181910	0.000000	0.000000	2.000000	2.000000	0.000000
20363.640748	-0.076404	0.560776	0.026033	80.669167	-9.148155	29.168333	-1.184576	0.000000	-1.271313	0.000000	0.000000	0.000000	-0.028763	0.039003	0.181910	0.000000	0.000000	2.000000	2.000000	0.000000
20363.644081	-0.076485	0.560871	0.026540	80.987488	-8.257407	30.009457	-1.179782	0.000000	-1.301632	0.000000	0.000000	0.000000	-0.024088	0.028458	0.152357	0.000000	0.000000	2.000000	2.000000	0.000000
20363.647414	-0.076485	0.560871	0.026540	80.987488	-8.257407	30.009457	-1.179782	0.000000	-1.301632	0.000000	0.000000	0.000000	-0.024088	0.028458	0.152357	0.000000	0.000000	2.000000	2.000000	0.000000
20363.650748	-0.076485	0.560871	0.026540	80.987488	-8.257407	30.009457	-1.179782	0.000000	-1.301632	0.000000	0.000000	0.000000	-0.024088	0.028458	0.152357	0.000000	0.000000	2.000000	2.000000	0.000000
20363.654081	-0.076485	0.560871	0.026540	81.288193	-7.253797	31.041191	-1.175767	0.000000	-1.327025	0.000000	0.000000	0.000000	-0.024088	0.028458	0.152357	0.000000	0.000000	2.000000	2.000000	0.000000
20363.657414	-0.076557	0.560913	0.026996	81.288193	-7.253797	31.041191	-1.175767	0.000000	-1.327025	0.000000	0.000000	0.000000	-0.021604	0.012515	0.136639	0.000000	0.000000	2.000000	2.000000	0.000000
20363.660748	-0.076557	0.560913	0.026996	81.288193	-7.253797	31.041191	-1.175767	0.000000	-1.327025	0.000000	0.000000	0.000000	-0.021604	0.012515	0.136639	0.000000	0.000000	2.000000	2.000000	0.000000
20363.664081	-0.076557	0.560913	0.026996	81.550064	-6.178056	32.263783	-1.172167	0.000000	-1.349798	0.000000	0.000000	0.000000	-0.021604	0.012515	0.136639	0.000000	0.000000	2.000000	2.000000	0.000000
20363.667414	-0.076557	0.560913	0.026996	81.550064	-6.178056	32.263783	-1.172167	0.000000	-1.349798	0.000000	0.000000	0.000000	-0.021604	0.012515	0.136639	0.000000	0.000000	2.000000	2.000000	0.000000
20363.670748	-0.076622	0.560946	0.027411	81.550064	-6.178056	32.263783	-1.172167	0.000000	-1.349798	0.000000	0.000000	0.000000	-0.019683	0.009849	0.124481	0.000000	0.000000	2.000000	2.000000	0.000000
20363.674081	-0.076679	0.560952	0.027768	81.768204	-5.043841	33.568134	-1.172167	0.000000	-1.349798	0.000000	0.000000	0.000000	-0.016937	0.001919	0.107121	0.000000	0.000000	2.000000	2.000000	0.000000
20363.677414	-0.076679	0.560952	0.027768	81.768204	-5.043841	33.568134	-1.172167	0.000000	-1.349798	0.000000	0.000000	0.000000	-0.016937	0.001919	0.107121	0.000000	0.000000	2.000000	2.000000	0.000000
20363.680748	-0.076679	0.560952	0.027768	81.768204	-5.043841	33.568134	-1.172167	0.000000	-1.349798	0.000000	0.000000	0.000000	-0.016937	0.001919	0.107121	0.000000	0.000000	2.000000	2.000000	0.000000
20363.684081	-0.076679	0.560952	0.027768	81.955139	-4.097078	34.615959	-1.166063	0.000000	-1.388398	0.000000	0.000000	0.000000	-0.016937	0.001919	0.107121	0.000000	0.000000	2.000000	2.000000	0.000000
20363.687414	-0.076699	0.560941	0.028048	81.955139	-4.097078	34.615959	-1.166063	0.000000	-1.388398	0.000000	0.000000	0.000000	-0.006197	-0.003290	0.083978	0.000000	0.000000	2.000000	2.000000	0.000000
20363.690748	-0.076699	0.560941	0.028048	81.955139	-4.097078	34.615959	-1.166063	0.000000	-1.388398	0.000000	0.000000	0.000000	-0.006197	-0.003290	0.083978	0.000000	0.000000	2.000000	2.000000	0.000000
20363.694081	-0.076699	0.560941	0.028048	82.105713	-3.414038	35.348362	-1.165031	0.000000	-1.402394	0.000000	0.000000	0.000000	-0.006197	-0.003290	0.083978	0.000000	0.000000	2.000000	2.000000	0.000000
20363.697414	-0.076699	0.560941	0.028048	82.105713	-3.414038	35.348362	-1.165031	0.000000	-1.402394	0.000000	0.000000	0.000000	-0.006197	-0.003290	0.083978	0.000000	0.000000	2.000000	2.000000	0.000000
20363.700748	-0.076684	0.560913	0.028251	82.105713	-3.414038	35.348362	-1.165031	0.000000	-1.402394	0.000000	0.000000	0.000000	0.004554	-0.008496	0.060849	0.000000	0.000000	2.000000	2.000000	0.000000
20363.704081	-0.076684	0.560913	0.028251	82.237122	-3.024124	35.777061	-1.165031	0.000000	-1.402394	0.000000	0.000000	0.000000	0.004554	-0.008496	0.060849	0.000000	0.000000	2.000000	2.000000	0.000000
20363.707414	-0.076684	0.560913	0.028251	82.237122	-3.024124	35.777061	-1.165031	0.000000	-1.402394	0.000000	0.000000	0.000000	0.004554	-0.008496	0.060849	0.000000	0.000000	2.000000	2.000000	0.000000
20363.710748	-0.076684	0.560913	0.028251	82.237122	-3.024124	35.777061	-1.165031	0.000000	-1.402394	0.000000	0.000000	0.000000	0.004554	-0.008496	0.060849	0.000000	0.000000	2.000000	2.000000	0.000000
20363.714081	-0.076584	0.560849	0.028366	82.327446	-2.923424	35.870640	-1.165790	0.000000	-1.412536	0.000000	0.000000	0.000000	0.029955	-0.019009	0.034698	0.000000	0.000000	2.000000	2.000000	0.000000
20363.717414	-0.076584	0.560849	0.028366	82.327446	-2.923424	35.870640	-1.165790	0.000000	-1.412536	0.000000	0.000000	0.000000	0.029955	-0.019009	0.034698	0.000000	0.000000	2.000000	2.000000	0.000000
20363.720748	-0.076584	0.560849	0.028366	82.327446	-2.923424	35.870640	-1.165790	0.000000	-1.412536	0.000000	0.000000	0.000000	0.029955	-0.019009	0.034698	0.000000	0.000000	2.000000	2.000000	0.000000
20363.724081	-0.076584	0.560849	0.028366	82.375015	-2.869165	35.913704	-1.170782	0.000000	-1.418319	0.000000	0.000000	0.000000	0.029955	-0.019009	0.034698	0.000000	0.000000	2.000000	2.000000	0.000000
20363.727414	-0.076460	0.560823	0.028327	82.375015	-2.869165	35.913704	-1.170782	0.000000	-1.418319	0.000000	0.000000	0.000000	0.037302	-0.007893	-0.011868	0.000000	0.000000	2.000000	2.000000	0.000000
20363.730748	-0.076460	0.560823	0.028327	82.375015	-2.869165	35.913704	-1.170782	0.000000	-1.418319	0.000000	0.000000	0.000000	0.037302	-0.007893	-0.011868	0.000000	0.000000	2.000000	2.000000	0.000000
20363.734081	-0.076460	0.560823	0.028327	82.389801	-2.840758	35.925873	-1.176999	0.000000	-1.416341	0.000000	0.000000	0.000000	0.037302	-0.007893	-0.011868	0.000000	0.000000	2.000000	2.000000	0.000000
20363.737414	-0.076460	0.560823	0.028327	82.389801	-2.840758	35.925873	-1.176999	0.000000	-1.416341	0.000000	0.000000	0.000000	0.037302	-0.007893	-0.011868	0.000000	0.000000	2.000000	2.000000	0.000000
20363.740748	-0.076323	0.560779	0.028207	82.389801	-2.840758	35.925873	-1.176999	0.000000	-1.416341	0.000000	0.000000	0.000000	0.041102	-0.013081	-0.036091	0.000000	0.000000	2.000000	2.000000	0.000000
20363.744081	-0.076323	0.560779	0.028207	82.405342	-2.814714	35.938435	-1.176999	0.000000	-1.416341	0.000000	0.000000	0.000000	0.041102	-0.013081	-0.036091	0.000000	0.000000	2.000000	2.000000	0.000000
20363.747414	-0.076323	0.560779	0.028207	82.405342	-2.814714	35.938435	-1.176999	0.000000	-1.416341	0.000000	0.000000	0.000000	0.041102	-0.013081	-0.036091	0.000000	0.000000	2.000000	2.000000	0.000000
20363.750748	-0.076323	0.560779	0.028207	82.405342	-2.814714	35.938435	-1.176999	0.000000	-1.416341	0.000000	0.000000	0.000000	0.041102	-0.013081	-0.036091	0.000000	0.000000	2.000000	2.000000	0.000000
20363.754081	-0.075993	0.560703	0.027756	82.421066	-2.796510	35.938683	-1.183849	0.000000	-1.410326	0.000000	0.000000	0.000000	0.099075	-0.022953	-0.135058	0.000000	0.000000	2.000000	2.000000	0.000000
20363.757414	-0.075993	0.560703	0.027756	82.421066	-2.796510	35.938683	-1.183849	0.000000	-1.410326	0.000000	0.000000	0.000000	0.099075	-0.022953	-0.135058	0.000000	0.000000	2.000000	2.000000	0.000000
20363.760748	-0.075993	0.560703	0.027756	82.421066	-2.796510	35.938683	-1.183849	0.000000	-1.410326	0.000000	0.000000	0.000000	0.099075	-0.022953	-0.135058	0.000000	0.000000	2.000000	2.000000	0.000000
20363.764081	-0.075993	0.560703	0.027756	82.436646	-2.770375	35.951332	-1.200362	0.000000	-1.387816	0.000000	0.000000	0.000000	0.099075	-0.022953	-0.135058	0.000000	0.000000	2.000000	2.000000	0.000000
20363.767414	-0.075832	0.560696	0.027481	82.436646	-2.770375	35.951332	-1.200362	0.000000	-1.387816	0.000000	0.000000	0.000000	0.048325	-0.002008	-0.082744	0.000000	0.000000	2.000000	2.000000	0.000000
20363.770748	-0.075832	0.560696	0.027481	82.436646	-2.770375	35.951332	-1.200362	0.000000	-1.387816	0.000000	0.000000	0.000000	0.048325	-0.002008	-0.082744	0.000000	0.000000	2.000000	2.000000	0.000000
20363.774081	-0.075690	0.560699	0.027178	82.452225	-2.746892	35.964039	-1.208416	0.000000	-1.374026	0.000000	0.000000	0.000000	0.042465	0.000673	-0.090753	0.000000	0.000000	2.000000	2.000000	0.000000
20363.777414	-0.075690	0.560699	0.027178	82.452225	-2.746892	35.964039	-1.208416	0.000000	-1.374026	0.000000	0.000000	0.000000	0.042465	0.000673	-0.090753	0.000000	0.000000	2.000000	2.000000	0.000000
20363.780748	-0.075690	0.560699	0.027178	82.452225	-2.746892	35.964039	-1.208416	0.000000	-1.374026	0.000000	0.000000	0.000000	0.042465	0.000673	-0.090753	0.000000	0.000000	2.000000	2.000000	0.000000
20363.784081	-0.075690	0.560699	0.027178	82.464645	-2.731331	35.974243	-1.215493	0.000000	-1.358900	0.000000	0.000000	0.000000	0.042465	0.000673	-0.090753	0.000000	0.000000	2.000000	2.000000	0.000000
20363.787414	-0.075594	0.560727	0.026863	82.464645	-2.731331	35.974243	-1.215493	0.000000	-1.358900	0.000000	0.000000	0.000000	0.028911	0.008672	-0.094614	0.000000	0.000000	2.000000	2.000000	0.000000
20363.790748	-0.075594	0.560727	0.026863	82.464645	-2.731331	35.974243	-1.215493	0.000000	-1.358900	0.000000	0.000000	0.000000	0.028911	0.008672	-0.094614	0.000000	0.000000	2.000000	2.000000	0.000000
20363.794081	-0.075594	0.560727	0.026863	82.477104	-2.721191	35.984493	-1.220312	0.000000	-1.343131	0.000000	0.000000	0.000000	0.028911	0.008672	-0.094614	0.000000	0.000000	2.000000	2.000000	0.000000
20363.797414	-0.075594	0.560727	0.026863	82.477104	-2.721191	35.984493	-1.220312	0.000000	-1.343131	0.000000	0.000000	0.000000	0.028911	0.008672	-0.094614	0.000000	0.000000	2.000000	2.000000	0.000000
20363.800748	-0.075543	0.560783	0.026534	82.477104	-2.721191	35.984493	-1.220312	0.000000	-1.343131	0.000000	0.000000	0.000000	0.015375	0.016662	-0.098469	0.000000	0.000000	2.000000	2.000000	0.000000
20363.804081	-0.075514	0.560838	0.026202	82.486450	-2.716267	35.992207	-1.220312	0.000000	-1.343131	0.000000	0.000000	0.000000	0.008496	0.016623	-0.099568	0.000000	0.000000	2.000000	2.000000	0.000000
20363.807414	-0.075514	0.560838	0.026202	82.486450	-2.716267	35.992207	-1.220312	0.000000	-1.343131	0.000000	0.000000	0.000000	0.008496	0.016623	-0.099568	0.000000	0.000000	2.000000	2.000000	0.000000
20363.810748	-0.075514	0.560838	0.026202	82.486450	-2.716267	35.992207	-1.220312	0.000000	-1.343131	0.000000	0.000000	0.000000	0.008496	0.016623	-0.099568	0.000000	0.000000	2.000000	2.000000	0.000000
20363.814081	-0.075514	0.560838	0.026202	82.492661	-2.711180	35.997326	-1.224290	0.000000	-1.310125	0.000000	0.000000	0.000000	0.008496	0.016623	-0.099568	0.000000	0.000000	2.000000	2.000000	0.000000
20363.817414	-0.075469	0.560902	0.025915	82.492661	-2.711180	35.997326	-1.224290	0.000000	-1.310125	0.000000	0.000000	0.000000	0.013495	0.019146	-0.086387	0.000000	0.000000	2.000000	2.000000	0.000000
20363.820748	-0.075469	0.560902	0.025915	82.492661	-2.711180	35.997326	-1.224290	0.000000	-1.310125	0.000000	0.000000	0.000000	0.013495	0.019146	-0.086387	0.000000	0.000000	2.000000	2.000000	0.000000
20363.824081	-0.075469	0.560902	0.025915	82.498886	-2.706062	36.002491	-1.226539	0.000000	-1.295727	0.000000	0.000000	0.000000	0.013495	0.019146	-0.086387	0.000000	0.000000	2.000000	2.000000	0.000000
20363.827414	-0.075469	0.560902	0.025915	82.498886	-2.706062	36.002491	-1.226539	0.000000	-1.295727	0.000000	0.000000	0.000000	0.013495	0.019146	-0.086387	0.000000	0.000000	2.000000	2.000000	0.000000
20363.830748	-0.075421	0.560975	0.025604	82.498886	-2.706062	36.002491	-1.226539	0.000000	-1.295727	0.000000	0.000000	0.000000	0.014578	0.021821	-0.093311	0.000000	0.000000	2.000000	2.000000	0.000000
20363.834081	-0.075421	0.560975	0.025604	82.498886	-2.703362	36.002464	-1.226539	0.000000	-1.295727	0.000000	0.000000	0.000000	0.014578	0.021821	-0.093311	0.000000	0.000000	2.000000	2.000000	0.000000
20363.837414	-0.075421	0.560975	0.025604	82.498886	-2.703362	36.002464	-1.226539	0.000000	-1.295727	0.000000	0.000000	0.000000	0.014578	0.021821	-0.093311	0.000000	0.000000	2.000000	2.000000	0.000000
20363.840748	-0.075421	0.560975	0.025604	82.498886	-2.703362	36.002464	-1.226539	0.000000	-1.295727	0.000000	0.000000	0.000000	0.014578	0.021821	-0.093311	0.000000	0.000000	2.000000	2.000000	0.000000
20363.844081	-0.075311	0.561191	0.025054	82.498886	-2.703362	36.002464	-1.228969	0.000000	-1.280175	0.000000	0.000000	0.000000	0.032765	0.064697	-0.164712	0.000000	0.000000	2.000000	2.000000	0.000000
20363.847414	-0.075311	0.561191	0.025054	82.498886	-2.703362	36.002464	-1.228969	0.000000	-1.280175	0.000000	0.000000	0.000000	0.032765	0.064697	-0.164712	0.000000	0.000000	2.000000	2.000000	0.000000
20363.850748	-0.075311	0.561191	0.025054	82.498886	-2.703362	36.002464	-1.228969	0.000000	-1.280175	0.000000	0.000000	0.000000	0.032765	0.064697	-0.164712	0.000000	0.000000	2.000000	2.000000	0.000000
20363.854081	-0.075311	0.561191	0.025054	82.498886	-2.703362	36.002464	-1.234430	0.000000	-1.252723	0.000000	0.000000	0.000000	0.032765	0.064697	-0.164712	0.000000	0.000000	2.000000	2.000000	0.000000
20363.857414	-0.075265	0.561307	0.024755	82.498886	-2.703362	36.002464	-1.234430	0.000000	-1.252723	0.000000	0.000000	0.000000	0.014030	0.034975	-0.089835	0.000000	0.000000	2.000000	2.000000	0.000000
20363.860748	-0.075265	0.561307	0.024755	82.498886	-2.703362	36.002464	-1.234430	0.000000	-1.252723	0.000000	0.000000	0.000000	0.014030	0.034975	-0.089835	0.000000	0.000000	2.000000	2.000000	0.000000
20363.864081	-0.075265	0.561307	0.024755	82.495796	-2.705887	35.999924	-1.236768	0.000000	-1.237751	0.000000	0.000000	0.000000	0.014030	0.034975	-0.089835	0.000000	0.000000	2.000000	2.000000	0.000000
20363.867414	-0.075265	0.561307	0.024755	82.495796	-2.705887	35.999924	-1.236768	0.000000	-1.237751	0.000000	0.000000	0.000000	0.014030	0.034975	-0.089835	0.000000	0.000000	2.000000	2.000000	0.000000
20363.870748	-0.075217	0.561450	0.024450	82.495796	-2.705887	35.999924	-1.236768	0.000000	-1.237751	0.000000	0.000000	0.000000	0.014296	0.042883	-0.091548	0.000000	0.000000	2.000000	2.000000	0.000000
20363.874081	-0.075217	0.561450	0.024450	82.489555	-2.713737	35.994743	-1.236768	0.000000	-1.237751	0.000000	0.000000	0.000000	0.014296	0.042883	-0.091548	0.000000	0.000000	2.000000	2.000000	0.000000
20363.877414	-0.075217	0.561450	0.024450	82.489555	-2.713737	35.994743	-1.236768	0.000000	-1.237751	0.000000	0.000000	0.000000	0.014296	0.042883	-0.091548	0.000000	0.000000	2.000000	2.000000	0.000000
20363.880748	-0.075217	0.561450	0.024450	82.489555	-2.713737	35.994743	-1.236768	0.000000	-1.237751	0.000000	0.000000	0.000000	0.014296	0.042883	-0.091548	0.000000	0.000000	2.000000	2.000000	0.000000
20363.884081	-0.075154	0.561735	0.023899	82.486450	-2.716267	35.992207	-1.239151	0.000000	-1.222493	0.000000	0.000000	0.000000	0.018779	0.085495	-0.165192	0.000000	0.000000	2.000000	2.000000	0.000000
20363.887414	-0.075154	0.561735	0.023899	82.486450	-2.716267	35.992207	-1.239151	0.000000	-1.222493	0.000000	0.000000	0.000000	0.018779	0.085495	-0.165192	0.000000	0.000000	2.000000	2.000000	0.000000
20363.890748	-0.075154	0.561735	0.023899	82.486450	-2.716267	35.992207	-1.239151	0.000000	-1.222493	0.000000	0.000000	0.000000	0.018779	0.085495	-0.165192	0.000000	0.000000	2.000000	2.000000	0.000000
20363.894081	-0.075154	0.561735	0.023899	82.483284	-2.721536	35.989594	-1.242281	0.000000	-1.194961	0.000000	0.000000	0.000000	0.018779	0.085495	-0.165192	0.000000	0.000000	2.000000	2.000000	0.000000
20363.897414	-0.075133	0.561868	0.023613	82.483284	-2.721536	35.989594	-1.242281	0.000000	-1.194961	0.000000	0.000000	0.000000	0.006385	0.040013	-0.085781	0.000000	0.000000	2.000000	2.000000	0.000000
20363.900748	-0.075133	0.561868	0.023613	82.483284	-2.721536	35.989594	-1.242281	0.000000	-1.194961	0.000000	0.000000	0.000000	0.006385	0.040013	-0.085781	0.000000	0.000000	2.000000	2.000000	0.000000
20363.904081	-0.075133	0.561868	0.023613	82.480202	-2.726792	35.987034	-1.243345	0.000000	-1.180664	0.000000	0.000000	0.000000	0.006385	0.040013	-0.085781	0.000000	0.000000	2.000000	2.000000	0.000000
20363.907414	-0.075133	0.561868	0.023613	82.480202	-2.726792	35.987034	-1.243345	0.000000	-1.180664	0.000000	0.000000	0.000000	0.006385	0.040013	-0.085781	0.000000	0.000000	2.000000	2.000000	0.000000
20363.910748	-0.075115	0.561993	0.023350	82.480202	-2.726792	35.987034	-1.243345	0.000000	-1.180664	0.000000	0.000000	0.000000	0.005314	0.037274	-0.078883	0.000000	0.000000	2.000000	2.000000	0.000000
20363.914081	-0.075115	0.561993	0.023350	82.483315	-2.724283	35.989597	-1.243345	0.000000	-1.180664	0.000000	0.000000	0.000000	0.005314	0.037274	-0.078883	0.000000	0.000000	2.000000	2.000000	0.000000
20363.917414	-0.075115	0.561993	0.023350	82.483315	-2.724283	35.989597	-1.243345	0.000000	-1.180664	0.000000	0.000000	0.000000	0.005314	0.037274	-0.078883	0.000000	0.000000	2.000000	2.000000	0.000000
20363.920748	-0.075115	0.561993	0.023350	82.483315	-2.724283	35.989597	-1.243345	0.000000	-1.180664	0.000000	0.000000	0.000000	0.005314	0.037274	-0.078883	0.000000	0.000000	2.000000	2.000000	0.000000
20363.924081	-0.075021	0.562152	0.022744	82.486420	-2.721731	35.992165	-1.244231	0.000000	-1.167517	0.000000	0.000000	0.000000	0.028421	0.047837	-0.181808	0.000000	0.000000	2.000000	2.000000	0.000000
20363.927414	-0.075021	0.562152	0.022744	82.486420	-2.721731	35.992165	-1.244231	0.000000	-1.167517	0.000000	0.000000	0.000000	0.028421	0.047837	-0.181808	0.000000	0.000000	2.000000	2.000000	0.000000
20363.930748	-0.075021	0.562152	0.022744	82.486420	-2.721731	35.992165	-1.244231	0.000000	-1.167517	0.000000	0.000000	0.000000	0.028421	0.047837	-0.181808	0.000000	0.000000	2.000000	2.000000	0.000000
20363.934081	-0.075021	0.562152	0.022744	82.495773	-2.714067	35.999893	-1.248968	0.000000	-1.137215	0.000000	0.000000	0.000000	0.028421	0.047837	-0.181808	0.000000	0.000000	2.000000	2.000000	0.000000
20363.937414	-0.074968	0.562232	0.022409	82.495773	-2.714067	35.999893	-1.248968	0.000000	-1.137215	0.000000	0.000000	0.000000	0.015705	0.023826	-0.100474	0.000000	0.000000	2.000000	2.000000	0.000000
20363.940748	-0.074968	0.562232	0.022409	82.495773	-2.714067	35.999893	-1.248968	0.000000	-1.137215	0.000000	0.000000	0.000000	0.015705	0.023826	-0.100474	0.000000	0.000000	2.000000	2.000000	0.000000
20363.944081	-0.074968	0.562232	0.022409	82.505112	-2.706396	36.007629	-1.251585	0.000000	-1.120470	0.000000	0.000000	0.000000	0.015705	0.023826	-0.100474	0.000000	0.000000	2.000000	2.000000	0.000000
20363.947414	-0.074968	0.562232	0.022409	82.505112	-2.706396	36.007629	-1.251585	0.000000	-1.120470	0.000000	0.000000	0.000000	0.015705	0.023826	-0.100474	0.000000	0.000000	2.000000	2.000000	0.000000
20363.950748	-0.074917	0.562284	0.022080	82.505112	-2.706396	36.007629	-1.251585	0.000000	-1.120470	0.000000	0.000000	0.000000	0.015445	0.015829	-0.098798	0.000000	0.000000	2.000000	2.000000	0.000000
20363.954081	-0.074885	0.562319	0.021730	82.514442	-2.701423	36.015392	-1.251585	0.000000	-1.120470	0.000000	0.000000	0.000000	0.009442	0.010459	-0.105114	0.000000	0.000000	2.000000	2.000000	0.000000
20363.957414	-0.074885	0.562319	0.021730	82.514442	-2.701423	36.015392	-1.251585	0.000000	-1.120470	0.000000	0.000000	0.000000	0.009442	0.010459	-0.105114	0.000000	0.000000	2.000000	2.000000	0.000000
20363.960748	-0.074885	0.562319	0.021730	82.514442	-2.701423	36.015392	-1.251585	0.000000	-1.120470	0.000000	0.000000	0.000000	0.009442	0.010459	-0.105114	0.000000	0.000000	2.000000	2.000000	0.000000
20363.964081	-0.074885	0.562319	0.021730	82.530006	-2.694003	36.028362	-1.255733	0.000000	-1.086484	0.000000	0.000000	0.000000	0.009442	0.010459	-0.105114	0.000000	0.000000	2.000000	2.000000	0.000000
20363.967414	-0.074874	0.562336	0.021358	82.530006	-2.694003	36.028362	-1.255733	0.000000	-1.086484	0.000000	0.000000	0.000000	0.003461	0.005107	-0.111432	0.000000	0.000000	2.000000	2.000000	0.000000
20363.970748	-0.074874	0.562336	0.021358	82.530006	-2.694003	36.028362	-1.255733	0.000000	-1.086484	0.000000	0.000000	0.000000	0.003461	0.005107	-0.111432	0.000000	0.000000	2.000000	2.000000	0.000000
20363.974081	-0.074874	0.562336	0.021358	82.548676	-2.681213	36.043995	-1.256309	0.000000	-1.067912	0.000000	0.000000	0.000000	0.003461	0.005107	-0.111432	0.000000	0.000000	2.000000	2.000000	0.000000
20363.977414	-0.074874	0.562336	0.021358	82.548676	-2.681213	36.043995	-1.256309	0.000000	-1.067912	0.000000	0.000000	0.000000	0.003461	0.005107	-0.111432	0.000000	0.000000	2.000000	2.000000	0.000000
20363.980748	-0.074844	0.562318	0.021019	82.548676	-2.681213	36.043995	-1.256309	0.000000	-1.067912	0.000000	0.000000	0.000000	0.008946	-0.005518	-0.101757	0.000000	0.000000	2.000000	2.000000	0.000000
20363.984081	-0.074844	0.562318	0.021019	82.567314	-2.668357	36.059700	-1.256309	0.000000	-1.067912	0.000000	0.000000	0.000000	0.008946	-0.005518	-0.101757	0.000000	0.000000	2.000000	2.000000	0.000000
20363.987414	-0.074844	0.562318	0.021019	82.567314	-2.668357	36.059700	-1.256309	0.000000	-1.067912	0.000000	0.000000	0.000000	0.008946	-0.005518	-0.101757	0.000000	0.000000	2.000000	2.000000	0.000000
20363.990748	-0.074844	0.562318	0.021019	82.567314	-2.668357	36.059700	-1.256309	0.000000	-1.067912	0.000000	0.000000	0.000000	0.008946	-0.005518	-0.101757	0.000000	0.000000	2.000000	2.000000	0.000000
20363.994081	-0.074759	0.562281	0.020475	82.579788	-2.655193	36.070244	-1.257800	0.000000	-1.050953	0.000000	0.000000	0.000000	0.025548	-0.010979	-0.163250	0.000000	0.000000	2.000000	2.000000	0.000000
20363.997414	-0.074759	0.562281	0.020475	82.579788	-2.655193	36.070244	-1.257800	0.000000	-1.050953	0.000000	0.000000	0.000000	0.025548	-0.010979	-0.163250	0.000000	0.000000	2.000000	2.000000	0.000000
20364.000748	-0.074759	0.562281	0.020475	82.579788	-2.655193	36.070244	-1.257800	0.000000	-1.050953	0.000000	0.000000	0.000000	0.025548	-0.010979	-0.163250	0.000000	0.000000	2.000000	2.000000	0.000000
20364.004081	-0.074759	0.562281	0.020475	82.589317	-2.655526	36.065533	-1.262058	0.000000	-1.023745	0.000000	0.000000	0.000000	0.025548	-0.010979	-0.163250	0.000000	0.000000	2.000000	2.000000	0.000000
20364.007414	-0.074703	0.562289	0.020264	82.589317	-2.655526	36.065533	-1.262058	0.000000	-1.023745	0.000000	0.000000	0.000000	0.016855	0.002453	-0.063181	0.000000	0.000000	2.000000	2.000000	0.000000
20364.010748	-0.074703	0.562289	0.020264	82.589317	-2.655526	36.065533	-1.262058	0.000000	-1.023745	0.000000	0.000000	0.000000	0.016855	0.002453	-0.063181	0.000000	0.000000	2.000000	2.000000	0.000000
20364.014081	-0.074703	0.562289	0.020264	82.595535	-2.644866	36.070805	-1.264868	0.000000	-1.013214	0.000000	0.000000	0.000000	0.016855	0.002453	-0.063181	0.000000	0.000000	2.000000	2.000000	0.000000
20364.017414	-0.074703	0.562289	0.020264	82.595535	-2.644866	36.070805	-1.264868	0.000000	-1.013214	0.000000	0.000000	0.000000	0.016855	0.002453	-0.063181	0.000000	0.000000	2.000000	2.000000	0.000000
20364.020748	-0.074633	0.562324	0.020115	82.595535	-2.644866	36.070805	-1.264868	0.000000	-1.013214	0.000000	0.000000	0.000000	0.020924	0.010422	-0.044724	0.000000	0.000000	2.000000	2.000000	0.000000
20364.024081	-0.074633	0.562324	0.020115	82.595695	-2.653032	36.058159	-1.264868	0.000000	-1.013214	0.000000	0.000000	0.000000	0.020924	0.010422	-0.044724	0.000000	0.000000	2.000000	2.000000	0.000000
20364.027414	-0.074633	0.562324	0.020115	82.595695	-2.653032	36.058159	-1.264868	0.000000	-1.013214	0.000000	0.000000	0.000000	0.020924	0.010422	-0.044724	0.000000	0.000000	2.000000	2.000000	0.000000
20364.030748	-0.074633	0.562324	0.020115	82.595695	-2.653032	36.058159	-1.264868	0.000000	-1.013214	0.000000	0.000000	0.000000	0.020924	0.010422	-0.044724	0.000000	0.000000	2.000000	2.000000	0.000000
20364.034081	-0.074584	0.562412	0.019951	82.592606	-2.655638	36.055546	-1.268355	0.000000	-1.005760	0.000000	0.000000	0.000000	0.014656	0.026236	-0.049200	0.000000	0.000000	2.000000	2.000000	0.000000
20364.037414	-0.074584	0.562412	0.019951	82.592606	-2.655638	36.055546	-1.268355	0.000000	-1.005760	0.000000	0.000000	0.000000	0.014656	0.026236	-0.049200	0.000000	0.000000	2.000000	2.000000	0.000000
20364.040748	-0.074584	0.562412	0.019951	82.592606	-2.655638	36.055546	-1.268355	0.000000	-1.005760	0.000000	0.000000	0.000000	0.014656	0.026236	-0.049200	0.000000	0.000000	2.000000	2.000000	0.000000
20364.044081	-0.074584	0.562412	0.019951	82.589470	-2.660967	36.052879	-1.270797	0.000000	-0.997561	0.000000	0.000000	0.000000	0.014656	0.026236	-0.049200	0.000000	0.000000	2.000000	2.000000	0.000000
20364.047414	-0.074628	0.562438	0.019938	82.589470	-2.660967	36.052879	-1.270797	0.000000	-0.997561	0.000000	0.000000	0.000000	-0.013324	0.007933	-0.003829	0.000000	0.000000	2.000000	2.000000	0.000000
20364.050748	-0.074628	0.562438	0.019938	82.589470	-2.660967	36.052879	-1.270797	0.000000	-0.997561	0.000000	0.000000	0.000000	-0.013324	0.007933	-0.003829	0.000000	0.000000	2.000000	2.000000	0.000000
20364.054081	-0.074628	0.562438	0.019938	82.583275	-2.671631	36.047638	-1.268577	0.000000	-0.996922	0.000000	0.000000	0.000000	-0.013324	0.007933	-0.003829	0.000000	0.000000	2.000000	2.000000	0.000000
20364.057414	-0.074628	0.562438	0.019938	82.583275	-2.671631	36.047638	-1.268577	0.000000	-0.996922	0.000000	0.000000	0.000000	-0.013324	0.007933	-0.003829	0.000000	0.000000	2.000000	2.000000	0.000000
20364.060748	-0.074653	0.562482	0.019947	82.583275	-2.671631	36.047638	-1.268577	0.000000	-0.996922	0.000000	0.000000	0.000000	-0.007347	0.013195	0.002466	0.000000	0.000000	2.000000	2.000000	0.000000
20364.064081	-0.074653	0.562482	0.019947	82.577042	-2.679565	36.042377	-1.268577	0.000000	-0.996922	0.000000	0.000000	0.000000	-0.007347	0.013195	0.002466	0.000000	0.000000	2.000000	2.000000	0.000000
20364.067414	-0.074653	0.562482	0.019947	82.577042	-2.679565	36.042377	-1.268577	0.000000	-0.996922	0.000000	0.000000	0.000000	-0.007347	0.013195	0.002466	0.000000	0.000000	2.000000	2.000000	0.000000
20364.070748	-0.074653	0.562482	0.019947	82.577042	-2.679565	36.042377	-1.268577	0.000000	-0.996922	0.000000	0.000000	0.000000	-0.007347	0.013195	0.002466	0.000000	0.000000	2.000000	2.000000	0.000000
20364.074081	-0.074713	0.562544	0.020032	82.570778	-2.687468	36.037125	-1.267352	0.000000	-0.997333	0.000000	0.000000	0.000000	-0.017953	0.018603	0.025740	0.000000	0.000000	2.000000	2.000000	0.000000
20364.077414	-0.074713	0.562544	0.020032	82.570778	-2.687468	36.037125	-1.267352	0.000000	-0.997333	0.000000	0.000000	0.000000	-0.017953	0.018603	0.025740	0.000000	0.000000	2.000000	2.000000	0.000000
20364.080748	-0.074713	0.562544	0.020032	82.570778	-2.687468	36.037125	-1.267352	0.000000	-0.997333	0.000000	0.000000	0.000000	-0.017953	0.018603	0.025740	0.000000	0.000000	2.000000	2.000000	0.000000
20364.084081	-0.074713	0.562544	0.020032	82.561462	-2.692525	36.029297	-1.264360	0.000000	-1.001623	0.000000	0.000000	0.000000	-0.017953	0.018603	0.025740	0.000000	0.000000	2.000000	2.000000	0.000000
20364.087414	-0.074706	0.562580	0.020135	82.561462	-2.692525	36.029297	-1.264360	0.000000	-1.001623	0.000000	0.000000	0.000000	0.002167	0.010681	0.030633	0.000000	0.000000	2.000000	2.000000	0.000000
20364.090748	-0.074706	0.562580	0.020135	82.561462	-2.692525	36.029297	-1.264360	0.000000	-1.001623	0.000000	0.000000	0.000000	0.002167	0.010681	0.030633	0.000000	0.000000	2.000000	2.000000	0.000000
20364.094081	-0.074706	0.562580	0.020135	82.552155	-2.703001	36.021481	-1.264721	0.000000	-1.006729	0.000000	0.000000	0.000000	0.002167	0.010681	0.030633	0.000000	0.000000	2.000000	2.000000	0.000000
20364.097414	-0.074706	0.562580	0.020135	82.552155	-2.703001	36.021481	-1.264721	0.000000	-1.006729	0.000000	0.000000	0.000000	0.002167	0.010681	0.030633	0.000000	0.000000	2.000000	2.000000	0.000000
20364.100748	-0.074740	0.562624	0.020206	82.552155	-2.703001	36.021481	-1.264721	0.000000	-1.006729	0.000000	0.000000	0.000000	-0.010340	0.013281	0.021564	0.000000	0.000000	2.000000	2.000000	0.000000
20364.104081	-0.074740	0.562624	0.020206	82.542809	-2.710738	36.013672	-1.264721	0.000000	-1.006729	0.000000	0.000000	0.000000	-0.010340	0.013281	0.021564	0.000000	0.000000	2.000000	2.000000	0.000000
20364.107414	-0.074740	0.562624	0.020206	82.542809	-2.710738	36.013672	-1.264721	0.000000	-1.006729	0.000000	0.000000	0.000000	-0.010340	0.013281	0.021564	0.000000	0.000000	2.000000	2.000000	0.000000
20364.110748	-0.074740	0.562624	0.020206	82.542809	-2.710738	36.013672	-1.264721	0.000000	-1.006729	0.000000	0.000000	0.000000	-0.010340	0.013281	0.021564	0.000000	0.000000	2.000000	2.000000	0.000000
20364.114081	-0.074771	0.562695	0.020404	82.536598	-2.715884	36.008469	-1.262998	0.000000	-1.010323	0.000000	0.000000	0.000000	-0.009256	0.021363	0.059123	0.000000	0.000000	2.000000	2.000000	0.000000
20364.117414	-0.074771	0.562695	0.020404	82.536598	-2.715884	36.008469	-1.262998	0.000000	-1.010323	0.000000	0.000000	0.000000	-0.009256	0.021363	0.059123	0.000000	0.000000	2.000000	2.000000	0.000000
20364.120748	-0.074771	0.562695	0.020404	82.536598	-2.715884	36.008469	-1.262998	0.000000	-1.010323	0.000000	0.000000	0.000000	-0.009256	0.021363	0.059123	0.000000	0.000000	2.000000	2.000000	0.000000
20364.124081	-0.074771	0.562695	0.020404	82.527267	-2.723601	36.000694	-1.261456	0.000000	-1.020177	0.000000	0.000000	0.000000	-0.009256	0.021363	0.059123	0.000000	0.000000	2.000000	2.000000	0.000000
20364.127414	-0.074784	0.562713	0.020485	82.527267	-2.723601	36.000694	-1.261456	0.000000	-1.020177	0.000000	0.000000	0.000000	-0.003808	0.005360	0.024329	0.000000	0.000000	2.000000	2.000000	0.000000
20364.130748	-0.074784	0.562713	0.020485	82.527267	-2.723601	36.000694	-1.261456	0.000000	-1.020177	0.000000	0.000000	0.000000	-0.003808	0.005360	0.024329	0.000000	0.000000	2.000000	2.000000	0.000000
20364.134081	-0.074784	0.562713	0.020485	82.524124	-2.720737	35.998112	-1.260821	0.000000	-1.024232	0.000000	0.000000	0.000000	-0.003808	0.005360	0.024329	0.000000	0.000000	2.000000	2.000000	0.000000
20364.137414	-0.074784	0.562713	0.020485	82.524124	-2.720737	35.998112	-1.260821	0.000000	-1.024232	0.000000	0.000000	0.000000	-0.003808	0.005360	0.024329	0.000000	0.000000	2.000000	2.000000	0.000000
20364.140748	-0.074752	0.562705	0.020579	82.524124	-2.720737	35.998112	-1.260821	0.000000	-1.024232	0.000000	0.000000	0.000000	0.009531	-0.002549	0.028166	0.000000	0.000000	2.000000	2.000000	0.000000
20364.144081	-0.074752	0.562705	0.020579	82.521049	-2.720584	35.995529	-1.260821	0.000000	-1.024232	0.000000	0.000000	0.000000	0.009531	-0.002549	0.028166	0.000000	0.000000	2.000000	2.000000	0.000000
20364.147414	-0.074752	0.562705	0.020579	82.521049	-2.720584	35.995529	-1.260821	0.000000	-1.024232	0.000000	0.000000	0.000000	0.009531	-0.002549	0.028166	0.000000	0.000000	2.000000	2.000000	0.000000
20364.150748	-0.074752	0.562705	0.020579	82.521049	-2.720584	35.995529	-1.260821	0.000000	-1.024232	0.000000	0.000000	0.000000	0.009531	-0.002549	0.028166	0.000000	0.000000	2.000000	2.000000	0.000000
20364.154081	-0.074753	0.562696	0.020733	82.517899	-2.723134	35.992939	-1.262409	0.000000	-1.028926	0.000000	0.000000	0.000000	-0.000254	-0.002483	0.046197	0.000000	0.000000	2.000000	2.000000	0.000000
20364.157414	-0.074753	0.562696	0.020733	82.517899	-2.723134	35.992939	-1.262409	0.000000	-1.028926	0.000000	0.000000	0.000000	-0.000254	-0.002483	0.046197	0.000000	0.000000	2.000000	2.000000	0.000000
20364.160748	-0.074753	0.562696	0.020733	82.517899	-2.723134	35.992939	-1.262409	0.000000	-1.028926	0.000000	0.000000	0.000000	-0.000254	-0.002483	0.046197	0.000000	0.000000	2.000000	2.000000	0.000000
20364.164081	-0.074753	0.562696	0.020733	82.518082	-2.731218	35.980408	-1.262367	0.000000	-1.036626	0.000000	0.000000	0.000000	-0.000254	-0.002483	0.046197	0.000000	0.000000	2.000000	2.000000	0.000000
20364.167414	-0.074736	0.562705	0.020777	82.518082	-2.731218	35.980408	-1.262367	0.000000	-1.036626	0.000000	0.000000	0.000000	0.004904	0.002676	0.013227	0.000000	0.000000	2.000000	2.000000	0.000000
20364.170748	-0.074736	0.562705	0.020777	82.518082	-2.731218	35.980408	-1.262367	0.000000	-1.036626	0.000000	0.000000	0.000000	0.004904	0.002676	0.013227	0.000000	0.000000	2.000000	2.000000	0.000000
20364.174081	-0.074736	0.562705	0.020777	82.517456	-2.742331	35.967503	-1.263184	0.000000	-1.038830	0.000000	0.000000	0.000000	0.004904	0.002676	0.013227	0.000000	0.000000	2.000000	2.000000	0.000000
20364.177414	-0.074736	0.562705	0.020777	82.517456	-2.742331	35.967503	-1.263184	0.000000	-1.038830	0.000000	0.000000	0.000000	0.004904	0.002676	0.013227	0.000000	0.000000	2.000000	2.000000	0.000000
20364.180748	-0.074740	0.562696	0.020800	82.517456	-2.742331	35.967503	-1.263184	0.000000	-1.038830	0.000000	0.000000	0.000000	-0.001083	-0.002624	0.006935	0.000000	0.000000	2.000000	2.000000	0.000000
20364.184081	-0.074740	0.562696	0.020800	82.515045	-2.785255	35.914867	-1.263184	0.000000	-1.038830	0.000000	0.000000	0.000000	-0.001083	-0.002624	0.006935	0.000000	0.000000	2.000000	2.000000	0.000000
20364.187414	-0.074740	0.562696	0.020800	82.515045	-2.785255	35.914867	-1.263184	0.000000	-1.038830	0.000000	0.000000	0.000000	-0.001083	-0.002624	0.006935	0.000000	0.000000	2.000000	2.000000	0.000000
20364.190748	-0.074740	0.562696	0.020800	82.515045	-2.785255	35.914867	-1.263184	0.000000	-1.038830	0.000000	0.000000	0.000000	-0.001083	-0.002624	0.006935	0.000000	0.000000	2.000000	2.000000	0.000000
20364.194081	-0.074656	0.562705	0.020854	82.516586	-2.876867	35.802128	-1.263004	0.000000	-1.039986	0.000000	0.000000	0.000000	0.025327	0.002696	0.016417	0.000000	0.000000	2.000000	2.000000	0.000000
20364.197414	-0.074656	0.562705	0.020854	82.516586	-2.876867	35.802128	-1.263004	0.000000	-1.039986	0.000000	0.000000	0.000000	0.025327	0.002696	0.016417	0.000000	0.000000	2.000000	2.000000	0.000000
20364.200748	-0.074656	0.562705	0.020854	82.516586	-2.876867	35.802128	-1.263004	0.000000	-1.039986	0.000000	0.000000	0.000000	0.025327	0.002696	0.016417	0.000000	0.000000	2.000000	2.000000	0.000000
20364.204081	-0.074656	0.562705	0.020854	82.517036	-3.103158	35.536533	-1.267225	0.000000	-1.042722	0.000000	0.000000	0.000000	0.025327	0.002696	0.016417	0.000000	0.000000	2.000000	2.000000	0.000000
20364.207414	-0.074658	0.562723	0.020872	82.517036	-3.103158	35.536533	-1.267225	0.000000	-1.042722	0.000000	0.000000	0.000000	-0.000815	0.005306	0.005226	0.000000	0.000000	2.000000	2.000000	0.000000
20364.210748	-0.074658	0.562723	0.020872	82.517036	-3.103158	35.536533	-1.267225	0.000000	-1.042722	0.000000	0.000000	0.000000	-0.000815	0.005306	0.005226	0.000000	0.000000	2.000000	2.000000	0.000000
20364.214081	-0.074658	0.562723	0.020872	82.516670	-3.504528	35.067947	-1.267089	0.000000	-1.043593	0.000000	0.000000	0.000000	-0.000815	0.005306	0.005226	0.000000	0.000000	2.000000	2.000000	0.000000
20364.217414	-0.074658	0.562723	0.020872	82.516670	-3.504528	35.067947	-1.267089	0.000000	-1.043593	0.000000	0.000000	0.000000	-0.000815	0.005306	0.005226	0.000000	0.000000	2.000000	2.000000	0.000000
20364.220748	-0.074645	0.562750	0.020933	82.516670	-3.504528	35.067947	-1.267089	0.000000	-1.043593	0.000000	0.000000	0.000000	0.004091	0.007978	0.018450	0.000000	0.000000	2.000000	2.000000	0.000000
20364.224081	-0.074645	0.562750	0.020933	82.517586	-4.035631	34.448757	-1.267089	0.000000	-1.043593	0.000000	0.000000	0.000000	0.004091	0.007978	0.018450	0.000000	0.000000	2.000000	2.000000	0.000000
20364.227414	-0.074645	0.562750	0.020933	82.517586	-4.035631	34.448757	-1.267089	0.000000	-1.043593	0.000000	0.000000	0.000000	0.004091	0.007978	0.018450	0.000000	0.000000	2.000000	2.000000	0.000000
20364.230748	-0.074645	0.562750	0.020933	82.517586	-4.035631	34.448757	-1.267089	0.000000	-1.043593	0.000000	0.000000	0.000000	0.004091	0.007978	0.018450	0.000000	0.000000	2.000000	2.000000	0.000000
20364.234081	-0.074595	0.562803	0.021060	82.518349	-4.621037	33.766525	-1.267771	0.000000	-1.046668	0.000000	0.000000	0.000000	0.015007	0.015988	0.037959	0.000000	0.000000	2.000000	2.000000	0.000000
20364.237414	-0.074595	0.562803	0.021060	82.518349	-4.621037	33.766525	-1.267771	0.000000	-1.046668	0.000000	0.000000	0.000000	0.015007	0.015988	0.037959	0.000000	0.000000	2.000000	2.000000	0.000000
20364.240748	-0.074595	0.562803	0.021060	82.518349	-4.621037	33.766525	-1.267771	0.000000	-1.046668	0.000000	0.000000	0.000000	0.015007	0.015988	0.037959	0.000000	0.000000	2.000000	2.000000	0.000000
20364.244081	-0.074595	0.562803	0.021060	82.519844	-5.374586	32.882893	-1.270272	0.000000	-1.052995	0.000000	0.000000	0.000000	0.015007	0.015988	0.037959	0.000000	0.000000	2.000000	2.000000	0.000000
20364.247414	-0.074561	0.562847	0.021142	82.519844	-5.374586	32.882893	-1.270272	0.000000	-1.052995	0.000000	0.000000	0.000000	0.010096	0.013314	0.024732	0.000000	0.000000	2.000000	2.000000	0.000000
20364.250748	-0.074561	0.562847	0.021142	82.519844	-5.374586	32.882893	-1.270272	0.000000	-1.052995	0.000000	0.000000	0.000000	0.010096	0.013314	0.024732	0.000000	0.000000	2.000000	2.000000	0.000000
20364.254081	-0.074561	0.562847	0.021142	82.515121	-6.361144	31.732372	-1.271955	0.000000	-1.057117	0.000000	0.000000	0.000000	0.010096	0.013314	0.024732	0.000000	0.000000	2.000000	2.000000	0.000000
20364.257414	-0.074561	0.562847	0.021142	82.515121	-6.361144	31.732372	-1.271955	0.000000	-1.057117	0.000000	0.000000	0.000000	0.010096	0.013314	0.024732	0.000000	0.000000	2.000000	2.000000	0.000000
20364.260748	-0.074524	0.562900	0.021202	82.515121	-6.361144	31.732372	-1.271955	0.000000	-1.057117	0.000000	0.000000	0.000000	0.011182	0.015923	0.017794	0.000000	0.000000	2.000000	2.000000	0.000000
20364.264081	-0.074489	0.562971	0.021278	82.509666	-7.641863	30.243464	-1.271955	0.000000	-1.057117	0.000000	0.000000	0.000000	0.010375	0.021249	0.023013	0.000000	0.000000	2.000000	2.000000	0.000000
20364.267414	-0.074489	0.562971	0.021278	82.509666	-7.641863	30.243464	-1.271955	0.000000	-1.057117	0.000000	0.000000	0.000000	0.010375	0.021249	0.023013	0.000000	0.000000	2.000000	2.000000	0.000000
20364.270748	-0.074489	0.562971	0.021278	82.509666	-7.641863	30.243464	-1.271955	0.000000	-1.057117	0.000000	0.000000	0.000000	0.010375	0.021249	0.023013	0.000000	0.000000	2.000000	2.000000	0.000000
20364.274081	-0.074477	0.563042	0.021352	82.499039	-9.069011	28.581032	-1.275548	0.000000	-1.063918	0.000000	0.000000	0.000000	0.003561	0.021264	0.021947	0.000000	0.000000	2.000000	2.000000	0.000000
20364.277414	-0.074477	0.563042	0.021352	82.499039	-9.069011	28.581032	-1.275548	0.000000	-1.063918	0.000000	0.000000	0.000000	0.003561	0.021264	0.021947	0.000000	0.000000	2.000000	2.000000	0.000000
20364.280748	-0.074477	0.563042	0.021352	82.499039	-9.069011	28.581032	-1.275548	0.000000	-1.063918	0.000000	0.000000	0.000000	0.003561	0.021264	0.021947	0.000000	0.000000	2.000000	2.000000	0.000000
20364.284081	-0.074477	0.563042	0.021352	82.483185	-10.450536	26.973965	-1.276141	0.000000	-1.067576	0.000000	0.000000	0.000000	0.003561	0.021264	0.021947	0.000000	0.000000	2.000000	2.000000	0.000000
20364.287414	-0.074463	0.563095	0.021407	82.483185	-10.450536	26.973965	-1.276141	0.000000	-1.067576	0.000000	0.000000	0.000000	0.004379	0.015933	0.016722	0.000000	0.000000	2.000000	2.000000	0.000000
20364.290748	-0.074463	0.563095	0.021407	82.483185	-10.450536	26.973965	-1.276141	0.000000	-1.067576	0.000000	0.000000	0.000000	0.004379	0.015933	0.016722	0.000000	0.000000	2.000000	2.000000	0.000000
20364.294081	-0.074463	0.563095	0.021407	82.466515	-11.672824	25.547792	-1.276871	0.000000	-1.070363	0.000000	0.000000	0.000000	0.004379	0.015933	0.016722	0.000000	0.000000	2.000000	2.000000	0.000000
20364.297414	-0.074463	0.563095	0.021407	82.466515	-11.672824	25.547792	-1.276871	0.000000	-1.070363	0.000000	0.000000	0.000000	0.004379	0.015933	0.016722	0.000000	0.000000	2.000000	2.000000	0.000000
20364.300748	-0.074425	0.563148	0.021467	82.466515	-11.672824	25.547792	-1.276871	0.000000	-1.070363	0.000000	0.000000	0.000000	0.011197	0.015949	0.017780	0.000000	0.000000	2.000000	2.000000	0.000000
20364.304081	-0.074425	0.563148	0.021467	82.450386	-12.761718	24.275919	-1.276871	0.000000	-1.070363	0.000000	0.000000	0.000000	0.011197	0.015949	0.017780	0.000000	0.000000	2.000000	2.000000	0.000000
20364.307414	-0.074425	0.563148	0.021467	82.450386	-12.761718	24.275919	-1.276871	0.000000	-1.070363	0.000000	0.000000	0.000000	0.011197	0.015949	0.017780	0.000000	0.000000	2.000000	2.000000	0.000000
20364.310748	-0.074425	0.563148	0.021467	82.450386	-12.761718	24.275919	-1.276871	0.000000	-1.070363	0.000000	0.000000	0.000000	0.011197	0.015949	0.017780	0.000000	0.000000	2.000000	2.000000	0.000000
20364.314081	-0.074335	0.563219	0.021487	82.435715	-13.732371	23.144140	-1.278737	0.000000	-1.073326	0.000000	0.000000	0.000000	0.026991	0.021184	0.006023	0.000000	0.000000	2.000000	2.000000	0.000000
20364.317414	-0.074335	0.563219	0.021487	82.435715	-13.732371	23.144140	-1.278737	0.000000	-1.073326	0.000000	0.000000	0.000000	0.026991	0.021184	0.006023	0.000000	0.000000	2.000000	2.000000	0.000000
20364.320748	-0.074335	0.563219	0.021487	82.435715	-13.732371	23.144140	-1.278737	0.000000	-1.073326	0.000000	0.000000	0.000000	0.026991	0.021184	0.006023	0.000000	0.000000	2.000000	2.000000	0.000000
20364.324081	-0.074305	0.563237	0.021444	82.419777	-14.674993	22.041161	-1.283235	0.000000	-1.074330	0.000000	0.000000	0.000000	0.008971	0.005250	-0.012813	0.000000	0.000000	2.000000	2.000000	0.000000
20364.327414	-0.074305	0.563237	0.021444	82.419777	-14.674993	22.041161	-1.283235	0.000000	-1.074330	0.000000	0.000000	0.000000	0.008971	0.005250	-0.012813	0.000000	0.000000	2.000000	2.000000	0.000000
20364.330748	-0.074305	0.563237	0.021444	82.419777	-14.674993	22.041161	-1.283235	0.000000	-1.074330	0.000000	0.000000	0.000000	0.008971	0.005250	-0.012813	0.000000	0.000000	2.000000	2.000000	0.000000
20364.334081	-0.074305	0.563237	0.021444	82.400360	-15.496296	21.081348	-1.284730	0.000000	-1.072194	0.000000	0.000000	0.000000	0.008971	0.005250	-0.012813	0.000000	0.000000	2.000000	2.000000	0.000000
20364.337414	-0.074278	0.563272	0.021419	82.400360	-15.496296	21.081348	-1.284730	0.000000	-1.072194	0.000000	0.000000	0.000000	0.008161	0.010558	-0.007596	0.000000	0.000000	2.000000	2.000000	0.000000
20364.340748	-0.074278	0.563272	0.021419	82.400360	-15.496296	21.081348	-1.284730	0.000000	-1.072194	0.000000	0.000000	0.000000	0.008161	0.010558	-0.007596	0.000000	0.000000	2.000000	2.000000	0.000000
20364.344081	-0.074278	0.563272	0.021419	82.377510	-16.199869	20.253872	-1.286090	0.000000	-1.070928	0.000000	0.000000	0.000000	0.008161	0.010558	-0.007596	0.000000	0.000000	2.000000	2.000000	0.000000
20364.347414	-0.074278	0.563272	0.021419	82.377510	-16.199869	20.253872	-1.286090	0.000000	-1.070928	0.000000	0.000000	0.000000	0.008161	0.010558	-0.007596	0.000000	0.000000	2.000000	2.000000	0.000000
20364.350748	-0.074229	0.563280	0.021402	82.377510	-16.199869	20.253872	-1.286090	0.000000	-1.070928	0.000000	0.000000	0.000000	0.014708	0.002627	-0.004821	0.000000	0.000000	2.000000	2.000000	0.000000
20364.354081	-0.074229	0.563280	0.021402	82.353889	-16.804485	19.551601	-1.286090	0.000000	-1.070928	0.000000	0.000000	0.000000	0.014708	0.002627	-0.004821	0.000000	0.000000	2.000000	2.000000	0.000000
20364.357414	-0.074229	0.563280	0.021402	82.353889	-16.804485	19.551601	-1.286090	0.000000	-1.070928	0.000000	0.000000	0.000000	0.014708	0.002627	-0.004821	0.000000	0.000000	2.000000	2.000000	0.000000
20364.360748	-0.074229	0.563280	0.021402	82.353889	-16.804485	19.551601	-1.286090	0.000000	-1.070928	0.000000	0.000000	0.000000	0.014708	0.002627	-0.004821	0.000000	0.000000	2.000000	2.000000	0.000000
20364.364081	-0.074190	0.563271	0.021302	82.319603	-17.319511	18.945675	-1.288542	0.000000	-1.070125	0.000000	0.000000	0.000000	0.011662	-0.002767	-0.030192	0.000000	0.000000	2.000000	2.000000	0.000000
20364.367414	-0.074190	0.563271	0.021302	82.319603	-17.319511	18.945675	-1.288542	0.000000	-1.070125	0.000000	0.000000	0.000000	0.011662	-0.002767	-0.030192	0.000000	0.000000	2.000000	2.000000	0.000000
20364.370748	-0.074190	0.563271	0.021302	82.319603	-17.319511	18.945675	-1.288542	0.000000	-1.070125	0.000000	0.000000	0.000000	0.011662	-0.002767	-0.030192	0.000000	0.000000	2.000000	2.000000	0.000000
20364.374081	-0.074190	0.563271	0.021302	82.278061	-17.775217	18.403318	-1.290486	0.000000	-1.065093	0.000000	0.000000	0.000000	0.011662	-0.002767	-0.030192	0.000000	0.000000	2.000000	2.000000	0.000000
20364.377414	-0.074164	0.563280	0.021282	82.278061	-17.775217	18.403318	-1.290486	0.000000	-1.065093	0.000000	0.000000	0.000000	0.007888	0.002623	-0.005881	0.000000	0.000000	2.000000	2.000000	0.000000
20364.380748	-0.074164	0.563280	0.021282	82.278061	-17.775217	18.403318	-1.290486	0.000000	-1.065093	0.000000	0.000000	0.000000	0.007888	0.002623	-0.005881	0.000000	0.000000	2.000000	2.000000	0.000000
20364.384081	-0.074164	0.563280	0.021282	82.226707	-18.217546	17.879562	-1.291800	0.000000	-1.064113	0.000000	0.000000	0.000000	0.007888	0.002623	-0.005881	0.000000	0.000000	2.000000	2.000000	0.000000
20364.387414	-0.074164	0.563280	0.021282	82.226707	-18.217546	17.879562	-1.291800	0.000000	-1.064113	0.000000	0.000000	0.000000	0.007888	0.002623	-0.005881	0.000000	0.000000	2.000000	2.000000	0.000000
20364.390748	-0.074183	0.563289	0.021256	82.226707	-18.217546	17.879562	-1.291800	0.000000	-1.064113	0.000000	0.000000	0.000000	-0.005738	0.002613	-0.007994	0.000000	0.000000	2.000000	2.000000	0.000000
20364.394081	-0.074183	0.563289	0.021256	82.171257	-18.615942	17.404871	-1.291800	0.000000	-1.064113	0.000000	0.000000	0.000000	-0.005738	0.002613	-0.007994	0.000000	0.000000	2.000000	2.000000	0.000000
20364.397414	-0.074183	0.563289	0.021256	82.171257	-18.615942	17.404871	-1.291800	0.000000	-1.064113	0.000000	0.000000	0.000000	-0.005738	0.002613	-0.007994	0.000000	0.000000	2.000000	2.000000	0.000000
20364.400748	-0.074183	0.563289	0.021256	82.171257	-18.615942	17.404871	-1.291800	0.000000	-1.064113	0.000000	0.000000	0.000000	-0.005738	0.002613	-0.007994	0.000000	0.000000	2.000000	2.000000	0.000000
20364.404081	-0.074231	0.563306	0.021266	82.135834	-18.840218	17.137678	-1.290844	0.000000	-1.062780	0.000000	0.000000	0.000000	-0.014438	0.005312	0.003106	0.000000	0.000000	2.000000	2.000000	0.000000
20364.407414	-0.074231	0.563306	0.021266	82.135834	-18.840218	17.137678	-1.290844	0.000000	-1.062780	0.000000	0.000000	0.000000	-0.014438	0.005312	0.003106	0.000000	0.000000	2.000000	2.000000	0.000000
20364.410748	-0.074231	0.563306	0.021266	82.135834	-18.840218	17.137678	-1.290844	0.000000	-1.062780	0.000000	0.000000	0.000000	-0.014438	0.005312	0.003106	0.000000	0.000000	2.000000	2.000000	0.000000
20364.414081	-0.074231	0.563306	0.021266	82.129341	-18.881287	17.097769	-1.288438	0.000000	-1.063298	0.000000	0.000000	0.000000	-0.014438	0.005312	0.003106	0.000000	0.000000	2.000000	2.000000	0.000000
20364.417414	-0.074306	0.563315	0.021296	82.129341	-18.881287	17.097769	-1.288438	0.000000	-1.063298	0.000000	0.000000	0.000000	-0.022328	0.002712	0.008983	0.000000	0.000000	2.000000	2.000000	0.000000
20364.420748	-0.074306	0.563315	0.021296	82.129341	-18.881287	17.097769	-1.288438	0.000000	-1.063298	0.000000	0.000000	0.000000	-0.022328	0.002712	0.008983	0.000000	0.000000	2.000000	2.000000	0.000000
20364.424081	-0.074306	0.563315	0.021296	82.129616	-18.879395	17.109587	-1.284717	0.000000	-1.064795	0.000000	0.000000	0.000000	-0.022328	0.002712	0.008983	0.000000	0.000000	2.000000	2.000000	0.000000
20364.427414	-0.074306	0.563315	0.021296	82.129616	-18.879395	17.109587	-1.284717	0.000000	-1.064795	0.000000	0.000000	0.000000	-0.022328	0.002712	0.008983	0.000000	0.000000	2.000000	2.000000	0.000000
20364.430748	-0.074381	0.563298	0.021332	82.129616	-18.879395	17.109587	-1.284717	0.000000	-1.064795	0.000000	0.000000	0.000000	-0.022601	-0.005262	0.010698	0.000000	0.000000	2.000000	2.000000	0.000000
20364.434081	-0.074381	0.563298	0.021332	82.129601	-18.890259	17.109577	-1.284717	0.000000	-1.064795	0.000000	0.000000	0.000000	-0.022601	-0.005262	0.010698	0.000000	0.000000	2.000000	2.000000	0.000000
20364.437414	-0.074381	0.563298	0.021332	82.129601	-18.890259	17.109577	-1.284717	0.000000	-1.064795	0.000000	0.000000	0.000000	-0.022601	-0.005262	0.010698	0.000000	0.000000	2.000000	2.000000	0.000000
20364.440748	-0.074381	0.563298	0.021332	82.129601	-18.890259	17.109577	-1.284717	0.000000	-1.064795	0.000000	0.000000	0.000000	-0.022601	-0.005262	0.010698	0.000000	0.000000	2.000000	2.000000	0.000000
20364.444081	-0.074551	0.563272	0.021376	82.129646	-18.898430	17.109585	-1.280950	0.000000	-1.066578	0.000000	0.000000	0.000000	-0.050943	-0.007860	0.013386	0.000000	0.000000	2.000000	2.000000	0.000000
20364.447414	-0.074551	0.563272	0.021376	82.129646	-18.898430	17.109585	-1.280950	0.000000	-1.066578	0.000000	0.000000	0.000000	-0.050943	-0.007860	0.013386	0.000000	0.000000	2.000000	2.000000	0.000000
20364.450748	-0.074551	0.563272	0.021376	82.129646	-18.898430	17.109585	-1.280950	0.000000	-1.066578	0.000000	0.000000	0.000000	-0.050943	-0.007860	0.013386	0.000000	0.000000	2.000000	2.000000	0.000000
20364.454081	-0.074551	0.563272	0.021376	82.129616	-18.901142	17.109575	-1.272459	0.000000	-1.068809	0.000000	0.000000	0.000000	-0.050943	-0.007860	0.013386	0.000000	0.000000	2.000000	2.000000	0.000000
20364.457414	-0.074581	0.563254	0.021419	82.129616	-18.901142	17.109575	-1.272459	0.000000	-1.068809	0.000000	0.000000	0.000000	-0.008976	-0.005247	0.012809	0.000000	0.000000	2.000000	2.000000	0.000000
20364.460748	-0.074581	0.563254	0.021419	82.129616	-18.901142	17.109575	-1.272459	0.000000	-1.068809	0.000000	0.000000	0.000000	-0.008976	-0.005247	0.012809	0.000000	0.000000	2.000000	2.000000	0.000000
20364.464081	-0.074581	0.563254	0.021419	82.132736	-18.905094	17.105623	-1.270963	0.000000	-1.070944	0.000000	0.000000	0.000000	-0.008976	-0.005247	0.012809	0.000000	0.000000	2.000000	2.000000	0.000000
20364.467414	-0.074581	0.563254	0.021419	82.132736	-18.905094	17.105623	-1.270963	0.000000	-1.070944	0.000000	0.000000	0.000000	-0.008976	-0.005247	0.012809	0.000000	0.000000	2.000000	2.000000	0.000000
20364.470748	-0.074582	0.563228	0.021425	82.132736	-18.905094	17.105623	-1.270963	0.000000	-1.070944	0.000000	0.000000	0.000000	-0.000267	-0.007936	0.001717	0.000000	0.000000	2.000000	2.000000	0.000000
20364.474081	-0.074582	0.563228	0.021425	82.132713	-18.899651	17.105625	-1.270963	0.000000	-1.070944	0.000000	0.000000	0.000000	-0.000267	-0.007936	0.001717	0.000000	0.000000	2.000000	2.000000	0.000000
20364.477414	-0.074582	0.563228	0.021425	82.132713	-18.899651	17.105625	-1.270963	0.000000	-1.070944	0.000000	0.000000	0.000000	-0.000267	-0.007936	0.001717	0.000000	0.000000	2.000000	2.000000	0.000000
20364.480748	-0.074582	0.563228	0.021425	82.132713	-18.899651	17.105625	-1.270963	0.000000	-1.070944	0.000000	0.000000	0.000000	-0.000267	-0.007936	0.001717	0.000000	0.000000	2.000000	2.000000	0.000000
20364.484081	-0.074514	0.563201	0.021441	82.135780	-18.900883	17.101618	-1.270918	0.000000	-1.071230	0.000000	0.000000	0.000000	0.020182	-0.007944	0.004902	0.000000	0.000000	2.000000	2.000000	0.000000
20364.487414	-0.074514	0.563201	0.021441	82.135780	-18.900883	17.101618	-1.270918	0.000000	-1.071230	0.000000	0.000000	0.000000	0.020182	-0.007944	0.004902	0.000000	0.000000	2.000000	2.000000	0.000000
20364.490748	-0.074514	0.563201	0.021441	82.135780	-18.900883	17.101618	-1.270918	0.000000	-1.071230	0.000000	0.000000	0.000000	0.020182	-0.007944	0.004902	0.000000	0.000000	2.000000	2.000000	0.000000
20364.494081	-0.074514	0.563201	0.021441	82.136055	-18.888079	17.113432	-1.274282	0.000000	-1.072047	0.000000	0.000000	0.000000	0.020182	-0.007944	0.004902	0.000000	0.000000	2.000000	2.000000	0.000000
20364.497414	-0.074492	0.563201	0.021444	82.136055	-18.888079	17.113432	-1.274282	0.000000	-1.072047	0.000000	0.000000	0.000000	0.006816	-0.000004	0.001061	0.000000	0.000000	2.000000	2.000000	0.000000
20364.500748	-0.074492	0.563201	0.021444	82.136055	-18.888079	17.113432	-1.274282	0.000000	-1.072047	0.000000	0.000000	0.000000	0.006816	-0.000004	0.001061	0.000000	0.000000	2.000000	2.000000	0.000000
20364.504081	-0.074492	0.563201	0.021444	82.139153	-18.892035	17.109444	-1.275418	0.000000	-1.072224	0.000000	0.000000	0.000000	0.006816	-0.000004	0.001061	0.000000	0.000000	2.000000	2.000000	0.000000
20364.507414	-0.074492	0.563201	0.021444	82.139153	-18.892035	17.109444	-1.275418	0.000000	-1.072224	0.000000	0.000000	0.000000	0.006816	-0.000004	0.001061	0.000000	0.000000	2.000000	2.000000	0.000000
20364.510748	-0.074485	0.563192	0.021404	82.139153	-18.892035	17.109444	-1.275418	0.000000	-1.072224	0.000000	0.000000	0.000000	0.001890	-0.002696	-0.012154	0.000000	0.000000	2.000000	2.000000	0.000000
20364.514081	-0.074485	0.563192	0.021404	82.142548	-18.888639	17.117300	-1.275418	0.000000	-1.072224	0.000000	0.000000	0.000000	0.001890	-0.002696	-0.012154	0.000000	0.000000	2.000000	2.000000	0.000000
20364.517414	-0.074485	0.563192	0.021404	82.142548	-18.888639	17.117300	-1.275418	0.000000	-1.072224	0.000000	0.000000	0.000000	0.001890	-0.002696	-0.012154	0.000000	0.000000	2.000000	2.000000	0.000000
20364.520748	-0.074485	0.563192	0.021404	82.142548	-18.888639	17.117300	-1.275418	0.000000	-1.072224	0.000000	0.000000	0.000000	0.001890	-0.002696	-0.012154	0.000000	0.000000	2.000000	2.000000	0.000000
20364.524081	-0.074477	0.563139	0.021352	82.148972	-18.886452	17.121138	-1.275733	0.000000	-1.070198	0.000000	0.000000	0.000000	0.002438	-0.015944	-0.015659	0.000000	0.000000	2.000000	2.000000	0.000000
20364.527414	-0.074477	0.563139	0.021352	82.148972	-18.886452	17.121138	-1.275733	0.000000	-1.070198	0.000000	0.000000	0.000000	0.002438	-0.015944	-0.015659	0.000000	0.000000	2.000000	2.000000	0.000000
20364.530748	-0.074477	0.563139	0.021352	82.148972	-18.886452	17.121138	-1.275733	0.000000	-1.070198	0.000000	0.000000	0.000000	0.002438	-0.015944	-0.015659	0.000000	0.000000	2.000000	2.000000	0.000000
20364.534081	-0.074477	0.563139	0.021352	82.155678	-18.868708	17.136841	-1.276139	0.000000	-1.067588	0.000000	0.000000	0.000000	0.002438	-0.015944	-0.015659	0.000000	0.000000	2.000000	2.000000	0.000000
20364.537414	-0.074443	0.563095	0.021280	82.155678	-18.868708	17.136841	-1.276139	0.000000	-1.067588	0.000000	0.000000	0.000000	0.010332	-0.013306	-0.021536	0.000000	0.000000	2.000000	2.000000	0.000000
20364.540748	-0.074443	0.563095	0.021280	82.155678	-18.868708	17.136841	-1.276139	0.000000	-1.067588	0.000000	0.000000	0.000000	0.010332	-0.013306	-0.021536	0.000000	0.000000	2.000000	2.000000	0.000000
20364.544081	-0.074443	0.563095	0.021280	82.164940	-18.872414	17.124859	-1.277861	0.000000	-1.063999	0.000000	0.000000	0.000000	0.010332	-0.013306	-0.021536	0.000000	0.000000	2.000000	2.000000	0.000000
20364.547414	-0.074443	0.563095	0.021280	82.164940	-18.872414	17.124859	-1.277861	0.000000	-1.063999	0.000000	0.000000	0.000000	0.010332	-0.013306	-0.021536	0.000000	0.000000	2.000000	2.000000	0.000000
20364.550748	-0.074366	0.563068	0.021233	82.164940	-18.872414	17.124859	-1.277861	0.000000	-1.063999	0.000000	0.000000	0.000000	0.023143	-0.008004	-0.014200	0.000000	0.000000	2.000000	2.000000	0.000000
20364.554081	-0.074366	0.563068	0.021233	82.171135	-18.872204	17.116835	-1.277861	0.000000	-1.063999	0.000000	0.000000	0.000000	0.023143	-0.008004	-0.014200	0.000000	0.000000	2.000000	2.000000	0.000000
20364.557414	-0.074366	0.563068	0.021233	82.171135	-18.872204	17.116835	-1.277861	0.000000	-1.063999	0.000000	0.000000	0.000000	0.023143	-0.008004	-0.014200	0.000000	0.000000	2.000000	2.000000	0.000000
20364.560748	-0.074366	0.563068	0.021233	82.171135	-18.872204	17.116835	-1.277861	0.000000	-1.063999	0.000000	0.000000	0.000000	0.023143	-0.008004	-0.014200	0.000000	0.000000	2.000000	2.000000	0.000000
20364.564081	-0.074203	0.563059	0.021086	82.174210	-18.868031	17.112835	-1.281718	0.000000	-1.061632	0.000000	0.000000	0.000000	0.048692	-0.002831	-0.044002	0.000000	0.000000	2.000000	2.000000	0.000000
20364.567414	-0.074203	0.563059	0.021086	82.174210	-18.868031	17.112835	-1.281718	0.000000	-1.061632	0.000000	0.000000	0.000000	0.048692	-0.002831	-0.044002	0.000000	0.000000	2.000000	2.000000	0.000000
20364.570748	-0.074203	0.563059	0.021086	82.174210	-18.868031	17.112835	-1.281718	0.000000	-1.061632	0.000000	0.000000	0.000000	0.048692	-0.002831	-0.044002	0.000000	0.000000	2.000000	2.000000	0.000000
20364.574081	-0.074203	0.563059	0.021086	82.175018	-18.863098	17.112244	-1.289834	0.000000	-1.054299	0.000000	0.000000	0.000000	0.048692	-0.002831	-0.044002	0.000000	0.000000	2.000000	2.000000	0.000000
20364.577414	-0.074148	0.563058	0.021029	82.175018	-18.863098	17.112244	-1.289834	0.000000	-1.054299	0.000000	0.000000	0.000000	0.016584	-0.000061	-0.016985	0.000000	0.000000	2.000000	2.000000	0.000000
20364.580748	-0.074148	0.563058	0.021029	82.175018	-18.863098	17.112244	-1.289834	0.000000	-1.054299	0.000000	0.000000	0.000000	0.016584	-0.000061	-0.016985	0.000000	0.000000	2.000000	2.000000	0.000000
20364.584081	-0.074148	0.563058	0.021029	82.168221	-18.850014	17.122536	-1.292598	0.000000	-1.051468	0.000000	0.000000	0.000000	0.016584	-0.000061	-0.016985	0.000000	0.000000	2.000000	2.000000	0.000000
20364.587414	-0.074148	0.563058	0.021029	82.168221	-18.850014	17.122536	-1.292598	0.000000	-1.051468	0.000000	0.000000	0.000000	0.016584	-0.000061	-0.016985	0.000000	0.000000	2.000000	2.000000	0.000000
20364.590748	-0.074118	0.563076	0.020987	82.168221	-18.850014	17.122536	-1.292598	0.000000	-1.051468	0.000000	0.000000	0.000000	0.008962	0.005230	-0.012820	0.000000	0.000000	2.000000	2.000000	0.000000
20364.594081	-0.074118	0.563076	0.020987	82.166245	-18.836443	17.137800	-1.292598	0.000000	-1.051468	0.000000	0.000000	0.000000	0.008962	0.005230	-0.012820	0.000000	0.000000	2.000000	2.000000	0.000000
20364.597414	-0.074118	0.563076	0.020987	82.166245	-18.836443	17.137800	-1.292598	0.000000	-1.051468	0.000000	0.000000	0.000000	0.008962	0.005230	-0.012820	0.000000	0.000000	2.000000	2.000000	0.000000
20364.600748	-0.074118	0.563076	0.020987	82.166245	-18.836443	17.137800	-1.292598	0.000000	-1.051468	0.000000	0.000000	0.000000	0.008962	0.005230	-0.012820	0.000000	0.000000	2.000000	2.000000	0.000000
20364.604081	-0.074115	0.563085	0.020964	82.167671	-18.785849	17.197124	-1.294091	0.000000	-1.049331	0.000000	0.000000	0.000000	0.001077	0.002627	-0.006938	0.000000	0.000000	2.000000	2.000000	0.000000
20364.607414	-0.074115	0.563085	0.020964	82.167671	-18.785849	17.197124	-1.294091	0.000000	-1.049331	0.000000	0.000000	0.000000	0.001077	0.002627	-0.006938	0.000000	0.000000	2.000000	2.000000	0.000000
20364.610748	-0.074115	0.563085	0.020964	82.167671	-18.785849	17.197124	-1.294091	0.000000	-1.049331	0.000000	0.000000	0.000000	0.001077	0.002627	-0.006938	0.000000	0.000000	2.000000	2.000000	0.000000
20364.614081	-0.074115	0.563085	0.020964	82.171074	-18.667048	17.339579	-1.294271	0.000000	-1.048175	0.000000	0.000000	0.000000	0.001077	0.002627	-0.006938	0.000000	0.000000	2.000000	2.000000	0.000000
20364.617414	-0.074138	0.563058	0.020966	82.171074	-18.667048	17.339579	-1.294271	0.000000	-1.048175	0.000000	0.000000	0.000000	-0.007078	-0.007930	0.000659	0.000000	0.000000	2.000000	2.000000	0.000000
20364.620748	-0.074138	0.563058	0.020966	82.171074	-18.667048	17.339579	-1.294271	0.000000	-1.048175	0.000000	0.000000	0.000000	-0.007078	-0.007930	0.000659	0.000000	0.000000	2.000000	2.000000	0.000000
20364.624081	-0.074138	0.563058	0.020966	82.178902	-18.498533	17.537718	-1.293091	0.000000	-1.048285	0.000000	0.000000	0.000000	-0.007078	-0.007930	0.000659	0.000000	0.000000	2.000000	2.000000	0.000000
20364.627414	-0.074138	0.563058	0.020966	82.178902	-18.498533	17.537718	-1.293091	0.000000	-1.048285	0.000000	0.000000	0.000000	-0.007078	-0.007930	0.000659	0.000000	0.000000	2.000000	2.000000	0.000000
20364.630748	-0.074138	0.563058	0.020966	82.178902	-18.498533	17.537718	-1.293091	0.000000	-1.048285	0.000000	0.000000	0.000000	0.000001	-0.000009	-0.000000	0.000000	0.000000	2.000000	2.000000	0.000000
20364.634081	-0.074138	0.563058	0.020966	82.178452	-18.308678	17.758974	-1.293091	0.000000	-1.048285	0.000000	0.000000	0.000000	0.000001	-0.000009	-0.000000	0.000000	0.000000	2.000000	2.000000	0.000000
20364.637414	-0.074138	0.563058	0.020966	82.178452	-18.308678	17.758974	-1.293091	0.000000	-1.048285	0.000000	0.000000	0.000000	0.000001	-0.000009	-0.000000	0.000000	0.000000	2.000000	2.000000	0.000000
20364.640748	-0.074138	0.563058	0.020966	82.178452	-18.308678	17.758974	-1.293091	0.000000	-1.048285	0.000000	0.000000	0.000000	0.000001	-0.000009	-0.000000	0.000000	0.000000	2.000000	2.000000	0.000000
20364.644081	-0.074173	0.563103	0.021038	82.176117	-18.067106	18.043413	-1.293091	0.000000	-1.048285	0.000000	0.000000	0.000000	-0.010315	0.013303	0.021550	0.000000	0.000000	2.000000	2.000000	0.000000
20364.647414	-0.074173	0.563103	0.021038	82.176117	-18.067106	18.043413	-1.293091	0.000000	-1.048285	0.000000	0.000000	0.000000	-0.010315	0.013303	0.021550	0.000000	0.000000	2.000000	2.000000	0.000000
20364.650748	-0.074173	0.563103	0.021038	82.176117	-18.067106	18.043413	-1.293091	0.000000	-1.048285	0.000000	0.000000	0.000000	-0.010315	0.013303	0.021550	0.000000	0.000000	2.000000	2.000000	0.000000
20364.654081	-0.074173	0.563103	0.021038	82.174911	-17.869459	18.276995	-1.291372	0.000000	-1.051877	0.000000	0.000000	0.000000	-0.010315	0.013303	0.021550	0.000000	0.000000	2.000000	2.000000	0.000000
20364.657414	-0.074227	0.563129	0.021088	82.174911	-17.869459	18.276995	-1.291372	0.000000	-1.051877	0.000000	0.000000	0.000000	-0.016316	0.008001	0.015268	0.000000	0.000000	2.000000	2.000000	0.000000
20364.660748	-0.074227	0.563129	0.021088	82.174911	-17.869459	18.276995	-1.291372	0.000000	-1.051877	0.000000	0.000000	0.000000	-0.016316	0.008001	0.015268	0.000000	0.000000	2.000000	2.000000	0.000000
20364.664081	-0.074227	0.563129	0.021088	82.170547	-17.796593	18.367588	-1.288652	0.000000	-1.054421	0.000000	0.000000	0.000000	-0.016316	0.008001	0.015268	0.000000	0.000000	2.000000	2.000000	0.000000
20364.667414	-0.074227	0.563129	0.021088	82.170547	-17.796593	18.367588	-1.288652	0.000000	-1.054421	0.000000	0.000000	0.000000	-0.016316	0.008001	0.015268	0.000000	0.000000	2.000000	2.000000	0.000000
20364.670748	-0.074259	0.563156	0.021143	82.170547	-17.796593	18.367588	-1.288652	0.000000	-1.054421	0.000000	0.000000	0.000000	-0.009510	0.008010	0.016323	0.000000	0.000000	2.000000	2.000000	0.000000
20364.674081	-0.074259	0.563156	0.021143	82.168198	-17.767996	18.406876	-1.288652	0.000000	-1.054421	0.000000	0.000000	0.000000	-0.009510	0.008010	0.016323	0.000000	0.000000	2.000000	2.000000	0.000000
20364.677414	-0.074259	0.563156	0.021143	82.168198	-17.767996	18.406876	-1.288652	0.000000	-1.054421	0.000000	0.000000	0.000000	-0.009510	0.008010	0.016323	0.000000	0.000000	2.000000	2.000000	0.000000
20364.680748	-0.074259	0.563156	0.021143	82.168198	-17.767996	18.406876	-1.288652	0.000000	-1.054421	0.000000	0.000000	0.000000	-0.009510	0.008010	0.016323	0.000000	0.000000	2.000000	2.000000	0.000000
20364.684081	-0.074347	0.563156	0.021260	82.166893	-17.696054	18.493793	-1.287067	0.000000	-1.057142	0.000000	0.000000	0.000000	-0.026368	0.000145	0.035015	0.000000	0.000000	2.000000	2.000000	0.000000
20364.687414	-0.074347	0.563156	0.021260	82.166893	-17.696054	18.493793	-1.287067	0.000000	-1.057142	0.000000	0.000000	0.000000	-0.026368	0.000145	0.035015	0.000000	0.000000	2.000000	2.000000	0.000000
20364.690748	-0.074347	0.563156	0.021260	82.166893	-17.696054	18.493793	-1.287067	0.000000	-1.057142	0.000000	0.000000	0.000000	-0.026368	0.000145	0.035015	0.000000	0.000000	2.000000	2.000000	0.000000
20364.694081	-0.074347	0.563156	0.021260	82.170151	-17.566574	18.648663	-1.282673	0.000000	-1.062977	0.000000	0.000000	0.000000	-0.026368	0.000145	0.035015	0.000000	0.000000	2.000000	2.000000	0.000000
20364.697414	-0.074374	0.563121	0.021285	82.170151	-17.566574	18.648663	-1.282673	0.000000	-1.062977	0.000000	0.000000	0.000000	-0.008157	-0.010563	0.007593	0.000000	0.000000	2.000000	2.000000	0.000000
20364.700748	-0.074374	0.563121	0.021285	82.170151	-17.566574	18.648663	-1.282673	0.000000	-1.062977	0.000000	0.000000	0.000000	-0.008157	-0.010563	0.007593	0.000000	0.000000	2.000000	2.000000	0.000000
20364.704081	-0.074374	0.563121	0.021285	82.177094	-17.540228	18.677462	-1.281313	0.000000	-1.064243	0.000000	0.000000	0.000000	-0.008157	-0.010563	0.007593	0.000000	0.000000	2.000000	2.000000	0.000000
20364.707414	-0.074374	0.563121	0.021285	82.177094	-17.540228	18.677462	-1.281313	0.000000	-1.064243	0.000000	0.000000	0.000000	-0.008157	-0.010563	0.007593	0.000000	0.000000	2.000000	2.000000	0.000000
20364.710748	-0.074352	0.563095	0.021294	82.177094	-17.540228	18.677462	-1.281313	0.000000	-1.064243	0.000000	0.000000	0.000000	0.006547	-0.007924	0.002774	0.000000	0.000000	2.000000	2.000000	0.000000
20364.714081	-0.074352	0.563095	0.021294	82.180206	-17.543673	18.673983	-1.281313	0.000000	-1.064243	0.000000	0.000000	0.000000	0.006547	-0.007924	0.002774	0.000000	0.000000	2.000000	2.000000	0.000000
20364.717414	-0.074352	0.563095	0.021294	82.180206	-17.543673	18.673983	-1.281313	0.000000	-1.064243	0.000000	0.000000	0.000000	0.006547	-0.007924	0.002774	0.000000	0.000000	2.000000	2.000000	0.000000
20364.720748	-0.074352	0.563095	0.021294	82.180206	-17.543673	18.673983	-1.281313	0.000000	-1.064243	0.000000	0.000000	0.000000	0.006547	-0.007924	0.002774	0.000000	0.000000	2.000000	2.000000	0.000000
20364.724081	-0.074324	0.563059	0.021263	82.183296	-17.544407	18.670502	-1.282404	0.000000	-1.064705	0.000000	0.000000	0.000000	0.008437	-0.010622	-0.009384	0.000000	0.000000	2.000000	2.000000	0.000000
20364.727414	-0.074324	0.563059	0.021263	82.183296	-17.544407	18.670502	-1.282404	0.000000	-1.064705	0.000000	0.000000	0.000000	0.008437	-0.010622	-0.009384	0.000000	0.000000	2.000000	2.000000	0.000000
20364.730748	-0.074324	0.563059	0.021263	82.183296	-17.544407	18.670502	-1.282404	0.000000	-1.064705	0.000000	0.000000	0.000000	0.008437	-0.010622	-0.009384	0.000000	0.000000	2.000000	2.000000	0.000000
20364.734081	-0.074324	0.563059	0.021263	82.181015	-17.538679	18.673485	-1.283810	0.000000	-1.063141	0.000000	0.000000	0.000000	0.008437	-0.010622	-0.009384	0.000000	0.000000	2.000000	2.000000	0.000000
20364.737414	-0.074324	0.563059	0.021263	82.181015	-17.538679	18.673485	-1.283810	0.000000	-1.063141	0.000000	0.000000	0.000000	-0.000001	-0.000001	0.000000	0.000000	0.000000	2.000000	2.000000	0.000000
20364.740748	-0.074324	0.563059	0.021263	82.181015	-17.538679	18.673485	-1.283810	0.000000	-1.063141	0.000000	0.000000	0.000000	-0.000001	-0.000001	0.000000	0.000000	0.000000	2.000000	2.000000	0.000000
20364.744081	-0.074324	0.563059	0.021263	82.174187	-17.532398	18.682405	-1.283810	0.000000	-1.063141	0.000000	0.000000	0.000000	-0.000001	-0.000001	0.000000	0.000000	0.000000	2.000000	2.000000	0.000000
20364.747414	-0.074324	0.563059	0.021263	82.174187	-17.532398	18.682405	-1.283810	0.000000	-1.063141	0.000000	0.000000	0.000000	-0.000001	-0.000001	0.000000	0.000000	0.000000	2.000000	2.000000	0.000000
20364.750748	-0.074324	0.563059	0.021263	82.174187	-17.532398	18.682405	-1.283810	0.000000	-1.063141	0.000000	0.000000	0.000000	-0.000001	-0.000001	0.000000	0.000000	0.000000	2.000000	2.000000	0.000000
20364.754081	-0.074324	0.563059	0.021263	82.169624	-17.529106	18.688360	-1.283810	0.000000	-1.063141	0.000000	0.000000	0.000000	-0.000001	-0.000001	0.000000	0.000000	0.000000	2.000000	2.000000	0.000000
20364.757414	-0.074324	0.563059	0.021263	82.169624	-17.529106	18.688360	-1.283810	0.000000	-1.063141	0.000000	0.000000	0.000000	-0.000001	-0.000001	0.000000	0.000000	0.000000	2.000000	2.000000	0.000000
20364.760748	-0.074324	0.563059	0.021263	82.169624	-17.529106	18.688360	-1.283810	0.000000	-1.063141	0.000000	0.000000	0.000000	-0.000001	-0.000001	0.000000	0.000000	0.000000	2.000000	2.000000	0.000000
20364.764081	-0.074347	0.563059	0.021259	82.169624	-17.529106	18.688360	-1.283810	0.000000	-1.063141	0.000000	0.000000	0.000000	-0.006815	-0.000001	-0.001058	0.000000	0.000000	2.000000	2.000000	0.000000
20364.767414	-0.074347	0.563059	0.021259	82.169624	-17.529106	18.688360	-1.283810	0.000000	-1.063141	0.000000	0.000000	0.000000	-0.006815	-0.000001	-0.001058	0.000000	0.000000	2.000000	2.000000	0.000000
20364.770748	-0.074347	0.563059	0.021259	82.169624	-17.529106	18.688360	-1.283810	0.000000	-1.063141	0.000000	0.000000	0.000000	-0.006815	-0.000001	-0.001058	0.000000	0.000000	2.000000	2.000000	0.000000
20364.774081	-0.074347	0.563059	0.021259	82.172707	-17.529840	18.684881	-1.282674	0.000000	-1.062965	0.000000	0.000000	0.000000	-0.006815	-0.000001	-0.001058	0.000000	0.000000	2.000000	2.000000	0.000000
20364.777414	-0.074325	0.563033	0.021269	82.172707	-17.529840	18.684881	-1.282674	0.000000	-1.062965	0.000000	0.000000	0.000000	0.006549	-0.007947	0.002773	0.000000	0.000000	2.000000	2.000000	0.000000
20364.780748	-0.074325	0.563033	0.021269	82.172707	-17.529840	18.684881	-1.282674	0.000000	-1.062965	0.000000	0.000000	0.000000	0.006549	-0.007947	0.002773	0.000000	0.000000	2.000000	2.000000	0.000000
20364.784081	-0.074325	0.563033	0.021269	82.175789	-17.530548	18.681393	-1.283766	0.000000	-1.063427	0.000000	0.000000	0.000000	0.006549	-0.007947	0.002773	0.000000	0.000000	2.000000	2.000000	0.000000
20364.787414	-0.074325	0.563033	0.021269	82.175789	-17.530548	18.681393	-1.283766	0.000000	-1.063427	0.000000	0.000000	0.000000	0.006549	-0.007947	0.002773	0.000000	0.000000	2.000000	2.000000	0.000000
20364.790748	-0.074303	0.563006	0.021278	82.175789	-17.530548	18.681393	-1.283766	0.000000	-1.063427	0.000000	0.000000	0.000000	0.006545	-0.007937	0.002772	0.000000	0.000000	2.000000	2.000000	0.000000
20364.794081	-0.074303	0.563006	0.021278	82.178879	-17.531258	18.677921	-1.283766	0.000000	-1.063427	0.000000	0.000000	0.000000	0.006545	-0.007937	0.002772	0.000000	0.000000	2.000000	2.000000	0.000000
20364.797414	-0.074303	0.563006	0.021278	82.178879	-17.531258	18.677921	-1.283766	0.000000	-1.063427	0.000000	0.000000	0.000000	0.006545	-0.007937	0.002772	0.000000	0.000000	2.000000	2.000000	0.000000
20364.800748	-0.074303	0.563006	0.021278	82.178879	-17.531258	18.677921	-1.283766	0.000000	-1.063427	0.000000	0.000000	0.000000	0.006545	-0.007937	0.002772	0.000000	0.000000	2.000000	2.000000	0.000000
20364.804081	-0.074297	0.562998	0.021237	82.172050	-17.524986	18.686848	-1.284857	0.000000	-1.063889	0.000000	0.000000	0.000000	0.001889	-0.002689	-0.012158	0.000000	0.000000	2.000000	2.000000	0.000000
20364.807414	-0.074297	0.562998	0.021237	82.172050	-17.524986	18.686848	-1.284857	0.000000	-1.063889	0.000000	0.000000	0.000000	0.001889	-0.002689	-0.012158	0.000000	0.000000	2.000000	2.000000	0.000000
20364.810748	-0.074297	0.562998	0.021237	82.172050	-17.524986	18.686848	-1.284857	0.000000	-1.063889	0.000000	0.000000	0.000000	0.001889	-0.002689	-0.012158	0.000000	0.000000	2.000000	2.000000	0.000000
20364.814081	-0.074297	0.562998	0.021237	82.155273	-17.506330	18.708105	-1.285171	0.000000	-1.061863	0.000000	0.000000	0.000000	0.001889	-0.002689	-0.012158	0.000000	0.000000	2.000000	2.000000	0.000000
20364.817414	-0.074315	0.563033	0.021205	82.155273	-17.506330	18.708105	-1.285171	0.000000	-1.061863	0.000000	0.000000	0.000000	-0.005468	0.010558	-0.009708	0.000000	0.000000	2.000000	2.000000	0.000000
20364.820748	-0.074315	0.563033	0.021205	82.155273	-17.506330	18.708105	-1.285171	0.000000	-1.061863	0.000000	0.000000	0.000000	-0.005468	0.010558	-0.009708	0.000000	0.000000	2.000000	2.000000	0.000000
20364.824081	-0.074315	0.563033	0.021205	82.121742	-17.466509	18.750353	-1.284260	0.000000	-1.060245	0.000000	0.000000	0.000000	-0.005468	0.010558	-0.009708	0.000000	0.000000	2.000000	2.000000	0.000000
20364.827414	-0.074315	0.563033	0.021205	82.121742	-17.466509	18.750353	-1.284260	0.000000	-1.060245	0.000000	0.000000	0.000000	-0.005468	0.010558	-0.009708	0.000000	0.000000	2.000000	2.000000	0.000000
20364.830748	-0.074339	0.563077	0.021213	82.121742	-17.466509	18.750353	-1.284260	0.000000	-1.060245	0.000000	0.000000	0.000000	-0.007359	0.013247	0.002449	0.000000	0.000000	2.000000	2.000000	0.000000
20364.834081	-0.074339	0.563077	0.021213	82.078232	-17.417625	18.804369	-1.284260	0.000000	-1.060245	0.000000	0.000000	0.000000	-0.007359	0.013247	0.002449	0.000000	0.000000	2.000000	2.000000	0.000000
20364.837414	-0.074339	0.563077	0.021213	82.078232	-17.417625	18.804369	-1.284260	0.000000	-1.060245	0.000000	0.000000	0.000000	-0.007359	0.013247	0.002449	0.000000	0.000000	2.000000	2.000000	0.000000
20364.840748	-0.074339	0.563077	0.021213	82.078232	-17.417625	18.804369	-1.284260	0.000000	-1.060245	0.000000	0.000000	0.000000	-0.007359	0.013247	0.002449	0.000000	0.000000	2.000000	2.000000	0.000000
20364.844081	-0.074417	0.563201	0.021261	82.040115	-17.372818	18.851557	-1.283034	0.000000	-1.060653	0.000000	0.000000	0.000000	-0.023154	0.037131	0.014274	0.000000	0.000000	2.000000	2.000000	0.000000
20364.847414	-0.074417	0.563201	0.021261	82.040115	-17.372818	18.851557	-1.283034	0.000000	-1.060653	0.000000	0.000000	0.000000	-0.023154	0.037131	0.014274	0.000000	0.000000	2.000000	2.000000	0.000000
20364.850748	-0.074417	0.563201	0.021261	82.040115	-17.372818	18.851557	-1.283034	0.000000	-1.060653	0.000000	0.000000	0.000000	-0.023154	0.037131	0.014274	0.000000	0.000000	2.000000	2.000000	0.000000
20364.854081	-0.074417	0.563201	0.021261	82.010262	-17.339571	18.887356	-1.279175	0.000000	-1.063032	0.000000	0.000000	0.000000	-0.023154	0.037131	0.014274	0.000000	0.000000	2.000000	2.000000	0.000000
20364.857414	-0.074441	0.563245	0.021269	82.010262	-17.339571	18.887356	-1.279175	0.000000	-1.063032	0.000000	0.000000	0.000000	-0.007359	0.013247	0.002442	0.000000	0.000000	2.000000	2.000000	0.000000
20364.860748	-0.074441	0.563245	0.021269	82.010262	-17.339571	18.887356	-1.279175	0.000000	-1.063032	0.000000	0.000000	0.000000	-0.007359	0.013247	0.002442	0.000000	0.000000	2.000000	2.000000	0.000000
20364.864081	-0.074441	0.563245	0.021269	82.004951	-17.333410	18.893557	-1.277948	0.000000	-1.063439	0.000000	0.000000	0.000000	-0.007359	0.013247	0.002442	0.000000	0.000000	2.000000	2.000000	0.000000
20364.867414	-0.074441	0.563245	0.021269	82.004951	-17.333410	18.893557	-1.277948	0.000000	-1.063439	0.000000	0.000000	0.000000	-0.007359	0.013247	0.002442	0.000000	0.000000	2.000000	2.000000	0.000000
20364.870748	-0.074440	0.563271	0.021263	82.004951	-17.333410	18.893557	-1.277948	0.000000	-1.063439	0.000000	0.000000	0.000000	0.000267	0.007944	-0.001717	0.000000	0.000000	2.000000	2.000000	0.000000
20364.874081	-0.074440	0.563271	0.021263	82.004929	-17.336109	18.893555	-1.277948	0.000000	-1.063439	0.000000	0.000000	0.000000	0.000267	0.007944	-0.001717	0.000000	0.000000	2.000000	2.000000	0.000000
20364.877414	-0.074440	0.563271	0.021263	82.004929	-17.336109	18.893555	-1.277948	0.000000	-1.063439	0.000000	0.000000	0.000000	0.000267	0.007944	-0.001717	0.000000	0.000000	2.000000	2.000000	0.000000
20364.880748	-0.074440	0.563271	0.021263	82.004929	-17.336109	18.893555	-1.277948	0.000000	-1.063439	0.000000	0.000000	0.000000	0.000267	0.007944	-0.001717	0.000000	0.000000	2.000000	2.000000	0.000000
20364.884081	-0.074459	0.563280	0.021236	82.001785	-17.332842	18.896856	-1.277993	0.000000	-1.063153	0.000000	0.000000	0.000000	-0.005734	0.002623	-0.007997	0.000000	0.000000	2.000000	2.000000	0.000000
20364.887414	-0.074459	0.563280	0.021236	82.001785	-17.332842	18.896856	-1.277993	0.000000	-1.063153	0.000000	0.000000	0.000000	-0.005734	0.002623	-0.007997	0.000000	0.000000	2.000000	2.000000	0.000000
20364.890748	-0.074459	0.563280	0.021236	82.001785	-17.332842	18.896856	-1.277993	0.000000	-1.063153	0.000000	0.000000	0.000000	-0.005734	0.002623	-0.007997	0.000000	0.000000	2.000000	2.000000	0.000000
20364.894081	-0.074459	0.563280	0.021236	82.004906	-17.338854	18.893534	-1.277037	0.000000	-1.061820	0.000000	0.000000	0.000000	-0.005734	0.002623	-0.007997	0.000000	0.000000	2.000000	2.000000	0.000000
20364.897414	-0.074478	0.563289	0.021210	82.004906	-17.338854	18.893534	-1.277037	0.000000	-1.061820	0.000000	0.000000	0.000000	-0.005732	0.002613	-0.007997	0.000000	0.000000	2.000000	2.000000	0.000000
20364.900748	-0.074478	0.563289	0.021210	82.004906	-17.338854	18.893534	-1.277037	0.000000	-1.061820	0.000000	0.000000	0.000000	-0.005732	0.002613	-0.007997	0.000000	0.000000	2.000000	2.000000	0.000000
20364.904081	-0.074478	0.563289	0.021210	82.008049	-17.342148	18.890242	-1.276082	0.000000	-1.060487	0.000000	0.000000	0.000000	-0.005732	0.002613	-0.007997	0.000000	0.000000	2.000000	2.000000	0.000000
20364.907414	-0.074478	0.563289	0.021210	82.008049	-17.342148	18.890242	-1.276082	0.000000	-1.060487	0.000000	0.000000	0.000000	-0.005732	0.002613	-0.007997	0.000000	0.000000	2.000000	2.000000	0.000000
20364.910748	-0.074468	0.563288	0.021146	82.008049	-17.342148	18.890242	-1.276082	0.000000	-1.060487	0.000000	0.000000	0.000000	0.002972	-0.000071	-0.019093	0.000000	0.000000	2.000000	2.000000	0.000000
20364.914081	-0.074468	0.563288	0.021146	82.011124	-17.342697	18.886900	-1.276082	0.000000	-1.060487	0.000000	0.000000	0.000000	0.002972	-0.000071	-0.019093	0.000000	0.000000	2.000000	2.000000	0.000000
20364.917414	-0.074468	0.563288	0.021146	82.011124	-17.342697	18.886900	-1.276082	0.000000	-1.060487	0.000000	0.000000	0.000000	0.002972	-0.000071	-0.019093	0.000000	0.000000	2.000000	2.000000	0.000000
20364.920748	-0.074468	0.563288	0.021146	82.011124	-17.342697	18.886900	-1.276082	0.000000	-1.060487	0.000000	0.000000	0.000000	0.002972	-0.000071	-0.019093	0.000000	0.000000	2.000000	2.000000	0.000000
20364.924081	-0.074404	0.563261	0.021032	82.017258	-17.346586	18.880205	-1.276577	0.000000	-1.057305	0.000000	0.000000	0.000000	0.019300	-0.008093	-0.034350	0.000000	0.000000	2.000000	2.000000	0.000000
20364.927414	-0.074404	0.563261	0.021032	82.017258	-17.346586	18.880205	-1.276577	0.000000	-1.057305	0.000000	0.000000	0.000000	0.019300	-0.008093	-0.034350	0.000000	0.000000	2.000000	2.000000	0.000000
20364.930748	-0.074404	0.563261	0.021032	82.017258	-17.346586	18.880205	-1.276577	0.000000	-1.057305	0.000000	0.000000	0.000000	0.019300	-0.008093	-0.034350	0.000000	0.000000	2.000000	2.000000	0.000000
20364.934081	-0.074404	0.563261	0.021032	82.023491	-17.347759	18.873550	-1.279794	0.000000	-1.051580	0.000000	0.000000	0.000000	0.019300	-0.008093	-0.034350	0.000000	0.000000	2.000000	2.000000	0.000000
20364.937414	-0.074353	0.563226	0.021004	82.023491	-17.347759	18.873550	-1.279794	0.000000	-1.051580	0.000000	0.000000	0.000000	0.015243	-0.010613	-0.008322	0.000000	0.000000	2.000000	2.000000	0.000000
20364.940748	-0.074353	0.563226	0.021004	82.023491	-17.347759	18.873550	-1.279794	0.000000	-1.051580	0.000000	0.000000	0.000000	0.015243	-0.010613	-0.008322	0.000000	0.000000	2.000000	2.000000	0.000000
20364.944081	-0.074353	0.563226	0.021004	82.029663	-17.348940	18.866869	-1.282334	0.000000	-1.050193	0.000000	0.000000	0.000000	0.015243	-0.010613	-0.008322	0.000000	0.000000	2.000000	2.000000	0.000000
20364.947414	-0.074353	0.563226	0.021004	82.029663	-17.348940	18.866869	-1.282334	0.000000	-1.050193	0.000000	0.000000	0.000000	0.015243	-0.010613	-0.008322	0.000000	0.000000	2.000000	2.000000	0.000000
20364.950748	-0.074299	0.563199	0.020953	82.029663	-17.348940	18.866869	-1.282334	0.000000	-1.050193	0.000000	0.000000	0.000000	0.016321	-0.008029	-0.015263	0.000000	0.000000	2.000000	2.000000	0.000000
20364.954081	-0.074299	0.563199	0.020953	82.029694	-17.340765	18.866873	-1.282334	0.000000	-1.050193	0.000000	0.000000	0.000000	0.016321	-0.008029	-0.015263	0.000000	0.000000	2.000000	2.000000	0.000000
20364.957414	-0.074299	0.563199	0.020953	82.029694	-17.340765	18.866873	-1.282334	0.000000	-1.050193	0.000000	0.000000	0.000000	0.016321	-0.008029	-0.015263	0.000000	0.000000	2.000000	2.000000	0.000000
20364.960748	-0.074299	0.563199	0.020953	82.029694	-17.340765	18.866873	-1.282334	0.000000	-1.050193	0.000000	0.000000	0.000000	0.016321	-0.008029	-0.015263	0.000000	0.000000	2.000000	2.000000	0.000000
20364.964081	-0.074156	0.563190	0.020934	82.032745	-17.335911	18.863531	-1.285054	0.000000	-1.047649	0.000000	0.000000	0.000000	0.042741	-0.002692	-0.005817	0.000000	0.000000	2.000000	2.000000	0.000000
20364.967414	-0.074156	0.563190	0.020934	82.032745	-17.335911	18.863531	-1.285054	0.000000	-1.047649	0.000000	0.000000	0.000000	0.042741	-0.002692	-0.005817	0.000000	0.000000	2.000000	2.000000	0.000000
20364.970748	-0.074156	0.563190	0.020934	82.032745	-17.335911	18.863531	-1.285054	0.000000	-1.047649	0.000000	0.000000	0.000000	0.042741	-0.002692	-0.005817	0.000000	0.000000	2.000000	2.000000	0.000000
20364.974081	-0.074156	0.563190	0.020934	82.032791	-17.333200	18.863541	-1.292178	0.000000	-1.046679	0.000000	0.000000	0.000000	0.042741	-0.002692	-0.005817	0.000000	0.000000	2.000000	2.000000	0.000000
20364.977414	-0.074134	0.563190	0.020937	82.032791	-17.333200	18.863541	-1.292178	0.000000	-1.046679	0.000000	0.000000	0.000000	0.006809	0.000008	0.001056	0.000000	0.000000	2.000000	2.000000	0.000000
20364.980748	-0.074134	0.563190	0.020937	82.032791	-17.333200	18.863541	-1.292178	0.000000	-1.046679	0.000000	0.000000	0.000000	0.006809	0.000008	0.001056	0.000000	0.000000	2.000000	2.000000	0.000000
20364.984081	-0.074134	0.563190	0.020937	82.029663	-17.329874	18.866869	-1.293313	0.000000	-1.046855	0.000000	0.000000	0.000000	0.006809	0.000008	0.001056	0.000000	0.000000	2.000000	2.000000	0.000000
20364.987414	-0.074134	0.563190	0.020937	82.029663	-17.329874	18.866869	-1.293313	0.000000	-1.046855	0.000000	0.000000	0.000000	0.006809	0.000008	0.001056	0.000000	0.000000	2.000000	2.000000	0.000000
20364.990748	-0.074133	0.563217	0.020931	82.029663	-17.329874	18.866869	-1.293313	0.000000	-1.046855	0.000000	0.000000	0.000000	0.000269	0.007937	-0.001717	0.000000	0.000000	2.000000	2.000000	0.000000
20364.994081	-0.074133	0.563217	0.020931	82.029663	-17.329874	18.866869	-1.293313	0.000000	-1.046855	0.000000	0.000000	0.000000	0.000269	0.007937	-0.001717	0.000000	0.000000	2.000000	2.000000	0.000000
20364.997414	-0.074133	0.563217	0.020931	82.029663	-17.329874	18.866869	-1.293313	0.000000	-1.046855	0.000000	0.000000	0.000000	0.000269	0.007937	-0.001717	0.000000	0.000000	2.000000	2.000000	0.000000
20365.000748	-0.074133	0.563217	0.020931	82.029663	-17.329874	18.866869	-1.293313	0.000000	-1.046855	0.000000	0.000000	0.000000	0.000269	0.007937	-0.001717	0.000000	0.000000	2.000000	2.000000	0.000000
20365.004081	-0.074156	0.563217	0.020928	82.030380	-17.302702	18.902020	-1.293357	0.000000	-1.046569	0.000000	0.000000	0.000000	-0.006809	-0.000003	-0.001056	0.000000	0.000000	2.000000	2.000000	0.000000
20365.007414	-0.074156	0.563217	0.020928	82.030380	-17.302702	18.902020	-1.293357	0.000000	-1.046569	0.000000	0.000000	0.000000	-0.006809	-0.000003	-0.001056	0.000000	0.000000	2.000000	2.000000	0.000000
20365.010748	-0.074156	0.563217	0.020928	82.030380	-17.302702	18.902020	-1.293357	0.000000	-1.046569	0.000000	0.000000	0.000000	-0.006809	-0.000003	-0.001056	0.000000	0.000000	2.000000	2.000000	0.000000
20365.014081	-0.074156	0.563217	0.020928	82.028282	-17.262268	18.952206	-1.292223	0.000000	-1.046393	0.000000	0.000000	0.000000	-0.006809	-0.000003	-0.001056	0.000000	0.000000	2.000000	2.000000	0.000000
20365.017414	-0.074185	0.563226	0.020965	82.028282	-17.262268	18.952206	-1.292223	0.000000	-1.046393	0.000000	0.000000	0.000000	-0.008696	0.002689	0.011103	0.000000	0.000000	2.000000	2.000000	0.000000
20365.020748	-0.074185	0.563226	0.020965	82.028282	-17.262268	18.952206	-1.292223	0.000000	-1.046393	0.000000	0.000000	0.000000	-0.008696	0.002689	0.011103	0.000000	0.000000	2.000000	2.000000	0.000000
20365.024081	-0.074185	0.563226	0.020965	82.025429	-17.251736	18.967230	-1.292223	0.000000	-1.046393	0.000000	0.000000	0.000000	-0.008696	0.002689	0.011103	0.000000	0.000000	2.000000	2.000000	0.000000
20365.027414	-0.074185	0.563226	0.020965	82.025429	-17.251736	18.967230	-1.292223	0.000000	-1.046393	0.000000	0.000000	0.000000	-0.008696	0.002689	0.011103	0.000000	0.000000	2.000000	2.000000	0.000000
20365.030748	-0.074213	0.563261	0.020996	82.025429	-17.251736	18.967230	-1.292223	0.000000	-1.046393	0.000000	0.000000	0.000000	-0.008431	0.010645	0.009385	0.000000	0.000000	2.000000	2.000000	0.000000
20365.034081	-0.074213	0.563261	0.020996	82.016136	-17.241926	18.977140	-1.290774	0.000000	-1.048244	0.000000	0.000000	0.000000	-0.008431	0.010645	0.009385	0.000000	0.000000	2.000000	2.000000	0.000000
20365.037414	-0.074213	0.563261	0.020996	82.016136	-17.241926	18.977140	-1.290774	0.000000	-1.048244	0.000000	0.000000	0.000000	-0.008431	0.010645	0.009385	0.000000	0.000000	2.000000	2.000000	0.000000
20365.040748	-0.074213	0.563261	0.020996	82.016136	-17.241926	18.977140	-1.290774	0.000000	-1.048244	0.000000	0.000000	0.000000	-0.008431	0.010645	0.009385	0.000000	0.000000	2.000000	2.000000	0.000000
20365.044081	-0.074245	0.563359	0.021057	82.009941	-17.238115	18.983723	-1.289368	0.000000	-1.049808	0.000000	0.000000	0.000000	-0.009784	0.029193	0.018104	0.000000	0.000000	2.000000	2.000000	0.000000
20365.047414	-0.074245	0.563359	0.021057	82.009941	-17.238115	18.983723	-1.289368	0.000000	-1.049808	0.000000	0.000000	0.000000	-0.009784	0.029193	0.018104	0.000000	0.000000	2.000000	2.000000	0.000000
20365.050748	-0.074245	0.563359	0.021057	82.009941	-17.238115	18.983723	-1.289368	0.000000	-1.049808	0.000000	0.000000	0.000000	-0.009784	0.029193	0.018104	0.000000	0.000000	2.000000	2.000000	0.000000
20365.054081	-0.074245	0.563359	0.021057	82.000626	-17.228319	18.993616	-1.287738	0.000000	-1.052825	0.000000	0.000000	0.000000	-0.009784	0.029193	0.018104	0.000000	0.000000	2.000000	2.000000	0.000000
20365.057414	-0.074251	0.563394	0.021091	82.000626	-17.228319	18.993616	-1.287738	0.000000	-1.052825	0.000000	0.000000	0.000000	-0.001621	0.010631	0.010438	0.000000	0.000000	2.000000	2.000000	0.000000
20365.060748	-0.074251	0.563394	0.021091	82.000626	-17.228319	18.993616	-1.287738	0.000000	-1.052825	0.000000	0.000000	0.000000	-0.001621	0.010631	0.010438	0.000000	0.000000	2.000000	2.000000	0.000000
20365.064081	-0.074251	0.563394	0.021091	81.994476	-17.221823	19.000174	-1.287738	0.000000	-1.052825	0.000000	0.000000	0.000000	-0.001621	0.010631	0.010438	0.000000	0.000000	2.000000	2.000000	0.000000
20365.067414	-0.074251	0.563394	0.021091	81.994476	-17.221823	19.000174	-1.287738	0.000000	-1.052825	0.000000	0.000000	0.000000	-0.001621	0.010631	0.010438	0.000000	0.000000	2.000000	2.000000	0.000000
20365.070748	-0.074256	0.563429	0.021126	81.994476	-17.221823	19.000174	-1.287738	0.000000	-1.052825	0.000000	0.000000	0.000000	-0.001621	0.010612	0.010436	0.000000	0.000000	2.000000	2.000000	0.000000
20365.074081	-0.074256	0.563429	0.021126	81.988495	-17.208126	19.018419	-1.287468	0.000000	-1.054565	0.000000	0.000000	0.000000	-0.001621	0.010612	0.010436	0.000000	0.000000	2.000000	2.000000	0.000000
20365.077414	-0.074256	0.563429	0.021126	81.988495	-17.208126	19.018419	-1.287468	0.000000	-1.054565	0.000000	0.000000	0.000000	-0.001621	0.010612	0.010436	0.000000	0.000000	2.000000	2.000000	0.000000
20365.080748	-0.074256	0.563429	0.021126	81.988495	-17.208126	19.018419	-1.287468	0.000000	-1.054565	0.000000	0.000000	0.000000	-0.001621	0.010612	0.010436	0.000000	0.000000	2.000000	2.000000	0.000000
20365.084081	-0.074287	0.563483	0.021175	81.985870	-17.185051	19.045002	-1.287198	0.000000	-1.056304	0.000000	0.000000	0.000000	-0.009243	0.015956	0.014594	0.000000	0.000000	2.000000	2.000000	0.000000
20365.087414	-0.074287	0.563483	0.021175	81.985870	-17.185051	19.045002	-1.287198	0.000000	-1.056304	0.000000	0.000000	0.000000	-0.009243	0.015956	0.014594	0.000000	0.000000	2.000000	2.000000	0.000000
20365.090748	-0.074287	0.563483	0.021175	81.985870	-17.185051	19.045002	-1.287198	0.000000	-1.056304	0.000000	0.000000	0.000000	-0.009243	0.015956	0.014594	0.000000	0.000000	2.000000	2.000000	0.000000
20365.094081	-0.074287	0.563483	0.021175	81.987587	-17.115606	19.126682	-1.285657	0.000000	-1.058737	0.000000	0.000000	0.000000	-0.009243	0.015956	0.014594	0.000000	0.000000	2.000000	2.000000	0.000000
20365.097414	-0.074287	0.563483	0.021175	81.987587	-17.115606	19.126682	-1.285657	0.000000	-1.058737	0.000000	0.000000	0.000000	-0.000001	0.000006	-0.000000	0.000000	0.000000	2.000000	2.000000	0.000000
20365.100748	-0.074287	0.563483	0.021175	81.987587	-17.115606	19.126682	-1.285657	0.000000	-1.058737	0.000000	0.000000	0.000000	-0.000001	0.000006	-0.000000	0.000000	0.000000	2.000000	2.000000	0.000000
20365.104081	-0.074287	0.563483	0.021175	81.991333	-16.956755	19.313448	-1.285657	0.000000	-1.058737	0.000000	0.000000	0.000000	-0.000001	0.000006	-0.000000	0.000000	0.000000	2.000000	2.000000	0.000000
20365.107414	-0.074287	0.563483	0.021175	81.991333	-16.956755	19.313448	-1.285657	0.000000	-1.058737	0.000000	0.000000	0.000000	-0.000001	0.000006	-0.000000	0.000000	0.000000	2.000000	2.000000	0.000000
20365.110748	-0.074287	0.563483	0.021175	81.991333	-16.956755	19.313448	-1.285657	0.000000	-1.058737	0.000000	0.000000	0.000000	-0.000001	0.000006	-0.000000	0.000000	0.000000	2.000000	2.000000	0.000000
20365.114081	-0.074287	0.563483	0.021175	81.999237	-16.753799	19.555742	-1.285657	0.000000	-1.058737	0.000000	0.000000	0.000000	-0.000001	0.000006	-0.000000	0.000000	0.000000	2.000000	2.000000	0.000000
20365.117414	-0.074287	0.563483	0.021175	81.999237	-16.753799	19.555742	-1.285657	0.000000	-1.058737	0.000000	0.000000	0.000000	-0.000001	0.000006	-0.000000	0.000000	0.000000	2.000000	2.000000	0.000000
20365.120748	-0.074287	0.563483	0.021175	81.999237	-16.753799	19.555742	-1.285657	0.000000	-1.058737	0.000000	0.000000	0.000000	-0.000001	0.000006	-0.000000	0.000000	0.000000	2.000000	2.000000	0.000000
20365.124081	-0.074279	0.563429	0.021123	82.006599	-16.567642	19.775053	-1.285657	0.000000	-1.058737	0.000000	0.000000	0.000000	0.002430	-0.015942	-0.015653	0.000000	0.000000	2.000000	2.000000	0.000000
20365.127414	-0.074279	0.563429	0.021123	82.006599	-16.567642	19.775053	-1.285657	0.000000	-1.058737	0.000000	0.000000	0.000000	0.002430	-0.015942	-0.015653	0.000000	0.000000	2.000000	2.000000	0.000000
20365.130748	-0.074279	0.563429	0.021123	82.006599	-16.567642	19.775053	-1.285657	0.000000	-1.058737	0.000000	0.000000	0.000000	0.002430	-0.015942	-0.015653	0.000000	0.000000	2.000000	2.000000	0.000000
20365.134081	-0.074279	0.563429	0.021123	82.016724	-16.391338	19.980013	-1.286062	0.000000	-1.056128	0.000000	0.000000	0.000000	0.002430	-0.015942	-0.015653	0.000000	0.000000	2.000000	2.000000	0.000000
20365.137414	-0.074276	0.563412	0.021105	82.016724	-16.391338	19.980013	-1.286062	0.000000	-1.056128	0.000000	0.000000	0.000000	0.000811	-0.005302	-0.005218	0.000000	0.000000	2.000000	2.000000	0.000000
20365.140748	-0.074276	0.563412	0.021105	82.016724	-16.391338	19.980013	-1.286062	0.000000	-1.056128	0.000000	0.000000	0.000000	0.000811	-0.005302	-0.005218	0.000000	0.000000	2.000000	2.000000	0.000000
20365.144081	-0.074276	0.563412	0.021105	82.023880	-16.201683	20.200094	-1.286062	0.000000	-1.056128	0.000000	0.000000	0.000000	0.000811	-0.005302	-0.005218	0.000000	0.000000	2.000000	2.000000	0.000000
20365.147414	-0.074276	0.563412	0.021105	82.023880	-16.201683	20.200094	-1.286062	0.000000	-1.056128	0.000000	0.000000	0.000000	0.000811	-0.005302	-0.005218	0.000000	0.000000	2.000000	2.000000	0.000000
20365.150748	-0.074251	0.563394	0.021091	82.023880	-16.201683	20.200094	-1.286062	0.000000	-1.056128	0.000000	0.000000	0.000000	0.007621	-0.005301	-0.004160	0.000000	0.000000	2.000000	2.000000	0.000000
20365.154081	-0.074251	0.563394	0.021091	82.024940	-15.996103	20.437899	-1.286197	0.000000	-1.055258	0.000000	0.000000	0.000000	0.007621	-0.005301	-0.004160	0.000000	0.000000	2.000000	2.000000	0.000000
20365.157414	-0.074251	0.563394	0.021091	82.024940	-15.996103	20.437899	-1.286197	0.000000	-1.055258	0.000000	0.000000	0.000000	0.007621	-0.005301	-0.004160	0.000000	0.000000	2.000000	2.000000	0.000000
20365.160748	-0.074251	0.563394	0.021091	82.024940	-15.996103	20.437899	-1.286197	0.000000	-1.055258	0.000000	0.000000	0.000000	0.007621	-0.005301	-0.004160	0.000000	0.000000	2.000000	2.000000	0.000000
20365.164081	-0.074233	0.563429	0.021130	82.026070	-15.783130	20.687563	-1.287468	0.000000	-1.054565	0.000000	0.000000	0.000000	0.005190	0.010612	0.011493	0.000000	0.000000	2.000000	2.000000	0.000000
20365.167414	-0.074233	0.563429	0.021130	82.026070	-15.783130	20.687563	-1.287468	0.000000	-1.054565	0.000000	0.000000	0.000000	0.005190	0.010612	0.011493	0.000000	0.000000	2.000000	2.000000	0.000000
20365.170748	-0.074233	0.563429	0.021130	82.026070	-15.783130	20.687563	-1.287468	0.000000	-1.054565	0.000000	0.000000	0.000000	0.005190	0.010612	0.011493	0.000000	0.000000	2.000000	2.000000	0.000000
20365.174081	-0.074233	0.563429	0.021130	82.026512	-15.597454	20.901981	-1.288333	0.000000	-1.056480	0.000000	0.000000	0.000000	0.005190	0.010612	0.011493	0.000000	0.000000	2.000000	2.000000	0.000000
20365.177414	-0.074213	0.563447	0.021151	82.026512	-15.597454	20.901981	-1.288333	0.000000	-1.056480	0.000000	0.000000	0.000000	0.006001	0.005336	0.006275	0.000000	0.000000	2.000000	2.000000	0.000000
20365.180748	-0.074213	0.563447	0.021151	82.026512	-15.597454	20.901981	-1.288333	0.000000	-1.056480	0.000000	0.000000	0.000000	0.006001	0.005336	0.006275	0.000000	0.000000	2.000000	2.000000	0.000000
20365.184081	-0.074213	0.563447	0.021151	82.024963	-15.511952	20.998772	-1.288333	0.000000	-1.056480	0.000000	0.000000	0.000000	0.006001	0.005336	0.006275	0.000000	0.000000	2.000000	2.000000	0.000000
20365.187414	-0.074213	0.563447	0.021151	82.024963	-15.511952	20.998772	-1.288333	0.000000	-1.056480	0.000000	0.000000	0.000000	0.006001	0.005336	0.006275	0.000000	0.000000	2.000000	2.000000	0.000000
20365.190748	-0.074193	0.563465	0.021171	82.024963	-15.511952	20.998772	-1.288333	0.000000	-1.056480	0.000000	0.000000	0.000000	0.006004	0.005318	0.006274	0.000000	0.000000	2.000000	2.000000	0.000000
20365.194081	-0.074193	0.563465	0.021171	82.022034	-15.499342	21.013144	-1.289333	0.000000	-1.057526	0.000000	0.000000	0.000000	0.006004	0.005318	0.006274	0.000000	0.000000	2.000000	2.000000	0.000000
20365.197414	-0.074193	0.563465	0.021171	82.022034	-15.499342	21.013144	-1.289333	0.000000	-1.057526	0.000000	0.000000	0.000000	0.006004	0.005318	0.006274	0.000000	0.000000	2.000000	2.000000	0.000000
20365.200748	-0.074193	0.563465	0.021171	82.022034	-15.499342	21.013144	-1.289333	0.000000	-1.057526	0.000000	0.000000	0.000000	0.006004	0.005318	0.006274	0.000000	0.000000	2.000000	2.000000	0.000000
20365.204081	-0.074167	0.563474	0.021152	82.025139	-15.499210	21.010523	-1.290334	0.000000	-1.058572	0.000000	0.000000	0.000000	0.007889	0.002625	-0.005882	0.000000	0.000000	2.000000	2.000000	0.000000
20365.207414	-0.074167	0.563474	0.021152	82.025139	-15.499210	21.010523	-1.290334	0.000000	-1.058572	0.000000	0.000000	0.000000	0.007889	0.002625	-0.005882	0.000000	0.000000	2.000000	2.000000	0.000000
20365.210748	-0.074167	0.563474	0.021152	82.025139	-15.499210	21.010523	-1.290334	0.000000	-1.058572	0.000000	0.000000	0.000000	0.007889	0.002625	-0.005882	0.000000	0.000000	2.000000	2.000000	0.000000
20365.214081	-0.074167	0.563474	0.021152	82.028236	-15.501817	21.007893	-1.291649	0.000000	-1.057592	0.000000	0.000000	0.000000	0.007889	0.002625	-0.005882	0.000000	0.000000	2.000000	2.000000	0.000000
20365.217414	-0.074157	0.563473	0.021088	82.028236	-15.501817	21.007893	-1.291649	0.000000	-1.057592	0.000000	0.000000	0.000000	0.002959	-0.000095	-0.019096	0.000000	0.000000	2.000000	2.000000	0.000000
20365.220748	-0.074157	0.563473	0.021088	82.028236	-15.501817	21.007893	-1.291649	0.000000	-1.057592	0.000000	0.000000	0.000000	0.002959	-0.000095	-0.019096	0.000000	0.000000	2.000000	2.000000	0.000000
20365.224081	-0.074157	0.563473	0.021088	82.034492	-15.507023	21.002657	-1.291649	0.000000	-1.057592	0.000000	0.000000	0.000000	0.002959	-0.000095	-0.019096	0.000000	0.000000	2.000000	2.000000	0.000000
20365.227414	-0.074157	0.563473	0.021088	82.034492	-15.507023	21.002657	-1.291649	0.000000	-1.057592	0.000000	0.000000	0.000000	0.002959	-0.000095	-0.019096	0.000000	0.000000	2.000000	2.000000	0.000000
20365.230748	-0.074141	0.563464	0.020984	82.034492	-15.507023	21.002657	-1.291649	0.000000	-1.057592	0.000000	0.000000	0.000000	0.004845	-0.002788	-0.031254	0.000000	0.000000	2.000000	2.000000	0.000000
20365.234081	-0.074141	0.563464	0.020984	82.044014	-15.507535	21.006525	-1.292142	0.000000	-1.054409	0.000000	0.000000	0.000000	0.004845	-0.002788	-0.031254	0.000000	0.000000	2.000000	2.000000	0.000000
20365.237414	-0.074141	0.563464	0.020984	82.044014	-15.507535	21.006525	-1.292142	0.000000	-1.054409	0.000000	0.000000	0.000000	0.004845	-0.002788	-0.031254	0.000000	0.000000	2.000000	2.000000	0.000000
20365.240748	-0.074141	0.563464	0.020984	82.044014	-15.507535	21.006525	-1.292142	0.000000	-1.054409	0.000000	0.000000	0.000000	0.004845	-0.002788	-0.031254	0.000000	0.000000	2.000000	2.000000	0.000000
20365.244081	-0.074161	0.563436	0.020661	82.050209	-15.518191	21.001240	-1.292949	0.000000	-1.049200	0.000000	0.000000	0.000000	-0.005876	-0.008367	-0.096943	0.000000	0.000000	2.000000	2.000000	0.000000
20365.247414	-0.074161	0.563436	0.020661	82.050209	-15.518191	21.001240	-1.292949	0.000000	-1.049200	0.000000	0.000000	0.000000	-0.005876	-0.008367	-0.096943	0.000000	0.000000	2.000000	2.000000	0.000000
20365.250748	-0.074161	0.563436	0.020661	82.050209	-15.518191	21.001240	-1.292949	0.000000	-1.049200	0.000000	0.000000	0.000000	-0.005876	-0.008367	-0.096943	0.000000	0.000000	2.000000	2.000000	0.000000
20365.254081	-0.074161	0.563436	0.020661	82.059944	-15.514087	21.016928	-1.291970	0.000000	-1.033043	0.000000	0.000000	0.000000	-0.005876	-0.008367	-0.096943	0.000000	0.000000	2.000000	2.000000	0.000000
20365.257414	-0.074202	0.563453	0.020477	82.059944	-15.514087	21.016928	-1.291970	0.000000	-1.033043	0.000000	0.000000	0.000000	-0.012323	0.005019	-0.055255	0.000000	0.000000	2.000000	2.000000	0.000000
20365.260748	-0.074202	0.563453	0.020477	82.059944	-15.514087	21.016928	-1.291970	0.000000	-1.033043	0.000000	0.000000	0.000000	-0.012323	0.005019	-0.055255	0.000000	0.000000	2.000000	2.000000	0.000000
20365.264081	-0.074217	0.563452	0.020279	82.071320	-15.416495	21.139088	-1.291970	0.000000	-1.033043	0.000000	0.000000	0.000000	-0.004697	-0.000299	-0.059426	0.000000	0.000000	2.000000	2.000000	0.000000
20365.267414	-0.074217	0.563452	0.020279	82.071320	-15.416495	21.139088	-1.291970	0.000000	-1.033043	0.000000	0.000000	0.000000	-0.004697	-0.000299	-0.059426	0.000000	0.000000	2.000000	2.000000	0.000000
20365.270748	-0.074217	0.563452	0.020279	82.071320	-15.416495	21.139088	-1.291970	0.000000	-1.033043	0.000000	0.000000	0.000000	-0.004697	-0.000299	-0.059426	0.000000	0.000000	2.000000	2.000000	0.000000
20365.274081	-0.074217	0.563452	0.020279	82.084030	-15.245206	21.344481	-1.289133	0.000000	-1.013929	0.000000	0.000000	0.000000	-0.004697	-0.000299	-0.059426	0.000000	0.000000	2.000000	2.000000	0.000000
20365.277414	-0.074210	0.563451	0.020084	82.084030	-15.245206	21.344481	-1.289133	0.000000	-1.013929	0.000000	0.000000	0.000000	0.002114	-0.000306	-0.058376	0.000000	0.000000	2.000000	2.000000	0.000000
20365.280748	-0.074210	0.563451	0.020084	82.084030	-15.245206	21.344481	-1.289133	0.000000	-1.013929	0.000000	0.000000	0.000000	0.002114	-0.000306	-0.058376	0.000000	0.000000	2.000000	2.000000	0.000000
20365.284081	-0.074210	0.563451	0.020084	82.097656	-15.009879	21.629623	-1.289133	0.000000	-1.013929	0.000000	0.000000	0.000000	0.002114	-0.000306	-0.058376	0.000000	0.000000	2.000000	2.000000	0.000000
20365.287414	-0.074210	0.563451	0.020084	82.097656	-15.009879	21.629623	-1.289133	0.000000	-1.013929	0.000000	0.000000	0.000000	0.002114	-0.000306	-0.058376	0.000000	0.000000	2.000000	2.000000	0.000000
20365.290748	-0.074177	0.563458	0.019870	82.097656	-15.009879	21.629623	-1.289133	0.000000	-1.013929	0.000000	0.000000	0.000000	0.009992	0.002287	-0.064270	0.000000	0.000000	2.000000	2.000000	0.000000
20365.294081	-0.074177	0.563458	0.019870	82.107155	-14.819367	21.890425	-1.289486	0.000000	-1.004200	0.000000	0.000000	0.000000	0.009992	0.002287	-0.064270	0.000000	0.000000	2.000000	2.000000	0.000000
20365.297414	-0.074177	0.563458	0.019870	82.107155	-14.819367	21.890425	-1.289486	0.000000	-1.004200	0.000000	0.000000	0.000000	0.009992	0.002287	-0.064270	0.000000	0.000000	2.000000	2.000000	0.000000
20365.300748	-0.074177	0.563458	0.019870	82.107155	-14.819367	21.890425	-1.289486	0.000000	-1.004200	0.000000	0.000000	0.000000	0.009992	0.002287	-0.064270	0.000000	0.000000	2.000000	2.000000	0.000000
20365.304081	-0.074074	0.563500	0.019506	82.116737	-14.762487	22.058783	-1.291151	0.000000	-0.993488	0.000000	0.000000	0.000000	0.030863	0.012540	-0.109064	0.000000	0.000000	2.000000	2.000000	0.000000
20365.307414	-0.074074	0.563500	0.019506	82.116737	-14.762487	22.058783	-1.291151	0.000000	-0.993488	0.000000	0.000000	0.000000	0.030863	0.012540	-0.109064	0.000000	0.000000	2.000000	2.000000	0.000000
20365.310748	-0.074074	0.563500	0.019506	82.116737	-14.762487	22.058783	-1.291151	0.000000	-0.993488	0.000000	0.000000	0.000000	0.030863	0.012540	-0.109064	0.000000	0.000000	2.000000	2.000000	0.000000
20365.314081	-0.074074	0.563500	0.019506	82.119850	-14.762096	22.184050	-1.296295	0.000000	-0.975311	0.000000	0.000000	0.000000	0.030863	0.012540	-0.109064	0.000000	0.000000	2.000000	2.000000	0.000000
20365.317414	-0.074024	0.563543	0.019330	82.119850	-14.762096	22.184050	-1.296295	0.000000	-0.975311	0.000000	0.000000	0.000000	0.015154	0.012860	-0.052793	0.000000	0.000000	2.000000	2.000000	0.000000
20365.320748	-0.074024	0.563543	0.019330	82.119850	-14.762096	22.184050	-1.296295	0.000000	-0.975311	0.000000	0.000000	0.000000	0.015154	0.012860	-0.052793	0.000000	0.000000	2.000000	2.000000	0.000000
20365.324081	-0.073972	0.563612	0.019148	82.119873	-14.759407	22.287752	-1.296295	0.000000	-0.975311	0.000000	0.000000	0.000000	0.015415	0.020749	-0.054525	0.000000	0.000000	2.000000	2.000000	0.000000
20365.327414	-0.073972	0.563612	0.019148	82.119873	-14.759407	22.287752	-1.296295	0.000000	-0.975311	0.000000	0.000000	0.000000	0.015415	0.020749	-0.054525	0.000000	0.000000	2.000000	2.000000	0.000000
20365.330748	-0.073972	0.563612	0.019148	82.119873	-14.759407	22.287752	-1.296295	0.000000	-0.975311	0.000000	0.000000	0.000000	0.015415	0.020749	-0.054525	0.000000	0.000000	2.000000	2.000000	0.000000
20365.334081	-0.073972	0.563612	0.019148	82.113602	-14.754698	22.356310	-1.301390	0.000000	-0.957425	0.000000	0.000000	0.000000	0.015415	0.020749	-0.054525	0.000000	0.000000	2.000000	2.000000	0.000000
20365.337414	-0.073952	0.563708	0.019021	82.113602	-14.754698	22.356310	-1.301390	0.000000	-0.957425	0.000000	0.000000	0.000000	0.005929	0.028754	-0.038190	0.000000	0.000000	2.000000	2.000000	0.000000
20365.340748	-0.073952	0.563708	0.019021	82.113602	-14.754698	22.356310	-1.301390	0.000000	-0.957425	0.000000	0.000000	0.000000	0.005929	0.028754	-0.038190	0.000000	0.000000	2.000000	2.000000	0.000000
20365.344081	-0.073952	0.563708	0.019021	82.110512	-14.752374	22.398544	-1.301390	0.000000	-0.957425	0.000000	0.000000	0.000000	0.005929	0.028754	-0.038190	0.000000	0.000000	2.000000	2.000000	0.000000
20365.347414	-0.073952	0.563708	0.019021	82.110512	-14.752374	22.398544	-1.301390	0.000000	-0.957425	0.000000	0.000000	0.000000	0.005929	0.028754	-0.038190	0.000000	0.000000	2.000000	2.000000	0.000000
20365.350748	-0.073936	0.563795	0.018917	82.110512	-14.752374	22.398544	-1.301390	0.000000	-0.957425	0.000000	0.000000	0.000000	0.004854	0.026148	-0.031249	0.000000	0.000000	2.000000	2.000000	0.000000
20365.354081	-0.073936	0.563795	0.018917	82.104271	-14.747723	22.427181	-1.302378	0.000000	-0.951060	0.000000	0.000000	0.000000	0.004854	0.026148	-0.031249	0.000000	0.000000	2.000000	2.000000	0.000000
20365.357414	-0.073936	0.563795	0.018917	82.104271	-14.747723	22.427181	-1.302378	0.000000	-0.951060	0.000000	0.000000	0.000000	0.004854	0.026148	-0.031249	0.000000	0.000000	2.000000	2.000000	0.000000
20365.360748	-0.073936	0.563795	0.018917	82.104271	-14.747723	22.427181	-1.302378	0.000000	-0.951060	0.000000	0.000000	0.000000	0.004854	0.026148	-0.031249	0.000000	0.000000	2.000000	2.000000	0.000000
20365.364081	-0.073916	0.563917	0.018784	82.098038	-14.743070	22.455801	-1.303187	0.000000	-0.945852	0.000000	0.000000	0.000000	0.006200	0.036608	-0.039933	0.000000	0.000000	2.000000	2.000000	0.000000
20365.367414	-0.073916	0.563917	0.018784	82.098038	-14.743070	22.455801	-1.303187	0.000000	-0.945852	0.000000	0.000000	0.000000	0.006200	0.036608	-0.039933	0.000000	0.000000	2.000000	2.000000	0.000000
20365.370748	-0.073916	0.563917	0.018784	82.098038	-14.743070	22.455801	-1.303187	0.000000	-0.945852	0.000000	0.000000	0.000000	0.006200	0.036608	-0.039933	0.000000	0.000000	2.000000	2.000000	0.000000
20365.374081	-0.073916	0.563917	0.018784	82.094955	-14.740748	22.466145	-1.304221	0.000000	-0.939196	0.000000	0.000000	0.000000	0.006200	0.036608	-0.039933	0.000000	0.000000	2.000000	2.000000	0.000000
20365.377414	-0.073908	0.563961	0.018732	82.094955	-14.740748	22.466145	-1.304221	0.000000	-0.939196	0.000000	0.000000	0.000000	0.002425	0.013060	-0.015630	0.000000	0.000000	2.000000	2.000000	0.000000
20365.380748	-0.073908	0.563961	0.018732	82.094955	-14.740748	22.466145	-1.304221	0.000000	-0.939196	0.000000	0.000000	0.000000	0.002425	0.013060	-0.015630	0.000000	0.000000	2.000000	2.000000	0.000000
20365.384081	-0.073908	0.563961	0.018732	82.091850	-14.738430	22.484440	-1.304221	0.000000	-0.939196	0.000000	0.000000	0.000000	0.002425	0.013060	-0.015630	0.000000	0.000000	2.000000	2.000000	0.000000
20365.387414	-0.073908	0.563961	0.018732	82.091850	-14.738430	22.484440	-1.304221	0.000000	-0.939196	0.000000	0.000000	0.000000	0.002425	0.013060	-0.015630	0.000000	0.000000	2.000000	2.000000	0.000000
20365.390748	-0.073907	0.563987	0.018726	82.091850	-14.738430	22.484440	-1.304221	0.000000	-0.939196	0.000000	0.000000	0.000000	0.000270	0.007899	-0.001729	0.000000	0.000000	2.000000	2.000000	0.000000
20365.394081	-0.073907	0.563987	0.018726	82.091827	-14.741131	22.492420	-1.304625	0.000000	-0.936591	0.000000	0.000000	0.000000	0.000270	0.007899	-0.001729	0.000000	0.000000	2.000000	2.000000	0.000000
20365.397414	-0.073907	0.563987	0.018726	82.091827	-14.741131	22.492420	-1.304625	0.000000	-0.936591	0.000000	0.000000	0.000000	0.000270	0.007899	-0.001729	0.000000	0.000000	2.000000	2.000000	0.000000
20365.400748	-0.073907	0.563987	0.018726	82.091827	-14.741131	22.492420	-1.304625	0.000000	-0.936591	0.000000	0.000000	0.000000	0.000270	0.007899	-0.001729	0.000000	0.000000	2.000000	2.000000	0.000000
20365.404081	-0.073945	0.564004	0.018673	82.091827	-14.743854	22.516352	-1.304670	0.000000	-0.936303	0.000000	0.000000	0.000000	-0.011396	0.005159	-0.016008	0.000000	0.000000	2.000000	2.000000	0.000000
20365.407414	-0.073945	0.564004	0.018673	82.091827	-14.743854	22.516352	-1.304670	0.000000	-0.936303	0.000000	0.000000	0.000000	-0.011396	0.005159	-0.016008	0.000000	0.000000	2.000000	2.000000	0.000000
20365.410748	-0.073945	0.564004	0.018673	82.091827	-14.743854	22.516352	-1.304670	0.000000	-0.936303	0.000000	0.000000	0.000000	-0.011396	0.005159	-0.016008	0.000000	0.000000	2.000000	2.000000	0.000000
20365.414081	-0.073945	0.564004	0.018673	82.091827	-14.746563	22.564224	-1.302770	0.000000	-0.933635	0.000000	0.000000	0.000000	-0.011396	0.005159	-0.016008	0.000000	0.000000	2.000000	2.000000	0.000000
20365.417414	-0.073993	0.563996	0.018689	82.091827	-14.746563	22.564224	-1.302770	0.000000	-0.933635	0.000000	0.000000	0.000000	-0.014634	-0.002591	0.004845	0.000000	0.000000	2.000000	2.000000	0.000000
20365.420748	-0.073993	0.563996	0.018689	82.091827	-14.746563	22.564224	-1.302770	0.000000	-0.933635	0.000000	0.000000	0.000000	-0.014634	-0.002591	0.004845	0.000000	0.000000	2.000000	2.000000	0.000000
20365.424081	-0.073993	0.563996	0.018689	82.094955	-14.754346	22.633671	-1.302770	0.000000	-0.933635	0.000000	0.000000	0.000000	-0.014634	-0.002591	0.004845	0.000000	0.000000	2.000000	2.000000	0.000000
20365.427414	-0.073993	0.563996	0.018689	82.094955	-14.754346	22.633671	-1.302770	0.000000	-0.933635	0.000000	0.000000	0.000000	-0.014634	-0.002591	0.004845	0.000000	0.000000	2.000000	2.000000	0.000000
20365.430748	-0.074013	0.563978	0.018668	82.094955	-14.754346	22.633671	-1.300331	0.000000	-0.934442	0.000000	0.000000	0.000000	-0.005965	-0.005308	-0.006276	0.000000	0.000000	2.000000	2.000000	0.000000
20365.434081	-0.074013	0.563978	0.018668	82.098038	-14.759368	22.743027	-1.300331	0.000000	-0.934442	0.000000	0.000000	0.000000	-0.005965	-0.005308	-0.006276	0.000000	0.000000	2.000000	2.000000	0.000000
20365.437414	-0.074013	0.563978	0.018668	82.098038	-14.759368	22.743027	-1.300331	0.000000	-0.934442	0.000000	0.000000	0.000000	-0.005965	-0.005308	-0.006276	0.000000	0.000000	2.000000	2.000000	0.000000
20365.440748	-0.074013	0.563978	0.018668	82.098038	-14.759368	22.743027	-1.300331	0.000000	-0.934442	0.000000	0.000000	0.000000	-0.005965	-0.005308	-0.006276	0.000000	0.000000	2.000000	2.000000	0.000000
20365.444081	-0.074090	0.563908	0.018715	82.101166	-14.767158	22.852358	-1.299337	0.000000	-0.933396	0.000000	0.000000	0.000000	-0.023031	-0.020944	0.014195	0.000000	0.000000	2.000000	2.000000	0.000000
20365.447414	-0.074090	0.563908	0.018715	82.101166	-14.767158	22.852358	-1.299337	0.000000	-0.933396	0.000000	0.000000	0.000000	-0.023031	-0.020944	0.014195	0.000000	0.000000	2.000000	2.000000	0.000000
20365.450748	-0.074090	0.563908	0.018715	82.101166	-14.767158	22.852358	-1.299337	0.000000	-0.933396	0.000000	0.000000	0.000000	-0.023031	-0.020944	0.014195	0.000000	0.000000	2.000000	2.000000	0.000000
20365.454081	-0.074090	0.563908	0.018715	82.110512	-14.774138	22.893175	-1.295499	0.000000	-0.935762	0.000000	0.000000	0.000000	-0.023031	-0.020944	0.014195	0.000000	0.000000	2.000000	2.000000	0.000000
20365.457414	-0.074089	0.563838	0.018709	82.110512	-14.774138	22.893175	-1.295499	0.000000	-0.935762	0.000000	0.000000	0.000000	0.000277	-0.021099	-0.001767	0.000000	0.000000	2.000000	2.000000	0.000000
20365.460748	-0.074089	0.563838	0.018709	82.110512	-14.774138	22.893175	-1.295499	0.000000	-0.935762	0.000000	0.000000	0.000000	0.000277	-0.021099	-0.001767	0.000000	0.000000	2.000000	2.000000	0.000000
20365.464081	-0.074089	0.563838	0.018709	82.119873	-14.781142	22.886120	-1.295499	0.000000	-0.935762	0.000000	0.000000	0.000000	0.000277	-0.021099	-0.001767	0.000000	0.000000	2.000000	2.000000	0.000000
20365.467414	-0.074089	0.563838	0.018709	82.119873	-14.781142	22.886120	-1.295499	0.000000	-0.935762	0.000000	0.000000	0.000000	0.000277	-0.021099	-0.001767	0.000000	0.000000	2.000000	2.000000	0.000000
20365.470748	-0.074088	0.563767	0.018703	82.119873	-14.781142	22.886120	-1.295499	0.000000	-0.935762	0.000000	0.000000	0.000000	0.000274	-0.021111	-0.001771	0.000000	0.000000	2.000000	2.000000	0.000000
20365.474081	-0.074088	0.563767	0.018703	82.132286	-14.787778	22.876654	-1.295545	0.000000	-0.935467	0.000000	0.000000	0.000000	0.000274	-0.021111	-0.001771	0.000000	0.000000	2.000000	2.000000	0.000000
20365.477414	-0.074088	0.563767	0.018703	82.132286	-14.787778	22.876654	-1.295545	0.000000	-0.935467	0.000000	0.000000	0.000000	0.000274	-0.021111	-0.001771	0.000000	0.000000	2.000000	2.000000	0.000000
20365.480748	-0.074088	0.563767	0.018703	82.132286	-14.787778	22.876654	-1.295545	0.000000	-0.935467	0.000000	0.000000	0.000000	0.000274	-0.021111	-0.001771	0.000000	0.000000	2.000000	2.000000	0.000000
20365.484081	-0.074029	0.563582	0.018623	82.147850	-14.796801	22.864801	-1.295591	0.000000	-0.935172	0.000000	0.000000	0.000000	0.017628	-0.055511	-0.024071	0.000000	0.000000	2.000000	2.000000	0.000000
20365.487414	-0.074029	0.563582	0.018623	82.147850	-14.796801	22.864801	-1.295591	0.000000	-0.935172	0.000000	0.000000	0.000000	0.017628	-0.055511	-0.024071	0.000000	0.000000	2.000000	2.000000	0.000000
20365.490748	-0.074029	0.563582	0.018623	82.147850	-14.796801	22.864801	-1.295591	0.000000	-0.935172	0.000000	0.000000	0.000000	0.017628	-0.055511	-0.024071	0.000000	0.000000	2.000000	2.000000	0.000000
20365.494081	-0.074029	0.563582	0.018623	82.163582	-14.798367	22.864841	-1.298529	0.000000	-0.931160	0.000000	0.000000	0.000000	0.017628	-0.055511	-0.024071	0.000000	0.000000	2.000000	2.000000	0.000000
20365.497414	-0.074019	0.563485	0.018559	82.163582	-14.798367	22.864841	-1.298529	0.000000	-0.931160	0.000000	0.000000	0.000000	0.002984	-0.029139	-0.019188	0.000000	0.000000	2.000000	2.000000	0.000000
20365.500748	-0.074019	0.563485	0.018559	82.163582	-14.798367	22.864841	-1.298529	0.000000	-0.931160	0.000000	0.000000	0.000000	0.002984	-0.029139	-0.019188	0.000000	0.000000	2.000000	2.000000	0.000000
20365.504081	-0.074019	0.563485	0.018559	82.182266	-14.812582	22.858505	-1.298529	0.000000	-0.931160	0.000000	0.000000	0.000000	0.002984	-0.029139	-0.019188	0.000000	0.000000	2.000000	2.000000	0.000000
20365.507414	-0.074019	0.563485	0.018559	82.182266	-14.812582	22.858505	-1.298529	0.000000	-0.931160	0.000000	0.000000	0.000000	0.002984	-0.029139	-0.019188	0.000000	0.000000	2.000000	2.000000	0.000000
20365.510748	-0.074003	0.563379	0.018455	82.182266	-14.812582	22.858505	-1.298529	0.000000	-0.931160	0.000000	0.000000	0.000000	0.004882	-0.031816	-0.031375	0.000000	0.000000	2.000000	2.000000	0.000000
20365.514081	-0.074003	0.563379	0.018455	82.200974	-14.826852	22.844101	-1.299026	0.000000	-0.927962	0.000000	0.000000	0.000000	0.004882	-0.031816	-0.031375	0.000000	0.000000	2.000000	2.000000	0.000000
20365.517414	-0.074003	0.563379	0.018455	82.200974	-14.826852	22.844101	-1.299026	0.000000	-0.927962	0.000000	0.000000	0.000000	0.004882	-0.031816	-0.031375	0.000000	0.000000	2.000000	2.000000	0.000000
20365.520748	-0.074003	0.563379	0.018455	82.200974	-14.826852	22.844101	-1.299026	0.000000	-0.927962	0.000000	0.000000	0.000000	0.004882	-0.031816	-0.031375	0.000000	0.000000	2.000000	2.000000	0.000000
20365.524081	-0.073958	0.563149	0.018164	82.222740	-14.843567	22.867111	-1.299840	0.000000	-0.922733	0.000000	0.000000	0.000000	0.013559	-0.069072	-0.087147	0.000000	0.000000	2.000000	2.000000	0.000000
20365.527414	-0.073958	0.563149	0.018164	82.222740	-14.843567	22.867111	-1.299840	0.000000	-0.922733	0.000000	0.000000	0.000000	0.013559	-0.069072	-0.087147	0.000000	0.000000	2.000000	2.000000	0.000000
20365.530748	-0.073958	0.563149	0.018164	82.222740	-14.843567	22.867111	-1.299840	0.000000	-0.922733	0.000000	0.000000	0.000000	0.013559	-0.069072	-0.087147	0.000000	0.000000	2.000000	2.000000	0.000000
20365.534081	-0.073958	0.563149	0.018164	82.247665	-14.865504	22.943460	-1.302099	0.000000	-0.908209	0.000000	0.000000	0.000000	0.013559	-0.069072	-0.087147	0.000000	0.000000	2.000000	2.000000	0.000000
20365.537414	-0.073954	0.563043	0.017992	82.247665	-14.865504	22.943460	-1.302099	0.000000	-0.908209	0.000000	0.000000	0.000000	0.001097	-0.031912	-0.051598	0.000000	0.000000	2.000000	2.000000	0.000000
20365.540748	-0.073954	0.563043	0.017992	82.247665	-14.865504	22.943460	-1.302099	0.000000	-0.908209	0.000000	0.000000	0.000000	0.001097	-0.031912	-0.051598	0.000000	0.000000	2.000000	2.000000	0.000000
20365.544081	-0.073948	0.562919	0.017803	82.269775	-14.864437	23.094181	-1.302099	0.000000	-0.908209	0.000000	0.000000	0.000000	0.001917	-0.037201	-0.056850	0.000000	0.000000	2.000000	2.000000	0.000000
20365.547414	-0.073948	0.562919	0.017803	82.269775	-14.864437	23.094181	-1.302099	0.000000	-0.908209	0.000000	0.000000	0.000000	0.001917	-0.037201	-0.056850	0.000000	0.000000	2.000000	2.000000	0.000000
20365.550748	-0.073948	0.562919	0.017803	82.269775	-14.864437	23.094181	-1.302099	0.000000	-0.908209	0.000000	0.000000	0.000000	0.001917	-0.037201	-0.056850	0.000000	0.000000	2.000000	2.000000	0.000000
20365.554081	-0.073948	0.562919	0.017803	82.294876	-14.876182	23.166513	-1.302602	0.000000	-0.890134	0.000000	0.000000	0.000000	0.001917	-0.037201	-0.056850	0.000000	0.000000	2.000000	2.000000	0.000000
20365.557414	-0.073944	0.562812	0.017631	82.294876	-14.876182	23.166513	-1.302602	0.000000	-0.890134	0.000000	0.000000	0.000000	0.001112	-0.031904	-0.051629	0.000000	0.000000	2.000000	2.000000	0.000000
20365.560748	-0.073944	0.562812	0.017631	82.294876	-14.876182	23.166513	-1.302602	0.000000	-0.890134	0.000000	0.000000	0.000000	0.001112	-0.031904	-0.051629	0.000000	0.000000	2.000000	2.000000	0.000000
20365.564081	-0.073944	0.562812	0.017631	82.319748	-14.892951	23.146851	-1.302602	0.000000	-0.890134	0.000000	0.000000	0.000000	0.001112	-0.031904	-0.051629	0.000000	0.000000	2.000000	2.000000	0.000000
20365.567414	-0.073944	0.562812	0.017631	82.319748	-14.892951	23.146851	-1.302602	0.000000	-0.890134	0.000000	0.000000	0.000000	0.001112	-0.031904	-0.051629	0.000000	0.000000	2.000000	2.000000	0.000000
20365.570748	-0.073890	0.562671	0.017431	82.319748	-14.892951	23.146851	-1.302602	0.000000	-0.890134	0.000000	0.000000	0.000000	0.016270	-0.042484	-0.060022	0.000000	0.000000	2.000000	2.000000	0.000000
20365.574081	-0.073866	0.562512	0.017273	82.347778	-14.915010	23.124578	-1.302787	0.000000	-0.881529	0.000000	0.000000	0.000000	0.007350	-0.047606	-0.047197	0.000000	0.000000	2.000000	2.000000	0.000000
20365.577414	-0.073866	0.562512	0.017273	82.347778	-14.915010	23.124578	-1.302787	0.000000	-0.881529	0.000000	0.000000	0.000000	0.007350	-0.047606	-0.047197	0.000000	0.000000	2.000000	2.000000	0.000000
20365.580748	-0.073866	0.562512	0.017273	82.347778	-14.915010	23.124578	-1.302787	0.000000	-0.881529	0.000000	0.000000	0.000000	0.007350	-0.047606	-0.047197	0.000000	0.000000	2.000000	2.000000	0.000000
20365.584081	-0.073866	0.562512	0.017273	82.375786	-14.937272	23.102116	-1.306724	0.000000	-0.863659	0.000000	0.000000	0.000000	0.007350	-0.047606	-0.047197	0.000000	0.000000	2.000000	2.000000	0.000000
20365.587414	-0.073840	0.562380	0.017110	82.375786	-14.937272	23.102116	-1.306724	0.000000	-0.863659	0.000000	0.000000	0.000000	0.007615	-0.039721	-0.048923	0.000000	0.000000	2.000000	2.000000	0.000000
20365.590748	-0.073840	0.562380	0.017110	82.375786	-14.937272	23.102116	-1.306724	0.000000	-0.863659	0.000000	0.000000	0.000000	0.007615	-0.039721	-0.048923	0.000000	0.000000	2.000000	2.000000	0.000000
20365.594081	-0.073840	0.562380	0.017110	82.400696	-14.957169	23.082048	-1.306724	0.000000	-0.863659	0.000000	0.000000	0.000000	0.007615	-0.039721	-0.048923	0.000000	0.000000	2.000000	2.000000	0.000000
20365.597414	-0.073840	0.562380	0.017110	82.400696	-14.957169	23.082048	-1.306724	0.000000	-0.863659	0.000000	0.000000	0.000000	0.007615	-0.039721	-0.048923	0.000000	0.000000	2.000000	2.000000	0.000000
20365.600748	-0.073819	0.562212	0.016976	82.400696	-14.957169	23.082048	-1.306724	0.000000	-0.863659	0.000000	0.000000	0.000000	0.006274	-0.050141	-0.040289	0.000000	0.000000	2.000000	2.000000	0.000000
20365.604081	-0.073819	0.562212	0.016976	82.425606	-14.977221	23.061831	-1.307993	0.000000	-0.855505	0.000000	0.000000	0.000000	0.006274	-0.050141	-0.040289	0.000000	0.000000	2.000000	2.000000	0.000000
20365.607414	-0.073819	0.562212	0.016976	82.425606	-14.977221	23.061831	-1.307993	0.000000	-0.855505	0.000000	0.000000	0.000000	0.006274	-0.050141	-0.040289	0.000000	0.000000	2.000000	2.000000	0.000000
20365.610748	-0.073819	0.562212	0.016976	82.425606	-14.977221	23.061831	-1.307993	0.000000	-0.855505	0.000000	0.000000	0.000000	0.006274	-0.050141	-0.040289	0.000000	0.000000	2.000000	2.000000	0.000000
20365.614081	-0.073807	0.561957	0.016750	82.447418	-14.997591	23.044043	-1.309039	0.000000	-0.848791	0.000000	0.000000	0.000000	0.003614	-0.076539	-0.067631	0.000000	0.000000	2.000000	2.000000	0.000000
20365.617414	-0.073807	0.561957	0.016750	82.447418	-14.997591	23.044043	-1.309039	0.000000	-0.848791	0.000000	0.000000	0.000000	0.003614	-0.076539	-0.067631	0.000000	0.000000	2.000000	2.000000	0.000000
20365.620748	-0.073807	0.561957	0.016750	82.447418	-14.997591	23.044043	-1.309039	0.000000	-0.848791	0.000000	0.000000	0.000000	0.003614	-0.076539	-0.067631	0.000000	0.000000	2.000000	2.000000	0.000000
20365.624081	-0.073807	0.561957	0.016750	82.466232	-15.002164	23.041067	-1.309641	0.000000	-0.837519	0.000000	0.000000	0.000000	0.003614	-0.076539	-0.067631	0.000000	0.000000	2.000000	2.000000	0.000000
20365.627414	-0.073794	0.561843	0.016668	82.466232	-15.002164	23.041067	-1.309641	0.000000	-0.837519	0.000000	0.000000	0.000000	0.003828	-0.034248	-0.024580	0.000000	0.000000	2.000000	2.000000	0.000000
20365.630748	-0.073794	0.561843	0.016668	82.466232	-15.002164	23.041067	-1.309641	0.000000	-0.837519	0.000000	0.000000	0.000000	0.003828	-0.034248	-0.024580	0.000000	0.000000	2.000000	2.000000	0.000000
20365.634081	-0.073782	0.561729	0.016586	82.481796	-15.014859	23.028261	-1.309641	0.000000	-0.837519	0.000000	0.000000	0.000000	0.003829	-0.034245	-0.024590	0.000000	0.000000	2.000000	2.000000	0.000000
20365.637414	-0.073782	0.561729	0.016586	82.481796	-15.014859	23.028261	-1.309641	0.000000	-0.837519	0.000000	0.000000	0.000000	0.003829	-0.034245	-0.024590	0.000000	0.000000	2.000000	2.000000	0.000000
20365.640748	-0.073782	0.561729	0.016586	82.481796	-15.014859	23.028261	-1.309641	0.000000	-0.837519	0.000000	0.000000	0.000000	0.003829	-0.034245	-0.024590	0.000000	0.000000	2.000000	2.000000	0.000000
20365.644081	-0.073782	0.561729	0.016586	82.500481	-15.030174	23.012823	-1.310917	0.000000	-0.829324	0.000000	0.000000	0.000000	0.003829	-0.034245	-0.024590	0.000000	0.000000	2.000000	2.000000	0.000000
20365.647414	-0.073772	0.561633	0.016522	82.500481	-15.030174	23.012823	-1.310917	0.000000	-0.829324	0.000000	0.000000	0.000000	0.003012	-0.028970	-0.019342	0.000000	0.000000	2.000000	2.000000	0.000000
20365.650748	-0.073772	0.561633	0.016522	82.500481	-15.030174	23.012823	-1.310917	0.000000	-0.829324	0.000000	0.000000	0.000000	0.003012	-0.028970	-0.019342	0.000000	0.000000	2.000000	2.000000	0.000000
20365.654081	-0.073772	0.561633	0.016522	82.516014	-15.042994	22.999870	-1.310917	0.000000	-0.829324	0.000000	0.000000	0.000000	0.003012	-0.028970	-0.019342	0.000000	0.000000	2.000000	2.000000	0.000000
20365.657414	-0.073772	0.561633	0.016522	82.516014	-15.042994	22.999870	-1.310917	0.000000	-0.829324	0.000000	0.000000	0.000000	0.003012	-0.028970	-0.019342	0.000000	0.000000	2.000000	2.000000	0.000000
20365.660748	-0.073762	0.561536	0.016458	82.516014	-15.042994	22.999870	-1.310917	0.000000	-0.829324	0.000000	0.000000	0.000000	0.003011	-0.028951	-0.019349	0.000000	0.000000	2.000000	2.000000	0.000000
20365.664081	-0.073762	0.561536	0.016458	82.531555	-15.058599	22.994833	-1.311419	0.000000	-0.826100	0.000000	0.000000	0.000000	0.003011	-0.028951	-0.019349	0.000000	0.000000	2.000000	2.000000	0.000000
20365.667414	-0.073762	0.561536	0.016458	82.531555	-15.058599	22.994833	-1.311419	0.000000	-0.826100	0.000000	0.000000	0.000000	0.003011	-0.028951	-0.019349	0.000000	0.000000	2.000000	2.000000	0.000000
20365.670748	-0.073762	0.561536	0.016458	82.531555	-15.058599	22.994833	-1.311419	0.000000	-0.826100	0.000000	0.000000	0.000000	0.003011	-0.028951	-0.019349	0.000000	0.000000	2.000000	2.000000	0.000000
20365.674081	-0.073766	0.561387	0.016337	82.540909	-15.066336	22.987053	-1.311921	0.000000	-0.822875	0.000000	0.000000	0.000000	-0.001270	-0.044770	-0.036192	0.000000	0.000000	2.000000	2.000000	0.000000
20365.677414	-0.073766	0.561387	0.016337	82.540909	-15.066336	22.987053	-1.311921	0.000000	-0.822875	0.000000	0.000000	0.000000	-0.001270	-0.044770	-0.036192	0.000000	0.000000	2.000000	2.000000	0.000000
20365.680748	-0.073766	0.561387	0.016337	82.540909	-15.066336	22.987053	-1.311921	0.000000	-0.822875	0.000000	0.000000	0.000000	-0.001270	-0.044770	-0.036192	0.000000	0.000000	2.000000	2.000000	0.000000
20365.684081	-0.073766	0.561387	0.016337	82.544044	-15.071659	22.984428	-1.311710	0.000000	-0.816843	0.000000	0.000000	0.000000	-0.001270	-0.044770	-0.036192	0.000000	0.000000	2.000000	2.000000	0.000000
20365.687414	-0.073782	0.561378	0.016293	82.544044	-15.071659	22.984428	-1.311710	0.000000	-0.816843	0.000000	0.000000	0.000000	-0.004841	-0.002669	-0.013263	0.000000	0.000000	2.000000	2.000000	0.000000
20365.690748	-0.073782	0.561378	0.016293	82.544044	-15.071659	22.984428	-1.311710	0.000000	-0.816843	0.000000	0.000000	0.000000	-0.004841	-0.002669	-0.013263	0.000000	0.000000	2.000000	2.000000	0.000000
20365.694081	-0.073782	0.561378	0.016293	82.544022	-15.068921	22.984434	-1.311710	0.000000	-0.816843	0.000000	0.000000	0.000000	-0.004841	-0.002669	-0.013263	0.000000	0.000000	2.000000	2.000000	0.000000
20365.697414	-0.073782	0.561378	0.016293	82.544022	-15.068921	22.984434	-1.311710	0.000000	-0.816843	0.000000	0.000000	0.000000	-0.004841	-0.002669	-0.013263	0.000000	0.000000	2.000000	2.000000	0.000000
20365.700748	-0.073759	0.561378	0.016296	82.544022	-15.068921	22.984434	-1.311710	0.000000	-0.816843	0.000000	0.000000	0.000000	0.006743	-0.000004	0.001051	0.000000	0.000000	2.000000	2.000000	0.000000
20365.704081	-0.073759	0.561378	0.016296	82.540909	-15.066336	22.987053	-1.310903	0.000000	-0.814633	0.000000	0.000000	0.000000	0.006743	-0.000004	0.001051	0.000000	0.000000	2.000000	2.000000	0.000000
20365.707414	-0.073759	0.561378	0.016296	82.540909	-15.066336	22.987053	-1.310903	0.000000	-0.814633	0.000000	0.000000	0.000000	0.006743	-0.000004	0.001051	0.000000	0.000000	2.000000	2.000000	0.000000
20365.710748	-0.073759	0.561378	0.016296	82.540909	-15.066336	22.987053	-1.310903	0.000000	-0.814633	0.000000	0.000000	0.000000	0.006743	-0.000004	0.001051	0.000000	0.000000	2.000000	2.000000	0.000000
20365.714081	-0.073770	0.561448	0.016366	82.534653	-15.061172	22.992247	-1.312027	0.000000	-0.814808	0.000000	0.000000	0.000000	-0.003280	0.021071	0.021050	0.000000	0.000000	2.000000	2.000000	0.000000
20365.717414	-0.073770	0.561448	0.016366	82.534653	-15.061172	22.992247	-1.312027	0.000000	-0.814808	0.000000	0.000000	0.000000	-0.003280	0.021071	0.021050	0.000000	0.000000	2.000000	2.000000	0.000000
20365.720748	-0.073770	0.561448	0.016366	82.534653	-15.061172	22.992247	-1.312027	0.000000	-0.814808	0.000000	0.000000	0.000000	-0.003280	0.021071	0.021050	0.000000	0.000000	2.000000	2.000000	0.000000
20365.724081	-0.073770	0.561448	0.016366	82.525352	-15.056164	23.000071	-1.311480	0.000000	-0.818316	0.000000	0.000000	0.000000	-0.003280	0.021071	0.021050	0.000000	0.000000	2.000000	2.000000	0.000000
20365.727414	-0.073801	0.561501	0.016415	82.525352	-15.056164	23.000071	-1.311480	0.000000	-0.818316	0.000000	0.000000	0.000000	-0.009202	0.015827	0.014734	0.000000	0.000000	2.000000	2.000000	0.000000
20365.730748	-0.073801	0.561501	0.016415	82.525352	-15.056164	23.000071	-1.311480	0.000000	-0.818316	0.000000	0.000000	0.000000	-0.009202	0.015827	0.014734	0.000000	0.000000	2.000000	2.000000	0.000000
20365.734081	-0.073801	0.561501	0.016415	82.516014	-15.048447	23.007841	-1.311480	0.000000	-0.818316	0.000000	0.000000	0.000000	-0.009202	0.015827	0.014734	0.000000	0.000000	2.000000	2.000000	0.000000
20365.737414	-0.073801	0.561501	0.016415	82.516014	-15.048447	23.007841	-1.311480	0.000000	-0.818316	0.000000	0.000000	0.000000	-0.009202	0.015827	0.014734	0.000000	0.000000	2.000000	2.000000	0.000000
20365.740748	-0.073813	0.561545	0.016491	82.516014	-15.048447	23.007841	-1.311480	0.000000	-0.818316	0.000000	0.000000	0.000000	-0.003541	0.013241	0.022731	0.000000	0.000000	2.000000	2.000000	0.000000
20365.744081	-0.073813	0.561545	0.016491	82.506660	-15.040750	23.015619	-1.309946	0.000000	-0.820772	0.000000	0.000000	0.000000	-0.003541	0.013241	0.022731	0.000000	0.000000	2.000000	2.000000	0.000000
20365.747414	-0.073813	0.561545	0.016491	82.506660	-15.040750	23.015619	-1.309946	0.000000	-0.820772	0.000000	0.000000	0.000000	-0.003541	0.013241	0.022731	0.000000	0.000000	2.000000	2.000000	0.000000
20365.750748	-0.073813	0.561545	0.016491	82.506660	-15.040750	23.015619	-1.309946	0.000000	-0.820772	0.000000	0.000000	0.000000	-0.003541	0.013241	0.022731	0.000000	0.000000	2.000000	2.000000	0.000000
20365.754081	-0.073830	0.561624	0.016602	82.497314	-15.033074	23.023338	-1.309356	0.000000	-0.824560	0.000000	0.000000	0.000000	-0.005182	0.023794	0.033246	0.000000	0.000000	2.000000	2.000000	0.000000
20365.757414	-0.073830	0.561624	0.016602	82.497314	-15.033074	23.023338	-1.309356	0.000000	-0.824560	0.000000	0.000000	0.000000	-0.005182	0.023794	0.033246	0.000000	0.000000	2.000000	2.000000	0.000000
20365.760748	-0.073830	0.561624	0.016602	82.497314	-15.033074	23.023338	-1.309356	0.000000	-0.824560	0.000000	0.000000	0.000000	-0.005182	0.023794	0.033246	0.000000	0.000000	2.000000	2.000000	0.000000
20365.764081	-0.073830	0.561624	0.016602	82.487984	-15.025400	23.031076	-1.308492	0.000000	-0.830101	0.000000	0.000000	0.000000	-0.005182	0.023794	0.033246	0.000000	0.000000	2.000000	2.000000	0.000000
20365.767414	-0.073838	0.561677	0.016655	82.487984	-15.025400	23.031076	-1.308492	0.000000	-0.830101	0.000000	0.000000	0.000000	-0.002457	0.015814	0.015774	0.000000	0.000000	2.000000	2.000000	0.000000
20365.770748	-0.073838	0.561677	0.016655	82.487984	-15.025400	23.031076	-1.308492	0.000000	-0.830101	0.000000	0.000000	0.000000	-0.002457	0.015814	0.015774	0.000000	0.000000	2.000000	2.000000	0.000000
20365.774081	-0.073838	0.561677	0.016655	82.481796	-15.020302	23.036230	-1.308492	0.000000	-0.830101	0.000000	0.000000	0.000000	-0.002457	0.015814	0.015774	0.000000	0.000000	2.000000	2.000000	0.000000
20365.777414	-0.073838	0.561677	0.016655	82.481796	-15.020302	23.036230	-1.308492	0.000000	-0.830101	0.000000	0.000000	0.000000	-0.002457	0.015814	0.015774	0.000000	0.000000	2.000000	2.000000	0.000000
20365.780748	-0.073844	0.561712	0.016690	82.481796	-15.020302	23.036230	-1.308492	0.000000	-0.830101	0.000000	0.000000	0.000000	-0.001637	0.010554	0.010516	0.000000	0.000000	2.000000	2.000000	0.000000
20365.784081	-0.073844	0.561712	0.016690	82.475563	-15.017943	23.041386	-1.308083	0.000000	-0.832730	0.000000	0.000000	0.000000	-0.001637	0.010554	0.010516	0.000000	0.000000	2.000000	2.000000	0.000000
20365.787414	-0.073844	0.561712	0.016690	82.475563	-15.017943	23.041386	-1.308083	0.000000	-0.832730	0.000000	0.000000	0.000000	-0.001637	0.010554	0.010516	0.000000	0.000000	2.000000	2.000000	0.000000
20365.790748	-0.073844	0.561712	0.016690	82.475563	-15.017943	23.041386	-1.308083	0.000000	-0.832730	0.000000	0.000000	0.000000	-0.001637	0.010554	0.010516	0.000000	0.000000	2.000000	2.000000	0.000000
20365.794081	-0.073916	0.561774	0.016709	82.472458	-15.020836	23.043921	-1.307810	0.000000	-0.834483	0.000000	0.000000	0.000000	-0.021621	0.018424	0.005664	0.000000	0.000000	2.000000	2.000000	0.000000
20365.797414	-0.073916	0.561774	0.016709	82.472458	-15.020836	23.043921	-1.307810	0.000000	-0.834483	0.000000	0.000000	0.000000	-0.021621	0.018424	0.005664	0.000000	0.000000	2.000000	2.000000	0.000000
20365.800748	-0.073916	0.561774	0.016709	82.472458	-15.020836	23.043921	-1.307810	0.000000	-0.834483	0.000000	0.000000	0.000000	-0.021621	0.018424	0.005664	0.000000	0.000000	2.000000	2.000000	0.000000
20365.804081	-0.073916	0.561774	0.016709	82.472435	-15.023546	23.043921	-1.304206	0.000000	-0.835427	0.000000	0.000000	0.000000	-0.021621	0.018424	0.005664	0.000000	0.000000	2.000000	2.000000	0.000000
20365.807414	-0.073935	0.561782	0.016682	82.472435	-15.023546	23.043921	-1.304206	0.000000	-0.835427	0.000000	0.000000	0.000000	-0.005665	0.002588	-0.008003	0.000000	0.000000	2.000000	2.000000	0.000000
20365.810748	-0.073935	0.561782	0.016682	82.472435	-15.023546	23.043921	-1.304206	0.000000	-0.835427	0.000000	0.000000	0.000000	-0.005665	0.002588	-0.008003	0.000000	0.000000	2.000000	2.000000	0.000000
20365.814081	-0.073935	0.561782	0.016682	82.469330	-15.020997	23.046499	-1.304206	0.000000	-0.835427	0.000000	0.000000	0.000000	-0.005665	0.002588	-0.008003	0.000000	0.000000	2.000000	2.000000	0.000000
20365.817414	-0.073935	0.561782	0.016682	82.469330	-15.020997	23.046499	-1.304206	0.000000	-0.835427	0.000000	0.000000	0.000000	-0.005665	0.002588	-0.008003	0.000000	0.000000	2.000000	2.000000	0.000000
20365.820748	-0.073937	0.561800	0.016699	82.469330	-15.020997	23.046499	-1.304206	0.000000	-0.835427	0.000000	0.000000	0.000000	-0.000819	0.005269	0.005257	0.000000	0.000000	2.000000	2.000000	0.000000
20365.824081	-0.073937	0.561800	0.016699	82.469330	-15.020997	23.046499	-1.303262	0.000000	-0.834093	0.000000	0.000000	0.000000	-0.000819	0.005269	0.005257	0.000000	0.000000	2.000000	2.000000	0.000000
20365.827414	-0.073937	0.561800	0.016699	82.469330	-15.020997	23.046499	-1.303262	0.000000	-0.834093	0.000000	0.000000	0.000000	-0.000819	0.005269	0.005257	0.000000	0.000000	2.000000	2.000000	0.000000
20365.830748	-0.073937	0.561800	0.016699	82.469330	-15.020997	23.046499	-1.303262	0.000000	-0.834093	0.000000	0.000000	0.000000	-0.000819	0.005269	0.005257	0.000000	0.000000	2.000000	2.000000	0.000000
20365.834081	-0.073925	0.561800	0.016767	82.466232	-15.015759	23.049055	-1.303126	0.000000	-0.834969	0.000000	0.000000	0.000000	0.003760	0.000104	0.020208	0.000000	0.000000	2.000000	2.000000	0.000000
20365.837414	-0.073925	0.561800	0.016767	82.466232	-15.015759	23.049055	-1.303126	0.000000	-0.834969	0.000000	0.000000	0.000000	0.003760	0.000104	0.020208	0.000000	0.000000	2.000000	2.000000	0.000000
20365.840748	-0.073925	0.561800	0.016767	82.466232	-15.015759	23.049055	-1.303126	0.000000	-0.834969	0.000000	0.000000	0.000000	0.003760	0.000104	0.020208	0.000000	0.000000	2.000000	2.000000	0.000000
20365.844081	-0.073925	0.561800	0.016767	82.466202	-15.013026	23.049061	-1.303752	0.000000	-0.838337	0.000000	0.000000	0.000000	0.003760	0.000104	0.020208	0.000000	0.000000	2.000000	2.000000	0.000000
20365.847414	-0.073906	0.561791	0.016793	82.466202	-15.013026	23.049061	-1.303752	0.000000	-0.838337	0.000000	0.000000	0.000000	0.005668	-0.002586	0.008003	0.000000	0.000000	2.000000	2.000000	0.000000
20365.850748	-0.073906	0.561791	0.016793	82.466202	-15.013026	23.049061	-1.303752	0.000000	-0.838337	0.000000	0.000000	0.000000	0.005668	-0.002586	0.008003	0.000000	0.000000	2.000000	2.000000	0.000000
20365.854081	-0.073906	0.561791	0.016793	82.466202	-15.013026	23.049061	-1.303752	0.000000	-0.838337	0.000000	0.000000	0.000000	0.005668	-0.002586	0.008003	0.000000	0.000000	2.000000	2.000000	0.000000
20365.857414	-0.073906	0.561791	0.016793	82.466202	-15.013026	23.049061	-1.303752	0.000000	-0.838337	0.000000	0.000000	0.000000	0.005668	-0.002586	0.008003	0.000000	0.000000	2.000000	2.000000	0.000000
20365.860748	-0.073913	0.561774	0.016840	82.466202	-15.013026	23.049061	-1.303752	0.000000	-0.838337	0.000000	0.000000	0.000000	-0.002168	-0.005156	0.013898	0.000000	0.000000	2.000000	2.000000	0.000000
20365.864081	-0.073913	0.561774	0.016840	82.466232	-15.010320	23.049051	-1.304697	0.000000	-0.839671	0.000000	0.000000	0.000000	-0.002168	-0.005156	0.013898	0.000000	0.000000	2.000000	2.000000	0.000000
20365.867414	-0.073913	0.561774	0.016840	82.466232	-15.010320	23.049051	-1.304697	0.000000	-0.839671	0.000000	0.000000	0.000000	-0.002168	-0.005156	0.013898	0.000000	0.000000	2.000000	2.000000	0.000000
20365.870748	-0.073913	0.561774	0.016840	82.466232	-15.010320	23.049051	-1.304697	0.000000	-0.839671	0.000000	0.000000	0.000000	-0.002168	-0.005156	0.013898	0.000000	0.000000	2.000000	2.000000	0.000000
20365.874081	-0.073905	0.561740	0.016936	82.466232	-15.010320	23.049051	-1.304335	0.000000	-0.841987	0.000000	0.000000	0.000000	0.002417	-0.010352	0.028848	0.000000	0.000000	2.000000	2.000000	0.000000
20365.877414	-0.073905	0.561740	0.016936	82.466232	-15.010320	23.049051	-1.304335	0.000000	-0.841987	0.000000	0.000000	0.000000	0.002417	-0.010352	0.028848	0.000000	0.000000	2.000000	2.000000	0.000000
20365.880748	-0.073905	0.561740	0.016936	82.466232	-15.010320	23.049051	-1.304335	0.000000	-0.841987	0.000000	0.000000	0.000000	0.002417	-0.010352	0.028848	0.000000	0.000000	2.000000	2.000000	0.000000
20365.884081	-0.073905	0.561740	0.016936	82.466255	-15.007623	23.049055	-1.304738	0.000000	-0.846795	0.000000	0.000000	0.000000	0.002417	-0.010352	0.028848	0.000000	0.000000	2.000000	2.000000	0.000000
20365.887414	-0.073886	0.561731	0.016963	82.466255	-15.007623	23.049055	-1.304738	0.000000	-0.846795	0.000000	0.000000	0.000000	0.005670	-0.002580	0.008001	0.000000	0.000000	2.000000	2.000000	0.000000
20365.890748	-0.073886	0.561731	0.016963	82.466255	-15.007623	23.049055	-1.304738	0.000000	-0.846795	0.000000	0.000000	0.000000	0.005670	-0.002580	0.008001	0.000000	0.000000	2.000000	2.000000	0.000000
20365.894081	-0.073886	0.561731	0.016963	82.466255	-15.007623	23.049055	-1.304738	0.000000	-0.846795	0.000000	0.000000	0.000000	0.005670	-0.002580	0.008001	0.000000	0.000000	2.000000	2.000000	0.000000
20365.897414	-0.073886	0.561731	0.016963	82.466255	-15.007623	23.049055	-1.304738	0.000000	-0.846795	0.000000	0.000000	0.000000	0.005670	-0.002580	0.008001	0.000000	0.000000	2.000000	2.000000	0.000000
20365.900748	-0.073890	0.561723	0.016986	82.466255	-15.007623	23.049055	-1.304738	0.000000	-0.846795	0.000000	0.000000	0.000000	-0.001083	-0.002606	0.006948	0.000000	0.000000	2.000000	2.000000	0.000000
20365.904081	-0.073890	0.561723	0.016986	82.466255	-15.007623	23.049055	-1.305683	0.000000	-0.848129	0.000000	0.000000	0.000000	-0.001083	-0.002606	0.006948	0.000000	0.000000	2.000000	2.000000	0.000000
20365.907414	-0.073890	0.561723	0.016986	82.466255	-15.007623	23.049055	-1.305683	0.000000	-0.848129	0.000000	0.000000	0.000000	-0.001083	-0.002606	0.006948	0.000000	0.000000	2.000000	2.000000	0.000000
20365.910748	-0.073890	0.561723	0.016986	82.466255	-15.007623	23.049055	-1.305683	0.000000	-0.848129	0.000000	0.000000	0.000000	-0.001083	-0.002606	0.006948	0.000000	0.000000	2.000000	2.000000	0.000000
20365.914081	-0.073920	0.561705	0.017029	82.466232	-15.010320	23.049051	-1.305503	0.000000	-0.849287	0.000000	0.000000	0.000000	-0.008917	-0.005158	0.012844	0.000000	0.000000	2.000000	2.000000	0.000000
20365.917414	-0.073920	0.561705	0.017029	82.466232	-15.010320	23.049051	-1.305503	0.000000	-0.849287	0.000000	0.000000	0.000000	-0.008917	-0.005158	0.012844	0.000000	0.000000	2.000000	2.000000	0.000000
20365.920748	-0.073920	0.561705	0.017029	82.466232	-15.010320	23.049051	-1.305503	0.000000	-0.849287	0.000000	0.000000	0.000000	-0.008917	-0.005158	0.012844	0.000000	0.000000	2.000000	2.000000	0.000000
20365.924081	-0.073920	0.561705	0.017029	82.466232	-15.015758	23.057026	-1.304017	0.000000	-0.851428	0.000000	0.000000	0.000000	-0.008917	-0.005158	0.012844	0.000000	0.000000	2.000000	2.000000	0.000000
20365.927414	-0.073968	0.561697	0.017045	82.466232	-15.015758	23.057026	-1.304017	0.000000	-0.851428	0.000000	0.000000	0.000000	-0.014592	-0.002609	0.004842	0.000000	0.000000	2.000000	2.000000	0.000000
20365.930748	-0.073968	0.561697	0.017045	82.466232	-15.015758	23.057026	-1.304017	0.000000	-0.851428	0.000000	0.000000	0.000000	-0.014592	-0.002609	0.004842	0.000000	0.000000	2.000000	2.000000	0.000000
20365.934081	-0.073968	0.561697	0.017045	82.466232	-15.018481	23.057034	-1.304017	0.000000	-0.851428	0.000000	0.000000	0.000000	-0.014592	-0.002609	0.004842	0.000000	0.000000	2.000000	2.000000	0.000000
20365.937414	-0.073968	0.561697	0.017045	82.466232	-15.018481	23.057034	-1.304017	0.000000	-0.851428	0.000000	0.000000	0.000000	-0.014592	-0.002609	0.004842	0.000000	0.000000	2.000000	2.000000	0.000000
20365.940748	-0.073991	0.561697	0.017041	82.466232	-15.018481	23.057034	-1.304017	0.000000	-0.851428	0.000000	0.000000	0.000000	-0.006755	0.000002	-0.001053	0.000000	0.000000	2.000000	2.000000	0.000000
20365.944081	-0.073991	0.561697	0.017041	82.463112	-15.018669	23.059591	-1.301585	0.000000	-0.852235	0.000000	0.000000	0.000000	-0.006755	0.000002	-0.001053	0.000000	0.000000	2.000000	2.000000	0.000000
20365.947414	-0.073991	0.561697	0.017041	82.463112	-15.018669	23.059591	-1.301585	0.000000	-0.852235	0.000000	0.000000	0.000000	-0.006755	0.000002	-0.001053	0.000000	0.000000	2.000000	2.000000	0.000000
20365.950748	-0.073991	0.561697	0.017041	82.463112	-15.018669	23.059591	-1.301585	0.000000	-0.852235	0.000000	0.000000	0.000000	-0.006755	0.000002	-0.001053	0.000000	0.000000	2.000000	2.000000	0.000000
20365.954081	-0.074035	0.561723	0.017029	82.463127	-15.021391	23.059589	-1.300459	0.000000	-0.852059	0.000000	0.000000	0.000000	-0.013243	0.007876	-0.003801	0.000000	0.000000	2.000000	2.000000	0.000000
20365.957414	-0.074035	0.561723	0.017029	82.463127	-15.021391	23.059589	-1.300459	0.000000	-0.852059	0.000000	0.000000	0.000000	-0.013243	0.007876	-0.003801	0.000000	0.000000	2.000000	2.000000	0.000000
20365.960748	-0.074035	0.561723	0.017029	82.463127	-15.021391	23.059589	-1.300459	0.000000	-0.852059	0.000000	0.000000	0.000000	-0.013243	0.007876	-0.003801	0.000000	0.000000	2.000000	2.000000	0.000000
20365.964081	-0.074035	0.561723	0.017029	82.460007	-15.018840	23.062138	-1.298252	0.000000	-0.851426	0.000000	0.000000	0.000000	-0.013243	0.007876	-0.003801	0.000000	0.000000	2.000000	2.000000	0.000000
20365.967414	-0.074034	0.561749	0.017023	82.460007	-15.018840	23.062138	-1.298252	0.000000	-0.851426	0.000000	0.000000	0.000000	0.000266	0.007863	-0.001692	0.000000	0.000000	2.000000	2.000000	0.000000
20365.970748	-0.074034	0.561749	0.017023	82.460007	-15.018840	23.062138	-1.298252	0.000000	-0.851426	0.000000	0.000000	0.000000	0.000266	0.007863	-0.001692	0.000000	0.000000	2.000000	2.000000	0.000000
20365.974081	-0.074034	0.561749	0.017023	82.456917	-15.016321	23.064705	-1.298252	0.000000	-0.851426	0.000000	0.000000	0.000000	0.000266	0.007863	-0.001692	0.000000	0.000000	2.000000	2.000000	0.000000
20365.977414	-0.074034	0.561749	0.017023	82.456917	-15.016321	23.064705	-1.298252	0.000000	-0.851426	0.000000	0.000000	0.000000	0.000266	0.007863	-0.001692	0.000000	0.000000	2.000000	2.000000	0.000000
20365.980748	-0.074033	0.561775	0.017017	82.456917	-15.016321	23.064705	-1.298252	0.000000	-0.851426	0.000000	0.000000	0.000000	0.000263	0.007869	-0.001693	0.000000	0.000000	2.000000	2.000000	0.000000
20365.984081	-0.074033	0.561775	0.017017	82.456917	-15.016321	23.064705	-1.298296	0.000000	-0.851144	0.000000	0.000000	0.000000	0.000263	0.007869	-0.001693	0.000000	0.000000	2.000000	2.000000	0.000000
20365.987414	-0.074033	0.561775	0.017017	82.456917	-15.016321	23.064705	-1.298296	0.000000	-0.851144	0.000000	0.000000	0.000000	0.000263	0.007869	-0.001693	0.000000	0.000000	2.000000	2.000000	0.000000
20365.990748	-0.074033	0.561775	0.017017	82.456917	-15.016321	23.064705	-1.298296	0.000000	-0.851144	0.000000	0.000000	0.000000	0.000263	0.007869	-0.001693	0.000000	0.000000	2.000000	2.000000	0.000000
20365.994081	-0.074030	0.561784	0.016994	82.456917	-15.016321	23.064705	-1.298340	0.000000	-0.850861	0.000000	0.000000	0.000000	0.001084	0.002583	-0.006948	0.000000	0.000000	2.000000	2.000000	0.000000
20365.997414	-0.074030	0.561784	0.016994	82.456917	-15.016321	23.064705	-1.298340	0.000000	-0.850861	0.000000	0.000000	0.000000	0.001084	0.002583	-0.006948	0.000000	0.000000	2.000000	2.000000	0.000000
20366.000748	-0.074030	0.561784	0.016994	82.456917	-15.016321	23.064705	-1.298340	0.000000	-0.850861	0.000000	0.000000	0.000000	0.001084	0.002583	-0.006948	0.000000	0.000000	2.000000	2.000000	0.000000
20366.004081	-0.074030	0.561784	0.016994	82.460037	-15.021574	23.062136	-1.298521	0.000000	-0.849703	0.000000	0.000000	0.000000	0.001084	0.002583	-0.006948	0.000000	0.000000	2.000000	2.000000	0.000000
20366.007414	-0.074046	0.561775	0.016950	82.460037	-15.021574	23.062136	-1.298521	0.000000	-0.849703	0.000000	0.000000	0.000000	-0.004848	-0.002684	-0.013257	0.000000	0.000000	2.000000	2.000000	0.000000
20366.010748	-0.074046	0.561775	0.016950	82.460037	-15.021574	23.062136	-1.298521	0.000000	-0.849703	0.000000	0.000000	0.000000	-0.004848	-0.002684	-0.013257	0.000000	0.000000	2.000000	2.000000	0.000000
20366.014081	-0.074046	0.561775	0.016950	82.460037	-15.021574	23.062136	-1.298521	0.000000	-0.849703	0.000000	0.000000	0.000000	-0.004848	-0.002684	-0.013257	0.000000	0.000000	2.000000	2.000000	0.000000
20366.017414	-0.074046	0.561775	0.016950	82.460037	-15.021574	23.062136	-1.298521	0.000000	-0.849703	0.000000	0.000000	0.000000	-0.004848	-0.002684	-0.013257	0.000000	0.000000	2.000000	2.000000	0.000000
20366.020748	-0.074042	0.561784	0.016927	82.460037	-15.021574	23.062136	-1.298521	0.000000	-0.849703	0.000000	0.000000	0.000000	0.001088	0.002598	-0.006949	0.000000	0.000000	2.000000	2.000000	0.000000
20366.024081	-0.074042	0.561784	0.016927	82.460037	-15.021574	23.062136	-1.297713	0.000000	-0.847494	0.000000	0.000000	0.000000	0.001088	0.002598	-0.006949	0.000000	0.000000	2.000000	2.000000	0.000000
20366.027414	-0.074042	0.561784	0.016927	82.460037	-15.021574	23.062136	-1.297713	0.000000	-0.847494	0.000000	0.000000	0.000000	0.001088	0.002598	-0.006949	0.000000	0.000000	2.000000	2.000000	0.000000
20366.030748	-0.074042	0.561784	0.016927	82.460037	-15.021574	23.062136	-1.297713	0.000000	-0.847494	0.000000	0.000000	0.000000	0.001088	0.002598	-0.006949	0.000000	0.000000	2.000000	2.000000	0.000000
20366.034081	-0.074057	0.561801	0.016877	82.460007	-15.024292	23.054153	-1.297894	0.000000	-0.846336	0.000000	0.000000	0.000000	-0.004583	0.005169	-0.014952	0.000000	0.000000	2.000000	2.000000	0.000000
20366.037414	-0.074057	0.561801	0.016877	82.460007	-15.024292	23.054153	-1.297894	0.000000	-0.846336	0.000000	0.000000	0.000000	-0.004583	0.005169	-0.014952	0.000000	0.000000	2.000000	2.000000	0.000000
20366.040748	-0.074057	0.561801	0.016877	82.460007	-15.024292	23.054153	-1.297894	0.000000	-0.846336	0.000000	0.000000	0.000000	-0.004583	0.005169	-0.014952	0.000000	0.000000	2.000000	2.000000	0.000000
20366.044081	-0.074057	0.561801	0.016877	82.460007	-15.024292	23.054153	-1.297130	0.000000	-0.843844	0.000000	0.000000	0.000000	-0.004583	0.005169	-0.014952	0.000000	0.000000	2.000000	2.000000	0.000000
20366.047414	-0.074057	0.561801	0.016877	82.460007	-15.024292	23.054153	-1.297130	0.000000	-0.843844	0.000000	0.000000	0.000000	-0.000001	0.000001	0.000000	0.000000	0.000000	2.000000	2.000000	0.000000
20366.050748	-0.074057	0.561801	0.016877	82.460007	-15.024292	23.054153	-1.297130	0.000000	-0.843844	0.000000	0.000000	0.000000	-0.000001	0.000001	0.000000	0.000000	0.000000	2.000000	2.000000	0.000000
20366.054081	-0.074057	0.561801	0.016877	82.460007	-15.024292	23.054153	-1.297130	0.000000	-0.843844	0.000000	0.000000	0.000000	-0.000001	0.000001	0.000000	0.000000	0.000000	2.000000	2.000000	0.000000
20366.057414	-0.074057	0.561801	0.016877	82.460007	-15.024292	23.054153	-1.297130	0.000000	-0.843844	0.000000	0.000000	0.000000	-0.000001	0.000001	0.000000	0.000000	0.000000	2.000000	2.000000	0.000000
20366.060748	-0.074057	0.561801	0.016877	82.460007	-15.024292	23.054153	-1.297130	0.000000	-0.843844	0.000000	0.000000	0.000000	-0.000001	0.000001	0.000000	0.000000	0.000000	2.000000	2.000000	0.000000
20366.064081	-0.074057	0.561801	0.016877	82.459984	-15.021560	23.054157	-1.297130	0.000000	-0.843844	0.000000	0.000000	0.000000	-0.000001	0.000001	0.000000	0.000000	0.000000	2.000000	2.000000	0.000000
20366.067414	-0.074057	0.561801	0.016877	82.459984	-15.021560	23.054157	-1.297130	0.000000	-0.843844	0.000000	0.000000	0.000000	-0.000001	0.000001	0.000000	0.000000	0.000000	2.000000	2.000000	0.000000
20366.070748	-0.074057	0.561801	0.016877	82.459984	-15.021560	23.054157	-1.297130	0.000000	-0.843844	0.000000	0.000000	0.000000	-0.000001	0.000001	0.000000	0.000000	0.000000	2.000000	2.000000	0.000000
20366.074081	-0.074039	0.561792	0.016904	82.459984	-15.021560	23.054157	-1.297130	0.000000	-0.843844	0.000000	0.000000	0.000000	0.005666	-0.002580	0.008004	0.000000	0.000000	2.000000	2.000000	0.000000
20366.077414	-0.074039	0.561792	0.016904	82.459984	-15.021560	23.054157	-1.297130	0.000000	-0.843844	0.000000	0.000000	0.000000	0.005666	-0.002580	0.008004	0.000000	0.000000	2.000000	2.000000	0.000000
20366.080748	-0.074039	0.561792	0.016904	82.459984	-15.021560	23.054157	-1.297130	0.000000	-0.843844	0.000000	0.000000	0.000000	0.005666	-0.002580	0.008004	0.000000	0.000000	2.000000	2.000000	0.000000
20366.084081	-0.074039	0.561792	0.016904	82.459984	-15.021560	23.054157	-1.298075	0.000000	-0.845178	0.000000	0.000000	0.000000	0.005666	-0.002580	0.008004	0.000000	0.000000	2.000000	2.000000	0.000000
20366.087414	-0.074042	0.561784	0.016927	82.459984	-15.021560	23.054157	-1.298075	0.000000	-0.845178	0.000000	0.000000	0.000000	-0.001085	-0.002587	0.006948	0.000000	0.000000	2.000000	2.000000	0.000000
20366.090748	-0.074042	0.561784	0.016927	82.459984	-15.021560	23.054157	-1.298075	0.000000	-0.845178	0.000000	0.000000	0.000000	-0.001085	-0.002587	0.006948	0.000000	0.000000	2.000000	2.000000	0.000000
20366.094081	-0.074042	0.561784	0.016927	82.463112	-15.024101	23.051609	-1.298075	0.000000	-0.845178	0.000000	0.000000	0.000000	-0.001085	-0.002587	0.006948	0.000000	0.000000	2.000000	2.000000	0.000000
20366.097414	-0.074042	0.561784	0.016927	82.463112	-15.024101	23.051609	-1.298075	0.000000	-0.845178	0.000000	0.000000	0.000000	-0.001085	-0.002587	0.006948	0.000000	0.000000	2.000000	2.000000	0.000000
20366.100748	-0.074043	0.561757	0.016932	82.463112	-15.024101	23.051609	-1.298075	0.000000	-0.845178	0.000000	0.000000	0.000000	-0.000266	-0.007868	0.001694	0.000000	0.000000	2.000000	2.000000	0.000000
20366.104081	-0.074043	0.561757	0.016932	82.466202	-15.026635	23.049034	-1.297894	0.000000	-0.846336	0.000000	0.000000	0.000000	-0.000266	-0.007868	0.001694	0.000000	0.000000	2.000000	2.000000	0.000000
20366.107414	-0.074043	0.561757	0.016932	82.466202	-15.026635	23.049034	-1.297894	0.000000	-0.846336	0.000000	0.000000	0.000000	-0.000266	-0.007868	0.001694	0.000000	0.000000	2.000000	2.000000	0.000000
20366.110748	-0.074043	0.561757	0.016932	82.466202	-15.026635	23.049034	-1.297894	0.000000	-0.846336	0.000000	0.000000	0.000000	-0.000266	-0.007868	0.001694	0.000000	0.000000	2.000000	2.000000	0.000000
20366.114081	-0.074042	0.561687	0.016926	82.472458	-15.031713	23.043936	-1.297850	0.000000	-0.846618	0.000000	0.000000	0.000000	0.000293	-0.021002	-0.001870	0.000000	0.000000	2.000000	2.000000	0.000000
20366.117414	-0.074042	0.561687	0.016926	82.472458	-15.031713	23.043936	-1.297850	0.000000	-0.846618	0.000000	0.000000	0.000000	0.000293	-0.021002	-0.001870	0.000000	0.000000	2.000000	2.000000	0.000000
20366.120748	-0.074042	0.561687	0.016926	82.472458	-15.031713	23.043936	-1.297850	0.000000	-0.846618	0.000000	0.000000	0.000000	0.000293	-0.021002	-0.001870	0.000000	0.000000	2.000000	2.000000	0.000000
20366.124081	-0.074042	0.561687	0.016926	82.475586	-15.034242	23.041367	-1.297899	0.000000	-0.846306	0.000000	0.000000	0.000000	0.000293	-0.021002	-0.001870	0.000000	0.000000	2.000000	2.000000	0.000000
20366.127414	-0.074043	0.561661	0.016932	82.475586	-15.034242	23.041367	-1.297899	0.000000	-0.846306	0.000000	0.000000	0.000000	-0.000266	-0.007865	0.001691	0.000000	0.000000	2.000000	2.000000	0.000000
20366.130748	-0.074043	0.561661	0.016932	82.475586	-15.034242	23.041367	-1.297899	0.000000	-0.846306	0.000000	0.000000	0.000000	-0.000266	-0.007865	0.001691	0.000000	0.000000	2.000000	2.000000	0.000000
20366.134081	-0.074043	0.561661	0.016932	82.475563	-15.031530	23.041370	-1.297899	0.000000	-0.846306	0.000000	0.000000	0.000000	-0.000266	-0.007865	0.001691	0.000000	0.000000	2.000000	2.000000	0.000000
20366.137414	-0.074043	0.561661	0.016932	82.475563	-15.031530	23.041370	-1.297899	0.000000	-0.846306	0.000000	0.000000	0.000000	-0.000266	-0.007865	0.001691	0.000000	0.000000	2.000000	2.000000	0.000000
20366.140748	-0.074020	0.561661	0.016935	82.475563	-15.031530	23.041370	-1.297899	0.000000	-0.846306	0.000000	0.000000	0.000000	0.006752	0.000003	0.001055	0.000000	0.000000	2.000000	2.000000	0.000000
20366.144081	-0.074020	0.561661	0.016935	82.475586	-15.028817	23.041361	-1.297854	0.000000	-0.846588	0.000000	0.000000	0.000000	0.006752	0.000003	0.001055	0.000000	0.000000	2.000000	2.000000	0.000000
20366.147414	-0.074020	0.561661	0.016935	82.475586	-15.028817	23.041361	-1.297854	0.000000	-0.846588	0.000000	0.000000	0.000000	0.006752	0.000003	0.001055	0.000000	0.000000	2.000000	2.000000	0.000000
20366.150748	-0.074020	0.561661	0.016935	82.475586	-15.028817	23.041361	-1.297854	0.000000	-0.846588	0.000000	0.000000	0.000000	0.006752	0.000003	0.001055	0.000000	0.000000	2.000000	2.000000	0.000000
20366.154081	-0.073994	0.561670	0.016916	82.475586	-15.028817	23.041361	-1.298980	0.000000	-0.846764	0.000000	0.000000	0.000000	0.007837	0.002603	-0.005894	0.000000	0.000000	2.000000	2.000000	0.000000
20366.157414	-0.073994	0.561670	0.016916	82.475586	-15.028817	23.041361	-1.298980	0.000000	-0.846764	0.000000	0.000000	0.000000	0.007837	0.002603	-0.005894	0.000000	0.000000	2.000000	2.000000	0.000000
20366.160748	-0.073994	0.561670	0.016916	82.475586	-15.028817	23.041361	-1.298980	0.000000	-0.846764	0.000000	0.000000	0.000000	0.007837	0.002603	-0.005894	0.000000	0.000000	2.000000	2.000000	0.000000
20366.164081	-0.073994	0.561670	0.016916	82.472458	-15.026271	23.043919	-1.300286	0.000000	-0.845782	0.000000	0.000000	0.000000	0.007837	0.002603	-0.005894	0.000000	0.000000	2.000000	2.000000	0.000000
20366.167414	-0.073997	0.561687	0.016933	82.472458	-15.026271	23.043919	-1.300286	0.000000	-0.845782	0.000000	0.000000	0.000000	-0.000819	0.005265	0.005256	0.000000	0.000000	2.000000	2.000000	0.000000
20366.170748	-0.073997	0.561687	0.016933	82.472458	-15.026271	23.043919	-1.300286	0.000000	-0.845782	0.000000	0.000000	0.000000	-0.000819	0.005265	0.005256	0.000000	0.000000	2.000000	2.000000	0.000000
20366.174081	-0.073997	0.561687	0.016933	82.472435	-15.023546	23.043921	-1.300286	0.000000	-0.845782	0.000000	0.000000	0.000000	-0.000819	0.005265	0.005256	0.000000	0.000000	2.000000	2.000000	0.000000
20366.177414	-0.073997	0.561687	0.016933	82.472435	-15.023546	23.043921	-1.300286	0.000000	-0.845782	0.000000	0.000000	0.000000	-0.000819	0.005265	0.005256	0.000000	0.000000	2.000000	2.000000	0.000000
20366.180748	-0.073975	0.561687	0.016937	82.472435	-15.023546	23.043921	-1.300286	0.000000	-0.845782	0.000000	0.000000	0.000000	0.006751	0.000008	0.001054	0.000000	0.000000	2.000000	2.000000	0.000000
20366.184081	-0.073975	0.561687	0.016937	82.472435	-15.023546	23.043921	-1.300149	0.000000	-0.846658	0.000000	0.000000	0.000000	0.006751	0.000008	0.001054	0.000000	0.000000	2.000000	2.000000	0.000000
20366.187414	-0.073975	0.561687	0.016937	82.472435	-15.023546	23.043921	-1.300149	0.000000	-0.846658	0.000000	0.000000	0.000000	0.006751	0.000008	0.001054	0.000000	0.000000	2.000000	2.000000	0.000000
20366.190748	-0.073975	0.561687	0.016937	82.472435	-15.023546	23.043921	-1.300149	0.000000	-0.846658	0.000000	0.000000	0.000000	0.006751	0.000008	0.001054	0.000000	0.000000	2.000000	2.000000	0.000000
20366.194081	-0.073952	0.561687	0.016940	82.472458	-15.020836	23.043921	-1.301274	0.000000	-0.846833	0.000000	0.000000	0.000000	0.006753	0.000008	0.001053	0.000000	0.000000	2.000000	2.000000	0.000000
20366.197414	-0.073952	0.561687	0.016940	82.472458	-15.020836	23.043921	-1.301274	0.000000	-0.846833	0.000000	0.000000	0.000000	0.006753	0.000008	0.001053	0.000000	0.000000	2.000000	2.000000	0.000000
20366.200748	-0.073952	0.561687	0.016940	82.472458	-15.020836	23.043921	-1.301274	0.000000	-0.846833	0.000000	0.000000	0.000000	0.006753	0.000008	0.001053	0.000000	0.000000	2.000000	2.000000	0.000000
20366.204081	-0.073952	0.561687	0.016940	82.472458	-15.020836	23.043921	-1.302400	0.000000	-0.847009	0.000000	0.000000	0.000000	0.006753	0.000008	0.001053	0.000000	0.000000	2.000000	2.000000	0.000000
20366.207414	-0.073952	0.561687	0.016940	82.472458	-15.020836	23.043921	-1.302400	0.000000	-0.847009	0.000000	0.000000	0.000000	0.000000	0.000008	-0.000000	0.000000	0.000000	2.000000	2.000000	0.000000
20366.210748	-0.073952	0.561687	0.016940	82.472458	-15.020836	23.043921	-1.302400	0.000000	-0.847009	0.000000	0.000000	0.000000	0.000000	0.000008	-0.000000	0.000000	0.000000	2.000000	2.000000	0.000000
20366.214081	-0.073952	0.561687	0.016940	82.469330	-15.018289	23.046490	-1.302400	0.000000	-0.847009	0.000000	0.000000	0.000000	0.000000	0.000008	-0.000000	0.000000	0.000000	2.000000	2.000000	0.000000
20366.217414	-0.073952	0.561687	0.016940	82.469330	-15.018289	23.046490	-1.302400	0.000000	-0.847009	0.000000	0.000000	0.000000	0.000000	0.000008	-0.000000	0.000000	0.000000	2.000000	2.000000	0.000000
20366.220748	-0.073977	0.561705	0.016954	82.469330	-15.018289	23.046490	-1.302400	0.000000	-0.847009	0.000000	0.000000	0.000000	-0.007573	0.005282	0.004203	0.000000	0.000000	2.000000	2.000000	0.000000
20366.224081	-0.073977	0.561705	0.016954	82.463127	-15.018669	23.051613	-1.302400	0.000000	-0.847009	0.000000	0.000000	0.000000	-0.007573	0.005282	0.004203	0.000000	0.000000	2.000000	2.000000	0.000000
20366.227414	-0.073977	0.561705	0.016954	82.463127	-15.018669	23.051613	-1.302400	0.000000	-0.847009	0.000000	0.000000	0.000000	-0.007573	0.005282	0.004203	0.000000	0.000000	2.000000	2.000000	0.000000
20366.230748	-0.073977	0.561705	0.016954	82.463127	-15.018669	23.051613	-1.302400	0.000000	-0.847009	0.000000	0.000000	0.000000	-0.007573	0.005282	0.004203	0.000000	0.000000	2.000000	2.000000	0.000000
20366.234081	-0.074033	0.561775	0.017017	82.456886	-15.016323	23.056705	-1.301138	0.000000	-0.847709	0.000000	0.000000	0.000000	-0.016787	0.021119	0.018914	0.000000	0.000000	2.000000	2.000000	0.000000
20366.237414	-0.074033	0.561775	0.017017	82.456886	-15.016323	23.056705	-1.301138	0.000000	-0.847709	0.000000	0.000000	0.000000	-0.016787	0.021119	0.018914	0.000000	0.000000	2.000000	2.000000	0.000000
20366.240748	-0.074033	0.561775	0.017017	82.456886	-15.016323	23.056705	-1.301138	0.000000	-0.847709	0.000000	0.000000	0.000000	-0.016787	0.021119	0.018914	0.000000	0.000000	2.000000	2.000000	0.000000
20366.244081	-0.074033	0.561775	0.017017	82.447578	-15.008755	23.064344	-1.298340	0.000000	-0.850861	0.000000	0.000000	0.000000	-0.016787	0.021119	0.018914	0.000000	0.000000	2.000000	2.000000	0.000000
20366.247414	-0.074045	0.561819	0.017093	82.447578	-15.008755	23.064344	-1.298340	0.000000	-0.850861	0.000000	0.000000	0.000000	-0.003546	0.013258	0.022711	0.000000	0.000000	2.000000	2.000000	0.000000
20366.250748	-0.074045	0.561819	0.017093	82.447578	-15.008755	23.064344	-1.298340	0.000000	-0.850861	0.000000	0.000000	0.000000	-0.003546	0.013258	0.022711	0.000000	0.000000	2.000000	2.000000	0.000000
20366.254081	-0.074045	0.561819	0.017093	82.441345	-15.003708	23.069437	-1.298340	0.000000	-0.850861	0.000000	0.000000	0.000000	-0.003546	0.013258	0.022711	0.000000	0.000000	2.000000	2.000000	0.000000
20366.257414	-0.074045	0.561819	0.017093	82.441345	-15.003708	23.069437	-1.298340	0.000000	-0.850861	0.000000	0.000000	0.000000	-0.003546	0.013258	0.022711	0.000000	0.000000	2.000000	2.000000	0.000000
20366.260748	-0.074054	0.561846	0.017151	82.441345	-15.003708	23.069437	-1.298340	0.000000	-0.850861	0.000000	0.000000	0.000000	-0.002725	0.007973	0.017455	0.000000	0.000000	2.000000	2.000000	0.000000
20366.264081	-0.074054	0.561846	0.017151	82.438179	-15.001172	23.071959	-1.297749	0.000000	-0.854647	0.000000	0.000000	0.000000	-0.002725	0.007973	0.017455	0.000000	0.000000	2.000000	2.000000	0.000000
20366.267414	-0.074054	0.561846	0.017151	82.438179	-15.001172	23.071959	-1.297749	0.000000	-0.854647	0.000000	0.000000	0.000000	-0.002725	0.007973	0.017455	0.000000	0.000000	2.000000	2.000000	0.000000
20366.270748	-0.074054	0.561846	0.017151	82.438179	-15.001172	23.071959	-1.297749	0.000000	-0.854647	0.000000	0.000000	0.000000	-0.002725	0.007973	0.017455	0.000000	0.000000	2.000000	2.000000	0.000000
20366.274081	-0.074089	0.561864	0.017229	82.435089	-14.998653	23.074528	-1.297295	0.000000	-0.857556	0.000000	0.000000	0.000000	-0.010568	0.005381	0.023347	0.000000	0.000000	2.000000	2.000000	0.000000
20366.277414	-0.074089	0.561864	0.017229	82.435089	-14.998653	23.074528	-1.297295	0.000000	-0.857556	0.000000	0.000000	0.000000	-0.010568	0.005381	0.023347	0.000000	0.000000	2.000000	2.000000	0.000000
20366.280748	-0.074089	0.561864	0.017229	82.435089	-14.998653	23.074528	-1.297295	0.000000	-0.857556	0.000000	0.000000	0.000000	-0.010568	0.005381	0.023347	0.000000	0.000000	2.000000	2.000000	0.000000
20366.284081	-0.074089	0.561864	0.017229	82.435120	-15.001386	23.074532	-1.295534	0.000000	-0.861447	0.000000	0.000000	0.000000	-0.010568	0.005381	0.023347	0.000000	0.000000	2.000000	2.000000	0.000000
20366.287414	-0.074089	0.561864	0.017229	82.435120	-15.001386	23.074532	-1.295534	0.000000	-0.861447	0.000000	0.000000	0.000000	0.000000	-0.000001	0.000000	0.000000	0.000000	2.000000	2.000000	0.000000
20366.290748	-0.074089	0.561864	0.017229	82.435120	-15.001386	23.074532	-1.295534	0.000000	-0.861447	0.000000	0.000000	0.000000	0.000000	-0.000001	0.000000	0.000000	0.000000	2.000000	2.000000	0.000000
20366.294081	-0.074089	0.561864	0.017229	82.438179	-15.006600	23.071989	-1.295534	0.000000	-0.861447	0.000000	0.000000	0.000000	0.000000	-0.000001	0.000000	0.000000	0.000000	2.000000	2.000000	0.000000
20366.297414	-0.074089	0.561864	0.017229	82.438179	-15.006600	23.071989	-1.295534	0.000000	-0.861447	0.000000	0.000000	0.000000	0.000000	-0.000001	0.000000	0.000000	0.000000	2.000000	2.000000	0.000000
20366.300748	-0.074109	0.561846	0.017208	82.438179	-15.006600	23.071989	-1.295534	0.000000	-0.861447	0.000000	0.000000	0.000000	-0.005935	-0.005275	-0.006308	0.000000	0.000000	2.000000	2.000000	0.000000
20366.304081	-0.074109	0.561846	0.017208	82.438179	-15.009337	23.071972	-1.295534	0.000000	-0.861447	0.000000	0.000000	0.000000	-0.005935	-0.005275	-0.006308	0.000000	0.000000	2.000000	2.000000	0.000000
20366.307414	-0.074109	0.561846	0.017208	82.438179	-15.009337	23.071972	-1.295534	0.000000	-0.861447	0.000000	0.000000	0.000000	-0.005935	-0.005275	-0.006308	0.000000	0.000000	2.000000	2.000000	0.000000
20366.310748	-0.074109	0.561846	0.017208	82.438179	-15.009337	23.071972	-1.295534	0.000000	-0.861447	0.000000	0.000000	0.000000	-0.005935	-0.005275	-0.006308	0.000000	0.000000	2.000000	2.000000	0.000000
20366.314081	-0.074131	0.561873	0.017199	82.435120	-15.006821	23.074537	-1.294545	0.000000	-0.860396	0.000000	0.000000	0.000000	-0.006491	0.007855	-0.002751	0.000000	0.000000	2.000000	2.000000	0.000000
20366.317414	-0.074131	0.561873	0.017199	82.435120	-15.006821	23.074537	-1.294545	0.000000	-0.860396	0.000000	0.000000	0.000000	-0.006491	0.007855	-0.002751	0.000000	0.000000	2.000000	2.000000	0.000000
20366.320748	-0.074131	0.561873	0.017199	82.435120	-15.006821	23.074537	-1.294545	0.000000	-0.860396	0.000000	0.000000	0.000000	-0.006491	0.007855	-0.002751	0.000000	0.000000	2.000000	2.000000	0.000000
20366.324081	-0.074131	0.561873	0.017199	82.435120	-15.006821	23.074537	-1.293463	0.000000	-0.859937	0.000000	0.000000	0.000000	-0.006491	0.007855	-0.002751	0.000000	0.000000	2.000000	2.000000	0.000000
20366.327414	-0.074131	0.561873	0.017199	82.435120	-15.006821	23.074537	-1.293463	0.000000	-0.859937	0.000000	0.000000	0.000000	-0.000000	0.000005	0.000000	0.000000	0.000000	2.000000	2.000000	0.000000
20366.330748	-0.074131	0.561873	0.017199	82.435120	-15.006821	23.074537	-1.293463	0.000000	-0.859937	0.000000	0.000000	0.000000	-0.000000	0.000005	0.000000	0.000000	0.000000	2.000000	2.000000	0.000000
20366.334081	-0.074131	0.561873	0.017199	82.435120	-15.006821	23.074537	-1.293463	0.000000	-0.859937	0.000000	0.000000	0.000000	-0.000000	0.000005	0.000000	0.000000	0.000000	2.000000	2.000000	0.000000
20366.337414	-0.074131	0.561873	0.017199	82.435120	-15.006821	23.074537	-1.293463	0.000000	-0.859937	0.000000	0.000000	0.000000	-0.000000	0.000005	0.000000	0.000000	0.000000	2.000000	2.000000	0.000000
20366.340748	-0.074134	0.561864	0.017222	82.435120	-15.006821	23.074537	-1.293463	0.000000	-0.859937	0.000000	0.000000	0.000000	-0.001085	-0.002576	0.006948	0.000000	0.000000	2.000000	2.000000	0.000000
20366.344081	-0.074134	0.561864	0.017222	82.435120	-15.006821	23.074537	-1.293463	0.000000	-0.859937	0.000000	0.000000	0.000000	-0.001085	-0.002576	0.006948	0.000000	0.000000	2.000000	2.000000	0.000000
20366.347414	-0.074134	0.561864	0.017222	82.435120	-15.006821	23.074537	-1.293463	0.000000	-0.859937	0.000000	0.000000	0.000000	-0.001085	-0.002576	0.006948	0.000000	0.000000	2.000000	2.000000	0.000000
20366.350748	-0.074134	0.561864	0.017222	82.435120	-15.006821	23.074537	-1.293463	0.000000	-0.859937	0.000000	0.000000	0.000000	-0.001085	-0.002576	0.006948	0.000000	0.000000	2.000000	2.000000	0.000000
20366.354081	-0.074135	0.561838	0.017228	82.438179	-15.009337	23.071972	-1.293282	0.000000	-0.861095	0.000000	0.000000	0.000000	-0.000264	-0.007875	0.001694	0.000000	0.000000	2.000000	2.000000	0.000000
20366.357414	-0.074135	0.561838	0.017228	82.438179	-15.009337	23.071972	-1.293282	0.000000	-0.861095	0.000000	0.000000	0.000000	-0.000264	-0.007875	0.001694	0.000000	0.000000	2.000000	2.000000	0.000000
20366.360748	-0.074135	0.561838	0.017228	82.438179	-15.009337	23.071972	-1.293282	0.000000	-0.861095	0.000000	0.000000	0.000000	-0.000264	-0.007875	0.001694	0.000000	0.000000	2.000000	2.000000	0.000000
20366.364081	-0.074135	0.561838	0.017228	82.438179	-15.009337	23.071972	-1.293238	0.000000	-0.861377	0.000000	0.000000	0.000000	-0.000264	-0.007875	0.001694	0.000000	0.000000	2.000000	2.000000	0.000000
20366.367414	-0.074135	0.561838	0.017228	82.438179	-15.009337	23.071972	-1.293238	0.000000	-0.861377	0.000000	0.000000	0.000000	-0.000001	-0.000007	-0.000000	0.000000	0.000000	2.000000	2.000000	0.000000
20366.370748	-0.074135	0.561838	0.017228	82.438179	-15.009337	23.071972	-1.293238	0.000000	-0.861377	0.000000	0.000000	0.000000	-0.000001	-0.000007	-0.000000	0.000000	0.000000	2.000000	2.000000	0.000000
20366.374081	-0.074135	0.561838	0.017228	82.441368	-15.011854	23.069473	-1.293238	0.000000	-0.861377	0.000000	0.000000	0.000000	-0.000001	-0.000007	-0.000000	0.000000	0.000000	2.000000	2.000000	0.000000
20366.377414	-0.074135	0.561838	0.017228	82.441368	-15.011854	23.069473	-1.293238	0.000000	-0.861377	0.000000	0.000000	0.000000	-0.000001	-0.000007	-0.000000	0.000000	0.000000	2.000000	2.000000	0.000000
20366.380748	-0.074110	0.561820	0.017214	82.441368	-15.011854	23.069473	-1.293238	0.000000	-0.861377	0.000000	0.000000	0.000000	0.007575	-0.005281	-0.004197	0.000000	0.000000	2.000000	2.000000	0.000000
20366.384081	-0.074110	0.561820	0.017214	82.441322	-15.009132	23.069431	-1.293238	0.000000	-0.861377	0.000000	0.000000	0.000000	0.007575	-0.005281	-0.004197	0.000000	0.000000	2.000000	2.000000	0.000000
20366.387414	-0.074110	0.561820	0.017214	82.441322	-15.009132	23.069431	-1.293238	0.000000	-0.861377	0.000000	0.000000	0.000000	0.007575	-0.005281	-0.004197	0.000000	0.000000	2.000000	2.000000	0.000000
20366.390748	-0.074110	0.561820	0.017214	82.441322	-15.009132	23.069431	-1.293238	0.000000	-0.861377	0.000000	0.000000	0.000000	0.007575	-0.005281	-0.004197	0.000000	0.000000	2.000000	2.000000	0.000000
20366.394081	-0.074107	0.561803	0.017196	82.444252	-15.022243	23.054575	-1.294500	0.000000	-0.860678	0.000000	0.000000	0.000000	0.000822	-0.005297	-0.005254	0.000000	0.000000	2.000000	2.000000	0.000000
20366.397414	-0.074107	0.561803	0.017196	82.444252	-15.022243	23.054575	-1.294500	0.000000	-0.860678	0.000000	0.000000	0.000000	0.000822	-0.005297	-0.005254	0.000000	0.000000	2.000000	2.000000	0.000000
20366.400748	-0.074107	0.561803	0.017196	82.444252	-15.022243	23.054575	-1.294500	0.000000	-0.860678	0.000000	0.000000	0.000000	0.000822	-0.005297	-0.005254	0.000000	0.000000	2.000000	2.000000	0.000000
20366.404081	-0.074107	0.561803	0.017196	82.444305	-15.019528	23.054577	-1.294637	0.000000	-0.859802	0.000000	0.000000	0.000000	0.000822	-0.005297	-0.005254	0.000000	0.000000	2.000000	2.000000	0.000000
20366.407414	-0.074088	0.561794	0.017223	82.444305	-15.019528	23.054577	-1.294637	0.000000	-0.859802	0.000000	0.000000	0.000000	0.005671	-0.002586	0.008002	0.000000	0.000000	2.000000	2.000000	0.000000
20366.410748	-0.074088	0.561794	0.017223	82.444305	-15.019528	23.054577	-1.294637	0.000000	-0.859802	0.000000	0.000000	0.000000	0.005671	-0.002586	0.008002	0.000000	0.000000	2.000000	2.000000	0.000000
20366.414081	-0.074088	0.561794	0.017223	82.447395	-15.022057	23.052010	-1.294637	0.000000	-0.859802	0.000000	0.000000	0.000000	0.005671	-0.002586	0.008002	0.000000	0.000000	2.000000	2.000000	0.000000
20366.417414	-0.074088	0.561794	0.017223	82.447395	-15.022057	23.052010	-1.294637	0.000000	-0.859802	0.000000	0.000000	0.000000	0.005671	-0.002586	0.008002	0.000000	0.000000	2.000000	2.000000	0.000000
20366.420748	-0.074086	0.561776	0.017205	82.447395	-15.022057	23.052010	-1.294637	0.000000	-0.859802	0.000000	0.000000	0.000000	0.000820	-0.005267	-0.005253	0.000000	0.000000	2.000000	2.000000	0.000000
20366.424081	-0.074086	0.561776	0.017205	82.447395	-15.022057	23.052010	-1.295583	0.000000	-0.861136	0.000000	0.000000	0.000000	0.000820	-0.005267	-0.005253	0.000000	0.000000	2.000000	2.000000	0.000000
20366.427414	-0.074086	0.561776	0.017205	82.447395	-15.022057	23.052010	-1.295583	0.000000	-0.861136	0.000000	0.000000	0.000000	0.000820	-0.005267	-0.005253	0.000000	0.000000	2.000000	2.000000	0.000000
20366.430748	-0.074086	0.561776	0.017205	82.447395	-15.022057	23.052010	-1.295583	0.000000	-0.861136	0.000000	0.000000	0.000000	0.000820	-0.005267	-0.005253	0.000000	0.000000	2.000000	2.000000	0.000000
20366.434081	-0.074063	0.561776	0.017209	82.447372	-15.019341	23.052004	-1.295719	0.000000	-0.860261	0.000000	0.000000	0.000000	0.006756	0.000008	0.001054	0.000000	0.000000	2.000000	2.000000	0.000000
20366.437414	-0.074063	0.561776	0.017209	82.447372	-15.019341	23.052004	-1.295719	0.000000	-0.860261	0.000000	0.000000	0.000000	0.006756	0.000008	0.001054	0.000000	0.000000	2.000000	2.000000	0.000000
20366.440748	-0.074063	0.561776	0.017209	82.447372	-15.019341	23.052004	-1.295719	0.000000	-0.860261	0.000000	0.000000	0.000000	0.006756	0.000008	0.001054	0.000000	0.000000	2.000000	2.000000	0.000000
20366.444081	-0.074063	0.561776	0.017209	82.444275	-15.014093	23.054564	-1.296845	0.000000	-0.860436	0.000000	0.000000	0.000000	0.006756	0.000008	0.001054	0.000000	0.000000	2.000000	2.000000	0.000000
20366.447414	-0.074043	0.561794	0.017230	82.444275	-15.014093	23.054564	-1.296845	0.000000	-0.860436	0.000000	0.000000	0.000000	0.005934	0.005282	0.006308	0.000000	0.000000	2.000000	2.000000	0.000000
20366.450748	-0.074043	0.561794	0.017230	82.444275	-15.014093	23.054564	-1.296845	0.000000	-0.860436	0.000000	0.000000	0.000000	0.005934	0.005282	0.006308	0.000000	0.000000	2.000000	2.000000	0.000000
20366.454081	-0.074043	0.561794	0.017230	82.441139	-15.008839	23.057096	-1.296845	0.000000	-0.860436	0.000000	0.000000	0.000000	0.005934	0.005282	0.006308	0.000000	0.000000	2.000000	2.000000	0.000000
20366.457414	-0.074043	0.561794	0.017230	82.441139	-15.008839	23.057096	-1.296845	0.000000	-0.860436	0.000000	0.000000	0.000000	0.005934	0.005282	0.006308	0.000000	0.000000	2.000000	2.000000	0.000000
20366.460748	-0.074024	0.561812	0.017251	82.441139	-15.008839	23.057096	-1.296845	0.000000	-0.860436	0.000000	0.000000	0.000000	0.005937	0.005280	0.006308	0.000000	0.000000	2.000000	2.000000	0.000000
20366.464081	-0.074024	0.561812	0.017251	82.438049	-15.006305	23.059658	-1.297834	0.000000	-0.861488	0.000000	0.000000	0.000000	0.005937	0.005280	0.006308	0.000000	0.000000	2.000000	2.000000	0.000000
20366.467414	-0.074024	0.561812	0.017251	82.438049	-15.006305	23.059658	-1.297834	0.000000	-0.861488	0.000000	0.000000	0.000000	0.005937	0.005280	0.006308	0.000000	0.000000	2.000000	2.000000	0.000000
20366.470748	-0.074024	0.561812	0.017251	82.438049	-15.006305	23.059658	-1.297834	0.000000	-0.861488	0.000000	0.000000	0.000000	0.005937	0.005280	0.006308	0.000000	0.000000	2.000000	2.000000	0.000000
20366.474081	-0.074006	0.561847	0.017289	82.434906	-15.001073	23.062189	-1.298824	0.000000	-0.862539	0.000000	0.000000	0.000000	0.005118	0.010570	0.011560	0.000000	0.000000	2.000000	2.000000	0.000000
20366.477414	-0.074006	0.561847	0.017289	82.434906	-15.001073	23.062189	-1.298824	0.000000	-0.862539	0.000000	0.000000	0.000000	0.005118	0.010570	0.011560	0.000000	0.000000	2.000000	2.000000	0.000000
20366.480748	-0.074006	0.561847	0.017289	82.434906	-15.001073	23.062189	-1.298824	0.000000	-0.862539	0.000000	0.000000	0.000000	0.005118	0.010570	0.011560	0.000000	0.000000	2.000000	2.000000	0.000000
20366.484081	-0.074006	0.561847	0.017289	82.434906	-15.001073	23.062189	-1.299677	0.000000	-0.864466	0.000000	0.000000	0.000000	0.005118	0.010570	0.011560	0.000000	0.000000	2.000000	2.000000	0.000000
20366.487414	-0.074003	0.561855	0.017266	82.434906	-15.001073	23.062189	-1.299677	0.000000	-0.864466	0.000000	0.000000	0.000000	0.001084	0.002602	-0.006948	0.000000	0.000000	2.000000	2.000000	0.000000
20366.490748	-0.074003	0.561855	0.017266	82.434906	-15.001073	23.062189	-1.299677	0.000000	-0.864466	0.000000	0.000000	0.000000	0.001084	0.002602	-0.006948	0.000000	0.000000	2.000000	2.000000	0.000000
20366.494081	-0.074003	0.561855	0.017266	82.438049	-15.000897	23.059643	-1.299677	0.000000	-0.864466	0.000000	0.000000	0.000000	0.001084	0.002602	-0.006948	0.000000	0.000000	2.000000	2.000000	0.000000
20366.497414	-0.074003	0.561855	0.017266	82.438049	-15.000897	23.059643	-1.299677	0.000000	-0.864466	0.000000	0.000000	0.000000	0.001084	0.002602	-0.006948	0.000000	0.000000	2.000000	2.000000	0.000000
20366.500748	-0.073978	0.561838	0.017252	82.438049	-15.000897	23.059643	-1.299677	0.000000	-0.864466	0.000000	0.000000	0.000000	0.007574	-0.005300	-0.004200	0.000000	0.000000	2.000000	2.000000	0.000000
20366.504081	-0.073978	0.561838	0.017252	82.438049	-15.000897	23.059643	-1.299858	0.000000	-0.863308	0.000000	0.000000	0.000000	0.007574	-0.005300	-0.004200	0.000000	0.000000	2.000000	2.000000	0.000000
20366.507414	-0.073978	0.561838	0.017252	82.438049	-15.000897	23.059643	-1.299858	0.000000	-0.863308	0.000000	0.000000	0.000000	0.007574	-0.005300	-0.004200	0.000000	0.000000	2.000000	2.000000	0.000000
20366.510748	-0.073978	0.561838	0.017252	82.438049	-15.000897	23.059643	-1.299858	0.000000	-0.863308	0.000000	0.000000	0.000000	0.007574	-0.005300	-0.004200	0.000000	0.000000	2.000000	2.000000	0.000000
20366.514081	-0.073994	0.561829	0.017208	82.438019	-15.003609	23.059650	-1.301120	0.000000	-0.862608	0.000000	0.000000	0.000000	-0.004853	-0.002699	-0.013254	0.000000	0.000000	2.000000	2.000000	0.000000
20366.517414	-0.073994	0.561829	0.017208	82.438019	-15.003609	23.059650	-1.301120	0.000000	-0.862608	0.000000	0.000000	0.000000	-0.004853	-0.002699	-0.013254	0.000000	0.000000	2.000000	2.000000	0.000000
20366.520748	-0.073994	0.561829	0.017208	82.438019	-15.003609	23.059650	-1.301120	0.000000	-0.862608	0.000000	0.000000	0.000000	-0.004853	-0.002699	-0.013254	0.000000	0.000000	2.000000	2.000000	0.000000
20366.524081	-0.073994	0.561829	0.017208	82.441139	-15.008839	23.057096	-1.300311	0.000000	-0.860399	0.000000	0.000000	0.000000	-0.004853	-0.002699	-0.013254	0.000000	0.000000	2.000000	2.000000	0.000000
20366.527414	-0.074016	0.561829	0.017204	82.441139	-15.008839	23.057096	-1.300311	0.000000	-0.860399	0.000000	0.000000	0.000000	-0.006757	0.000001	-0.001054	0.000000	0.000000	2.000000	2.000000	0.000000
20366.530748	-0.074016	0.561829	0.017204	82.441139	-15.008839	23.057096	-1.300311	0.000000	-0.860399	0.000000	0.000000	0.000000	-0.006757	0.000001	-0.001054	0.000000	0.000000	2.000000	2.000000	0.000000
20366.534081	-0.074016	0.561829	0.017204	82.438019	-15.009032	23.059643	-1.300311	0.000000	-0.860399	0.000000	0.000000	0.000000	-0.006757	0.000001	-0.001054	0.000000	0.000000	2.000000	2.000000	0.000000
20366.537414	-0.074016	0.561829	0.017204	82.438019	-15.009032	23.059643	-1.300311	0.000000	-0.860399	0.000000	0.000000	0.000000	-0.006757	0.000001	-0.001054	0.000000	0.000000	2.000000	2.000000	0.000000
20366.540748	-0.074042	0.561846	0.017218	82.438019	-15.009032	23.059643	-1.300311	0.000000	-0.860399	0.000000	0.000000	0.000000	-0.007576	0.005293	0.004199	0.000000	0.000000	2.000000	2.000000	0.000000
20366.544081	-0.074042	0.561846	0.017218	82.438049	-15.011740	23.059652	-1.299185	0.000000	-0.860223	0.000000	0.000000	0.000000	-0.007576	0.005293	0.004199	0.000000	0.000000	2.000000	2.000000	0.000000
20366.547414	-0.074042	0.561846	0.017218	82.438049	-15.011740	23.059652	-1.299185	0.000000	-0.860223	0.000000	0.000000	0.000000	-0.007576	0.005293	0.004199	0.000000	0.000000	2.000000	2.000000	0.000000
20366.550748	-0.074042	0.561846	0.017218	82.438049	-15.011740	23.059652	-1.299185	0.000000	-0.860223	0.000000	0.000000	0.000000	-0.007576	0.005293	0.004199	0.000000	0.000000	2.000000	2.000000	0.000000
20366.554081	-0.074070	0.561855	0.017256	82.434906	-15.009221	23.062201	-1.297922	0.000000	-0.860923	0.000000	0.000000	0.000000	-0.008660	0.002692	0.011146	0.000000	0.000000	2.000000	2.000000	0.000000
20366.557414	-0.074070	0.561855	0.017256	82.434906	-15.009221	23.062201	-1.297922	0.000000	-0.860923	0.000000	0.000000	0.000000	-0.008660	0.002692	0.011146	0.000000	0.000000	2.000000	2.000000	0.000000
20366.560748	-0.074070	0.561855	0.017256	82.434906	-15.009221	23.062201	-1.297922	0.000000	-0.860923	0.000000	0.000000	0.000000	-0.008660	0.002692	0.011146	0.000000	0.000000	2.000000	2.000000	0.000000
20366.564081	-0.074070	0.561855	0.017256	82.434937	-15.006512	23.062218	-1.296479	0.000000	-0.862781	0.000000	0.000000	0.000000	-0.008660	0.002692	0.011146	0.000000	0.000000	2.000000	2.000000	0.000000
20366.567414	-0.074049	0.561829	0.017265	82.434937	-15.006512	23.062218	-1.296479	0.000000	-0.862781	0.000000	0.000000	0.000000	0.006493	-0.007882	0.002749	0.000000	0.000000	2.000000	2.000000	0.000000
20366.570748	-0.074049	0.561829	0.017265	82.434937	-15.006512	23.062218	-1.296479	0.000000	-0.862781	0.000000	0.000000	0.000000	0.006493	-0.007882	0.002749	0.000000	0.000000	2.000000	2.000000	0.000000
20366.574081	-0.074049	0.561829	0.017265	82.438049	-15.006305	23.059658	-1.296479	0.000000	-0.862781	0.000000	0.000000	0.000000	0.006493	-0.007882	0.002749	0.000000	0.000000	2.000000	2.000000	0.000000
20366.577414	-0.074049	0.561829	0.017265	82.438049	-15.006305	23.059658	-1.296479	0.000000	-0.862781	0.000000	0.000000	0.000000	0.006493	-0.007882	0.002749	0.000000	0.000000	2.000000	2.000000	0.000000
20366.580748	-0.074004	0.561829	0.017272	82.438049	-15.006305	23.059658	-1.296479	0.000000	-0.862781	0.000000	0.000000	0.000000	0.013513	0.000004	0.002108	0.000000	0.000000	2.000000	2.000000	0.000000
20366.584081	-0.074004	0.561829	0.017272	82.438019	-15.003609	23.059650	-1.297561	0.000000	-0.863239	0.000000	0.000000	0.000000	0.013513	0.000004	0.002108	0.000000	0.000000	2.000000	2.000000	0.000000
20366.587414	-0.074004	0.561829	0.017272	82.438019	-15.003609	23.059650	-1.297561	0.000000	-0.863239	0.000000	0.000000	0.000000	0.013513	0.000004	0.002108	0.000000	0.000000	2.000000	2.000000	0.000000
20366.590748	-0.074004	0.561829	0.017272	82.438019	-15.003609	23.059650	-1.297561	0.000000	-0.863239	0.000000	0.000000	0.000000	0.013513	0.000004	0.002108	0.000000	0.000000	2.000000	2.000000	0.000000
20366.594081	-0.073994	0.561829	0.017208	82.441139	-15.006125	23.057112	-1.299813	0.000000	-0.863590	0.000000	0.000000	0.000000	0.002988	-0.000106	-0.019148	0.000000	0.000000	2.000000	2.000000	0.000000
20366.597414	-0.073994	0.561829	0.017208	82.441139	-15.006125	23.057112	-1.299813	0.000000	-0.863590	0.000000	0.000000	0.000000	0.002988	-0.000106	-0.019148	0.000000	0.000000	2.000000	2.000000	0.000000
20366.600748	-0.073994	0.561829	0.017208	82.441139	-15.006125	23.057112	-1.299813	0.000000	-0.863590	0.000000	0.000000	0.000000	0.002988	-0.000106	-0.019148	0.000000	0.000000	2.000000	2.000000	0.000000
20366.604081	-0.073994	0.561829	0.017208	82.441139	-15.008839	23.057096	-1.300311	0.000000	-0.860399	0.000000	0.000000	0.000000	0.002988	-0.000106	-0.019148	0.000000	0.000000	2.000000	2.000000	0.000000
20366.607414	-0.074013	0.561837	0.017181	82.441139	-15.008839	23.057096	-1.300311	0.000000	-0.860399	0.000000	0.000000	0.000000	-0.005672	0.002601	-0.008001	0.000000	0.000000	2.000000	2.000000	0.000000
20366.610748	-0.074013	0.561837	0.017181	82.441139	-15.008839	23.057096	-1.300311	0.000000	-0.860399	0.000000	0.000000	0.000000	-0.005672	0.002601	-0.008001	0.000000	0.000000	2.000000	2.000000	0.000000
20366.614081	-0.074013	0.561837	0.017181	82.438019	-15.009032	23.059643	-1.300311	0.000000	-0.860399	0.000000	0.000000	0.000000	-0.005672	0.002601	-0.008001	0.000000	0.000000	2.000000	2.000000	0.000000
20366.617414	-0.074013	0.561837	0.017181	82.438019	-15.009032	23.059643	-1.300311	0.000000	-0.860399	0.000000	0.000000	0.000000	-0.005672	0.002601	-0.008001	0.000000	0.000000	2.000000	2.000000	0.000000
20366.620748	-0.074034	0.561864	0.017172	82.438019	-15.009032	23.059643	-1.300311	0.000000	-0.860399	0.000000	0.000000	0.000000	-0.006491	0.007864	-0.002749	0.000000	0.000000	2.000000	2.000000	0.000000
20366.624081	-0.074034	0.561864	0.017172	82.434906	-15.009221	23.062201	-1.299366	0.000000	-0.859065	0.000000	0.000000	0.000000	-0.006491	0.007864	-0.002749	0.000000	0.000000	2.000000	2.000000	0.000000
20366.627414	-0.074034	0.561864	0.017172	82.434906	-15.009221	23.062201	-1.299366	0.000000	-0.859065	0.000000	0.000000	0.000000	-0.006491	0.007864	-0.002749	0.000000	0.000000	2.000000	2.000000	0.000000
20366.630748	-0.074034	0.561864	0.017172	82.434906	-15.009221	23.062201	-1.299366	0.000000	-0.859065	0.000000	0.000000	0.000000	-0.006491	0.007864	-0.002749	0.000000	0.000000	2.000000	2.000000	0.000000
20366.634081	-0.074088	0.561917	0.017218	82.428711	-15.006935	23.067274	-1.298284	0.000000	-0.858607	0.000000	0.000000	0.000000	-0.015971	0.015853	0.013648	0.000000	0.000000	2.000000	2.000000	0.000000
20366.637414	-0.074088	0.561917	0.017218	82.428711	-15.006935	23.067274	-1.298284	0.000000	-0.858607	0.000000	0.000000	0.000000	-0.015971	0.015853	0.013648	0.000000	0.000000	2.000000	2.000000	0.000000
20366.640748	-0.074088	0.561917	0.017218	82.428711	-15.006935	23.067274	-1.298284	0.000000	-0.858607	0.000000	0.000000	0.000000	-0.015971	0.015853	0.013648	0.000000	0.000000	2.000000	2.000000	0.000000
20366.644081	-0.074088	0.561917	0.017218	82.422516	-15.001900	23.072346	-1.295622	0.000000	-0.860882	0.000000	0.000000	0.000000	-0.015971	0.015853	0.013648	0.000000	0.000000	2.000000	2.000000	0.000000
20366.647414	-0.074093	0.561952	0.017253	82.422516	-15.001900	23.072346	-1.295622	0.000000	-0.860882	0.000000	0.000000	0.000000	-0.001642	0.010539	0.010504	0.000000	0.000000	2.000000	2.000000	0.000000
20366.650748	-0.074093	0.561952	0.017253	82.422516	-15.001900	23.072346	-1.295622	0.000000	-0.860882	0.000000	0.000000	0.000000	-0.001642	0.010539	0.010504	0.000000	0.000000	2.000000	2.000000	0.000000
20366.654081	-0.074093	0.561952	0.017253	82.416252	-14.996888	23.077415	-1.295622	0.000000	-0.860882	0.000000	0.000000	0.000000	-0.001642	0.010539	0.010504	0.000000	0.000000	2.000000	2.000000	0.000000
20366.657414	-0.074093	0.561952	0.017253	82.416252	-14.996888	23.077415	-1.295622	0.000000	-0.860882	0.000000	0.000000	0.000000	-0.001642	0.010539	0.010504	0.000000	0.000000	2.000000	2.000000	0.000000
20366.660748	-0.074102	0.561978	0.017311	82.416252	-14.996888	23.077415	-1.295622	0.000000	-0.860882	0.000000	0.000000	0.000000	-0.002725	0.007990	0.017450	0.000000	0.000000	2.000000	2.000000	0.000000
20366.664081	-0.074102	0.561978	0.017311	82.416046	-15.007426	23.065090	-1.295349	0.000000	-0.862632	0.000000	0.000000	0.000000	-0.002725	0.007990	0.017450	0.000000	0.000000	2.000000	2.000000	0.000000
20366.667414	-0.074102	0.561978	0.017311	82.416046	-15.007426	23.065090	-1.295349	0.000000	-0.862632	0.000000	0.000000	0.000000	-0.002725	0.007990	0.017450	0.000000	0.000000	2.000000	2.000000	0.000000
20366.670748	-0.074102	0.561978	0.017311	82.416046	-15.007426	23.065090	-1.295349	0.000000	-0.862632	0.000000	0.000000	0.000000	-0.002725	0.007990	0.017450	0.000000	0.000000	2.000000	2.000000	0.000000
20366.674081	-0.074099	0.561961	0.017293	82.416046	-15.007426	23.065090	-1.294894	0.000000	-0.865541	0.000000	0.000000	0.000000	0.000821	-0.005276	-0.005251	0.000000	0.000000	2.000000	2.000000	0.000000
20366.677414	-0.074099	0.561961	0.017293	82.416046	-15.007426	23.065090	-1.294894	0.000000	-0.865541	0.000000	0.000000	0.000000	0.000821	-0.005276	-0.005251	0.000000	0.000000	2.000000	2.000000	0.000000
20366.680748	-0.074099	0.561961	0.017293	82.416046	-15.007426	23.065090	-1.294894	0.000000	-0.865541	0.000000	0.000000	0.000000	0.000821	-0.005276	-0.005251	0.000000	0.000000	2.000000	2.000000	0.000000
20366.684081	-0.074099	0.561961	0.017293	82.422340	-15.012450	23.060053	-1.295032	0.000000	-0.864666	0.000000	0.000000	0.000000	0.000821	-0.005276	-0.005251	0.000000	0.000000	2.000000	2.000000	0.000000
20366.687414	-0.074093	0.561952	0.017253	82.422340	-15.012450	23.060053	-1.295032	0.000000	-0.864666	0.000000	0.000000	0.000000	0.001903	-0.002711	-0.012199	0.000000	0.000000	2.000000	2.000000	0.000000
20366.690748	-0.074093	0.561952	0.017253	82.422340	-15.012450	23.060053	-1.295032	0.000000	-0.864666	0.000000	0.000000	0.000000	0.001903	-0.002711	-0.012199	0.000000	0.000000	2.000000	2.000000	0.000000
20366.694081	-0.074093	0.561952	0.017253	82.425446	-15.017694	23.057514	-1.295032	0.000000	-0.864666	0.000000	0.000000	0.000000	0.001903	-0.002711	-0.012199	0.000000	0.000000	2.000000	2.000000	0.000000
20366.697414	-0.074093	0.561952	0.017253	82.425446	-15.017694	23.057514	-1.295032	0.000000	-0.864666	0.000000	0.000000	0.000000	0.001903	-0.002711	-0.012199	0.000000	0.000000	2.000000	2.000000	0.000000
20366.700748	-0.074135	0.561934	0.017228	82.425446	-15.017694	23.057514	-1.295032	0.000000	-0.864666	0.000000	0.000000	0.000000	-0.012690	-0.005267	-0.007363	0.000000	0.000000	2.000000	2.000000	0.000000
20366.704081	-0.074135	0.561934	0.017228	82.428528	-15.022937	23.054937	-1.295349	0.000000	-0.862632	0.000000	0.000000	0.000000	-0.012690	-0.005267	-0.007363	0.000000	0.000000	2.000000	2.000000	0.000000
20366.707414	-0.074135	0.561934	0.017228	82.428528	-15.022937	23.054937	-1.295349	0.000000	-0.862632	0.000000	0.000000	0.000000	-0.012690	-0.005267	-0.007363	0.000000	0.000000	2.000000	2.000000	0.000000
20366.710748	-0.074135	0.561934	0.017228	82.428528	-15.022937	23.054937	-1.295349	0.000000	-0.862632	0.000000	0.000000	0.000000	-0.012690	-0.005267	-0.007363	0.000000	0.000000	2.000000	2.000000	0.000000
20366.714081	-0.074145	0.561916	0.017143	82.431641	-15.028163	23.052422	-1.293233	0.000000	-0.861405	0.000000	0.000000	0.000000	-0.002942	-0.005375	-0.025456	0.000000	0.000000	2.000000	2.000000	0.000000
20366.717414	-0.074145	0.561916	0.017143	82.431641	-15.028163	23.052422	-1.293233	0.000000	-0.861405	0.000000	0.000000	0.000000	-0.002942	-0.005375	-0.025456	0.000000	0.000000	2.000000	2.000000	0.000000
20366.720748	-0.074145	0.561916	0.017143	82.431641	-15.028163	23.052422	-1.293233	0.000000	-0.861405	0.000000	0.000000	0.000000	-0.002942	-0.005375	-0.025456	0.000000	0.000000	2.000000	2.000000	0.000000
20366.724081	-0.074145	0.561916	0.017143	82.428528	-15.022937	23.054937	-1.292743	0.000000	-0.857163	0.000000	0.000000	0.000000	-0.002942	-0.005375	-0.025456	0.000000	0.000000	2.000000	2.000000	0.000000
20366.727414	-0.074125	0.561934	0.017164	82.428528	-15.022937	23.054937	-1.292743	0.000000	-0.857163	0.000000	0.000000	0.000000	0.005934	0.005281	0.006308	0.000000	0.000000	2.000000	2.000000	0.000000
20366.730748	-0.074125	0.561934	0.017164	82.428528	-15.022937	23.054937	-1.292743	0.000000	-0.857163	0.000000	0.000000	0.000000	0.005934	0.005281	0.006308	0.000000	0.000000	2.000000	2.000000	0.000000
20366.734081	-0.074125	0.561934	0.017164	82.425240	-15.030971	23.045187	-1.292743	0.000000	-0.857163	0.000000	0.000000	0.000000	0.005934	0.005281	0.006308	0.000000	0.000000	2.000000	2.000000	0.000000
20366.737414	-0.074125	0.561934	0.017164	82.425240	-15.030971	23.045187	-1.292743	0.000000	-0.857163	0.000000	0.000000	0.000000	0.005934	0.005281	0.006308	0.000000	0.000000	2.000000	2.000000	0.000000
20366.740748	-0.074128	0.561951	0.017182	82.425240	-15.030971	23.045187	-1.292743	0.000000	-0.857163	0.000000	0.000000	0.000000	-0.000822	0.005298	0.005251	0.000000	0.000000	2.000000	2.000000	0.000000
20366.744081	-0.074128	0.561951	0.017182	82.419044	-15.025929	23.050276	-1.293732	0.000000	-0.858214	0.000000	0.000000	0.000000	-0.000822	0.005298	0.005251	0.000000	0.000000	2.000000	2.000000	0.000000
20366.747414	-0.074128	0.561951	0.017182	82.419044	-15.025929	23.050276	-1.293732	0.000000	-0.858214	0.000000	0.000000	0.000000	-0.000822	0.005298	0.005251	0.000000	0.000000	2.000000	2.000000	0.000000
20366.750748	-0.074128	0.561951	0.017182	82.419044	-15.025929	23.050276	-1.293732	0.000000	-0.858214	0.000000	0.000000	0.000000	-0.000822	0.005298	0.005251	0.000000	0.000000	2.000000	2.000000	0.000000
20366.754081	-0.074136	0.562004	0.017234	82.415916	-15.023411	23.052820	-1.293595	0.000000	-0.859089	0.000000	0.000000	0.000000	-0.002460	0.015843	0.015754	0.000000	0.000000	2.000000	2.000000	0.000000
20366.757414	-0.074136	0.562004	0.017234	82.415916	-15.023411	23.052820	-1.293595	0.000000	-0.859089	0.000000	0.000000	0.000000	-0.002460	0.015843	0.015754	0.000000	0.000000	2.000000	2.000000	0.000000
[truncated: 369 more rows]
