# Supplementary material for: Haptic Guidance Needs to Be Intuitive Not Just Informative to Improve Human Motor Accuracy
Source: PLoS One. 2016 Mar 16;11(3):e0150912. doi: 10.1371/journal.pone.0150912 (PMC4794196; doi:10.1371/journal.pone.0150912)
Supplement: S2 Data — (ZIP) [file pone.0150912.s002.zip › Subject2/exp2_0003.txt]

Time	PosX	PosY	PosZ	RotX	RotY	RotZ	ForceX	ForceY	ForceZ	MomentX	MomentY	MomentZ	VelocityX	VelocityY	VelocityZ	CalibratedWeight	ButtonDown	Condition	Trial	Visual
20370.800748	-0.001687	0.531455	0.247431	84.157288	30.227722	69.103371	0.000000	0.000000	0.000000	0.000000	0.000000	0.000000	0.000013	0.005286	-0.005317	0.000000	1.000000	2.000000	3.000000	0.000000
20370.804081	-0.001687	0.531455	0.247431	84.192886	29.791250	68.622391	1.900615	0.000000	-4.624680	0.000000	0.000000	0.000000	0.000013	0.005286	-0.005317	0.000000	1.000000	2.000000	3.000000	0.000000
20370.807414	-0.001486	0.531464	0.247145	84.192886	29.791250	68.622391	1.900615	0.000000	-4.624680	0.000000	0.000000	0.000000	0.060389	0.002593	-0.085897	0.000000	1.000000	2.000000	3.000000	0.000000
20370.810748	-0.001486	0.531464	0.247145	84.192886	29.791250	68.622391	1.900615	0.000000	-4.624680	0.000000	0.000000	0.000000	0.060389	0.002593	-0.085897	0.000000	1.000000	2.000000	3.000000	0.000000
20370.814081	-0.001017	0.531344	0.246745	84.272896	29.857958	68.605461	1.900615	0.000000	-4.624680	0.000000	0.000000	0.000000	0.140600	-0.035999	-0.119924	0.000000	1.000000	2.000000	3.000000	0.000000
20370.817414	-0.001017	0.531344	0.246745	84.272896	29.857958	68.605461	1.900615	0.000000	-4.624680	0.000000	0.000000	0.000000	0.140600	-0.035999	-0.119924	0.000000	1.000000	2.000000	3.000000	0.000000
20370.820748	-0.001017	0.531344	0.246745	84.272896	29.857958	68.605461	1.900615	0.000000	-4.624680	0.000000	0.000000	0.000000	0.140600	-0.035999	-0.119924	0.000000	1.000000	2.000000	3.000000	0.000000
20370.824081	-0.000382	0.531184	0.245967	84.343483	30.259747	68.886902	1.894388	0.000000	-4.627234	0.000000	0.000000	0.000000	0.190598	-0.047922	-0.233458	0.000000	1.000000	2.000000	3.000000	0.000000
20370.827414	-0.000382	0.531184	0.245967	84.343483	30.259747	68.886902	1.894388	0.000000	-4.627234	0.000000	0.000000	0.000000	0.190598	-0.047922	-0.233458	0.000000	1.000000	2.000000	3.000000	0.000000
20370.830748	-0.000382	0.531184	0.245967	84.343483	30.259747	68.886902	1.894388	0.000000	-4.627234	0.000000	0.000000	0.000000	0.190598	-0.047922	-0.233458	0.000000	1.000000	2.000000	3.000000	0.000000
20370.834081	0.000252	0.531249	0.244924	84.453941	30.004288	68.527657	1.889282	0.000000	-4.629321	0.000000	0.000000	0.000000	0.190148	0.019428	-0.312925	0.000000	1.000000	2.000000	3.000000	0.000000
20370.837414	0.000252	0.531249	0.244924	84.453941	30.004288	68.527657	1.889282	0.000000	-4.629321	0.000000	0.000000	0.000000	0.190148	0.019428	-0.312925	0.000000	1.000000	2.000000	3.000000	0.000000
20370.840748	0.000252	0.531249	0.244924	84.453941	30.004288	68.527657	1.889282	0.000000	-4.629321	0.000000	0.000000	0.000000	0.190148	0.019428	-0.312925	0.000000	1.000000	2.000000	3.000000	0.000000
20370.844081	0.001150	0.531087	0.243757	84.678551	28.586786	66.862961	1.885908	0.000000	-4.630697	0.000000	0.000000	0.000000	0.269395	-0.048478	-0.349925	0.000000	1.000000	2.000000	3.000000	0.000000
20370.847414	0.001150	0.531087	0.243757	84.678551	28.586786	66.862961	1.885908	0.000000	-4.630697	0.000000	0.000000	0.000000	0.269395	-0.048478	-0.349925	0.000000	1.000000	2.000000	3.000000	0.000000
20370.850748	0.001150	0.531087	0.243757	84.678551	28.586786	66.862961	1.885908	0.000000	-4.630697	0.000000	0.000000	0.000000	0.269395	-0.048478	-0.349925	0.000000	1.000000	2.000000	3.000000	0.000000
20370.854081	0.002177	0.530909	0.242428	84.970406	25.606785	63.513371	1.879010	0.000000	-4.633500	0.000000	0.000000	0.000000	0.308209	-0.053560	-0.398849	0.000000	1.000000	2.000000	3.000000	0.000000
20370.857414	0.002177	0.530909	0.242428	84.970406	25.606785	63.513371	1.879010	0.000000	-4.633500	0.000000	0.000000	0.000000	0.308209	-0.053560	-0.398849	0.000000	1.000000	2.000000	3.000000	0.000000
20370.860748	0.002177	0.530909	0.242428	84.970406	25.606785	63.513371	1.879010	0.000000	-4.633500	0.000000	0.000000	0.000000	0.308209	-0.053560	-0.398849	0.000000	1.000000	2.000000	3.000000	0.000000
20370.864081	0.003333	0.530768	0.241089	85.197433	19.765209	57.172146	1.870988	0.000000	-4.636745	0.000000	0.000000	0.000000	0.346803	-0.042193	-0.401802	0.000000	1.000000	2.000000	3.000000	0.000000
20370.867414	0.003333	0.530768	0.241089	85.197433	19.765209	57.172146	1.870988	0.000000	-4.636745	0.000000	0.000000	0.000000	0.346803	-0.042193	-0.401802	0.000000	1.000000	2.000000	3.000000	0.000000
20370.870748	0.003333	0.530768	0.241089	85.197433	19.765209	57.172146	1.870988	0.000000	-4.636745	0.000000	0.000000	0.000000	0.346803	-0.042193	-0.401802	0.000000	1.000000	2.000000	3.000000	0.000000
20370.874081	0.004651	0.530723	0.239926	85.176025	11.043641	47.818531	1.860794	0.000000	-4.640845	0.000000	0.000000	0.000000	0.395455	-0.013396	-0.348782	0.000000	1.000000	2.000000	3.000000	0.000000
20370.877414	0.004651	0.530723	0.239926	85.176025	11.043641	47.818531	1.860794	0.000000	-4.640845	0.000000	0.000000	0.000000	0.395455	-0.013396	-0.348782	0.000000	1.000000	2.000000	3.000000	0.000000
20370.880748	0.004651	0.530723	0.239926	85.176025	11.043641	47.818531	1.860794	0.000000	-4.640845	0.000000	0.000000	0.000000	0.395455	-0.013396	-0.348782	0.000000	1.000000	2.000000	3.000000	0.000000
20370.884081	0.006032	0.530733	0.238913	84.865082	2.217926	38.321117	1.846570	0.000000	-4.646523	0.000000	0.000000	0.000000	0.414354	0.002909	-0.303759	0.000000	1.000000	2.000000	3.000000	0.000000
20370.887414	0.006032	0.530733	0.238913	84.865082	2.217926	38.321117	1.846570	0.000000	-4.646523	0.000000	0.000000	0.000000	0.414354	0.002909	-0.303759	0.000000	1.000000	2.000000	3.000000	0.000000
20370.890748	0.006032	0.530733	0.238913	84.865082	2.217926	38.321117	1.846570	0.000000	-4.646523	0.000000	0.000000	0.000000	0.414354	0.002909	-0.303759	0.000000	1.000000	2.000000	3.000000	0.000000
20370.894081	0.007641	0.530883	0.237960	84.355415	-4.182856	31.299339	1.830095	0.000000	-4.653037	0.000000	0.000000	0.000000	0.482651	0.045166	-0.286124	0.000000	1.000000	2.000000	3.000000	0.000000
20370.897414	0.007641	0.530883	0.237960	84.355415	-4.182856	31.299339	1.830095	0.000000	-4.653037	0.000000	0.000000	0.000000	0.482651	0.045166	-0.286124	0.000000	1.000000	2.000000	3.000000	0.000000
20370.900748	0.007641	0.530883	0.237960	84.355415	-4.182856	31.299339	1.830095	0.000000	-4.653037	0.000000	0.000000	0.000000	0.482651	0.045166	-0.286124	0.000000	1.000000	2.000000	3.000000	0.000000
20370.904081	0.009378	0.531112	0.237023	83.805870	-7.868539	27.104916	1.809148	0.000000	-4.661222	0.000000	0.000000	0.000000	0.520964	0.068699	-0.281085	0.000000	1.000000	2.000000	3.000000	0.000000
20370.907414	0.009378	0.531112	0.237023	83.805870	-7.868539	27.104916	1.809148	0.000000	-4.661222	0.000000	0.000000	0.000000	0.520964	0.068699	-0.281085	0.000000	1.000000	2.000000	3.000000	0.000000
20370.910748	0.009378	0.531112	0.237023	83.805870	-7.868539	27.104916	1.809148	0.000000	-4.661222	0.000000	0.000000	0.000000	0.520964	0.068699	-0.281085	0.000000	1.000000	2.000000	3.000000	0.000000
20370.914081	0.011012	0.531406	0.236156	83.277893	-9.796602	24.859678	1.785615	0.000000	-4.670287	0.000000	0.000000	0.000000	0.490291	0.088018	-0.260122	0.000000	1.000000	2.000000	3.000000	0.000000
20370.917414	0.011012	0.531406	0.236156	83.277893	-9.796602	24.859678	1.785615	0.000000	-4.670287	0.000000	0.000000	0.000000	0.490291	0.088018	-0.260122	0.000000	1.000000	2.000000	3.000000	0.000000
20370.920748	0.011012	0.531406	0.236156	83.277893	-9.796602	24.859678	1.785615	0.000000	-4.670287	0.000000	0.000000	0.000000	0.490291	0.088018	-0.260122	0.000000	1.000000	2.000000	3.000000	0.000000
20370.924081	0.012643	0.531760	0.235325	82.788353	-11.085609	23.368795	1.763075	0.000000	-4.678843	0.000000	0.000000	0.000000	0.489295	0.106298	-0.249062	0.000000	1.000000	2.000000	3.000000	0.000000
20370.927414	0.012643	0.531760	0.235325	82.788353	-11.085609	23.368795	1.763075	0.000000	-4.678843	0.000000	0.000000	0.000000	0.489295	0.106298	-0.249062	0.000000	1.000000	2.000000	3.000000	0.000000
20370.930748	0.012643	0.531760	0.235325	82.788353	-11.085609	23.368795	1.763075	0.000000	-4.678843	0.000000	0.000000	0.000000	0.489295	0.106298	-0.249062	0.000000	1.000000	2.000000	3.000000	0.000000
20370.934081	0.014171	0.532131	0.234474	82.334076	-12.413252	21.990843	1.740062	0.000000	-4.687449	0.000000	0.000000	0.000000	0.458461	0.111120	-0.255437	0.000000	1.000000	2.000000	3.000000	0.000000
20370.937414	0.014171	0.532131	0.234474	82.334076	-12.413252	21.990843	1.740062	0.000000	-4.687449	0.000000	0.000000	0.000000	0.458461	0.111120	-0.255437	0.000000	1.000000	2.000000	3.000000	0.000000
20370.940748	0.014171	0.532131	0.234474	82.334076	-12.413252	21.990843	1.740062	0.000000	-4.687449	0.000000	0.000000	0.000000	0.458461	0.111120	-0.255437	0.000000	1.000000	2.000000	3.000000	0.000000
20370.944081	0.015533	0.532524	0.233668	81.919838	-13.749721	20.888071	1.718711	0.000000	-4.695321	0.000000	0.000000	0.000000	0.408455	0.117998	-0.241856	0.000000	1.000000	2.000000	3.000000	0.000000
20370.947414	0.015533	0.532524	0.233668	81.919838	-13.749721	20.888071	1.718711	0.000000	-4.695321	0.000000	0.000000	0.000000	0.408455	0.117998	-0.241856	0.000000	1.000000	2.000000	3.000000	0.000000
20370.950748	0.015533	0.532524	0.233668	81.919838	-13.749721	20.888071	1.718711	0.000000	-4.695321	0.000000	0.000000	0.000000	0.408455	0.117998	-0.241856	0.000000	1.000000	2.000000	3.000000	0.000000
20370.954081	0.016826	0.532899	0.232877	81.547943	-15.003375	19.920288	1.699772	0.000000	-4.702209	0.000000	0.000000	0.000000	0.387977	0.112554	-0.237087	0.000000	0.000000	2.000000	3.000000	0.000000
20370.957414	0.016826	0.532899	0.232877	81.547943	-15.003375	19.920288	1.699772	0.000000	-4.702209	0.000000	0.000000	0.000000	0.387977	0.112554	-0.237087	0.000000	0.000000	2.000000	3.000000	0.000000
20370.960748	0.016826	0.532899	0.232877	81.547943	-15.003375	19.920288	1.699772	0.000000	-4.702209	0.000000	0.000000	0.000000	0.387977	0.112554	-0.237087	0.000000	0.000000	2.000000	3.000000	0.000000
20370.964081	0.018084	0.533235	0.232089	81.240234	-15.913842	19.531185	1.681741	0.000000	-4.708688	0.000000	0.000000	0.000000	0.377300	0.100918	-0.236670	0.000000	0.000000	2.000000	3.000000	0.000000
20370.967414	0.018084	0.533235	0.232089	81.240234	-15.913842	19.531185	1.681741	0.000000	-4.708688	0.000000	0.000000	0.000000	0.377300	0.100918	-0.236670	0.000000	0.000000	2.000000	3.000000	0.000000
20370.970748	0.018084	0.533235	0.232089	81.240234	-15.913842	19.531185	1.681741	0.000000	-4.708688	0.000000	0.000000	0.000000	0.377300	0.100918	-0.236670	0.000000	0.000000	2.000000	3.000000	0.000000
20370.974081	0.019240	0.533588	0.231281	81.015152	-16.305470	19.782309	1.664147	0.000000	-4.714935	0.000000	0.000000	0.000000	0.346865	0.105720	-0.242359	0.000000	0.000000	2.000000	3.000000	0.000000
20370.977414	0.019240	0.533588	0.231281	81.015152	-16.305470	19.782309	1.664147	0.000000	-4.714935	0.000000	0.000000	0.000000	0.346865	0.105720	-0.242359	0.000000	0.000000	2.000000	3.000000	0.000000
20370.980748	0.019240	0.533588	0.231281	81.015152	-16.305470	19.782309	1.664147	0.000000	-4.714935	0.000000	0.000000	0.000000	0.346865	0.105720	-0.242359	0.000000	0.000000	2.000000	3.000000	0.000000
20370.984081	0.020394	0.533960	0.230484	80.867310	-16.141336	20.415739	1.648328	0.000000	-4.720489	0.000000	0.000000	0.000000	0.346166	0.111590	-0.239062	0.000000	0.000000	2.000000	3.000000	0.000000
20370.987414	0.020394	0.533960	0.230484	80.867310	-16.141336	20.415739	1.648328	0.000000	-4.720489	0.000000	0.000000	0.000000	0.346166	0.111590	-0.239062	0.000000	0.000000	2.000000	3.000000	0.000000
20370.990748	0.020394	0.533960	0.230484	80.867310	-16.141336	20.415739	1.648328	0.000000	-4.720489	0.000000	0.000000	0.000000	0.346166	0.111590	-0.239062	0.000000	0.000000	2.000000	3.000000	0.000000
20370.994081	0.021547	0.534355	0.229730	80.782410	-15.840731	20.893837	1.632315	0.000000	-4.726049	0.000000	0.000000	0.000000	0.345793	0.118516	-0.226026	0.000000	0.000000	2.000000	3.000000	0.000000
20370.997414	0.021547	0.534355	0.229730	80.782410	-15.840731	20.893837	1.632315	0.000000	-4.726049	0.000000	0.000000	0.000000	0.345793	0.118516	-0.226026	0.000000	0.000000	2.000000	3.000000	0.000000
20371.000748	0.021547	0.534355	0.229730	80.782410	-15.840731	20.893837	1.632315	0.000000	-4.726049	0.000000	0.000000	0.000000	0.345793	0.118516	-0.226026	0.000000	0.000000	2.000000	3.000000	0.000000
20371.004081	0.022633	0.534736	0.229027	80.751274	-15.681314	21.028917	1.615884	0.000000	-4.731693	0.000000	0.000000	0.000000	0.325989	0.114256	-0.211026	0.000000	0.000000	2.000000	3.000000	0.000000
20371.007414	0.022633	0.534736	0.229027	80.751274	-15.681314	21.028917	1.615884	0.000000	-4.731693	0.000000	0.000000	0.000000	0.325989	0.114256	-0.211026	0.000000	0.000000	2.000000	3.000000	0.000000
20371.010748	0.022633	0.534736	0.229027	80.751274	-15.681314	21.028917	1.615884	0.000000	-4.731693	0.000000	0.000000	0.000000	0.325989	0.114256	-0.211026	0.000000	0.000000	2.000000	3.000000	0.000000
20371.014081	0.023654	0.535140	0.228370	80.748154	-15.703580	20.908251	1.600196	0.000000	-4.737021	0.000000	0.000000	0.000000	0.306273	0.121246	-0.197143	0.000000	0.000000	2.000000	3.000000	0.000000
20371.017414	0.023654	0.535140	0.228370	80.748154	-15.703580	20.908251	1.600196	0.000000	-4.737021	0.000000	0.000000	0.000000	0.306273	0.121246	-0.197143	0.000000	0.000000	2.000000	3.000000	0.000000
20371.020748	0.023654	0.535140	0.228370	80.748154	-15.703580	20.908251	1.600196	0.000000	-4.737021	0.000000	0.000000	0.000000	0.306273	0.121246	-0.197143	0.000000	0.000000	2.000000	3.000000	0.000000
20371.024081	0.024646	0.535579	0.227856	80.731232	-15.959513	20.526314	1.585299	0.000000	-4.742028	0.000000	0.000000	0.000000	0.297484	0.131627	-0.154208	0.000000	0.000000	2.000000	3.000000	0.000000
20371.027414	0.024646	0.535579	0.227856	80.731232	-15.959513	20.526314	1.585299	0.000000	-4.742028	0.000000	0.000000	0.000000	0.297484	0.131627	-0.154208	0.000000	0.000000	2.000000	3.000000	0.000000
20371.030748	0.024646	0.535579	0.227856	80.731232	-15.959513	20.526314	1.585299	0.000000	-4.742028	0.000000	0.000000	0.000000	0.297484	0.131627	-0.154208	0.000000	0.000000	2.000000	3.000000	0.000000
20371.034081	0.025508	0.536004	0.227396	80.706818	-16.229753	20.127487	1.569928	0.000000	-4.747139	0.000000	0.000000	0.000000	0.258615	0.127499	-0.138056	0.000000	0.000000	2.000000	3.000000	0.000000
20371.037414	0.025508	0.536004	0.227396	80.706818	-16.229753	20.127487	1.569928	0.000000	-4.747139	0.000000	0.000000	0.000000	0.258615	0.127499	-0.138056	0.000000	0.000000	2.000000	3.000000	0.000000
20371.040748	0.025508	0.536004	0.227396	80.706818	-16.229753	20.127487	1.569928	0.000000	-4.747139	0.000000	0.000000	0.000000	0.258615	0.127499	-0.138056	0.000000	0.000000	2.000000	3.000000	0.000000
20371.044081	0.026338	0.536415	0.226986	80.692467	-16.286179	19.982821	1.556551	0.000000	-4.751542	0.000000	0.000000	0.000000	0.249114	0.123417	-0.122857	0.000000	0.000000	2.000000	3.000000	0.000000
20371.047414	0.026338	0.536415	0.226986	80.692467	-16.286179	19.982821	1.556551	0.000000	-4.751542	0.000000	0.000000	0.000000	0.249114	0.123417	-0.122857	0.000000	0.000000	2.000000	3.000000	0.000000
20371.050748	0.026338	0.536415	0.226986	80.692467	-16.286179	19.982821	1.556551	0.000000	-4.751542	0.000000	0.000000	0.000000	0.249114	0.123417	-0.122857	0.000000	0.000000	2.000000	3.000000	0.000000
20371.054081	0.026338	0.536415	0.226986	80.687714	-16.189335	20.025427	1.543372	0.000000	-4.755839	0.000000	0.000000	0.000000	0.249114	0.123417	-0.122857	0.000000	0.000000	2.000000	3.000000	0.000000
20371.057414	0.027104	0.536792	0.226615	80.687714	-16.189335	20.025427	1.543372	0.000000	-4.755839	0.000000	0.000000	0.000000	0.229782	0.113196	-0.111432	0.000000	0.000000	2.000000	3.000000	0.000000
20371.060748	0.027104	0.536792	0.226615	80.687714	-16.189335	20.025427	1.543372	0.000000	-4.755839	0.000000	0.000000	0.000000	0.229782	0.113196	-0.111432	0.000000	0.000000	2.000000	3.000000	0.000000
20371.064081	0.027802	0.537087	0.226188	80.693108	-16.093868	20.064116	1.543372	0.000000	-4.755839	0.000000	0.000000	0.000000	0.209378	0.088373	-0.127967	0.000000	0.000000	2.000000	3.000000	0.000000
20371.067414	0.027802	0.537087	0.226188	80.693108	-16.093868	20.064116	1.543372	0.000000	-4.755839	0.000000	0.000000	0.000000	0.209378	0.088373	-0.127967	0.000000	0.000000	2.000000	3.000000	0.000000
20371.070748	0.027802	0.537087	0.226188	80.693108	-16.093868	20.064116	1.543372	0.000000	-4.755839	0.000000	0.000000	0.000000	0.209378	0.088373	-0.127967	0.000000	0.000000	2.000000	3.000000	0.000000
20371.074081	0.027802	0.537087	0.226188	80.718163	-15.900911	20.224340	1.520398	0.000000	-4.763233	0.000000	0.000000	0.000000	0.209378	0.088373	-0.127967	0.000000	0.000000	2.000000	3.000000	0.000000
20371.077414	0.028497	0.537357	0.225714	80.718163	-15.900911	20.224340	1.520398	0.000000	-4.763233	0.000000	0.000000	0.000000	0.208529	0.080918	-0.142318	0.000000	0.000000	2.000000	3.000000	0.000000
20371.080748	0.028497	0.537357	0.225714	80.718163	-15.900911	20.224340	1.520398	0.000000	-4.763233	0.000000	0.000000	0.000000	0.208529	0.080918	-0.142318	0.000000	0.000000	2.000000	3.000000	0.000000
20371.084081	0.029152	0.537532	0.225085	80.769882	-15.537564	20.581051	1.520398	0.000000	-4.763233	0.000000	0.000000	0.000000	0.196536	0.052629	-0.188612	0.000000	0.000000	2.000000	3.000000	0.000000
20371.087414	0.029152	0.537532	0.225085	80.769882	-15.537564	20.581051	1.520398	0.000000	-4.763233	0.000000	0.000000	0.000000	0.196536	0.052629	-0.188612	0.000000	0.000000	2.000000	3.000000	0.000000
20371.090748	0.029152	0.537532	0.225085	80.769882	-15.537564	20.581051	1.520398	0.000000	-4.763233	0.000000	0.000000	0.000000	0.196536	0.052629	-0.188612	0.000000	0.000000	2.000000	3.000000	0.000000
20371.094081	0.029152	0.537532	0.225085	80.838051	-15.231405	20.890654	1.501192	0.000000	-4.769321	0.000000	0.000000	0.000000	0.196536	0.052629	-0.188612	0.000000	0.000000	2.000000	3.000000	0.000000
20371.097414	0.029768	0.537634	0.224316	80.838051	-15.231405	20.890654	1.501192	0.000000	-4.769321	0.000000	0.000000	0.000000	0.184609	0.030509	-0.230763	0.000000	0.000000	2.000000	3.000000	0.000000
20371.100748	0.029768	0.537634	0.224316	80.838051	-15.231405	20.890654	1.501192	0.000000	-4.769321	0.000000	0.000000	0.000000	0.184609	0.030509	-0.230763	0.000000	0.000000	2.000000	3.000000	0.000000
20371.104081	0.030376	0.537682	0.223418	80.911110	-15.121588	20.970762	1.501192	0.000000	-4.769321	0.000000	0.000000	0.000000	0.182470	0.014524	-0.269219	0.000000	0.000000	2.000000	3.000000	0.000000
20371.107414	0.030376	0.537682	0.223418	80.911110	-15.121588	20.970762	1.501192	0.000000	-4.769321	0.000000	0.000000	0.000000	0.182470	0.014524	-0.269219	0.000000	0.000000	2.000000	3.000000	0.000000
20371.110748	0.030376	0.537682	0.223418	80.911110	-15.121588	20.970762	1.501192	0.000000	-4.769321	0.000000	0.000000	0.000000	0.182470	0.014524	-0.269219	0.000000	0.000000	2.000000	3.000000	0.000000
20371.114081	0.030942	0.537690	0.222342	80.995140	-15.227661	20.812366	1.487597	0.000000	-4.773579	0.000000	0.000000	0.000000	0.169833	0.002366	-0.322848	0.000000	0.000000	2.000000	3.000000	0.000000
20371.117414	0.030942	0.537690	0.222342	80.995140	-15.227661	20.812366	1.487597	0.000000	-4.773579	0.000000	0.000000	0.000000	0.169833	0.002366	-0.322848	0.000000	0.000000	2.000000	3.000000	0.000000
20371.120748	0.030942	0.537690	0.222342	80.995140	-15.227661	20.812366	1.487597	0.000000	-4.773579	0.000000	0.000000	0.000000	0.169833	0.002366	-0.322848	0.000000	0.000000	2.000000	3.000000	0.000000
20371.124081	0.031501	0.537665	0.221151	81.088066	-15.355201	20.632277	1.483079	0.000000	-4.774984	0.000000	0.000000	0.000000	0.167656	-0.007465	-0.357467	0.000000	0.000000	2.000000	3.000000	0.000000
20371.127414	0.031501	0.537665	0.221151	81.088066	-15.355201	20.632277	1.483079	0.000000	-4.774984	0.000000	0.000000	0.000000	0.167656	-0.007465	-0.357467	0.000000	0.000000	2.000000	3.000000	0.000000
20371.130748	0.031501	0.537665	0.221151	81.088066	-15.355201	20.632277	1.483079	0.000000	-4.774984	0.000000	0.000000	0.000000	0.167656	-0.007465	-0.357467	0.000000	0.000000	2.000000	3.000000	0.000000
20371.134081	0.032053	0.537665	0.219853	81.195740	-15.402252	20.547096	1.479361	0.000000	-4.776138	0.000000	0.000000	0.000000	0.165518	-0.000118	-0.389333	0.000000	0.000000	2.000000	3.000000	0.000000
20371.137414	0.032053	0.537665	0.219853	81.195740	-15.402252	20.547096	1.479361	0.000000	-4.776138	0.000000	0.000000	0.000000	0.165518	-0.000118	-0.389333	0.000000	0.000000	2.000000	3.000000	0.000000
20371.140748	0.032053	0.537665	0.219853	81.195740	-15.402252	20.547096	1.479361	0.000000	-4.776138	0.000000	0.000000	0.000000	0.165518	-0.000118	-0.389333	0.000000	0.000000	2.000000	3.000000	0.000000
20371.144081	0.032629	0.537689	0.218447	81.331680	-15.122369	20.834354	1.476392	0.000000	-4.777056	0.000000	0.000000	0.000000	0.172904	0.007185	-0.421853	0.000000	0.000000	2.000000	3.000000	0.000000
20371.147414	0.032629	0.537689	0.218447	81.331680	-15.122369	20.834354	1.476392	0.000000	-4.777056	0.000000	0.000000	0.000000	0.172904	0.007185	-0.421853	0.000000	0.000000	2.000000	3.000000	0.000000
20371.150748	0.032629	0.537689	0.218447	81.331680	-15.122369	20.834354	1.476392	0.000000	-4.777056	0.000000	0.000000	0.000000	0.172904	0.007185	-0.421853	0.000000	0.000000	2.000000	3.000000	0.000000
20371.154081	0.033326	0.537700	0.216931	81.501671	-14.302852	21.726522	1.473561	0.000000	-4.777930	0.000000	0.000000	0.000000	0.208995	0.003256	-0.454719	0.000000	0.000000	2.000000	3.000000	0.000000
20371.157414	0.033326	0.537700	0.216931	81.501671	-14.302852	21.726522	1.473561	0.000000	-4.777930	0.000000	0.000000	0.000000	0.208995	0.003256	-0.454719	0.000000	0.000000	2.000000	3.000000	0.000000
20371.160748	0.033326	0.537700	0.216931	81.501671	-14.302852	21.726522	1.473561	0.000000	-4.777930	0.000000	0.000000	0.000000	0.208995	0.003256	-0.454719	0.000000	0.000000	2.000000	3.000000	0.000000
20371.164081	0.034074	0.537747	0.215251	81.689125	-13.103749	23.033264	1.468950	0.000000	-4.779350	0.000000	0.000000	0.000000	0.224697	0.014082	-0.503897	0.000000	0.000000	2.000000	3.000000	0.000000
20371.167414	0.034074	0.537747	0.215251	81.689125	-13.103749	23.033264	1.468950	0.000000	-4.779350	0.000000	0.000000	0.000000	0.224697	0.014082	-0.503897	0.000000	0.000000	2.000000	3.000000	0.000000
20371.170748	0.034074	0.537747	0.215251	81.689125	-13.103749	23.033264	1.468950	0.000000	-4.779350	0.000000	0.000000	0.000000	0.224697	0.014082	-0.503897	0.000000	0.000000	2.000000	3.000000	0.000000
20371.174081	0.034908	0.537796	0.213442	81.891693	-11.860242	24.384731	1.464226	0.000000	-4.780799	0.000000	0.000000	0.000000	0.250197	0.014842	-0.542683	0.000000	0.000000	2.000000	3.000000	0.000000
20371.177414	0.034908	0.537796	0.213442	81.891693	-11.860242	24.384731	1.464226	0.000000	-4.780799	0.000000	0.000000	0.000000	0.250197	0.014842	-0.542683	0.000000	0.000000	2.000000	3.000000	0.000000
20371.180748	0.034908	0.537796	0.213442	81.891693	-11.860242	24.384731	1.464226	0.000000	-4.780799	0.000000	0.000000	0.000000	0.250197	0.014842	-0.542683	0.000000	0.000000	2.000000	3.000000	0.000000
20371.184081	0.035821	0.537836	0.211402	82.088303	-10.933486	25.363165	1.458490	0.000000	-4.782552	0.000000	0.000000	0.000000	0.273681	0.011865	-0.611994	0.000000	0.000000	2.000000	3.000000	0.000000
20371.187414	0.035821	0.537836	0.211402	82.088303	-10.933486	25.363165	1.458490	0.000000	-4.782552	0.000000	0.000000	0.000000	0.273681	0.011865	-0.611994	0.000000	0.000000	2.000000	3.000000	0.000000
20371.190748	0.035821	0.537836	0.211402	82.088303	-10.933486	25.363165	1.458490	0.000000	-4.782552	0.000000	0.000000	0.000000	0.273681	0.011865	-0.611994	0.000000	0.000000	2.000000	3.000000	0.000000
20371.194081	0.036778	0.537865	0.209131	82.281487	-10.539359	25.739965	1.452481	0.000000	-4.784381	0.000000	0.000000	0.000000	0.287070	0.008689	-0.681536	0.000000	0.000000	2.000000	3.000000	0.000000
20371.197414	0.036778	0.537865	0.209131	82.281487	-10.539359	25.739965	1.452481	0.000000	-4.784381	0.000000	0.000000	0.000000	0.287070	0.008689	-0.681536	0.000000	0.000000	2.000000	3.000000	0.000000
20371.200748	0.036778	0.537865	0.209131	82.281487	-10.539359	25.739965	1.452481	0.000000	-4.784381	0.000000	0.000000	0.000000	0.287070	0.008689	-0.681536	0.000000	0.000000	2.000000	3.000000	0.000000
20371.204081	0.037747	0.537923	0.206655	82.468712	-10.733441	25.458822	1.446881	0.000000	-4.786077	0.000000	0.000000	0.000000	0.290940	0.017412	-0.742552	0.000000	0.000000	2.000000	3.000000	0.000000
20371.207414	0.037747	0.537923	0.206655	82.468712	-10.733441	25.458822	1.446881	0.000000	-4.786077	0.000000	0.000000	0.000000	0.290940	0.017412	-0.742552	0.000000	0.000000	2.000000	3.000000	0.000000
20371.210748	0.037747	0.537923	0.206655	82.468712	-10.733441	25.458822	1.446881	0.000000	-4.786077	0.000000	0.000000	0.000000	0.290940	0.017412	-0.742552	0.000000	0.000000	2.000000	3.000000	0.000000
20371.214081	0.038790	0.537968	0.203941	82.668991	-11.020643	25.075676	1.442178	0.000000	-4.787497	0.000000	0.000000	0.000000	0.312676	0.013656	-0.814197	0.000000	0.000000	2.000000	3.000000	0.000000
20371.217414	0.038790	0.537968	0.203941	82.668991	-11.020643	25.075676	1.442178	0.000000	-4.787497	0.000000	0.000000	0.000000	0.312676	0.013656	-0.814197	0.000000	0.000000	2.000000	3.000000	0.000000
20371.220748	0.038790	0.537968	0.203941	82.668991	-11.020643	25.075676	1.442178	0.000000	-4.787497	0.000000	0.000000	0.000000	0.312676	0.013656	-0.814197	0.000000	0.000000	2.000000	3.000000	0.000000
20371.224081	0.039906	0.538045	0.201049	82.881004	-11.344358	24.644926	1.437340	0.000000	-4.788951	0.000000	0.000000	0.000000	0.334792	0.022937	-0.867722	0.000000	0.000000	2.000000	3.000000	0.000000
20371.227414	0.039906	0.538045	0.201049	82.881004	-11.344358	24.644926	1.437340	0.000000	-4.788951	0.000000	0.000000	0.000000	0.334792	0.022937	-0.867722	0.000000	0.000000	2.000000	3.000000	0.000000
20371.230748	0.039906	0.538045	0.201049	82.881004	-11.344358	24.644926	1.437340	0.000000	-4.788951	0.000000	0.000000	0.000000	0.334792	0.022937	-0.867722	0.000000	0.000000	2.000000	3.000000	0.000000
20371.234081	0.041125	0.538171	0.197989	83.094254	-11.689138	24.192783	1.431921	0.000000	-4.790574	0.000000	0.000000	0.000000	0.365808	0.037862	-0.918124	0.000000	0.000000	2.000000	3.000000	0.000000
20371.237414	0.041125	0.538171	0.197989	83.094254	-11.689138	24.192783	1.431921	0.000000	-4.790574	0.000000	0.000000	0.000000	0.365808	0.037862	-0.918124	0.000000	0.000000	2.000000	3.000000	0.000000
20371.240748	0.041125	0.538171	0.197989	83.094254	-11.689138	24.192783	1.431921	0.000000	-4.790574	0.000000	0.000000	0.000000	0.365808	0.037862	-0.918124	0.000000	0.000000	2.000000	3.000000	0.000000
20371.244081	0.042416	0.538350	0.194794	83.287880	-12.000744	23.786406	1.425151	0.000000	-4.792593	0.000000	0.000000	0.000000	0.387343	0.053620	-0.958373	0.000000	0.000000	2.000000	3.000000	0.000000
20371.247414	0.042416	0.538350	0.194794	83.287880	-12.000744	23.786406	1.425151	0.000000	-4.792593	0.000000	0.000000	0.000000	0.387343	0.053620	-0.958373	0.000000	0.000000	2.000000	3.000000	0.000000
20371.250748	0.042416	0.538350	0.194794	83.287880	-12.000744	23.786406	1.425151	0.000000	-4.792593	0.000000	0.000000	0.000000	0.387343	0.053620	-0.958373	0.000000	0.000000	2.000000	3.000000	0.000000
20371.254081	0.043841	0.538584	0.191494	83.422012	-12.146971	23.646603	1.417433	0.000000	-4.794881	0.000000	0.000000	0.000000	0.427352	0.070178	-0.990108	0.000000	0.000000	2.000000	3.000000	0.000000
20371.257414	0.043841	0.538584	0.191494	83.422012	-12.146971	23.646603	1.417433	0.000000	-4.794881	0.000000	0.000000	0.000000	0.427352	0.070178	-0.990108	0.000000	0.000000	2.000000	3.000000	0.000000
20371.260748	0.043841	0.538584	0.191494	83.422012	-12.146971	23.646603	1.417433	0.000000	-4.794881	0.000000	0.000000	0.000000	0.427352	0.070178	-0.990108	0.000000	0.000000	2.000000	3.000000	0.000000
20371.264081	0.045362	0.538812	0.188043	83.475502	-12.076565	24.217318	1.407087	0.000000	-4.797927	0.000000	0.000000	0.000000	0.456278	0.068457	-1.035367	0.000000	0.000000	2.000000	3.000000	0.000000
20371.267414	0.045362	0.538812	0.188043	83.475502	-12.076565	24.217318	1.407087	0.000000	-4.797927	0.000000	0.000000	0.000000	0.456278	0.068457	-1.035367	0.000000	0.000000	2.000000	3.000000	0.000000
20371.270748	0.045362	0.538812	0.188043	83.475502	-12.076565	24.217318	1.407087	0.000000	-4.797927	0.000000	0.000000	0.000000	0.456278	0.068457	-1.035367	0.000000	0.000000	2.000000	3.000000	0.000000
20371.274081	0.046944	0.539049	0.184421	83.467628	-11.838369	25.941833	1.395120	0.000000	-4.801421	0.000000	0.000000	0.000000	0.474664	0.071107	-1.086597	0.000000	0.000000	2.000000	3.000000	0.000000
20371.277414	0.046944	0.539049	0.184421	83.467628	-11.838369	25.941833	1.395120	0.000000	-4.801421	0.000000	0.000000	0.000000	0.474664	0.071107	-1.086597	0.000000	0.000000	2.000000	3.000000	0.000000
20371.280748	0.046944	0.539049	0.184421	83.467628	-11.838369	25.941833	1.395120	0.000000	-4.801421	0.000000	0.000000	0.000000	0.474664	0.071107	-1.086597	0.000000	0.000000	2.000000	3.000000	0.000000
20371.284081	0.048554	0.539293	0.180627	83.413345	-11.449323	28.203217	1.382386	0.000000	-4.805102	0.000000	0.000000	0.000000	0.483040	0.073290	-1.137926	0.000000	0.000000	2.000000	3.000000	0.000000
20371.287414	0.048554	0.539293	0.180627	83.413345	-11.449323	28.203217	1.382386	0.000000	-4.805102	0.000000	0.000000	0.000000	0.483040	0.073290	-1.137926	0.000000	0.000000	2.000000	3.000000	0.000000
20371.290748	0.048554	0.539293	0.180627	83.413345	-11.449323	28.203217	1.382386	0.000000	-4.805102	0.000000	0.000000	0.000000	0.483040	0.073290	-1.137926	0.000000	0.000000	2.000000	3.000000	0.000000
20371.294081	0.050216	0.539574	0.176619	83.351051	-11.033511	30.349710	1.369623	0.000000	-4.808756	0.000000	0.000000	0.000000	0.498690	0.084149	-1.202608	0.000000	0.000000	2.000000	3.000000	0.000000
20371.297414	0.050216	0.539574	0.176619	83.351051	-11.033511	30.349710	1.369623	0.000000	-4.808756	0.000000	0.000000	0.000000	0.498690	0.084149	-1.202608	0.000000	0.000000	2.000000	3.000000	0.000000
20371.300748	0.050216	0.539574	0.176619	83.351051	-11.033511	30.349710	1.369623	0.000000	-4.808756	0.000000	0.000000	0.000000	0.498690	0.084149	-1.202608	0.000000	0.000000	2.000000	3.000000	0.000000
20371.304081	0.051929	0.539838	0.172416	83.278152	-10.594584	32.314945	1.356498	0.000000	-4.812475	0.000000	0.000000	0.000000	0.513789	0.079430	-1.260964	0.000000	0.000000	2.000000	3.000000	0.000000
20371.307414	0.051929	0.539838	0.172416	83.278152	-10.594584	32.314945	1.356498	0.000000	-4.812475	0.000000	0.000000	0.000000	0.513789	0.079430	-1.260964	0.000000	0.000000	2.000000	3.000000	0.000000
20371.310748	0.051929	0.539838	0.172416	83.278152	-10.594584	32.314945	1.356498	0.000000	-4.812475	0.000000	0.000000	0.000000	0.513789	0.079430	-1.260964	0.000000	0.000000	2.000000	3.000000	0.000000
20371.314081	0.053751	0.540145	0.168056	83.145569	-10.013116	34.105976	1.342833	0.000000	-4.816305	0.000000	0.000000	0.000000	0.546756	0.091902	-1.307771	0.000000	0.000000	2.000000	3.000000	0.000000
20371.317414	0.053751	0.540145	0.168056	83.145569	-10.013116	34.105976	1.342833	0.000000	-4.816305	0.000000	0.000000	0.000000	0.546756	0.091902	-1.307771	0.000000	0.000000	2.000000	3.000000	0.000000
20371.320748	0.053751	0.540145	0.168056	83.145569	-10.013116	34.105976	1.342833	0.000000	-4.816305	0.000000	0.000000	0.000000	0.546756	0.091902	-1.307771	0.000000	0.000000	2.000000	3.000000	0.000000
20371.324081	0.055686	0.540500	0.163610	82.890770	-9.306339	35.482689	1.326665	0.000000	-4.820784	0.000000	0.000000	0.000000	0.580232	0.106559	-1.333939	0.000000	0.000000	2.000000	3.000000	0.000000
20371.327414	0.055686	0.540500	0.163610	82.890770	-9.306339	35.482689	1.326665	0.000000	-4.820784	0.000000	0.000000	0.000000	0.580232	0.106559	-1.333939	0.000000	0.000000	2.000000	3.000000	0.000000
20371.330748	0.055686	0.540500	0.163610	82.890770	-9.306339	35.482689	1.326665	0.000000	-4.820784	0.000000	0.000000	0.000000	0.580232	0.106559	-1.333939	0.000000	0.000000	2.000000	3.000000	0.000000
20371.334081	0.057672	0.540907	0.159116	82.490700	-8.614949	36.101326	1.307173	0.000000	-4.826106	0.000000	0.000000	0.000000	0.595968	0.122226	-1.348160	0.000000	0.000000	2.000000	3.000000	0.000000
20371.337414	0.057672	0.540907	0.159116	82.490700	-8.614949	36.101326	1.307173	0.000000	-4.826106	0.000000	0.000000	0.000000	0.595968	0.122226	-1.348160	0.000000	0.000000	2.000000	3.000000	0.000000
20371.340748	0.057672	0.540907	0.159116	82.490700	-8.614949	36.101326	1.307173	0.000000	-4.826106	0.000000	0.000000	0.000000	0.595968	0.122226	-1.348160	0.000000	0.000000	2.000000	3.000000	0.000000
20371.344081	0.059679	0.541312	0.154566	81.969475	-7.997377	36.376179	1.285393	0.000000	-4.831953	0.000000	0.000000	0.000000	0.601969	0.121534	-1.365071	0.000000	0.000000	2.000000	3.000000	0.000000
20371.347414	0.059679	0.541312	0.154566	81.969475	-7.997377	36.376179	1.285393	0.000000	-4.831953	0.000000	0.000000	0.000000	0.601969	0.121534	-1.365071	0.000000	0.000000	2.000000	3.000000	0.000000
20371.350748	0.059679	0.541312	0.154566	81.969475	-7.997377	36.376179	1.285393	0.000000	-4.831953	0.000000	0.000000	0.000000	0.601969	0.121534	-1.365071	0.000000	0.000000	2.000000	3.000000	0.000000
20371.354081	0.061680	0.541739	0.150014	81.389107	-7.564257	36.420685	1.262105	0.000000	-4.838087	0.000000	0.000000	0.000000	0.600358	0.127985	-1.365546	0.000000	0.000000	2.000000	3.000000	0.000000
20371.357414	0.061680	0.541739	0.150014	81.389107	-7.564257	36.420685	1.262105	0.000000	-4.838087	0.000000	0.000000	0.000000	0.600358	0.127985	-1.365546	0.000000	0.000000	2.000000	3.000000	0.000000
20371.360748	0.061680	0.541739	0.150014	81.389107	-7.564257	36.420685	1.262105	0.000000	-4.838087	0.000000	0.000000	0.000000	0.600358	0.127985	-1.365546	0.000000	0.000000	2.000000	3.000000	0.000000
20371.364081	0.063668	0.542143	0.145393	80.802391	-7.340739	36.212727	1.237484	0.000000	-4.844443	0.000000	0.000000	0.000000	0.596427	0.121224	-1.386376	0.000000	0.000000	2.000000	3.000000	0.000000
20371.367414	0.063668	0.542143	0.145393	80.802391	-7.340739	36.212727	1.237484	0.000000	-4.844443	0.000000	0.000000	0.000000	0.596427	0.121224	-1.386376	0.000000	0.000000	2.000000	3.000000	0.000000
20371.370748	0.063668	0.542143	0.145393	80.802391	-7.340739	36.212727	1.237484	0.000000	-4.844443	0.000000	0.000000	0.000000	0.596427	0.121224	-1.386376	0.000000	0.000000	2.000000	3.000000	0.000000
20371.374081	0.065676	0.542516	0.140756	80.241089	-7.203919	35.897820	1.212173	0.000000	-4.850839	0.000000	0.000000	0.000000	0.602470	0.111810	-1.391025	0.000000	0.000000	2.000000	3.000000	0.000000
20371.377414	0.065676	0.542516	0.140756	80.241089	-7.203919	35.897820	1.212173	0.000000	-4.850839	0.000000	0.000000	0.000000	0.602470	0.111810	-1.391025	0.000000	0.000000	2.000000	3.000000	0.000000
20371.380748	0.065676	0.542516	0.140756	80.241089	-7.203919	35.897820	1.212173	0.000000	-4.850839	0.000000	0.000000	0.000000	0.602470	0.111810	-1.391025	0.000000	0.000000	2.000000	3.000000	0.000000
20371.384081	0.067705	0.542909	0.136115	79.724693	-7.035332	35.725754	1.184558	0.000000	-4.857656	0.000000	0.000000	0.000000	0.608511	0.117973	-1.392165	0.000000	0.000000	2.000000	3.000000	0.000000
20371.387414	0.067705	0.542909	0.136115	79.724693	-7.035332	35.725754	1.184558	0.000000	-4.857656	0.000000	0.000000	0.000000	0.608511	0.117973	-1.392165	0.000000	0.000000	2.000000	3.000000	0.000000
20371.390748	0.067705	0.542909	0.136115	79.724693	-7.035332	35.725754	1.184558	0.000000	-4.857656	0.000000	0.000000	0.000000	0.608511	0.117973	-1.392165	0.000000	0.000000	2.000000	3.000000	0.000000
20371.394081	0.069811	0.543276	0.131490	79.264404	-6.828394	35.909882	1.154282	0.000000	-4.864939	0.000000	0.000000	0.000000	0.631886	0.110221	-1.387509	0.000000	0.000000	2.000000	3.000000	0.000000
20371.397414	0.069811	0.543276	0.131490	79.264404	-6.828394	35.909882	1.154282	0.000000	-4.864939	0.000000	0.000000	0.000000	0.631886	0.110221	-1.387509	0.000000	0.000000	2.000000	3.000000	0.000000
20371.400748	0.069811	0.543276	0.131490	79.264404	-6.828394	35.909882	1.154282	0.000000	-4.864939	0.000000	0.000000	0.000000	0.631886	0.110221	-1.387509	0.000000	0.000000	2.000000	3.000000	0.000000
20371.404081	0.071858	0.543688	0.126926	78.833588	-6.732628	36.349773	1.118852	0.000000	-4.873209	0.000000	0.000000	0.000000	0.614080	0.123614	-1.369341	0.000000	0.000000	2.000000	3.000000	0.000000
20371.407414	0.071858	0.543688	0.126926	78.833588	-6.732628	36.349773	1.118852	0.000000	-4.873209	0.000000	0.000000	0.000000	0.614080	0.123614	-1.369341	0.000000	0.000000	2.000000	3.000000	0.000000
20371.410748	0.071858	0.543688	0.126926	78.833588	-6.732628	36.349773	1.118852	0.000000	-4.873209	0.000000	0.000000	0.000000	0.614080	0.123614	-1.369341	0.000000	0.000000	2.000000	3.000000	0.000000
20371.414081	0.073852	0.544118	0.122466	78.431450	-6.932796	36.569279	1.082325	0.000000	-4.881452	0.000000	0.000000	0.000000	0.598384	0.128998	-1.337960	0.000000	0.000000	2.000000	3.000000	0.000000
20371.417414	0.073852	0.544118	0.122466	78.431450	-6.932796	36.569279	1.082325	0.000000	-4.881452	0.000000	0.000000	0.000000	0.598384	0.128998	-1.337960	0.000000	0.000000	2.000000	3.000000	0.000000
20371.420748	0.073852	0.544118	0.122466	78.431450	-6.932796	36.569279	1.082325	0.000000	-4.881452	0.000000	0.000000	0.000000	0.598384	0.128998	-1.337960	0.000000	0.000000	2.000000	3.000000	0.000000
20371.424081	0.075745	0.544554	0.118141	78.050835	-7.277788	36.373554	1.044016	0.000000	-4.889789	0.000000	0.000000	0.000000	0.567822	0.130629	-1.297369	0.000000	0.000000	2.000000	3.000000	0.000000
20371.427414	0.075745	0.544554	0.118141	78.050835	-7.277788	36.373554	1.044016	0.000000	-4.889789	0.000000	0.000000	0.000000	0.567822	0.130629	-1.297369	0.000000	0.000000	2.000000	3.000000	0.000000
20371.430748	0.075745	0.544554	0.118141	78.050835	-7.277788	36.373554	1.044016	0.000000	-4.889789	0.000000	0.000000	0.000000	0.567822	0.130629	-1.297369	0.000000	0.000000	2.000000	3.000000	0.000000
20371.434081	0.077543	0.544983	0.113976	77.717041	-7.507442	36.155972	1.005547	0.000000	-4.897844	0.000000	0.000000	0.000000	0.539251	0.128747	-1.249515	0.000000	0.000000	2.000000	3.000000	0.000000
20371.437414	0.077543	0.544983	0.113976	77.717041	-7.507442	36.155972	1.005547	0.000000	-4.897844	0.000000	0.000000	0.000000	0.539251	0.128747	-1.249515	0.000000	0.000000	2.000000	3.000000	0.000000
20371.440748	0.077543	0.544983	0.113976	77.717041	-7.507442	36.155972	1.005547	0.000000	-4.897844	0.000000	0.000000	0.000000	0.539251	0.128747	-1.249515	0.000000	0.000000	2.000000	3.000000	0.000000
20371.444081	0.079329	0.545439	0.109958	77.447487	-7.426071	36.273018	0.966594	0.000000	-4.905680	0.000000	0.000000	0.000000	0.535901	0.136671	-1.205565	0.000000	0.000000	2.000000	3.000000	0.000000
20371.447414	0.079329	0.545439	0.109958	77.447487	-7.426071	36.273018	0.966594	0.000000	-4.905680	0.000000	0.000000	0.000000	0.535901	0.136671	-1.205565	0.000000	0.000000	2.000000	3.000000	0.000000
20371.450748	0.079329	0.545439	0.109958	77.447487	-7.426071	36.273018	0.966594	0.000000	-4.905680	0.000000	0.000000	0.000000	0.535901	0.136671	-1.205565	0.000000	0.000000	2.000000	3.000000	0.000000
20371.454081	0.081048	0.545884	0.106062	77.250534	-6.960134	36.809937	0.923773	0.000000	-4.913923	0.000000	0.000000	0.000000	0.515717	0.133725	-1.168633	0.000000	0.000000	2.000000	3.000000	0.000000
20371.457414	0.081048	0.545884	0.106062	77.250534	-6.960134	36.809937	0.923773	0.000000	-4.913923	0.000000	0.000000	0.000000	0.515717	0.133725	-1.168633	0.000000	0.000000	2.000000	3.000000	0.000000
20371.460748	0.081048	0.545884	0.106062	77.250534	-6.960134	36.809937	0.923773	0.000000	-4.913923	0.000000	0.000000	0.000000	0.515717	0.133725	-1.168633	0.000000	0.000000	2.000000	3.000000	0.000000
20371.464081	0.082673	0.546334	0.102275	77.104027	-6.437612	37.513786	0.879507	0.000000	-4.922039	0.000000	0.000000	0.000000	0.487440	0.134884	-1.136324	0.000000	0.000000	2.000000	3.000000	0.000000
20371.467414	0.082673	0.546334	0.102275	77.104027	-6.437612	37.513786	0.879507	0.000000	-4.922039	0.000000	0.000000	0.000000	0.487440	0.134884	-1.136324	0.000000	0.000000	2.000000	3.000000	0.000000
20371.470748	0.082673	0.546334	0.102275	77.104027	-6.437612	37.513786	0.879507	0.000000	-4.922039	0.000000	0.000000	0.000000	0.487440	0.134884	-1.136324	0.000000	0.000000	2.000000	3.000000	0.000000
20371.474081	0.084203	0.546800	0.098575	76.992424	-6.000278	38.019741	0.835191	0.000000	-4.929752	0.000000	0.000000	0.000000	0.459075	0.139933	-1.109859	0.000000	0.000000	2.000000	3.000000	0.000000
20371.477414	0.084203	0.546800	0.098575	76.992424	-6.000278	38.019741	0.835191	0.000000	-4.929752	0.000000	0.000000	0.000000	0.459075	0.139933	-1.109859	0.000000	0.000000	2.000000	3.000000	0.000000
20371.480748	0.084203	0.546800	0.098575	76.992424	-6.000278	38.019741	0.835191	0.000000	-4.929752	0.000000	0.000000	0.000000	0.459075	0.139933	-1.109859	0.000000	0.000000	2.000000	3.000000	0.000000
20371.484081	0.085619	0.547241	0.094996	76.929489	-5.649796	38.648808	0.789848	0.000000	-4.928754	0.000000	0.000000	0.000000	0.424864	0.132287	-1.073730	0.000000	0.000000	2.000000	3.000000	0.000000
20371.487414	0.085619	0.547241	0.094996	76.929489	-5.649796	38.648808	0.789848	0.000000	-4.928754	0.000000	0.000000	0.000000	0.424864	0.132287	-1.073730	0.000000	0.000000	2.000000	3.000000	0.000000
20371.490748	0.085619	0.547241	0.094996	76.929489	-5.649796	38.648808	0.789848	0.000000	-4.928754	0.000000	0.000000	0.000000	0.424864	0.132287	-1.073730	0.000000	0.000000	2.000000	3.000000	0.000000
20371.494081	0.086887	0.547645	0.091467	76.916931	-5.389149	39.211601	0.719037	0.000000	-4.749800	0.000000	0.000000	0.000000	0.380200	0.121235	-1.058776	0.000000	0.000000	2.000000	3.000000	0.000000
20371.497414	0.086887	0.547645	0.091467	76.916931	-5.389149	39.211601	0.719037	0.000000	-4.749800	0.000000	0.000000	0.000000	0.380200	0.121235	-1.058776	0.000000	0.000000	2.000000	3.000000	0.000000
20371.500748	0.086887	0.547645	0.091467	76.916931	-5.389149	39.211601	0.719037	0.000000	-4.749800	0.000000	0.000000	0.000000	0.380200	0.121235	-1.058776	0.000000	0.000000	2.000000	3.000000	0.000000
20371.504081	0.087992	0.548008	0.088053	76.939049	-5.194272	39.826717	0.655670	0.000000	-4.573337	0.000000	0.000000	0.000000	0.331553	0.108764	-1.024069	0.000000	0.000000	2.000000	3.000000	0.000000
20371.507414	0.087992	0.548008	0.088053	76.939049	-5.194272	39.826717	0.655670	0.000000	-4.573337	0.000000	0.000000	0.000000	0.331553	0.108764	-1.024069	0.000000	0.000000	2.000000	3.000000	0.000000
20371.510748	0.087992	0.548008	0.088053	76.939049	-5.194272	39.826717	0.655670	0.000000	-4.573337	0.000000	0.000000	0.000000	0.331553	0.108764	-1.024069	0.000000	0.000000	2.000000	3.000000	0.000000
20371.514081	0.088941	0.548349	0.084774	77.004288	-5.070251	40.536533	0.600412	0.000000	-4.402658	0.000000	0.000000	0.000000	0.284915	0.102164	-0.983724	0.000000	0.000000	2.000000	3.000000	0.000000
20371.517414	0.088941	0.548349	0.084774	77.004288	-5.070251	40.536533	0.600412	0.000000	-4.402658	0.000000	0.000000	0.000000	0.284915	0.102164	-0.983724	0.000000	0.000000	2.000000	3.000000	0.000000
20371.520748	0.088941	0.548349	0.084774	77.004288	-5.070251	40.536533	0.600412	0.000000	-4.402658	0.000000	0.000000	0.000000	0.284915	0.102164	-0.983724	0.000000	0.000000	2.000000	3.000000	0.000000
20371.524081	0.089781	0.548644	0.081567	77.122955	-5.034832	41.311352	0.552926	0.000000	-4.238704	0.000000	0.000000	0.000000	0.252003	0.088539	-0.962038	0.000000	0.000000	2.000000	3.000000	0.000000
20371.527414	0.089781	0.548644	0.081567	77.122955	-5.034832	41.311352	0.552926	0.000000	-4.238704	0.000000	0.000000	0.000000	0.252003	0.088539	-0.962038	0.000000	0.000000	2.000000	3.000000	0.000000
20371.530748	0.089781	0.548644	0.081567	77.122955	-5.034832	41.311352	0.552926	0.000000	-4.238704	0.000000	0.000000	0.000000	0.252003	0.088539	-0.962038	0.000000	0.000000	2.000000	3.000000	0.000000
20371.534081	0.090584	0.548888	0.078382	77.268806	-5.056748	42.065720	0.510925	0.000000	-4.078365	0.000000	0.000000	0.000000	0.240720	0.073196	-0.955516	0.000000	0.000000	2.000000	3.000000	0.000000
20371.537414	0.090584	0.548888	0.078382	77.268806	-5.056748	42.065720	0.510925	0.000000	-4.078365	0.000000	0.000000	0.000000	0.240720	0.073196	-0.955516	0.000000	0.000000	2.000000	3.000000	0.000000
20371.540748	0.090584	0.548888	0.078382	77.268806	-5.056748	42.065720	0.510925	0.000000	-4.078365	0.000000	0.000000	0.000000	0.240720	0.073196	-0.955516	0.000000	0.000000	2.000000	3.000000	0.000000
20371.544081	0.091358	0.549136	0.075270	77.411942	-5.075896	42.635983	0.470805	0.000000	-3.919112	0.000000	0.000000	0.000000	0.232242	0.074403	-0.933604	0.000000	0.000000	2.000000	3.000000	0.000000
20371.547414	0.091358	0.549136	0.075270	77.411942	-5.075896	42.635983	0.470805	0.000000	-3.919112	0.000000	0.000000	0.000000	0.232242	0.074403	-0.933604	0.000000	0.000000	2.000000	3.000000	0.000000
20371.550748	0.091358	0.549136	0.075270	77.411942	-5.075896	42.635983	0.470805	0.000000	-3.919112	0.000000	0.000000	0.000000	0.232242	0.074403	-0.933604	0.000000	0.000000	2.000000	3.000000	0.000000
20371.554081	0.092143	0.549316	0.072155	77.560593	-5.108984	42.988155	0.432098	0.000000	-3.763511	0.000000	0.000000	0.000000	0.235612	0.054051	-0.934477	0.000000	0.000000	2.000000	3.000000	0.000000
20371.557414	0.092143	0.549316	0.072155	77.560593	-5.108984	42.988155	0.432098	0.000000	-3.763511	0.000000	0.000000	0.000000	0.235612	0.054051	-0.934477	0.000000	0.000000	2.000000	3.000000	0.000000
20371.560748	0.092143	0.549316	0.072155	77.560593	-5.108984	42.988155	0.432098	0.000000	-3.763511	0.000000	0.000000	0.000000	0.235612	0.054051	-0.934477	0.000000	0.000000	2.000000	3.000000	0.000000
20371.564081	0.092893	0.549447	0.069063	77.711716	-5.158539	43.205063	0.392830	0.000000	-3.607765	0.000000	0.000000	0.000000	0.224776	0.039382	-0.927574	0.000000	0.000000	2.000000	3.000000	0.000000
20371.567414	0.092893	0.549447	0.069063	77.711716	-5.158539	43.205063	0.392830	0.000000	-3.607765	0.000000	0.000000	0.000000	0.224776	0.039382	-0.927574	0.000000	0.000000	2.000000	3.000000	0.000000
20371.570748	0.092893	0.549447	0.069063	77.711716	-5.158539	43.205063	0.392830	0.000000	-3.607765	0.000000	0.000000	0.000000	0.224776	0.039382	-0.927574	0.000000	0.000000	2.000000	3.000000	0.000000
20371.574081	0.093565	0.549499	0.065904	77.871773	-5.227018	43.293827	0.355367	0.000000	-3.453170	0.000000	0.000000	0.000000	0.201558	0.015443	-0.947821	0.000000	0.000000	2.000000	3.000000	0.000000
20371.577414	0.093565	0.549499	0.065904	77.871773	-5.227018	43.293827	0.355367	0.000000	-3.453170	0.000000	0.000000	0.000000	0.201558	0.015443	-0.947821	0.000000	0.000000	2.000000	3.000000	0.000000
20371.580748	0.093565	0.549499	0.065904	77.871773	-5.227018	43.293827	0.355367	0.000000	-3.453170	0.000000	0.000000	0.000000	0.201558	0.015443	-0.947821	0.000000	0.000000	2.000000	3.000000	0.000000
20371.584081	0.094145	0.549496	0.062738	78.041176	-5.317807	43.324829	0.321774	0.000000	-3.295200	0.000000	0.000000	0.000000	0.174084	-0.000867	-0.949897	0.000000	0.000000	2.000000	3.000000	0.000000
20371.587414	0.094145	0.549496	0.062738	78.041176	-5.317807	43.324829	0.321774	0.000000	-3.295200	0.000000	0.000000	0.000000	0.174084	-0.000867	-0.949897	0.000000	0.000000	2.000000	3.000000	0.000000
20371.590748	0.094145	0.549496	0.062738	78.041176	-5.317807	43.324829	0.321774	0.000000	-3.295200	0.000000	0.000000	0.000000	0.174084	-0.000867	-0.949897	0.000000	0.000000	2.000000	3.000000	0.000000
20371.594081	0.094634	0.549468	0.059560	78.218231	-5.406975	43.452339	0.292760	0.000000	-3.136883	0.000000	0.000000	0.000000	0.146702	-0.008378	-0.953397	0.000000	0.000000	2.000000	3.000000	0.000000
20371.597414	0.094634	0.549468	0.059560	78.218231	-5.406975	43.452339	0.292760	0.000000	-3.136883	0.000000	0.000000	0.000000	0.146702	-0.008378	-0.953397	0.000000	0.000000	2.000000	3.000000	0.000000
20371.600748	0.094634	0.549468	0.059560	78.218231	-5.406975	43.452339	0.292760	0.000000	-3.136883	0.000000	0.000000	0.000000	0.146702	-0.008378	-0.953397	0.000000	0.000000	2.000000	3.000000	0.000000
20371.604081	0.095089	0.549422	0.056401	78.393623	-5.435674	43.804684	0.268309	0.000000	-2.977984	0.000000	0.000000	0.000000	0.136487	-0.013724	-0.947731	0.000000	0.000000	2.000000	3.000000	0.000000
20371.607414	0.095089	0.549422	0.056401	78.393623	-5.435674	43.804684	0.268309	0.000000	-2.977984	0.000000	0.000000	0.000000	0.136487	-0.013724	-0.947731	0.000000	0.000000	2.000000	3.000000	0.000000
20371.610748	0.095089	0.549422	0.056401	78.393623	-5.435674	43.804684	0.268309	0.000000	-2.977984	0.000000	0.000000	0.000000	0.136487	-0.013724	-0.947731	0.000000	0.000000	2.000000	3.000000	0.000000
20371.614081	0.095520	0.549412	0.053312	78.565598	-5.438322	44.328636	0.245562	0.000000	-2.820029	0.000000	0.000000	0.000000	0.129360	-0.002976	-0.926434	0.000000	0.000000	2.000000	3.000000	0.000000
20371.617414	0.095520	0.549412	0.053312	78.565598	-5.438322	44.328636	0.245562	0.000000	-2.820029	0.000000	0.000000	0.000000	0.129360	-0.002976	-0.926434	0.000000	0.000000	2.000000	3.000000	0.000000
20371.620748	0.095520	0.549412	0.053312	78.565598	-5.438322	44.328636	0.245562	0.000000	-2.820029	0.000000	0.000000	0.000000	0.129360	-0.002976	-0.926434	0.000000	0.000000	2.000000	3.000000	0.000000
20371.624081	0.096004	0.549455	0.050300	78.713181	-5.442514	44.803219	0.224002	0.000000	-2.665623	0.000000	0.000000	0.000000	0.145175	0.012993	-0.903833	0.000000	0.000000	2.000000	3.000000	0.000000
20371.627414	0.096004	0.549455	0.050300	78.713181	-5.442514	44.803219	0.224002	0.000000	-2.665623	0.000000	0.000000	0.000000	0.145175	0.012993	-0.903833	0.000000	0.000000	2.000000	3.000000	0.000000
20371.630748	0.096004	0.549455	0.050300	78.713181	-5.442514	44.803219	0.224002	0.000000	-2.665623	0.000000	0.000000	0.000000	0.145175	0.012993	-0.903833	0.000000	0.000000	2.000000	3.000000	0.000000
20371.634081	0.096470	0.549496	0.047386	78.837044	-5.494829	45.194546	0.199806	0.000000	-2.514984	0.000000	0.000000	0.000000	0.139941	0.012060	-0.873966	0.000000	0.000000	2.000000	3.000000	0.000000
20371.637414	0.096470	0.549496	0.047386	78.837044	-5.494829	45.194546	0.199806	0.000000	-2.514984	0.000000	0.000000	0.000000	0.139941	0.012060	-0.873966	0.000000	0.000000	2.000000	3.000000	0.000000
20371.640748	0.096470	0.549496	0.047386	78.837044	-5.494829	45.194546	0.199806	0.000000	-2.514984	0.000000	0.000000	0.000000	0.139941	0.012060	-0.873966	0.000000	0.000000	2.000000	3.000000	0.000000
20371.644081	0.096901	0.549523	0.044600	78.933205	-5.514596	45.589951	0.176483	0.000000	-2.369323	0.000000	0.000000	0.000000	0.129196	0.008266	-0.835793	0.000000	0.000000	2.000000	3.000000	0.000000
20371.647414	0.096901	0.549523	0.044600	78.933205	-5.514596	45.589951	0.176483	0.000000	-2.369323	0.000000	0.000000	0.000000	0.129196	0.008266	-0.835793	0.000000	0.000000	2.000000	3.000000	0.000000
20371.650748	0.096901	0.549523	0.044600	78.933205	-5.514596	45.589951	0.176483	0.000000	-2.369323	0.000000	0.000000	0.000000	0.129196	0.008266	-0.835793	0.000000	0.000000	2.000000	3.000000	0.000000
20371.654081	0.097248	0.549594	0.041942	79.029297	-5.554945	45.859863	0.154950	0.000000	-2.230025	0.000000	0.000000	0.000000	0.104133	0.021410	-0.797562	0.000000	0.000000	2.000000	3.000000	0.000000
20371.657414	0.097248	0.549594	0.041942	79.029297	-5.554945	45.859863	0.154950	0.000000	-2.230025	0.000000	0.000000	0.000000	0.104133	0.021410	-0.797562	0.000000	0.000000	2.000000	3.000000	0.000000
20371.660748	0.097248	0.549594	0.041942	79.029297	-5.554945	45.859863	0.154950	0.000000	-2.230025	0.000000	0.000000	0.000000	0.104133	0.021410	-0.797562	0.000000	0.000000	2.000000	3.000000	0.000000
20371.664081	0.097418	0.549637	0.039423	79.132309	-5.636526	45.887566	0.137595	0.000000	-2.097098	0.000000	0.000000	0.000000	0.051004	0.012695	-0.755776	0.000000	0.000000	2.000000	3.000000	0.000000
20371.667414	0.097418	0.549637	0.039423	79.132309	-5.636526	45.887566	0.137595	0.000000	-2.097098	0.000000	0.000000	0.000000	0.051004	0.012695	-0.755776	0.000000	0.000000	2.000000	3.000000	0.000000
20371.670748	0.097418	0.549637	0.039423	79.132309	-5.636526	45.887566	0.137595	0.000000	-2.097098	0.000000	0.000000	0.000000	0.051004	0.012695	-0.755776	0.000000	0.000000	2.000000	3.000000	0.000000
20371.674081	0.097409	0.549689	0.037016	79.247025	-5.762676	45.719574	0.129094	0.000000	-1.971135	0.000000	0.000000	0.000000	-0.002733	0.015563	-0.721979	0.000000	0.000000	2.000000	3.000000	0.000000
20371.677414	0.097409	0.549689	0.037016	79.247025	-5.762676	45.719574	0.129094	0.000000	-1.971135	0.000000	0.000000	0.000000	-0.002733	0.015563	-0.721979	0.000000	0.000000	2.000000	3.000000	0.000000
20371.680748	0.097409	0.549689	0.037016	79.247025	-5.762676	45.719574	0.129094	0.000000	-1.971135	0.000000	0.000000	0.000000	-0.002733	0.015563	-0.721979	0.000000	0.000000	2.000000	3.000000	0.000000
20371.684081	0.097245	0.549706	0.034705	79.364235	-5.912487	45.535576	0.129550	0.000000	-1.850805	0.000000	0.000000	0.000000	-0.049291	0.005078	-0.693204	0.000000	0.000000	2.000000	3.000000	0.000000
20371.687414	0.097245	0.549706	0.034705	79.364235	-5.912487	45.535576	0.129550	0.000000	-1.850805	0.000000	0.000000	0.000000	-0.049291	0.005078	-0.693204	0.000000	0.000000	2.000000	3.000000	0.000000
20371.690748	0.097245	0.549706	0.034705	79.364235	-5.912487	45.535576	0.129550	0.000000	-1.850805	0.000000	0.000000	0.000000	-0.049291	0.005078	-0.693204	0.000000	0.000000	2.000000	3.000000	0.000000
20371.694081	0.096961	0.549718	0.032414	79.481796	-6.073356	45.355934	0.137765	0.000000	-1.735271	0.000000	0.000000	0.000000	-0.085173	0.003680	-0.687400	0.000000	0.000000	2.000000	3.000000	0.000000
20371.697414	0.096961	0.549718	0.032414	79.481796	-6.073356	45.355934	0.137765	0.000000	-1.735271	0.000000	0.000000	0.000000	-0.085173	0.003680	-0.687400	0.000000	0.000000	2.000000	3.000000	0.000000
20371.700748	0.096961	0.549718	0.032414	79.481796	-6.073356	45.355934	0.137765	0.000000	-1.735271	0.000000	0.000000	0.000000	-0.085173	0.003680	-0.687400	0.000000	0.000000	2.000000	3.000000	0.000000
20371.704081	0.096593	0.549652	0.030192	79.608627	-6.209628	45.229481	0.151960	0.000000	-1.620705	0.000000	0.000000	0.000000	-0.110352	-0.019870	-0.666521	0.000000	0.000000	2.000000	3.000000	0.000000
20371.707414	0.096593	0.549652	0.030192	79.608627	-6.209628	45.229481	0.151960	0.000000	-1.620705	0.000000	0.000000	0.000000	-0.110352	-0.019870	-0.666521	0.000000	0.000000	2.000000	3.000000	0.000000
20371.710748	0.096593	0.549652	0.030192	79.608627	-6.209628	45.229481	0.151960	0.000000	-1.620705	0.000000	0.000000	0.000000	-0.110352	-0.019870	-0.666521	0.000000	0.000000	2.000000	3.000000	0.000000
20371.714081	0.096228	0.549572	0.027989	79.742188	-6.257045	45.219883	0.170353	0.000000	-1.509618	0.000000	0.000000	0.000000	-0.109428	-0.023917	-0.660864	0.000000	0.000000	2.000000	3.000000	0.000000
20371.717414	0.096228	0.549572	0.027989	79.742188	-6.257045	45.219883	0.170353	0.000000	-1.509618	0.000000	0.000000	0.000000	-0.109428	-0.023917	-0.660864	0.000000	0.000000	2.000000	3.000000	0.000000
20371.720748	0.096228	0.549572	0.027989	79.742188	-6.257045	45.219883	0.170353	0.000000	-1.509618	0.000000	0.000000	0.000000	-0.109428	-0.023917	-0.660864	0.000000	0.000000	2.000000	3.000000	0.000000
20371.724081	0.095864	0.549435	0.025793	79.884560	-6.275106	45.274342	0.188591	0.000000	-1.399474	0.000000	0.000000	0.000000	-0.109253	-0.041136	-0.658990	0.000000	0.000000	2.000000	3.000000	0.000000
20371.727414	0.095864	0.549435	0.025793	79.884560	-6.275106	45.274342	0.188591	0.000000	-1.399474	0.000000	0.000000	0.000000	-0.109253	-0.041136	-0.658990	0.000000	0.000000	2.000000	3.000000	0.000000
20371.730748	0.095864	0.549435	0.025793	79.884560	-6.275106	45.274342	0.188591	0.000000	-1.399474	0.000000	0.000000	0.000000	-0.109253	-0.041136	-0.658990	0.000000	0.000000	2.000000	3.000000	0.000000
20371.734081	0.095449	0.549229	0.023702	80.013252	-6.436776	45.176357	0.206799	0.000000	-1.289642	0.000000	0.000000	0.000000	-0.124516	-0.061587	-0.627347	0.000000	0.000000	2.000000	3.000000	0.000000
20371.737414	0.095449	0.549229	0.023702	80.013252	-6.436776	45.176357	0.206799	0.000000	-1.289642	0.000000	0.000000	0.000000	-0.124516	-0.061587	-0.627347	0.000000	0.000000	2.000000	3.000000	0.000000
20371.740748	0.095449	0.549229	0.023702	80.013252	-6.436776	45.176357	0.206799	0.000000	-1.289642	0.000000	0.000000	0.000000	-0.124516	-0.061587	-0.627347	0.000000	0.000000	2.000000	3.000000	0.000000
20371.744081	0.095047	0.548993	0.021675	80.122116	-6.628807	45.086510	0.227552	0.000000	-1.185084	0.000000	0.000000	0.000000	-0.120672	-0.070792	-0.607992	0.000000	0.000000	2.000000	3.000000	0.000000
20371.747414	0.095047	0.548993	0.021675	80.122116	-6.628807	45.086510	0.227552	0.000000	-1.185084	0.000000	0.000000	0.000000	-0.120672	-0.070792	-0.607992	0.000000	0.000000	2.000000	3.000000	0.000000
20371.750748	0.095047	0.548993	0.021675	80.122116	-6.628807	45.086510	0.227552	0.000000	-1.185084	0.000000	0.000000	0.000000	-0.120672	-0.070792	-0.607992	0.000000	0.000000	2.000000	3.000000	0.000000
20371.754081	0.094603	0.548699	0.019795	80.211082	-6.777169	45.026043	0.247664	0.000000	-1.083752	0.000000	0.000000	0.000000	-0.133138	-0.088275	-0.564084	0.000000	0.000000	2.000000	3.000000	0.000000
20371.757414	0.094603	0.548699	0.019795	80.211082	-6.777169	45.026043	0.247664	0.000000	-1.083752	0.000000	0.000000	0.000000	-0.133138	-0.088275	-0.564084	0.000000	0.000000	2.000000	3.000000	0.000000
20371.760748	0.094603	0.548699	0.019795	80.211082	-6.777169	45.026043	0.247664	0.000000	-1.083752	0.000000	0.000000	0.000000	-0.133138	-0.088275	-0.564084	0.000000	0.000000	2.000000	3.000000	0.000000
20371.764081	0.094140	0.548374	0.018052	80.255409	-6.831344	44.994923	0.269854	0.000000	-0.989738	0.000000	0.000000	0.000000	-0.138876	-0.097461	-0.522898	0.000000	0.000000	2.000000	3.000000	0.000000
20371.767414	0.094140	0.548374	0.018052	80.255409	-6.831344	44.994923	0.269854	0.000000	-0.989738	0.000000	0.000000	0.000000	-0.138876	-0.097461	-0.522898	0.000000	0.000000	2.000000	3.000000	0.000000
20371.770748	0.094140	0.548374	0.018052	80.255409	-6.831344	44.994923	0.269854	0.000000	-0.989738	0.000000	0.000000	0.000000	-0.138876	-0.097461	-0.522898	0.000000	0.000000	2.000000	3.000000	0.000000
20371.774081	0.093609	0.548029	0.016433	80.279213	-6.856535	44.985462	0.293000	0.000000	-0.902589	0.000000	0.000000	0.000000	-0.159304	-0.103700	-0.485765	0.000000	0.000000	2.000000	3.000000	0.000000
20371.777414	0.093609	0.548029	0.016433	80.279213	-6.856535	44.985462	0.293000	0.000000	-0.902589	0.000000	0.000000	0.000000	-0.159304	-0.103700	-0.485765	0.000000	0.000000	2.000000	3.000000	0.000000
20371.780748	0.093609	0.548029	0.016433	80.279213	-6.856535	44.985462	0.293000	0.000000	-0.902589	0.000000	0.000000	0.000000	-0.159304	-0.103700	-0.485765	0.000000	0.000000	2.000000	3.000000	0.000000
20371.784081	0.093087	0.547644	0.014969	80.298302	-6.866400	44.995808	0.319551	0.000000	-0.821628	0.000000	0.000000	0.000000	-0.156609	-0.115308	-0.438920	0.000000	0.000000	2.000000	3.000000	0.000000
20371.787414	0.093087	0.547644	0.014969	80.298302	-6.866400	44.995808	0.319551	0.000000	-0.821628	0.000000	0.000000	0.000000	-0.156609	-0.115308	-0.438920	0.000000	0.000000	2.000000	3.000000	0.000000
20371.790748	0.093087	0.547644	0.014969	80.298302	-6.866400	44.995808	0.319551	0.000000	-0.821628	0.000000	0.000000	0.000000	-0.156609	-0.115308	-0.438920	0.000000	0.000000	2.000000	3.000000	0.000000
20371.794081	0.092546	0.547257	0.013640	80.317917	-6.885863	45.002453	0.345652	0.000000	-0.748474	0.000000	0.000000	0.000000	-0.162224	-0.116097	-0.398923	0.000000	0.000000	2.000000	3.000000	0.000000
20371.797414	0.092546	0.547257	0.013640	80.317917	-6.885863	45.002453	0.345652	0.000000	-0.748474	0.000000	0.000000	0.000000	-0.162224	-0.116097	-0.398923	0.000000	0.000000	2.000000	3.000000	0.000000
20371.800748	0.092546	0.547257	0.013640	80.317917	-6.885863	45.002453	0.345652	0.000000	-0.748474	0.000000	0.000000	0.000000	-0.162224	-0.116097	-0.398923	0.000000	0.000000	2.000000	3.000000	0.000000
20371.804081	0.092022	0.546867	0.012503	80.331551	-6.896585	45.020702	0.372690	0.000000	-0.681987	0.000000	0.000000	0.000000	-0.157347	-0.117218	-0.341076	0.000000	0.000000	2.000000	3.000000	0.000000
20371.807414	0.092022	0.546867	0.012503	80.331551	-6.896585	45.020702	0.372690	0.000000	-0.681987	0.000000	0.000000	0.000000	-0.157347	-0.117218	-0.341076	0.000000	0.000000	2.000000	3.000000	0.000000
20371.810748	0.092022	0.546867	0.012503	80.331551	-6.896585	45.020702	0.372690	0.000000	-0.681987	0.000000	0.000000	0.000000	-0.157347	-0.117218	-0.341076	0.000000	0.000000	2.000000	3.000000	0.000000
20371.814081	0.091549	0.546491	0.011505	80.335434	-6.887023	45.056957	0.398914	0.000000	-0.625141	0.000000	0.000000	0.000000	-0.141812	-0.112798	-0.299368	0.000000	0.000000	2.000000	3.000000	0.000000
20371.817414	0.091549	0.546491	0.011505	80.335434	-6.887023	45.056957	0.398914	0.000000	-0.625141	0.000000	0.000000	0.000000	-0.141812	-0.112798	-0.299368	0.000000	0.000000	2.000000	3.000000	0.000000
20371.820748	0.091549	0.546491	0.011505	80.335434	-6.887023	45.056957	0.398914	0.000000	-0.625141	0.000000	0.000000	0.000000	-0.141812	-0.112798	-0.299368	0.000000	0.000000	2.000000	3.000000	0.000000
20371.824081	0.091110	0.546120	0.010674	80.351883	-6.912469	45.059216	0.422550	0.000000	-0.575247	0.000000	0.000000	0.000000	-0.131700	-0.111111	-0.249365	0.000000	0.000000	2.000000	3.000000	0.000000
20371.827414	0.091110	0.546120	0.010674	80.351883	-6.912469	45.059216	0.422550	0.000000	-0.575247	0.000000	0.000000	0.000000	-0.131700	-0.111111	-0.249365	0.000000	0.000000	2.000000	3.000000	0.000000
20371.830748	0.091110	0.546120	0.010674	80.351883	-6.912469	45.059216	0.422550	0.000000	-0.575247	0.000000	0.000000	0.000000	-0.131700	-0.111111	-0.249365	0.000000	0.000000	2.000000	3.000000	0.000000
20371.834081	0.091110	0.546120	0.010674	80.382454	-6.982685	45.013199	0.444500	0.000000	-0.533686	0.000000	0.000000	0.000000	-0.131700	-0.111111	-0.249365	0.000000	0.000000	2.000000	3.000000	0.000000
20371.837414	0.090731	0.545746	0.010028	80.382454	-6.982685	45.013199	0.444500	0.000000	-0.533686	0.000000	0.000000	0.000000	-0.113676	-0.112166	-0.193682	0.000000	0.000000	2.000000	3.000000	0.000000
20371.840748	0.090731	0.545746	0.010028	80.382454	-6.982685	45.013199	0.444500	0.000000	-0.533686	0.000000	0.000000	0.000000	-0.113676	-0.112166	-0.193682	0.000000	0.000000	2.000000	3.000000	0.000000
20371.844081	0.090385	0.545378	0.009550	80.437927	-7.127552	44.892101	0.444500	0.000000	-0.533686	0.000000	0.000000	0.000000	-0.103719	-0.110464	-0.143437	0.000000	0.000000	2.000000	3.000000	0.000000
20371.847414	0.090385	0.545378	0.009550	80.437927	-7.127552	44.892101	0.444500	0.000000	-0.533686	0.000000	0.000000	0.000000	-0.103719	-0.110464	-0.143437	0.000000	0.000000	2.000000	3.000000	0.000000
20371.850748	0.090385	0.545378	0.009550	80.437927	-7.127552	44.892101	0.444500	0.000000	-0.533686	0.000000	0.000000	0.000000	-0.103719	-0.110464	-0.143437	0.000000	0.000000	2.000000	3.000000	0.000000
20371.854081	0.090385	0.545378	0.009550	80.506317	-7.288416	44.756561	0.480733	0.000000	-0.477499	0.000000	0.000000	0.000000	-0.103719	-0.110464	-0.143437	0.000000	0.000000	2.000000	3.000000	0.000000
20371.857414	0.090091	0.544999	0.009217	80.506317	-7.288416	44.756561	0.480733	0.000000	-0.477499	0.000000	0.000000	0.000000	-0.088237	-0.113884	-0.099827	0.000000	0.000000	2.000000	3.000000	0.000000
20371.860748	0.090091	0.544999	0.009217	80.506317	-7.288416	44.756561	0.480733	0.000000	-0.477499	0.000000	0.000000	0.000000	-0.088237	-0.113884	-0.099827	0.000000	0.000000	2.000000	3.000000	0.000000
20371.864081	0.089771	0.544583	0.008984	80.571251	-7.457931	44.616093	0.480733	0.000000	-0.477499	0.000000	0.000000	0.000000	-0.096161	-0.124692	-0.070056	0.000000	0.000000	2.000000	3.000000	0.000000
20371.867414	0.089771	0.544583	0.008984	80.571251	-7.457931	44.616093	0.480733	0.000000	-0.477499	0.000000	0.000000	0.000000	-0.096161	-0.124692	-0.070056	0.000000	0.000000	2.000000	3.000000	0.000000
20371.870748	0.089771	0.544583	0.008984	80.571251	-7.457931	44.616093	0.480733	0.000000	-0.477499	0.000000	0.000000	0.000000	-0.096161	-0.124692	-0.070056	0.000000	0.000000	2.000000	3.000000	0.000000
20371.874081	0.089771	0.544583	0.008984	80.633133	-7.623308	44.479809	0.511466	0.000000	-0.449185	0.000000	0.000000	0.000000	-0.096161	-0.124692	-0.070056	0.000000	0.000000	2.000000	3.000000	0.000000
20371.877414	0.089463	0.544166	0.008813	80.633133	-7.623308	44.479809	0.511466	0.000000	-0.449185	0.000000	0.000000	0.000000	-0.092422	-0.125011	-0.051107	0.000000	0.000000	2.000000	3.000000	0.000000
20371.880748	0.089463	0.544166	0.008813	80.633133	-7.623308	44.479809	0.511466	0.000000	-0.449185	0.000000	0.000000	0.000000	-0.092422	-0.125011	-0.051107	0.000000	0.000000	2.000000	3.000000	0.000000
20371.884081	0.089186	0.543732	0.008684	80.693924	-7.802311	44.323502	0.511466	0.000000	-0.449185	0.000000	0.000000	0.000000	-0.083123	-0.130374	-0.038867	0.000000	0.000000	2.000000	3.000000	0.000000
20371.887414	0.089186	0.543732	0.008684	80.693924	-7.802311	44.323502	0.511466	0.000000	-0.449185	0.000000	0.000000	0.000000	-0.083123	-0.130374	-0.038867	0.000000	0.000000	2.000000	3.000000	0.000000
20371.890748	0.089186	0.543732	0.008684	80.693924	-7.802311	44.323502	0.511466	0.000000	-0.449185	0.000000	0.000000	0.000000	-0.083123	-0.130374	-0.038867	0.000000	0.000000	2.000000	3.000000	0.000000
20371.894081	0.089186	0.543732	0.008684	80.751740	-7.979795	44.171532	0.540724	0.000000	-0.434190	0.000000	0.000000	0.000000	-0.083123	-0.130374	-0.038867	0.000000	0.000000	2.000000	3.000000	0.000000
20371.897414	0.088899	0.543296	0.008622	80.751740	-7.979795	44.171532	0.540724	0.000000	-0.434190	0.000000	0.000000	0.000000	-0.086077	-0.130756	-0.018624	0.000000	0.000000	2.000000	3.000000	0.000000
20371.900748	0.088899	0.543296	0.008622	80.751740	-7.979795	44.171532	0.540724	0.000000	-0.434190	0.000000	0.000000	0.000000	-0.086077	-0.130756	-0.018624	0.000000	0.000000	2.000000	3.000000	0.000000
20371.904081	0.088619	0.542894	0.008595	80.803543	-8.146555	44.030407	0.540724	0.000000	-0.434190	0.000000	0.000000	0.000000	-0.083991	-0.120637	-0.007869	0.000000	0.000000	2.000000	3.000000	0.000000
20371.907414	0.088619	0.542894	0.008595	80.803543	-8.146555	44.030407	0.540724	0.000000	-0.434190	0.000000	0.000000	0.000000	-0.083991	-0.120637	-0.007869	0.000000	0.000000	2.000000	3.000000	0.000000
20371.910748	0.088619	0.542894	0.008595	80.803543	-8.146555	44.030407	0.540724	0.000000	-0.434190	0.000000	0.000000	0.000000	-0.083991	-0.120637	-0.007869	0.000000	0.000000	2.000000	3.000000	0.000000
20371.914081	0.088619	0.542894	0.008595	80.859764	-8.296310	43.908997	0.569068	0.000000	-0.429774	0.000000	0.000000	0.000000	-0.083991	-0.120637	-0.007869	0.000000	0.000000	2.000000	3.000000	0.000000
20371.917414	0.088369	0.542473	0.008610	80.859764	-8.296310	43.908997	0.569068	0.000000	-0.429774	0.000000	0.000000	0.000000	-0.074764	-0.126096	0.004408	0.000000	0.000000	2.000000	3.000000	0.000000
20371.920748	0.088369	0.542473	0.008610	80.859764	-8.296310	43.908997	0.569068	0.000000	-0.429774	0.000000	0.000000	0.000000	-0.074764	-0.126096	0.004408	0.000000	0.000000	2.000000	3.000000	0.000000
20371.924081	0.088369	0.542473	0.008610	80.910049	-8.432022	43.799133	0.569068	0.000000	-0.429774	0.000000	0.000000	0.000000	-0.074764	-0.126096	0.004408	0.000000	0.000000	2.000000	3.000000	0.000000
20371.927414	0.088369	0.542473	0.008610	80.910049	-8.432022	43.799133	0.569068	0.000000	-0.429774	0.000000	0.000000	0.000000	-0.074764	-0.126096	0.004408	0.000000	0.000000	2.000000	3.000000	0.000000
20371.930748	0.088147	0.542044	0.008643	80.910049	-8.432022	43.799133	0.569068	0.000000	-0.429774	0.000000	0.000000	0.000000	-0.066854	-0.128811	0.009845	0.000000	0.000000	2.000000	3.000000	0.000000
20371.934081	0.087954	0.541622	0.008712	80.963257	-8.572689	43.681446	0.581529	0.000000	-0.430509	0.000000	0.000000	0.000000	-0.057918	-0.126575	0.020770	0.000000	0.000000	2.000000	3.000000	0.000000
20371.937414	0.087954	0.541622	0.008712	80.963257	-8.572689	43.681446	0.581529	0.000000	-0.430509	0.000000	0.000000	0.000000	-0.057918	-0.126575	0.020770	0.000000	0.000000	2.000000	3.000000	0.000000
20371.940748	0.087954	0.541622	0.008712	80.963257	-8.572689	43.681446	0.581529	0.000000	-0.430509	0.000000	0.000000	0.000000	-0.057918	-0.126575	0.020770	0.000000	0.000000	2.000000	3.000000	0.000000
20371.944081	0.087954	0.541622	0.008712	81.010521	-8.701637	43.575668	0.602324	0.000000	-0.435612	0.000000	0.000000	0.000000	-0.057918	-0.126575	0.020770	0.000000	0.000000	2.000000	3.000000	0.000000
20371.947414	0.087765	0.541191	0.008804	81.010521	-8.701637	43.575668	0.602324	0.000000	-0.435612	0.000000	0.000000	0.000000	-0.056662	-0.129338	0.027475	0.000000	0.000000	2.000000	3.000000	0.000000
20371.950748	0.087765	0.541191	0.008804	81.010521	-8.701637	43.575668	0.602324	0.000000	-0.435612	0.000000	0.000000	0.000000	-0.056662	-0.129338	0.027475	0.000000	0.000000	2.000000	3.000000	0.000000
20371.954081	0.087765	0.541191	0.008804	81.057785	-8.826227	43.468826	0.602324	0.000000	-0.435612	0.000000	0.000000	0.000000	-0.056662	-0.129338	0.027475	0.000000	0.000000	2.000000	3.000000	0.000000
20371.957414	0.087765	0.541191	0.008804	81.057785	-8.826227	43.468826	0.602324	0.000000	-0.435612	0.000000	0.000000	0.000000	-0.056662	-0.129338	0.027475	0.000000	0.000000	2.000000	3.000000	0.000000
20371.960748	0.087628	0.540767	0.008928	81.057785	-8.826227	43.468826	0.602324	0.000000	-0.435612	0.000000	0.000000	0.000000	-0.041112	-0.127132	0.037172	0.000000	0.000000	2.000000	3.000000	0.000000
20371.964081	0.087564	0.540376	0.009075	81.099052	-8.933114	43.374390	0.611768	0.000000	-0.440191	0.000000	0.000000	0.000000	-0.019170	-0.117201	0.044302	0.000000	0.000000	2.000000	3.000000	0.000000
20371.967414	0.087564	0.540376	0.009075	81.099052	-8.933114	43.374390	0.611768	0.000000	-0.440191	0.000000	0.000000	0.000000	-0.019170	-0.117201	0.044302	0.000000	0.000000	2.000000	3.000000	0.000000
20371.970748	0.087564	0.540376	0.009075	81.099052	-8.933114	43.374390	0.611768	0.000000	-0.440191	0.000000	0.000000	0.000000	-0.019170	-0.117201	0.044302	0.000000	0.000000	2.000000	3.000000	0.000000
20371.974081	0.087564	0.540376	0.009075	81.137932	-9.015656	43.295368	0.621815	0.000000	-0.453770	0.000000	0.000000	0.000000	-0.019170	-0.117201	0.044302	0.000000	0.000000	2.000000	3.000000	0.000000
20371.977414	0.087569	0.540028	0.009224	81.137932	-9.015656	43.295368	0.621815	0.000000	-0.453770	0.000000	0.000000	0.000000	0.001503	-0.104486	0.044630	0.000000	0.000000	2.000000	3.000000	0.000000
20371.980748	0.087569	0.540028	0.009224	81.137932	-9.015656	43.295368	0.621815	0.000000	-0.453770	0.000000	0.000000	0.000000	0.001503	-0.104486	0.044630	0.000000	0.000000	2.000000	3.000000	0.000000
20371.984081	0.087569	0.540028	0.009224	81.167381	-9.080682	43.226784	0.621815	0.000000	-0.453770	0.000000	0.000000	0.000000	0.001503	-0.104486	0.044630	0.000000	0.000000	2.000000	3.000000	0.000000
20371.987414	0.087569	0.540028	0.009224	81.167381	-9.080682	43.226784	0.621815	0.000000	-0.453770	0.000000	0.000000	0.000000	0.001503	-0.104486	0.044630	0.000000	0.000000	2.000000	3.000000	0.000000
20371.990748	0.087629	0.539704	0.009424	81.167381	-9.080682	43.226784	0.621815	0.000000	-0.453770	0.000000	0.000000	0.000000	0.018126	-0.097381	0.059894	0.000000	0.000000	2.000000	3.000000	0.000000
20371.994081	0.087736	0.539421	0.009629	81.190941	-9.127020	43.171627	0.621564	0.000000	-0.461208	0.000000	0.000000	0.000000	0.032198	-0.084685	0.061504	0.000000	0.000000	2.000000	3.000000	0.000000
20371.997414	0.087736	0.539421	0.009629	81.190941	-9.127020	43.171627	0.621564	0.000000	-0.461208	0.000000	0.000000	0.000000	0.032198	-0.084685	0.061504	0.000000	0.000000	2.000000	3.000000	0.000000
20372.000748	0.087736	0.539421	0.009629	81.190941	-9.127020	43.171627	0.621564	0.000000	-0.461208	0.000000	0.000000	0.000000	0.032198	-0.084685	0.061504	0.000000	0.000000	2.000000	3.000000	0.000000
20372.004081	0.087736	0.539421	0.009629	81.205650	-9.150386	43.136978	0.613177	0.000000	-0.481441	0.000000	0.000000	0.000000	0.032198	-0.084685	0.061504	0.000000	0.000000	2.000000	3.000000	0.000000
20372.007414	0.087899	0.539188	0.009880	81.205650	-9.150386	43.136978	0.613177	0.000000	-0.481441	0.000000	0.000000	0.000000	0.048617	-0.069853	0.075456	0.000000	0.000000	2.000000	3.000000	0.000000
20372.010748	0.087899	0.539188	0.009880	81.205650	-9.150386	43.136978	0.613177	0.000000	-0.481441	0.000000	0.000000	0.000000	0.048617	-0.069853	0.075456	0.000000	0.000000	2.000000	3.000000	0.000000
20372.014081	0.087899	0.539188	0.009880	81.214500	-9.160070	43.116169	0.613177	0.000000	-0.481441	0.000000	0.000000	0.000000	0.048617	-0.069853	0.075456	0.000000	0.000000	2.000000	3.000000	0.000000
20372.017414	0.087899	0.539188	0.009880	81.214500	-9.160070	43.116169	0.613177	0.000000	-0.481441	0.000000	0.000000	0.000000	0.048617	-0.069853	0.075456	0.000000	0.000000	2.000000	3.000000	0.000000
20372.020748	0.088022	0.539014	0.010172	81.214500	-9.160070	43.116169	0.613177	0.000000	-0.481441	0.000000	0.000000	0.000000	0.037159	-0.052194	0.087597	0.000000	0.000000	2.000000	3.000000	0.000000
20372.024081	0.088152	0.538899	0.010496	81.211548	-9.147761	43.123112	0.605074	0.000000	-0.494017	0.000000	0.000000	0.000000	0.039007	-0.034513	0.097250	0.000000	0.000000	2.000000	3.000000	0.000000
20372.027414	0.088152	0.538899	0.010496	81.211548	-9.147761	43.123112	0.605074	0.000000	-0.494017	0.000000	0.000000	0.000000	0.039007	-0.034513	0.097250	0.000000	0.000000	2.000000	3.000000	0.000000
20372.030748	0.088152	0.538899	0.010496	81.211548	-9.147761	43.123112	0.605074	0.000000	-0.494017	0.000000	0.000000	0.000000	0.039007	-0.034513	0.097250	0.000000	0.000000	2.000000	3.000000	0.000000
20372.034081	0.088152	0.538899	0.010496	81.202744	-9.121758	43.143944	0.592380	0.000000	-0.524825	0.000000	0.000000	0.000000	0.039007	-0.034513	0.097250	0.000000	0.000000	2.000000	3.000000	0.000000
20372.037414	0.088244	0.538843	0.010861	81.202744	-9.121758	43.143944	0.592380	0.000000	-0.524825	0.000000	0.000000	0.000000	0.027526	-0.016830	0.109420	0.000000	0.000000	2.000000	3.000000	0.000000
20372.040748	0.088244	0.538843	0.010861	81.202744	-9.121758	43.143944	0.592380	0.000000	-0.524825	0.000000	0.000000	0.000000	0.027526	-0.016830	0.109420	0.000000	0.000000	2.000000	3.000000	0.000000
20372.044081	0.088244	0.538843	0.010861	81.185059	-9.083459	43.185436	0.592380	0.000000	-0.524825	0.000000	0.000000	0.000000	0.027526	-0.016830	0.109420	0.000000	0.000000	2.000000	3.000000	0.000000
20372.047414	0.088244	0.538843	0.010861	81.185059	-9.083459	43.185436	0.592380	0.000000	-0.524825	0.000000	0.000000	0.000000	0.027526	-0.016830	0.109420	0.000000	0.000000	2.000000	3.000000	0.000000
20372.050748	0.088290	0.538839	0.011225	81.185059	-9.083459	43.185436	0.592380	0.000000	-0.524825	0.000000	0.000000	0.000000	0.013694	-0.001267	0.109274	0.000000	0.000000	2.000000	3.000000	0.000000
20372.054081	0.088359	0.538903	0.011595	81.158539	-9.022233	43.247395	0.587793	0.000000	-0.543061	0.000000	0.000000	0.000000	0.020894	0.019320	0.110859	0.000000	0.000000	2.000000	3.000000	0.000000
20372.057414	0.088359	0.538903	0.011595	81.158539	-9.022233	43.247395	0.587793	0.000000	-0.543061	0.000000	0.000000	0.000000	0.020894	0.019320	0.110859	0.000000	0.000000	2.000000	3.000000	0.000000
20372.060748	0.088359	0.538903	0.011595	81.158539	-9.022233	43.247395	0.587793	0.000000	-0.543061	0.000000	0.000000	0.000000	0.020894	0.019320	0.110859	0.000000	0.000000	2.000000	3.000000	0.000000
20372.064081	0.088359	0.538903	0.011595	81.132507	-8.956517	43.318390	0.582028	0.000000	-0.579750	0.000000	0.000000	0.000000	0.020894	0.019320	0.110859	0.000000	0.000000	2.000000	3.000000	0.000000
20372.067414	0.088398	0.538987	0.011923	81.132507	-8.956517	43.318390	0.582028	0.000000	-0.579750	0.000000	0.000000	0.000000	0.011640	0.025002	0.098454	0.000000	0.000000	2.000000	3.000000	0.000000
20372.070748	0.088398	0.538987	0.011923	81.132507	-8.956517	43.318390	0.582028	0.000000	-0.579750	0.000000	0.000000	0.000000	0.011640	0.025002	0.098454	0.000000	0.000000	2.000000	3.000000	0.000000
20372.074081	0.088398	0.538987	0.011923	81.106003	-8.898767	43.379620	0.582028	0.000000	-0.579750	0.000000	0.000000	0.000000	0.011640	0.025002	0.098454	0.000000	0.000000	2.000000	3.000000	0.000000
20372.077414	0.088398	0.538987	0.011923	81.106003	-8.898767	43.379620	0.582028	0.000000	-0.579750	0.000000	0.000000	0.000000	0.011640	0.025002	0.098454	0.000000	0.000000	2.000000	3.000000	0.000000
20372.080748	0.088428	0.539089	0.012206	81.106003	-8.898767	43.379620	0.582028	0.000000	-0.579750	0.000000	0.000000	0.000000	0.009056	0.030693	0.084799	0.000000	0.000000	2.000000	3.000000	0.000000
20372.084081	0.088428	0.539089	0.012206	81.082397	-8.848009	43.433739	0.580088	0.000000	-0.596159	0.000000	0.000000	0.000000	0.009056	0.030693	0.084799	0.000000	0.000000	2.000000	3.000000	0.000000
20372.087414	0.088428	0.539089	0.012206	81.082397	-8.848009	43.433739	0.580088	0.000000	-0.596159	0.000000	0.000000	0.000000	0.009056	0.030693	0.084799	0.000000	0.000000	2.000000	3.000000	0.000000
20372.090748	0.088428	0.539089	0.012206	81.082397	-8.848009	43.433739	0.580088	0.000000	-0.596159	0.000000	0.000000	0.000000	0.009056	0.030693	0.084799	0.000000	0.000000	2.000000	3.000000	0.000000
20372.094081	0.088446	0.539267	0.012543	81.064713	-8.810840	43.474133	0.578578	0.000000	-0.610292	0.000000	0.000000	0.000000	0.005207	0.053512	0.101190	0.000000	0.000000	2.000000	3.000000	0.000000
20372.097414	0.088446	0.539267	0.012543	81.064713	-8.810840	43.474133	0.578578	0.000000	-0.610292	0.000000	0.000000	0.000000	0.005207	0.053512	0.101190	0.000000	0.000000	2.000000	3.000000	0.000000
20372.100748	0.088446	0.539267	0.012543	81.064713	-8.810840	43.474133	0.578578	0.000000	-0.610292	0.000000	0.000000	0.000000	0.005207	0.053512	0.101190	0.000000	0.000000	2.000000	3.000000	0.000000
20372.104081	0.088446	0.539267	0.012543	81.055801	-8.793682	43.494244	0.577711	0.000000	-0.627157	0.000000	0.000000	0.000000	0.005207	0.053512	0.101190	0.000000	0.000000	2.000000	3.000000	0.000000
20372.107414	0.088430	0.539327	0.012580	81.055801	-8.793682	43.494244	0.577711	0.000000	-0.627157	0.000000	0.000000	0.000000	-0.004870	0.017809	0.010920	0.000000	0.000000	2.000000	3.000000	0.000000
20372.110748	0.088430	0.539327	0.012580	81.055801	-8.793682	43.494244	0.577711	0.000000	-0.627157	0.000000	0.000000	0.000000	-0.004870	0.017809	0.010920	0.000000	0.000000	2.000000	3.000000	0.000000
20372.114081	0.088430	0.539327	0.012580	81.053368	-8.784964	43.510300	0.577711	0.000000	-0.627157	0.000000	0.000000	0.000000	-0.004870	0.017809	0.010920	0.000000	0.000000	2.000000	3.000000	0.000000
20372.117414	0.088430	0.539327	0.012580	81.053368	-8.784964	43.510300	0.577711	0.000000	-0.627157	0.000000	0.000000	0.000000	-0.004870	0.017809	0.010920	0.000000	0.000000	2.000000	3.000000	0.000000
20372.120748	0.088380	0.539362	0.012561	81.053368	-8.784964	43.510300	0.577711	0.000000	-0.627157	0.000000	0.000000	0.000000	-0.014911	0.010674	-0.005619	0.000000	0.000000	2.000000	3.000000	0.000000
20372.124081	0.088380	0.539362	0.012561	81.054443	-8.772657	43.529057	0.578522	0.000000	-0.628977	0.000000	0.000000	0.000000	-0.014911	0.010674	-0.005619	0.000000	0.000000	2.000000	3.000000	0.000000
20372.127414	0.088380	0.539362	0.012561	81.054443	-8.772657	43.529057	0.578522	0.000000	-0.628977	0.000000	0.000000	0.000000	-0.014911	0.010674	-0.005619	0.000000	0.000000	2.000000	3.000000	0.000000
20372.130748	0.088380	0.539362	0.012561	81.054443	-8.772657	43.529057	0.578522	0.000000	-0.628977	0.000000	0.000000	0.000000	-0.014911	0.010674	-0.005619	0.000000	0.000000	2.000000	3.000000	0.000000
20372.134081	0.088346	0.539412	0.012384	81.059448	-8.746459	43.559803	0.581007	0.000000	-0.628041	0.000000	0.000000	0.000000	-0.010007	0.014885	-0.053195	0.000000	0.000000	2.000000	3.000000	0.000000
20372.137414	0.088346	0.539412	0.012384	81.059448	-8.746459	43.559803	0.581007	0.000000	-0.628041	0.000000	0.000000	0.000000	-0.010007	0.014885	-0.053195	0.000000	0.000000	2.000000	3.000000	0.000000
20372.140748	0.088346	0.539412	0.012384	81.059448	-8.746459	43.559803	0.581007	0.000000	-0.628041	0.000000	0.000000	0.000000	-0.010007	0.014885	-0.053195	0.000000	0.000000	2.000000	3.000000	0.000000
20372.144081	0.088346	0.539412	0.012384	81.067383	-8.721389	43.583920	0.582675	0.000000	-0.619175	0.000000	0.000000	0.000000	-0.010007	0.014885	-0.053195	0.000000	0.000000	2.000000	3.000000	0.000000
20372.147414	0.088389	0.539417	0.012243	81.067383	-8.721389	43.583920	0.582675	0.000000	-0.619175	0.000000	0.000000	0.000000	0.012861	0.001381	-0.042020	0.000000	0.000000	2.000000	3.000000	0.000000
20372.150748	0.088389	0.539417	0.012243	81.067383	-8.721389	43.583920	0.582675	0.000000	-0.619175	0.000000	0.000000	0.000000	0.012861	0.001381	-0.042020	0.000000	0.000000	2.000000	3.000000	0.000000
20372.154081	0.088389	0.539417	0.012243	81.073311	-8.721034	43.570503	0.582675	0.000000	-0.619175	0.000000	0.000000	0.000000	0.012861	0.001381	-0.042020	0.000000	0.000000	2.000000	3.000000	0.000000
20372.157414	0.088389	0.539417	0.012243	81.073311	-8.721034	43.570503	0.582675	0.000000	-0.619175	0.000000	0.000000	0.000000	0.012861	0.001381	-0.042020	0.000000	0.000000	2.000000	3.000000	0.000000
20372.160748	0.088499	0.539421	0.012091	81.073311	-8.721034	43.570503	0.582675	0.000000	-0.619175	0.000000	0.000000	0.000000	0.032897	0.001359	-0.045804	0.000000	0.000000	2.000000	3.000000	0.000000
20372.164081	0.088499	0.539421	0.012091	81.076256	-8.711323	43.563828	0.580532	0.000000	-0.612172	0.000000	0.000000	0.000000	0.032897	0.001359	-0.045804	0.000000	0.000000	2.000000	3.000000	0.000000
20372.167414	0.088499	0.539421	0.012091	81.076256	-8.711323	43.563828	0.580532	0.000000	-0.612172	0.000000	0.000000	0.000000	0.032897	0.001359	-0.045804	0.000000	0.000000	2.000000	3.000000	0.000000
20372.170748	0.088499	0.539421	0.012091	81.076256	-8.711323	43.563828	0.580532	0.000000	-0.612172	0.000000	0.000000	0.000000	0.032897	0.001359	-0.045804	0.000000	0.000000	2.000000	3.000000	0.000000
20372.174081	0.088746	0.539442	0.011931	81.076744	-8.687487	43.573174	0.575049	0.000000	-0.604538	0.000000	0.000000	0.000000	0.073997	0.006354	-0.047900	0.000000	0.000000	2.000000	3.000000	0.000000
20372.177414	0.088746	0.539442	0.011931	81.076744	-8.687487	43.573174	0.575049	0.000000	-0.604538	0.000000	0.000000	0.000000	0.073997	0.006354	-0.047900	0.000000	0.000000	2.000000	3.000000	0.000000
20372.180748	0.088746	0.539442	0.011931	81.076744	-8.687487	43.573174	0.575049	0.000000	-0.604538	0.000000	0.000000	0.000000	0.073997	0.006354	-0.047900	0.000000	0.000000	2.000000	3.000000	0.000000
20372.184081	0.088746	0.539442	0.011931	81.073944	-8.609959	43.642887	0.562716	0.000000	-0.596554	0.000000	0.000000	0.000000	0.073997	0.006354	-0.047900	0.000000	0.000000	2.000000	3.000000	0.000000
20372.187414	0.088904	0.539485	0.011915	81.073944	-8.609959	43.642887	0.562716	0.000000	-0.596554	0.000000	0.000000	0.000000	0.047552	0.012824	-0.004688	0.000000	0.000000	2.000000	3.000000	0.000000
20372.190748	0.088904	0.539485	0.011915	81.073944	-8.609959	43.642887	0.562716	0.000000	-0.596554	0.000000	0.000000	0.000000	0.047552	0.012824	-0.004688	0.000000	0.000000	2.000000	3.000000	0.000000
20372.194081	0.088904	0.539485	0.011915	81.073723	-8.442884	43.822460	0.562716	0.000000	-0.596554	0.000000	0.000000	0.000000	0.047552	0.012824	-0.004688	0.000000	0.000000	2.000000	3.000000	0.000000
20372.197414	0.088904	0.539485	0.011915	81.073723	-8.442884	43.822460	0.562716	0.000000	-0.596554	0.000000	0.000000	0.000000	0.047552	0.012824	-0.004688	0.000000	0.000000	2.000000	3.000000	0.000000
20372.200748	0.089066	0.539544	0.011918	81.073723	-8.442884	43.822460	0.562716	0.000000	-0.596554	0.000000	0.000000	0.000000	0.048597	0.017801	0.000784	0.000000	0.000000	2.000000	3.000000	0.000000
20372.204081	0.089228	0.539604	0.011921	81.075417	-8.245509	44.039661	0.554791	0.000000	-0.595773	0.000000	0.000000	0.000000	0.048598	0.017825	0.000764	0.000000	0.000000	2.000000	3.000000	0.000000
20372.207414	0.089228	0.539604	0.011921	81.075417	-8.245509	44.039661	0.554791	0.000000	-0.595773	0.000000	0.000000	0.000000	0.048598	0.017825	0.000764	0.000000	0.000000	2.000000	3.000000	0.000000
20372.210748	0.089228	0.539604	0.011921	81.075417	-8.245509	44.039661	0.554791	0.000000	-0.595773	0.000000	0.000000	0.000000	0.048598	0.017825	0.000764	0.000000	0.000000	2.000000	3.000000	0.000000
20372.214081	0.089228	0.539604	0.011921	81.076584	-8.006418	44.310631	0.538591	0.000000	-0.596031	0.000000	0.000000	0.000000	0.048598	0.017825	0.000764	0.000000	0.000000	2.000000	3.000000	0.000000
20372.217414	0.089353	0.539670	0.011973	81.076584	-8.006418	44.310631	0.538591	0.000000	-0.596031	0.000000	0.000000	0.000000	0.037581	0.019974	0.015593	0.000000	0.000000	2.000000	3.000000	0.000000
20372.220748	0.089353	0.539670	0.011973	81.076584	-8.006418	44.310631	0.538591	0.000000	-0.596031	0.000000	0.000000	0.000000	0.037581	0.019974	0.015593	0.000000	0.000000	2.000000	3.000000	0.000000
20372.224081	0.089353	0.539670	0.011973	81.082535	-7.745843	44.613049	0.538591	0.000000	-0.596031	0.000000	0.000000	0.000000	0.037581	0.019974	0.015593	0.000000	0.000000	2.000000	3.000000	0.000000
20372.227414	0.089353	0.539670	0.011973	81.082535	-7.745843	44.613049	0.538591	0.000000	-0.596031	0.000000	0.000000	0.000000	0.037581	0.019974	0.015593	0.000000	0.000000	2.000000	3.000000	0.000000
20372.230748	0.089479	0.539737	0.012025	81.082535	-7.745843	44.613049	0.538591	0.000000	-0.596031	0.000000	0.000000	0.000000	0.037591	0.019977	0.015579	0.000000	0.000000	2.000000	3.000000	0.000000
20372.234081	0.089479	0.539737	0.012025	81.089890	-7.500881	44.900795	0.532328	0.000000	-0.598630	0.000000	0.000000	0.000000	0.037591	0.019977	0.015579	0.000000	0.000000	2.000000	3.000000	0.000000
20372.237414	0.089479	0.539737	0.012025	81.089890	-7.500881	44.900795	0.532328	0.000000	-0.598630	0.000000	0.000000	0.000000	0.037591	0.019977	0.015579	0.000000	0.000000	2.000000	3.000000	0.000000
20372.240748	0.089479	0.539737	0.012025	81.089890	-7.500881	44.900795	0.532328	0.000000	-0.598630	0.000000	0.000000	0.000000	0.037591	0.019977	0.015579	0.000000	0.000000	2.000000	3.000000	0.000000
20372.244081	0.089674	0.539846	0.012077	81.096886	-7.219221	45.232552	0.526062	0.000000	-0.601226	0.000000	0.000000	0.000000	0.058442	0.032834	0.015888	0.000000	0.000000	2.000000	3.000000	0.000000
20372.247414	0.089674	0.539846	0.012077	81.096886	-7.219221	45.232552	0.526062	0.000000	-0.601226	0.000000	0.000000	0.000000	0.058442	0.032834	0.015888	0.000000	0.000000	2.000000	3.000000	0.000000
20372.250748	0.089674	0.539846	0.012077	81.096886	-7.219221	45.232552	0.526062	0.000000	-0.601226	0.000000	0.000000	0.000000	0.058442	0.032834	0.015888	0.000000	0.000000	2.000000	3.000000	0.000000
20372.254081	0.089674	0.539846	0.012077	81.109894	-6.889357	45.625271	0.516322	0.000000	-0.603874	0.000000	0.000000	0.000000	0.058442	0.032834	0.015888	0.000000	0.000000	2.000000	3.000000	0.000000
20372.257414	0.089788	0.539889	0.012070	81.109894	-6.889357	45.625271	0.516322	0.000000	-0.603874	0.000000	0.000000	0.000000	0.034206	0.012822	-0.002237	0.000000	0.000000	2.000000	3.000000	0.000000
20372.260748	0.089788	0.539889	0.012070	81.109894	-6.889357	45.625271	0.516322	0.000000	-0.603874	0.000000	0.000000	0.000000	0.034206	0.012822	-0.002237	0.000000	0.000000	2.000000	3.000000	0.000000
20372.264081	0.089788	0.539889	0.012070	81.119339	-6.609691	45.952213	0.516322	0.000000	-0.603874	0.000000	0.000000	0.000000	0.034206	0.012822	-0.002237	0.000000	0.000000	2.000000	3.000000	0.000000
20372.267414	0.089788	0.539889	0.012070	81.119339	-6.609691	45.952213	0.516322	0.000000	-0.603874	0.000000	0.000000	0.000000	0.034206	0.012822	-0.002237	0.000000	0.000000	2.000000	3.000000	0.000000
20372.270748	0.089876	0.539915	0.012049	81.119339	-6.609691	45.952213	0.516322	0.000000	-0.603874	0.000000	0.000000	0.000000	0.026478	0.007837	-0.006448	0.000000	0.000000	2.000000	3.000000	0.000000
20372.274081	0.089876	0.539915	0.012049	81.123032	-6.542553	46.028652	0.510621	0.000000	-0.603501	0.000000	0.000000	0.000000	0.026478	0.007837	-0.006448	0.000000	0.000000	2.000000	3.000000	0.000000
20372.277414	0.089876	0.539915	0.012049	81.123032	-6.542553	46.028652	0.510621	0.000000	-0.603501	0.000000	0.000000	0.000000	0.026478	0.007837	-0.006448	0.000000	0.000000	2.000000	3.000000	0.000000
20372.280748	0.089876	0.539915	0.012049	81.123032	-6.542553	46.028652	0.510621	0.000000	-0.603501	0.000000	0.000000	0.000000	0.026478	0.007837	-0.006448	0.000000	0.000000	2.000000	3.000000	0.000000
20372.284081	0.089943	0.539962	0.011918	81.123070	-6.537110	46.028667	0.506208	0.000000	-0.602427	0.000000	0.000000	0.000000	0.020196	0.014159	-0.039192	0.000000	0.000000	2.000000	3.000000	0.000000
20372.287414	0.089943	0.539962	0.011918	81.123070	-6.537110	46.028667	0.506208	0.000000	-0.602427	0.000000	0.000000	0.000000	0.020196	0.014159	-0.039192	0.000000	0.000000	2.000000	3.000000	0.000000
20372.290748	0.089943	0.539962	0.011918	81.123070	-6.537110	46.028667	0.506208	0.000000	-0.602427	0.000000	0.000000	0.000000	0.020196	0.014159	-0.039192	0.000000	0.000000	2.000000	3.000000	0.000000
20372.294081	0.089943	0.539962	0.011918	81.123032	-6.534387	46.028629	0.502842	0.000000	-0.595895	0.000000	0.000000	0.000000	0.020196	0.014159	-0.039192	0.000000	0.000000	2.000000	3.000000	0.000000
20372.297414	0.089979	0.539981	0.011864	81.123032	-6.534387	46.028629	0.502842	0.000000	-0.595895	0.000000	0.000000	0.000000	0.010748	0.005655	-0.016191	0.000000	0.000000	2.000000	3.000000	0.000000
20372.300748	0.089979	0.539981	0.011864	81.123032	-6.534387	46.028629	0.502842	0.000000	-0.595895	0.000000	0.000000	0.000000	0.010748	0.005655	-0.016191	0.000000	0.000000	2.000000	3.000000	0.000000
20372.304081	0.089979	0.539981	0.011864	81.123070	-6.528945	46.028652	0.502842	0.000000	-0.595895	0.000000	0.000000	0.000000	0.010748	0.005655	-0.016191	0.000000	0.000000	2.000000	3.000000	0.000000
20372.307414	0.089979	0.539981	0.011864	81.123070	-6.528945	46.028652	0.502842	0.000000	-0.595895	0.000000	0.000000	0.000000	0.010748	0.005655	-0.016191	0.000000	0.000000	2.000000	3.000000	0.000000
20372.310748	0.089988	0.540009	0.011792	81.123070	-6.528945	46.028652	0.502842	0.000000	-0.595895	0.000000	0.000000	0.000000	0.002757	0.008483	-0.021725	0.000000	0.000000	2.000000	3.000000	0.000000
20372.314081	0.089988	0.540009	0.011792	81.122566	-6.533947	46.019085	0.501051	0.000000	-0.593196	0.000000	0.000000	0.000000	0.002757	0.008483	-0.021725	0.000000	0.000000	2.000000	3.000000	0.000000
20372.317414	0.089988	0.540009	0.011792	81.122566	-6.533947	46.019085	0.501051	0.000000	-0.593196	0.000000	0.000000	0.000000	0.002757	0.008483	-0.021725	0.000000	0.000000	2.000000	3.000000	0.000000
20372.320748	0.089988	0.540009	0.011792	81.122566	-6.533947	46.019085	0.501051	0.000000	-0.593196	0.000000	0.000000	0.000000	0.002757	0.008483	-0.021725	0.000000	0.000000	2.000000	3.000000	0.000000
20372.324081	0.090014	0.540073	0.011688	81.119141	-6.532949	46.015610	0.500591	0.000000	-0.589575	0.000000	0.000000	0.000000	0.007870	0.019141	-0.031158	0.000000	0.000000	2.000000	3.000000	0.000000
20372.327414	0.090014	0.540073	0.011688	81.119141	-6.532949	46.015610	0.500591	0.000000	-0.589575	0.000000	0.000000	0.000000	0.007870	0.019141	-0.031158	0.000000	0.000000	2.000000	3.000000	0.000000
20372.330748	0.090014	0.540073	0.011688	81.119141	-6.532949	46.015610	0.500591	0.000000	-0.589575	0.000000	0.000000	0.000000	0.007870	0.019141	-0.031158	0.000000	0.000000	2.000000	3.000000	0.000000
20372.334081	0.090014	0.540073	0.011688	81.118675	-6.540657	46.006046	0.499280	0.000000	-0.584382	0.000000	0.000000	0.000000	0.007870	0.019141	-0.031158	0.000000	0.000000	2.000000	3.000000	0.000000
20372.337414	0.090006	0.540092	0.011642	81.118675	-6.540657	46.006046	0.499280	0.000000	-0.584382	0.000000	0.000000	0.000000	-0.002616	0.005666	-0.013631	0.000000	0.000000	2.000000	3.000000	0.000000
20372.340748	0.090006	0.540092	0.011642	81.118675	-6.540657	46.006046	0.499280	0.000000	-0.584382	0.000000	0.000000	0.000000	-0.002616	0.005666	-0.013631	0.000000	0.000000	2.000000	3.000000	0.000000
20372.344081	0.090006	0.540092	0.011642	81.117722	-6.558811	45.986931	0.499280	0.000000	-0.584382	0.000000	0.000000	0.000000	-0.002616	0.005666	-0.013631	0.000000	0.000000	2.000000	3.000000	0.000000
20372.347414	0.090006	0.540092	0.011642	81.117722	-6.558811	45.986931	0.499280	0.000000	-0.584382	0.000000	0.000000	0.000000	-0.002616	0.005666	-0.013631	0.000000	0.000000	2.000000	3.000000	0.000000
20372.350748	0.089975	0.540111	0.011601	81.117722	-6.558811	45.986931	0.499280	0.000000	-0.584382	0.000000	0.000000	0.000000	-0.009294	0.005638	-0.012351	0.000000	0.000000	2.000000	3.000000	0.000000
20372.354081	0.089975	0.540111	0.011601	81.117744	-6.564245	45.986942	0.499716	0.000000	-0.582110	0.000000	0.000000	0.000000	-0.009294	0.005638	-0.012351	0.000000	0.000000	2.000000	3.000000	0.000000
20372.357414	0.089975	0.540111	0.011601	81.117744	-6.564245	45.986942	0.499716	0.000000	-0.582110	0.000000	0.000000	0.000000	-0.009294	0.005638	-0.012351	0.000000	0.000000	2.000000	3.000000	0.000000
20372.360748	0.089975	0.540111	0.011601	81.117744	-6.564245	45.986942	0.499716	0.000000	-0.582110	0.000000	0.000000	0.000000	-0.009294	0.005638	-0.012351	0.000000	0.000000	2.000000	3.000000	0.000000
20372.364081	0.089868	0.540149	0.011527	81.117767	-6.569689	45.986931	0.501265	0.000000	-0.580052	0.000000	0.000000	0.000000	-0.031931	0.011302	-0.022145	0.000000	0.000000	2.000000	3.000000	0.000000
20372.367414	0.089868	0.540149	0.011527	81.117767	-6.569689	45.986931	0.501265	0.000000	-0.580052	0.000000	0.000000	0.000000	-0.031931	0.011302	-0.022145	0.000000	0.000000	2.000000	3.000000	0.000000
20372.370748	0.089868	0.540149	0.011527	81.117767	-6.569689	45.986931	0.501265	0.000000	-0.580052	0.000000	0.000000	0.000000	-0.031931	0.011302	-0.022145	0.000000	0.000000	2.000000	3.000000	0.000000
20372.374081	0.089868	0.540149	0.011527	81.117767	-6.566965	45.986961	0.506587	0.000000	-0.576361	0.000000	0.000000	0.000000	-0.031931	0.011302	-0.022145	0.000000	0.000000	2.000000	3.000000	0.000000
20372.377414	0.089886	0.540158	0.011500	81.117767	-6.566965	45.986961	0.506587	0.000000	-0.576361	0.000000	0.000000	0.000000	0.005368	0.002821	-0.008097	0.000000	0.000000	2.000000	3.000000	0.000000
20372.380748	0.089886	0.540158	0.011500	81.117767	-6.566965	45.986961	0.506587	0.000000	-0.576361	0.000000	0.000000	0.000000	0.005368	0.002821	-0.008097	0.000000	0.000000	2.000000	3.000000	0.000000
20372.384081	0.089886	0.540158	0.011500	81.114784	-6.558242	45.993034	0.506587	0.000000	-0.576361	0.000000	0.000000	0.000000	0.005368	0.002821	-0.008097	0.000000	0.000000	2.000000	3.000000	0.000000
20372.387414	0.089886	0.540158	0.011500	81.114784	-6.558242	45.993034	0.506587	0.000000	-0.576361	0.000000	0.000000	0.000000	0.005368	0.002821	-0.008097	0.000000	0.000000	2.000000	3.000000	0.000000
20372.390748	0.089908	0.540184	0.011492	81.114784	-6.558242	45.993034	0.506587	0.000000	-0.576361	0.000000	0.000000	0.000000	0.006419	0.007815	-0.002616	0.000000	0.000000	2.000000	3.000000	0.000000
20372.394081	0.089963	0.540234	0.011538	81.105827	-6.534839	46.011208	0.505692	0.000000	-0.575012	0.000000	0.000000	0.000000	0.016504	0.015015	0.013882	0.000000	0.000000	2.000000	3.000000	0.000000
20372.397414	0.089963	0.540234	0.011538	81.105827	-6.534839	46.011208	0.505692	0.000000	-0.575012	0.000000	0.000000	0.000000	0.016504	0.015015	0.013882	0.000000	0.000000	2.000000	3.000000	0.000000
20372.400748	0.089963	0.540234	0.011538	81.105827	-6.534839	46.011208	0.505692	0.000000	-0.575012	0.000000	0.000000	0.000000	0.016504	0.015015	0.013882	0.000000	0.000000	2.000000	3.000000	0.000000
20372.404081	0.089963	0.540234	0.011538	81.093864	-6.508222	46.035393	0.501872	0.000000	-0.576889	0.000000	0.000000	0.000000	0.016504	0.015015	0.013882	0.000000	0.000000	2.000000	3.000000	0.000000
20372.407414	0.090007	0.540308	0.011648	81.093864	-6.508222	46.035393	0.501872	0.000000	-0.576889	0.000000	0.000000	0.000000	0.013245	0.022169	0.032935	0.000000	0.000000	2.000000	3.000000	0.000000
20372.410748	0.090007	0.540308	0.011648	81.093864	-6.508222	46.035393	0.501872	0.000000	-0.576889	0.000000	0.000000	0.000000	0.013245	0.022169	0.032935	0.000000	0.000000	2.000000	3.000000	0.000000
20372.414081	0.090007	0.540308	0.011648	81.075905	-6.469795	46.071529	0.501872	0.000000	-0.576889	0.000000	0.000000	0.000000	0.013245	0.022169	0.032935	0.000000	0.000000	2.000000	3.000000	0.000000
20372.417414	0.090007	0.540308	0.011648	81.075905	-6.469795	46.071529	0.501872	0.000000	-0.576889	0.000000	0.000000	0.000000	0.013245	0.022169	0.032935	0.000000	0.000000	2.000000	3.000000	0.000000
20372.420748	0.090077	0.540399	0.011771	81.075905	-6.469795	46.071529	0.501872	0.000000	-0.576889	0.000000	0.000000	0.000000	0.020974	0.027187	0.037123	0.000000	0.000000	2.000000	3.000000	0.000000
20372.424081	0.090077	0.540399	0.011771	81.052002	-6.414211	46.119537	0.499664	0.000000	-0.582379	0.000000	0.000000	0.000000	0.020974	0.027187	0.037123	0.000000	0.000000	2.000000	3.000000	0.000000
20372.427414	0.090077	0.540399	0.011771	81.052002	-6.414211	46.119537	0.499664	0.000000	-0.582379	0.000000	0.000000	0.000000	0.020974	0.027187	0.037123	0.000000	0.000000	2.000000	3.000000	0.000000
20372.430748	0.090077	0.540399	0.011771	81.052002	-6.414211	46.119537	0.499664	0.000000	-0.582379	0.000000	0.000000	0.000000	0.020974	0.027187	0.037123	0.000000	0.000000	2.000000	3.000000	0.000000
20372.434081	0.090274	0.540673	0.012079	81.025589	-6.345423	46.182674	0.496168	0.000000	-0.588566	0.000000	0.000000	0.000000	0.059286	0.082295	0.092188	0.000000	0.000000	2.000000	3.000000	0.000000
20372.437414	0.090274	0.540673	0.012079	81.025589	-6.345423	46.182674	0.496168	0.000000	-0.588566	0.000000	0.000000	0.000000	0.059286	0.082295	0.092188	0.000000	0.000000	2.000000	3.000000	0.000000
20372.440748	0.090274	0.540673	0.012079	81.025589	-6.345423	46.182674	0.496168	0.000000	-0.588566	0.000000	0.000000	0.000000	0.059286	0.082295	0.092188	0.000000	0.000000	2.000000	3.000000	0.000000
20372.444081	0.090362	0.540847	0.012293	80.992661	-6.272893	46.247833	0.486287	0.000000	-0.603930	0.000000	0.000000	0.000000	0.026260	0.052300	0.064426	0.000000	0.000000	2.000000	3.000000	0.000000
20372.447414	0.090362	0.540847	0.012293	80.992661	-6.272893	46.247833	0.486287	0.000000	-0.603930	0.000000	0.000000	0.000000	0.026260	0.052300	0.064426	0.000000	0.000000	2.000000	3.000000	0.000000
20372.450748	0.090362	0.540847	0.012293	80.992661	-6.272893	46.247833	0.486287	0.000000	-0.603930	0.000000	0.000000	0.000000	0.026260	0.052300	0.064426	0.000000	0.000000	2.000000	3.000000	0.000000
20372.454081	0.090362	0.540847	0.012293	80.960236	-6.193267	46.321941	0.481911	0.000000	-0.614668	0.000000	0.000000	0.000000	0.026260	0.052300	0.064426	0.000000	0.000000	2.000000	3.000000	0.000000
20372.457414	0.090472	0.541022	0.012504	80.960236	-6.193267	46.321941	0.481911	0.000000	-0.614668	0.000000	0.000000	0.000000	0.032956	0.052328	0.063101	0.000000	0.000000	2.000000	3.000000	0.000000
20372.460748	0.090472	0.541022	0.012504	80.960236	-6.193267	46.321941	0.481911	0.000000	-0.614668	0.000000	0.000000	0.000000	0.032956	0.052328	0.063101	0.000000	0.000000	2.000000	3.000000	0.000000
20372.464081	0.090472	0.541022	0.012504	80.924332	-6.115969	46.391941	0.481911	0.000000	-0.614668	0.000000	0.000000	0.000000	0.032956	0.052328	0.063101	0.000000	0.000000	2.000000	3.000000	0.000000
20372.467414	0.090472	0.541022	0.012504	80.924332	-6.115969	46.391941	0.481911	0.000000	-0.614668	0.000000	0.000000	0.000000	0.032956	0.052328	0.063101	0.000000	0.000000	2.000000	3.000000	0.000000
20372.470748	0.090585	0.541213	0.012732	80.924332	-6.115969	46.391941	0.481911	0.000000	-0.614668	0.000000	0.000000	0.000000	0.034021	0.057392	0.068525	0.000000	0.000000	2.000000	3.000000	0.000000
20372.474081	0.090585	0.541213	0.012732	80.891869	-6.042832	46.464996	0.476418	0.000000	-0.625185	0.000000	0.000000	0.000000	0.034021	0.057392	0.068525	0.000000	0.000000	2.000000	3.000000	0.000000
20372.477414	0.090585	0.541213	0.012732	80.891869	-6.042832	46.464996	0.476418	0.000000	-0.625185	0.000000	0.000000	0.000000	0.034021	0.057392	0.068525	0.000000	0.000000	2.000000	3.000000	0.000000
20372.480748	0.090585	0.541213	0.012732	80.891869	-6.042832	46.464996	0.476418	0.000000	-0.625185	0.000000	0.000000	0.000000	0.034021	0.057392	0.068525	0.000000	0.000000	2.000000	3.000000	0.000000
20372.484081	0.090689	0.541572	0.013151	80.859375	-5.972900	46.537590	0.470748	0.000000	-0.636606	0.000000	0.000000	0.000000	0.031167	0.107677	0.125648	0.000000	0.000000	2.000000	3.000000	0.000000
20372.487414	0.090689	0.541572	0.013151	80.859375	-5.972900	46.537590	0.470748	0.000000	-0.636606	0.000000	0.000000	0.000000	0.031167	0.107677	0.125648	0.000000	0.000000	2.000000	3.000000	0.000000
20372.490748	0.090689	0.541572	0.013151	80.859375	-5.972900	46.537590	0.470748	0.000000	-0.636606	0.000000	0.000000	0.000000	0.031167	0.107677	0.125648	0.000000	0.000000	2.000000	3.000000	0.000000
20372.494081	0.090689	0.541572	0.013151	80.830765	-5.894069	46.622627	0.465553	0.000000	-0.657547	0.000000	0.000000	0.000000	0.031167	0.107677	0.125648	0.000000	0.000000	2.000000	3.000000	0.000000
20372.497414	0.090716	0.541732	0.013292	80.830765	-5.894069	46.622627	0.465553	0.000000	-0.657547	0.000000	0.000000	0.000000	0.008152	0.048061	0.042289	0.000000	0.000000	2.000000	3.000000	0.000000
20372.500748	0.090716	0.541732	0.013292	80.830765	-5.894069	46.622627	0.465553	0.000000	-0.657547	0.000000	0.000000	0.000000	0.008152	0.048061	0.042289	0.000000	0.000000	2.000000	3.000000	0.000000
20372.504081	0.090716	0.541732	0.013292	80.809608	-5.746428	46.794807	0.465553	0.000000	-0.657547	0.000000	0.000000	0.000000	0.008152	0.048061	0.042289	0.000000	0.000000	2.000000	3.000000	0.000000
20372.507414	0.090716	0.541732	0.013292	80.809608	-5.746428	46.794807	0.465553	0.000000	-0.657547	0.000000	0.000000	0.000000	0.008152	0.048061	0.042289	0.000000	0.000000	2.000000	3.000000	0.000000
20372.510748	0.090742	0.541919	0.013428	80.809608	-5.746428	46.794807	0.465553	0.000000	-0.657547	0.000000	0.000000	0.000000	0.007888	0.055953	0.040903	0.000000	0.000000	2.000000	3.000000	0.000000
20372.514081	0.090742	0.541919	0.013428	80.787598	-5.556513	47.018482	0.464195	0.000000	-0.664595	0.000000	0.000000	0.000000	0.007888	0.055953	0.040903	0.000000	0.000000	2.000000	3.000000	0.000000
20372.517414	0.090742	0.541919	0.013428	80.787598	-5.556513	47.018482	0.464195	0.000000	-0.664595	0.000000	0.000000	0.000000	0.007888	0.055953	0.040903	0.000000	0.000000	2.000000	3.000000	0.000000
20372.520748	0.090742	0.541919	0.013428	80.787598	-5.556513	47.018482	0.464195	0.000000	-0.664595	0.000000	0.000000	0.000000	0.007888	0.055953	0.040903	0.000000	0.000000	2.000000	3.000000	0.000000
20372.524081	0.090787	0.542285	0.013660	80.764946	-5.432697	47.161289	0.462880	0.000000	-0.671413	0.000000	0.000000	0.000000	0.013392	0.109774	0.069461	0.000000	0.000000	2.000000	3.000000	0.000000
20372.527414	0.090787	0.542285	0.013660	80.764946	-5.432697	47.161289	0.462880	0.000000	-0.671413	0.000000	0.000000	0.000000	0.013392	0.109774	0.069461	0.000000	0.000000	2.000000	3.000000	0.000000
20372.530748	0.090787	0.542285	0.013660	80.764946	-5.432697	47.161289	0.462880	0.000000	-0.671413	0.000000	0.000000	0.000000	0.013392	0.109774	0.069461	0.000000	0.000000	2.000000	3.000000	0.000000
20372.534081	0.090772	0.542488	0.013823	80.733650	-5.346227	47.258610	0.460648	0.000000	-0.682989	0.000000	0.000000	0.000000	-0.004492	0.061084	0.048853	0.000000	0.000000	2.000000	3.000000	0.000000
20372.537414	0.090772	0.542488	0.013823	80.733650	-5.346227	47.258610	0.460648	0.000000	-0.682989	0.000000	0.000000	0.000000	-0.004492	0.061084	0.048853	0.000000	0.000000	2.000000	3.000000	0.000000
20372.540748	0.090772	0.542488	0.013823	80.733650	-5.346227	47.258610	0.460648	0.000000	-0.682989	0.000000	0.000000	0.000000	-0.004492	0.061084	0.048853	0.000000	0.000000	2.000000	3.000000	0.000000
20372.544081	0.090772	0.542488	0.013823	80.693764	-5.182378	47.450985	0.461397	0.000000	-0.691131	0.000000	0.000000	0.000000	-0.004492	0.061084	0.048853	0.000000	0.000000	2.000000	3.000000	0.000000
20372.547414	0.090793	0.542759	0.014054	80.693764	-5.182378	47.450985	0.461397	0.000000	-0.691131	0.000000	0.000000	0.000000	0.006393	0.081281	0.069290	0.000000	0.000000	2.000000	3.000000	0.000000
20372.550748	0.090793	0.542759	0.014054	80.693764	-5.182378	47.450985	0.461397	0.000000	-0.691131	0.000000	0.000000	0.000000	0.006393	0.081281	0.069290	0.000000	0.000000	2.000000	3.000000	0.000000
20372.554081	0.090793	0.542759	0.014054	80.659676	-4.799145	47.911480	0.461397	0.000000	-0.691131	0.000000	0.000000	0.000000	0.006393	0.081281	0.069290	0.000000	0.000000	2.000000	3.000000	0.000000
20372.557414	0.090793	0.542759	0.014054	80.659676	-4.799145	47.911480	0.461397	0.000000	-0.691131	0.000000	0.000000	0.000000	0.006393	0.081281	0.069290	0.000000	0.000000	2.000000	3.000000	0.000000
20372.560748	0.090829	0.543071	0.014361	80.659676	-4.799145	47.911480	0.461397	0.000000	-0.691131	0.000000	0.000000	0.000000	0.010829	0.093688	0.092353	0.000000	0.000000	2.000000	3.000000	0.000000
20372.564081	0.090892	0.543375	0.014687	80.632751	-4.217803	48.615074	0.460331	0.000000	-0.702680	0.000000	0.000000	0.000000	0.018834	0.090974	0.097790	0.000000	0.000000	2.000000	3.000000	0.000000
20372.567414	0.090892	0.543375	0.014687	80.632751	-4.217803	48.615074	0.460331	0.000000	-0.702680	0.000000	0.000000	0.000000	0.018834	0.090974	0.097790	0.000000	0.000000	2.000000	3.000000	0.000000
20372.570748	0.090892	0.543375	0.014687	80.632751	-4.217803	48.615074	0.460331	0.000000	-0.702680	0.000000	0.000000	0.000000	0.018834	0.090974	0.097790	0.000000	0.000000	2.000000	3.000000	0.000000
20372.574081	0.090933	0.543678	0.015017	80.605492	-3.627271	49.334145	0.455388	0.000000	-0.734370	0.000000	0.000000	0.000000	0.012095	0.091052	0.098996	0.000000	0.000000	2.000000	3.000000	0.000000
20372.577414	0.090933	0.543678	0.015017	80.605492	-3.627271	49.334145	0.455388	0.000000	-0.734370	0.000000	0.000000	0.000000	0.012095	0.091052	0.098996	0.000000	0.000000	2.000000	3.000000	0.000000
20372.580748	0.090933	0.543678	0.015017	80.605492	-3.627271	49.334145	0.455388	0.000000	-0.734370	0.000000	0.000000	0.000000	0.012095	0.091052	0.098996	0.000000	0.000000	2.000000	3.000000	0.000000
20372.584081	0.090933	0.543678	0.015017	80.580482	-3.039660	50.054707	0.453372	0.000000	-0.750870	0.000000	0.000000	0.000000	0.012095	0.091052	0.098996	0.000000	0.000000	2.000000	3.000000	0.000000
20372.587414	0.090943	0.543948	0.015315	80.580482	-3.039660	50.054707	0.453372	0.000000	-0.750870	0.000000	0.000000	0.000000	0.003253	0.081024	0.089364	0.000000	0.000000	2.000000	3.000000	0.000000
20372.590748	0.090943	0.543948	0.015315	80.580482	-3.039660	50.054707	0.453372	0.000000	-0.750870	0.000000	0.000000	0.000000	0.003253	0.081024	0.089364	0.000000	0.000000	2.000000	3.000000	0.000000
20372.594081	0.090947	0.544185	0.015577	80.562645	-2.482823	50.740513	0.453372	0.000000	-0.750870	0.000000	0.000000	0.000000	0.001136	0.070975	0.078462	0.000000	0.000000	2.000000	3.000000	0.000000
20372.597414	0.090947	0.544185	0.015577	80.562645	-2.482823	50.740513	0.453372	0.000000	-0.750870	0.000000	0.000000	0.000000	0.001136	0.070975	0.078462	0.000000	0.000000	2.000000	3.000000	0.000000
20372.600748	0.090947	0.544185	0.015577	80.562645	-2.482823	50.740513	0.453372	0.000000	-0.750870	0.000000	0.000000	0.000000	0.001136	0.070975	0.078462	0.000000	0.000000	2.000000	3.000000	0.000000
20372.604081	0.090947	0.544185	0.015577	80.550461	-1.992773	51.346535	0.452641	0.000000	-0.778840	0.000000	0.000000	0.000000	0.001136	0.070975	0.078462	0.000000	0.000000	2.000000	3.000000	0.000000
20372.607414	0.090940	0.544371	0.015784	80.550461	-1.992773	51.346535	0.452641	0.000000	-0.778840	0.000000	0.000000	0.000000	-0.002009	0.055796	0.062167	0.000000	0.000000	2.000000	3.000000	0.000000
20372.610748	0.090940	0.544371	0.015784	80.550461	-1.992773	51.346535	0.452641	0.000000	-0.778840	0.000000	0.000000	0.000000	-0.002009	0.055796	0.062167	0.000000	0.000000	2.000000	3.000000	0.000000
20372.614081	0.090940	0.544371	0.015784	80.540192	-1.660929	51.762047	0.452641	0.000000	-0.778840	0.000000	0.000000	0.000000	-0.002009	0.055796	0.062167	0.000000	0.000000	2.000000	3.000000	0.000000
20372.617414	0.090940	0.544371	0.015784	80.540192	-1.660929	51.762047	0.452641	0.000000	-0.778840	0.000000	0.000000	0.000000	-0.002009	0.055796	0.062167	0.000000	0.000000	2.000000	3.000000	0.000000
20372.620748	0.090892	0.544525	0.015896	80.540192	-1.660929	51.762047	0.452641	0.000000	-0.778840	0.000000	0.000000	0.000000	-0.014506	0.046240	0.033557	0.000000	0.000000	2.000000	3.000000	0.000000
20372.624081	0.090892	0.544525	0.015896	80.528625	-1.495047	51.973030	0.452975	0.000000	-0.789202	0.000000	0.000000	0.000000	-0.014506	0.046240	0.033557	0.000000	0.000000	2.000000	3.000000	0.000000
20372.627414	0.090892	0.544525	0.015896	80.528625	-1.495047	51.973030	0.452975	0.000000	-0.789202	0.000000	0.000000	0.000000	-0.014506	0.046240	0.033557	0.000000	0.000000	2.000000	3.000000	0.000000
20372.630748	0.090892	0.544525	0.015896	80.528625	-1.495047	51.973030	0.452975	0.000000	-0.789202	0.000000	0.000000	0.000000	-0.014506	0.046240	0.033557	0.000000	0.000000	2.000000	3.000000	0.000000
20372.634081	0.090777	0.544775	0.016025	80.512291	-1.434300	52.053234	0.455393	0.000000	-0.794794	0.000000	0.000000	0.000000	-0.034509	0.075035	0.038601	0.000000	0.000000	2.000000	3.000000	0.000000
20372.637414	0.090777	0.544775	0.016025	80.512291	-1.434300	52.053234	0.455393	0.000000	-0.794794	0.000000	0.000000	0.000000	-0.034509	0.075035	0.038601	0.000000	0.000000	2.000000	3.000000	0.000000
20372.640748	0.090777	0.544775	0.016025	80.512291	-1.434300	52.053234	0.455393	0.000000	-0.794794	0.000000	0.000000	0.000000	-0.034509	0.075035	0.038601	0.000000	0.000000	2.000000	3.000000	0.000000
20372.644081	0.090777	0.544775	0.016025	80.496597	-1.358835	52.151852	0.461145	0.000000	-0.801228	0.000000	0.000000	0.000000	-0.034509	0.075035	0.038601	0.000000	0.000000	2.000000	3.000000	0.000000
20372.647414	0.090726	0.544886	0.016123	80.496597	-1.358835	52.151852	0.461145	0.000000	-0.801228	0.000000	0.000000	0.000000	-0.015305	0.033312	0.029511	0.000000	0.000000	2.000000	3.000000	0.000000
20372.650748	0.090726	0.544886	0.016123	80.496597	-1.358835	52.151852	0.461145	0.000000	-0.801228	0.000000	0.000000	0.000000	-0.015305	0.033312	0.029511	0.000000	0.000000	2.000000	3.000000	0.000000
20372.654081	0.090724	0.544988	0.016235	80.488098	-1.113944	52.454689	0.461145	0.000000	-0.801228	0.000000	0.000000	0.000000	-0.000523	0.030486	0.033736	0.000000	0.000000	2.000000	3.000000	0.000000
20372.657414	0.090724	0.544988	0.016235	80.488098	-1.113944	52.454689	0.461145	0.000000	-0.801228	0.000000	0.000000	0.000000	-0.000523	0.030486	0.033736	0.000000	0.000000	2.000000	3.000000	0.000000
20372.660748	0.090724	0.544988	0.016235	80.488098	-1.113944	52.454689	0.461145	0.000000	-0.801228	0.000000	0.000000	0.000000	-0.000523	0.030486	0.033736	0.000000	0.000000	2.000000	3.000000	0.000000
20372.664081	0.090724	0.544988	0.016235	80.491676	-0.571988	53.120464	0.463783	0.000000	-0.811769	0.000000	0.000000	0.000000	-0.000523	0.030486	0.033736	0.000000	0.000000	2.000000	3.000000	0.000000
20372.667414	0.090772	0.545080	0.016362	80.491676	-0.571988	53.120464	0.463783	0.000000	-0.811769	0.000000	0.000000	0.000000	0.014266	0.027702	0.037961	0.000000	0.000000	2.000000	3.000000	0.000000
20372.670748	0.090772	0.545080	0.016362	80.491676	-0.571988	53.120464	0.463783	0.000000	-0.811769	0.000000	0.000000	0.000000	0.014266	0.027702	0.037961	0.000000	0.000000	2.000000	3.000000	0.000000
20372.674081	0.090772	0.545080	0.016362	80.497673	0.139686	53.996239	0.463783	0.000000	-0.811769	0.000000	0.000000	0.000000	0.014266	0.027702	0.037961	0.000000	0.000000	2.000000	3.000000	0.000000
20372.677414	0.090772	0.545080	0.016362	80.497673	0.139686	53.996239	0.463783	0.000000	-0.811769	0.000000	0.000000	0.000000	0.014266	0.027702	0.037961	0.000000	0.000000	2.000000	3.000000	0.000000
20372.680748	0.090854	0.545171	0.016548	80.497673	0.139686	53.996239	0.463783	0.000000	-0.811769	0.000000	0.000000	0.000000	0.024664	0.027158	0.055698	0.000000	0.000000	2.000000	3.000000	0.000000
20372.684081	0.090910	0.545271	0.016715	80.507401	0.943114	54.982964	0.461405	0.000000	-0.818096	0.000000	0.000000	0.000000	0.016618	0.029971	0.050156	0.000000	0.000000	2.000000	3.000000	0.000000
20372.687414	0.090910	0.545271	0.016715	80.507401	0.943114	54.982964	0.461405	0.000000	-0.818096	0.000000	0.000000	0.000000	0.016618	0.029971	0.050156	0.000000	0.000000	2.000000	3.000000	0.000000
20372.690748	0.090910	0.545271	0.016715	80.507401	0.943114	54.982964	0.461405	0.000000	-0.818096	0.000000	0.000000	0.000000	0.016618	0.029971	0.050156	0.000000	0.000000	2.000000	3.000000	0.000000
20372.694081	0.090910	0.545271	0.016715	80.520889	1.717571	55.935268	0.454524	0.000000	-0.835738	0.000000	0.000000	0.000000	0.016618	0.029971	0.050156	0.000000	0.000000	2.000000	3.000000	0.000000
20372.697414	0.090987	0.545371	0.016878	80.520889	1.717571	55.935268	0.454524	0.000000	-0.835738	0.000000	0.000000	0.000000	0.023368	0.030013	0.048846	0.000000	0.000000	2.000000	3.000000	0.000000
20372.700748	0.090987	0.545371	0.016878	80.520889	1.717571	55.935268	0.454524	0.000000	-0.835738	0.000000	0.000000	0.000000	0.023368	0.030013	0.048846	0.000000	0.000000	2.000000	3.000000	0.000000
20372.704081	0.090987	0.545371	0.016878	80.540230	2.362094	56.735786	0.454524	0.000000	-0.835738	0.000000	0.000000	0.000000	0.023368	0.030013	0.048846	0.000000	0.000000	2.000000	3.000000	0.000000
20372.707414	0.090987	0.545371	0.016878	80.540230	2.362094	56.735786	0.454524	0.000000	-0.835738	0.000000	0.000000	0.000000	0.023368	0.030013	0.048846	0.000000	0.000000	2.000000	3.000000	0.000000
20372.710748	0.091016	0.545480	0.017026	80.540230	2.362094	56.735786	0.454524	0.000000	-0.835738	0.000000	0.000000	0.000000	0.008559	0.032838	0.044603	0.000000	0.000000	2.000000	3.000000	0.000000
20372.714081	0.091048	0.545606	0.017193	80.563698	2.821602	57.309387	0.450630	0.000000	-0.843879	0.000000	0.000000	0.000000	0.009596	0.037948	0.049984	0.000000	0.000000	2.000000	3.000000	0.000000
20372.717414	0.091048	0.545606	0.017193	80.563698	2.821602	57.309387	0.450630	0.000000	-0.843879	0.000000	0.000000	0.000000	0.009596	0.037948	0.049984	0.000000	0.000000	2.000000	3.000000	0.000000
20372.720748	0.091048	0.545606	0.017193	80.563698	2.821602	57.309387	0.450630	0.000000	-0.843879	0.000000	0.000000	0.000000	0.009596	0.037948	0.049984	0.000000	0.000000	2.000000	3.000000	0.000000
20372.724081	0.091048	0.545606	0.017193	80.601273	3.054654	57.607422	0.447604	0.000000	-0.859644	0.000000	0.000000	0.000000	0.009596	0.037948	0.049984	0.000000	0.000000	2.000000	3.000000	0.000000
20372.727414	0.091072	0.545725	0.017319	80.601273	3.054654	57.607422	0.447604	0.000000	-0.859644	0.000000	0.000000	0.000000	0.007246	0.035672	0.037757	0.000000	0.000000	2.000000	3.000000	0.000000
20372.730748	0.091072	0.545725	0.017319	80.601273	3.054654	57.607422	0.447604	0.000000	-0.859644	0.000000	0.000000	0.000000	0.007246	0.035672	0.037757	0.000000	0.000000	2.000000	3.000000	0.000000
20372.734081	0.091072	0.545725	0.017319	80.651070	3.110323	57.689816	0.447604	0.000000	-0.859644	0.000000	0.000000	0.000000	0.007246	0.035672	0.037757	0.000000	0.000000	2.000000	3.000000	0.000000
20372.737414	0.091072	0.545725	0.017319	80.651070	3.110323	57.689816	0.447604	0.000000	-0.859644	0.000000	0.000000	0.000000	0.007246	0.035672	0.037757	0.000000	0.000000	2.000000	3.000000	0.000000
20372.740748	0.091100	0.545861	0.017463	80.651070	3.110323	57.689816	0.447604	0.000000	-0.859644	0.000000	0.000000	0.000000	0.008279	0.040795	0.043135	0.000000	0.000000	2.000000	3.000000	0.000000
20372.744081	0.091100	0.545861	0.017463	80.695068	3.099149	57.689056	0.446396	0.000000	-0.865937	0.000000	0.000000	0.000000	0.008279	0.040795	0.043135	0.000000	0.000000	2.000000	3.000000	0.000000
20372.747414	0.091100	0.545861	0.017463	80.695068	3.099149	57.689056	0.446396	0.000000	-0.865937	0.000000	0.000000	0.000000	0.008279	0.040795	0.043135	0.000000	0.000000	2.000000	3.000000	0.000000
20372.750748	0.091100	0.545861	0.017463	80.695068	3.099149	57.689056	0.446396	0.000000	-0.865937	0.000000	0.000000	0.000000	0.008279	0.040795	0.043135	0.000000	0.000000	2.000000	3.000000	0.000000
20372.754081	0.091181	0.546151	0.017764	80.722626	3.148968	57.755348	0.445016	0.000000	-0.873126	0.000000	0.000000	0.000000	0.024343	0.086781	0.090303	0.000000	0.000000	2.000000	3.000000	0.000000
20372.757414	0.091181	0.546151	0.017764	80.722626	3.148968	57.755348	0.445016	0.000000	-0.873126	0.000000	0.000000	0.000000	0.024343	0.086781	0.090303	0.000000	0.000000	2.000000	3.000000	0.000000
20372.760748	0.091181	0.546151	0.017764	80.722626	3.148968	57.755348	0.445016	0.000000	-0.873126	0.000000	0.000000	0.000000	0.024343	0.086781	0.090303	0.000000	0.000000	2.000000	3.000000	0.000000
20372.764081	0.091257	0.546304	0.017916	80.741264	3.340451	57.989613	0.440959	0.000000	-0.888176	0.000000	0.000000	0.000000	0.022836	0.045962	0.045864	0.000000	0.000000	2.000000	3.000000	0.000000
20372.767414	0.091257	0.546304	0.017916	80.741264	3.340451	57.989613	0.440959	0.000000	-0.888176	0.000000	0.000000	0.000000	0.022836	0.045962	0.045864	0.000000	0.000000	2.000000	3.000000	0.000000
20372.770748	0.091257	0.546304	0.017916	80.741264	3.340451	57.989613	0.440959	0.000000	-0.888176	0.000000	0.000000	0.000000	0.022836	0.045962	0.045864	0.000000	0.000000	2.000000	3.000000	0.000000
20372.774081	0.091257	0.546304	0.017916	80.765030	3.739693	58.478928	0.437153	0.000000	-0.895821	0.000000	0.000000	0.000000	0.022836	0.045962	0.045864	0.000000	0.000000	2.000000	3.000000	0.000000
20372.777414	0.091337	0.546448	0.018092	80.765030	3.739693	58.478928	0.437153	0.000000	-0.895821	0.000000	0.000000	0.000000	0.024153	0.043183	0.052656	0.000000	0.000000	2.000000	3.000000	0.000000
20372.780748	0.091337	0.546448	0.018092	80.765030	3.739693	58.478928	0.437153	0.000000	-0.895821	0.000000	0.000000	0.000000	0.024153	0.043183	0.052656	0.000000	0.000000	2.000000	3.000000	0.000000
20372.784081	0.091337	0.546448	0.018092	80.794998	4.296783	59.165066	0.437153	0.000000	-0.895821	0.000000	0.000000	0.000000	0.024153	0.043183	0.052656	0.000000	0.000000	2.000000	3.000000	0.000000
20372.787414	0.091337	0.546448	0.018092	80.794998	4.296783	59.165066	0.437153	0.000000	-0.895821	0.000000	0.000000	0.000000	0.024153	0.043183	0.052656	0.000000	0.000000	2.000000	3.000000	0.000000
20372.790748	0.091383	0.546593	0.018208	80.794998	4.296783	59.165066	0.437153	0.000000	-0.895821	0.000000	0.000000	0.000000	0.013730	0.043707	0.034919	0.000000	0.000000	2.000000	3.000000	0.000000
20372.794081	0.091406	0.546739	0.018329	80.813889	4.823434	59.814159	0.433128	0.000000	-0.904597	0.000000	0.000000	0.000000	0.006957	0.043749	0.036203	0.000000	0.000000	2.000000	3.000000	0.000000
20372.797414	0.091406	0.546739	0.018329	80.813889	4.823434	59.814159	0.433128	0.000000	-0.904597	0.000000	0.000000	0.000000	0.006957	0.043749	0.036203	0.000000	0.000000	2.000000	3.000000	0.000000
20372.800748	0.091406	0.546739	0.018329	80.813889	4.823434	59.814159	0.433128	0.000000	-0.904597	0.000000	0.000000	0.000000	0.006957	0.043749	0.036203	0.000000	0.000000	2.000000	3.000000	0.000000
20372.804081	0.091406	0.546739	0.018329	80.820694	5.341577	60.453724	0.429680	0.000000	-0.916450	0.000000	0.000000	0.000000	0.006957	0.043749	0.036203	0.000000	0.000000	2.000000	3.000000	0.000000
20372.807414	0.091414	0.546919	0.018490	80.820694	5.341577	60.453724	0.429680	0.000000	-0.916450	0.000000	0.000000	0.000000	0.002247	0.053991	0.048235	0.000000	0.000000	2.000000	3.000000	0.000000
20372.810748	0.091414	0.546919	0.018490	80.820694	5.341577	60.453724	0.429680	0.000000	-0.916450	0.000000	0.000000	0.000000	0.002247	0.053991	0.048235	0.000000	0.000000	2.000000	3.000000	0.000000
20372.814081	0.091402	0.547116	0.018673	80.828789	5.897633	61.143005	0.429680	0.000000	-0.916450	0.000000	0.000000	0.000000	-0.003506	0.059168	0.054880	0.000000	0.000000	2.000000	3.000000	0.000000
20372.817414	0.091402	0.547116	0.018673	80.828789	5.897633	61.143005	0.429680	0.000000	-0.916450	0.000000	0.000000	0.000000	-0.003506	0.059168	0.054880	0.000000	0.000000	2.000000	3.000000	0.000000
20372.820748	0.091402	0.547116	0.018673	80.828789	5.897633	61.143005	0.429680	0.000000	-0.916450	0.000000	0.000000	0.000000	-0.003506	0.059168	0.054880	0.000000	0.000000	2.000000	3.000000	0.000000
20372.824081	0.091402	0.547116	0.018673	80.859116	6.460900	61.840458	0.429890	0.000000	-0.933636	0.000000	0.000000	0.000000	-0.003506	0.059168	0.054880	0.000000	0.000000	2.000000	3.000000	0.000000
20372.827414	0.091413	0.547314	0.018851	80.859116	6.460900	61.840458	0.429890	0.000000	-0.933636	0.000000	0.000000	0.000000	0.003256	0.059178	0.053546	0.000000	0.000000	2.000000	3.000000	0.000000
20372.830748	0.091413	0.547314	0.018851	80.859116	6.460900	61.840458	0.429890	0.000000	-0.933636	0.000000	0.000000	0.000000	0.003256	0.059178	0.053546	0.000000	0.000000	2.000000	3.000000	0.000000
20372.834081	0.091413	0.547314	0.018851	80.928230	7.058602	62.583324	0.429890	0.000000	-0.933636	0.000000	0.000000	0.000000	0.003256	0.059178	0.053546	0.000000	0.000000	2.000000	3.000000	0.000000
20372.837414	0.091413	0.547314	0.018851	80.928230	7.058602	62.583324	0.429890	0.000000	-0.933636	0.000000	0.000000	0.000000	0.003256	0.059178	0.053546	0.000000	0.000000	2.000000	3.000000	0.000000
20372.840748	0.091432	0.547519	0.019070	80.928230	7.058602	62.583324	0.429890	0.000000	-0.933636	0.000000	0.000000	0.000000	0.005582	0.061532	0.065697	0.000000	0.000000	2.000000	3.000000	0.000000
20372.844081	0.091432	0.547519	0.019070	81.030518	7.706433	63.384396	0.429347	0.000000	-0.942560	0.000000	0.000000	0.000000	0.005582	0.061532	0.065697	0.000000	0.000000	2.000000	3.000000	0.000000
20372.847414	0.091432	0.547519	0.019070	81.030518	7.706433	63.384396	0.429347	0.000000	-0.942560	0.000000	0.000000	0.000000	0.005582	0.061532	0.065697	0.000000	0.000000	2.000000	3.000000	0.000000
20372.850748	0.091432	0.547519	0.019070	81.030518	7.706433	63.384396	0.429347	0.000000	-0.942560	0.000000	0.000000	0.000000	0.005582	0.061532	0.065697	0.000000	0.000000	2.000000	3.000000	0.000000
20372.854081	0.091497	0.547893	0.019531	81.130760	8.297622	64.112167	0.428417	0.000000	-0.953510	0.000000	0.000000	0.000000	0.019501	0.112429	0.138251	0.000000	0.000000	2.000000	3.000000	0.000000
20372.857414	0.091497	0.547893	0.019531	81.130760	8.297622	64.112167	0.428417	0.000000	-0.953510	0.000000	0.000000	0.000000	0.019501	0.112429	0.138251	0.000000	0.000000	2.000000	3.000000	0.000000
20372.860748	0.091497	0.547893	0.019531	81.130760	8.297622	64.112167	0.428417	0.000000	-0.953510	0.000000	0.000000	0.000000	0.019501	0.112429	0.138251	0.000000	0.000000	2.000000	3.000000	0.000000
20372.864081	0.091520	0.548090	0.019772	81.217094	8.732450	64.652489	0.425167	0.000000	-0.976552	0.000000	0.000000	0.000000	0.006852	0.058841	0.072401	0.000000	0.000000	2.000000	3.000000	0.000000
20372.867414	0.091520	0.548090	0.019772	81.217094	8.732450	64.652489	0.425167	0.000000	-0.976552	0.000000	0.000000	0.000000	0.006852	0.058841	0.072401	0.000000	0.000000	2.000000	3.000000	0.000000
20372.870748	0.091520	0.548090	0.019772	81.217094	8.732450	64.652489	0.425167	0.000000	-0.976552	0.000000	0.000000	0.000000	0.006852	0.058841	0.072401	0.000000	0.000000	2.000000	3.000000	0.000000
20372.874081	0.091520	0.548090	0.019772	81.290314	8.883375	64.841957	0.424025	0.000000	-0.988618	0.000000	0.000000	0.000000	0.006852	0.058841	0.072401	0.000000	0.000000	2.000000	3.000000	0.000000
20372.877414	0.091494	0.548269	0.020004	81.290314	8.883375	64.841957	0.424025	0.000000	-0.988618	0.000000	0.000000	0.000000	-0.007779	0.053716	0.069617	0.000000	0.000000	2.000000	3.000000	0.000000
20372.880748	0.091494	0.548269	0.020004	81.290314	8.883375	64.841957	0.424025	0.000000	-0.988618	0.000000	0.000000	0.000000	-0.007779	0.053716	0.069617	0.000000	0.000000	2.000000	3.000000	0.000000
20372.884081	0.091494	0.548269	0.020004	81.334648	8.872765	64.838943	0.424025	0.000000	-0.988618	0.000000	0.000000	0.000000	-0.007779	0.053716	0.069617	0.000000	0.000000	2.000000	3.000000	0.000000
20372.887414	0.091494	0.548269	0.020004	81.334648	8.872765	64.838943	0.424025	0.000000	-0.988618	0.000000	0.000000	0.000000	-0.007779	0.053716	0.069617	0.000000	0.000000	2.000000	3.000000	0.000000
20372.890748	0.091490	0.548448	0.020232	81.334648	8.872765	64.838943	0.424025	0.000000	-0.988618	0.000000	0.000000	0.000000	-0.001005	0.053778	0.068281	0.000000	0.000000	2.000000	3.000000	0.000000
20372.894081	0.091502	0.548620	0.020415	81.342743	8.875009	64.845901	0.425321	0.000000	-1.000221	0.000000	0.000000	0.000000	0.003445	0.051462	0.054781	0.000000	0.000000	2.000000	3.000000	0.000000
20372.897414	0.091502	0.548620	0.020415	81.342743	8.875009	64.845901	0.425321	0.000000	-1.000221	0.000000	0.000000	0.000000	0.003445	0.051462	0.054781	0.000000	0.000000	2.000000	3.000000	0.000000
20372.900748	0.091502	0.548620	0.020415	81.342743	8.875009	64.845901	0.425321	0.000000	-1.000221	0.000000	0.000000	0.000000	0.003445	0.051462	0.054781	0.000000	0.000000	2.000000	3.000000	0.000000
20372.904081	0.091502	0.548620	0.020415	81.320175	8.914573	64.892838	0.424915	0.000000	-1.020732	0.000000	0.000000	0.000000	0.003445	0.051462	0.054781	0.000000	0.000000	2.000000	3.000000	0.000000
20372.907414	0.091535	0.548818	0.020588	81.320175	8.914573	64.892838	0.424915	0.000000	-1.020732	0.000000	0.000000	0.000000	0.009960	0.059490	0.051976	0.000000	0.000000	2.000000	3.000000	0.000000
20372.910748	0.091535	0.548818	0.020588	81.320175	8.914573	64.892838	0.424915	0.000000	-1.020732	0.000000	0.000000	0.000000	0.009960	0.059490	0.051976	0.000000	0.000000	2.000000	3.000000	0.000000
20372.914081	0.091535	0.548818	0.020588	81.294777	9.001354	64.993195	0.424915	0.000000	-1.020732	0.000000	0.000000	0.000000	0.009960	0.059490	0.051976	0.000000	0.000000	2.000000	3.000000	0.000000
20372.917414	0.091535	0.548818	0.020588	81.294777	9.001354	64.993195	0.424915	0.000000	-1.020732	0.000000	0.000000	0.000000	0.009960	0.059490	0.051976	0.000000	0.000000	2.000000	3.000000	0.000000
20372.920748	0.091588	0.548972	0.020744	81.294777	9.001354	64.993195	0.424915	0.000000	-1.020732	0.000000	0.000000	0.000000	0.016017	0.046380	0.046775	0.000000	0.000000	2.000000	3.000000	0.000000
20372.924081	0.091588	0.548972	0.020744	81.278725	9.108236	65.111847	0.423255	0.000000	-1.029394	0.000000	0.000000	0.000000	0.016017	0.046380	0.046775	0.000000	0.000000	2.000000	3.000000	0.000000
20372.927414	0.091588	0.548972	0.020744	81.278725	9.108236	65.111847	0.423255	0.000000	-1.029394	0.000000	0.000000	0.000000	0.016017	0.046380	0.046775	0.000000	0.000000	2.000000	3.000000	0.000000
20372.930748	0.091588	0.548972	0.020744	81.278725	9.108236	65.111847	0.423255	0.000000	-1.029394	0.000000	0.000000	0.000000	0.016017	0.046380	0.046775	0.000000	0.000000	2.000000	3.000000	0.000000
20372.934081	0.091767	0.549249	0.020939	81.292267	9.243247	65.265854	0.420585	0.000000	-1.037190	0.000000	0.000000	0.000000	0.053588	0.082997	0.058611	0.000000	0.000000	2.000000	3.000000	0.000000
20372.937414	0.091767	0.549249	0.020939	81.292267	9.243247	65.265854	0.420585	0.000000	-1.037190	0.000000	0.000000	0.000000	0.053588	0.082997	0.058611	0.000000	0.000000	2.000000	3.000000	0.000000
20372.940748	0.091767	0.549249	0.020939	81.292267	9.243247	65.265854	0.420585	0.000000	-1.037190	0.000000	0.000000	0.000000	0.053588	0.082997	0.058611	0.000000	0.000000	2.000000	3.000000	0.000000
20372.944081	0.091875	0.549335	0.021011	81.344826	9.470537	65.529274	0.411654	0.000000	-1.046959	0.000000	0.000000	0.000000	0.032361	0.025791	0.021448	0.000000	0.000000	2.000000	3.000000	0.000000
20372.947414	0.091875	0.549335	0.021011	81.344826	9.470537	65.529274	0.411654	0.000000	-1.046959	0.000000	0.000000	0.000000	0.032361	0.025791	0.021448	0.000000	0.000000	2.000000	3.000000	0.000000
20372.950748	0.091875	0.549335	0.021011	81.344826	9.470537	65.529274	0.411654	0.000000	-1.046959	0.000000	0.000000	0.000000	0.032361	0.025791	0.021448	0.000000	0.000000	2.000000	3.000000	0.000000
20372.954081	0.091875	0.549335	0.021011	81.425560	9.797452	65.909340	0.406260	0.000000	-1.050533	0.000000	0.000000	0.000000	0.032361	0.025791	0.021448	0.000000	0.000000	2.000000	3.000000	0.000000
20372.957414	0.092009	0.549388	0.020975	81.425560	9.797452	65.909340	0.406260	0.000000	-1.050533	0.000000	0.000000	0.000000	0.040290	0.015973	-0.010822	0.000000	0.000000	2.000000	3.000000	0.000000
20372.960748	0.092009	0.549388	0.020975	81.425560	9.797452	65.909340	0.406260	0.000000	-1.050533	0.000000	0.000000	0.000000	0.040290	0.015973	-0.010822	0.000000	0.000000	2.000000	3.000000	0.000000
20372.964081	0.092009	0.549388	0.020975	81.509438	10.317068	66.512520	0.406260	0.000000	-1.050533	0.000000	0.000000	0.000000	0.040290	0.015973	-0.010822	0.000000	0.000000	2.000000	3.000000	0.000000
20372.967414	0.092009	0.549388	0.020975	81.509438	10.317068	66.512520	0.406260	0.000000	-1.050533	0.000000	0.000000	0.000000	0.040290	0.015973	-0.010822	0.000000	0.000000	2.000000	3.000000	0.000000
20372.970748	0.092140	0.549424	0.020921	81.509438	10.317068	66.512520	0.406260	0.000000	-1.050533	0.000000	0.000000	0.000000	0.039255	0.010808	-0.016169	0.000000	0.000000	2.000000	3.000000	0.000000
20372.974081	0.092140	0.549424	0.020921	81.591827	11.040217	67.356812	0.399545	0.000000	-1.048729	0.000000	0.000000	0.000000	0.039255	0.010808	-0.016169	0.000000	0.000000	2.000000	3.000000	0.000000
20372.977414	0.092140	0.549424	0.020921	81.591827	11.040217	67.356812	0.399545	0.000000	-1.048729	0.000000	0.000000	0.000000	0.039255	0.010808	-0.016169	0.000000	0.000000	2.000000	3.000000	0.000000
20372.980748	0.092140	0.549424	0.020921	81.591827	11.040217	67.356812	0.399545	0.000000	-1.048729	0.000000	0.000000	0.000000	0.039255	0.010808	-0.016169	0.000000	0.000000	2.000000	3.000000	0.000000
20372.984081	0.092519	0.549413	0.020567	81.649437	11.870492	68.313385	0.393003	0.000000	-1.046035	0.000000	0.000000	0.000000	0.113633	-0.003270	-0.106192	0.000000	0.000000	2.000000	3.000000	0.000000
20372.987414	0.092519	0.549413	0.020567	81.649437	11.870492	68.313385	0.393003	0.000000	-1.046035	0.000000	0.000000	0.000000	0.113633	-0.003270	-0.106192	0.000000	0.000000	2.000000	3.000000	0.000000
20372.990748	0.092519	0.549413	0.020567	81.649437	11.870492	68.313385	0.393003	0.000000	-1.046035	0.000000	0.000000	0.000000	0.113633	-0.003270	-0.106192	0.000000	0.000000	2.000000	3.000000	0.000000
20372.994081	0.092791	0.549410	0.020275	81.664780	12.736565	69.305740	0.374064	0.000000	-1.028336	0.000000	0.000000	0.000000	0.081825	-0.000931	-0.087533	0.000000	0.000000	2.000000	3.000000	0.000000
20372.997414	0.092791	0.549410	0.020275	81.664780	12.736565	69.305740	0.374064	0.000000	-1.028336	0.000000	0.000000	0.000000	0.081825	-0.000931	-0.087533	0.000000	0.000000	2.000000	3.000000	0.000000
20373.000748	0.092791	0.549410	0.020275	81.664780	12.736565	69.305740	0.374064	0.000000	-1.028336	0.000000	0.000000	0.000000	0.081825	-0.000931	-0.087533	0.000000	0.000000	2.000000	3.000000	0.000000
20373.004081	0.093154	0.549407	0.019965	81.672775	13.497287	70.155838	0.360426	0.000000	-1.013747	0.000000	0.000000	0.000000	0.108901	-0.000972	-0.092895	0.000000	0.000000	2.000000	3.000000	0.000000
20373.007414	0.093154	0.549407	0.019965	81.672775	13.497287	70.155838	0.360426	0.000000	-1.013747	0.000000	0.000000	0.000000	0.108901	-0.000972	-0.092895	0.000000	0.000000	2.000000	3.000000	0.000000
20373.010748	0.093154	0.549407	0.019965	81.672775	13.497287	70.155838	0.360426	0.000000	-1.013747	0.000000	0.000000	0.000000	0.108901	-0.000972	-0.092895	0.000000	0.000000	2.000000	3.000000	0.000000
20373.014081	0.093584	0.549430	0.019637	81.681145	14.064822	70.765068	0.342276	0.000000	-0.998265	0.000000	0.000000	0.000000	0.128841	0.006988	-0.098468	0.000000	0.000000	2.000000	3.000000	0.000000
20373.017414	0.093584	0.549430	0.019637	81.681145	14.064822	70.765068	0.342276	0.000000	-0.998265	0.000000	0.000000	0.000000	0.128841	0.006988	-0.098468	0.000000	0.000000	2.000000	3.000000	0.000000
20373.020748	0.093584	0.549430	0.019637	81.681145	14.064822	70.765068	0.342276	0.000000	-0.998265	0.000000	0.000000	0.000000	0.128841	0.006988	-0.098468	0.000000	0.000000	2.000000	3.000000	0.000000
20373.024081	0.093584	0.549430	0.019637	81.685608	14.320314	70.998482	0.320802	0.000000	-0.981853	0.000000	0.000000	0.000000	0.128841	0.006988	-0.098468	0.000000	0.000000	2.000000	3.000000	0.000000
20373.027414	0.094030	0.549489	0.019276	81.685608	14.320314	70.998482	0.320802	0.000000	-0.981853	0.000000	0.000000	0.000000	0.133820	0.017739	-0.108235	0.000000	0.000000	2.000000	3.000000	0.000000
20373.030748	0.094030	0.549489	0.019276	81.685608	14.320314	70.998482	0.320802	0.000000	-0.981853	0.000000	0.000000	0.000000	0.133820	0.017739	-0.108235	0.000000	0.000000	2.000000	3.000000	0.000000
20373.034081	0.094416	0.549556	0.018969	81.689102	14.339059	70.955650	0.320802	0.000000	-0.981853	0.000000	0.000000	0.000000	0.115688	0.020051	-0.092189	0.000000	0.000000	2.000000	3.000000	0.000000
20373.037414	0.094416	0.549556	0.018969	81.689102	14.339059	70.955650	0.320802	0.000000	-0.981853	0.000000	0.000000	0.000000	0.115688	0.020051	-0.092189	0.000000	0.000000	2.000000	3.000000	0.000000
20373.040748	0.094416	0.549556	0.018969	81.689102	14.339059	70.955650	0.320802	0.000000	-0.981853	0.000000	0.000000	0.000000	0.115688	0.020051	-0.092189	0.000000	0.000000	2.000000	3.000000	0.000000
20373.044081	0.094416	0.549556	0.018969	81.686882	14.277328	70.833351	0.279218	0.000000	-0.948449	0.000000	0.000000	0.000000	0.115688	0.020051	-0.092189	0.000000	0.000000	2.000000	3.000000	0.000000
20373.047414	0.094713	0.549667	0.018692	81.686882	14.277328	70.833351	0.279218	0.000000	-0.948449	0.000000	0.000000	0.000000	0.089200	0.033148	-0.083049	0.000000	0.000000	2.000000	3.000000	0.000000
20373.050748	0.094713	0.549667	0.018692	81.686882	14.277328	70.833351	0.279218	0.000000	-0.948449	0.000000	0.000000	0.000000	0.089200	0.033148	-0.083049	0.000000	0.000000	2.000000	3.000000	0.000000
20373.054081	0.094713	0.549667	0.018692	81.680130	13.991899	70.466850	0.279218	0.000000	-0.948449	0.000000	0.000000	0.000000	0.089200	0.033148	-0.083049	0.000000	0.000000	2.000000	3.000000	0.000000
20373.057414	0.094713	0.549667	0.018692	81.680130	13.991899	70.466850	0.279218	0.000000	-0.948449	0.000000	0.000000	0.000000	0.089200	0.033148	-0.083049	0.000000	0.000000	2.000000	3.000000	0.000000
20373.060748	0.094859	0.549812	0.018482	81.680130	13.991899	70.466850	0.279218	0.000000	-0.948449	0.000000	0.000000	0.000000	0.043809	0.043410	-0.062993	0.000000	0.000000	2.000000	3.000000	0.000000
20373.064081	0.094859	0.549812	0.018482	81.665627	13.406569	69.768311	0.264351	0.000000	-0.934608	0.000000	0.000000	0.000000	0.043809	0.043410	-0.062993	0.000000	0.000000	2.000000	3.000000	0.000000
20373.067414	0.094859	0.549812	0.018482	81.665627	13.406569	69.768311	0.264351	0.000000	-0.934608	0.000000	0.000000	0.000000	0.043809	0.043410	-0.062993	0.000000	0.000000	2.000000	3.000000	0.000000
20373.070748	0.094859	0.549812	0.018482	81.665627	13.406569	69.768311	0.264351	0.000000	-0.934608	0.000000	0.000000	0.000000	0.043809	0.043410	-0.062993	0.000000	0.000000	2.000000	3.000000	0.000000
20373.074081	0.094636	0.550265	0.018307	81.644379	12.677309	68.917038	0.257049	0.000000	-0.924109	0.000000	0.000000	0.000000	-0.066798	0.135932	-0.052517	0.000000	0.000000	2.000000	3.000000	0.000000
20373.077414	0.094636	0.550265	0.018307	81.644379	12.677309	68.917038	0.257049	0.000000	-0.924109	0.000000	0.000000	0.000000	-0.066798	0.135932	-0.052517	0.000000	0.000000	2.000000	3.000000	0.000000
20373.080748	0.094636	0.550265	0.018307	81.644379	12.677309	68.917038	0.257049	0.000000	-0.924109	0.000000	0.000000	0.000000	-0.066798	0.135932	-0.052517	0.000000	0.000000	2.000000	3.000000	0.000000
20373.084081	0.094360	0.550520	0.018334	81.615311	11.974216	68.112778	0.268182	0.000000	-0.915356	0.000000	0.000000	0.000000	-0.082882	0.076682	0.007992	0.000000	0.000000	2.000000	3.000000	0.000000
20373.087414	0.094360	0.550520	0.018334	81.615311	11.974216	68.112778	0.268182	0.000000	-0.915356	0.000000	0.000000	0.000000	-0.082882	0.076682	0.007992	0.000000	0.000000	2.000000	3.000000	0.000000
20373.090748	0.094360	0.550520	0.018334	81.615311	11.974216	68.112778	0.268182	0.000000	-0.915356	0.000000	0.000000	0.000000	-0.082882	0.076682	0.007992	0.000000	0.000000	2.000000	3.000000	0.000000
20373.094081	0.094360	0.550520	0.018334	81.575287	11.496244	67.596626	0.281996	0.000000	-0.916688	0.000000	0.000000	0.000000	-0.082882	0.076682	0.007992	0.000000	0.000000	2.000000	3.000000	0.000000
20373.097414	0.093986	0.550818	0.018458	81.575287	11.496244	67.596626	0.281996	0.000000	-0.916688	0.000000	0.000000	0.000000	-0.112248	0.089399	0.037395	0.000000	0.000000	2.000000	3.000000	0.000000
20373.100748	0.093986	0.550818	0.018458	81.575287	11.496244	67.596626	0.281996	0.000000	-0.916688	0.000000	0.000000	0.000000	-0.112248	0.089399	0.037395	0.000000	0.000000	2.000000	3.000000	0.000000
20373.104081	0.093503	0.551107	0.018628	81.537819	11.353415	67.497490	0.281996	0.000000	-0.916688	0.000000	0.000000	0.000000	-0.144838	0.086656	0.050741	0.000000	0.000000	2.000000	3.000000	0.000000
20373.107414	0.093503	0.551107	0.018628	81.537819	11.353415	67.497490	0.281996	0.000000	-0.916688	0.000000	0.000000	0.000000	-0.144838	0.086656	0.050741	0.000000	0.000000	2.000000	3.000000	0.000000
20373.110748	0.093503	0.551107	0.018628	81.537819	11.353415	67.497490	0.281996	0.000000	-0.916688	0.000000	0.000000	0.000000	-0.144838	0.086656	0.050741	0.000000	0.000000	2.000000	3.000000	0.000000
20373.114081	0.093503	0.551107	0.018628	81.500267	11.290711	67.507278	0.324844	0.000000	-0.931378	0.000000	0.000000	0.000000	-0.144838	0.086656	0.050741	0.000000	0.000000	2.000000	3.000000	0.000000
20373.117414	0.092909	0.551343	0.018828	81.500267	11.290711	67.507278	0.324844	0.000000	-0.931378	0.000000	0.000000	0.000000	-0.178225	0.070791	0.060190	0.000000	0.000000	2.000000	3.000000	0.000000
20373.120748	0.092909	0.551343	0.018828	81.500267	11.290711	67.507278	0.324844	0.000000	-0.931378	0.000000	0.000000	0.000000	-0.178225	0.070791	0.060190	0.000000	0.000000	2.000000	3.000000	0.000000
20373.124081	0.092256	0.551561	0.019087	81.465813	11.217134	67.517059	0.324844	0.000000	-0.931378	0.000000	0.000000	0.000000	-0.196041	0.065276	0.077543	0.000000	0.000000	2.000000	3.000000	0.000000
20373.127414	0.092256	0.551561	0.019087	81.465813	11.217134	67.517059	0.324844	0.000000	-0.931378	0.000000	0.000000	0.000000	-0.196041	0.065276	0.077543	0.000000	0.000000	2.000000	3.000000	0.000000
20373.130748	0.092256	0.551561	0.019087	81.465813	11.217134	67.517059	0.324844	0.000000	-0.931378	0.000000	0.000000	0.000000	-0.196041	0.065276	0.077543	0.000000	0.000000	2.000000	3.000000	0.000000
20373.134081	0.092256	0.551561	0.019087	81.442169	11.251518	67.656357	0.387222	0.000000	-0.954333	0.000000	0.000000	0.000000	-0.196041	0.065276	0.077543	0.000000	0.000000	2.000000	3.000000	0.000000
20373.137414	0.091595	0.551744	0.019309	81.442169	11.251518	67.656357	0.387222	0.000000	-0.954333	0.000000	0.000000	0.000000	-0.198255	0.054940	0.066608	0.000000	0.000000	2.000000	3.000000	0.000000
20373.140748	0.091595	0.551744	0.019309	81.442169	11.251518	67.656357	0.387222	0.000000	-0.954333	0.000000	0.000000	0.000000	-0.198255	0.054940	0.066608	0.000000	0.000000	2.000000	3.000000	0.000000
20373.144081	0.091014	0.551875	0.019459	81.433266	11.644007	68.215454	0.387222	0.000000	-0.954333	0.000000	0.000000	0.000000	-0.174282	0.039413	0.045183	0.000000	0.000000	2.000000	3.000000	0.000000
20373.147414	0.091014	0.551875	0.019459	81.433266	11.644007	68.215454	0.387222	0.000000	-0.954333	0.000000	0.000000	0.000000	-0.174282	0.039413	0.045183	0.000000	0.000000	2.000000	3.000000	0.000000
20373.150748	0.091014	0.551875	0.019459	81.433266	11.644007	68.215454	0.387222	0.000000	-0.954333	0.000000	0.000000	0.000000	-0.174282	0.039413	0.045183	0.000000	0.000000	2.000000	3.000000	0.000000
20373.154081	0.091014	0.551875	0.019459	81.444046	12.507703	69.316299	0.449311	0.000000	-0.972965	0.000000	0.000000	0.000000	-0.174282	0.039413	0.045183	0.000000	0.000000	2.000000	3.000000	0.000000
20373.157414	0.090588	0.551989	0.019561	81.444046	12.507703	69.316299	0.449311	0.000000	-0.972965	0.000000	0.000000	0.000000	-0.127834	0.034243	0.030622	0.000000	0.000000	2.000000	3.000000	0.000000
20373.160748	0.090588	0.551989	0.019561	81.444046	12.507703	69.316299	0.449311	0.000000	-0.972965	0.000000	0.000000	0.000000	-0.127834	0.034243	0.030622	0.000000	0.000000	2.000000	3.000000	0.000000
20373.164081	0.090588	0.551989	0.019561	81.482674	13.645296	70.712906	0.449311	0.000000	-0.972965	0.000000	0.000000	0.000000	-0.127834	0.034243	0.030622	0.000000	0.000000	2.000000	3.000000	0.000000
20373.167414	0.090588	0.551989	0.019561	81.482674	13.645296	70.712906	0.449311	0.000000	-0.972965	0.000000	0.000000	0.000000	-0.127834	0.034243	0.030622	0.000000	0.000000	2.000000	3.000000	0.000000
20373.170748	0.090332	0.552051	0.019576	81.482674	13.645296	70.712906	0.449311	0.000000	-0.972965	0.000000	0.000000	0.000000	-0.076563	0.018677	0.004276	0.000000	0.000000	2.000000	3.000000	0.000000
20373.174081	0.090332	0.552051	0.019576	81.538933	14.860672	72.177864	0.470617	0.000000	-0.978068	0.000000	0.000000	0.000000	-0.076563	0.018677	0.004276	0.000000	0.000000	2.000000	3.000000	0.000000
20373.177414	0.090332	0.552051	0.019576	81.538933	14.860672	72.177864	0.470617	0.000000	-0.978068	0.000000	0.000000	0.000000	-0.076563	0.018677	0.004276	0.000000	0.000000	2.000000	3.000000	0.000000
20373.180748	0.090332	0.552051	0.019576	81.538933	14.860672	72.177864	0.470617	0.000000	-0.978068	0.000000	0.000000	0.000000	-0.076563	0.018677	0.004276	0.000000	0.000000	2.000000	3.000000	0.000000
20373.184081	0.090244	0.552071	0.019480	81.596298	15.801471	73.290909	0.483377	0.000000	-0.978781	0.000000	0.000000	0.000000	-0.026556	0.005886	-0.028826	0.000000	0.000000	2.000000	3.000000	0.000000
20373.187414	0.090244	0.552071	0.019480	81.596298	15.801471	73.290909	0.483377	0.000000	-0.978781	0.000000	0.000000	0.000000	-0.026556	0.005886	-0.028826	0.000000	0.000000	2.000000	3.000000	0.000000
20373.190748	0.090244	0.552071	0.019480	81.596298	15.801471	73.290909	0.483377	0.000000	-0.978781	0.000000	0.000000	0.000000	-0.026556	0.005886	-0.028826	0.000000	0.000000	2.000000	3.000000	0.000000
20373.194081	0.090244	0.552071	0.019480	81.654610	16.158339	73.688271	0.487803	0.000000	-0.973977	0.000000	0.000000	0.000000	-0.026556	0.005886	-0.028826	0.000000	0.000000	2.000000	3.000000	0.000000
20373.197414	0.090391	0.552046	0.019391	81.654610	16.158339	73.688271	0.487803	0.000000	-0.973977	0.000000	0.000000	0.000000	0.044204	-0.007614	-0.026476	0.000000	0.000000	2.000000	3.000000	0.000000
20373.200748	0.090391	0.552046	0.019391	81.654610	16.158339	73.688271	0.487803	0.000000	-0.973977	0.000000	0.000000	0.000000	0.044204	-0.007614	-0.026476	0.000000	0.000000	2.000000	3.000000	0.000000
20373.204081	0.090391	0.552046	0.019391	81.720581	16.095520	73.570969	0.487803	0.000000	-0.973977	0.000000	0.000000	0.000000	0.044204	-0.007614	-0.026476	0.000000	0.000000	2.000000	3.000000	0.000000
20373.207414	0.090391	0.552046	0.019391	81.720581	16.095520	73.570969	0.487803	0.000000	-0.973977	0.000000	0.000000	0.000000	0.044204	-0.007614	-0.026476	0.000000	0.000000	2.000000	3.000000	0.000000
20373.210748	0.090633	0.552011	0.019309	81.720581	16.095520	73.570969	0.487803	0.000000	-0.973977	0.000000	0.000000	0.000000	0.072632	-0.010360	-0.024809	0.000000	0.000000	2.000000	3.000000	0.000000
20373.214081	0.090633	0.552011	0.019309	81.792778	15.846524	73.219170	0.480436	0.000000	-0.969564	0.000000	0.000000	0.000000	0.072632	-0.010360	-0.024809	0.000000	0.000000	2.000000	3.000000	0.000000
20373.217414	0.090633	0.552011	0.019309	81.792778	15.846524	73.219170	0.480436	0.000000	-0.969564	0.000000	0.000000	0.000000	0.072632	-0.010360	-0.024809	0.000000	0.000000	2.000000	3.000000	0.000000
20373.220748	0.090633	0.552011	0.019309	81.792778	15.846524	73.219170	0.480436	0.000000	-0.969564	0.000000	0.000000	0.000000	0.072632	-0.010360	-0.024809	0.000000	0.000000	2.000000	3.000000	0.000000
20373.224081	0.091276	0.551942	0.019113	81.845291	15.246553	72.451317	0.468331	0.000000	-0.965429	0.000000	0.000000	0.000000	0.192691	-0.020734	-0.058822	0.000000	0.000000	2.000000	3.000000	0.000000
20373.227414	0.091276	0.551942	0.019113	81.845291	15.246553	72.451317	0.468331	0.000000	-0.965429	0.000000	0.000000	0.000000	0.192691	-0.020734	-0.058822	0.000000	0.000000	2.000000	3.000000	0.000000
20373.230748	0.091276	0.551942	0.019113	81.845291	15.246553	72.451317	0.468331	0.000000	-0.965429	0.000000	0.000000	0.000000	0.192691	-0.020734	-0.058822	0.000000	0.000000	2.000000	3.000000	0.000000
20373.234081	0.091276	0.551942	0.019113	81.873222	14.346717	71.331940	0.436216	0.000000	-0.955626	0.000000	0.000000	0.000000	0.192691	-0.020734	-0.058822	0.000000	0.000000	2.000000	3.000000	0.000000
20373.237414	0.091607	0.551934	0.019007	81.873222	14.346717	71.331940	0.436216	0.000000	-0.955626	0.000000	0.000000	0.000000	0.099404	-0.002409	-0.031688	0.000000	0.000000	2.000000	3.000000	0.000000
20373.240748	0.091607	0.551934	0.019007	81.873222	14.346717	71.331940	0.436216	0.000000	-0.955626	0.000000	0.000000	0.000000	0.099404	-0.002409	-0.031688	0.000000	0.000000	2.000000	3.000000	0.000000
20373.244081	0.091874	0.551943	0.018932	81.882935	13.237404	69.972923	0.436216	0.000000	-0.955626	0.000000	0.000000	0.000000	0.080053	0.002770	-0.022516	0.000000	0.000000	2.000000	3.000000	0.000000
20373.247414	0.091874	0.551943	0.018932	81.882935	13.237404	69.972923	0.436216	0.000000	-0.955626	0.000000	0.000000	0.000000	0.080053	0.002770	-0.022516	0.000000	0.000000	2.000000	3.000000	0.000000
20373.250748	0.091874	0.551943	0.018932	81.882935	13.237404	69.972923	0.436216	0.000000	-0.955626	0.000000	0.000000	0.000000	0.080053	0.002770	-0.022516	0.000000	0.000000	2.000000	3.000000	0.000000
20373.254081	0.091874	0.551943	0.018932	81.882935	11.980067	68.451698	0.406306	0.000000	-0.946592	0.000000	0.000000	0.000000	0.080053	0.002770	-0.022516	0.000000	0.000000	2.000000	3.000000	0.000000
20373.257414	0.092075	0.551996	0.018882	81.882935	11.980067	68.451698	0.406306	0.000000	-0.946592	0.000000	0.000000	0.000000	0.060432	0.015892	-0.014838	0.000000	0.000000	2.000000	3.000000	0.000000
20373.260748	0.092075	0.551996	0.018882	81.882935	11.980067	68.451698	0.406306	0.000000	-0.946592	0.000000	0.000000	0.000000	0.060432	0.015892	-0.014838	0.000000	0.000000	2.000000	3.000000	0.000000
20373.264081	0.092075	0.551996	0.018882	81.871895	10.715388	66.931313	0.406306	0.000000	-0.946592	0.000000	0.000000	0.000000	0.060432	0.015892	-0.014838	0.000000	0.000000	2.000000	3.000000	0.000000
20373.267414	0.092075	0.551996	0.018882	81.871895	10.715388	66.931313	0.406306	0.000000	-0.946592	0.000000	0.000000	0.000000	0.060432	0.015892	-0.014838	0.000000	0.000000	2.000000	3.000000	0.000000
20373.270748	0.092215	0.552110	0.018876	81.871895	10.715388	66.931313	0.406306	0.000000	-0.946592	0.000000	0.000000	0.000000	0.041849	0.034200	-0.001828	0.000000	0.000000	2.000000	3.000000	0.000000
20373.274081	0.092215	0.552110	0.018876	81.850616	9.638331	65.642532	0.396234	0.000000	-0.944119	0.000000	0.000000	0.000000	0.041849	0.034200	-0.001828	0.000000	0.000000	2.000000	3.000000	0.000000
20373.277414	0.092215	0.552110	0.018876	81.850616	9.638331	65.642532	0.396234	0.000000	-0.944119	0.000000	0.000000	0.000000	0.041849	0.034200	-0.001828	0.000000	0.000000	2.000000	3.000000	0.000000
20373.280748	0.092215	0.552110	0.018876	81.850616	9.638331	65.642532	0.396234	0.000000	-0.944119	0.000000	0.000000	0.000000	0.041849	0.034200	-0.001828	0.000000	0.000000	2.000000	3.000000	0.000000
20373.284081	0.092250	0.552426	0.018937	81.821945	8.909123	64.778603	0.389259	0.000000	-0.943814	0.000000	0.000000	0.000000	0.010581	0.094695	0.018303	0.000000	0.000000	2.000000	3.000000	0.000000
20373.287414	0.092250	0.552426	0.018937	81.821945	8.909123	64.778603	0.389259	0.000000	-0.943814	0.000000	0.000000	0.000000	0.010581	0.094695	0.018303	0.000000	0.000000	2.000000	3.000000	0.000000
20373.290748	0.092250	0.552426	0.018937	81.821945	8.909123	64.778603	0.389259	0.000000	-0.943814	0.000000	0.000000	0.000000	0.010581	0.094695	0.018303	0.000000	0.000000	2.000000	3.000000	0.000000
20373.294081	0.092250	0.552426	0.018937	81.802216	8.652396	64.479187	0.387496	0.000000	-0.946864	0.000000	0.000000	0.000000	0.010581	0.094695	0.018303	0.000000	0.000000	2.000000	3.000000	0.000000
20373.297414	0.092215	0.552601	0.018996	81.802216	8.652396	64.479187	0.387496	0.000000	-0.946864	0.000000	0.000000	0.000000	-0.010639	0.052564	0.017717	0.000000	0.000000	2.000000	3.000000	0.000000
20373.300748	0.092215	0.552601	0.018996	81.802216	8.652396	64.479187	0.387496	0.000000	-0.946864	0.000000	0.000000	0.000000	-0.010639	0.052564	0.017717	0.000000	0.000000	2.000000	3.000000	0.000000
20373.304081	0.092215	0.552601	0.018996	81.795036	8.661317	64.502693	0.387496	0.000000	-0.946864	0.000000	0.000000	0.000000	-0.010639	0.052564	0.017717	0.000000	0.000000	2.000000	3.000000	0.000000
20373.307414	0.092215	0.552601	0.018996	81.795036	8.661317	64.502693	0.387496	0.000000	-0.946864	0.000000	0.000000	0.000000	-0.010639	0.052564	0.017717	0.000000	0.000000	2.000000	3.000000	0.000000
20373.310748	0.092111	0.552776	0.019068	81.795036	8.661317	64.502693	0.387496	0.000000	-0.946864	0.000000	0.000000	0.000000	-0.030993	0.052563	0.021633	0.000000	0.000000	2.000000	3.000000	0.000000
20373.314081	0.092034	0.552969	0.019154	81.816330	8.648691	64.505692	0.389269	0.000000	-0.949817	0.000000	0.000000	0.000000	-0.023199	0.057761	0.025596	0.000000	0.000000	2.000000	3.000000	0.000000
20373.317414	0.092034	0.552969	0.019154	81.816330	8.648691	64.505692	0.389269	0.000000	-0.949817	0.000000	0.000000	0.000000	-0.023199	0.057761	0.025596	0.000000	0.000000	2.000000	3.000000	0.000000
20373.320748	0.092034	0.552969	0.019154	81.816330	8.648691	64.505692	0.389269	0.000000	-0.949817	0.000000	0.000000	0.000000	-0.023199	0.057761	0.025596	0.000000	0.000000	2.000000	3.000000	0.000000
20373.324081	0.092034	0.552969	0.019154	81.868530	8.634133	64.498650	0.398301	0.000000	-0.957689	0.000000	0.000000	0.000000	-0.023199	0.057761	0.025596	0.000000	0.000000	2.000000	3.000000	0.000000
20373.327414	0.091995	0.553127	0.019195	81.868530	8.634133	64.498650	0.398301	0.000000	-0.957689	0.000000	0.000000	0.000000	-0.011689	0.047410	0.012351	0.000000	0.000000	2.000000	3.000000	0.000000
20373.330748	0.091995	0.553127	0.019195	81.868530	8.634133	64.498650	0.398301	0.000000	-0.957689	0.000000	0.000000	0.000000	-0.011689	0.047410	0.012351	0.000000	0.000000	2.000000	3.000000	0.000000
20373.334081	0.091995	0.553127	0.019195	81.936958	8.616693	64.486107	0.398301	0.000000	-0.957689	0.000000	0.000000	0.000000	-0.011689	0.047410	0.012351	0.000000	0.000000	2.000000	3.000000	0.000000
20373.337414	0.091995	0.553127	0.019195	81.936958	8.616693	64.486107	0.398301	0.000000	-0.957689	0.000000	0.000000	0.000000	-0.011689	0.047410	0.012351	0.000000	0.000000	2.000000	3.000000	0.000000
20373.340748	0.091980	0.553258	0.019237	81.936958	8.616693	64.486107	0.398301	0.000000	-0.957689	0.000000	0.000000	0.000000	-0.004609	0.039466	0.012570	0.000000	0.000000	2.000000	3.000000	0.000000
20373.344081	0.091980	0.553258	0.019237	82.010773	8.600045	64.471596	0.400249	0.000000	-0.959747	0.000000	0.000000	0.000000	-0.004609	0.039466	0.012570	0.000000	0.000000	2.000000	3.000000	0.000000
20373.347414	0.091980	0.553258	0.019237	82.010773	8.600045	64.471596	0.400249	0.000000	-0.959747	0.000000	0.000000	0.000000	-0.004609	0.039466	0.012570	0.000000	0.000000	2.000000	3.000000	0.000000
20373.350748	0.091980	0.553258	0.019237	82.010773	8.600045	64.471596	0.400249	0.000000	-0.959747	0.000000	0.000000	0.000000	-0.004609	0.039466	0.012570	0.000000	0.000000	2.000000	3.000000	0.000000
20373.354081	0.092045	0.553486	0.019331	82.073799	8.579924	64.449051	0.401017	0.000000	-0.961842	0.000000	0.000000	0.000000	0.019535	0.068227	0.028259	0.000000	0.000000	2.000000	3.000000	0.000000
20373.357414	0.092045	0.553486	0.019331	82.073799	8.579924	64.449051	0.401017	0.000000	-0.961842	0.000000	0.000000	0.000000	0.019535	0.068227	0.028259	0.000000	0.000000	2.000000	3.000000	0.000000
20373.360748	0.092045	0.553486	0.019331	82.073799	8.579924	64.449051	0.401017	0.000000	-0.961842	0.000000	0.000000	0.000000	0.019535	0.068227	0.028259	0.000000	0.000000	2.000000	3.000000	0.000000
20373.364081	0.092045	0.553486	0.019331	82.109863	8.571962	64.435852	0.397761	0.000000	-0.966552	0.000000	0.000000	0.000000	0.019535	0.068227	0.028259	0.000000	0.000000	2.000000	3.000000	0.000000
20373.367414	0.092080	0.553582	0.019392	82.109863	8.571962	64.435852	0.397761	0.000000	-0.966552	0.000000	0.000000	0.000000	0.010576	0.028757	0.018312	0.000000	0.000000	2.000000	3.000000	0.000000
20373.370748	0.092080	0.553582	0.019392	82.109863	8.571962	64.435852	0.397761	0.000000	-0.966552	0.000000	0.000000	0.000000	0.010576	0.028757	0.018312	0.000000	0.000000	2.000000	3.000000	0.000000
20373.374081	0.092080	0.553582	0.019392	82.104317	8.575939	64.437164	0.397761	0.000000	-0.966552	0.000000	0.000000	0.000000	0.010576	0.028757	0.018312	0.000000	0.000000	2.000000	3.000000	0.000000
20373.377414	0.092080	0.553582	0.019392	82.104317	8.575939	64.437164	0.397761	0.000000	-0.966552	0.000000	0.000000	0.000000	0.010576	0.028757	0.018312	0.000000	0.000000	2.000000	3.000000	0.000000
20373.380748	0.092135	0.553634	0.019436	82.104317	8.575939	64.437164	0.397761	0.000000	-0.966552	0.000000	0.000000	0.000000	0.016641	0.015623	0.013253	0.000000	0.000000	2.000000	3.000000	0.000000
20373.384081	0.092135	0.553634	0.019436	82.101189	8.585005	64.438087	0.395999	0.000000	-0.969604	0.000000	0.000000	0.000000	0.016641	0.015623	0.013253	0.000000	0.000000	2.000000	3.000000	0.000000
20373.387414	0.092135	0.553634	0.019436	82.101189	8.585005	64.438087	0.395999	0.000000	-0.969604	0.000000	0.000000	0.000000	0.016641	0.015623	0.013253	0.000000	0.000000	2.000000	3.000000	0.000000
20373.390748	0.092135	0.553634	0.019436	82.101189	8.585005	64.438087	0.395999	0.000000	-0.969604	0.000000	0.000000	0.000000	0.016641	0.015623	0.013253	0.000000	0.000000	2.000000	3.000000	0.000000
20373.394081	0.092230	0.553625	0.019442	82.104301	8.589517	64.437149	0.393225	0.000000	-0.971813	0.000000	0.000000	0.000000	0.028476	-0.002752	0.001592	0.000000	0.000000	2.000000	3.000000	0.000000
20373.397414	0.092230	0.553625	0.019442	82.104301	8.589517	64.437149	0.393225	0.000000	-0.971813	0.000000	0.000000	0.000000	0.028476	-0.002752	0.001592	0.000000	0.000000	2.000000	3.000000	0.000000
20373.400748	0.092230	0.553625	0.019442	82.104301	8.589517	64.437149	0.393225	0.000000	-0.971813	0.000000	0.000000	0.000000	0.028476	-0.002752	0.001592	0.000000	0.000000	2.000000	3.000000	0.000000
20373.404081	0.092230	0.553625	0.019442	82.107430	8.591292	64.436211	0.388479	0.000000	-0.972078	0.000000	0.000000	0.000000	0.028476	-0.002752	0.001592	0.000000	0.000000	2.000000	3.000000	0.000000
20373.407414	0.092272	0.553607	0.019415	82.107430	8.591292	64.436211	0.388479	0.000000	-0.972078	0.000000	0.000000	0.000000	0.012551	-0.005199	-0.007919	0.000000	0.000000	2.000000	3.000000	0.000000
20373.410748	0.092272	0.553607	0.019415	82.107430	8.591292	64.436211	0.388479	0.000000	-0.972078	0.000000	0.000000	0.000000	0.012551	-0.005199	-0.007919	0.000000	0.000000	2.000000	3.000000	0.000000
20373.414081	0.092272	0.553607	0.019415	82.113693	8.592186	64.434349	0.388479	0.000000	-0.972078	0.000000	0.000000	0.000000	0.012551	-0.005199	-0.007919	0.000000	0.000000	2.000000	3.000000	0.000000
20373.417414	0.092272	0.553607	0.019415	82.113693	8.592186	64.434349	0.388479	0.000000	-0.972078	0.000000	0.000000	0.000000	0.012551	-0.005199	-0.007919	0.000000	0.000000	2.000000	3.000000	0.000000
20373.420748	0.092265	0.553573	0.019380	82.113693	8.592186	64.434349	0.388479	0.000000	-0.972078	0.000000	0.000000	0.000000	-0.002050	-0.010414	-0.010583	0.000000	0.000000	2.000000	3.000000	0.000000
20373.424081	0.092265	0.553573	0.019380	82.119926	8.590306	64.432449	0.386387	0.000000	-0.970758	0.000000	0.000000	0.000000	-0.002050	-0.010414	-0.010583	0.000000	0.000000	2.000000	3.000000	0.000000
20373.427414	0.092265	0.553573	0.019380	82.119926	8.590306	64.432449	0.386387	0.000000	-0.970758	0.000000	0.000000	0.000000	-0.002050	-0.010414	-0.010583	0.000000	0.000000	2.000000	3.000000	0.000000
20373.430748	0.092265	0.553573	0.019380	82.119926	8.590306	64.432449	0.386387	0.000000	-0.970758	0.000000	0.000000	0.000000	-0.002050	-0.010414	-0.010583	0.000000	0.000000	2.000000	3.000000	0.000000
20373.434081	0.092273	0.553530	0.019300	82.123085	8.592086	64.431511	0.386729	0.000000	-0.968994	0.000000	0.000000	0.000000	0.002387	-0.012879	-0.024035	0.000000	0.000000	2.000000	3.000000	0.000000
20373.437414	0.092273	0.553530	0.019300	82.123085	8.592086	64.431511	0.386729	0.000000	-0.968994	0.000000	0.000000	0.000000	0.002387	-0.012879	-0.024035	0.000000	0.000000	2.000000	3.000000	0.000000
20373.440748	0.092273	0.553530	0.019300	82.123085	8.592086	64.431511	0.386729	0.000000	-0.968994	0.000000	0.000000	0.000000	0.002387	-0.012879	-0.024035	0.000000	0.000000	2.000000	3.000000	0.000000
20373.444081	0.092273	0.553530	0.019300	82.123085	8.594805	64.431503	0.386331	0.000000	-0.964988	0.000000	0.000000	0.000000	0.002387	-0.012879	-0.024035	0.000000	0.000000	2.000000	3.000000	0.000000
20373.447414	0.092296	0.553530	0.019295	82.123085	8.594805	64.431503	0.386331	0.000000	-0.964988	0.000000	0.000000	0.000000	0.006786	-0.000005	-0.001314	0.000000	0.000000	2.000000	3.000000	0.000000
20373.450748	0.092296	0.553530	0.019295	82.123085	8.594805	64.431503	0.386331	0.000000	-0.964988	0.000000	0.000000	0.000000	0.006786	-0.000005	-0.001314	0.000000	0.000000	2.000000	3.000000	0.000000
20373.454081	0.092296	0.553530	0.019295	82.116837	8.596683	64.433395	0.386331	0.000000	-0.964988	0.000000	0.000000	0.000000	0.006786	-0.000005	-0.001314	0.000000	0.000000	2.000000	3.000000	0.000000
20373.457414	0.092296	0.553530	0.019295	82.116837	8.596683	64.433395	0.386331	0.000000	-0.964988	0.000000	0.000000	0.000000	0.006786	-0.000005	-0.001314	0.000000	0.000000	2.000000	3.000000	0.000000
20373.460748	0.092294	0.553583	0.019285	82.116837	8.596683	64.433395	0.386331	0.000000	-0.964988	0.000000	0.000000	0.000000	-0.000599	0.015907	-0.003101	0.000000	0.000000	2.000000	3.000000	0.000000
20373.464081	0.092294	0.553583	0.019285	82.107430	8.599462	64.436188	0.385200	0.000000	-0.964770	0.000000	0.000000	0.000000	-0.000599	0.015907	-0.003101	0.000000	0.000000	2.000000	3.000000	0.000000
20373.467414	0.092294	0.553583	0.019285	82.107430	8.599462	64.436188	0.385200	0.000000	-0.964770	0.000000	0.000000	0.000000	-0.000599	0.015907	-0.003101	0.000000	0.000000	2.000000	3.000000	0.000000
20373.470748	0.092294	0.553583	0.019285	82.107430	8.599462	64.436188	0.385200	0.000000	-0.964770	0.000000	0.000000	0.000000	-0.000599	0.015907	-0.003101	0.000000	0.000000	2.000000	3.000000	0.000000
20373.474081	0.092285	0.553749	0.019362	82.094925	8.600469	64.439972	0.385300	0.000000	-0.964253	0.000000	0.000000	0.000000	-0.002566	0.049889	0.023114	0.000000	0.000000	2.000000	3.000000	0.000000
20373.477414	0.092285	0.553749	0.019362	82.094925	8.600469	64.439972	0.385300	0.000000	-0.964253	0.000000	0.000000	0.000000	-0.002566	0.049889	0.023114	0.000000	0.000000	2.000000	3.000000	0.000000
20373.480748	0.092285	0.553749	0.019362	82.094925	8.600469	64.439972	0.385300	0.000000	-0.964253	0.000000	0.000000	0.000000	-0.002566	0.049889	0.023114	0.000000	0.000000	2.000000	3.000000	0.000000
20373.484081	0.092285	0.553749	0.019362	82.076180	8.603315	64.445602	0.385728	0.000000	-0.968105	0.000000	0.000000	0.000000	-0.002566	0.049889	0.023114	0.000000	0.000000	2.000000	3.000000	0.000000
20373.487414	0.092279	0.553862	0.019449	82.076180	8.603315	64.445602	0.385728	0.000000	-0.968105	0.000000	0.000000	0.000000	-0.001966	0.034003	0.026207	0.000000	0.000000	2.000000	3.000000	0.000000
20373.490748	0.092279	0.553862	0.019449	82.076180	8.603315	64.445602	0.385728	0.000000	-0.968105	0.000000	0.000000	0.000000	-0.001966	0.034003	0.026207	0.000000	0.000000	2.000000	3.000000	0.000000
20373.494081	0.092250	0.553976	0.019541	82.054230	8.597178	64.440468	0.385728	0.000000	-0.968105	0.000000	0.000000	0.000000	-0.008761	0.033995	0.027511	0.000000	0.000000	2.000000	3.000000	0.000000
20373.497414	0.092250	0.553976	0.019541	82.054230	8.597178	64.440468	0.385728	0.000000	-0.968105	0.000000	0.000000	0.000000	-0.008761	0.033995	0.027511	0.000000	0.000000	2.000000	3.000000	0.000000
20373.500748	0.092250	0.553976	0.019541	82.054230	8.597178	64.440468	0.385728	0.000000	-0.968105	0.000000	0.000000	0.000000	-0.008761	0.033995	0.027511	0.000000	0.000000	2.000000	3.000000	0.000000
20373.504081	0.092250	0.553976	0.019541	82.038536	8.596324	64.445053	0.387516	0.000000	-0.977058	0.000000	0.000000	0.000000	-0.008761	0.033995	0.027511	0.000000	0.000000	2.000000	3.000000	0.000000
20373.507414	0.092248	0.554080	0.019651	82.038536	8.596324	64.445053	0.387516	0.000000	-0.977058	0.000000	0.000000	0.000000	-0.000651	0.031277	0.033031	0.000000	0.000000	2.000000	3.000000	0.000000
20373.510748	0.092248	0.554080	0.019651	82.038536	8.596324	64.445053	0.387516	0.000000	-0.977058	0.000000	0.000000	0.000000	-0.000651	0.031277	0.033031	0.000000	0.000000	2.000000	3.000000	0.000000
20373.514081	0.092248	0.554080	0.019651	82.022865	8.585667	64.438141	0.387516	0.000000	-0.977058	0.000000	0.000000	0.000000	-0.000651	0.031277	0.033031	0.000000	0.000000	2.000000	3.000000	0.000000
20373.517414	0.092248	0.554080	0.019651	82.022865	8.585667	64.438141	0.387516	0.000000	-0.977058	0.000000	0.000000	0.000000	-0.000651	0.031277	0.033031	0.000000	0.000000	2.000000	3.000000	0.000000
20373.520748	0.092220	0.554140	0.019753	82.022865	8.585667	64.438141	0.387516	0.000000	-0.977058	0.000000	0.000000	0.000000	-0.008172	0.018093	0.030611	0.000000	0.000000	2.000000	3.000000	0.000000
20373.524081	0.092220	0.554140	0.019753	82.016602	8.584783	64.439987	0.387624	0.000000	-0.982563	0.000000	0.000000	0.000000	-0.008172	0.018093	0.030611	0.000000	0.000000	2.000000	3.000000	0.000000
20373.527414	0.092220	0.554140	0.019753	82.016602	8.584783	64.439987	0.387624	0.000000	-0.982563	0.000000	0.000000	0.000000	-0.008172	0.018093	0.030611	0.000000	0.000000	2.000000	3.000000	0.000000
20373.530748	0.092220	0.554140	0.019753	82.016602	8.584783	64.439987	0.387624	0.000000	-0.982563	0.000000	0.000000	0.000000	-0.008172	0.018093	0.030611	0.000000	0.000000	2.000000	3.000000	0.000000
20373.534081	0.092176	0.554165	0.019888	82.013428	8.570436	64.429329	0.388986	0.000000	-0.987665	0.000000	0.000000	0.000000	-0.013349	0.007395	0.040324	0.000000	0.000000	2.000000	3.000000	0.000000
20373.537414	0.092176	0.554165	0.019888	82.013428	8.570436	64.429329	0.388986	0.000000	-0.987665	0.000000	0.000000	0.000000	-0.013349	0.007395	0.040324	0.000000	0.000000	2.000000	3.000000	0.000000
20373.540748	0.092176	0.554165	0.019888	82.013428	8.570436	64.429329	0.388986	0.000000	-0.987665	0.000000	0.000000	0.000000	-0.013349	0.007395	0.040324	0.000000	0.000000	2.000000	3.000000	0.000000
20373.544081	0.092176	0.554165	0.019888	82.013405	8.564989	64.429283	0.391211	0.000000	-0.994386	0.000000	0.000000	0.000000	-0.013349	0.007395	0.040324	0.000000	0.000000	2.000000	3.000000	0.000000
20373.547414	0.092148	0.554128	0.019988	82.013405	8.564989	64.429283	0.391211	0.000000	-0.994386	0.000000	0.000000	0.000000	-0.008302	-0.011013	0.030000	0.000000	0.000000	2.000000	3.000000	0.000000
20373.550748	0.092148	0.554128	0.019988	82.013405	8.564989	64.429283	0.391211	0.000000	-0.994386	0.000000	0.000000	0.000000	-0.008302	-0.011013	0.030000	0.000000	0.000000	2.000000	3.000000	0.000000
20373.554081	0.092148	0.554128	0.019988	82.016579	8.555910	64.428413	0.391211	0.000000	-0.994386	0.000000	0.000000	0.000000	-0.008302	-0.011013	0.030000	0.000000	0.000000	2.000000	3.000000	0.000000
20373.557414	0.092148	0.554128	0.019988	82.016579	8.555910	64.428413	0.391211	0.000000	-0.994386	0.000000	0.000000	0.000000	-0.008302	-0.011013	0.030000	0.000000	0.000000	2.000000	3.000000	0.000000
20373.560748	0.092094	0.554074	0.020074	82.016579	8.555910	64.428413	0.391211	0.000000	-0.994386	0.000000	0.000000	0.000000	-0.016125	-0.016203	0.026025	0.000000	0.000000	2.000000	3.000000	0.000000
20373.564081	0.092094	0.554074	0.020074	82.016525	8.550484	64.428398	0.392594	0.000000	-0.999386	0.000000	0.000000	0.000000	-0.016125	-0.016203	0.026025	0.000000	0.000000	2.000000	3.000000	0.000000
20373.567414	0.092094	0.554074	0.020074	82.016525	8.550484	64.428398	0.392594	0.000000	-0.999386	0.000000	0.000000	0.000000	-0.016125	-0.016203	0.026025	0.000000	0.000000	2.000000	3.000000	0.000000
20373.570748	0.092094	0.554074	0.020074	82.016525	8.550484	64.428398	0.392594	0.000000	-0.999386	0.000000	0.000000	0.000000	-0.016125	-0.016203	0.026025	0.000000	0.000000	2.000000	3.000000	0.000000
20373.574081	0.092120	0.553973	0.020330	82.016525	8.550484	64.428398	0.395282	0.000000	-1.003723	0.000000	0.000000	0.000000	0.007722	-0.030306	0.076578	0.000000	0.000000	2.000000	3.000000	0.000000
20373.577414	0.092120	0.553973	0.020330	82.016525	8.550484	64.428398	0.395282	0.000000	-1.003723	0.000000	0.000000	0.000000	0.007722	-0.030306	0.076578	0.000000	0.000000	2.000000	3.000000	0.000000
20373.580748	0.092120	0.553973	0.020330	82.016525	8.550484	64.428398	0.395282	0.000000	-1.003723	0.000000	0.000000	0.000000	0.007722	-0.030306	0.076578	0.000000	0.000000	2.000000	3.000000	0.000000
20373.584081	0.092120	0.553973	0.020330	82.016548	8.553190	64.428398	0.393995	0.000000	-1.016486	0.000000	0.000000	0.000000	0.007722	-0.030306	0.076578	0.000000	0.000000	2.000000	3.000000	0.000000
20373.587414	0.092147	0.553918	0.020467	82.016548	8.553190	64.428398	0.393995	0.000000	-1.016486	0.000000	0.000000	0.000000	0.007919	-0.016550	0.041048	0.000000	0.000000	2.000000	3.000000	0.000000
20373.590748	0.092147	0.553918	0.020467	82.016548	8.553190	64.428398	0.393995	0.000000	-1.016486	0.000000	0.000000	0.000000	0.007919	-0.016550	0.041048	0.000000	0.000000	2.000000	3.000000	0.000000
20373.594081	0.092213	0.553899	0.020567	82.013351	8.547028	64.417725	0.393995	0.000000	-1.016486	0.000000	0.000000	0.000000	0.019905	-0.005815	0.030020	0.000000	0.000000	2.000000	3.000000	0.000000
20373.597414	0.092213	0.553899	0.020567	82.013351	8.547028	64.417725	0.393995	0.000000	-1.016486	0.000000	0.000000	0.000000	0.019905	-0.005815	0.030020	0.000000	0.000000	2.000000	3.000000	0.000000
20373.600748	0.092213	0.553899	0.020567	82.013351	8.547028	64.417725	0.393995	0.000000	-1.016486	0.000000	0.000000	0.000000	0.019905	-0.005815	0.030020	0.000000	0.000000	2.000000	3.000000	0.000000
20373.604081	0.092213	0.553899	0.020567	82.013329	8.549744	64.417717	0.389357	0.000000	-1.028331	0.000000	0.000000	0.000000	0.019905	-0.005815	0.030020	0.000000	0.000000	2.000000	3.000000	0.000000
20373.607414	0.092230	0.553862	0.020658	82.013329	8.549744	64.417717	0.389357	0.000000	-1.028331	0.000000	0.000000	0.000000	0.005279	-0.011044	0.027359	0.000000	0.000000	2.000000	3.000000	0.000000
20373.610748	0.092230	0.553862	0.020658	82.013329	8.549744	64.417717	0.389357	0.000000	-1.028331	0.000000	0.000000	0.000000	0.005279	-0.011044	0.027359	0.000000	0.000000	2.000000	3.000000	0.000000
20373.614081	0.092230	0.553862	0.020658	82.013275	8.542624	64.406120	0.389357	0.000000	-1.028331	0.000000	0.000000	0.000000	0.005279	-0.011044	0.027359	0.000000	0.000000	2.000000	3.000000	0.000000
20373.617414	0.092230	0.553862	0.020658	82.013275	8.542624	64.406120	0.389357	0.000000	-1.028331	0.000000	0.000000	0.000000	0.005279	-0.011044	0.027359	0.000000	0.000000	2.000000	3.000000	0.000000
20373.620748	0.092253	0.553862	0.020653	82.013275	8.542624	64.406120	0.389357	0.000000	-1.028331	0.000000	0.000000	0.000000	0.006804	0.000006	-0.001314	0.000000	0.000000	2.000000	3.000000	0.000000
20373.624081	0.092253	0.553862	0.020653	82.013229	8.535546	64.394547	0.388477	0.000000	-1.032891	0.000000	0.000000	0.000000	0.006804	0.000006	-0.001314	0.000000	0.000000	2.000000	3.000000	0.000000
20373.627414	0.092253	0.553862	0.020653	82.013229	8.535546	64.394547	0.388477	0.000000	-1.032891	0.000000	0.000000	0.000000	0.006804	0.000006	-0.001314	0.000000	0.000000	2.000000	3.000000	0.000000
20373.630748	0.092253	0.553862	0.020653	82.013229	8.535546	64.394547	0.388477	0.000000	-1.032891	0.000000	0.000000	0.000000	0.006804	0.000006	-0.001314	0.000000	0.000000	2.000000	3.000000	0.000000
20373.634081	0.092284	0.553916	0.020571	82.009766	8.490132	64.337555	0.387343	0.000000	-1.032672	0.000000	0.000000	0.000000	0.009346	0.016266	-0.024702	0.000000	0.000000	2.000000	3.000000	0.000000
20373.637414	0.092284	0.553916	0.020571	82.009766	8.490132	64.337555	0.387343	0.000000	-1.032672	0.000000	0.000000	0.000000	0.009346	0.016266	-0.024702	0.000000	0.000000	2.000000	3.000000	0.000000
20373.640748	0.092284	0.553916	0.020571	82.009766	8.490132	64.337555	0.387343	0.000000	-1.032672	0.000000	0.000000	0.000000	0.009346	0.016266	-0.024702	0.000000	0.000000	2.000000	3.000000	0.000000
20373.644081	0.092284	0.553916	0.020571	82.000435	8.387837	64.205032	0.385786	0.000000	-1.028555	0.000000	0.000000	0.000000	0.009346	0.016266	-0.024702	0.000000	0.000000	2.000000	3.000000	0.000000
20373.647414	0.092291	0.554023	0.020483	82.000435	8.387837	64.205032	0.385786	0.000000	-1.028555	0.000000	0.000000	0.000000	0.001937	0.032184	-0.026507	0.000000	0.000000	2.000000	3.000000	0.000000
20373.650748	0.092291	0.554023	0.020483	82.000435	8.387837	64.205032	0.385786	0.000000	-1.028555	0.000000	0.000000	0.000000	0.001937	0.032184	-0.026507	0.000000	0.000000	2.000000	3.000000	0.000000
20373.654081	0.092291	0.554023	0.020483	81.981026	8.100375	63.848370	0.385786	0.000000	-1.028555	0.000000	0.000000	0.000000	0.001937	0.032184	-0.026507	0.000000	0.000000	2.000000	3.000000	0.000000
20373.657414	0.092291	0.554023	0.020483	81.981026	8.100375	63.848370	0.385786	0.000000	-1.028555	0.000000	0.000000	0.000000	0.001937	0.032184	-0.026507	0.000000	0.000000	2.000000	3.000000	0.000000
20373.660748	0.092278	0.554148	0.020416	81.981026	8.100375	63.848370	0.385786	0.000000	-1.028555	0.000000	0.000000	0.000000	-0.003848	0.037406	-0.019918	0.000000	0.000000	2.000000	3.000000	0.000000
20373.664081	0.092278	0.554148	0.020416	81.928246	7.667873	63.291668	0.385463	0.000000	-1.024137	0.000000	0.000000	0.000000	-0.003848	0.037406	-0.019918	0.000000	0.000000	2.000000	3.000000	0.000000
20373.667414	0.092278	0.554148	0.020416	81.928246	7.667873	63.291668	0.385463	0.000000	-1.024137	0.000000	0.000000	0.000000	-0.003848	0.037406	-0.019918	0.000000	0.000000	2.000000	3.000000	0.000000
20373.670748	0.092278	0.554148	0.020416	81.928246	7.667873	63.291668	0.385463	0.000000	-1.024137	0.000000	0.000000	0.000000	-0.003848	0.037406	-0.019918	0.000000	0.000000	2.000000	3.000000	0.000000
20373.674081	0.092201	0.554536	0.020505	81.819786	7.241014	62.759071	0.386104	0.000000	-1.020817	0.000000	0.000000	0.000000	-0.023091	0.116270	0.026577	0.000000	0.000000	2.000000	3.000000	0.000000
20373.677414	0.092201	0.554536	0.020505	81.819786	7.241014	62.759071	0.386104	0.000000	-1.020817	0.000000	0.000000	0.000000	-0.023091	0.116270	0.026577	0.000000	0.000000	2.000000	3.000000	0.000000
20373.680748	0.092201	0.554536	0.020505	81.819786	7.241014	62.759071	0.386104	0.000000	-1.020817	0.000000	0.000000	0.000000	-0.023091	0.116270	0.026577	0.000000	0.000000	2.000000	3.000000	0.000000
20373.684081	0.092201	0.554536	0.020505	81.688637	6.926525	62.328129	0.389953	0.000000	-1.025247	0.000000	0.000000	0.000000	-0.023091	0.116270	0.026577	0.000000	0.000000	2.000000	3.000000	0.000000
20373.687414	0.092217	0.554798	0.020710	81.688637	6.926525	62.328129	0.389953	0.000000	-1.025247	0.000000	0.000000	0.000000	0.004807	0.078649	0.061475	0.000000	0.000000	2.000000	3.000000	0.000000
20373.690748	0.092217	0.554798	0.020710	81.688637	6.926525	62.328129	0.389953	0.000000	-1.025247	0.000000	0.000000	0.000000	0.004807	0.078649	0.061475	0.000000	0.000000	2.000000	3.000000	0.000000
20373.694081	0.092316	0.555103	0.020977	81.564690	6.799737	62.105251	0.389953	0.000000	-1.025247	0.000000	0.000000	0.000000	0.029589	0.091633	0.080129	0.000000	0.000000	2.000000	3.000000	0.000000
20373.697414	0.092316	0.555103	0.020977	81.564690	6.799737	62.105251	0.389953	0.000000	-1.025247	0.000000	0.000000	0.000000	0.029589	0.091633	0.080129	0.000000	0.000000	2.000000	3.000000	0.000000
20373.700748	0.092316	0.555103	0.020977	81.564690	6.799737	62.105251	0.389953	0.000000	-1.025247	0.000000	0.000000	0.000000	0.029589	0.091633	0.080129	0.000000	0.000000	2.000000	3.000000	0.000000
20373.704081	0.092316	0.555103	0.020977	81.463745	6.854110	62.083191	0.384220	0.000000	-1.048847	0.000000	0.000000	0.000000	0.029589	0.091633	0.080129	0.000000	0.000000	2.000000	3.000000	0.000000
20373.707414	0.092445	0.555417	0.021280	81.463745	6.854110	62.083191	0.384220	0.000000	-1.048847	0.000000	0.000000	0.000000	0.038740	0.094216	0.090833	0.000000	0.000000	2.000000	3.000000	0.000000
20373.710748	0.092445	0.555417	0.021280	81.463745	6.854110	62.083191	0.384220	0.000000	-1.048847	0.000000	0.000000	0.000000	0.038740	0.094216	0.090833	0.000000	0.000000	2.000000	3.000000	0.000000
20373.714081	0.092445	0.555417	0.021280	81.397484	6.896915	62.059544	0.384220	0.000000	-1.048847	0.000000	0.000000	0.000000	0.038740	0.094216	0.090833	0.000000	0.000000	2.000000	3.000000	0.000000
20373.717414	0.092445	0.555417	0.021280	81.397484	6.896915	62.059544	0.384220	0.000000	-1.048847	0.000000	0.000000	0.000000	0.038740	0.094216	0.090833	0.000000	0.000000	2.000000	3.000000	0.000000
20373.720748	0.092608	0.555757	0.021636	81.397484	6.896915	62.059544	0.384220	0.000000	-1.048847	0.000000	0.000000	0.000000	0.048926	0.102025	0.106774	0.000000	0.000000	2.000000	3.000000	0.000000
20373.724081	0.092773	0.556045	0.022002	81.341293	6.933900	62.069981	0.377764	0.000000	-1.063986	0.000000	0.000000	0.000000	0.049560	0.086145	0.109830	0.000000	0.000000	2.000000	3.000000	0.000000
20373.727414	0.092773	0.556045	0.022002	81.341293	6.933900	62.069981	0.377764	0.000000	-1.063986	0.000000	0.000000	0.000000	0.049560	0.086145	0.109830	0.000000	0.000000	2.000000	3.000000	0.000000
20373.730748	0.092773	0.556045	0.022002	81.341293	6.933900	62.069981	0.377764	0.000000	-1.063986	0.000000	0.000000	0.000000	0.049560	0.086145	0.109830	0.000000	0.000000	2.000000	3.000000	0.000000
20373.734081	0.092773	0.556045	0.022002	81.288216	6.966427	62.094650	0.361349	0.000000	-1.100087	0.000000	0.000000	0.000000	0.049560	0.086145	0.109830	0.000000	0.000000	2.000000	3.000000	0.000000
20373.737414	0.092909	0.556297	0.022337	81.288216	6.966427	62.094650	0.361349	0.000000	-1.100087	0.000000	0.000000	0.000000	0.040722	0.075725	0.100553	0.000000	0.000000	2.000000	3.000000	0.000000
20373.740748	0.092909	0.556297	0.022337	81.288216	6.966427	62.094650	0.361349	0.000000	-1.100087	0.000000	0.000000	0.000000	0.040722	0.075725	0.100553	0.000000	0.000000	2.000000	3.000000	0.000000
20373.744081	0.092976	0.556550	0.022685	81.241348	6.987670	62.116119	0.361349	0.000000	-1.100087	0.000000	0.000000	0.000000	0.020235	0.075785	0.104445	0.000000	0.000000	2.000000	3.000000	0.000000
20373.747414	0.092976	0.556550	0.022685	81.241348	6.987670	62.116119	0.361349	0.000000	-1.100087	0.000000	0.000000	0.000000	0.020235	0.075785	0.104445	0.000000	0.000000	2.000000	3.000000	0.000000
20373.750748	0.092976	0.556550	0.022685	81.241348	6.987670	62.116119	0.361349	0.000000	-1.100087	0.000000	0.000000	0.000000	0.020235	0.075785	0.104445	0.000000	0.000000	2.000000	3.000000	0.000000
20373.754081	0.093033	0.556750	0.022981	81.197639	7.007308	62.135979	0.351190	0.000000	-1.134253	0.000000	0.000000	0.000000	0.017175	0.060099	0.088655	0.000000	0.000000	2.000000	3.000000	0.000000
20373.757414	0.093033	0.556750	0.022981	81.197639	7.007308	62.135979	0.351190	0.000000	-1.134253	0.000000	0.000000	0.000000	0.017175	0.060099	0.088655	0.000000	0.000000	2.000000	3.000000	0.000000
20373.760748	0.093033	0.556750	0.022981	81.197639	7.007308	62.135979	0.351190	0.000000	-1.134253	0.000000	0.000000	0.000000	0.017175	0.060099	0.088655	0.000000	0.000000	2.000000	3.000000	0.000000
20373.764081	0.093033	0.556750	0.022981	81.157043	7.022629	62.154251	0.348327	0.000000	-1.149029	0.000000	0.000000	0.000000	0.017175	0.060099	0.088655	0.000000	0.000000	2.000000	3.000000	0.000000
20373.767414	0.093053	0.556959	0.023325	81.157043	7.022629	62.154251	0.348327	0.000000	-1.149029	0.000000	0.000000	0.000000	0.005823	0.062658	0.103332	0.000000	0.000000	2.000000	3.000000	0.000000
20373.770748	0.093053	0.556959	0.023325	81.157043	7.022629	62.154251	0.348327	0.000000	-1.149029	0.000000	0.000000	0.000000	0.005823	0.062658	0.103332	0.000000	0.000000	2.000000	3.000000	0.000000
20373.774081	0.093053	0.556959	0.023325	81.116570	7.041149	62.182922	0.348327	0.000000	-1.149029	0.000000	0.000000	0.000000	0.005823	0.062658	0.103332	0.000000	0.000000	2.000000	3.000000	0.000000
20373.777414	0.093053	0.556959	0.023325	81.116570	7.041149	62.182922	0.348327	0.000000	-1.149029	0.000000	0.000000	0.000000	0.005823	0.062658	0.103332	0.000000	0.000000	2.000000	3.000000	0.000000
20373.780748	0.093065	0.557133	0.023634	81.116570	7.041149	62.182922	0.348327	0.000000	-1.149029	0.000000	0.000000	0.000000	0.003765	0.052150	0.092814	0.000000	0.000000	2.000000	3.000000	0.000000
20373.784081	0.093021	0.557281	0.023895	81.085556	7.064005	62.217648	0.347357	0.000000	-1.166251	0.000000	0.000000	0.000000	-0.013308	0.044429	0.078125	0.000000	0.000000	2.000000	3.000000	0.000000
20373.787414	0.093021	0.557281	0.023895	81.085556	7.064005	62.217648	0.347357	0.000000	-1.166251	0.000000	0.000000	0.000000	-0.013308	0.044429	0.078125	0.000000	0.000000	2.000000	3.000000	0.000000
20373.790748	0.093021	0.557281	0.023895	81.085556	7.064005	62.217648	0.347357	0.000000	-1.166251	0.000000	0.000000	0.000000	-0.013308	0.044429	0.078125	0.000000	0.000000	2.000000	3.000000	0.000000
20373.794081	0.093021	0.557281	0.023895	81.054550	7.086677	62.252197	0.348947	0.000000	-1.194741	0.000000	0.000000	0.000000	-0.013308	0.044429	0.078125	0.000000	0.000000	2.000000	3.000000	0.000000
20373.797414	0.093022	0.557429	0.024146	81.054550	7.086677	62.252197	0.348947	0.000000	-1.194741	0.000000	0.000000	0.000000	0.000366	0.044434	0.075448	0.000000	0.000000	2.000000	3.000000	0.000000
20373.800748	0.093022	0.557429	0.024146	81.054550	7.086677	62.252197	0.348947	0.000000	-1.194741	0.000000	0.000000	0.000000	0.000366	0.044434	0.075448	0.000000	0.000000	2.000000	3.000000	0.000000
20373.804081	0.093022	0.557429	0.024146	81.033623	7.171294	62.355579	0.348947	0.000000	-1.194741	0.000000	0.000000	0.000000	0.000366	0.044434	0.075448	0.000000	0.000000	2.000000	3.000000	0.000000
20373.807414	0.093022	0.557429	0.024146	81.033623	7.171294	62.355579	0.348947	0.000000	-1.194741	0.000000	0.000000	0.000000	0.000366	0.044434	0.075448	0.000000	0.000000	2.000000	3.000000	0.000000
20373.810748	0.093027	0.557543	0.024295	81.033623	7.171294	62.355579	0.348947	0.000000	-1.194741	0.000000	0.000000	0.000000	0.001533	0.034166	0.044743	0.000000	0.000000	2.000000	3.000000	0.000000
20373.814081	0.093027	0.557543	0.024295	81.022415	7.280387	62.486027	0.348886	0.000000	-1.207315	0.000000	0.000000	0.000000	0.001533	0.034166	0.044743	0.000000	0.000000	2.000000	3.000000	0.000000
20373.817414	0.093027	0.557543	0.024295	81.022415	7.280387	62.486027	0.348886	0.000000	-1.207315	0.000000	0.000000	0.000000	0.001533	0.034166	0.044743	0.000000	0.000000	2.000000	3.000000	0.000000
20373.820748	0.093027	0.557543	0.024295	81.022415	7.280387	62.486027	0.348886	0.000000	-1.207315	0.000000	0.000000	0.000000	0.001533	0.034166	0.044743	0.000000	0.000000	2.000000	3.000000	0.000000
20373.824081	0.093013	0.557695	0.024223	81.016769	7.334846	62.551147	0.348631	0.000000	-1.214773	0.000000	0.000000	0.000000	-0.004205	0.045698	-0.021759	0.000000	0.000000	2.000000	3.000000	0.000000
20373.827414	0.093013	0.557695	0.024223	81.016769	7.334846	62.551147	0.348631	0.000000	-1.214773	0.000000	0.000000	0.000000	-0.004205	0.045698	-0.021759	0.000000	0.000000	2.000000	3.000000	0.000000
20373.830748	0.093013	0.557695	0.024223	81.016769	7.334846	62.551147	0.348631	0.000000	-1.214773	0.000000	0.000000	0.000000	-0.004205	0.045698	-0.021759	0.000000	0.000000	2.000000	3.000000	0.000000
20373.834081	0.093013	0.557695	0.024223	81.013657	7.336071	62.552376	0.349332	0.000000	-1.211146	0.000000	0.000000	0.000000	-0.004205	0.045698	-0.021759	0.000000	0.000000	2.000000	3.000000	0.000000
20373.837414	0.092981	0.557786	0.024058	81.013657	7.336071	62.552376	0.349332	0.000000	-1.211146	0.000000	0.000000	0.000000	-0.009566	0.027330	-0.049505	0.000000	0.000000	2.000000	3.000000	0.000000
20373.840748	0.092981	0.557786	0.024058	81.013657	7.336071	62.552376	0.349332	0.000000	-1.211146	0.000000	0.000000	0.000000	-0.009566	0.027330	-0.049505	0.000000	0.000000	2.000000	3.000000	0.000000
20373.844081	0.092981	0.557786	0.024058	81.013657	7.336071	62.552376	0.349332	0.000000	-1.211146	0.000000	0.000000	0.000000	-0.009566	0.027330	-0.049505	0.000000	0.000000	2.000000	3.000000	0.000000
20373.847414	0.092981	0.557786	0.024058	81.013657	7.336071	62.552376	0.349332	0.000000	-1.211146	0.000000	0.000000	0.000000	-0.009566	0.027330	-0.049505	0.000000	0.000000	2.000000	3.000000	0.000000
20373.850748	0.092946	0.557860	0.023875	81.013657	7.336071	62.552376	0.349332	0.000000	-1.211146	0.000000	0.000000	0.000000	-0.010573	0.022035	-0.054737	0.000000	0.000000	2.000000	3.000000	0.000000
20373.854081	0.092946	0.557860	0.023875	81.013687	7.333375	62.552418	0.350926	0.000000	-1.202895	0.000000	0.000000	0.000000	-0.010573	0.022035	-0.054737	0.000000	0.000000	2.000000	3.000000	0.000000
20373.857414	0.092946	0.557860	0.023875	81.013687	7.333375	62.552418	0.350926	0.000000	-1.202895	0.000000	0.000000	0.000000	-0.010573	0.022035	-0.054737	0.000000	0.000000	2.000000	3.000000	0.000000
20373.860748	0.092946	0.557860	0.023875	81.013687	7.333375	62.552418	0.350926	0.000000	-1.202895	0.000000	0.000000	0.000000	-0.010573	0.022035	-0.054737	0.000000	0.000000	2.000000	3.000000	0.000000
20373.864081	0.092826	0.558015	0.023496	81.013657	7.330625	62.568325	0.352688	0.000000	-1.193772	0.000000	0.000000	0.000000	-0.036171	0.046752	-0.113704	0.000000	0.000000	2.000000	3.000000	0.000000
20373.867414	0.092826	0.558015	0.023496	81.013657	7.330625	62.568325	0.352688	0.000000	-1.193772	0.000000	0.000000	0.000000	-0.036171	0.046752	-0.113704	0.000000	0.000000	2.000000	3.000000	0.000000
20373.870748	0.092826	0.558015	0.023496	81.013657	7.330625	62.568325	0.352688	0.000000	-1.193772	0.000000	0.000000	0.000000	-0.036171	0.046752	-0.113704	0.000000	0.000000	2.000000	3.000000	0.000000
20373.874081	0.092790	0.558089	0.023314	81.013641	7.330636	62.600250	0.358717	0.000000	-1.174822	0.000000	0.000000	0.000000	-0.010576	0.021947	-0.054768	0.000000	0.000000	2.000000	3.000000	0.000000
20373.877414	0.092790	0.558089	0.023314	81.013641	7.330636	62.600250	0.358717	0.000000	-1.174822	0.000000	0.000000	0.000000	-0.010576	0.021947	-0.054768	0.000000	0.000000	2.000000	3.000000	0.000000
20373.880748	0.092790	0.558089	0.023314	81.013641	7.330636	62.600250	0.358717	0.000000	-1.174822	0.000000	0.000000	0.000000	-0.010576	0.021947	-0.054768	0.000000	0.000000	2.000000	3.000000	0.000000
20373.884081	0.092790	0.558089	0.023314	81.013748	7.339276	62.642597	0.360480	0.000000	-1.165694	0.000000	0.000000	0.000000	-0.010576	0.021947	-0.054768	0.000000	0.000000	2.000000	3.000000	0.000000
20373.887414	0.092768	0.558134	0.023200	81.013748	7.339276	62.642597	0.360480	0.000000	-1.165694	0.000000	0.000000	0.000000	-0.006609	0.013721	-0.034234	0.000000	0.000000	2.000000	3.000000	0.000000
20373.890748	0.092768	0.558134	0.023200	81.013748	7.339276	62.642597	0.360480	0.000000	-1.165694	0.000000	0.000000	0.000000	-0.006609	0.013721	-0.034234	0.000000	0.000000	2.000000	3.000000	0.000000
20373.894081	0.092768	0.558134	0.023200	81.013947	7.356593	62.735233	0.360480	0.000000	-1.165694	0.000000	0.000000	0.000000	-0.006609	0.013721	-0.034234	0.000000	0.000000	2.000000	3.000000	0.000000
20373.897414	0.092768	0.558134	0.023200	81.013947	7.356593	62.735233	0.360480	0.000000	-1.165694	0.000000	0.000000	0.000000	-0.006609	0.013721	-0.034234	0.000000	0.000000	2.000000	3.000000	0.000000
20373.900748	0.092746	0.558180	0.023086	81.013947	7.356593	62.735233	0.360480	0.000000	-1.165694	0.000000	0.000000	0.000000	-0.006612	0.013720	-0.034239	0.000000	0.000000	2.000000	3.000000	0.000000
20373.904081	0.092746	0.558180	0.023086	81.014076	7.365240	62.873299	0.361581	0.000000	-1.159988	0.000000	0.000000	0.000000	-0.006612	0.013720	-0.034239	0.000000	0.000000	2.000000	3.000000	0.000000
20373.907414	0.092746	0.558180	0.023086	81.014076	7.365240	62.873299	0.361581	0.000000	-1.159988	0.000000	0.000000	0.000000	-0.006612	0.013720	-0.034239	0.000000	0.000000	2.000000	3.000000	0.000000
20373.910748	0.092746	0.558180	0.023086	81.014076	7.365240	62.873299	0.361581	0.000000	-1.159988	0.000000	0.000000	0.000000	-0.006612	0.013720	-0.034239	0.000000	0.000000	2.000000	3.000000	0.000000
20373.914081	0.092767	0.558208	0.022945	81.017403	7.384039	62.996624	0.362683	0.000000	-1.154282	0.000000	0.000000	0.000000	0.006053	0.008410	-0.042107	0.000000	0.000000	2.000000	3.000000	0.000000
20373.917414	0.092767	0.558208	0.022945	81.017403	7.384039	62.996624	0.362683	0.000000	-1.154282	0.000000	0.000000	0.000000	0.006053	0.008410	-0.042107	0.000000	0.000000	2.000000	3.000000	0.000000
20373.920748	0.092767	0.558208	0.022945	81.017403	7.384039	62.996624	0.362683	0.000000	-1.154282	0.000000	0.000000	0.000000	0.006053	0.008410	-0.042107	0.000000	0.000000	2.000000	3.000000	0.000000
20373.924081	0.092767	0.558208	0.022945	81.020836	7.414213	63.090500	0.361674	0.000000	-1.147264	0.000000	0.000000	0.000000	0.006053	0.008410	-0.042107	0.000000	0.000000	2.000000	3.000000	0.000000
20373.927414	0.092777	0.558209	0.022878	81.020836	7.414213	63.090500	0.361674	0.000000	-1.147264	0.000000	0.000000	0.000000	0.003182	0.000207	-0.020241	0.000000	0.000000	2.000000	3.000000	0.000000
20373.930748	0.092777	0.558209	0.022878	81.020836	7.414213	63.090500	0.361674	0.000000	-1.147264	0.000000	0.000000	0.000000	0.003182	0.000207	-0.020241	0.000000	0.000000	2.000000	3.000000	0.000000
20373.934081	0.092777	0.558209	0.022878	81.020927	7.431061	63.140823	0.361674	0.000000	-1.147264	0.000000	0.000000	0.000000	0.003182	0.000207	-0.020241	0.000000	0.000000	2.000000	3.000000	0.000000
20373.937414	0.092777	0.558209	0.022878	81.020927	7.431061	63.140823	0.361674	0.000000	-1.147264	0.000000	0.000000	0.000000	0.003182	0.000207	-0.020241	0.000000	0.000000	2.000000	3.000000	0.000000
20373.940748	0.092845	0.558209	0.022865	81.020927	7.431061	63.140823	0.361674	0.000000	-1.147264	0.000000	0.000000	0.000000	0.020509	-0.000007	-0.003965	0.000000	0.000000	2.000000	3.000000	0.000000
20373.944081	0.092845	0.558209	0.022865	81.020950	7.436484	63.164776	0.361144	0.000000	-1.143890	0.000000	0.000000	0.000000	0.020509	-0.000007	-0.003965	0.000000	0.000000	2.000000	3.000000	0.000000
20373.947414	0.092845	0.558209	0.022865	81.020950	7.436484	63.164776	0.361144	0.000000	-1.143890	0.000000	0.000000	0.000000	0.020509	-0.000007	-0.003965	0.000000	0.000000	2.000000	3.000000	0.000000
20373.950748	0.092845	0.558209	0.022865	81.020950	7.436484	63.164776	0.361144	0.000000	-1.143890	0.000000	0.000000	0.000000	0.020509	-0.000007	-0.003965	0.000000	0.000000	2.000000	3.000000	0.000000
20373.954081	0.092973	0.558181	0.022911	81.020927	7.444618	63.180683	0.357725	0.000000	-1.143229	0.000000	0.000000	0.000000	0.038161	-0.008229	0.013930	0.000000	0.000000	2.000000	3.000000	0.000000
20373.957414	0.092973	0.558181	0.022911	81.020927	7.444618	63.180683	0.357725	0.000000	-1.143229	0.000000	0.000000	0.000000	0.038161	-0.008229	0.013930	0.000000	0.000000	2.000000	3.000000	0.000000
20373.960748	0.092973	0.558181	0.022911	81.020927	7.444618	63.180683	0.357725	0.000000	-1.143229	0.000000	0.000000	0.000000	0.038161	-0.008229	0.013930	0.000000	0.000000	2.000000	3.000000	0.000000
20373.964081	0.092973	0.558181	0.022911	81.020927	7.444618	63.180683	0.351365	0.000000	-1.145551	0.000000	0.000000	0.000000	0.038161	-0.008229	0.013930	0.000000	0.000000	2.000000	3.000000	0.000000
20373.967414	0.092990	0.558145	0.023002	81.020927	7.444618	63.180683	0.351365	0.000000	-1.145551	0.000000	0.000000	0.000000	0.005303	-0.010953	0.027390	0.000000	0.000000	2.000000	3.000000	0.000000
20373.970748	0.092990	0.558145	0.023002	81.020927	7.444618	63.180683	0.351365	0.000000	-1.145551	0.000000	0.000000	0.000000	0.005303	-0.010953	0.027390	0.000000	0.000000	2.000000	3.000000	0.000000
20373.974081	0.092990	0.558145	0.023002	81.020927	7.444645	63.188683	0.351365	0.000000	-1.145551	0.000000	0.000000	0.000000	0.005303	-0.010953	0.027390	0.000000	0.000000	2.000000	3.000000	0.000000
20373.977414	0.092990	0.558145	0.023002	81.020927	7.444645	63.188683	0.351365	0.000000	-1.145551	0.000000	0.000000	0.000000	0.005303	-0.010953	0.027390	0.000000	0.000000	2.000000	3.000000	0.000000
20373.980748	0.092985	0.558108	0.023098	81.020927	7.444645	63.188683	0.351365	0.000000	-1.145551	0.000000	0.000000	0.000000	-0.001535	-0.010942	0.028713	0.000000	0.000000	2.000000	3.000000	0.000000
20373.984081	0.092985	0.558108	0.023098	81.024078	7.440723	63.195473	0.350482	0.000000	-1.150116	0.000000	0.000000	0.000000	-0.001535	-0.010942	0.028713	0.000000	0.000000	2.000000	3.000000	0.000000
20373.987414	0.092985	0.558108	0.023098	81.024078	7.440723	63.195473	0.350482	0.000000	-1.150116	0.000000	0.000000	0.000000	-0.001535	-0.010942	0.028713	0.000000	0.000000	2.000000	3.000000	0.000000
20373.990748	0.092985	0.558108	0.023098	81.024078	7.440723	63.195473	0.350482	0.000000	-1.150116	0.000000	0.000000	0.000000	-0.001535	-0.010942	0.028713	0.000000	0.000000	2.000000	3.000000	0.000000
20373.994081	0.092968	0.558000	0.023255	81.027184	7.434073	63.210178	0.350738	0.000000	-1.154902	0.000000	0.000000	0.000000	-0.005103	-0.032499	0.046971	0.000000	0.000000	2.000000	3.000000	0.000000
20373.997414	0.092968	0.558000	0.023255	81.027184	7.434073	63.210178	0.350738	0.000000	-1.154902	0.000000	0.000000	0.000000	-0.005103	-0.032499	0.046971	0.000000	0.000000	2.000000	3.000000	0.000000
20374.000748	0.092968	0.558000	0.023255	81.027184	7.434073	63.210178	0.350738	0.000000	-1.154902	0.000000	0.000000	0.000000	-0.005103	-0.032499	0.046971	0.000000	0.000000	2.000000	3.000000	0.000000
20374.004081	0.092968	0.558000	0.023255	81.036560	7.427711	63.254356	0.351588	0.000000	-1.162730	0.000000	0.000000	0.000000	-0.005103	-0.032499	0.046971	0.000000	0.000000	2.000000	3.000000	0.000000
20374.007414	0.092949	0.557920	0.023275	81.036560	7.427711	63.254356	0.351588	0.000000	-1.162730	0.000000	0.000000	0.000000	-0.005901	-0.024069	0.006188	0.000000	0.000000	2.000000	3.000000	0.000000
20374.010748	0.092949	0.557920	0.023275	81.036560	7.427711	63.254356	0.351588	0.000000	-1.162730	0.000000	0.000000	0.000000	-0.005901	-0.024069	0.006188	0.000000	0.000000	2.000000	3.000000	0.000000
20374.014081	0.092949	0.557920	0.023275	81.045967	7.421308	63.338409	0.351588	0.000000	-1.162730	0.000000	0.000000	0.000000	-0.005901	-0.024069	0.006188	0.000000	0.000000	2.000000	3.000000	0.000000
20374.017414	0.092949	0.557920	0.023275	81.045967	7.421308	63.338409	0.351588	0.000000	-1.162730	0.000000	0.000000	0.000000	-0.005901	-0.024069	0.006188	0.000000	0.000000	2.000000	3.000000	0.000000
20374.020748	0.092897	0.557858	0.023255	81.045967	7.421308	63.338409	0.351588	0.000000	-1.162730	0.000000	0.000000	0.000000	-0.015392	-0.018567	-0.006183	0.000000	0.000000	2.000000	3.000000	0.000000
20374.024081	0.092897	0.557858	0.023255	81.058418	7.410976	63.469048	0.352571	0.000000	-1.163761	0.000000	0.000000	0.000000	-0.015392	-0.018567	-0.006183	0.000000	0.000000	2.000000	3.000000	0.000000
20374.027414	0.092897	0.557858	0.023255	81.058418	7.410976	63.469048	0.352571	0.000000	-1.163761	0.000000	0.000000	0.000000	-0.015392	-0.018567	-0.006183	0.000000	0.000000	2.000000	3.000000	0.000000
20374.030748	0.092897	0.557858	0.023255	81.058418	7.410976	63.469048	0.352571	0.000000	-1.163761	0.000000	0.000000	0.000000	-0.015392	-0.018567	-0.006183	0.000000	0.000000	2.000000	3.000000	0.000000
20374.034081	0.092817	0.557709	0.023084	81.070953	7.403351	63.599739	0.355137	0.000000	-1.162731	0.000000	0.000000	0.000000	-0.024100	-0.044721	-0.051243	0.000000	0.000000	2.000000	3.000000	0.000000
20374.037414	0.092817	0.557709	0.023084	81.070953	7.403351	63.599739	0.355137	0.000000	-1.162731	0.000000	0.000000	0.000000	-0.024100	-0.044721	-0.051243	0.000000	0.000000	2.000000	3.000000	0.000000
20374.040748	0.092817	0.557709	0.023084	81.070953	7.403351	63.599739	0.355137	0.000000	-1.162731	0.000000	0.000000	0.000000	-0.024100	-0.044721	-0.051243	0.000000	0.000000	2.000000	3.000000	0.000000
20374.044081	0.092816	0.557684	0.022959	81.083420	7.401147	63.722382	0.359153	0.000000	-1.154190	0.000000	0.000000	0.000000	-0.000163	-0.007580	-0.037545	0.000000	0.000000	2.000000	3.000000	0.000000
20374.047414	0.092816	0.557684	0.022959	81.083420	7.401147	63.722382	0.359153	0.000000	-1.154190	0.000000	0.000000	0.000000	-0.000163	-0.007580	-0.037545	0.000000	0.000000	2.000000	3.000000	0.000000
20374.050748	0.092816	0.557684	0.022959	81.083420	7.401147	63.722382	0.359153	0.000000	-1.154190	0.000000	0.000000	0.000000	-0.000163	-0.007580	-0.037545	0.000000	0.000000	2.000000	3.000000	0.000000
20374.054081	0.092816	0.557684	0.022959	81.092758	7.405611	63.862221	0.359181	0.000000	-1.147933	0.000000	0.000000	0.000000	-0.000163	-0.007580	-0.037545	0.000000	0.000000	2.000000	3.000000	0.000000
20374.057414	0.092857	0.557667	0.022802	81.092758	7.405611	63.862221	0.359181	0.000000	-1.147933	0.000000	0.000000	0.000000	0.012181	-0.004851	-0.047039	0.000000	0.000000	2.000000	3.000000	0.000000
20374.060748	0.092857	0.557667	0.022802	81.092758	7.405611	63.862221	0.359181	0.000000	-1.147933	0.000000	0.000000	0.000000	0.012181	-0.004851	-0.047039	0.000000	0.000000	2.000000	3.000000	0.000000
20374.064081	0.092857	0.557667	0.022802	81.095894	7.409826	64.012566	0.359181	0.000000	-1.147933	0.000000	0.000000	0.000000	0.012181	-0.004851	-0.047039	0.000000	0.000000	2.000000	3.000000	0.000000
20374.067414	0.092857	0.557667	0.022802	81.095894	7.409826	64.012566	0.359181	0.000000	-1.147933	0.000000	0.000000	0.000000	0.012181	-0.004851	-0.047039	0.000000	0.000000	2.000000	3.000000	0.000000
20374.070748	0.092904	0.557686	0.022680	81.095894	7.409826	64.012566	0.359181	0.000000	-1.147933	0.000000	0.000000	0.000000	0.014193	0.005708	-0.036585	0.000000	0.000000	2.000000	3.000000	0.000000
20374.074081	0.092904	0.557686	0.022680	81.095917	7.420710	64.100342	0.357150	0.000000	-1.140093	0.000000	0.000000	0.000000	0.014193	0.005708	-0.036585	0.000000	0.000000	2.000000	3.000000	0.000000
20374.077414	0.092904	0.557686	0.022680	81.095917	7.420710	64.100342	0.357150	0.000000	-1.140093	0.000000	0.000000	0.000000	0.014193	0.005708	-0.036585	0.000000	0.000000	2.000000	3.000000	0.000000
20374.080748	0.092904	0.557686	0.022680	81.095917	7.420710	64.100342	0.357150	0.000000	-1.140093	0.000000	0.000000	0.000000	0.014193	0.005708	-0.036585	0.000000	0.000000	2.000000	3.000000	0.000000
20374.084081	0.092976	0.557776	0.022560	81.092781	7.424651	64.181343	0.354785	0.000000	-1.133996	0.000000	0.000000	0.000000	0.021400	0.026975	-0.035918	0.000000	0.000000	2.000000	3.000000	0.000000
20374.087414	0.092976	0.557776	0.022560	81.092781	7.424651	64.181343	0.354785	0.000000	-1.133996	0.000000	0.000000	0.000000	0.021400	0.026975	-0.035918	0.000000	0.000000	2.000000	3.000000	0.000000
20374.090748	0.092976	0.557776	0.022560	81.092781	7.424651	64.181343	0.354785	0.000000	-1.133996	0.000000	0.000000	0.000000	0.021400	0.026975	-0.035918	0.000000	0.000000	2.000000	3.000000	0.000000
20374.094081	0.092976	0.557776	0.022560	81.083420	7.428364	64.296791	0.351218	0.000000	-1.128009	0.000000	0.000000	0.000000	0.021400	0.026975	-0.035918	0.000000	0.000000	2.000000	3.000000	0.000000
20374.097414	0.092974	0.557830	0.022549	81.083420	7.428364	64.296791	0.351218	0.000000	-1.128009	0.000000	0.000000	0.000000	-0.000627	0.016014	-0.003238	0.000000	0.000000	2.000000	3.000000	0.000000
20374.100748	0.092974	0.557830	0.022549	81.083420	7.428364	64.296791	0.351218	0.000000	-1.128009	0.000000	0.000000	0.000000	-0.000627	0.016014	-0.003238	0.000000	0.000000	2.000000	3.000000	0.000000
20374.104081	0.092974	0.557830	0.022549	81.077164	7.430824	64.490753	0.351218	0.000000	-1.128009	0.000000	0.000000	0.000000	-0.000627	0.016014	-0.003238	0.000000	0.000000	2.000000	3.000000	0.000000
20374.107414	0.092974	0.557830	0.022549	81.077164	7.430824	64.490753	0.351218	0.000000	-1.128009	0.000000	0.000000	0.000000	-0.000627	0.016014	-0.003238	0.000000	0.000000	2.000000	3.000000	0.000000
20374.110748	0.092976	0.557874	0.022561	81.077164	7.430824	64.490753	0.351218	0.000000	-1.128009	0.000000	0.000000	0.000000	0.000699	0.013267	0.003609	0.000000	0.000000	2.000000	3.000000	0.000000
20374.114081	0.092976	0.557874	0.022561	81.074081	7.432037	64.683472	0.351323	0.000000	-1.127470	0.000000	0.000000	0.000000	0.000699	0.013267	0.003609	0.000000	0.000000	2.000000	3.000000	0.000000
20374.117414	0.092976	0.557874	0.022561	81.074081	7.432037	64.683472	0.351323	0.000000	-1.127470	0.000000	0.000000	0.000000	0.000699	0.013267	0.003609	0.000000	0.000000	2.000000	3.000000	0.000000
20374.120748	0.092976	0.557874	0.022561	81.074081	7.432037	64.683472	0.351323	0.000000	-1.127470	0.000000	0.000000	0.000000	0.000699	0.013267	0.003609	0.000000	0.000000	2.000000	3.000000	0.000000
20374.124081	0.092984	0.557882	0.022602	81.074036	7.432048	64.723351	0.351206	0.000000	-1.128071	0.000000	0.000000	0.000000	0.002341	0.002545	0.012076	0.000000	0.000000	2.000000	3.000000	0.000000
20374.127414	0.092984	0.557882	0.022602	81.074036	7.432048	64.723351	0.351206	0.000000	-1.128071	0.000000	0.000000	0.000000	0.002341	0.002545	0.012076	0.000000	0.000000	2.000000	3.000000	0.000000
20374.130748	0.092984	0.557882	0.022602	81.074036	7.432048	64.723351	0.351206	0.000000	-1.128071	0.000000	0.000000	0.000000	0.002341	0.002545	0.012076	0.000000	0.000000	2.000000	3.000000	0.000000
20374.134081	0.092984	0.557882	0.022602	81.080292	7.429605	64.720909	0.350816	0.000000	-1.130084	0.000000	0.000000	0.000000	0.002341	0.002545	0.012076	0.000000	0.000000	2.000000	3.000000	0.000000
20374.137414	0.092981	0.557838	0.022590	81.080292	7.429605	64.720909	0.350816	0.000000	-1.130084	0.000000	0.000000	0.000000	-0.000700	-0.013288	-0.003608	0.000000	0.000000	2.000000	3.000000	0.000000
20374.140748	0.092981	0.557838	0.022590	81.080292	7.429605	64.720909	0.350816	0.000000	-1.130084	0.000000	0.000000	0.000000	-0.000700	-0.013288	-0.003608	0.000000	0.000000	2.000000	3.000000	0.000000
20374.144081	0.092981	0.557838	0.022590	81.089676	7.428604	64.725105	0.350816	0.000000	-1.130084	0.000000	0.000000	0.000000	-0.000700	-0.013288	-0.003608	0.000000	0.000000	2.000000	3.000000	0.000000
20374.147414	0.092981	0.557838	0.022590	81.089676	7.428604	64.725105	0.350816	0.000000	-1.130084	0.000000	0.000000	0.000000	-0.000700	-0.013288	-0.003608	0.000000	0.000000	2.000000	3.000000	0.000000
20374.150748	0.092998	0.557776	0.022556	81.089676	7.428604	64.725105	0.350816	0.000000	-1.130084	0.000000	0.000000	0.000000	0.005120	-0.018551	-0.010163	0.000000	0.000000	2.000000	3.000000	0.000000
20374.154081	0.092998	0.557776	0.022556	81.099052	7.427612	64.745270	0.350933	0.000000	-1.129482	0.000000	0.000000	0.000000	0.005120	-0.018551	-0.010163	0.000000	0.000000	2.000000	3.000000	0.000000
20374.157414	0.092998	0.557776	0.022556	81.099052	7.427612	64.745270	0.350933	0.000000	-1.129482	0.000000	0.000000	0.000000	0.005120	-0.018551	-0.010163	0.000000	0.000000	2.000000	3.000000	0.000000
20374.160748	0.092998	0.557776	0.022556	81.099052	7.427612	64.745270	0.350933	0.000000	-1.129482	0.000000	0.000000	0.000000	0.005120	-0.018551	-0.010163	0.000000	0.000000	2.000000	3.000000	0.000000
20374.164081	0.093063	0.557609	0.022404	81.114670	7.426870	64.786880	0.350079	0.000000	-1.127789	0.000000	0.000000	0.000000	0.019521	-0.050160	-0.045524	0.000000	0.000000	2.000000	3.000000	0.000000
20374.167414	0.093063	0.557609	0.022404	81.114670	7.426870	64.786880	0.350079	0.000000	-1.127789	0.000000	0.000000	0.000000	0.019521	-0.050160	-0.045524	0.000000	0.000000	2.000000	3.000000	0.000000
20374.170748	0.093063	0.557609	0.022404	81.114670	7.426870	64.786880	0.350079	0.000000	-1.127789	0.000000	0.000000	0.000000	0.019521	-0.050160	-0.045524	0.000000	0.000000	2.000000	3.000000	0.000000
20374.174081	0.093063	0.557609	0.022404	81.130295	7.436961	64.812523	0.346826	0.000000	-1.120201	0.000000	0.000000	0.000000	0.019521	-0.050160	-0.045524	0.000000	0.000000	2.000000	3.000000	0.000000
20374.177414	0.093188	0.557512	0.022313	81.130295	7.436961	64.812523	0.346826	0.000000	-1.120201	0.000000	0.000000	0.000000	0.037229	-0.029080	-0.027271	0.000000	0.000000	2.000000	3.000000	0.000000
20374.180748	0.093188	0.557512	0.022313	81.130295	7.436961	64.812523	0.346826	0.000000	-1.120201	0.000000	0.000000	0.000000	0.037229	-0.029080	-0.027271	0.000000	0.000000	2.000000	3.000000	0.000000
20374.184081	0.093188	0.557512	0.022313	81.145897	7.455215	64.838104	0.346826	0.000000	-1.120201	0.000000	0.000000	0.000000	0.037229	-0.029080	-0.027271	0.000000	0.000000	2.000000	3.000000	0.000000
20374.187414	0.093188	0.557512	0.022313	81.145897	7.455215	64.838104	0.346826	0.000000	-1.120201	0.000000	0.000000	0.000000	0.037229	-0.029080	-0.027271	0.000000	0.000000	2.000000	3.000000	0.000000
20374.190748	0.093380	0.557415	0.022209	81.145897	7.455215	64.838104	0.346826	0.000000	-1.120201	0.000000	0.000000	0.000000	0.057691	-0.029082	-0.031275	0.000000	0.000000	2.000000	3.000000	0.000000
20374.194081	0.093380	0.557415	0.022209	81.161537	7.473442	64.847733	0.340621	0.000000	-1.115656	0.000000	0.000000	0.000000	0.057691	-0.029082	-0.031275	0.000000	0.000000	2.000000	3.000000	0.000000
20374.197414	0.093380	0.557415	0.022209	81.161537	7.473442	64.847733	0.340621	0.000000	-1.115656	0.000000	0.000000	0.000000	0.057691	-0.029082	-0.031275	0.000000	0.000000	2.000000	3.000000	0.000000
20374.200748	0.093380	0.557415	0.022209	81.161537	7.473442	64.847733	0.340621	0.000000	-1.115656	0.000000	0.000000	0.000000	0.057691	-0.029082	-0.031275	0.000000	0.000000	2.000000	3.000000	0.000000
20374.204081	0.093752	0.557320	0.021938	81.170921	7.494173	64.843948	0.331006	0.000000	-1.110443	0.000000	0.000000	0.000000	0.111691	-0.028626	-0.081158	0.000000	0.000000	2.000000	3.000000	0.000000
20374.207414	0.093752	0.557320	0.021938	81.170921	7.494173	64.843948	0.331006	0.000000	-1.110443	0.000000	0.000000	0.000000	0.111691	-0.028626	-0.081158	0.000000	0.000000	2.000000	3.000000	0.000000
20374.210748	0.093752	0.557320	0.021938	81.170921	7.494173	64.843948	0.331006	0.000000	-1.110443	0.000000	0.000000	0.000000	0.111691	-0.028626	-0.081158	0.000000	0.000000	2.000000	3.000000	0.000000
20374.214081	0.093873	0.557303	0.021831	81.177124	7.510670	64.849342	0.312390	0.000000	-1.096917	0.000000	0.000000	0.000000	0.036204	-0.005052	-0.032176	0.000000	0.000000	2.000000	3.000000	0.000000
20374.217414	0.093873	0.557303	0.021831	81.177124	7.510670	64.849342	0.312390	0.000000	-1.096917	0.000000	0.000000	0.000000	0.036204	-0.005052	-0.032176	0.000000	0.000000	2.000000	3.000000	0.000000
20374.220748	0.093873	0.557303	0.021831	81.177124	7.510670	64.849342	0.312390	0.000000	-1.096917	0.000000	0.000000	0.000000	0.036204	-0.005052	-0.032176	0.000000	0.000000	2.000000	3.000000	0.000000
20374.224081	0.093873	0.557303	0.021831	81.177147	7.524258	64.857315	0.306356	0.000000	-1.091555	0.000000	0.000000	0.000000	0.036204	-0.005052	-0.032176	0.000000	0.000000	2.000000	3.000000	0.000000
20374.227414	0.093974	0.557304	0.021746	81.177147	7.524258	64.857315	0.306356	0.000000	-1.091555	0.000000	0.000000	0.000000	0.030394	0.000210	-0.025613	0.000000	0.000000	2.000000	3.000000	0.000000
20374.230748	0.093974	0.557304	0.021746	81.177147	7.524258	64.857315	0.306356	0.000000	-1.091555	0.000000	0.000000	0.000000	0.030394	0.000210	-0.025613	0.000000	0.000000	2.000000	3.000000	0.000000
20374.234081	0.093974	0.557304	0.021746	81.177124	7.532422	64.857323	0.306356	0.000000	-1.091555	0.000000	0.000000	0.000000	0.030394	0.000210	-0.025613	0.000000	0.000000	2.000000	3.000000	0.000000
20374.237414	0.093974	0.557304	0.021746	81.177124	7.532422	64.857323	0.306356	0.000000	-1.091555	0.000000	0.000000	0.000000	0.030394	0.000210	-0.025613	0.000000	0.000000	2.000000	3.000000	0.000000
20374.240748	0.094037	0.557340	0.021704	81.177124	7.532422	64.857323	0.306356	0.000000	-1.091555	0.000000	0.000000	0.000000	0.018801	0.010744	-0.012471	0.000000	0.000000	2.000000	3.000000	0.000000
20374.244081	0.094037	0.557340	0.021704	81.170898	7.534946	64.867851	0.301291	0.000000	-1.087286	0.000000	0.000000	0.000000	0.018801	0.010744	-0.012471	0.000000	0.000000	2.000000	3.000000	0.000000
20374.247414	0.094037	0.557340	0.021704	81.170898	7.534946	64.867851	0.301291	0.000000	-1.087286	0.000000	0.000000	0.000000	0.018801	0.010744	-0.012471	0.000000	0.000000	2.000000	3.000000	0.000000
20374.250748	0.094037	0.557340	0.021704	81.170898	7.534946	64.867851	0.301291	0.000000	-1.087286	0.000000	0.000000	0.000000	0.018801	0.010744	-0.012471	0.000000	0.000000	2.000000	3.000000	0.000000
20374.254081	0.094041	0.557455	0.021723	81.161552	7.538715	64.871681	0.298157	0.000000	-1.085207	0.000000	0.000000	0.000000	0.001109	0.034512	0.005634	0.000000	0.000000	2.000000	3.000000	0.000000
20374.257414	0.094041	0.557455	0.021723	81.161552	7.538715	64.871681	0.298157	0.000000	-1.085207	0.000000	0.000000	0.000000	0.001109	0.034512	0.005634	0.000000	0.000000	2.000000	3.000000	0.000000
20374.260748	0.094041	0.557455	0.021723	81.161552	7.538715	64.871681	0.298157	0.000000	-1.085207	0.000000	0.000000	0.000000	0.001109	0.034512	0.005634	0.000000	0.000000	2.000000	3.000000	0.000000
20374.264081	0.094041	0.557455	0.021723	81.149025	7.540999	64.876747	0.297973	0.000000	-1.086146	0.000000	0.000000	0.000000	0.001109	0.034512	0.005634	0.000000	0.000000	2.000000	3.000000	0.000000
20374.267414	0.094023	0.557543	0.021752	81.149025	7.540999	64.876747	0.297973	0.000000	-1.086146	0.000000	0.000000	0.000000	-0.005399	0.026533	0.008578	0.000000	0.000000	2.000000	3.000000	0.000000
20374.270748	0.094023	0.557543	0.021752	81.149025	7.540999	64.876747	0.297973	0.000000	-1.086146	0.000000	0.000000	0.000000	-0.005399	0.026533	0.008578	0.000000	0.000000	2.000000	3.000000	0.000000
20374.274081	0.094023	0.557543	0.021752	81.136543	7.540590	64.881828	0.297973	0.000000	-1.086146	0.000000	0.000000	0.000000	-0.005399	0.026533	0.008578	0.000000	0.000000	2.000000	3.000000	0.000000
20374.277414	0.094023	0.557543	0.021752	81.136543	7.540590	64.881828	0.297973	0.000000	-1.086146	0.000000	0.000000	0.000000	-0.005399	0.026533	0.008578	0.000000	0.000000	2.000000	3.000000	0.000000
20374.280748	0.093964	0.557622	0.021812	81.136543	7.540590	64.881828	0.297973	0.000000	-1.086146	0.000000	0.000000	0.000000	-0.017701	0.023801	0.018096	0.000000	0.000000	2.000000	3.000000	0.000000
20374.284081	0.093964	0.557622	0.021812	81.127174	7.538858	64.885582	0.298873	0.000000	-1.087576	0.000000	0.000000	0.000000	-0.017701	0.023801	0.018096	0.000000	0.000000	2.000000	3.000000	0.000000
20374.287414	0.093964	0.557622	0.021812	81.127174	7.538858	64.885582	0.298873	0.000000	-1.087576	0.000000	0.000000	0.000000	-0.017701	0.023801	0.018096	0.000000	0.000000	2.000000	3.000000	0.000000
20374.290748	0.093964	0.557622	0.021812	81.127174	7.538858	64.885582	0.298873	0.000000	-1.087576	0.000000	0.000000	0.000000	-0.017701	0.023801	0.018096	0.000000	0.000000	2.000000	3.000000	0.000000
20374.294081	0.093921	0.557764	0.021834	81.117783	7.539855	64.889328	0.301823	0.000000	-1.090592	0.000000	0.000000	0.000000	-0.012859	0.042536	0.006672	0.000000	0.000000	2.000000	3.000000	0.000000
20374.297414	0.093921	0.557764	0.021834	81.117783	7.539855	64.889328	0.301823	0.000000	-1.090592	0.000000	0.000000	0.000000	-0.012859	0.042536	0.006672	0.000000	0.000000	2.000000	3.000000	0.000000
20374.300748	0.093921	0.557764	0.021834	81.117783	7.539855	64.889328	0.301823	0.000000	-1.090592	0.000000	0.000000	0.000000	-0.012859	0.042536	0.006672	0.000000	0.000000	2.000000	3.000000	0.000000
20374.304081	0.093921	0.557764	0.021834	81.114716	7.552551	64.901077	0.303966	0.000000	-1.091704	0.000000	0.000000	0.000000	-0.012859	0.042536	0.006672	0.000000	0.000000	2.000000	3.000000	0.000000
20374.307414	0.093942	0.557791	0.021824	81.114716	7.552551	64.901077	0.303966	0.000000	-1.091704	0.000000	0.000000	0.000000	0.006505	0.007998	-0.002955	0.000000	0.000000	2.000000	3.000000	0.000000
20374.310748	0.093942	0.557791	0.021824	81.114716	7.552551	64.901077	0.303966	0.000000	-1.091704	0.000000	0.000000	0.000000	0.006505	0.007998	-0.002955	0.000000	0.000000	2.000000	3.000000	0.000000
20374.314081	0.093942	0.557791	0.021824	81.114754	7.555296	64.901100	0.303966	0.000000	-1.091704	0.000000	0.000000	0.000000	0.006505	0.007998	-0.002955	0.000000	0.000000	2.000000	3.000000	0.000000
20374.317414	0.093942	0.557791	0.021824	81.114754	7.555296	64.901100	0.303966	0.000000	-1.091704	0.000000	0.000000	0.000000	0.006505	0.007998	-0.002955	0.000000	0.000000	2.000000	3.000000	0.000000
20374.320748	0.093979	0.557809	0.021770	81.114754	7.555296	64.901100	0.303966	0.000000	-1.091704	0.000000	0.000000	0.000000	0.010957	0.005462	-0.016370	0.000000	0.000000	2.000000	3.000000	0.000000
20374.324081	0.093979	0.557809	0.021770	81.117897	7.562220	64.899872	0.302882	0.000000	-1.091211	0.000000	0.000000	0.000000	0.010957	0.005462	-0.016370	0.000000	0.000000	2.000000	3.000000	0.000000
20374.327414	0.093979	0.557809	0.021770	81.117897	7.562220	64.899872	0.302882	0.000000	-1.091211	0.000000	0.000000	0.000000	0.010957	0.005462	-0.016370	0.000000	0.000000	2.000000	3.000000	0.000000
20374.330748	0.093979	0.557809	0.021770	81.117897	7.562220	64.899872	0.302882	0.000000	-1.091211	0.000000	0.000000	0.000000	0.010957	0.005462	-0.016370	0.000000	0.000000	2.000000	3.000000	0.000000
20374.334081	0.094081	0.557783	0.021690	81.121040	7.569143	64.898643	0.301056	0.000000	-1.088483	0.000000	0.000000	0.000000	0.030702	-0.007793	-0.024001	0.000000	0.000000	2.000000	3.000000	0.000000
20374.337414	0.094081	0.557783	0.021690	81.121040	7.569143	64.898643	0.301056	0.000000	-1.088483	0.000000	0.000000	0.000000	0.030702	-0.007793	-0.024001	0.000000	0.000000	2.000000	3.000000	0.000000
20374.340748	0.094081	0.557783	0.021690	81.121040	7.569143	64.898643	0.301056	0.000000	-1.088483	0.000000	0.000000	0.000000	0.030702	-0.007793	-0.024001	0.000000	0.000000	2.000000	3.000000	0.000000
20374.344081	0.094081	0.557783	0.021690	81.127243	7.572077	64.896080	0.295938	0.000000	-1.084483	0.000000	0.000000	0.000000	0.030702	-0.007793	-0.024001	0.000000	0.000000	2.000000	3.000000	0.000000
20374.347414	0.094124	0.557739	0.021669	81.127243	7.572077	64.896080	0.295938	0.000000	-1.084483	0.000000	0.000000	0.000000	0.012929	-0.013271	-0.006293	0.000000	0.000000	2.000000	3.000000	0.000000
20374.350748	0.094124	0.557739	0.021669	81.127243	7.572077	64.896080	0.295938	0.000000	-1.084483	0.000000	0.000000	0.000000	0.012929	-0.013271	-0.006293	0.000000	0.000000	2.000000	3.000000	0.000000
20374.354081	0.094124	0.557739	0.021669	81.133484	7.580484	64.893570	0.295938	0.000000	-1.084483	0.000000	0.000000	0.000000	0.012929	-0.013271	-0.006293	0.000000	0.000000	2.000000	3.000000	0.000000
20374.357414	0.094124	0.557739	0.021669	81.133484	7.580484	64.893570	0.295938	0.000000	-1.084483	0.000000	0.000000	0.000000	0.012929	-0.013271	-0.006293	0.000000	0.000000	2.000000	3.000000	0.000000
20374.360748	0.094213	0.557695	0.021639	81.133484	7.580484	64.893570	0.295938	0.000000	-1.084483	0.000000	0.000000	0.000000	0.026568	-0.013260	-0.008977	0.000000	0.000000	2.000000	3.000000	0.000000
20374.364081	0.094213	0.557695	0.021639	81.136627	7.584671	64.892303	0.293783	0.000000	-1.083434	0.000000	0.000000	0.000000	0.026568	-0.013260	-0.008977	0.000000	0.000000	2.000000	3.000000	0.000000
20374.367414	0.094213	0.557695	0.021639	81.136627	7.584671	64.892303	0.293783	0.000000	-1.083434	0.000000	0.000000	0.000000	0.026568	-0.013260	-0.008977	0.000000	0.000000	2.000000	3.000000	0.000000
20374.370748	0.094213	0.557695	0.021639	81.136627	7.584671	64.892303	0.293783	0.000000	-1.083434	0.000000	0.000000	0.000000	0.026568	-0.013260	-0.008977	0.000000	0.000000	2.000000	3.000000	0.000000
20374.374081	0.094278	0.557605	0.021732	81.139755	7.583428	64.899055	0.289356	0.000000	-1.081937	0.000000	0.000000	0.000000	0.019664	-0.026927	0.027930	0.000000	0.000000	2.000000	3.000000	0.000000
20374.377414	0.094278	0.557605	0.021732	81.139755	7.583428	64.899055	0.289356	0.000000	-1.081937	0.000000	0.000000	0.000000	0.019664	-0.026927	0.027930	0.000000	0.000000	2.000000	3.000000	0.000000
20374.380748	0.094278	0.557605	0.021732	81.139755	7.583428	64.899055	0.289356	0.000000	-1.081937	0.000000	0.000000	0.000000	0.019664	-0.026927	0.027930	0.000000	0.000000	2.000000	3.000000	0.000000
20374.384081	0.094278	0.557605	0.021732	81.136650	7.581971	64.900322	0.286078	0.000000	-1.086592	0.000000	0.000000	0.000000	0.019664	-0.026927	0.027930	0.000000	0.000000	2.000000	3.000000	0.000000
20374.387414	0.094277	0.557586	0.021845	81.136650	7.581971	64.900322	0.286078	0.000000	-1.086592	0.000000	0.000000	0.000000	-0.000402	-0.005674	0.033953	0.000000	0.000000	2.000000	3.000000	0.000000
20374.390748	0.094277	0.557586	0.021845	81.136650	7.581971	64.900322	0.286078	0.000000	-1.086592	0.000000	0.000000	0.000000	-0.000402	-0.005674	0.033953	0.000000	0.000000	2.000000	3.000000	0.000000
20374.394081	0.094277	0.557586	0.021845	81.133415	7.569021	64.891060	0.286078	0.000000	-1.086592	0.000000	0.000000	0.000000	-0.000402	-0.005674	0.033953	0.000000	0.000000	2.000000	3.000000	0.000000
20374.397414	0.094277	0.557586	0.021845	81.133415	7.569021	64.891060	0.286078	0.000000	-1.086592	0.000000	0.000000	0.000000	-0.000402	-0.005674	0.033953	0.000000	0.000000	2.000000	3.000000	0.000000
20374.400748	0.094229	0.557594	0.021962	81.133415	7.569021	64.891060	0.286078	0.000000	-1.086592	0.000000	0.000000	0.000000	-0.014371	0.002320	0.035021	0.000000	0.000000	2.000000	3.000000	0.000000
20374.404081	0.094229	0.557594	0.021962	81.124046	7.559141	64.894798	0.286145	0.000000	-1.092251	0.000000	0.000000	0.000000	-0.014371	0.002320	0.035021	0.000000	0.000000	2.000000	3.000000	0.000000
20374.407414	0.094229	0.557594	0.021962	81.124046	7.559141	64.894798	0.286145	0.000000	-1.092251	0.000000	0.000000	0.000000	-0.014371	0.002320	0.035021	0.000000	0.000000	2.000000	3.000000	0.000000
20374.410748	0.094229	0.557594	0.021962	81.124046	7.559141	64.894798	0.286145	0.000000	-1.092251	0.000000	0.000000	0.000000	-0.014371	0.002320	0.035021	0.000000	0.000000	2.000000	3.000000	0.000000
20374.414081	0.094075	0.557662	0.022261	81.111549	7.550499	64.899834	0.288541	0.000000	-1.098088	0.000000	0.000000	0.000000	-0.046174	0.020448	0.089738	0.000000	0.000000	2.000000	3.000000	0.000000
20374.417414	0.094075	0.557662	0.022261	81.111549	7.550499	64.899834	0.288541	0.000000	-1.098088	0.000000	0.000000	0.000000	-0.046174	0.020448	0.089738	0.000000	0.000000	2.000000	3.000000	0.000000
20374.420748	0.094075	0.557662	0.022261	81.111549	7.550499	64.899834	0.288541	0.000000	-1.098088	0.000000	0.000000	0.000000	-0.046174	0.020448	0.089738	0.000000	0.000000	2.000000	3.000000	0.000000
20374.424081	0.094075	0.557662	0.022261	81.099030	7.547306	64.904854	0.296237	0.000000	-1.113044	0.000000	0.000000	0.000000	-0.046174	0.020448	0.089738	0.000000	0.000000	2.000000	3.000000	0.000000
20374.427414	0.094007	0.557714	0.022394	81.099030	7.547306	64.904854	0.296237	0.000000	-1.113044	0.000000	0.000000	0.000000	-0.020530	0.015592	0.039957	0.000000	0.000000	2.000000	3.000000	0.000000
20374.430748	0.094007	0.557714	0.022394	81.099030	7.547306	64.904854	0.296237	0.000000	-1.113044	0.000000	0.000000	0.000000	-0.020530	0.015592	0.039957	0.000000	0.000000	2.000000	3.000000	0.000000
20374.434081	0.094007	0.557714	0.022394	81.086456	7.535362	64.899368	0.296237	0.000000	-1.113044	0.000000	0.000000	0.000000	-0.020530	0.015592	0.039957	0.000000	0.000000	2.000000	3.000000	0.000000
20374.437414	0.094007	0.557714	0.022394	81.086456	7.535362	64.899368	0.296237	0.000000	-1.113044	0.000000	0.000000	0.000000	-0.020530	0.015592	0.039957	0.000000	0.000000	2.000000	3.000000	0.000000
20374.440748	0.093966	0.557757	0.022546	81.086456	7.535362	64.899368	0.296237	0.000000	-1.113044	0.000000	0.000000	0.000000	-0.012371	0.012854	0.045456	0.000000	0.000000	2.000000	3.000000	0.000000
20374.444081	0.093966	0.557757	0.022546	81.073944	7.532128	64.904335	0.299658	0.000000	-1.119704	0.000000	0.000000	0.000000	-0.012371	0.012854	0.045456	0.000000	0.000000	2.000000	3.000000	0.000000
20374.447414	0.093966	0.557757	0.022546	81.073944	7.532128	64.904335	0.299658	0.000000	-1.119704	0.000000	0.000000	0.000000	-0.012371	0.012854	0.045456	0.000000	0.000000	2.000000	3.000000	0.000000
20374.450748	0.093966	0.557757	0.022546	81.073944	7.532128	64.904335	0.299658	0.000000	-1.119704	0.000000	0.000000	0.000000	-0.012371	0.012854	0.045456	0.000000	0.000000	2.000000	3.000000	0.000000
20374.454081	0.093898	0.557834	0.022804	81.061317	7.520173	64.898834	0.301720	0.000000	-1.127280	0.000000	0.000000	0.000000	-0.020310	0.023197	0.077486	0.000000	0.000000	2.000000	3.000000	0.000000
20374.457414	0.093898	0.557834	0.022804	81.061317	7.520173	64.898834	0.301720	0.000000	-1.127280	0.000000	0.000000	0.000000	-0.020310	0.023197	0.077486	0.000000	0.000000	2.000000	3.000000	0.000000
20374.460748	0.093898	0.557834	0.022804	81.061317	7.520173	64.898834	0.301720	0.000000	-1.127280	0.000000	0.000000	0.000000	-0.020310	0.023197	0.077486	0.000000	0.000000	2.000000	3.000000	0.000000
20374.464081	0.093898	0.557834	0.022804	81.055107	7.511767	64.901329	0.305105	0.000000	-1.140194	0.000000	0.000000	0.000000	-0.020310	0.023197	0.077486	0.000000	0.000000	2.000000	3.000000	0.000000
20374.467414	0.093826	0.557868	0.022920	81.055107	7.511767	64.901329	0.305105	0.000000	-1.140194	0.000000	0.000000	0.000000	-0.021606	0.010332	0.034707	0.000000	0.000000	2.000000	3.000000	0.000000
20374.470748	0.093826	0.557868	0.022920	81.055107	7.511767	64.901329	0.305105	0.000000	-1.140194	0.000000	0.000000	0.000000	-0.021606	0.010332	0.034707	0.000000	0.000000	2.000000	3.000000	0.000000
20374.474081	0.093826	0.557868	0.022920	81.048866	7.500627	64.903839	0.305105	0.000000	-1.140194	0.000000	0.000000	0.000000	-0.021606	0.010332	0.034707	0.000000	0.000000	2.000000	3.000000	0.000000
20374.477414	0.093826	0.557868	0.022920	81.048866	7.500627	64.903839	0.305105	0.000000	-1.140194	0.000000	0.000000	0.000000	-0.021606	0.010332	0.034707	0.000000	0.000000	2.000000	3.000000	0.000000
20374.480748	0.093701	0.557868	0.023009	81.048866	7.500627	64.903839	0.305105	0.000000	-1.140194	0.000000	0.000000	0.000000	-0.037336	-0.000224	0.026923	0.000000	0.000000	2.000000	3.000000	0.000000
20374.484081	0.093701	0.557868	0.023009	81.045708	7.485539	64.905052	0.308706	0.000000	-1.145979	0.000000	0.000000	0.000000	-0.037336	-0.000224	0.026923	0.000000	0.000000	2.000000	3.000000	0.000000
20374.487414	0.093701	0.557868	0.023009	81.045708	7.485539	64.905052	0.308706	0.000000	-1.145979	0.000000	0.000000	0.000000	-0.037336	-0.000224	0.026923	0.000000	0.000000	2.000000	3.000000	0.000000
20374.490748	0.093701	0.557868	0.023009	81.045708	7.485539	64.905052	0.308706	0.000000	-1.145979	0.000000	0.000000	0.000000	-0.037336	-0.000224	0.026923	0.000000	0.000000	2.000000	3.000000	0.000000
20374.494081	0.093435	0.557903	0.023097	81.042610	7.470439	64.906311	0.314929	0.000000	-1.150466	0.000000	0.000000	0.000000	-0.080035	0.010556	0.026438	0.000000	0.000000	2.000000	3.000000	0.000000
20374.497414	0.093435	0.557903	0.023097	81.042610	7.470439	64.906311	0.314929	0.000000	-1.150466	0.000000	0.000000	0.000000	-0.080035	0.010556	0.026438	0.000000	0.000000	2.000000	3.000000	0.000000
20374.500748	0.093435	0.557903	0.023097	81.042610	7.470439	64.906311	0.314929	0.000000	-1.150466	0.000000	0.000000	0.000000	-0.080035	0.010556	0.026438	0.000000	0.000000	2.000000	3.000000	0.000000
20374.504081	0.093435	0.557903	0.023097	81.039474	7.460786	64.907547	0.328268	0.000000	-1.154872	0.000000	0.000000	0.000000	-0.080035	0.010556	0.026438	0.000000	0.000000	2.000000	3.000000	0.000000
20374.507414	0.093370	0.557920	0.023128	81.039474	7.460786	64.907547	0.328268	0.000000	-1.154872	0.000000	0.000000	0.000000	-0.019503	0.005297	0.009214	0.000000	0.000000	2.000000	3.000000	0.000000
20374.510748	0.093370	0.557920	0.023128	81.039474	7.460786	64.907547	0.328268	0.000000	-1.154872	0.000000	0.000000	0.000000	-0.019503	0.005297	0.009214	0.000000	0.000000	2.000000	3.000000	0.000000
20374.514081	0.093370	0.557920	0.023128	81.039497	7.458056	64.907532	0.328268	0.000000	-1.154872	0.000000	0.000000	0.000000	-0.019503	0.005297	0.009214	0.000000	0.000000	2.000000	3.000000	0.000000
20374.517414	0.093370	0.557920	0.023128	81.039497	7.458056	64.907532	0.328268	0.000000	-1.154872	0.000000	0.000000	0.000000	-0.019503	0.005297	0.009214	0.000000	0.000000	2.000000	3.000000	0.000000
20374.520748	0.093338	0.557939	0.023087	81.039497	7.458056	64.907532	0.328268	0.000000	-1.154872	0.000000	0.000000	0.000000	-0.009500	0.005479	-0.012360	0.000000	0.000000	2.000000	3.000000	0.000000
20374.524081	0.093338	0.557939	0.023087	81.039497	7.458056	64.907532	0.331519	0.000000	-1.156408	0.000000	0.000000	0.000000	-0.009500	0.005479	-0.012360	0.000000	0.000000	2.000000	3.000000	0.000000
20374.527414	0.093338	0.557939	0.023087	81.039497	7.458056	64.907532	0.331519	0.000000	-1.156408	0.000000	0.000000	0.000000	-0.009500	0.005479	-0.012360	0.000000	0.000000	2.000000	3.000000	0.000000
20374.530748	0.093338	0.557939	0.023087	81.039497	7.458056	64.907532	0.331519	0.000000	-1.156408	0.000000	0.000000	0.000000	-0.009500	0.005479	-0.012360	0.000000	0.000000	2.000000	3.000000	0.000000
20374.534081	0.093356	0.557948	0.023060	81.039284	7.443448	64.886642	0.333102	0.000000	-1.154348	0.000000	0.000000	0.000000	0.005509	0.002754	-0.008174	0.000000	0.000000	2.000000	3.000000	0.000000
20374.537414	0.093356	0.557948	0.023060	81.039284	7.443448	64.886642	0.333102	0.000000	-1.154348	0.000000	0.000000	0.000000	0.005509	0.002754	-0.008174	0.000000	0.000000	2.000000	3.000000	0.000000
20374.540748	0.093356	0.557948	0.023060	81.039284	7.443448	64.886642	0.333102	0.000000	-1.154348	0.000000	0.000000	0.000000	0.005509	0.002754	-0.008174	0.000000	0.000000	2.000000	3.000000	0.000000
20374.544081	0.093356	0.557948	0.023060	81.038887	7.414183	64.844872	0.332184	0.000000	-1.152986	0.000000	0.000000	0.000000	0.005509	0.002754	-0.008174	0.000000	0.000000	2.000000	3.000000	0.000000
20374.547414	0.093397	0.557957	0.023028	81.038887	7.414183	64.844872	0.332184	0.000000	-1.152986	0.000000	0.000000	0.000000	0.012347	0.002747	-0.009505	0.000000	0.000000	2.000000	3.000000	0.000000
20374.550748	0.093397	0.557957	0.023028	81.038887	7.414183	64.844872	0.332184	0.000000	-1.152986	0.000000	0.000000	0.000000	0.012347	0.002747	-0.009505	0.000000	0.000000	2.000000	3.000000	0.000000
20374.554081	0.093397	0.557957	0.023028	81.040329	7.349069	64.760132	0.332184	0.000000	-1.152986	0.000000	0.000000	0.000000	0.012347	0.002747	-0.009505	0.000000	0.000000	2.000000	3.000000	0.000000
20374.557414	0.093397	0.557957	0.023028	81.040329	7.349069	64.760132	0.332184	0.000000	-1.152986	0.000000	0.000000	0.000000	0.012347	0.002747	-0.009505	0.000000	0.000000	2.000000	3.000000	0.000000
20374.560748	0.093443	0.557957	0.023019	81.040329	7.349069	64.760132	0.332184	0.000000	-1.152986	0.000000	0.000000	0.000000	0.013676	-0.000007	-0.002661	0.000000	0.000000	2.000000	3.000000	0.000000
20374.564081	0.093443	0.557957	0.023019	81.041672	7.203019	64.581215	0.330126	0.000000	-1.151402	0.000000	0.000000	0.000000	0.013676	-0.000007	-0.002661	0.000000	0.000000	2.000000	3.000000	0.000000
20374.567414	0.093443	0.557957	0.023019	81.041672	7.203019	64.581215	0.330126	0.000000	-1.151402	0.000000	0.000000	0.000000	0.013676	-0.000007	-0.002661	0.000000	0.000000	2.000000	3.000000	0.000000
20374.570748	0.093443	0.557957	0.023019	81.041672	7.203019	64.581215	0.330126	0.000000	-1.151402	0.000000	0.000000	0.000000	0.013676	-0.000007	-0.002661	0.000000	0.000000	2.000000	3.000000	0.000000
20374.574081	0.093491	0.557949	0.022903	81.043991	6.962962	64.286118	0.327847	0.000000	-1.150958	0.000000	0.000000	0.000000	0.014485	-0.002332	-0.034976	0.000000	0.000000	2.000000	3.000000	0.000000
20374.577414	0.093491	0.557949	0.022903	81.043991	6.962962	64.286118	0.327847	0.000000	-1.150958	0.000000	0.000000	0.000000	0.014485	-0.002332	-0.034976	0.000000	0.000000	2.000000	3.000000	0.000000
20374.580748	0.093491	0.557949	0.022903	81.043991	6.962962	64.286118	0.327847	0.000000	-1.150958	0.000000	0.000000	0.000000	0.014485	-0.002332	-0.034976	0.000000	0.000000	2.000000	3.000000	0.000000
20374.584081	0.093491	0.557949	0.022903	81.044083	6.584053	63.823734	0.325433	0.000000	-1.145129	0.000000	0.000000	0.000000	0.014485	-0.002332	-0.034976	0.000000	0.000000	2.000000	3.000000	0.000000
20374.587414	0.093543	0.557959	0.022803	81.044083	6.584053	63.823734	0.325433	0.000000	-1.145129	0.000000	0.000000	0.000000	0.015492	0.002941	-0.029755	0.000000	0.000000	2.000000	3.000000	0.000000
20374.590748	0.093543	0.557959	0.022803	81.044083	6.584053	63.823734	0.325433	0.000000	-1.145129	0.000000	0.000000	0.000000	0.015492	0.002941	-0.029755	0.000000	0.000000	2.000000	3.000000	0.000000
20374.594081	0.093543	0.557959	0.022803	81.043579	6.147074	63.288170	0.325433	0.000000	-1.145129	0.000000	0.000000	0.000000	0.015492	0.002941	-0.029755	0.000000	0.000000	2.000000	3.000000	0.000000
20374.597414	0.093543	0.557959	0.022803	81.043579	6.147074	63.288170	0.325433	0.000000	-1.145129	0.000000	0.000000	0.000000	0.015492	0.002941	-0.029755	0.000000	0.000000	2.000000	3.000000	0.000000
20374.600748	0.093587	0.557961	0.022664	81.043579	6.147074	63.288170	0.325433	0.000000	-1.145129	0.000000	0.000000	0.000000	0.013128	0.000429	-0.041828	0.000000	0.000000	2.000000	3.000000	0.000000
20374.604081	0.093587	0.557961	0.022664	81.037437	5.608374	62.629597	0.322851	0.000000	-1.140170	0.000000	0.000000	0.000000	0.013128	0.000429	-0.041828	0.000000	0.000000	2.000000	3.000000	0.000000
20374.607414	0.093587	0.557961	0.022664	81.037437	5.608374	62.629597	0.322851	0.000000	-1.140170	0.000000	0.000000	0.000000	0.013128	0.000429	-0.041828	0.000000	0.000000	2.000000	3.000000	0.000000
20374.610748	0.093587	0.557961	0.022664	81.037437	5.608374	62.629597	0.322851	0.000000	-1.140170	0.000000	0.000000	0.000000	0.013128	0.000429	-0.041828	0.000000	0.000000	2.000000	3.000000	0.000000
20374.614081	0.093624	0.558024	0.022491	81.020706	4.896975	61.768379	0.320663	0.000000	-1.133198	0.000000	0.000000	0.000000	0.011148	0.019153	-0.051922	0.000000	0.000000	2.000000	3.000000	0.000000
20374.617414	0.093624	0.558024	0.022491	81.020706	4.896975	61.768379	0.320663	0.000000	-1.133198	0.000000	0.000000	0.000000	0.011148	0.019153	-0.051922	0.000000	0.000000	2.000000	3.000000	0.000000
20374.620748	0.093624	0.558024	0.022491	81.020706	4.896975	61.768379	0.320663	0.000000	-1.133198	0.000000	0.000000	0.000000	0.011148	0.019153	-0.051922	0.000000	0.000000	2.000000	3.000000	0.000000
20374.624081	0.093624	0.558024	0.022491	80.991692	3.996658	60.687454	0.318805	0.000000	-1.124545	0.000000	0.000000	0.000000	0.011148	0.019153	-0.051922	0.000000	0.000000	2.000000	3.000000	0.000000
20374.627414	0.093575	0.558105	0.022484	80.991692	3.996658	60.687454	0.318805	0.000000	-1.124545	0.000000	0.000000	0.000000	-0.014611	0.024044	-0.002202	0.000000	0.000000	2.000000	3.000000	0.000000
20374.630748	0.093575	0.558105	0.022484	80.991692	3.996658	60.687454	0.318805	0.000000	-1.124545	0.000000	0.000000	0.000000	-0.014611	0.024044	-0.002202	0.000000	0.000000	2.000000	3.000000	0.000000
20374.634081	0.093575	0.558105	0.022484	80.952652	2.941304	59.420578	0.318805	0.000000	-1.124545	0.000000	0.000000	0.000000	-0.014611	0.024044	-0.002202	0.000000	0.000000	2.000000	3.000000	0.000000
20374.637414	0.093575	0.558105	0.022484	80.952652	2.941304	59.420578	0.318805	0.000000	-1.124545	0.000000	0.000000	0.000000	-0.014611	0.024044	-0.002202	0.000000	0.000000	2.000000	3.000000	0.000000
20374.640748	0.093516	0.558184	0.022544	80.952652	2.941304	59.420578	0.318805	0.000000	-1.124545	0.000000	0.000000	0.000000	-0.017754	0.023815	0.018043	0.000000	0.000000	2.000000	3.000000	0.000000
20374.644081	0.093516	0.558184	0.022544	80.898125	1.818482	58.071377	0.321240	0.000000	-1.124178	0.000000	0.000000	0.000000	-0.017754	0.023815	0.018043	0.000000	0.000000	2.000000	3.000000	0.000000
20374.647414	0.093516	0.558184	0.022544	80.898125	1.818482	58.071377	0.321240	0.000000	-1.124178	0.000000	0.000000	0.000000	-0.017754	0.023815	0.018043	0.000000	0.000000	2.000000	3.000000	0.000000
20374.650748	0.093516	0.558184	0.022544	80.898125	1.818482	58.071377	0.321240	0.000000	-1.124178	0.000000	0.000000	0.000000	-0.017754	0.023815	0.018043	0.000000	0.000000	2.000000	3.000000	0.000000
20374.654081	0.093339	0.558448	0.022849	80.836571	0.624398	56.635960	0.324199	0.000000	-1.127185	0.000000	0.000000	0.000000	-0.053096	0.079172	0.091621	0.000000	0.000000	2.000000	3.000000	0.000000
20374.657414	0.093339	0.558448	0.022849	80.836571	0.624398	56.635960	0.324199	0.000000	-1.127185	0.000000	0.000000	0.000000	-0.053096	0.079172	0.091621	0.000000	0.000000	2.000000	3.000000	0.000000
20374.660748	0.093339	0.558448	0.022849	80.836571	0.624398	56.635960	0.324199	0.000000	-1.127185	0.000000	0.000000	0.000000	-0.053096	0.079172	0.091621	0.000000	0.000000	2.000000	3.000000	0.000000
20374.664081	0.093339	0.558448	0.022849	80.770264	-0.676749	55.071548	0.333049	0.000000	-1.142455	0.000000	0.000000	0.000000	-0.053096	0.079172	0.091621	0.000000	0.000000	2.000000	3.000000	0.000000
20374.667414	0.093227	0.558544	0.023003	80.770264	-0.676749	55.071548	0.333049	0.000000	-1.142455	0.000000	0.000000	0.000000	-0.033609	0.028942	0.046130	0.000000	0.000000	2.000000	3.000000	0.000000
20374.670748	0.093227	0.558544	0.023003	80.770264	-0.676749	55.071548	0.333049	0.000000	-1.142455	0.000000	0.000000	0.000000	-0.033609	0.028942	0.046130	0.000000	0.000000	2.000000	3.000000	0.000000
20374.674081	0.093068	0.558668	0.023160	80.700729	-2.088158	53.377647	0.333049	0.000000	-1.142455	0.000000	0.000000	0.000000	-0.047635	0.036979	0.047131	0.000000	0.000000	2.000000	3.000000	0.000000
20374.677414	0.093068	0.558668	0.023160	80.700729	-2.088158	53.377647	0.333049	0.000000	-1.142455	0.000000	0.000000	0.000000	-0.047635	0.036979	0.047131	0.000000	0.000000	2.000000	3.000000	0.000000
20374.680748	0.093068	0.558668	0.023160	80.700729	-2.088158	53.377647	0.333049	0.000000	-1.142455	0.000000	0.000000	0.000000	-0.047635	0.036979	0.047131	0.000000	0.000000	2.000000	3.000000	0.000000
20374.684081	0.093068	0.558668	0.023160	80.627258	-3.524665	51.652290	0.346589	0.000000	-1.157998	0.000000	0.000000	0.000000	-0.047635	0.036979	0.047131	0.000000	0.000000	2.000000	3.000000	0.000000
20374.687414	0.092877	0.558711	0.023275	80.627258	-3.524665	51.652290	0.346589	0.000000	-1.157998	0.000000	0.000000	0.000000	-0.057220	0.013111	0.034413	0.000000	0.000000	2.000000	3.000000	0.000000
20374.690748	0.092877	0.558711	0.023275	80.627258	-3.524665	51.652290	0.346589	0.000000	-1.157998	0.000000	0.000000	0.000000	-0.057220	0.013111	0.034413	0.000000	0.000000	2.000000	3.000000	0.000000
20374.694081	0.092703	0.558720	0.023350	80.550507	-4.843487	50.061234	0.346589	0.000000	-1.157998	0.000000	0.000000	0.000000	-0.052413	0.002549	0.022637	0.000000	0.000000	2.000000	3.000000	0.000000
20374.697414	0.092703	0.558720	0.023350	80.550507	-4.843487	50.061234	0.346589	0.000000	-1.157998	0.000000	0.000000	0.000000	-0.052413	0.002549	0.022637	0.000000	0.000000	2.000000	3.000000	0.000000
20374.700748	0.092703	0.558720	0.023350	80.550507	-4.843487	50.061234	0.346589	0.000000	-1.157998	0.000000	0.000000	0.000000	-0.052413	0.002549	0.022637	0.000000	0.000000	2.000000	3.000000	0.000000
20374.704081	0.092703	0.558720	0.023350	80.485954	-6.011677	48.656956	0.364862	0.000000	-1.167507	0.000000	0.000000	0.000000	-0.052413	0.002549	0.022637	0.000000	0.000000	2.000000	3.000000	0.000000
20374.707414	0.092503	0.558684	0.023418	80.485954	-6.011677	48.656956	0.364862	0.000000	-1.167507	0.000000	0.000000	0.000000	-0.059961	-0.010756	0.020351	0.000000	0.000000	2.000000	3.000000	0.000000
20374.710748	0.092503	0.558684	0.023418	80.485954	-6.011677	48.656956	0.364862	0.000000	-1.167507	0.000000	0.000000	0.000000	-0.059961	-0.010756	0.020351	0.000000	0.000000	2.000000	3.000000	0.000000
20374.714081	0.092503	0.558684	0.023418	80.436874	-6.958746	47.520504	0.364862	0.000000	-1.167507	0.000000	0.000000	0.000000	-0.059961	-0.010756	0.020351	0.000000	0.000000	2.000000	3.000000	0.000000
20374.717414	0.092503	0.558684	0.023418	80.436874	-6.958746	47.520504	0.364862	0.000000	-1.167507	0.000000	0.000000	0.000000	-0.059961	-0.010756	0.020351	0.000000	0.000000	2.000000	3.000000	0.000000
20374.720748	0.092324	0.558604	0.023469	80.436874	-6.958746	47.520504	0.364862	0.000000	-1.167507	0.000000	0.000000	0.000000	-0.053817	-0.024052	0.015427	0.000000	0.000000	2.000000	3.000000	0.000000
20374.724081	0.092118	0.558506	0.023508	80.402367	-7.693406	46.648682	0.374855	0.000000	-1.170898	0.000000	0.000000	0.000000	-0.061671	-0.029353	0.011495	0.000000	0.000000	2.000000	3.000000	0.000000
20374.727414	0.092118	0.558506	0.023508	80.402367	-7.693406	46.648682	0.374855	0.000000	-1.170898	0.000000	0.000000	0.000000	-0.061671	-0.029353	0.011495	0.000000	0.000000	2.000000	3.000000	0.000000
20374.730748	0.092118	0.558506	0.023508	80.402367	-7.693406	46.648682	0.374855	0.000000	-1.170898	0.000000	0.000000	0.000000	-0.061671	-0.029353	0.011495	0.000000	0.000000	2.000000	3.000000	0.000000
20374.734081	0.092118	0.558506	0.023508	80.381599	-8.200568	46.050293	0.394103	0.000000	-1.175385	0.000000	0.000000	0.000000	-0.061671	-0.029353	0.011495	0.000000	0.000000	2.000000	3.000000	0.000000
20374.737414	0.091962	0.558399	0.023560	80.381599	-8.200568	46.050293	0.394103	0.000000	-1.175385	0.000000	0.000000	0.000000	-0.046674	-0.032090	0.015695	0.000000	0.000000	2.000000	3.000000	0.000000
20374.740748	0.091962	0.558399	0.023560	80.381599	-8.200568	46.050293	0.394103	0.000000	-1.175385	0.000000	0.000000	0.000000	-0.046674	-0.032090	0.015695	0.000000	0.000000	2.000000	3.000000	0.000000
20374.744081	0.091962	0.558399	0.023560	80.372787	-8.574970	45.613785	0.394103	0.000000	-1.175385	0.000000	0.000000	0.000000	-0.046674	-0.032090	0.015695	0.000000	0.000000	2.000000	3.000000	0.000000
20374.747414	0.091962	0.558399	0.023560	80.372787	-8.574970	45.613785	0.394103	0.000000	-1.175385	0.000000	0.000000	0.000000	-0.046674	-0.032090	0.015695	0.000000	0.000000	2.000000	3.000000	0.000000
20374.750748	0.091826	0.558274	0.023590	80.372787	-8.574970	45.613785	0.394103	0.000000	-1.175385	0.000000	0.000000	0.000000	-0.040836	-0.037365	0.009143	0.000000	0.000000	2.000000	3.000000	0.000000
20374.754081	0.091826	0.558274	0.023590	80.374474	-8.794885	45.361748	0.401882	0.000000	-1.178001	0.000000	0.000000	0.000000	-0.040836	-0.037365	0.009143	0.000000	0.000000	2.000000	3.000000	0.000000
20374.757414	0.091826	0.558274	0.023590	80.374474	-8.794885	45.361748	0.401882	0.000000	-1.178001	0.000000	0.000000	0.000000	-0.040836	-0.037365	0.009143	0.000000	0.000000	2.000000	3.000000	0.000000
20374.760748	0.091826	0.558274	0.023590	80.374474	-8.794885	45.361748	0.401882	0.000000	-1.178001	0.000000	0.000000	0.000000	-0.040836	-0.037365	0.009143	0.000000	0.000000	2.000000	3.000000	0.000000
20374.764081	0.091711	0.557981	0.023609	80.383911	-8.948900	45.186031	0.408688	0.000000	-1.179525	0.000000	0.000000	0.000000	-0.034434	-0.088030	0.005485	0.000000	0.000000	2.000000	3.000000	0.000000
20374.767414	0.091711	0.557981	0.023609	80.383911	-8.948900	45.186031	0.408688	0.000000	-1.179525	0.000000	0.000000	0.000000	-0.034434	-0.088030	0.005485	0.000000	0.000000	2.000000	3.000000	0.000000
20374.770748	0.091711	0.557981	0.023609	80.383911	-8.948900	45.186031	0.408688	0.000000	-1.179525	0.000000	0.000000	0.000000	-0.034434	-0.088030	0.005485	0.000000	0.000000	2.000000	3.000000	0.000000
20374.774081	0.091711	0.557981	0.023609	80.397888	-9.081807	45.031242	0.414427	0.000000	-1.180439	0.000000	0.000000	0.000000	-0.034434	-0.088030	0.005485	0.000000	0.000000	2.000000	3.000000	0.000000
20374.777414	0.091713	0.557830	0.023618	80.397888	-9.081807	45.031242	0.414427	0.000000	-1.180439	0.000000	0.000000	0.000000	0.000550	-0.045373	0.002879	0.000000	0.000000	2.000000	3.000000	0.000000
20374.780748	0.091713	0.557830	0.023618	80.397888	-9.081807	45.031242	0.414427	0.000000	-1.180439	0.000000	0.000000	0.000000	0.000550	-0.045373	0.002879	0.000000	0.000000	2.000000	3.000000	0.000000
20374.784081	0.091713	0.557830	0.023618	80.412949	-9.194784	44.894440	0.414427	0.000000	-1.180439	0.000000	0.000000	0.000000	0.000550	-0.045373	0.002879	0.000000	0.000000	2.000000	3.000000	0.000000
20374.787414	0.091713	0.557830	0.023618	80.412949	-9.194784	44.894440	0.414427	0.000000	-1.180439	0.000000	0.000000	0.000000	0.000550	-0.045373	0.002879	0.000000	0.000000	2.000000	3.000000	0.000000
20374.790748	0.091773	0.557652	0.023557	80.412949	-9.194784	44.894440	0.414427	0.000000	-1.180439	0.000000	0.000000	0.000000	0.017787	-0.053200	-0.018361	0.000000	0.000000	2.000000	3.000000	0.000000
20374.794081	0.091855	0.557475	0.023492	80.429176	-9.331334	44.723236	0.414335	0.000000	-1.180919	0.000000	0.000000	0.000000	0.024620	-0.053177	-0.019691	0.000000	0.000000	2.000000	3.000000	0.000000
20374.797414	0.091855	0.557475	0.023492	80.429176	-9.331334	44.723236	0.414335	0.000000	-1.180919	0.000000	0.000000	0.000000	0.024620	-0.053177	-0.019691	0.000000	0.000000	2.000000	3.000000	0.000000
20374.800748	0.091855	0.557475	0.023492	80.429176	-9.331334	44.723236	0.414335	0.000000	-1.180919	0.000000	0.000000	0.000000	0.024620	-0.053177	-0.019691	0.000000	0.000000	2.000000	3.000000	0.000000
20374.804081	0.091855	0.557475	0.023492	80.441978	-9.510163	44.496346	0.407267	0.000000	-1.174577	0.000000	0.000000	0.000000	0.024620	-0.053177	-0.019691	0.000000	0.000000	2.000000	3.000000	0.000000
20374.807414	0.091946	0.557325	0.023353	80.441978	-9.510163	44.496346	0.407267	0.000000	-1.174577	0.000000	0.000000	0.000000	0.027527	-0.044895	-0.041562	0.000000	0.000000	2.000000	3.000000	0.000000
20374.810748	0.091946	0.557325	0.023353	80.441978	-9.510163	44.496346	0.407267	0.000000	-1.174577	0.000000	0.000000	0.000000	0.027527	-0.044895	-0.041562	0.000000	0.000000	2.000000	3.000000	0.000000
20374.814081	0.091946	0.557325	0.023353	80.442535	-9.801467	44.128696	0.407267	0.000000	-1.174577	0.000000	0.000000	0.000000	0.027527	-0.044895	-0.041562	0.000000	0.000000	2.000000	3.000000	0.000000
20374.817414	0.091946	0.557325	0.023353	80.442535	-9.801467	44.128696	0.407267	0.000000	-1.174577	0.000000	0.000000	0.000000	0.027527	-0.044895	-0.041562	0.000000	0.000000	2.000000	3.000000	0.000000
20374.820748	0.092010	0.557212	0.023191	80.442535	-9.801467	44.128696	0.407267	0.000000	-1.174577	0.000000	0.000000	0.000000	0.019044	-0.034108	-0.048730	0.000000	0.000000	2.000000	3.000000	0.000000
20374.824081	0.092010	0.557212	0.023191	80.424103	-10.200660	43.625931	0.402680	0.000000	-1.167650	0.000000	0.000000	0.000000	0.019044	-0.034108	-0.048730	0.000000	0.000000	2.000000	3.000000	0.000000
20374.827414	0.092010	0.557212	0.023191	80.424103	-10.200660	43.625931	0.402680	0.000000	-1.167650	0.000000	0.000000	0.000000	0.019044	-0.034108	-0.048730	0.000000	0.000000	2.000000	3.000000	0.000000
20374.830748	0.092010	0.557212	0.023191	80.424103	-10.200660	43.625931	0.402680	0.000000	-1.167650	0.000000	0.000000	0.000000	0.019044	-0.034108	-0.048730	0.000000	0.000000	2.000000	3.000000	0.000000
20374.834081	0.092168	0.557188	0.022904	80.390327	-10.693871	43.002716	0.399506	0.000000	-1.159528	0.000000	0.000000	0.000000	0.047342	-0.007094	-0.085907	0.000000	0.000000	2.000000	3.000000	0.000000
20374.837414	0.092168	0.557188	0.022904	80.390327	-10.693871	43.002716	0.399506	0.000000	-1.159528	0.000000	0.000000	0.000000	0.047342	-0.007094	-0.085907	0.000000	0.000000	2.000000	3.000000	0.000000
20374.840748	0.092168	0.557188	0.022904	80.390327	-10.693871	43.002716	0.399506	0.000000	-1.159528	0.000000	0.000000	0.000000	0.047342	-0.007094	-0.085907	0.000000	0.000000	2.000000	3.000000	0.000000
20374.844081	0.092168	0.557188	0.022904	80.347710	-11.112026	42.465546	0.391615	0.000000	-1.145211	0.000000	0.000000	0.000000	0.047342	-0.007094	-0.085907	0.000000	0.000000	2.000000	3.000000	0.000000
20374.847414	0.092216	0.557278	0.022789	80.347710	-11.112026	42.465546	0.391615	0.000000	-1.145211	0.000000	0.000000	0.000000	0.014634	0.027013	-0.034545	0.000000	0.000000	2.000000	3.000000	0.000000
20374.850748	0.092216	0.557278	0.022789	80.347710	-11.112026	42.465546	0.391615	0.000000	-1.145211	0.000000	0.000000	0.000000	0.014634	0.027013	-0.034545	0.000000	0.000000	2.000000	3.000000	0.000000
20374.854081	0.092216	0.557278	0.022789	80.312210	-11.357059	42.143509	0.391615	0.000000	-1.145211	0.000000	0.000000	0.000000	0.014634	0.027013	-0.034545	0.000000	0.000000	2.000000	3.000000	0.000000
20374.857414	0.092216	0.557278	0.022789	80.312210	-11.357059	42.143509	0.391615	0.000000	-1.145211	0.000000	0.000000	0.000000	0.014634	0.027013	-0.034545	0.000000	0.000000	2.000000	3.000000	0.000000
20374.860748	0.092280	0.557412	0.022749	80.312210	-11.357059	42.143509	0.391615	0.000000	-1.145211	0.000000	0.000000	0.000000	0.018956	0.040058	-0.012000	0.000000	0.000000	2.000000	3.000000	0.000000
20374.864081	0.092280	0.557412	0.022749	80.286346	-11.364893	42.112232	0.389177	0.000000	-1.139453	0.000000	0.000000	0.000000	0.018956	0.040058	-0.012000	0.000000	0.000000	2.000000	3.000000	0.000000
20374.867414	0.092280	0.557412	0.022749	80.286346	-11.364893	42.112232	0.389177	0.000000	-1.139453	0.000000	0.000000	0.000000	0.018956	0.040058	-0.012000	0.000000	0.000000	2.000000	3.000000	0.000000
20374.870748	0.092280	0.557412	0.022749	80.286346	-11.364893	42.112232	0.389177	0.000000	-1.139453	0.000000	0.000000	0.000000	0.018956	0.040058	-0.012000	0.000000	0.000000	2.000000	3.000000	0.000000
20374.874081	0.092437	0.557785	0.022706	80.263176	-11.298719	42.168331	0.386017	0.000000	-1.137453	0.000000	0.000000	0.000000	0.047131	0.111917	-0.012900	0.000000	0.000000	2.000000	3.000000	0.000000
20374.877414	0.092437	0.557785	0.022706	80.263176	-11.298719	42.168331	0.386017	0.000000	-1.137453	0.000000	0.000000	0.000000	0.047131	0.111917	-0.012900	0.000000	0.000000	2.000000	3.000000	0.000000
20374.880748	0.092437	0.557785	0.022706	80.263176	-11.298719	42.168331	0.386017	0.000000	-1.137453	0.000000	0.000000	0.000000	0.047131	0.111917	-0.012900	0.000000	0.000000	2.000000	3.000000	0.000000
20374.884081	0.092437	0.557785	0.022706	80.242043	-11.239038	42.218018	0.378162	0.000000	-1.135303	0.000000	0.000000	0.000000	0.047131	0.111917	-0.012900	0.000000	0.000000	2.000000	3.000000	0.000000
20374.887414	0.092547	0.557989	0.022664	80.242043	-11.239038	42.218018	0.378162	0.000000	-1.135303	0.000000	0.000000	0.000000	0.032991	0.061338	-0.012699	0.000000	0.000000	2.000000	3.000000	0.000000
20374.890748	0.092547	0.557989	0.022664	80.242043	-11.239038	42.218018	0.378162	0.000000	-1.135303	0.000000	0.000000	0.000000	0.032991	0.061338	-0.012699	0.000000	0.000000	2.000000	3.000000	0.000000
20374.894081	0.092547	0.557989	0.022664	80.226494	-11.180004	42.263416	0.378162	0.000000	-1.135303	0.000000	0.000000	0.000000	0.032991	0.061338	-0.012699	0.000000	0.000000	2.000000	3.000000	0.000000
20374.897414	0.092547	0.557989	0.022664	80.226494	-11.180004	42.263416	0.378162	0.000000	-1.135303	0.000000	0.000000	0.000000	0.032991	0.061338	-0.012699	0.000000	0.000000	2.000000	3.000000	0.000000
20374.900748	0.092680	0.558167	0.022622	80.226494	-11.180004	42.263416	0.378162	0.000000	-1.135303	0.000000	0.000000	0.000000	0.040129	0.053344	-0.012427	0.000000	0.000000	2.000000	3.000000	0.000000
20374.904081	0.092680	0.558167	0.022622	80.224403	-11.166523	42.261604	0.372663	0.000000	-1.133186	0.000000	0.000000	0.000000	0.040129	0.053344	-0.012427	0.000000	0.000000	2.000000	3.000000	0.000000
20374.907414	0.092680	0.558167	0.022622	80.224403	-11.166523	42.261604	0.372663	0.000000	-1.133186	0.000000	0.000000	0.000000	0.040129	0.053344	-0.012427	0.000000	0.000000	2.000000	3.000000	0.000000
20374.910748	0.092680	0.558167	0.022622	80.224403	-11.166523	42.261604	0.372663	0.000000	-1.133186	0.000000	0.000000	0.000000	0.040129	0.053344	-0.012427	0.000000	0.000000	2.000000	3.000000	0.000000
20374.914081	0.092931	0.558382	0.022332	80.248375	-11.221087	42.189301	0.365975	0.000000	-1.131115	0.000000	0.000000	0.000000	0.075299	0.064621	-0.086969	0.000000	0.000000	2.000000	3.000000	0.000000
20374.917414	0.092931	0.558382	0.022332	80.248375	-11.221087	42.189301	0.365975	0.000000	-1.131115	0.000000	0.000000	0.000000	0.075299	0.064621	-0.086969	0.000000	0.000000	2.000000	3.000000	0.000000
20374.920748	0.092931	0.558382	0.022332	80.248375	-11.221087	42.189301	0.365975	0.000000	-1.131115	0.000000	0.000000	0.000000	0.075299	0.064621	-0.086969	0.000000	0.000000	2.000000	3.000000	0.000000
20374.924081	0.093030	0.558411	0.022111	80.274780	-11.280770	42.113968	0.353425	0.000000	-1.116620	0.000000	0.000000	0.000000	0.029636	0.008549	-0.066353	0.000000	0.000000	2.000000	3.000000	0.000000
20374.927414	0.093030	0.558411	0.022111	80.274780	-11.280770	42.113968	0.353425	0.000000	-1.116620	0.000000	0.000000	0.000000	0.029636	0.008549	-0.066353	0.000000	0.000000	2.000000	3.000000	0.000000
20374.930748	0.093030	0.558411	0.022111	80.274780	-11.280770	42.113968	0.353425	0.000000	-1.116620	0.000000	0.000000	0.000000	0.029636	0.008549	-0.066353	0.000000	0.000000	2.000000	3.000000	0.000000
20374.934081	0.093030	0.558411	0.022111	80.287605	-11.300441	42.080566	0.348486	0.000000	-1.105562	0.000000	0.000000	0.000000	0.029636	0.008549	-0.066353	0.000000	0.000000	2.000000	3.000000	0.000000
20374.937414	0.093089	0.558403	0.021927	80.287605	-11.300441	42.080566	0.348486	0.000000	-1.105562	0.000000	0.000000	0.000000	0.017603	-0.002214	-0.055233	0.000000	0.000000	2.000000	3.000000	0.000000
20374.940748	0.093089	0.558403	0.021927	80.287605	-11.300441	42.080566	0.348486	0.000000	-1.105562	0.000000	0.000000	0.000000	0.017603	-0.002214	-0.055233	0.000000	0.000000	2.000000	3.000000	0.000000
20374.944081	0.093089	0.558403	0.021927	80.302071	-11.329746	42.045319	0.348486	0.000000	-1.105562	0.000000	0.000000	0.000000	0.017603	-0.002214	-0.055233	0.000000	0.000000	2.000000	3.000000	0.000000
20374.947414	0.093089	0.558403	0.021927	80.302071	-11.329746	42.045319	0.348486	0.000000	-1.105562	0.000000	0.000000	0.000000	0.017603	-0.002214	-0.055233	0.000000	0.000000	2.000000	3.000000	0.000000
20374.950748	0.093104	0.558343	0.021763	80.302071	-11.329746	42.045319	0.348486	0.000000	-1.105562	0.000000	0.000000	0.000000	0.004570	-0.018197	-0.049333	0.000000	0.000000	2.000000	3.000000	0.000000
20374.954081	0.093104	0.558343	0.021763	80.316559	-11.364585	42.009979	0.345552	0.000000	-1.096356	0.000000	0.000000	0.000000	0.004570	-0.018197	-0.049333	0.000000	0.000000	2.000000	3.000000	0.000000
20374.957414	0.093104	0.558343	0.021763	80.316559	-11.364585	42.009979	0.345552	0.000000	-1.096356	0.000000	0.000000	0.000000	0.004570	-0.018197	-0.049333	0.000000	0.000000	2.000000	3.000000	0.000000
20374.960748	0.093104	0.558343	0.021763	80.316559	-11.364585	42.009979	0.345552	0.000000	-1.096356	0.000000	0.000000	0.000000	0.004570	-0.018197	-0.049333	0.000000	0.000000	2.000000	3.000000	0.000000
20374.964081	0.093048	0.558167	0.021593	80.331047	-11.402256	41.974541	0.344790	0.000000	-1.088134	0.000000	0.000000	0.000000	-0.016977	-0.052710	-0.050943	0.000000	0.000000	2.000000	3.000000	0.000000
20374.967414	0.093048	0.558167	0.021593	80.331047	-11.402256	41.974541	0.344790	0.000000	-1.088134	0.000000	0.000000	0.000000	-0.016977	-0.052710	-0.050943	0.000000	0.000000	2.000000	3.000000	0.000000
20374.970748	0.093048	0.558167	0.021593	80.331047	-11.402256	41.974541	0.344790	0.000000	-1.088134	0.000000	0.000000	0.000000	-0.016977	-0.052710	-0.050943	0.000000	0.000000	2.000000	3.000000	0.000000
20374.974081	0.093048	0.558167	0.021593	80.343185	-11.425817	41.955044	0.347620	0.000000	-1.079643	0.000000	0.000000	0.000000	-0.016977	-0.052710	-0.050943	0.000000	0.000000	2.000000	3.000000	0.000000
20374.977414	0.092999	0.558052	0.021583	80.343185	-11.425817	41.955044	0.347620	0.000000	-1.079643	0.000000	0.000000	0.000000	-0.014721	-0.034511	-0.002938	0.000000	0.000000	2.000000	3.000000	0.000000
20374.980748	0.092999	0.558052	0.021583	80.343185	-11.425817	41.955044	0.347620	0.000000	-1.079643	0.000000	0.000000	0.000000	-0.014721	-0.034511	-0.002938	0.000000	0.000000	2.000000	3.000000	0.000000
20374.984081	0.092999	0.558052	0.021583	80.352516	-11.447829	41.942673	0.347620	0.000000	-1.079643	0.000000	0.000000	0.000000	-0.014721	-0.034511	-0.002938	0.000000	0.000000	2.000000	3.000000	0.000000
20374.987414	0.092999	0.558052	0.021583	80.352516	-11.447829	41.942673	0.347620	0.000000	-1.079643	0.000000	0.000000	0.000000	-0.014721	-0.034511	-0.002938	0.000000	0.000000	2.000000	3.000000	0.000000
20374.990748	0.092964	0.557981	0.021648	80.352516	-11.447829	41.942673	0.347620	0.000000	-1.079643	0.000000	0.000000	0.000000	-0.010348	-0.021442	0.019597	0.000000	0.000000	2.000000	3.000000	0.000000
20374.994081	0.092964	0.557981	0.021648	80.359543	-11.452915	41.946384	0.350074	0.000000	-1.079154	0.000000	0.000000	0.000000	-0.010348	-0.021442	0.019597	0.000000	0.000000	2.000000	3.000000	0.000000
20374.997414	0.092964	0.557981	0.021648	80.359543	-11.452915	41.946384	0.350074	0.000000	-1.079154	0.000000	0.000000	0.000000	-0.010348	-0.021442	0.019597	0.000000	0.000000	2.000000	3.000000	0.000000
20375.000748	0.092964	0.557981	0.021648	80.359543	-11.452915	41.946384	0.350074	0.000000	-1.079154	0.000000	0.000000	0.000000	-0.010348	-0.021442	0.019597	0.000000	0.000000	2.000000	3.000000	0.000000
20375.004081	0.092936	0.557847	0.021747	80.372185	-11.387538	42.031063	0.351798	0.000000	-1.082420	0.000000	0.000000	0.000000	-0.008392	-0.040175	0.029683	0.000000	0.000000	2.000000	3.000000	0.000000
20375.007414	0.092936	0.557847	0.021747	80.372185	-11.387538	42.031063	0.351798	0.000000	-1.082420	0.000000	0.000000	0.000000	-0.008392	-0.040175	0.029683	0.000000	0.000000	2.000000	3.000000	0.000000
20375.010748	0.092936	0.557847	0.021747	80.372185	-11.387538	42.031063	0.351798	0.000000	-1.082420	0.000000	0.000000	0.000000	-0.008392	-0.040175	0.029683	0.000000	0.000000	2.000000	3.000000	0.000000
20375.014081	0.092936	0.557847	0.021747	80.392342	-11.183524	42.276493	0.353197	0.000000	-1.087367	0.000000	0.000000	0.000000	-0.008392	-0.040175	0.029683	0.000000	0.000000	2.000000	3.000000	0.000000
20375.017414	0.093028	0.557820	0.021735	80.392342	-11.183524	42.276493	0.353197	0.000000	-1.087367	0.000000	0.000000	0.000000	0.027595	-0.007979	-0.003677	0.000000	0.000000	2.000000	3.000000	0.000000
20375.020748	0.093028	0.557820	0.021735	80.392342	-11.183524	42.276493	0.353197	0.000000	-1.087367	0.000000	0.000000	0.000000	0.027595	-0.007979	-0.003677	0.000000	0.000000	2.000000	3.000000	0.000000
20375.024081	0.093028	0.557820	0.021735	80.428886	-10.839426	42.682114	0.353197	0.000000	-1.087367	0.000000	0.000000	0.000000	0.027595	-0.007979	-0.003677	0.000000	0.000000	2.000000	3.000000	0.000000
20375.027414	0.093028	0.557820	0.021735	80.428886	-10.839426	42.682114	0.353197	0.000000	-1.087367	0.000000	0.000000	0.000000	0.027595	-0.007979	-0.003677	0.000000	0.000000	2.000000	3.000000	0.000000
20375.030748	0.093208	0.557776	0.021688	80.428886	-10.839426	42.682114	0.353197	0.000000	-1.087367	0.000000	0.000000	0.000000	0.053858	-0.013279	-0.014222	0.000000	0.000000	2.000000	3.000000	0.000000
20375.034081	0.093208	0.557776	0.021688	80.474258	-10.335416	43.270367	0.348597	0.000000	-1.086754	0.000000	0.000000	0.000000	0.053858	-0.013279	-0.014222	0.000000	0.000000	2.000000	3.000000	0.000000
20375.037414	0.093208	0.557776	0.021688	80.474258	-10.335416	43.270367	0.348597	0.000000	-1.086754	0.000000	0.000000	0.000000	0.053858	-0.013279	-0.014222	0.000000	0.000000	2.000000	3.000000	0.000000
20375.040748	0.093208	0.557776	0.021688	80.474258	-10.335416	43.270367	0.348597	0.000000	-1.086754	0.000000	0.000000	0.000000	0.053858	-0.013279	-0.014222	0.000000	0.000000	2.000000	3.000000	0.000000
20375.044081	0.093922	0.557679	0.021481	80.531509	-9.743327	43.947437	0.339621	0.000000	-1.084384	0.000000	0.000000	0.000000	0.214411	-0.029052	-0.061949	0.000000	0.000000	2.000000	3.000000	0.000000
20375.047414	0.093922	0.557679	0.021481	80.531509	-9.743327	43.947437	0.339621	0.000000	-1.084384	0.000000	0.000000	0.000000	0.214411	-0.029052	-0.061949	0.000000	0.000000	2.000000	3.000000	0.000000
20375.050748	0.093922	0.557679	0.021481	80.531509	-9.743327	43.947437	0.339621	0.000000	-1.084384	0.000000	0.000000	0.000000	0.214411	-0.029052	-0.061949	0.000000	0.000000	2.000000	3.000000	0.000000
20375.054081	0.093922	0.557679	0.021481	80.610939	-9.261015	44.548500	0.303886	0.000000	-1.074059	0.000000	0.000000	0.000000	0.214411	-0.029052	-0.061949	0.000000	0.000000	2.000000	3.000000	0.000000
20375.057414	0.094472	0.557618	0.021277	80.610939	-9.261015	44.548500	0.303886	0.000000	-1.074059	0.000000	0.000000	0.000000	0.164916	-0.018324	-0.061311	0.000000	0.000000	2.000000	3.000000	0.000000
20375.060748	0.094472	0.557618	0.021277	80.610939	-9.261015	44.548500	0.303886	0.000000	-1.074059	0.000000	0.000000	0.000000	0.164916	-0.018324	-0.061311	0.000000	0.000000	2.000000	3.000000	0.000000
20375.064081	0.095086	0.557539	0.021041	80.689392	-9.013274	44.870132	0.303886	0.000000	-1.074059	0.000000	0.000000	0.000000	0.184205	-0.023579	-0.070796	0.000000	0.000000	2.000000	3.000000	0.000000
20375.067414	0.095086	0.557539	0.021041	80.689392	-9.013274	44.870132	0.303886	0.000000	-1.074059	0.000000	0.000000	0.000000	0.184205	-0.023579	-0.070796	0.000000	0.000000	2.000000	3.000000	0.000000
20375.070748	0.095086	0.557539	0.021041	80.689392	-9.013274	44.870132	0.303886	0.000000	-1.074059	0.000000	0.000000	0.000000	0.184205	-0.023579	-0.070796	0.000000	0.000000	2.000000	3.000000	0.000000
20375.074081	0.095086	0.557539	0.021041	80.768265	-9.110678	44.774399	0.245699	0.000000	-1.052041	0.000000	0.000000	0.000000	0.184205	-0.023579	-0.070796	0.000000	0.000000	2.000000	3.000000	0.000000
20375.077414	0.095715	0.557426	0.020765	80.768265	-9.110678	44.774399	0.245699	0.000000	-1.052041	0.000000	0.000000	0.000000	0.188774	-0.034088	-0.082867	0.000000	0.000000	2.000000	3.000000	0.000000
20375.080748	0.095715	0.557426	0.020765	80.768265	-9.110678	44.774399	0.245699	0.000000	-1.052041	0.000000	0.000000	0.000000	0.188774	-0.034088	-0.082867	0.000000	0.000000	2.000000	3.000000	0.000000
20375.084081	0.096347	0.557329	0.020505	80.846718	-9.285546	44.706856	0.245699	0.000000	-1.052041	0.000000	0.000000	0.000000	0.189654	-0.028845	-0.077896	0.000000	0.000000	2.000000	3.000000	0.000000
20375.087414	0.096347	0.557329	0.020505	80.846718	-9.285546	44.706856	0.245699	0.000000	-1.052041	0.000000	0.000000	0.000000	0.189654	-0.028845	-0.077896	0.000000	0.000000	2.000000	3.000000	0.000000
20375.090748	0.096347	0.557329	0.020505	80.846718	-9.285546	44.706856	0.245699	0.000000	-1.052041	0.000000	0.000000	0.000000	0.189654	-0.028845	-0.077896	0.000000	0.000000	2.000000	3.000000	0.000000
20375.094081	0.096347	0.557329	0.020505	80.902100	-9.544569	44.710941	0.182627	0.000000	-1.025247	0.000000	0.000000	0.000000	0.189654	-0.028845	-0.077896	0.000000	0.000000	2.000000	3.000000	0.000000
20375.097414	0.096847	0.557251	0.020289	80.902100	-9.544569	44.710941	0.182627	0.000000	-1.025247	0.000000	0.000000	0.000000	0.149757	-0.023568	-0.064644	0.000000	0.000000	2.000000	3.000000	0.000000
20375.100748	0.096847	0.557251	0.020289	80.902100	-9.544569	44.710941	0.182627	0.000000	-1.025247	0.000000	0.000000	0.000000	0.149757	-0.023568	-0.064644	0.000000	0.000000	2.000000	3.000000	0.000000
20375.104081	0.096847	0.557251	0.020289	80.914162	-10.065276	44.436649	0.182627	0.000000	-1.025247	0.000000	0.000000	0.000000	0.149757	-0.023568	-0.064644	0.000000	0.000000	2.000000	3.000000	0.000000
20375.107414	0.096847	0.557251	0.020289	80.914162	-10.065276	44.436649	0.182627	0.000000	-1.025247	0.000000	0.000000	0.000000	0.149757	-0.023568	-0.064644	0.000000	0.000000	2.000000	3.000000	0.000000
20375.110748	0.097200	0.557172	0.020169	80.914162	-10.065276	44.436649	0.182627	0.000000	-1.025247	0.000000	0.000000	0.000000	0.105920	-0.023749	-0.036200	0.000000	0.000000	2.000000	3.000000	0.000000
20375.114081	0.097337	0.557145	0.020146	80.884605	-10.830834	43.731041	0.157668	0.000000	-1.014473	0.000000	0.000000	0.000000	0.041114	-0.007986	-0.006706	0.000000	0.000000	2.000000	3.000000	0.000000
20375.117414	0.097337	0.557145	0.020146	80.884605	-10.830834	43.731041	0.157668	0.000000	-1.014473	0.000000	0.000000	0.000000	0.041114	-0.007986	-0.006706	0.000000	0.000000	2.000000	3.000000	0.000000
20375.120748	0.097337	0.557145	0.020146	80.884605	-10.830834	43.731041	0.157668	0.000000	-1.014473	0.000000	0.000000	0.000000	0.041114	-0.007986	-0.006706	0.000000	0.000000	2.000000	3.000000	0.000000
20375.124081	0.097337	0.557145	0.020146	80.823029	-11.605011	42.862541	0.133162	0.000000	-1.007322	0.000000	0.000000	0.000000	0.041114	-0.007986	-0.006706	0.000000	0.000000	2.000000	3.000000	0.000000
20375.127414	0.097309	0.557135	0.020242	80.823029	-11.605011	42.862541	0.133162	0.000000	-1.007322	0.000000	0.000000	0.000000	-0.008347	-0.002923	0.028519	0.000000	0.000000	2.000000	3.000000	0.000000
20375.130748	0.097309	0.557135	0.020242	80.823029	-11.605011	42.862541	0.133162	0.000000	-1.007322	0.000000	0.000000	0.000000	-0.008347	-0.002923	0.028519	0.000000	0.000000	2.000000	3.000000	0.000000
20375.134081	0.097309	0.557135	0.020242	80.770538	-12.114804	42.251682	0.133162	0.000000	-1.007322	0.000000	0.000000	0.000000	-0.008347	-0.002923	0.028519	0.000000	0.000000	2.000000	3.000000	0.000000
20375.137414	0.097309	0.557135	0.020242	80.770538	-12.114804	42.251682	0.133162	0.000000	-1.007322	0.000000	0.000000	0.000000	-0.008347	-0.002923	0.028519	0.000000	0.000000	2.000000	3.000000	0.000000
20375.140748	0.097170	0.557170	0.020372	80.770538	-12.114804	42.251682	0.133162	0.000000	-1.007322	0.000000	0.000000	0.000000	-0.041619	0.010301	0.039067	0.000000	0.000000	2.000000	3.000000	0.000000
20375.144081	0.097170	0.557170	0.020372	80.748444	-12.196173	42.179535	0.134554	0.000000	-1.012076	0.000000	0.000000	0.000000	-0.041619	0.010301	0.039067	0.000000	0.000000	2.000000	3.000000	0.000000
20375.147414	0.097170	0.557170	0.020372	80.748444	-12.196173	42.179535	0.134554	0.000000	-1.012076	0.000000	0.000000	0.000000	-0.041619	0.010301	0.039067	0.000000	0.000000	2.000000	3.000000	0.000000
20375.150748	0.097170	0.557170	0.020372	80.748444	-12.196173	42.179535	0.134554	0.000000	-1.012076	0.000000	0.000000	0.000000	-0.041619	0.010301	0.039067	0.000000	0.000000	2.000000	3.000000	0.000000
20375.154081	0.096662	0.557299	0.020775	80.736046	-12.173284	42.246296	0.141490	0.000000	-1.018587	0.000000	0.000000	0.000000	-0.152547	0.038929	0.121013	0.000000	0.000000	2.000000	3.000000	0.000000
20375.157414	0.096662	0.557299	0.020775	80.736046	-12.173284	42.246296	0.141490	0.000000	-1.018587	0.000000	0.000000	0.000000	-0.152547	0.038929	0.121013	0.000000	0.000000	2.000000	3.000000	0.000000
20375.160748	0.096662	0.557299	0.020775	80.736046	-12.173284	42.246296	0.141490	0.000000	-1.018587	0.000000	0.000000	0.000000	-0.152547	0.038929	0.121013	0.000000	0.000000	2.000000	3.000000	0.000000
20375.164081	0.096370	0.557396	0.020967	80.725578	-12.128124	42.340664	0.166915	0.000000	-1.038756	0.000000	0.000000	0.000000	-0.087597	0.028841	0.057464	0.000000	0.000000	2.000000	3.000000	0.000000
20375.167414	0.096370	0.557396	0.020967	80.725578	-12.128124	42.340664	0.166915	0.000000	-1.038756	0.000000	0.000000	0.000000	-0.087597	0.028841	0.057464	0.000000	0.000000	2.000000	3.000000	0.000000
20375.170748	0.096370	0.557396	0.020967	80.725578	-12.128124	42.340664	0.166915	0.000000	-1.038756	0.000000	0.000000	0.000000	-0.087597	0.028841	0.057464	0.000000	0.000000	2.000000	3.000000	0.000000
20375.174081	0.096370	0.557396	0.020967	80.720276	-12.015089	42.508888	0.181514	0.000000	-1.048333	0.000000	0.000000	0.000000	-0.087597	0.028841	0.057464	0.000000	0.000000	2.000000	3.000000	0.000000
20375.177414	0.096129	0.557475	0.021064	80.720276	-12.015089	42.508888	0.181514	0.000000	-1.048333	0.000000	0.000000	0.000000	-0.072080	0.023765	0.029155	0.000000	0.000000	2.000000	3.000000	0.000000
20375.180748	0.096129	0.557475	0.021064	80.720276	-12.015089	42.508888	0.181514	0.000000	-1.048333	0.000000	0.000000	0.000000	-0.072080	0.023765	0.029155	0.000000	0.000000	2.000000	3.000000	0.000000
20375.184081	0.096129	0.557475	0.021064	80.727417	-11.788966	42.808483	0.181514	0.000000	-1.048333	0.000000	0.000000	0.000000	-0.072080	0.023765	0.029155	0.000000	0.000000	2.000000	3.000000	0.000000
20375.187414	0.096129	0.557475	0.021064	80.727417	-11.788966	42.808483	0.181514	0.000000	-1.048333	0.000000	0.000000	0.000000	-0.072080	0.023765	0.029155	0.000000	0.000000	2.000000	3.000000	0.000000
20375.190748	0.095948	0.557572	0.021102	80.727417	-11.788966	42.808483	0.181514	0.000000	-1.048333	0.000000	0.000000	0.000000	-0.054410	0.029261	0.011334	0.000000	0.000000	2.000000	3.000000	0.000000
20375.194081	0.095948	0.557572	0.021102	80.746063	-11.453222	43.231510	0.193528	0.000000	-1.053192	0.000000	0.000000	0.000000	-0.054410	0.029261	0.011334	0.000000	0.000000	2.000000	3.000000	0.000000
20375.197414	0.095948	0.557572	0.021102	80.746063	-11.453222	43.231510	0.193528	0.000000	-1.053192	0.000000	0.000000	0.000000	-0.054410	0.029261	0.011334	0.000000	0.000000	2.000000	3.000000	0.000000
20375.200748	0.095948	0.557572	0.021102	80.746063	-11.453222	43.231510	0.193528	0.000000	-1.053192	0.000000	0.000000	0.000000	-0.054410	0.029261	0.011334	0.000000	0.000000	2.000000	3.000000	0.000000
20375.204081	0.095889	0.557697	0.021044	80.772568	-11.086513	43.678768	0.202596	0.000000	-1.055081	0.000000	0.000000	0.000000	-0.017661	0.037434	-0.017408	0.000000	0.000000	2.000000	3.000000	0.000000
20375.207414	0.095889	0.557697	0.021044	80.772568	-11.086513	43.678768	0.202596	0.000000	-1.055081	0.000000	0.000000	0.000000	-0.017661	0.037434	-0.017408	0.000000	0.000000	2.000000	3.000000	0.000000
20375.210748	0.095889	0.557697	0.021044	80.772568	-11.086513	43.678768	0.202596	0.000000	-1.055081	0.000000	0.000000	0.000000	-0.017661	0.037434	-0.017408	0.000000	0.000000	2.000000	3.000000	0.000000
20375.214081	0.095889	0.557697	0.021044	80.798492	-10.754894	44.073822	0.205539	0.000000	-1.052180	0.000000	0.000000	0.000000	-0.017661	0.037434	-0.017408	0.000000	0.000000	2.000000	3.000000	0.000000
20375.217414	0.095994	0.557715	0.020975	80.798492	-10.754894	44.073822	0.205539	0.000000	-1.052180	0.000000	0.000000	0.000000	0.031305	0.005464	-0.020517	0.000000	0.000000	2.000000	3.000000	0.000000
20375.220748	0.095994	0.557715	0.020975	80.798492	-10.754894	44.073822	0.205539	0.000000	-1.052180	0.000000	0.000000	0.000000	0.031305	0.005464	-0.020517	0.000000	0.000000	2.000000	3.000000	0.000000
20375.224081	0.095994	0.557715	0.020975	80.813744	-10.541246	44.309956	0.205539	0.000000	-1.052180	0.000000	0.000000	0.000000	0.031305	0.005464	-0.020517	0.000000	0.000000	2.000000	3.000000	0.000000
20375.227414	0.095994	0.557715	0.020975	80.813744	-10.541246	44.309956	0.205539	0.000000	-1.052180	0.000000	0.000000	0.000000	0.031305	0.005464	-0.020517	0.000000	0.000000	2.000000	3.000000	0.000000
20375.230748	0.096143	0.557734	0.020898	80.813744	-10.541246	44.309956	0.205539	0.000000	-1.052180	0.000000	0.000000	0.000000	0.044913	0.005449	-0.023262	0.000000	0.000000	2.000000	3.000000	0.000000
20375.234081	0.096143	0.557734	0.020898	80.817223	-10.521739	44.312084	0.200322	0.000000	-1.048761	0.000000	0.000000	0.000000	0.044913	0.005449	-0.023262	0.000000	0.000000	2.000000	3.000000	0.000000
20375.237414	0.096143	0.557734	0.020898	80.817223	-10.521739	44.312084	0.200322	0.000000	-1.048761	0.000000	0.000000	0.000000	0.044913	0.005449	-0.023262	0.000000	0.000000	2.000000	3.000000	0.000000
20375.240748	0.096143	0.557734	0.020898	80.817223	-10.521739	44.312084	0.200322	0.000000	-1.048761	0.000000	0.000000	0.000000	0.044913	0.005449	-0.023262	0.000000	0.000000	2.000000	3.000000	0.000000
20375.244081	0.096467	0.557717	0.020749	80.820137	-10.509947	44.304756	0.192836	0.000000	-1.044884	0.000000	0.000000	0.000000	0.097249	-0.005077	-0.044710	0.000000	0.000000	2.000000	3.000000	0.000000
20375.247414	0.096467	0.557717	0.020749	80.820137	-10.509947	44.304756	0.192836	0.000000	-1.044884	0.000000	0.000000	0.000000	0.097249	-0.005077	-0.044710	0.000000	0.000000	2.000000	3.000000	0.000000
20375.250748	0.096467	0.557717	0.020749	80.820137	-10.509947	44.304756	0.192836	0.000000	-1.044884	0.000000	0.000000	0.000000	0.097249	-0.005077	-0.044710	0.000000	0.000000	2.000000	3.000000	0.000000
20375.254081	0.096467	0.557717	0.020749	80.820183	-10.493636	44.304764	0.176628	0.000000	-1.037432	0.000000	0.000000	0.000000	0.097249	-0.005077	-0.044710	0.000000	0.000000	2.000000	3.000000	0.000000
20375.257414	0.096581	0.557717	0.020726	80.820183	-10.493636	44.304764	0.176628	0.000000	-1.037432	0.000000	0.000000	0.000000	0.034031	0.000002	-0.006873	0.000000	0.000000	2.000000	3.000000	0.000000
20375.260748	0.096581	0.557717	0.020726	80.820183	-10.493636	44.304764	0.176628	0.000000	-1.037432	0.000000	0.000000	0.000000	0.034031	0.000002	-0.006873	0.000000	0.000000	2.000000	3.000000	0.000000
20375.264081	0.096581	0.557717	0.020726	80.817223	-10.478223	44.312084	0.176628	0.000000	-1.037432	0.000000	0.000000	0.000000	0.034031	0.000002	-0.006873	0.000000	0.000000	2.000000	3.000000	0.000000
20375.267414	0.096581	0.557717	0.020726	80.817223	-10.478223	44.312084	0.176628	0.000000	-1.037432	0.000000	0.000000	0.000000	0.034031	0.000002	-0.006873	0.000000	0.000000	2.000000	3.000000	0.000000
20375.270748	0.096675	0.557734	0.020725	80.817223	-10.478223	44.312084	0.176628	0.000000	-1.037432	0.000000	0.000000	0.000000	0.028281	0.005275	-0.000278	0.000000	0.000000	2.000000	3.000000	0.000000
20375.274081	0.096675	0.557734	0.020725	80.815109	-10.412200	44.383503	0.170956	0.000000	-1.036287	0.000000	0.000000	0.000000	0.028281	0.005275	-0.000278	0.000000	0.000000	2.000000	3.000000	0.000000
20375.277414	0.096675	0.557734	0.020725	80.815109	-10.412200	44.383503	0.170956	0.000000	-1.036287	0.000000	0.000000	0.000000	0.028281	0.005275	-0.000278	0.000000	0.000000	2.000000	3.000000	0.000000
20375.280748	0.096675	0.557734	0.020725	80.815109	-10.412200	44.383503	0.170956	0.000000	-1.036287	0.000000	0.000000	0.000000	0.028281	0.005275	-0.000278	0.000000	0.000000	2.000000	3.000000	0.000000
20375.284081	0.096760	0.557849	0.020793	80.813721	-10.249840	44.573578	0.166243	0.000000	-1.036240	0.000000	0.000000	0.000000	0.025380	0.034314	0.020378	0.000000	0.000000	2.000000	3.000000	0.000000
20375.287414	0.096760	0.557849	0.020793	80.813721	-10.249840	44.573578	0.166243	0.000000	-1.036240	0.000000	0.000000	0.000000	0.025380	0.034314	0.020378	0.000000	0.000000	2.000000	3.000000	0.000000
20375.290748	0.096760	0.557849	0.020793	80.813721	-10.249840	44.573578	0.166243	0.000000	-1.036240	0.000000	0.000000	0.000000	0.025380	0.034314	0.020378	0.000000	0.000000	2.000000	3.000000	0.000000
20375.294081	0.096760	0.557849	0.020793	80.819450	-9.997534	44.877563	0.162013	0.000000	-1.039636	0.000000	0.000000	0.000000	0.025380	0.034314	0.020378	0.000000	0.000000	2.000000	3.000000	0.000000
20375.297414	0.096747	0.557928	0.020844	80.819450	-9.997534	44.877563	0.162013	0.000000	-1.039636	0.000000	0.000000	0.000000	-0.003965	0.023803	0.015431	0.000000	0.000000	2.000000	3.000000	0.000000
20375.300748	0.096747	0.557928	0.020844	80.819450	-9.997534	44.877563	0.162013	0.000000	-1.039636	0.000000	0.000000	0.000000	-0.003965	0.023803	0.015431	0.000000	0.000000	2.000000	3.000000	0.000000
20375.304081	0.096747	0.557928	0.020844	80.830200	-9.674982	45.267689	0.162013	0.000000	-1.039636	0.000000	0.000000	0.000000	-0.003965	0.023803	0.015431	0.000000	0.000000	2.000000	3.000000	0.000000
20375.307414	0.096747	0.557928	0.020844	80.830200	-9.674982	45.267689	0.162013	0.000000	-1.039636	0.000000	0.000000	0.000000	-0.003965	0.023803	0.015431	0.000000	0.000000	2.000000	3.000000	0.000000
20375.310748	0.096764	0.558016	0.020931	80.830200	-9.674982	45.267689	0.162013	0.000000	-1.039636	0.000000	0.000000	0.000000	0.005285	0.026334	0.026112	0.000000	0.000000	2.000000	3.000000	0.000000
20375.314081	0.096764	0.558016	0.020931	80.847595	-9.260548	45.773636	0.162674	0.000000	-1.042208	0.000000	0.000000	0.000000	0.005285	0.026334	0.026112	0.000000	0.000000	2.000000	3.000000	0.000000
20375.317414	0.096764	0.558016	0.020931	80.847595	-9.260548	45.773636	0.162674	0.000000	-1.042208	0.000000	0.000000	0.000000	0.005285	0.026334	0.026112	0.000000	0.000000	2.000000	3.000000	0.000000
20375.320748	0.096764	0.558016	0.020931	80.847595	-9.260548	45.773636	0.162674	0.000000	-1.042208	0.000000	0.000000	0.000000	0.005285	0.026334	0.026112	0.000000	0.000000	2.000000	3.000000	0.000000
20375.324081	0.096722	0.558112	0.021072	80.877449	-8.712054	46.448082	0.161793	0.000000	-1.046560	0.000000	0.000000	0.000000	-0.012708	0.028889	0.042300	0.000000	0.000000	2.000000	3.000000	0.000000
20375.327414	0.096722	0.558112	0.021072	80.877449	-8.712054	46.448082	0.161793	0.000000	-1.046560	0.000000	0.000000	0.000000	-0.012708	0.028889	0.042300	0.000000	0.000000	2.000000	3.000000	0.000000
20375.330748	0.096722	0.558112	0.021072	80.877449	-8.712054	46.448082	0.161793	0.000000	-1.046560	0.000000	0.000000	0.000000	-0.012708	0.028889	0.042300	0.000000	0.000000	2.000000	3.000000	0.000000
20375.334081	0.096722	0.558112	0.021072	80.918465	-8.025371	47.285244	0.163911	0.000000	-1.053610	0.000000	0.000000	0.000000	-0.012708	0.028889	0.042300	0.000000	0.000000	2.000000	3.000000	0.000000
20375.337414	0.096733	0.558138	0.021130	80.918465	-8.025371	47.285244	0.163911	0.000000	-1.053610	0.000000	0.000000	0.000000	0.003496	0.007811	0.017281	0.000000	0.000000	2.000000	3.000000	0.000000
20375.340748	0.096733	0.558138	0.021130	80.918465	-8.025371	47.285244	0.163911	0.000000	-1.053610	0.000000	0.000000	0.000000	0.003496	0.007811	0.017281	0.000000	0.000000	2.000000	3.000000	0.000000
20375.344081	0.096733	0.558138	0.021130	80.973389	-7.141821	48.358868	0.163911	0.000000	-1.053610	0.000000	0.000000	0.000000	0.003496	0.007811	0.017281	0.000000	0.000000	2.000000	3.000000	0.000000
20375.347414	0.096733	0.558138	0.021130	80.973389	-7.141821	48.358868	0.163911	0.000000	-1.053610	0.000000	0.000000	0.000000	0.003496	0.007811	0.017281	0.000000	0.000000	2.000000	3.000000	0.000000
20375.350748	0.096764	0.558147	0.021165	80.973389	-7.141821	48.358868	0.163911	0.000000	-1.053610	0.000000	0.000000	0.000000	0.009252	0.002542	0.010682	0.000000	0.000000	2.000000	3.000000	0.000000
20375.354081	0.096764	0.558147	0.021165	81.040024	-6.063968	49.667358	0.163328	0.000000	-1.056491	0.000000	0.000000	0.000000	0.009252	0.002542	0.010682	0.000000	0.000000	2.000000	3.000000	0.000000
20375.357414	0.096764	0.558147	0.021165	81.040024	-6.063968	49.667358	0.163328	0.000000	-1.056491	0.000000	0.000000	0.000000	0.009252	0.002542	0.010682	0.000000	0.000000	2.000000	3.000000	0.000000
20375.360748	0.096764	0.558147	0.021165	81.040024	-6.063968	49.667358	0.163328	0.000000	-1.056491	0.000000	0.000000	0.000000	0.009252	0.002542	0.010682	0.000000	0.000000	2.000000	3.000000	0.000000
20375.364081	0.096829	0.558083	0.021253	81.108040	-4.932743	51.037960	0.161786	0.000000	-1.058271	0.000000	0.000000	0.000000	0.019489	-0.018912	0.026226	0.000000	0.000000	2.000000	3.000000	0.000000
20375.367414	0.096829	0.558083	0.021253	81.108040	-4.932743	51.037960	0.161786	0.000000	-1.058271	0.000000	0.000000	0.000000	0.019489	-0.018912	0.026226	0.000000	0.000000	2.000000	3.000000	0.000000
20375.370748	0.096829	0.558083	0.021253	81.108040	-4.932743	51.037960	0.161786	0.000000	-1.058271	0.000000	0.000000	0.000000	0.019489	-0.018912	0.026226	0.000000	0.000000	2.000000	3.000000	0.000000
20375.374081	0.096840	0.558039	0.021304	81.174385	-3.734800	52.488598	0.158538	0.000000	-1.062642	0.000000	0.000000	0.000000	0.003098	-0.013452	0.015300	0.000000	0.000000	2.000000	3.000000	0.000000
20375.377414	0.096840	0.558039	0.021304	81.174385	-3.734800	52.488598	0.158538	0.000000	-1.062642	0.000000	0.000000	0.000000	0.003098	-0.013452	0.015300	0.000000	0.000000	2.000000	3.000000	0.000000
20375.380748	0.096840	0.558039	0.021304	81.174385	-3.734800	52.488598	0.158538	0.000000	-1.062642	0.000000	0.000000	0.000000	0.003098	-0.013452	0.015300	0.000000	0.000000	2.000000	3.000000	0.000000
20375.384081	0.096840	0.558039	0.021304	81.242630	-2.444976	54.046970	0.158022	0.000000	-1.065192	0.000000	0.000000	0.000000	0.003098	-0.013452	0.015300	0.000000	0.000000	2.000000	3.000000	0.000000
20375.387414	0.096846	0.557976	0.021337	81.242630	-2.444976	54.046970	0.158022	0.000000	-1.065192	0.000000	0.000000	0.000000	0.002039	-0.018737	0.010078	0.000000	0.000000	2.000000	3.000000	0.000000
20375.390748	0.096846	0.557976	0.021337	81.242630	-2.444976	54.046970	0.158022	0.000000	-1.065192	0.000000	0.000000	0.000000	0.002039	-0.018737	0.010078	0.000000	0.000000	2.000000	3.000000	0.000000
20375.394081	0.096846	0.557976	0.021337	81.314453	-0.989481	55.801018	0.158022	0.000000	-1.065192	0.000000	0.000000	0.000000	0.002039	-0.018737	0.010078	0.000000	0.000000	2.000000	3.000000	0.000000
20375.397414	0.096846	0.557976	0.021337	81.314453	-0.989481	55.801018	0.158022	0.000000	-1.065192	0.000000	0.000000	0.000000	0.002039	-0.018737	0.010078	0.000000	0.000000	2.000000	3.000000	0.000000
20375.400748	0.096846	0.557879	0.021336	81.314453	-0.989481	55.801018	0.158022	0.000000	-1.065192	0.000000	0.000000	0.000000	-0.000075	-0.029276	-0.000367	0.000000	0.000000	2.000000	3.000000	0.000000
20375.404081	0.096819	0.557790	0.021317	81.387733	0.635963	57.757725	0.157682	0.000000	-1.066872	0.000000	0.000000	0.000000	-0.008273	-0.026536	-0.005832	0.000000	0.000000	2.000000	3.000000	0.000000
20375.407414	0.096819	0.557790	0.021317	81.387733	0.635963	57.757725	0.157682	0.000000	-1.066872	0.000000	0.000000	0.000000	-0.008273	-0.026536	-0.005832	0.000000	0.000000	2.000000	3.000000	0.000000
20375.410748	0.096819	0.557790	0.021317	81.387733	0.635963	57.757725	0.157682	0.000000	-1.066872	0.000000	0.000000	0.000000	-0.008273	-0.026536	-0.005832	0.000000	0.000000	2.000000	3.000000	0.000000
20375.414081	0.096819	0.557790	0.021317	81.461273	2.376486	59.844444	0.159073	0.000000	-1.065839	0.000000	0.000000	0.000000	-0.008273	-0.026536	-0.005832	0.000000	0.000000	2.000000	3.000000	0.000000
20375.417414	0.096801	0.557702	0.021230	81.461273	2.376486	59.844444	0.159073	0.000000	-1.065839	0.000000	0.000000	0.000000	-0.005285	-0.026349	-0.026117	0.000000	0.000000	2.000000	3.000000	0.000000
20375.420748	0.096801	0.557702	0.021230	81.461273	2.376486	59.844444	0.159073	0.000000	-1.065839	0.000000	0.000000	0.000000	-0.005285	-0.026349	-0.026117	0.000000	0.000000	2.000000	3.000000	0.000000
20375.424081	0.096801	0.557702	0.021230	81.523811	4.220682	62.051800	0.159073	0.000000	-1.065839	0.000000	0.000000	0.000000	-0.005285	-0.026349	-0.026117	0.000000	0.000000	2.000000	3.000000	0.000000
20375.427414	0.096801	0.557702	0.021230	81.523811	4.220682	62.051800	0.159073	0.000000	-1.065839	0.000000	0.000000	0.000000	-0.005285	-0.026349	-0.026117	0.000000	0.000000	2.000000	3.000000	0.000000
20375.430748	0.096761	0.557615	0.021147	81.523811	4.220682	62.051800	0.159073	0.000000	-1.065839	0.000000	0.000000	0.000000	-0.012098	-0.026322	-0.024746	0.000000	0.000000	2.000000	3.000000	0.000000
20375.434081	0.096735	0.557518	0.021020	81.575684	6.094357	64.285950	0.159954	0.000000	-1.061486	0.000000	0.000000	0.000000	-0.007724	-0.028858	-0.038197	0.000000	0.000000	2.000000	3.000000	0.000000
20375.437414	0.096735	0.557518	0.021020	81.575684	6.094357	64.285950	0.159954	0.000000	-1.061486	0.000000	0.000000	0.000000	-0.007724	-0.028858	-0.038197	0.000000	0.000000	2.000000	3.000000	0.000000
20375.440748	0.096735	0.557518	0.021020	81.575684	6.094357	64.285950	0.159954	0.000000	-1.061486	0.000000	0.000000	0.000000	-0.007724	-0.028858	-0.038197	0.000000	0.000000	2.000000	3.000000	0.000000
20375.444081	0.096735	0.557518	0.021020	81.616714	7.992807	66.542221	0.163258	0.000000	-1.050995	0.000000	0.000000	0.000000	-0.007724	-0.028858	-0.038197	0.000000	0.000000	2.000000	3.000000	0.000000
20375.447414	0.096735	0.557440	0.020905	81.616714	7.992807	66.542221	0.163258	0.000000	-1.050995	0.000000	0.000000	0.000000	0.000138	-0.023581	-0.034356	0.000000	0.000000	2.000000	3.000000	0.000000
20375.450748	0.096735	0.557440	0.020905	81.616714	7.992807	66.542221	0.163258	0.000000	-1.050995	0.000000	0.000000	0.000000	0.000138	-0.023581	-0.034356	0.000000	0.000000	2.000000	3.000000	0.000000
20375.454081	0.096735	0.557440	0.020905	81.646988	9.958014	68.871452	0.163258	0.000000	-1.050995	0.000000	0.000000	0.000000	0.000138	-0.023581	-0.034356	0.000000	0.000000	2.000000	3.000000	0.000000
20375.457414	0.096735	0.557440	0.020905	81.646988	9.958014	68.871452	0.163258	0.000000	-1.050995	0.000000	0.000000	0.000000	0.000138	-0.023581	-0.034356	0.000000	0.000000	2.000000	3.000000	0.000000
20375.460748	0.096754	0.557370	0.020763	81.646988	9.958014	68.871452	0.163258	0.000000	-1.050995	0.000000	0.000000	0.000000	0.005555	-0.020833	-0.042579	0.000000	0.000000	2.000000	3.000000	0.000000
20375.464081	0.096784	0.557327	0.020679	81.662422	11.944343	71.223610	0.163235	0.000000	-1.045269	0.000000	0.000000	0.000000	0.009050	-0.013057	-0.025286	0.000000	0.000000	2.000000	3.000000	0.000000
20375.467414	0.096784	0.557327	0.020679	81.662422	11.944343	71.223610	0.163235	0.000000	-1.045269	0.000000	0.000000	0.000000	0.009050	-0.013057	-0.025286	0.000000	0.000000	2.000000	3.000000	0.000000
20375.470748	0.096784	0.557327	0.020679	81.662422	11.944343	71.223610	0.163235	0.000000	-1.045269	0.000000	0.000000	0.000000	0.009050	-0.013057	-0.025286	0.000000	0.000000	2.000000	3.000000	0.000000
20375.474081	0.096784	0.557327	0.020679	81.663467	13.876204	73.500839	0.160801	0.000000	-1.033959	0.000000	0.000000	0.000000	0.009050	-0.013057	-0.025286	0.000000	0.000000	2.000000	3.000000	0.000000
20375.477414	0.096873	0.557302	0.020535	81.663467	13.876204	73.500839	0.160801	0.000000	-1.033959	0.000000	0.000000	0.000000	0.026686	-0.007584	-0.043104	0.000000	0.000000	2.000000	3.000000	0.000000
20375.480748	0.096873	0.557302	0.020535	81.663467	13.876204	73.500839	0.160801	0.000000	-1.033959	0.000000	0.000000	0.000000	0.026686	-0.007584	-0.043104	0.000000	0.000000	2.000000	3.000000	0.000000
20375.484081	0.096873	0.557302	0.020535	81.652710	15.613125	75.550529	0.160801	0.000000	-1.033959	0.000000	0.000000	0.000000	0.026686	-0.007584	-0.043104	0.000000	0.000000	2.000000	3.000000	0.000000
20375.487414	0.096873	0.557302	0.020535	81.652710	15.613125	75.550529	0.160801	0.000000	-1.033959	0.000000	0.000000	0.000000	0.026686	-0.007584	-0.043104	0.000000	0.000000	2.000000	3.000000	0.000000
20375.490748	0.096970	0.557285	0.020432	81.652710	15.613125	75.550529	0.160801	0.000000	-1.033959	0.000000	0.000000	0.000000	0.029114	-0.005056	-0.031042	0.000000	0.000000	2.000000	3.000000	0.000000
20375.494081	0.097029	0.557303	0.020373	81.633202	16.964855	77.144257	0.156353	0.000000	-1.026775	0.000000	0.000000	0.000000	0.017627	0.005461	-0.017822	0.000000	0.000000	2.000000	3.000000	0.000000
20375.497414	0.097029	0.557303	0.020373	81.633202	16.964855	77.144257	0.156353	0.000000	-1.026775	0.000000	0.000000	0.000000	0.017627	0.005461	-0.017822	0.000000	0.000000	2.000000	3.000000	0.000000
20375.500748	0.097029	0.557303	0.020373	81.633202	16.964855	77.144257	0.156353	0.000000	-1.026775	0.000000	0.000000	0.000000	0.017627	0.005461	-0.017822	0.000000	0.000000	2.000000	3.000000	0.000000
20375.504081	0.097029	0.557303	0.020373	81.619392	17.868298	78.212021	0.148563	0.000000	-1.018631	0.000000	0.000000	0.000000	0.017627	0.005461	-0.017822	0.000000	0.000000	2.000000	3.000000	0.000000
20375.507414	0.097086	0.557348	0.020308	81.619392	17.868298	78.212021	0.148563	0.000000	-1.018631	0.000000	0.000000	0.000000	0.017294	0.013447	-0.019433	0.000000	0.000000	2.000000	3.000000	0.000000
20375.510748	0.097086	0.557348	0.020308	81.619392	17.868298	78.212021	0.148563	0.000000	-1.018631	0.000000	0.000000	0.000000	0.017294	0.013447	-0.019433	0.000000	0.000000	2.000000	3.000000	0.000000
20375.514081	0.097099	0.557392	0.020252	81.602837	18.380283	78.815788	0.148563	0.000000	-1.018631	0.000000	0.000000	0.000000	0.003693	0.013440	-0.016671	0.000000	0.000000	2.000000	3.000000	0.000000
20375.517414	0.097099	0.557392	0.020252	81.602837	18.380283	78.815788	0.148563	0.000000	-1.018631	0.000000	0.000000	0.000000	0.003693	0.013440	-0.016671	0.000000	0.000000	2.000000	3.000000	0.000000
20375.520748	0.097099	0.557392	0.020252	81.602837	18.380283	78.815788	0.148563	0.000000	-1.018631	0.000000	0.000000	0.000000	0.003693	0.013440	-0.016671	0.000000	0.000000	2.000000	3.000000	0.000000
20375.524081	0.097099	0.557392	0.020252	81.597694	18.584137	79.058502	0.145066	0.000000	-1.012613	0.000000	0.000000	0.000000	0.003693	0.013440	-0.016671	0.000000	0.000000	2.000000	3.000000	0.000000
20375.527414	0.097088	0.557437	0.020201	81.597694	18.584137	79.058502	0.145066	0.000000	-1.012613	0.000000	0.000000	0.000000	-0.003108	0.013433	-0.015289	0.000000	0.000000	2.000000	3.000000	0.000000
20375.530748	0.097088	0.557437	0.020201	81.597694	18.584137	79.058502	0.145066	0.000000	-1.012613	0.000000	0.000000	0.000000	-0.003108	0.013433	-0.015289	0.000000	0.000000	2.000000	3.000000	0.000000
20375.534081	0.097088	0.557437	0.020201	81.591690	18.569666	79.042198	0.145066	0.000000	-1.012613	0.000000	0.000000	0.000000	-0.003108	0.013433	-0.015289	0.000000	0.000000	2.000000	3.000000	0.000000
20375.537414	0.097088	0.557437	0.020201	81.591690	18.569666	79.042198	0.145066	0.000000	-1.012613	0.000000	0.000000	0.000000	-0.003108	0.013433	-0.015289	0.000000	0.000000	2.000000	3.000000	0.000000
20375.540748	0.097077	0.557509	0.020145	81.591690	18.569666	79.042198	0.145066	0.000000	-1.012613	0.000000	0.000000	0.000000	-0.003437	0.021409	-0.016902	0.000000	0.000000	2.000000	3.000000	0.000000
20375.544081	0.097077	0.557509	0.020145	81.585487	18.564415	79.036880	0.145584	0.000000	-1.010065	0.000000	0.000000	0.000000	-0.003437	0.021409	-0.016902	0.000000	0.000000	2.000000	3.000000	0.000000
20375.547414	0.097077	0.557509	0.020145	81.585487	18.564415	79.036880	0.145584	0.000000	-1.010065	0.000000	0.000000	0.000000	-0.003437	0.021409	-0.016902	0.000000	0.000000	2.000000	3.000000	0.000000
20375.550748	0.097077	0.557509	0.020145	81.585487	18.564415	79.036880	0.145584	0.000000	-1.010065	0.000000	0.000000	0.000000	-0.003437	0.021409	-0.016902	0.000000	0.000000	2.000000	3.000000	0.000000
20375.554081	0.097057	0.557669	0.020050	81.576157	18.556616	79.029007	0.146157	0.000000	-1.007248	0.000000	0.000000	0.000000	-0.005813	0.048089	-0.028585	0.000000	0.000000	2.000000	3.000000	0.000000
20375.557414	0.097057	0.557669	0.020050	81.576157	18.556616	79.029007	0.146157	0.000000	-1.007248	0.000000	0.000000	0.000000	-0.005813	0.048089	-0.028585	0.000000	0.000000	2.000000	3.000000	0.000000
20375.560748	0.097057	0.557669	0.020050	81.576157	18.556616	79.029007	0.146157	0.000000	-1.007248	0.000000	0.000000	0.000000	-0.005813	0.048089	-0.028585	0.000000	0.000000	2.000000	3.000000	0.000000
20375.564081	0.097057	0.557669	0.020050	81.569901	18.548704	79.023750	0.147126	0.000000	-1.002484	0.000000	0.000000	0.000000	-0.005813	0.048089	-0.028585	0.000000	0.000000	2.000000	3.000000	0.000000
20375.567414	0.097027	0.557758	0.020015	81.569901	18.548704	79.023750	0.147126	0.000000	-1.002484	0.000000	0.000000	0.000000	-0.009173	0.026666	-0.010303	0.000000	0.000000	2.000000	3.000000	0.000000
20375.570748	0.097027	0.557758	0.020015	81.569901	18.548704	79.023750	0.147126	0.000000	-1.002484	0.000000	0.000000	0.000000	-0.009173	0.026666	-0.010303	0.000000	0.000000	2.000000	3.000000	0.000000
20375.574081	0.097027	0.557758	0.020015	81.560593	18.538221	79.015900	0.147126	0.000000	-1.002484	0.000000	0.000000	0.000000	-0.009173	0.026666	-0.010303	0.000000	0.000000	2.000000	3.000000	0.000000
20375.577414	0.097027	0.557758	0.020015	81.560593	18.538221	79.015900	0.147126	0.000000	-1.002484	0.000000	0.000000	0.000000	-0.009173	0.026666	-0.010303	0.000000	0.000000	2.000000	3.000000	0.000000
20375.580748	0.096997	0.557820	0.019986	81.560593	18.538221	79.015900	0.147126	0.000000	-1.002484	0.000000	0.000000	0.000000	-0.008841	0.018700	-0.008692	0.000000	0.000000	2.000000	3.000000	0.000000
20375.584081	0.096997	0.557820	0.019986	81.557503	18.532915	79.013283	0.148655	0.000000	-1.000767	0.000000	0.000000	0.000000	-0.008841	0.018700	-0.008692	0.000000	0.000000	2.000000	3.000000	0.000000
20375.587414	0.096997	0.557820	0.019986	81.557503	18.532915	79.013283	0.148655	0.000000	-1.000767	0.000000	0.000000	0.000000	-0.008841	0.018700	-0.008692	0.000000	0.000000	2.000000	3.000000	0.000000
20375.590748	0.096997	0.557820	0.019986	81.557503	18.532915	79.013283	0.148655	0.000000	-1.000767	0.000000	0.000000	0.000000	-0.008841	0.018700	-0.008692	0.000000	0.000000	2.000000	3.000000	0.000000
20375.594081	0.096937	0.557874	0.019922	81.557503	18.530172	79.013245	0.150128	0.000000	-0.999318	0.000000	0.000000	0.000000	-0.018092	0.016128	-0.019385	0.000000	0.000000	2.000000	3.000000	0.000000
20375.597414	0.096937	0.557874	0.019922	81.557503	18.530172	79.013245	0.150128	0.000000	-0.999318	0.000000	0.000000	0.000000	-0.018092	0.016128	-0.019385	0.000000	0.000000	2.000000	3.000000	0.000000
20375.600748	0.096937	0.557874	0.019922	81.557503	18.530172	79.013245	0.150128	0.000000	-0.999318	0.000000	0.000000	0.000000	-0.018092	0.016128	-0.019385	0.000000	0.000000	2.000000	3.000000	0.000000
20375.604081	0.096937	0.557874	0.019922	81.559799	18.527046	79.015549	0.153143	0.000000	-0.996087	0.000000	0.000000	0.000000	-0.018092	0.016128	-0.019385	0.000000	0.000000	2.000000	3.000000	0.000000
20375.607414	0.096883	0.557892	0.019885	81.559799	18.527046	79.015549	0.153143	0.000000	-0.996087	0.000000	0.000000	0.000000	-0.016370	0.005418	-0.010928	0.000000	0.000000	2.000000	3.000000	0.000000
20375.610748	0.096883	0.557892	0.019885	81.559799	18.527046	79.015549	0.153143	0.000000	-0.996087	0.000000	0.000000	0.000000	-0.016370	0.005418	-0.010928	0.000000	0.000000	2.000000	3.000000	0.000000
20375.614081	0.096883	0.557892	0.019885	81.562927	18.526917	79.018173	0.153143	0.000000	-0.996087	0.000000	0.000000	0.000000	-0.016370	0.005418	-0.010928	0.000000	0.000000	2.000000	3.000000	0.000000
20375.617414	0.096883	0.557892	0.019885	81.562927	18.526917	79.018173	0.153143	0.000000	-0.996087	0.000000	0.000000	0.000000	-0.016370	0.005418	-0.010928	0.000000	0.000000	2.000000	3.000000	0.000000
20375.620748	0.096847	0.557892	0.019827	81.562927	18.526917	79.018173	0.153143	0.000000	-0.996087	0.000000	0.000000	0.000000	-0.010636	0.000165	-0.017536	0.000000	0.000000	2.000000	3.000000	0.000000
20375.624081	0.096847	0.557892	0.019827	81.566017	18.529503	79.020805	0.155872	0.000000	-0.994266	0.000000	0.000000	0.000000	-0.010636	0.000165	-0.017536	0.000000	0.000000	2.000000	3.000000	0.000000
20375.627414	0.096847	0.557892	0.019827	81.566017	18.529503	79.020805	0.155872	0.000000	-0.994266	0.000000	0.000000	0.000000	-0.010636	0.000165	-0.017536	0.000000	0.000000	2.000000	3.000000	0.000000
20375.630748	0.096847	0.557892	0.019827	81.566017	18.529503	79.020805	0.155872	0.000000	-0.994266	0.000000	0.000000	0.000000	-0.010636	0.000165	-0.017536	0.000000	0.000000	2.000000	3.000000	0.000000
20375.634081	0.096853	0.557876	0.019742	81.569115	18.534807	79.023384	0.157644	0.000000	-0.991343	0.000000	0.000000	0.000000	0.001890	-0.005086	-0.025524	0.000000	0.000000	2.000000	3.000000	0.000000
20375.637414	0.096853	0.557876	0.019742	81.569115	18.534807	79.023384	0.157644	0.000000	-0.991343	0.000000	0.000000	0.000000	0.001890	-0.005086	-0.025524	0.000000	0.000000	2.000000	3.000000	0.000000
20375.640748	0.096853	0.557876	0.019742	81.569115	18.534807	79.023384	0.157644	0.000000	-0.991343	0.000000	0.000000	0.000000	0.001890	-0.005086	-0.025524	0.000000	0.000000	2.000000	3.000000	0.000000
20375.644081	0.096853	0.557876	0.019742	81.572426	18.528139	79.015007	0.157329	0.000000	-0.987089	0.000000	0.000000	0.000000	0.001890	-0.005086	-0.025524	0.000000	0.000000	2.000000	3.000000	0.000000
20375.647414	0.096845	0.557867	0.019702	81.572426	18.528139	79.015007	0.157329	0.000000	-0.987089	0.000000	0.000000	0.000000	-0.002452	-0.002553	-0.012073	0.000000	0.000000	2.000000	3.000000	0.000000
20375.650748	0.096845	0.557867	0.019702	81.572426	18.528139	79.015007	0.157329	0.000000	-0.987089	0.000000	0.000000	0.000000	-0.002452	-0.002553	-0.012073	0.000000	0.000000	2.000000	3.000000	0.000000
20375.654081	0.096845	0.557867	0.019702	81.578644	18.536077	79.020287	0.157329	0.000000	-0.987089	0.000000	0.000000	0.000000	-0.002452	-0.002553	-0.012073	0.000000	0.000000	2.000000	3.000000	0.000000
20375.657414	0.096845	0.557867	0.019702	81.578644	18.536077	79.020287	0.157329	0.000000	-0.987089	0.000000	0.000000	0.000000	-0.002452	-0.002553	-0.012073	0.000000	0.000000	2.000000	3.000000	0.000000
20375.660748	0.096861	0.557832	0.019662	81.578644	18.536077	79.020287	0.157329	0.000000	-0.987089	0.000000	0.000000	0.000000	0.004666	-0.010524	-0.011836	0.000000	0.000000	2.000000	3.000000	0.000000
20375.664081	0.096861	0.557832	0.019662	81.584221	18.528992	79.014137	0.157738	0.000000	-0.985077	0.000000	0.000000	0.000000	0.004666	-0.010524	-0.011836	0.000000	0.000000	2.000000	3.000000	0.000000
20375.667414	0.096861	0.557832	0.019662	81.584221	18.528992	79.014137	0.157738	0.000000	-0.985077	0.000000	0.000000	0.000000	0.004666	-0.010524	-0.011836	0.000000	0.000000	2.000000	3.000000	0.000000
20375.670748	0.096861	0.557832	0.019662	81.584221	18.528992	79.014137	0.157738	0.000000	-0.985077	0.000000	0.000000	0.000000	0.004666	-0.010524	-0.011836	0.000000	0.000000	2.000000	3.000000	0.000000
20375.674081	0.096828	0.557779	0.019614	81.587303	18.531586	79.016754	0.156960	0.000000	-0.983104	0.000000	0.000000	0.000000	-0.009975	-0.015776	-0.014307	0.000000	0.000000	2.000000	3.000000	0.000000
20375.677414	0.096828	0.557779	0.019614	81.587303	18.531586	79.016754	0.156960	0.000000	-0.983104	0.000000	0.000000	0.000000	-0.009975	-0.015776	-0.014307	0.000000	0.000000	2.000000	3.000000	0.000000
20375.680748	0.096828	0.557779	0.019614	81.587303	18.531586	79.016754	0.156960	0.000000	-0.983104	0.000000	0.000000	0.000000	-0.009975	-0.015776	-0.014307	0.000000	0.000000	2.000000	3.000000	0.000000
20375.684081	0.096828	0.557779	0.019614	81.593719	18.524797	79.010948	0.158622	0.000000	-0.980720	0.000000	0.000000	0.000000	-0.009975	-0.015776	-0.014307	0.000000	0.000000	2.000000	3.000000	0.000000
20375.687414	0.096801	0.557762	0.019602	81.593719	18.524797	79.010948	0.158622	0.000000	-0.980720	0.000000	0.000000	0.000000	-0.007853	-0.005260	-0.003851	0.000000	0.000000	2.000000	3.000000	0.000000
20375.690748	0.096801	0.557762	0.019602	81.593719	18.524797	79.010948	0.158622	0.000000	-0.980720	0.000000	0.000000	0.000000	-0.007853	-0.005260	-0.003851	0.000000	0.000000	2.000000	3.000000	0.000000
20375.694081	0.096801	0.557762	0.019602	81.599358	18.520445	79.004875	0.158622	0.000000	-0.980720	0.000000	0.000000	0.000000	-0.007853	-0.005260	-0.003851	0.000000	0.000000	2.000000	3.000000	0.000000
20375.697414	0.096801	0.557762	0.019602	81.599358	18.520445	79.004875	0.158622	0.000000	-0.980720	0.000000	0.000000	0.000000	-0.007853	-0.005260	-0.003851	0.000000	0.000000	2.000000	3.000000	0.000000
20375.700748	0.096798	0.557744	0.019584	81.599358	18.520445	79.004875	0.158622	0.000000	-0.980720	0.000000	0.000000	0.000000	-0.001062	-0.005258	-0.005230	0.000000	0.000000	2.000000	3.000000	0.000000
20375.704081	0.096798	0.557744	0.019584	81.603447	18.473927	78.952255	0.159931	0.000000	-0.980078	0.000000	0.000000	0.000000	-0.001062	-0.005258	-0.005230	0.000000	0.000000	2.000000	3.000000	0.000000
20375.707414	0.096798	0.557744	0.019584	81.603447	18.473927	78.952255	0.159931	0.000000	-0.980078	0.000000	0.000000	0.000000	-0.001062	-0.005258	-0.005230	0.000000	0.000000	2.000000	3.000000	0.000000
20375.710748	0.096798	0.557744	0.019584	81.603447	18.473927	78.952255	0.159931	0.000000	-0.980078	0.000000	0.000000	0.000000	-0.001062	-0.005258	-0.005230	0.000000	0.000000	2.000000	3.000000	0.000000
20375.714081	0.096745	0.557709	0.019558	81.610634	18.392454	78.857582	0.160108	0.000000	-0.979206	0.000000	0.000000	0.000000	-0.015702	-0.010529	-0.007705	0.000000	0.000000	2.000000	3.000000	0.000000
20375.717414	0.096745	0.557709	0.019558	81.610634	18.392454	78.857582	0.160108	0.000000	-0.979206	0.000000	0.000000	0.000000	-0.015702	-0.010529	-0.007705	0.000000	0.000000	2.000000	3.000000	0.000000
20375.720748	0.096745	0.557709	0.019558	81.610634	18.392454	78.857582	0.160108	0.000000	-0.979206	0.000000	0.000000	0.000000	-0.015702	-0.010529	-0.007705	0.000000	0.000000	2.000000	3.000000	0.000000
20375.724081	0.096745	0.557709	0.019558	81.618736	18.264315	78.707397	0.162725	0.000000	-0.977922	0.000000	0.000000	0.000000	-0.015702	-0.010529	-0.007705	0.000000	0.000000	2.000000	3.000000	0.000000
20375.727414	0.096724	0.557683	0.019568	81.618736	18.264315	78.707397	0.162725	0.000000	-0.977922	0.000000	0.000000	0.000000	-0.006464	-0.007962	0.002992	0.000000	0.000000	2.000000	3.000000	0.000000
20375.730748	0.096724	0.557683	0.019568	81.618736	18.264315	78.707397	0.162725	0.000000	-0.977922	0.000000	0.000000	0.000000	-0.006464	-0.007962	0.002992	0.000000	0.000000	2.000000	3.000000	0.000000
20375.734081	0.096724	0.557683	0.019568	81.625458	18.084431	78.499390	0.162725	0.000000	-0.977922	0.000000	0.000000	0.000000	-0.006464	-0.007962	0.002992	0.000000	0.000000	2.000000	3.000000	0.000000
20375.737414	0.096724	0.557683	0.019568	81.625458	18.084431	78.499390	0.162725	0.000000	-0.977922	0.000000	0.000000	0.000000	-0.006464	-0.007962	0.002992	0.000000	0.000000	2.000000	3.000000	0.000000
20375.740748	0.096672	0.557648	0.019543	81.625458	18.084431	78.499390	0.162725	0.000000	-0.977922	0.000000	0.000000	0.000000	-0.015701	-0.010533	-0.007709	0.000000	0.000000	2.000000	3.000000	0.000000
20375.744081	0.096672	0.557648	0.019543	81.635078	17.871740	78.248741	0.163802	0.000000	-0.978421	0.000000	0.000000	0.000000	-0.015701	-0.010533	-0.007709	0.000000	0.000000	2.000000	3.000000	0.000000
20375.747414	0.096672	0.557648	0.019543	81.635078	17.871740	78.248741	0.163802	0.000000	-0.978421	0.000000	0.000000	0.000000	-0.015701	-0.010533	-0.007709	0.000000	0.000000	2.000000	3.000000	0.000000
20375.750748	0.096672	0.557648	0.019543	81.635078	17.871740	78.248741	0.163802	0.000000	-0.978421	0.000000	0.000000	0.000000	-0.015701	-0.010533	-0.007709	0.000000	0.000000	2.000000	3.000000	0.000000
20375.754081	0.096622	0.557657	0.019529	81.639236	17.654198	77.993279	0.166419	0.000000	-0.977136	0.000000	0.000000	0.000000	-0.014965	0.002727	-0.004092	0.000000	0.000000	2.000000	3.000000	0.000000
20375.757414	0.096622	0.557657	0.019529	81.639236	17.654198	77.993279	0.166419	0.000000	-0.977136	0.000000	0.000000	0.000000	-0.014965	0.002727	-0.004092	0.000000	0.000000	2.000000	3.000000	0.000000
20375.760748	0.096622	0.557657	0.019529	81.639236	17.654198	77.993279	0.166419	0.000000	-0.977136	0.000000	0.000000	0.000000	-0.014965	0.002727	-0.004092	0.000000	0.000000	2.000000	3.000000	0.000000
20375.764081	0.096622	0.557657	0.019529	81.639565	17.464968	77.768661	0.168913	0.000000	-0.976454	0.000000	0.000000	0.000000	-0.014965	0.002727	-0.004092	0.000000	0.000000	2.000000	3.000000	0.000000
20375.767414	0.096625	0.557674	0.019547	81.639565	17.464968	77.768661	0.168913	0.000000	-0.976454	0.000000	0.000000	0.000000	0.001059	0.005246	0.005231	0.000000	0.000000	2.000000	3.000000	0.000000
20375.770748	0.096625	0.557674	0.019547	81.639565	17.464968	77.768661	0.168913	0.000000	-0.976454	0.000000	0.000000	0.000000	0.001059	0.005246	0.005231	0.000000	0.000000	2.000000	3.000000	0.000000
20375.774081	0.096625	0.557674	0.019547	81.641296	17.186081	77.443901	0.168913	0.000000	-0.976454	0.000000	0.000000	0.000000	0.001059	0.005246	0.005231	0.000000	0.000000	2.000000	3.000000	0.000000
20375.777414	0.096625	0.557674	0.019547	81.641296	17.186081	77.443901	0.168913	0.000000	-0.976454	0.000000	0.000000	0.000000	0.001059	0.005246	0.005231	0.000000	0.000000	2.000000	3.000000	0.000000
20375.780748	0.096584	0.557692	0.019573	81.641296	17.186081	77.443901	0.168913	0.000000	-0.976454	0.000000	0.000000	0.000000	-0.012520	0.005262	0.007983	0.000000	0.000000	2.000000	3.000000	0.000000
20375.784081	0.096584	0.557692	0.019573	81.647346	16.768206	76.953629	0.168737	0.000000	-0.977326	0.000000	0.000000	0.000000	-0.012520	0.005262	0.007983	0.000000	0.000000	2.000000	3.000000	0.000000
20375.787414	0.096584	0.557692	0.019573	81.647346	16.768206	76.953629	0.168737	0.000000	-0.977326	0.000000	0.000000	0.000000	-0.012520	0.005262	0.007983	0.000000	0.000000	2.000000	3.000000	0.000000
20375.790748	0.096584	0.557692	0.019573	81.647346	16.768206	76.953629	0.168737	0.000000	-0.977326	0.000000	0.000000	0.000000	-0.012520	0.005262	0.007983	0.000000	0.000000	2.000000	3.000000	0.000000
20375.794081	0.096450	0.557736	0.019613	81.653618	16.297337	76.406967	0.170823	0.000000	-0.978656	0.000000	0.000000	0.000000	-0.040007	0.013244	0.011863	0.000000	0.000000	2.000000	3.000000	0.000000
20375.797414	0.096450	0.557736	0.019613	81.653618	16.297337	76.406967	0.170823	0.000000	-0.978656	0.000000	0.000000	0.000000	-0.040007	0.013244	0.011863	0.000000	0.000000	2.000000	3.000000	0.000000
20375.800748	0.096450	0.557736	0.019613	81.653618	16.297337	76.406967	0.170823	0.000000	-0.978656	0.000000	0.000000	0.000000	-0.040007	0.013244	0.011863	0.000000	0.000000	2.000000	3.000000	0.000000
20375.804081	0.096450	0.557736	0.019613	81.658730	16.042200	76.106789	0.177491	0.000000	-0.980633	0.000000	0.000000	0.000000	-0.040007	0.013244	0.011863	0.000000	0.000000	2.000000	3.000000	0.000000
20375.807414	0.096431	0.557753	0.019635	81.658730	16.042200	76.106789	0.177491	0.000000	-0.980633	0.000000	0.000000	0.000000	-0.005733	0.005249	0.006605	0.000000	0.000000	2.000000	3.000000	0.000000
20375.810748	0.096431	0.557753	0.019635	81.658730	16.042200	76.106789	0.177491	0.000000	-0.980633	0.000000	0.000000	0.000000	-0.005733	0.005249	0.006605	0.000000	0.000000	2.000000	3.000000	0.000000
20375.814081	0.096431	0.557753	0.019635	81.665863	16.030672	76.088936	0.177491	0.000000	-0.980633	0.000000	0.000000	0.000000	-0.005733	0.005249	0.006605	0.000000	0.000000	2.000000	3.000000	0.000000
20375.817414	0.096431	0.557753	0.019635	81.665863	16.030672	76.088936	0.177491	0.000000	-0.980633	0.000000	0.000000	0.000000	-0.005733	0.005249	0.006605	0.000000	0.000000	2.000000	3.000000	0.000000
20375.820748	0.096454	0.557753	0.019630	81.665863	16.030672	76.088936	0.177491	0.000000	-0.980633	0.000000	0.000000	0.000000	0.006791	-0.000009	-0.001373	0.000000	0.000000	2.000000	3.000000	0.000000
20375.824081	0.096454	0.557753	0.019630	81.672844	16.040663	76.093445	0.178447	0.000000	-0.981734	0.000000	0.000000	0.000000	0.006791	-0.000009	-0.001373	0.000000	0.000000	2.000000	3.000000	0.000000
20375.827414	0.096454	0.557753	0.019630	81.672844	16.040663	76.093445	0.178447	0.000000	-0.981734	0.000000	0.000000	0.000000	0.006791	-0.000009	-0.001373	0.000000	0.000000	2.000000	3.000000	0.000000
20375.830748	0.096454	0.557753	0.019630	81.672844	16.040663	76.093445	0.178447	0.000000	-0.981734	0.000000	0.000000	0.000000	0.006791	-0.000009	-0.001373	0.000000	0.000000	2.000000	3.000000	0.000000
20375.834081	0.096548	0.557771	0.019629	81.671997	16.045923	76.093216	0.177315	0.000000	-0.981505	0.000000	0.000000	0.000000	0.028221	0.005247	-0.000267	0.000000	0.000000	2.000000	3.000000	0.000000
20375.837414	0.096548	0.557771	0.019629	81.671997	16.045923	76.093216	0.177315	0.000000	-0.981505	0.000000	0.000000	0.000000	0.028221	0.005247	-0.000267	0.000000	0.000000	2.000000	3.000000	0.000000
20375.840748	0.096548	0.557771	0.019629	81.671997	16.045923	76.093216	0.177315	0.000000	-0.981505	0.000000	0.000000	0.000000	0.028221	0.005247	-0.000267	0.000000	0.000000	2.000000	3.000000	0.000000
20375.844081	0.096548	0.557771	0.019629	81.669258	16.021391	76.057945	0.172611	0.000000	-0.981461	0.000000	0.000000	0.000000	0.028221	0.005247	-0.000267	0.000000	0.000000	2.000000	3.000000	0.000000
20375.847414	0.096619	0.557788	0.019633	81.669258	16.021391	76.057945	0.172611	0.000000	-0.981461	0.000000	0.000000	0.000000	0.021430	0.005262	0.001104	0.000000	0.000000	2.000000	3.000000	0.000000
20375.850748	0.096619	0.557788	0.019633	81.669258	16.021391	76.057945	0.172611	0.000000	-0.981461	0.000000	0.000000	0.000000	0.021430	0.005262	0.001104	0.000000	0.000000	2.000000	3.000000	0.000000
20375.854081	0.096619	0.557788	0.019633	81.668602	16.017218	76.046532	0.172611	0.000000	-0.981461	0.000000	0.000000	0.000000	0.021430	0.005262	0.001104	0.000000	0.000000	2.000000	3.000000	0.000000
20375.857414	0.096619	0.557788	0.019633	81.668602	16.017218	76.046532	0.172611	0.000000	-0.981461	0.000000	0.000000	0.000000	0.021430	0.005262	0.001104	0.000000	0.000000	2.000000	3.000000	0.000000
20375.860748	0.096650	0.557797	0.019669	81.668602	16.017218	76.046532	0.172611	0.000000	-0.981461	0.000000	0.000000	0.000000	0.009237	0.002569	0.010700	0.000000	0.000000	2.000000	3.000000	0.000000
20375.864081	0.096650	0.557797	0.019669	81.664642	16.012602	76.044571	0.169039	0.000000	-0.981645	0.000000	0.000000	0.000000	0.009237	0.002569	0.010700	0.000000	0.000000	2.000000	3.000000	0.000000
20375.867414	0.096650	0.557797	0.019669	81.664642	16.012602	76.044571	0.169039	0.000000	-0.981645	0.000000	0.000000	0.000000	0.009237	0.002569	0.010700	0.000000	0.000000	2.000000	3.000000	0.000000
20375.870748	0.096650	0.557797	0.019669	81.664642	16.012602	76.044571	0.169039	0.000000	-0.981645	0.000000	0.000000	0.000000	0.009237	0.002569	0.010700	0.000000	0.000000	2.000000	3.000000	0.000000
20375.874081	0.096615	0.557831	0.019843	81.669968	16.011305	76.048615	0.167500	0.000000	-0.983428	0.000000	0.000000	0.000000	-0.010591	0.010175	0.052426	0.000000	1.000000	2.000000	3.000000	0.000000
20375.877414	0.096615	0.557831	0.019843	81.669968	16.011305	76.048615	0.167500	0.000000	-0.983428	0.000000	0.000000	0.000000	-0.010591	0.010175	0.052426	0.000000	1.000000	2.000000	3.000000	0.000000
